# Supplementary material for: CircRNA_036186 mediates HNSCC progression by regulating 14-3-3ζ
Source: Front Oncol. 2024 Dec 3;14:1498139. doi: 10.3389/fonc.2024.1498139 (PMC11649647; doi:10.3389/fonc.2024.1498139)
Supplement: Supplementary file 1 [file DataSheet1.zip]

Archive with 25 entries (24 files):
- Supplementary Material/
- Supplementary Material/C.gpr
- Supplementary Material/C.txt
- Supplementary Material/C3.gpr
- Supplementary Material/C3.txt
- Supplementary Material/C6.gpr
- Supplementary Material/C6.txt
- Supplementary Material/C8.gpr
- Supplementary Material/C8.txt
- Supplementary Material/C9.gpr
- Supplementary Material/C9.txt
- Supplementary Material/GA_single_ch(withPlatformID).xls
- Supplementary Material/GA_single_ch_w_platf(withoutPlatformID).xlsx
- Supplementary Material/matrix.xlsx
- Supplementary Material/N.gpr
- Supplementary Material/N.txt
- Supplementary Material/N3.gpr
- Supplementary Material/N3.txt
- Supplementary Material/N6.gpr
- Supplementary Material/N6.txt
- Supplementary Material/N8.gpr
- Supplementary Material/N8.txt
- Supplementary Material/N9.gpr
- Supplementary Material/N9.txt
- Supplementary Material/оƬ�����Θ�.ppt
