# Supplementary material for: CircRNA_036186 mediates HNSCC progression by regulating 14-3-3ζ
Source: Front Oncol. 2024 Dec 3;14:1498139. doi: 10.3389/fonc.2024.1498139 (PMC11649647; doi:10.3389/fonc.2024.1498139)
Supplement: Supplementary file 1 [file DataSheet1.zip › Supplementary Material/C.gpr]

ATF	1.0
38	56    
"Type=GenePix Results 3"
"DateTime=2016/08/24 14:31:33"
"Settings="
"GalFile="
"PixelSize=10"
"Wavelengths=635	532"
"ImageFiles="
"NormalizationMethod=None"
"NormalizationFactors=1	1"
"JpegImage="
"StdDev=Type 1"
"RatioFormulations=W1/W2 (635/532)"
"FeatureType=Circular"
"Barcode="
"BackgroundSubtraction=LocalFeature"
"ImageOrigin=4040, 4960"
"JpegOrigin=4510, 5240"
"Creator=GenePix Pro 6.0.1.27"
"Scanner=GenePix 4000B [117241]"
"FocusPosition=0"
"Temperature=35.12"
"LinesAveraged=1"
"Comment="
"PMTGain=500	410"
"ScanPower=33	33"
"LaserPower=4.17	4.19"
"Filters=<Empty>	<Empty>"
"ScanRegion=404,496,1808,5904"
"Supplier=Exiqon A/S"
"Product=miRCURY LNA microRNA Array, 7th generation - hsa, mmu & rno"
"ProductDate=March 2012"
"ProductNumber=208500,208501,208502,208510,208520,208521,208522"
"LotNumberRange=35114-35114"
"Organism(s)=Homo sapiens, Human Epstein-barr virus, Human Human herpesvirus 5, Human Human immunodeficiency virus 1, Human Human herpesvirus 1, Human Human herpesvirus 8, Simian Simian virus 40, Human JC polyomavirus, Human BK polyomavirus, Human Merkel cell polyomavirus, Human Herpes simplex virus 2, Human Herpes B virus, Human Herpesvirus saimiri strain A11, Human Human herpesvirus 6B"
"GalFileCreationDate=2016-08-08 15:13"
"ArrayContents_DesignedFor=miRBase 18.0"
"ArrayContents_CurrentNameColumn=miRBase 21.0"
"ArrayContents_CurrentNameColumnCoverage=Homo sapiens and related vira:75.21%"
"Block"	"Column"	"Row"	"Name"	"ID"	"X"	"Y"	"Dia."	"F635 Median"	"F635 Mean"	"F635 SD"	"F635 CV"	"B635"	"B635 Median"	"B635 Mean"	"B635 SD"	"B635 CV"	"% > B635+1SD"	"% > B635+2SD"	"F635 % Sat."	"F532 Median"	"F532 Mean"	"F532 SD"	"F532 CV"	"B532"	"B532 Median"	"B532 Mean"	"B532 SD"	"B532 CV"	"% > B532+1SD"	"% > B532+2SD"	"F532 % Sat."	"Ratio of Medians (635/532)"	"Ratio of Means (635/532)"	"Median of Ratios (635/532)"	"Mean of Ratios (635/532)"	"Ratios SD (635/532)"	"Rgn Ratio (635/532)"	"Rgn R2 (635/532)"	"F Pixels"	"B Pixels"	"Circularity"	"Sum of Medians (635/532)"	"Sum of Means (635/532)"	"Log Ratio (635/532)"	"F635 Median - B635"	"F532 Median - B532"	"F635 Mean - B635"	"F532 Mean - B532"	"F635 Total Intensity"	"F532 Total Intensity"	"SNR 635"	"SNR 532"	"Flags"	"Normalize"	"Autoflag"
1	1	1	"Hy3"	"13138"	4700	5440	100	35	34	6	17	34	34	34	6	17	17	2	0	62	189	196	103	50	50	50	11	22	51	43	0	0.083	0.000	0.200	0.168	10.829	0.001	0.001	80	541	100	13	139	-3.585	1	12	0	139	2735	15154	0.000	12.636	0	0	0
1	2	1	"hsa-miR-23a-5p"	"42638"	4900	5450	100	35	35	6	17	34	34	34	6	17	10	3	0	59	81	43	53	49	49	50	11	22	47	41	0	0.100	0.031	0.244	0.246	5.580	0.012	0.002	80	492	100	11	33	-3.322	1	10	1	32	2764	6476	0.167	2.818	0	0	0
1	3	1	""	"42888"	5070	5440	100	35	35	6	17	34	34	34	7	20	15	1	0	914	801	973	121	50	50	51	11	21	73	67	0	0.001	0.001	0.009	0.025	13.323	0.001	0.005	80	471	100	865	752	-9.755	1	864	1	751	2797	64099	0.143	68.182	0	0	0
1	4	1	"ebv-miR-BART1-3p"	"17519"	5250	5440	100	34	33	6	18	34	34	35	6	17	10	1	0	48	48	10	20	50	50	50	11	22	10	1	0	0.000	0.500	0.633	0.609	2.524	0.083	0.011	80	482	100	-2	-3	Error	0	-2	-1	-2	2676	3850	-0.333	-0.182	0	0	0
1	5	1	""	"17278"	5430	5450	100	34	34	6	17	34	34	34	6	17	8	3	0	65	67	24	35	50	50	51	10	19	55	41	0	0.000	0.000	0.400	0.351	3.787	0.042	0.008	80	482	100	15	17	Error	0	15	0	17	2685	5373	0.000	1.600	0	0	0
1	6	1	"hsa-miR-921"	"46507"	5610	5450	100	34	34	7	20	34	34	34	6	17	18	6	0	192	202	146	72	51	51	51	10	19	66	62	0	0.000	0.000	0.052	0.080	5.754	-0.003	0.003	80	484	100	141	151	Error	0	141	0	151	2735	16187	0.000	15.100	0	0	0
1	7	1	"hsa-miR-181a-2-3p"	"17928"	5800	5450	100	34	35	6	17	34	34	34	6	17	17	3	0	108	114	67	58	50	50	51	11	21	63	55	0	0.000	0.016	0.140	0.151	4.572	0.005	0.001	80	473	100	58	65	Error	0	58	1	64	2775	9087	0.167	5.727	0	0	0
1	8	1	""	"42826"	5970	5440	100	35	34	6	17	33	33	34	6	17	21	3	0	461	463	403	87	51	51	52	11	21	65	60	0	0.005	0.002	0.015	0.038	11.464	0.001	0.003	80	464	100	412	413	-7.679	2	410	1	412	2756	37023	0.000	37.364	0	0	0
1	9	1	""	"17537"	6140	5480	100	35	34	6	17	34	34	34	6	17	13	3	0	71	206	193	93	51	51	52	11	21	57	47	0	0.050	0.000	0.100	0.087	6.868	-0.001	0.000	80	446	100	21	155	-4.322	1	20	0	155	2755	16495	0.000	14.000	0	0	0
1	10	1	""	"42722"	6330	5440	100	34	35	6	17	34	34	34	6	17	21	3	0	53	52	13	25	50	50	51	10	19	22	7	0	0.000	0.500	0.538	0.576	3.355	0.142	0.029	80	496	100	3	3	Error	0	3	1	2	2785	4185	0.167	0.100	0	0	0
1	11	1	""	"42645"	6510	5440	100	34	35	6	17	34	34	34	6	17	13	2	0	48	51	11	21	51	51	51	11	21	15	3	0	0.000	100000.000	0.500	0.503	2.949	0.045	0.004	80	493	100	-3	1	Error	0	-3	1	0	2760	4063	0.167	0.000	0	0	0
1	12	1	""	"46636"	6700	5440	100	34	34	6	17	34	34	34	6	17	11	0	0	108	114	68	59	51	51	51	10	19	56	53	0	0.000	0.000	0.098	0.135	6.557	-0.007	0.003	80	482	100	57	63	Error	0	57	0	63	2697	9123	0.000	6.300	0	0	0
1	13	1	"hsa-miR-502-5p"	"11134"	6870	5450	100	35	35	6	17	34	34	34	5	14	18	8	0	66	68	23	33	50	50	51	11	21	52	43	0	0.063	0.056	0.241	0.198	3.243	0.006	0.000	80	462	100	17	19	-4.000	1	16	1	18	2813	5473	0.200	1.545	0	0	0
1	14	1	""	"17295"	7050	5440	100	35	35	6	17	34	34	34	6	17	22	1	0	3040	1996	1695	84	51	51	53	35	66	65	63	0	0.000	0.001	0.003	0.012	22.506	0.000	0.004	80	492	100	2990	1946	Error	1	2989	1	1945	2809	159688	0.167	55.514	0	0	0
1	15	1	""	"32825"	7240	5450	100	36	35	7	20	35	35	35	6	17	18	1	0	159	208	192	92	52	52	54	36	66	53	52	0	0.009	0.000	0.100	0.102	8.347	-0.001	0.000	80	473	100	108	156	-6.741	1	107	0	156	2810	16664	0.000	4.278	0	0	0
1	16	1	""	"46276"	7410	5440	100	34	35	6	17	35	35	35	6	17	16	3	0	46	47	8	17	52	52	53	11	20	5	0	0	0.167	0.000	0.428	0.498	4.095	0.047	0.003	80	471	100	-7	-5	-2.585	-1	-6	0	-5	2816	3760	0.000	-0.545	0	0	0
1	17	1	"hsa-miR-508-5p"	"42812"	7590	5440	100	35	35	5	14	35	35	35	6	17	8	1	0	621	468	356	76	52	52	53	11	20	70	67	0	0.000	0.000	0.011	0.023	9.898	0.001	0.003	80	483	100	569	416	Error	0	569	0	416	2791	37406	0.000	37.727	0	0	0
1	18	1	"hsa-miR-19b-2-5p"	"42918"	7770	5430	100	36	36	6	16	35	35	35	6	17	16	2	0	51	51	10	19	53	53	54	12	22	10	0	0	-0.500	-0.500	0.442	0.692	3.512	-0.066	0.013	80	500	100	-1	-1	Error	1	-2	1	-2	2879	4049	0.167	-0.250	0	0	0
1	19	1	""	"46457"	7960	5430	100	36	35	6	17	34	34	35	6	17	18	2	0	56	58	16	27	53	53	54	11	20	30	11	0	0.667	0.200	0.434	0.647	3.850	0.035	0.004	80	477	100	5	6	-0.585	2	3	1	5	2822	4624	0.000	0.364	0	0	0
1	20	1	""	"42469"	8120	5440	100	36	36	5	13	35	35	35	5	14	13	3	0	57	59	15	25	53	53	53	11	20	36	16	0	0.250	0.167	0.408	0.408	3.893	0.028	0.002	80	476	100	5	7	-2.000	1	4	1	6	2854	4727	0.200	0.545	0	0	0
1	21	1	""	"27575"	8320	5440	100	36	36	6	16	35	35	36	6	16	21	1	0	86	280	254	90	53	53	54	10	18	57	55	0	0.030	0.004	0.013	0.037	10.545	0.001	0.000	80	483	100	34	228	-5.044	1	33	1	227	2911	22436	0.000	22.600	0	0	0
1	22	1	"Hy3"	"13138"	8480	5440	100	36	36	6	16	35	35	35	6	17	20	2	0	70	374	384	102	54	54	55	11	20	52	48	0	0.063	0.003	0.046	0.058	10.926	0.002	0.007	80	488	100	17	321	-4.000	1	16	1	320	2883	29931	0.167	29.000	0	0	0
1	1	2	""	"46481"	4690	5650	100	34	34	7	20	34	34	34	6	17	16	7	0	47	47	9	19	49	49	50	12	24	6	0	0	0.000	0.000	1.000	0.950	3.014	0.104	0.015	80	509	100	-2	-2	Error	0	-2	0	-2	2736	3788	0.000	-0.250	0	0	0
1	2	2	"spike_control_v2_40"	"29001"	4870	5650	100	33	34	7	20	34	34	34	6	17	13	3	0	374	338	266	78	49	49	49	11	22	62	60	0	-0.003	0.000	0.034	0.047	9.264	0.001	0.001	80	473	100	324	289	Error	-1	325	0	289	2690	27064	0.000	26.273	0	0	0
1	3	2	"kshv-miR-K12-12-5p"	"42516"	5060	5640	100	33	34	6	17	34	34	34	6	17	15	1	0	48	50	11	22	50	50	51	10	19	16	3	0	0.500	0.000	0.667	0.579	2.839	0.056	0.003	80	481	100	-3	0	-1.000	-1	-2	0	0	2732	3969	0.000	-0.100	0	0	0
1	4	2	"hsa-miR-1270"	"46752"	5250	5640	100	35	34	6	17	34	34	34	6	17	13	1	0	70	249	283	113	49	49	50	10	20	55	50	0	0.048	0.000	0.090	0.076	8.602	0.001	0.000	80	481	100	22	200	-4.392	1	21	0	200	2740	19952	0.000	19.900	0	0	0
1	5	2	""	"46807"	5430	5650	100	34	34	6	17	33	33	34	6	17	15	1	0	732	537	382	71	51	51	50	11	22	73	71	0	0.001	0.002	0.009	0.017	6.061	-0.001	0.003	80	438	100	682	487	-9.412	1	681	1	486	2700	42962	0.000	44.273	0	0	0
1	6	2	"hsa-miR-1248"	"46427"	5600	5640	100	35	35	8	22	34	34	34	6	17	18	7	0	62	64	18	28	50	50	51	11	21	50	37	0	0.083	0.071	0.335	0.421	3.626	0.057	0.011	80	440	100	13	15	-3.585	1	12	1	14	2777	5151	0.167	1.182	0	0	0
1	7	2	""	"42821"	5780	5640	100	35	34	6	17	34	34	34	6	17	12	2	0	45	47	10	21	51	51	51	11	21	8	0	0	-0.167	0.000	0.500	0.510	2.971	0.086	0.010	80	461	100	-5	-4	Error	1	-6	0	-4	2743	3784	0.000	-0.364	0	0	0
1	8	2	""	"46279"	5960	5640	100	34	35	6	17	35	35	35	6	17	12	1	0	46	46	9	19	51	51	51	11	21	3	1	0	0.200	0.000	0.690	0.660	2.656	0.093	0.011	80	479	100	-6	-5	-2.322	-1	-5	0	-5	2772	3676	0.000	-0.455	0	0	0
1	9	2	"hsa-miR-31-5p"	"11052"	6150	5640	100	33	33	6	18	34	34	34	6	17	12	1	0	244	241	181	75	50	50	51	11	21	61	61	0	-0.005	-0.005	0.050	0.069	10.242	-0.005	0.012	80	436	100	193	190	Error	-1	194	-1	191	2644	19253	-0.167	17.273	0	0	0
1	10	2	"hsa-miR-943"	"42696"	6330	5640	100	36	35	6	17	34	34	34	6	17	20	1	0	1598	1162	1018	87	50	50	51	11	21	67	65	0	0.001	0.001	0.006	0.023	16.394	-0.001	0.004	80	457	100	1550	1113	-9.596	2	1548	1	1112	2805	92967	0.167	101.000	0	0	0
1	11	2	"hsa-miR-586"	"42754"	6500	5640	100	33	34	6	17	34	34	35	6	17	17	2	0	50	50	10	20	51	51	51	10	19	10	2	0	1.000	0.000	0.619	0.591	3.280	0.163	0.027	80	457	100	-2	-1	0.000	-1	-1	0	-1	2710	3975	-0.167	-0.100	0	0	0
1	12	2	""	"42632"	6680	5640	100	35	35	6	17	35	35	35	6	17	10	0	0	51	51	12	23	52	52	52	11	21	13	2	0	0.000	0.000	0.833	0.713	2.911	0.150	0.034	80	472	100	-1	-1	Error	0	-1	0	-1	2765	4092	0.000	-0.091	0	0	0
1	13	2	"hsa-miR-597-5p"	"42818"	6870	5640	100	34	34	6	17	34	34	34	6	17	17	0	0	96	95	49	51	51	51	52	11	21	57	55	0	0.000	0.000	0.119	0.171	5.079	0.004	0.000	80	463	100	45	44	Error	0	45	0	44	2700	7581	0.000	3.909	0	0	0
1	14	2	"hsa-miR-149-5p"	"42810"	7050	5640	100	35	35	6	17	34	34	34	6	17	17	3	0	101	100	52	52	51	51	51	11	21	61	56	0	0.020	0.020	0.105	0.143	4.944	0.014	0.006	80	457	100	51	50	-5.644	1	50	1	49	2824	7961	0.167	4.455	0	0	0
1	15	2	"hsa-miR-634"	"42591"	7220	5640	100	35	35	6	17	35	35	35	6	17	16	3	0	113	196	155	79	51	51	51	10	19	57	51	0	0.000	0.000	0.086	0.109	7.162	-0.001	0.000	80	441	100	62	145	Error	0	62	0	145	2805	15708	0.000	14.500	0	0	0
1	16	2	"ebv-miR-BART20-3p"	"17585"	7400	5640	100	35	34	6	17	35	35	35	6	17	8	1	0	58	62	20	32	52	52	52	11	21	45	31	0	0.000	-0.100	0.300	0.299	3.898	0.052	0.011	80	483	100	6	9	Error	0	6	-1	10	2748	4980	-0.167	0.909	0	0	0
1	17	2	"hsa-miR-1180-3p"	"42848"	7580	5640	100	35	36	5	13	34	34	35	6	17	17	2	0	51	52	10	19	51	51	52	10	19	15	5	0	100000.000	2.000	0.667	0.697	3.120	0.100	0.015	80	477	100	1	3	16.610	1	0	2	1	2852	4135	0.167	0.000	0	0	0
1	18	2	"hsa-miR-24-3p"	"17506"	7760	5640	100	37	38	6	15	34	34	35	6	17	30	7	0	3933	5059	4819	95	52	52	53	12	22	68	65	0	0.001	0.001	0.001	0.003	15.144	0.000	0.065	80	464	100	3884	5011	Error	3	3881	4	5007	3006	404710	0.500	417.167	0	0	0
1	19	2	""	"42919"	7930	5640	100	36	36	5	13	34	34	34	6	17	21	3	0	58	57	15	26	52	52	53	11	20	26	11	0	0.333	0.400	0.375	0.390	2.811	0.049	0.006	80	458	100	8	7	-1.585	2	6	2	5	2917	4588	0.333	0.364	0	0	0
1	20	2	""	"42937"	8110	5640	100	36	37	6	16	34	34	34	6	17	21	6	0	53	53	12	22	52	52	53	11	20	17	6	0	2.000	3.000	0.333	0.429	3.383	0.089	0.014	80	471	100	3	4	1.000	2	1	3	1	2956	4242	0.500	0.000	0	0	0
1	21	2	"kshv-miR-K12-3-5p"	"42795"	8300	5650	100	37	37	5	13	35	35	35	6	17	17	3	0	231	341	310	90	52	52	53	10	18	62	58	0	0.011	0.007	0.010	0.023	10.637	0.004	0.015	80	469	100	181	291	-6.484	2	179	2	289	2970	27307	0.333	28.800	0	0	0
1	22	2	"ebv-miR-BART10-5p"	"42485"	8480	5640	100	34	35	5	14	36	36	36	6	16	8	2	0	53	52	11	21	52	52	53	10	18	16	5	0	-2.000	100000.000	0.477	0.478	2.944	0.067	0.008	80	492	100	-1	-1	Error	-2	1	-1	0	2830	4194	-0.167	-0.100	0	0	0
1	1	3	""	"11271"	4700	5850	100	34	34	6	17	34	34	34	6	17	12	2	0	59	60	19	31	49	49	49	10	20	46	35	0	0.000	0.000	0.286	0.331	2.905	0.006	0.000	80	458	100	10	11	Error	0	10	0	11	2680	4803	0.000	1.100	0	0	0
1	2	3	"hsa-miR-1267"	"46633"	4880	5840	100	33	34	6	17	34	34	34	6	17	15	2	0	63	66	26	39	48	48	49	11	22	51	47	0	-0.067	0.000	0.234	0.245	3.402	0.068	0.029	80	430	100	14	18	Error	-1	15	0	18	2724	5302	0.000	1.545	0	0	0
1	3	3	"spike_control_v2_37"	"28684"	5060	5830	100	33	34	6	17	34	34	34	6	17	12	1	0	309	457	423	92	51	51	51	10	19	56	56	0	-0.004	0.000	0.037	0.051	13.427	-0.001	0.003	80	427	100	257	406	Error	-1	258	0	406	2683	36576	0.000	40.600	0	0	0
1	4	3	"hsa-miR-450b-5p"	"42896"	5220	5840	100	33	33	6	18	34	34	34	6	17	13	0	0	52	53	14	26	50	50	51	10	19	30	12	0	-0.500	-0.333	0.477	0.481	3.101	0.104	0.019	80	447	100	1	2	Error	-1	2	-1	3	2654	4268	-0.167	0.200	0	0	0
1	5	3	""	"42685"	5420	5830	100	34	34	5	14	34	34	34	6	17	10	0	0	65	66	25	37	49	49	50	10	20	56	45	0	0.000	0.000	0.143	0.156	3.129	0.027	0.005	80	461	100	16	17	Error	0	16	0	17	2733	5275	0.000	1.600	0	0	0
1	6	3	"hsa-miR-504-5p"	"28480"	5600	5830	100	35	34	7	20	34	34	34	6	17	18	3	0	54	55	14	25	50	50	50	10	20	32	12	0	0.250	0.000	0.387	0.472	3.293	0.083	0.014	80	452	100	5	5	-2.000	1	4	0	5	2756	4382	0.000	0.500	0	0	0
1	7	3	"hsa-miR-1307-3p"	"42681"	5780	5840	100	34	34	7	20	34	34	34	6	17	15	2	0	55	62	22	35	50	50	50	11	22	42	31	0	0.000	0.000	0.333	0.356	2.876	0.034	0.005	80	450	100	5	12	Error	0	5	0	12	2727	4945	0.000	1.091	0	0	0
1	8	3	"hcmv-miR-UL36-3p"	"42610"	5960	5840	100	35	34	6	17	34	34	34	6	17	7	2	0	46	47	10	21	50	50	51	11	21	7	0	0	-0.250	0.000	0.615	0.598	2.725	0.052	0.005	80	460	100	-3	-3	Error	1	-4	0	-3	2723	3747	0.000	-0.364	0	0	0
1	9	3	"hsa-miR-103a-3p"	"10919"	6140	5840	100	36	35	6	17	34	34	34	6	17	16	1	0	1353	1023	825	80	50	50	51	11	21	71	67	0	0.002	0.001	0.006	0.018	13.456	0.001	0.006	80	451	100	1305	974	-9.348	2	1303	1	973	2792	81854	0.167	88.364	0	0	0
1	10	3	""	"17388"	6320	5840	100	35	34	6	17	34	34	34	6	17	10	2	0	80	93	51	54	49	49	50	11	22	58	51	0	0.032	0.000	0.194	0.164	4.801	0.001	0.000	80	451	100	32	44	-4.954	1	31	0	44	2756	7422	0.000	3.909	0	0	0
1	11	3	""	"42767"	6500	5840	100	37	36	6	16	34	34	34	6	17	22	6	0	233	211	143	67	49	49	50	10	20	65	62	0	0.016	0.012	0.029	0.071	8.049	0.006	0.011	80	448	100	187	164	-5.939	3	184	2	162	2912	16868	0.333	16.100	0	0	0
1	12	3	""	"11021"	6670	5830	100	34	34	6	17	34	34	34	6	17	13	1	0	45	46	9	19	50	50	51	11	21	6	0	0	0.000	0.000	0.500	0.576	3.197	0.061	0.007	80	441	100	-5	-4	Error	0	-5	0	-4	2749	3684	0.000	-0.455	0	0	0
1	13	3	"hsa-miR-1225-5p"	"46541"	6850	5830	100	36	35	6	17	34	34	34	6	17	17	1	0	47	47	10	21	51	51	51	11	21	5	0	0	-0.500	-0.250	0.544	0.511	3.081	0.051	0.003	80	464	100	-2	-3	Error	2	-4	1	-4	2802	3791	0.167	-0.364	0	0	0
1	14	3	"hsa-miR-105-5p"	"5250"	7040	5840	100	34	34	6	17	35	35	35	6	17	8	2	0	59	59	17	28	50	50	51	10	19	46	28	0	-0.111	-0.111	0.334	0.400	4.238	-0.008	0.000	80	461	100	8	8	Error	-1	9	-1	9	2741	4758	-0.167	0.800	0	0	0
1	15	3	"hsa-miR-2110"	"42734"	7220	5830	100	34	34	6	17	35	35	35	6	17	11	1	0	58	70	31	44	51	51	52	10	19	46	36	0	-0.143	-0.053	0.258	0.238	4.715	-0.013	0.002	80	442	100	6	18	Error	-1	7	-1	19	2715	5597	-0.167	1.800	0	0	0
1	16	3	""	"46518"	7390	5860	100	36	36	5	13	35	35	35	6	17	15	1	0	52	53	12	22	52	52	53	12	22	15	5	0	100000.000	1.000	0.650	0.652	3.262	0.131	0.030	80	430	100	1	2	16.610	1	0	1	1	2877	4240	0.167	0.000	0	0	0
1	17	3	""	"42665"	7570	5850	100	36	35	5	14	34	34	35	6	17	18	2	0	51	51	11	21	51	51	52	11	21	15	3	0	100000.000	100000.000	0.431	0.511	3.154	0.098	0.017	80	456	100	2	1	16.610	2	0	1	0	2838	4072	0.000	-0.091	0	0	0
1	18	3	""	"46923"	7760	5840	100	36	36	6	16	35	35	35	6	17	18	2	0	498	424	325	76	52	52	53	11	20	70	66	0	0.002	0.003	0.014	0.036	10.964	0.000	0.000	80	470	100	447	373	-8.801	1	446	1	372	2870	33892	0.167	33.727	0	0	0
1	19	3	"hsa-miR-1203"	"46411"	7940	5830	100	34	35	6	17	35	35	35	5	14	15	5	0	48	48	11	22	51	51	53	12	22	8	0	0	0.333	0.000	0.500	0.552	4.166	0.035	0.002	80	452	100	-4	-3	-1.585	-1	-3	0	-3	2791	3829	0.000	-0.417	0	0	0
1	20	3	"hsa-miR-1263"	"46747"	8120	5830	100	35	36	5	13	35	35	36	6	16	13	1	0	45	48	10	20	52	52	53	11	20	7	1	0	0.000	-0.250	0.547	0.522	3.332	0.037	0.002	80	442	100	-7	-3	Error	0	-7	1	-4	2852	3832	0.000	-0.455	0	0	0
1	21	3	""	"146183"	8300	5830	100	38	37	5	13	35	35	36	6	16	17	1	0	47	48	10	20	52	52	53	11	20	7	0	0	-0.600	-0.500	0.625	0.677	3.747	0.027	0.001	80	432	100	-2	-2	Error	3	-5	2	-4	2975	3848	0.167	-0.455	0	0	0
1	22	3	"hsa-miR-3927-3p"	"146190"	8480	5830	100	36	36	6	16	36	36	36	6	16	15	2	0	51	53	13	24	52	52	53	11	20	22	7	0	0.000	0.000	0.450	0.506	3.374	0.025	0.001	80	493	100	-1	1	Error	0	-1	0	1	2895	4247	0.000	0.000	0	0	0
1	1	4	""	"146013"	4710	6010	100	33	35	6	17	34	34	34	6	17	18	3	0	48	50	13	26	49	49	49	10	20	22	7	0	1.000	1.000	0.581	0.582	3.489	0.125	0.027	80	446	100	-2	2	0.000	-1	-1	1	1	2784	3961	0.167	0.100	0	0	0
1	2	4	"hsa-miR-1914-3p"	"146061"	4880	6010	100	34	34	6	17	34	34	34	6	17	17	2	0	45	46	11	23	49	49	50	10	20	11	2	0	0.000	0.000	0.500	0.521	3.633	0.186	0.051	80	427	100	-4	-3	Error	0	-4	0	-3	2723	3680	0.000	-0.400	0	0	0
1	3	4	"spike_control_v2_17"	"25557"	5060	6020	100	35	35	6	17	34	34	34	6	17	21	1	0	3544	2329	1824	78	50	50	51	10	19	72	70	0	0.000	0.000	0.002	0.004	12.699	0.000	0.001	80	460	100	3495	2280	Error	1	3494	1	2279	2786	186307	0.167	227.800	0	0	0
1	4	4	"spike_control_v2_35"	"28568"	5240	6020	100	35	35	6	17	34	34	34	6	17	17	6	0	190	192	138	71	51	51	51	11	21	63	56	0	0.007	0.007	0.037	0.074	7.821	0.002	0.001	80	452	100	140	142	-7.119	1	139	1	141	2780	15346	0.167	12.818	0	0	0
1	5	4	""	"146060"	5430	6020	100	35	34	6	17	34	34	34	6	17	15	5	0	273	606	594	98	49	49	50	10	20	60	58	0	0.004	0.000	0.039	0.039	11.597	-0.001	0.004	80	450	100	225	557	-7.807	1	224	0	557	2743	48479	0.000	55.600	0	0	0
1	6	4	""	"145658"	5600	6020	100	34	34	6	17	34	34	34	6	17	11	1	0	1199	1328	1223	92	50	50	50	11	22	62	58	0	0.000	0.000	0.037	0.029	22.356	0.000	0.001	80	448	100	1149	1278	Error	0	1149	0	1278	2752	106277	0.000	116.182	0	0	0
1	7	4	""	"146079"	5780	6020	100	35	36	6	16	34	34	35	6	17	21	3	0	45	47	10	21	51	51	51	11	21	8	1	0	-0.167	-0.500	0.423	0.494	3.291	0.134	0.021	80	442	100	-5	-2	Error	1	-6	2	-4	2849	3773	0.167	-0.364	0	0	0
1	8	4	""	"146199"	5960	6030	100	35	35	5	14	34	34	34	6	17	20	1	0	59	74	34	45	49	49	51	11	21	48	46	0	0.100	0.040	0.176	0.212	3.776	0.060	0.043	80	442	100	11	26	-3.322	1	10	1	25	2831	5924	0.167	2.091	0	0	0
1	9	4	"hsa-miR-1909-5p"	"146138"	6140	6020	100	34	34	6	17	34	34	34	6	17	16	1	0	44	45	9	20	49	49	50	11	22	2	0	0	0.000	0.000	0.769	0.628	2.667	0.087	0.012	80	443	100	-5	-4	Error	0	-5	0	-4	2700	3585	0.000	-0.455	0	0	0
1	10	4	""	"146177"	6320	6020	100	35	34	7	20	34	34	34	6	17	16	2	0	51	51	12	23	49	49	49	10	20	22	6	0	0.500	0.000	0.613	0.690	3.469	0.037	0.002	80	443	100	3	2	-1.000	1	2	0	2	2737	4093	0.000	0.200	0	0	0
1	11	4	"hsv1-miR-H6-3p"	"146117"	6500	6030	100	36	35	6	17	34	34	34	6	17	18	2	0	122	294	269	91	50	50	50	10	20	56	53	0	0.028	0.004	0.015	0.038	10.383	0.004	0.013	80	452	100	74	245	-5.170	2	72	1	244	2831	23536	0.167	24.400	0	0	0
1	12	4	""	"146028"	6690	6020	100	35	34	6	17	34	34	34	6	17	13	3	0	62	70	30	42	50	50	50	10	20	51	46	0	0.083	0.000	0.179	0.232	4.070	0.014	0.002	80	463	100	13	20	-3.585	1	12	0	20	2750	5560	0.000	2.000	0	0	0
1	13	4	""	"146212"	6870	6020	100	35	35	6	17	34	34	34	6	17	13	2	0	46	48	9	18	50	50	51	10	19	10	0	0	-0.250	-0.500	0.400	0.495	2.789	0.026	0.001	80	453	100	-3	-1	Error	1	-4	1	-2	2761	3825	0.167	-0.300	0	0	0
1	14	4	""	"146209"	7050	6020	100	34	35	7	20	34	34	35	6	17	17	5	0	688	596	495	83	49	49	50	10	20	62	60	0	0.000	0.002	0.017	0.039	11.439	0.000	0.000	80	420	100	639	548	Error	0	639	1	547	2795	47670	0.000	54.600	0	0	0
1	15	4	"spike_control_v2_32"	"28393"	7220	6020	100	35	35	6	17	35	35	35	6	17	12	2	0	3104	2176	1921	88	51	51	52	11	21	77	72	0	0.000	0.000	0.002	0.008	16.871	0.000	0.000	80	440	100	3053	2125	Error	0	3053	0	2125	2784	174042	0.000	193.091	0	0	0
1	16	4	""	"146220"	7410	6020	100	36	35	6	17	35	35	35	6	17	12	3	0	196	208	159	76	51	51	52	11	21	57	57	0	0.007	0.000	0.023	0.065	10.760	0.002	0.001	80	406	100	146	157	-7.180	1	145	0	157	2811	16658	0.000	14.182	0	0	0
1	17	4	"hsa_negative_control_7"	"10902"	7580	6020	100	34	34	5	14	35	35	35	6	17	15	1	0	45	45	9	20	51	51	52	11	21	3	0	0	0.167	0.167	0.500	0.435	3.108	0.096	0.018	80	408	100	-7	-7	-2.585	-1	-6	-1	-6	2726	3614	-0.167	-0.636	0	0	0
1	18	4	""	"146055"	7760	6030	100	35	34	6	17	34	34	35	6	17	13	2	0	1273	917	767	83	52	52	53	11	20	70	68	0	0.001	0.000	0.006	0.015	9.279	-0.001	0.017	80	419	100	1222	865	Error	1	1221	0	865	2722	73397	-0.167	78.545	0	0	0
1	19	4	"spike_control_v2_43"	"29146"	7930	6020	100	35	35	6	17	35	35	35	6	17	17	0	0	527	652	589	90	51	51	52	11	21	60	58	0	0.000	0.000	0.008	0.025	14.195	-0.001	0.007	80	452	100	476	601	Error	0	476	0	601	2789	52120	0.000	54.545	0	0	0
1	20	4	"hsa-miR-625-5p"	"145831"	8120	6010	100	35	35	5	14	35	35	36	5	13	13	2	0	55	55	13	23	53	53	53	11	20	23	6	0	0.000	0.000	0.357	0.461	2.743	0.000	0.000	80	469	100	2	2	Error	0	2	0	2	2825	4413	-0.200	0.182	0	0	0
1	21	4	"hsa-miR-646"	"145963"	8300	6010	100	35	35	5	14	35	35	35	5	14	15	3	0	46	46	8	17	53	53	53	10	18	1	0	0	0.000	0.000	0.643	0.533	2.577	-0.002	0.000	80	454	100	-7	-7	Error	0	-7	0	-7	2787	3672	0.000	-0.700	0	0	0
1	22	4	"hsa-miR-1247-5p"	"145977"	8490	6030	100	35	36	6	16	35	35	35	6	17	16	5	0	83	78	29	37	52	52	53	11	20	62	53	0	0.000	0.038	0.184	0.204	4.122	0.012	0.002	80	469	100	31	27	Error	0	31	1	26	2856	6230	0.167	2.273	0	0	0
1	1	5	"hsa-miR-501-5p"	"145675"	4700	6210	100	33	33	6	18	34	34	34	6	17	13	1	0	218	230	175	76	48	48	49	10	20	66	60	0	-0.006	-0.005	0.111	0.124	9.284	-0.001	0.000	80	490	100	169	181	Error	-1	170	-1	182	2644	18405	-0.167	18.100	0	0	0
1	2	5	"hsa-miR-125b-1-3p"	"145838"	4870	6210	100	35	34	6	17	34	34	34	6	17	20	2	0	56	88	54	61	48	48	49	10	20	46	42	0	0.125	0.000	0.171	0.174	6.264	0.000	0.000	80	460	100	9	40	-3.000	1	8	0	40	2750	7021	0.000	3.900	0	0	0
1	3	5	""	"145953"	5060	6220	100	34	34	7	20	34	34	34	6	17	15	2	0	2430	2364	2231	94	50	50	50	10	20	67	61	0	0.000	0.000	0.003	0.014	25.312	0.000	0.005	80	460	100	2380	2314	Error	0	2380	0	2314	2700	189123	0.000	231.400	0	0	0
1	4	5	"hsa-miR-512-5p"	"145690"	5240	6210	100	34	34	7	20	34	34	34	6	17	17	7	0	49	50	11	22	50	50	51	11	21	13	3	0	0.000	0.000	0.700	0.703	2.948	0.126	0.029	80	462	100	-1	0	Error	0	-1	0	0	2722	3983	0.000	-0.091	0	0	0
1	5	5	"spike_control_v2_29"	"27968"	5430	6210	100	34	34	6	17	34	34	34	6	17	12	1	0	1248	992	813	81	49	49	50	11	22	67	65	0	0.000	0.000	0.007	0.029	17.790	0.000	0.002	80	450	100	1199	943	Error	0	1199	0	943	2701	79358	0.000	85.636	0	0	0
1	6	5	"hsa-miR-150-5p"	"145678"	5600	6220	100	34	34	7	20	34	34	34	6	17	15	6	0	259	262	200	76	51	51	52	13	25	63	62	0	0.000	0.000	0.035	0.057	6.702	0.001	0.000	80	438	100	208	211	Error	0	208	0	211	2729	20940	0.000	16.154	0	0	0
1	7	5	""	"145884"	5780	6210	100	33	34	6	17	34	34	34	6	17	20	1	0	108	95	45	47	51	51	52	11	21	62	57	0	-0.018	0.000	0.099	0.133	3.541	0.010	0.003	80	471	100	56	44	Error	-1	57	0	44	2716	7591	0.000	3.909	0	0	0
1	8	5	"hsa-miR-648"	"145715"	5970	6210	100	35	36	6	16	34	34	34	6	17	25	6	0	47	47	9	19	50	50	50	11	22	6	1	0	-0.333	-0.667	0.550	0.619	3.590	0.071	0.006	80	452	100	-2	-1	Error	1	-3	2	-3	2845	3772	0.333	-0.273	0	0	0
1	9	5	"hsa-miR-27b-3p"	"147199"	6160	6210	100	35	34	6	17	35	35	35	6	17	8	0	0	1703	1980	1892	95	49	49	49	11	22	65	65	0	0.000	-0.001	0.057	0.024	24.758	0.000	0.001	80	453	100	1654	1930	Error	0	1654	-1	1931	2755	158362	-0.167	175.545	0	0	0
1	10	5	"hsa-miR-4309"	"147535"	6340	6210	100	35	35	5	14	33	33	34	6	17	18	1	0	140	135	97	71	49	49	49	10	20	61	57	0	0.022	0.023	0.053	0.082	6.040	-0.002	0.000	80	443	100	93	88	-5.508	2	91	2	86	2763	10825	0.167	8.600	0	0	0
1	11	5	"hsa-miR-3152-3p"	"147892"	6520	6210	100	33	34	7	20	34	34	34	6	17	16	2	0	47	47	10	21	50	50	50	10	20	7	3	0	0.333	0.000	0.692	0.626	3.505	0.116	0.016	80	442	100	-4	-3	-1.585	-1	-3	0	-3	2691	3762	0.000	-0.300	0	0	0
1	12	5	""	"147890"	6700	6210	100	35	35	6	17	34	34	34	6	17	17	6	0	335	266	166	62	50	50	50	10	20	71	70	0	0.004	0.005	0.023	0.032	5.858	0.003	0.003	80	442	100	286	217	-8.155	1	285	1	216	2813	21304	0.167	21.600	0	0	0
1	13	5	"hsa-miR-4305"	"147611"	6880	6210	100	33	33	6	18	34	34	34	6	17	12	2	0	176	150	78	52	50	50	50	9	18	71	71	0	-0.008	-0.010	0.053	0.073	5.180	-0.013	0.016	80	442	100	125	99	Error	-1	126	-1	100	2678	12026	-0.167	11.111	0	0	0
1	14	5	""	"147934"	7060	6200	100	35	35	6	17	34	34	35	6	17	16	3	0	77	139	104	74	50	50	51	10	19	55	51	0	0.037	0.011	0.076	0.102	7.408	0.006	0.004	80	430	100	28	90	-4.755	1	27	1	89	2764	11080	0.000	8.800	0	0	0
1	15	5	"hsa-miR-4294"	"147627"	7230	6200	100	34	35	6	17	35	35	35	6	17	13	2	0	45	46	9	19	50	50	51	11	21	5	1	0	0.200	0.000	0.733	0.695	2.998	0.064	0.006	80	430	100	-6	-4	-2.322	-1	-5	0	-4	2786	3640	0.000	-0.455	0	0	0
1	16	5	"hsa-miR-4276"	"147770"	7410	6200	100	34	34	6	17	35	35	35	6	17	16	1	0	45	45	9	20	50	50	51	10	19	3	1	0	0.200	0.200	0.732	0.719	3.817	-0.026	0.001	80	443	100	-6	-6	-2.322	-1	-5	-1	-5	2735	3602	-0.167	-0.600	0	0	0
1	17	5	"hsa-let-7b-5p"	"147165"	7590	6200	100	36	35	6	17	34	34	35	6	17	15	2	0	65	2851	3382	118	51	51	52	10	19	52	46	0	0.143	0.000	0.004	0.021	34.151	0.000	0.013	80	452	100	16	2801	-2.807	2	14	1	2800	2818	228108	0.000	279.900	0	0	0
1	18	5	"hsa-miR-4320"	"147705"	7780	6200	100	34	35	7	20	35	35	35	6	17	18	5	0	56	58	18	31	50	50	51	10	19	40	21	0	-0.167	0.000	0.333	0.383	3.033	0.072	0.014	80	441	100	5	8	Error	-1	6	0	8	2806	4635	0.000	0.700	0	0	0
1	19	5	"hsa-miR-466"	"147848"	7960	6210	100	34	34	6	17	35	35	35	6	17	11	1	0	46	46	9	19	51	51	52	11	21	6	0	0	0.200	0.200	0.500	0.642	2.886	0.087	0.013	80	444	100	-6	-6	-2.322	-1	-5	-1	-5	2742	3715	-0.167	-0.545	0	0	0
1	20	5	"hsv2-miR-H6-3p"	"147900"	8140	6220	100	34	34	6	17	36	36	36	6	16	10	2	0	699	572	419	73	52	52	52	11	21	76	75	0	-0.003	-0.004	0.007	0.025	11.469	0.000	0.000	80	459	100	645	518	Error	-2	647	-2	520	2753	45728	-0.333	47.273	0	0	0
1	21	5	"hsa-miR-3175"	"147891"	8320	6200	100	34	34	6	17	35	35	36	5	13	11	2	0	59	252	268	106	51	51	52	10	19	47	42	0	-0.125	-0.005	0.083	0.061	8.177	0.002	0.002	80	461	100	7	200	Error	-1	8	-1	201	2731	20159	-0.400	20.000	0	0	0
1	22	5	""	"147873"	8500	6190	100	35	35	6	17	35	35	35	5	14	11	3	0	53	53	12	22	51	51	52	10	19	20	7	0	0.000	0.000	0.500	0.441	3.138	0.045	0.004	80	457	100	2	2	Error	0	2	0	2	2779	4244	0.000	0.100	0	0	0
1	1	6	"hsa-miR-200b-3p"	"147186"	4710	6410	100	35	34	6	17	34	34	34	6	17	15	3	0	522	955	912	95	47	47	47	10	21	62	60	0	0.002	0.000	0.007	0.023	14.104	0.000	0.000	80	483	100	476	908	-8.892	1	475	0	908	2757	76429	0.000	90.800	0	0	0
1	2	6	""	"147844"	4890	6400	100	34	34	7	20	34	34	34	6	17	16	5	0	45	45	10	22	47	47	48	10	20	11	1	0	0.000	0.000	0.526	0.622	2.700	0.266	0.075	80	453	100	-2	-2	Error	0	-2	0	-2	2737	3601	0.000	-0.300	0	0	0
1	3	6	""	"147283"	5080	6400	100	34	35	6	17	33	33	34	6	17	23	6	0	115	122	77	63	49	49	49	10	20	58	58	0	0.015	0.027	0.104	0.142	6.650	0.006	0.002	80	440	100	67	75	-6.044	1	66	2	73	2781	9785	0.167	7.300	0	0	0
1	4	6	"hsa-miR-3613-3p"	"148493"	5250	6400	100	35	35	6	17	34	34	34	6	17	17	3	0	2110	1510	1088	72	50	50	50	10	20	72	72	0	0.000	0.001	0.003	0.010	15.705	0.000	0.001	80	430	100	2061	1461	Error	1	2060	1	1460	2776	120814	0.167	146.000	0	0	0
1	5	6	"hsa-miR-3918"	"148231"	5430	6400	100	33	34	6	17	34	34	34	6	17	12	3	0	46	46	10	21	49	49	50	10	20	8	0	0	0.333	0.000	0.714	0.660	2.688	0.084	0.006	80	442	100	-4	-3	-1.585	-1	-3	0	-3	2682	3704	0.000	-0.400	0	0	0
1	6	6	"hsa-miR-933"	"148635"	5610	6400	100	34	34	6	17	34	34	34	6	17	20	1	0	57	62	21	33	49	49	51	13	25	45	28	0	0.000	0.000	0.467	0.454	4.117	0.030	0.004	80	442	100	8	13	Error	0	8	0	13	2747	4943	0.000	0.846	0	0	0
1	7	6	""	"148660"	5790	6410	100	34	34	7	20	34	34	34	6	17	10	3	0	60	58	16	27	51	51	52	11	21	41	21	0	0.000	0.000	0.267	0.369	3.768	0.064	0.009	80	439	100	9	7	Error	0	9	0	7	2739	4669	0.000	0.545	0	0	0
1	8	6	"hsa-miR-4296"	"147660"	5970	6390	100	33	33	6	18	34	34	34	6	17	15	2	0	47	46	10	21	50	50	51	10	19	6	1	0	0.333	0.250	0.500	0.499	3.143	0.127	0.022	80	442	100	-4	-5	-1.585	-1	-3	-1	-4	2677	3664	-0.167	-0.500	0	0	0
1	9	6	"hsa-miR-3185"	"147709"	6150	6390	100	35	34	6	17	34	34	34	6	17	12	1	0	46	46	9	19	50	50	50	10	20	6	1	0	-0.250	0.000	0.667	0.648	2.937	0.128	0.015	80	460	100	-3	-4	Error	1	-4	0	-4	2711	3678	0.000	-0.400	0	0	0
1	10	6	"hsa-miR-3689a-5p/hsa-miR-3689b-5p/hsa-miR-3689e"	"148251"	6350	6390	100	33	34	6	17	34	34	34	6	17	12	0	0	60	61	18	29	50	50	50	10	20	50	28	0	-0.100	0.000	0.333	0.395	3.968	0.054	0.009	80	436	100	9	11	Error	-1	10	0	11	2695	4913	0.000	1.100	0	0	0
1	11	6	"hsa-miR-3680-5p"	"148599"	6510	6400	100	35	35	6	17	34	34	34	6	17	13	1	0	71	80	37	46	49	49	50	10	20	60	50	0	0.045	0.032	0.138	0.159	3.425	0.019	0.006	80	417	100	23	32	-4.459	1	22	1	31	2779	6383	0.167	3.000	0	0	0
1	12	6	"hsa-miR-510-5p"	"148665"	6690	6390	100	34	34	6	17	34	34	34	6	17	13	6	0	46	46	9	19	49	49	50	11	22	6	1	0	0.000	0.000	0.583	0.544	2.848	0.109	0.021	80	452	100	-3	-3	Error	0	-3	0	-3	2743	3710	0.000	-0.364	0	0	0
1	13	6	"hsa-miR-3652"	"148363"	6880	6390	100	35	34	5	14	34	34	35	6	17	13	1	0	59	68	31	45	49	49	51	11	21	47	40	0	0.100	0.000	0.261	0.255	4.437	-0.001	0.000	80	440	100	11	19	-3.322	1	10	0	19	2757	5450	-0.167	1.545	0	0	0
1	14	6	"hsa-miR-3181"	"147703"	7050	6390	100	35	35	5	14	34	34	34	6	17	12	2	0	44	45	9	20	49	49	50	11	22	7	0	0	-0.200	-0.250	0.455	0.488	2.437	0.089	0.010	80	440	100	-4	-3	Error	1	-5	1	-4	2785	3631	0.167	-0.455	0	0	0
1	15	6	"hsa-miR-3667-3p"	"148062"	7230	6390	100	35	35	6	17	34	34	34	6	17	15	2	0	47	48	10	20	49	49	50	10	20	15	2	0	-0.500	-1.000	0.500	0.466	3.150	0.091	0.012	80	478	100	-1	0	Error	1	-2	1	-1	2781	3869	0.167	-0.200	0	0	0
1	16	6	"hsa-miR-3664-5p"	"148206"	7430	6390	100	33	34	6	17	35	35	35	6	17	11	1	0	56	60	18	30	50	50	50	10	20	40	28	0	-0.333	-0.100	0.354	0.415	3.950	0.081	0.021	80	460	100	4	9	Error	-2	6	-1	10	2708	4795	-0.167	1.000	0	0	0
1	17	6	"spike_control_v1_i"	"14257"	7600	6390	100	34	34	6	17	35	35	35	5	14	13	2	0	57	58	17	29	49	49	50	11	22	42	21	0	-0.125	-0.111	0.357	0.362	2.710	0.002	0.000	80	428	100	7	8	Error	-1	8	-1	9	2732	4631	-0.200	0.727	0	0	0
1	18	6	"Empty"	"0"	7770	6390	100	35	35	6	17	34	34	34	5	14	16	3	0	47	47	10	21	48	48	49	12	24	8	1	0	-1.000	-1.000	0.652	0.589	3.084	0.105	0.041	80	440	100	0	0	Error	1	-1	1	-1	2765	3736	0.200	-0.167	0	0	0
1	19	6	""	"148496"	7950	6390	100	35	35	5	14	35	35	35	6	17	12	0	0	45	45	9	20	48	48	50	13	26	6	0	0	0.000	0.000	0.400	0.498	3.135	0.085	0.023	80	450	100	-3	-3	Error	0	-3	0	-3	2822	3589	0.000	-0.385	0	0	0
1	20	6	""	"148322"	8130	6400	100	34	35	6	17	35	35	35	6	17	16	2	0	160	140	59	42	48	48	49	10	20	83	81	0	-0.009	0.000	0.048	0.060	4.103	-0.005	0.002	80	442	100	111	92	Error	-1	112	0	92	2825	11207	0.000	9.100	0	0	0
1	21	6	""	"148560"	8320	6400	100	34	35	5	14	35	35	36	6	16	8	2	0	60	69	29	42	48	48	49	10	20	51	41	0	-0.083	0.000	0.250	0.220	4.530	-0.010	0.001	80	470	100	11	21	Error	-1	12	0	21	2760	5518	-0.167	2.000	0	0	0
1	22	6	""	"148185"	8500	6390	100	35	35	6	17	36	36	36	6	16	15	5	0	44	45	9	20	48	48	49	10	20	10	0	0	0.250	0.333	0.750	0.754	3.191	-0.001	0.000	80	492	100	-5	-4	-2.000	-1	-4	-1	-3	2828	3589	-0.167	-0.400	0	0	0
1	1	7	""	"148230"	4710	6590	100	33	33	7	21	34	34	34	6	17	21	1	0	125	120	68	56	47	47	47	10	21	66	63	0	-0.013	-0.014	0.078	0.200	9.655	-0.006	0.002	80	484	100	77	72	Error	-1	78	-1	73	2675	9580	-0.167	7.300	0	0	0
1	2	7	""	"148444"	4900	6580	100	34	34	6	17	34	34	34	7	20	12	1	0	57	104	78	75	48	48	48	12	25	43	42	0	0.000	0.000	0.167	0.156	5.958	0.009	0.004	80	460	100	9	56	Error	0	9	0	56	2695	8353	0.000	4.667	0	0	0
1	3	7	""	"148164"	5080	6590	100	34	34	6	17	34	34	34	6	17	11	3	0	59	60	19	31	49	49	48	10	20	50	35	0	0.000	0.000	0.211	0.320	4.299	0.086	0.026	80	440	100	10	11	Error	0	10	0	11	2710	4832	0.000	1.200	0	0	0
1	4	7	""	"148232"	5250	6580	100	34	34	6	17	34	34	34	6	17	15	2	0	43	43	9	20	49	49	49	10	20	3	2	0	0.000	0.000	0.679	0.705	3.260	0.225	0.045	80	438	100	-6	-6	Error	0	-6	0	-6	2742	3477	0.000	-0.600	0	0	0
1	5	7	""	"148350"	5430	6580	100	34	34	6	17	33	33	34	6	17	23	2	0	45	45	9	20	48	48	49	10	20	6	0	0	-0.333	-0.333	0.528	0.595	2.842	0.137	0.013	80	460	100	-2	-2	Error	1	-3	1	-3	2743	3567	0.000	-0.400	0	0	0
1	6	7	""	"148090"	5620	6590	100	34	34	5	14	34	34	34	6	17	13	0	0	245	224	188	83	48	48	48	10	20	67	67	0	0.000	0.000	0.027	0.063	7.148	0.001	0.001	80	450	100	197	176	Error	0	197	0	176	2759	17953	0.000	17.600	0	0	0
1	7	7	""	"148142"	5790	6580	100	34	34	6	17	34	34	34	6	17	10	3	0	49	50	9	18	49	49	49	10	20	11	1	0	0.000	0.000	0.500	0.620	4.072	0.086	0.008	80	426	100	0	1	Error	0	0	0	1	2733	4021	0.000	0.100	0	0	0
1	8	7	""	"148022"	5970	6580	100	35	35	6	17	34	34	34	6	17	15	1	0	49	52	14	26	49	49	51	11	21	23	6	0	100000.000	0.333	0.750	0.619	3.842	0.041	0.004	80	460	100	1	4	16.610	1	0	1	3	2786	4153	0.167	0.091	0	0	0
1	9	7	""	"148505"	6150	6580	100	35	35	5	14	34	34	34	6	17	15	1	0	42	44	9	20	50	50	51	10	19	3	1	0	-0.125	-0.167	0.387	0.444	2.700	0.122	0.017	80	460	100	-7	-5	Error	1	-8	1	-6	2783	3492	0.167	-0.700	0	0	0
1	10	7	""	"148152"	6330	6580	100	33	34	7	20	34	34	34	6	17	15	2	0	48	48	11	22	48	48	49	10	20	16	1	0	100000.000	0.000	0.586	0.642	2.507	0.141	0.017	80	461	100	-1	0	16.610	-1	0	0	0	2686	3849	0.000	-0.100	0	0	0
1	11	7	""	"148161"	6510	6580	100	34	34	6	17	34	34	34	6	17	11	1	0	43	44	9	20	49	49	50	10	20	7	0	0	0.000	0.000	0.692	0.660	2.530	0.047	0.003	80	450	100	-6	-5	Error	0	-6	0	-5	2700	3544	0.000	-0.600	0	0	0
1	12	7	""	"148513"	6690	6580	100	34	34	6	17	34	34	34	6	17	12	2	0	45	45	9	20	49	49	50	10	20	8	1	0	0.000	0.000	0.633	0.668	3.136	0.083	0.010	80	460	100	-4	-4	Error	0	-4	0	-4	2724	3620	0.000	-0.500	0	0	0
1	13	7	""	"148469"	6870	6580	100	34	35	6	17	34	34	34	6	17	15	5	0	44	45	9	20	49	49	50	10	20	5	0	0	0.000	-0.250	0.732	0.799	2.639	0.063	0.007	80	448	100	-5	-3	Error	0	-5	1	-4	2764	3585	0.167	-0.500	0	0	0
1	14	7	""	"148203"	7040	6580	100	35	34	6	17	35	35	35	6	17	8	1	0	52	54	13	24	49	49	49	10	20	30	12	0	0.000	-0.200	0.550	0.483	3.008	0.032	0.002	80	459	100	3	4	Error	0	3	-1	5	2727	4310	-0.167	0.500	0	0	0
1	15	7	""	"148477"	7230	6590	100	34	35	6	17	34	34	34	6	17	20	2	0	99	91	44	48	49	49	49	10	20	61	56	0	0.000	0.024	0.113	0.134	4.954	-0.003	0.000	80	470	100	50	43	Error	0	50	1	42	2780	7258	0.167	4.200	0	0	0
1	16	7	""	"148572"	7410	6580	100	34	34	5	14	35	35	35	6	17	7	1	0	60	60	17	28	48	48	49	10	20	55	28	0	-0.083	-0.083	0.339	0.348	3.801	-0.012	0.001	80	461	100	11	11	Error	-1	12	-1	12	2730	4833	-0.167	1.100	0	0	0
1	17	7	""	"148333"	7590	6580	100	35	35	5	14	35	35	35	6	17	10	1	0	46	47	10	21	47	47	47	10	21	16	1	0	0.000	0.000	0.636	0.676	3.324	0.020	0.000	80	460	100	-1	0	Error	0	-1	0	0	2789	3796	0.000	0.000	0	0	0
1	18	7	""	"148391"	7770	6580	100	36	36	7	19	34	34	34	5	14	26	12	0	56	56	14	25	44	44	46	10	21	53	26	0	0.167	0.167	0.368	0.361	2.941	0.022	0.001	80	461	100	14	14	-2.585	2	12	2	12	2878	4502	0.400	1.000	0	0	0
1	19	7	""	"148450"	7950	6590	100	36	37	5	13	35	35	35	6	17	16	2	0	92	92	43	46	45	45	46	11	23	66	62	0	0.021	0.043	0.100	0.120	3.779	0.017	0.008	80	450	100	48	49	-5.555	1	47	2	47	2920	7324	0.333	4.182	0	0	0
1	20	7	"hsa-miR-381-3p"	"148306"	8130	6580	100	35	35	5	14	35	35	36	5	13	17	2	0	108	100	51	51	46	46	46	10	21	67	62	0	0.000	0.000	0.104	0.114	4.831	-0.005	0.001	80	452	100	62	54	Error	0	62	0	54	2797	8006	-0.200	5.400	0	0	0
1	21	7	""	"148122"	8320	6590	100	36	36	5	13	35	35	35	6	17	16	2	0	899	783	648	82	45	45	46	10	21	71	66	0	0.001	0.001	0.009	0.044	15.213	0.000	0.000	80	452	100	855	739	-9.738	1	854	1	738	2865	62652	0.167	73.700	0	0	0
1	22	7	""	"148150"	8500	6580	100	35	35	6	17	35	35	35	6	17	11	2	0	50	51	10	19	45	45	47	16	34	12	0	0	0.000	0.000	0.464	0.564	3.068	-0.008	0.001	80	484	100	5	6	Error	0	5	0	6	2804	4047	0.000	0.250	0	0	0
1	1	8	""	"148120"	4710	6780	100	35	35	6	17	34	34	34	6	17	12	3	0	44	45	10	22	47	47	48	10	20	8	3	0	-0.333	-0.500	0.536	0.689	3.794	0.172	0.025	80	494	100	-2	-1	Error	1	-3	1	-2	2766	3584	0.167	-0.300	0	0	0
1	2	8	"hsa-miR-383-5p"	"146024"	4900	6780	100	33	34	6	17	34	34	34	6	17	12	3	0	64	68	28	41	48	48	49	12	24	51	40	0	-0.062	0.000	0.333	0.344	3.362	0.031	0.007	80	448	100	15	20	Error	-1	16	0	20	2696	5418	0.000	1.583	0	0	0
1	3	8	""	"42659"	5070	6780	100	35	35	6	17	34	34	34	6	17	18	5	0	272	314	257	81	48	48	48	10	20	66	62	0	0.004	0.004	0.020	0.035	8.602	0.003	0.006	80	430	100	225	267	-7.807	1	224	1	266	2785	25103	0.167	26.600	0	0	0
1	4	8	""	"17287"	5250	6780	100	35	35	7	20	34	34	34	6	17	21	6	0	46	48	11	22	49	49	49	10	20	18	5	0	-0.333	-1.000	0.620	0.579	2.857	0.215	0.051	80	450	100	-2	0	Error	1	-3	1	-1	2787	3857	0.167	-0.100	0	0	0
1	5	8	"Empty"	"0"	5430	6780	100	34	34	6	17	34	34	34	6	17	13	0	0	45	46	11	23	49	49	50	10	20	12	2	0	0.000	0.000	0.449	0.518	3.017	0.022	0.003	80	460	100	-4	-3	Error	0	-4	0	-3	2734	3661	0.000	-0.400	0	0	0
1	6	8	""	"11234"	5620	6780	100	35	34	6	17	34	34	34	6	17	13	1	0	65	66	23	34	48	48	49	11	22	57	41	0	0.059	0.000	0.221	0.278	3.670	0.033	0.006	80	440	100	18	18	-4.087	1	17	0	18	2740	5270	0.000	1.545	0	0	0
1	7	8	"hsa-miR-802"	"30442"	5790	6780	100	33	33	6	18	35	35	35	6	17	10	2	0	46	46	8	17	49	49	49	10	20	5	0	0	0.667	0.667	0.690	0.696	2.729	0.140	0.017	80	438	100	-5	-5	-0.585	-2	-3	-2	-3	2677	3665	-0.333	-0.300	0	0	0
1	8	8	"hsa-miR-4428"	"168574"	5970	6780	100	34	35	6	17	34	34	34	6	17	13	3	0	47	46	10	21	50	50	50	10	20	7	1	0	0.000	-0.250	0.708	0.681	3.425	0.058	0.004	80	450	100	-3	-3	Error	0	-3	1	-4	2761	3716	0.167	-0.400	0	0	0
1	9	8	"hsa-miR-5590-5p"	"168970"	6150	6780	100	35	34	6	17	34	34	34	6	17	16	2	0	43	44	8	18	49	49	49	10	20	3	0	0	-0.167	0.000	0.789	0.675	3.195	0.025	0.001	80	460	100	-5	-5	Error	1	-6	0	-5	2736	3486	0.000	-0.500	0	0	0
1	10	8	"hsa-miR-5692a"	"168938"	6330	6780	100	34	34	7	20	34	34	34	6	17	16	6	0	40	40	8	20	47	47	48	10	20	1	0	0	0.000	0.000	0.579	0.605	2.905	0.175	0.028	80	460	100	-7	-7	Error	0	-7	0	-7	2716	3229	0.000	-0.800	0	0	0
1	11	8	"hsa-miR-4729"	"168825"	6510	6780	100	34	35	7	20	34	34	35	6	17	17	5	0	61	65	24	36	48	48	49	11	22	51	42	0	0.000	0.059	0.286	0.295	3.578	0.086	0.035	80	450	100	13	18	Error	0	13	1	17	2767	5175	0.000	1.455	0	0	0
1	12	8	"hsa-miR-4475"	"168640"	6690	6780	100	34	34	7	20	34	34	34	6	17	17	3	0	309	238	163	68	48	48	49	11	22	72	70	0	0.000	0.000	0.041	0.066	7.280	0.001	0.000	80	450	100	261	190	Error	0	261	0	190	2714	19032	0.000	17.182	0	0	0
1	13	8	"hsa-miR-4535"	"168874"	6870	6780	100	35	35	6	17	34	34	34	6	17	16	2	0	51	50	13	26	49	49	50	10	20	25	5	0	0.500	1.000	0.500	0.436	2.782	0.064	0.007	80	450	100	3	2	-1.000	1	2	1	1	2774	4026	0.167	0.000	0	0	0
1	14	8	"hsa-miR-5002-3p"	"168656"	7050	6780	100	36	35	6	17	35	35	35	6	17	10	1	0	182	179	125	69	49	49	49	10	20	65	58	0	0.008	0.000	0.128	0.108	7.561	-0.002	0.001	80	451	100	134	130	-7.055	1	133	0	130	2778	14307	0.000	13.000	0	0	0
1	15	8	""	"168838"	7230	6780	100	33	34	5	14	35	35	34	6	17	8	1	0	5974	3992	3559	89	50	50	50	10	20	73	71	0	0.000	0.000	0.063	0.019	47.293	0.000	0.017	80	442	100	5922	3941	Error	-2	5924	-1	3942	2680	319351	0.000	394.200	0	0	0
1	16	8	"hsa-miR-4754"	"168861"	7410	6780	100	34	34	6	17	34	34	34	6	17	13	2	0	69	85	42	49	49	49	50	10	20	56	48	0	0.000	0.000	0.161	0.184	4.009	0.000	0.000	80	450	100	20	36	Error	0	20	0	36	2742	6779	0.000	3.500	0	0	0
1	17	8	"hsa-miR-4999-3p"	"168667"	7590	6780	100	35	35	6	17	34	34	35	6	17	10	0	0	46	46	9	19	49	49	50	10	20	10	0	0	-0.333	-0.333	0.455	0.595	3.598	0.046	0.003	80	460	100	-2	-2	Error	1	-3	1	-3	2763	3711	0.000	-0.400	0	0	0
1	18	8	"hsa-miR-4735-5p"	"168910"	7780	6780	100	35	34	5	14	35	35	35	6	17	7	0	0	74	74	29	39	48	48	49	10	20	63	56	0	0.000	-0.038	0.143	0.166	2.781	-0.014	0.002	80	459	100	26	25	Error	0	26	-1	26	2754	5885	-0.167	2.500	0	0	0
1	19	8	"hsa-miR-5683"	"168664"	7950	6770	100	35	34	5	14	35	35	35	5	14	10	1	0	42	43	8	18	47	47	48	10	20	10	0	0	0.000	0.250	0.667	0.785	3.329	0.065	0.006	80	439	100	-5	-5	Error	0	-5	-1	-4	2735	3416	-0.200	-0.500	0	0	0
1	20	8	""	"168712"	8130	6770	100	35	35	6	17	35	35	35	6	17	12	1	0	52	54	12	22	48	48	49	13	26	22	3	0	0.000	0.000	0.500	0.474	2.801	0.039	0.009	80	468	100	4	6	Error	0	4	0	6	2767	4282	0.000	0.385	0	0	0
1	21	8	"hsa-miR-4772-5p"	"168766"	8310	6770	100	36	36	6	16	35	35	35	6	17	20	2	0	44	43	9	20	47	47	48	13	27	2	1	0	-0.333	-0.250	0.636	0.575	3.939	0.041	0.002	80	464	100	-2	-3	Error	1	-3	1	-4	2870	3461	0.167	-0.385	0	0	0
1	22	8	"hsa-miR-5088-5p"	"168569"	8490	6770	100	34	34	6	17	36	36	36	5	13	11	3	0	49	51	11	21	47	47	48	16	33	13	0	0	-1.000	-0.500	0.667	0.546	4.105	0.006	0.000	80	485	100	0	2	Error	-2	2	-2	4	2756	4043	-0.400	0.188	0	0	0
1	1	9	""	"168608"	4720	6970	100	34	34	6	17	33	33	34	6	17	20	1	0	79	92	48	52	47	47	47	10	21	61	56	0	0.031	0.022	0.136	0.157	3.851	-0.006	0.001	80	472	100	33	46	-5.000	1	32	1	45	2684	7320	0.000	4.500	0	0	0
1	2	9	"hsa-miR-3689d"	"168883"	4890	6960	100	34	33	6	18	34	34	34	6	17	11	1	0	42	42	9	21	46	46	47	10	21	11	0	0	0.000	0.250	0.519	0.541	3.790	0.101	0.008	80	439	100	-4	-5	Error	0	-4	-1	-4	2675	3392	-0.167	-0.500	0	0	0
1	3	9	"hsa-miR-5693"	"168669"	5070	6960	100	34	34	6	17	34	34	34	7	20	12	0	0	54	59	25	42	47	47	48	10	20	45	27	0	0.000	0.000	0.356	0.322	3.478	0.029	0.004	80	443	100	7	12	Error	0	7	0	12	2718	4688	0.000	1.100	0	0	0
1	4	9	"hsa-miR-4785"	"168791"	5250	6960	100	35	34	6	17	34	34	34	6	17	12	2	0	42	43	8	18	48	48	49	11	22	5	0	0	-0.167	0.000	0.667	0.591	3.240	0.220	0.049	80	469	100	-5	-5	Error	1	-6	0	-5	2707	3455	0.000	-0.545	0	0	0
1	5	9	"hsa-miR-4761-3p"	"168804"	5440	6960	100	35	34	6	17	34	34	34	6	17	18	2	0	42	44	10	22	49	49	50	11	22	6	1	0	-0.143	0.000	0.625	0.644	3.394	0.167	0.032	80	468	100	-6	-5	Error	1	-7	0	-5	2749	3502	0.000	-0.545	0	0	0
1	6	9	"hsa-miR-3529-3p"	"169368"	5620	6960	100	34	34	6	17	34	34	34	6	17	13	1	0	40	40	8	20	50	50	51	11	21	0	0	0	0.000	0.000	0.500	0.586	3.503	0.057	0.004	80	458	100	-10	-10	Error	0	-10	0	-10	2687	3235	0.000	-1.000	0	0	0
1	7	9	"hsa-miR-4665-5p"	"169178"	5800	6960	100	32	33	6	18	35	35	34	6	17	6	1	0	43	44	9	20	49	49	50	11	22	5	0	0	0.500	0.400	0.500	0.509	2.717	0.150	0.031	80	458	100	-9	-7	-1.000	-3	-6	-2	-5	2613	3510	-0.167	-0.545	0	0	0
1	8	9	"hsa-miR-4748"	"169221"	5980	6960	100	35	35	7	20	35	35	34	6	17	13	7	0	47	49	12	24	49	49	50	11	22	15	5	0	0.000	0.000	0.596	0.713	2.687	0.061	0.006	80	442	100	-2	0	Error	0	-2	0	0	2773	3894	0.167	-0.091	0	0	0
1	9	9	"hsa-miR-345-3p"	"169076"	6160	6970	100	33	33	6	18	34	34	34	6	17	13	2	0	133	124	69	55	48	48	49	10	20	68	66	0	-0.012	-0.013	0.165	0.126	6.825	0.005	0.001	80	442	100	84	75	Error	-1	85	-1	76	2673	9919	-0.167	7.500	0	0	0
1	10	9	"hsa-miR-5195-3p"	"169346"	6340	6970	100	34	33	6	18	33	33	34	6	17	15	2	0	46	46	9	19	48	48	48	10	20	8	2	0	-0.500	0.000	1.000	0.973	2.744	0.064	0.005	80	442	100	-1	-2	Error	1	-2	0	-2	2666	3717	-0.167	-0.200	0	0	0
1	11	9	"hsa-miR-4726-5p"	"169031"	6520	6960	100	34	33	6	18	34	34	34	6	17	13	0	0	951	1096	1039	94	48	48	49	10	20	67	61	0	0.000	-0.001	0.004	0.014	22.399	0.000	0.000	80	450	100	903	1047	Error	0	903	-1	1048	2674	87648	-0.167	104.700	0	0	0
1	12	9	"hsa-miR-4474-3p"	"169276"	6700	6960	100	36	35	7	20	34	34	34	6	17	18	3	0	44	45	9	20	47	47	48	10	20	8	2	0	-0.667	-0.500	0.929	0.927	2.799	0.056	0.003	80	450	100	-1	-1	Error	2	-3	1	-2	2779	3633	0.167	-0.300	0	0	0
1	13	9	"hsa-miR-4472"	"169170"	6880	6960	100	35	34	6	17	34	34	34	6	17	11	2	0	52	165	149	90	49	49	49	10	20	48	46	0	0.333	0.000	0.155	0.105	6.716	-0.008	0.013	80	450	100	4	116	-1.585	1	3	0	116	2726	13169	0.000	11.600	0	0	0
1	14	9	"hsa-miR-5580-3p"	"169168"	7060	6960	100	34	35	5	14	35	35	34	6	17	12	0	0	106	100	52	52	50	50	50	10	20	63	60	0	-0.018	0.000	0.100	0.128	4.570	0.007	0.002	80	450	100	55	50	Error	-1	56	0	50	2764	7983	0.167	5.000	0	0	0
1	15	9	"hsa-miR-4699-5p"	"169335"	7240	6960	100	34	34	6	17	34	34	34	6	17	15	1	0	54	62	23	37	49	49	50	9	18	47	38	0	0.000	0.000	0.303	0.308	3.728	-0.011	0.001	80	460	100	5	13	Error	0	5	0	13	2711	4956	0.000	1.333	0	0	0
1	16	9	"hsa-miR-4462"	"169043"	7430	6960	100	34	35	6	17	34	34	34	6	17	16	2	0	63	120	98	81	48	48	49	10	20	51	46	0	0.000	0.014	0.194	0.151	6.339	0.000	0.000	80	449	100	15	73	Error	0	15	1	72	2787	9617	0.167	7.100	0	0	0
1	17	9	"hsa-miR-5006-3p"	"169136"	7600	6960	100	35	36	6	16	34	34	35	6	17	15	6	0	93	87	39	44	49	49	50	10	20	62	57	0	0.023	0.053	0.137	0.165	3.871	0.038	0.030	80	438	100	45	40	-5.459	1	44	2	38	2847	6946	0.167	3.700	0	0	0
1	18	9	"hsa-miR-3682-5p"	"169243"	7780	6970	100	35	35	6	17	35	35	35	6	17	15	0	0	86	84	35	41	49	49	49	10	20	65	58	0	0.000	0.000	0.146	0.197	5.006	0.041	0.025	80	452	100	37	35	Error	0	37	0	35	2791	6753	0.000	3.500	0	0	0
1	19	9	"hsa-miR-4640-3p"	"169205"	7960	6970	100	35	35	6	17	35	35	35	6	17	10	2	0	106	100	40	40	48	48	49	10	20	73	72	0	0.000	0.000	0.067	0.107	6.027	0.018	0.010	80	461	100	58	52	Error	0	58	0	52	2781	8033	0.000	5.100	0	0	0
1	20	9	"hsa-miR-548ai/hsa-miR-570-5p"	"169078"	8140	6980	100	34	34	5	14	35	35	35	6	17	8	0	0	44	45	10	22	48	48	49	9	18	12	3	0	0.250	0.333	0.600	0.532	3.448	0.087	0.009	80	468	100	-5	-4	-2.000	-1	-4	-1	-3	2733	3594	-0.167	-0.444	0	0	0
1	21	9	"hsa-miR-4764-3p"	"169130"	8330	6990	100	36	36	6	16	35	35	35	6	17	13	5	0	470	451	96	21	48	48	49	10	20	100	100	0	0.002	0.002	0.010	0.011	2.611	-0.001	0.001	80	464	100	423	404	-8.721	1	422	1	403	2858	36101	0.167	40.200	0	0	0
1	22	9	"hsa-miR-4417"	"169358"	8510	6960	100	36	37	6	16	36	36	36	6	16	16	5	0	70	549	592	107	48	48	49	10	20	58	51	0	0.000	0.002	0.111	0.071	13.913	0.002	0.012	80	496	100	22	502	Error	0	22	1	501	2955	43928	0.167	50.000	0	0	0
1	1	10	"Empty"	"0"	4720	7160	100	34	34	6	17	33	33	33	6	18	16	3	0	47	47	10	21	46	46	47	10	21	18	3	0	1.000	1.000	0.778	0.863	3.244	0.100	0.015	80	485	100	2	2	0.000	1	1	1	1	2688	3753	0.167	0.000	0	0	0
1	2	10	"hsa-miR-4525"	"169278"	4900	7160	100	34	34	7	20	34	34	34	6	17	13	6	0	44	46	9	19	46	46	47	10	21	15	2	0	0.000	0.000	0.782	0.691	2.300	0.105	0.012	80	471	100	-2	0	Error	0	-2	0	0	2705	3667	0.000	-0.100	0	0	0
1	3	10	"hsa-miR-4451"	"169167"	5090	7150	100	34	34	6	17	34	34	34	6	17	13	3	0	78	842	916	108	48	48	49	10	20	56	52	0	0.000	0.000	0.087	0.057	13.733	0.001	0.013	80	480	100	30	794	Error	0	30	0	794	2757	67331	0.000	79.300	0	0	0
1	4	10	"hsa-miR-4786-5p"	"169086"	5270	7170	100	33	34	7	20	34	34	34	6	17	20	2	0	55	56	16	28	49	49	50	11	22	38	17	0	-0.167	0.000	0.359	0.321	2.588	0.081	0.016	80	470	100	5	7	Error	-1	6	0	7	2729	4515	0.000	0.545	0	0	0
1	5	10	""	"168937"	5450	7170	100	35	35	6	17	34	34	34	6	17	16	3	0	45	46	10	21	49	49	50	11	22	7	1	0	-0.250	-0.333	0.528	0.589	3.457	0.070	0.007	80	469	100	-3	-2	Error	1	-4	1	-3	2798	3640	0.167	-0.364	0	0	0
1	6	10	""	"168555"	5630	7170	100	34	34	6	17	34	34	34	6	17	12	2	0	57	58	17	29	49	49	50	10	20	46	21	0	0.000	0.000	0.364	0.363	3.557	0.056	0.008	80	457	100	8	9	Error	0	8	0	9	2743	4627	0.000	0.800	0	0	0
1	7	10	""	"168688"	5800	7170	100	33	33	6	18	34	34	34	6	17	17	1	0	5693	4688	2065	44	49	49	48	10	20	100	97	0	0.000	0.000	0.001	0.001	3.946	0.000	0.005	80	456	100	5643	4638	Error	-1	5644	-1	4639	2678	375065	-0.167	464.000	0	0	0
1	8	10	""	"169250"	5980	7150	100	34	34	7	20	34	34	34	6	17	20	2	0	4163	2794	2411	86	47	47	48	11	22	72	70	0	0.000	0.000	0.002	0.011	25.176	0.000	0.000	80	461	100	4116	2747	Error	0	4116	0	2747	2720	223486	0.000	249.636	0	0	0
1	9	10	"hsa-miR-5096"	"169398"	6160	7150	100	34	34	6	17	34	34	34	6	17	11	5	0	115	102	54	52	48	48	48	9	18	60	56	0	0.000	0.000	0.057	0.094	4.279	0.017	0.010	80	458	100	67	54	Error	0	67	0	54	2735	8146	0.000	6.000	0	0	0
1	10	10	"hsa-miR-4427"	"169386"	6340	7150	100	34	34	6	17	34	34	34	6	17	8	2	0	45	46	9	19	47	47	48	10	20	10	0	0	0.000	0.000	0.640	0.560	2.757	0.104	0.015	80	451	100	-2	-1	Error	0	-2	0	-1	2707	3680	0.000	-0.200	0	0	0
1	11	10	""	"168607"	6520	7160	100	35	35	6	17	34	34	34	6	17	16	3	0	1596	1341	704	52	46	46	47	10	21	91	88	0	0.001	0.001	0.003	0.007	8.355	0.001	0.008	80	460	100	1551	1296	Error	1	1550	1	1295	2776	107274	0.167	129.400	0	0	0
1	12	10	"Empty"	"0"	6700	7160	100	33	34	6	17	34	34	34	6	17	18	0	0	42	43	10	23	46	46	47	10	21	11	1	0	0.250	0.000	0.536	0.463	3.030	0.138	0.019	80	460	100	-5	-3	-2.000	-1	-4	0	-3	2688	3407	0.000	-0.400	0	0	0
1	13	10	""	"168813"	6880	7160	100	34	33	6	18	34	34	34	6	17	13	0	0	45	45	9	20	48	48	48	10	20	5	1	0	0.000	0.333	0.500	0.592	2.968	0.056	0.004	80	469	100	-3	-4	Error	0	-3	-1	-3	2664	3564	-0.167	-0.300	0	0	0
1	14	10	"Empty"	"0"	7060	7160	100	34	35	7	20	34	34	34	6	17	15	11	0	47	47	8	17	48	48	48	10	20	10	0	0	0.000	-1.000	0.917	1.089	3.570	0.090	0.006	80	460	100	-1	0	Error	0	-1	1	-1	2817	3767	0.167	-0.100	0	0	0
1	15	10	"Empty"	"0"	7240	7160	100	34	34	6	17	34	34	35	6	17	13	2	0	49	49	10	20	48	48	48	9	18	20	6	0	0.000	0.000	0.500	0.507	2.822	0.201	0.049	80	460	100	1	1	Error	0	1	0	1	2741	3901	-0.167	0.111	0	0	0
1	16	10	"Empty"	"0"	7420	7160	100	33	33	6	18	34	34	35	6	17	10	1	0	47	48	10	20	48	48	48	10	20	15	3	0	1.000	100000.000	0.817	0.786	3.576	0.000	0.000	80	461	100	-2	-1	0.000	-1	-1	-1	0	2670	3875	-0.333	0.000	0	0	0
1	17	10	"Empty"	"0"	7600	7160	100	34	34	5	14	35	35	35	6	17	6	1	0	48	49	10	20	49	49	49	9	18	17	3	0	1.000	100000.000	0.589	0.522	2.883	0.045	0.003	80	469	100	-2	-1	0.000	-1	-1	-1	0	2720	3917	-0.167	0.000	0	0	0
1	18	10	"Empty"	"0"	7780	7160	100	35	36	6	16	35	35	35	6	17	12	2	0	50	49	10	20	49	49	50	9	18	18	2	0	0.000	100000.000	0.500	0.613	3.852	-0.038	0.002	80	462	100	1	1	Error	0	1	1	0	2851	3953	0.167	-0.111	0	0	0
1	19	10	"Empty"	"0"	7960	7160	100	36	36	5	13	35	35	35	6	17	16	1	0	48	51	11	21	49	49	50	10	20	22	8	0	-1.000	0.500	0.600	0.575	3.462	0.033	0.001	80	462	100	0	3	Error	1	-1	1	2	2879	4061	0.167	0.100	0	0	0
1	20	10	"Empty"	"0"	8140	7160	100	36	36	6	16	35	35	35	6	17	12	5	0	52	51	9	17	49	49	50	9	18	12	3	0	0.333	0.500	1.000	0.759	3.204	0.128	0.021	80	432	100	4	3	-1.585	1	3	1	2	2895	4068	0.167	0.111	0	0	0
1	21	10	"Empty"	"0"	8320	7160	100	34	35	6	17	35	35	36	6	16	10	2	0	54	52	10	19	49	49	50	9	18	27	7	0	-0.200	0.000	0.600	0.577	3.004	0.071	0.006	80	430	100	4	3	Error	-1	5	0	3	2789	4196	-0.167	0.222	0	0	0
1	22	10	"Empty"	"0"	8500	7160	100	33	34	6	17	35	35	36	6	16	8	1	0	49	49	9	18	50	50	51	10	19	11	3	0	2.000	1.000	0.522	0.604	3.108	-0.011	0.000	80	483	100	-3	-2	1.000	-2	-1	-1	-1	2727	3952	-0.333	-0.200	0	0	0
1	1	11	"Empty"	"0"	4700	7350	100	34	33	6	18	34	34	34	6	17	11	1	0	50	49	12	24	48	48	49	10	20	17	5	0	0.000	-1.000	0.533	0.560	2.604	0.062	0.006	80	504	100	2	0	Error	0	2	-1	1	2666	3917	-0.167	0.000	0	0	0
1	2	11	"hsa-miR-23a-5p"	"42638"	4890	7350	100	34	34	6	17	34	34	34	6	17	15	2	0	60	76	37	48	48	48	49	10	20	51	46	0	0.000	0.000	0.174	0.198	4.859	0.025	0.008	80	471	100	12	28	Error	0	12	0	28	2705	6081	0.000	2.700	0	0	0
1	3	11	""	"42888"	5070	7360	100	34	33	6	18	34	34	34	6	17	10	2	0	817	741	746	100	46	46	47	10	21	67	62	0	0.000	-0.001	0.010	0.042	18.636	-0.001	0.002	80	469	100	771	694	Error	0	771	-1	695	2657	59281	-0.167	69.400	0	0	0
1	4	11	"ebv-miR-BART1-3p"	"17519"	5250	7360	100	34	34	6	17	34	34	34	6	17	16	1	0	49	48	9	18	45	45	46	11	23	18	1	0	0.000	0.000	0.455	0.475	2.701	0.075	0.008	80	453	100	4	3	Error	0	4	0	3	2721	3871	0.000	0.182	0	0	0
1	5	11	""	"17278"	5430	7360	100	34	34	7	20	34	34	34	6	17	23	3	0	64	66	26	39	46	46	47	10	21	53	47	0	0.000	0.000	0.315	0.434	5.092	0.068	0.026	80	453	100	18	20	Error	0	18	0	20	2751	5264	0.000	1.900	0	0	0
1	6	11	"hsa-miR-921"	"46507"	5610	7360	100	35	34	7	20	34	34	34	6	17	15	5	0	154	193	146	75	47	47	48	10	20	60	56	0	0.009	0.000	0.078	0.101	10.084	0.004	0.004	80	453	100	108	146	-6.741	1	107	0	146	2725	15439	0.000	14.500	0	0	0
1	7	11	"hsa-miR-181a-2-3p"	"17928"	5790	7360	100	33	34	7	20	34	34	34	6	17	18	6	0	113	121	90	74	47	47	48	10	20	58	58	0	-0.015	0.000	0.101	0.141	4.064	0.005	0.002	80	452	100	65	74	Error	-1	66	0	74	2747	9693	0.000	7.300	0	0	0
1	8	11	""	"42826"	5970	7350	100	34	34	6	17	34	34	35	6	17	11	2	0	409	473	428	90	46	46	47	9	19	66	61	0	0.000	0.000	0.014	0.062	13.724	0.000	0.000	80	470	100	363	427	Error	0	363	0	427	2728	37818	-0.167	47.333	0	0	0
1	9	11	""	"17537"	6150	7360	100	34	34	6	17	34	34	34	6	17	10	2	0	61	223	222	99	46	46	47	9	19	55	47	0	0.000	0.000	0.250	0.133	11.077	-0.002	0.002	80	468	100	15	177	Error	0	15	0	177	2690	17844	0.000	19.556	0	0	0
1	10	11	""	"42722"	6330	7350	100	33	33	7	21	34	34	34	6	17	13	2	0	48	49	13	26	46	46	47	17	36	12	1	0	-0.500	-0.333	0.615	0.557	2.273	0.116	0.015	80	469	100	1	2	Error	-1	2	-1	3	2663	3909	-0.167	0.118	0	0	0
1	11	11	""	"42645"	6510	7350	100	34	34	6	17	34	34	34	6	17	11	1	0	48	50	12	24	46	46	46	9	19	27	13	0	0.000	0.000	0.472	0.638	3.322	0.172	0.038	80	461	100	2	4	Error	0	2	0	4	2728	4024	0.000	0.444	0	0	0
1	12	11	""	"46636"	6690	7350	100	34	33	5	15	34	34	34	6	17	10	1	0	95	113	74	65	47	47	47	10	21	58	55	0	0.000	-0.015	0.064	0.083	5.009	0.004	0.001	80	452	100	48	65	Error	0	48	-1	66	2675	9049	-0.167	6.600	0	0	0
1	13	11	"hsa-miR-502-5p"	"11134"	6870	7360	100	33	34	5	14	34	34	34	6	17	12	1	0	59	65	24	36	48	48	47	10	21	50	42	0	-0.091	0.000	0.249	0.260	3.802	0.026	0.004	80	461	100	10	17	Error	-1	11	0	17	2705	5238	0.000	1.800	0	0	0
1	14	11	""	"17295"	7050	7350	100	35	35	6	17	34	34	34	6	17	20	2	0	2253	1993	1748	87	48	48	48	10	20	67	65	0	0.000	0.001	0.003	0.015	22.195	0.001	0.014	80	461	100	2206	1946	Error	1	2205	1	1945	2760	159451	0.167	194.500	0	0	0
1	15	11	""	"32825"	7230	7350	100	34	34	6	17	35	35	35	6	17	10	1	0	96	205	170	82	47	47	48	10	20	61	52	0	-0.020	-0.006	0.278	0.139	9.024	0.001	0.000	80	461	100	48	157	Error	-1	49	-1	158	2743	16365	-0.167	15.700	0	0	0
1	16	11	""	"46276"	7410	7350	100	36	36	5	13	35	35	35	6	17	15	0	0	46	47	10	21	47	47	48	10	20	12	2	0	-1.000	100000.000	0.500	0.522	2.961	0.025	0.001	80	460	100	0	1	Error	1	-1	1	0	2863	3721	0.167	-0.100	0	0	0
1	17	11	"hsa-miR-508-5p"	"42812"	7590	7360	100	35	35	6	17	34	34	35	6	17	17	5	0	543	480	365	76	47	47	48	9	18	70	70	0	0.002	0.002	0.015	0.028	9.016	0.002	0.011	80	449	100	497	434	-8.954	1	496	1	433	2804	38361	0.000	48.000	0	0	0
1	18	11	"hsa-miR-19b-2-5p"	"42918"	7760	7360	100	34	34	6	17	35	35	35	6	17	7	1	0	44	45	10	22	48	48	49	9	18	7	1	0	0.250	0.333	0.571	0.645	2.769	0.080	0.007	80	451	100	-5	-4	-2.000	-1	-4	-1	-3	2724	3571	-0.167	-0.444	0	0	0
1	19	11	""	"46457"	7940	7360	100	34	35	7	20	35	35	35	5	14	17	5	0	56	57	15	26	49	49	50	10	20	38	22	0	-0.143	0.000	0.421	0.419	2.651	0.050	0.006	80	472	100	6	8	Error	-1	7	0	8	2765	4588	0.000	0.700	0	0	0
1	20	11	""	"42469"	8140	7340	100	34	34	5	14	36	36	36	6	16	5	0	0	57	58	18	31	49	49	50	10	20	45	26	0	-0.250	-0.222	0.571	0.450	3.510	0.025	0.002	80	472	100	6	7	Error	-2	8	-2	9	2735	4644	-0.333	0.800	0	0	0
1	21	11	""	"27575"	8320	7350	100	35	35	5	14	35	35	35	6	17	11	1	0	113	271	260	95	49	49	50	10	20	58	53	0	0.000	0.000	0.024	0.045	9.992	0.000	0.000	80	462	100	64	222	Error	0	64	0	222	2831	21669	0.000	22.100	0	0	0
1	22	11	"Empty"	"0"	8500	7340	100	36	36	6	16	35	35	35	6	17	20	2	0	52	52	10	19	49	49	50	10	20	22	6	0	0.333	0.333	0.645	0.692	4.340	0.011	0.000	80	484	100	4	4	-1.585	1	3	1	3	2907	4195	0.167	0.200	0	0	0
1	1	12	""	"46481"	4690	7550	100	34	34	7	20	34	34	34	6	17	13	3	0	47	47	10	21	48	48	48	10	20	15	2	0	0.000	0.000	0.500	0.654	3.115	0.156	0.030	80	503	100	-1	-1	Error	0	-1	0	-1	2734	3799	0.000	-0.100	0	0	0
1	2	12	""	"-1"	4880	7550	100	34	34	6	17	34	34	34	6	17	11	1	0	469	352	252	71	49	49	49	10	20	71	68	0	0.000	0.000	0.037	0.048	8.627	-0.001	0.001	80	471	100	420	303	Error	0	420	0	303	2722	28144	0.000	30.300	0	0	0
1	3	12	"kshv-miR-K12-12-5p"	"42516"	5060	7550	100	34	35	6	17	33	33	34	6	17	16	7	0	48	49	11	22	47	47	48	10	20	18	6	0	1.000	1.000	0.559	0.613	2.853	0.143	0.028	80	452	100	2	4	0.000	1	1	2	2	2771	3894	0.167	0.100	0	0	0
1	4	12	"hsa-miR-1270"	"46752"	5240	7550	100	34	34	7	20	34	34	34	6	17	21	3	0	65	262	284	108	45	45	46	10	21	53	50	0	0.000	0.000	0.133	0.124	13.106	0.004	0.010	80	442	100	20	217	Error	0	20	0	217	2740	20967	0.000	21.600	0	0	0
1	5	12	""	"46807"	5420	7550	100	34	34	6	17	34	34	34	6	17	13	1	0	699	540	397	73	46	46	46	10	21	73	68	0	0.000	0.000	0.013	0.035	9.822	0.001	0.001	80	452	100	653	494	Error	0	653	0	494	2753	43235	0.000	49.400	0	0	0
1	6	12	"hsa-miR-1248"	"46427"	5600	7550	100	34	34	6	17	34	34	34	6	17	10	1	0	61	60	21	35	45	45	46	11	23	53	42	0	0.000	0.000	0.223	0.225	2.904	0.048	0.009	80	442	100	16	15	Error	0	16	0	15	2743	4821	0.000	1.273	0	0	0
1	7	12	""	"42821"	5780	7550	100	36	35	6	17	35	35	35	6	17	13	1	0	44	47	10	21	44	44	46	11	23	20	2	0	100000.000	0.000	0.643	0.579	2.820	0.221	0.048	80	452	100	1	3	16.610	1	0	0	3	2793	3729	0.000	0.091	0	0	0
1	8	12	""	"46279"	5960	7550	100	34	35	6	17	34	34	34	6	17	17	3	0	44	45	10	22	45	45	46	9	19	16	5	0	0.000	100000.000	0.780	0.833	3.192	0.088	0.016	80	461	100	-1	1	Error	0	-1	1	0	2772	3571	0.167	-0.111	0	0	0
1	9	12	"hsa-miR-31-5p"	"11052"	6140	7550	100	33	34	6	17	34	34	35	7	20	12	0	0	352	278	191	68	45	45	45	9	20	73	67	0	-0.003	0.000	0.020	0.051	9.970	0.001	0.000	80	462	100	306	233	Error	-1	307	0	233	2707	22270	-0.143	25.889	0	0	0
1	10	12	"hsa-miR-943"	"42696"	6330	7550	100	35	35	7	20	34	34	34	6	17	20	5	0	1627	1314	1090	82	44	44	46	17	36	70	68	0	0.001	0.001	0.008	0.019	14.398	0.000	0.002	80	458	100	1584	1271	Error	1	1583	1	1270	2807	105147	0.167	74.588	0	0	0
1	11	12	"hsa-miR-586"	"42754"	6500	7550	100	35	35	6	17	34	34	34	6	17	12	2	0	46	47	9	19	46	46	47	11	23	15	0	0	100000.000	1.000	0.645	0.600	3.006	0.108	0.011	80	449	100	1	2	16.610	1	0	1	1	2769	3747	0.167	0.000	0	0	0
1	12	12	""	"42632"	6680	7540	100	34	34	6	17	35	35	35	6	17	12	0	0	45	46	10	21	46	46	47	10	21	16	1	0	1.000	100000.000	0.600	0.653	2.775	0.161	0.022	80	460	100	-2	-1	0.000	-1	-1	-1	0	2754	3680	-0.167	-0.100	0	0	0
1	13	12	"hsa-miR-597-5p"	"42818"	6860	7550	100	35	35	5	14	34	34	35	6	17	16	0	0	115	100	50	50	47	47	47	10	21	63	58	0	0.015	0.019	0.071	0.132	5.360	-0.001	0.000	80	470	100	69	54	-6.087	1	68	1	53	2789	8006	0.000	5.300	0	0	0
1	14	12	"hsa-miR-149-5p"	"42810"	7060	7550	100	35	35	6	17	34	34	34	6	17	16	3	0	94	94	52	55	48	48	49	10	20	61	53	0	0.022	0.022	0.143	0.150	3.738	0.002	0.000	80	463	100	47	47	-5.524	1	46	1	46	2787	7554	0.167	4.500	0	0	0
1	15	12	"hsa-miR-634"	"42591"	7220	7550	100	34	35	6	17	35	35	35	6	17	11	2	0	270	225	174	77	47	47	48	10	20	63	61	0	-0.004	0.000	0.100	0.073	7.838	0.000	0.000	80	445	100	222	178	Error	-1	223	0	178	2777	17980	0.000	17.700	0	0	0
1	16	12	"ebv-miR-BART20-3p"	"17585"	7410	7550	100	35	35	6	17	34	34	35	6	17	20	0	0	57	61	19	31	48	48	48	9	18	50	38	0	0.111	0.077	0.250	0.278	3.543	0.033	0.004	80	470	100	10	14	-3.170	1	9	1	13	2808	4885	0.000	1.444	0	0	0
1	17	12	"hsa-miR-1180-3p"	"42848"	7590	7550	100	36	36	5	13	35	35	35	6	17	20	2	0	51	53	13	24	48	48	49	9	18	33	16	0	0.333	0.200	0.538	0.555	3.174	0.113	0.024	80	462	100	4	6	-1.585	1	3	1	5	2917	4232	0.167	0.444	0	0	0
1	18	12	"hsa-miR-24-3p"	"17506"	7780	7550	100	35	35	6	17	35	35	35	6	17	12	1	0	3758	5264	5075	96	48	48	49	9	18	68	65	0	0.000	0.000	0.003	0.009	35.395	0.000	0.000	80	439	100	3710	5216	Error	0	3710	0	5216	2772	421114	0.000	579.444	0	0	0
1	19	12	""	"42919"	7940	7540	100	36	36	6	16	34	34	35	6	17	16	2	0	50	53	13	24	48	48	49	10	20	31	11	0	1.000	0.400	0.442	0.453	3.040	0.035	0.002	80	425	100	4	7	0.000	2	2	2	5	2888	4203	0.167	0.400	0	0	0
1	20	12	""	"42937"	8120	7540	100	35	35	5	14	35	35	35	6	17	11	1	0	49	49	10	20	49	49	49	9	18	17	5	0	0.000	0.000	0.667	0.534	3.399	-0.001	0.000	80	470	100	0	0	Error	0	0	0	0	2809	3950	0.000	0.000	0	0	0
1	21	12	"kshv-miR-K12-3-5p"	"42795"	8300	7550	100	36	36	5	13	36	36	36	6	16	13	0	0	212	355	343	96	48	48	49	10	20	66	58	0	0.000	0.000	0.018	0.053	13.517	0.002	0.003	80	462	100	164	307	Error	0	164	0	307	2856	28434	0.000	30.600	0	0	0
1	22	12	"ebv-miR-BART10-5p"	"42485"	8480	7540	100	37	36	6	16	36	36	36	6	16	15	1	0	50	51	11	21	48	48	49	9	18	27	8	0	0.500	0.000	0.667	0.726	4.380	0.030	0.001	80	502	100	3	3	-1.000	1	2	0	3	2912	4065	0.000	0.222	0	0	0
1	1	13	""	"11271"	4690	7740	100	34	34	6	17	34	34	34	6	17	16	1	0	61	62	19	30	48	48	48	10	20	51	36	0	0.000	0.000	0.337	0.253	3.229	0.102	0.035	80	484	100	13	14	Error	0	13	0	14	2746	4931	0.000	1.400	0	0	0
1	2	13	"hsa-miR-1267"	"46633"	4880	7740	100	35	34	6	17	34	34	34	6	17	12	5	0	64	70	27	38	47	47	47	10	21	58	46	0	0.059	0.000	0.182	0.230	4.055	0.084	0.050	80	452	100	18	23	-4.087	1	17	0	23	2749	5597	0.000	2.300	0	0	0
1	3	13	""	"-1"	5060	7740	100	34	35	6	17	34	34	34	6	17	16	2	0	242	459	430	93	45	45	46	9	19	67	58	0	0.000	0.002	0.018	0.058	11.638	0.003	0.012	80	462	100	197	415	Error	0	197	1	414	2761	36709	0.167	45.889	0	0	0
1	4	13	"hsa-miR-450b-5p"	"42896"	5250	7730	100	34	35	6	17	34	34	34	6	17	17	2	0	47	49	14	28	45	45	45	10	22	30	16	0	0.000	0.250	0.571	0.583	2.424	0.220	0.067	80	440	100	2	5	Error	0	2	1	4	2774	3937	0.167	0.400	0	0	0
1	5	13	""	"42685"	5420	7740	100	34	34	6	17	34	34	34	6	17	15	1	0	64	65	22	33	44	44	44	9	20	61	50	0	0.000	0.000	0.265	0.255	4.175	0.027	0.004	80	440	100	20	21	Error	0	20	0	21	2723	5164	0.000	2.333	0	0	0
1	6	13	"hsa-miR-504-5p"	"28480"	5610	7730	100	35	34	6	17	35	35	34	6	17	10	1	0	54	54	14	25	43	43	44	11	25	46	22	0	0.000	-0.091	0.500	0.413	3.269	0.061	0.009	80	452	100	11	10	Error	0	11	-1	11	2712	4298	0.000	0.909	0	0	0
1	7	13	"hsa-miR-1307-3p"	"42681"	5790	7740	100	34	34	7	20	35	35	35	6	17	12	2	0	51	60	24	40	44	44	44	10	22	46	38	0	-0.143	-0.062	0.389	0.423	4.374	0.019	0.002	80	430	100	6	15	Error	-1	7	-1	16	2725	4813	-0.167	1.600	0	0	0
1	8	13	"hcmv-miR-UL36-3p"	"42610"	5960	7740	100	35	34	6	17	34	34	35	6	17	17	1	0	46	46	9	19	44	44	44	9	20	21	3	0	0.500	0.000	0.727	0.810	3.370	0.056	0.003	80	430	100	3	2	-1.000	1	2	0	2	2746	3667	-0.167	0.222	0	0	0
1	9	13	"hsa-miR-103a-3p"	"10919"	6140	7740	100	34	34	6	17	33	33	34	6	17	17	3	0	1635	1152	874	75	44	44	45	9	20	72	70	0	0.001	0.001	0.005	0.016	15.727	-0.001	0.007	80	442	100	1592	1109	Error	1	1591	1	1108	2708	92158	0.000	123.000	0	0	0
1	10	13	""	"17388"	6320	7740	100	34	34	6	17	34	34	34	6	17	13	3	0	79	99	66	66	45	45	46	9	19	58	53	0	0.000	0.000	0.077	0.124	5.704	0.006	0.002	80	442	100	34	54	Error	0	34	0	54	2723	7954	0.000	5.889	0	0	0
1	11	13	""	"42767"	6500	7740	100	34	35	6	17	34	34	34	6	17	17	2	0	241	205	149	72	45	45	46	10	21	63	61	0	0.000	0.006	0.033	0.079	8.688	0.007	0.014	80	442	100	196	161	Error	0	196	1	160	2770	16435	0.167	15.900	0	0	0
1	12	13	""	"11021"	6680	7740	100	34	34	6	17	34	34	34	6	17	20	2	0	41	43	10	23	46	46	47	10	21	11	1	0	0.000	0.000	0.467	0.413	2.600	0.153	0.024	80	450	100	-5	-3	Error	0	-5	0	-3	2750	3404	0.000	-0.400	0	0	0
1	13	13	"hsa-miR-1225-5p"	"46541"	6860	7740	100	35	35	6	17	34	34	34	6	17	16	5	0	43	45	10	22	47	47	47	10	21	12	0	0	-0.250	-0.500	0.571	0.612	3.374	0.122	0.014	80	442	100	-3	-1	Error	1	-4	1	-2	2798	3574	0.167	-0.200	0	0	0
1	14	13	"hsa-miR-105-5p"	"5250"	7040	7750	100	34	34	6	17	34	34	34	6	17	17	2	0	55	58	17	29	47	47	48	10	20	47	33	0	0.000	0.000	0.438	0.462	3.781	0.002	0.000	80	440	100	8	11	Error	0	8	0	11	2701	4654	0.000	1.000	0	0	0
1	15	13	"hsa-miR-2110"	"42734"	7220	7740	100	36	36	5	13	35	35	35	6	17	12	1	0	54	70	32	45	46	46	47	10	21	47	42	0	0.125	0.042	0.193	0.230	5.336	0.036	0.014	80	442	100	9	25	-3.000	1	8	1	24	2845	5610	0.167	2.300	0	0	0
1	16	13	""	"46518"	7400	7740	100	36	35	6	17	34	34	34	6	17	20	1	0	47	48	11	22	47	47	47	10	21	21	6	0	100000.000	1.000	0.420	0.548	3.405	0.112	0.021	80	442	100	2	2	16.610	2	0	1	1	2812	3879	0.167	0.100	0	0	0
1	17	13	""	"42665"	7580	7740	100	34	34	6	17	35	35	35	6	17	6	2	0	49	50	11	22	48	48	48	10	20	20	6	0	-1.000	-0.500	0.667	0.557	2.854	0.072	0.008	80	442	100	0	1	Error	-1	1	-1	2	2717	4012	-0.167	0.200	0	0	0
1	18	13	""	"46923"	7760	7740	100	34	34	6	17	35	35	35	6	17	7	1	0	603	456	331	72	48	48	49	9	18	80	72	0	-0.002	-0.002	0.028	0.029	9.428	-0.003	0.015	80	453	100	554	407	Error	-1	555	-1	408	2691	36453	-0.167	45.222	0	0	0
1	19	13	"hsa-miR-1203"	"46411"	7940	7740	100	35	35	6	17	35	35	35	6	17	15	2	0	45	45	9	20	48	48	49	9	18	10	3	0	0.000	0.000	0.449	0.485	3.259	0.116	0.011	80	450	100	-3	-3	Error	0	-3	0	-3	2814	3612	0.000	-0.444	0	0	0
1	20	13	"hsa-miR-1263"	"46747"	8120	7740	100	36	36	5	13	35	35	35	6	17	13	1	0	46	47	10	21	49	49	49	9	18	13	5	0	-0.333	-0.500	0.500	0.482	2.955	0.029	0.001	80	460	100	-2	-1	Error	1	-3	1	-2	2844	3747	0.167	-0.222	0	0	0
1	21	13	""	"146183"	8300	7740	100	35	36	6	16	35	35	35	6	17	17	3	0	44	46	9	19	48	48	49	9	18	7	1	0	0.000	-0.500	0.536	0.528	3.242	-0.041	0.002	80	452	100	-4	-1	Error	0	-4	1	-2	2881	3643	0.167	-0.333	0	0	0
1	22	13	"hsa-miR-3927-3p"	"146190"	8480	7740	100	35	35	5	14	35	35	35	6	17	13	0	0	51	52	12	23	48	48	49	10	20	32	10	0	0.000	0.000	0.477	0.515	3.010	-0.067	0.009	80	492	100	3	4	Error	0	3	0	4	2821	4148	0.000	0.300	0	0	0
1	1	14	""	"146013"	4700	7920	100	34	34	7	20	33	33	34	6	17	18	3	0	47	50	12	24	46	46	47	10	21	23	7	0	1.000	0.250	0.540	0.523	3.895	0.177	0.042	80	474	100	2	5	0.000	1	1	1	4	2699	3970	0.000	0.300	0	0	0
1	2	14	"hsa-miR-1914-3p"	"146061"	4880	7920	100	34	34	6	17	33	33	33	6	18	21	2	0	43	45	11	24	45	45	45	9	20	13	3	0	-0.500	100000.000	0.750	0.792	3.816	0.121	0.015	80	451	100	-1	1	Error	1	-2	1	0	2714	3563	0.167	0.000	0	0	0
1	3	14	"spike_control_v2_17"	"25557"	5060	7930	100	34	34	6	17	34	34	33	7	21	10	2	0	3750	2432	1892	77	45	45	45	9	20	75	73	0	0.000	0.000	0.003	0.016	27.581	0.000	0.001	80	442	100	3705	2387	Error	0	3705	0	2387	2747	194562	0.143	265.222	0	0	0
1	4	14	""	"-1"	5240	7920	100	35	35	6	17	34	34	34	6	17	16	2	0	183	197	149	75	45	45	45	10	22	56	55	0	0.007	0.007	0.024	0.049	8.915	0.004	0.003	80	442	100	139	153	-7.109	1	138	1	152	2791	15747	0.167	15.200	0	0	0
1	5	14	""	"146060"	5420	7920	100	35	35	6	17	34	34	34	6	17	17	2	0	465	640	615	96	43	43	44	9	20	65	58	0	0.002	0.002	0.010	0.040	14.974	0.000	0.001	80	442	100	423	598	-8.721	1	422	1	597	2781	51239	0.167	66.222	0	0	0
1	6	14	""	"145658"	5600	7920	100	34	34	7	20	34	34	34	6	17	15	7	0	1289	1433	1312	91	43	43	44	9	20	68	63	0	0.000	0.000	0.004	0.019	17.830	0.000	0.005	80	452	100	1246	1390	Error	0	1246	0	1390	2756	114649	0.000	154.333	0	0	0
1	7	14	""	"146079"	5780	7920	100	33	34	6	17	34	34	34	7	20	15	1	0	44	45	10	22	44	44	44	8	18	17	8	0	100000.000	0.000	1.000	0.819	3.980	0.070	0.002	80	450	100	-1	1	16.610	-1	0	0	1	2753	3570	0.000	0.125	0	0	0
1	8	14	""	"146199"	5960	7920	100	35	35	7	20	34	34	34	6	17	21	5	0	55	72	33	45	43	43	44	9	20	55	45	0	0.083	0.034	0.226	0.256	4.329	0.040	0.018	80	442	100	13	30	-3.585	1	12	1	29	2785	5726	0.167	3.111	0	0	0
1	9	14	"hsa-miR-1909-5p"	"146138"	6140	7920	100	33	34	6	17	34	34	34	6	17	11	2	0	46	47	9	19	44	44	45	9	20	22	5	0	-0.500	0.000	0.813	0.772	3.273	0.304	0.062	80	452	100	1	3	Error	-1	2	0	3	2711	3764	0.000	0.222	0	0	0
1	10	14	""	"146177"	6330	7920	100	36	35	7	20	34	34	34	6	17	17	2	0	52	53	13	24	45	45	45	9	20	45	18	0	0.286	0.125	0.360	0.395	2.928	-0.029	0.001	80	448	100	9	9	-1.807	2	7	1	8	2769	4204	0.167	0.889	0	0	0
1	11	14	"hsv1-miR-H6-3p"	"146117"	6500	7920	100	34	34	6	17	34	34	34	6	17	15	3	0	286	390	357	91	46	46	46	10	21	62	58	0	0.000	0.000	0.083	0.078	11.588	0.000	0.000	80	449	100	240	344	Error	0	240	0	344	2750	31185	0.000	34.400	0	0	0
1	12	14	""	"146028"	6690	7920	100	34	34	5	14	34	34	34	6	17	12	1	0	63	69	28	40	46	46	46	9	19	60	48	0	0.000	0.000	0.130	0.176	4.115	0.009	0.001	80	448	100	17	23	Error	0	17	0	23	2711	5532	0.000	2.556	0	0	0
1	13	14	""	"146212"	6860	7920	100	34	34	6	17	34	34	34	6	17	11	2	0	45	44	10	22	45	45	46	10	21	10	2	0	0.000	0.000	0.636	0.594	3.646	0.007	0.000	80	439	100	0	-1	Error	0	0	0	-1	2702	3556	0.000	-0.200	0	0	0
1	14	14	""	"146209"	7040	7920	100	35	35	6	17	34	34	35	6	17	16	5	0	993	656	553	84	46	46	46	10	21	68	65	0	0.001	0.002	0.007	0.020	12.338	0.001	0.006	80	440	100	948	611	-9.887	1	947	1	610	2835	52491	0.000	61.000	0	0	0
1	15	14	"spike_control_v2_32"	"28393"	7230	7920	100	35	34	5	14	34	34	34	6	17	13	1	0	2394	2324	1985	85	46	46	47	9	19	76	71	0	0.000	0.000	0.003	0.012	25.309	0.000	0.001	80	440	100	2349	2278	Error	1	2348	0	2278	2759	185903	0.000	253.000	0	0	0
1	16	14	""	"146220"	7400	7920	100	35	35	5	14	34	34	34	6	17	12	2	0	229	230	168	73	46	46	47	9	19	67	63	0	0.005	0.005	0.026	0.044	7.978	0.005	0.011	80	430	100	184	185	-7.516	1	183	1	184	2778	18433	0.167	20.333	0	0	0
1	17	14	"hsa_negative_control_7"	"10902"	7580	7920	100	36	36	6	16	34	34	34	6	17	17	7	0	44	44	7	15	47	47	48	9	18	5	0	0	-0.667	-0.667	1.000	0.858	3.849	0.046	0.002	80	442	100	-1	-1	Error	2	-3	2	-3	2867	3495	0.333	-0.444	0	0	0
1	18	14	""	"146055"	7760	7930	100	35	34	6	17	35	35	35	6	17	13	1	0	1104	930	740	79	48	48	48	9	18	70	70	0	0.000	-0.001	0.006	0.025	18.794	-0.001	0.004	80	442	100	1056	881	Error	0	1056	-1	882	2735	74366	-0.167	98.000	0	0	0
1	19	14	"spike_control_v2_43"	"29146"	7940	7920	100	34	35	5	14	35	35	35	6	17	11	1	0	668	714	629	88	48	48	49	10	20	62	62	0	-0.002	0.000	0.006	0.021	15.203	-0.001	0.003	80	452	100	619	666	Error	-1	620	0	666	2778	57098	0.000	66.500	0	0	0
1	20	14	"hsa-miR-625-5p"	"145831"	8130	7930	100	34	34	6	17	35	35	35	6	17	10	5	0	52	51	11	21	48	48	48	10	20	23	7	0	-0.250	-0.333	0.625	0.509	4.675	0.068	0.007	80	462	100	3	2	Error	-1	4	-1	3	2729	4089	-0.167	0.300	0	0	0
1	21	14	"hsa-miR-646"	"145963"	8310	7930	100	35	36	6	16	34	34	35	5	14	23	6	0	42	42	9	21	48	48	48	9	18	5	1	0	-0.167	-0.333	0.437	0.611	3.631	0.050	0.003	80	452	100	-5	-4	Error	1	-6	2	-6	2842	3398	0.200	-0.667	0	0	0
1	22	14	"hsa-miR-1247-5p"	"145977"	8490	7930	100	37	37	5	13	35	35	35	6	17	16	1	0	89	84	33	39	48	48	48	9	18	68	61	0	0.049	0.056	0.125	0.158	3.049	0.026	0.010	80	484	100	43	38	-4.358	2	41	2	36	2953	6687	0.333	4.000	0	0	0
1	1	15	"hsa-miR-501-5p"	"145675"	4690	8110	100	34	34	6	17	33	33	34	6	17	22	1	0	230	244	196	80	44	44	44	9	20	70	65	0	0.005	0.005	0.034	0.056	8.394	0.004	0.006	80	494	100	187	201	-7.539	1	186	1	200	2714	19548	0.000	22.222	0	0	0
1	2	15	"hsa-miR-125b-1-3p"	"145838"	4870	8120	100	35	34	6	17	33	33	34	6	17	20	3	0	61	91	56	61	44	44	45	9	20	53	48	0	0.118	0.021	0.112	0.158	4.808	0.030	0.028	80	461	100	19	48	-3.087	2	17	1	47	2724	7240	0.000	5.111	0	0	0
1	3	15	""	"145953"	5060	8110	100	35	34	6	17	34	34	34	7	20	11	2	0	2581	2883	2654	92	44	44	45	9	20	67	63	0	0.000	0.000	0.003	0.014	37.135	0.000	0.001	80	462	100	2538	2839	Error	1	2537	0	2839	2754	230673	0.000	315.333	0	0	0
1	4	15	"hsa-miR-512-5p"	"145690"	5250	8100	100	34	33	7	21	34	34	34	6	17	12	2	0	49	50	15	30	44	44	44	9	20	36	17	0	0.000	-0.167	0.445	0.460	2.535	0.093	0.014	80	448	100	5	5	Error	0	5	-1	6	2676	3985	-0.167	0.667	0	0	0
1	5	15	""	"-1"	5420	8110	100	33	34	6	17	34	34	34	6	17	16	2	0	1442	1026	846	82	42	42	43	9	20	75	66	0	-0.001	0.000	0.007	0.030	14.939	0.000	0.001	80	440	100	1399	984	Error	-1	1400	0	984	2693	82049	0.000	109.222	0	0	0
1	6	15	"hsa-miR-150-5p"	"145678"	5600	8110	100	35	35	6	17	34	34	34	6	17	18	2	0	322	299	239	79	43	43	44	9	20	65	62	0	0.004	0.004	0.057	0.074	9.415	0.000	0.000	80	452	100	280	257	-8.124	1	279	1	256	2764	23887	0.167	28.333	0	0	0
1	7	15	""	"145884"	5780	8120	100	36	35	6	17	34	34	34	6	17	22	5	0	124	106	52	49	44	44	44	8	18	67	65	0	0.025	0.016	0.084	0.131	5.224	0.009	0.003	80	450	100	82	63	-5.322	2	80	1	62	2836	8502	0.167	7.750	0	0	0
1	8	15	"hsa-miR-648"	"145715"	5960	8110	100	34	34	6	17	34	34	34	6	17	11	1	0	46	47	11	23	43	43	44	8	18	28	13	0	0.000	0.000	0.750	0.754	2.873	0.147	0.018	80	462	100	3	4	Error	0	3	0	4	2700	3770	0.000	0.375	0	0	0
1	9	15	"hsa-miR-27b-3p"	"147199"	6150	8110	100	33	34	6	17	34	34	34	6	17	12	1	0	1231	2149	2125	98	43	43	44	9	20	65	60	0	-0.001	0.000	0.003	0.019	32.261	0.000	0.003	80	462	100	1187	2106	Error	-1	1188	0	2106	2693	171892	0.000	233.889	0	0	0
1	10	15	"hsa-miR-4309"	"147535"	6330	8120	100	34	34	7	20	34	34	34	6	17	13	3	0	104	143	123	86	45	45	45	9	20	65	55	0	0.000	0.000	0.071	0.122	6.170	0.006	0.005	80	450	100	59	98	Error	0	59	0	98	2723	11468	0.000	10.889	0	0	0
1	11	15	"hsa-miR-3152-3p"	"147892"	6510	8120	100	34	34	6	17	34	34	34	6	17	15	1	0	43	44	10	22	46	46	46	9	19	15	5	0	0.000	0.000	0.417	0.552	2.779	0.089	0.008	80	451	100	-3	-2	Error	0	-3	0	-2	2751	3530	0.000	-0.222	0	0	0
1	12	15	""	"147890"	6690	8120	100	33	34	6	17	34	34	34	6	17	18	2	0	339	273	192	70	46	46	46	10	21	70	66	0	-0.003	0.000	0.022	0.052	8.515	0.005	0.012	80	450	100	292	227	Error	-1	293	0	227	2732	21831	0.000	22.700	0	0	0
1	13	15	"hsa-miR-4305"	"147611"	6870	8120	100	34	34	5	14	34	34	34	6	17	12	1	0	190	156	87	55	45	45	45	9	20	75	70	0	0.000	0.000	0.040	0.062	4.015	0.004	0.002	80	451	100	145	111	Error	0	145	0	111	2743	12452	0.000	12.333	0	0	0
1	14	15	""	"147934"	7050	8110	100	34	34	6	17	34	34	34	6	17	18	5	0	60	127	104	81	46	46	46	10	21	51	43	0	0.000	0.000	0.171	0.127	6.705	0.002	0.001	80	440	100	14	81	Error	0	14	0	81	2755	10187	0.000	8.100	0	0	0
1	15	15	"hsa-miR-4294"	"147627"	7220	8110	100	35	35	6	17	34	34	34	6	17	15	2	0	45	44	8	18	46	46	46	10	21	8	1	0	-1.000	-0.500	0.667	0.701	2.701	0.049	0.002	80	440	100	0	-1	Error	1	-1	1	-2	2793	3552	0.167	-0.200	0	0	0
1	16	15	"hsa-miR-4276"	"147770"	7400	8110	100	34	35	6	17	34	34	35	6	17	22	3	0	44	45	9	20	46	46	46	9	19	13	2	0	0.000	-1.000	0.631	0.600	2.705	0.182	0.019	80	463	100	-2	0	Error	0	-2	1	-1	2778	3569	0.000	-0.111	0	0	0
1	17	15	"hsa-let-7b-5p"	"147165"	7590	8110	100	35	35	6	17	35	35	35	6	17	16	2	0	91	3131	3783	120	47	47	46	9	19	58	53	0	0.000	0.000	0.049	0.022	54.935	0.000	0.000	80	462	100	44	3084	Error	0	44	0	3084	2771	250505	0.000	342.778	0	0	0
1	18	15	"hsa-miR-4320"	"147705"	7770	8110	100	35	35	6	17	35	35	35	6	17	10	1	0	57	60	20	33	47	47	47	9	19	51	35	0	0.000	0.000	0.414	0.396	3.828	0.041	0.006	80	442	100	10	13	Error	0	10	0	13	2772	4823	0.000	1.444	0	0	0
1	19	15	"hsa-miR-466"	"147848"	7950	8110	100	35	35	5	14	35	35	35	6	17	13	1	0	44	46	10	21	47	47	48	9	18	16	5	0	0.000	0.000	0.500	0.524	2.519	0.029	0.001	80	462	100	-3	-1	Error	0	-3	0	-1	2800	3682	0.000	-0.222	0	0	0
1	20	15	"hsv2-miR-H6-3p"	"147900"	8140	8120	100	36	35	5	14	35	35	35	6	17	12	1	0	856	670	454	67	47	47	47	9	19	81	80	0	0.001	0.000	0.006	0.008	6.888	0.002	0.009	80	450	100	810	623	-9.660	1	809	0	623	2831	53612	0.000	69.222	0	0	0
1	21	15	"hsa-miR-3175"	"147891"	8310	8120	100	35	35	6	17	35	35	35	5	14	17	1	0	66	275	293	106	47	47	48	9	18	55	51	0	0.000	0.000	0.171	0.086	11.957	0.002	0.004	80	430	100	19	228	Error	0	19	0	228	2772	21974	0.000	25.222	0	0	0
1	22	15	""	"147873"	8490	8120	100	34	35	6	17	36	36	36	6	16	12	2	0	52	52	11	21	48	48	48	9	18	25	10	0	-0.500	-0.250	0.615	0.602	3.076	0.028	0.001	80	474	100	2	3	Error	-2	4	-1	4	2813	4151	-0.167	0.444	0	0	0
1	1	16	"hsa-miR-200b-3p"	"147186"	4710	8310	100	34	34	6	17	34	34	34	6	17	12	0	0	805	1381	1319	95	43	43	44	9	20	67	61	0	0.000	0.000	0.003	0.012	19.755	0.001	0.018	80	494	100	762	1338	Error	0	762	0	1338	2696	110475	0.000	148.556	0	0	0
1	2	16	""	"147844"	4890	8300	100	32	33	6	18	34	34	34	6	17	11	2	0	42	43	8	18	43	43	44	9	20	8	1	0	2.000	100000.000	0.817	0.762	2.403	0.151	0.014	80	432	100	-3	-1	1.000	-2	-1	-1	0	2675	3427	-0.167	-0.111	0	0	0
1	3	16	""	"147283"	5070	8300	100	35	35	6	17	34	34	34	6	17	18	3	0	89	116	77	66	42	42	43	9	20	63	57	0	0.021	0.014	0.061	0.085	4.911	0.017	0.018	80	452	100	48	75	-5.555	1	47	1	74	2771	9283	0.167	8.111	0	0	0
1	4	16	"hsa-miR-3613-3p"	"148493"	5250	8300	100	34	34	6	17	34	34	34	6	17	11	1	0	1634	1246	1036	83	42	42	43	9	20	71	67	0	0.000	0.000	0.004	0.014	14.879	0.000	0.000	80	460	100	1592	1204	Error	0	1592	0	1204	2726	99691	0.000	133.667	0	0	0
1	5	16	"hsa-miR-3918"	"148231"	5430	8300	100	34	35	6	17	34	34	34	6	17	21	3	0	47	47	11	23	43	43	43	9	20	27	8	0	0.000	0.250	0.700	0.697	3.187	0.200	0.033	80	452	100	4	5	Error	0	4	1	4	2773	3740	0.167	0.444	0	0	0
1	6	16	"hsa-miR-933"	"148635"	5610	8300	100	34	34	5	14	34	34	34	6	17	10	1	0	49	59	24	40	42	42	43	9	20	46	37	0	0.000	0.000	0.222	0.234	3.102	0.060	0.019	80	462	100	7	17	Error	0	7	0	17	2693	4718	0.000	1.778	0	0	0
1	7	16	""	"148660"	5800	8300	100	34	34	6	17	34	34	34	6	17	15	1	0	51	54	14	25	42	42	43	9	20	48	35	0	0.000	0.000	0.348	0.374	3.285	0.053	0.008	80	440	100	9	12	Error	0	9	0	12	2702	4351	0.000	1.222	0	0	0
1	8	16	"hsa-miR-4296"	"147660"	5970	8300	100	34	34	5	14	33	33	34	6	17	16	2	0	43	43	8	18	42	42	43	8	18	16	2	0	1.000	1.000	0.875	0.767	3.067	0.188	0.016	80	448	100	2	2	0.000	1	1	1	1	2719	3414	0.000	0.000	0	0	0
1	9	16	"hsa-miR-3185"	"147709"	6150	8300	100	33	34	7	20	33	33	34	6	17	18	6	0	42	43	8	18	44	44	44	9	20	11	0	0	0.000	-1.000	1.125	0.933	3.096	0.071	0.002	80	452	100	-2	0	Error	0	-2	1	-1	2704	3439	0.000	-0.111	0	0	0
1	10	16	"hsa-miR-3689a-5p/hsa-miR-3689b-5p/hsa-miR-3689e"	"148251"	6330	8300	100	34	33	6	18	34	34	34	6	17	11	2	0	59	61	22	36	44	44	44	8	18	57	47	0	0.000	-0.059	0.273	0.373	5.955	0.010	0.000	80	442	100	15	16	Error	0	15	-1	17	2666	4850	-0.167	2.125	0	0	0
1	11	16	"hsa-miR-3680-5p"	"148599"	6510	8300	100	35	34	6	17	34	34	34	6	17	15	1	0	67	76	39	51	44	44	45	10	22	53	51	0	0.043	0.000	0.159	0.192	5.374	0.015	0.003	80	442	100	24	32	-4.524	1	23	0	32	2750	6045	0.000	3.100	0	0	0
1	12	16	"hsa-miR-510-5p"	"148665"	6690	8300	100	34	35	7	20	34	34	34	6	17	21	5	0	43	44	9	20	45	45	46	10	21	10	1	0	0.000	-1.000	0.667	0.625	2.862	0.103	0.008	80	442	100	-2	0	Error	0	-2	1	-1	2770	3527	0.167	-0.200	0	0	0
1	13	16	"hsa-miR-3652"	"148363"	6870	8300	100	34	34	6	17	34	34	34	6	17	11	1	0	53	73	37	50	46	46	46	10	21	46	41	0	0.000	0.000	0.250	0.298	4.761	-0.020	0.006	80	442	100	7	27	Error	0	7	0	27	2714	5864	0.000	2.700	0	0	0
1	14	16	"hsa-miR-3181"	"147703"	7050	8300	100	34	34	5	14	34	34	35	6	17	12	0	0	42	42	8	19	45	45	45	9	20	7	1	0	0.000	0.000	0.500	0.622	2.483	0.112	0.015	80	452	100	-3	-3	Error	0	-3	0	-3	2706	3383	-0.167	-0.333	0	0	0
1	15	16	"hsa-miR-3667-3p"	"148062"	7230	8300	100	35	35	6	17	34	34	35	6	17	15	1	0	47	47	12	25	45	45	46	9	19	25	11	0	0.500	0.500	0.513	0.586	2.876	0.150	0.026	80	462	100	3	3	-1.000	1	2	1	2	2809	3770	0.000	0.111	0	0	0
1	16	16	"hsa-miR-3664-5p"	"148206"	7420	8300	100	34	34	5	14	34	34	34	6	17	10	3	0	59	60	20	33	46	46	46	9	19	52	38	0	0.000	0.000	0.246	0.270	3.441	-0.001	0.000	80	451	100	13	14	Error	0	13	0	14	2698	4785	0.000	1.556	0	0	0
1	17	16	"spike_control_v1_i"	"14257"	7590	8300	100	34	34	6	17	34	34	34	6	17	15	2	0	51	54	15	27	46	46	46	10	21	42	22	0	0.000	0.000	0.404	0.494	3.682	-0.025	0.001	80	440	100	5	8	Error	0	5	0	8	2754	4332	0.000	0.800	0	0	0
1	18	16	"Empty"	"0"	7770	8300	100	34	35	6	17	34	34	35	6	17	12	5	0	43	43	10	23	47	47	48	10	20	8	0	0	0.000	-0.250	0.531	0.520	3.476	0.030	0.001	80	461	100	-4	-3	Error	0	-4	1	-4	2775	3465	0.000	-0.500	0	0	0
1	19	16	""	"148496"	7950	8300	100	34	34	5	14	35	35	35	6	17	10	0	0	43	44	9	20	46	46	47	9	19	10	3	0	0.333	0.500	0.500	0.550	3.437	0.085	0.007	80	452	100	-4	-3	-1.585	-1	-3	-1	-2	2727	3526	-0.167	-0.333	0	0	0
1	20	16	""	"148322"	8130	8310	100	35	35	7	20	35	35	35	6	17	12	3	0	153	135	61	45	46	46	47	9	19	78	76	0	0.000	0.000	0.062	0.082	5.061	0.003	0.001	80	442	100	107	89	Error	0	107	0	89	2814	10793	0.000	9.778	0	0	0
1	21	16	""	"148560"	8310	8300	100	34	34	6	17	35	35	35	6	17	8	1	0	57	70	33	47	46	46	47	10	21	52	40	0	-0.091	-0.042	0.400	0.378	5.447	-0.011	0.001	80	442	100	10	23	Error	-1	11	-1	24	2726	5593	-0.167	2.300	0	0	0
1	22	16	""	"148185"	8490	8300	100	36	36	6	16	36	36	35	5	14	12	3	0	48	48	8	16	47	47	48	10	20	15	1	0	0.000	0.000	0.714	0.718	3.184	0.030	0.001	80	474	100	1	1	Error	0	1	0	1	2874	3854	0.200	0.000	0	0	0
1	1	17	""	"148230"	4710	8500	100	34	35	7	20	34	34	34	6	17	17	5	0	106	121	74	61	43	43	43	9	20	65	62	0	0.000	0.013	0.068	0.150	6.633	0.011	0.009	80	451	100	63	79	Error	0	63	1	78	2765	9666	0.167	8.667	0	0	0
1	2	17	""	"148444"	4880	8480	100	34	34	6	17	34	34	34	6	17	15	2	0	52	103	88	85	43	43	43	9	20	48	41	0	0.000	0.000	0.299	0.246	4.542	0.013	0.013	80	450	100	9	60	Error	0	9	0	60	2743	8207	0.000	6.667	0	0	0
1	3	17	""	"148164"	5070	8490	100	35	34	6	17	34	34	34	6	17	16	1	0	51	58	21	36	42	42	43	9	20	48	37	0	0.111	0.000	0.194	0.326	4.368	0.098	0.031	80	450	100	10	16	-3.170	1	9	0	16	2719	4600	0.000	1.667	0	0	0
1	4	17	""	"148232"	5240	8490	100	34	34	6	17	33	33	34	6	17	22	2	0	44	44	9	20	42	42	43	9	20	18	2	0	0.500	0.500	0.641	0.700	2.702	0.290	0.061	80	440	100	3	3	-1.000	1	2	1	2	2748	3498	0.000	0.111	0	0	0
1	5	17	""	"148350"	5420	8490	100	34	34	6	17	34	34	34	6	17	15	5	0	44	44	9	20	43	43	44	9	20	18	3	0	0.000	0.000	0.667	0.585	3.587	0.289	0.054	80	462	100	1	1	Error	0	1	0	1	2732	3523	0.000	0.000	0	0	0
1	6	17	""	"148090"	5610	8490	100	35	35	7	20	34	34	34	6	17	23	6	0	218	224	174	77	43	43	44	9	20	63	60	0	0.006	0.006	0.032	0.069	8.832	-0.001	0.000	80	462	100	176	182	-7.451	1	175	1	181	2837	17929	0.167	20.000	0	0	0
1	7	17	""	"148142"	5790	8490	100	34	35	6	17	34	34	34	6	17	21	6	0	47	48	11	22	43	43	43	8	18	35	12	0	0.000	0.200	0.556	0.612	3.199	0.177	0.024	80	405	100	4	6	Error	0	4	1	5	2801	3825	0.167	0.625	0	0	0
1	8	17	""	"148022"	5970	8500	100	34	34	6	17	34	34	34	6	17	12	0	0	48	48	13	27	42	42	43	8	18	41	21	0	0.000	0.000	0.407	0.484	3.953	0.046	0.002	80	426	100	6	6	Error	0	6	0	6	2708	3844	0.000	0.625	0	0	0
1	9	17	""	"148505"	6140	8490	100	34	35	7	20	34	34	34	6	17	25	3	0	41	42	9	21	42	42	43	9	20	12	5	0	0.000	100000.000	0.697	0.770	3.044	0.096	0.008	80	430	100	-1	1	Error	0	-1	1	0	2782	3374	0.167	-0.111	0	0	0
1	10	17	""	"148152"	6320	8490	100	35	35	6	17	34	34	34	6	17	22	3	0	46	48	11	22	43	43	44	9	20	30	12	0	0.333	0.200	0.500	0.659	3.677	0.011	0.000	80	442	100	4	6	-1.585	1	3	1	5	2815	3800	0.167	0.444	0	0	0
1	11	17	""	"148161"	6500	8490	100	35	35	6	17	34	34	34	6	17	15	1	0	44	44	9	20	44	44	45	10	22	13	2	0	100000.000	100000.000	0.875	0.836	2.688	0.148	0.015	80	452	100	1	1	16.610	1	0	1	0	2760	3522	0.167	-0.100	0	0	0
1	12	17	""	"148513"	6680	8490	100	34	34	6	17	34	34	35	6	17	10	2	0	45	45	9	20	44	44	45	9	20	16	3	0	0.000	0.000	0.750	0.653	2.781	0.092	0.007	80	452	100	1	1	Error	0	1	0	1	2737	3604	-0.167	0.000	0	0	0
1	13	17	""	"148469"	6860	8490	100	34	35	7	20	34	34	34	6	17	18	6	0	42	42	7	16	45	45	45	8	17	3	0	0	0.000	-0.333	0.944	0.852	3.823	0.084	0.003	80	463	100	-3	-2	Error	0	-3	1	-3	2787	3349	0.167	-0.375	0	0	0
1	14	17	""	"148203"	7050	8490	100	35	35	6	17	34	34	34	6	17	17	5	0	52	53	15	28	45	45	45	9	20	41	22	0	0.143	0.125	0.400	0.421	4.037	-0.004	0.000	80	462	100	8	9	-2.807	1	7	1	8	2800	4271	0.167	0.889	0	0	0
1	15	17	""	"148477"	7230	8490	100	35	35	6	17	34	34	34	6	17	20	3	0	71	89	53	59	44	44	45	9	20	52	51	0	0.037	0.022	0.162	0.239	5.887	0.002	0.000	80	452	100	28	46	-4.755	1	27	1	45	2795	7142	0.167	4.889	0	0	0
1	16	17	""	"148572"	7410	8490	100	35	35	6	17	34	34	34	6	17	20	2	0	63	62	17	27	44	44	45	9	20	68	51	0	0.053	0.056	0.317	0.306	4.104	0.045	0.007	80	440	100	20	19	-4.248	1	19	1	18	2803	4965	0.167	1.889	0	0	0
1	17	17	""	"148333"	7580	8490	100	35	35	5	14	34	34	35	6	17	15	0	0	46	47	9	19	45	45	46	9	19	21	6	0	1.000	0.500	0.829	0.719	2.865	0.072	0.006	80	440	100	2	3	0.000	1	1	1	2	2771	3766	0.000	0.111	0	0	0
1	18	17	""	"148391"	7760	8500	100	36	35	5	14	34	34	35	6	17	15	2	0	53	54	14	25	46	46	46	9	19	43	22	0	0.286	0.125	0.333	0.379	3.155	0.107	0.024	80	461	100	9	9	-1.807	2	7	1	8	2802	4340	0.000	0.889	0	0	0
1	19	17	""	"148450"	7950	8490	100	35	35	6	17	35	35	35	6	17	11	3	0	93	95	49	51	46	46	46	9	19	65	60	0	0.000	0.000	0.087	0.133	4.284	0.012	0.005	80	462	100	47	49	Error	0	47	0	49	2777	7579	0.000	5.444	0	0	0
1	20	17	"hsa-miR-381-3p"	"148306"	8130	8490	100	36	36	5	13	35	35	35	6	17	12	0	0	104	100	53	53	45	45	46	9	19	61	61	0	0.017	0.018	0.081	0.117	5.285	0.005	0.001	80	451	100	60	56	-5.883	1	59	1	55	2851	7996	0.167	6.000	0	0	0
1	21	17	""	"148122"	8310	8490	100	35	35	6	17	35	35	35	6	17	13	3	0	878	763	644	84	46	46	47	10	21	68	63	0	0.000	0.000	0.009	0.018	10.958	0.000	0.001	80	452	100	832	717	Error	0	832	0	717	2830	61051	0.000	71.600	0	0	0
1	22	17	""	"148150"	8490	8490	100	36	36	6	16	36	36	36	6	16	17	1	0	47	48	9	18	47	47	48	10	20	20	3	0	0.000	0.000	0.563	0.609	3.249	0.008	0.000	80	484	100	0	1	Error	0	0	0	1	2889	3878	0.000	0.000	0	0	0
1	1	18	""	"148120"	4700	8670	100	34	34	6	17	34	34	34	6	17	11	5	0	46	45	10	22	42	42	42	8	19	28	8	0	0.000	0.000	0.500	0.571	2.994	0.028	0.001	80	481	100	4	3	Error	0	4	0	3	2710	3594	0.000	0.375	0	0	0
1	2	18	"hsa-miR-383-5p"	"146024"	4890	8680	100	34	34	6	17	34	34	34	6	17	13	2	0	53	70	37	52	41	41	42	9	21	53	43	0	0.000	0.000	0.210	0.179	5.240	0.017	0.003	80	471	100	12	29	Error	0	12	0	29	2686	5637	0.000	3.111	0	0	0
1	3	18	""	"42659"	5070	8680	100	35	35	6	17	34	34	34	6	17	18	1	0	254	339	301	88	41	41	43	9	20	61	56	0	0.005	0.003	0.030	0.070	11.813	0.001	0.002	80	426	100	214	299	-7.735	1	213	1	298	2769	27105	0.167	32.889	0	0	0
1	4	18	""	"17287"	5230	8680	100	34	34	7	20	34	34	34	6	17	15	5	0	43	45	10	22	43	43	43	9	20	18	6	0	0.000	0.000	0.441	0.469	3.237	0.212	0.028	80	426	100	0	2	Error	0	0	0	2	2719	3583	0.000	0.222	0	0	0
1	5	18	"Empty"	"0"	5420	8680	100	34	34	6	17	34	34	35	6	17	16	2	0	40	40	8	20	43	43	43	9	20	6	1	0	0.000	0.000	0.929	0.962	3.192	-0.014	0.000	80	462	100	-3	-3	Error	0	-3	0	-3	2699	3199	-0.167	-0.333	0	0	0
1	6	18	""	"11234"	5610	8680	100	35	35	7	20	34	34	35	6	17	21	2	0	63	65	27	41	43	43	43	9	20	61	50	0	0.050	0.045	0.357	0.313	3.101	0.043	0.012	80	433	100	21	23	-4.322	1	20	1	22	2786	5203	0.000	2.444	0	0	0
1	7	18	"hsa-miR-802"	"30442"	5770	8640	100	34	34	6	17	34	34	34	7	20	13	0	0	42	43	8	18	42	42	43	9	20	20	1	0	0.000	0.000	0.750	0.773	3.241	0.222	0.035	80	420	100	0	1	Error	0	0	0	1	2715	3422	0.000	0.000	0	0	0
1	8	18	"hsa-miR-4428"	"168574"	5960	8670	100	36	35	6	17	34	34	34	6	17	11	1	0	43	44	9	20	42	42	43	9	20	20	5	0	2.000	0.500	0.750	0.871	3.045	0.289	0.039	80	451	100	3	3	1.000	2	1	1	2	2773	3484	0.167	0.111	0	0	0
1	9	18	"hsa-miR-5590-5p"	"168970"	6140	8670	100	33	33	6	18	34	34	34	6	17	15	1	0	43	43	8	18	43	43	43	9	20	15	1	0	100000.000	100000.000	0.714	0.856	3.517	0.049	0.002	80	451	100	-1	-1	16.610	-1	0	-1	0	2671	3476	-0.167	0.000	0	0	0
1	10	18	"hsa-miR-5692a"	"168938"	6320	8670	100	34	34	6	17	34	34	34	6	17	16	5	0	39	39	8	20	43	43	44	9	20	5	0	0	0.000	0.000	0.583	0.744	3.612	0.136	0.014	80	461	100	-4	-4	Error	0	-4	0	-4	2756	3094	0.000	-0.556	0	0	0
1	11	18	"hsa-miR-4729"	"168825"	6510	8680	100	35	35	6	17	34	34	34	6	17	20	2	0	60	62	24	38	43	43	44	9	20	56	46	0	0.059	0.053	0.250	0.321	5.225	0.028	0.004	80	462	100	18	20	-4.087	1	17	1	19	2790	4947	0.167	2.000	0	0	0
1	12	18	"hsa-miR-4475"	"168640"	6690	8680	100	34	34	6	17	34	34	35	6	17	16	1	0	275	227	165	72	43	43	44	9	20	70	62	0	0.000	0.000	0.030	0.049	5.941	-0.003	0.003	80	462	100	232	184	Error	0	232	0	184	2718	18142	-0.167	20.333	0	0	0
1	13	18	"hsa-miR-4535"	"168874"	6880	8680	100	34	34	6	17	34	34	34	6	17	20	2	0	47	50	15	30	44	44	45	9	20	32	22	0	0.000	0.000	0.472	0.516	3.180	0.067	0.008	80	437	100	3	6	Error	0	3	0	6	2724	3987	0.000	0.556	0	0	0
1	14	18	"hsa-miR-5002-3p"	"168656"	7040	8680	100	34	35	5	14	34	34	34	6	17	12	1	0	185	197	156	79	44	44	44	8	18	63	61	0	0.000	0.007	0.111	0.105	9.738	0.002	0.001	80	436	100	141	154	Error	0	141	1	153	2760	15725	0.167	19.125	0	0	0
1	15	18	""	"168838"	7230	8680	100	35	35	6	17	34	34	34	6	17	17	3	0	3691	3993	3632	90	45	45	45	8	17	72	65	0	0.000	0.000	0.002	0.010	25.355	0.000	0.001	80	462	100	3647	3949	Error	1	3646	1	3948	2827	319400	0.167	493.500	0	0	0
1	16	18	"hsa-miR-4754"	"168861"	7410	8680	100	34	35	6	17	34	34	35	6	17	16	2	0	63	84	48	57	45	45	45	8	17	55	52	0	0.000	0.026	0.122	0.143	5.071	0.005	0.001	80	452	100	18	40	Error	0	18	1	39	2763	6684	0.000	4.875	0	0	0
1	17	18	"hsa-miR-4999-3p"	"168667"	7590	8680	100	35	35	6	17	35	35	35	6	17	12	0	0	45	45	8	17	45	45	45	9	20	13	1	0	0.000	0.000	0.667	0.830	2.509	0.121	0.010	80	452	100	0	0	Error	0	0	0	0	2778	3589	0.000	0.000	0	0	0
1	18	18	"hsa-miR-4735-5p"	"168910"	7770	8680	100	35	35	6	17	35	35	35	6	17	13	3	0	69	70	29	41	45	45	46	10	21	60	51	0	0.000	0.000	0.150	0.194	4.416	-0.001	0.000	80	442	100	24	25	Error	0	24	0	25	2806	5583	0.000	2.400	0	0	0
1	19	18	"hsa-miR-5683"	"168664"	7950	8680	100	36	36	5	13	35	35	35	6	17	11	1	0	42	43	8	18	46	46	46	10	21	6	0	0	-0.250	-0.333	0.667	0.687	3.108	-0.037	0.002	80	471	100	-3	-2	Error	1	-4	1	-3	2841	3405	0.167	-0.300	0	0	0
1	20	18	""	"168712"	8140	8690	100	36	35	5	14	36	36	36	6	16	3	0	0	53	55	13	23	45	45	45	9	20	45	27	0	0.000	-0.100	0.381	0.331	3.195	-0.005	0.000	80	459	100	8	9	Error	0	8	-1	10	2801	4423	-0.167	1.111	0	0	0
1	21	18	"hsa-miR-4772-5p"	"168766"	8310	8680	100	35	35	6	17	36	36	36	6	16	10	1	0	45	45	10	22	46	46	46	9	19	13	3	0	1.000	1.000	0.750	0.618	3.409	0.102	0.009	80	437	100	-2	-2	0.000	-1	-1	-1	-1	2823	3635	-0.167	-0.111	0	0	0
1	22	18	"hsa-miR-5088-5p"	"168569"	8480	8680	100	36	36	5	13	35	35	36	6	16	13	2	0	50	52	13	25	47	47	48	9	18	32	13	0	0.333	0.200	0.500	0.460	3.219	0.060	0.006	80	473	100	4	6	-1.585	1	3	1	5	2873	4128	0.000	0.444	0	0	0
1	1	19	""	"168608"	4710	8870	100	33	34	6	17	34	34	34	6	17	13	1	0	105	117	79	67	41	41	42	9	21	60	55	0	-0.016	0.000	0.099	0.159	6.627	0.009	0.005	80	471	100	63	76	Error	-1	64	0	76	2682	9362	0.000	8.333	0	0	0
1	2	19	"hsa-miR-3689d"	"168883"	4890	8870	100	33	33	6	18	34	34	34	6	17	12	1	0	40	40	9	22	41	41	42	9	21	12	2	0	1.000	1.000	0.667	0.690	2.477	0.308	0.051	80	452	100	-2	-2	0.000	-1	-1	-1	-1	2639	3229	-0.167	-0.222	0	0	0
1	3	19	"hsa-miR-5693"	"168669"	5070	8870	100	34	34	6	17	34	34	34	6	17	23	2	0	50	59	29	49	41	41	42	9	21	48	36	0	0.000	0.000	0.500	0.383	4.500	0.008	0.000	80	452	100	9	18	Error	0	9	0	18	2753	4734	0.000	1.889	0	0	0
1	4	19	"hsa-miR-4785"	"168791"	5250	8860	100	34	34	7	20	34	34	34	6	17	13	3	0	43	41	9	21	42	42	42	9	21	12	0	0	0.000	0.000	0.600	0.615	3.222	0.270	0.076	80	448	100	1	-1	Error	0	1	0	-1	2752	3314	0.000	-0.111	0	0	0
1	5	19	"hsa-miR-4761-3p"	"168804"	5430	8860	100	34	34	6	17	34	34	34	6	17	16	1	0	42	42	10	23	42	42	42	9	21	12	2	0	0.000	0.000	1.000	0.839	2.841	0.229	0.037	80	397	100	0	0	Error	0	0	0	0	2725	3333	0.000	0.000	0	0	0
1	6	19	"hsa-miR-3529-3p"	"169368"	5610	8860	100	34	34	6	17	34	34	34	6	17	18	1	0	41	42	9	21	42	42	43	9	20	13	1	0	0.000	0.000	0.810	0.874	2.936	0.210	0.020	80	451	100	-1	0	Error	0	-1	0	0	2729	3352	0.000	-0.111	0	0	0
1	7	19	"hsa-miR-4665-5p"	"169178"	5790	8870	100	34	34	6	17	34	34	34	6	17	16	2	0	41	41	8	19	42	42	42	9	21	11	1	0	0.000	0.000	0.714	0.667	3.002	0.124	0.012	80	482	100	-1	-1	Error	0	-1	0	-1	2733	3276	0.000	-0.111	0	0	0
1	8	19	"hsa-miR-4748"	"169221"	5970	8870	100	34	34	6	17	34	34	34	6	17	11	3	0	45	45	10	22	41	41	41	8	19	35	11	0	0.000	0.000	0.523	0.576	3.059	0.235	0.045	80	461	100	4	4	Error	0	4	0	4	2727	3617	0.000	0.500	0	0	0
1	9	19	"hsa-miR-345-3p"	"169076"	6150	8870	100	35	35	6	17	34	34	35	6	17	15	3	0	138	121	71	58	41	41	41	8	19	70	63	0	0.010	0.013	0.056	0.096	7.068	-0.011	0.007	80	470	100	98	81	-6.600	1	97	1	80	2761	9645	0.000	10.000	0	0	0
1	10	19	"hsa-miR-5195-3p"	"169346"	6330	8870	100	36	35	7	20	34	34	34	6	17	16	3	0	42	42	10	23	42	42	43	8	18	15	6	0	100000.000	100000.000	1.500	1.353	2.835	0.134	0.005	80	389	100	2	1	16.610	2	0	1	0	2807	3394	0.167	-0.125	0	0	0
1	11	19	"hsa-miR-4726-5p"	"169031"	6510	8870	100	35	35	6	17	34	34	34	6	17	17	2	0	691	1094	1057	96	43	43	44	9	20	63	60	0	0.002	0.001	0.005	0.019	25.127	0.001	0.013	80	458	100	649	1052	-9.340	1	648	1	1051	2783	87517	0.167	116.667	0	0	0
1	12	19	"hsa-miR-4474-3p"	"169276"	6690	8870	100	35	35	6	17	35	35	35	6	17	17	2	0	43	44	9	20	43	43	44	9	20	15	5	0	0.000	0.000	0.517	0.623	3.098	0.029	0.001	80	452	100	0	1	Error	0	0	0	1	2789	3496	0.000	0.000	0	0	0
1	13	19	"hsa-miR-4472"	"169170"	6880	8870	100	36	35	6	17	34	34	34	6	17	16	1	0	52	156	156	100	43	43	44	9	20	48	42	0	0.222	0.009	0.194	0.134	7.907	0.003	0.002	80	440	100	11	114	-2.170	2	9	1	113	2821	12467	0.167	12.444	0	0	0
1	14	19	"hsa-miR-5580-3p"	"169168"	7050	8870	100	36	35	6	17	34	34	34	6	17	13	1	0	100	99	55	55	43	43	44	9	20	62	55	0	0.035	0.018	0.073	0.107	4.047	-0.001	0.000	80	440	100	59	57	-4.833	2	57	1	56	2801	7942	0.167	6.111	0	0	0
1	15	19	"hsa-miR-4699-5p"	"169335"	7240	8870	100	34	34	6	17	35	35	35	6	17	10	2	0	54	64	28	43	45	45	45	9	20	48	41	0	-0.111	-0.053	0.231	0.223	4.824	-0.021	0.003	80	452	100	8	18	Error	-1	9	-1	19	2690	5124	-0.167	2.111	0	0	0
1	16	19	"hsa-miR-4462"	"169043"	7420	8870	100	34	35	5	14	35	35	35	6	17	11	0	0	54	123	114	92	45	45	45	9	20	47	46	0	-0.111	0.000	0.170	0.148	5.578	0.003	0.001	80	442	100	8	78	Error	-1	9	0	78	2763	9814	0.000	8.667	0	0	0
1	17	19	"hsa-miR-5006-3p"	"169136"	7600	8870	100	36	36	5	13	35	35	35	6	17	8	1	0	92	92	42	45	45	45	45	8	17	71	62	0	0.021	0.021	0.109	0.121	4.308	0.025	0.015	80	442	100	48	48	-5.555	1	47	1	47	2882	7335	0.167	5.875	0	0	0
1	18	19	"hsa-miR-3682-5p"	"169243"	7780	8870	100	35	35	6	17	35	35	35	6	17	16	3	0	85	84	38	45	46	46	46	9	19	66	57	0	0.000	0.000	0.191	0.210	5.091	-0.004	0.000	80	442	100	39	38	Error	0	39	0	38	2803	6697	0.000	4.222	0	0	0
1	19	19	"hsa-miR-4640-3p"	"169205"	7960	8880	100	35	35	7	20	35	35	35	5	14	18	7	0	111	106	42	39	45	45	45	9	20	80	77	0	0.000	0.000	0.078	0.095	5.327	-0.002	0.000	80	439	100	66	61	Error	0	66	0	61	2806	8492	0.000	6.778	0	0	0
1	20	19	"hsa-miR-548ai/hsa-miR-570-5p"	"169078"	8140	8880	100	35	35	6	17	35	35	35	6	17	18	5	0	44	45	8	17	45	45	46	9	19	12	2	0	0.000	0.000	0.600	0.629	3.155	0.015	0.000	80	430	100	-1	0	Error	0	-1	0	0	2830	3628	0.000	-0.111	0	0	0
1	21	19	"hsa-miR-4764-3p"	"169130"	8320	8880	100	36	36	5	13	35	35	35	6	17	20	2	0	453	442	100	22	45	45	46	9	19	100	98	0	0.002	0.003	0.008	0.009	2.858	0.002	0.005	80	440	100	409	398	-8.672	1	408	1	397	2895	35391	0.167	44.000	0	0	0
1	22	19	"hsa-miR-4417"	"169358"	8500	8870	100	37	36	5	13	35	35	35	6	17	17	1	0	58	511	578	113	46	46	47	9	19	50	48	0	0.167	0.002	0.008	0.029	14.311	0.001	0.004	80	475	100	14	466	-2.585	2	12	1	465	2899	40910	0.167	51.556	0	0	0
1	1	20	"Hy3"	"13138"	4700	9040	100	34	34	6	17	34	34	34	6	17	15	3	0	51	261	296	113	41	41	42	9	21	51	46	0	0.000	0.000	0.232	0.112	7.403	0.002	0.002	80	495	100	10	220	Error	0	10	0	220	2722	20894	0.000	24.333	0	0	0
1	2	20	"hsa-miR-4525"	"169278"	4890	9060	100	34	34	6	17	34	34	34	6	17	15	2	0	43	44	10	22	41	41	42	9	21	23	6	0	0.000	0.000	0.600	0.574	3.022	0.262	0.046	80	495	100	2	3	Error	0	2	0	3	2750	3519	0.000	0.222	0	0	0
1	3	20	"hsa-miR-4451"	"169167"	5080	9060	100	34	34	6	17	34	34	34	6	17	11	3	0	128	874	996	113	41	41	42	9	21	57	53	0	0.000	0.000	0.186	0.049	23.342	0.000	0.001	80	484	100	87	833	Error	0	87	0	833	2721	69903	0.000	92.444	0	0	0
1	4	20	"hsa-miR-4786-5p"	"169086"	5260	9060	100	35	35	7	20	34	34	34	6	17	18	5	0	52	55	18	32	42	42	42	9	21	51	38	0	0.100	0.077	0.500	0.455	3.881	0.153	0.062	80	442	100	11	14	-3.322	1	10	1	13	2766	4383	0.167	1.444	0	0	0
1	5	20	""	"168937"	5400	9010	100	33	34	6	17	34	34	34	6	17	13	2	0	42	41	9	21	42	42	42	9	21	13	1	0	100000.000	0.000	0.732	0.703	2.935	0.312	0.059	80	417	100	-1	-1	16.610	-1	0	0	-1	2708	3287	0.000	-0.111	0	0	0
1	6	20	""	"168555"	5620	9060	100	34	34	7	20	34	34	34	6	17	11	6	0	51	53	20	37	41	41	42	13	30	40	21	0	0.000	0.000	0.523	0.509	3.300	0.010	0.000	80	503	100	10	12	Error	0	10	0	12	2745	4246	0.000	0.846	0	0	0
1	7	20	""	"168688"	5790	9070	100	34	34	7	20	34	34	34	6	17	16	6	0	5848	4375	2437	55	41	41	41	9	21	93	90	0	0.000	0.000	0.001	0.003	11.369	0.000	0.001	80	470	100	5807	4334	Error	0	5807	0	4334	2726	349972	0.000	481.556	0	0	0
1	8	20	""	"169250"	5970	9060	100	34	34	6	17	34	34	34	6	17	17	0	0	2791	2126	1880	88	39	39	39	8	20	71	68	0	0.000	0.000	0.003	0.019	26.399	0.000	0.000	80	484	100	2752	2087	Error	0	2752	0	2087	2715	170110	0.000	260.875	0	0	0
1	9	20	"hsa-miR-5096"	"169398"	6160	9070	100	34	35	6	17	35	35	35	6	17	17	2	0	111	102	59	57	39	39	40	8	20	66	57	0	-0.014	0.000	0.100	0.189	6.110	0.012	0.006	80	506	100	71	63	Error	-1	72	0	63	2771	8187	0.000	7.750	0	0	0
1	10	20	"hsa-miR-4427"	"169386"	6340	9000	100	35	35	7	20	34	34	34	6	17	25	7	0	40	41	9	21	41	41	42	8	19	16	6	0	-1.000	100000.000	0.889	0.798	3.227	0.190	0.017	80	416	100	0	1	Error	1	-1	1	0	2822	3304	0.167	-0.125	0	0	0
1	11	20	""	"168607"	6510	9070	100	34	35	5	14	34	34	34	6	17	13	1	0	1722	1432	807	56	42	42	43	8	18	88	86	0	0.000	0.001	0.003	0.006	9.206	0.000	0.000	80	485	100	1680	1391	Error	0	1680	1	1390	2768	114563	0.167	173.625	0	0	0
1	12	20	"Empty"	"0"	6690	9050	100	34	34	6	17	34	34	34	6	17	13	2	0	41	41	7	17	43	43	44	9	20	8	1	0	0.000	0.000	1.000	0.894	2.977	0.176	0.018	80	464	100	-2	-2	Error	0	-2	0	-2	2734	3298	0.000	-0.333	0	0	0
1	13	20	""	"168813"	6870	9050	100	35	35	6	17	34	34	34	6	17	21	2	0	44	45	10	22	43	43	43	9	20	20	6	0	1.000	0.500	0.667	0.595	2.747	0.273	0.041	80	464	100	2	3	0.000	1	1	1	2	2819	3570	0.167	0.222	0	0	0
1	14	20	"Empty"	"0"	7050	9050	100	34	34	6	17	35	35	35	6	17	8	1	0	42	43	10	23	43	43	44	9	20	16	5	0	1.000	100000.000	0.786	0.777	3.682	0.103	0.008	80	464	100	-2	-1	0.000	-1	-1	-1	0	2724	3468	-0.167	-0.111	0	0	0
1	15	20	"Empty"	"0"	7230	9050	100	35	34	6	17	35	35	35	6	17	6	1	0	44	44	7	15	44	44	44	9	20	10	1	0	0.000	100000.000	0.538	0.780	3.494	0.130	0.009	80	464	100	0	-1	Error	0	0	-1	0	2752	3518	-0.167	0.000	0	0	0
1	16	20	"Empty"	"0"	7410	9050	100	34	35	5	14	35	35	35	6	17	11	0	0	42	44	8	18	44	44	44	9	20	11	1	0	0.500	0.000	1.000	0.883	3.697	-0.062	0.002	80	464	100	-3	0	-1.000	-1	-2	0	0	2775	3489	0.000	0.000	0	0	0
1	17	20	"Empty"	"0"	7590	9050	100	35	35	6	17	35	35	35	6	17	10	1	0	45	45	9	20	44	44	44	10	22	12	5	0	0.000	0.000	0.504	0.584	3.412	0.185	0.038	80	464	100	1	1	Error	0	1	0	1	2785	3583	0.000	0.100	0	0	0
1	18	20	"Empty"	"0"	7770	9050	100	36	36	7	19	34	34	35	6	17	26	6	0	44	45	8	17	45	45	45	9	20	10	5	0	-2.000	100000.000	0.721	0.922	3.347	0.047	0.002	80	464	100	1	2	Error	2	-1	2	0	2861	3564	0.167	0.000	0	0	0
1	19	20	"Empty"	"0"	7950	9050	100	34	35	5	14	34	34	35	5	14	21	6	0	44	45	8	17	45	45	45	8	17	17	2	0	0.000	100000.000	0.700	0.790	2.631	0.032	0.001	80	452	100	-1	1	Error	0	-1	1	0	2790	3581	0.000	0.000	0	0	0
1	20	20	"Empty"	"0"	8130	9050	100	36	35	6	17	34	34	35	5	14	22	5	0	45	46	9	19	45	45	45	9	20	20	2	0	100000.000	1.000	0.583	0.602	3.143	-0.041	0.002	80	440	100	2	2	16.610	2	0	1	1	2823	3682	0.000	0.111	0	0	0
1	21	20	"Hy3"	"13138"	8300	9050	100	35	35	6	17	35	35	36	6	16	13	1	0	110	393	419	106	45	45	46	9	19	57	55	0	0.000	0.000	0.010	0.035	14.870	0.000	0.000	80	441	100	65	348	Error	0	65	0	348	2797	31452	-0.167	38.556	0	0	0
1	22	20	"Hy3"	"13138"	8480	9050	100	35	35	6	17	36	36	36	6	16	6	1	0	75	227	246	108	46	46	46	9	19	62	53	0	-0.034	-0.006	0.109	0.103	9.517	-0.002	0.004	80	496	100	28	180	Error	-1	29	-1	181	2806	18173	-0.167	20.111	0	0	0
2	1	1	"Hy3"	"13138"	9230	5440	100	36	37	6	16	35	35	35	6	17	13	3	0	78	399	493	123	52	52	54	11	20	62	52	0	0.038	0.006	0.032	0.042	11.630	0.002	0.011	80	525	100	27	349	-4.700	1	26	2	347	2946	31905	0.333	31.364	0	0	0
2	2	1	"hsa-miR-10a-3p"	"28019"	9420	5440	100	35	35	5	14	36	36	36	6	16	8	1	0	68	72	28	38	53	53	54	10	18	52	42	0	-0.067	-0.053	0.333	0.353	3.696	0.007	0.001	80	494	100	14	18	Error	-1	15	-1	19	2800	5780	-0.167	1.800	0	0	0
2	3	1	"hsa-miR-30e-5p"	"28191"	9600	5430	100	35	36	5	13	36	36	37	6	16	12	1	0	2427	1585	1264	79	53	53	54	10	18	73	72	0	0.000	0.000	0.007	0.018	18.092	0.000	0.001	80	491	100	2373	1532	Error	-1	2374	0	1532	2870	126813	-0.167	153.100	0	0	0
2	4	1	""	"42938"	9780	5440	100	35	36	5	13	36	36	36	5	13	10	3	0	50	50	9	18	54	54	54	10	18	7	2	0	0.250	0.000	0.500	0.506	3.060	0.034	0.003	80	485	100	-5	-4	-2.000	-1	-4	0	-4	2852	3985	0.000	-0.400	0	0	0
2	5	1	"hsa-miR-514a-3p"	"42959"	9970	5440	100	37	37	6	16	37	37	37	5	13	15	2	0	64	70	22	31	55	55	58	45	77	12	0	0	0.000	0.000	0.182	0.243	4.496	-0.008	0.000	80	474	100	9	15	Error	0	9	0	15	2964	5625	0.000	0.267	0	0	0
2	6	1	""	"17411"	10140	5440	100	38	39	6	15	36	36	36	6	16	26	3	0	91	96	49	51	56	56	56	11	19	55	53	0	0.057	0.075	0.114	0.135	3.020	0.024	0.017	80	472	100	37	43	-4.129	2	35	3	40	3096	7657	0.500	3.636	0	0	0
2	7	1	""	"42678"	10320	5440	100	36	35	4	11	36	36	37	6	16	1	0	0	48	48	10	20	55	55	56	10	17	5	0	0	0.000	0.143	0.333	0.414	2.800	-0.046	0.004	80	475	100	-7	-8	Error	0	-7	-1	-7	2829	3867	-0.333	-0.800	0	0	0
2	8	1	"hsa-miR-548l"	"46415"	10500	5440	100	36	37	5	13	37	37	37	5	13	11	2	0	63	63	16	25	57	57	57	11	19	43	16	0	-0.167	0.000	0.306	0.317	2.519	0.003	0.000	80	475	100	5	6	Error	-1	6	0	6	2965	5077	0.000	0.545	0	0	0
2	9	1	""	"42877"	10680	5440	100	38	38	6	15	37	37	37	5	13	21	7	0	52	52	10	19	57	57	57	11	19	6	1	0	-0.200	-0.200	0.556	0.441	3.823	-0.027	0.001	80	483	100	-4	-4	Error	1	-5	1	-5	3071	4139	0.200	-0.455	0	0	0
2	10	1	""	"42770"	10860	5440	100	37	37	5	13	37	37	37	5	13	15	2	0	924	859	771	89	57	57	57	11	19	66	61	0	0.000	0.000	0.006	0.019	15.190	0.000	0.000	80	474	100	867	802	Error	0	867	0	802	2973	68689	0.000	72.909	0	0	0
2	11	1	"hsa-miR-1268a/hsa-miR-1268b"	"46558"	11040	5440	100	36	36	6	16	37	37	37	5	13	13	2	0	57	57	12	21	56	56	56	11	19	21	5	0	-1.000	-1.000	0.555	0.579	4.130	0.006	0.000	80	482	100	0	0	Error	-1	1	-1	1	2904	4579	-0.200	0.091	0	0	0
2	12	1	"hsa-miR-548d-5p"	"42756"	11220	5440	100	36	37	6	16	37	37	37	6	16	15	0	0	71	71	18	25	54	54	54	11	20	56	36	0	-0.059	0.000	0.313	0.359	3.843	-0.025	0.003	80	483	100	16	17	Error	-1	17	0	17	2938	5697	0.000	1.545	0	0	0
2	13	1	""	"42539"	11400	5440	100	38	38	6	15	37	37	37	6	16	17	1	0	10522	6833	5206	76	53	53	53	10	18	81	76	0	0.000	0.000	0.001	0.007	38.265	0.000	0.008	80	483	100	10470	6781	Error	1	10469	1	6780	3050	546650	0.167	678.000	0	0	0
2	14	1	"kshv-miR-K12-9-3p"	"17419"	11580	5440	100	37	37	5	13	37	37	37	5	13	12	2	0	48	48	9	18	52	52	53	10	18	5	1	0	0.000	0.000	0.600	0.583	3.003	0.008	0.000	80	483	100	-4	-4	Error	0	-4	0	-4	2941	3824	0.000	-0.500	0	0	0
2	15	1	"hsa-miR-151a-5p"	"11260"	11760	5440	100	36	36	5	13	37	37	37	5	13	11	2	0	191	162	84	51	52	52	54	10	18	72	70	0	-0.007	-0.009	0.049	0.110	7.147	-0.010	0.014	80	483	100	138	109	Error	-1	139	-1	110	2901	12992	-0.200	10.800	0	0	0
2	16	1	""	"31388"	11940	5430	100	37	36	6	16	36	36	36	6	16	11	2	0	855	630	373	59	53	53	54	11	20	78	77	0	0.001	0.000	0.007	0.011	5.976	0.001	0.001	80	509	100	803	577	-9.647	1	802	0	577	2912	50410	0.000	52.364	0	0	0
2	17	1	""	"45985"	12140	5440	100	38	38	5	13	37	37	37	6	16	16	0	0	60	60	16	26	52	52	53	11	20	41	17	0	0.125	0.125	0.364	0.376	3.344	-0.015	0.001	80	485	100	9	9	-3.000	1	8	1	8	3028	4830	0.167	0.636	0	0	0
2	18	1	""	"28346"	12310	5430	100	39	39	6	15	37	37	37	5	13	25	8	0	51	52	10	19	53	53	53	10	18	12	1	0	-1.000	-2.000	0.631	0.500	2.905	-0.050	0.003	80	461	100	0	1	Error	2	-2	2	-1	3105	4192	0.400	-0.100	0	0	0
2	19	1	"hsa-miR-452-3p"	"42598"	12480	5430	100	37	37	6	16	36	36	36	6	16	13	2	0	58	60	13	21	52	52	53	10	18	45	13	0	0.167	0.125	0.328	0.380	3.530	0.026	0.001	80	471	100	7	9	-2.585	1	6	1	8	2967	4781	0.167	0.700	0	0	0
2	20	1	"hsa-miR-561-3p"	"31517"	12660	5430	100	34	34	6	17	35	35	35	6	17	11	2	0	47	46	10	21	50	50	51	10	19	8	0	0	0.333	0.250	0.472	0.505	3.404	0.111	0.022	80	483	100	-4	-5	-1.585	-1	-3	-1	-4	2743	3698	-0.167	-0.500	0	0	0
2	21	1	"hsa-miR-448"	"11113"	12840	5430	100	38	37	5	13	36	36	37	6	16	15	1	0	50	52	10	19	52	52	52	10	19	12	3	0	-1.000	100000.000	0.683	0.575	3.312	0.071	0.010	80	478	100	0	1	Error	2	-2	1	0	2983	4123	0.000	0.000	0	0	0
2	22	1	"Hy3"	"13138"	13010	5430	100	35	36	7	19	36	36	36	6	16	15	3	0	72	210	234	111	51	51	51	10	19	55	50	0	-0.048	0.000	0.161	0.182	7.288	-0.003	0.006	80	502	100	20	159	Error	-1	21	0	159	2849	16814	0.000	15.900	0	0	0
2	1	2	"hsa-miR-499a-5p"	"14313"	9220	5640	100	36	36	5	13	36	36	36	6	16	7	1	0	111	121	75	61	53	53	54	10	18	58	56	0	0.000	0.000	0.141	0.162	5.944	0.005	0.002	80	483	100	58	68	Error	0	58	0	68	2850	9704	0.000	6.700	0	0	0
2	2	2	"spike_control_v2_40"	"29001"	9400	5640	100	36	36	5	13	36	36	36	6	16	12	0	0	184	254	214	84	54	54	54	10	18	58	55	0	0.000	0.000	0.038	0.074	8.881	0.002	0.004	80	440	100	130	200	Error	0	130	0	200	2856	20304	0.000	20.000	0	0	0
2	3	2	"hsa-miR-95-3p"	"11181"	9580	5640	100	35	35	5	14	35	35	36	6	16	10	1	0	104	140	98	70	54	54	54	11	20	53	52	0	0.000	0.000	0.053	0.091	6.318	0.006	0.004	80	447	100	50	86	Error	0	50	0	86	2815	11166	-0.167	7.818	0	0	0
2	4	2	""	"46510"	9760	5630	100	35	36	6	16	35	35	36	5	13	20	6	0	50	51	9	17	53	53	55	12	21	10	1	0	0.000	-0.500	0.667	0.613	2.960	0.024	0.001	80	462	100	-3	-1	Error	0	-3	1	-2	2855	4117	0.000	-0.333	0	0	0
2	5	2	"kshv-miR-K12-2-5p"	"17470"	9940	5630	100	37	38	5	13	37	37	37	6	16	12	0	0	123	110	56	50	55	55	58	46	79	55	32	0	0.000	0.018	0.071	0.129	5.010	0.013	0.009	80	454	100	68	56	Error	0	68	1	55	3004	8838	0.167	1.130	0	0	0
2	6	2	"hsa-miR-542-5p"	"42811"	10120	5640	100	38	37	5	13	37	37	38	6	15	8	0	0	68	113	74	65	56	56	57	16	28	47	43	0	0.083	0.000	0.113	0.121	6.400	0.008	0.005	80	452	100	13	57	-3.585	1	12	0	57	2968	9069	-0.167	3.500	0	0	0
2	7	2	"hsa-miR-1302"	"46796"	10300	5630	100	36	36	5	13	36	36	37	6	16	12	1	0	47	49	9	18	54	54	55	10	18	8	0	0	0.000	0.000	0.500	0.556	2.982	-0.010	0.000	80	453	100	-7	-5	Error	0	-7	0	-5	2884	3956	-0.167	-0.600	0	0	0
2	8	2	"hsa-miR-616-5p"	"17289"	10480	5630	100	36	36	5	13	36	36	37	6	16	13	0	0	58	59	13	22	55	55	55	11	20	27	7	0	0.000	0.000	0.500	0.570	3.048	-0.019	0.001	80	463	100	3	4	Error	0	3	0	4	2890	4749	-0.167	0.364	0	0	0
2	9	2	""	"42588"	10670	5640	100	37	37	5	13	37	37	37	6	16	11	1	0	68	102	59	57	56	56	56	11	19	50	46	0	0.000	0.000	0.200	0.164	3.892	0.002	0.000	80	461	100	12	46	Error	0	12	0	46	2993	8136	0.000	4.182	0	0	0
2	10	2	""	"11208"	10850	5630	100	37	37	5	13	37	37	38	6	15	10	1	0	215	258	203	78	56	56	57	11	19	62	58	0	0.000	0.000	0.018	0.044	8.454	-0.001	0.001	80	462	100	159	202	Error	0	159	0	202	2945	20652	-0.167	18.273	0	0	0
2	11	2	""	"46620"	11040	5640	100	35	37	5	13	37	37	37	5	13	18	1	0	80	2294	2845	124	56	56	57	11	19	52	50	0	-0.083	0.000	0.167	0.035	29.142	0.000	0.021	80	448	100	22	2238	Error	-2	24	0	2238	2948	183527	0.000	203.364	0	0	0
2	12	2	"hsa-miR-147a"	"10954"	11210	5640	100	36	36	6	16	37	37	37	6	16	15	2	0	58	62	17	27	54	54	55	11	20	30	17	0	-0.250	-0.125	0.420	0.364	3.534	-0.035	0.004	80	449	100	3	7	Error	-1	4	-1	8	2919	4928	-0.167	0.636	0	0	0
2	13	2	""	"11251"	11390	5640	100	36	37	6	16	36	36	37	6	16	15	2	0	61	93	53	56	53	53	54	10	18	48	45	0	0.000	0.025	0.142	0.191	5.197	0.004	0.001	80	451	100	8	41	Error	0	8	1	40	2959	7478	0.000	3.900	0	0	0
2	14	2	""	"11227"	11570	5640	100	37	37	6	16	37	37	38	6	15	11	2	0	162	181	134	74	52	52	53	10	18	62	58	0	0.000	0.000	0.033	0.058	6.312	0.007	0.012	80	451	100	110	129	Error	0	110	0	129	2974	14477	-0.167	12.800	0	0	0
2	15	2	"hsa-miR-2276-3p"	"46875"	11750	5640	100	37	37	5	13	37	37	37	6	16	11	0	0	49	50	11	22	52	52	53	11	20	11	2	0	0.000	0.000	0.500	0.539	2.959	0.002	0.000	80	451	100	-3	-2	Error	0	-3	0	-2	2927	4002	0.000	-0.273	0	0	0
2	16	2	"hsa-miR-218-5p"	"11018"	11930	5640	100	36	37	5	13	36	36	36	5	13	21	1	0	67	79	34	43	52	52	53	10	18	52	48	0	0.000	0.037	0.231	0.235	4.083	0.016	0.004	80	456	100	15	28	Error	0	15	1	27	2944	6347	0.200	2.600	0	0	0
2	17	2	"hsa-miR-363-3p"	"11077"	12100	5630	100	38	37	6	16	37	37	37	6	16	13	1	0	83	85	37	43	52	52	53	11	20	62	55	0	0.032	0.000	0.125	0.161	3.850	0.003	0.000	80	444	100	32	33	-4.954	1	31	0	33	2983	6790	0.000	2.909	0	0	0
2	18	2	"hsa-miR-1252-5p"	"46924"	12280	5630	100	36	36	6	16	37	37	37	5	13	13	3	0	67	105	79	75	52	52	53	11	20	53	46	0	-0.067	-0.019	0.150	0.168	4.733	-0.010	0.007	80	482	100	14	52	Error	-1	15	-1	53	2889	8409	-0.200	4.727	0	0	0
2	19	2	""	"11205"	12470	5630	100	37	36	5	13	37	37	37	6	16	8	0	0	878	824	708	85	52	52	53	11	20	68	66	0	0.000	-0.001	0.005	0.018	14.690	-0.001	0.002	80	480	100	826	771	Error	0	826	-1	772	2917	65929	-0.167	70.091	0	0	0
2	20	2	"hsa-miR-520g-3p"	"46454"	12650	5630	100	34	35	5	14	35	35	36	6	16	13	3	0	51	52	11	21	51	51	51	11	21	13	5	0	100000.000	0.000	0.700	0.557	3.200	0.056	0.004	80	461	100	-1	1	16.610	-1	0	0	1	2793	4144	-0.167	0.091	0	0	0
2	21	2	""	"17422"	12830	5640	100	37	37	6	16	37	37	37	6	16	11	1	0	61	157	146	92	51	51	52	10	19	48	43	0	0.000	0.000	0.134	0.116	8.730	-0.006	0.009	80	458	100	10	106	Error	0	10	0	106	2962	12526	0.000	10.500	0	0	0
2	22	2	""	"17517"	13010	5630	100	35	36	6	16	36	36	36	6	16	11	2	0	279	312	302	96	50	50	50	10	20	65	60	0	-0.004	0.000	0.160	0.087	11.651	0.000	0.000	80	492	100	228	262	Error	-1	229	0	262	2859	24972	0.000	26.200	0	0	0
2	1	3	""	"46453"	9210	5820	100	34	35	5	14	36	36	36	6	16	10	1	0	98	112	69	61	53	53	54	14	25	55	52	0	-0.044	-0.017	0.267	0.217	6.087	-0.001	0.000	80	474	100	43	58	Error	-2	45	-1	59	2797	8998	-0.167	4.143	0	0	0
2	2	3	""	"42444"	9400	5810	100	39	38	5	13	35	35	36	6	16	28	2	0	47	48	9	18	53	53	54	10	18	6	0	0	-0.667	-0.600	0.556	0.665	3.767	0.000	0.000	80	459	100	-2	-2	Error	4	-6	3	-5	3065	3821	0.333	-0.600	0	0	0
2	3	3	""	"-1"	9590	5810	100	39	39	5	12	36	36	36	6	16	20	5	0	140	385	364	94	55	55	55	12	21	55	52	0	0.035	0.009	0.023	0.031	9.172	0.001	0.002	80	432	100	88	333	-4.824	3	85	3	330	3099	30784	0.500	27.500	0	0	0
2	4	3	"hsa-miR-136-3p"	"42686"	9750	5830	100	37	38	5	13	35	35	36	6	16	22	5	0	77	97	52	53	53	53	54	11	20	56	50	0	0.083	0.068	0.093	0.131	5.628	0.018	0.011	80	415	100	26	47	-3.585	2	24	3	44	3027	7767	0.333	3.909	0	0	0
2	5	3	""	"42558"	9930	5820	100	36	36	5	13	36	36	36	6	16	15	0	0	45	46	9	19	52	52	53	11	20	3	0	0	0.000	0.000	0.588	0.539	3.396	0.104	0.022	80	442	100	-7	-6	Error	0	-7	0	-6	2894	3653	0.000	-0.636	0	0	0
2	6	3	"hsa-miR-578"	"17302"	10110	5820	100	36	36	7	19	37	37	37	6	16	11	3	0	52	53	10	18	54	54	55	11	20	12	2	0	0.500	1.000	0.667	0.715	3.461	0.023	0.001	80	450	100	-3	-2	-1.000	-1	-2	-1	-1	2852	4238	-0.167	-0.182	0	0	0
2	7	3	"hsa-miR-920"	"42932"	10290	5820	100	36	37	6	16	36	36	37	5	13	26	6	0	60	273	299	109	54	54	55	10	18	46	43	0	0.000	0.005	0.183	0.104	9.520	-0.001	0.000	80	442	100	6	220	Error	0	6	1	219	2975	21857	0.000	21.800	0	0	0
2	8	3	""	"17464"	10470	5820	100	35	35	6	17	37	37	37	6	16	6	0	0	201	506	481	95	55	55	56	11	19	57	56	0	-0.014	-0.004	0.206	0.080	15.953	0.000	0.000	80	470	100	144	449	Error	-2	146	-2	451	2825	40449	-0.333	40.909	0	0	0
2	9	3	"hsa-miR-10a-5p"	"13485"	10660	5820	100	37	37	6	16	37	37	37	6	16	12	2	0	307	239	159	66	55	55	56	11	19	66	63	0	0.000	0.000	0.020	0.038	7.005	0.002	0.001	80	468	100	252	184	Error	0	252	0	184	2976	19088	0.000	16.636	0	0	0
2	10	3	"hsa-miR-1204"	"46791"	10840	5820	100	38	38	5	13	37	37	37	6	16	20	2	0	97	107	56	52	54	54	56	10	17	58	52	0	0.023	0.019	0.222	0.194	6.094	0.009	0.004	80	460	100	44	54	-5.426	1	43	1	53	3076	8546	0.167	5.100	0	0	0
2	11	3	""	"46976"	11020	5820	100	38	39	6	15	37	37	37	5	13	20	7	0	325	290	208	71	56	56	56	11	19	63	61	0	0.004	0.009	0.021	0.046	10.361	-0.002	0.002	80	443	100	270	236	-8.071	1	269	2	234	3082	23166	0.400	21.273	0	0	0
2	12	3	""	"42679"	11200	5830	100	35	35	5	14	38	38	37	5	13	5	0	0	604	553	492	88	53	53	54	10	18	65	58	0	-0.005	-0.006	0.417	0.145	12.182	-0.003	0.028	80	452	100	548	497	Error	-3	551	-3	500	2823	44252	-0.400	49.900	0	0	0
2	13	3	"hsa-miR-1254"	"46750"	11380	5820	100	36	36	6	16	37	37	37	6	16	6	1	0	53	54	10	18	52	52	52	10	19	21	3	0	-1.000	-0.500	0.600	0.684	3.146	0.078	0.008	80	432	100	0	1	Error	-1	1	-1	2	2853	4281	-0.167	0.200	0	0	0
2	14	3	""	"42503"	11560	5820	100	38	37	6	16	37	37	37	6	16	12	2	0	96	98	48	48	54	54	54	11	20	58	55	0	0.024	0.000	0.111	0.133	4.838	0.001	0.000	80	451	100	43	44	-5.392	1	42	0	44	2994	7862	0.000	4.000	0	0	0
2	15	3	"hsa-miR-1236-3p"	"46624"	11740	5820	100	37	37	6	16	36	36	36	6	16	11	2	0	170	143	80	55	52	52	54	11	20	66	63	0	0.008	0.011	0.049	0.072	5.281	0.003	0.001	80	460	100	119	92	-6.883	1	118	1	91	2931	11450	0.167	8.091	0	0	0
2	16	3	"hsa-miR-205-5p"	"46917"	11930	5830	100	38	38	5	13	37	37	38	5	13	18	2	0	683	7436	7990	107	52	52	53	11	20	73	61	0	0.002	0.000	0.040	0.011	42.497	0.000	0.007	80	462	100	632	7385	-9.301	1	631	1	7384	3052	594851	0.000	671.182	0	0	0
2	17	3	"hsa-let-7b-3p"	"42769"	12110	5820	100	36	36	6	16	38	38	38	6	15	11	3	0	165	135	72	53	52	52	53	11	20	66	62	0	-0.018	-0.024	0.086	0.098	4.403	-0.003	0.001	80	468	100	111	81	Error	-2	113	-2	83	2910	10792	-0.333	7.455	0	0	0
2	18	3	"hsa-miR-409-3p"	"11240"	12290	5830	100	36	36	6	16	36	36	37	5	13	20	3	0	59	94	56	59	52	52	53	11	20	48	43	0	0.000	0.000	0.219	0.194	5.253	-0.006	0.001	80	449	100	7	42	Error	0	7	0	42	2865	7516	-0.200	3.727	0	0	0
2	19	3	"hsa-miR-7-2-3p"	"42964"	12460	5830	100	36	36	6	16	37	37	37	6	16	8	2	0	67	101	61	60	52	52	52	10	19	50	47	0	-0.067	-0.020	0.263	0.164	6.829	0.001	0.000	80	439	100	14	48	Error	-1	15	-1	49	2898	8090	-0.167	4.900	0	0	0
2	20	3	"hsa-miR-503-5p"	"46803"	12640	5820	100	35	36	6	16	37	37	37	6	16	10	0	0	49	48	9	18	51	51	52	10	19	7	0	0	1.000	0.333	0.750	0.783	2.663	0.037	0.001	80	452	100	-4	-4	0.000	-2	-2	-1	-3	2859	3872	-0.167	-0.400	0	0	0
2	21	3	"hsa-miR-1539"	"146105"	12820	5820	100	36	37	6	16	36	36	36	6	16	12	0	0	44	45	12	26	51	51	51	10	19	10	5	0	0.000	-0.167	0.472	0.536	3.084	0.064	0.008	80	442	100	-7	-5	Error	0	-7	1	-6	2928	3589	0.167	-0.600	0	0	0
2	22	3	"hsv2-miR-H3"	"146077"	13000	5820	100	38	37	6	16	36	36	36	6	16	18	5	0	54	55	13	23	49	49	50	10	20	31	11	0	0.400	0.167	0.599	0.591	2.551	0.058	0.007	80	484	100	7	7	-1.322	2	5	1	6	2984	4366	0.167	0.500	0	0	0
2	1	4	"spike_control_v2_28"	"27953"	9230	6000	100	36	36	6	16	36	36	36	6	16	15	2	0	228	652	677	103	53	53	54	15	27	56	55	0	0.000	0.000	0.019	0.043	16.139	0.000	0.001	80	483	100	175	599	Error	0	175	0	599	2915	52190	0.000	39.867	0	0	0
2	2	4	""	"146051"	9410	6010	100	37	37	6	16	35	35	35	5	14	25	8	0	49	50	9	18	52	52	53	10	18	10	1	0	-0.667	-1.000	0.438	0.528	2.967	0.069	0.009	80	439	100	-1	0	Error	2	-3	2	-2	2967	3971	0.400	-0.300	0	0	0
2	3	4	""	"146038"	9580	6020	100	37	37	7	18	35	35	36	6	16	30	5	0	58	57	13	22	53	53	54	10	18	26	10	0	0.400	0.500	0.833	0.693	3.096	0.031	0.001	80	434	100	7	6	-1.322	2	5	2	4	2948	4559	0.167	0.300	0	0	0
2	4	4	"spike_control_v2_35"	"28568"	9760	6000	100	35	36	5	13	35	35	36	5	13	22	0	0	108	162	121	74	52	52	53	11	20	57	53	0	0.000	0.009	0.065	0.089	4.227	0.001	0.000	80	430	100	56	111	Error	0	56	1	110	2872	12992	0.000	9.909	0	0	0
2	5	4	""	"146146"	9940	6000	100	35	36	6	16	36	36	36	6	16	13	2	0	674	1443	1452	100	52	52	53	11	20	62	57	0	-0.002	0.000	0.050	0.030	21.801	-0.001	0.015	80	439	100	621	1391	Error	-1	622	0	1391	2895	115430	0.000	126.364	0	0	0
2	6	4	"hsa-miRPlus-C1076"	"42838"	10110	6020	100	37	38	6	15	37	37	37	5	13	16	5	0	61	128	100	78	54	54	55	11	20	42	41	0	0.000	0.014	0.333	0.189	7.082	-0.001	0.000	80	439	100	7	75	Error	0	7	1	74	3013	10261	0.200	6.636	0	0	0
2	7	4	"spike_control_v2_49"	"30293"	10300	6000	100	37	37	5	13	36	36	36	5	13	18	7	0	783	526	434	82	54	54	55	11	20	61	58	0	0.001	0.002	0.010	0.035	12.535	-0.001	0.005	80	450	100	730	473	-9.510	1	729	1	472	2983	42118	0.200	42.818	0	0	0
2	8	4	"SNORD65"	"145661"	10470	6020	100	39	38	5	13	37	37	37	5	13	21	3	0	63	67	21	31	54	54	55	11	20	46	27	0	0.222	0.077	0.238	0.271	3.525	0.058	0.020	80	449	100	11	14	-2.170	2	9	1	13	3057	5382	0.200	1.091	0	0	0
2	9	4	"SNORD6"	"19605"	10660	6030	100	36	36	5	13	37	37	37	5	13	6	2	0	710	2743	2995	109	54	54	56	11	19	61	57	0	-0.002	0.000	0.006	0.015	30.349	0.000	0.018	80	442	100	655	2688	Error	-1	656	-1	2689	2867	219468	-0.200	244.273	0	0	0
2	10	4	""	"146097"	10840	6020	100	37	37	6	16	37	37	37	6	16	11	5	0	106	96	43	44	55	55	56	10	17	58	58	0	0.000	0.000	0.080	0.126	4.932	0.001	0.000	80	458	100	51	41	Error	0	51	0	41	2999	7640	0.000	4.000	0	0	0
2	11	4	""	"46436"	11040	6010	100	37	38	6	15	37	37	37	5	13	25	1	0	65	1074	1388	129	54	54	55	10	18	52	43	0	0.000	0.001	0.174	0.060	19.317	0.001	0.009	80	438	100	11	1021	Error	0	11	1	1020	3010	85893	0.200	101.900	0	0	0
2	12	4	""	"146039"	11210	6020	100	39	39	5	12	36	36	36	6	16	21	2	0	142	197	159	80	52	52	53	10	18	56	53	0	0.033	0.021	0.038	0.065	5.730	0.010	0.032	80	419	100	93	148	-4.907	3	90	3	145	3093	15787	0.500	14.400	0	0	0
2	13	4	""	"145994"	11380	6000	100	40	40	5	12	36	36	36	6	16	28	5	0	513	386	290	75	52	52	53	10	18	67	66	0	0.009	0.012	0.014	0.030	9.191	0.004	0.028	80	443	100	465	338	-6.849	4	461	4	334	3173	30881	0.667	33.300	0	0	0
2	14	4	""	"146050"	11570	6020	100	36	35	5	14	37	37	37	5	13	6	1	0	69	540	617	114	54	54	55	10	18	52	48	0	-0.067	-0.004	0.167	0.080	17.591	-0.003	0.042	80	438	100	14	484	Error	-1	15	-2	486	2816	43203	-0.400	48.500	0	0	0
2	15	4	"spike_control_v2_10"	"13430"	11740	6020	100	38	38	5	13	37	37	37	6	16	13	1	0	79	80	32	40	54	54	55	10	18	56	51	0	0.040	0.038	0.145	0.148	3.886	0.032	0.014	80	448	100	26	27	-4.644	1	25	1	26	3048	6371	0.167	2.500	0	0	0
2	16	4	""	"42831"	11930	6020	100	35	36	6	16	37	37	37	6	16	11	3	0	187	215	165	76	53	53	54	11	20	60	56	0	-0.015	-0.006	0.064	0.104	7.648	0.003	0.002	80	428	100	132	161	Error	-2	134	-1	162	2879	17232	-0.167	14.636	0	0	0
2	17	4	""	"146124"	12100	6030	100	37	38	6	15	37	37	37	6	16	15	2	0	53	54	14	25	52	52	53	10	18	28	11	0	0.000	0.500	0.500	0.469	3.108	-0.011	0.000	80	421	100	1	3	Error	0	1	1	2	3040	4341	0.167	0.100	0	0	0
2	18	4	"spike_control_v2_35"	"28568"	12280	6020	100	38	38	6	15	36	36	37	6	16	20	2	0	237	205	150	73	52	52	52	10	19	58	57	0	0.011	0.013	0.036	0.070	7.117	0.002	0.001	80	442	100	187	155	-6.531	2	185	2	153	3025	16360	0.167	15.300	0	0	0
2	19	4	"hsa-miR-3179"	"146152"	12460	6010	100	37	37	5	13	36	36	37	6	16	17	0	0	52	53	12	22	51	51	52	10	19	23	7	0	1.000	0.500	0.667	0.557	3.213	-0.023	0.001	80	452	100	2	3	0.000	1	1	1	2	2960	4203	0.000	0.100	0	0	0
2	20	4	"hsa-miR-335-3p"	"145745"	12650	6010	100	36	35	6	17	36	36	36	5	13	10	2	0	1283	933	713	76	51	51	52	10	19	70	70	0	0.000	-0.001	0.006	0.015	12.565	-0.001	0.003	80	462	100	1232	881	Error	0	1232	-1	882	2813	74634	-0.200	88.100	0	0	0
2	21	4	""	"145679"	12830	6010	100	38	38	5	13	36	36	36	6	16	20	3	0	251	282	222	78	51	51	52	10	19	65	61	0	0.010	0.009	0.013	0.028	6.567	0.002	0.002	80	452	100	202	233	-6.644	2	200	2	231	3041	22545	0.333	23.000	0	0	0
2	22	4	"hsa-miR-367-5p"	"145697"	13010	6010	100	35	35	6	17	36	36	36	5	13	16	2	0	44	45	9	20	50	50	51	10	19	3	0	0	0.167	0.200	0.833	0.680	3.467	0.060	0.005	80	484	100	-7	-6	-2.585	-1	-6	-1	-5	2771	3616	-0.200	-0.600	0	0	0
2	1	5	"hsa-miR-668-3p"	"145701"	9220	6200	100	37	36	6	16	36	36	37	6	16	11	2	0	65	91	54	59	52	52	53	11	20	52	46	0	0.077	0.000	0.124	0.171	3.896	0.011	0.004	80	471	100	14	39	-3.700	1	13	0	39	2886	7272	-0.167	3.455	0	0	0
2	2	5	"hsa-miR-330-5p"	"145843"	9390	6190	100	34	34	6	17	35	35	35	5	14	17	6	0	55	56	17	30	51	51	52	10	19	33	17	0	-0.250	-0.200	0.531	0.574	3.563	0.088	0.022	80	450	100	3	4	Error	-1	4	-1	5	2755	4459	-0.200	0.400	0	0	0
2	3	5	"hsa-miR-523-3p"	"145754"	9580	6190	100	34	34	5	14	35	35	35	5	14	11	1	0	424	302	224	74	52	52	53	10	18	66	62	0	-0.003	-0.004	0.043	0.045	7.244	-0.003	0.007	80	449	100	371	249	Error	-1	372	-1	250	2698	24143	-0.200	24.900	0	0	0
2	4	5	"hsa-miR-655-3p"	"145696"	9760	6190	100	34	34	5	14	36	36	36	6	16	8	1	0	53	55	12	21	52	52	54	10	18	27	8	0	-2.000	-0.667	0.500	0.481	2.874	0.005	0.000	80	461	100	-1	1	Error	-2	1	-2	3	2722	4371	-0.333	0.100	0	0	0
2	5	5	"spike_control_v2_29"	"27968"	9940	6200	100	36	37	5	13	37	37	37	6	16	7	0	0	808	842	756	89	52	52	53	10	18	63	60	0	-0.001	0.000	0.005	0.030	15.038	0.001	0.002	80	472	100	755	790	Error	-1	756	0	790	2942	67399	0.000	78.900	0	0	0
2	6	5	"hsa-miR-29a-5p"	"145638"	10130	6190	100	38	37	6	16	37	37	37	6	16	15	0	0	70	170	140	82	54	54	55	10	18	51	50	0	0.063	0.000	0.096	0.107	7.616	0.002	0.001	80	440	100	17	116	-4.000	1	16	0	116	2991	13634	0.000	11.500	0	0	0
2	7	5	"hsa-miR-545-3p"	"145741"	10300	6200	100	35	36	6	16	37	37	37	6	16	8	1	0	58	59	16	27	54	54	55	11	20	36	8	0	-0.500	-0.200	0.375	0.476	2.861	0.039	0.004	80	426	100	2	4	Error	-2	4	-1	5	2860	4706	-0.167	0.364	0	0	0
2	8	5	""	"146100"	10470	6200	100	36	36	5	13	37	37	37	6	16	10	0	0	102	182	139	76	55	55	57	22	38	52	50	0	-0.021	-0.008	0.079	0.091	7.878	-0.003	0.002	80	432	100	46	126	Error	-1	47	-1	127	2910	14565	-0.167	5.682	0	0	0
2	9	5	"hsa-miR-3130-3p"	"147827"	10660	6190	100	37	37	6	16	37	37	37	5	13	13	3	0	52	53	11	20	54	54	56	21	37	2	0	0	0.000	0.000	0.500	0.527	2.796	-0.008	0.001	80	454	100	-2	-1	Error	0	-2	0	-1	2925	4262	0.000	-0.143	0	0	0
2	10	5	"hsa-miR-3133"	"147820"	10860	6190	100	37	37	6	16	37	37	37	5	13	11	3	0	141	125	52	41	54	54	54	10	18	73	72	0	0.000	0.000	0.050	0.059	3.310	0.007	0.003	80	467	100	87	71	Error	0	87	0	71	2968	10009	0.000	7.100	0	0	0
2	11	5	"hsa-miR-3173-3p"	"147845"	11050	6180	100	36	37	5	13	37	37	37	5	13	13	2	0	57	57	16	28	53	53	53	10	18	32	13	0	-0.250	0.000	0.500	0.388	2.684	0.006	0.000	80	456	100	3	4	Error	-1	4	0	4	2924	4591	0.000	0.400	0	0	0
2	12	5	"hsa-miR-92b-3p"	"145897"	11230	6200	100	36	35	5	14	37	37	37	6	16	7	1	0	131	122	74	60	54	54	55	10	18	56	56	0	-0.013	-0.029	0.167	0.124	4.970	-0.007	0.003	80	430	100	76	66	Error	-1	77	-2	68	2827	9795	-0.333	6.700	0	0	0
2	13	5	"hsa-miR-18a-5p"	"147195"	11400	6190	100	38	37	5	13	36	36	37	6	16	12	0	0	51	51	10	19	54	54	55	11	20	5	1	0	-0.667	-0.333	0.750	0.586	2.902	-0.001	0.000	80	429	100	-1	-2	Error	2	-3	1	-3	2949	4064	0.000	-0.364	0	0	0
2	14	5	"hsa-miR-302a-3p"	"147203"	11570	6190	100	38	38	6	15	37	37	37	6	16	17	3	0	381	349	285	81	54	54	55	11	20	66	62	0	0.003	0.003	0.035	0.058	8.294	0.000	0.000	80	427	100	328	296	-8.353	1	327	1	295	3016	27939	0.167	26.727	0	0	0
2	15	5	""	"148008"	11750	6200	100	36	36	7	19	37	37	37	6	16	11	3	0	2117	1639	1481	90	54	54	54	11	20	65	63	0	0.000	-0.001	0.003	0.012	24.979	0.000	0.007	80	443	100	2062	1584	Error	-1	2063	-1	1585	2885	131085	-0.167	144.091	0	0	0
2	16	5	"hsa-miR-4330"	"147865"	11930	6190	100	38	37	6	16	37	37	37	6	16	16	2	0	54	55	11	20	53	53	53	10	18	25	3	0	1.000	0.000	0.444	0.444	2.771	0.013	0.000	80	440	100	2	2	0.000	1	1	0	2	2997	4385	0.000	0.200	0	0	0
2	17	5	"hsa-miR-548s"	"147870"	12110	6190	100	37	38	5	13	36	36	36	6	16	18	5	0	44	44	8	18	52	52	52	10	19	1	0	0	-0.125	-0.250	0.333	0.324	2.837	-0.048	0.004	80	437	100	-7	-6	Error	1	-8	2	-8	3014	3549	0.333	-0.800	0	0	0
2	18	5	"kshv-miR-K12-12-3p"	"147919"	12300	6200	100	37	36	6	16	36	36	36	6	16	11	2	0	54	119	97	81	52	52	52	10	19	43	40	0	0.500	0.000	0.048	0.082	8.357	0.007	0.005	80	440	100	3	67	-1.000	1	2	0	67	2885	9528	0.000	6.700	0	0	0
2	19	5	""	"147754"	12470	6200	100	37	37	5	13	36	36	36	5	13	13	2	0	162	137	83	60	52	52	52	9	17	61	60	0	0.009	0.012	0.046	0.074	6.660	-0.002	0.000	80	440	100	111	86	-6.781	1	110	1	85	2922	10963	0.200	9.444	0	0	0
2	20	5	"hsa-miR-3119"	"147837"	12650	6200	100	37	37	6	16	36	36	36	5	13	23	7	0	65	100	86	86	51	51	52	9	17	51	48	0	0.071	0.020	0.130	0.142	4.865	0.005	0.002	80	462	100	15	50	-3.807	1	14	1	49	2972	7981	0.200	5.333	0	0	0
2	21	5	"hsa-miR-4325"	"147981"	12840	6200	100	34	35	6	17	36	36	36	6	16	12	1	0	74	73	27	36	51	51	52	15	28	55	38	0	-0.087	-0.045	0.275	0.258	4.683	0.009	0.001	80	450	100	21	21	Error	-2	23	-1	22	2818	5801	-0.167	1.400	0	0	0
2	22	5	""	"147789"	13010	6200	100	36	37	5	13	35	35	36	6	16	17	3	0	756	571	395	69	50	50	52	15	28	76	72	0	0.001	0.004	0.007	0.013	7.651	0.000	0.000	80	472	100	707	523	-9.464	1	706	2	521	2926	45694	0.167	34.600	0	0	0
2	1	6	"hsa-miR-4253"	"147562"	9220	6380	100	36	35	6	17	36	36	36	5	13	18	1	0	48	48	9	18	47	47	49	9	18	20	3	0	0.000	-1.000	0.608	0.570	3.236	0.102	0.012	80	484	100	1	0	Error	0	1	-1	1	2825	3866	-0.200	-0.111	0	0	0
2	2	6	"hsa-miR-4313"	"147846"	9410	6390	100	35	35	6	17	36	36	36	5	13	12	2	0	54	60	19	31	48	48	49	9	18	47	35	0	-0.167	-0.083	0.367	0.409	4.126	0.024	0.003	80	462	100	5	11	Error	-1	6	-1	12	2828	4764	-0.200	1.222	0	0	0
2	3	6	"hsv1-miR-H12"	"147748"	9590	6390	100	37	37	6	16	36	36	36	5	13	22	7	0	53	52	11	21	49	49	49	10	20	22	6	0	0.250	0.333	0.625	0.669	2.632	0.066	0.009	80	451	100	5	4	-2.000	1	4	1	3	2964	4152	0.200	0.300	0	0	0
2	4	6	"hsa-miR-374c-5p"	"148430"	9770	6390	100	37	37	6	16	37	37	37	5	13	15	5	0	258	206	148	71	49	49	50	10	20	63	61	0	0.000	0.000	0.027	0.064	9.003	-0.002	0.002	80	469	100	209	157	Error	0	209	0	157	2963	16462	0.000	15.600	0	0	0
2	5	6	"hsa-miR-3915"	"148495"	9970	6390	100	35	36	6	16	36	36	37	5	13	16	3	0	203	467	441	94	49	49	50	10	20	63	58	0	-0.006	0.000	0.034	0.065	10.947	0.000	0.000	80	472	100	153	418	Error	-1	154	0	418	2875	37323	-0.200	41.700	0	0	0
2	6	6	"hsa-miR-3606-5p"	"148335"	10160	6390	100	40	39	5	12	37	37	37	5	13	16	3	0	73	116	81	69	51	51	52	10	19	53	50	0	0.136	0.031	0.065	0.101	5.116	0.016	0.024	80	459	100	25	67	-2.874	3	22	2	65	3100	9285	0.400	6.400	0	0	0
2	7	6	"hsa-miR-3610"	"148208"	10320	6380	100	36	37	5	13	37	37	37	6	16	10	0	0	53	53	13	24	50	50	51	10	19	31	7	0	-0.333	0.000	0.300	0.307	2.784	0.015	0.001	80	417	100	2	3	Error	-1	3	0	3	2930	4257	0.000	0.200	0	0	0
2	8	6	"hsa-miR-128-1-5p"	"148562"	10500	6380	100	38	38	6	15	37	37	37	6	16	17	5	0	47	47	9	19	50	50	51	10	19	6	0	0	-0.333	-0.333	0.657	0.648	3.432	-0.019	0.001	80	453	100	-2	-2	Error	1	-3	1	-3	3050	3758	0.167	-0.400	0	0	0
2	9	6	"hsa-miR-4251"	"147715"	10680	6390	100	37	37	5	13	37	37	37	6	16	12	2	0	178	153	89	58	48	48	50	10	20	70	65	0	0.000	0.000	0.074	0.082	6.752	0.001	0.000	80	452	100	130	105	Error	0	130	0	105	2961	12255	0.000	10.300	0	0	0
2	10	6	"hsa-miR-3662"	"148042"	10860	6390	100	37	37	5	13	37	37	37	6	16	13	2	0	53	56	12	21	49	49	50	10	20	32	15	0	0.000	0.000	0.542	0.575	3.501	0.023	0.001	80	450	100	4	7	Error	0	4	0	7	2950	4446	0.000	0.600	0	0	0
2	11	6	"hsa-miR-3692-5p"	"148332"	11040	6390	100	37	37	6	16	37	37	38	6	15	13	1	0	49	49	9	18	50	50	50	10	20	8	3	0	0.000	0.000	0.625	0.641	3.019	0.115	0.022	80	468	100	-1	-1	Error	0	-1	0	-1	2937	3894	-0.167	-0.100	0	0	0
2	12	6	"hsa-miR-3613-5p"	"147334"	11220	6390	100	35	36	5	13	37	37	37	6	16	10	0	0	74	76	29	38	51	51	51	10	19	58	51	0	-0.087	-0.040	0.286	0.296	4.468	-0.009	0.001	80	462	100	21	24	Error	-2	23	-1	25	2863	6099	-0.167	2.500	0	0	0
2	13	6	"hsa-miR-4306"	"147722"	11410	6380	100	37	37	6	16	37	37	37	6	16	8	2	0	1240	1635	1619	99	50	50	51	11	21	60	58	0	0.000	0.000	0.008	0.018	21.385	0.000	0.002	80	458	100	1190	1585	Error	0	1190	0	1585	2933	130804	0.000	144.000	0	0	0
2	14	6	"hsv1-miR-H3-5p"	"147718"	11580	6390	100	36	37	5	13	37	37	37	5	13	13	1	0	154	132	63	47	50	50	51	11	21	75	72	0	-0.010	0.000	0.064	0.097	4.740	-0.008	0.005	80	459	100	103	82	Error	-1	104	0	82	2920	10567	0.000	7.364	0	0	0
2	15	6	""	"148642"	11770	6390	100	39	39	6	15	36	36	37	6	16	21	3	0	3859	4508	4173	92	50	50	51	11	21	68	66	0	0.001	0.001	0.002	0.010	28.043	0.000	0.011	80	463	100	3812	4461	Error	3	3809	3	4458	3097	360659	0.333	405.182	0	0	0
2	16	6	"hsa-miR-1247-3p"	"148040"	11950	6390	100	36	37	5	13	37	37	37	6	16	7	1	0	52	53	10	18	49	49	50	11	22	25	3	0	-0.333	0.000	0.600	0.620	2.688	-0.047	0.005	80	452	100	2	4	Error	-1	3	0	4	2936	4246	0.000	0.273	0	0	0
2	17	6	"hsa-miR-3178"	"147595"	12130	6390	100	36	36	5	13	37	37	38	6	15	8	0	0	302	331	275	83	48	48	49	10	20	66	61	0	-0.004	-0.004	0.043	0.055	8.785	-0.004	0.021	80	440	100	253	282	Error	-1	254	-1	283	2875	26484	-0.333	28.200	0	0	0
2	18	6	"hsv1-miR-H1-5p"	"147712"	12300	6390	100	37	37	6	16	37	37	37	6	16	16	1	0	52	54	15	27	48	48	49	10	20	36	15	0	0.000	0.000	0.611	0.462	3.483	0.039	0.004	80	430	100	4	6	Error	0	4	0	6	2936	4312	0.000	0.500	0	0	0
2	19	6	""	"148170"	12480	6390	100	35	35	6	17	37	37	37	5	13	11	5	0	46	47	10	21	47	47	48	10	20	15	2	0	2.000	100000.000	0.714	0.876	2.756	-0.069	0.007	80	453	100	-3	-2	1.000	-2	-1	-2	0	2838	3733	-0.400	-0.100	0	0	0
2	20	6	"hsa-miR-134-3p"	"148580"	12660	6390	100	34	35	6	17	36	36	37	5	13	18	5	0	47	47	9	19	48	48	48	10	20	7	1	0	2.000	1.000	0.775	0.795	3.028	-0.036	0.002	80	442	100	-3	-2	1.000	-2	-1	-1	-1	2823	3720	-0.400	-0.100	0	0	0
2	21	6	""	"148110"	12840	6390	100	37	37	6	16	35	35	36	6	16	20	2	0	46	46	11	23	48	48	49	11	22	10	3	0	-1.000	-1.000	0.600	0.587	2.800	0.014	0.000	80	442	100	0	0	Error	2	-2	2	-2	2925	3698	0.167	-0.273	0	0	0
2	22	6	""	"148538"	13020	6390	100	35	35	6	17	36	36	36	5	13	20	2	0	51	51	9	17	47	47	48	10	20	25	6	0	-0.250	-0.250	0.809	0.683	2.286	-0.011	0.000	80	474	100	3	3	Error	-1	4	-1	4	2818	4119	-0.200	0.300	0	0	0
2	1	7	""	"148091"	9230	6570	100	37	37	7	18	37	37	36	5	13	18	3	0	46	48	9	18	44	44	45	9	20	23	8	0	0.000	0.000	0.818	0.776	3.165	-0.037	0.001	80	493	100	2	4	Error	0	2	0	4	2940	3824	0.200	0.333	0	0	0
2	2	7	""	"148016"	9410	6570	100	37	37	5	13	37	37	37	5	13	13	5	0	48	49	11	22	46	46	47	9	19	22	11	0	0.000	0.000	0.615	0.573	3.560	0.034	0.002	80	451	100	2	3	Error	0	2	0	3	2981	3953	0.000	0.222	0	0	0
2	3	7	""	"148459"	9590	6570	100	37	38	5	13	36	36	37	5	13	21	3	0	79	78	27	34	46	46	47	9	19	71	66	0	0.030	0.063	0.156	0.161	3.109	-0.002	0.000	80	450	100	34	34	-5.044	1	33	2	32	3006	6213	0.200	3.444	0	0	0
2	4	7	""	"148612"	9770	6570	100	38	38	5	13	37	37	37	5	13	20	1	0	51	52	11	21	46	46	46	9	19	30	13	0	0.200	0.167	0.467	0.419	2.876	0.049	0.004	80	418	100	6	7	-2.322	1	5	1	6	3014	4161	0.200	0.667	0	0	0
2	5	7	""	"148511"	9950	6570	100	36	36	5	13	37	37	37	5	13	7	2	0	47	49	12	24	45	45	46	9	19	27	6	0	-0.500	-0.250	0.367	0.404	3.407	0.055	0.005	80	397	100	1	3	Error	-1	2	-1	4	2869	3918	-0.200	0.333	0	0	0
2	6	7	"hsa-miR-3074-5p"	"148453"	10130	6590	100	37	37	6	16	37	37	37	5	13	15	6	0	52	51	10	19	47	47	48	9	18	30	7	0	0.000	0.000	0.333	0.392	3.113	0.058	0.006	80	453	100	5	4	Error	0	5	0	4	2987	4108	0.000	0.333	0	0	0
2	7	7	""	"148212"	10310	6570	100	37	37	6	16	36	36	37	6	16	21	6	0	346	271	176	64	47	47	48	10	20	71	71	0	0.003	0.004	0.024	0.037	6.552	0.000	0.000	80	460	100	300	225	-8.224	1	299	1	224	2964	21706	0.000	22.300	0	0	0
2	8	7	""	"148530"	10490	6580	100	38	37	6	16	37	37	37	6	16	13	0	0	196	167	107	64	45	45	46	9	19	68	63	0	0.007	0.000	0.054	0.125	7.557	0.003	0.001	80	471	100	152	122	-7.238	1	151	0	122	2994	13337	0.000	13.444	0	0	0
2	9	7	""	"148517"	10680	6570	100	37	37	5	13	37	37	37	6	16	8	1	0	44	43	8	18	45	45	46	9	19	7	1	0	0.000	0.000	0.733	0.850	3.059	-0.086	0.006	80	472	100	-1	-2	Error	0	-1	0	-2	2980	3470	0.000	-0.333	0	0	0
2	10	7	""	"148267"	10870	6570	100	39	37	6	16	37	37	37	5	13	16	3	0	887	1334	1299	97	46	46	46	9	19	61	58	0	0.002	0.000	0.003	0.021	23.847	0.000	0.004	80	449	100	843	1288	-8.716	2	841	0	1288	2988	106711	0.000	143.111	0	0	0
2	11	7	""	"148134"	11040	6580	100	39	39	6	15	36	36	37	6	16	23	7	0	52	54	12	22	46	46	47	10	21	32	13	0	0.500	0.375	0.625	0.669	3.192	0.013	0.000	80	428	100	9	11	-1.000	3	6	3	8	3084	4342	0.333	0.700	0	0	0
2	12	7	""	"148389"	11210	6580	100	39	38	6	15	37	37	37	6	16	15	2	0	526	596	538	90	47	47	48	9	18	71	67	0	0.004	0.002	0.006	0.014	9.747	0.001	0.008	80	448	100	481	550	-7.904	2	479	1	549	3045	47711	0.167	60.889	0	0	0
2	13	7	""	"148484"	11410	6580	100	38	38	5	13	37	37	37	6	16	15	1	0	4638	3122	2686	86	47	47	48	9	18	71	68	0	0.000	0.000	0.001	0.004	22.227	0.000	0.013	80	456	100	4592	3076	Error	1	4591	1	3075	3071	249779	0.167	341.556	0	0	0
2	14	7	""	"148576"	11580	6580	100	35	35	6	17	37	37	37	6	16	8	1	0	63	71	28	39	46	46	47	11	23	55	45	0	-0.118	-0.080	0.243	0.198	3.854	-0.032	0.012	80	430	100	15	23	Error	-2	17	-2	25	2818	5655	-0.333	2.182	0	0	0
2	15	7	""	"148435"	11760	6580	100	38	38	5	13	36	36	37	6	16	13	1	0	74	76	32	42	47	47	49	14	28	57	48	0	0.074	0.069	0.155	0.171	3.034	0.003	0.000	80	452	100	29	31	-3.755	2	27	2	29	3022	6075	0.167	1.929	0	0	0
2	16	7	""	"148329"	11940	6570	100	35	35	6	17	37	37	37	6	16	10	2	0	45	45	9	20	46	46	48	11	22	10	1	0	2.000	2.000	0.818	0.810	3.065	0.003	0.000	80	452	100	-3	-3	1.000	-2	-1	-2	-1	2827	3611	-0.333	-0.273	0	0	0
2	17	7	""	"148600"	12130	6570	100	36	36	4	11	36	36	36	6	16	6	2	0	49	54	15	27	45	45	47	10	21	36	22	0	0.000	0.000	0.321	0.324	3.323	-0.009	0.000	80	427	100	4	9	Error	0	4	0	9	2855	4317	0.000	0.700	0	0	0
2	18	7	""	"148028"	12290	6570	100	36	37	5	13	36	36	36	6	16	12	2	0	47	47	9	19	45	45	46	9	19	21	5	0	0.000	0.500	0.571	0.587	3.244	-0.047	0.002	80	404	100	2	3	Error	0	2	1	2	2934	3749	0.167	0.111	0	0	0
2	19	7	""	"148555"	12460	6580	100	34	35	6	17	36	36	36	6	16	11	1	0	48	49	11	22	45	45	46	9	19	21	12	0	-0.667	-0.250	0.896	0.798	3.386	0.076	0.007	80	450	100	1	3	Error	-2	3	-1	4	2785	3900	-0.167	0.333	0	0	0
2	20	7	""	"148153"	12660	6570	100	34	35	6	17	37	37	37	5	13	8	1	0	45	45	8	17	46	46	46	9	19	10	1	0	3.000	2.000	0.585	0.708	2.788	0.181	0.020	80	470	100	-4	-3	1.585	-3	-1	-2	-1	2799	3628	-0.400	-0.111	0	0	0
2	21	7	""	"148392"	12840	6570	100	36	37	5	13	36	36	36	6	16	12	2	0	44	44	9	20	46	46	46	10	21	10	0	0	0.000	-0.500	0.667	0.677	3.437	0.119	0.015	80	450	100	-2	-1	Error	0	-2	1	-2	2936	3539	0.167	-0.200	0	0	0
2	22	7	""	"148636"	13020	6570	100	35	36	6	16	36	36	36	5	13	22	5	0	172	533	529	99	46	46	46	9	19	66	57	0	-0.008	0.000	0.080	0.072	11.251	-0.001	0.003	80	482	100	125	487	Error	-1	126	0	487	2840	42666	0.000	54.111	0	0	0
2	1	8	""	"148301"	9220	6770	100	35	35	5	14	36	36	36	6	16	6	0	0	80	79	31	39	47	47	47	10	21	66	58	0	-0.030	-0.031	0.286	0.251	4.261	-0.028	0.013	80	483	100	32	31	Error	-1	33	-1	32	2789	6325	-0.167	3.200	0	0	0
2	2	8	"hsa-miR-1911-3p"	"146094"	9400	6770	100	35	35	6	17	37	37	37	5	13	6	1	0	46	47	9	19	48	48	48	10	20	13	0	0	1.000	2.000	0.364	0.444	3.453	-0.006	0.000	80	471	100	-4	-3	0.000	-2	-2	-2	-1	2805	3763	-0.400	-0.100	0	0	0
2	3	8	""	"11039"	9590	6770	100	36	36	6	16	37	37	37	5	13	17	2	0	4818	4573	4243	92	49	49	49	9	18	72	66	0	0.000	0.000	0.001	0.007	36.573	0.000	0.001	80	448	100	4768	4523	Error	-1	4769	-1	4524	2908	365869	-0.200	502.667	0	0	0
2	4	8	"hsa-miR-548j-5p"	"46592"	9750	6740	100	35	36	6	16	36	36	37	5	13	18	2	0	46	47	9	19	48	48	49	10	20	11	1	0	0.500	0.000	0.800	0.752	2.930	0.017	0.001	80	420	100	-3	-1	-1.000	-1	-2	0	-1	2849	3730	-0.200	-0.200	0	0	0
2	5	8	"Empty"	"0"	9920	6720	100	34	34	5	14	36	36	37	6	16	7	1	0	50	51	12	23	46	46	48	10	20	33	7	0	-0.500	-0.400	0.679	0.689	3.494	-0.061	0.006	80	445	100	2	3	Error	-2	4	-2	5	2746	4117	-0.500	0.300	0	0	0
2	6	8	"hsa-miR-423-5p"	"27565"	10130	6770	100	36	37	6	16	37	37	37	5	13	16	2	0	385	718	673	93	49	49	50	10	20	65	60	0	-0.003	0.000	0.036	0.051	16.190	-0.001	0.012	80	472	100	335	669	Error	-1	336	0	669	2951	57421	0.000	66.800	0	0	0
2	7	8	""	"146147"	10310	6770	100	34	35	5	14	37	37	37	5	13	13	0	0	1735	1773	1602	90	50	50	51	10	19	72	67	0	-0.002	-0.001	0.006	0.022	17.050	0.000	0.000	80	460	100	1682	1721	Error	-3	1685	-2	1723	2821	141825	-0.400	172.200	0	0	0
2	8	8	"hsa-miR-4478"	"168805"	10500	6770	100	37	37	5	13	37	37	37	6	16	11	1	0	126	287	269	93	50	50	50	11	22	61	53	0	0.000	0.000	0.023	0.054	10.490	0.002	0.004	80	426	100	76	237	Error	0	76	0	237	2974	22989	0.000	21.545	0	0	0
2	9	8	"hsa-miR-4687-5p"	"168648"	10660	6770	100	37	37	5	13	37	37	37	6	16	13	1	0	137	116	64	55	48	48	49	10	20	63	60	0	0.000	0.000	0.080	0.121	6.037	-0.003	0.001	80	444	100	89	68	Error	0	89	0	68	2998	9251	0.000	6.700	0	0	0
2	10	8	"hsa-miR-766-5p"	"46474"	10860	6770	100	40	40	5	12	37	37	37	6	16	21	1	0	57	70	34	48	48	48	49	10	20	46	40	0	0.333	0.136	0.119	0.174	4.105	0.065	0.052	80	479	100	12	25	-1.585	3	9	3	22	3191	5607	0.500	2.100	0	0	0
2	11	8	"hsa-miR-4710"	"168799"	11050	6770	100	37	38	7	18	36	36	36	6	16	22	7	0	54	56	14	25	49	49	50	11	22	31	12	0	0.200	0.286	0.500	0.464	4.363	-0.003	0.000	80	440	100	6	9	-2.322	1	5	2	7	3050	4440	0.333	0.545	0	0	0
2	12	8	"hsa-miR-4789-3p"	"168591"	11220	6760	100	37	37	5	13	37	37	37	6	16	7	1	0	52	55	18	32	49	49	50	9	18	27	12	0	0.000	0.000	0.429	0.499	3.064	-0.045	0.006	80	430	100	3	6	Error	0	3	0	6	2948	4405	0.000	0.556	0	0	0
2	13	8	"hsa-miR-4433a-3p"	"168675"	11400	6760	100	37	37	5	13	37	37	37	6	16	13	0	0	50	55	16	29	50	50	50	10	20	27	16	0	0.000	0.000	0.722	0.543	3.892	-0.030	0.002	80	442	100	0	5	Error	0	0	0	5	2943	4362	0.000	0.500	0	0	0
2	14	8	"hsa-miR-5194"	"168885"	11580	6760	100	37	38	6	15	37	37	37	5	13	18	7	0	46	47	9	19	49	49	50	11	22	6	1	0	0.000	-0.500	0.845	0.717	2.798	-0.069	0.010	80	452	100	-3	-1	Error	0	-3	1	-2	3022	3738	0.200	-0.273	0	0	0
2	15	8	"hsa-miR-4656"	"168673"	11770	6770	100	37	37	7	18	37	37	37	5	13	22	7	0	61	69	25	36	49	49	50	12	24	48	37	0	0.000	0.000	0.448	0.371	4.577	-0.035	0.010	80	440	100	12	20	Error	0	12	0	20	2969	5537	0.000	1.583	0	0	0
2	16	8	"hsa-miR-4463"	"168814"	11940	6760	100	38	38	6	15	37	37	37	6	16	7	2	0	55	63	25	39	48	48	50	11	22	38	33	0	0.143	0.067	0.185	0.242	3.511	-0.042	0.014	80	437	100	8	16	-2.807	1	7	1	15	3014	5078	0.167	1.182	0	0	0
2	17	8	"hsa-miR-4746-5p"	"168744"	12110	6760	100	38	37	7	18	36	36	36	6	16	20	5	0	49	52	14	26	49	49	50	10	20	22	8	0	100000.000	0.333	1.000	0.955	4.374	0.037	0.002	80	441	100	2	4	16.610	2	0	1	3	2939	4154	0.167	0.200	0	0	0
2	18	8	"hsa-miR-5695"	"168628"	12290	6760	100	37	37	5	13	35	35	36	5	13	26	6	0	43	44	8	18	48	48	49	10	20	6	0	0	-0.400	-0.500	0.500	0.640	3.760	0.054	0.004	80	452	100	-3	-2	Error	2	-5	2	-4	2940	3546	0.200	-0.500	0	0	0
2	19	8	"hsa-miR-4722-3p"	"168742"	12470	6760	100	38	38	7	18	36	36	36	6	16	20	6	0	54	54	13	24	48	48	49	10	20	30	15	0	0.333	0.333	0.818	0.706	2.733	0.049	0.003	80	442	100	8	8	-1.585	2	6	2	6	3020	4317	0.333	0.500	0	0	0
2	20	8	"hsa-miR-5581-3p"	"168933"	12650	6770	100	38	38	4	10	37	37	37	6	16	8	0	0	2679	1927	1305	67	49	49	50	11	22	75	75	0	0.000	0.001	0.002	0.008	28.801	0.000	0.001	80	473	100	2631	1879	Error	1	2630	1	1878	3019	154136	0.167	170.636	0	0	0
2	21	8	"hsa-miR-1260b"	"168619"	12840	6770	100	34	35	5	14	37	37	36	6	16	10	0	0	3192	6007	6242	103	49	49	50	11	22	68	61	0	-0.001	0.000	0.002	0.008	67.228	0.000	0.001	80	471	100	3140	5956	Error	-3	3143	-2	5958	2797	480544	-0.167	541.545	0	0	0
2	22	8	"hsa-miR-1290"	"168568"	13020	6770	100	36	36	6	16	36	36	36	6	16	13	3	0	412	809	799	98	49	49	50	10	20	66	61	0	0.000	0.000	0.010	0.025	11.517	0.000	0.002	80	493	100	363	760	Error	0	363	0	760	2912	64759	0.000	75.900	0	0	0
2	1	9	"hsa-miR-548au-3p"	"168620"	9220	6950	100	33	34	6	17	36	36	36	5	13	10	2	0	52	52	11	21	50	50	50	11	22	21	5	0	-1.500	-1.000	0.563	0.576	3.097	-0.009	0.000	80	474	100	-1	0	Error	-3	2	-2	2	2732	4199	-0.400	0.182	0	0	0
2	2	9	"hsa-miR-5580-5p"	"168954"	9410	6960	100	37	37	6	16	37	37	37	6	16	11	1	0	91	85	33	38	49	49	50	9	18	72	65	0	0.000	0.000	0.147	0.193	3.443	0.002	0.000	80	452	100	42	36	Error	0	42	0	36	2931	6821	0.000	3.889	0	0	0
2	3	9	"hsa-miR-1255b-2-3p"	"168811"	9590	6960	100	38	37	5	13	37	37	37	6	16	13	1	0	139	123	57	46	51	51	51	9	17	72	71	0	0.011	0.000	0.063	0.081	5.546	0.014	0.012	80	442	100	89	72	-6.459	1	88	0	72	2992	9845	0.000	8.000	0	0	0
2	4	9	"hsa-miR-4477b"	"168801"	9770	6960	100	37	37	6	16	37	37	37	5	13	15	3	0	52	55	13	23	50	50	51	10	19	32	15	0	0.000	0.000	0.500	0.465	2.849	0.008	0.000	80	474	100	2	5	Error	0	2	0	5	2978	4364	0.000	0.400	0	0	0
2	5	9	"hsa-miR-3189-5p"	"168697"	9960	6960	100	35	36	7	19	36	36	37	6	16	16	5	0	63	67	21	31	50	50	51	10	19	53	43	0	-0.077	0.000	0.344	0.432	3.858	-0.013	0.001	80	462	100	12	17	Error	-1	13	0	17	2890	5360	-0.167	1.600	0	0	0
2	6	9	"hsa-miR-3194-3p"	"169333"	10130	6960	100	38	37	6	16	37	37	37	6	16	16	1	0	55	56	15	26	52	52	53	10	18	32	13	0	0.333	0.000	0.500	0.438	2.649	0.001	0.000	80	430	100	4	4	-1.585	1	3	0	4	2997	4501	0.000	0.300	0	0	0
2	7	9	"hsa-miR-499b-3p"	"169279"	10310	6950	100	35	35	5	14	37	37	37	6	16	7	0	0	49	50	10	20	53	53	53	10	18	7	1	0	0.500	0.667	0.400	0.417	3.240	0.029	0.001	80	452	100	-6	-5	-1.000	-2	-4	-2	-3	2833	4002	-0.333	-0.300	0	0	0
2	8	9	"hsa-miR-4759"	"169117"	10490	6950	100	37	37	5	13	37	37	37	6	16	10	0	0	51	50	9	18	53	53	53	10	18	8	0	0	0.000	0.000	0.714	0.570	2.382	0.040	0.003	80	452	100	-2	-3	Error	0	-2	0	-3	2944	4027	0.000	-0.300	0	0	0
2	9	9	"hsa-miR-4798-3p"	"169195"	10680	6950	100	38	37	5	13	37	37	37	6	16	13	1	0	44	44	9	20	52	52	52	10	19	5	0	0	-0.125	0.000	0.500	0.437	3.396	-0.039	0.003	80	452	100	-7	-8	Error	1	-8	0	-8	2994	3526	0.000	-0.800	0	0	0
2	10	9	"hsa-miR-4799-5p"	"168988"	10860	6950	100	37	37	6	16	37	37	37	6	16	10	1	0	42	44	9	20	53	53	54	11	20	2	1	0	0.000	0.000	0.500	0.470	3.199	-0.024	0.001	80	442	100	-11	-9	Error	0	-11	0	-9	2924	3553	0.000	-0.909	0	0	0
2	11	9	"hsa-miR-4526"	"169151"	11040	6950	100	38	38	6	15	36	36	36	5	13	18	6	0	54	55	14	25	54	54	54	10	18	20	13	0	100000.000	2.000	0.423	0.460	3.009	-0.017	0.001	80	442	100	2	3	16.610	2	0	2	1	3018	4419	0.400	0.100	0	0	0
2	12	9	"hsa-miR-548am-5p/hsa-miR-548au-5p/hsa-miR-548c-5p/hsa-miR-548o-5p"	"169147"	11220	6950	100	39	38	5	13	36	36	37	6	16	18	2	0	56	57	14	24	52	52	53	10	18	31	10	0	0.750	0.400	0.429	0.535	3.383	0.042	0.003	80	452	100	7	7	-0.415	3	4	2	5	3055	4542	0.167	0.400	0	0	0
2	13	9	"hsa-miR-4709-5p"	"169174"	11400	6950	100	37	37	5	13	37	37	37	6	16	13	1	0	44	45	9	20	52	52	53	10	18	3	0	0	0.000	0.000	0.400	0.353	2.479	0.068	0.009	80	430	100	-8	-7	Error	0	-8	0	-7	2973	3597	0.000	-0.800	0	0	0
2	14	9	"hsa-miR-5571-3p"	"169241"	11570	6950	100	36	37	6	16	37	37	37	6	16	13	5	0	66	65	20	30	52	52	52	11	21	51	37	0	-0.071	0.000	0.333	0.314	2.827	0.053	0.013	80	458	100	13	13	Error	-1	14	0	13	2958	5227	0.000	1.182	0	0	0
2	15	9	"hsa-miR-5704"	"169211"	11770	6950	100	38	38	6	15	37	37	37	6	16	11	5	0	536	404	259	64	51	51	52	10	19	77	68	0	0.002	0.003	0.008	0.023	9.758	-0.002	0.003	80	460	100	486	354	-8.922	1	485	1	353	3006	32315	0.167	35.200	0	0	0
2	16	9	"hsa-miR-4443"	"169188"	11950	6960	100	37	37	6	16	37	37	36	6	16	16	1	0	353	1341	1375	102	50	50	51	11	21	60	57	0	0.000	0.000	0.019	0.043	26.252	0.000	0.004	80	439	100	303	1291	Error	0	303	0	1291	2982	107311	0.167	117.273	0	0	0
2	17	9	"hsa-miR-17-5p"	"169336"	12120	6950	100	37	37	6	16	36	36	36	6	16	17	2	0	470	378	223	58	50	50	51	12	23	77	73	0	0.002	0.003	0.014	0.026	8.353	0.005	0.023	80	440	100	421	329	-8.714	1	420	1	328	2947	30224	0.167	27.250	0	0	0
2	18	9	"hsa-miR-4493"	"169354"	12300	6950	100	38	37	6	16	36	36	36	6	16	16	5	0	46	46	9	19	50	50	51	10	19	3	1	0	-0.500	-0.250	0.707	0.804	3.044	0.014	0.000	80	452	100	-2	-3	Error	2	-4	1	-4	2993	3713	0.167	-0.500	0	0	0
2	19	9	"hsa-miR-5186"	"169090"	12480	6950	100	36	36	6	16	36	36	36	6	16	12	2	0	48	49	9	18	51	51	52	10	19	10	1	0	0.000	0.000	0.538	0.624	3.161	0.081	0.007	80	471	100	-3	-2	Error	0	-3	0	-2	2883	3903	0.000	-0.300	0	0	0
2	20	9	"hsa-miR-4760-5p"	"169222"	12680	6960	100	37	36	6	16	37	37	37	5	13	17	5	0	54	56	11	19	49	49	51	10	19	37	13	0	0.000	-0.143	0.550	0.651	3.338	0.008	0.000	80	463	100	5	6	Error	0	5	-1	7	2912	4490	-0.200	0.500	0	0	0
2	21	9	"hsa-miR-5587-5p"	"169176"	12860	6960	100	34	35	5	14	36	36	36	5	13	11	1	0	45	45	8	17	50	50	51	10	19	5	0	0	0.400	0.200	0.625	0.604	2.860	-0.039	0.002	80	443	100	-7	-6	-1.322	-2	-5	-1	-5	2796	3604	-0.200	-0.600	0	0	0
2	22	9	"hsa-miR-5582-3p"	"169353"	13040	6960	100	36	36	7	19	36	36	36	6	16	12	3	0	71	72	28	38	49	49	50	10	20	58	51	0	0.000	0.000	0.226	0.233	4.016	-0.006	0.000	80	475	100	22	23	Error	0	22	0	23	2882	5793	0.000	2.200	0	0	0
2	1	10	"Empty"	"0"	9230	7130	100	34	35	6	17	35	35	36	5	13	16	3	0	52	50	9	18	50	50	51	11	21	10	1	0	-0.500	0.000	0.575	0.672	2.375	0.087	0.018	80	484	100	1	0	Error	-1	2	0	0	2763	4037	-0.200	-0.091	0	0	0
2	2	10	"hsa-miR-4725-5p"	"169193"	9420	7140	100	34	35	5	14	36	36	36	6	16	12	2	0	401	330	173	52	50	50	51	10	19	80	80	0	-0.006	-0.004	0.033	0.055	7.168	-0.003	0.007	80	452	100	349	279	Error	-2	351	-1	280	2797	26370	-0.167	27.900	0	0	0
2	3	10	"hsa-miR-3614-5p"	"169317"	9600	7140	100	35	36	5	13	37	37	36	6	16	10	1	0	46	48	10	20	50	50	51	11	21	12	3	0	0.500	0.500	0.500	0.497	2.671	0.115	0.027	80	443	100	-6	-3	-1.000	-2	-4	-1	-2	2891	3857	0.000	-0.273	0	0	0
2	4	10	"hsa-miR-4737"	"169032"	9780	7140	100	36	35	5	14	36	36	36	6	16	6	1	0	48	50	11	22	50	50	51	10	19	13	5	0	0.000	100000.000	0.412	0.447	3.129	0.079	0.009	80	442	100	-2	-1	Error	0	-2	-1	0	2820	3990	-0.167	-0.100	0	0	0
2	5	10	""	"168966"	9960	7140	100	36	35	6	17	36	36	36	6	16	6	1	0	347	265	183	69	52	52	52	11	21	67	65	0	0.000	-0.005	0.031	0.051	7.036	-0.002	0.003	80	452	100	295	212	Error	0	295	-1	213	2809	21179	-0.167	19.364	0	0	0
2	6	10	""	"168828"	10150	7140	100	39	38	6	15	37	37	37	6	16	11	2	0	302	233	142	60	51	51	52	10	19	72	67	0	0.008	0.005	0.029	0.060	6.858	0.000	0.000	80	454	100	253	183	-6.972	2	251	1	182	3036	18622	0.167	18.100	0	0	0
2	7	10	""	"169190"	10330	7150	100	36	36	6	16	37	37	37	6	16	8	1	0	78	140	102	72	52	52	54	10	18	53	50	0	-0.038	-0.011	0.225	0.179	7.852	-0.004	0.003	80	440	100	25	87	Error	-1	26	-1	88	2908	11236	-0.167	8.600	0	0	0
2	8	10	""	"168830"	10500	7140	100	38	38	7	18	36	36	37	6	16	27	3	0	47	47	9	19	52	52	52	10	19	5	1	0	-0.400	-0.400	0.538	0.651	3.440	0.059	0.005	80	440	100	-3	-3	Error	2	-5	2	-5	3054	3793	0.167	-0.500	0	0	0
2	9	10	""	"169175"	10680	7140	100	37	37	6	16	37	37	37	6	16	15	1	0	45	46	9	19	51	51	51	10	19	5	0	0	0.000	0.000	0.571	0.659	2.459	0.080	0.008	80	452	100	-6	-5	Error	0	-6	0	-5	2973	3700	0.000	-0.500	0	0	0
2	10	10	""	"168845"	10860	7140	100	35	36	6	16	37	37	38	6	15	7	0	0	46	46	9	19	53	53	53	10	18	5	1	0	0.286	0.143	0.500	0.418	2.190	0.065	0.007	80	462	100	-9	-8	-1.807	-2	-7	-1	-7	2841	3693	-0.333	-0.700	0	0	0
2	11	10	""	"168694"	11050	7140	100	36	37	5	13	37	37	37	6	16	8	2	0	87	90	49	54	53	53	54	10	18	55	53	0	-0.029	0.000	0.157	0.164	3.970	-0.002	0.000	80	450	100	33	37	Error	-1	34	0	37	2954	7180	0.000	3.600	0	0	0
2	12	10	""	"168752"	11220	7140	100	37	37	5	13	37	37	37	6	16	10	1	0	140	130	46	35	52	52	53	10	18	83	80	0	0.000	0.000	0.046	0.059	3.873	0.015	0.015	80	440	100	88	78	Error	0	88	0	78	2976	10400	0.000	7.700	0	0	0
2	13	10	"hsa-miR-1260a"	"169412"	11400	7130	100	37	37	6	16	37	37	37	6	16	8	3	0	2112	1417	1065	75	52	52	53	10	18	80	73	0	0.000	0.000	0.006	0.019	16.867	0.000	0.000	80	458	100	2060	1365	Error	0	2060	0	1365	2977	113329	0.000	136.400	0	0	0
2	14	10	"Empty"	"0"	11580	7140	100	35	36	6	16	37	37	37	6	16	15	0	0	51	52	10	19	53	53	53	11	20	13	0	0	1.000	1.000	0.733	0.832	2.949	0.094	0.013	80	460	100	-4	-2	0.000	-2	-2	-1	-1	2864	4120	-0.167	-0.091	0	0	0
2	15	10	"Empty"	"0"	11760	7140	100	38	37	6	16	37	37	37	6	16	11	0	0	52	53	9	16	52	52	52	10	19	15	1	0	100000.000	0.000	0.714	0.592	2.828	0.068	0.009	80	460	100	1	1	16.610	1	0	0	1	2964	4209	0.000	0.100	0	0	0
2	16	10	"Empty"	"0"	11940	7140	100	37	37	5	13	37	37	37	6	16	7	0	0	53	53	9	16	51	51	52	10	19	20	0	0	0.000	0.000	0.636	0.511	3.388	0.035	0.002	80	442	100	2	2	Error	0	2	0	2	2952	4265	0.000	0.100	0	0	0
2	17	10	"Empty"	"0"	12120	7140	100	36	36	6	16	35	35	36	6	16	17	5	0	49	50	9	18	51	51	52	10	19	12	1	0	-0.500	-1.000	0.600	0.650	2.994	0.120	0.019	80	453	100	-1	0	Error	1	-2	1	-1	2902	3993	0.000	-0.200	0	0	0
2	18	10	"Empty"	"0"	12300	7140	100	36	36	5	13	35	35	36	6	16	15	3	0	48	49	9	18	50	50	51	10	19	12	3	0	-0.500	-1.000	0.515	0.520	2.769	0.062	0.005	80	452	100	-1	0	Error	1	-2	1	-1	2894	3938	0.000	-0.200	0	0	0
2	19	10	"Empty"	"0"	12480	7140	100	35	36	5	13	35	35	36	5	13	18	5	0	49	49	10	20	50	50	51	9	17	16	5	0	0.000	-1.000	0.633	0.692	2.966	0.040	0.002	80	452	100	-1	0	Error	0	-1	1	-1	2879	3913	0.000	-0.222	0	0	0
2	20	10	"Empty"	"0"	12660	7140	100	35	36	6	16	36	36	36	6	16	11	2	0	49	49	10	20	49	49	50	11	22	11	3	0	100000.000	0.000	0.455	0.496	3.997	-0.033	0.002	80	442	100	-1	0	16.610	-1	0	0	0	2858	3918	0.000	-0.091	0	0	0
2	21	10	"Empty"	"0"	12840	7140	100	36	37	6	16	36	36	36	6	16	13	3	0	49	50	11	22	49	49	50	11	22	7	2	0	0.000	1.000	0.714	0.683	3.606	0.089	0.010	80	442	100	0	2	Error	0	0	1	1	2944	3987	0.167	0.000	0	0	0
2	22	10	"Empty"	"0"	13020	7140	100	34	35	6	17	36	36	36	6	16	16	1	0	49	50	10	20	49	49	50	12	24	11	2	0	100000.000	-1.000	0.838	0.818	2.959	0.104	0.009	80	474	100	-2	0	16.610	-2	0	-1	1	2821	3985	-0.167	0.000	0	0	0
2	1	11	"Empty"	"0"	9220	7320	100	37	37	5	13	36	36	36	5	13	16	2	0	49	50	9	18	51	51	51	10	19	10	2	0	-0.500	-1.000	0.600	0.547	2.991	-0.051	0.003	80	502	100	-1	0	Error	1	-2	1	-1	2933	4008	0.200	-0.100	0	0	0
2	2	11	"hsa-miR-10a-3p"	"28019"	9410	7330	100	39	38	7	18	37	37	36	6	16	13	3	0	79	76	30	39	51	51	52	10	19	58	55	0	0.071	0.040	0.173	0.206	3.168	0.035	0.011	80	450	100	30	26	-3.807	2	28	1	25	3069	6088	0.333	2.400	0	0	0
2	3	11	"hsa-miR-30e-5p"	"28191"	9580	7330	100	37	37	5	13	36	36	36	6	16	11	2	0	2899	1970	1441	73	51	51	51	10	19	70	68	0	0.000	0.001	0.002	0.009	21.143	0.001	0.011	80	460	100	2849	1920	Error	1	2848	1	1919	2929	157608	0.167	191.900	0	0	0
2	4	11	""	"42938"	9770	7330	100	38	37	6	16	37	37	37	6	16	13	3	0	47	50	10	20	50	50	51	10	19	15	3	0	-0.333	0.000	0.550	0.585	2.629	0.028	0.001	80	490	100	-2	0	Error	1	-3	0	0	2991	3980	0.000	-0.100	0	0	0
2	5	11	"hsa-miR-514a-3p"	"42959"	9970	7330	100	38	38	5	13	36	36	37	5	13	23	2	0	59	67	24	35	50	50	51	10	19	48	42	0	0.222	0.118	0.161	0.175	3.141	-0.003	0.000	80	441	100	11	19	-2.170	2	9	2	17	3024	5329	0.200	1.600	0	0	0
2	6	11	""	"17411"	10120	7330	100	36	36	5	13	37	37	37	5	13	10	2	0	104	103	55	53	50	50	51	10	19	57	56	0	-0.019	-0.019	0.098	0.134	6.246	0.000	0.000	80	440	100	53	52	Error	-1	54	-1	53	2868	8205	-0.200	5.200	0	0	0
2	7	11	""	"42678"	10310	7330	100	38	38	5	13	37	37	36	5	13	16	2	0	46	46	8	17	51	51	52	10	19	2	0	0	-0.200	-0.200	0.667	0.571	2.892	0.049	0.003	80	452	100	-4	-4	Error	1	-5	1	-5	3038	3693	0.400	-0.600	0	0	0
2	8	11	"hsa-miR-548l"	"46415"	10490	7330	100	35	35	5	14	37	37	37	5	13	8	2	0	56	58	15	25	50	50	50	9	18	40	20	0	-0.333	-0.250	0.375	0.385	2.962	-0.013	0.001	80	452	100	4	6	Error	-2	6	-2	8	2839	4605	-0.400	0.889	0	0	0
2	9	11	""	"42877"	10670	7330	100	35	37	5	13	37	37	37	6	16	15	3	0	45	47	9	19	49	49	50	9	18	13	0	0	0.500	0.000	0.500	0.598	2.681	-0.016	0.000	80	478	100	-6	-2	-1.000	-2	-4	0	-2	2978	3796	0.000	-0.333	0	0	0
2	10	11	""	"42770"	10860	7330	100	34	35	5	14	38	38	38	6	15	3	0	0	380	867	863	99	53	53	54	10	18	56	53	0	-0.012	-0.004	0.293	0.090	18.215	-0.002	0.026	80	472	100	323	811	Error	-4	327	-3	814	2826	69346	-0.500	81.300	0	0	0
2	11	11	"hsa-miR-1268a/hsa-miR-1268b"	"46558"	11040	7330	100	36	36	5	13	37	37	37	6	16	6	0	0	51	51	10	19	54	54	55	10	18	6	1	0	0.333	0.333	0.500	0.577	3.235	0.078	0.010	80	452	100	-4	-4	-1.585	-1	-3	-1	-3	2845	4075	-0.167	-0.400	0	0	0
2	12	11	"hsa-miR-548d-5p"	"42756"	11220	7330	100	36	36	5	13	37	37	37	6	16	10	1	0	70	70	26	37	53	53	54	10	18	55	48	0	-0.059	-0.059	0.303	0.254	3.223	0.018	0.002	80	462	100	16	16	Error	-1	17	-1	17	2877	5600	-0.167	1.600	0	0	0
2	13	11	""	"42539"	11410	7340	100	36	36	5	13	37	37	37	6	16	7	0	0	10137	6662	4989	74	52	52	52	10	19	82	78	0	0.000	0.000	0.001	0.005	33.743	0.000	0.005	80	467	100	10084	6609	Error	-1	10085	-1	6610	2856	532951	-0.167	661.000	0	0	0
2	14	11	"kshv-miR-K12-9-3p"	"17419"	11580	7340	100	38	37	6	16	37	37	37	6	16	8	2	0	47	47	8	17	52	52	52	10	19	6	0	0	-0.200	0.000	0.575	0.559	2.792	0.017	0.001	80	440	100	-4	-5	Error	1	-5	0	-5	2987	3793	0.000	-0.500	0	0	0
2	15	11	"hsa-miR-151a-5p"	"11260"	11760	7340	100	37	37	5	13	37	37	37	6	16	12	1	0	210	177	92	51	52	52	53	10	18	73	72	0	0.000	0.000	0.033	0.050	7.248	0.001	0.000	80	462	100	158	125	Error	0	158	0	125	2969	14171	0.000	12.400	0	0	0
2	16	11	""	"31388"	11950	7330	100	37	38	5	13	37	37	37	6	16	8	2	0	748	586	402	68	52	52	53	11	20	75	75	0	0.000	0.002	0.006	0.020	9.917	0.002	0.009	80	476	100	696	535	Error	0	696	1	534	3027	46888	0.167	48.455	0	0	0
2	17	11	""	"45985"	12140	7330	100	35	36	6	16	36	36	36	6	16	16	1	0	50	55	17	30	51	51	52	10	19	31	16	0	1.000	0.000	0.417	0.400	3.037	0.078	0.016	80	449	100	-2	4	0.000	-1	-1	0	4	2872	4384	0.000	0.300	0	0	0
2	18	11	""	"28346"	12300	7330	100	35	35	5	14	36	36	37	6	16	7	0	0	48	49	9	18	50	50	51	10	19	12	0	0	0.500	1.000	0.667	0.717	2.927	0.063	0.003	80	428	100	-3	-2	-1.000	-1	-2	-1	-1	2820	3898	-0.333	-0.200	0	0	0
2	19	11	"hsa-miR-452-3p"	"42598"	12480	7330	100	36	36	6	16	36	36	36	6	16	12	2	0	56	58	14	24	50	50	50	9	18	46	31	0	0.000	0.000	0.369	0.481	3.939	0.040	0.003	80	454	100	6	8	Error	0	6	0	8	2884	4659	0.000	0.889	0	0	0
2	20	11	"hsa-miR-561-3p"	"31517"	12660	7330	100	38	38	5	13	36	36	36	6	16	23	1	0	45	45	9	20	49	49	49	9	18	6	1	0	-0.500	-0.500	0.750	0.715	3.065	-0.141	0.016	80	462	100	-2	-2	Error	2	-4	2	-4	3035	3560	0.333	-0.444	0	0	0
2	21	11	"hsa-miR-448"	"11113"	12840	7330	100	35	35	6	17	36	36	36	6	16	6	1	0	48	50	9	18	48	48	49	9	18	21	3	0	100000.000	-0.500	0.885	1.078	3.579	-0.030	0.001	80	460	100	-1	1	16.610	-1	0	-1	2	2814	3981	-0.167	0.111	0	0	0
2	22	11	"Empty"	"0"	13020	7330	100	37	37	6	16	36	36	36	6	16	12	2	0	47	47	9	19	48	48	49	12	24	8	1	0	-1.000	-1.000	0.600	0.629	3.005	0.096	0.009	80	493	100	0	0	Error	1	-1	1	-1	2942	3797	0.167	-0.167	0	0	0
2	1	12	"hsa-miR-499a-5p"	"14313"	9220	7520	100	38	39	6	15	36	36	36	5	13	31	6	0	91	131	86	65	51	51	52	10	19	58	56	0	0.050	0.038	0.064	0.071	5.227	0.013	0.018	80	511	100	42	83	-4.322	2	40	3	80	3082	10458	0.600	7.900	0	0	0
2	2	12	"spike_control_v2_40"	"29001"	9410	7520	100	36	36	5	13	36	36	37	6	16	10	3	0	349	304	246	80	50	50	51	10	19	67	62	0	0.000	0.000	0.030	0.051	10.171	-0.001	0.002	80	446	100	299	254	Error	0	299	0	254	2906	24348	-0.167	25.300	0	0	0
2	3	12	"hsa-miR-95-3p"	"11181"	9570	7530	100	37	37	5	13	37	37	37	6	16	11	0	0	73	146	109	74	49	49	50	9	18	56	51	0	0.000	0.000	0.099	0.129	8.094	-0.003	0.002	80	426	100	24	97	Error	0	24	0	97	2955	11692	0.000	10.667	0	0	0
2	4	12	""	"46510"	9750	7530	100	38	38	6	15	36	36	37	5	13	25	7	0	49	50	10	20	50	50	50	9	18	15	2	0	-2.000	100000.000	0.775	0.693	4.512	0.050	0.004	80	474	100	1	2	Error	2	-1	2	0	3019	3965	0.200	0.000	0	0	0
2	5	12	"kshv-miR-K12-2-5p"	"17470"	9940	7530	100	39	39	5	12	36	36	37	6	16	26	2	0	108	104	53	50	51	51	51	10	19	63	60	0	0.053	0.057	0.071	0.087	3.741	0.014	0.008	80	473	100	60	56	-4.248	3	57	3	53	3112	8288	0.333	5.300	0	0	0
2	6	12	"hsa-miR-542-5p"	"42811"	10130	7540	100	34	35	6	17	36	36	37	6	16	15	1	0	70	115	76	66	50	50	52	11	21	53	48	0	-0.100	-0.015	0.225	0.195	5.994	-0.017	0.020	80	445	100	18	64	Error	-2	20	-1	65	2839	9160	-0.333	5.727	0	0	0
2	7	12	"hsa-miR-1302"	"46796"	10300	7520	100	38	38	6	15	36	36	36	6	16	18	1	0	47	47	9	19	51	51	52	10	19	5	0	0	-0.500	-0.500	0.667	0.625	2.420	-0.016	0.000	80	451	100	-2	-2	Error	2	-4	2	-4	3011	3738	0.333	-0.500	0	0	0
2	8	12	"hsa-miR-616-5p"	"17289"	10480	7520	100	36	36	4	11	37	37	37	6	16	5	0	0	55	58	15	25	50	50	51	10	19	41	20	0	-0.200	-0.125	0.523	0.493	4.031	-0.016	0.001	80	460	100	4	7	Error	-1	5	-1	8	2893	4631	-0.167	0.700	0	0	0
2	9	12	""	"42588"	10660	7540	100	38	38	6	15	37	37	37	6	16	18	1	0	65	101	66	65	48	48	49	9	18	51	50	0	0.059	0.019	0.097	0.148	7.616	-0.003	0.001	80	458	100	18	54	-4.087	1	17	1	53	3030	8109	0.167	5.778	0	0	0
2	10	12	""	"11208"	10840	7530	100	37	38	6	15	37	37	37	6	16	16	5	0	229	274	212	77	51	51	52	10	19	65	61	0	0.000	0.004	0.024	0.053	8.065	0.008	0.039	80	478	100	178	224	Error	0	178	1	223	3059	21888	0.167	22.200	0	0	0
2	11	12	""	"46620"	11050	7520	100	36	36	5	13	37	37	37	6	16	8	0	0	185	2665	3198	120	53	53	54	10	18	56	55	0	-0.008	0.000	0.354	0.056	33.440	0.000	0.004	80	477	100	131	2611	Error	-1	132	-1	2612	2881	213197	-0.167	261.100	0	0	0
2	12	12	"hsa-miR-147a"	"10954"	11220	7520	100	36	37	6	16	37	37	37	5	13	15	2	0	51	57	18	31	51	51	52	10	19	31	20	0	100000.000	0.000	0.398	0.512	3.366	0.033	0.004	80	428	100	-1	6	16.610	-1	0	0	6	2920	4556	0.000	0.500	0	0	0
2	13	12	""	"11251"	11390	7530	100	39	39	5	12	36	36	36	6	16	25	1	0	57	90	53	58	51	51	52	10	19	47	45	0	0.500	0.077	0.109	0.132	6.032	0.006	0.001	80	416	100	9	42	-1.000	3	6	3	39	3118	7234	0.500	3.800	0	0	0
2	14	12	""	"11227"	11550	7520	100	37	37	6	16	37	37	37	6	16	12	2	0	149	180	129	71	51	51	51	10	19	60	56	0	0.000	0.000	0.054	0.090	5.323	0.005	0.006	80	429	100	98	129	Error	0	98	0	129	2977	14370	0.000	12.900	0	0	0
2	15	12	"hsa-miR-2276-3p"	"46875"	11730	7520	100	37	37	5	13	36	36	37	6	16	12	1	0	47	49	11	22	50	50	51	10	19	13	7	0	-0.333	-1.000	0.414	0.458	2.883	0.065	0.008	80	453	100	-2	0	Error	1	-3	1	-1	2930	3938	0.000	-0.200	0	0	0
2	16	12	"hsa-miR-218-5p"	"11018"	11910	7520	100	37	37	6	16	37	37	37	6	16	15	1	0	62	84	43	51	51	51	51	10	19	50	48	0	0.000	0.000	0.119	0.196	4.202	-0.009	0.002	80	476	100	11	33	Error	0	11	0	33	2922	6725	0.000	3.300	0	0	0
2	17	12	"hsa-miR-363-3p"	"11077"	12100	7530	100	38	38	6	15	37	37	37	5	13	25	5	0	86	87	41	47	51	51	52	10	19	58	55	0	0.029	0.028	0.158	0.242	5.140	-0.006	0.001	80	452	100	36	37	-5.129	1	35	1	36	3041	6924	0.200	3.500	0	0	0
2	18	12	"hsa-miR-1252-5p"	"46924"	12270	7520	100	38	38	5	13	37	37	37	5	13	16	2	0	61	107	83	77	50	50	50	10	20	50	46	0	0.091	0.018	0.098	0.124	4.945	0.010	0.010	80	451	100	12	58	-3.459	1	11	1	57	3044	8584	0.200	5.700	0	0	0
2	19	12	""	"11205"	12450	7520	100	37	37	5	13	36	36	37	5	13	18	6	0	763	874	785	89	49	49	50	10	20	66	62	0	0.001	0.001	0.008	0.017	14.024	-0.001	0.004	80	474	100	715	826	-9.480	1	714	1	825	2925	69892	0.000	82.400	0	0	0
2	20	12	"hsa-miR-520g-3p"	"46454"	12640	7530	100	35	35	6	17	36	36	36	6	16	11	3	0	49	49	11	22	48	48	49	9	18	21	5	0	-1.000	-1.000	0.571	0.590	3.170	0.029	0.001	80	480	100	0	0	Error	-1	1	-1	1	2825	3892	-0.167	0.000	0	0	0
2	21	12	""	"17422"	12840	7530	100	36	37	5	13	36	36	36	6	16	12	3	0	59	162	155	95	47	47	48	10	20	51	43	0	0.000	0.009	0.086	0.090	6.851	0.003	0.003	80	456	100	12	116	Error	0	12	1	115	2951	12934	0.167	11.400	0	0	0
2	22	12	""	"17517"	13010	7530	100	36	36	6	16	36	36	36	6	16	8	1	0	230	286	279	97	48	48	49	10	20	57	56	0	0.000	0.000	0.026	0.062	11.280	0.000	0.000	80	459	100	182	238	Error	0	182	0	238	2862	22873	0.000	23.700	0	0	0
2	1	13	""	"46453"	9210	7720	100	36	36	5	13	36	36	36	6	16	7	1	0	78	127	85	66	50	50	50	10	20	61	52	0	0.000	0.000	0.068	0.087	4.491	0.008	0.006	80	493	100	28	77	Error	0	28	0	77	2858	10146	0.000	7.700	0	0	0
2	2	13	""	"42444"	9400	7720	100	36	36	5	13	37	37	37	6	16	3	1	0	50	51	10	19	50	50	51	9	17	16	5	0	100000.000	-1.000	0.583	0.640	3.057	0.083	0.008	80	481	100	-1	0	16.610	-1	0	-1	1	2847	4069	-0.167	0.000	0	0	0
2	3	13	"spike_control_v2_37"	"28684"	9590	7710	100	36	36	5	13	37	37	37	5	13	12	3	0	66	370	382	103	50	50	50	9	18	55	50	0	-0.062	-0.003	0.372	0.166	6.953	-0.002	0.006	80	471	100	15	319	Error	-1	16	-1	320	2912	29621	-0.200	35.556	0	0	0
2	4	13	"hsa-miR-136-3p"	"42686"	9780	7720	100	38	37	5	13	37	37	37	5	13	11	3	0	67	97	56	57	51	51	51	9	17	52	48	0	0.063	0.000	0.118	0.151	7.079	-0.008	0.002	80	439	100	17	46	-4.000	1	16	0	46	2976	7799	0.000	5.111	0	0	0
2	5	13	""	"42558"	9940	7710	100	36	36	6	16	36	36	37	6	16	13	1	0	43	44	9	20	50	50	51	10	19	3	0	0	0.000	0.000	0.571	0.561	3.153	-0.053	0.002	80	426	100	-7	-6	Error	0	-7	0	-6	2872	3493	-0.167	-0.700	0	0	0
2	6	13	"hsa-miR-578"	"17302"	10120	7710	100	37	37	7	18	36	36	37	6	16	18	5	0	51	51	11	21	50	50	52	10	19	13	2	0	1.000	1.000	0.746	0.758	3.807	0.045	0.003	80	458	100	2	2	0.000	1	1	1	1	2939	4051	0.000	-0.100	0	0	0
2	7	13	"hsa-miR-920"	"42932"	10320	7720	100	37	37	6	16	36	36	37	6	16	15	3	0	64	270	297	110	51	51	52	10	19	52	45	0	0.077	0.005	0.100	0.065	11.246	0.000	0.000	80	465	100	14	220	-3.700	1	13	1	219	2925	21599	0.000	21.800	0	0	0
2	8	13	""	"17464"	10480	7720	100	37	37	6	16	37	37	37	6	16	15	2	0	154	521	513	98	51	51	52	10	19	60	53	0	0.000	0.000	0.145	0.061	12.927	0.000	0.000	80	431	100	103	470	Error	0	103	0	470	2975	41673	0.000	46.900	0	0	0
2	9	13	"hsa-miR-10a-5p"	"13485"	10650	7720	100	37	37	5	13	37	37	37	6	16	8	1	0	349	255	187	73	49	49	50	9	18	61	60	0	0.000	0.000	0.019	0.060	10.514	-0.002	0.002	80	440	100	300	206	Error	0	300	0	206	2974	20431	0.000	22.778	0	0	0
2	10	13	"hsa-miR-1204"	"46791"	10830	7710	100	36	37	5	13	37	37	37	6	16	11	2	0	82	107	62	57	51	51	52	9	17	60	55	0	-0.032	0.000	0.108	0.110	5.890	-0.012	0.006	80	462	100	30	56	Error	-1	31	0	56	2925	8551	0.000	6.111	0	0	0
2	11	13	""	"46976"	11020	7720	100	38	38	5	13	37	37	37	5	13	18	2	0	327	290	213	73	53	53	54	10	18	63	62	0	0.004	0.004	0.023	0.042	8.341	0.004	0.015	80	484	100	275	238	-8.098	1	274	1	237	3019	23169	0.200	23.600	0	0	0
2	12	13	""	"42679"	11210	7710	100	38	38	5	13	37	37	37	5	13	18	5	0	577	590	529	89	51	51	53	10	18	63	58	0	0.002	0.002	0.009	0.019	12.830	0.003	0.034	80	470	100	527	540	-9.039	1	526	1	539	3077	47216	0.200	53.700	0	0	0
2	13	13	"hsa-miR-1254"	"46750"	11390	7720	100	37	37	5	13	37	37	37	6	16	11	1	0	49	50	14	28	51	51	52	10	19	13	3	0	0.000	0.000	0.437	0.485	3.479	0.039	0.003	80	452	100	-2	-1	Error	0	-2	0	-1	2960	3980	0.000	-0.200	0	0	0
2	14	13	""	"42503"	11570	7720	100	39	39	6	15	37	37	37	6	16	20	1	0	109	101	47	46	51	51	51	10	19	65	60	0	0.034	0.040	0.146	0.174	5.555	-0.006	0.001	80	450	100	60	52	-4.858	2	58	2	50	3086	8100	0.333	5.000	0	0	0
2	15	13	"hsa-miR-1236-3p"	"46624"	11740	7720	100	35	35	6	17	37	37	37	5	13	10	1	0	164	143	83	58	50	50	51	10	19	66	62	0	-0.018	-0.022	0.092	0.106	5.586	-0.007	0.007	80	467	100	112	91	Error	-2	114	-2	93	2782	11414	-0.400	9.200	0	0	0
2	16	13	"hsa-miR-205-5p"	"46917"	11930	7720	100	39	39	4	10	37	37	37	6	16	16	0	0	4845	7599	7923	104	51	51	51	9	17	68	60	0	0.000	0.000	0.014	0.012	53.449	0.000	0.002	80	460	100	4796	7550	Error	2	4794	2	7548	3084	607937	0.333	838.667	0	0	0
2	17	13	"hsa-let-7b-3p"	"42769"	12100	7710	100	38	38	5	13	37	37	38	6	15	15	2	0	187	146	78	53	50	50	50	9	18	68	67	0	0.007	0.010	0.038	0.050	5.105	0.011	0.013	80	432	100	138	97	-7.098	1	137	1	96	3061	11719	0.000	10.667	0	0	0
2	18	13	"hsa-miR-409-3p"	"11240"	12280	7720	100	37	37	5	13	36	36	37	6	16	16	1	0	55	91	56	61	48	48	49	9	18	46	43	0	0.143	0.023	0.111	0.139	5.196	0.008	0.002	80	480	100	8	44	-2.807	1	7	1	43	2979	7293	0.000	4.667	0	0	0
2	19	13	"hsa-miR-7-2-3p"	"42964"	12470	7720	100	37	38	5	13	36	36	37	5	13	18	5	0	69	102	62	60	48	48	48	8	16	56	52	0	0.048	0.037	0.120	0.144	5.190	0.008	0.004	80	461	100	22	56	-4.392	1	21	2	54	3008	8159	0.200	6.750	0	0	0
2	20	13	"hsa-miR-503-5p"	"46803"	12640	7710	100	37	37	5	13	36	36	36	5	13	13	6	0	48	47	8	17	48	48	48	8	16	8	1	0	100000.000	-1.000	0.714	0.653	3.198	0.020	0.000	80	438	100	1	0	16.610	1	0	1	-1	2974	3771	0.200	-0.125	0	0	0
2	21	13	"hsa-miR-1539"	"146105"	12820	7710	100	33	34	6	17	35	35	36	6	16	11	0	0	42	45	10	22	47	47	47	9	19	7	3	0	0.400	0.500	0.784	0.764	2.711	0.118	0.013	80	460	100	-7	-3	-1.322	-2	-5	-1	-2	2682	3562	-0.333	-0.222	0	0	0
2	22	13	"hsv2-miR-H3"	"146077"	13010	7700	100	38	38	5	13	35	35	36	6	16	17	3	0	49	51	12	23	48	48	49	9	18	31	12	0	3.000	1.000	0.600	0.497	2.431	0.156	0.049	80	488	100	4	6	1.585	3	1	3	3	3013	4109	0.333	0.222	0	0	0
2	1	14	"spike_control_v2_28"	"27953"	9230	7900	100	38	39	5	12	36	36	36	5	13	30	5	0	67	681	722	106	50	50	51	10	19	52	50	0	0.118	0.005	0.007	0.018	10.096	0.002	0.022	80	462	100	19	634	-3.087	2	17	3	631	3085	54485	0.600	63.000	0	0	0
2	2	14	""	"146051"	9400	7910	100	38	38	5	13	37	37	37	6	16	15	3	0	49	48	10	20	49	49	50	10	20	16	1	0	100000.000	-1.000	0.667	0.639	3.808	-0.030	0.001	80	451	100	1	0	16.610	1	0	1	-1	3071	3852	0.167	-0.200	0	0	0
2	3	14	""	"146038"	9580	7910	100	39	39	5	12	37	37	38	5	13	17	6	0	57	58	14	24	49	49	50	9	18	46	21	0	0.250	0.222	0.300	0.281	3.336	0.042	0.006	80	469	100	10	11	-2.000	2	8	2	9	3099	4638	0.200	0.889	0	0	0
2	4	14	"spike_control_v2_35"	"28568"	9780	7910	100	38	38	6	15	37	37	38	6	15	12	2	0	86	167	130	77	50	50	51	9	17	57	52	0	0.028	0.009	0.028	0.058	7.330	0.005	0.004	80	448	100	37	118	-5.170	1	36	1	117	3022	13323	0.000	12.889	0	0	0
2	5	14	""	"146146"	9950	7910	100	37	37	5	13	36	36	36	6	16	11	2	0	508	1487	1552	104	50	50	51	9	17	56	55	0	0.002	0.001	0.003	0.013	18.183	0.001	0.014	80	449	100	459	1438	-8.839	1	458	1	1437	2968	118953	0.167	159.556	0	0	0
2	6	14	"hsa-miRPlus-C1076"	"42838"	10130	7910	100	35	35	5	14	36	36	36	6	16	10	1	0	62	134	105	78	50	50	52	10	19	51	47	0	-0.083	-0.012	0.150	0.161	8.837	-0.005	0.003	80	439	100	11	83	Error	-1	12	-1	84	2802	10698	-0.167	8.200	0	0	0
2	7	14	"spike_control_v2_49"	"30293"	10300	7920	100	37	36	5	13	37	37	37	5	13	7	3	0	600	497	416	83	52	52	52	10	19	58	58	0	0.000	-0.002	0.014	0.031	12.206	0.002	0.006	80	460	100	548	444	Error	0	548	-1	445	2909	39748	-0.200	44.500	0	0	0
2	8	14	"SNORD65"	"145661"	10490	7920	100	37	37	6	16	36	36	36	6	16	13	5	0	59	65	22	33	51	51	52	10	19	46	36	0	0.125	0.071	0.329	0.387	4.837	-0.032	0.007	80	461	100	9	15	-3.000	1	8	1	14	2938	5208	0.167	1.300	0	0	0
2	9	14	"SNORD6"	"19605"	10670	7920	100	38	38	6	15	36	36	37	6	16	23	3	0	1227	2973	3138	105	48	48	49	9	18	63	63	0	0.002	0.001	0.001	0.005	20.812	0.000	0.006	80	440	100	1181	2927	-9.203	2	1179	2	2925	3040	237823	0.167	324.889	0	0	0
2	10	14	""	"146097"	10850	7910	100	37	37	5	13	36	36	36	5	13	22	6	0	104	98	45	45	51	51	50	9	18	66	60	0	0.019	0.021	0.121	0.138	4.160	0.025	0.020	80	462	100	54	48	-5.728	1	53	1	47	2980	7834	0.200	5.333	0	0	0
2	11	14	""	"46436"	11040	7910	100	37	37	6	16	36	36	37	6	16	16	1	0	62	1049	1411	134	53	53	53	10	18	47	40	0	0.111	0.001	0.110	0.043	21.676	0.000	0.003	80	441	100	10	997	-3.170	1	9	1	996	2963	83936	0.000	99.600	0	0	0
2	12	14	""	"146039"	11210	7910	100	37	37	6	16	37	37	37	6	16	16	2	0	161	206	161	78	51	51	52	10	19	62	58	0	0.000	0.000	0.026	0.053	6.343	0.009	0.025	80	438	100	110	155	Error	0	110	0	155	2993	16494	0.000	15.400	0	0	0
2	13	14	""	"145994"	11390	7910	100	37	38	7	18	37	37	37	6	16	17	5	0	471	391	295	75	50	50	51	9	17	73	70	0	0.000	0.003	0.021	0.046	8.301	0.003	0.014	80	452	100	421	342	Error	0	421	1	341	3010	31257	0.167	37.778	0	0	0
2	14	14	""	"146050"	11580	7910	100	38	38	5	13	37	37	37	6	16	15	1	0	79	590	637	107	51	51	51	10	19	55	53	0	0.036	0.002	0.007	0.021	15.440	0.002	0.015	80	427	100	29	540	-4.807	1	28	1	539	3016	47211	0.167	53.900	0	0	0
2	15	14	"spike_control_v2_10"	"13430"	11740	7920	100	35	35	5	14	37	37	37	6	16	3	0	0	68	79	35	44	49	49	50	10	20	56	48	0	-0.105	-0.067	0.275	0.265	5.926	-0.039	0.026	80	432	100	17	28	Error	-2	19	-2	30	2773	6349	-0.333	2.900	0	0	0
2	16	14	""	"42831"	11940	7910	100	38	38	5	13	37	37	37	5	13	16	7	0	161	221	176	79	48	48	50	9	18	61	57	0	0.009	0.006	0.039	0.067	7.817	0.000	0.000	80	471	100	114	174	-6.820	1	113	1	173	3068	17714	0.200	19.000	0	0	0
2	17	14	""	"146124"	12130	7900	100	37	37	5	13	36	36	36	6	16	17	1	0	47	52	15	28	49	49	50	10	20	25	15	0	-0.500	0.333	0.385	0.385	3.365	0.045	0.006	80	415	100	-1	4	Error	1	-2	1	3	2983	4187	0.167	0.200	0	0	0
2	18	14	"spike_control_v2_35"	"28568"	12270	7920	100	38	37	5	13	36	36	36	5	13	21	3	0	173	210	162	77	48	48	49	9	18	60	58	0	0.016	0.006	0.024	0.058	8.830	0.008	0.027	80	400	100	127	163	-5.966	2	125	1	162	2976	16789	0.200	17.889	0	0	0
2	19	14	"hsa-miR-3179"	"146152"	12450	7910	100	38	38	5	13	36	36	36	6	16	18	2	0	48	50	10	20	47	47	48	9	18	25	6	0	2.000	0.667	0.631	0.746	3.189	-0.079	0.008	80	453	100	3	5	1.000	2	1	2	3	3026	3964	0.333	0.222	0	0	0
2	20	14	"hsa-miR-335-3p"	"145745"	12640	7910	100	37	38	6	15	36	36	36	6	16	12	6	0	1146	886	724	81	47	47	47	9	19	67	66	0	0.001	0.002	0.004	0.012	8.947	0.001	0.004	80	470	100	1100	841	Error	1	1099	2	839	3025	70858	0.333	93.222	0	0	0
2	21	14	""	"145679"	12820	7910	100	34	35	5	14	35	35	35	6	17	12	0	0	329	301	249	82	47	47	47	11	23	55	55	0	-0.004	0.000	0.016	0.035	14.372	-0.002	0.003	80	460	100	281	254	Error	-1	282	0	254	2772	24042	0.000	23.091	0	0	0
2	22	14	"hsa-miR-367-5p"	"145697"	13000	7910	100	38	37	6	16	36	36	36	6	16	18	3	0	44	46	8	17	47	47	47	9	19	10	1	0	-0.667	-1.000	0.784	0.676	3.382	0.023	0.000	80	490	100	-1	0	Error	2	-3	1	-1	2996	3661	0.167	-0.111	0	0	0
2	1	15	"hsa-miR-668-3p"	"145701"	9240	8090	100	38	37	6	16	36	36	37	5	13	23	6	0	80	116	141	121	48	48	50	10	20	56	51	0	0.063	0.015	0.113	0.122	4.584	-0.002	0.001	80	425	100	34	69	-4.000	2	32	1	68	2986	9252	0.000	6.600	0	0	0
2	2	15	"hsa-miR-330-5p"	"145843"	9370	8110	100	34	34	5	14	36	36	36	5	13	8	2	0	50	53	14	26	48	48	49	10	20	30	15	0	-1.000	-0.400	0.477	0.436	2.930	0.022	0.001	80	426	100	0	3	Error	-2	2	-2	5	2720	4217	-0.400	0.400	0	0	0
2	3	15	"hsa-miR-523-3p"	"145754"	9590	8090	100	35	36	6	16	36	36	37	5	13	17	2	0	423	308	224	72	48	48	49	10	20	65	63	0	-0.003	0.000	0.016	0.041	10.381	-0.003	0.008	80	474	100	374	260	Error	-1	375	0	260	2854	24628	-0.200	25.900	0	0	0
2	4	15	"hsa-miR-655-3p"	"145696"	9770	8090	100	37	36	5	13	37	37	37	5	13	7	0	0	50	52	12	23	50	50	51	10	19	23	7	0	0.000	-0.500	0.500	0.501	3.160	0.047	0.005	80	442	100	0	1	Error	0	0	-1	2	2881	4131	-0.200	0.100	0	0	0
2	5	15	"spike_control_v2_29"	"27968"	9950	8100	100	39	39	6	15	37	37	37	6	16	17	3	0	626	831	779	93	51	51	52	10	19	60	58	0	0.003	0.003	0.010	0.038	15.227	0.000	0.000	80	452	100	577	782	-8.167	2	575	2	780	3098	66487	0.333	77.900	0	0	0
2	6	15	"hsa-miR-29a-5p"	"145638"	10140	8090	100	36	36	6	16	36	36	36	6	16	15	0	0	179	189	147	77	51	51	52	10	19	58	56	0	0.000	0.000	0.033	0.057	5.399	0.003	0.002	80	425	100	128	138	Error	0	128	0	138	2907	15114	0.000	13.700	0	0	0
2	7	15	"hsa-miR-545-3p"	"145741"	10290	8110	100	36	37	6	16	37	37	37	5	13	16	3	0	56	57	15	26	51	51	52	9	17	41	21	0	-0.200	0.000	0.364	0.309	2.889	0.040	0.004	80	419	100	4	6	Error	-1	5	0	6	2949	4543	0.000	0.556	0	0	0
2	8	15	""	"146100"	10500	8100	100	36	37	6	16	36	36	37	5	13	22	5	0	111	183	141	77	51	51	52	10	19	55	53	0	0.000	0.008	0.102	0.095	6.738	-0.001	0.000	80	458	100	60	133	Error	0	60	1	132	2940	14607	0.000	13.100	0	0	0
2	9	15	"hsa-miR-3130-3p"	"147827"	10680	8090	100	37	36	5	13	37	37	37	5	13	13	0	0	43	44	8	18	49	49	50	10	20	3	0	0	0.000	0.200	0.536	0.538	3.163	0.087	0.010	80	430	100	-6	-6	Error	0	-6	-1	-5	2915	3531	-0.200	-0.600	0	0	0
2	10	15	"hsa-miR-3133"	"147820"	10860	8090	100	37	37	6	16	36	36	37	5	13	21	3	0	130	120	58	48	47	47	48	9	18	76	70	0	0.012	0.014	0.048	0.075	4.471	-0.009	0.005	80	426	100	84	74	-6.375	1	83	1	73	2942	9565	0.000	8.000	0	0	0
2	11	15	"hsa-miR-3173-3p"	"147845"	11020	8090	100	38	38	6	15	36	36	36	6	16	21	2	0	53	57	19	33	50	50	51	10	19	30	21	0	0.667	0.286	0.278	0.334	3.864	0.015	0.001	80	416	100	5	9	-0.585	2	3	2	7	3012	4536	0.333	0.600	0	0	0
2	12	15	"hsa-miR-92b-3p"	"145897"	11200	8090	100	37	37	6	16	36	36	37	6	16	16	3	0	178	144	80	55	51	51	51	10	19	65	62	0	0.008	0.011	0.044	0.072	4.596	-0.006	0.004	80	443	100	128	94	-6.989	1	127	1	93	2979	11506	0.000	9.300	0	0	0
2	13	15	"hsa-miR-18a-5p"	"147195"	11380	8090	100	37	37	6	16	37	37	37	5	13	17	3	0	47	48	10	20	51	51	51	9	17	10	2	0	0.000	0.000	0.523	0.607	2.829	-0.068	0.006	80	452	100	-4	-3	Error	0	-4	0	-3	2960	3853	0.000	-0.333	0	0	0
2	14	15	"hsa-miR-302a-3p"	"147203"	11570	8090	100	37	37	5	13	36	36	37	6	16	17	0	0	141	296	269	90	50	50	50	10	20	62	53	0	0.011	0.004	0.014	0.037	10.766	0.003	0.007	80	440	100	92	247	-6.508	1	91	1	246	2926	23695	0.000	24.600	0	0	0
2	15	15	""	"148008"	11740	8090	100	36	36	5	13	37	37	37	5	13	13	1	0	1428	1604	1443	89	49	49	50	9	18	71	66	0	-0.001	-0.001	0.003	0.018	27.641	-0.001	0.021	80	418	100	1378	1554	Error	-1	1379	-1	1555	2899	128344	-0.200	172.667	0	0	0
2	16	15	"hsa-miR-4330"	"147865"	11920	8090	100	36	37	5	13	37	37	37	5	13	17	2	0	53	53	11	20	47	47	48	9	18	36	13	0	-0.167	0.000	0.571	0.529	2.686	-0.001	0.000	80	459	100	5	6	Error	-1	6	0	6	2962	4273	0.000	0.556	0	0	0
2	17	15	"hsa-miR-548s"	"147870"	12100	8090	100	37	37	6	16	36	36	36	6	16	16	3	0	42	43	8	18	46	46	47	9	19	2	1	0	-0.250	-0.333	0.750	0.586	3.181	0.059	0.004	80	463	100	-3	-2	Error	1	-4	1	-3	2968	3406	0.167	-0.444	0	0	0
2	18	15	"kshv-miR-K12-12-3p"	"147919"	12280	8100	100	37	37	6	16	35	35	36	5	13	23	5	0	55	115	100	86	47	47	48	9	18	46	37	0	0.250	0.029	0.200	0.167	6.428	0.008	0.006	80	442	100	10	70	-2.000	2	8	2	68	2941	9186	0.200	7.444	0	0	0
2	19	15	""	"147754"	12470	8090	100	38	37	6	16	35	35	36	6	16	20	3	0	190	149	84	56	46	46	47	9	19	71	67	0	0.021	0.019	0.041	0.065	5.823	0.002	0.000	80	440	100	147	105	-5.585	3	144	2	103	2944	11916	0.167	11.333	0	0	0
2	20	15	"hsa-miR-3119"	"147837"	12640	8100	100	37	36	6	16	36	36	36	6	16	13	0	0	54	97	78	80	46	46	47	8	17	48	43	0	0.125	0.000	0.583	0.271	7.365	-0.004	0.001	80	430	100	9	51	-3.000	1	8	0	51	2871	7761	0.000	6.250	0	0	0
2	21	15	"hsa-miR-4325"	"147981"	12820	8100	100	36	36	6	16	35	35	36	6	16	20	2	0	62	71	30	42	46	46	47	9	19	55	47	0	0.063	0.040	0.167	0.208	4.201	0.007	0.000	80	452	100	17	26	-4.000	1	16	1	25	2874	5674	0.000	2.667	0	0	0
2	22	15	""	"147789"	13010	8090	100	35	36	7	19	36	36	36	6	16	18	6	0	760	555	377	67	46	46	46	9	19	75	72	0	-0.001	0.000	0.013	0.028	7.236	0.000	0.000	80	484	100	713	509	Error	-1	714	0	509	2868	44417	0.000	56.556	0	0	0
2	1	16	"hsa-miR-4253"	"147562"	9210	8280	100	38	38	7	18	37	37	37	5	13	20	6	0	47	48	10	20	48	48	49	9	18	11	3	0	-1.000	100000.000	1.000	0.858	2.946	0.083	0.006	80	486	100	0	1	Error	1	-1	1	0	3012	3872	0.200	-0.111	0	0	0
2	2	16	"hsa-miR-4313"	"147846"	9400	8290	100	35	36	5	13	37	37	37	6	16	6	1	0	61	63	17	26	49	49	50	10	20	52	33	0	-0.167	-0.071	0.333	0.348	4.461	0.015	0.001	80	432	100	10	13	Error	-2	12	-1	14	2874	5028	-0.167	1.300	0	0	0
2	3	16	"hsv1-miR-H12"	"147748"	9580	8280	100	36	36	6	16	36	36	37	5	13	16	3	0	47	49	11	22	50	50	50	10	20	13	7	0	0.000	0.000	0.462	0.436	3.257	-0.019	0.001	80	463	100	-3	-1	Error	0	-3	0	-1	2874	3951	-0.200	-0.100	0	0	0
2	4	16	"hsa-miR-374c-5p"	"148430"	9770	8280	100	37	37	6	16	37	37	38	5	13	18	2	0	211	204	143	70	51	51	51	9	17	68	62	0	0.000	0.000	0.043	0.075	6.255	-0.004	0.006	80	452	100	160	153	Error	0	160	0	153	2958	16290	-0.200	17.000	0	0	0
2	5	16	"hsa-miR-3915"	"148495"	9950	8280	100	37	37	6	16	38	38	38	5	13	13	5	0	941	644	459	71	51	51	51	9	17	76	75	0	-0.001	-0.002	0.013	0.021	11.011	-0.001	0.003	80	420	100	889	592	Error	-1	890	-1	593	2988	51508	-0.200	65.889	0	0	0
2	6	16	"hsa-miR-3606-5p"	"148335"	10120	8290	100	35	36	6	16	36	36	36	5	13	18	3	0	78	126	90	71	50	50	51	9	17	56	51	0	-0.036	0.000	0.182	0.095	6.038	-0.008	0.006	80	428	100	27	76	Error	-1	28	0	76	2902	10068	0.000	8.333	0	0	0
2	7	16	"hsa-miR-3610"	"148208"	10300	8280	100	37	37	6	16	37	37	37	5	13	13	5	0	54	55	12	21	51	51	51	10	19	26	7	0	0.000	0.000	0.333	0.487	3.325	-0.024	0.001	80	430	100	3	4	Error	0	3	0	4	2932	4390	0.000	0.400	0	0	0
2	8	16	"hsa-miR-128-1-5p"	"148562"	10480	8280	100	35	36	6	16	37	37	37	6	16	11	1	0	46	46	10	21	51	51	52	10	19	8	0	0	0.400	0.200	0.462	0.557	2.837	0.092	0.016	80	460	100	-7	-6	-1.322	-2	-5	-1	-5	2840	3712	-0.167	-0.600	0	0	0
2	9	16	"hsa-miR-4251"	"147715"	10680	8280	100	37	37	4	10	37	37	37	6	16	3	0	0	168	144	93	64	50	50	51	9	17	60	58	0	0.000	0.000	0.032	0.063	6.487	-0.004	0.002	80	446	100	118	94	Error	0	118	0	94	2922	11551	0.000	10.333	0	0	0
2	10	16	"hsa-miR-3662"	"148042"	10840	8290	100	37	38	6	15	37	37	37	5	13	22	3	0	52	54	15	27	47	47	48	8	16	40	25	0	0.000	0.143	0.400	0.465	3.932	0.006	0.000	80	424	100	5	8	Error	0	5	1	7	3002	4349	0.200	0.750	0	0	0
2	11	16	"hsa-miR-3692-5p"	"148332"	11030	8280	100	36	37	5	13	37	37	37	5	13	12	3	0	46	47	9	19	48	48	50	9	18	15	2	0	0.500	0.000	0.600	0.598	2.571	0.004	0.000	80	402	100	-3	-1	-1.000	-1	-2	0	-1	2953	3766	0.000	-0.333	0	0	0
2	12	16	"hsa-miR-3613-5p"	"147334"	11220	8280	100	37	37	6	16	37	37	37	6	16	12	2	0	60	73	33	45	50	50	50	9	18	50	43	0	0.000	0.000	0.154	0.193	4.184	0.026	0.009	80	451	100	10	23	Error	0	10	0	23	2997	5812	0.000	2.556	0	0	0
2	13	16	"hsa-miR-4306"	"147722"	11390	8280	100	37	37	6	16	37	37	37	5	13	12	3	0	1083	1739	1742	100	50	50	50	9	18	65	58	0	0.000	0.000	0.003	0.018	23.402	0.001	0.031	80	450	100	1033	1689	Error	0	1033	0	1689	2954	139093	0.000	187.667	0	0	0
2	14	16	"hsv1-miR-H3-5p"	"147718"	11580	8280	100	36	36	5	13	37	37	37	6	16	6	0	0	160	133	64	48	48	48	49	9	18	76	70	0	-0.009	-0.012	0.041	0.081	7.251	-0.004	0.001	80	445	100	111	84	Error	-1	112	-1	85	2896	10665	-0.167	9.333	0	0	0
2	15	16	""	"148642"	11740	8280	100	38	38	6	15	36	36	37	6	16	18	3	0	2661	4322	4363	100	47	47	47	9	19	72	67	0	0.001	0.000	0.001	0.008	32.428	0.000	0.015	80	454	100	2616	4277	Error	2	2614	2	4275	3031	345794	0.167	475.000	0	0	0
2	16	16	"hsa-miR-1247-3p"	"148040"	11940	8300	100	35	36	6	16	37	37	37	5	13	8	2	0	51	51	11	21	46	46	47	9	19	35	15	0	-0.400	-0.200	0.555	0.641	3.004	0.051	0.003	80	467	100	3	4	Error	-2	5	-1	5	2841	4109	-0.200	0.444	0	0	0
2	17	16	"hsa-miR-3178"	"147595"	12110	8290	100	35	35	6	17	36	36	36	5	13	12	1	0	329	325	273	84	46	46	47	9	19	63	57	0	-0.004	-0.004	0.157	0.100	10.808	-0.003	0.012	80	437	100	282	278	Error	-1	283	-1	279	2790	26015	-0.200	30.889	0	0	0
2	18	16	"hsv1-miR-H1-5p"	"147712"	12280	8280	100	35	36	5	13	36	36	36	6	16	13	1	0	56	59	15	25	45	45	47	11	23	48	28	0	-0.091	0.000	0.750	0.625	3.440	-0.020	0.002	80	440	100	10	14	Error	-1	11	0	14	2875	4727	0.000	1.091	0	0	0
2	19	16	""	"148170"	12470	8280	100	34	35	6	17	36	36	36	6	16	13	1	0	45	44	7	15	46	46	47	12	25	2	0	0	2.000	0.500	0.778	0.853	3.312	0.087	0.008	80	452	100	-3	-3	1.000	-2	-1	-1	-2	2807	3529	-0.167	-0.250	0	0	0
2	20	16	"hsa-miR-134-3p"	"148580"	12650	8280	100	35	35	6	17	36	36	36	6	16	12	0	0	43	44	10	22	46	46	47	9	19	12	3	0	0.333	0.500	0.438	0.581	2.778	0.111	0.013	80	432	100	-4	-3	-1.585	-1	-3	-1	-2	2825	3504	-0.167	-0.333	0	0	0
2	21	16	""	"148110"	12830	8280	100	38	38	5	13	36	36	36	6	16	8	2	0	48	48	9	18	46	46	46	9	19	22	5	0	1.000	1.000	0.455	0.506	3.064	0.059	0.004	80	432	100	4	4	0.000	2	2	2	2	3031	3851	0.333	0.222	0	0	0
2	22	16	""	"148538"	13010	8280	100	34	34	6	17	36	36	36	6	16	7	0	0	49	50	12	24	46	46	47	9	19	28	13	0	-0.667	-0.500	0.429	0.572	3.642	-0.003	0.000	80	493	100	1	2	Error	-2	3	-2	4	2716	4002	-0.333	0.333	0	0	0
2	1	17	""	"148091"	9220	8460	100	36	36	5	13	36	36	36	5	13	15	2	0	45	46	10	21	47	47	48	9	18	12	3	0	0.000	0.000	0.354	0.446	2.724	-0.014	0.000	80	482	100	-2	-1	Error	0	-2	0	-1	2899	3717	0.000	-0.222	0	0	0
2	2	17	""	"148016"	9400	8460	100	36	37	6	16	37	37	37	5	13	13	7	0	48	48	9	18	49	49	50	10	20	11	0	0	1.000	0.000	0.600	0.511	3.147	0.042	0.001	80	457	100	-2	-1	0.000	-1	-1	0	-1	2956	3801	0.000	-0.200	0	0	0
2	3	17	""	"148459"	9600	8470	100	36	36	6	16	37	37	37	5	13	16	1	0	84	80	31	38	49	49	50	10	20	65	58	0	-0.029	-0.032	0.160	0.196	4.865	-0.005	0.000	80	447	100	34	30	Error	-1	35	-1	31	2883	6429	-0.200	3.000	0	0	0
2	4	17	""	"148612"	9760	8460	100	36	36	6	16	37	37	37	6	16	11	1	0	52	53	11	20	49	49	50	10	20	23	12	0	-0.333	-0.250	0.667	0.641	3.632	-0.015	0.000	80	426	100	2	3	Error	-1	3	-1	4	2862	4235	-0.167	0.300	0	0	0
2	5	17	""	"148511"	9940	8460	100	37	37	6	16	37	37	37	6	16	11	2	0	50	51	11	21	50	50	50	10	20	22	6	0	0.000	0.000	0.417	0.492	3.894	0.013	0.000	80	451	100	0	1	Error	0	0	0	1	2964	4102	0.000	0.100	0	0	0
2	6	17	"hsa-miR-3074-5p"	"148453"	10120	8460	100	37	37	5	13	36	36	37	5	13	22	5	0	51	52	10	19	50	50	51	9	17	26	5	0	1.000	0.500	0.500	0.527	3.040	0.002	0.000	80	438	100	2	3	0.000	1	1	1	2	2990	4187	0.000	0.111	0	0	0
2	7	17	""	"148212"	10300	8470	100	34	35	5	14	36	36	36	5	13	12	1	0	357	302	224	74	51	51	51	10	19	65	65	0	-0.007	-0.004	0.020	0.044	7.684	-0.002	0.002	80	452	100	304	250	Error	-2	306	-1	251	2802	24193	-0.200	25.100	0	0	0
2	8	17	""	"148530"	10480	8470	100	37	39	7	17	36	36	37	6	16	20	10	0	221	178	100	56	51	51	51	10	19	71	66	0	0.006	0.024	0.041	0.060	6.596	0.011	0.017	80	453	100	171	130	-7.409	1	170	3	127	3088	14261	0.333	12.700	0	0	0
2	9	17	""	"148517"	10660	8470	100	39	38	6	15	37	37	37	6	16	12	2	0	42	43	7	16	48	48	49	9	18	0	0	0	-0.333	-0.200	0.857	0.719	2.900	0.001	0.000	80	453	100	-4	-4	Error	2	-6	1	-5	3060	3432	0.167	-0.667	0	0	0
2	10	17	""	"148267"	10840	8470	100	37	37	5	13	38	38	38	6	15	13	0	0	1111	1395	1363	97	47	47	48	9	18	62	58	0	-0.001	-0.001	0.007	0.027	24.222	0.000	0.003	80	431	100	1063	1347	Error	-1	1064	-1	1348	2994	111632	-0.167	149.667	0	0	0
2	11	17	""	"148134"	11000	8410	100	36	36	6	16	37	37	37	5	13	13	3	0	45	46	9	19	46	46	47	8	17	13	5	0	1.000	100000.000	0.643	0.709	3.911	0.090	0.009	80	410	100	-2	-1	0.000	-1	-1	-1	0	2863	3656	-0.200	-0.125	0	0	0
2	12	17	""	"148389"	11210	8470	100	38	38	5	13	36	36	36	6	16	21	3	0	1217	950	703	74	45	45	46	9	19	83	80	0	0.002	0.002	0.005	0.010	10.071	0.001	0.017	80	493	100	1174	907	-9.195	2	1172	2	905	3070	76022	0.333	100.444	0	0	0
2	13	17	""	"148484"	11400	8470	100	36	36	6	16	37	37	37	6	16	10	2	0	3628	3265	2845	87	45	45	46	8	17	78	73	0	0.000	0.000	0.002	0.009	26.367	0.000	0.001	80	450	100	3582	3219	Error	-1	3583	-1	3220	2918	261174	-0.167	402.375	0	0	0
2	14	17	""	"148576"	11570	8480	100	35	36	6	16	37	37	37	5	13	11	3	0	66	73	34	46	44	44	45	8	17	56	51	0	-0.091	-0.034	0.207	0.262	3.994	0.028	0.010	80	427	100	20	28	Error	-2	22	-1	29	2877	5827	-0.200	3.500	0	0	0
2	15	17	""	"148435"	11740	8480	100	39	39	6	15	37	37	37	5	13	26	7	0	84	81	36	44	45	45	46	8	17	66	57	0	0.051	0.056	0.167	0.182	3.851	0.024	0.011	80	449	100	41	38	-4.285	2	39	2	36	3103	6519	0.400	4.375	0	0	0
2	16	17	""	"148329"	11920	8480	100	37	37	6	16	37	37	37	6	16	13	0	0	42	43	8	18	45	45	46	8	17	10	1	0	0.000	0.000	0.800	0.769	2.008	0.121	0.013	80	442	100	-3	-2	Error	0	-3	0	-2	2949	3434	0.000	-0.375	0	0	0
2	17	17	""	"148600"	12110	8480	100	35	35	6	17	37	37	37	5	13	13	5	0	55	58	18	31	45	45	46	9	19	51	37	0	-0.200	-0.154	0.400	0.458	3.389	-0.035	0.004	80	440	100	8	11	Error	-2	10	-2	13	2812	4668	-0.400	1.333	0	0	0
2	18	17	""	"148028"	12280	8470	100	34	34	6	17	37	37	37	5	13	3	1	0	48	49	8	16	45	45	47	11	23	17	3	0	-1.000	-0.750	1.000	1.228	3.219	-0.137	0.025	80	440	100	0	1	Error	-3	3	-3	4	2753	3941	-0.600	0.182	0	0	0
2	19	17	""	"148555"	12460	8460	100	34	35	5	14	36	36	36	6	16	5	2	0	52	54	12	22	45	45	46	9	19	41	23	0	-0.286	-0.111	0.333	0.407	3.961	0.017	0.000	80	450	100	5	8	Error	-2	7	-1	9	2761	4287	-0.167	0.889	0	0	0
2	20	17	""	"148153"	12640	8460	100	37	37	6	16	36	36	36	6	16	20	1	0	44	44	8	18	46	46	46	9	19	6	2	0	-0.500	-0.500	0.800	0.613	3.400	0.038	0.001	80	458	100	-1	-1	Error	1	-2	1	-2	2959	3518	0.167	-0.222	0	0	0
2	21	17	""	"148392"	12820	8460	100	36	36	5	13	36	36	36	5	13	18	3	0	45	46	7	15	46	46	46	9	19	10	3	0	0.000	0.000	0.778	0.947	3.186	-0.043	0.002	80	459	100	-1	0	Error	0	-1	0	0	2908	3675	0.000	0.000	0	0	0
2	22	17	""	"148636"	13000	8480	100	36	36	6	16	36	36	36	6	16	17	2	0	720	678	563	83	45	45	46	9	19	63	63	0	0.000	0.000	0.010	0.034	14.430	0.001	0.006	80	483	100	675	633	Error	0	675	0	633	2885	54224	0.000	70.222	0	0	0
2	1	18	""	"148301"	9220	8660	100	37	37	6	16	36	36	36	6	16	16	5	0	73	74	32	43	47	47	48	9	18	60	53	0	0.038	0.037	0.167	0.195	3.817	0.010	0.001	80	492	100	27	28	-4.700	1	26	1	27	2934	5958	0.167	2.889	0	0	0
2	2	18	"hsa-miR-1911-3p"	"146094"	9400	8660	100	35	36	6	16	36	36	36	5	13	15	3	0	45	46	9	19	48	48	49	8	16	11	2	0	0.333	0.000	0.646	0.712	3.671	0.081	0.006	80	479	100	-4	-2	-1.585	-1	-3	0	-2	2881	3685	0.000	-0.375	0	0	0
2	3	18	""	"11039"	9590	8660	100	36	37	5	13	36	36	36	5	13	16	1	0	5315	4566	4224	92	49	49	50	9	18	72	66	0	0.000	0.000	0.004	0.009	25.079	0.000	0.000	80	471	100	5266	4518	Error	0	5266	1	4517	2947	365275	0.200	501.778	0	0	0
2	4	18	"hsa-miR-548j-5p"	"46592"	9770	8660	100	39	39	7	17	36	36	37	5	13	26	13	0	49	48	8	16	49	49	50	9	18	11	0	0	100000.000	-3.000	0.667	0.723	3.291	-0.053	0.002	80	469	100	3	2	16.610	3	0	3	-1	3085	3855	0.400	-0.222	0	0	0
2	5	18	"Empty"	"0"	9950	8660	100	37	38	6	15	36	36	36	6	16	20	6	0	45	46	11	23	49	49	50	9	18	12	6	0	-0.250	-0.667	0.500	0.494	3.162	-0.018	0.000	80	458	100	-3	-1	Error	1	-4	2	-3	3024	3710	0.333	-0.444	0	0	0
2	6	18	"hsa-miR-423-5p"	"27565"	10120	8660	100	35	35	5	14	37	37	37	6	16	8	1	0	873	819	700	85	49	49	49	9	18	65	61	0	-0.002	-0.003	0.065	0.036	20.793	-0.001	0.006	80	458	100	822	768	Error	-2	824	-2	770	2827	65555	-0.333	85.556	0	0	0
2	7	18	""	"146147"	10310	8660	100	38	38	5	13	36	36	36	5	13	23	5	0	1407	1745	1634	93	50	50	51	9	17	66	63	0	0.001	0.001	0.003	0.011	17.122	0.001	0.012	80	472	100	1359	1697	-9.406	2	1357	2	1695	3023	139639	0.400	188.222	0	0	0
2	8	18	"hsa-miR-4478"	"168805"	10500	8660	100	35	37	6	16	36	36	36	6	16	15	5	0	200	319	289	90	49	49	50	9	18	58	55	0	-0.007	0.004	0.095	0.074	13.096	-0.002	0.006	80	451	100	150	271	Error	-1	151	1	270	2921	25493	0.167	29.889	0	0	0
2	9	18	"hsa-miR-4687-5p"	"168648"	10670	8660	100	36	36	6	16	37	37	38	6	15	11	1	0	147	124	65	52	46	46	48	9	18	70	67	0	-0.010	-0.013	0.185	0.184	6.605	-0.008	0.005	80	450	100	100	77	Error	-1	101	-1	78	2864	9938	-0.333	8.444	0	0	0
2	10	18	"hsa-miR-766-5p"	"46474"	10860	8660	100	36	37	5	13	38	38	38	6	15	6	0	0	48	65	31	47	44	44	45	8	17	46	38	0	-0.500	-0.048	0.500	0.345	4.059	0.017	0.003	80	463	100	2	20	Error	-2	4	-1	21	2929	5209	-0.167	2.500	0	0	0
2	11	18	"hsa-miR-4710"	"168799"	11040	8660	100	36	36	5	13	38	38	38	5	13	10	1	0	49	53	17	32	45	45	45	8	17	37	27	0	-0.500	-0.250	0.727	0.542	3.405	-0.029	0.002	80	474	100	2	6	Error	-2	4	-2	8	2908	4253	-0.400	1.000	0	0	0
2	12	18	"hsa-miR-4789-3p"	"168591"	11220	8660	100	36	37	5	13	36	36	36	6	16	13	0	0	46	46	9	19	45	45	46	8	17	17	7	0	0.000	1.000	0.789	0.669	3.016	0.003	0.000	80	462	100	1	2	Error	0	1	1	1	2930	3700	0.167	0.000	0	0	0
2	13	18	"hsa-miR-4433a-3p"	"168675"	11410	8660	100	38	38	6	15	36	36	36	6	16	18	3	0	45	53	20	37	44	44	45	8	17	38	25	0	2.000	0.222	0.377	0.375	4.830	-0.060	0.012	80	451	100	3	11	1.000	2	1	2	9	3059	4254	0.333	1.000	0	0	0
2	14	18	"hsa-miR-5194"	"168885"	11580	8660	100	37	37	6	16	37	37	37	5	13	17	1	0	45	45	8	17	43	43	44	8	18	21	3	0	0.000	0.000	0.909	0.782	2.730	0.042	0.002	80	431	100	2	2	Error	0	2	0	2	2949	3620	0.000	0.125	0	0	0
2	15	18	"hsa-miR-4656"	"168673"	11760	8670	100	37	37	6	16	37	37	37	6	16	16	1	0	58	72	33	45	44	44	44	8	18	55	46	0	0.000	0.000	0.250	0.269	3.486	-0.009	0.001	80	443	100	14	28	Error	0	14	0	28	2945	5724	0.000	3.500	0	0	0
2	16	18	"hsa-miR-4463"	"168814"	11940	8660	100	35	36	5	13	37	37	37	6	16	8	0	0	50	60	25	41	44	44	45	8	17	42	33	0	-0.333	-0.062	0.690	0.567	3.936	-0.009	0.000	80	439	100	4	15	Error	-2	6	-1	16	2850	4787	-0.167	1.875	0	0	0
2	17	18	"hsa-miR-4746-5p"	"168744"	12110	8660	100	36	36	6	16	37	37	37	6	16	8	3	0	48	49	8	16	44	44	45	8	17	30	7	0	-0.250	-0.200	0.800	0.779	2.599	0.087	0.004	80	430	100	3	4	Error	-1	4	-1	5	2906	3904	-0.167	0.500	0	0	0
2	18	18	"hsa-miR-5695"	"168628"	12290	8660	100	37	37	5	13	37	37	37	6	16	11	1	0	43	44	7	15	45	45	45	8	17	11	0	0	0.000	0.000	0.708	0.712	3.180	-0.029	0.000	80	440	100	-2	-1	Error	0	-2	0	-1	2982	3482	0.000	-0.125	0	0	0
2	19	18	"hsa-miR-4722-3p"	"168742"	12460	8660	100	35	36	7	19	37	37	37	6	16	18	2	0	52	53	11	20	45	45	45	8	17	46	26	0	-0.286	-0.125	0.455	0.512	3.301	0.086	0.008	80	458	100	5	7	Error	-2	7	-1	8	2901	4226	-0.167	1.000	0	0	0
2	20	18	"hsa-miR-5581-3p"	"168933"	12650	8670	100	35	35	5	14	36	36	36	6	16	7	1	0	2151	1646	1404	85	46	46	46	9	19	75	73	0	0.000	-0.001	0.007	0.023	27.077	0.000	0.000	80	499	100	2104	1599	Error	-1	2105	-1	1600	2796	131651	-0.167	177.778	0	0	0
2	21	18	"hsa-miR-1260b"	"168619"	12840	8670	100	37	37	6	16	35	35	36	5	13	22	5	0	684	6138	6822	111	46	46	46	9	19	73	65	0	0.003	0.000	0.001	0.003	26.070	0.000	0.006	80	479	100	640	6094	-8.317	2	638	2	6092	2956	491042	0.200	676.889	0	0	0
2	22	18	"hsa-miR-1290"	"168568"	13020	8660	100	35	35	6	17	36	36	36	6	16	11	1	0	80	681	802	117	45	45	46	9	19	53	50	0	-0.029	-0.002	0.214	0.068	17.015	-0.001	0.007	80	483	100	34	635	Error	-1	35	-1	636	2789	54463	-0.167	70.556	0	0	0
2	1	19	"hsa-miR-548au-3p"	"168620"	9220	8850	100	37	37	4	10	36	36	36	5	13	15	2	0	45	47	9	19	48	48	48	9	18	16	1	0	-0.333	-1.000	0.600	0.736	2.554	0.002	0.000	80	495	100	-2	0	Error	1	-3	1	-1	2976	3737	0.200	-0.111	0	0	0
2	2	19	"hsa-miR-5580-5p"	"168954"	9410	8860	100	36	37	5	13	37	37	37	5	13	12	2	0	91	87	33	37	49	49	49	10	20	67	62	0	-0.024	0.000	0.103	0.129	4.425	-0.002	0.000	80	449	100	41	38	Error	-1	42	0	38	2944	6944	0.000	3.800	0	0	0
2	3	19	"hsa-miR-1255b-2-3p"	"168811"	9580	8860	100	36	36	5	13	36	36	37	5	13	13	3	0	127	114	64	56	48	48	49	9	18	65	61	0	0.000	0.000	0.127	0.141	4.765	-0.012	0.010	80	449	100	79	66	Error	0	79	0	66	2841	9125	-0.200	7.222	0	0	0
2	4	19	"hsa-miR-4477b"	"168801"	9770	8860	100	35	36	6	16	36	36	36	5	13	16	5	0	49	52	14	26	48	48	48	9	18	28	16	0	-1.000	0.000	0.667	0.603	3.503	-0.035	0.002	80	470	100	0	4	Error	-1	1	0	4	2875	4145	0.000	0.444	0	0	0
2	5	19	"hsa-miR-3189-5p"	"168697"	9960	8860	100	38	38	5	13	36	36	37	6	16	20	3	0	57	64	22	34	49	49	49	9	18	48	38	0	0.250	0.133	0.250	0.287	3.581	0.003	0.000	80	449	100	10	17	-2.000	2	8	2	15	3047	5108	0.167	1.667	0	0	0
2	6	19	"hsa-miR-3194-3p"	"169333"	10130	8850	100	36	37	6	16	37	37	37	6	16	11	2	0	62	63	17	26	49	49	50	9	18	57	37	0	-0.077	0.000	0.275	0.309	4.885	-0.014	0.001	80	440	100	12	14	Error	-1	13	0	14	2946	5041	0.000	1.444	0	0	0
2	7	19	"hsa-miR-499b-3p"	"169279"	10310	8850	100	37	38	6	15	37	37	37	5	13	22	7	0	48	47	8	17	50	50	50	9	18	3	0	0	0.000	-0.333	0.621	0.639	3.215	-0.028	0.001	80	461	100	-2	-2	Error	0	-2	1	-3	3026	3749	0.200	-0.333	0	0	0
2	8	19	"hsa-miR-4759"	"169117"	10490	8850	100	37	36	6	16	36	36	37	6	16	15	1	0	47	48	9	18	48	48	48	9	18	12	2	0	-1.000	0.000	1.000	0.790	3.675	-0.049	0.003	80	452	100	0	0	Error	1	-1	0	0	2918	3822	-0.167	0.000	0	0	0
2	9	19	"hsa-miR-4798-3p"	"169195"	10670	8850	100	38	38	5	13	37	37	37	6	16	15	1	0	42	43	7	16	45	45	46	8	17	7	0	0	-0.333	-0.500	0.600	0.658	3.785	-0.073	0.003	80	452	100	-2	-1	Error	1	-3	1	-2	3025	3432	0.167	-0.375	0	0	0
2	10	19	"hsa-miR-4799-5p"	"168988"	10850	8850	100	38	38	7	18	38	38	38	5	13	15	7	0	40	41	7	17	45	45	45	8	17	2	0	0	0.000	0.000	1.000	0.784	2.598	0.019	0.000	80	452	100	-5	-4	Error	0	-5	0	-4	3016	3289	0.000	-0.500	0	0	0
2	11	19	"hsa-miR-4526"	"169151"	11030	8850	100	37	36	5	13	38	38	38	5	13	10	1	0	53	53	12	22	47	47	48	9	18	33	15	0	-0.167	-0.333	0.536	0.484	3.772	-0.037	0.002	80	452	100	5	4	Error	-1	6	-2	6	2910	4215	-0.400	0.556	0	0	0
2	12	19	"hsa-miR-548am-5p/hsa-miR-548au-5p/hsa-miR-548c-5p/hsa-miR-548o-5p"	"169147"	11210	8850	100	36	36	5	13	37	37	37	5	13	8	1	0	50	50	12	24	48	48	48	9	18	21	11	0	-0.500	-0.500	0.519	0.520	3.752	-0.078	0.010	80	442	100	1	1	Error	-1	2	-1	2	2853	4031	-0.200	0.222	0	0	0
2	13	19	"hsa-miR-4709-5p"	"169174"	11390	8850	100	38	38	6	15	37	37	37	6	16	22	1	0	41	43	9	20	47	47	47	9	19	5	1	0	-0.167	-0.250	0.437	0.491	2.763	-0.040	0.002	80	431	100	-5	-3	Error	1	-6	1	-4	3039	3411	0.167	-0.444	0	0	0
2	14	19	"hsa-miR-5571-3p"	"169241"	11560	8850	100	38	38	5	13	37	37	37	6	16	11	0	0	54	60	19	31	45	45	45	8	17	51	36	0	0.111	0.067	0.255	0.275	4.120	0.000	0.000	80	452	100	10	16	-3.170	1	9	1	15	3033	4789	0.167	1.875	0	0	0
2	15	19	"hsa-miR-5704"	"169211"	11750	8850	100	36	37	5	13	37	37	37	5	13	6	2	0	559	416	281	67	45	45	46	8	17	78	71	0	-0.002	0.000	0.014	0.034	9.261	0.000	0.000	80	452	100	513	371	Error	-1	514	0	371	2924	33301	0.000	46.250	0	0	0
2	16	19	"hsa-miR-4443"	"169188"	11930	8860	100	37	38	5	13	37	37	37	5	13	21	5	0	1701	1622	1471	90	45	45	45	9	20	65	63	0	0.000	0.001	0.005	0.019	19.177	0.000	0.005	80	451	100	1656	1578	Error	0	1656	1	1577	3022	129735	0.200	175.222	0	0	0
2	17	19	"hsa-miR-17-5p"	"169336"	12110	8850	100	39	38	5	13	36	36	36	6	16	21	2	0	474	355	251	70	44	44	44	7	15	73	68	0	0.007	0.006	0.014	0.029	9.040	0.002	0.006	80	452	100	433	313	-7.163	3	430	2	311	3073	28437	0.333	44.429	0	0	0
2	18	19	"hsa-miR-4493"	"169354"	12290	8850	100	39	38	6	15	36	36	36	6	16	26	5	0	46	48	14	29	46	46	46	8	17	25	12	0	100000.000	1.000	0.636	0.616	3.441	-0.068	0.005	80	452	100	3	4	16.610	3	0	2	2	3072	3804	0.333	0.250	0	0	0
2	19	19	"hsa-miR-5186"	"169090"	12470	8850	100	37	37	6	16	36	36	36	6	16	18	2	0	44	44	9	20	46	46	47	8	17	12	1	0	-0.500	-0.500	0.625	0.662	3.387	0.092	0.007	80	479	100	-1	-1	Error	1	-2	1	-2	2950	3555	0.167	-0.375	0	0	0
2	20	19	"hsa-miR-4760-5p"	"169222"	12680	8870	100	37	37	6	16	37	37	37	6	16	13	2	0	50	54	14	25	46	46	46	9	19	37	22	0	0.000	0.000	0.667	0.575	3.639	0.074	0.010	80	457	100	4	8	Error	0	4	0	8	2933	4311	0.000	0.889	0	0	0
2	21	19	"hsa-miR-5587-5p"	"169176"	12850	8860	100	37	37	5	13	36	36	36	6	16	10	0	0	43	43	8	18	45	45	46	9	19	5	1	0	-0.500	-0.500	0.667	0.662	2.500	0.019	0.000	80	440	100	-1	-1	Error	1	-2	1	-2	2933	3461	0.167	-0.333	0	0	0
2	22	19	"hsa-miR-5582-3p"	"169353"	13030	8860	100	34	36	5	13	36	36	36	5	13	20	2	0	79	77	29	37	46	46	46	9	19	66	61	0	-0.061	0.000	0.204	0.218	4.184	-0.010	0.002	80	493	100	31	31	Error	-2	33	0	31	2845	6139	0.000	3.444	0	0	0
2	1	20	"Hy3"	"13138"	9240	9040	100	34	35	6	17	35	35	36	6	16	13	3	0	63	192	202	105	47	47	48	10	20	55	46	0	-0.062	0.000	0.186	0.099	8.105	0.001	0.000	80	507	100	15	145	Error	-1	16	0	145	2790	15329	-0.167	14.400	0	0	0
2	2	20	"hsa-miR-4725-5p"	"169193"	9420	9040	100	37	37	5	13	36	36	37	5	13	25	6	0	356	277	190	68	48	48	49	12	24	67	66	0	0.003	0.004	0.017	0.030	5.936	0.002	0.002	80	464	100	309	230	-8.267	1	308	1	229	2989	22165	0.000	19.000	0	0	0
2	3	20	"hsa-miR-3614-5p"	"169317"	9600	9040	100	37	37	5	13	36	36	37	5	13	17	2	0	48	48	9	18	47	47	48	9	18	13	3	0	1.000	1.000	0.542	0.675	2.648	0.065	0.005	80	464	100	2	2	0.000	1	1	1	1	2927	3841	0.000	0.000	0	0	0
2	4	20	"hsa-miR-4737"	"169032"	9780	9040	100	37	37	5	13	36	36	36	6	16	8	3	0	47	49	13	26	47	47	47	9	19	16	6	0	100000.000	0.500	0.500	0.538	2.692	0.005	0.000	80	464	100	1	3	16.610	1	0	1	2	2931	3932	0.167	0.222	0	0	0
2	5	20	""	"168966"	9960	9040	100	36	36	6	16	36	36	36	6	16	10	3	0	321	277	182	65	48	48	49	10	20	73	68	0	0.000	0.000	0.034	0.065	7.920	0.000	0.000	80	464	100	273	229	Error	0	273	0	229	2880	22192	0.000	22.800	0	0	0
2	6	20	""	"168828"	10140	9040	100	37	37	5	13	37	37	37	6	16	12	0	0	295	234	133	56	49	49	50	10	20	73	72	0	0.000	0.000	0.022	0.050	8.258	0.000	0.000	80	474	100	246	185	Error	0	246	0	185	2995	18726	0.000	18.400	0	0	0
2	7	20	""	"169190"	10320	9050	100	36	37	6	16	36	36	37	6	16	16	3	0	89	171	138	80	49	49	49	10	20	53	52	0	0.000	0.008	0.049	0.098	7.838	0.009	0.018	80	483	100	40	123	Error	0	40	1	122	2951	13653	0.000	12.200	0	0	0
2	8	20	""	"168830"	10500	9040	100	38	38	6	15	37	37	37	6	16	12	3	0	44	45	10	22	47	47	47	9	19	13	5	0	-0.333	-0.500	0.500	0.454	3.122	0.011	0.000	80	474	100	-2	-1	Error	1	-3	1	-2	3018	3610	0.167	-0.222	0	0	0
2	9	20	""	"169175"	10680	9040	100	37	37	6	16	37	37	37	6	16	8	1	0	44	45	8	17	45	45	47	9	19	11	1	0	0.000	0.000	0.800	0.820	2.831	0.020	0.000	80	474	100	-1	0	Error	0	-1	0	0	2947	3576	0.000	-0.222	0	0	0
2	10	20	""	"168845"	10860	9040	100	35	36	6	16	36	36	37	6	16	16	1	0	46	46	8	17	45	45	46	9	19	15	1	0	-1.000	0.000	0.700	0.702	3.502	-0.044	0.001	80	474	100	0	1	Error	-1	1	0	1	2884	3678	-0.167	0.000	0	0	0
2	11	20	""	"168694"	11040	9040	100	36	36	5	13	37	37	37	6	16	7	0	0	100	97	48	49	47	47	48	10	20	65	60	0	-0.019	-0.020	0.093	0.135	6.821	-0.020	0.012	80	474	100	52	49	Error	-1	53	-1	50	2882	7788	-0.167	4.900	0	0	0
2	12	20	""	"168752"	11220	9030	100	37	37	6	16	37	37	37	6	16	15	2	0	152	134	55	41	48	48	48	9	18	82	78	0	0.000	0.000	0.049	0.053	2.684	-0.005	0.002	80	452	100	104	86	Error	0	104	0	86	2945	10714	0.000	9.556	0	0	0
2	13	20	"hsa-miR-1260a"	"169412"	11390	9030	100	37	37	5	13	36	36	37	5	13	21	3	0	2541	1793	1200	66	48	48	48	9	18	86	82	0	0.000	0.001	0.003	0.007	8.831	0.000	0.003	80	462	100	2494	1746	Error	1	2493	1	1745	2970	143472	0.000	193.889	0	0	0
2	14	20	"Empty"	"0"	11580	9040	100	38	37	5	13	37	37	37	5	13	12	1	0	46	46	8	17	46	46	46	9	19	10	2	0	100000.000	0.000	0.667	0.687	3.527	-0.099	0.014	80	485	100	1	0	16.610	1	0	0	0	2979	3700	0.000	0.000	0	0	0
2	15	20	"Empty"	"0"	11760	9040	100	37	36	5	13	37	37	37	5	13	8	0	0	49	49	9	18	46	46	46	8	17	28	8	0	0.000	-0.333	0.500	0.501	3.371	0.015	0.000	80	474	100	3	2	Error	0	3	-1	3	2914	3918	-0.200	0.375	0	0	0
2	16	20	"Empty"	"0"	11940	9040	100	38	38	6	15	37	37	37	5	13	20	2	0	50	50	11	22	46	46	47	9	19	30	6	0	0.250	0.250	0.707	0.648	3.831	-0.002	0.000	80	464	100	5	5	-2.000	1	4	1	4	3017	4031	0.200	0.333	0	0	0
2	17	20	"Empty"	"0"	12120	9040	100	37	37	5	13	36	36	37	6	16	12	2	0	48	48	9	18	45	45	46	8	17	30	8	0	0.333	0.333	0.533	0.527	3.187	0.157	0.024	80	474	100	4	4	-1.585	1	3	1	3	2955	3879	0.000	0.250	0	0	0
2	18	20	"Empty"	"0"	12300	9040	100	37	37	5	13	36	36	37	6	16	17	0	0	48	48	9	18	47	47	47	8	17	23	3	0	1.000	1.000	0.729	0.699	2.571	0.116	0.011	80	474	100	2	2	0.000	1	1	1	1	2971	3813	0.000	0.125	0	0	0
2	19	20	"Empty"	"0"	12480	9040	100	37	37	5	13	36	36	36	6	16	12	1	0	47	48	9	18	47	47	48	9	18	18	6	0	100000.000	1.000	0.685	0.606	3.335	0.041	0.002	80	474	100	1	2	16.610	1	0	1	1	2983	3861	0.167	0.000	0	0	0
2	20	20	"Empty"	"0"	12660	9040	100	36	36	6	16	37	37	37	6	16	11	1	0	46	46	8	17	46	46	46	9	19	13	0	0	100000.000	100000.000	0.818	0.770	3.644	-0.075	0.003	80	453	100	-1	-1	16.610	-1	0	-1	0	2914	3671	-0.167	0.000	0	0	0
2	21	20	"Hy3"	"13138"	12840	9050	100	36	36	6	16	36	36	36	6	16	12	0	0	85	253	263	103	45	45	45	8	17	61	53	0	0.000	0.000	0.032	0.072	11.118	-0.004	0.011	80	474	100	40	208	Error	0	40	0	208	2887	20231	0.000	26.000	0	0	0
2	22	20	"Hy3"	"13138"	13020	9050	100	37	37	7	18	36	36	36	6	16	23	5	0	274	653	757	115	45	45	46	9	19	61	58	0	0.004	0.002	0.039	0.056	15.417	0.000	0.000	80	506	100	230	609	-7.839	1	229	1	608	2930	52260	0.167	67.444	0	0	0
3	1	1	"Hy3"	"13138"	13750	5450	100	38	38	6	15	35	35	35	6	17	25	5	0	69	195	215	110	48	48	49	9	18	71	50	0	0.143	0.020	0.056	0.078	7.845	0.005	0.010	80	506	100	24	150	-2.807	3	21	3	147	3006	15606	0.500	16.222	0	0	0
3	2	1	"hsa-miR-425-5p"	"17608"	13930	5440	100	36	36	6	16	35	35	35	6	17	17	2	0	133	161	115	71	49	49	49	10	20	62	57	0	0.012	0.009	0.054	0.094	9.037	0.003	0.002	80	490	100	85	113	-6.392	1	84	1	112	2873	12899	0.167	11.200	0	0	0
3	3	1	"hsa-miR-125b-5p"	"30787"	14110	5440	100	34	35	6	17	35	35	35	6	17	15	2	0	8556	6743	5685	84	46	46	47	10	21	78	71	0	0.000	0.000	0.002	0.010	32.359	0.000	0.008	80	474	100	8509	6697	Error	-1	8510	0	6697	2790	539467	0.000	669.600	0	0	0
3	4	1	"hsa-miR-518e-3p"	"11159"	14290	5430	100	34	34	5	14	35	35	35	6	17	10	0	0	45	45	9	20	46	46	46	10	21	11	0	0	1.000	1.000	0.563	0.599	2.870	0.140	0.027	80	492	100	-2	-2	0.000	-1	-1	-1	-1	2727	3576	-0.167	-0.100	0	0	0
3	5	1	""	"11218"	14480	5430	100	35	35	5	14	35	35	35	6	17	11	1	0	49	51	13	25	46	46	47	10	21	30	15	0	0.000	0.000	0.375	0.448	2.455	0.107	0.022	80	480	100	3	5	Error	0	3	0	5	2806	4100	0.000	0.400	0	0	0
3	6	1	""	"46572"	14650	5430	100	37	36	6	16	35	35	35	6	17	18	1	0	44	45	8	17	46	46	47	9	19	11	1	0	-1.000	-1.000	1.000	0.849	2.846	0.268	0.054	80	459	100	0	0	Error	2	-2	1	-1	2856	3593	0.167	-0.222	0	0	0
3	7	1	"ebv-miR-BART19-5p"	"42613"	14820	5440	100	34	34	6	17	35	35	35	6	17	12	0	0	58	58	17	29	45	45	46	9	19	52	41	0	-0.077	-0.077	0.250	0.297	3.086	0.081	0.019	80	482	100	12	12	Error	-1	13	-1	13	2735	4662	-0.167	1.333	0	0	0
3	8	1	""	"42511"	15020	5450	100	35	34	6	17	34	34	35	6	17	12	1	0	50	52	12	23	44	44	45	9	20	43	23	0	0.167	0.000	0.556	0.535	3.786	0.183	0.035	80	468	100	7	8	-2.585	1	6	0	8	2728	4156	-0.167	0.778	0	0	0
3	9	1	""	"11217"	15180	5440	100	34	34	6	17	34	34	35	6	17	17	1	0	48	50	12	24	45	45	45	9	20	33	13	0	0.000	0.000	0.464	0.490	2.994	0.193	0.043	80	468	100	3	5	Error	0	3	0	5	2743	3996	-0.167	0.556	0	0	0
3	10	1	""	"46712"	15370	5440	100	34	34	6	17	34	34	34	6	17	13	1	0	266	230	157	68	44	44	45	9	20	75	70	0	0.000	0.000	0.040	0.076	9.601	-0.003	0.003	80	502	100	222	186	Error	0	222	0	186	2719	18408	0.000	20.556	0	0	0
3	11	1	"ebv-miR-BART1-5p"	"17541"	15550	5440	100	34	34	6	17	34	34	34	6	17	12	2	0	68	89	53	59	43	43	44	9	20	58	52	0	0.000	0.000	0.149	0.143	3.781	0.012	0.004	80	486	100	25	46	Error	0	25	0	46	2721	7095	0.000	5.000	0	0	0
3	12	1	""	"17596"	15730	5430	100	35	35	7	20	35	35	35	6	17	16	5	0	394	389	386	99	42	42	43	9	20	76	68	0	0.000	0.000	0.022	0.058	13.840	0.002	0.006	80	495	100	352	347	Error	0	352	0	347	2779	31142	0.000	38.444	0	0	0
3	13	1	""	"28250"	15920	5400	100	34	35	6	17	34	34	35	6	17	15	5	0	43	45	12	26	42	42	43	9	20	26	8	0	0.000	0.333	0.500	0.449	3.512	0.164	0.031	80	498	100	1	4	Error	0	1	1	3	2775	3631	0.000	0.222	0	0	0
3	14	1	"hsa-miR-372-3p"	"11084"	16090	5430	100	34	35	6	17	34	34	34	6	17	17	2	0	52	57	20	35	42	42	42	9	21	51	40	0	0.000	0.067	0.325	0.418	3.813	0.068	0.014	80	472	100	10	16	Error	0	10	1	15	2797	4566	0.167	1.667	0	0	0
3	15	1	"ebv-miR-BART16"	"17358"	16270	5440	100	34	34	6	17	34	34	34	6	17	12	1	0	58	158	138	87	41	41	42	10	23	56	48	0	0.000	0.000	0.375	0.192	8.202	0.001	0.000	80	464	100	17	117	Error	0	17	0	117	2698	12656	0.000	11.600	0	0	0
3	16	1	"hsa-miR-592"	"17312"	16450	5430	100	35	35	6	17	34	34	34	6	17	16	2	0	46	45	9	20	41	41	42	8	19	32	8	0	0.200	0.250	0.422	0.548	3.312	0.273	0.020	80	482	100	6	5	-2.322	1	5	1	4	2764	3596	0.167	0.375	0	0	0
3	17	1	"hsa-miR-521"	"11171"	16630	5430	100	34	34	6	17	34	34	34	6	17	12	2	0	47	47	10	21	41	41	42	9	21	38	8	0	0.000	0.000	0.563	0.636	2.902	0.148	0.019	80	483	100	6	6	Error	0	6	0	6	2752	3781	0.000	0.556	0	0	0
3	18	1	""	"42803"	16810	5440	100	35	35	6	17	34	34	34	6	17	16	3	0	55	191	181	94	41	41	41	8	19	55	48	0	0.071	0.007	0.268	0.160	9.427	-0.003	0.002	80	474	100	15	151	-3.807	1	14	1	150	2788	15295	0.167	18.750	0	0	0
3	19	1	"hsa-miR-621"	"46301"	16990	5440	100	34	35	6	17	34	34	34	6	17	21	2	0	42	43	10	23	41	41	41	8	19	22	7	0	0.000	0.500	0.818	0.909	3.196	0.222	0.013	80	474	100	1	3	Error	0	1	1	2	2770	3421	0.167	0.250	0	0	0
3	20	1	""	"14289"	17170	5440	100	34	34	7	20	35	35	35	6	17	13	3	0	272	214	149	69	41	41	41	9	21	66	63	0	-0.004	-0.006	0.066	0.100	8.862	0.001	0.000	80	484	100	230	172	Error	-1	231	-1	173	2755	17128	-0.167	19.222	0	0	0
3	21	1	"hsa-miR-21-3p"	"42524"	17360	5440	100	34	34	6	17	33	33	34	6	17	18	1	0	182	148	89	60	41	41	41	8	19	72	70	0	0.007	0.009	0.060	0.092	6.381	0.001	0.000	80	472	100	142	108	-7.140	1	141	1	107	2692	11852	0.000	13.375	0	0	0
3	22	1	"Hy3"	"13138"	17530	5450	100	35	34	6	17	34	34	34	6	17	12	1	0	110	207	227	109	41	41	41	8	19	62	55	0	0.014	0.000	0.077	0.079	8.474	0.001	0.001	80	494	100	70	166	-6.109	1	69	0	166	2748	16591	0.000	20.750	0	0	0
3	1	2	"hsa-miR-361-5p"	"14301"	13760	5640	100	36	36	6	16	35	35	35	6	17	20	2	0	529	412	267	64	49	49	49	10	20	73	72	0	0.002	0.003	0.014	0.029	10.955	0.004	0.021	80	484	100	481	364	-8.907	1	480	1	363	2897	32994	0.167	36.300	0	0	0
3	2	2	""	"-1"	13940	5650	100	35	35	6	17	35	35	35	6	17	10	1	0	508	387	269	69	47	47	47	9	19	70	68	0	0.000	0.000	0.018	0.057	11.278	0.000	0.000	80	447	100	461	340	Error	0	461	0	340	2806	30959	0.000	37.778	0	0	0
3	3	2	"hsa-miR-1229-3p"	"46689"	14110	5630	100	34	34	7	20	35	35	35	6	17	13	1	0	48	48	11	22	45	45	46	9	19	23	7	0	-0.333	-0.333	0.626	0.710	3.065	0.101	0.009	80	457	100	2	2	Error	-1	3	-1	3	2711	3868	-0.167	0.222	0	0	0
3	4	2	"hsa-miR-1324"	"46647"	14290	5630	100	36	36	7	19	35	35	35	6	17	17	7	0	41	43	10	23	47	47	48	11	22	5	1	0	-0.167	-0.250	0.500	0.557	3.515	0.199	0.036	80	479	100	-5	-3	Error	1	-6	1	-4	2844	3408	0.167	-0.455	0	0	0
3	5	2	""	"23524"	14480	5630	100	34	35	6	17	35	35	35	6	17	16	6	0	53	55	14	25	46	46	47	10	21	40	22	0	-0.143	0.000	0.304	0.399	3.426	0.031	0.002	80	478	100	6	9	Error	-1	7	0	9	2792	4426	0.000	0.800	0	0	0
3	6	2	""	"42611"	14660	5630	100	36	35	6	17	35	35	35	6	17	10	1	0	44	44	8	18	46	46	46	9	19	3	1	0	-0.500	0.000	1.000	0.952	2.882	0.129	0.014	80	470	100	-1	-2	Error	1	-2	0	-2	2776	3504	0.000	-0.222	0	0	0
3	7	2	"hsa-miR-744-3p"	"42970"	14840	5630	100	34	35	6	17	35	35	35	6	17	15	2	0	57	56	14	25	45	45	46	9	19	53	36	0	-0.083	0.000	0.400	0.356	3.300	0.119	0.024	80	462	100	11	11	Error	-1	12	0	11	2781	4480	0.000	1.111	0	0	0
3	8	2	"hsa-miR-574-5p"	"27740"	15020	5640	100	35	34	6	17	34	34	35	6	17	16	1	0	64	285	286	100	44	44	44	9	20	57	51	0	0.050	0.000	0.167	0.098	13.770	-0.001	0.001	80	440	100	21	241	-4.322	1	20	0	241	2743	22786	-0.167	26.778	0	0	0
3	9	2	""	"46228"	15190	5640	100	36	35	6	17	34	34	34	6	17	18	2	0	394	483	439	90	44	44	44	9	20	60	57	0	0.006	0.002	0.012	0.028	10.955	0.000	0.000	80	475	100	352	440	-7.451	2	350	1	439	2825	38625	0.167	48.778	0	0	0
3	10	2	""	"11215"	15400	5650	100	34	34	6	17	34	34	34	6	17	12	1	0	72	77	36	46	44	44	44	8	18	62	56	0	0.000	0.000	0.215	0.251	4.052	0.036	0.018	80	496	100	28	33	Error	0	28	0	33	2705	6139	0.000	4.125	0	0	0
3	11	2	""	"11246"	15590	5640	100	34	34	6	17	34	34	35	6	17	20	3	0	52	55	18	32	43	43	43	9	20	46	30	0	0.000	0.000	0.412	0.454	2.840	0.089	0.018	80	439	100	9	12	Error	0	9	0	12	2725	4388	-0.167	1.333	0	0	0
3	12	2	""	"17904"	15740	5630	100	35	35	6	17	35	35	35	6	17	12	1	0	496	434	383	88	43	43	43	9	20	70	65	0	0.000	0.000	0.018	0.043	9.957	0.001	0.000	80	419	100	453	391	Error	0	453	0	391	2783	34680	0.000	43.444	0	0	0
3	13	2	""	"11273"	15910	5630	100	35	35	7	20	35	35	35	7	20	16	2	0	76	218	200	91	43	43	44	9	20	57	52	0	0.000	0.000	0.310	0.180	10.207	0.000	0.000	80	462	100	33	175	Error	0	33	0	175	2817	17416	0.000	19.333	0	0	0
3	14	2	""	"19583"	16090	5630	100	34	35	7	20	34	34	34	6	17	17	6	0	131	139	98	70	43	43	43	9	20	63	55	0	0.000	0.010	0.045	0.089	6.158	0.005	0.003	80	448	100	88	97	Error	0	88	1	96	2787	11092	0.167	10.667	0	0	0
3	15	2	"hsa-miR-509-3p"	"11141"	16260	5620	100	33	33	6	18	34	34	35	6	17	12	1	0	45	50	26	52	42	42	43	8	18	36	22	0	-0.333	-0.125	0.472	0.552	3.094	0.036	0.005	80	442	100	2	7	Error	-1	3	-1	8	2667	4012	-0.333	0.875	0	0	0
3	16	2	"hsa-miR-554"	"42766"	16450	5630	100	34	35	6	17	34	34	34	6	17	17	2	0	120	111	56	50	42	42	42	8	19	76	68	0	0.000	0.014	0.133	0.181	5.044	0.013	0.006	80	466	100	78	70	Error	0	78	1	69	2768	8859	0.167	8.625	0	0	0
3	17	2	""	"17896"	16620	5630	100	34	34	6	17	34	34	34	6	17	21	2	0	569	760	863	113	42	42	42	9	21	65	61	0	0.000	0.000	0.182	0.079	19.937	0.000	0.001	80	468	100	527	718	Error	0	527	0	718	2746	60833	0.000	79.778	0	0	0
3	18	2	"hsa-miR-1305"	"46501"	16810	5630	100	35	34	6	17	34	34	34	6	17	16	0	0	43	43	8	18	41	41	42	8	19	15	5	0	0.500	0.000	0.643	0.787	2.879	0.359	0.057	80	462	100	3	2	-1.000	1	2	0	2	2733	3408	0.000	0.125	0	0	0
3	19	2	"hsa-miR-551a"	"17272"	16990	5630	100	33	34	6	17	34	34	34	6	17	12	2	0	125	114	56	49	41	41	41	8	19	80	71	0	-0.012	0.000	0.097	0.123	4.174	-0.004	0.001	80	452	100	83	73	Error	-1	84	0	73	2708	9158	0.000	9.125	0	0	0
3	20	2	""	"42479"	17170	5630	100	34	34	6	17	35	35	34	6	17	12	1	0	50	55	17	30	42	42	42	9	21	47	31	0	-0.125	-0.077	0.500	0.422	5.167	0.029	0.002	80	452	100	7	12	Error	-1	8	-1	13	2692	4399	0.000	1.444	0	0	0
3	21	2	"hsa-miR-424-5p"	"42965"	17350	5630	100	36	35	6	17	34	34	34	6	17	17	0	0	195	242	207	85	41	41	42	9	21	66	57	0	0.013	0.005	0.028	0.053	6.258	0.004	0.007	80	448	100	156	202	-6.267	2	154	1	201	2797	19383	0.167	22.222	0	0	0
3	22	2	""	"42913"	17520	5640	100	35	34	6	17	34	34	34	6	17	16	1	0	48	51	14	27	40	40	41	9	21	43	27	0	0.125	0.000	0.500	0.492	3.968	0.172	0.046	80	472	100	9	11	-3.000	1	8	0	11	2722	4082	0.000	1.111	0	0	0
3	1	3	"hsa-miR-922"	"42683"	13750	5830	100	36	36	6	16	35	35	35	6	17	20	2	0	62	66	29	43	49	49	49	10	20	52	45	0	0.077	0.059	0.250	0.289	4.443	0.007	0.000	80	484	100	14	18	-3.700	1	13	1	17	2871	5300	0.167	1.700	0	0	0
3	2	3	""	"28450"	13930	5830	100	35	36	6	16	35	35	35	6	17	17	5	0	802	579	415	71	46	46	47	10	21	71	67	0	0.000	0.002	0.010	0.031	9.538	0.001	0.001	80	442	100	756	534	Error	0	756	1	533	2873	46319	0.167	53.200	0	0	0
3	3	3	"spike_control_v2_37"	"28684"	14110	5840	100	35	35	6	17	35	35	35	6	17	11	1	0	330	486	449	92	45	45	46	9	19	58	57	0	0.000	0.000	0.041	0.039	10.697	-0.001	0.001	80	457	100	285	441	Error	0	285	0	441	2784	38847	0.000	48.889	0	0	0
3	4	3	""	"46514"	14280	5830	100	34	35	7	20	35	35	35	6	17	18	3	0	2764	4760	5027	105	47	47	47	9	19	62	57	0	0.000	0.000	0.063	0.018	33.114	0.000	0.002	80	476	100	2716	4713	Error	-1	2717	0	4713	2770	380832	0.000	523.667	0	0	0
3	5	3	"hsa-miR-181a-5p"	"42865"	14480	5830	100	34	34	6	17	35	35	35	6	17	6	1	0	1240	888	712	80	46	46	47	10	21	77	71	0	-0.001	-0.001	0.004	0.019	15.392	-0.001	0.002	80	466	100	1193	841	Error	-1	1194	-1	842	2692	71067	-0.167	84.100	0	0	0
3	6	3	""	"42894"	14650	5830	100	35	35	7	20	34	34	35	6	17	17	3	0	108	128	98	76	46	46	47	10	21	55	53	0	0.016	0.012	0.053	0.077	5.417	0.002	0.001	80	449	100	63	83	-5.954	1	62	1	82	2762	10260	0.000	8.100	0	0	0
3	7	3	"hsa-miR-302b-5p"	"42667"	14830	5830	100	34	34	7	20	34	34	34	6	17	18	2	0	52	54	16	29	44	44	45	9	20	43	28	0	0.000	0.000	0.483	0.451	2.621	0.132	0.038	80	461	100	8	10	Error	0	8	0	10	2753	4331	0.000	1.000	0	0	0
3	8	3	"hsa-miR-130a-3p"	"10138"	15010	5830	100	34	34	6	17	35	35	35	5	14	11	3	0	1237	907	624	68	44	44	44	9	20	77	75	0	-0.001	-0.001	0.005	0.012	10.206	0.000	0.000	80	442	100	1192	862	Error	-1	1193	-1	863	2746	72530	-0.200	95.889	0	0	0
3	9	3	""	"30681"	15190	5830	100	34	34	6	17	35	35	34	6	17	13	2	0	177	153	94	61	44	44	44	9	20	70	66	0	-0.008	-0.009	0.072	0.092	7.086	0.001	0.000	80	452	100	132	108	Error	-1	133	-1	109	2707	12204	0.000	12.111	0	0	0
3	10	3	""	"30831"	15380	5830	100	35	34	6	17	35	35	35	6	17	16	0	0	72	85	46	54	44	44	44	9	20	57	53	0	0.000	-0.024	0.114	0.197	5.258	0.002	0.000	80	430	100	28	40	Error	0	28	-1	41	2748	6806	-0.167	4.556	0	0	0
3	11	3	"hsa-miR-1298-5p"	"46381"	15550	5830	100	34	34	7	20	35	35	35	6	17	11	3	0	704	513	377	73	44	44	44	8	18	75	71	0	-0.002	-0.002	0.025	0.061	12.261	-0.001	0.001	80	444	100	659	468	Error	-1	660	-1	469	2732	41016	-0.167	58.625	0	0	0
3	12	3	"hsa-miR-26b-3p"	"42523"	15730	5830	100	35	34	6	17	35	35	34	7	20	10	0	0	56	62	24	38	44	44	44	8	18	60	46	0	0.000	-0.056	0.227	0.309	3.528	0.012	0.001	80	461	100	12	17	Error	0	12	-1	18	2753	4976	0.000	2.250	0	0	0
3	13	3	"hsa-miR-450b-3p"	"42892"	15910	5820	100	34	35	6	17	34	34	35	6	17	17	1	0	47	48	12	25	43	43	44	9	20	35	13	0	0.000	0.200	0.561	0.490	3.271	0.153	0.023	80	452	100	4	6	Error	0	4	1	5	2777	3845	0.000	0.444	0	0	0
3	14	3	"ebv-miR-BART9-5p"	"42824"	16090	5820	100	34	34	6	17	34	34	34	6	17	12	2	0	157	136	86	63	43	43	43	9	20	71	61	0	0.000	0.000	0.133	0.130	5.186	0.003	0.001	80	471	100	114	93	Error	0	114	0	93	2712	10879	0.000	10.333	0	0	0
3	15	3	"kshv-miR-K12-4-5p"	"17606"	16290	5810	100	34	34	6	17	34	34	34	6	17	16	3	0	50	50	14	28	43	43	43	9	20	41	21	0	0.000	0.000	0.437	0.384	3.732	0.153	0.026	80	460	100	7	7	Error	0	7	0	7	2709	3998	0.000	0.778	0	0	0
3	16	3	""	"42927"	16450	5830	100	34	35	6	17	34	34	34	7	20	20	1	0	56	98	74	75	41	41	42	9	21	55	46	0	0.000	0.018	0.333	0.254	6.378	0.005	0.001	80	436	100	15	58	Error	0	15	1	57	2766	7848	0.143	6.222	0	0	0
3	17	3	""	"42861"	16630	5830	100	33	33	6	18	34	34	35	7	20	12	0	0	167	139	79	56	41	41	42	9	21	71	67	0	-0.008	-0.010	0.066	0.113	6.461	0.000	0.000	80	451	100	125	97	Error	-1	126	-1	98	2677	11099	-0.286	10.778	0	0	0
3	18	3	"hsa-miR-1277-3p"	"46925"	16810	5820	100	35	35	6	17	34	34	34	6	17	18	3	0	46	45	9	20	41	41	42	8	19	32	7	0	0.200	0.250	0.667	0.687	2.859	0.300	0.063	80	440	100	6	5	-2.322	1	5	1	4	2781	3590	0.167	0.375	0	0	0
3	19	3	"hsa-miR-1202"	"46832"	16980	5820	100	34	34	7	20	34	34	34	6	17	18	5	0	45	44	8	18	41	41	42	9	21	20	3	0	0.000	0.000	1.071	1.166	2.568	0.265	0.047	80	450	100	4	3	Error	0	4	0	3	2748	3530	0.000	0.222	0	0	0
3	20	3	""	"42614"	17160	5820	100	33	34	6	17	34	34	34	6	17	16	3	0	127	111	69	62	41	41	42	8	19	61	57	0	-0.012	0.000	0.105	0.117	5.551	0.011	0.007	80	462	100	85	70	Error	-1	86	0	70	2708	8858	0.000	8.625	0	0	0
3	21	3	"hsa-miR-718"	"146064"	17350	5830	100	34	34	7	20	34	34	34	6	17	17	7	0	65	67	25	37	41	41	42	9	21	66	55	0	0.000	0.000	0.211	0.277	4.483	0.047	0.015	80	460	100	24	26	Error	0	24	0	26	2737	5356	0.000	2.778	0	0	0
3	22	3	"hsa-miR-1914-5p"	"146091"	17530	5830	100	35	35	6	17	34	34	34	6	17	20	3	0	161	131	74	56	40	40	41	9	21	75	67	0	0.008	0.011	0.034	0.049	5.250	0.010	0.008	80	484	100	122	92	-6.919	1	121	1	91	2817	10456	0.167	10.000	0	0	0
3	1	4	"hsa-miR-1307-5p"	"42780"	13750	6020	100	36	36	6	16	35	35	35	6	17	18	3	0	90	85	40	47	47	47	48	9	18	65	65	0	0.023	0.026	0.152	0.164	3.467	0.011	0.002	80	494	100	44	39	-5.426	1	43	1	38	2853	6831	0.167	4.111	0	0	0
3	2	4	""	"145866"	13940	6020	100	36	35	6	17	35	35	35	6	17	12	0	0	42	42	9	21	46	46	46	10	21	6	2	0	-0.250	0.000	0.677	0.658	2.612	0.210	0.051	80	480	100	-3	-4	Error	1	-4	0	-4	2789	3392	0.000	-0.400	0	0	0
3	3	4	"SNORD48"	"46205"	14130	6030	100	34	35	6	17	35	35	35	6	17	13	2	0	761	521	384	73	47	47	48	10	20	75	73	0	-0.001	0.000	0.010	0.025	10.190	0.000	0.000	80	427	100	713	474	Error	-1	714	0	474	2802	41649	0.000	47.300	0	0	0
3	4	4	"spike_control_v2_35"	"28568"	14290	6030	100	35	35	6	17	35	35	35	6	17	17	1	0	287	218	157	72	47	47	47	9	19	68	62	0	0.000	0.000	0.043	0.073	7.859	0.001	0.000	80	435	100	240	171	Error	0	240	0	171	2803	17433	0.000	19.000	0	0	0
3	5	4	"spike_control_v2_42"	"29138"	14480	6020	100	35	35	5	14	34	34	35	6	17	11	2	0	1540	1347	1196	88	46	46	47	9	19	68	63	0	0.001	0.001	0.004	0.014	22.536	0.000	0.001	80	466	100	1495	1302	Error	1	1494	1	1301	2768	107749	0.000	144.444	0	0	0
3	6	4	""	"146192"	14650	6020	100	34	34	6	17	34	34	35	6	17	10	2	0	521	402	253	62	46	46	47	10	21	75	73	0	0.000	0.000	0.010	0.022	6.335	0.000	0.000	80	450	100	475	356	Error	0	475	0	356	2723	32126	-0.167	35.500	0	0	0
3	7	4	""	"42802"	14840	6020	100	34	35	6	17	35	35	35	6	17	15	3	0	105	106	66	62	45	45	45	10	22	61	56	0	-0.017	0.000	0.124	0.130	4.588	0.003	0.000	80	450	100	59	61	Error	-1	60	0	61	2785	8505	0.000	6.100	0	0	0
3	8	4	""	"145872"	15010	6010	100	35	35	7	20	34	34	34	6	17	21	6	0	45	47	11	23	43	43	44	9	20	31	7	0	0.500	0.250	0.636	0.610	3.449	0.137	0.012	80	438	100	3	5	-1.000	1	2	1	4	2821	3729	0.167	0.333	0	0	0
3	9	4	""	"146036"	15190	6010	100	33	34	6	17	34	34	34	6	17	7	2	0	44	43	9	20	44	44	44	9	20	10	2	0	100000.000	0.000	0.800	0.878	3.367	0.235	0.031	80	442	100	-1	-1	16.610	-1	0	0	-1	2715	3474	0.000	-0.111	0	0	0
3	10	4	""	"146017"	15370	6010	100	34	35	6	17	35	35	34	6	17	21	1	0	47	47	10	21	44	44	44	9	20	27	6	0	-0.333	0.000	0.667	0.673	3.027	0.119	0.015	80	430	100	2	3	Error	-1	3	0	3	2811	3783	0.167	0.333	0	0	0
3	11	4	"spike_control_v2_34"	"28488"	15540	6020	100	35	35	6	17	34	34	34	6	17	16	5	0	418	709	691	97	44	44	44	8	18	60	55	0	0.003	0.002	0.009	0.029	15.058	-0.001	0.002	80	451	100	375	666	-8.547	1	374	1	665	2792	56747	0.167	83.125	0	0	0
3	12	4	"hsa-miRPlus-B1114"	"145934"	15730	6020	100	35	35	6	17	34	34	34	6	17	13	1	0	67	94	57	60	44	44	44	8	18	61	53	0	0.043	0.020	0.134	0.143	5.787	0.002	0.000	80	440	100	24	51	-4.524	1	23	1	50	2781	7511	0.167	6.250	0	0	0
3	13	4	"hsa-miR-449c-3p"	"146020"	15900	6010	100	34	34	7	20	34	34	34	6	17	18	3	0	46	44	9	20	43	43	44	9	20	17	5	0	0.000	0.000	0.667	0.612	2.069	0.280	0.043	80	440	100	3	1	Error	0	3	0	1	2700	3549	0.000	0.000	0	0	0
3	14	4	"spike_control_v2_40"	"29001"	16080	6010	100	35	35	6	17	35	35	35	6	17	11	1	0	506	425	360	84	43	43	43	8	18	66	61	0	0.000	0.000	0.013	0.032	11.860	0.002	0.005	80	453	100	463	382	Error	0	463	0	382	2789	33993	0.000	47.750	0	0	0
3	15	4	"spike_control_v2_31"	"28098"	16260	6010	100	34	35	7	20	34	34	34	6	17	15	7	0	919	749	627	83	42	42	43	9	20	75	68	0	0.000	0.001	0.020	0.031	14.372	-0.001	0.002	80	483	100	877	708	Error	0	877	1	707	2771	59926	0.167	78.444	0	0	0
3	16	4	"hsa_negative_control_1"	"14258"	16460	6020	100	35	35	6	17	35	35	34	6	17	15	2	0	50	52	16	30	42	42	43	9	20	47	32	0	0.000	0.000	0.366	0.456	3.193	0.104	0.017	80	446	100	8	10	Error	0	8	0	10	2823	4132	0.167	1.000	0	0	0
3	17	4	""	"145660"	16620	6010	100	34	34	6	17	35	35	34	6	17	15	0	0	274	525	546	104	42	42	42	9	21	52	51	0	-0.004	-0.002	0.453	0.133	18.550	0.001	0.001	80	418	100	231	482	Error	-1	232	-1	483	2751	42020	0.000	53.667	0	0	0
3	18	4	"ebv-miR-BART21-3p"	"145990"	16800	6010	100	34	34	7	20	34	34	34	6	17	20	2	0	71	70	29	41	41	41	42	8	19	67	56	0	0.000	0.000	0.196	0.260	3.876	0.044	0.015	80	472	100	30	29	Error	0	30	0	29	2713	5607	0.000	3.500	0	0	0
3	19	4	""	"146003"	17000	6020	100	35	35	6	17	34	34	34	7	20	17	1	0	54	58	20	34	42	42	42	9	21	53	36	0	0.083	0.063	0.262	0.264	3.317	0.102	0.039	80	469	100	13	17	-3.585	1	12	1	16	2793	4611	0.143	1.778	0	0	0
3	20	4	"hsa-miR-516a-3p/hsa-miR-516b-3p"	"145717"	17170	6010	100	35	35	6	17	35	35	35	6	17	16	1	0	49	49	10	20	42	42	43	9	20	40	15	0	0.000	0.000	0.530	0.522	3.300	0.282	0.081	80	440	100	7	7	Error	0	7	0	7	2803	3946	0.000	0.667	0	0	0
3	21	4	""	"145944"	17350	6010	100	34	35	7	20	34	34	34	6	17	16	3	0	2501	1715	1474	85	42	42	42	9	21	73	71	0	0.000	0.001	0.004	0.017	21.308	0.000	0.000	80	430	100	2459	1674	Error	0	2459	1	1673	2776	137187	0.167	185.889	0	0	0
3	22	4	"ebv-miR-BART2-3p"	"145984"	17520	6020	100	34	34	7	20	34	34	34	6	17	16	2	0	49	88	67	76	40	40	41	8	19	50	43	0	0.000	0.000	0.500	0.264	6.562	0.002	0.000	80	472	100	9	48	Error	0	9	0	48	2701	7038	0.000	5.875	0	0	0
3	1	5	""	"145760"	13740	6210	100	36	36	6	16	35	35	35	6	17	17	1	0	994	1015	955	94	47	47	47	14	29	61	58	0	0.001	0.001	0.006	0.021	19.689	0.000	0.002	80	503	100	948	969	-9.887	1	947	1	968	2851	81170	0.167	69.143	0	0	0
3	2	5	"hsa-miR-376a-3p"	"146009"	13940	6220	100	36	35	6	17	35	35	35	6	17	16	3	0	120	105	54	51	47	47	47	9	19	66	65	0	0.014	0.000	0.124	0.137	4.909	0.016	0.009	80	457	100	74	58	-6.190	1	73	0	58	2834	8397	0.000	6.444	0	0	0
3	3	5	"hsa-miR-526b-3p"	"145785"	14110	6210	100	34	34	6	17	35	35	35	6	17	13	1	0	42	43	8	18	47	47	47	10	21	3	0	0	0.200	0.250	0.778	0.799	3.073	0.103	0.009	80	420	100	-6	-5	-2.322	-1	-5	-1	-4	2726	3448	-0.167	-0.400	0	0	0
3	4	5	"hsa-miR-369-5p"	"145641"	14290	6210	100	35	36	6	16	35	35	35	6	17	13	1	0	53	53	13	24	48	48	48	10	20	31	12	0	0.000	0.200	0.533	0.597	2.976	0.095	0.011	80	452	100	5	6	Error	0	5	1	5	2845	4207	0.167	0.500	0	0	0
3	5	5	"spike_control_v2_29"	"27968"	14490	6230	100	35	34	6	17	34	34	35	6	17	16	3	0	1446	1122	911	81	47	47	47	9	19	70	67	0	0.001	0.000	0.007	0.017	18.552	0.000	0.001	80	417	100	1400	1075	Error	1	1399	0	1075	2744	89764	-0.167	119.444	0	0	0
3	6	5	"hsa-miR-658"	"145842"	14640	6210	100	35	35	6	17	34	34	34	6	17	23	2	0	52	57	18	31	45	45	46	9	19	47	35	0	0.143	0.083	0.382	0.375	3.244	0.088	0.020	80	415	100	8	13	-2.807	1	7	1	12	2796	4560	0.167	1.222	0	0	0
3	7	5	"hsa-miR-30a-5p"	"146086"	14830	6210	100	35	36	6	16	34	34	34	6	17	20	5	0	1692	1170	881	75	45	45	45	9	20	76	73	0	0.001	0.002	0.006	0.017	13.906	0.000	0.000	80	452	100	1648	1127	Error	1	1647	2	1125	2841	93604	0.333	125.000	0	0	0
3	8	5	"hsa-miR-518a-5p/hsa-miR-527"	"145905"	15010	6210	100	35	34	6	17	34	34	35	6	17	18	0	0	105	98	50	51	44	44	44	9	20	67	62	0	0.016	0.000	0.101	0.113	5.041	0.011	0.004	80	460	100	62	54	-5.931	1	61	0	54	2757	7801	-0.167	6.000	0	0	0
3	9	5	"hsa-miR-548u"	"147854"	15190	6200	100	33	34	6	17	34	34	34	6	17	8	1	0	43	42	8	19	44	44	44	9	20	7	0	0	1.000	0.000	0.920	0.878	2.672	0.330	0.098	80	468	100	-2	-2	0.000	-1	-1	0	-2	2696	3343	0.000	-0.222	0	0	0
3	10	5	"hsa-miR-3143"	"147835"	15370	6200	100	34	34	6	17	34	34	34	6	17	13	0	0	46	48	11	22	44	44	44	9	20	35	7	0	0.000	0.000	0.500	0.556	3.440	0.123	0.022	80	462	100	2	4	Error	0	2	0	4	2749	3812	0.000	0.444	0	0	0
3	11	5	""	"147510"	15560	6210	100	35	35	6	17	34	34	34	6	17	18	3	0	2671	1814	1325	73	44	44	45	9	20	75	73	0	0.000	0.001	0.004	0.018	25.938	0.000	0.003	80	441	100	2628	1771	Error	1	2627	1	1770	2760	145084	0.167	196.556	0	0	0
3	12	5	"hsa-miR-4327"	"147796"	15730	6200	100	34	34	6	17	35	35	35	6	17	10	1	0	44	44	9	20	44	44	44	9	20	15	2	0	100000.000	100000.000	0.714	0.665	3.150	0.265	0.035	80	430	100	-1	-1	16.610	-1	0	-1	0	2690	3520	-0.167	0.000	0	0	0
3	13	5	"hsa-miR-4317"	"147776"	15910	6200	100	34	34	7	20	35	35	35	7	20	10	1	0	353	379	338	89	44	44	44	9	20	67	65	0	-0.003	-0.003	0.102	0.064	14.771	0.001	0.001	80	462	100	308	334	Error	-1	309	-1	335	2731	30325	-0.143	37.222	0	0	0
3	14	5	"hsv2-miR-H9-3p"	"147840"	16100	6200	100	34	35	6	17	34	34	34	7	20	11	1	0	122	113	49	43	43	43	44	9	20	77	77	0	0.000	0.014	0.063	0.091	4.587	0.004	0.001	80	463	100	79	71	Error	0	79	1	70	2762	9034	0.143	7.667	0	0	0
3	15	5	"kshv-miR-K12-7-5p"	"147901"	16280	6200	100	35	34	6	17	34	34	34	6	17	17	1	0	44	44	8	18	42	42	43	9	20	13	3	0	0.500	0.000	0.813	0.781	2.483	0.267	0.071	80	453	100	3	2	-1.000	1	2	0	2	2739	3502	0.000	0.111	0	0	0
3	16	5	"hsa-miR-3160-3p"	"147941"	16460	6210	100	33	34	7	20	34	34	34	7	20	16	1	0	49	53	16	30	44	44	43	9	20	38	27	0	-0.200	0.000	0.545	0.474	3.126	0.161	0.042	80	417	100	4	9	Error	-1	5	0	9	2718	4244	0.000	1.111	0	0	0
3	17	5	"hsa-miR-4279"	"147767"	16640	6200	100	34	34	7	20	34	34	35	6	17	13	3	0	4455	2948	2196	74	43	43	44	9	20	82	78	0	0.000	0.000	0.002	0.008	20.609	0.000	0.002	80	453	100	4412	2905	Error	0	4412	0	2905	2720	235832	-0.167	322.667	0	0	0
3	18	5	"hsa-miR-4326"	"147832"	16820	6200	100	34	35	6	17	35	35	35	6	17	13	1	0	61	69	32	46	43	43	43	9	20	60	48	0	-0.056	0.000	0.183	0.173	3.458	0.061	0.038	80	454	100	17	26	Error	-1	18	0	26	2774	5524	0.000	2.889	0	0	0
3	19	5	"hsa-miR-3201"	"147851"	17000	6210	100	33	34	7	20	34	34	34	6	17	15	7	0	69	175	165	94	43	43	43	9	20	53	52	0	-0.038	0.000	0.188	0.181	7.577	0.003	0.002	80	442	100	25	132	Error	-1	26	0	132	2743	14023	0.000	14.667	0	0	0
3	20	5	"hsa-miR-4255"	"147706"	17180	6200	100	34	35	6	17	34	34	34	6	17	18	1	0	102	104	62	59	42	42	42	9	21	62	56	0	0.000	0.016	0.105	0.116	4.087	0.012	0.006	80	430	100	60	63	Error	0	60	1	62	2779	8315	0.167	6.889	0	0	0
3	21	5	"hsa-miR-3169"	"147821"	17350	6200	100	33	34	7	20	34	34	34	6	17	15	2	0	46	45	12	26	41	41	41	9	21	30	13	0	-0.200	0.000	0.705	0.597	2.877	0.222	0.035	80	440	100	4	4	Error	-1	5	0	4	2690	3633	0.000	0.444	0	0	0
3	22	5	"hsa-miR-3138"	"147654"	17530	6210	100	34	35	6	17	34	34	35	6	17	18	2	0	51	51	16	31	40	40	41	9	21	51	32	0	0.000	0.091	0.384	0.450	3.252	0.074	0.010	80	474	100	11	12	Error	0	11	1	11	2777	4108	0.000	1.111	0	0	0
3	1	6	"hsa-miR-4304"	"147623"	13750	6400	100	36	36	5	13	36	36	35	6	17	6	0	0	50	51	13	25	45	45	46	14	30	23	7	0	0.000	0.000	0.500	0.542	3.335	0.082	0.011	80	474	100	5	6	Error	0	5	0	6	2876	4111	0.167	0.357	0	0	0
3	2	6	"hsv2-miR-H7-5p"	"147836"	13930	6400	100	36	36	6	16	36	36	36	6	16	13	2	0	185	422	429	101	46	46	47	10	21	57	53	0	0.000	0.000	0.195	0.079	12.042	-0.001	0.001	80	432	100	139	376	Error	0	139	0	376	2864	33788	0.000	37.500	0	0	0
3	3	6	"hsa-miR-888-3p"	"148683"	14110	6390	100	35	35	6	17	35	35	35	6	17	10	1	0	43	43	9	20	46	46	46	9	19	8	2	0	0.000	0.000	0.577	0.656	2.717	0.159	0.021	80	442	100	-3	-3	Error	0	-3	0	-3	2766	3445	0.000	-0.333	0	0	0
3	4	6	"hsa-miR-3939"	"148467"	14290	6390	100	35	35	7	20	35	35	35	6	17	21	7	0	44	44	9	20	46	46	47	11	23	7	0	0	0.000	0.000	0.500	0.786	3.891	0.054	0.002	80	442	100	-2	-2	Error	0	-2	0	-2	2820	3532	0.000	-0.273	0	0	0
3	5	6	"spike_control_v1_a"	"14261"	14470	6390	100	36	36	6	16	35	35	35	6	17	15	2	0	55	58	19	32	46	46	47	10	21	48	38	0	0.111	0.083	0.194	0.240	2.929	0.060	0.013	80	418	100	10	13	-3.170	1	9	1	12	2876	4647	0.167	1.100	0	0	0
3	6	6	"hsa-miRPlus-K1303*"	"147986"	14650	6390	100	34	35	6	17	34	34	35	6	17	13	6	0	54	103	72	69	45	45	46	9	19	50	48	0	0.000	0.017	0.101	0.140	5.764	0.014	0.010	80	442	100	9	59	Error	0	9	1	58	2774	8217	0.000	6.333	0	0	0
3	7	6	""	"148319"	14830	6390	100	35	34	6	17	34	34	34	6	17	13	0	0	89	95	52	54	45	45	45	9	20	61	56	0	0.023	0.000	0.107	0.177	5.675	-0.004	0.001	80	442	100	45	50	-5.459	1	44	0	50	2742	7629	0.000	5.556	0	0	0
3	8	6	"hsa-miR-3942-5p"	"148387"	15010	6400	100	35	36	6	16	34	34	35	6	17	23	3	0	46	46	9	19	45	45	45	9	20	17	1	0	1.000	2.000	0.542	0.613	3.044	0.072	0.005	80	452	100	2	3	0.000	1	1	2	1	2840	3669	0.167	0.111	0	0	0
3	9	6	""	"148658"	15200	6410	100	35	35	6	17	34	34	34	6	17	18	1	0	46	48	11	22	45	45	45	10	22	20	6	0	1.000	0.333	0.552	0.658	4.053	0.085	0.009	80	457	100	2	4	0.000	1	1	1	3	2785	3839	0.167	0.300	0	0	0
3	10	6	""	"148004"	15380	6390	100	35	35	6	17	34	34	34	6	17	18	3	0	113	106	53	50	44	44	45	9	20	70	67	0	0.014	0.016	0.088	0.124	5.340	-0.007	0.002	80	441	100	70	63	-6.109	1	69	1	62	2768	8494	0.167	6.778	0	0	0
3	11	6	""	"148671"	15550	6390	100	35	35	6	17	34	34	34	6	17	15	2	0	67	222	397	178	44	44	45	9	20	55	50	0	0.043	0.006	0.083	0.108	11.069	0.001	0.000	80	440	100	24	179	-4.524	1	23	1	178	2775	17782	0.167	19.667	0	0	0
3	12	6	"hsa-miR-3941"	"148285"	15740	6390	100	34	35	6	17	35	35	35	6	17	13	2	0	242	204	110	53	44	44	45	9	20	82	76	0	-0.005	0.000	0.033	0.058	6.714	-0.001	0.000	80	462	100	197	160	Error	-1	198	0	160	2766	16287	0.000	17.667	0	0	0
3	13	6	"hsa-miR-3937"	"148466"	15920	6390	100	34	35	6	17	35	35	35	6	17	11	1	0	43	43	9	20	44	44	44	9	20	16	1	0	1.000	0.000	0.571	0.612	2.694	0.359	0.096	80	453	100	-2	-1	0.000	-1	-1	0	-1	2763	3439	0.000	-0.111	0	0	0
3	14	6	"hsa-miR-483-3p"	"148682"	16100	6390	100	35	35	6	17	34	34	34	6	17	21	3	0	5862	4104	3118	75	43	43	43	9	20	86	73	0	0.000	0.000	0.001	0.008	29.186	0.000	0.002	80	440	100	5820	4062	Error	1	5819	1	4061	2817	328345	0.167	451.222	0	0	0
3	15	6	"hsa-miR-3665"	"148264"	16270	6390	100	34	35	6	17	34	34	34	6	17	13	3	0	51	59	23	38	42	42	43	10	23	48	35	0	0.000	0.059	0.571	0.466	2.958	0.092	0.036	80	440	100	9	18	Error	0	9	1	17	2778	4689	0.167	1.600	0	0	0
3	16	6	"hsa-miR-34b-3p"	"148640"	16450	6370	100	34	34	7	20	34	34	34	6	17	22	0	0	50	50	14	28	42	42	43	10	23	43	15	0	0.000	0.000	0.471	0.475	2.596	0.189	0.061	80	426	100	8	8	Error	0	8	0	8	2754	4035	0.000	0.700	0	0	0
3	17	6	"hsa-miR-3651"	"148327"	16630	6390	100	34	34	7	20	35	35	35	7	20	13	1	0	217	175	123	70	43	43	43	9	20	67	60	0	-0.006	-0.008	0.273	0.147	7.100	0.001	0.000	80	430	100	173	131	Error	-1	174	-1	132	2737	14023	-0.143	14.667	0	0	0
3	18	6	"hsv2-miR-H19"	"147555"	16800	6390	100	34	34	7	20	35	35	35	6	17	15	3	0	40	42	8	19	42	42	42	9	21	13	1	0	0.500	100000.000	1.000	0.967	3.130	0.338	0.033	80	431	100	-3	-1	-1.000	-1	-2	-1	0	2732	3320	-0.167	0.000	0	0	0
3	19	6	""	"148486"	16980	6390	100	34	34	7	20	34	34	34	6	17	17	3	0	46	46	11	23	42	42	42	9	21	30	11	0	0.000	0.000	0.523	0.515	2.848	0.247	0.036	80	442	100	4	4	Error	0	4	0	4	2752	3657	0.000	0.444	0	0	0
3	20	6	""	"148279"	17170	6380	100	34	34	6	17	35	35	34	6	17	12	1	0	51	53	13	24	41	41	41	9	21	51	36	0	-0.100	-0.083	0.400	0.496	3.777	0.096	0.013	80	460	100	9	11	Error	-1	10	-1	12	2741	4210	0.000	1.333	0	0	0
3	21	6	""	"148035"	17350	6390	100	34	34	7	20	34	34	34	7	20	13	3	0	116	114	74	64	41	41	41	8	19	63	60	0	0.000	0.000	0.250	0.202	6.932	0.000	0.000	80	462	100	75	73	Error	0	75	0	73	2742	9086	0.000	9.125	0	0	0
3	22	6	""	"148158"	17540	6390	100	34	34	6	17	34	34	34	6	17	15	1	0	668	560	329	58	40	40	40	8	20	88	87	0	0.000	0.000	0.008	0.010	6.551	0.000	0.000	80	474	100	628	520	Error	0	628	0	520	2703	44763	0.000	65.000	0	0	0
3	1	7	""	"148611"	13740	6580	100	36	36	5	13	35	35	35	6	17	12	1	0	46	48	11	22	46	46	46	9	19	22	11	0	100000.000	0.500	0.357	0.469	3.418	0.092	0.009	80	474	100	1	3	16.610	1	0	1	2	2863	3865	0.167	0.222	0	0	0
3	2	7	""	"148615"	13920	6580	100	36	36	6	16	36	36	35	6	17	15	0	0	43	44	9	20	46	46	46	10	21	12	0	0	0.000	0.000	0.667	0.663	2.852	0.203	0.042	80	443	100	-3	-2	Error	0	-3	0	-2	2852	3482	0.167	-0.200	0	0	0
3	3	7	"hsa-miR-203b-3p"	"148012"	14100	6580	100	35	35	5	14	36	36	35	6	17	7	1	0	45	46	10	21	46	46	46	10	21	11	3	0	1.000	100000.000	0.667	0.714	2.942	0.143	0.031	80	442	100	-2	-1	0.000	-1	-1	-1	0	2772	3641	0.000	0.000	0	0	0
3	4	7	""	"148070"	14280	6580	100	37	36	6	16	34	34	35	6	17	22	1	0	44	43	8	18	46	46	46	10	21	6	0	0	-1.500	-0.667	0.631	0.596	2.966	0.065	0.004	80	452	100	1	-1	Error	3	-2	2	-3	2868	3468	0.167	-0.300	0	0	0
3	5	7	""	"148582"	14470	6580	100	35	35	6	17	35	35	35	6	17	15	1	0	56	62	23	37	46	46	47	10	21	48	41	0	0.000	0.000	0.263	0.405	5.473	0.004	0.000	80	462	100	10	16	Error	0	10	0	16	2807	4977	0.000	1.500	0	0	0
3	6	7	""	"148528"	14650	6580	100	35	35	6	17	35	35	35	6	17	10	5	0	178	167	114	68	46	46	46	9	19	68	62	0	0.000	0.000	0.047	0.088	8.383	-0.005	0.003	80	452	100	132	121	Error	0	132	0	121	2812	13394	0.000	13.444	0	0	0
3	7	7	""	"148578"	14830	6580	100	36	35	6	17	34	34	34	6	17	23	0	0	271	360	412	114	45	45	45	9	20	70	63	0	0.009	0.003	0.024	0.055	9.423	0.001	0.003	80	440	100	228	316	-6.820	2	226	1	315	2797	28834	0.167	35.000	0	0	0
3	8	7	""	"148130"	15000	6580	100	35	34	6	17	34	34	34	6	17	15	0	0	41	42	7	16	45	45	46	9	19	5	0	0	-0.250	0.000	0.833	0.753	3.034	0.127	0.011	80	430	100	-3	-3	Error	1	-4	0	-3	2750	3363	0.000	-0.444	0	0	0
3	9	7	""	"148258"	15180	6580	100	35	35	6	17	34	34	34	6	17	15	2	0	46	46	10	21	45	45	45	10	22	18	5	0	1.000	1.000	0.600	0.714	3.553	0.214	0.035	80	431	100	2	2	0.000	1	1	1	1	2786	3717	0.167	0.100	0	0	0
3	10	7	""	"148283"	15360	6580	100	35	35	7	20	34	34	34	6	17	25	7	0	46	46	10	21	44	44	44	9	20	25	2	0	0.500	0.500	1.000	1.023	3.207	0.075	0.004	80	453	100	3	3	-1.000	1	2	1	2	2815	3714	0.167	0.222	0	0	0
3	11	7	""	"148067"	15540	6580	100	34	34	5	14	34	34	34	6	17	10	2	0	42	43	9	20	44	44	44	9	20	15	3	0	0.000	0.000	0.675	0.751	2.490	0.244	0.037	80	462	100	-2	-1	Error	0	-2	0	-1	2708	3463	0.000	-0.111	0	0	0
3	12	7	"hsa-miR-216a-3p"	"148172"	15730	6580	100	35	35	7	20	34	34	34	6	17	20	5	0	65	77	41	53	43	43	43	9	20	57	51	0	0.045	0.029	0.250	0.209	3.884	0.008	0.001	80	450	100	23	35	-4.459	1	22	1	34	2774	6134	0.167	3.778	0	0	0
3	13	7	""	"148689"	15900	6580	100	34	33	6	18	35	35	35	6	17	7	0	0	142	193	155	80	43	43	43	9	20	63	58	0	-0.010	-0.013	0.028	0.067	7.774	0.003	0.002	80	441	100	98	148	Error	-1	99	-2	150	2643	15451	-0.333	16.667	0	0	0
3	14	7	""	"148191"	16090	6580	100	33	34	6	17	34	34	34	6	17	17	3	0	71	71	30	42	43	43	43	9	20	63	52	0	-0.036	0.000	0.259	0.287	3.378	0.015	0.002	80	452	100	27	28	Error	-1	28	0	28	2720	5644	0.000	3.111	0	0	0
3	15	7	""	"148094"	16270	6580	100	35	35	7	20	34	34	34	6	17	20	6	0	623	592	487	82	41	41	42	9	21	70	65	0	0.002	0.002	0.015	0.034	9.908	0.001	0.004	80	430	100	583	552	-9.185	1	582	1	551	2803	47340	0.167	61.111	0	0	0
3	16	7	""	"148419"	16440	6570	100	35	34	7	20	34	34	34	6	17	16	5	0	45	47	11	23	41	41	42	9	21	33	13	0	0.250	0.000	0.571	0.591	3.005	0.295	0.068	80	458	100	5	6	-2.000	1	4	0	6	2719	3727	0.000	0.556	0	0	0
3	17	7	""	"148503"	16620	6570	100	36	35	7	20	34	34	34	6	17	21	5	0	45	44	10	22	42	42	42	9	21	20	3	0	0.667	0.500	0.637	0.608	2.256	0.240	0.041	80	459	100	5	3	-0.585	2	3	1	2	2800	3489	0.167	0.222	0	0	0
3	18	7	""	"148605"	16800	6570	100	35	35	6	17	34	34	34	6	17	15	2	0	45	45	10	22	41	41	42	9	21	25	10	0	0.250	0.250	0.667	0.759	2.734	0.205	0.039	80	452	100	5	5	-2.000	1	4	1	4	2770	3576	0.167	0.333	0	0	0
3	19	7	""	"148025"	16980	6570	100	34	34	6	17	34	34	34	6	17	13	1	0	42	43	8	18	41	41	42	9	21	12	5	0	0.000	0.000	1.000	0.931	2.917	0.406	0.070	80	461	100	1	2	Error	0	1	0	2	2740	3401	0.000	0.111	0	0	0
3	20	7	"hsa-miR-486-3p"	"148661"	17170	6580	100	34	34	6	17	34	34	35	6	17	16	2	0	58	62	24	38	40	40	41	8	19	61	51	0	0.000	0.000	0.357	0.317	3.956	0.031	0.005	80	470	100	18	22	Error	0	18	0	22	2734	4922	-0.167	2.625	0	0	0
3	21	7	""	"148429"	17350	6580	100	33	34	6	17	34	34	34	6	17	15	1	0	208	178	105	58	40	40	41	8	19	78	73	0	-0.006	0.000	0.032	0.071	6.617	0.003	0.001	80	440	100	167	138	Error	-1	168	0	138	2695	14251	0.000	17.125	0	0	0
3	22	7	""	"148407"	17520	6570	100	34	34	6	17	34	34	34	6	17	12	2	0	41	42	10	23	39	39	40	8	20	30	10	0	0.000	0.000	0.769	0.721	3.250	0.301	0.055	80	471	100	2	3	Error	0	2	0	3	2702	3396	0.000	0.250	0	0	0
3	1	8	""	"148442"	13750	6770	100	35	36	6	16	35	35	35	6	17	15	1	0	60	60	19	31	47	47	48	10	20	52	36	0	0.000	0.077	0.250	0.343	3.164	-0.005	0.000	80	494	100	13	14	Error	0	13	1	13	2847	4797	0.167	1.200	0	0	0
3	2	8	""	"42499"	13940	6770	100	36	36	7	19	35	35	35	6	17	22	3	0	92	87	30	34	48	48	48	10	20	75	68	0	0.023	0.026	0.233	0.210	3.590	-0.012	0.002	80	451	100	45	40	-5.459	1	44	1	39	2847	6962	0.167	3.900	0	0	0
3	3	8	"hsa-miR-181c-3p"	"145759"	14110	6760	100	36	35	6	17	35	35	35	6	17	15	1	0	50	51	11	21	48	48	49	10	20	26	5	0	0.500	0.000	0.429	0.497	3.648	0.100	0.019	80	426	100	3	3	-1.000	1	2	0	3	2795	4091	0.000	0.200	0	0	0
3	4	8	"hsa-miR-450a-5p"	"17835"	14280	6760	100	35	35	6	17	35	35	35	6	17	10	3	0	55	59	20	33	47	47	48	10	20	46	33	0	0.000	0.000	0.404	0.352	4.561	0.022	0.002	80	449	100	8	12	Error	0	8	0	12	2778	4713	0.000	1.100	0	0	0
3	5	8	"hsa-miR-532-3p"	"42732"	14470	6770	100	34	34	6	17	35	35	35	6	17	15	0	0	57	58	19	32	46	46	47	10	21	52	31	0	-0.091	-0.083	0.319	0.386	3.725	0.007	0.000	80	470	100	10	11	Error	-1	11	-1	12	2740	4678	-0.167	1.100	0	0	0
3	6	8	"hsa-miR-33b-3p"	"145734"	14650	6770	100	35	35	6	17	34	34	34	6	17	20	3	0	46	45	10	22	46	46	46	10	21	15	0	0	100000.000	-1.000	0.538	0.640	3.199	0.002	0.000	80	452	100	1	0	16.610	1	0	1	-1	2823	3615	0.167	-0.100	0	0	0
3	7	8	"hsa-miR-892b"	"42493"	14830	6770	100	34	35	6	17	34	34	35	6	17	17	2	0	46	46	10	21	45	45	45	9	20	21	3	0	0.000	1.000	0.634	0.753	2.919	0.106	0.009	80	460	100	1	2	Error	0	1	1	1	2791	3698	0.000	0.111	0	0	0
3	8	8	"hsa-miR-5100"	"168878"	15010	6770	100	34	34	6	17	34	34	34	6	17	11	2	0	6747	5903	4864	82	45	45	46	10	21	77	71	0	0.000	0.000	0.001	0.005	34.194	0.000	0.001	80	452	100	6702	5858	Error	0	6702	0	5858	2727	472277	0.000	585.700	0	0	0
3	9	8	"hsa-miR-4653-3p"	"168605"	15190	6770	100	34	34	6	17	34	34	34	6	17	13	5	0	115	244	223	91	45	45	45	9	20	58	55	0	0.000	0.000	0.048	0.092	11.893	0.004	0.009	80	440	100	70	199	Error	0	70	0	199	2746	19481	0.000	22.111	0	0	0
3	10	8	"hsa-miR-4494"	"168856"	15360	6770	100	34	34	7	20	34	34	35	6	17	21	2	0	43	43	10	23	44	44	45	9	20	15	3	0	0.000	0.000	0.533	0.535	3.380	0.172	0.020	80	441	100	-1	-1	Error	0	-1	0	-1	2757	3469	-0.167	-0.222	0	0	0
3	11	8	"hsa-miR-5585-3p"	"168558"	15540	6770	100	33	34	7	20	34	34	34	6	17	20	5	0	84	94	54	57	43	43	44	9	20	60	53	0	-0.024	0.000	0.172	0.214	4.647	0.005	0.001	80	470	100	40	51	Error	-1	41	0	51	2734	7511	0.000	5.556	0	0	0
3	12	8	"hsa-miR-5696"	"168700"	15740	6770	100	35	35	7	20	34	34	34	6	17	17	7	0	104	101	36	35	42	42	43	8	18	87	85	0	0.016	0.017	0.079	0.102	4.022	0.026	0.016	80	458	100	63	60	-5.954	1	62	1	59	2802	8101	0.167	7.250	0	0	0
3	13	8	"hsa-miR-4794"	"168829"	15910	6760	100	34	34	7	20	34	34	34	6	17	17	1	0	41	41	8	19	42	42	42	8	19	13	1	0	0.000	0.000	0.750	0.923	3.720	0.370	0.061	80	439	100	-1	-1	Error	0	-1	0	-1	2757	3279	0.000	-0.125	0	0	0
3	14	8	"hsa-miR-4666a-3p"	"168602"	16090	6760	100	34	34	7	20	34	34	35	6	17	17	3	0	41	40	8	20	42	42	43	8	18	13	0	0	0.000	0.000	0.696	0.699	2.823	0.359	0.066	80	450	100	-1	-2	Error	0	-1	0	-2	2731	3238	-0.167	-0.375	0	0	0
3	15	8	"hsa-miR-3978"	"168894"	16270	6760	100	34	34	6	17	34	34	34	6	17	13	0	0	40	40	9	22	42	42	43	9	20	12	0	0	0.000	0.000	0.668	0.586	2.777	0.210	0.022	80	450	100	-2	-2	Error	0	-2	0	-2	2709	3224	0.000	-0.333	0	0	0
3	16	8	"hsa-miR-4491"	"168918"	16450	6770	100	33	34	7	20	34	34	34	6	17	17	2	0	58	83	48	57	41	41	42	9	21	60	48	0	-0.059	0.000	0.273	0.211	4.313	0.003	0.000	80	471	100	16	42	Error	-1	17	0	42	2690	6634	0.000	4.556	0	0	0
3	17	8	"hsa-miR-506-5p"	"168704"	16640	6780	100	33	34	7	20	34	34	34	6	17	21	3	0	109	134	94	70	41	41	42	9	21	62	58	0	-0.015	0.000	0.083	0.139	7.191	0.005	0.003	80	469	100	67	93	Error	-1	68	0	93	2714	10681	0.000	10.222	0	0	0
3	18	8	"hsa-miR-296-5p"	"168708"	16820	6770	100	32	33	6	18	34	34	34	6	17	11	2	0	103	93	40	43	41	41	42	9	21	75	70	0	-0.032	-0.019	0.102	0.131	5.013	0.008	0.001	80	450	100	60	51	Error	-2	62	-1	52	2623	7453	-0.167	5.667	0	0	0
3	19	8	"hsa-miR-4796-5p"	"168621"	16990	6770	100	34	34	7	20	34	34	34	6	17	17	2	0	65	66	23	34	40	40	41	9	21	66	58	0	0.000	0.000	0.200	0.264	2.963	0.010	0.001	80	449	100	25	26	Error	0	25	0	26	2738	5249	0.000	2.778	0	0	0
3	20	8	"hsa-miR-4694-5p"	"168670"	17170	6770	100	34	35	7	20	34	34	34	6	17	21	5	0	78	87	51	58	40	40	41	9	21	61	56	0	0.000	0.021	0.208	0.234	5.223	0.018	0.009	80	452	100	38	48	Error	0	38	1	47	2772	6990	0.167	5.111	0	0	0
3	21	8	"hsa-miR-4681"	"168767"	17350	6770	100	33	32	5	15	34	34	34	6	17	5	0	0	57	61	26	42	41	41	42	9	21	53	47	0	-0.062	-0.100	0.563	0.339	4.931	-0.017	0.002	80	452	100	15	18	Error	-1	16	-2	20	2589	4907	-0.333	2.111	0	0	0
3	22	8	"hsa-miR-3150b-5p"	"168594"	17530	6770	100	36	36	6	16	34	34	34	6	17	20	1	0	83	77	30	38	40	40	41	8	19	72	68	0	0.047	0.054	0.141	0.177	5.101	0.055	0.035	80	509	100	45	39	-4.426	2	43	2	37	2841	6128	0.333	4.500	0	0	0
3	1	9	"hsa-miR-4532"	"168844"	13740	6960	100	36	35	6	17	35	35	36	6	16	15	1	0	1189	2587	2675	103	47	47	48	9	18	68	63	0	0.001	0.000	0.006	0.020	24.448	0.000	0.016	80	494	100	1143	2540	Error	1	1142	0	2540	2839	206939	-0.167	282.111	0	0	0
3	2	9	"hsa-miR-4528"	"168975"	13930	6960	100	35	35	6	17	35	35	35	6	17	11	5	0	42	43	8	18	47	47	47	10	21	3	0	0	0.000	0.000	0.667	0.702	2.616	0.168	0.035	80	462	100	-5	-4	Error	0	-5	0	-4	2770	3408	0.000	-0.400	0	0	0
3	3	9	"hsa-miR-2682-3p"	"168570"	14110	6960	100	33	34	6	17	34	34	34	6	17	13	0	0	58	76	43	56	47	47	48	10	20	50	42	0	-0.091	0.000	0.217	0.220	4.940	0.006	0.001	80	460	100	10	29	Error	-1	11	0	29	2717	6099	0.000	2.800	0	0	0
3	4	9	"hsa-miR-3129-3p"	"168649"	14290	6960	100	36	35	6	17	34	34	35	6	17	11	2	0	42	43	8	18	45	45	46	10	21	6	0	0	-0.667	-0.500	0.800	0.751	2.083	0.228	0.029	80	461	100	-1	-1	Error	2	-3	1	-2	2773	3404	0.000	-0.300	0	0	0
3	5	9	"hsa-miR-3618"	"168786"	14470	6970	100	34	35	6	17	35	35	35	6	17	15	3	0	50	52	15	28	45	45	46	10	21	31	21	0	-0.200	0.000	0.429	0.489	3.238	0.073	0.012	80	460	100	4	7	Error	-1	5	0	7	2803	4139	0.000	0.600	0	0	0
3	6	9	"hsa-miR-3972"	"169074"	14660	6960	100	33	34	6	17	34	34	35	6	17	17	1	0	70	66	21	31	45	45	46	9	19	63	58	0	-0.040	0.000	0.229	0.211	4.022	0.048	0.011	80	450	100	24	21	Error	-1	25	0	21	2713	5280	-0.167	2.222	0	0	0
3	7	9	"hsa-miR-4783-3p"	"169106"	14830	6970	100	34	34	6	17	34	34	34	6	17	20	1	0	64	71	31	43	45	45	45	9	20	57	50	0	0.000	0.000	0.217	0.284	5.311	-0.026	0.007	80	448	100	19	26	Error	0	19	0	26	2716	5646	0.000	2.889	0	0	0
3	8	9	"hsa-miR-4639-5p"	"169071"	15020	6960	100	34	34	7	20	34	34	34	6	17	16	5	0	54	58	20	34	45	45	45	9	20	48	33	0	0.000	0.000	0.357	0.397	2.412	0.006	0.000	80	462	100	9	13	Error	0	9	0	13	2755	4625	0.000	1.444	0	0	0
3	9	9	"hsa-miR-4637"	"168984"	15200	6960	100	35	35	6	17	34	34	34	6	17	15	2	0	41	41	8	19	44	44	44	9	20	5	0	0	-0.333	-0.333	0.641	0.689	2.489	0.271	0.036	80	452	100	-2	-2	Error	1	-3	1	-3	2774	3284	0.167	-0.333	0	0	0
3	10	9	"hsa-miR-4733-3p"	"169265"	15380	6960	100	34	34	6	17	34	34	34	6	17	17	2	0	90	83	36	43	43	43	44	9	20	68	62	0	0.000	0.000	0.121	0.161	5.133	0.004	0.000	80	431	100	47	40	Error	0	47	0	40	2747	6608	0.000	4.333	0	0	0
3	11	9	"hsa-miR-4790-3p"	"169099"	15550	6960	100	34	35	6	17	34	34	34	6	17	18	5	0	42	43	10	23	44	44	44	9	20	17	3	0	0.000	-1.000	0.583	0.728	3.477	0.069	0.004	80	430	100	-2	0	Error	0	-2	1	-1	2787	3412	0.167	-0.111	0	0	0
3	12	9	"hsa-miR-5047"	"169201"	15730	6960	100	35	35	6	17	34	34	34	6	17	16	3	0	46	45	9	20	43	43	44	9	20	21	5	0	0.333	0.500	0.643	0.717	3.357	0.035	0.001	80	462	100	4	3	-1.585	1	3	1	2	2771	3621	0.167	0.111	0	0	0
3	13	9	"hsa-miR-382-3p"	"169132"	15920	6960	100	36	34	6	17	35	35	34	6	17	7	0	0	77	91	47	51	43	43	43	9	20	66	57	0	0.029	-0.021	0.121	0.181	6.861	0.013	0.004	80	449	100	35	47	-5.087	1	34	-1	48	2724	7241	0.000	5.333	0	0	0
3	14	9	"hsa-miR-5687"	"169122"	16090	6960	100	33	34	7	20	34	34	34	6	17	15	5	0	44	44	10	22	42	42	43	9	20	23	5	0	-0.500	0.000	0.667	0.651	2.911	0.201	0.029	80	438	100	1	2	Error	-1	2	0	2	2727	3559	0.000	0.111	0	0	0
3	15	9	"hsa-miR-3064-5p"	"169227"	16270	6960	100	34	34	7	20	34	34	34	6	17	17	3	0	52	62	26	41	42	42	43	9	20	50	45	0	0.000	0.000	0.267	0.309	3.445	0.040	0.009	80	450	100	10	20	Error	0	10	0	20	2699	4943	0.000	2.111	0	0	0
3	16	9	"hsa-miR-4692"	"169289"	16450	6960	100	33	34	6	17	34	34	34	6	17	12	3	0	42	43	11	25	42	42	42	9	21	23	10	0	100000.000	0.000	0.889	0.794	3.618	0.290	0.085	80	452	100	-1	1	16.610	-1	0	0	1	2697	3454	0.000	0.111	0	0	0
3	17	9	"hsa-miR-4503"	"169308"	16640	6960	100	33	34	6	17	34	34	34	7	20	13	1	0	124	113	68	60	43	43	43	9	20	63	60	0	-0.012	0.000	0.091	0.122	4.786	0.022	0.024	80	442	100	80	70	Error	-1	81	0	70	2720	9052	0.000	7.778	0	0	0
3	18	9	"hsa-miR-4290"	"169282"	16820	6960	100	34	34	6	17	35	35	34	6	17	12	1	0	1113	840	616	73	42	42	43	9	20	76	72	0	-0.001	-0.001	0.005	0.021	14.960	0.001	0.003	80	442	100	1070	797	Error	-1	1071	-1	798	2744	67166	0.000	88.556	0	0	0
3	19	9	"hsa-miR-4445-3p"	"169172"	17000	6960	100	34	34	6	17	34	34	34	7	20	13	1	0	51	53	16	30	41	41	42	9	21	50	31	0	0.000	0.000	0.345	0.415	3.487	0.153	0.042	80	442	100	10	12	Error	0	10	0	12	2737	4202	0.000	1.222	0	0	0
3	20	9	"hsa-miR-4518"	"169199"	17180	6960	100	35	34	7	20	35	35	35	6	17	12	2	0	82	155	127	81	40	40	41	9	21	61	56	0	0.000	-0.009	0.158	0.130	9.083	0.006	0.006	80	442	100	42	114	Error	0	42	-1	115	2734	12436	-0.167	12.667	0	0	0
3	21	9	"hsa-miR-642b-5p"	"169034"	17360	6960	100	33	33	5	15	33	33	34	6	17	10	3	0	2718	1859	1401	75	41	41	41	8	19	83	76	0	0.000	0.000	0.005	0.012	17.475	-0.001	0.020	80	442	100	2677	1818	Error	0	2677	0	1818	2609	148739	-0.167	227.250	0	0	0
3	22	9	"hsa-miR-5590-3p"	"169173"	17540	6980	100	36	35	7	20	34	34	34	6	17	22	7	0	41	44	10	22	40	40	40	8	20	28	13	0	2.000	0.250	0.800	0.897	3.148	0.419	0.102	80	465	100	3	5	1.000	2	1	1	4	2817	3486	0.167	0.500	0	0	0
3	1	10	"Empty"	"0"	13750	7150	100	35	36	6	16	35	35	35	6	17	20	2	0	47	49	9	18	46	46	47	10	21	20	3	0	0.000	0.333	0.727	0.850	3.143	0.046	0.003	80	484	100	1	4	Error	0	1	1	3	2884	3921	0.167	0.200	0	0	0
3	2	10	"hsa-miR-4766-3p"	"169231"	13930	7150	100	36	36	6	16	35	35	35	6	17	18	5	0	46	47	10	21	46	46	47	11	23	18	1	0	100000.000	1.000	0.536	0.620	2.454	0.018	0.000	80	452	100	1	2	16.610	1	0	1	1	2903	3764	0.167	0.000	0	0	0
3	3	10	"hsa-miR-4676-3p"	"169315"	14110	7150	100	34	34	6	17	35	35	35	6	17	16	0	0	45	45	9	20	47	47	47	11	23	6	3	0	0.500	0.500	0.641	0.674	2.427	0.119	0.023	80	452	100	-3	-3	-1.000	-1	-2	-1	-2	2736	3628	-0.167	-0.182	0	0	0
3	4	10	"hsa-miR-520b/hsa-miR-520c-3p"	"169005"	14290	7150	100	35	35	6	17	35	35	35	6	17	15	0	0	48	50	13	26	45	45	46	9	19	30	16	0	0.000	0.000	0.426	0.519	2.859	0.172	0.058	80	452	100	3	5	Error	0	3	0	5	2802	3986	0.000	0.444	0	0	0
3	5	10	""	"168580"	14480	7150	100	34	35	6	17	35	35	35	6	17	12	2	0	71	84	43	51	46	46	46	9	19	58	53	0	-0.040	0.000	0.200	0.247	4.862	0.013	0.003	80	430	100	24	38	Error	-1	25	0	38	2786	6692	0.000	4.222	0	0	0
3	6	10	""	"169246"	14650	7150	100	36	35	6	17	34	34	35	6	17	16	2	0	48	51	14	27	45	45	46	9	19	33	17	0	0.667	0.167	0.429	0.492	3.953	0.026	0.001	80	430	100	5	7	-0.585	2	3	1	6	2810	4057	0.000	0.556	0	0	0
3	7	10	""	"169291"	14830	7150	100	33	34	6	17	34	34	35	6	17	8	1	0	55	97	65	67	44	44	45	9	20	52	45	0	-0.091	0.000	0.125	0.158	5.140	-0.009	0.003	80	452	100	10	53	Error	-1	11	0	53	2707	7792	-0.167	5.778	0	0	0
3	8	10	""	"168888"	15020	7150	100	34	35	5	14	35	35	35	6	17	13	1	0	75	71	22	30	45	45	45	9	20	75	68	0	-0.033	0.000	0.133	0.149	3.250	0.007	0.000	80	462	100	29	26	Error	-1	30	0	26	2762	5670	0.000	2.889	0	0	0
3	9	10	"hsa-miRPlus-A1086"	"169416"	15200	7150	100	34	34	6	17	34	34	35	6	17	18	2	0	66	72	33	45	43	43	44	9	20	58	51	0	0.000	0.000	0.367	0.273	5.017	0.011	0.001	80	440	100	23	29	Error	0	23	0	29	2757	5749	-0.167	3.111	0	0	0
3	10	10	""	"168913"	15370	7140	100	34	34	6	17	34	34	34	6	17	12	1	0	934	701	534	76	44	44	44	8	18	73	70	0	0.000	0.000	0.008	0.019	11.685	0.000	0.000	80	439	100	890	657	Error	0	890	0	657	2743	56047	0.000	82.125	0	0	0
3	11	10	""	"169060"	15550	7140	100	35	35	6	17	34	34	34	6	17	13	3	0	642	482	382	79	43	43	44	9	20	70	66	0	0.002	0.002	0.010	0.031	11.934	0.000	0.000	80	451	100	600	440	-9.226	1	599	1	439	2761	38599	0.167	48.667	0	0	0
3	12	10	""	"169051"	15730	7150	100	34	34	6	17	34	34	34	6	17	12	3	0	294	290	235	81	43	43	43	8	18	67	65	0	0.000	0.000	0.107	0.088	9.211	-0.003	0.006	80	452	100	251	247	Error	0	251	0	247	2718	23163	0.000	30.875	0	0	0
3	13	10	""	"168604"	15910	7140	100	34	34	5	14	34	34	34	6	17	13	2	0	45	45	9	20	42	42	42	8	19	22	8	0	0.000	0.000	0.600	0.540	2.412	0.339	0.083	80	458	100	3	3	Error	0	3	0	3	2746	3627	0.000	0.375	0	0	0
3	14	10	"Empty"	"0"	16090	7140	100	35	35	6	17	34	34	34	6	17	15	3	0	42	43	8	18	42	42	43	9	20	15	3	0	100000.000	1.000	1.000	0.852	2.854	0.288	0.066	80	451	100	1	2	16.610	1	0	1	1	2760	3453	0.167	0.000	0	0	0
3	15	10	"Empty"	"0"	16270	7140	100	34	35	7	20	34	34	34	7	20	15	0	0	41	42	8	19	42	42	43	8	18	20	2	0	0.000	100000.000	0.895	0.787	2.874	0.612	0.128	80	451	100	-1	1	Error	0	-1	1	0	2766	3392	0.143	-0.125	0	0	0
3	16	10	"Empty"	"0"	16450	7140	100	35	34	6	17	34	34	34	7	20	10	0	0	42	42	9	21	42	42	42	9	21	16	1	0	100000.000	0.000	0.714	0.799	2.732	0.453	0.125	80	442	100	1	0	16.610	1	0	0	0	2746	3358	0.000	0.000	0	0	0
3	17	10	"Empty"	"0"	16630	7140	100	35	34	7	20	35	35	34	6	17	16	2	0	42	43	8	18	42	42	42	9	21	10	3	0	0.000	-1.000	0.855	0.934	2.924	0.443	0.102	80	442	100	0	0	Error	0	0	-1	1	2753	3420	0.000	0.111	0	0	0
3	18	10	"Empty"	"0"	16810	7140	100	34	34	7	20	34	34	34	7	20	17	0	0	43	43	10	23	42	42	43	9	20	21	2	0	0.000	0.000	0.794	0.661	2.716	0.406	0.092	80	451	100	1	1	Error	0	1	0	1	2740	3422	0.000	0.000	0	0	0
3	19	10	"Empty"	"0"	16990	7140	100	34	34	6	17	34	34	34	6	17	11	0	0	42	41	9	21	42	42	42	8	19	13	5	0	0.000	0.000	0.647	0.720	2.593	0.342	0.075	80	451	100	0	-1	Error	0	0	0	-1	2693	3311	0.000	-0.125	0	0	0
3	20	10	"Empty"	"0"	17170	7140	100	33	33	7	21	34	34	34	6	17	18	0	0	43	42	8	19	42	42	42	9	21	15	1	0	-1.000	100000.000	0.833	0.786	2.528	0.245	0.030	80	458	100	0	-1	Error	-1	1	-1	0	2677	3386	-0.167	0.000	0	0	0
3	21	10	"Empty"	"0"	17350	7140	100	35	35	6	17	34	34	34	6	17	17	3	0	43	44	9	20	42	42	42	8	19	23	2	0	1.000	0.500	0.750	0.769	3.313	0.283	0.036	80	451	100	2	3	0.000	1	1	1	2	2777	3511	0.167	0.250	0	0	0
3	22	10	"Empty"	"0"	17530	7140	100	33	34	6	17	33	33	34	6	17	16	5	0	40	41	8	19	41	41	41	8	19	12	6	0	0.000	100000.000	0.750	1.036	2.522	0.423	0.043	80	449	100	-1	1	Error	0	-1	1	0	2710	3288	0.000	0.000	0	0	0
3	1	11	"Empty"	"0"	13760	7340	100	35	35	5	14	35	35	35	6	17	11	0	0	46	45	9	20	46	46	47	9	19	12	1	0	0.000	0.000	0.364	0.427	2.518	0.076	0.003	80	492	100	0	-1	Error	0	0	0	-1	2837	3605	0.000	-0.222	0	0	0
3	2	11	"hsa-miR-425-5p"	"17608"	13940	7340	100	36	35	6	17	35	35	35	6	17	11	0	0	154	182	137	75	47	47	47	9	19	58	56	0	0.009	0.000	0.026	0.071	8.037	0.000	0.000	80	468	100	108	135	-6.741	1	107	0	135	2810	14587	0.000	15.000	0	0	0
3	3	11	"hsa-miR-125b-5p"	"30787"	14120	7340	100	35	35	6	17	36	36	36	6	16	7	2	0	9901	7889	6873	87	47	47	48	11	22	73	70	0	0.000	0.000	0.001	0.005	39.024	0.000	0.000	80	452	100	9853	7841	Error	-1	9854	-1	7842	2793	631094	-0.167	712.818	0	0	0
3	4	11	"hsa-miR-518e-3p"	"11159"	14300	7330	100	35	36	7	19	35	35	35	6	17	21	8	0	42	44	10	22	46	46	47	9	19	10	0	0	0.000	-0.500	0.652	0.597	3.003	0.077	0.003	80	451	100	-4	-1	Error	0	-4	1	-2	2842	3481	0.167	-0.333	0	0	0
3	5	11	""	"11218"	14480	7330	100	36	35	6	17	35	35	35	6	17	10	2	0	51	51	12	23	45	45	46	9	19	35	17	0	0.167	0.000	0.444	0.445	2.811	0.159	0.034	80	451	100	7	6	-2.585	1	6	0	6	2776	4058	0.000	0.556	0	0	0
3	6	11	""	"46572"	14660	7330	100	35	35	6	17	35	35	35	6	17	15	0	0	41	43	9	20	45	45	45	9	20	8	1	0	0.000	0.000	0.556	0.612	3.359	0.072	0.004	80	450	100	-4	-2	Error	0	-4	0	-2	2807	3440	0.000	-0.222	0	0	0
3	7	11	"ebv-miR-BART19-5p"	"42613"	14840	7340	100	34	35	6	17	34	34	35	6	17	15	5	0	55	55	17	30	44	44	45	9	20	51	38	0	0.000	0.091	0.400	0.361	2.389	0.125	0.037	80	449	100	11	12	Error	0	11	1	11	2786	4377	0.000	1.111	0	0	0
3	8	11	""	"42511"	15010	7340	100	34	34	6	17	34	34	35	6	17	12	2	0	46	47	11	23	44	44	44	9	20	28	8	0	0.000	0.000	0.857	0.880	3.726	0.164	0.036	80	448	100	2	3	Error	0	2	0	3	2685	3795	-0.167	0.333	0	0	0
3	9	11	""	"11217"	15190	7340	100	35	34	6	17	34	34	34	6	17	13	1	0	46	49	13	26	43	43	44	9	20	37	17	0	0.333	0.000	0.444	0.501	2.730	0.128	0.018	80	470	100	4	6	-1.585	1	3	0	6	2740	3893	0.000	0.556	0	0	0
3	10	11	""	"46712"	15380	7340	100	35	35	6	17	34	34	34	6	17	16	5	0	275	231	159	68	44	44	44	8	18	68	67	0	0.004	0.005	0.020	0.035	5.943	0.002	0.001	80	479	100	232	188	-7.852	1	231	1	187	2772	18460	0.167	23.375	0	0	0
3	11	11	"ebv-miR-BART1-5p"	"17541"	15560	7340	100	34	34	6	17	35	35	34	6	17	13	2	0	59	84	53	63	44	44	43	9	20	52	47	0	-0.067	-0.025	0.297	0.238	5.446	0.003	0.000	80	461	100	14	39	Error	-1	15	-1	40	2732	6707	0.000	4.556	0	0	0
3	12	11	""	"17596"	15740	7340	100	35	34	6	17	34	34	34	6	17	13	1	0	384	356	341	95	43	43	44	9	20	67	61	0	0.003	0.000	0.023	0.053	12.508	0.000	0.000	80	449	100	342	313	-8.414	1	341	0	313	2733	28477	0.000	34.667	0	0	0
3	13	11	""	"28250"	15910	7350	100	34	34	6	17	34	34	34	6	17	16	2	0	47	48	12	25	43	43	43	9	20	36	15	0	0.000	0.000	0.530	0.588	3.303	0.244	0.061	80	466	100	4	5	Error	0	4	0	5	2736	3820	0.000	0.556	0	0	0
3	14	11	"hsa-miR-372-3p"	"11084"	16100	7340	100	34	34	6	17	34	34	34	6	17	12	5	0	56	56	17	30	42	42	43	9	20	57	40	0	0.000	0.000	0.333	0.360	4.136	0.071	0.013	80	480	100	14	14	Error	0	14	0	14	2748	4469	0.000	1.444	0	0	0
3	15	11	"ebv-miR-BART16"	"17358"	16280	7340	100	33	34	7	20	34	34	35	6	17	16	5	0	52	150	136	90	42	42	42	9	21	53	43	0	-0.100	0.000	0.293	0.182	8.403	0.002	0.001	80	458	100	9	108	Error	-1	10	0	108	2749	12016	-0.167	12.000	0	0	0
3	16	11	"hsa-miR-592"	"17312"	16450	7330	100	34	34	7	20	34	34	34	6	17	18	3	0	45	46	11	23	42	42	42	8	19	33	15	0	0.000	0.000	0.523	0.535	2.295	0.246	0.037	80	456	100	3	4	Error	0	3	0	4	2727	3669	0.000	0.500	0	0	0
3	17	11	"hsa-miR-521"	"11171"	16630	7330	100	33	34	6	17	34	34	34	6	17	12	3	0	45	46	11	23	42	42	43	9	20	22	11	0	-0.333	0.000	0.667	0.723	3.691	0.229	0.037	80	478	100	2	4	Error	-1	3	0	4	2704	3641	0.000	0.333	0	0	0
3	18	11	""	"42803"	16820	7340	100	32	33	7	21	35	35	35	6	17	16	0	0	61	174	166	95	42	42	43	9	20	56	50	0	-0.158	-0.015	0.398	0.238	7.532	-0.001	0.000	80	479	100	16	130	Error	-3	19	-2	132	2665	13918	-0.333	14.556	0	0	0
3	19	11	"hsa-miR-621"	"46301"	17000	7340	100	34	34	6	17	35	35	35	7	20	11	0	0	41	42	10	23	42	42	43	9	20	15	5	0	1.000	100000.000	0.625	0.750	2.733	0.330	0.075	80	469	100	-2	-1	0.000	-1	-1	-1	0	2709	3336	-0.143	-0.111	0	0	0
3	20	11	""	"14289"	17180	7350	100	35	35	6	17	34	34	34	7	20	11	1	0	218	196	142	72	42	42	43	9	20	65	58	0	0.006	0.006	0.083	0.091	7.532	0.001	0.000	80	458	100	177	155	-7.459	1	176	1	154	2793	15640	0.143	17.000	0	0	0
3	21	11	"hsa-miR-21-3p"	"42524"	17360	7340	100	34	34	6	17	34	34	34	6	17	18	2	0	155	126	79	62	41	41	42	8	19	67	61	0	0.000	0.000	0.111	0.153	5.996	0.006	0.002	80	458	100	114	85	Error	0	114	0	85	2727	10098	0.000	10.500	0	0	0
3	22	11	"Empty"	"0"	17530	7330	100	35	35	7	20	34	34	34	6	17	17	5	0	41	41	9	21	41	41	41	8	19	17	1	0	100000.000	100000.000	0.800	0.793	2.789	0.473	0.084	80	480	100	1	1	16.610	1	0	1	0	2760	3285	0.167	0.000	0	0	0
3	1	12	"hsa-miR-361-5p"	"14301"	13760	7540	100	37	37	5	13	35	35	35	6	17	13	0	0	693	496	326	65	47	47	47	9	19	73	70	0	0.003	0.004	0.006	0.013	8.567	0.001	0.004	80	501	100	648	451	-8.335	2	646	2	449	2936	39703	0.333	49.889	0	0	0
3	2	12	"spike_control_v2_40"	"29001"	13940	7550	100	36	36	5	13	35	35	35	6	17	12	3	0	607	454	301	66	47	47	47	10	21	76	73	0	0.002	0.002	0.010	0.015	6.469	-0.001	0.003	80	447	100	561	408	-9.129	1	560	1	407	2875	36341	0.167	40.700	0	0	0
3	3	12	"hsa-miR-1229-3p"	"46689"	14110	7530	100	36	35	6	17	35	35	35	6	17	13	3	0	48	49	9	18	47	47	47	10	21	18	2	0	1.000	0.000	0.764	0.782	3.046	0.114	0.012	80	457	100	2	2	0.000	1	1	0	2	2794	3910	0.000	0.200	0	0	0
3	4	12	"hsa-miR-1324"	"46647"	14290	7530	100	36	36	6	16	35	35	35	6	17	17	2	0	42	42	7	16	46	46	46	9	19	3	0	0	-0.250	-0.250	0.757	0.656	3.022	0.074	0.005	80	495	100	-3	-3	Error	1	-4	1	-4	2857	3365	0.167	-0.444	0	0	0
3	5	12	""	"23524"	14490	7530	100	35	35	7	20	35	35	35	6	17	16	5	0	50	52	13	25	45	45	45	10	22	32	17	0	0.000	0.000	0.444	0.459	3.190	0.071	0.008	80	476	100	5	7	Error	0	5	0	7	2821	4159	0.000	0.700	0	0	0
3	6	12	""	"42611"	14660	7530	100	34	35	6	17	35	35	35	6	17	12	2	0	43	43	7	16	45	45	45	9	20	6	0	0	0.500	0.000	0.733	0.787	2.904	0.196	0.019	80	445	100	-3	-2	-1.000	-1	-2	0	-2	2762	3431	0.000	-0.222	0	0	0
3	7	12	"hsa-miR-744-3p"	"42970"	14830	7540	100	35	35	6	17	34	34	35	6	17	18	0	0	55	56	18	32	44	44	45	9	20	52	37	0	0.091	0.083	0.339	0.435	4.036	0.064	0.012	80	449	100	12	13	-3.459	1	11	1	12	2833	4491	0.000	1.222	0	0	0
3	8	12	"hsa-miR-574-5p"	"27740"	15010	7540	100	34	34	6	17	34	34	35	6	17	16	0	0	65	294	296	100	43	43	44	9	20	57	50	0	0.000	0.000	0.177	0.082	8.358	0.002	0.005	80	460	100	22	251	Error	0	22	0	251	2729	23498	-0.167	27.778	0	0	0
3	9	12	""	"46228"	15190	7540	100	35	35	7	20	35	35	35	6	17	17	3	0	399	521	471	90	44	44	44	9	20	62	60	0	0.000	0.000	0.020	0.055	15.776	0.002	0.012	80	479	100	355	477	Error	0	355	0	477	2768	41695	0.000	53.000	0	0	0
3	10	12	""	"11215"	15380	7540	100	35	35	6	17	35	35	35	6	17	13	2	0	70	78	39	50	43	43	44	9	20	61	56	0	0.000	0.000	0.111	0.133	5.235	0.014	0.003	80	470	100	27	35	Error	0	27	0	35	2794	6274	0.000	3.778	0	0	0
3	11	12	""	"11246"	15560	7530	100	35	35	5	14	35	35	35	6	17	10	0	0	54	58	18	31	43	43	44	9	20	55	38	0	0.000	0.000	0.333	0.303	3.750	0.082	0.020	80	449	100	11	15	Error	0	11	0	15	2760	4630	0.000	1.556	0	0	0
3	12	12	""	"17904"	15730	7540	100	35	35	6	17	34	34	34	6	17	17	5	0	407	396	360	90	43	43	43	9	20	65	62	0	0.003	0.003	0.035	0.062	13.285	0.000	0.000	80	449	100	365	354	-8.508	1	364	1	353	2780	31662	0.167	39.222	0	0	0
3	13	12	""	"11273"	15910	7540	100	36	36	6	16	34	34	35	6	17	23	3	0	68	230	219	95	42	42	43	9	20	58	56	0	0.077	0.011	0.172	0.129	7.156	0.002	0.001	80	452	100	28	190	-3.700	2	26	2	188	2852	18439	0.167	20.778	0	0	0
3	14	12	""	"19583"	16090	7540	100	34	34	7	20	34	34	34	6	17	15	5	0	137	150	104	69	43	43	43	9	20	67	58	0	0.000	0.000	0.133	0.114	6.930	0.007	0.007	80	461	100	94	107	Error	0	94	0	107	2728	12020	0.000	11.889	0	0	0
3	15	12	"hsa-miR-509-3p"	"11141"	16270	7540	100	34	34	6	17	34	34	34	6	17	12	2	0	47	47	11	23	42	42	43	9	20	32	10	0	0.000	0.000	0.545	0.658	2.959	0.284	0.077	80	471	100	5	5	Error	0	5	0	5	2727	3756	0.000	0.444	0	0	0
3	16	12	"hsa-miR-554"	"42766"	16460	7540	100	36	35	6	17	34	34	34	7	20	13	1	0	136	114	57	50	42	42	43	9	20	73	66	0	0.021	0.014	0.073	0.101	4.393	0.015	0.008	80	478	100	96	73	-5.555	2	94	1	72	2834	9120	0.143	7.889	0	0	0
3	17	12	""	"17896"	16640	7540	100	34	34	6	17	34	34	34	6	17	18	0	0	345	726	788	108	43	43	43	8	18	65	63	0	0.000	0.000	0.009	0.037	17.145	0.000	0.001	80	468	100	302	683	Error	0	302	0	683	2711	58097	0.000	85.375	0	0	0
3	18	12	"hsa-miR-1305"	"46501"	16820	7540	100	35	34	6	17	34	34	35	6	17	18	0	0	43	43	9	20	43	43	43	8	18	20	5	0	100000.000	0.000	1.000	0.855	2.891	0.378	0.029	80	460	100	1	0	16.610	1	0	0	0	2730	3468	-0.167	0.000	0	0	0
3	19	12	"hsa-miR-551a"	"17272"	17000	7540	100	34	35	6	17	34	34	35	6	17	17	5	0	118	109	53	48	43	43	43	8	18	73	71	0	0.000	0.015	0.114	0.139	4.514	0.012	0.005	80	460	100	75	67	Error	0	75	1	66	2769	8685	0.000	8.250	0	0	0
3	20	12	""	"42479"	17180	7530	100	35	35	7	20	34	34	34	6	17	20	6	0	55	57	16	28	42	42	42	8	19	58	41	0	0.077	0.067	0.400	0.359	3.780	0.137	0.041	80	430	100	14	16	-3.700	1	13	1	15	2820	4547	0.167	1.875	0	0	0
3	21	12	"hsa-miR-424-5p"	"42965"	17350	7540	100	35	35	7	20	34	34	34	6	17	17	3	0	233	233	188	80	41	41	42	8	19	65	60	0	0.005	0.005	0.031	0.073	9.022	0.001	0.000	80	457	100	193	193	-7.585	1	192	1	192	2797	18672	0.167	23.875	0	0	0
3	22	12	""	"42913"	17530	7530	100	34	34	6	17	34	34	34	6	17	17	1	0	46	50	16	32	41	41	42	9	21	42	28	0	0.000	0.000	0.500	0.486	3.025	0.160	0.046	80	500	100	5	9	Error	0	5	0	9	2727	4029	0.000	0.889	0	0	0
3	1	13	"hsa-miR-922"	"42683"	13750	7740	100	36	35	6	17	36	36	35	6	17	11	1	0	58	66	30	45	46	46	47	9	19	53	42	0	0.000	-0.050	0.231	0.236	4.354	0.054	0.023	80	483	100	12	19	Error	0	12	-1	20	2821	5260	0.000	2.111	0	0	0
3	2	13	""	"28450"	13930	7730	100	36	36	6	16	35	35	35	6	17	16	2	0	852	603	425	70	45	45	45	10	22	78	75	0	0.001	0.002	0.010	0.019	8.686	0.001	0.005	80	413	100	808	559	-9.656	1	807	1	558	2857	48251	0.167	55.800	0	0	0
3	3	13	"spike_control_v2_37"	"28684"	14110	7740	100	34	34	5	14	35	35	35	6	17	8	1	0	368	543	495	91	44	44	46	10	21	65	58	0	-0.003	-0.002	0.250	0.089	10.895	-0.002	0.010	80	460	100	323	498	Error	-1	324	-1	499	2723	43422	-0.167	49.700	0	0	0
3	4	13	""	"46514"	14290	7740	100	34	35	6	17	34	34	35	7	20	13	2	0	2305	4928	5099	103	45	45	46	10	21	66	58	0	0.000	0.000	0.002	0.012	36.656	0.000	0.002	80	478	100	2260	4884	Error	0	2260	1	4883	2810	394275	0.000	488.200	0	0	0
3	5	13	"hsa-miR-181a-5p"	"42865"	14480	7730	100	35	35	6	17	34	34	35	7	20	16	0	0	1242	975	770	78	45	45	45	9	20	72	70	0	0.001	0.001	0.006	0.021	15.910	0.000	0.000	80	459	100	1198	931	Error	1	1197	1	930	2786	78035	0.000	103.333	0	0	0
3	6	13	""	"42894"	14650	7730	100	35	35	7	20	35	35	35	6	17	15	1	0	121	131	93	70	45	45	45	9	20	63	57	0	0.000	0.000	0.102	0.153	7.059	-0.002	0.000	80	459	100	76	86	Error	0	76	0	86	2792	10493	0.000	9.556	0	0	0
3	7	13	"hsa-miR-302b-5p"	"42667"	14840	7730	100	35	35	6	17	34	34	35	6	17	15	2	0	57	55	15	27	43	43	44	9	20	55	38	0	0.071	0.083	0.382	0.367	3.727	0.116	0.032	80	462	100	15	13	-3.807	1	14	1	12	2769	4388	0.000	1.222	0	0	0
3	8	13	"hsa-miR-130a-3p"	"10138"	15020	7730	100	35	34	6	17	34	34	34	6	17	18	0	0	1339	952	727	76	43	43	44	9	20	75	72	0	0.001	0.000	0.006	0.015	13.728	-0.001	0.002	80	452	100	1297	909	Error	1	1296	0	909	2751	76170	0.000	100.889	0	0	0
3	9	13	""	"30681"	15200	7740	100	35	34	6	17	34	34	34	6	17	17	1	0	168	156	101	64	44	44	44	9	20	66	63	0	0.008	0.000	0.050	0.086	7.130	-0.002	0.000	80	439	100	125	112	-6.954	1	124	0	112	2741	12485	0.000	12.444	0	0	0
3	10	13	""	"30831"	15370	7730	100	35	35	6	17	34	34	34	6	17	13	2	0	68	88	48	54	42	42	43	9	20	60	53	0	0.038	0.022	0.085	0.131	4.339	0.013	0.004	80	456	100	27	47	-4.700	1	26	1	46	2787	7015	0.167	5.000	0	0	0
3	11	13	"hsa-miR-1298-5p"	"46381"	15550	7730	100	34	35	6	17	34	34	35	6	17	20	2	0	723	510	394	77	42	42	43	9	20	76	71	0	0.000	0.002	0.030	0.038	10.042	-0.001	0.001	80	469	100	681	469	Error	0	681	1	468	2783	40811	0.000	51.889	0	0	0
3	12	13	"hsa-miR-26b-3p"	"42523"	15730	7730	100	33	34	6	17	34	34	34	6	17	13	3	0	53	62	24	38	41	41	41	9	21	53	45	0	-0.083	0.000	0.563	0.363	4.244	0.044	0.010	80	460	100	11	21	Error	-1	12	0	21	2701	4944	0.000	2.333	0	0	0
3	13	13	"hsa-miR-450b-3p"	"42892"	15910	7730	100	35	35	7	20	34	34	34	6	17	17	3	0	46	47	11	23	43	43	43	9	20	28	12	0	0.333	0.250	0.431	0.524	3.207	0.175	0.017	80	462	100	4	5	-1.585	1	3	1	4	2773	3778	0.167	0.444	0	0	0
3	14	13	"ebv-miR-BART9-5p"	"42824"	16100	7730	100	34	34	6	17	35	35	34	6	17	10	2	0	147	135	88	65	43	43	43	8	18	63	60	0	-0.010	-0.011	0.059	0.104	7.196	0.005	0.002	80	450	100	103	91	Error	-1	104	-1	92	2697	10801	0.000	11.500	0	0	0
3	15	13	"kshv-miR-K12-4-5p"	"17606"	16270	7730	100	33	33	6	18	34	34	34	6	17	11	0	0	50	51	14	27	42	42	42	9	21	46	26	0	-0.125	-0.111	0.500	0.399	2.411	0.107	0.019	80	440	100	7	8	Error	-1	8	-1	9	2662	4084	-0.167	1.000	0	0	0
3	16	13	""	"42927"	16450	7730	100	34	34	6	17	34	34	34	6	17	11	0	0	55	108	87	80	42	42	42	9	21	53	47	0	0.000	0.000	0.223	0.238	6.861	0.002	0.000	80	462	100	13	66	Error	0	13	0	66	2693	8651	0.000	7.333	0	0	0
3	17	13	""	"42861"	16640	7730	100	35	35	7	20	35	35	35	7	20	15	2	0	142	129	71	55	42	42	42	9	21	71	66	0	0.000	0.000	0.064	0.092	5.976	0.007	0.003	80	451	100	100	87	Error	0	100	0	87	2789	10289	0.000	9.667	0	0	0
3	18	13	"hsa-miR-1277-3p"	"46925"	16810	7730	100	35	35	7	20	34	34	34	6	17	18	5	0	43	43	10	23	42	42	42	8	19	20	5	0	1.000	1.000	0.571	0.581	2.725	0.290	0.040	80	440	100	2	2	0.000	1	1	1	1	2793	3451	0.167	0.125	0	0	0
3	19	13	"hsa-miR-1202"	"46832"	16990	7730	100	34	34	7	20	34	34	34	6	17	17	5	0	43	43	9	20	42	42	42	9	21	15	2	0	0.000	0.000	0.893	0.836	3.066	0.342	0.093	80	452	100	1	1	Error	0	1	0	1	2729	3407	0.000	0.111	0	0	0
3	20	13	""	"42614"	17170	7720	100	33	33	6	18	34	34	34	6	17	10	1	0	123	111	63	56	42	42	43	9	20	65	61	0	-0.012	-0.014	0.077	0.144	6.627	-0.001	0.000	80	461	100	80	68	Error	-1	81	-1	69	2668	8887	-0.167	7.556	0	0	0
3	21	13	"hsa-miR-718"	"146064"	17350	7740	100	35	34	7	20	34	34	34	6	17	21	1	0	69	65	25	38	42	42	42	9	21	55	52	0	0.037	0.000	0.254	0.271	4.064	0.037	0.009	80	450	100	28	23	-4.755	1	27	0	23	2758	5232	0.000	2.556	0	0	0
3	22	13	"hsa-miR-1914-5p"	"146091"	17530	7730	100	33	34	7	20	34	34	34	6	17	20	2	0	146	124	74	59	41	41	42	8	19	70	62	0	-0.010	0.000	0.124	0.159	6.686	-0.006	0.002	80	492	100	104	83	Error	-1	105	0	83	2720	9896	0.000	10.250	0	0	0
3	1	14	"hsa-miR-1307-5p"	"42780"	13750	7920	100	34	35	7	20	36	36	35	6	17	11	1	0	92	86	38	44	45	45	46	9	19	66	63	0	-0.043	-0.024	0.154	0.199	4.542	0.010	0.002	80	506	100	45	40	Error	-2	47	-1	41	2785	6890	0.000	4.444	0	0	0
3	2	14	""	"145866"	13970	7890	100	35	35	6	17	35	35	35	6	17	17	5	0	43	44	10	22	44	44	45	10	22	8	5	0	0.000	0.000	0.667	0.553	2.947	0.156	0.023	80	437	100	-1	0	Error	0	-1	0	0	2837	3552	0.000	-0.100	0	0	0
3	3	14	"SNORD48"	"46205"	14120	7930	100	36	36	7	19	35	35	36	6	16	18	5	0	777	529	399	75	45	45	46	9	19	72	70	0	0.001	0.002	0.010	0.029	12.396	0.000	0.000	80	386	100	733	485	-9.516	1	732	1	484	2857	42285	0.000	53.667	0	0	0
3	4	14	"spike_control_v2_35"	"28568"	14290	7930	100	35	35	7	20	35	35	35	6	17	20	1	0	295	232	168	72	45	45	46	10	21	63	61	0	0.000	0.000	0.025	0.071	8.621	0.001	0.000	80	404	100	250	187	Error	0	250	0	187	2773	18541	0.000	18.600	0	0	0
3	5	14	"spike_control_v2_42"	"29138"	14470	7920	100	35	35	6	17	35	35	35	6	17	16	0	0	2105	1539	1251	81	44	44	44	9	20	73	72	0	0.000	0.000	0.004	0.017	21.901	0.000	0.003	80	461	100	2061	1495	Error	0	2061	0	1495	2781	123101	0.000	166.111	0	0	0
3	6	14	""	"146192"	14650	7920	100	35	35	6	17	35	35	35	6	17	11	1	0	515	415	247	59	44	44	44	9	20	81	78	0	0.000	0.000	0.014	0.026	6.471	0.001	0.002	80	460	100	471	371	Error	0	471	0	371	2770	33174	0.000	41.222	0	0	0
3	7	14	""	"42802"	14830	7920	100	36	35	6	17	34	34	34	6	17	15	2	0	135	115	70	60	43	43	43	8	18	61	58	0	0.022	0.014	0.072	0.121	6.032	0.020	0.023	80	452	100	94	73	-5.524	2	92	1	72	2788	9226	0.167	9.000	0	0	0
3	8	14	""	"145872"	15010	7920	100	33	34	6	17	34	34	34	6	17	10	2	0	44	45	11	24	43	43	44	9	20	26	6	0	-1.000	0.000	0.578	0.656	3.104	0.274	0.069	80	461	100	0	2	Error	-1	1	0	2	2692	3562	0.000	0.111	0	0	0
3	9	14	""	"146036"	15190	7920	100	33	34	6	17	34	34	34	6	17	18	3	0	41	42	8	19	42	42	43	9	20	8	3	0	1.000	0.000	1.000	0.814	2.629	0.156	0.023	80	453	100	-2	0	0.000	-1	-1	0	0	2753	3339	0.000	-0.111	0	0	0
3	10	14	""	"146017"	15380	7940	100	35	35	6	17	34	34	34	6	17	13	2	0	44	45	9	20	42	42	42	9	21	23	3	0	0.500	0.333	0.455	0.543	3.638	0.198	0.032	80	445	100	3	4	-1.000	1	2	1	3	2768	3591	0.167	0.333	0	0	0
3	11	14	"spike_control_v2_34"	"28488"	15550	7930	100	34	34	7	20	34	34	34	6	17	21	3	0	238	730	756	103	42	42	42	9	21	63	61	0	0.000	0.000	0.029	0.068	14.658	0.000	0.001	80	438	100	196	688	Error	0	196	0	688	2742	58392	0.000	76.444	0	0	0
3	12	14	"hsa-miRPlus-B1114"	"145934"	15730	7930	100	34	34	6	17	34	34	34	6	17	16	2	0	79	91	55	60	42	42	42	8	19	57	53	0	0.000	0.000	0.125	0.168	4.841	0.005	0.001	80	470	100	37	49	Error	0	37	0	49	2731	7313	0.000	6.125	0	0	0
3	13	14	"hsa-miR-449c-3p"	"146020"	15910	7920	100	34	34	7	20	34	34	34	6	17	18	5	0	40	42	10	23	42	42	42	8	19	18	7	0	0.000	0.000	0.667	0.713	3.051	0.173	0.014	80	452	100	-2	0	Error	0	-2	0	0	2743	3370	0.000	0.000	0	0	0
3	14	14	"spike_control_v2_40"	"29001"	16090	7920	100	34	34	6	17	34	34	34	7	20	13	2	0	615	445	372	83	41	41	42	9	21	66	62	0	0.000	0.000	0.063	0.048	11.728	-0.001	0.001	80	453	100	574	404	Error	0	574	0	404	2747	35563	0.000	44.778	0	0	0
3	15	14	"spike_control_v2_31"	"28098"	16270	7920	100	34	34	6	17	34	34	34	7	20	15	1	0	1027	746	632	84	41	41	41	9	21	65	62	0	0.000	0.000	0.008	0.032	20.257	0.001	0.002	80	462	100	986	705	Error	0	986	0	705	2736	59682	0.000	78.333	0	0	0
3	16	14	"hsa_negative_control_1"	"14258"	16460	7920	100	35	35	6	17	34	34	34	6	17	20	5	0	51	52	15	28	41	41	42	9	21	50	26	0	0.100	0.091	0.469	0.451	2.919	0.116	0.032	80	436	100	11	12	-3.322	1	10	1	11	2790	4137	0.167	1.111	0	0	0
3	17	14	""	"145660"	16620	7920	100	35	35	6	17	34	34	34	6	17	23	3	0	85	506	557	110	42	42	42	8	19	61	55	0	0.023	0.002	0.144	0.071	12.237	0.001	0.001	80	439	100	44	465	-5.426	1	43	1	464	2798	40451	0.167	58.000	0	0	0
3	18	14	"ebv-miR-BART21-3p"	"145990"	16810	7920	100	34	34	6	17	34	34	34	6	17	16	0	0	63	69	30	43	41	41	42	9	21	61	53	0	0.000	0.000	0.179	0.231	4.128	0.044	0.018	80	462	100	22	28	Error	0	22	0	28	2713	5512	0.000	3.000	0	0	0
3	19	14	""	"146003"	16990	7920	100	34	34	6	17	34	34	34	6	17	18	0	0	57	58	19	32	41	41	42	9	21	57	48	0	0.000	0.000	0.315	0.310	2.963	0.064	0.016	80	452	100	16	17	Error	0	16	0	17	2750	4603	0.000	1.778	0	0	0
3	20	14	"hsa-miR-516a-3p/hsa-miR-516b-3p"	"145717"	17180	7920	100	33	34	5	14	34	34	34	6	17	12	1	0	46	47	12	25	42	42	43	9	20	36	15	0	-0.250	0.000	0.444	0.451	2.624	0.187	0.049	80	461	100	3	5	Error	-1	4	0	5	2723	3759	0.000	0.444	0	0	0
3	21	14	""	"145944"	17360	7920	100	33	34	6	17	34	34	34	6	17	16	2	0	2710	1916	1424	74	42	42	42	10	23	81	78	0	0.000	0.000	0.003	0.008	13.612	0.000	0.000	80	420	100	2667	1874	Error	-1	2668	0	1874	2699	153245	0.000	187.400	0	0	0
3	22	14	"ebv-miR-BART2-3p"	"145984"	17530	7920	100	35	34	7	20	34	34	34	6	17	22	1	0	54	94	70	74	41	41	42	9	21	56	43	0	0.077	0.000	0.165	0.216	6.847	0.010	0.005	80	462	100	14	53	-3.700	1	13	0	53	2743	7537	0.000	5.778	0	0	0
3	1	15	""	"145760"	13750	8110	100	35	36	6	16	35	35	35	6	17	15	3	0	797	1086	1006	92	45	45	46	9	19	68	63	0	0.000	0.001	0.008	0.026	15.551	0.000	0.001	80	493	100	752	1042	Error	0	752	1	1041	2865	86906	0.167	115.556	0	0	0
3	2	15	"hsa-miR-376a-3p"	"146009"	13930	8120	100	35	36	5	13	35	35	35	6	17	15	1	0	118	106	51	48	45	45	46	10	21	68	65	0	0.000	0.016	0.085	0.114	4.348	0.024	0.022	80	464	100	73	62	Error	0	73	1	61	2863	8483	0.167	6.000	0	0	0
3	3	15	"hsa-miR-526b-3p"	"145785"	14110	8100	100	34	35	6	17	35	35	35	6	17	16	0	0	42	42	9	21	45	45	45	9	20	7	1	0	0.333	0.000	0.606	0.667	2.681	0.175	0.024	80	430	100	-4	-3	-1.585	-1	-3	0	-3	2775	3384	0.000	-0.333	0	0	0
3	4	15	"hsa-miR-369-5p"	"145641"	14290	8090	100	36	35	6	17	35	35	35	6	17	11	0	0	47	48	13	27	45	45	45	9	20	22	15	0	0.500	0.000	0.500	0.385	2.862	0.101	0.013	80	436	100	3	3	-1.000	1	2	0	3	2829	3866	0.000	0.333	0	0	0
3	5	15	"spike_control_v2_29"	"27968"	14480	8120	100	36	35	7	20	35	35	34	6	17	15	2	0	1868	1227	980	79	44	44	45	9	20	71	70	0	0.001	0.000	0.003	0.012	14.642	0.000	0.000	80	451	100	1825	1183	Error	1	1824	0	1183	2824	98139	0.167	131.333	0	0	0
3	6	15	"hsa-miR-658"	"145842"	14650	8120	100	35	34	6	17	34	34	35	6	17	15	1	0	53	57	22	38	44	44	44	9	20	48	36	0	0.111	0.000	0.367	0.317	4.168	0.030	0.003	80	438	100	10	13	-3.170	1	9	0	13	2728	4584	-0.167	1.444	0	0	0
3	7	15	"hsa-miR-30a-5p"	"146086"	14830	8110	100	34	35	5	14	34	34	34	6	17	12	3	0	1631	1147	939	81	43	43	43	8	18	73	73	0	0.000	0.001	0.006	0.016	13.445	0.001	0.008	80	462	100	1588	1105	Error	0	1588	1	1104	2761	91782	0.167	138.000	0	0	0
3	8	15	"hsa-miR-518a-5p/hsa-miR-527"	"145905"	15020	8120	100	35	35	7	20	34	34	34	6	17	23	5	0	112	99	48	48	42	42	43	9	20	71	65	0	0.014	0.018	0.101	0.144	4.997	0.012	0.004	80	437	100	71	58	-6.129	1	70	1	57	2790	7959	0.167	6.222	0	0	0
3	9	15	"hsa-miR-548u"	"147854"	15190	8110	100	34	34	6	17	34	34	34	6	17	12	5	0	43	42	8	19	43	43	43	9	20	11	1	0	0.000	0.000	0.545	0.581	2.626	0.356	0.082	80	430	100	0	-1	Error	0	0	0	-1	2711	3373	0.000	-0.111	0	0	0
3	10	15	"hsa-miR-3143"	"147835"	15370	8110	100	35	34	7	20	34	34	34	6	17	21	3	0	45	46	11	23	42	42	42	8	19	30	12	0	0.333	0.000	0.683	0.691	3.053	0.178	0.021	80	441	100	4	4	-1.585	1	3	0	4	2756	3666	0.000	0.500	0	0	0
3	11	15	""	"147510"	15560	8110	100	36	36	7	19	34	34	34	6	17	27	5	0	2175	1755	1374	78	42	42	42	9	21	76	70	0	0.001	0.001	0.003	0.009	17.708	0.000	0.004	80	415	100	2135	1715	Error	2	2133	2	1713	2897	140399	0.333	190.333	0	0	0
3	12	15	"hsa-miR-4327"	"147796"	15710	8130	100	34	35	7	20	34	34	34	6	17	21	3	0	42	42	10	23	41	41	41	8	19	21	6	0	0.000	1.000	0.817	0.957	2.877	0.204	0.017	80	435	100	1	2	Error	0	1	1	1	2777	3381	0.167	0.125	0	0	0
3	13	15	"hsa-miR-4317"	"147776"	15920	8110	100	34	34	7	20	34	34	34	6	17	15	2	0	189	379	349	92	41	41	41	8	19	66	58	0	0.000	0.000	0.040	0.081	13.520	0.001	0.001	80	489	100	148	338	Error	0	148	0	338	2695	30324	0.000	42.250	0	0	0
3	14	15	"hsv2-miR-H9-3p"	"147840"	16110	8110	100	36	35	6	17	34	34	34	6	17	15	3	0	129	118	54	45	41	41	42	11	26	81	75	0	0.023	0.013	0.063	0.069	3.259	0.015	0.010	80	451	100	90	78	-5.459	2	88	1	77	2795	9427	0.167	6.909	0	0	0
3	15	15	"kshv-miR-K12-7-5p"	"147901"	16280	8110	100	35	34	7	20	34	34	35	7	20	11	0	0	44	43	10	23	40	40	41	10	24	23	6	0	0.250	0.000	0.700	0.601	3.065	0.168	0.037	80	430	100	5	3	-2.000	1	4	0	3	2724	3452	-0.143	0.200	0	0	0
3	16	15	"hsa-miR-3160-3p"	"147941"	16460	8110	100	33	34	7	20	34	34	34	6	17	21	3	0	46	51	16	31	40	40	41	9	21	40	32	0	-0.167	0.000	0.450	0.571	3.151	0.157	0.052	80	452	100	5	11	Error	-1	6	0	11	2733	4094	0.000	1.111	0	0	0
3	17	15	"hsa-miR-4279"	"147767"	16650	8110	100	35	35	7	20	34	34	34	6	17	18	6	0	4264	2940	2236	76	41	41	42	9	21	77	73	0	0.000	0.000	0.002	0.007	15.821	0.000	0.003	80	442	100	4224	2900	Error	1	4223	1	2899	2807	235234	0.167	322.000	0	0	0
3	18	15	"hsa-miR-4326"	"147832"	16820	8110	100	34	34	7	20	34	34	34	6	17	15	1	0	54	69	34	49	41	41	41	8	19	53	47	0	0.000	0.000	0.273	0.292	4.693	0.060	0.038	80	430	100	13	28	Error	0	13	0	28	2725	5530	0.000	3.500	0	0	0
3	19	15	"hsa-miR-3201"	"147851"	17000	8100	100	35	35	6	17	34	34	34	6	17	18	2	0	79	196	179	91	41	41	42	8	19	61	52	0	0.026	0.006	0.096	0.107	7.528	0.007	0.018	80	442	100	39	156	-5.248	1	38	1	155	2765	15644	0.167	19.250	0	0	0
3	20	15	"hsa-miR-4255"	"147706"	17180	8100	100	33	34	5	14	33	33	34	6	17	20	1	0	106	109	67	61	41	41	42	9	21	62	60	0	0.000	0.015	0.085	0.132	5.908	0.001	0.000	80	451	100	65	69	Error	0	65	1	68	2736	8687	0.000	7.444	0	0	0
3	21	15	"hsa-miR-3169"	"147821"	17360	8100	100	34	34	7	20	34	34	34	6	17	17	5	0	43	44	10	22	40	40	41	9	21	32	8	0	0.000	0.000	0.683	0.732	3.362	0.292	0.057	80	461	100	3	4	Error	0	3	0	4	2730	3514	0.000	0.333	0	0	0
3	22	15	"hsa-miR-3138"	"147654"	17550	8100	100	35	35	6	17	34	34	34	6	17	18	6	0	47	51	14	27	41	41	41	9	21	40	23	0	0.167	0.100	0.458	0.483	4.003	0.132	0.026	80	492	100	7	11	-2.585	1	6	1	10	2776	4047	0.167	1.111	0	0	0
3	1	16	"hsa-miR-4304"	"147623"	13760	8310	100	36	36	5	13	35	35	35	6	17	16	1	0	49	51	14	27	45	45	46	9	19	36	16	0	0.250	0.167	0.381	0.402	3.271	0.108	0.022	80	458	100	5	7	-2.000	1	4	1	6	2897	4048	0.167	0.556	0	0	0
3	2	16	"hsv2-miR-H7-5p"	"147836"	13940	8300	100	34	34	6	17	35	35	35	6	17	11	1	0	303	479	439	91	45	45	46	10	21	66	61	0	-0.004	-0.002	0.017	0.048	13.687	-0.001	0.003	80	420	100	257	433	Error	-1	258	-1	434	2709	38295	-0.167	43.300	0	0	0
3	3	16	"hsa-miR-888-3p"	"148683"	14110	8290	100	35	35	6	17	35	35	35	6	17	12	1	0	44	43	9	20	44	44	45	9	20	11	3	0	0.000	0.000	0.692	0.736	2.918	0.234	0.038	80	440	100	0	-1	Error	0	0	0	-1	2792	3466	0.000	-0.222	0	0	0
3	4	16	"hsa-miR-3939"	"148467"	14290	8290	100	34	35	6	17	35	35	35	6	17	13	1	0	44	44	8	18	44	44	45	9	20	11	0	0	100000.000	0.000	0.800	0.621	2.812	0.165	0.020	80	470	100	-1	0	16.610	-1	0	0	0	2785	3525	0.000	-0.111	0	0	0
3	5	16	"spike_control_v1_a"	"14261"	14480	8300	100	35	34	6	17	35	35	35	6	17	11	1	0	56	59	21	35	44	44	45	9	20	51	42	0	0.000	-0.067	0.261	0.311	4.237	0.001	0.000	80	440	100	12	14	Error	0	12	-1	15	2747	4737	-0.167	1.556	0	0	0
3	6	16	"hsa-miRPlus-K1303*"	"147986"	14650	8300	100	34	34	5	14	34	34	35	6	17	8	0	0	65	102	69	67	44	44	44	9	20	55	50	0	0.000	0.000	0.080	0.132	6.069	-0.001	0.000	80	440	100	21	58	Error	0	21	0	58	2719	8131	-0.167	6.444	0	0	0
3	7	16	""	"148319"	14840	8300	100	35	35	6	17	34	34	34	6	17	17	1	0	73	93	55	59	43	43	43	9	20	57	51	0	0.033	0.020	0.105	0.159	5.175	0.012	0.005	80	450	100	31	51	-4.907	1	30	1	50	2806	7437	0.167	5.556	0	0	0
3	8	16	"hsa-miR-3942-5p"	"148387"	15010	8290	100	35	35	7	20	34	34	34	6	17	13	3	0	43	43	9	20	42	42	43	9	20	17	6	0	1.000	1.000	0.667	0.792	3.248	0.208	0.020	80	418	100	2	2	0.000	1	1	1	1	2765	3475	0.167	0.000	0	0	0
3	9	16	""	"148658"	15190	8290	100	35	35	6	17	34	34	34	6	17	20	1	0	47	47	11	23	42	42	42	8	19	40	13	0	0.200	0.200	0.500	0.492	2.704	0.249	0.063	80	461	100	6	6	-2.322	1	5	1	5	2787	3735	0.167	0.625	0	0	0
3	10	16	""	"148004"	15390	8300	100	34	34	6	17	35	35	35	6	17	8	1	0	121	107	53	49	41	41	42	8	19	75	68	0	-0.013	-0.015	0.100	0.144	5.942	-0.006	0.001	80	450	100	79	65	Error	-1	80	-1	66	2716	8525	-0.167	8.125	0	0	0
3	11	16	""	"148671"	15560	8300	100	35	35	6	17	35	35	35	6	17	8	2	0	83	231	390	168	41	41	42	9	21	56	52	0	0.000	0.000	0.080	0.075	12.163	0.001	0.000	80	440	100	42	190	Error	0	42	0	190	2762	18443	0.000	21.000	0	0	0
3	12	16	"hsa-miR-3941"	"148285"	15750	8300	100	33	34	6	17	34	34	35	6	17	15	0	0	225	192	111	57	41	41	42	8	19	81	77	0	-0.005	0.000	0.032	0.046	5.892	0.004	0.003	80	434	100	183	151	Error	-1	184	0	151	2713	15355	-0.167	18.750	0	0	0
3	13	16	"hsa-miR-3937"	"148466"	15920	8300	100	34	34	6	17	34	34	34	6	17	16	1	0	42	42	9	21	41	41	41	8	19	25	2	0	0.000	0.000	0.861	0.805	2.879	0.220	0.010	80	430	100	1	1	Error	0	1	0	1	2733	3340	0.000	0.125	0	0	0
3	14	16	"hsa-miR-483-3p"	"148682"	16100	8300	100	35	35	7	20	34	34	34	6	17	18	6	0	5488	4030	3308	82	41	41	41	8	19	87	81	0	0.000	0.000	0.001	0.006	26.296	0.000	0.000	80	452	100	5448	3990	Error	1	5447	1	3989	2772	322382	0.167	498.625	0	0	0
3	15	16	"hsa-miR-3665"	"148264"	16280	8290	100	34	34	6	17	34	34	34	7	20	15	1	0	53	60	24	40	40	40	41	10	24	55	41	0	0.000	0.000	0.313	0.312	3.343	0.064	0.018	80	442	100	13	20	Error	0	13	0	20	2755	4766	0.000	1.900	0	0	0
3	16	16	"hsa-miR-34b-3p"	"148640"	16460	8290	100	34	34	7	20	33	33	34	6	17	21	6	0	50	50	14	28	41	41	41	8	19	50	25	0	0.111	0.111	0.592	0.503	3.547	0.175	0.043	80	458	100	10	10	-3.170	1	9	1	9	2733	4015	0.000	1.125	0	0	0
3	17	16	"hsa-miR-3651"	"148327"	16640	8290	100	34	34	6	17	34	34	34	7	20	13	0	0	208	209	153	73	42	42	41	8	19	65	62	0	0.000	0.000	0.137	0.119	12.183	-0.001	0.000	80	442	100	166	167	Error	0	166	0	167	2726	16729	0.000	21.000	0	0	0
3	18	16	"hsv2-miR-H19"	"147555"	16820	8290	100	34	34	6	17	34	34	34	6	17	13	3	0	40	40	8	20	41	41	41	8	19	12	2	0	0.000	0.000	0.923	0.914	2.817	0.434	0.078	80	442	100	-1	-1	Error	0	-1	0	-1	2731	3237	0.000	-0.125	0	0	0
3	19	16	""	"148486"	17000	8290	100	34	34	7	20	34	34	34	6	17	22	6	0	43	43	9	20	41	41	41	8	19	26	3	0	0.000	0.000	0.750	0.850	2.939	0.433	0.068	80	440	100	2	2	Error	0	2	0	2	2758	3417	0.000	0.250	0	0	0
3	20	16	""	"148279"	17170	8300	100	35	35	7	20	34	34	34	6	17	13	3	0	50	52	16	30	41	41	42	8	19	50	37	0	0.111	0.091	0.305	0.342	3.217	0.153	0.043	80	439	100	10	12	-3.170	1	9	1	11	2782	4175	0.167	1.250	0	0	0
3	21	16	""	"148035"	17350	8300	100	34	34	7	20	34	34	34	6	17	18	5	0	89	114	71	62	41	41	41	8	19	70	61	0	0.000	0.000	0.083	0.122	5.390	0.013	0.009	80	479	100	48	73	Error	0	48	0	73	2759	9119	0.000	9.125	0	0	0
3	22	16	""	"148158"	17550	8300	100	34	34	7	20	34	34	34	6	17	17	5	0	605	495	301	60	40	40	41	8	19	82	80	0	0.000	0.000	0.016	0.044	10.487	-0.001	0.001	80	500	100	565	455	Error	0	565	0	455	2738	39608	0.000	56.750	0	0	0
3	1	17	""	"148611"	13750	8470	100	35	35	6	17	35	35	35	6	17	11	2	0	46	49	12	24	44	44	45	9	20	32	12	0	0.000	0.000	0.567	0.654	3.059	0.038	0.007	80	465	100	2	5	Error	0	2	0	5	2780	3942	0.000	0.444	0	0	0
3	2	17	""	"148615"	13930	8480	100	35	35	6	17	35	35	35	6	17	13	1	0	43	44	10	22	43	43	45	9	20	17	6	0	0.000	0.000	0.667	0.675	3.391	0.151	0.012	80	452	100	0	1	Error	0	0	0	1	2785	3545	0.000	-0.111	0	0	0
3	3	17	"hsa-miR-203b-3p"	"148012"	14110	8480	100	36	36	6	16	35	35	35	6	17	18	3	0	44	45	9	20	45	45	45	8	17	16	3	0	-1.000	100000.000	1.000	0.895	3.266	0.104	0.005	80	452	100	0	1	Error	1	-1	1	0	2895	3587	0.167	0.000	0	0	0
3	4	17	""	"148070"	14290	8480	100	35	35	6	17	35	35	35	6	17	11	2	0	42	44	8	18	44	44	45	9	20	15	1	0	0.000	0.000	0.633	0.675	2.424	0.109	0.006	80	452	100	-2	0	Error	0	-2	0	0	2806	3481	0.000	-0.111	0	0	0
3	5	17	""	"148582"	14470	8490	100	34	34	5	14	35	35	35	6	17	10	0	0	56	61	22	36	44	44	45	8	17	58	45	0	-0.083	-0.059	0.167	0.254	3.739	0.050	0.013	80	442	100	11	16	Error	-1	12	-1	17	2744	4885	-0.167	2.000	0	0	0
3	6	17	""	"148528"	14650	8490	100	35	35	6	17	35	35	35	6	17	13	2	0	192	166	119	71	44	44	44	8	18	61	61	0	0.000	0.000	0.076	0.136	7.576	-0.001	0.000	80	442	100	148	122	Error	0	148	0	122	2785	13310	0.000	15.250	0	0	0
3	7	17	""	"148578"	14830	8490	100	36	35	6	17	35	35	35	6	17	11	2	0	350	353	354	100	43	43	43	8	18	70	62	0	0.003	0.000	0.038	0.058	11.767	-0.001	0.000	80	442	100	308	310	-8.262	1	307	0	310	2822	28254	0.000	38.750	0	0	0
3	8	17	""	"148130"	15010	8480	100	35	34	6	17	34	34	34	6	17	17	1	0	41	41	8	19	43	43	43	8	18	13	1	0	-0.500	0.000	0.750	0.811	2.961	0.240	0.043	80	452	100	-1	-2	Error	1	-2	0	-2	2758	3304	0.000	-0.250	0	0	0
3	9	17	""	"148258"	15190	8480	100	34	34	6	17	34	34	34	6	17	13	1	0	47	46	11	23	42	42	42	8	19	30	15	0	0.000	0.000	0.400	0.555	2.698	0.103	0.012	80	452	100	5	4	Error	0	5	0	4	2757	3681	0.000	0.500	0	0	0
3	10	17	""	"148283"	15370	8480	100	35	34	7	20	35	35	34	6	17	8	2	0	41	44	10	22	42	42	42	8	19	25	11	0	0.000	-0.500	0.500	0.683	2.950	0.358	0.069	80	442	100	-1	1	Error	0	-1	-1	2	2743	3484	0.000	0.250	0	0	0
3	11	17	""	"148067"	15550	8480	100	35	34	6	17	34	34	34	6	17	17	2	0	42	43	9	20	41	41	42	9	21	18	6	0	1.000	0.000	0.613	0.611	2.969	0.304	0.048	80	442	100	2	2	0.000	1	1	0	2	2744	3423	0.000	0.111	0	0	0
3	12	17	"hsa-miR-216a-3p"	"148172"	15730	8490	100	33	34	7	20	34	34	35	6	17	16	3	0	67	86	54	62	42	42	42	8	19	55	51	0	-0.040	0.000	0.297	0.240	5.834	-0.003	0.000	80	464	100	24	44	Error	-1	25	0	44	2738	6851	-0.167	5.500	0	0	0
3	13	17	""	"148689"	15920	8480	100	34	34	6	17	34	34	34	6	17	16	0	0	156	193	158	81	41	41	42	8	19	65	58	0	0.000	0.000	0.047	0.072	8.244	0.000	0.000	80	452	100	115	152	Error	0	115	0	152	2744	15437	0.000	18.875	0	0	0
3	14	17	""	"148191"	16100	8490	100	35	35	7	20	34	34	34	6	17	23	7	0	74	72	31	43	40	40	42	9	21	63	57	0	0.029	0.031	0.173	0.179	4.499	0.017	0.003	80	442	100	35	33	-5.087	1	34	1	32	2805	5742	0.167	3.333	0	0	0
3	15	17	""	"148094"	16280	8480	100	34	35	7	20	34	34	34	7	20	15	2	0	723	632	535	84	41	41	41	8	19	70	63	0	0.000	0.002	0.016	0.054	13.214	0.001	0.001	80	441	100	682	592	Error	0	682	1	591	2767	50549	0.143	73.875	0	0	0
3	16	17	""	"148419"	16450	8500	100	34	34	7	20	34	34	35	7	20	10	1	0	45	48	12	25	41	41	41	8	19	43	21	0	0.000	0.000	0.613	0.580	2.415	0.292	0.070	80	435	100	4	7	Error	0	4	0	7	2703	3837	-0.143	0.875	0	0	0
3	17	17	""	"148503"	16630	8480	100	33	34	6	17	34	34	35	6	17	11	1	0	43	44	10	22	41	41	41	8	19	26	8	0	-0.500	0.000	0.750	0.632	3.300	0.313	0.035	80	460	100	1	3	Error	-1	2	0	3	2692	3516	-0.167	0.375	0	0	0
3	18	17	""	"148605"	16810	8480	100	36	35	6	17	34	34	34	6	17	15	1	0	44	44	9	20	41	41	41	8	19	27	3	0	0.667	0.333	0.372	0.469	2.970	0.282	0.049	80	452	100	5	4	-0.585	2	3	1	3	2798	3514	0.167	0.375	0	0	0
3	19	17	""	"148025"	16990	8480	100	33	34	7	20	34	34	34	6	17	20	5	0	44	44	10	22	41	41	41	9	21	22	7	0	-0.333	0.000	1.000	0.882	3.204	0.354	0.050	80	462	100	2	3	Error	-1	3	0	3	2725	3550	0.000	0.333	0	0	0
3	20	17	"hsa-miR-486-3p"	"148661"	17180	8480	100	34	34	6	17	34	34	34	6	17	15	0	0	66	67	29	43	40	40	41	8	19	58	53	0	0.000	0.000	0.221	0.210	4.859	0.028	0.006	80	452	100	26	27	Error	0	26	0	27	2724	5347	0.000	3.250	0	0	0
3	21	17	""	"148429"	17360	8490	100	34	34	6	17	34	34	34	7	20	12	2	0	196	175	106	60	40	40	40	8	20	73	71	0	0.000	0.000	0.047	0.072	7.652	0.007	0.007	80	442	100	156	135	Error	0	156	0	135	2728	13983	0.000	16.875	0	0	0
3	22	17	""	"148407"	17540	8480	100	35	35	7	20	34	34	34	6	17	16	2	0	42	42	9	21	40	40	41	8	19	20	7	0	0.500	0.500	0.631	0.664	2.994	0.271	0.046	80	482	100	3	3	-1.000	1	2	1	2	2769	3346	0.167	0.125	0	0	0
3	1	18	""	"148442"	13760	8680	100	34	34	6	17	35	35	35	6	17	11	1	0	59	63	22	34	44	44	45	9	20	56	46	0	-0.067	-0.053	0.367	0.323	3.664	-0.026	0.004	80	500	100	14	18	Error	-1	15	-1	19	2706	5055	-0.167	2.000	0	0	0
3	2	18	""	"42499"	13950	8680	100	36	36	5	13	35	35	35	6	17	17	0	0	95	86	32	37	45	45	45	9	20	73	70	0	0.020	0.024	0.106	0.118	4.378	0.029	0.014	80	450	100	51	42	-5.644	1	50	1	41	2847	6849	0.167	4.556	0	0	0
3	3	18	"hsa-miR-181c-3p"	"145759"	14120	8670	100	35	35	5	14	35	35	35	6	17	10	1	0	48	50	14	28	44	44	45	9	20	33	20	0	0.000	0.000	0.408	0.430	3.406	0.063	0.009	80	428	100	4	6	Error	0	4	0	6	2775	3970	0.000	0.556	0	0	0
3	4	18	"hsa-miR-450a-5p"	"17835"	14290	8670	100	35	35	7	20	35	35	35	6	17	15	5	0	53	62	26	41	44	44	44	8	18	53	43	0	0.000	0.000	0.371	0.365	4.024	0.021	0.002	80	450	100	9	18	Error	0	9	0	18	2785	4931	0.000	2.250	0	0	0
3	5	18	"hsa-miR-532-3p"	"42732"	14480	8670	100	34	35	7	20	35	35	35	6	17	13	5	0	54	56	19	33	44	44	45	9	20	52	27	0	-0.100	0.000	0.462	0.489	3.098	0.078	0.016	80	448	100	9	12	Error	-1	10	0	12	2800	4440	0.000	1.222	0	0	0
3	6	18	"hsa-miR-33b-3p"	"145734"	14650	8670	100	34	35	5	14	35	35	35	6	17	6	1	0	42	44	9	20	43	43	44	9	20	18	5	0	1.000	0.000	0.634	0.527	2.967	0.192	0.023	80	440	100	-2	1	0.000	-1	-1	0	1	2766	3557	0.000	0.000	0	0	0
3	7	18	"hsa-miR-892b"	"42493"	14830	8670	100	34	35	7	20	35	35	35	6	17	10	3	0	45	44	8	18	42	42	43	9	20	17	3	0	-0.333	0.000	1.000	0.860	2.217	0.202	0.030	80	451	100	2	2	Error	-1	3	0	2	2769	3554	0.000	0.111	0	0	0
3	8	18	"hsa-miR-5100"	"168878"	15010	8670	100	33	34	7	20	35	35	35	6	17	16	2	0	8249	5830	4996	85	42	42	42	9	21	78	72	0	0.000	0.000	0.008	0.017	38.735	0.000	0.001	80	461	100	8205	5787	Error	-2	8207	-1	5788	2755	466397	-0.167	643.111	0	0	0
3	9	18	"hsa-miR-4653-3p"	"168605"	15190	8670	100	34	34	6	17	35	35	35	6	17	12	2	0	138	261	229	87	42	42	42	9	21	61	58	0	-0.010	-0.005	0.076	0.103	8.313	-0.001	0.000	80	452	100	95	218	Error	-1	96	-1	219	2754	20865	-0.167	24.333	0	0	0
3	10	18	"hsa-miR-4494"	"168856"	15370	8670	100	35	35	6	17	35	35	35	6	17	11	1	0	40	41	9	21	41	41	42	8	19	15	2	0	0.000	0.000	0.958	0.933	2.278	0.140	0.009	80	452	100	-1	0	Error	0	-1	0	0	2809	3281	0.000	-0.125	0	0	0
3	11	18	"hsa-miR-5585-3p"	"168558"	15550	8670	100	34	34	7	20	34	34	35	6	17	8	3	0	88	94	53	56	41	41	41	8	19	62	57	0	0.000	0.000	0.186	0.163	5.947	0.005	0.001	80	471	100	47	53	Error	0	47	0	53	2681	7546	-0.167	6.625	0	0	0
3	12	18	"hsa-miR-5696"	"168700"	15750	8680	100	34	34	6	17	34	34	35	6	17	16	2	0	113	102	37	36	40	40	41	8	19	83	80	0	0.000	0.000	0.093	0.121	4.603	0.002	0.000	80	437	100	73	62	Error	0	73	0	62	2749	8130	-0.167	7.625	0	0	0
3	13	18	"hsa-miR-4794"	"168829"	15910	8670	100	35	35	6	17	34	34	35	6	17	13	3	0	41	41	7	17	41	41	43	40	93	0	0	0	100000.000	100000.000	0.800	0.887	2.621	0.435	0.084	80	427	100	1	1	16.610	1	0	1	0	2770	3303	0.000	-0.050	0	0	0
3	14	18	"hsa-miR-4666a-3p"	"168602"	16090	8670	100	33	34	7	20	34	34	34	6	17	20	3	0	40	40	9	22	41	41	42	9	21	11	2	0	1.000	0.000	1.000	0.984	2.818	0.372	0.076	80	432	100	-2	-1	0.000	-1	-1	0	-1	2709	3234	0.000	-0.222	0	0	0
3	15	18	"hsa-miR-3978"	"168894"	16270	8670	100	34	35	7	20	34	34	34	7	20	16	1	0	39	40	8	20	41	41	41	8	19	8	1	0	0.000	-1.000	1.000	1.010	3.302	0.582	0.019	80	452	100	-2	0	Error	0	-2	1	-1	2760	3182	0.143	-0.125	0	0	0
3	16	18	"hsa-miR-4491"	"168918"	16450	8670	100	34	34	7	20	34	34	34	7	20	15	0	0	80	88	47	53	41	41	42	8	19	61	57	0	0.000	0.000	0.149	0.202	5.606	0.020	0.009	80	430	100	39	47	Error	0	39	0	47	2748	7055	0.000	5.750	0	0	0
3	17	18	"hsa-miR-506-5p"	"168704"	16630	8680	100	34	35	7	20	35	35	35	6	17	11	3	0	125	141	100	70	41	41	42	9	21	61	58	0	-0.012	0.000	0.167	0.174	8.416	0.013	0.019	80	460	100	83	100	Error	-1	84	0	100	2778	11285	0.000	11.000	0	0	0
3	18	18	"hsa-miR-296-5p"	"168708"	16820	8670	100	35	34	7	20	34	34	34	6	17	16	3	0	96	91	42	46	40	40	41	10	24	75	67	0	0.018	0.000	0.100	0.136	4.240	0.002	0.000	80	450	100	57	51	-5.807	1	56	0	51	2727	7289	0.000	5.000	0	0	0
3	19	18	"hsa-miR-4796-5p"	"168621"	16990	8670	100	34	34	6	17	34	34	34	6	17	15	6	0	69	64	23	35	40	40	41	8	19	62	56	0	0.000	0.000	0.318	0.257	4.368	0.042	0.010	80	451	100	29	24	Error	0	29	0	24	2709	5100	0.000	2.875	0	0	0
3	20	18	"hsa-miR-4694-5p"	"168670"	17180	8670	100	34	35	6	17	35	35	35	6	17	13	2	0	67	81	45	55	40	40	41	8	19	60	57	0	-0.037	0.000	0.167	0.282	5.954	0.007	0.001	80	450	100	26	41	Error	-1	27	0	41	2778	6483	0.000	5.000	0	0	0
3	21	18	"hsa-miR-4681"	"168767"	17350	8670	100	34	34	6	17	34	34	34	6	17	13	1	0	50	61	25	40	40	40	41	8	19	55	40	0	0.000	0.000	0.250	0.274	4.637	0.030	0.005	80	450	100	10	21	Error	0	10	0	21	2729	4904	0.000	2.500	0	0	0
3	22	18	"hsa-miR-3150b-5p"	"168594"	17540	8680	100	34	34	6	17	34	34	34	6	17	17	5	0	74	71	29	40	41	41	41	8	19	61	56	0	0.000	0.000	0.161	0.216	5.864	0.004	0.000	80	502	100	33	30	Error	0	33	0	30	2717	5687	0.000	3.750	0	0	0
3	1	19	"hsa-miR-4532"	"168844"	13760	8860	100	35	35	7	20	36	36	36	6	16	13	2	0	2015	2849	2820	98	45	45	45	9	20	66	61	0	-0.001	0.000	0.286	0.043	33.632	0.000	0.002	80	483	100	1969	2803	Error	-1	1970	-1	2804	2762	227920	-0.167	311.556	0	0	0
3	2	19	"hsa-miR-4528"	"168975"	13940	8860	100	35	34	6	17	35	35	35	6	17	13	1	0	44	44	9	20	45	45	45	9	20	11	2	0	0.000	1.000	0.759	0.723	3.228	0.220	0.044	80	442	100	-1	-2	Error	0	-1	-1	-1	2753	3537	-0.167	-0.111	0	0	0
3	3	19	"hsa-miR-2682-3p"	"168570"	14120	8860	100	35	35	5	14	34	34	35	6	17	17	3	0	61	76	40	52	44	44	44	9	20	58	47	0	0.059	0.031	0.268	0.287	4.207	0.009	0.001	80	452	100	18	33	-4.087	1	17	1	32	2813	6103	0.000	3.556	0	0	0
3	4	19	"hsa-miR-3129-3p"	"168649"	14300	8860	100	34	35	7	20	35	35	35	6	17	11	6	0	40	41	8	19	43	43	43	9	20	7	1	0	0.333	0.000	0.583	0.660	2.796	0.259	0.038	80	442	100	-4	-2	-1.585	-1	-3	0	-2	2762	3266	0.000	-0.222	0	0	0
3	5	19	"hsa-miR-3618"	"168786"	14480	8870	100	35	35	6	17	35	35	35	6	17	15	3	0	51	54	18	33	43	43	43	8	18	47	37	0	0.000	0.000	0.400	0.426	3.412	0.077	0.013	80	460	100	8	11	Error	0	8	0	11	2834	4300	0.000	1.375	0	0	0
3	6	19	"hsa-miR-3972"	"169074"	14670	8870	100	34	34	6	17	35	35	35	6	17	10	0	0	68	67	26	38	42	42	43	8	18	62	57	0	-0.038	-0.040	0.250	0.256	4.655	0.001	0.000	80	450	100	25	24	Error	-1	26	-1	25	2752	5345	-0.167	3.000	0	0	0
3	7	19	"hsa-miR-4783-3p"	"169106"	14840	8870	100	35	35	6	17	35	35	35	6	17	18	2	0	56	69	32	46	42	42	43	9	20	52	48	0	0.000	0.000	0.176	0.226	4.456	-0.006	0.000	80	449	100	14	27	Error	0	14	0	27	2812	5559	0.000	2.889	0	0	0
3	8	19	"hsa-miR-4639-5p"	"169071"	15020	8870	100	35	35	7	20	35	35	35	6	17	17	2	0	49	54	20	37	41	41	42	8	19	50	38	0	0.000	0.000	0.607	0.534	3.411	0.097	0.026	80	451	100	8	13	Error	0	8	0	13	2795	4309	0.000	1.500	0	0	0
3	9	19	"hsa-miR-4637"	"168984"	15200	8860	100	36	35	6	17	35	35	35	6	17	15	1	0	41	41	7	17	42	42	42	8	19	11	0	0	-1.000	0.000	0.727	0.811	3.629	0.281	0.031	80	460	100	0	-1	Error	1	-1	0	-1	2812	3314	0.000	-0.125	0	0	0
3	10	19	"hsa-miR-4733-3p"	"169265"	15380	8860	100	35	36	6	16	35	35	35	6	17	18	1	0	85	81	36	44	41	41	42	8	19	72	65	0	0.000	0.025	0.138	0.166	3.939	0.028	0.013	80	452	100	44	41	Error	0	44	1	40	2856	6492	0.167	4.875	0	0	0
3	11	19	"hsa-miR-4790-3p"	"169099"	15560	8860	100	34	34	7	20	35	35	35	6	17	16	1	0	41	42	9	21	41	41	42	9	21	13	7	0	100000.000	-1.000	0.646	0.650	3.049	0.189	0.015	80	452	100	-1	0	16.610	-1	0	-1	1	2747	3362	-0.167	0.000	0	0	0
3	12	19	"hsa-miR-5047"	"169201"	15740	8860	100	35	35	7	20	35	35	35	9	25	10	0	0	41	42	9	21	41	41	49	152	310	0	0	0	0.000	0.000	0.857	0.764	2.543	0.376	0.034	80	442	100	0	1	Error	0	0	0	1	2801	3365	0.000	-0.046	0	0	0
3	13	19	"hsa-miR-382-3p"	"169132"	15920	8860	100	35	34	7	20	34	34	34	6	17	16	5	0	90	89	49	55	41	41	43	38	88	53	36	0	0.020	0.000	0.087	0.169	5.314	0.014	0.005	80	470	100	50	48	-5.615	1	49	0	48	2751	7130	0.000	1.211	0	0	0
3	14	19	"hsa-miR-5687"	"169122"	16110	8850	100	35	34	7	20	34	34	34	6	17	20	2	0	45	46	10	21	41	41	41	8	19	31	13	0	0.250	0.000	0.700	0.673	3.204	0.259	0.020	80	449	100	5	5	-2.000	1	4	0	5	2749	3661	0.000	0.625	0	0	0
3	15	19	"hsa-miR-3064-5p"	"169227"	16280	8860	100	34	35	6	17	35	35	35	7	20	8	1	0	58	66	32	48	41	41	42	8	19	57	50	0	-0.059	0.000	0.230	0.293	4.507	0.059	0.029	80	440	100	16	25	Error	-1	17	0	25	2775	5279	0.000	3.000	0	0	0
3	16	19	"hsa-miR-4692"	"169289"	16460	8860	100	34	34	7	20	35	35	34	6	17	12	5	0	43	44	8	18	41	41	42	9	21	26	3	0	-0.500	-0.333	1.000	0.873	2.588	0.235	0.030	80	452	100	1	2	Error	-1	2	-1	3	2754	3546	0.000	0.222	0	0	0
3	17	19	"hsa-miR-4503"	"169308"	16640	8860	100	33	34	6	17	35	35	34	6	17	13	1	0	116	114	67	58	41	41	42	9	21	67	60	0	-0.027	-0.014	0.125	0.159	5.734	0.006	0.002	80	452	100	73	72	Error	-2	75	-1	73	2715	9089	0.000	8.000	0	0	0
3	18	19	"hsa-miR-4290"	"169282"	16830	8860	100	34	35	6	17	35	35	35	6	17	13	3	0	1134	817	611	74	40	40	41	9	21	80	77	0	-0.001	0.000	0.007	0.016	11.617	0.001	0.002	80	462	100	1093	777	Error	-1	1094	0	777	2788	65380	0.000	86.222	0	0	0
3	19	19	"hsa-miR-4445-3p"	"169172"	17010	8860	100	35	35	6	17	35	35	35	6	17	13	3	0	49	52	16	30	40	40	40	8	20	50	36	0	0.000	0.000	0.500	0.467	4.249	0.082	0.016	80	441	100	9	12	Error	0	9	0	12	2790	4165	0.000	1.500	0	0	0
3	20	19	"hsa-miR-4518"	"169199"	17180	8860	100	35	35	8	22	35	35	35	6	17	18	3	0	93	161	129	80	39	39	41	9	21	67	55	0	0.000	0.000	0.081	0.148	7.789	0.004	0.003	80	450	100	54	122	Error	0	54	0	122	2791	12843	0.000	13.333	0	0	0
3	21	19	"hsa-miR-642b-5p"	"169034"	17370	8870	100	35	35	7	20	34	34	34	6	17	18	6	0	2779	1892	1437	75	40	40	40	9	22	83	75	0	0.000	0.001	0.003	0.015	21.561	0.000	0.007	80	473	100	2740	1853	Error	1	2739	1	1852	2821	151324	0.167	205.778	0	0	0
3	22	19	"hsa-miR-5590-3p"	"169173"	17550	8870	100	34	34	6	17	35	35	35	6	17	11	0	0	42	42	8	19	40	40	40	8	20	25	1	0	-0.500	-0.500	0.667	0.726	3.352	0.268	0.029	80	484	100	1	1	Error	-1	2	-1	2	2730	3338	-0.167	0.250	0	0	0
3	1	20	"Hy3"	"13138"	13750	9060	100	36	36	6	16	35	35	35	6	17	21	1	0	56	210	222	105	44	44	44	8	18	58	45	0	0.083	0.006	0.113	0.124	10.108	-0.001	0.000	80	525	100	13	167	-3.585	1	12	1	166	2885	16797	0.167	20.750	0	0	0
3	2	20	"hsa-miR-4766-3p"	"169231"	13940	9050	100	34	34	6	17	35	35	35	6	17	12	0	0	45	45	9	20	43	43	43	9	20	15	5	0	-0.500	-0.500	0.845	0.793	2.792	0.022	0.000	80	484	100	1	1	Error	-1	2	-1	2	2747	3628	-0.167	0.222	0	0	0
3	3	20	"hsa-miR-4676-3p"	"169315"	14120	9050	100	35	36	7	19	35	35	35	6	17	18	3	0	42	43	9	20	43	43	44	9	20	16	5	0	0.000	100000.000	0.633	0.668	3.575	0.151	0.014	80	484	100	-1	1	Error	0	-1	1	0	2881	3453	0.167	-0.111	0	0	0
3	4	20	"hsa-miR-520b/hsa-miR-520c-3p"	"169005"	14310	9040	100	34	34	6	17	35	35	35	6	17	11	1	0	46	49	11	22	43	43	44	10	22	32	13	0	-0.333	-0.167	0.714	0.664	3.410	0.080	0.012	80	462	100	2	5	Error	-1	3	-1	6	2749	3911	-0.167	0.500	0	0	0
3	5	20	""	"168580"	14480	9050	100	35	35	6	17	35	35	35	6	17	12	2	0	80	84	43	51	43	43	43	10	23	60	53	0	0.000	0.000	0.102	0.147	4.847	0.026	0.014	80	462	100	37	41	Error	0	37	0	41	2812	6725	0.000	4.100	0	0	0
3	6	20	""	"169246"	14670	9050	100	35	36	6	16	35	35	35	6	17	21	0	0	50	53	15	28	43	43	43	8	18	46	32	0	0.000	0.100	0.438	0.468	3.284	0.118	0.032	80	462	100	7	11	Error	0	7	1	10	2844	4232	0.167	1.250	0	0	0
3	7	20	""	"169291"	14840	9060	100	36	36	5	13	34	34	35	6	17	15	1	0	76	108	73	67	42	42	43	8	18	53	51	0	0.059	0.030	0.069	0.146	7.447	0.006	0.002	80	472	100	36	68	-4.087	2	34	2	66	2856	8651	0.167	8.125	0	0	0
3	8	20	""	"168888"	15030	9050	100	34	35	6	17	34	34	34	6	17	13	2	0	70	69	21	30	42	42	43	9	20	76	62	0	0.000	0.037	0.235	0.263	4.560	0.012	0.001	80	462	100	28	28	Error	0	28	1	27	2764	5542	0.167	2.889	0	0	0
3	9	20	"hsa-miRPlus-A1086"	"169416"	15200	9060	100	35	35	7	20	34	34	34	6	17	18	3	0	65	74	33	44	41	41	41	8	19	65	55	0	0.042	0.030	0.200	0.213	6.161	-0.009	0.001	80	470	100	25	34	-4.585	1	24	1	33	2771	5890	0.167	4.125	0	0	0
3	10	20	""	"168913"	15380	9050	100	35	35	7	20	34	34	34	6	17	20	6	0	1041	722	539	74	41	41	41	8	19	78	76	0	0.001	0.001	0.009	0.015	9.776	0.000	0.000	80	474	100	1001	682	-9.966	1	1000	1	681	2793	57725	0.167	85.125	0	0	0
3	11	20	""	"169060"	15560	9050	100	35	35	6	17	34	34	35	6	17	18	5	0	564	472	407	86	41	41	41	8	19	72	67	0	0.002	0.002	0.014	0.035	12.913	0.003	0.012	80	474	100	524	432	-9.031	1	523	1	431	2820	37752	0.000	53.875	0	0	0
3	12	20	""	"169051"	15740	9050	100	35	35	6	17	35	35	35	9	25	5	0	0	366	321	251	78	40	40	48	147	306	56	52	0	0.000	0.000	0.040	0.070	10.661	0.016	0.351	80	474	100	326	281	Error	0	326	0	281	2781	25696	0.000	1.857	0	0	0
3	13	20	""	"168604"	15920	9060	100	35	35	6	17	35	35	35	7	20	13	0	0	47	47	11	23	41	41	48	145	302	0	0	0	0.000	0.000	0.667	0.571	3.329	0.248	0.035	80	482	100	6	6	Error	0	6	0	6	2768	3767	0.000	-0.007	0	0	0
3	14	20	"Empty"	"0"	16100	9050	100	35	35	7	20	34	34	35	6	17	17	5	0	40	40	8	20	41	41	41	8	19	10	1	0	-1.000	-1.000	0.703	0.833	3.313	0.490	0.056	80	483	100	0	0	Error	1	-1	1	-1	2770	3193	0.000	-0.125	0	0	0
3	15	20	"Empty"	"0"	16280	9050	100	34	34	6	17	34	34	34	6	17	16	2	0	41	40	9	22	41	41	42	9	21	10	0	0	0.000	0.000	0.775	0.643	3.001	0.192	0.010	80	474	100	0	-1	Error	0	0	0	-1	2732	3199	0.000	-0.222	0	0	0
3	16	20	"Empty"	"0"	16460	9050	100	34	35	6	17	34	34	34	6	17	22	1	0	41	41	8	19	40	40	41	9	21	15	1	0	0.000	1.000	0.500	0.618	2.717	0.240	0.030	80	474	100	1	2	Error	0	1	1	1	2769	3315	0.167	0.000	0	0	0
3	17	20	"Empty"	"0"	16640	9050	100	34	34	6	17	34	34	34	6	17	16	5	0	40	40	8	20	40	40	40	8	20	8	5	0	0.000	0.000	0.690	0.730	3.115	0.366	0.035	80	474	100	0	0	Error	0	0	0	0	2747	3203	0.000	0.000	0	0	0
3	18	20	"Empty"	"0"	16820	9050	100	34	34	6	17	35	35	34	7	20	3	0	0	39	39	7	17	41	41	41	8	19	8	0	0	0.500	0.500	1.000	1.033	3.563	0.306	0.031	80	474	100	-3	-3	-1.000	-1	-2	-1	-2	2717	3097	0.000	-0.250	0	0	0
3	19	20	"Empty"	"0"	17000	9050	100	35	35	7	20	35	35	35	6	17	18	3	0	41	42	10	23	41	41	41	8	19	20	5	0	0.000	0.000	0.750	0.843	3.300	0.343	0.044	80	474	100	0	1	Error	0	0	0	1	2817	3325	0.000	0.125	0	0	0
3	20	20	"Empty"	"0"	17180	9050	100	34	34	6	17	35	35	34	6	17	13	1	0	39	39	8	20	40	40	41	8	19	10	0	0	1.000	1.000	0.955	0.940	2.941	0.328	0.052	80	462	100	-2	-2	0.000	-1	-1	-1	-1	2750	3133	0.000	-0.250	0	0	0
3	21	20	"Hy3"	"13138"	17350	9060	100	33	34	7	20	34	34	34	6	17	16	3	0	242	481	511	106	40	40	41	9	21	56	53	0	-0.005	0.000	0.143	0.111	14.687	0.000	0.000	80	473	100	201	441	Error	-1	202	0	441	2750	38445	0.000	48.889	0	0	0
3	22	20	"Hy3"	"13138"	17540	9060	100	34	35	6	17	34	34	34	6	17	15	6	0	142	237	230	97	38	38	39	8	20	67	58	0	0.000	0.005	0.034	0.076	12.299	-0.002	0.002	80	516	100	104	200	Error	0	104	1	199	2783	18991	0.167	24.750	0	0	0
4	1	1	"Hy3"	"13138"	4730	9940	100	34	34	7	20	34	34	34	6	17	18	5	0	57	165	183	110	39	39	40	8	20	57	50	0	0.000	0.000	0.229	0.190	8.438	-0.004	0.006	80	495	100	18	126	Error	0	18	0	126	2757	13197	0.000	15.625	0	0	0
4	2	1	""	"28161"	4900	9940	100	34	35	6	17	34	34	34	6	17	15	3	0	48	49	11	22	40	40	40	8	20	47	30	0	0.000	0.111	0.633	0.494	4.009	0.117	0.016	80	452	100	8	10	Error	0	8	1	9	2765	3955	0.167	1.125	0	0	0
4	3	1	"hsa-miR-380-5p"	"13170"	5080	9940	100	35	34	6	17	34	34	34	6	17	17	0	0	42	41	8	19	40	40	40	9	22	12	1	0	0.500	0.000	0.889	0.730	3.112	0.215	0.030	80	474	100	3	1	-1.000	1	2	0	1	2756	3289	0.000	0.111	0	0	0
4	4	1	""	"42958"	5270	9930	100	33	34	6	17	34	34	34	6	17	17	0	0	1103	1026	967	94	41	41	41	9	21	65	60	0	-0.001	0.000	0.046	0.041	14.357	0.000	0.000	80	472	100	1061	985	Error	-1	1062	0	985	2725	82084	0.000	109.444	0	0	0
4	5	1	"hsa-miR-320b"	"46324"	5440	9920	100	34	34	6	17	34	34	34	6	17	11	2	0	52	456	544	119	41	41	41	8	19	55	43	0	0.000	0.000	0.367	0.130	16.400	-0.001	0.006	80	470	100	11	415	Error	0	11	0	415	2740	36491	0.000	51.875	0	0	0
4	6	1	""	"17433"	5620	9930	100	35	35	7	20	34	34	34	6	17	16	6	0	54	171	156	91	41	41	41	8	19	56	48	0	0.077	0.008	0.075	0.095	11.224	-0.002	0.001	80	484	100	14	131	-3.700	1	13	1	130	2794	13668	0.167	16.250	0	0	0
4	7	1	""	"11202"	5810	9940	100	34	34	6	17	34	34	34	6	17	12	1	0	76	73	28	38	41	41	41	8	19	67	62	0	0.000	0.000	0.188	0.220	3.625	0.002	0.000	80	474	100	35	32	Error	0	35	0	32	2705	5814	0.000	4.000	0	0	0
4	8	1	""	"42939"	5990	9930	100	35	35	6	17	34	34	34	6	17	11	1	0	1612	1068	868	81	41	41	41	8	19	72	68	0	0.001	0.001	0.004	0.015	16.227	0.000	0.001	80	474	100	1572	1028	Error	1	1571	1	1027	2773	85432	0.167	128.375	0	0	0
4	9	1	"hsa-miR-152-3p"	"17676"	6170	9940	100	35	34	6	17	34	34	34	6	17	15	5	0	440	351	266	75	40	40	41	8	19	77	68	0	0.002	0.000	0.015	0.036	9.564	0.002	0.003	80	462	100	401	311	-8.644	1	400	0	311	2721	28108	0.000	38.750	0	0	0
4	10	1	"hsa-miR-650"	"17593"	6340	9940	100	33	34	6	17	34	34	34	6	17	15	3	0	49	51	14	27	41	41	41	8	19	45	30	0	-0.125	0.000	0.464	0.480	3.298	0.072	0.009	80	462	100	7	10	Error	-1	8	0	10	2725	4084	0.000	1.250	0	0	0
4	11	1	"hsa-miR-27a-3p"	"46483"	6530	9930	100	35	34	6	17	34	34	35	6	17	13	3	0	96	1080	1202	111	42	42	42	8	19	65	57	0	0.019	0.000	0.162	0.051	16.578	0.000	0.000	80	484	100	55	1038	-5.755	1	54	0	1038	2759	86411	-0.167	129.750	0	0	0
4	12	1	"hsa-let-7g-5p"	"46438"	6710	9930	100	34	35	6	17	34	34	35	6	17	16	2	0	59	877	1018	116	41	41	42	8	19	56	52	0	0.000	0.001	0.192	0.076	17.854	0.000	0.001	80	474	100	18	837	Error	0	18	1	836	2760	70131	0.000	104.375	0	0	0
4	13	1	"hsa-miR-490-3p"	"42703"	6890	9930	100	35	35	6	17	34	34	34	6	17	15	5	0	291	307	267	86	42	42	42	8	19	67	58	0	0.004	0.004	0.024	0.066	14.182	0.002	0.003	80	483	100	250	266	-7.960	1	249	1	265	2773	24542	0.167	33.125	0	0	0
4	14	1	""	"28054"	7070	9930	100	34	34	6	17	34	34	35	6	17	15	1	0	50	51	14	27	43	43	43	8	18	45	23	0	0.000	0.000	0.345	0.384	2.553	0.046	0.004	80	474	100	7	8	Error	0	7	0	8	2753	4066	-0.167	1.000	0	0	0
4	15	1	""	"14302"	7250	9940	100	34	35	7	20	35	35	35	6	17	15	2	0	217	194	140	72	43	43	43	8	18	65	61	0	-0.006	0.000	0.071	0.098	8.230	0.004	0.004	80	452	100	173	151	Error	-1	174	0	151	2777	15489	0.000	18.875	0	0	0
4	16	1	"hsa-miR-627-5p"	"17625"	7420	9950	100	35	35	6	17	35	35	34	6	17	13	1	0	49	62	30	48	43	43	43	8	18	45	41	0	0.000	0.000	0.417	0.378	4.603	0.053	0.022	80	451	100	6	19	Error	0	6	0	19	2815	4968	0.167	2.375	0	0	0
4	17	1	"hsa-miR-744-5p"	"27568"	7610	9930	100	35	35	6	17	35	35	35	6	17	13	1	0	60	287	321	111	42	42	43	8	18	60	51	0	0.000	0.000	0.143	0.088	14.445	0.001	0.001	80	485	100	18	245	Error	0	18	0	245	2803	22933	0.000	30.500	0	0	0
4	18	1	"hsa-miR-593-5p"	"42478"	7790	9940	100	33	34	7	20	35	35	35	6	17	16	6	0	52	63	28	44	43	43	43	8	18	53	40	0	-0.222	-0.050	0.517	0.362	3.840	0.006	0.000	80	462	100	7	19	Error	-2	9	-1	20	2743	5046	-0.167	2.500	0	0	0
4	19	1	"hsa-miR-323a-5p"	"42457"	7960	9930	100	34	34	6	17	35	35	36	6	16	16	1	0	45	46	9	19	43	43	44	8	18	23	8	0	-0.500	-0.333	0.833	0.795	3.133	-0.018	0.000	80	462	100	1	2	Error	-1	2	-1	3	2747	3655	-0.333	0.250	0	0	0
4	20	1	"ebv-miR-BART3-3p"	"17589"	8140	9930	100	37	36	7	19	36	36	36	6	16	20	2	0	50	51	14	27	44	44	45	8	17	41	22	0	0.167	0.000	0.596	0.495	2.584	0.015	0.000	80	492	100	7	7	-2.585	1	6	0	7	2910	4090	0.000	0.750	0	0	0
4	21	1	"hsa-miR-638"	"42832"	8340	9930	100	36	35	6	17	35	35	35	6	17	13	1	0	64	326	340	104	44	44	45	8	17	63	52	0	0.050	0.000	0.053	0.070	13.252	0.004	0.017	80	481	100	21	282	-4.322	1	20	0	282	2814	26096	0.000	35.125	0	0	0
4	22	1	"Hy3"	"13138"	8510	9940	100	35	36	6	16	35	35	36	6	16	13	3	0	153	429	467	108	44	44	44	9	20	62	55	0	0.000	0.003	0.144	0.081	11.787	0.000	0.000	80	494	100	109	386	Error	0	109	1	385	2848	34322	0.000	42.778	0	0	0
4	1	2	""	"42712"	4750	10130	100	34	34	6	17	35	35	34	6	17	11	1	0	47	48	12	25	39	39	40	8	20	47	25	0	-0.125	-0.111	0.571	0.479	2.771	0.112	0.016	80	414	100	7	8	Error	-1	8	-1	9	2715	3838	0.000	1.000	0	0	0
4	2	2	"spike_control_v2_40"	"29001"	4900	10120	100	35	34	6	17	34	34	34	6	17	15	2	0	150	319	293	91	40	40	40	8	20	58	56	0	0.009	0.000	0.125	0.088	12.500	-0.001	0.001	80	393	100	111	279	-6.781	1	110	0	279	2748	25503	0.000	34.875	0	0	0
4	3	2	""	"42748"	5080	10120	100	35	35	6	17	34	34	34	6	17	17	1	0	42	43	9	20	40	40	41	9	21	22	5	0	0.500	0.333	0.600	0.613	3.153	0.273	0.064	80	442	100	3	4	-1.000	1	2	1	3	2771	3416	0.167	0.222	0	0	0
4	4	2	""	"42807"	5260	10120	100	35	34	6	17	34	34	34	6	17	15	2	0	47	64	34	53	40	40	41	8	19	45	36	0	0.143	0.000	0.385	0.306	4.997	0.054	0.027	80	460	100	8	24	-2.807	1	7	0	24	2712	5128	0.000	2.875	0	0	0
4	5	2	"hsa-miR-1224-5p"	"46462"	5440	10120	100	35	35	7	20	34	34	34	7	20	15	3	0	52	56	20	35	40	40	40	8	20	52	41	0	0.083	0.063	0.393	0.415	3.817	0.085	0.022	80	468	100	13	17	-3.585	1	12	1	16	2772	4457	0.143	2.000	0	0	0
4	6	2	"hsa-miR-1178-3p"	"46822"	5620	10120	100	35	35	6	17	34	34	34	6	17	16	3	0	43	45	10	22	41	41	41	8	19	26	10	0	0.500	0.250	0.867	0.939	2.829	0.233	0.023	80	460	100	3	5	-1.000	1	2	1	4	2780	3569	0.167	0.500	0	0	0
4	7	2	"hsa-miR-758-3p"	"28759"	5800	10120	100	34	34	6	17	34	34	34	6	17	13	0	0	47	47	12	25	40	40	40	8	20	45	21	0	0.000	0.000	0.500	0.517	3.814	0.105	0.008	80	468	100	7	7	Error	0	7	0	7	2703	3773	0.000	0.875	0	0	0
4	8	2	""	"17527"	6000	10120	100	35	34	6	17	33	33	34	6	17	10	1	0	54	57	18	31	41	41	41	8	19	58	41	0	0.154	0.063	0.327	0.285	3.702	0.097	0.028	80	468	100	15	17	-2.700	2	13	1	16	2712	4540	0.000	2.000	0	0	0
4	9	2	"hsa-miR-181c-5p"	"42496"	6170	10130	100	34	34	7	20	34	34	34	6	17	22	3	0	55	60	22	36	40	40	40	8	20	61	47	0	0.000	0.000	0.313	0.304	4.391	0.086	0.036	80	430	100	15	20	Error	0	15	0	20	2734	4815	0.000	2.500	0	0	0
4	10	2	"hsa-miR-146b-5p"	"10306"	6350	10120	100	35	35	6	17	35	35	34	6	17	18	1	0	77	269	245	91	40	40	41	8	19	63	55	0	0.000	0.000	0.100	0.094	12.257	0.003	0.005	80	451	100	37	229	Error	0	37	0	229	2768	21511	0.167	28.500	0	0	0
4	11	2	""	"46982"	6530	10120	100	34	35	6	17	35	35	35	6	17	17	0	0	42	43	8	18	41	41	41	8	19	25	6	0	-1.000	0.000	1.000	0.901	3.022	0.119	0.007	80	452	100	0	2	Error	-1	1	0	2	2772	3452	0.000	0.250	0	0	0
4	12	2	""	"46538"	6710	10120	100	34	34	6	17	34	34	35	6	17	12	3	0	54	595	762	128	41	41	41	8	19	62	45	0	0.000	0.000	0.275	0.119	14.369	-0.001	0.002	80	449	100	13	554	Error	0	13	0	554	2748	47589	-0.167	69.250	0	0	0
4	13	2	"hsa-miR-20b-3p"	"17882"	6880	10130	100	35	35	6	17	35	35	34	6	17	12	0	0	62	201	179	89	41	41	42	9	21	60	50	0	0.000	0.000	0.084	0.102	10.373	0.004	0.007	80	459	100	21	160	Error	0	21	0	160	2798	16053	0.167	17.667	0	0	0
4	14	2	""	"42765"	7070	10120	100	35	35	6	17	35	35	35	6	17	12	1	0	77	145	121	83	41	41	42	8	19	55	51	0	0.000	0.000	0.143	0.145	7.893	-0.001	0.000	80	466	100	36	104	Error	0	36	0	104	2839	11624	0.000	12.875	0	0	0
4	15	2	""	"46921"	7240	10120	100	34	34	6	17	35	35	35	6	17	15	3	0	55	2308	3038	131	42	42	43	8	18	51	46	0	-0.077	0.000	0.267	0.048	37.513	0.000	0.002	80	452	100	12	2265	Error	-1	13	-1	2266	2757	184609	-0.167	283.125	0	0	0
4	16	2	"hsa-miR-612"	"27551"	7420	10120	100	34	35	6	17	35	35	35	6	17	12	2	0	51	68	34	50	42	42	42	8	19	50	45	0	-0.111	0.000	0.400	0.360	5.161	-0.011	0.001	80	452	100	8	26	Error	-1	9	0	26	2770	5407	0.000	3.250	0	0	0
4	17	2	""	"42481"	7600	10120	100	36	35	5	14	35	35	35	6	17	15	0	0	49	50	13	26	42	42	42	7	16	47	28	0	0.143	0.000	0.279	0.387	3.223	0.096	0.013	80	462	100	8	8	-2.807	1	7	0	8	2822	3999	0.000	1.143	0	0	0
4	18	2	""	"42864"	7790	10130	100	36	35	5	14	35	35	35	6	17	12	0	0	87	121	84	69	42	42	42	7	16	65	56	0	0.022	0.000	0.066	0.106	8.071	0.006	0.004	80	440	100	46	79	-5.492	1	45	0	79	2832	9667	0.000	11.286	0	0	0
4	19	2	"hsa-miR-593-3p"	"42504"	7960	10120	100	34	35	6	17	35	35	35	5	14	17	7	0	49	56	20	35	42	42	43	8	18	48	35	0	-0.143	0.000	0.769	0.535	4.551	0.048	0.009	80	440	100	6	14	Error	-1	7	0	14	2820	4464	0.000	1.625	0	0	0
4	20	2	"ebv-miR-BART15"	"42897"	8140	10120	100	36	37	6	16	35	35	36	6	16	16	6	0	46	45	10	22	43	43	43	8	18	26	6	0	0.333	1.000	0.667	0.681	3.829	0.081	0.003	80	452	100	4	4	-1.585	1	3	2	2	2932	3639	0.167	0.250	0	0	0
4	21	2	"hsa-miR-16-2-3p"	"42874"	8320	10120	100	36	36	6	16	35	35	35	6	17	17	2	0	74	99	59	59	43	43	43	8	18	58	55	0	0.032	0.018	0.103	0.123	5.586	0.016	0.011	80	463	100	32	57	-4.954	1	31	1	56	2882	7938	0.167	7.000	0	0	0
4	22	2	""	"42742"	8510	10130	100	35	35	5	14	36	36	36	6	16	6	0	0	85	84	41	48	43	43	43	8	18	65	57	0	-0.024	-0.024	0.125	0.172	4.247	-0.007	0.001	80	484	100	41	40	Error	-1	42	-1	41	2815	6756	-0.167	5.125	0	0	0
4	1	3	"hsa-miR-571"	"17490"	4720	10290	100	33	34	6	17	34	34	34	6	17	15	0	0	45	48	12	25	39	39	40	8	20	42	23	0	-0.167	0.000	0.500	0.581	3.689	0.122	0.017	80	474	100	5	9	Error	-1	6	0	9	2690	3831	0.000	1.000	0	0	0
4	2	3	"hsa-miR-1207-5p"	"46565"	4900	10300	100	34	34	6	17	34	34	34	6	17	13	3	0	42	44	14	31	39	39	40	8	20	25	17	0	0.000	0.000	0.833	0.639	3.644	0.195	0.025	80	451	100	3	5	Error	0	3	0	5	2737	3505	0.000	0.500	0	0	0
4	3	3	"spike_control_v2_37"	"28684"	5080	10310	100	34	34	6	17	34	34	34	6	17	15	1	0	155	454	438	96	39	39	40	8	20	68	57	0	0.000	0.000	0.011	0.035	14.536	0.000	0.000	80	446	100	116	415	Error	0	116	0	415	2734	36323	0.000	51.750	0	0	0
4	4	3	"hsa-miR-649"	"15619"	5260	10320	100	35	34	7	20	34	34	34	6	17	17	5	0	44	46	12	26	39	39	40	8	20	41	16	0	0.200	0.000	0.600	0.657	3.593	0.147	0.023	80	460	100	6	7	-2.322	1	5	0	7	2738	3663	0.000	0.750	0	0	0
4	5	3	"hsa-miR-136-5p"	"10943"	5440	10320	100	34	34	7	20	33	33	34	6	17	22	5	0	749	1396	1453	104	40	40	40	8	20	65	57	0	0.001	0.001	0.005	0.025	20.628	0.001	0.015	80	460	100	710	1357	-9.470	1	709	1	1356	2724	111681	0.000	169.500	0	0	0
4	6	3	""	"42706"	5620	10320	100	34	34	6	17	34	34	34	6	17	13	1	0	356	431	379	87	41	41	41	8	19	70	62	0	0.000	0.000	0.121	0.065	14.013	0.000	0.000	80	460	100	315	390	Error	0	315	0	390	2691	34449	0.000	48.750	0	0	0
4	7	3	"hsa-miR-183-5p"	"10977"	5800	10320	100	35	35	6	17	34	34	34	6	17	16	1	0	157	166	131	78	41	41	41	8	19	63	56	0	0.009	0.008	0.035	0.064	6.775	0.000	0.000	80	460	100	117	126	-6.858	1	116	1	125	2764	13270	0.167	15.625	0	0	0
4	8	3	"hsa-let-7a-2-3p"	"42530"	5980	10320	100	34	34	6	17	34	34	34	6	17	16	2	0	307	253	200	79	41	41	41	8	19	72	65	0	0.000	0.000	0.030	0.057	9.189	0.000	0.000	80	428	100	266	212	Error	0	266	0	212	2713	20250	0.000	26.500	0	0	0
4	9	3	""	"42569"	6150	10310	100	34	34	5	14	34	34	34	6	17	10	2	0	45	50	14	28	41	41	41	8	19	40	25	0	0.000	0.000	0.365	0.465	4.131	0.085	0.011	80	450	100	4	9	Error	0	4	0	9	2713	3987	0.000	1.125	0	0	0
4	10	3	""	"46639"	6340	10320	100	34	34	6	17	34	34	34	6	17	11	3	0	254	635	626	98	40	40	41	8	19	66	58	0	0.000	0.000	0.086	0.067	18.404	0.001	0.004	80	461	100	214	595	Error	0	214	0	595	2741	50816	0.000	74.250	0	0	0
4	11	3	"hsa-miR-196a-5p"	"10990"	6520	10310	100	33	34	6	17	34	34	34	6	17	17	2	0	46	46	10	21	40	40	40	8	20	41	15	0	-0.167	0.000	0.800	0.729	3.346	-0.032	0.001	80	452	100	5	6	Error	-1	6	0	6	2698	3671	0.000	0.750	0	0	0
4	12	3	"hsa-miR-487b-3p"	"14285"	6700	10320	100	35	35	6	17	34	34	34	6	17	12	2	0	123	426	427	100	40	40	40	8	20	60	53	0	0.012	0.003	0.022	0.047	13.420	0.001	0.002	80	461	100	84	387	-6.375	1	83	1	386	2777	34080	0.167	48.250	0	0	0
4	13	3	"hsa-miR-380-3p"	"27546"	6880	10320	100	33	34	6	17	34	34	35	6	17	10	2	0	43	44	10	22	41	41	41	8	19	22	8	0	-0.500	0.000	0.708	0.746	3.184	0.193	0.023	80	478	100	1	3	Error	-1	2	0	3	2727	3528	-0.167	0.375	0	0	0
4	14	3	"hsa-miR-101-3p"	"31026"	7070	10330	100	34	34	6	17	34	34	34	6	17	15	1	0	4105	3727	3324	89	40	40	41	8	19	75	72	0	0.000	0.000	0.001	0.004	20.312	0.000	0.001	80	478	100	4065	3687	Error	0	4065	0	3687	2738	298124	0.000	460.750	0	0	0
4	15	3	"hsa-miR-29b-3p"	"11040"	7260	10340	100	34	35	6	17	35	35	35	6	17	15	1	0	220	1385	1543	111	41	41	42	8	19	58	55	0	-0.006	0.000	0.024	0.027	26.947	0.000	0.004	80	473	100	178	1344	Error	-1	179	0	1344	2771	110774	0.000	167.875	0	0	0
4	16	3	"hsa-miR-517-5p"	"13130"	7450	10350	100	35	35	6	17	35	35	35	6	17	8	1	0	81	79	31	39	43	43	43	8	18	77	63	0	0.000	0.000	0.152	0.155	3.898	0.008	0.001	80	417	100	38	36	Error	0	38	0	36	2802	6335	0.000	4.500	0	0	0
4	17	3	""	"46461"	7600	10310	100	35	35	6	17	35	35	35	6	17	11	1	0	46	49	13	26	43	43	43	8	18	32	22	0	0.000	0.000	0.333	0.458	3.596	0.160	0.036	80	420	100	3	6	Error	0	3	0	6	2783	3896	0.000	0.750	0	0	0
4	18	3	"hsa-miR-506-3p"	"11138"	7780	10310	100	34	34	5	14	35	35	35	6	17	8	2	0	47	47	9	19	42	42	43	8	18	30	10	0	-0.200	-0.200	0.600	0.582	2.877	-0.068	0.003	80	450	100	4	4	Error	-1	5	-1	5	2756	3777	-0.167	0.500	0	0	0
4	19	3	""	"46293"	7960	10310	100	36	35	6	17	35	35	35	6	17	12	1	0	43	44	8	18	42	42	42	8	19	15	3	0	1.000	0.000	0.667	0.673	2.872	0.031	0.001	80	460	100	2	2	0.000	1	1	0	2	2818	3503	0.000	0.250	0	0	0
4	20	3	""	"28547"	8140	10310	100	36	36	6	16	35	35	36	6	16	11	2	0	53	76	47	61	43	43	44	12	27	43	32	0	0.100	0.030	0.191	0.293	7.084	0.000	0.000	80	461	100	11	34	-3.322	1	10	1	33	2847	6051	0.000	2.667	0	0	0
4	21	3	""	"146101"	8320	10310	100	35	35	5	14	35	35	35	6	17	12	2	0	51	82	65	79	43	43	43	12	27	42	35	0	0.000	0.000	0.300	0.230	6.102	0.013	0.008	80	460	100	8	39	Error	0	8	0	39	2822	6559	0.000	3.250	0	0	0
4	22	3	""	"145998"	8500	10310	100	36	35	6	17	35	35	35	6	17	6	2	0	71	124	93	75	43	43	43	7	16	62	52	0	0.036	0.000	0.077	0.096	7.187	-0.010	0.012	80	482	100	29	81	-4.807	1	28	0	81	2816	9926	0.000	11.571	0	0	0
4	1	4	""	"146118"	4730	10510	100	34	34	6	17	34	34	34	6	17	18	2	0	59	60	19	31	39	39	40	8	20	75	52	0	0.000	0.000	0.253	0.231	3.563	0.061	0.013	80	496	100	20	21	Error	0	20	0	21	2734	4823	0.000	2.500	0	0	0
4	2	4	"hsv2-miR-H4-5p"	"146045"	4910	10500	100	34	34	7	20	34	34	34	6	17	15	5	0	45	45	12	26	39	39	40	8	20	32	20	0	0.000	0.000	0.857	0.662	3.539	0.081	0.003	80	487	100	6	6	Error	0	6	0	6	2721	3619	0.000	0.625	0	0	0
4	3	4	""	"13146"	5120	10490	100	34	34	7	20	34	34	34	7	20	12	1	0	44	45	15	33	39	39	40	8	20	36	18	0	0.000	0.000	0.583	0.593	3.546	0.040	0.002	80	433	100	5	6	Error	0	5	0	6	2737	3611	0.000	0.625	0	0	0
4	4	4	""	"-1"	5260	10510	100	35	35	7	20	34	34	34	6	17	18	3	0	158	202	157	77	40	40	40	8	20	68	62	0	0.008	0.006	0.115	0.112	7.281	0.002	0.001	80	401	100	119	163	-6.883	1	118	1	162	2764	16130	0.167	20.250	0	0	0
4	5	4	"hsa-miR-2054"	"145987"	5440	10510	100	34	33	7	21	34	34	34	6	17	12	3	0	42	42	9	21	40	40	40	9	22	18	3	0	0.000	-0.500	0.652	0.725	2.957	0.078	0.005	80	452	100	2	1	Error	0	2	-1	2	2641	3366	-0.167	0.222	0	0	0
4	6	4	"hsa-miR-767-5p"	"146111"	5620	10510	100	34	35	7	20	34	34	34	6	17	18	5	0	239	217	167	76	41	41	41	9	21	66	63	0	0.000	0.006	0.139	0.135	10.368	0.003	0.003	80	442	100	198	177	Error	0	198	1	176	2760	17345	0.167	19.556	0	0	0
4	7	4	"hsa-miR-652-5p"	"145933"	5800	10510	100	34	34	6	17	34	34	34	6	17	16	0	0	73	108	73	67	41	41	40	8	20	63	53	0	0.000	0.000	0.186	0.187	7.397	0.004	0.001	80	442	100	32	67	Error	0	32	0	67	2759	8632	0.000	8.500	0	0	0
4	8	4	"hsv1-miR-H3-3p"	"146058"	5980	10490	100	33	34	6	17	34	34	34	6	17	11	2	0	46	51	17	33	40	40	41	8	19	45	27	0	-0.167	0.000	0.400	0.476	3.508	0.111	0.028	80	457	100	5	11	Error	-1	6	0	11	2709	4091	0.000	1.250	0	0	0
4	9	4	"SNORD110"	"145666"	6170	10510	100	34	35	6	17	34	34	34	6	17	17	1	0	335	330	311	94	40	40	41	8	19	71	62	0	0.000	0.003	0.049	0.061	9.843	-0.002	0.005	80	461	100	295	291	Error	0	295	1	290	2770	26435	0.167	36.125	0	0	0
4	10	4	""	"146206"	6340	10500	100	34	34	6	17	35	35	35	6	17	12	2	0	119	190	166	87	41	41	41	8	19	56	52	0	-0.013	-0.007	0.047	0.088	8.686	0.004	0.006	80	440	100	77	148	Error	-1	78	-1	149	2742	15231	-0.167	18.625	0	0	0
4	11	4	""	"146026"	6520	10500	100	35	35	6	17	34	34	34	6	17	20	2	0	44	46	11	23	40	40	41	8	19	37	17	0	0.250	0.167	0.571	0.549	2.962	0.201	0.049	80	453	100	5	7	-2.000	1	4	1	6	2788	3699	0.167	0.625	0	0	0
4	12	4	"hsv1-miR-H5-3p"	"146098"	6700	10510	100	33	34	6	17	35	35	35	6	17	11	0	0	234	203	149	73	40	40	40	8	20	66	61	0	-0.010	-0.006	0.059	0.087	9.980	-0.002	0.001	80	453	100	192	162	Error	-2	194	-1	163	2685	16259	-0.167	20.375	0	0	0
4	13	4	""	"146004"	6880	10530	100	35	35	6	17	34	34	34	6	17	15	3	0	52	104	79	75	40	40	41	8	19	51	47	0	0.083	0.016	0.086	0.129	5.615	0.022	0.034	80	434	100	13	65	-3.585	1	12	1	64	2822	8326	0.167	7.875	0	0	0
4	14	4	"hsa-miR-2115-3p"	"146161"	7060	10510	100	33	34	6	17	34	34	34	6	17	18	3	0	127	156	116	74	41	41	41	8	19	63	58	0	-0.012	0.000	0.109	0.114	11.707	-0.007	0.008	80	432	100	85	115	Error	-1	86	0	115	2724	12496	0.000	14.375	0	0	0
4	15	4	"hsa-miR-1912"	"146168"	7240	10510	100	36	35	6	17	35	35	35	6	17	12	1	0	46	46	10	21	41	41	42	8	19	30	13	0	0.200	0.000	0.485	0.575	3.540	0.229	0.040	80	431	100	6	5	-2.322	1	5	0	5	2829	3648	0.000	0.500	0	0	0
4	16	4	""	"146133"	7420	10510	100	34	35	6	17	35	35	35	6	17	15	3	0	140	151	110	72	42	42	43	8	18	60	57	0	-0.010	0.000	0.143	0.141	6.939	0.001	0.000	80	410	100	97	109	Error	-1	98	0	109	2779	12091	0.000	13.500	0	0	0
4	17	4	"hsv1-miR-H7-3p"	"146090"	7600	10500	100	34	34	6	17	35	35	35	6	17	11	1	0	966	1048	995	94	43	43	44	8	18	67	60	0	-0.001	-0.001	0.054	0.037	21.776	-0.001	0.004	80	449	100	922	1004	Error	-1	923	-1	1005	2733	83878	-0.167	125.500	0	0	0
4	18	4	"spike_control_v2_46"	"29837"	7780	10510	100	34	35	6	17	34	34	35	6	17	12	5	0	191	206	167	81	42	42	43	8	18	61	55	0	0.000	0.006	0.068	0.093	11.312	-0.001	0.000	80	450	100	149	165	Error	0	149	1	164	2764	16503	0.000	20.375	0	0	0
4	19	4	""	"145870"	7960	10510	100	35	35	6	17	35	35	35	6	17	11	1	0	42	43	9	20	42	42	43	8	18	20	7	0	0.000	0.000	0.889	0.766	2.800	0.103	0.011	80	470	100	0	1	Error	0	0	0	1	2785	3469	0.000	0.000	0	0	0
4	20	4	"hsa-miR-605-5p"	"145736"	8150	10510	100	36	36	5	13	35	35	35	6	17	16	0	0	325	248	167	67	44	44	44	8	18	70	65	0	0.004	0.005	0.023	0.041	6.251	0.003	0.005	80	459	100	282	205	-8.134	1	281	1	204	2878	19845	0.167	25.500	0	0	0
4	21	4	"hsa-miR-875-5p"	"145721"	8320	10510	100	34	34	6	17	35	35	36	6	16	13	0	0	42	42	7	16	43	43	44	7	15	13	0	0	1.000	1.000	0.938	0.824	3.031	0.179	0.012	80	438	100	-2	-2	0.000	-1	-1	-1	-1	2741	3352	-0.333	-0.286	0	0	0
4	22	4	"hsa-miR-92a-3p"	"145693"	8500	10510	100	34	34	6	17	36	36	36	6	16	10	1	0	380	426	373	87	43	43	43	7	16	70	61	0	-0.006	-0.005	0.083	0.073	19.758	-0.001	0.002	80	493	100	335	381	Error	-2	337	-2	383	2738	34045	-0.333	54.714	0	0	0
4	1	5	"hsa-miR-639"	"145962"	4720	10690	100	33	34	6	17	34	34	34	6	17	10	2	0	65	146	121	82	39	39	40	8	20	61	51	0	-0.038	0.000	0.286	0.122	7.585	0.001	0.000	80	483	100	25	107	Error	-1	26	0	107	2706	11656	0.000	13.250	0	0	0
4	2	5	"hsa-miR-431-5p"	"145705"	4900	10690	100	33	33	6	18	34	34	34	6	17	6	1	0	59	68	34	50	39	39	39	7	17	61	52	0	-0.050	-0.034	0.214	0.210	5.002	0.028	0.009	80	468	100	19	28	Error	-1	20	-1	29	2638	5462	-0.167	4.143	0	0	0
4	3	5	""	"145878"	5080	10690	100	35	34	6	17	34	34	34	6	17	10	1	0	58	92	61	66	39	39	40	8	20	58	50	0	0.053	0.000	0.500	0.245	5.393	0.011	0.005	80	474	100	20	53	-4.248	1	19	0	53	2757	7395	0.000	6.500	0	0	0
4	4	5	"hsa-miR-501-3p"	"145727"	5270	10700	100	34	34	7	20	34	34	34	6	17	16	3	0	52	54	17	31	40	40	40	9	22	57	43	0	0.000	0.000	0.329	0.354	4.341	0.115	0.039	80	440	100	12	14	Error	0	12	0	14	2715	4358	0.000	1.556	0	0	0
4	5	5	"spike_control_v2_29"	"27968"	5440	10700	100	34	34	6	17	34	34	34	6	17	13	1	0	484	835	818	97	39	39	40	9	22	68	63	0	0.000	0.000	0.006	0.017	13.985	0.001	0.006	80	430	100	445	796	Error	0	445	0	796	2707	66811	0.000	88.333	0	0	0
4	6	5	"hsa-miR-187-3p"	"145637"	5620	10690	100	34	35	6	17	34	34	34	6	17	21	2	0	57	85	49	57	39	39	40	8	20	61	53	0	0.000	0.022	0.333	0.235	4.405	0.021	0.011	80	434	100	18	47	Error	0	18	1	46	2800	6760	0.167	5.625	0	0	0
4	7	5	"hsa-miR-518f-3p"	"145748"	5800	10690	100	34	34	6	17	34	34	34	6	17	15	1	0	41	41	7	17	40	40	40	8	20	15	2	0	0.000	0.000	1.100	0.915	3.571	0.420	0.063	80	443	100	1	1	Error	0	1	0	1	2707	3266	0.000	0.125	0	0	0
4	8	5	""	"145917"	5980	10700	100	34	34	6	17	34	34	34	6	17	11	0	0	243	208	152	73	40	40	41	8	19	68	63	0	0.000	0.000	0.029	0.069	8.377	0.006	0.010	80	479	100	203	168	Error	0	203	0	168	2694	16600	0.000	20.875	0	0	0
4	9	5	"hsa-miR-572"	"147193"	6170	10700	100	33	34	6	17	34	34	34	6	17	16	0	0	41	41	7	17	41	41	41	8	19	15	1	0	100000.000	0.000	1.056	0.924	3.339	0.003	0.000	80	462	100	-1	0	16.610	-1	0	0	0	2716	3303	0.000	0.000	0	0	0
4	10	5	"hsa-miR-4307"	"147608"	6360	10700	100	34	34	7	20	34	34	34	6	17	17	1	0	82	88	47	53	41	41	41	8	19	66	57	0	0.000	0.000	0.113	0.209	5.331	-0.001	0.000	80	462	100	41	47	Error	0	41	0	47	2745	7032	0.000	5.875	0	0	0
4	11	5	"hsv2-miR-H13"	"147872"	6540	10690	100	34	34	6	17	35	35	35	6	17	8	0	0	46	49	14	28	39	39	40	8	20	45	31	0	-0.143	-0.100	0.523	0.381	3.991	0.038	0.002	80	453	100	6	9	Error	-1	7	-1	10	2702	3911	-0.167	1.125	0	0	0
4	12	5	"hsa-miR-4287"	"147938"	6720	10700	100	35	35	6	17	35	35	35	6	17	10	2	0	63	62	22	35	40	40	41	8	19	68	55	0	0.000	0.000	0.167	0.215	3.877	0.040	0.008	80	443	100	23	22	Error	0	23	0	22	2799	4953	0.000	2.625	0	0	0
4	13	5	"hsa-miR-3159"	"147814"	6900	10690	100	34	34	6	17	35	35	34	6	17	13	2	0	42	43	8	18	41	41	41	8	19	21	11	0	-1.000	-0.500	1.000	0.950	2.965	0.360	0.057	80	414	100	0	1	Error	-1	1	-1	2	2749	3471	0.000	0.250	0	0	0
4	14	5	""	"147807"	7070	10690	100	34	35	6	17	35	35	35	6	17	13	1	0	124	451	452	100	41	41	41	9	21	57	53	0	-0.012	0.000	0.333	0.151	15.081	-0.001	0.001	80	430	100	82	410	Error	-1	83	0	410	2763	36060	0.000	45.556	0	0	0
4	15	5	""	"147924"	7250	10700	100	34	34	6	17	35	35	35	6	17	15	1	0	52	61	24	39	41	41	42	8	19	56	42	0	-0.091	-0.050	0.409	0.384	3.887	0.055	0.019	80	442	100	10	19	Error	-1	11	-1	20	2758	4868	-0.167	2.375	0	0	0
4	16	5	"hsa-miR-4316"	"147760"	7430	10690	100	35	35	5	14	35	35	35	6	17	10	1	0	42	42	8	19	41	41	42	8	19	20	2	0	0.000	0.000	0.764	0.740	2.865	0.149	0.008	80	451	100	1	1	Error	0	1	0	1	2775	3372	0.000	0.000	0	0	0
4	17	5	"hsa-miR-4314"	"147544"	7610	10690	100	35	35	6	17	35	35	35	6	17	11	2	0	49	57	21	36	42	42	42	8	19	46	37	0	0.000	0.000	0.500	0.526	3.820	0.029	0.004	80	452	100	7	15	Error	0	7	0	15	2769	4588	0.000	1.875	0	0	0
4	18	5	""	"147791"	7790	10690	100	35	35	6	17	35	35	35	6	17	12	2	0	186	5520	6477	117	41	41	42	8	19	68	57	0	0.000	0.000	0.007	0.011	50.960	0.000	0.005	80	442	100	145	5479	Error	0	145	0	5479	2796	441613	0.000	684.750	0	0	0
4	19	5	""	"147810"	7970	10700	100	35	35	5	14	35	35	35	6	17	5	1	0	48	51	14	27	41	41	42	8	19	47	25	0	0.000	0.000	0.414	0.428	3.156	0.073	0.011	80	452	100	7	10	Error	0	7	0	10	2798	4046	0.000	1.125	0	0	0
4	20	5	""	"147737"	8160	10700	100	37	37	6	16	35	35	35	6	17	22	3	0	83	409	435	106	43	43	43	8	18	67	55	0	0.050	0.005	0.150	0.099	13.828	0.002	0.009	80	440	100	42	368	-4.322	2	40	2	366	2941	32699	0.333	45.750	0	0	0
4	21	5	"hsv1-miR-H18"	"147830"	8330	10690	100	36	35	6	17	35	35	36	6	16	11	2	0	55	185	176	95	42	42	42	7	16	56	48	0	0.077	0.000	0.087	0.081	9.017	-0.002	0.001	80	440	100	14	143	-3.700	1	13	0	143	2836	14831	-0.167	20.429	0	0	0
4	22	5	"hsa-miR-4323"	"147671"	8520	10700	100	35	35	6	17	36	36	36	6	16	15	0	0	75	78	33	42	43	43	44	8	18	70	60	0	-0.031	-0.029	0.267	0.307	4.109	0.004	0.000	80	485	100	31	34	Error	-1	32	-1	35	2820	6249	-0.167	4.250	0	0	0
4	1	6	""	"147802"	4730	10890	100	32	33	6	18	34	34	34	6	17	13	2	0	1210	1282	1152	89	38	38	39	8	20	75	70	0	-0.002	-0.001	0.024	0.041	22.970	0.000	0.002	80	493	100	1170	1243	Error	-2	1172	-1	1244	2665	102536	-0.167	155.375	0	0	0
4	2	6	"hsa-miR-3136-5p"	"147897"	4910	10900	100	33	33	6	18	34	34	34	6	17	13	2	0	44	45	12	26	39	39	39	8	20	37	20	0	-0.200	-0.167	0.700	0.526	3.364	0.300	0.099	80	458	100	4	5	Error	-1	5	-1	6	2651	3593	-0.167	0.750	0	0	0
4	3	6	"hsv2-miR-H22"	"147698"	5090	10880	100	33	34	7	20	34	34	34	6	17	15	5	0	42	43	9	20	39	39	40	8	20	28	10	0	-0.333	0.000	1.000	0.896	3.438	0.297	0.046	80	461	100	2	4	Error	-1	3	0	4	2683	3456	0.000	0.375	0	0	0
4	4	6	"hsa-miR-615-5p"	"148627"	5270	10880	100	33	34	6	17	34	34	34	6	17	16	2	0	48	46	9	19	39	39	40	8	20	50	12	0	-0.111	0.000	0.613	0.749	3.338	0.199	0.030	80	442	100	8	7	Error	-1	9	0	7	2723	3713	0.000	0.750	0	0	0
4	5	6	"hsa-miR-185-3p"	"148669"	5450	10880	100	34	34	6	17	33	33	34	6	17	16	2	0	47	50	17	34	39	39	40	8	20	47	36	0	0.125	0.091	0.250	0.278	3.086	0.073	0.011	80	461	100	9	12	-3.000	1	8	1	11	2717	4013	0.000	1.250	0	0	0
4	6	6	"hsa-miR-1908-5p"	"148687"	5650	10870	100	34	34	5	14	34	34	34	6	17	8	0	0	48	852	1126	132	39	39	40	8	20	52	41	0	0.000	0.000	0.250	0.061	24.377	0.000	0.000	80	462	100	9	813	Error	0	9	0	813	2726	68144	0.000	101.500	0	0	0
4	7	6	"spike_control_v1_g"	"10905"	5820	10880	100	34	34	6	17	34	34	34	6	17	15	1	0	42	42	7	16	40	40	40	8	20	21	2	0	0.000	0.000	0.800	0.913	3.000	0.266	0.021	80	442	100	2	2	Error	0	2	0	2	2716	3378	0.000	0.250	0	0	0
4	8	6	"hsa-miR-3667-5p"	"148234"	6000	10890	100	33	34	6	17	34	34	34	6	17	17	1	0	204	190	153	80	40	40	40	8	20	71	68	0	-0.006	0.000	0.054	0.091	6.842	0.002	0.001	80	442	100	163	150	Error	-1	164	0	150	2739	15209	0.000	18.750	0	0	0
4	9	6	"hsa-miR-637"	"148677"	6170	10880	100	35	35	6	17	34	34	34	6	17	16	3	0	41	40	8	20	41	41	41	8	19	11	2	0	100000.000	-1.000	0.667	0.871	3.297	0.115	0.003	80	430	100	1	0	16.610	1	0	1	-1	2778	3217	0.167	-0.125	0	0	0
4	10	6	"hsa-miR-184"	"148654"	6350	10880	100	34	34	6	17	35	35	34	6	17	20	0	0	44	50	15	30	41	41	41	8	19	37	28	0	-0.333	-0.111	0.600	0.675	3.178	0.121	0.023	80	442	100	2	8	Error	-1	3	-1	9	2741	3976	0.000	1.125	0	0	0
4	11	6	""	"148079"	6530	10880	100	34	34	6	17	35	35	34	6	17	15	0	0	43	44	9	20	40	40	41	8	19	26	10	0	-0.333	-0.250	0.875	0.854	3.109	0.109	0.005	80	452	100	2	3	Error	-1	3	-1	4	2736	3524	0.000	0.375	0	0	0
4	12	6	"hsa-miR-3622a-5p"	"148474"	6710	10880	100	34	35	5	14	34	34	34	6	17	15	0	0	43	44	9	20	41	41	41	8	19	25	7	0	0.000	0.333	0.523	0.593	2.408	0.249	0.029	80	463	100	2	4	Error	0	2	1	3	2765	3500	0.167	0.375	0	0	0
4	13	6	"hsa-miR-941"	"148625"	6900	10890	100	36	35	7	20	34	34	34	6	17	16	5	0	53	56	17	30	41	41	41	8	19	56	45	0	0.167	0.067	0.354	0.344	3.569	0.057	0.008	80	448	100	14	16	-2.585	2	12	1	15	2818	4482	0.167	1.875	0	0	0
4	14	6	"kshv-miR-K12-10a-5p"	"147640"	7070	10880	100	35	35	6	17	34	34	34	6	17	15	3	0	44	44	8	18	40	40	41	8	19	30	10	0	0.250	0.250	0.571	0.555	3.296	0.218	0.017	80	440	100	5	5	-2.000	1	4	1	4	2770	3523	0.167	0.375	0	0	0
4	15	6	""	"147599"	7250	10880	100	34	35	5	14	35	35	35	6	17	12	0	0	44	45	9	20	41	41	42	8	19	25	8	0	-0.333	0.000	0.600	0.648	2.618	0.084	0.005	80	452	100	2	4	Error	-1	3	0	4	2780	3568	0.000	0.375	0	0	0
4	16	6	"hsa-miR-3660"	"147318"	7440	10890	100	35	35	6	17	35	35	35	6	17	16	0	0	240	190	112	58	42	42	42	8	19	80	71	0	0.000	0.000	0.033	0.053	6.502	0.000	0.000	80	449	100	198	148	Error	0	198	0	148	2805	15184	0.000	18.500	0	0	0
4	17	6	"hsa-miR-4277"	"147666"	7610	10880	100	36	36	6	16	35	35	35	6	17	15	3	0	43	45	9	20	42	42	42	8	19	27	10	0	1.000	0.333	0.667	0.714	3.881	0.112	0.007	80	449	100	2	4	0.000	1	1	1	3	2842	3629	0.167	0.375	0	0	0
4	18	6	"Empty"	"0"	7790	10880	100	36	36	6	16	35	35	35	6	17	15	2	0	40	40	7	17	42	42	43	8	18	6	0	0	-0.500	-0.500	0.900	0.898	3.589	0.184	0.018	80	452	100	-1	-1	Error	1	-2	1	-2	2851	3181	0.167	-0.375	0	0	0
4	19	6	""	"148186"	7970	10880	100	35	35	6	17	35	35	35	6	17	11	3	0	46	47	11	23	41	41	42	8	19	40	16	0	0.000	0.000	0.444	0.405	2.631	0.011	0.000	80	442	100	5	6	Error	0	5	0	6	2793	3766	0.000	0.625	0	0	0
4	20	6	""	"148021"	8150	10880	100	34	34	6	17	35	35	35	6	17	8	0	0	52	54	15	27	42	42	43	8	18	55	36	0	-0.100	-0.083	0.333	0.346	2.842	-0.001	0.000	80	442	100	9	11	Error	-1	10	-1	12	2732	4347	-0.167	1.375	0	0	0
4	21	6	""	"148131"	8330	10880	100	35	35	6	17	36	36	36	5	13	13	2	0	45	45	9	20	42	42	43	8	18	17	7	0	-0.333	-0.333	0.750	0.704	3.443	0.010	0.000	80	461	100	2	2	Error	-1	3	-1	3	2788	3589	-0.200	0.250	0	0	0
4	22	6	""	"148573"	8510	10880	100	36	36	6	16	35	35	35	6	17	16	2	0	41	41	7	17	42	42	43	8	18	10	1	0	-1.000	-1.000	1.000	0.883	3.059	-0.007	0.000	80	474	100	0	0	Error	1	-1	1	-1	2897	3317	0.167	-0.250	0	0	0
4	1	7	""	"148569"	4720	11080	100	34	34	6	17	34	34	34	6	17	15	1	0	50	51	14	27	39	39	39	8	20	57	30	0	0.000	0.000	0.405	0.393	3.296	0.103	0.015	80	484	100	11	12	Error	0	11	0	12	2715	4085	0.000	1.500	0	0	0
4	2	7	""	"148137"	4910	11080	100	34	34	7	20	33	33	34	6	17	21	3	0	43	44	10	22	38	38	39	8	20	41	13	0	0.200	0.167	0.708	0.706	2.776	0.198	0.016	80	452	100	6	7	-2.322	1	5	1	6	2698	3492	0.000	0.625	0	0	0
4	3	7	""	"148359"	5100	11080	100	33	34	6	17	34	34	34	6	17	17	1	0	127	120	58	48	39	39	39	8	20	76	75	0	-0.011	0.000	0.083	0.139	6.314	-0.003	0.000	80	461	100	87	81	Error	-1	88	0	81	2694	9603	0.000	10.125	0	0	0
4	4	7	""	"148315"	5280	11070	100	35	35	6	17	34	34	34	6	17	15	6	0	54	60	26	43	39	39	39	8	20	53	50	0	0.067	0.048	0.292	0.338	4.090	0.017	0.002	80	441	100	16	22	-3.907	1	15	1	21	2767	4836	0.167	2.625	0	0	0
4	5	7	""	"148044"	5450	11070	100	34	34	7	20	34	34	34	6	17	13	3	0	175	260	231	88	40	40	40	8	20	62	57	0	0.000	0.000	0.084	0.092	9.766	-0.003	0.003	80	428	100	135	220	Error	0	135	0	220	2720	20795	0.000	27.500	0	0	0
4	6	7	""	"148431"	5620	11070	100	35	35	7	20	34	34	34	6	17	22	2	0	40	41	9	21	39	39	40	8	20	25	10	0	1.000	0.500	0.677	0.788	3.418	0.202	0.013	80	460	100	2	3	0.000	1	1	1	2	2765	3312	0.167	0.125	0	0	0
4	7	7	""	"148056"	5800	11070	100	34	34	6	17	34	34	34	6	17	10	1	0	48	51	16	31	39	39	40	8	20	52	32	0	0.000	0.000	0.444	0.351	2.962	0.099	0.020	80	443	100	9	12	Error	0	9	0	12	2721	4093	0.000	1.375	0	0	0
4	8	7	""	"148653"	5980	11080	100	33	34	6	17	34	34	34	6	17	11	2	0	108	172	139	80	40	40	40	8	20	62	56	0	-0.015	0.000	0.056	0.095	8.290	0.007	0.009	80	443	100	67	132	Error	-1	68	0	132	2681	13775	0.000	16.500	0	0	0
4	9	7	""	"148367"	6160	11070	100	34	33	6	18	34	34	34	6	17	12	2	0	45	45	11	24	41	41	41	8	19	32	15	0	0.000	-0.250	0.600	0.595	2.947	0.156	0.013	80	452	100	4	3	Error	0	4	-1	4	2679	3593	-0.167	0.500	0	0	0
4	10	7	""	"148475"	6340	11070	100	34	34	6	17	34	34	34	6	17	13	1	0	40	42	8	19	41	41	41	8	19	17	5	0	0.000	0.000	0.721	0.684	2.580	0.535	0.067	80	452	100	-1	1	Error	0	-1	0	1	2710	3320	0.000	0.125	0	0	0
4	11	7	""	"148112"	6520	11070	100	34	34	7	20	34	34	34	7	20	12	2	0	42	42	9	21	41	41	41	8	19	13	6	0	0.000	0.000	1.000	0.934	2.900	0.381	0.053	80	436	100	1	1	Error	0	1	0	1	2680	3373	0.000	0.125	0	0	0
4	12	7	"hsa-miR-203b-5p"	"148181"	6680	11080	100	35	35	6	17	34	34	35	6	17	13	1	0	47	47	12	25	41	41	41	8	19	36	15	0	0.167	0.167	0.400	0.479	3.553	0.166	0.031	80	459	100	7	7	-2.585	1	6	1	6	2765	3749	0.000	0.750	0	0	0
4	13	7	""	"148076"	6880	11070	100	35	34	6	17	34	34	34	6	17	15	2	0	51	61	24	39	41	41	41	8	19	53	40	0	0.100	0.000	0.250	0.341	3.929	-0.004	0.000	80	470	100	11	20	-3.322	1	10	0	20	2746	4861	0.000	2.500	0	0	0
4	14	7	""	"148457"	7060	11070	100	34	34	6	17	35	35	35	6	17	7	1	0	45	44	9	20	40	40	41	8	19	35	7	0	-0.200	-0.250	0.500	0.619	2.327	0.190	0.026	80	461	100	4	3	Error	-1	5	-1	4	2725	3535	-0.167	0.375	0	0	0
4	15	7	""	"148060"	7240	11070	100	36	35	6	17	35	35	35	6	17	17	2	0	45	46	10	21	40	40	41	8	19	36	16	0	0.200	0.000	0.618	0.673	3.297	0.225	0.043	80	461	100	6	6	-2.322	1	5	0	6	2837	3710	0.000	0.625	0	0	0
4	16	7	""	"148464"	7420	11070	100	36	35	6	17	35	35	35	6	17	15	2	0	45	45	9	20	42	42	42	8	19	27	7	0	0.333	0.000	0.571	0.633	2.468	0.306	0.043	80	471	100	4	3	-1.585	1	3	0	3	2837	3594	0.000	0.375	0	0	0
4	17	7	""	"148141"	7620	11080	100	34	34	6	17	35	35	35	6	17	10	2	0	56	66	30	45	41	41	42	12	28	52	43	0	-0.067	-0.040	0.250	0.263	4.785	-0.022	0.005	80	490	100	14	24	Error	-1	15	-1	25	2727	5314	-0.167	2.000	0	0	0
4	18	7	""	"148194"	7790	11070	100	34	35	6	17	35	35	35	6	17	15	5	0	41	41	9	21	41	41	42	8	19	12	5	0	100000.000	0.000	0.833	0.804	3.066	0.073	0.003	80	448	100	-1	0	16.610	-1	0	0	0	2798	3284	0.000	-0.125	0	0	0
4	19	7	""	"148646"	7970	11070	100	36	35	5	14	35	35	35	6	17	6	0	0	76	316	297	93	42	42	43	8	18	65	53	0	0.029	0.000	0.130	0.092	11.339	-0.002	0.006	80	470	100	35	274	-5.087	1	34	0	274	2788	25254	0.000	34.125	0	0	0
4	20	7	"hsa-miR-219b-5p"	"148386"	8160	11070	100	34	34	6	17	35	35	36	6	16	12	1	0	71	75	34	45	42	42	42	8	19	66	60	0	-0.034	-0.030	0.229	0.209	5.239	-0.027	0.010	80	446	100	28	32	Error	-1	29	-1	33	2757	5998	-0.333	4.125	0	0	0
4	21	7	""	"148520"	8320	11080	100	33	33	6	18	36	36	36	5	13	8	1	0	51	64	32	50	41	41	42	8	19	52	42	0	-0.300	-0.130	0.739	0.466	4.941	-0.008	0.001	80	455	100	7	20	Error	-3	10	-3	23	2668	5156	-0.600	2.750	0	0	0
4	22	7	"hsa-miR-208b-3p"	"148284"	8520	11070	100	35	35	5	14	35	35	36	6	16	18	1	0	184	155	95	61	42	42	43	8	18	72	70	0	0.000	0.000	0.055	0.096	6.791	0.003	0.002	80	525	100	142	113	Error	0	142	0	113	2838	12394	-0.167	14.000	0	0	0
4	1	8	""	"148537"	4730	11260	100	34	33	6	18	34	34	34	6	17	16	0	0	49	49	14	28	39	39	39	7	17	55	33	0	0.000	-0.100	0.400	0.453	4.113	0.093	0.013	80	482	100	10	9	Error	0	10	-1	10	2677	3944	-0.167	1.429	0	0	0
4	2	8	""	"11255"	4910	11260	100	33	34	7	20	33	33	34	6	17	20	2	0	42	44	10	22	39	39	39	7	17	33	17	0	0.000	0.200	0.971	1.033	3.304	0.180	0.012	80	460	100	3	6	Error	0	3	1	5	2704	3493	0.000	0.714	0	0	0
4	3	8	""	"42962"	5100	11260	100	35	34	6	17	34	34	34	6	17	11	1	0	53	192	187	97	39	39	39	8	20	58	47	0	0.071	0.000	0.054	0.089	7.949	-0.003	0.004	80	436	100	15	153	-3.807	1	14	0	153	2695	15396	0.000	19.125	0	0	0
4	4	8	""	"29650"	5260	11260	100	34	33	6	18	34	34	34	6	17	11	2	0	51	205	222	108	39	39	40	8	20	52	46	0	0.000	-0.006	0.231	0.122	9.797	0.005	0.013	80	435	100	12	165	Error	0	12	-1	166	2675	16366	-0.167	20.625	0	0	0
4	5	8	"Empty"	"0"	5440	11260	100	33	34	6	17	34	34	34	6	17	16	3	0	38	38	7	18	40	40	40	8	20	6	1	0	0.500	0.000	0.817	0.720	3.090	0.477	0.035	80	462	100	-3	-2	-1.000	-1	-2	0	-2	2717	3039	0.000	-0.250	0	0	0
4	6	8	"hsa-miR-519e-3p"	"11164"	5630	11270	100	35	34	7	20	34	34	34	6	17	17	2	0	47	54	20	37	40	40	41	8	19	43	40	0	0.143	0.000	0.455	0.436	4.439	0.120	0.039	80	461	100	8	14	-2.807	1	7	0	14	2756	4307	0.000	1.625	0	0	0
4	7	8	"hsa-miR-301b-3p"	"17886"	5810	11250	100	34	34	6	17	34	34	34	6	17	13	2	0	45	47	14	29	40	40	40	8	20	36	21	0	0.000	0.000	0.625	0.477	2.888	0.155	0.029	80	446	100	5	7	Error	0	5	0	7	2722	3738	0.000	0.875	0	0	0
4	8	8	"hsa-miR-5010-5p"	"168684"	5980	11260	100	35	34	6	17	34	34	34	6	17	10	3	0	45	45	10	22	40	40	40	8	20	33	11	0	0.200	0.000	0.550	0.545	4.027	0.123	0.011	80	430	100	6	5	-2.322	1	5	0	5	2717	3592	0.000	0.625	0	0	0
4	9	8	"hsa-miR-4763-3p"	"168679"	6160	11260	100	33	34	6	17	34	34	34	6	17	15	1	0	40	42	9	21	40	40	41	9	21	23	5	0	100000.000	0.000	0.718	0.831	3.298	0.038	0.001	80	449	100	-1	2	16.610	-1	0	0	2	2723	3355	0.000	0.111	0	0	0
4	10	8	"hsa-miR-4684-3p"	"168718"	6330	11260	100	34	34	6	17	34	34	35	6	17	15	2	0	44	48	16	33	41	41	41	8	19	38	25	0	0.000	0.000	0.400	0.467	3.171	0.065	0.006	80	460	100	3	7	Error	0	3	0	7	2728	3851	-0.167	0.875	0	0	0
4	11	8	"hsa-miR-326"	"168945"	6530	11270	100	35	35	6	17	34	34	34	6	17	13	1	0	46	49	16	32	41	41	41	7	17	45	30	0	0.200	0.125	0.667	0.606	3.272	0.077	0.011	80	470	100	6	9	-2.322	1	5	1	8	2760	3947	0.167	1.143	0	0	0
4	12	8	"hsa-miR-4450"	"168964"	6710	11270	100	34	35	6	17	34	34	34	6	17	18	2	0	88	227	210	92	40	40	41	8	19	58	55	0	0.000	0.005	0.067	0.098	10.015	0.004	0.009	80	454	100	48	188	Error	0	48	1	187	2781	18172	0.167	23.250	0	0	0
4	13	8	"hsa-miR-5094"	"168932"	6890	11270	100	34	34	6	17	34	34	34	6	17	12	2	0	57	70	30	42	40	40	42	19	45	46	38	0	0.000	0.000	0.273	0.264	3.895	0.011	0.001	80	451	100	17	30	Error	0	17	0	30	2723	5578	0.000	1.474	0	0	0
4	14	8	"hsa-miR-4999-5p"	"168934"	7070	11270	100	36	35	6	17	35	35	35	6	17	11	1	0	42	43	9	20	41	41	43	19	44	3	1	0	1.000	0.000	0.667	0.667	3.297	0.302	0.068	80	451	100	2	2	0.000	1	1	0	2	2797	3447	0.000	0.000	0	0	0
4	15	8	""	"168600"	7250	11270	100	35	35	7	20	35	35	35	6	17	15	3	0	50	575	674	117	41	41	41	8	19	50	46	0	0.000	0.000	0.289	0.099	23.265	0.000	0.000	80	461	100	9	534	Error	0	9	0	534	2783	45986	0.000	66.750	0	0	0
4	16	8	""	"168726"	7440	11270	100	36	36	6	16	35	35	35	6	17	13	3	0	135	120	76	63	42	42	41	8	19	61	57	0	0.011	0.013	0.041	0.086	7.439	0.007	0.004	80	474	100	94	79	-6.539	1	93	1	78	2859	9630	0.167	9.875	0	0	0
4	17	8	"hsa-miR-4706"	"168795"	7630	11300	100	35	35	6	17	35	35	35	6	17	17	1	0	48	57	22	38	41	41	41	13	31	35	28	0	0.000	0.000	0.462	0.444	3.613	0.028	0.007	80	429	100	7	16	Error	0	7	0	16	2835	4528	0.000	1.231	0	0	0
4	18	8	"hsa-miR-4479"	"168755"	7790	11270	100	34	35	7	20	35	35	35	6	17	17	2	0	39	40	7	17	40	40	41	8	19	10	1	0	1.000	0.000	1.000	1.082	3.145	0.099	0.003	80	438	100	-2	0	0.000	-1	-1	0	0	2815	3171	0.000	-0.125	0	0	0
4	19	8	""	"168577"	7970	11270	100	35	35	6	17	35	35	35	6	17	7	3	0	43	44	8	18	41	41	42	8	19	21	3	0	0.000	0.000	0.750	0.761	3.255	0.185	0.010	80	460	100	2	3	Error	0	2	0	3	2803	3484	0.000	0.250	0	0	0
4	20	8	"hsa-miR-548ac"	"168827"	8150	11270	100	36	35	6	17	35	35	35	6	17	11	0	0	40	42	8	19	41	41	42	7	16	18	5	0	-1.000	0.000	1.000	0.711	3.667	-0.035	0.000	80	461	100	0	1	Error	1	-1	0	1	2808	3327	0.000	0.000	0	0	0
4	21	8	"hsa-miR-499b-5p"	"168676"	8330	11270	100	35	35	6	17	36	36	36	6	16	15	2	0	47	48	9	18	41	41	42	8	19	40	13	0	-0.167	-0.143	0.500	0.567	4.336	-0.032	0.001	80	441	100	5	6	Error	-1	6	-1	7	2830	3845	-0.167	0.750	0	0	0
4	22	8	"hsa-miR-4764-5p"	"168852"	8500	11290	100	34	35	5	14	35	35	36	6	16	13	1	0	192	253	228	90	42	42	43	8	18	63	57	0	-0.007	0.000	0.121	0.088	7.967	-0.002	0.003	80	474	100	149	211	Error	-1	150	0	211	2802	20234	-0.167	26.250	0	0	0
4	1	9	"hsa-miR-4753-3p"	"168611"	4730	11460	100	35	35	6	17	33	33	34	6	17	21	5	0	53	65	34	52	38	38	39	8	20	60	46	0	0.133	0.074	0.207	0.270	5.875	0.021	0.005	80	484	100	17	29	-2.907	2	15	2	27	2767	5239	0.167	3.250	0	0	0
4	2	9	"hsa-miR-4507"	"168572"	4910	11460	100	34	34	6	17	34	34	34	6	17	15	1	0	79	189	179	94	39	39	39	7	17	63	56	0	0.000	0.000	0.292	0.202	8.394	-0.001	0.000	80	448	100	40	150	Error	0	40	0	150	2714	15098	0.000	21.429	0	0	0
4	3	9	"hsa-miR-548ad-3p"	"168743"	5080	11460	100	34	34	6	17	34	34	34	6	17	11	2	0	41	42	9	21	38	38	39	8	20	27	7	0	0.000	0.000	0.600	0.665	3.036	0.236	0.020	80	428	100	3	4	Error	0	3	0	4	2736	3350	0.000	0.375	0	0	0
4	4	9	""	"168647"	5260	11460	100	34	34	6	17	34	34	34	6	17	18	2	0	52	516	568	110	39	39	40	8	20	52	48	0	0.000	0.000	0.244	0.086	20.769	0.000	0.000	80	448	100	13	477	Error	0	13	0	477	2711	41318	0.000	59.500	0	0	0
4	5	9	"hsa-miR-875-3p"	"168812"	5450	11450	100	34	34	6	17	34	34	34	6	17	17	2	0	43	44	8	18	39	39	40	8	20	30	10	0	0.000	0.000	0.879	0.794	3.477	0.292	0.025	80	440	100	4	5	Error	0	4	0	5	2758	3510	0.000	0.500	0	0	0
4	6	9	"hsa-miR-4520-3p"	"169186"	5630	11450	100	36	35	7	20	34	34	34	6	17	18	3	0	42	43	10	23	40	40	40	8	20	25	6	0	1.000	0.333	1.167	0.887	4.115	0.226	0.024	80	442	100	4	4	0.000	2	2	1	3	2784	3470	0.167	0.375	0	0	0
4	7	9	"hsa-miR-5009-3p"	"169118"	5810	11460	100	34	34	6	17	34	34	34	6	17	12	1	0	51	55	17	30	40	40	40	8	20	57	42	0	0.000	0.000	0.500	0.335	4.281	0.092	0.018	80	458	100	11	15	Error	0	11	0	15	2706	4379	0.000	1.875	0	0	0
4	8	9	"hsa-miR-4468"	"169320"	5990	11450	100	34	34	6	17	34	34	34	7	20	13	0	0	65	199	210	105	40	40	40	8	20	61	53	0	0.000	0.000	0.111	0.119	8.082	-0.002	0.001	80	452	100	25	159	Error	0	25	0	159	2743	15949	0.000	19.875	0	0	0
4	9	9	"hsa-miR-4691-3p"	"169321"	6170	11460	100	34	34	6	17	34	34	34	6	17	15	2	0	50	51	14	27	40	40	40	8	20	51	37	0	0.000	0.000	0.368	0.440	3.365	0.029	0.001	80	451	100	10	11	Error	0	10	0	11	2749	4086	0.000	1.375	0	0	0
4	10	9	"hsa-miR-4695-3p"	"169070"	6350	11450	100	35	35	7	20	34	34	34	6	17	21	7	0	2069	1848	1703	92	41	41	41	8	19	71	68	0	0.000	0.001	0.085	0.050	26.577	0.000	0.000	80	463	100	2029	1808	Error	1	2028	1	1807	2831	147828	0.167	225.875	0	0	0
4	11	9	"hsa-miR-4755-5p"	"169113"	6540	11450	100	35	35	6	17	34	34	34	6	17	16	5	0	53	54	13	24	40	40	41	9	21	57	36	0	0.077	0.071	0.333	0.347	2.808	0.164	0.035	80	452	100	14	15	-3.700	1	13	1	14	2781	4280	0.167	1.444	0	0	0
4	12	9	"hsa-miR-4728-3p"	"169182"	6720	11460	100	35	35	6	17	35	35	35	6	17	11	0	0	1201	969	669	69	41	41	41	8	19	87	81	0	0.000	0.000	0.006	0.013	11.627	0.000	0.000	80	430	100	1160	928	Error	0	1160	0	928	2782	77488	0.000	116.000	0	0	0
4	13	9	"hsa-miR-4745-3p"	"169036"	6890	11450	100	35	34	6	17	34	34	34	6	17	11	3	0	40	41	7	17	41	41	41	8	19	12	2	0	-1.000	0.000	0.707	0.663	2.491	-0.002	0.000	80	439	100	0	0	Error	1	-1	0	0	2754	3278	0.000	0.000	0	0	0
4	14	9	"hsa-miR-4747-3p"	"169230"	7070	11450	100	36	36	6	16	34	34	35	6	17	18	3	0	44	44	9	20	40	40	41	8	19	32	8	0	0.500	0.500	0.472	0.560	3.058	-0.014	0.000	80	442	100	6	6	-1.000	2	4	2	4	2867	3521	0.167	0.375	0	0	0
4	15	9	"hsa-miR-4755-3p"	"169157"	7260	11450	100	34	35	6	17	34	34	34	6	17	15	3	0	48	51	17	33	40	40	41	7	17	50	32	0	0.000	0.091	0.333	0.364	3.187	0.029	0.002	80	442	100	8	12	Error	0	8	1	11	2761	4082	0.167	1.429	0	0	0
4	16	9	"hsa-miR-5707"	"169000"	7440	11450	100	34	35	7	20	35	35	35	6	17	16	2	0	39	39	8	20	41	41	41	7	17	10	3	0	0.500	0.000	0.800	0.854	2.940	0.095	0.001	80	432	100	-3	-2	-1.000	-1	-2	0	-2	2767	3128	0.000	-0.286	0	0	0
4	17	9	"hsa-miR-3136-3p"	"169319"	7620	11460	100	35	35	6	17	35	35	35	6	17	15	0	0	403	314	222	70	41	41	41	8	19	77	68	0	0.000	0.000	0.020	0.046	10.451	0.001	0.000	80	407	100	362	273	Error	0	362	0	273	2785	25138	0.000	34.125	0	0	0
4	18	9	"hsa-miR-4524a-3p"	"168996"	7800	11460	100	35	35	6	17	35	35	35	6	17	17	1	0	42	43	8	18	41	41	41	8	19	26	5	0	0.000	0.000	0.697	0.727	2.904	0.080	0.003	80	442	100	1	2	Error	0	1	0	2	2789	3462	0.000	0.250	0	0	0
4	19	9	"hsa-miR-4778-3p"	"169064"	7980	11460	100	36	35	5	14	35	35	35	6	17	12	1	0	49	59	23	38	42	42	42	7	16	47	43	0	0.143	0.000	0.176	0.268	4.650	0.017	0.002	80	442	100	8	17	-2.807	1	7	0	17	2821	4728	0.000	2.429	0	0	0
4	20	9	"hsa-miR-4727-3p"	"169112"	8160	11460	100	35	35	6	17	35	35	35	6	17	20	1	0	49	53	16	30	42	42	42	7	16	46	32	0	0.000	0.000	0.464	0.413	3.629	0.047	0.005	80	442	100	7	11	Error	0	7	0	11	2828	4203	0.000	1.571	0	0	0
4	21	9	"hsa-miR-5684"	"169169"	8340	11460	100	35	36	6	16	35	35	35	6	17	12	2	0	1163	1849	1776	96	42	42	42	8	19	77	68	0	0.000	0.001	0.003	0.009	20.649	0.000	0.000	80	442	100	1121	1808	Error	0	1121	1	1807	2859	147884	0.167	225.875	0	0	0
4	22	9	"hsa-miR-4523"	"168987"	8520	11460	100	36	37	5	13	35	35	35	6	17	18	2	0	43	45	8	17	42	42	42	8	19	26	3	0	1.000	0.667	0.667	0.754	3.182	0.006	0.000	80	453	100	2	5	0.000	1	1	2	3	2954	3582	0.333	0.375	0	0	0
4	1	10	"Empty"	"0"	4660	11630	100	34	33	6	18	34	34	34	6	17	12	0	0	39	39	7	17	38	38	39	8	20	12	2	0	0.000	-1.000	1.000	0.897	2.786	0.365	0.051	80	509	100	1	0	Error	0	1	-1	1	2650	3084	-0.167	0.000	0	0	0
4	2	10	"hsa-miR-3974"	"169365"	4850	11640	100	35	34	6	17	34	34	34	6	17	17	2	0	40	40	9	22	39	39	40	8	20	16	6	0	1.000	0.000	0.833	0.935	3.278	0.249	0.032	80	515	100	2	1	0.000	1	1	0	1	2755	3217	0.000	0.000	0	0	0
4	3	10	"hsa-miR-4633-3p"	"169160"	5080	11630	100	35	35	7	20	34	34	34	6	17	21	2	0	40	40	7	17	39	39	40	8	20	11	5	0	1.000	1.000	1.000	1.000	3.041	0.307	0.024	80	484	100	2	2	0.000	1	1	1	1	2768	3202	0.167	0.000	0	0	0
4	4	10	"hsa-miR-5092"	"168992"	5260	11630	100	33	34	6	17	34	34	34	6	17	12	2	0	38	39	7	17	39	39	39	8	20	12	2	0	1.000	0.000	1.333	1.015	2.868	0.423	0.038	80	471	100	-2	0	0.000	-1	-1	0	0	2688	3108	0.000	0.000	0	0	0
4	5	10	""	"168654"	5460	11620	100	35	34	6	17	34	34	34	6	17	13	3	0	41	42	11	26	40	40	40	8	20	21	8	0	1.000	0.000	0.833	0.739	3.016	0.197	0.024	80	460	100	2	2	0.000	1	1	0	2	2748	3383	0.000	0.250	0	0	0
4	6	10	""	"168713"	5630	11640	100	34	34	6	17	34	34	34	6	17	12	3	0	52	65	35	53	40	40	40	8	20	53	42	0	0.000	0.000	0.216	0.328	5.121	0.027	0.008	80	463	100	12	25	Error	0	12	0	25	2695	5238	0.000	3.125	0	0	0
4	7	10	""	"168957"	5810	11640	100	34	34	6	17	34	34	34	6	17	11	3	0	42	42	10	23	40	40	40	8	20	26	5	0	0.000	0.000	0.500	0.542	3.961	0.200	0.024	80	458	100	2	2	Error	0	2	0	2	2694	3391	0.000	0.250	0	0	0
4	8	10	""	"168706"	5990	11640	100	33	34	6	17	34	34	34	6	17	15	2	0	51	73	39	53	40	40	41	8	19	56	46	0	-0.091	0.000	0.444	0.305	5.673	0.007	0.001	80	468	100	10	33	Error	-1	11	0	33	2702	5828	0.000	4.000	0	0	0
4	9	10	""	"168761"	6170	11640	100	33	34	7	20	34	34	34	6	17	21	3	0	45	44	9	20	41	41	41	8	19	27	5	0	-0.250	0.000	0.792	0.704	2.834	0.107	0.007	80	458	100	3	3	Error	-1	4	0	3	2735	3501	0.000	0.375	0	0	0
4	10	10	""	"168842"	6350	11640	100	35	35	7	20	34	34	34	6	17	17	6	0	71	195	173	88	40	40	40	8	20	63	56	0	0.032	0.006	0.133	0.111	9.963	0.002	0.001	80	468	100	32	156	-4.954	1	31	1	155	2799	15639	0.167	19.375	0	0	0
4	11	10	""	"169268"	6530	11640	100	34	34	6	17	34	34	34	6	17	16	1	0	54	96	70	72	40	40	41	8	19	57	48	0	0.000	0.000	0.071	0.135	4.990	0.013	0.008	80	460	100	14	56	Error	0	14	0	56	2758	7674	0.000	6.875	0	0	0
4	12	10	"Empty"	"0"	6710	11640	100	35	34	6	17	35	35	34	6	17	7	1	0	40	41	8	19	40	40	41	8	19	13	6	0	0.000	-1.000	0.817	0.834	2.915	0.222	0.020	80	460	100	0	0	Error	0	0	-1	1	2708	3251	0.000	0.000	0	0	0
4	13	10	""	"168936"	6900	11650	100	34	34	6	17	35	35	35	6	17	11	0	0	228	187	107	57	40	40	41	7	17	80	77	0	-0.005	-0.007	0.035	0.067	6.987	-0.003	0.002	80	455	100	187	146	Error	-1	188	-1	147	2693	14932	-0.167	20.857	0	0	0
4	14	10	"Empty"	"0"	7060	11630	100	34	34	5	14	34	34	34	6	17	13	0	0	42	42	8	19	40	40	40	7	17	23	5	0	0.000	0.000	0.917	0.793	2.940	0.249	0.022	80	440	100	2	2	Error	0	2	0	2	2694	3335	0.000	0.286	0	0	0
4	15	10	"Empty"	"0"	7240	11630	100	35	35	6	17	34	34	34	6	17	18	1	0	39	40	7	17	40	40	41	8	19	7	1	0	-1.000	100000.000	0.800	0.952	3.453	0.265	0.018	80	464	100	0	1	Error	1	-1	1	0	2804	3192	0.167	-0.125	0	0	0
4	16	10	"Empty"	"0"	7420	11630	100	34	34	6	17	35	35	35	6	17	13	1	0	40	41	7	17	41	41	41	8	19	13	1	0	1.000	100000.000	0.875	0.896	3.343	0.200	0.013	80	464	100	-2	-1	0.000	-1	-1	-1	0	2740	3273	-0.167	0.000	0	0	0
4	17	10	"Empty"	"0"	7600	11640	100	37	36	6	16	35	35	35	6	17	17	1	0	40	41	7	17	41	41	41	8	19	16	2	0	-2.000	100000.000	0.829	0.894	3.579	0.049	0.001	80	451	100	1	1	Error	2	-1	1	0	2879	3293	0.167	0.000	0	0	0
4	18	10	"Empty"	"0"	7780	11640	100	34	35	5	14	35	35	35	6	17	7	0	0	41	40	7	17	40	40	40	9	22	10	1	0	-1.000	0.000	0.800	0.913	2.994	0.256	0.020	80	459	100	0	0	Error	-1	1	0	0	2781	3218	0.000	0.000	0	0	0
4	19	10	"Empty"	"0"	7960	11640	100	36	35	5	14	35	35	35	6	17	12	0	0	41	41	8	19	41	41	41	7	17	18	5	0	100000.000	0.000	0.633	0.748	3.948	0.161	0.015	80	452	100	1	0	16.610	1	0	0	0	2828	3285	0.000	0.000	0	0	0
4	20	10	"Empty"	"0"	8140	11640	100	35	35	6	17	35	35	35	6	17	8	2	0	39	39	8	20	41	41	41	8	19	10	0	0	0.000	0.000	0.909	0.771	3.146	-0.054	0.001	80	453	100	-2	-2	Error	0	-2	0	-2	2821	3140	0.000	-0.250	0	0	0
4	21	10	"Empty"	"0"	8320	11640	100	35	36	5	13	36	36	35	6	17	11	2	0	40	40	7	17	41	41	42	8	19	11	1	0	1.000	0.000	0.833	0.670	3.123	0.309	0.024	80	459	100	-2	-1	0.000	-1	-1	0	-1	2908	3219	0.167	-0.250	0	0	0
4	22	10	"Empty"	"0"	8500	11640	100	35	35	5	14	35	35	36	6	16	8	1	0	40	41	7	17	41	41	42	8	19	12	2	0	0.000	0.000	1.000	0.885	3.084	0.041	0.001	80	491	100	-1	0	Error	0	-1	0	0	2799	3305	-0.167	-0.125	0	0	0
4	1	11	"Empty"	"0"	4730	11840	100	33	33	6	18	34	34	34	6	17	12	1	0	39	39	9	23	39	39	39	7	17	21	8	0	100000.000	100000.000	0.600	0.712	3.223	0.297	0.036	80	524	100	-1	-1	16.610	-1	0	-1	0	2670	3139	-0.167	0.000	0	0	0
4	2	11	""	"28161"	4920	11850	100	34	35	7	20	34	34	34	6	17	16	7	0	46	48	13	27	39	39	39	8	20	45	28	0	0.000	0.111	0.435	0.509	4.027	0.193	0.035	80	484	100	7	10	Error	0	7	1	9	2767	3861	0.167	1.125	0	0	0
4	3	11	"hsa-miR-380-5p"	"13170"	5100	11850	100	34	33	7	21	34	34	34	6	17	11	2	0	40	41	7	17	39	39	39	8	20	20	3	0	0.000	-0.500	1.000	0.937	2.830	0.658	0.083	80	464	100	1	1	Error	0	1	-1	2	2670	3270	-0.167	0.250	0	0	0
4	4	11	""	"42958"	5280	11850	100	34	34	6	17	34	34	34	6	17	12	0	0	1069	1102	1019	92	40	40	39	7	17	67	61	0	0.000	0.000	0.006	0.024	19.891	0.000	0.000	80	452	100	1029	1062	Error	0	1029	0	1062	2685	88125	0.000	151.857	0	0	0
4	5	11	"hsa-miR-320b"	"46324"	5450	11850	100	34	34	6	17	34	34	34	6	17	21	2	0	46	457	550	120	39	39	39	7	17	50	46	0	0.000	0.000	0.392	0.163	13.241	-0.001	0.001	80	462	100	7	418	Error	0	7	0	418	2707	36575	0.000	59.714	0	0	0
4	6	11	""	"17433"	5640	11860	100	34	35	6	17	34	34	34	6	17	15	1	0	64	184	165	89	39	39	40	8	20	63	53	0	0.000	0.007	0.333	0.150	8.379	0.001	0.000	80	450	100	25	146	Error	0	25	1	145	2767	14695	0.167	18.000	0	0	0
4	7	11	""	"11202"	5810	11850	100	34	34	6	17	34	34	34	6	17	11	2	0	57	62	25	40	40	40	41	9	21	58	46	0	0.000	0.000	0.283	0.339	4.093	0.036	0.009	80	446	100	17	22	Error	0	17	0	22	2711	4937	0.000	2.333	0	0	0
4	8	11	""	"42939"	5990	11850	100	36	35	6	17	34	34	34	6	17	18	3	0	1528	1017	805	79	40	40	41	8	19	73	68	0	0.001	0.001	0.007	0.025	18.924	0.000	0.000	80	468	100	1490	978	-9.539	2	1488	1	977	2833	81375	0.167	122.000	0	0	0
4	9	11	"hsa-miR-152-3p"	"17676"	6180	11850	100	33	34	6	17	34	34	34	6	17	15	3	0	302	337	281	83	40	40	41	9	21	65	62	0	-0.004	0.000	0.250	0.128	11.007	-0.001	0.001	80	466	100	261	297	Error	-1	262	0	297	2746	26955	0.000	32.889	0	0	0
4	10	11	"hsa-miR-650"	"17593"	6350	11850	100	34	34	6	17	34	34	34	6	17	16	0	0	52	53	17	32	40	40	40	8	20	57	41	0	0.000	0.000	0.318	0.341	3.520	0.109	0.025	80	446	100	12	13	Error	0	12	0	13	2719	4239	0.000	1.625	0	0	0
4	11	11	"hsa-miR-27a-3p"	"46483"	6530	11840	100	34	34	5	14	35	35	34	6	17	8	0	0	152	1142	1238	108	40	40	41	9	21	60	55	0	-0.009	-0.001	0.111	0.059	25.108	0.000	0.001	80	460	100	111	1101	Error	-1	112	-1	1102	2710	91352	0.000	122.333	0	0	0
4	12	11	"hsa-let-7g-5p"	"46438"	6710	11840	100	35	34	5	14	35	35	35	6	17	6	0	0	54	933	1041	111	40	40	41	8	19	56	48	0	0.000	-0.001	0.091	0.036	28.607	0.000	0.001	80	470	100	14	892	Error	0	14	-1	893	2735	74610	-0.167	111.500	0	0	0
4	13	11	"hsa-miR-490-3p"	"42703"	6900	11850	100	33	34	6	17	35	35	35	6	17	12	2	0	273	302	260	86	40	40	40	8	20	66	60	0	-0.009	-0.004	0.018	0.060	13.935	0.002	0.002	80	460	100	231	261	Error	-2	233	-1	262	2715	24183	-0.167	32.750	0	0	0
4	14	11	""	"28054"	7080	11850	100	33	34	6	17	34	34	34	5	14	18	2	0	49	49	14	28	40	40	40	7	17	51	33	0	-0.111	0.000	0.500	0.478	3.041	0.047	0.004	80	485	100	8	9	Error	-1	9	0	9	2709	3948	0.000	1.286	0	0	0
4	15	11	""	"14302"	7270	11870	100	35	35	6	17	34	34	34	6	17	13	3	0	216	200	134	67	40	40	41	8	19	71	63	0	0.006	0.006	0.027	0.052	8.113	0.001	0.000	80	415	100	177	161	-7.459	1	176	1	160	2797	15981	0.167	19.875	0	0	0
4	16	11	"hsa-miR-627-5p"	"17625"	7430	11880	100	36	35	6	17	35	35	35	6	17	20	2	0	49	60	29	48	41	41	41	8	19	43	38	0	0.125	0.000	0.429	0.314	3.851	0.058	0.025	80	403	100	9	19	-3.000	1	8	0	19	2838	4802	0.000	2.375	0	0	0
4	17	11	"hsa-miR-744-5p"	"27568"	7610	11840	100	35	36	6	16	35	35	35	6	17	15	5	0	52	267	305	114	41	41	41	8	19	53	46	0	0.000	0.004	0.292	0.146	10.305	0.001	0.001	80	465	100	11	227	Error	0	11	1	226	2851	21380	0.167	28.250	0	0	0
4	18	11	"hsa-miR-593-5p"	"42478"	7800	11850	100	33	34	6	17	35	35	35	6	17	16	1	0	56	63	27	42	40	40	41	9	21	58	43	0	-0.125	-0.043	0.257	0.297	4.428	-0.014	0.002	80	479	100	14	22	Error	-2	16	-1	23	2730	5038	-0.167	2.444	0	0	0
4	19	11	"hsa-miR-323a-5p"	"42457"	7980	11840	100	34	34	6	17	35	35	35	6	17	11	3	0	43	44	8	18	41	41	42	8	19	22	3	0	-0.500	-0.333	1.000	0.925	3.350	0.108	0.003	80	472	100	1	2	Error	-1	2	-1	3	2753	3527	-0.167	0.250	0	0	0
4	20	11	"ebv-miR-BART3-3p"	"17589"	8170	11840	100	34	35	5	14	35	35	35	6	17	10	1	0	52	53	15	28	41	41	41	8	19	58	35	0	-0.091	0.000	0.333	0.288	2.949	0.075	0.010	80	462	100	10	12	Error	-1	11	0	12	2765	4212	0.000	1.500	0	0	0
4	21	11	"hsa-miR-638"	"42832"	8340	11850	100	35	36	6	16	36	36	36	6	16	11	2	0	61	317	325	102	41	41	42	8	19	60	52	0	-0.050	0.000	0.024	0.061	9.170	0.002	0.004	80	447	100	19	276	Error	-1	20	0	276	2850	25336	0.000	34.375	0	0	0
4	22	11	"Empty"	"0"	8520	11850	100	37	37	5	13	36	36	36	6	16	11	0	0	42	41	8	19	41	41	42	7	16	17	3	0	1.000	100000.000	0.500	0.597	3.842	0.214	0.015	80	509	100	2	1	0.000	1	1	1	0	2925	3317	0.167	-0.143	0	0	0
4	1	12	""	"42712"	4730	12040	100	34	34	6	17	34	34	34	6	17	13	2	0	48	50	14	28	38	38	39	8	20	57	36	0	0.000	0.000	0.500	0.505	3.498	0.151	0.050	80	501	100	10	12	Error	0	10	0	12	2737	4022	0.000	1.375	0	0	0
4	2	12	"spike_control_v2_40"	"29001"	4910	12040	100	33	34	6	17	34	34	34	6	17	13	2	0	364	366	310	84	38	38	39	8	20	70	62	0	-0.003	0.000	0.066	0.077	13.037	0.000	0.000	80	452	100	325	328	Error	-1	326	0	328	2689	29274	0.000	40.875	0	0	0
4	3	12	""	"42748"	5090	12030	100	34	34	6	17	34	34	34	6	17	18	0	0	43	43	9	20	39	39	39	7	17	35	15	0	0.000	0.000	0.789	0.767	3.276	0.268	0.025	80	451	100	4	4	Error	0	4	0	4	2757	3437	0.000	0.571	0	0	0
4	4	12	""	"42807"	5270	12030	100	33	33	6	18	34	34	34	6	17	11	2	0	50	66	38	57	40	40	40	8	20	52	42	0	-0.100	-0.038	0.457	0.333	6.135	0.021	0.006	80	450	100	9	25	Error	-1	10	-1	26	2666	5302	-0.167	3.250	0	0	0
4	5	12	"hsa-miR-1224-5p"	"46462"	5450	12030	100	34	34	6	17	34	34	34	6	17	11	2	0	53	58	21	36	39	39	40	8	20	58	45	0	0.000	0.000	0.276	0.374	4.446	0.095	0.039	80	450	100	14	19	Error	0	14	0	19	2757	4639	0.000	2.250	0	0	0
4	6	12	"hsa-miR-1178-3p"	"46822"	5630	12030	100	34	35	6	17	34	34	34	6	17	18	3	0	43	43	8	18	39	39	40	7	17	31	11	0	0.000	0.250	0.764	0.702	3.089	0.468	0.042	80	438	100	4	5	Error	0	4	1	4	2768	3467	0.167	0.429	0	0	0
4	7	12	"hsa-miR-758-3p"	"28759"	5810	12030	100	35	35	6	17	34	34	34	6	17	17	2	0	47	47	12	25	40	40	40	8	20	43	23	0	0.143	0.143	0.417	0.368	2.772	0.189	0.040	80	458	100	8	8	-2.807	1	7	1	7	2811	3792	0.167	0.875	0	0	0
4	8	12	""	"17527"	5990	12030	100	35	35	6	17	34	34	34	6	17	17	6	0	55	57	18	31	40	40	40	8	20	65	45	0	0.067	0.059	0.231	0.282	3.027	0.120	0.044	80	458	100	16	18	-3.907	1	15	1	17	2810	4540	0.167	2.125	0	0	0
4	9	12	"hsa-miR-181c-5p"	"42496"	6170	12040	100	34	34	6	17	34	34	34	6	17	11	5	0	57	63	25	39	39	39	40	8	20	63	52	0	0.000	0.000	0.308	0.312	5.059	0.021	0.003	80	452	100	18	24	Error	0	18	0	24	2728	5046	0.000	2.875	0	0	0
4	10	12	"hsa-miR-146b-5p"	"10306"	6350	12030	100	35	34	6	17	34	34	34	6	17	13	2	0	290	303	256	84	39	39	40	8	20	67	60	0	0.004	0.000	0.045	0.055	8.583	0.000	0.000	80	450	100	252	264	-7.972	1	251	0	264	2752	24257	0.000	32.875	0	0	0
4	11	12	""	"46982"	6530	12030	100	35	35	6	17	34	34	34	6	17	15	1	0	41	42	8	19	41	41	41	8	19	18	1	0	100000.000	1.000	1.071	1.139	2.682	0.172	0.013	80	460	100	1	2	16.610	1	0	1	1	2763	3362	0.167	0.125	0	0	0
4	12	12	""	"46538"	6710	12030	100	34	34	6	17	34	34	35	6	17	10	2	0	53	671	831	123	41	41	41	8	19	53	47	0	0.000	0.000	0.250	0.108	14.314	0.000	0.000	80	460	100	12	630	Error	0	12	0	630	2702	53717	-0.167	78.750	0	0	0
4	13	12	"hsa-miR-20b-3p"	"17882"	6890	12030	100	36	35	6	17	35	35	35	6	17	11	1	0	99	208	183	87	40	40	41	8	19	68	57	0	0.017	0.000	0.094	0.089	7.227	0.000	0.000	80	450	100	60	168	-5.883	1	59	0	168	2806	16602	0.000	20.875	0	0	0
4	14	12	""	"42765"	7070	12040	100	35	34	5	14	35	35	35	6	17	11	0	0	180	182	139	76	40	40	40	8	20	63	61	0	0.000	-0.007	0.036	0.070	8.916	0.005	0.007	80	450	100	140	141	Error	0	140	-1	142	2755	14571	-0.167	17.750	0	0	0
4	15	12	""	"46921"	7240	12020	100	34	34	6	17	34	34	35	6	17	12	5	0	85	2863	3431	119	40	40	41	8	19	61	53	0	0.000	0.000	0.085	0.045	31.699	0.000	0.002	80	428	100	45	2823	Error	0	45	0	2823	2734	229044	-0.167	352.750	0	0	0
4	16	12	"hsa-miR-612"	"27551"	7430	12030	100	34	35	6	17	35	35	35	6	17	8	3	0	58	73	35	47	40	40	41	8	19	63	51	0	-0.056	0.000	0.219	0.243	4.253	-0.002	0.000	80	434	100	17	33	Error	-1	18	0	33	2765	5877	0.000	4.000	0	0	0
4	17	12	""	"42481"	7610	12020	100	34	34	6	17	34	34	35	6	17	13	2	0	48	49	13	26	40	40	41	8	19	47	30	0	0.000	0.000	0.368	0.395	3.639	0.113	0.015	80	484	100	8	9	Error	0	8	0	9	2741	3921	-0.167	1.000	0	0	0
4	18	12	""	"42864"	7810	12040	100	36	37	6	16	34	34	35	6	17	25	5	0	141	139	92	66	40	40	41	8	19	68	66	0	0.020	0.030	0.060	0.093	6.402	0.007	0.006	80	460	100	103	102	-5.658	2	101	3	99	2921	11137	0.333	12.250	0	0	0
4	19	12	"hsa-miR-593-3p"	"42504"	7980	12030	100	35	36	6	16	35	35	35	5	14	18	6	0	60	59	18	30	41	41	41	8	19	66	52	0	0.000	0.056	0.209	0.230	3.048	0.032	0.004	80	437	100	19	19	Error	0	19	1	18	2865	4755	0.200	2.250	0	0	0
4	20	12	"ebv-miR-BART15"	"42897"	8150	12030	100	33	35	6	17	35	35	35	6	17	12	1	0	44	45	10	22	42	42	42	8	19	27	11	0	-1.000	0.000	0.500	0.599	2.912	0.226	0.039	80	449	100	0	3	Error	-2	2	0	3	2776	3617	0.000	0.375	0	0	0
4	21	12	"hsa-miR-16-2-3p"	"42874"	8330	12030	100	34	34	5	14	35	35	35	6	17	10	1	0	112	101	59	58	41	41	42	7	16	66	60	0	-0.014	-0.017	0.083	0.153	7.403	0.006	0.002	80	461	100	70	59	Error	-1	71	-1	60	2729	8107	-0.167	8.429	0	0	0
4	22	12	""	"42742"	8520	12050	100	35	34	6	17	36	36	36	5	13	8	2	0	83	84	41	48	41	41	41	7	17	70	58	0	-0.024	-0.047	0.111	0.165	6.088	-0.015	0.005	80	493	100	41	41	Error	-1	42	-2	43	2741	6750	-0.400	6.143	0	0	0
4	1	13	"hsa-miR-571"	"17490"	4740	12240	100	34	34	6	17	34	34	34	6	17	13	5	0	45	47	14	29	39	39	39	8	20	37	21	0	0.000	0.000	0.571	0.681	3.169	0.092	0.008	80	471	100	6	8	Error	0	6	0	8	2737	3798	0.000	1.000	0	0	0
4	2	13	"hsa-miR-1207-5p"	"46565"	4910	12230	100	34	33	7	21	34	34	34	6	17	11	2	0	45	48	12	25	38	38	39	8	20	47	27	0	0.000	-0.100	0.471	0.507	3.768	0.198	0.036	80	440	100	7	9	Error	0	7	-1	10	2658	3821	-0.167	1.125	0	0	0
4	3	13	"spike_control_v2_37"	"28684"	5100	12230	100	34	34	6	17	34	34	34	6	17	10	1	0	456	516	454	87	39	39	39	8	20	67	63	0	0.000	0.000	0.068	0.068	17.788	-0.001	0.002	80	449	100	417	477	Error	0	417	0	477	2706	41245	0.000	59.625	0	0	0
4	4	13	"hsa-miR-649"	"15619"	5270	12230	100	33	34	6	17	34	34	34	6	17	16	3	0	46	48	12	25	39	39	39	8	20	43	22	0	-0.143	0.000	0.400	0.568	3.425	0.231	0.063	80	448	100	6	9	Error	-1	7	0	9	2736	3856	0.000	1.125	0	0	0
4	5	13	"hsa-miR-136-5p"	"10943"	5450	12230	100	34	33	6	18	34	34	34	6	17	12	1	0	1698	1618	1445	89	39	39	40	8	20	80	71	0	0.000	-0.001	0.008	0.020	20.325	0.000	0.000	80	460	100	1659	1578	Error	0	1659	-1	1579	2673	129465	-0.167	197.250	0	0	0
4	6	13	""	"42706"	5630	12230	100	35	35	6	17	34	34	34	7	20	12	2	0	420	438	379	86	39	39	40	8	20	70	63	0	0.003	0.003	0.013	0.033	13.679	0.001	0.003	80	460	100	382	400	-8.574	1	381	1	399	2781	35074	0.143	49.750	0	0	0
4	7	13	"hsa-miR-183-5p"	"10977"	5810	12240	100	34	33	7	21	34	34	34	6	17	11	1	0	176	173	129	74	39	39	39	8	20	65	60	0	0.000	-0.007	0.054	0.109	8.648	-0.005	0.005	80	468	100	137	133	Error	0	137	-1	134	2653	13857	-0.167	16.750	0	0	0
4	8	13	"hsa-let-7a-2-3p"	"42530"	6000	12240	100	33	33	5	15	34	34	34	6	17	10	1	0	351	285	205	71	39	39	39	8	20	71	68	0	-0.003	-0.004	0.027	0.063	8.378	-0.003	0.007	80	456	100	311	245	Error	-1	312	-1	246	2674	22785	-0.167	30.750	0	0	0
4	9	13	""	"42569"	6170	12230	100	34	34	6	17	34	34	34	6	17	13	3	0	51	53	16	30	39	39	40	8	20	55	45	0	0.000	0.000	0.558	0.548	3.926	0.107	0.022	80	440	100	12	14	Error	0	12	0	14	2713	4205	0.000	1.625	0	0	0
4	10	13	""	"46639"	6350	12230	100	34	34	5	14	34	34	34	6	17	13	1	0	690	722	632	87	40	40	40	8	20	66	63	0	0.000	0.000	0.007	0.030	17.609	0.001	0.003	80	460	100	650	682	Error	0	650	0	682	2714	57740	0.000	85.250	0	0	0
4	11	13	"hsa-miR-196a-5p"	"10990"	6530	12230	100	33	34	6	17	34	34	34	6	17	11	2	0	43	45	9	20	40	40	41	8	19	27	13	0	-0.333	0.000	1.464	1.168	2.988	0.173	0.023	80	460	100	2	5	Error	-1	3	0	5	2716	3564	0.000	0.500	0	0	0
4	12	13	"hsa-miR-487b-3p"	"14285"	6710	12230	100	34	34	6	17	34	34	34	6	17	17	0	0	244	475	449	94	40	40	40	8	20	67	61	0	0.000	0.000	0.033	0.050	13.462	-0.001	0.001	80	460	100	204	435	Error	0	204	0	435	2734	38035	0.000	54.375	0	0	0
4	13	13	"hsa-miR-380-3p"	"27546"	6890	12230	100	35	35	6	17	34	34	35	6	17	13	1	0	42	44	9	20	39	39	41	8	19	23	10	0	0.333	0.200	0.679	0.822	3.635	0.241	0.042	80	486	100	4	6	-1.585	1	3	1	5	2786	3490	0.000	0.375	0	0	0
4	14	13	"hsa-miR-101-3p"	"31026"	7080	12240	100	34	34	6	17	35	35	35	6	17	11	2	0	6531	4244	3424	80	39	39	40	8	20	83	77	0	0.000	0.000	0.002	0.010	30.176	0.000	0.002	80	461	100	6491	4204	Error	-1	6492	-1	4205	2745	339547	-0.167	525.500	0	0	0
4	15	13	"hsa-miR-29b-3p"	"11040"	7260	12240	100	36	36	6	16	35	35	35	6	17	17	6	0	1481	1784	1729	96	40	40	40	8	20	71	62	0	0.001	0.001	0.004	0.016	23.799	0.001	0.016	80	485	100	1442	1745	Error	1	1441	1	1744	2888	142725	0.167	218.000	0	0	0
4	16	13	"hsa-miR-517-5p"	"13130"	7450	12250	100	34	35	7	20	35	35	35	6	17	18	5	0	81	78	31	39	40	40	40	8	20	73	67	0	-0.024	0.000	0.143	0.210	4.297	-0.011	0.002	80	451	100	40	38	Error	-1	41	0	38	2803	6274	0.000	4.750	0	0	0
4	17	13	""	"46461"	7620	12240	100	35	35	6	17	35	35	35	6	17	12	2	0	43	45	11	24	40	40	41	8	19	35	15	0	0.000	0.000	0.556	0.770	2.906	0.058	0.002	80	452	100	3	5	Error	0	3	0	5	2800	3623	0.000	0.500	0	0	0
4	18	13	"hsa-miR-506-3p"	"11138"	7800	12230	100	35	35	6	17	35	35	35	6	17	12	2	0	47	48	10	20	40	40	41	8	19	43	20	0	0.000	0.000	0.500	0.623	3.592	0.040	0.001	80	440	100	7	8	Error	0	7	0	8	2793	3807	0.000	0.875	0	0	0
4	19	13	""	"46293"	7970	12230	100	35	35	5	14	35	35	35	5	14	12	3	0	42	43	7	16	40	40	41	8	19	22	3	0	0.000	0.000	0.667	0.707	3.016	0.168	0.017	80	439	100	2	3	Error	0	2	0	3	2808	3452	0.000	0.250	0	0	0
4	20	13	""	"28547"	8150	12230	100	37	36	6	16	35	35	35	6	17	20	1	0	52	81	51	62	41	41	42	8	19	52	45	0	0.182	0.025	0.129	0.200	4.633	0.004	0.000	80	450	100	13	41	-2.459	2	11	1	40	2877	6470	0.167	4.875	0	0	0
4	21	13	""	"146101"	8330	12230	100	35	35	5	14	35	35	36	6	16	11	1	0	47	81	59	72	41	41	41	7	17	47	41	0	0.000	0.000	0.300	0.258	5.732	0.004	0.001	80	450	100	6	40	Error	0	6	0	40	2834	6488	-0.167	5.714	0	0	0
4	22	13	""	"145998"	8510	12230	100	36	36	6	16	35	35	35	6	17	17	1	0	63	129	100	77	40	40	40	7	17	68	57	0	0.043	0.011	0.083	0.120	6.153	0.006	0.005	80	464	100	24	90	-4.524	1	23	1	89	2894	10313	0.167	12.714	0	0	0
4	1	14	""	"146118"	4730	12420	100	33	34	6	17	34	34	34	6	17	16	1	0	63	65	26	40	38	38	38	7	18	71	60	0	-0.040	0.000	0.400	0.361	4.093	0.014	0.001	80	462	100	24	27	Error	-1	25	0	27	2702	5227	0.000	3.857	0	0	0
4	2	14	"hsv2-miR-H4-5p"	"146045"	4900	12410	100	35	34	7	20	33	33	34	6	17	18	6	0	44	45	11	24	38	38	39	8	20	43	16	0	0.333	0.143	0.551	0.496	3.042	0.163	0.016	80	439	100	8	8	-1.585	2	6	1	7	2725	3595	0.000	0.750	0	0	0
4	3	14	""	"13146"	5080	12410	100	34	34	7	20	33	33	34	7	20	20	3	0	43	44	9	20	39	39	40	8	20	31	12	0	0.250	0.200	0.750	0.698	3.816	0.278	0.037	80	461	100	5	6	-2.000	1	4	1	5	2747	3515	0.000	0.500	0	0	0
4	4	14	"spike_control_v2_35"	"28568"	5270	12420	100	34	34	6	17	34	34	34	6	17	13	1	0	159	211	166	78	39	39	39	8	20	71	63	0	0.000	0.000	0.062	0.090	8.757	-0.002	0.001	80	452	100	120	172	Error	0	120	0	172	2729	16877	0.000	21.500	0	0	0
4	5	14	"hsa-miR-2054"	"145987"	5450	12420	100	36	35	7	20	34	34	34	6	17	22	2	0	41	41	9	21	39	39	39	8	20	17	6	0	1.000	0.500	1.125	1.101	3.119	0.290	0.021	80	442	100	4	3	0.000	2	2	1	2	2805	3310	0.167	0.250	0	0	0
4	6	14	"hsa-miR-767-5p"	"146111"	5630	12420	100	35	35	6	17	34	34	34	6	17	10	3	0	267	227	171	75	39	39	39	8	20	72	65	0	0.004	0.005	0.021	0.053	9.998	0.003	0.003	80	452	100	229	189	-7.833	1	228	1	188	2804	18120	0.167	23.500	0	0	0
4	7	14	"hsa-miR-652-5p"	"145933"	5810	12420	100	34	34	6	17	34	34	34	6	17	17	6	0	65	103	71	68	39	39	40	9	22	57	56	0	0.000	0.000	0.123	0.131	7.859	0.003	0.001	80	442	100	26	64	Error	0	26	0	64	2749	8209	0.000	7.000	0	0	0
4	8	14	"hsv1-miR-H3-3p"	"146058"	5990	12420	100	34	34	7	20	34	34	34	6	17	16	5	0	47	52	18	34	40	40	40	8	20	43	35	0	0.000	0.000	0.235	0.301	3.113	0.112	0.031	80	462	100	7	12	Error	0	7	0	12	2718	4182	0.000	1.500	0	0	0
4	9	14	"SNORD110"	"145666"	6180	12420	100	34	34	7	20	34	34	34	6	17	12	2	0	451	347	272	78	40	40	40	7	17	75	70	0	0.000	0.000	0.021	0.047	12.472	-0.001	0.002	80	450	100	411	307	Error	0	411	0	307	2741	27773	0.000	43.857	0	0	0
4	10	14	""	"146206"	6350	12420	100	35	35	7	20	34	34	35	6	17	20	2	0	80	184	157	85	40	40	40	8	20	63	55	0	0.025	0.007	0.058	0.082	7.910	0.003	0.002	80	440	100	41	145	-5.322	1	40	1	144	2818	14726	0.000	18.000	0	0	0
4	11	14	""	"146026"	6530	12420	100	35	34	6	17	34	34	34	6	17	12	0	0	45	47	12	25	40	40	40	8	20	40	20	0	0.200	0.000	0.333	0.398	3.181	0.105	0.013	80	442	100	6	7	-2.322	1	5	0	7	2717	3751	0.000	0.875	0	0	0
4	12	14	"hsv1-miR-H5-3p"	"146098"	6710	12420	100	35	35	6	17	34	34	34	6	17	13	2	0	297	237	165	69	40	40	40	8	20	75	70	0	0.004	0.005	0.019	0.045	7.515	-0.001	0.000	80	452	100	258	198	-8.006	1	257	1	197	2763	18971	0.167	24.625	0	0	0
4	13	14	""	"146004"	6890	12440	100	34	34	6	17	35	35	35	6	17	10	1	0	56	107	84	78	41	41	41	8	19	57	46	0	-0.067	-0.015	0.248	0.246	7.043	0.001	0.000	80	446	100	14	65	Error	-1	15	-1	66	2694	8558	-0.167	8.250	0	0	0
4	14	14	"hsa-miR-2115-3p"	"146161"	7070	12420	100	34	34	5	14	35	35	35	6	17	11	0	0	137	177	141	79	40	40	40	8	20	60	57	0	-0.010	-0.007	0.214	0.144	9.451	-0.001	0.000	80	430	100	96	136	Error	-1	97	-1	137	2752	14162	-0.167	17.125	0	0	0
4	15	14	"hsa-miR-1912"	"146168"	7240	12430	100	35	35	6	17	35	35	35	6	17	18	0	0	43	45	11	24	39	39	40	8	20	31	12	0	0.000	0.000	0.962	0.738	4.172	0.187	0.020	80	441	100	4	6	Error	0	4	0	6	2794	3562	0.000	0.625	0	0	0
4	16	14	""	"146133"	7430	12420	100	35	36	6	16	35	35	35	6	17	13	0	0	104	127	84	66	40	40	40	7	17	66	61	0	0.000	0.011	0.082	0.116	8.441	0.005	0.002	80	441	100	64	88	Error	0	64	1	87	2841	10180	0.167	12.429	0	0	0
4	17	14	"hsv1-miR-H7-3p"	"146090"	7610	12420	100	36	36	6	16	35	35	35	6	17	16	1	0	795	1052	964	91	40	40	41	8	19	72	67	0	0.001	0.001	0.003	0.008	11.431	0.001	0.006	80	443	100	756	1013	-9.560	1	755	1	1012	2847	84159	0.167	126.375	0	0	0
4	18	14	"spike_control_v2_46"	"29837"	7790	12420	100	35	35	6	17	35	35	35	6	17	15	1	0	150	216	178	82	40	40	41	8	19	61	56	0	0.000	0.000	0.033	0.063	11.166	0.005	0.008	80	452	100	110	176	Error	0	110	0	176	2817	17287	0.000	21.875	0	0	0
4	19	14	""	"145870"	7970	12410	100	36	35	6	17	35	35	35	6	17	16	2	0	41	41	8	19	40	40	41	7	17	18	6	0	1.000	0.000	0.725	0.743	2.656	0.441	0.026	80	469	100	2	1	0.000	1	1	0	1	2836	3278	0.000	0.000	0	0	0
4	20	14	"hsa-miR-605-5p"	"145736"	8160	12410	100	36	37	6	16	35	35	35	5	14	26	10	0	251	213	159	74	40	40	41	7	17	66	63	0	0.005	0.012	0.032	0.056	8.386	0.004	0.008	80	456	100	212	175	-7.721	1	211	2	173	2923	17055	0.400	24.571	0	0	0
4	21	14	"hsa-miR-875-5p"	"145721"	8330	12410	100	36	36	5	13	35	35	36	6	16	12	1	0	43	42	8	19	41	41	41	7	17	17	2	0	0.500	1.000	0.833	0.884	3.132	0.255	0.020	80	430	100	3	2	-1.000	1	2	1	1	2861	3381	0.000	0.143	0	0	0
4	22	14	"hsa-miR-92a-3p"	"145693"	8510	12410	100	36	35	5	14	35	35	36	6	16	15	1	0	226	391	376	96	40	40	41	7	17	65	57	0	0.005	0.000	0.015	0.043	12.678	0.001	0.002	80	483	100	187	351	-7.539	1	186	0	351	2834	31285	-0.167	50.000	0	0	0
4	1	15	"hsa-miR-639"	"145962"	4730	12610	100	34	35	6	17	34	34	34	6	17	17	3	0	63	157	131	83	39	39	39	8	20	65	52	0	0.000	0.008	0.200	0.154	7.458	0.001	0.000	80	474	100	24	119	Error	0	24	1	118	2770	12542	0.167	14.750	0	0	0
4	2	15	"hsa-miR-431-5p"	"145705"	4910	12610	100	34	34	6	17	34	34	34	7	20	6	1	0	61	69	32	46	39	39	39	8	20	62	53	0	0.000	0.000	0.222	0.215	3.528	0.017	0.003	80	461	100	22	30	Error	0	22	0	30	2718	5524	0.000	3.750	0	0	0
4	3	15	""	"145878"	5090	12610	100	34	34	7	20	33	33	34	6	17	16	6	0	69	103	68	66	39	39	40	8	20	62	53	0	0.033	0.016	0.111	0.183	4.988	0.015	0.010	80	461	100	31	65	-4.907	1	30	1	64	2717	8232	0.000	7.875	0	0	0
4	4	15	"hsa-miR-501-3p"	"145727"	5270	12600	100	34	34	6	17	34	34	34	6	17	17	3	0	56	56	18	32	40	40	40	8	20	56	47	0	0.000	0.000	0.387	0.420	3.955	0.085	0.020	80	459	100	16	16	Error	0	16	0	16	2738	4508	0.000	2.000	0	0	0
4	5	15	"spike_control_v2_29"	"27968"	5450	12600	100	33	34	7	20	34	34	34	6	17	17	1	0	905	934	844	90	39	39	39	8	20	70	65	0	-0.001	0.000	0.041	0.044	19.275	0.000	0.002	80	461	100	865	895	Error	-1	866	0	895	2695	74740	0.000	111.875	0	0	0
4	6	15	"hsa-miR-187-3p"	"145637"	5640	12610	100	33	34	6	17	34	34	34	6	17	18	1	0	57	86	51	59	39	39	39	8	20	60	50	0	-0.056	0.000	0.367	0.305	3.631	-0.001	0.000	80	452	100	17	47	Error	-1	18	0	47	2734	6868	0.000	5.875	0	0	0
4	7	15	"hsa-miR-518f-3p"	"145748"	5820	12610	100	33	34	6	17	34	34	34	6	17	16	2	0	39	41	9	21	39	39	40	9	22	18	7	0	100000.000	0.000	0.775	0.797	3.366	0.114	0.011	80	462	100	-1	2	16.610	-1	0	0	2	2707	3258	0.000	0.111	0	0	0
4	8	15	""	"145917"	6010	12620	100	33	34	7	20	34	34	34	6	17	13	2	0	296	225	149	66	39	39	39	8	20	73	70	0	-0.004	0.000	0.031	0.083	7.740	0.003	0.003	80	450	100	256	186	Error	-1	257	0	186	2743	17964	0.000	23.250	0	0	0
4	9	15	"hsa-miR-572"	"147193"	6180	12610	100	34	35	7	20	34	34	34	6	17	17	6	0	41	40	9	22	39	39	39	8	20	16	3	0	0.000	1.000	0.769	0.689	3.192	0.230	0.011	80	440	100	2	2	Error	0	2	1	1	2788	3211	0.167	0.125	0	0	0
4	10	15	"hsa-miR-4307"	"147608"	6360	12610	100	35	35	7	20	34	34	34	6	17	20	1	0	61	83	50	60	40	40	40	8	20	57	50	0	0.048	0.023	0.106	0.173	4.851	0.005	0.001	80	452	100	22	44	-4.392	1	21	1	43	2782	6641	0.167	5.375	0	0	0
4	11	15	"hsv2-miR-H13"	"147872"	6540	12600	100	34	34	5	14	35	35	35	6	17	6	0	0	48	51	18	35	40	40	40	8	20	48	32	0	-0.125	-0.091	0.400	0.400	3.424	0.044	0.004	80	450	100	7	10	Error	-1	8	-1	11	2728	4102	-0.167	1.375	0	0	0
4	12	15	"hsa-miR-4287"	"147938"	6720	12610	100	34	35	6	17	35	35	35	6	17	12	1	0	54	57	21	36	40	40	40	8	20	55	47	0	-0.071	0.000	0.301	0.377	4.030	0.014	0.001	80	452	100	13	17	Error	-1	14	0	17	2764	4587	0.000	2.125	0	0	0
4	13	15	"hsa-miR-3159"	"147814"	6900	12610	100	35	35	6	17	35	35	35	6	17	10	2	0	41	41	8	19	40	40	40	8	20	21	3	0	0.000	0.000	0.633	0.619	3.129	0.069	0.001	80	430	100	1	1	Error	0	1	0	1	2780	3276	0.000	0.125	0	0	0
4	14	15	""	"147807"	7080	12610	100	35	36	5	13	35	35	34	6	17	17	1	0	53	387	457	118	40	40	41	9	21	56	45	0	0.000	0.003	0.138	0.083	11.056	0.001	0.002	80	442	100	13	348	Error	0	13	1	347	2848	30921	0.333	38.444	0	0	0
4	15	15	""	"147924"	7260	12610	100	33	34	6	17	35	35	35	6	17	12	2	0	43	56	25	44	40	40	40	8	20	41	40	0	-0.667	-0.062	0.667	0.565	4.276	0.008	0.000	80	432	100	1	15	Error	-2	3	-1	16	2724	4481	-0.167	2.000	0	0	0
4	16	15	"hsa-miR-4316"	"147760"	7440	12610	100	35	35	6	17	35	35	34	6	17	16	1	0	41	42	7	16	40	40	40	7	17	20	6	0	0.000	0.000	0.844	0.905	3.222	0.342	0.054	80	462	100	1	2	Error	0	1	0	2	2798	3385	0.167	0.286	0	0	0
4	17	15	"hsa-miR-4314"	"147544"	7630	12610	100	36	40	27	67	34	34	35	6	17	17	6	0	50	74	146	197	41	41	41	8	19	50	40	0	0.222	0.182	0.300	0.328	4.973	0.019	0.066	80	451	100	11	39	-2.170	2	9	6	33	3199	5950	0.833	4.125	0	0	0
4	18	15	""	"147791"	7800	12610	100	34	35	6	17	35	35	35	5	14	12	5	0	730	5967	6681	111	41	41	41	8	19	71	62	0	-0.001	0.000	0.009	0.011	35.018	0.000	0.000	80	450	100	688	5926	Error	-1	689	0	5926	2779	477380	0.000	740.750	0	0	0
4	19	15	""	"147810"	7990	12620	100	36	36	7	19	36	36	36	6	16	16	2	0	48	51	18	35	42	42	42	7	16	41	28	0	0.000	0.000	0.500	0.549	2.735	-0.010	0.000	80	469	100	6	9	Error	0	6	0	9	2851	4072	0.000	1.286	0	0	0
4	20	15	""	"147737"	8170	12620	100	35	35	6	17	36	36	36	6	16	11	1	0	97	438	457	104	41	41	41	7	17	55	52	0	-0.018	-0.003	0.427	0.192	7.441	-0.003	0.021	80	457	100	55	396	Error	-1	56	-1	397	2798	35030	-0.167	56.714	0	0	0
4	21	15	"hsv1-miR-H18"	"147830"	8340	12600	100	36	36	5	13	35	35	35	6	17	13	1	0	97	202	178	88	41	41	40	7	17	56	55	0	0.018	0.006	0.145	0.126	10.573	0.002	0.001	80	450	100	57	162	-5.807	1	56	1	161	2872	16188	0.167	23.143	0	0	0
4	22	15	"hsa-miR-4323"	"147671"	8520	12610	100	37	37	5	13	35	35	35	6	17	20	0	0	80	77	33	42	40	40	41	7	17	71	63	0	0.050	0.054	0.103	0.161	3.854	0.014	0.004	80	493	100	42	39	-4.322	2	40	2	37	2925	6181	0.333	5.143	0	0	0
4	1	16	""	"147802"	4740	12790	100	33	34	6	17	34	34	34	6	17	12	2	0	1006	1190	1136	95	38	38	39	8	20	78	63	0	-0.001	0.000	0.005	0.015	16.930	0.000	0.000	80	482	100	967	1152	Error	-1	968	0	1152	2706	95214	0.000	143.875	0	0	0
4	2	16	"hsa-miR-3136-5p"	"147897"	4920	12800	100	33	34	7	20	34	34	34	6	17	17	3	0	43	45	12	26	38	38	39	8	20	42	17	0	-0.200	0.000	0.517	0.577	2.923	0.176	0.025	80	452	100	4	7	Error	-1	5	0	7	2722	3571	0.000	0.750	0	0	0
4	3	16	"hsv2-miR-H22"	"147698"	5100	12800	100	34	34	6	17	34	34	34	6	17	15	1	0	41	40	8	20	39	39	39	7	17	20	6	0	0.000	0.000	0.750	0.952	2.890	0.429	0.064	80	462	100	2	1	Error	0	2	0	1	2714	3238	0.000	0.143	0	0	0
4	4	16	"hsa-miR-615-5p"	"148627"	5290	12810	100	34	34	6	17	34	34	34	6	17	22	1	0	46	47	11	23	39	39	39	7	17	47	22	0	0.000	0.000	0.500	0.541	2.780	0.322	0.062	80	467	100	7	8	Error	0	7	0	8	2747	3763	0.000	1.143	0	0	0
4	5	16	"hsa-miR-185-3p"	"148669"	5460	12800	100	33	34	6	17	33	33	34	6	17	17	2	0	48	53	19	35	39	39	39	8	20	50	40	0	0.000	0.071	0.500	0.492	3.954	0.112	0.038	80	449	100	9	15	Error	0	9	1	14	2716	4266	0.000	1.750	0	0	0
4	6	16	"hsa-miR-1908-5p"	"148687"	5650	12790	100	34	35	6	17	34	34	34	6	17	16	3	0	55	1032	1216	117	39	39	39	8	20	60	48	0	0.000	0.001	0.200	0.073	20.036	0.000	0.003	80	461	100	16	994	Error	0	16	1	993	2769	82527	0.167	124.125	0	0	0
4	7	16	"spike_control_v1_g"	"10905"	5830	12800	100	36	36	6	16	34	34	35	6	17	23	5	0	41	41	7	17	40	40	40	8	20	20	1	0	2.000	2.000	1.000	0.905	2.199	0.635	0.110	80	440	100	3	3	1.000	2	1	2	1	2874	3283	0.167	0.125	0	0	0
4	8	16	"hsa-miR-3667-5p"	"148234"	6000	12800	100	35	34	5	14	33	33	34	6	17	12	2	0	89	158	145	91	39	39	39	8	20	62	53	0	0.040	0.008	0.077	0.106	6.838	0.000	0.000	80	438	100	52	120	-4.644	2	50	1	119	2722	12605	0.000	14.875	0	0	0
4	9	16	"hsa-miR-637"	"148677"	6180	12800	100	33	34	6	17	34	34	34	6	17	16	2	0	40	42	9	21	39	39	39	8	20	20	8	0	-1.000	0.000	1.000	0.972	2.905	0.241	0.030	80	462	100	0	3	Error	-1	1	0	3	2700	3323	0.000	0.375	0	0	0
4	10	16	"hsa-miR-184"	"148654"	6370	12800	100	34	34	6	17	34	34	34	6	17	8	1	0	46	50	16	32	40	40	40	8	20	45	27	0	0.000	0.000	0.393	0.340	3.761	0.099	0.022	80	451	100	6	10	Error	0	6	0	10	2731	4005	0.000	1.250	0	0	0
4	11	16	""	"148079"	6540	12800	100	34	34	6	17	34	34	34	6	17	12	1	0	43	45	11	24	39	39	40	7	17	36	20	0	0.000	0.000	0.810	0.675	3.810	0.107	0.009	80	448	100	4	6	Error	0	4	0	6	2742	3572	0.000	0.714	0	0	0
4	12	16	"hsa-miR-3622a-5p"	"148474"	6720	12800	100	34	35	6	17	35	35	35	6	17	15	1	0	43	43	10	23	40	40	40	7	17	27	13	0	-0.333	0.000	0.750	0.697	2.745	0.259	0.018	80	462	100	2	3	Error	-1	3	0	3	2764	3459	0.000	0.429	0	0	0
4	13	16	"hsa-miR-941"	"148625"	6910	12800	100	35	35	7	20	34	34	34	5	14	28	8	0	51	55	18	32	40	40	40	8	20	53	38	0	0.091	0.067	0.417	0.465	3.997	0.079	0.017	80	462	100	12	16	-3.459	1	11	1	15	2815	4393	0.200	1.875	0	0	0
4	14	16	"kshv-miR-K12-10a-5p"	"147640"	7090	12790	100	35	34	6	17	35	35	35	6	17	12	1	0	46	47	11	23	39	39	40	8	20	45	21	0	0.000	-0.125	0.604	0.510	3.842	0.148	0.021	80	452	100	7	7	Error	0	7	-1	8	2758	3777	-0.167	0.875	0	0	0
4	15	16	""	"147599"	7270	12790	100	34	35	6	17	35	35	35	6	17	17	5	0	43	45	10	22	40	40	40	8	20	35	12	0	-0.333	0.000	0.683	0.680	2.830	0.159	0.013	80	460	100	2	5	Error	-1	3	0	5	2794	3583	0.000	0.625	0	0	0
4	16	16	"hsa-miR-3660"	"147318"	7450	12800	100	35	35	6	17	35	35	35	6	17	17	2	0	138	163	122	74	40	40	40	7	17	58	58	0	0.000	0.000	0.053	0.101	7.776	0.005	0.005	80	454	100	98	123	Error	0	98	0	123	2833	13012	0.000	17.571	0	0	0
4	17	16	"hsa-miR-4277"	"147666"	7630	12800	100	35	35	6	17	34	34	34	6	17	20	5	0	45	46	8	17	40	40	41	8	19	31	6	0	0.200	0.167	0.667	0.612	3.062	0.098	0.006	80	453	100	6	7	-2.322	1	5	1	6	2831	3643	0.167	0.625	0	0	0
4	18	16	"Empty"	"0"	7810	12800	100	35	35	5	14	34	34	35	6	17	12	2	0	40	41	8	19	41	41	41	8	19	11	2	0	-1.000	100000.000	0.600	0.638	3.594	-0.007	0.000	80	452	100	0	1	Error	1	-1	1	0	2813	3263	0.000	0.000	0	0	0
4	19	16	""	"148186"	7990	12800	100	36	36	6	16	35	35	35	6	17	13	3	0	46	46	10	21	41	41	41	7	17	33	17	0	0.200	0.200	0.708	0.633	3.823	-0.030	0.000	80	443	100	6	6	-2.322	1	5	1	5	2860	3664	0.167	0.714	0	0	0
4	20	16	""	"148021"	8170	12810	100	34	35	5	14	35	35	35	6	17	7	1	0	50	54	19	35	41	41	41	8	19	50	37	0	-0.111	0.000	0.400	0.340	2.768	-0.039	0.005	80	452	100	8	13	Error	-1	9	0	13	2778	4283	0.000	1.625	0	0	0
4	21	16	""	"148131"	8350	12800	100	35	35	5	14	35	35	35	6	17	15	0	0	43	44	8	18	40	40	40	7	17	30	7	0	0.000	0.000	0.950	0.848	2.056	-0.049	0.001	80	461	100	3	4	Error	0	3	0	4	2789	3492	0.000	0.571	0	0	0
4	22	16	""	"148573"	8530	12800	100	34	35	6	17	36	36	36	6	16	6	3	0	43	43	7	16	40	40	40	7	17	26	2	0	-0.667	-0.333	0.800	0.840	2.819	-0.077	0.002	80	492	100	1	2	Error	-2	3	-1	3	2764	3425	-0.167	0.429	0	0	0
4	1	17	""	"148569"	4740	12990	100	34	34	6	17	34	34	34	6	17	16	1	0	49	51	15	29	38	38	38	8	21	53	42	0	0.000	0.000	0.335	0.352	3.212	0.095	0.020	80	492	100	11	13	Error	0	11	0	13	2716	4082	0.000	1.625	0	0	0
4	2	17	""	"148137"	4920	12990	100	34	33	6	18	34	34	34	6	17	8	1	0	43	43	10	23	38	38	39	8	20	26	10	0	0.000	-0.200	0.750	0.703	3.388	0.286	0.045	80	452	100	5	4	Error	0	5	-1	5	2662	3414	-0.167	0.500	0	0	0
4	3	17	""	"148359"	5100	12990	100	34	34	6	17	34	34	34	6	17	15	2	0	115	108	66	61	39	39	39	8	20	67	65	0	0.000	0.000	0.121	0.142	5.556	0.006	0.002	80	452	100	76	69	Error	0	76	0	69	2735	8623	0.000	8.625	0	0	0
4	4	17	""	"148315"	5280	13000	100	35	35	7	20	34	34	34	6	17	20	2	0	57	65	26	40	39	39	39	8	20	65	53	0	0.056	0.038	0.224	0.300	5.049	0.039	0.011	80	431	100	19	27	-4.170	1	18	1	26	2766	5171	0.167	3.250	0	0	0
4	5	17	""	"148044"	5450	12980	100	35	35	6	17	34	34	34	6	17	17	6	0	84	245	231	94	38	38	39	8	20	60	56	0	0.022	0.005	0.099	0.091	7.869	0.004	0.007	80	449	100	47	208	-5.524	1	46	1	207	2808	19570	0.167	25.750	0	0	0
4	6	17	""	"148431"	5640	12990	100	34	35	5	14	34	34	34	6	17	17	0	0	41	41	9	21	39	39	39	8	20	26	2	0	0.000	0.500	0.750	0.598	3.319	0.237	0.026	80	471	100	2	3	Error	0	2	1	2	2776	3299	0.167	0.250	0	0	0
4	7	17	""	"148056"	5820	12990	100	34	35	7	20	34	34	34	6	17	23	7	0	48	52	14	26	39	39	40	8	20	50	35	0	0.000	0.077	0.500	0.589	3.673	0.149	0.035	80	442	100	9	14	Error	0	9	1	13	2810	4140	0.167	1.500	0	0	0
4	8	17	""	"148653"	6000	13000	100	34	34	6	17	34	34	34	6	17	16	1	0	176	188	144	76	39	39	39	7	17	68	62	0	0.000	0.000	0.090	0.091	7.260	0.000	0.000	80	438	100	137	149	Error	0	137	0	149	2720	15034	0.000	21.286	0	0	0
4	9	17	""	"148367"	6170	12990	100	34	34	6	17	34	34	34	6	17	13	3	0	43	44	9	20	39	39	39	8	20	28	8	0	0.000	0.000	0.733	0.739	2.289	0.326	0.053	80	449	100	4	5	Error	0	4	0	5	2743	3513	0.000	0.625	0	0	0
4	10	17	""	"148475"	6350	12990	100	34	34	6	17	34	34	34	6	17	11	2	0	43	44	10	22	39	39	39	7	17	32	21	0	0.000	0.000	0.667	0.572	3.051	0.259	0.031	80	461	100	4	5	Error	0	4	0	5	2696	3504	0.000	0.714	0	0	0
4	11	17	""	"148112"	6530	12990	100	33	34	6	17	34	34	34	6	17	10	2	0	39	41	8	19	40	40	40	8	20	15	5	0	1.000	0.000	1.000	0.846	2.803	0.158	0.008	80	470	100	-2	1	0.000	-1	-1	0	1	2690	3251	0.000	0.125	0	0	0
4	12	17	"hsa-miR-203b-5p"	"148181"	6720	12990	100	35	34	6	17	34	34	34	6	17	15	3	0	48	49	13	26	39	39	40	7	17	53	36	0	0.111	0.000	0.370	0.420	3.081	0.107	0.014	80	462	100	10	10	-3.170	1	9	0	10	2750	3914	0.000	1.286	0	0	0
4	13	17	""	"148076"	6900	12990	100	35	35	6	17	34	34	34	6	17	17	3	0	50	61	26	42	39	39	40	8	20	56	43	0	0.091	0.045	0.262	0.346	4.332	0.044	0.014	80	448	100	12	23	-3.459	1	11	1	22	2806	4847	0.167	2.625	0	0	0
4	14	17	""	"148457"	7070	12990	100	34	35	6	17	35	35	35	6	17	10	2	0	44	43	8	18	40	40	40	8	20	25	7	0	-0.250	0.000	0.571	0.572	2.512	0.239	0.023	80	438	100	3	3	Error	-1	4	0	3	2761	3423	0.000	0.375	0	0	0
4	15	17	""	"148060"	7240	13000	100	35	35	6	17	35	35	35	6	17	15	3	0	44	44	9	20	39	39	40	8	20	31	10	0	0.000	0.000	0.627	0.645	3.093	0.210	0.020	80	448	100	5	5	Error	0	5	0	5	2805	3547	0.000	0.500	0	0	0
4	16	17	""	"148464"	7420	12990	100	35	36	6	16	35	35	35	6	17	16	1	0	42	42	8	19	40	40	40	8	20	17	2	0	0.000	0.500	0.746	0.750	2.531	0.216	0.008	80	464	100	2	3	Error	0	2	1	2	2844	3344	0.167	0.250	0	0	0
4	17	17	""	"148141"	7610	12990	100	36	35	5	14	35	35	35	6	17	8	1	0	50	66	34	51	40	40	40	7	17	53	45	0	0.100	0.000	0.218	0.226	4.339	0.012	0.002	80	498	100	11	26	-3.322	1	10	0	26	2805	5304	0.000	3.714	0	0	0
4	18	17	""	"148194"	7820	12990	100	35	35	6	17	35	35	35	6	17	12	5	0	43	45	8	17	40	40	40	8	20	26	11	0	0.000	0.000	0.750	0.870	3.188	0.248	0.027	80	440	100	3	5	Error	0	3	0	5	2812	3570	0.000	0.625	0	0	0
4	19	17	""	"148646"	7970	12990	100	35	35	5	14	35	35	36	6	16	7	1	0	303	344	299	86	39	39	40	7	17	63	60	0	0.000	0.000	0.013	0.033	13.700	0.003	0.014	80	423	100	264	305	Error	0	264	0	305	2782	27496	-0.167	43.429	0	0	0
4	20	17	"hsa-miR-219b-5p"	"148386"	8160	13000	100	36	36	6	16	35	35	36	6	16	17	2	0	56	70	36	51	39	39	40	8	20	56	51	0	0.059	0.032	0.250	0.276	4.570	0.024	0.008	80	452	100	18	32	-4.087	1	17	1	31	2878	5578	0.000	3.750	0	0	0
4	21	17	""	"148520"	8340	12990	100	36	36	6	16	35	35	35	6	17	15	1	0	49	68	36	52	40	40	41	8	19	52	45	0	0.111	0.036	0.156	0.234	4.860	0.030	0.014	80	462	100	10	29	-3.170	1	9	1	28	2845	5452	0.167	3.375	0	0	0
4	22	17	"hsa-miR-208b-3p"	"148284"	8530	13000	100	34	34	6	17	35	35	35	5	14	13	2	0	86	137	103	75	40	40	41	8	19	57	53	0	-0.022	-0.010	0.077	0.122	8.166	0.001	0.000	80	503	100	45	96	Error	-1	46	-1	97	2740	10936	-0.200	12.000	0	0	0
4	1	18	""	"148537"	4740	13180	100	34	34	7	20	34	34	34	6	17	17	2	0	47	50	15	30	38	38	39	8	20	50	33	0	0.000	0.000	0.452	0.570	3.454	0.004	0.000	80	484	100	9	12	Error	0	9	0	12	2754	4010	0.000	1.375	0	0	0
4	2	18	""	"11255"	4920	13180	100	34	34	6	17	34	34	34	6	17	17	0	0	44	45	11	24	39	39	39	8	20	37	16	0	0.000	0.000	0.692	0.775	3.373	0.116	0.008	80	462	100	5	6	Error	0	5	0	6	2731	3604	0.000	0.750	0	0	0
4	3	18	""	"42962"	5110	13180	100	34	34	6	17	34	34	34	6	17	13	3	0	52	205	199	97	39	39	39	8	20	56	48	0	0.000	0.000	0.060	0.097	9.746	0.004	0.007	80	451	100	13	166	Error	0	13	0	166	2731	16418	0.000	20.750	0	0	0
4	4	18	""	"29650"	5280	13180	100	33	34	5	14	34	34	34	6	17	6	1	0	60	252	256	101	39	39	39	8	20	60	52	0	-0.048	0.000	0.130	0.107	8.848	-0.001	0.000	80	418	100	20	213	Error	-1	21	0	213	2696	20174	0.000	26.625	0	0	0
4	5	18	"Empty"	"0"	5450	13180	100	34	34	7	20	34	34	34	6	17	15	7	0	39	39	8	20	38	38	39	8	20	16	5	0	0.000	0.000	1.236	1.207	2.763	0.365	0.027	80	448	100	1	1	Error	0	1	0	1	2730	3114	0.000	0.000	0	0	0
4	6	18	"hsa-miR-519e-3p"	"11164"	5630	13180	100	34	34	6	17	34	34	34	6	17	18	1	0	49	57	24	42	39	39	40	8	20	51	40	0	0.000	0.000	0.205	0.268	3.892	0.043	0.010	80	471	100	10	18	Error	0	10	0	18	2719	4525	0.000	2.125	0	0	0
4	7	18	"hsa-miR-301b-3p"	"17886"	5830	13170	100	35	34	6	17	34	34	34	6	17	12	0	0	44	46	12	26	39	39	40	8	20	40	22	0	0.200	0.000	0.545	0.555	2.655	0.175	0.039	80	458	100	6	7	-2.322	1	5	0	7	2736	3686	0.000	0.750	0	0	0
4	8	18	"hsa-miR-5010-5p"	"168684"	5990	13180	100	33	34	6	17	34	34	34	6	17	15	5	0	44	44	10	22	38	38	39	8	20	33	12	0	-0.167	0.000	0.458	0.451	3.149	0.293	0.024	80	395	100	5	6	Error	-1	6	0	6	2730	3531	0.000	0.625	0	0	0
4	9	18	"hsa-miR-4763-3p"	"168679"	6160	13190	100	34	34	7	20	34	34	34	6	17	21	1	0	47	47	11	23	39	39	39	7	17	53	23	0	0.000	0.000	0.400	0.504	2.834	0.042	0.001	80	449	100	8	8	Error	0	8	0	8	2736	3739	0.000	1.143	0	0	0
4	10	18	"hsa-miR-4684-3p"	"168718"	6350	13190	100	35	35	6	17	34	34	34	6	17	15	2	0	50	52	15	28	39	39	39	7	17	56	37	0	0.091	0.077	0.429	0.424	3.432	0.142	0.035	80	448	100	12	14	-3.459	1	11	1	13	2810	4146	0.167	1.857	0	0	0
4	11	18	"hsa-miR-326"	"168945"	6530	13190	100	34	35	6	17	35	35	35	6	17	8	2	0	47	48	13	27	39	39	39	8	20	46	27	0	-0.125	0.000	0.593	0.601	3.552	0.076	0.008	80	471	100	7	9	Error	-1	8	0	9	2775	3818	0.000	1.125	0	0	0
4	12	18	"hsa-miR-4450"	"168964"	6720	13180	100	35	35	6	17	34	34	34	6	17	13	2	0	53	212	205	96	40	40	40	7	17	57	48	0	0.077	0.006	0.150	0.106	9.989	0.001	0.000	80	470	100	14	173	-3.700	1	13	1	172	2763	16962	0.167	24.571	0	0	0
4	13	18	"hsa-miR-5094"	"168932"	6900	13190	100	34	35	5	14	34	34	34	6	17	12	1	0	64	68	31	45	39	39	39	8	20	58	53	0	0.000	0.034	0.135	0.173	3.991	0.023	0.006	80	438	100	25	30	Error	0	25	1	29	2769	5444	0.167	3.625	0	0	0
4	14	18	"hsa-miR-4999-5p"	"168934"	7070	13180	100	34	34	7	20	35	35	35	6	17	12	3	0	42	43	9	20	40	40	40	8	20	23	10	0	-0.500	-0.333	0.889	0.704	3.544	0.366	0.066	80	440	100	1	2	Error	-1	2	-1	3	2734	3423	-0.167	0.375	0	0	0
4	15	18	""	"168600"	7250	13180	100	34	34	5	14	35	35	35	6	17	6	0	0	214	661	685	103	39	39	40	7	17	68	58	0	-0.006	-0.002	0.215	0.066	18.047	0.000	0.000	80	443	100	174	621	Error	-1	175	-1	622	2733	52863	-0.167	88.714	0	0	0
4	16	18	""	"168726"	7430	13180	100	35	35	5	14	34	34	34	6	17	13	3	0	164	137	79	57	39	39	39	7	17	80	71	0	0.008	0.010	0.037	0.066	5.222	0.012	0.016	80	452	100	126	99	-6.966	1	125	1	98	2814	10962	0.167	14.000	0	0	0
4	17	18	"hsa-miR-4706"	"168795"	7620	13190	100	34	34	6	17	35	35	35	6	17	12	0	0	47	61	28	45	39	39	40	7	17	50	43	0	-0.125	-0.045	0.258	0.330	4.547	0.037	0.011	80	437	100	7	21	Error	-1	8	-1	22	2733	4877	-0.167	3.000	0	0	0
4	18	18	"hsa-miR-4479"	"168755"	7790	13180	100	35	35	6	17	36	36	36	6	16	8	2	0	40	41	9	21	40	40	40	7	17	23	8	0	100000.000	-1.000	0.652	0.778	3.450	0.236	0.032	80	432	100	-1	0	16.610	-1	0	-1	1	2780	3293	-0.167	0.143	0	0	0
4	19	18	""	"168577"	7970	13180	100	36	35	5	14	36	36	36	6	16	8	0	0	41	42	8	19	40	40	41	7	17	20	8	0	0.000	-0.500	0.750	0.695	3.198	0.157	0.009	80	452	100	1	1	Error	0	1	-1	2	2803	3345	-0.167	0.143	0	0	0
4	20	18	"hsa-miR-548ac"	"168827"	8150	13180	100	34	34	6	17	35	35	35	5	14	13	5	0	41	41	8	19	39	39	40	7	17	18	3	0	-0.500	-0.500	0.500	0.768	3.968	-0.015	0.000	80	442	100	1	1	Error	-1	2	-1	2	2756	3249	-0.200	0.143	0	0	0
4	21	18	"hsa-miR-499b-5p"	"168676"	8330	13180	100	35	35	6	17	35	35	35	5	14	16	2	0	46	47	10	21	40	40	40	7	17	40	21	0	0.000	0.000	0.589	0.577	3.015	0.091	0.006	80	453	100	6	7	Error	0	6	0	7	2762	3724	0.000	1.000	0	0	0
4	22	18	"hsa-miR-4764-5p"	"168852"	8510	13190	100	37	36	6	16	36	36	36	6	16	18	1	0	271	313	254	81	40	40	40	7	17	67	62	0	0.004	0.000	0.042	0.068	8.344	0.000	0.000	80	475	100	232	273	-7.852	1	231	0	273	2915	25069	0.000	39.000	0	0	0
4	1	19	"hsa-miR-4753-3p"	"168611"	4730	13370	100	33	34	6	17	34	34	34	6	17	12	2	0	60	71	38	53	38	38	39	8	20	68	57	0	-0.045	0.000	0.310	0.269	4.958	0.003	0.000	80	474	100	21	33	Error	-1	22	0	33	2720	5690	0.000	4.000	0	0	0
4	2	19	"hsa-miR-4507"	"168572"	4910	13370	100	34	34	6	17	34	34	34	6	17	16	5	0	60	200	185	92	39	39	39	7	17	58	51	0	0.000	0.000	0.200	0.161	9.964	-0.001	0.000	80	442	100	21	161	Error	0	21	0	161	2716	15970	0.000	23.000	0	0	0
4	3	19	"hsa-miR-548ad-3p"	"168743"	5090	13370	100	34	33	6	18	34	34	34	6	17	12	1	0	40	40	8	20	39	39	39	8	20	16	6	0	0.000	-1.000	0.900	0.807	3.017	0.300	0.026	80	453	100	1	0	Error	0	1	-1	1	2667	3218	-0.167	0.125	0	0	0
4	4	19	""	"168647"	5280	13370	100	34	34	6	17	35	35	34	6	17	11	2	0	129	594	608	102	39	39	39	8	20	61	55	0	-0.011	-0.002	0.269	0.091	14.033	-0.001	0.003	80	452	100	89	554	Error	-1	90	-1	555	2712	47545	0.000	69.375	0	0	0
4	5	19	"hsa-miR-875-3p"	"168812"	5460	13370	100	35	34	7	20	34	34	34	6	17	16	5	0	43	43	8	18	39	39	39	8	20	33	7	0	0.250	0.000	0.889	0.800	3.482	0.292	0.019	80	417	100	5	4	-2.000	1	4	0	4	2752	3474	0.000	0.500	0	0	0
4	6	19	"hsa-miR-4520-3p"	"169186"	5640	13370	100	35	35	7	20	34	34	34	6	17	22	6	0	43	43	9	20	38	38	39	8	20	30	8	0	0.200	0.200	0.707	0.843	3.254	0.333	0.029	80	452	100	6	6	-2.322	1	5	1	5	2815	3432	0.167	0.500	0	0	0
4	7	19	"hsa-miR-5009-3p"	"169118"	5820	13390	100	34	34	6	17	34	34	34	6	17	16	3	0	55	57	17	29	38	38	39	7	17	72	56	0	0.000	0.000	0.250	0.282	2.818	-0.018	0.001	80	454	100	17	19	Error	0	17	0	19	2731	4534	0.000	2.571	0	0	0
4	8	19	"hsa-miR-4468"	"169320"	6000	13360	100	33	34	6	17	34	34	34	6	17	15	2	0	57	215	245	113	39	39	39	7	17	60	51	0	-0.056	0.000	0.293	0.194	9.280	-0.005	0.011	80	452	100	17	176	Error	-1	18	0	176	2731	17217	0.000	25.143	0	0	0
4	9	19	"hsa-miR-4691-3p"	"169321"	6180	13370	100	34	34	6	17	34	34	34	6	17	15	2	0	50	53	18	33	39	39	40	7	17	57	42	0	0.000	0.000	0.333	0.337	3.462	0.013	0.000	80	464	100	11	14	Error	0	11	0	14	2705	4268	0.000	1.857	0	0	0
4	10	19	"hsa-miR-4695-3p"	"169070"	6360	13360	100	35	34	6	17	34	34	34	6	17	13	1	0	2275	2013	1683	83	40	40	40	8	20	77	70	0	0.000	0.000	0.003	0.011	23.362	0.000	0.001	80	450	100	2236	1973	Error	1	2235	0	1973	2755	161048	0.000	246.625	0	0	0
4	11	19	"hsa-miR-4755-5p"	"169113"	6550	13380	100	34	34	6	17	34	34	34	6	17	16	1	0	52	52	14	26	39	39	40	8	20	62	38	0	0.000	0.000	0.399	0.428	3.401	0.048	0.004	80	442	100	13	13	Error	0	13	0	13	2739	4174	0.000	1.500	0	0	0
4	12	19	"hsa-miR-4728-3p"	"169182"	6720	13380	100	33	34	7	20	34	34	34	6	17	12	6	0	1115	895	750	83	40	40	40	7	17	80	71	0	-0.001	0.000	0.009	0.023	12.065	-0.001	0.004	80	438	100	1074	855	Error	-1	1075	0	855	2731	71571	0.000	122.143	0	0	0
4	13	19	"hsa-miR-4745-3p"	"169036"	6900	13370	100	35	35	6	17	34	34	34	6	17	17	1	0	41	41	8	19	40	40	40	7	17	21	2	0	1.000	1.000	0.613	0.583	3.314	0.306	0.009	80	442	100	2	2	0.000	1	1	1	1	2777	3269	0.167	0.143	0	0	0
4	14	19	"hsa-miR-4747-3p"	"169230"	7080	13370	100	35	35	6	17	34	34	34	6	17	22	2	0	44	44	11	25	40	40	41	8	19	33	12	0	0.250	0.250	0.618	0.637	3.488	0.104	0.009	80	452	100	5	5	-2.000	1	4	1	4	2787	3547	0.167	0.375	0	0	0
4	15	19	"hsa-miR-4755-3p"	"169157"	7270	13370	100	36	35	7	20	35	35	35	6	17	15	2	0	50	54	21	38	40	40	40	8	20	53	41	0	0.100	0.000	0.429	0.404	4.464	0.081	0.023	80	441	100	11	14	-3.322	1	10	0	14	2827	4335	0.000	1.750	0	0	0
4	16	19	"hsa-miR-5707"	"169000"	7440	13360	100	34	34	6	17	34	34	35	6	17	12	2	0	40	40	8	20	39	39	39	7	17	23	5	0	0.000	0.000	0.833	0.800	2.589	0.073	0.002	80	430	100	1	1	Error	0	1	0	1	2752	3216	-0.167	0.143	0	0	0
4	17	19	"hsa-miR-3136-3p"	"169319"	7620	13360	100	34	35	6	17	35	35	35	6	17	18	2	0	208	282	246	87	40	40	40	7	17	67	62	0	-0.006	0.000	0.083	0.099	8.671	-0.002	0.002	80	430	100	167	242	Error	-1	168	0	242	2795	22580	0.000	34.571	0	0	0
4	18	19	"hsa-miR-4524a-3p"	"168996"	7800	13360	100	33	34	6	17	35	35	35	6	17	13	2	0	44	45	10	22	40	40	40	8	20	33	12	0	-0.500	-0.200	0.545	0.667	3.109	-0.071	0.003	80	442	100	2	4	Error	-2	4	-1	5	2714	3618	-0.167	0.625	0	0	0
4	19	19	"hsa-miR-4778-3p"	"169064"	7980	13370	100	34	35	5	14	35	35	35	6	17	11	1	0	59	63	24	38	40	40	40	7	17	61	55	0	-0.053	0.000	0.333	0.383	3.518	-0.034	0.008	80	442	100	18	23	Error	-1	19	0	23	2782	5012	0.000	3.286	0	0	0
4	20	19	"hsa-miR-4727-3p"	"169112"	8160	13370	100	34	35	6	17	36	36	36	5	13	15	2	0	47	52	18	34	39	39	40	7	17	50	42	0	-0.250	-0.077	0.400	0.355	3.432	0.011	0.000	80	452	100	6	12	Error	-2	8	-1	13	2771	4198	-0.200	1.714	0	0	0
4	21	19	"hsa-miR-5684"	"169169"	8350	13370	100	36	35	5	14	36	36	36	6	16	6	0	0	1902	2000	1847	92	40	40	41	8	19	78	66	0	0.000	-0.001	0.006	0.017	24.320	0.000	0.003	80	453	100	1862	1959	Error	0	1862	-1	1960	2825	160021	-0.167	244.875	0	0	0
4	22	19	"hsa-miR-4523"	"168987"	8530	13370	100	36	36	6	16	35	35	36	6	16	20	5	0	43	43	7	16	39	39	40	7	17	30	7	0	0.250	0.250	0.844	0.831	2.700	-0.084	0.002	80	464	100	5	5	-2.000	1	4	1	4	2864	3452	0.000	0.429	0	0	0
4	1	20	"Hy3"	"13138"	4740	13550	100	34	35	6	17	34	34	34	6	17	21	2	0	50	142	157	110	38	38	38	8	21	55	45	0	0.000	0.010	0.240	0.175	7.317	0.001	0.000	80	496	100	12	105	Error	0	12	1	104	2775	11355	0.167	13.000	0	0	0
4	2	20	"hsa-miR-3974"	"169365"	4920	13550	100	35	35	6	17	34	34	34	6	17	17	2	0	41	42	10	23	38	38	39	8	20	30	8	0	0.333	0.250	0.500	0.576	2.778	0.376	0.074	80	464	100	4	5	-1.585	1	3	1	4	2762	3326	0.167	0.375	0	0	0
4	3	20	"hsa-miR-4633-3p"	"169160"	5100	13550	100	34	34	6	17	34	34	34	6	17	18	2	0	40	39	8	20	39	39	39	8	20	13	3	0	0.000	0.000	1.000	0.844	3.332	0.440	0.061	80	464	100	1	0	Error	0	1	0	0	2757	3142	0.000	0.000	0	0	0
4	4	20	"hsa-miR-5092"	"168992"	5280	13550	100	34	34	6	17	34	34	34	6	17	17	3	0	41	40	8	20	39	39	39	7	17	15	3	0	0.000	0.000	1.000	0.983	3.336	0.526	0.067	80	475	100	2	1	Error	0	2	0	1	2735	3209	0.000	0.143	0	0	0
4	5	20	""	"168654"	5470	13530	100	33	33	6	18	34	34	34	6	17	11	3	0	43	43	11	25	39	39	39	7	17	32	21	0	-0.250	-0.250	0.500	0.571	2.502	0.324	0.054	80	452	100	3	3	Error	-1	4	-1	4	2679	3428	-0.167	0.571	0	0	0
4	6	20	""	"168713"	5650	13560	100	34	34	6	17	34	34	34	6	17	16	0	0	48	68	41	60	39	39	39	8	20	50	45	0	0.000	0.000	0.414	0.358	5.977	0.010	0.002	80	464	100	9	29	Error	0	9	0	29	2748	5431	0.000	3.625	0	0	0
4	7	20	""	"168957"	5820	13560	100	34	34	6	17	34	34	34	6	17	16	1	0	40	41	7	17	38	38	39	7	17	26	2	0	0.000	0.000	0.938	1.121	3.079	0.393	0.040	80	440	100	2	3	Error	0	2	0	3	2729	3290	0.000	0.286	0	0	0
4	8	20	""	"168706"	6000	13560	100	34	34	6	17	34	34	34	6	17	18	2	0	50	72	41	56	39	39	39	7	17	53	46	0	0.000	0.000	0.242	0.308	6.174	0.013	0.003	80	494	100	11	33	Error	0	11	0	33	2743	5792	0.000	4.714	0	0	0
4	9	20	""	"168761"	6190	13590	100	33	34	6	17	34	34	34	6	17	8	0	0	45	45	10	22	38	38	39	8	20	43	16	0	-0.143	0.000	0.500	0.541	3.121	0.054	0.002	80	510	100	6	7	Error	-1	7	0	7	2686	3577	0.000	0.750	0	0	0
4	10	20	""	"168842"	6370	13560	100	35	35	6	17	34	34	34	6	17	25	0	0	67	195	185	94	39	39	39	8	20	63	52	0	0.036	0.006	0.333	0.206	10.179	-0.002	0.001	80	485	100	29	157	-4.807	1	28	1	156	2775	15569	0.167	19.500	0	0	0
4	11	20	""	"169268"	6550	13560	100	36	36	6	16	34	34	34	6	17	18	3	0	53	101	77	76	39	39	40	8	20	60	48	0	0.143	0.032	0.173	0.156	5.211	0.010	0.006	80	452	100	16	64	-2.807	2	14	2	62	2844	8043	0.333	7.625	0	0	0
4	12	20	"Empty"	"0"	6720	13560	100	35	34	6	17	34	34	34	6	17	15	2	0	40	40	7	17	39	39	40	8	20	16	2	0	1.000	0.000	1.000	0.984	3.031	0.370	0.030	80	452	100	2	1	0.000	1	1	0	1	2754	3201	0.000	0.000	0	0	0
4	13	20	""	"168936"	6900	13560	100	36	36	6	16	34	34	34	6	17	18	6	0	211	181	110	60	40	40	40	7	17	77	75	0	0.012	0.014	0.038	0.063	7.265	0.012	0.025	80	474	100	173	143	-6.418	2	171	2	141	2863	14485	0.333	20.143	0	0	0
4	14	20	"Empty"	"0"	7080	13550	100	33	34	6	17	34	34	35	6	17	15	3	0	40	40	8	20	39	39	40	8	20	16	6	0	-1.000	0.000	0.929	0.771	3.233	0.228	0.015	80	464	100	0	1	Error	-1	1	0	1	2725	3202	-0.167	0.000	0	0	0
4	15	20	"Empty"	"0"	7260	13550	100	35	35	6	17	35	35	35	6	17	13	2	0	39	39	8	20	39	39	40	7	17	11	3	0	0.000	0.000	0.867	0.944	2.910	0.230	0.012	80	464	100	0	0	Error	0	0	0	0	2779	3117	0.000	-0.143	0	0	0
4	16	20	"Empty"	"0"	7440	13550	100	35	34	6	17	35	35	35	5	14	18	2	0	41	41	8	19	39	39	40	8	20	12	3	0	0.000	-0.500	0.800	0.770	2.750	0.133	0.008	80	474	100	2	1	Error	0	2	-1	2	2759	3259	-0.200	0.125	0	0	0
4	17	20	"Empty"	"0"	7620	13550	100	33	34	6	17	35	35	35	6	17	11	1	0	39	40	7	17	40	40	40	7	17	17	1	0	2.000	100000.000	1.000	0.902	2.320	0.299	0.025	80	474	100	-3	-1	1.000	-2	-1	-1	0	2720	3170	-0.167	0.000	0	0	0
4	18	20	"Empty"	"0"	7800	13550	100	35	35	6	17	35	35	35	6	17	15	2	0	39	40	8	20	40	40	40	7	17	13	5	0	0.000	0.000	0.833	0.853	3.154	0.022	0.000	80	474	100	-1	0	Error	0	-1	0	0	2799	3207	0.000	0.000	0	0	0
4	19	20	"Empty"	"0"	7980	13550	100	36	36	6	16	34	34	35	6	17	20	7	0	40	40	7	17	40	40	40	7	17	12	1	0	100000.000	100000.000	0.929	0.850	2.866	-0.097	0.001	80	464	100	2	2	16.610	2	0	2	0	2870	3193	0.167	0.000	0	0	0
4	20	20	"Empty"	"0"	8160	13550	100	36	36	6	16	35	35	35	6	17	20	2	0	40	40	8	20	39	39	40	7	17	21	5	0	1.000	1.000	1.125	0.909	2.756	0.105	0.005	80	452	100	2	2	0.000	1	1	1	1	2884	3234	0.167	0.000	0	0	0
4	21	20	"Hy3"	"13138"	8330	13550	100	36	35	6	17	36	36	36	6	16	10	1	0	79	420	443	105	40	40	40	7	17	62	56	0	0.000	-0.003	0.059	0.052	16.067	0.001	0.002	80	462	100	39	379	Error	0	39	-1	380	2828	33595	-0.167	54.286	0	0	0
4	22	20	"Hy3"	"13138"	8520	13550	100	34	35	6	17	35	35	36	6	16	16	2	0	405	525	507	96	40	40	40	7	17	65	62	0	-0.003	0.000	0.016	0.038	12.504	0.001	0.006	80	506	100	364	485	Error	-1	365	0	485	2771	41966	-0.167	69.286	0	0	0
5	1	1	"Hy3"	"13138"	9240	9940	100	36	36	6	16	36	36	36	6	16	11	1	0	53	157	164	104	44	44	45	8	17	53	43	0	0.000	0.000	0.333	0.192	7.027	0.002	0.001	80	506	100	9	113	Error	0	9	0	113	2877	12542	0.000	14.000	0	0	0
5	2	1	""	"46839"	9420	9940	100	36	35	5	14	34	34	35	6	17	12	0	0	44	45	8	17	45	45	45	8	17	11	3	0	-2.000	100000.000	0.583	0.612	2.580	0.020	0.000	80	475	100	1	1	Error	2	-1	1	0	2839	3589	0.000	0.000	0	0	0
5	3	1	""	"28769"	9600	9940	100	35	35	5	14	34	34	35	5	14	18	2	0	47	48	10	20	45	45	45	8	17	26	13	0	0.500	0.333	0.679	0.703	2.876	0.075	0.008	80	485	100	3	4	-1.000	1	2	1	3	2780	3860	0.000	0.375	0	0	0
5	4	1	""	"42664"	9790	9950	100	38	37	5	13	35	35	35	6	17	15	0	0	51	56	18	32	45	45	46	9	19	43	35	0	0.500	0.182	0.333	0.347	3.549	0.037	0.004	80	464	100	9	13	-1.000	3	6	2	11	2975	4488	0.333	1.111	0	0	0
5	5	1	"hsa-miR-1289"	"46340"	9960	9940	100	37	37	6	16	37	37	37	6	16	15	2	0	45	46	9	19	47	47	47	9	19	13	1	0	0.000	0.000	0.500	0.588	2.226	-0.024	0.000	80	471	100	-2	-1	Error	0	-2	0	-1	2953	3693	0.000	-0.111	0	0	0
5	6	1	"hsa-miR-1271-5p"	"46627"	10140	9940	100	36	37	6	16	37	37	37	6	16	13	3	0	51	53	12	22	47	47	48	9	18	38	17	0	-0.250	0.000	0.592	0.534	3.962	0.004	0.000	80	452	100	3	6	Error	-1	4	0	6	2956	4255	0.000	0.556	0	0	0
5	7	1	"hsa-miR-636"	"42750"	10310	9940	100	37	37	5	13	36	36	36	5	13	22	3	0	111	108	60	55	46	46	46	8	17	66	61	0	0.015	0.016	0.073	0.102	5.819	0.001	0.000	80	472	100	66	63	-6.022	1	65	1	62	2949	8667	0.200	7.750	0	0	0
5	8	1	"hsa-miR-92b-5p"	"42717"	10500	9940	100	37	37	5	13	36	36	37	6	16	16	1	0	58	66	24	36	46	46	47	8	17	55	43	0	0.083	0.050	0.146	0.234	4.290	0.029	0.006	80	472	100	13	21	-3.585	1	12	1	20	2986	5244	0.000	2.375	0	0	0
5	9	1	"hsa-miR-302c-5p"	"11045"	10670	9940	100	36	36	5	13	37	37	37	6	16	5	0	0	523	375	277	73	45	45	46	8	17	66	63	0	-0.002	-0.003	0.030	0.073	11.895	-0.005	0.030	80	462	100	477	329	Error	-1	478	-1	330	2849	29962	-0.167	41.125	0	0	0
5	10	1	""	"11274"	10850	9940	100	37	37	5	13	37	37	37	5	13	10	1	0	47	48	9	18	46	46	48	15	31	8	1	0	0.000	0.000	0.646	0.552	3.565	-0.018	0.001	80	484	100	1	2	Error	0	1	0	2	2920	3862	0.000	0.000	0	0	0
5	11	1	"hsa-miR-20b-5p"	"42640"	11040	9940	100	38	38	5	13	37	37	37	5	13	16	1	0	64	194	187	96	46	46	47	9	19	55	50	0	0.056	0.007	0.154	0.119	9.851	0.003	0.005	80	494	100	19	149	-4.170	1	18	1	148	3006	15488	0.200	16.333	0	0	0
5	12	1	"ebv-miR-BHRF1-2-5p"	"17562"	11230	9930	100	37	38	6	15	37	37	37	6	16	17	5	0	48	47	9	19	46	46	46	8	17	20	2	0	0.000	1.000	0.909	0.875	3.303	0.098	0.005	80	495	100	2	2	Error	0	2	1	1	3013	3761	0.167	0.125	0	0	0
5	13	1	""	"14189"	11420	9930	100	36	37	6	16	37	37	37	6	16	17	5	0	51	53	14	26	46	46	47	9	19	37	18	0	-0.200	0.000	0.500	0.512	3.305	0.037	0.002	80	483	100	4	7	Error	-1	5	0	7	2974	4262	0.000	0.667	0	0	0
5	14	1	"hsa-miR-132-3p"	"10937"	11590	9930	100	40	39	6	15	37	37	37	5	13	20	8	0	54	57	17	29	47	47	47	9	19	45	28	0	0.429	0.200	0.330	0.373	3.550	0.063	0.011	80	463	100	10	12	-1.222	3	7	2	10	3091	4579	0.400	1.111	0	0	0
5	15	1	"hsa-miR-190b"	"32731"	11770	9940	100	37	37	6	16	36	36	37	5	13	23	6	0	64	81	42	51	44	44	45	8	17	57	52	0	0.050	0.027	0.216	0.256	5.623	-0.006	0.001	80	464	100	21	38	-4.322	1	20	1	37	2966	6454	0.000	4.500	0	0	0
5	16	1	""	"46239"	11950	9930	100	36	36	5	13	37	37	38	5	13	13	0	0	51	52	15	28	44	44	45	9	20	43	17	0	-0.143	-0.125	0.818	0.720	2.966	0.003	0.000	80	483	100	6	7	Error	-1	7	-1	8	2901	4140	-0.400	0.778	0	0	0
5	17	1	"ebv-miR-BART4-5p"	"17359"	12130	9940	100	39	37	6	16	36	36	36	5	13	21	5	0	54	54	17	31	45	45	46	10	21	42	27	0	0.333	0.111	0.500	0.498	3.119	0.029	0.002	80	462	100	12	10	-1.585	3	9	1	9	2949	4349	0.200	0.800	0	0	0
5	18	1	"hsa-miR-217"	"19016"	12300	9930	100	37	37	5	13	35	35	35	5	14	23	3	0	48	48	12	25	44	44	45	9	20	28	10	0	0.500	0.500	0.500	0.532	2.788	0.083	0.009	80	471	100	6	6	-1.000	2	4	2	4	2943	3869	0.400	0.333	0	0	0
5	19	1	"hsa-miR-1225-3p"	"46684"	12480	9930	100	38	38	7	18	36	36	36	5	13	28	11	0	47	49	11	22	45	45	46	9	19	27	11	0	1.000	0.500	0.750	0.993	3.188	0.151	0.017	80	483	100	4	6	0.000	2	2	2	4	3006	3880	0.400	0.333	0	0	0
5	20	1	"hsa-miR-1231"	"46531"	12660	9930	100	36	36	5	13	37	37	37	5	13	12	1	0	47	48	9	18	45	45	46	8	17	25	7	0	-0.500	-0.333	0.708	0.654	2.485	0.107	0.012	80	493	100	1	2	Error	-1	2	-1	3	2916	3831	-0.200	0.250	0	0	0
5	21	1	"kshv-miR-K12-11-3p"	"17571"	12850	9940	100	36	36	7	19	35	35	35	6	17	21	7	0	57	63	22	34	43	43	44	9	20	58	43	0	0.071	0.050	0.245	0.324	3.560	0.042	0.008	80	473	100	15	21	-3.807	1	14	1	20	2885	5034	0.167	2.111	0	0	0
5	22	1	"Hy3"	"13138"	13020	9940	100	35	35	5	14	36	36	36	6	16	10	0	0	59	169	172	101	44	44	45	10	22	55	48	0	-0.067	-0.008	0.167	0.120	7.383	0.001	0.000	80	494	100	14	124	Error	-1	15	-1	125	2818	13536	-0.167	12.400	0	0	0
5	1	2	""	"11268"	9230	10130	100	35	35	6	17	37	37	37	6	16	8	2	0	156	228	184	80	44	44	44	8	18	66	57	0	-0.018	-0.011	0.075	0.083	9.504	-0.003	0.005	80	488	100	110	182	Error	-2	112	-2	184	2803	18233	-0.333	23.000	0	0	0
5	2	2	"spike_control_v2_40"	"29001"	9400	10130	100	36	36	5	13	35	35	36	6	16	15	2	0	421	323	248	76	44	44	44	7	15	67	63	0	0.003	0.004	0.014	0.022	8.453	0.000	0.000	80	441	100	378	280	-8.558	1	377	1	279	2906	25829	0.000	39.857	0	0	0
5	3	2	""	"17691"	9580	10130	100	37	38	6	15	35	35	35	5	14	28	7	0	46	47	10	21	45	45	46	8	17	25	8	0	2.000	1.500	0.586	0.579	3.759	0.008	0.000	80	453	100	3	5	1.000	2	1	3	2	3015	3768	0.600	0.125	0	0	0
5	4	2	"hsa-miR-623"	"46556"	9760	10130	100	36	37	6	16	36	36	36	6	16	13	5	0	47	46	9	19	45	45	46	9	19	18	3	0	0.000	1.000	0.375	0.474	2.664	-0.017	0.000	80	454	100	2	2	Error	0	2	1	1	2932	3703	0.167	0.000	0	0	0
5	5	2	"hsa-miR-302d-3p"	"27838"	9950	10140	100	37	37	6	16	38	38	38	6	15	11	1	0	49	50	9	18	45	45	46	8	17	32	15	0	-0.250	-0.200	0.889	0.677	3.736	-0.115	0.007	80	450	100	3	4	Error	-1	4	-1	5	2960	3975	-0.167	0.500	0	0	0
5	6	2	"hsa-miR-631"	"42700"	10120	10120	100	38	38	7	18	37	37	37	6	16	21	5	0	94	239	216	90	46	46	47	8	17	57	52	0	0.021	0.005	0.073	0.101	10.518	0.002	0.001	80	463	100	49	194	-5.585	1	48	1	193	3044	19125	0.167	24.000	0	0	0
5	7	2	""	"46879"	10310	10130	100	36	37	6	16	37	37	37	5	13	17	7	0	62	122	90	73	46	46	46	9	19	55	48	0	-0.062	0.000	0.236	0.194	6.486	0.008	0.006	80	470	100	15	76	Error	-1	16	0	76	2979	9769	0.000	8.444	0	0	0
5	8	2	"hcmv-miR-UL112-3p"	"17508"	10490	10130	100	36	36	5	13	37	37	37	5	13	16	0	0	56	77	43	55	45	45	45	8	17	53	45	0	-0.091	-0.031	0.167	0.229	4.041	-0.011	0.003	80	452	100	10	31	Error	-1	11	-1	32	2893	6177	-0.200	4.000	0	0	0
5	9	2	"hsa-let-7g-3p"	"42778"	10670	10130	100	39	39	5	12	37	37	37	5	13	28	1	0	53	64	23	35	45	45	46	8	17	48	43	0	0.250	0.105	0.211	0.240	4.066	0.053	0.019	80	460	100	10	21	-2.000	2	8	2	19	3087	5122	0.400	2.250	0	0	0
5	10	2	""	"42536"	10850	10130	100	38	38	6	15	37	37	37	5	13	22	5	0	47	48	9	18	46	46	48	9	18	26	5	0	1.000	0.500	0.569	0.533	2.825	-0.058	0.003	80	452	100	2	3	0.000	1	1	1	2	3017	3858	0.200	0.000	0	0	0
5	11	2	""	"46835"	11030	10130	100	37	37	5	13	37	37	37	5	13	15	3	0	48	49	9	18	46	46	47	8	17	25	7	0	0.000	0.000	0.571	0.758	3.574	0.037	0.001	80	452	100	2	3	Error	0	2	0	3	2977	3936	0.000	0.250	0	0	0
5	12	2	"hsa-miR-151a-3p"	"17463"	11210	10120	100	35	35	5	14	38	38	38	6	15	6	0	0	349	272	198	72	46	46	47	9	19	66	63	0	-0.010	-0.013	0.028	0.057	8.740	-0.003	0.005	80	461	100	300	223	Error	-3	303	-3	226	2838	21778	-0.500	25.000	0	0	0
5	13	2	"hsa-miR-1297"	"46944"	11390	10130	100	34	35	6	17	38	38	38	6	15	8	1	0	240	327	279	85	47	47	47	10	21	62	60	0	-0.021	-0.011	0.333	0.241	8.217	-0.009	0.070	80	463	100	189	277	Error	-4	193	-3	280	2839	26172	-0.500	28.000	0	0	0
5	14	2	"hsa-miR-1205"	"46860"	11570	10120	100	39	40	5	12	36	36	37	6	16	32	5	0	50	51	10	19	46	46	47	9	19	30	15	0	0.750	0.800	0.587	0.532	4.123	0.055	0.004	80	461	100	7	9	-0.415	3	4	4	5	3172	4096	0.500	0.444	0	0	0
5	15	2	""	"42862"	11750	10120	100	35	36	6	16	37	37	37	5	13	10	3	0	50	51	11	21	44	44	45	8	17	37	26	0	-0.333	-0.143	0.727	0.534	3.800	0.035	0.001	80	460	100	4	6	Error	-2	6	-1	7	2840	4115	-0.200	0.750	0	0	0
5	16	2	""	"42822"	11940	10130	100	39	38	5	13	37	37	37	5	13	17	2	0	55	62	23	37	44	44	45	8	17	51	41	0	0.182	0.056	0.321	0.301	4.614	-0.033	0.007	80	493	100	13	19	-2.459	2	11	1	18	3024	4980	0.200	2.125	0	0	0
5	17	2	"hsa-miR-1294"	"46661"	12120	10130	100	36	37	6	16	37	37	37	5	13	18	5	0	54	60	23	38	45	45	45	9	20	50	41	0	-0.111	0.000	0.400	0.391	3.707	0.029	0.005	80	441	100	8	15	Error	-1	9	0	15	2931	4837	0.000	1.667	0	0	0
5	18	2	"hsa-miR-302a-5p"	"42541"	12290	10130	100	35	36	6	16	35	35	36	6	16	20	0	0	44	44	8	18	43	43	44	9	20	12	2	0	0.000	1.000	0.866	0.800	2.932	0.173	0.027	80	449	100	1	2	Error	0	1	1	1	2861	3547	0.000	0.000	0	0	0
5	19	2	""	"17749"	12470	10130	100	36	36	6	16	36	36	36	6	16	15	0	0	411	6453	7031	108	44	44	45	8	17	75	62	0	0.000	0.000	0.014	0.011	45.850	0.000	0.005	80	461	100	367	6409	Error	0	367	0	6409	2847	516224	0.000	801.000	0	0	0
5	20	2	""	"46787"	12650	10130	100	37	38	5	13	37	37	37	5	13	16	5	0	45	46	8	17	45	45	46	8	17	12	5	0	0.000	1.000	0.889	0.904	2.904	0.007	0.000	80	451	100	0	2	Error	0	0	1	1	3007	3658	0.200	0.000	0	0	0
5	21	2	""	"27540"	12830	10130	100	35	36	6	16	36	36	36	6	16	15	2	0	55	162	158	97	43	43	44	8	18	51	46	0	-0.083	0.000	0.155	0.101	7.555	0.008	0.013	80	443	100	11	119	Error	-1	12	0	119	2868	12966	0.000	14.750	0	0	0
5	22	2	"hsa-miR-325"	"11058"	13010	10130	100	36	36	5	13	36	36	36	6	16	11	0	0	52	57	17	29	42	42	43	8	18	53	38	0	0.000	0.000	0.368	0.408	4.558	0.013	0.001	80	484	100	10	15	Error	0	10	0	15	2877	4545	0.000	1.750	0	0	0
5	1	3	""	"46422"	9230	10340	100	36	36	6	16	36	36	36	6	16	15	2	0	51	54	16	29	43	43	44	8	18	47	35	0	0.000	0.000	0.400	0.372	3.384	0.047	0.005	80	479	100	8	11	Error	0	8	0	11	2902	4285	0.000	1.250	0	0	0
5	2	3	"hsa-miR-23a-3p"	"42744"	9400	10320	100	36	36	5	13	37	37	36	6	16	7	0	0	4660	7059	7043	99	44	44	44	8	18	77	68	0	0.000	0.000	0.001	0.009	44.053	0.000	0.000	80	460	100	4615	7014	Error	-1	4616	-1	7015	2895	564730	0.000	876.875	0	0	0
5	3	3	"spike_control_v2_37"	"28684"	9590	10320	100	37	37	6	16	36	36	36	6	16	13	1	0	317	412	376	91	46	46	46	9	19	57	57	0	0.004	0.003	0.018	0.042	10.842	0.000	0.000	80	462	100	272	367	-8.082	1	271	1	366	2962	32990	0.167	40.667	0	0	0
5	4	3	""	"33163"	9770	10320	100	35	36	6	16	37	37	37	6	16	11	2	0	47	48	9	18	45	45	47	27	57	0	0	0	-1.000	-0.333	0.667	0.777	3.014	-0.007	0.001	80	452	100	0	2	Error	-2	2	-1	3	2877	3842	-0.167	0.037	0	0	0
5	5	3	"hsa-miR-539-5p"	"14271"	9950	10320	100	36	36	5	13	37	37	37	5	13	6	0	0	49	52	14	26	45	45	48	27	56	11	1	0	-0.250	-0.143	0.339	0.375	2.956	0.090	0.019	80	442	100	3	6	Error	-1	4	-1	7	2889	4157	-0.200	0.148	0	0	0
5	6	3	"hsa-miR-96-3p"	"42971"	10130	10340	100	36	35	6	17	37	37	37	5	13	10	2	0	49	53	15	28	45	45	46	9	19	35	20	0	-0.250	-0.250	0.500	0.527	3.155	0.066	0.010	80	452	100	3	6	Error	-1	4	-2	8	2839	4202	-0.400	0.778	0	0	0
5	7	3	"hsa-miR-204-3p"	"42502"	10310	10330	100	37	37	7	18	37	37	37	5	13	18	2	0	405	725	731	100	45	45	45	8	17	58	56	0	0.000	0.000	0.018	0.045	23.030	0.001	0.010	80	450	100	360	680	Error	0	360	0	680	2949	58015	0.000	85.000	0	0	0
5	8	3	"hsa-miR-340-5p"	"29872"	10490	10320	100	36	36	5	13	37	37	37	6	16	5	0	0	906	656	465	70	44	44	45	8	17	77	72	0	-0.001	-0.002	0.011	0.027	10.598	-0.002	0.021	80	452	100	861	611	Error	-1	862	-1	612	2862	52440	-0.167	76.375	0	0	0
5	9	3	"hsa-miR-526b-5p"	"46744"	10670	10330	100	38	38	5	13	37	37	37	5	13	22	5	0	47	50	13	26	45	45	45	8	17	32	21	0	0.500	0.200	0.400	0.408	3.618	-0.023	0.001	80	450	100	3	6	-1.000	1	2	1	5	3036	4010	0.200	0.625	0	0	0
5	10	3	""	"17540"	10850	10320	100	38	37	6	16	36	36	37	6	16	16	3	0	58	62	19	30	46	46	48	9	18	55	38	0	0.167	0.063	0.217	0.240	3.766	-0.009	0.000	80	452	100	14	17	-2.585	2	12	1	16	2970	4951	0.000	1.556	0	0	0
5	11	3	"hsa-miR-34c-5p"	"11074"	11030	10320	100	36	36	5	13	36	36	37	5	13	18	2	0	99	118	75	63	45	45	47	9	19	63	55	0	0.000	0.000	0.101	0.151	7.225	-0.010	0.008	80	452	100	54	73	Error	0	54	0	73	2910	9442	-0.200	7.889	0	0	0
5	12	3	"hsa-miR-1293"	"46416"	11210	10320	100	36	36	6	16	37	37	37	6	16	10	0	0	56	85	57	67	45	45	46	9	19	51	45	0	-0.091	-0.025	0.250	0.289	4.236	-0.020	0.016	80	460	100	10	39	Error	-1	11	-1	40	2891	6772	-0.167	4.333	0	0	0
5	13	3	"hsa-miR-513b-5p"	"46789"	11390	10320	100	35	35	5	14	37	37	38	6	15	6	0	0	92	155	117	75	45	45	46	9	19	63	61	0	-0.043	-0.018	0.107	0.148	8.504	-0.013	0.029	80	461	100	45	108	Error	-2	47	-2	110	2837	12413	-0.500	12.111	0	0	0
5	14	3	""	"4390"	11570	10320	100	38	38	5	13	37	37	37	6	16	13	2	0	48	49	11	22	46	46	47	9	19	25	10	0	0.500	0.333	0.500	0.515	3.055	0.149	0.024	80	450	100	3	4	-1.000	1	2	1	3	3015	3942	0.167	0.222	0	0	0
5	15	3	""	"42787"	11750	10320	100	37	37	6	16	37	37	37	6	16	11	5	0	54	57	18	31	44	44	45	9	20	50	36	0	0.000	0.000	0.367	0.361	4.070	-0.010	0.000	80	462	100	10	13	Error	0	10	0	13	2967	4552	0.000	1.333	0	0	0
5	16	3	""	"46331"	11930	10350	100	36	36	7	19	37	37	37	6	16	17	0	0	44	44	8	18	44	44	44	8	18	15	0	0	100000.000	100000.000	0.900	0.857	3.305	-0.076	0.002	80	430	100	-1	-1	16.610	-1	0	-1	0	2885	3513	-0.167	0.000	0	0	0
5	17	3	"ebv-miR-BART19-3p"	"42522"	12100	10320	100	35	36	5	13	37	37	37	6	16	10	0	0	970	2438	2508	102	44	44	45	8	17	70	61	0	-0.002	0.000	0.007	0.028	30.525	0.000	0.001	80	462	100	924	2393	Error	-2	926	-1	2394	2865	195016	-0.167	299.125	0	0	0
5	18	3	""	"17528"	12290	10320	100	36	36	6	16	36	36	37	6	16	15	2	0	49	50	12	24	44	44	45	8	17	37	16	0	0.000	0.000	0.550	0.597	3.521	0.002	0.000	80	462	100	5	6	Error	0	5	0	6	2851	4026	-0.167	0.625	0	0	0
5	19	3	"hsa-miR-518f-5p"	"46622"	12470	10320	100	35	36	6	16	37	37	37	6	16	12	0	0	45	46	8	17	45	45	45	9	20	17	2	0	100000.000	-1.000	0.714	0.981	3.796	-0.052	0.001	80	430	100	-2	0	16.610	-2	0	-1	1	2874	3689	-0.167	0.111	0	0	0
5	20	3	"hsa-miR-555"	"17612"	12640	10310	100	37	37	5	13	36	36	37	6	16	17	2	0	50	50	12	24	44	44	45	8	17	43	21	0	0.167	0.167	0.342	0.385	3.065	0.052	0.004	80	430	100	7	7	-2.585	1	6	1	6	2981	4033	0.000	0.625	0	0	0
5	21	3	""	"46616"	12820	10310	100	34	35	6	17	36	36	36	6	16	5	1	0	48	51	13	25	43	43	44	8	18	40	26	0	-0.400	-0.125	0.545	0.429	2.903	-0.020	0.001	80	442	100	3	7	Error	-2	5	-1	8	2792	4054	-0.167	0.875	0	0	0
5	22	3	""	"146075"	13000	10320	100	37	37	6	16	36	36	36	6	16	12	2	0	84	91	48	52	43	43	44	8	18	61	57	0	0.024	0.021	0.128	0.166	7.208	0.020	0.011	80	462	100	42	49	-5.358	1	41	1	48	2922	7268	0.167	5.875	0	0	0
5	1	4	""	"146181"	9220	10520	100	36	36	6	16	36	36	36	6	16	15	1	0	44	45	8	17	43	43	44	8	18	18	3	0	0.000	0.000	0.600	0.683	2.793	0.089	0.006	80	474	100	1	2	Error	0	1	0	2	2899	3563	0.000	0.125	0	0	0
5	2	4	""	"146145"	9410	10520	100	36	36	5	13	36	36	36	6	16	7	1	0	60	148	124	83	43	43	44	8	18	55	50	0	0.000	0.000	0.333	0.140	9.801	-0.006	0.008	80	449	100	17	105	Error	0	17	0	105	2844	11815	0.000	13.000	0	0	0
5	3	4	"spike_control_v2_16"	"24226"	9580	10510	100	36	37	5	13	36	36	37	6	16	10	2	0	125	130	84	64	44	44	45	8	17	68	57	0	0.000	0.012	0.105	0.152	8.146	-0.006	0.004	80	440	100	81	87	Error	0	81	1	86	2924	10424	0.000	10.625	0	0	0
5	4	4	"spike_control_v2_35"	"28568"	9770	10510	100	35	36	5	13	37	37	37	6	16	10	0	0	176	184	131	71	45	45	45	8	17	67	61	0	-0.015	-0.007	0.500	0.184	7.525	-0.004	0.004	80	462	100	129	138	Error	-2	131	-1	139	2858	14716	-0.167	17.375	0	0	0
5	5	4	""	"146150"	9950	10510	100	36	37	6	16	36	36	36	5	13	27	3	0	513	382	253	66	46	46	46	8	17	76	72	0	0.000	0.003	0.016	0.038	6.598	0.002	0.003	80	452	100	467	337	Error	0	467	1	336	2926	30565	0.200	42.000	0	0	0
5	6	4	""	"42650"	10130	10510	100	37	37	5	13	36	36	37	6	16	18	1	0	382	418	362	86	44	44	45	8	17	68	63	0	0.003	0.003	0.018	0.043	13.063	-0.002	0.007	80	430	100	339	375	-8.401	1	338	1	374	2949	33407	0.000	46.625	0	0	0
5	7	4	""	"10991"	10310	10510	100	36	36	5	13	37	37	37	6	16	10	0	0	47	46	8	17	44	44	45	8	17	21	3	0	-0.333	-0.500	0.633	0.581	2.712	0.043	0.001	80	442	100	2	1	Error	-1	3	-1	2	2888	3717	-0.167	0.125	0	0	0
5	8	4	"hsa-miR-3129-5p"	"146005"	10490	10510	100	37	37	6	16	36	36	37	6	16	16	5	0	54	57	17	29	45	45	46	8	17	52	37	0	0.111	0.083	0.278	0.305	3.736	-0.012	0.000	80	440	100	10	13	-3.170	1	9	1	12	2965	4531	0.000	1.375	0	0	0
5	9	4	""	"146128"	10660	10510	100	36	36	5	13	38	38	37	5	13	7	1	0	52	54	13	24	45	45	45	8	17	46	30	0	-0.286	-0.222	0.667	0.732	3.554	-0.036	0.003	80	430	100	5	7	Error	-2	7	-2	9	2857	4303	-0.200	1.125	0	0	0
5	10	4	""	"146007"	10840	10510	100	36	36	5	13	37	37	37	6	16	7	0	0	46	46	9	19	46	46	47	9	19	15	5	0	100000.000	100000.000	1.000	0.893	3.513	0.096	0.007	80	463	100	-1	-1	16.610	-1	0	-1	0	2877	3704	-0.167	-0.111	0	0	0
5	11	4	"RNU1"	"145659"	11030	10510	100	37	38	7	18	37	37	37	5	13	15	7	0	408	1276	1348	105	46	46	48	10	20	60	57	0	0.000	0.001	0.167	0.050	29.363	0.000	0.005	80	472	100	362	1231	Error	0	362	1	1230	3001	102118	0.200	122.800	0	0	0
5	12	4	"hsa-miRPlus-A1073"	"17858"	11210	10510	100	38	38	6	15	37	37	37	5	13	21	8	0	95	88	34	38	45	45	46	9	19	73	66	0	0.020	0.023	0.135	0.141	3.571	0.020	0.008	80	440	100	51	44	-5.644	1	50	1	43	3049	7028	0.200	4.667	0	0	0
5	13	4	"hsa-miR-3170"	"146085"	11380	10520	100	37	38	6	15	37	37	37	5	13	18	5	0	51	53	16	30	45	45	46	8	17	42	26	0	0.000	0.125	0.323	0.357	3.442	0.101	0.028	80	428	100	6	9	Error	0	6	1	8	3010	4239	0.200	0.875	0	0	0
5	14	4	""	"146188"	11550	10500	100	38	37	6	16	37	37	37	6	16	12	2	0	14943	12232	5425	44	46	46	46	8	17	98	97	0	0.000	0.000	0.000	0.000	3.733	0.000	0.001	80	461	100	14898	12186	Error	1	14897	0	12186	2967	978571	0.000	1523.250	0	0	0
5	15	4	""	"146170"	11750	10510	100	38	37	5	13	37	37	37	6	16	10	0	0	72	83	41	49	45	45	45	8	17	60	56	0	0.037	0.000	0.079	0.124	5.073	0.020	0.008	80	481	100	28	38	-4.755	1	27	0	38	2969	6625	0.000	4.750	0	0	0
5	16	4	""	"146082"	11930	10510	100	36	36	5	13	37	37	37	6	16	3	1	0	113	124	83	66	43	43	44	7	15	63	53	0	-0.014	-0.012	0.134	0.119	6.311	-0.011	0.012	80	425	100	69	80	Error	-1	70	-1	81	2883	9932	-0.167	11.429	0	0	0
5	17	4	""	"46435"	12110	10520	100	36	37	6	16	37	37	37	5	13	22	3	0	153	5918	6967	117	43	43	44	8	18	68	60	0	-0.009	0.000	0.008	0.013	50.730	0.000	0.004	80	461	100	109	5875	Error	-1	110	0	5875	2931	473412	0.000	734.250	0	0	0
5	18	4	""	"146218"	12290	10510	100	36	36	5	13	37	37	37	6	16	8	1	0	157	163	116	71	44	44	45	8	17	63	60	0	-0.009	-0.008	0.031	0.079	8.483	-0.001	0.000	80	440	100	112	118	Error	-1	113	-1	119	2899	13022	-0.167	14.750	0	0	0
5	19	4	"hsa-miR-2116-3p"	"146116"	12460	10500	100	38	37	7	18	37	37	38	5	13	21	3	0	48	50	10	20	44	44	44	8	18	33	17	0	0.250	0.000	0.598	0.713	3.390	0.118	0.014	80	439	100	5	6	-2.000	1	4	0	6	2987	3975	-0.200	0.750	0	0	0
5	20	4	"hsa-miR-939-5p"	"145980"	12640	10500	100	36	36	5	13	36	36	37	6	16	7	1	0	45	47	11	23	44	44	44	8	18	27	10	0	0.000	0.000	0.519	0.531	3.762	0.033	0.001	80	472	100	1	3	Error	0	1	0	3	2856	3757	-0.167	0.375	0	0	0
5	21	4	"hsa-miR-664a-3p"	"145973"	12830	10500	100	35	36	7	19	36	36	36	6	16	15	5	0	615	483	301	62	43	43	44	8	18	81	78	0	-0.002	0.000	0.012	0.025	10.240	0.000	0.000	80	470	100	571	440	Error	-1	572	0	440	2883	38645	0.000	54.875	0	0	0
5	22	4	"hsa-miR-518d-3p"	"145965"	13010	10490	100	37	37	6	16	36	36	36	6	16	21	2	0	45	46	8	17	44	44	44	8	18	23	3	0	1.000	0.500	0.875	0.649	3.299	-0.044	0.001	80	478	100	2	3	0.000	1	1	1	2	2964	3674	0.167	0.250	0	0	0
5	1	5	"hsa-miR-384"	"145687"	9220	10700	100	36	35	6	17	36	36	36	6	16	8	1	0	45	47	10	21	43	43	44	8	18	30	8	0	0.000	-0.250	1.000	0.843	3.349	0.026	0.001	80	484	100	2	3	Error	0	2	-1	4	2835	3746	-0.167	0.375	0	0	0
5	2	5	"hsa-miR-99a-3p"	"145651"	9410	10700	100	37	37	7	18	36	36	36	6	16	22	5	0	76	74	33	44	44	44	44	8	18	62	57	0	0.031	0.033	0.219	0.238	4.252	0.025	0.008	80	452	100	33	31	-5.000	1	32	1	30	2986	5954	0.167	3.750	0	0	0
5	3	5	"hsa-miR-139-5p"	"145677"	9590	10690	100	36	36	6	16	36	36	37	5	13	17	5	0	204	234	180	76	43	43	44	8	18	72	62	0	0.000	0.000	0.027	0.073	8.481	0.005	0.013	80	451	100	161	191	Error	0	161	0	191	2901	18713	-0.200	23.750	0	0	0
5	4	5	"hsa-let-7d-3p"	"145633"	9770	10700	100	38	38	6	15	36	36	36	5	13	28	6	0	378	372	290	77	44	44	45	11	24	67	63	0	0.006	0.006	0.015	0.038	9.889	0.003	0.015	80	452	100	336	330	-7.384	2	334	2	328	3063	29792	0.400	29.727	0	0	0
5	5	5	"spike_control_v2_29"	"27968"	9950	10700	100	38	37	6	16	36	36	37	6	16	17	2	0	431	744	691	92	45	45	45	10	22	66	61	0	0.005	0.001	0.012	0.029	14.589	0.000	0.000	80	452	100	388	700	-7.592	2	386	1	699	2985	59522	0.000	69.900	0	0	0
5	6	5	"hsa-miR-26b-5p"	"146008"	10130	10700	100	36	36	6	16	37	37	37	6	16	10	1	0	1163	1590	1519	95	43	43	44	8	18	76	68	0	-0.001	-0.001	0.113	0.031	26.712	0.000	0.005	80	452	100	1119	1546	Error	-1	1120	-1	1547	2917	127174	-0.167	193.250	0	0	0
[truncated: 3,016,592 more chars]
