# Supplementary material for: CircRNA_036186 mediates HNSCC progression by regulating 14-3-3ζ
Source: Front Oncol. 2024 Dec 3;14:1498139. doi: 10.3389/fonc.2024.1498139 (PMC11649647; doi:10.3389/fonc.2024.1498139)
Supplement: Supplementary file 1 [file DataSheet1.zip › Supplementary Material/C.txt]

TYPE	text	text	text	integer	text	float	float	text	integer	text	text	integer	integer	integer	integer	float	float	float	float	float	float	text	text	text	text	text	text	text	text	text	text	text	integer	integer	integer	text	integer	boolean
FEPARAMS	Protocol_Name	Protocol_date	Scan_ScannerName	Scan_NumChannels	Scan_Date	Scan_MicronsPerPixelX	Scan_MicronsPerPixelY	Scan_OriginalGUID	Scan_NumScanPass	Grid_Name	Grid_Date	Grid_NumSubGridRows	Grid_NumSubGridCols	Grid_NumRows	Grid_NumCols	Grid_RowSpacing	Grid_ColSpacing	Grid_OffsetX	Grid_OffsetY	Grid_NomSpotWidth	Grid_NomSpotHeight	Grid_GenomicBuild	FeatureExtractor_Barcode	FeatureExtractor_Sample	FeatureExtractor_ScanFileName	FeatureExtractor_ArrayName	FeatureExtractor_ScanFileGUID	FeatureExtractor_DesignFileName	FeatureExtractor_ExtractionTime	FeatureExtractor_UserName	FeatureExtractor_ComputerName	FeatureExtractor_Version	FeatureExtractor_IsXDRExtraction	FeatureExtractor_ColorMode	FeatureExtractor_QCReportType	DyeNorm_NormFilename	DyeNorm_NormNumProbes	Grid_IsGridFile
DATA	GE1_1100_Jul11 (Read Only)	1-Jul-2011 22:30	Agilent Technologies Scanner G2505C US10450393	1	07-08-2016 12:56:29	5	5	7549240d-7863-4269-8099-c55caf7f7de5	1	074301_D_F_20150519	19-May-2015 00:00	1	1	192	82	73.3235	63.5	0	36.6617	65	65	hg19:GRCh37:Feb2009	1_4		F:\2016.07.08 Human circ 1-color 8x15k(liufaxian,jiangguangjian,wangshouyu,zhuangchengle)\\US10450393_S01.tif	US10450393_S01	4a27a85a-a1ec-453d-82ee-29c43613b629	074301_D_F_20150519.xml	08-Jul-2016 13:31:25	admin	HP4400-CDFC11DC	11.0.1.1	0	0	0		0	0
*
TYPE	float	float	float	integer	integer	float	float	float	integer	float	float	float	integer	float	float	integer	integer	integer	integer	integer	float	float	float	integer	float	float	float	float	float	integer	integer	float	float	float	float	float	integer	float	float	float	float	integer	float	float	float	float	float	integer	float	float	float	float	float	float	float	integer	float	integer	float	float	float	float	integer	float	float	float	float	text	float	float	float	float	float	float	float	float	float	float	float	float	float	float	float	float	float	float	float	float	float	integer	integer	integer	integer	float	integer	text	integer	text	float	float	float	integer	boolean	float	float	boolean	float	boolean	float	boolean	float	boolean	float	boolean	float	boolean	float	boolean	float	boolean	float	boolean	float	boolean	float	boolean
STATS	gDarkOffsetAverage	gDarkOffsetMedian	gDarkOffsetStdDev	gDarkOffsetNumPts	gSaturationValue	gAvgSig2BkgeQC	gAvgSig2BkgNegCtrl	gRatioSig2BkgeQC_NegCtrl	gNumSatFeat	gLocalBGInlierNetAve	gLocalBGInlierAve	gLocalBGInlierSDev	gLocalBGInlierNum	gGlobalBGInlierAve	gGlobalBGInlierSDev	gGlobalBGInlierNum	gNumFeatureNonUnifOL	gNumPopnOL	gNumNonUnifBGOL	gNumPopnBGOL	gOffsetUsed	gGlobalFeatInlierAve	gGlobalFeatInlierSDev	gGlobalFeatInlierNum	AnyColorPrcntFeatNonUnifOL	AnyColorPrcntBGNonUnifOL	AnyColorPrcntFeatPopnOL	AnyColorPrcntBGPopnOL	TotalPrcntFeatOL	gNumNegBGSubFeat	gNonCtrlNumNegFeatBGSubSig	gSpatialDetrendRMSFit	gSpatialDetrendRMSFilteredMinusFit	gSpatialDetrendSurfaceArea	gSpatialDetrendVolume	gSpatialDetrendAveFit	gNonCtrlNumSatFeat	gNonCtrl99PrcntNetSig	gNonCtrl50PrcntNetSig	gNonCtrl1PrcntNetSig	gNonCtrlMedPrcntCVBGSubSig	gCtrleQCNumSatFeat	gCtrleQC99PrcntNetSig	gCtrleQC50PrcntNetSig	gCtrleQC1PrcntNetSig	geQCMedPrcntCVBGSubSig	geQCSig2BkgLow2	gNegCtrlNumInliers	gNegCtrlAveNetSig	gNegCtrlSDevNetSig	gNegCtrlAveBGSubSig	gNegCtrlSDevBGSubSig	gAveNumPixOLLo	gAveNumPixOLHi	gPixCVofHighSignalFeat	gNumHighSignalFeat	AddErrorEstimateGreen	TotalNumFeatures	ROIHeight	ROIWidth	CentroidDiffX	CentroidDiffY	NumFoundFeat	MaxNonUnifEdges	MaxSpotNotFoundEdges	gMultDetrendRMSFit	gMultDetrendSurfaceAverage	eQCLowSigName2	eQCOneColorLogLowSignal	eQCOneColorLogLowSignalError	eQCOneColorLogHighSignal	eQCOneColorLinFitLogLowConc	eQCOneColorLinFitLogLowSignal	eQCOneColorLinFitLogHighConc	eQCOneColorLinFitLogHighSignal	eQCOneColorLinFitSlope	eQCOneColorLinFitIntercept	eQCOneColorLinFitRSQ	eQCOneColorSpikeDetectionLimit	gNonCtrl50PrcntBGSubSig	gCtrleQC50PrcntBGSubSig	gMedPrcntCVProcSignal	geQCMedPrcntCVProcSignal	gOutlierFlagger_Auto_FeatB_Term	gOutlierFlagger_Auto_FeatC_Term	gOutlierFlagger_Auto_BgndB_Term	gOutlierFlagger_Auto_BgndC_Term	OutlierFlagger_FeatChiSq	OutlierFlagger_BgndChiSq	GriddingStatus	IsGoodGrid	NumGeneNonUnifOL	TotalNumberOfReplicatedGenes	gPercentileIntensityProcessedSignal	ExtractionStatus	QCMetricResults	gNonCtrlNumWellAboveBG	ImageDepth	AFHold	gPMTVolts	GlassThickness	gDDN	GridHasBeenOptimized	gNegCtrlSpread	Metric_IsGoodGrid	Metric_IsGoodGrid_IsInRange	Metric_AnyColorPrcntFeatNonUnifOL	Metric_AnyColorPrcntFeatNonUnifOL_IsInRange	Metric_gNegCtrlAveNetSig	Metric_gNegCtrlAveNetSig_IsInRange	Metric_gNegCtrlAveBGSubSig	Metric_gNegCtrlAveBGSubSig_IsInRange	Metric_gNegCtrlSDevBGSubSig	Metric_gNegCtrlSDevBGSubSig_IsInRange	Metric_gSpatialDetrendRMSFilteredMinusFit	Metric_gSpatialDetrendRMSFilteredMinusFit_IsInRange	Metric_gNonCntrlMedCVProcSignal	Metric_gNonCntrlMedCVProcSignal_IsInRange	Metric_gE1aMedCVProcSignal	Metric_gE1aMedCVProcSignal_IsInRange	Metric_absGE1E1aSlope	Metric_absGE1E1aSlope_IsInRange	Metric_DetectionLimit	Metric_DetectionLimit_IsInRange	Metric_gDDN	Metric_gDDN_IsInRange
DATA	7.2245	7.2245	1.87646	0	778141	2.82566	2.33432	1.21048	0	16.843	24.0675	1.59091	15262	24.0675	1.59091	15262	59	119	1	341	7.2245	1589.15	7822.99	15428	0.378132	0.00640902	0.762674	2.18548	0.391584	557	357	3.45267	2.28348	1.00671	5.03306	51.402	0	36601.5	119.071	41.1447	11.0261	0	679.838	51.267	38.4207	10.0248	15.3398	70	38.606	3.08417	-5.15142	2.07724	0.46177	1.03339	0.0482223	813	2.28348	15603	4.24384	7.61865	0.648582	1.03472	15088	0.0104167	0.0365854	0.0692111	1.00334	(+)E1A_r60_3	0	0	0	0	0	0	0	0	0	0	-1	74.4623	6.55622	9.56151	7.98745	875.625	73.2355	68.4706	29.0575	1.94798	2.34489	0	1	55	13762	278.026	1	ExtractionEvaluate	12907	20 Bit	0	355	964.219	1	0	7.62896	1	1	0.378132	1	38.606	1	-5.15142	1	2.07724	1	2.28348	1	9.56151	0	7.98745	1	0	0	-1	0	1	1
*
TYPE	integer	integer	integer	integer	integer	text	text	float	float	float	float	float	float	float	boolean	boolean	boolean	boolean	boolean	boolean	float	boolean	boolean	float	float
FEATURES	FeatureNum	Row	Col	SubTypeMask	ControlType	ProbeName	SystematicName	PositionX	PositionY	gProcessedSignal	gProcessedSigError	gMedianSignal	gBGMedianSignal	gBGPixSDev	gIsSaturated	gIsFeatNonUnifOL	gIsBGNonUnifOL	gIsFeatPopnOL	gIsBGPopnOL	IsManualFlag	gBGSubSignal	gIsPosAndSignif	gIsWellAboveBG	SpotExtentX	gBGMeanSignal
DATA	1	1	1	260	1	GE_BrightCorner	GE_BrightCorner	9881.15	231.632	1.166150e+005	1.166150e+004	109475	24	6.646233e+000	0	0	0	0	0	0	109202	1	1	57.5363	24.1435
DATA	2	1	2	66	1	DarkCorner	DarkCorner	9906.42	231.573	2.450612e+000	2.405753e+000	54	24	6.618562e+000	0	0	0	0	0	0	0.440306	0	0	65	24.5571
DATA	3	1	3	66	1	DarkCorner	DarkCorner	9931.47	231.772	3.767107e+000	2.405429e+000	57	24	6.810370e+000	0	0	0	0	0	0	3.62081	1	0	50.7771	23.9904
DATA	4	1	4	0	0	ASCRP3005920	ASCRP3005920	9957.42	231.573	1.565004e+002	1.582508e+001	209	23	6.571908e+000	0	0	0	0	0	0	152.251	1	1	57.5363	23.7457
DATA	5	1	5	0	0	ASCRP3009233	ASCRP3009233	9982.25	231.934	2.236350e+001	3.224821e+000	74	24	6.632597e+000	0	0	0	0	0	0	21.9792	1	1	49.1849	24.1118
DATA	6	1	6	0	0	ASCRP3009385	ASCRP3009385	10008	231.817	1.414937e+001	2.700676e+000	68	23	5.972319e+000	0	0	0	0	0	0	14.0456	1	1	46.8651	23.5532
DATA	7	1	7	0	0	ASCRP3005239	ASCRP3005239	10033.2	232.118	8.798952e+001	9.089742e+000	143	24	6.094906e+000	0	0	0	0	0	0	88.0947	1	1	50.1463	23.9031
DATA	8	1	8	0	0	ASCRP3002896	ASCRP3002896	10058.7	231.986	5.392747e+001	5.848131e+000	107.5	23	5.974275e+000	0	0	0	0	0	0	54.4275	1	1	47.2035	23.6394
DATA	9	1	9	0	0	ASCRP3012599	ASCRP3012599	10084.1	231.795	1.300237e+001	2.595491e+000	68	23	5.937983e+000	0	0	0	0	0	0	13.2175	1	1	47.5395	23.4093
DATA	10	1	10	0	0	ASCRP3008371	ASCRP3008371	10109.5	231.846	2.578619e+002	2.588264e+001	310.5	24	6.021028e+000	0	0	0	0	0	0	263.754	1	1	49.5074	23.9883
DATA	11	1	11	0	0	ASCRP3002296	ASCRP3002296	10135	232	9.817012e+000	2.427904e+000	62.5	23	5.855435e+000	0	0	0	0	0	0	10.0951	1	0	65	23.6047
DATA	12	1	12	0	0	ASCRP3009151	ASCRP3009151	10160.2	232	7.499990e+001	7.818937e+000	130	23	5.971283e+000	0	0	0	0	0	0	77.4791	1	1	49.1849	23.1764
DATA	13	1	13	0	0	ASCRP3003948	ASCRP3003948	10185.8	232.316	8.634164e+001	8.910556e+000	143	23	6.574407e+000	0	0	0	0	0	0	89.5327	1	1	49.1849	23.6718
DATA	14	1	14	0	0	ASCRP3004099	ASCRP3004099	10211	231.923	7.099080e+001	7.430643e+000	126	23	6.249251e+000	0	0	0	0	0	0	73.8563	1	1	48.5334	23.6811
DATA	15	1	15	0	0	ASCRP3000075	ASCRP3000075	10236.6	232.179	7.041824e+001	7.374418e+000	128.5	23	6.289029e+000	0	0	0	0	0	0	73.4344	1	1	50.1463	23.3989
DATA	16	1	16	0	0	ASCRP3009851	ASCRP3009851	10261.9	231.973	4.534006e+000	2.232220e+000	58	23	6.456092e+000	0	0	0	0	0	0	4.73687	1	0	46.8651	23.3989
DATA	17	1	17	0	0	ASCRP3000317	ASCRP3000317	10287.2	232.026	3.617371e+002	3.623953e+001	428	23	6.183536e+000	0	0	0	0	0	0	378.338	1	1	49.1849	22.9771
DATA	18	1	18	0	0	ASCRP3008068	ASCRP3008068	10312.6	231.908	8.359797e+001	8.639901e+000	142	23	6.274285e+000	0	0	0	0	0	0	87.4809	1	1	49.1849	23.6902
DATA	19	1	19	0	0	ASCRP3009183	ASCRP3009183	10338.2	232.139	2.424148e+003	2.424246e+002	2564	23	6.735209e+000	0	0	0	0	0	0	2536.37	1	1	50.1463	23.9082
DATA	20	1	20	0	0	ASCRP3007386	ASCRP3007386	10363.4	232.182	1.614457e+002	1.629161e+001	222	23	6.159969e+000	0	0	0	0	0	0	168.808	1	1	50.1463	23.6863
DATA	21	1	21	0	0	ASCRP3007026	ASCRP3007026	10389.3	232.628	1.093397e+002	1.115049e+001	167	23	6.227096e+000	0	0	0	0	0	0	114.179	1	1	50.1463	23.6098
DATA	22	1	22	0	0	ASCRP3005415	ASCRP3005415	10414.3	232.553	4.160323e+001	4.701696e+000	95	23	5.992279e+000	0	0	0	0	0	0	43.3721	1	1	51.7088	23.0952
DATA	23	1	23	0	0	CUST_18_PI418767722	NM_000754	10439.6	232.367	1.694308e+001	2.772962e+000	70	23	6.312596e+000	0	0	0	1	0	0	17.6249	1	1	50.7771	23.4913
DATA	24	1	24	0	0	ASCRP3000412	ASCRP3000412	10465.2	232.488	1.057086e+001	2.441756e+000	62	23	6.118701e+000	0	0	0	0	0	0	10.9666	1	0	51.7088	23.205
DATA	25	1	25	0	0	ASCRP3012942	ASCRP3012942	10490.6	232.591	2.905671e+002	2.914048e+001	355.5	23	6.192490e+000	0	0	0	0	0	0	300.51	1	1	52.9257	23.5252
DATA	26	1	26	0	0	ASCRP3001268	ASCRP3001268	10515.7	232.405	1.383560e+001	2.612153e+000	66	23.5	6.139587e+000	0	0	0	0	0	0	14.2592	1	1	52.0157	23.5382
DATA	27	1	27	0	0	ASCRP3011593	ASCRP3011593	10541.8	232.525	2.555572e+001	3.388193e+000	81	22	6.267088e+000	0	0	0	0	0	0	26.232	1	1	51.0895	22.9673
DATA	28	1	28	0	0	ASCRP3002850	ASCRP3002850	10566.5	232.554	2.087810e+002	2.099728e+001	268	23	6.009245e+000	0	0	0	0	0	0	213.41	1	1	51.7088	22.943
DATA	29	1	29	0	0	ASCRP3010443	ASCRP3010443	10592	232.545	1.011661e+001	2.461859e+000	61.5	23	6.348662e+000	0	0	0	0	0	0	10.2928	1	0	55.8519	23.431
DATA	30	1	30	0	0	ASCRP3007634	ASCRP3007634	10617.6	232.633	6.822704e+000	2.356586e+000	60	23	6.347781e+000	0	0	0	0	0	0	6.90685	1	0	50.7771	23.1149
DATA	31	1	31	0	0	ASCRP3001637	ASCRP3001637	10643	232.789	1.886238e+002	1.899818e+001	242	22	6.056675e+000	0	0	0	0	0	0	189.953	1	1	46.8651	22.8637
DATA	32	1	32	0	0	ASCRP3012615	ASCRP3012615	10668.6	232.507	1.467520e+001	2.711761e+000	67	22	5.992839e+000	0	0	0	0	0	0	14.6953	1	1	45.835	22.9047
DATA	33	1	33	0	0	ASCRP3011633	ASCRP3011633	10693.7	232.974	1.490262e+002	1.507803e+001	197	23	6.043608e+000	0	0	0	0	0	0	148.39	1	1	49.1849	22.8654
DATA	34	1	34	0	0	ASCRP3013504	ASCRP3013504	10719.1	233	6.411921e+002	6.416070e+001	682	23	5.932974e+000	0	0	0	0	0	0	634.625	1	1	46.8651	23.0777
DATA	35	1	35	0	0	ASCRP3001826	ASCRP3001826	10744.5	232.867	5.119722e+001	5.621539e+000	100.5	23	6.501975e+000	0	0	0	0	0	0	50.3551	1	1	48.8603	23.3846
DATA	36	1	36	0	0	ASCRP3001026	ASCRP3001026	10769.9	232.977	2.887114e+002	2.896555e+001	334	23	6.169570e+000	0	0	0	0	0	0	282.142	1	1	51.4001	23.0505
DATA	37	1	37	0	0	ASCRP3002469	ASCRP3002469	10795.4	232.901	3.867456e+001	4.526640e+000	89	22	6.076413e+000	0	0	0	0	0	0	37.5433	1	1	48.2044	22.5863
DATA	38	1	38	0	0	ASCRP3005995	ASCRP3005995	10820.8	233	9.633909e+001	9.920709e+000	144	23	6.524756e+000	0	0	0	0	0	0	92.8936	1	1	49.1849	23.2088
DATA	39	1	39	0	0	ASCRP3003059	ASCRP3003059	10846.1	233.111	5.749282e+001	6.224120e+000	109	23	6.216820e+000	0	0	0	0	0	0	55.0592	1	1	46.8651	23.2636
DATA	40	1	40	0	0	ASCRP3008503	ASCRP3008503	10871.6	233.092	1.575836e+002	1.594026e+001	202	23	5.865308e+000	0	0	0	0	0	0	149.855	1	1	49.1849	23.0409
DATA	41	1	41	0	0	ASCRP3008062	ASCRP3008062	10896.9	233.014	7.103432e+001	7.503830e+000	118	23	5.820892e+000	0	0	0	0	0	0	67.0711	1	1	46.8651	22.7035
DATA	42	1	42	0	0	ASCRP3009593	ASCRP3009593	10922.3	233.139	7.548830e+001	7.932027e+000	122	22	5.965541e+000	0	0	0	0	0	0	70.7731	1	1	49.1849	22.8806
DATA	43	1	43	0	0	Negative042	Negative042	10947.5	233	4.987965e+000	2.503525e+000	56	22	6.173570e+000	0	0	0	0	0	0	4.64263	1	0	54.1152	22.5583
DATA	44	1	44	0	0	ASCRP3006330	ASCRP3006330	10973.2	232.986	1.302417e+003	1.302652e+002	1254	23	6.561533e+000	0	0	0	0	0	0	1203.37	1	1	46.8651	23.2119
DATA	45	1	45	0	0	ASCRP3003988	ASCRP3003988	10998.6	233.208	3.885249e+003	3.885329e+002	3616	23	6.448146e+000	0	0	0	0	0	0	3564.29	1	1	49.8279	23.4278
DATA	46	1	46	0	0	ASCRP3000521	ASCRP3000521	11024.1	233.241	4.848858e+002	4.855336e+001	492.5	23	6.494022e+000	0	0	0	0	0	0	441.61	1	1	53.2255	23.1274
DATA	47	1	47	0	0	ASCRP3012738	ASCRP3012738	11049.2	233.41	3.064438e+001	3.970693e+000	82	22	5.961668e+000	0	0	0	0	0	0	27.7132	1	1	50.1463	22.8327
DATA	48	1	48	0	0	ASCRP3009482	ASCRP3009482	11074.5	233.5	2.590884e+000	2.547843e+000	55	22	6.245684e+000	0	0	0	0	0	0	1.41225	0	0	57.5363	22.8388
DATA	49	1	49	0	0	ASCRP3010011	ASCRP3010011	11100.2	233.421	1.691791e+001	3.069786e+000	69	22	6.165744e+000	0	0	0	0	0	0	15.0815	1	1	49.5074	22.4015
DATA	50	1	50	0	0	A_23_P215720	NM_000492	11125.7	233.47	2.914485e+001	3.892106e+000	80	22	6.320189e+000	0	0	0	0	0	0	25.7994	1	1	51.7088	22.474
DATA	51	1	51	0	0	ASCRP3005914	ASCRP3005914	11150.8	233.575	1.172898e+004	1.172901e+003	10338	23	6.246900e+000	0	0	0	0	0	0	10312.2	1	1	50.4627	23.3678
DATA	52	1	52	0	0	ASCRP3008448	ASCRP3008448	11176.3	233.442	1.379943e+003	1.380191e+002	1249	22	6.242073e+000	0	0	0	0	0	0	1204.84	1	1	49.5074	22.6164
DATA	53	1	53	0	0	ASCRP3005403	ASCRP3005403	11201.6	233.53	5.553690e+001	6.146104e+000	101.5	22	6.217470e+000	0	0	0	0	0	0	48.1701	1	1	51.4001	22.7642
DATA	54	1	54	0	0	ASCRP3004952	ASCRP3004952	11227.1	233.527	4.966877e+002	4.973942e+001	485	22	6.418707e+000	0	0	0	0	0	0	427.964	1	1	48.8603	22.9432
DATA	55	1	55	0	0	ASCRP3011716	ASCRP3011716	11252.4	233.484	3.341191e+002	3.351820e+001	340	23	6.501284e+000	0	0	0	0	0	0	286.047	1	1	52.9257	23.1723
DATA	56	1	56	0	0	AS_circRNA_control212	AS_circRNA_control212	11277.8	233.563	4.011894e+003	4.011984e+002	3444	23	6.188915e+000	0	0	0	1	0	0	3413.59	1	1	54.9904	23.2019
DATA	57	1	57	0	0	ASCRP3000311	ASCRP3000311	11303.3	233.973	2.546917e+001	3.711025e+000	77	23	6.157821e+000	0	0	0	0	0	0	21.5477	1	1	48.8603	23.9146
DATA	58	1	58	0	0	ASCRP3001004	ASCRP3001004	11328.5	233.905	5.611892e+001	6.234098e+000	102	23	5.850506e+000	0	0	0	0	0	0	47.2013	1	1	48.5334	23.0835
DATA	59	1	59	0	0	ASCRP3005954	ASCRP3005954	11354.1	234	7.147078e+002	7.152290e+001	643	23	6.236851e+000	0	0	0	0	0	0	597.812	1	1	52.6241	23.5684
DATA	60	1	60	0	0	ASCRP3012098	ASCRP3012098	11379.4	233.792	2.112954e+001	3.464170e+000	74	24	6.413671e+000	0	0	0	0	0	0	17.576	1	1	49.1849	24.0076
DATA	61	1	61	0	0	ASCRP3003319	ASCRP3003319	11404.9	233.753	1.220511e+001	3.017212e+000	66.5	24	6.828659e+000	0	0	0	0	0	0	10.1003	1	0	47.5395	23.8446
DATA	62	1	62	0	0	ASCRP3003051	ASCRP3003051	11430.4	233.792	3.419496e+002	3.430719e+001	337	24	6.819553e+000	0	0	0	0	0	0	281.613	1	1	49.1849	24.0651
DATA	63	1	63	0	0	ASCRP3004503	ASCRP3004503	11455.6	233.805	9.702737e+001	1.009458e+001	138	24	6.617458e+000	0	0	0	0	0	0	79.5482	1	1	49.1849	23.979
DATA	64	1	64	0	0	Negative026	Negative026	11481.1	234.12	2.849051e+000	2.796378e+000	56.5	24	6.479778e+000	0	0	0	1	0	0	-0.730802	0	0	50.4627	24.4853
DATA	65	1	65	0	0	ASCRP3002348	ASCRP3002348	11506.5	234	1.352591e+001	3.116605e+000	67.5	24	6.125255e+000	0	0	0	0	0	0	11.0001	1	0	47.2035	24.4773
DATA	66	1	66	0	0	ASCRP3011765	ASCRP3011765	11531.5	234	5.976183e+001	6.607206e+000	106.5	25	6.205344e+000	0	0	0	0	0	0	48.4284	1	1	48.5334	24.5863
DATA	67	1	67	0	0	ASCRP3002944	ASCRP3002944	11557.2	234.093	9.434006e+001	9.848491e+000	136.5	25	6.926192e+000	0	0	0	0	0	0	76.2005	1	1	48.2044	25.3612
DATA	68	1	68	0	0	ASCRP3009856	ASCRP3009856	11582.4	234.092	8.054162e+000	2.947555e+000	66.5	26	7.192764e+000	0	0	0	0	0	0	6.48644	1	0	49.1849	26
DATA	69	1	69	0	0	ASCRP3011754	ASCRP3011754	11607.9	234.192	4.431877e+001	5.265111e+000	93	26	7.398087e+000	0	0	0	0	0	0	35.6027	1	1	48.8603	26.7598
DATA	70	1	70	0	0	ASCRP3004993	ASCRP3004993	11633.4	234.402	4.643367e+002	4.652095e+001	436	27	7.161176e+000	0	0	0	0	0	0	372.261	1	1	52.3208	27.2
DATA	71	1	71	0	0	ASCRP3008023	ASCRP3008023	11658.7	234.38	3.672625e+002	3.683695e+001	356	28	7.184219e+000	0	0	0	0	0	0	293.887	1	1	50.7771	27.956
DATA	72	1	72	0	0	A_23_P252748	NM_007152	11684.1	234.511	3.755923e+002	3.766777e+001	360	28	7.288999e+000	0	0	0	0	0	0	300.157	1	1	53.2255	27.8743
DATA	73	1	73	0	0	ASCRP3009717	ASCRP3009717	11709.6	234.5	2.587617e+001	3.857158e+000	81.5	28	6.934622e+000	0	0	0	0	0	0	20.6571	1	1	50.4627	27.9506
DATA	75	1	75	0	0	ASCRP3004561	ASCRP3004561	11760.4	234.584	1.872643e+002	1.894395e+001	210.5	28	7.468496e+000	0	0	0	0	0	0	149.383	1	1	49.8279	28.1808
DATA	76	1	76	0	0	ASCRP3004592	ASCRP3004592	11785.7	234.313	1.338209e+003	1.338515e+002	1129	28	7.051435e+000	0	0	0	0	1	0	1067.45	1	1	44.7812	28.5825
DATA	77	1	77	0	0	ASCRP3003651	ASCRP3003651	11811.1	234.5	2.974645e+002	2.988364e+001	297	28	6.906310e+000	0	0	0	0	0	0	237.486	1	1	56.9804	28.2713
DATA	78	1	78	0	0	ASCRP3008186	ASCRP3008186	11836.7	234.448	2.949861e+002	2.963665e+001	301.5	28	7.334900e+000	0	0	0	0	1	0	235.765	1	1	52.0157	28.75
DATA	79	1	79	0	0	ASCRP3001172	ASCRP3001172	11862.1	234.494	5.528053e+001	6.220555e+000	108.5	30	7.771705e+000	0	0	0	0	1	0	44.2554	1	1	49.5074	30.1914
DATA	80	1	80	66	1	DarkCorner	DarkCorner	11887.4	234.573	2.899825e+000	2.860298e+000	65.5	30	7.148484e+000	0	0	0	0	1	0	2.27452	0	0	57.5363	30.0803
DATA	81	1	81	260	1	GE_BrightCorner	GE_BrightCorner	11912.6	234.573	1.302845e+005	1.302845e+004	105284	31	7.960130e+000	0	0	0	0	1	0	104791	1	1	57.5363	32.1613
DATA	82	1	82	260	1	GE_BrightCorner	GE_BrightCorner	11938	234.545	1.336043e+005	1.336043e+004	107891	33	8.792434e+000	0	0	0	0	1	0	107787	1	1	55.8519	33.8478
DATA	83	2	1	260	1	GE_BrightCorner	GE_BrightCorner	9893.57	238.974	1.243085e+005	1.243085e+004	116830	26	7.132084e+000	0	0	0	0	0	0	116502	1	1	49.1849	26.181
DATA	84	2	2	66	1	DarkCorner	DarkCorner	9919	239.133	2.449431e+000	2.404147e+000	51	23	6.612467e+000	0	0	0	0	0	0	-2.77436	0	0	54.4085	23.8867
DATA	85	2	3	0	0	ASCRP3011718	ASCRP3011718	9944.42	239.427	2.068856e+001	3.149655e+000	75	24	6.965533e+000	0	0	0	0	0	0	19.8922	1	1	57.5363	24.2439
DATA	86	2	4	0	0	ASCRP3004590	ASCRP3004590	9969.79	238.907	1.754218e+003	1.754375e+002	1754.5	23	6.996032e+000	0	0	0	0	0	0	1706.74	1	1	48.2044	23.823
DATA	87	2	5	0	0	ASCRP3004324	ASCRP3004324	9995.32	239.068	3.536712e+001	4.231217e+000	87	24	6.208062e+000	0	0	0	0	0	0	34.7702	1	1	48.8603	24.1455
DATA	88	2	6	0	0	A_23_P57306	NM_005441	10020.6	239.427	5.868751e+001	6.303824e+000	114.5	23	5.450688e+000	0	0	0	0	0	0	58.2332	1	1	57.5363	23
DATA	89	2	7	0	0	ASCRP3005419	ASCRP3005419	10046.1	239.5	5.897358e+000	2.356499e+000	61	24	5.973509e+000	0	0	0	0	0	0	5.90245	1	0	56.9804	24.34
DATA	90	2	8	0	0	ASCRP3006367	ASCRP3006367	10071.5	239.237	5.895785e+001	6.315376e+000	111	23	5.791976e+000	0	0	0	0	0	0	59.4768	1	1	49.1849	23.098
DATA	91	2	9	0	0	ASCRP3003758	ASCRP3003758	10096.9	239.051	9.170664e+001	9.442124e+000	146	24	6.065065e+000	0	0	0	0	0	0	93.1621	1	1	49.1849	24.0802
DATA	92	2	10	0	0	ASCRP3006209	ASCRP3006209	10122.4	239.304	1.762267e+004	1.762268e+003	18244	24	6.488322e+000	0	0	0	0	0	0	18009.3	1	1	53.2255	24.177
DATA	93	2	11	0	0	ASCRP3011890	ASCRP3011890	10147.7	239.221	9.212271e+000	2.406024e+000	59	24	5.168709e+000	0	0	0	0	0	0	9.46429	1	0	49.5074	23.6749
DATA	94	2	12	0	0	ASCRP3012914	ASCRP3012914	10173.4	239.475	3.063222e+001	3.778888e+000	84	24	6.443404e+000	0	0	0	0	0	0	31.6101	1	1	50.7771	24.1881
DATA	95	2	13	0	0	ASCRP3008257	ASCRP3008257	10198.4	239.368	5.529090e+001	5.952387e+000	112	23	6.011535e+000	0	0	0	0	0	0	57.2703	1	1	49.5074	23.0143
DATA	96	2	14	0	0	ASCRP3011640	ASCRP3011640	10223.9	239.588	8.784030e+002	8.786779e+001	947.5	23	6.013642e+000	0	0	0	0	0	0	912.56	1	1	54.9904	23.7783
DATA	97	2	15	0	0	ASCRP3013127	ASCRP3013127	10249.3	239.908	2.077869e+001	3.021093e+000	74	23	6.511793e+000	0	0	0	0	0	0	21.6355	1	1	48.8603	23.399
DATA	98	2	16	0	0	ASCRP3001518	ASCRP3001518	10274.6	239.653	1.288786e+002	1.307246e+001	186	22	6.337557e+000	0	0	0	0	0	0	134.433	1	1	47.5395	22.5942
DATA	99	2	17	0	0	ASCRP3002547	ASCRP3002547	10300	239.867	7.405124e+001	7.721297e+000	131	22	6.030758e+000	0	0	0	0	0	0	77.3213	1	1	54.4085	23.3452
DATA	100	2	18	0	0	ASCRP3006626	ASCRP3006626	10325.4	239.792	1.090017e+003	1.090237e+002	1208	24	6.935069e+000	0	0	0	0	0	0	1138.71	1	1	49.1849	24.1722
DATA	101	2	19	0	0	AS_circRNA_control208	AS_circRNA_control208	10350.7	239.676	1.244877e+003	1.245069e+002	1336.5	23	6.110683e+000	0	0	0	0	0	0	1300.36	1	1	47.5395	23.7015
DATA	102	2	20	0	0	ASCRP3006695	ASCRP3006695	10376.1	239.808	6.349993e+002	6.353760e+001	706.5	24	6.156650e+000	0	0	0	0	0	0	662.841	1	1	47.5395	24.165
DATA	103	2	21	0	0	ASCRP3002878	ASCRP3002878	10401.6	239.81	1.368625e+003	1.368801e+002	1476.5	22	5.859860e+000	0	0	0	0	0	0	1426.91	1	1	49.5074	23.1095
DATA	104	2	22	0	0	Negative002	Negative002	10427	239.684	9.382283e+000	2.386130e+000	64	22	6.023682e+000	0	0	0	0	0	0	9.76524	1	0	48.2044	22.7524
DATA	105	2	23	1028	1	(+)E1A_r60_n11	E1A_r60_n11	10452.3	239.813	7.076169e+000	2.309832e+000	60	24	6.684566e+000	0	0	0	0	0	0	7.34878	1	0	48.8603	24.2057
DATA	106	2	24	0	0	ASCRP3006863	ASCRP3006863	10477.8	239.853	1.333880e+002	1.351976e+001	188	22	6.475173e+000	0	0	0	0	0	0	138.159	1	1	48.2044	22.9952
DATA	107	2	25	0	0	ASCRP3012336	ASCRP3012336	10503.3	239.589	1.281875e+001	2.556140e+000	67	24	6.381873e+000	0	0	0	0	0	0	13.2361	1	1	47.5395	24.3571
DATA	108	2	26	0	0	ASCRP3001892	ASCRP3001892	10528.6	239.986	1.077801e+002	1.100410e+001	163.5	23	6.126543e+000	0	0	0	0	0	0	110.903	1	1	47.2035	23.7157
DATA	109	2	27	0	0	ASCRP3009478	ASCRP3009478	10553.8	239.941	7.380374e+002	7.383735e+001	792	22	5.963770e+000	0	0	0	0	0	0	756.516	1	1	50.7771	22.0248
DATA	110	2	28	0	0	ASCRP3004476	ASCRP3004476	10579.3	240	1.297430e+003	1.297623e+002	1373	23	6.126796e+000	0	0	0	0	0	0	1324.26	1	1	49.1849	23.3923
DATA	111	2	29	0	0	ASCRP3012342	ASCRP3012342	10605.1	240.076	3.193937e+002	3.201836e+001	378.5	23	6.549495e+000	0	0	0	0	0	0	324.492	1	1	49.5074	23.3632
DATA	112	2	30	0	0	ASCRP3009415	ASCRP3009415	10630.3	239.905	4.692087e+002	4.697520e+001	519	22	6.250835e+000	0	0	0	0	0	0	474.374	1	1	48.8603	22.9431
DATA	113	2	31	0	0	ASCRP3009929	ASCRP3009929	10655.7	240.418	6.114436e+001	6.522270e+000	115	22	6.443347e+000	0	0	0	0	0	0	61.5028	1	1	50.7771	23.0048
DATA	114	2	32	0	0	ASCRP3010473	ASCRP3010473	10680.9	240.5	6.737649e+000	2.379787e+000	58	22	6.179011e+000	0	0	0	0	0	0	6.74079	1	0	56.9804	22.5051
DATA	115	2	33	0	0	ASCRP3010272	ASCRP3010272	10706.4	240.494	5.784048e+001	6.222916e+000	112	22	6.161719e+000	0	0	0	0	0	0	57.5369	1	1	50.4627	22.6305
DATA	116	2	34	0	0	CUST_2_PI418767722	NM_002455	10731.8	240.253	1.094087e+003	1.094331e+002	1134	23	6.119949e+000	0	0	0	0	0	0	1081.85	1	1	53.8203	23.2087
DATA	117	2	35	0	0	Negative012	Negative012	10757.3	240.087	6.836320e+000	2.422209e+000	60	22	6.769097e+000	0	0	0	0	0	0	6.7179	1	0	46.1809	22.976
DATA	118	2	36	0	0	ASCRP3002893	ASCRP3002893	10782.5	240.147	1.695549e+003	1.695710e+002	1705	22	5.921133e+000	0	0	0	0	0	0	1655.8	1	1	49.8279	22.534
DATA	119	2	37	0	0	ASCRP3009531	ASCRP3009531	10808	240.193	3.825537e+002	3.832770e+001	413.5	22	6.548249e+000	0	0	0	0	0	0	371.162	1	1	51.4001	23.1714
DATA	120	2	38	0	0	ASCRP3008102	ASCRP3008102	10833.3	240.205	3.980553e+002	3.987598e+001	439.5	22	6.256164e+000	0	0	0	0	0	0	383.654	1	1	51.0895	22.8107
DATA	121	2	39	0	0	ASCRP3000345	ASCRP3000345	10858.6	240.397	9.099929e+000	2.552663e+000	61	22.5	6.105308e+000	0	0	0	0	0	0	8.71276	1	0	48.2044	22.601
DATA	122	2	40	0	0	ASCRP3005981	ASCRP3005981	10884.3	240.211	1.462965e+001	2.812244e+000	65	23	5.650051e+000	0	0	0	0	0	0	13.9092	1	1	47.2035	22.9038
DATA	123	2	41	0	0	ASCRP3002894	ASCRP3002894	10909.6	240.595	1.257775e+002	1.280807e+001	174	22	5.975448e+000	0	0	0	0	0	0	118.778	1	1	47.8731	22.3122
DATA	124	2	42	0	0	ASCRP3002179	ASCRP3002179	10935.2	240.667	8.589584e+003	8.589619e+002	8106	23	6.193172e+000	0	0	0	0	0	0	8054.89	1	1	46.5243	23.08
DATA	125	2	43	0	0	ASCRP3010700	ASCRP3010700	10960.5	240.846	9.858147e+001	1.015850e+001	145	22	5.337466e+000	0	0	0	0	0	0	91.8081	1	1	49.5074	21.9388
DATA	126	2	44	0	0	ASCRP3008574	ASCRP3008574	10985.5	241	9.088576e+001	9.417939e+000	136.5	23	6.647044e+000	0	0	0	0	0	0	84.0607	1	1	54.1152	23.3077
DATA	127	2	45	0	0	ASCRP3011854	ASCRP3011854	11011.4	240.644	2.900389e+002	2.911034e+001	319.5	23	6.420082e+000	0	0	0	0	0	0	266.278	1	1	47.5395	22.8341
DATA	128	2	46	0	0	ASCRP3008935	ASCRP3008935	11036.5	240.662	6.966035e+001	7.402641e+000	114	22	6.169513e+000	0	0	0	0	0	0	63.5082	1	1	48.5334	22.6522
DATA	129	2	47	0	0	ASCRP3001256	ASCRP3001256	11062.2	240.897	1.292835e+002	1.317208e+001	169.5	22	5.963884e+000	0	0	0	0	0	0	117.048	1	1	46.5243	22.4806
DATA	130	2	48	0	0	ASCRP3003770	ASCRP3003770	11087.5	240.764	7.048896e+001	7.492592e+000	117.5	22	6.195236e+000	0	0	0	0	0	0	63.3682	1	1	47.5395	22.3333
DATA	131	2	49	66	-1	(-)3xSLv1	NegativeControl	11113.4	240.792	2.606190e+000	2.558007e+000	51	22	6.173948e+000	0	0	0	0	0	0	-1.15253	0	0	47.8731	22.1627
DATA	132	2	50	0	0	ASCRP3006639	ASCRP3006639	11138.4	240.886	1.176707e+002	1.204555e+001	157	23	6.214529e+000	0	0	0	0	0	0	104.345	1	1	49.5074	23.1225
DATA	133	2	51	0	0	ASCRP3012632	ASCRP3012632	11163.5	241	1.702669e+002	1.722287e+001	206.5	23	6.565718e+000	0	0	0	0	0	0	149.993	1	1	54.1152	23.3881
DATA	134	2	52	0	0	ASCRP3001111	ASCRP3001111	11188.6	240.921	1.505109e+001	3.012280e+000	67	22	5.969186e+000	0	0	0	0	0	0	13.1717	1	1	49.1849	22.0341
DATA	135	2	53	0	0	ASCRP3008390	ASCRP3008390	11214.5	240.811	5.052150e+001	5.694281e+000	101	22	5.878351e+000	0	0	0	0	0	0	43.9167	1	1	48.2044	22.662
DATA	136	2	54	0	1	RC7	RC7	11239.6	240.581	2.693707e+000	2.643906e+000	53	23	6.648993e+000	0	0	0	0	0	0	-1.75067	0	0	47.8731	23.0972
DATA	137	2	55	0	0	ASCRP3009364	ASCRP3009364	11265	241.455	9.161823e+000	2.811919e+000	63	23.5	6.477709e+000	0	0	0	0	0	0	7.86949	1	0	55.8519	23.6089
DATA	138	2	56	0	0	ASCRP3007693	ASCRP3007693	11290.5	241.055	1.732564e+001	3.187388e+000	70	23	5.759318e+000	0	0	0	0	0	0	14.7877	1	1	48.5334	23.19
DATA	139	2	57	0	0	ASCRP3008513	ASCRP3008513	11315.8	241.342	1.875589e+001	3.279550e+000	73	24	6.235130e+000	0	0	0	0	0	0	15.9198	1	1	50.4627	24
DATA	140	2	58	0	0	ASCRP3006817	ASCRP3006817	11341.4	241.147	5.465351e+002	5.472046e+001	508	23	5.637130e+000	0	0	0	0	0	0	461.209	1	1	48.8603	23.2146
DATA	141	2	59	0	0	ASCRP3001023	ASCRP3001023	11366.5	241.5	1.390790e+001	3.054517e+000	70	24	7.051594e+000	0	0	0	0	0	0	11.678	1	1	57.5363	24.2696
DATA	142	2	60	0	0	Negative050	Negative050	11392.2	241.247	1.640611e+001	3.188680e+000	70	23	7.100111e+000	0	0	0	0	0	0	13.7014	1	1	49.5074	23.6124
DATA	143	2	61	0	0	ASCRP3006015	ASCRP3006015	11417.6	241.32	1.073384e+001	2.949687e+000	65.5	25	7.068275e+000	0	0	0	0	0	0	8.92118	1	0	48.8603	24.7788
DATA	144	2	62	0	0	ASCRP3008616	ASCRP3008616	11442.9	241.38	1.473761e+002	1.499381e+001	182	24	7.153816e+000	0	0	0	0	0	0	121.934	1	1	50.1463	24.2376
DATA	145	2	63	0	0	ASCRP3003996	ASCRP3003996	11468.3	241.299	1.524896e+002	1.549889e+001	181	24	6.645510e+000	0	0	0	0	0	0	125.61	1	1	52.3208	24.2986
DATA	146	2	64	0	0	ASCRP3001970	ASCRP3001970	11493.8	241.101	3.831116e+002	3.841217e+001	373	25	6.251720e+000	0	0	0	0	0	0	314.251	1	1	46.5243	24.942
DATA	147	2	65	0	0	ASCRP3004002	ASCRP3004002	11519	241.545	4.906832e+001	5.646059e+000	99	25	5.835627e+000	0	0	0	0	0	0	40.1166	1	1	55.8519	24.4467
DATA	148	2	66	0	0	ASCRP3000344	ASCRP3000344	11544.3	241.405	6.841790e+001	7.393654e+000	114	24	6.523954e+000	0	0	0	0	0	0	55.7399	1	1	50.7771	24.8995
DATA	149	2	67	0	0	ASCRP3013262	ASCRP3013262	11569.7	241.653	4.534936e+000	2.847186e+000	63	24.5	7.243277e+000	0	0	0	0	0	0	3.68411	1	0	47.5395	25.5539
DATA	150	2	68	0	0	Negative027	Negative027	11595.4	241.931	1.420585e+001	3.155670e+000	73	25	7.568183e+000	0	0	0	0	0	0	11.512	1	1	65	25.9653
DATA	151	2	69	0	0	ASCRP3008344	ASCRP3008344	11620.5	242	5.631924e+001	6.300387e+000	107	27	6.900120e+000	0	0	0	0	0	0	45.5359	1	1	54.1152	27.0505
DATA	152	2	70	0	0	ASCRP3005983	ASCRP3005983	11646	241.847	1.580440e+002	1.605583e+001	187.5	26	6.960743e+000	0	0	0	0	0	0	127.509	1	1	46.8651	26.4216
DATA	153	2	71	0	0	ASCRP3009337	ASCRP3009337	11671.6	241.693	4.339550e+001	5.183706e+000	96.5	27	7.525655e+000	0	0	0	0	0	0	34.9493	1	1	47.8731	27.6927
DATA	154	2	72	0	0	ASCRP3001698	ASCRP3001698	11696.7	241.81	2.014351e+002	2.034251e+001	223	27	6.495739e+000	0	0	0	0	0	0	162.052	1	1	49.1849	27.7157
DATA	155	2	73	0	0	ASCRP3008893	ASCRP3008893	11722.1	241.786	3.101706e+002	3.114689e+001	301	27	7.477780e+000	0	0	0	0	0	0	249.319	1	1	46.8651	27.5472
DATA	156	2	74	0	0	ASCRP3000411	ASCRP3000411	11747.4	241.693	6.539332e+001	7.130292e+000	114	28	7.521917e+000	0	0	0	0	0	0	52.538	1	1	47.8731	27.9249
DATA	157	2	75	0	0	ASCRP3004231	ASCRP3004231	11773.1	241.808	1.201025e+002	1.234188e+001	159	29	7.411233e+000	0	0	0	0	1	0	96.5052	1	1	47.5395	28.9272
DATA	158	2	76	0	0	ASCRP3010130	ASCRP3010130	11798.6	242	5.103270e+003	5.103349e+002	4154	27	6.688391e+000	0	0	0	0	0	0	4103.26	1	1	50.4627	27.3814
DATA	159	2	77	0	0	A_23_P6335	NM_000185	11823.7	242	1.754221e+003	1.754450e+002	1440	28	6.473485e+000	0	0	0	0	0	0	1411.73	1	1	50.4627	27.6634
DATA	160	2	78	0	0	ASCRP3006054	ASCRP3006054	11848.8	241.903	3.842146e+001	4.774230e+000	96	28	7.520894e+000	0	0	0	0	1	0	30.9586	1	1	46.8651	29.5403
DATA	161	2	79	0	0	ASCRP3002857	ASCRP3002857	11874.4	241.908	2.231603e+003	2.231782e+002	1855	30	7.495816e+000	0	0	0	0	1	0	1801.44	1	1	49.1849	30.3709
DATA	162	2	80	66	1	DarkCorner	DarkCorner	11900	242.455	2.873861e+000	2.834261e+000	65	30	6.987685e+000	0	0	0	0	1	0	2.23934	0	0	55.8519	29.92
DATA	163	2	81	66	1	DarkCorner	DarkCorner	11925.4	242.427	6.002513e+000	2.876324e+000	72	32	8.100925e+000	0	0	0	0	1	0	4.87261	1	0	57.5363	32.4745
DATA	164	2	82	260	1	GE_BrightCorner	GE_BrightCorner	11950.6	242.427	1.160368e+005	1.160368e+004	94568.5	31	8.300196e+000	0	0	0	0	1	0	94498.8	1	1	57.5363	31.0255
DATA	165	3	1	66	1	DarkCorner	DarkCorner	9881	246.455	5.993248e+000	2.540733e+000	57	24	6.209347e+000	0	0	0	0	0	0	5.54284	1	0	55.8519	24.2598
DATA	166	3	2	66	1	DarkCorner	DarkCorner	9906.42	246.427	2.479853e+000	2.434927e+000	54.5	24	7.419582e+000	0	0	0	0	0	0	0.628179	0	0	57.5363	25.5686
DATA	167	3	3	0	0	ASCRP3008726	ASCRP3008726	9931.46	246.558	2.478910e+003	2.479026e+002	2363	25	6.859003e+000	0	0	0	0	0	0	2355.89	1	1	52.9257	24.4694
DATA	168	3	4	0	0	ASCRP3006793	ASCRP3006793	9956.94	246.482	1.566533e+003	1.566713e+002	1508	25	7.982666e+000	0	0	0	0	0	0	1507.22	1	1	51.7088	24.9792
DATA	169	3	5	0	0	ASCRP3011055	ASCRP3011055	9982.5	246.477	4.886485e+002	4.892117e+001	535	23	6.950157e+000	0	0	0	0	0	0	475.487	1	1	52.9257	23.8148
DATA	171	3	7	0	0	ASCRP3013087	ASCRP3013087	10033.5	246.5	3.165053e+004	3.165054e+003	31525	25	5.576126e+000	0	0	0	0	0	0	31409.3	1	1	57.5363	25.875
DATA	172	3	8	0	0	ASCRP3000452	ASCRP3000452	10058.7	246.407	2.752760e+001	3.575441e+000	83	22	5.607745e+000	0	0	0	0	0	0	27.5493	1	1	51.0895	22.5
DATA	173	3	9	0	0	ASCRP3002529	ASCRP3002529	10084.3	246.5	9.606522e+000	2.459821e+000	61.5	23	6.041231e+000	0	0	0	0	0	0	9.68713	1	0	57.5363	23.0588
DATA	174	3	10	0	0	ASCRP3008304	ASCRP3008304	10109.5	246.5	1.891071e+001	2.938728e+000	72.5	24	6.835831e+000	0	0	0	0	0	0	19.1969	1	1	57.5363	24.3396
DATA	175	3	11	0	0	ASCRP3010420	ASCRP3010420	10134.9	246.5	4.809070e+001	5.303546e+000	105	25	6.037137e+000	0	0	0	0	0	0	49.1082	1	1	65	24.5094
DATA	176	3	12	0	0	ASCRP3002602	ASCRP3002602	10160.4	246.551	1.579530e+001	2.728413e+000	69	25	5.650755e+000	0	0	0	0	0	0	16.2126	1	1	50.1463	24.4138
DATA	177	3	13	0	0	ASCRP3007145	ASCRP3007145	10186	246.756	1.941310e+001	2.945427e+000	73	23	6.134310e+000	0	0	0	0	0	0	20.012	1	1	50.7771	23.8621
DATA	178	3	14	0	0	ASCRP3009735	ASCRP3009735	10211	246.853	4.287964e+000	2.248531e+000	56	23	5.812902e+000	0	0	0	0	0	0	4.43602	1	0	47.5395	23.8
DATA	179	3	15	0	0	ASCRP3004565	ASCRP3004565	10236.8	246.795	1.891463e+002	1.904222e+001	248	23	6.905649e+000	0	0	0	0	0	0	196.271	1	1	48.8603	23.0536
DATA	180	3	16	0	0	ASCRP3007898	ASCRP3007898	10261.8	246.769	4.235519e+001	4.770800e+000	98	23	6.520687e+000	0	0	0	0	0	0	44.0494	1	1	49.1849	22.8448
DATA	181	3	17	0	0	ASCRP3003825	ASCRP3003825	10287.4	246.934	1.101298e+003	1.101516e+002	1182	22	6.059768e+000	0	0	0	0	0	0	1147.18	1	1	49.1849	23.1373
DATA	182	3	18	0	0	ASCRP3013515	ASCRP3013515	10312.5	247	8.381500e+001	8.662887e+000	138	24	7.394168e+000	0	0	0	0	0	0	87.3929	1	1	54.1152	24.9216
DATA	183	3	19	0	0	ASCRP3004758	ASCRP3004758	10338.1	246.935	1.259612e+001	2.525574e+000	65.5	25.5	7.304788e+000	0	0	0	0	0	0	13.1395	1	1	54.4085	25.2917
DATA	184	3	20	0	0	ASCRP3008824	ASCRP3008824	10363.6	246.795	1.118533e+003	1.118747e+002	1213	22	5.163130e+000	0	0	0	0	0	0	1166.63	1	1	49.5074	22.4364
DATA	185	3	21	0	0	ASCRP3000040	ASCRP3000040	10389.2	246.893	5.303811e+002	5.308335e+001	599	23	4.873807e+000	0	0	0	0	0	0	552.784	1	1	50.1463	23.5283
DATA	186	3	22	0	0	ASCRP3006798	ASCRP3006798	10414.5	246.961	4.633020e+001	5.126106e+000	98.5	24	4.965741e+000	0	0	0	0	0	0	48.2275	1	1	49.1849	22.9778
DATA	187	3	23	0	0	ASCRP3012731	ASCRP3012731	10439.7	247.067	2.468313e+001	3.304721e+000	80	22	6.624461e+000	0	0	0	0	0	0	25.65	1	1	49.1849	23.8654
DATA	188	3	24	0	0	ASCRP3011610	ASCRP3011610	10465.1	247.065	6.008933e+001	6.399774e+000	108	23	7.646481e+000	0	0	0	0	0	0	62.3062	1	1	54.4085	24.1754
DATA	189	3	25	0	0	ASCRP3012463	ASCRP3012463	10490.6	247.114	3.120229e+001	3.822497e+000	84.5	23	6.867708e+000	0	0	0	0	0	0	32.2677	1	1	49.5074	24.6316
DATA	190	3	26	0	0	ASCRP3011876	ASCRP3011876	10515.8	247	3.034533e+001	3.756822e+000	84	24	5.458259e+000	0	0	0	0	0	0	31.2864	1	1	49.1849	24.8
DATA	191	3	27	0	0	ASCRP3006308	ASCRP3006308	10541.4	247.427	2.889534e+003	2.889620e+002	3024.5	22	5.037867e+000	0	0	0	0	0	0	2968.82	1	1	57.5363	22.4898
DATA	192	3	28	0	0	ASCRP3010709	ASCRP3010709	10566.6	247.427	2.158316e+001	3.104096e+000	74	26	7.146099e+000	0	0	0	0	0	0	22.0915	1	1	57.5363	26.0926
DATA	193	3	29	0	0	ASCRP3005126	ASCRP3005126	10592	247.455	9.657021e+000	2.439556e+000	61	23	6.404707e+000	0	0	0	0	0	0	9.84325	1	0	55.8519	22.8793
DATA	194	3	30	0	0	ASCRP3004355	ASCRP3004355	10617.3	247.41	1.744885e+001	2.847610e+000	71	23	6.356031e+000	0	0	0	0	0	0	17.7054	1	1	50.1463	22.717
DATA	195	3	31	0	0	ASCRP3000570	ASCRP3000570	10642.5	247.411	1.221621e+001	2.570062e+000	64	21	6.132058e+000	0	0	0	0	0	0	12.3368	1	1	48.5334	21.5965
DATA	196	3	32	0	0	ASCRP3010402	ASCRP3010402	10668.5	247.039	2.166761e+001	3.140422e+000	72	22	4.951287e+000	0	0	0	0	0	0	21.7657	1	1	49.1849	22.1509
DATA	197	3	33	0	0	ASCRP3009645	ASCRP3009645	10693.8	247.466	2.400684e+002	2.411536e+001	289.5	21	5.859594e+000	0	0	0	0	0	0	239.893	1	1	52.6241	21.3077
DATA	198	3	34	0	0	ASCRP3013023	ASCRP3013023	10719	247.39	6.867094e+001	7.241382e+000	119	23	5.105491e+000	0	0	0	0	0	0	68.2382	1	1	51.0895	23.1667
DATA	199	3	35	0	0	ASCRP3000119	ASCRP3000119	10744.5	247.557	4.128331e+000	2.347939e+000	55	22	6.503531e+000	0	0	0	0	0	0	4.07854	1	0	47.5395	22.7
DATA	200	3	36	0	0	ASCRP3007127	ASCRP3007127	10769.7	247.5	3.244202e+001	3.991433e+000	86	24	7.887010e+000	0	0	0	0	0	0	31.8596	1	1	57.5363	25.4082
DATA	201	3	37	0	0	ASCRP3001984	ASCRP3001984	10795.2	247.5	3.371274e+002	3.379384e+001	383.5	23	6.268646e+000	0	0	0	0	0	0	329.012	1	1	51.0895	23.4694
DATA	202	3	38	0	0	ASCRP3003018	ASCRP3003018	10820.8	247.5	5.607346e+001	6.081730e+000	106.5	24.5	5.669071e+000	0	0	0	0	0	0	54.375	1	1	51.7088	23.2222
DATA	203	3	39	0	0	ASCRP3011842	ASCRP3011842	10846	247.545	4.425376e+002	4.431718e+001	476.5	23.5	6.095559e+000	0	0	0	0	0	0	426.376	1	1	55.8519	23.2963
DATA	204	3	40	0	0	ASCRP3005340	ASCRP3005340	10871.4	247.781	4.132387e+001	4.771521e+000	91	23	5.717892e+000	0	0	0	0	0	0	39.556	1	1	47.8731	21.86
DATA	205	3	41	0	0	ASCRP3005773	ASCRP3005773	10896.8	247.866	2.687173e+001	3.603888e+000	78	24	5.791948e+000	0	0	0	0	0	0	25.5514	1	1	46.1809	23.3333
DATA	206	3	42	0	0	ASCRP3007810	ASCRP3007810	10922.3	247.753	2.186634e+002	2.199963e+001	258.5	22	6.457672e+000	0	0	0	0	0	0	206.494	1	1	47.5395	22.0816
DATA	207	3	43	0	0	ASCRP3003949	ASCRP3003949	10947.5	247.813	6.422554e+002	6.427167e+001	642	26	5.500443e+000	0	0	0	0	0	0	602.428	1	1	49.8279	25.4792
DATA	208	3	44	0	0	A_23_P49878	NM_019013	10973.1	247.754	8.657765e+002	8.661235e+001	860	22	6.372394e+000	0	0	0	0	0	0	806.44	1	1	46.1809	21.8
DATA	209	3	45	0	0	ASCRP3004707	ASCRP3004707	10998.5	247.853	1.171165e+001	2.732071e+000	61.5	23	6.005808e+000	0	0	0	0	0	0	10.8346	1	0	49.1849	23.1837
DATA	210	3	46	0	0	ASCRP3001319	ASCRP3001319	11023.6	247.928	3.174219e+001	4.031304e+000	81	23	6.371008e+000	0	0	0	0	0	0	29.1669	1	1	46.8651	24.1923
DATA	211	3	47	0	0	ASCRP3005156	ASCRP3005156	11049.4	248.073	3.935370e+001	4.663583e+000	87	21	5.422403e+000	0	0	0	0	0	0	35.9113	1	1	49.8279	21.16
DATA	212	3	48	0	0	ASCRP3005212	ASCRP3005212	11074.7	247.947	5.405284e+001	5.963728e+000	102	24	6.760982e+000	0	0	0	0	0	0	48.9852	1	1	49.1849	23.449
DATA	213	3	49	0	0	Negative029	Negative029	11099.9	247.88	4.591199e+000	2.578100e+000	57	23	5.973458e+000	0	0	0	0	0	0	4.13259	1	0	47.5395	22.75
DATA	214	3	50	0	0	ASCRP3004126	ASCRP3004126	11125.4	248.072	6.653449e+001	7.126709e+000	113	24	5.366737e+000	0	0	0	0	0	0	59.4932	1	1	46.5243	24.102
DATA	215	3	51	0	0	ASCRP3006046	ASCRP3006046	11150.8	248	9.152427e+002	9.156037e+001	857	22	5.947542e+000	0	0	0	0	0	0	812.924	1	1	51.4001	23.1724
DATA	216	3	52	0	0	ASCRP3002582	ASCRP3002582	11176.2	247.974	9.576732e+001	9.920221e+000	138	22	5.791338e+000	0	0	0	0	0	0	84.5036	1	1	49.1849	22.5962
DATA	218	3	54	0	0	ASCRP3005267	ASCRP3005267	11227	248.455	5.398871e+001	6.001042e+000	102	23	6.124791e+000	0	0	0	0	0	0	47.0533	1	1	55.8519	23.3962
DATA	219	3	55	0	0	ASCRP3001016	ASCRP3001016	11252.4	248.427	3.821999e+001	4.643000e+000	87.5	24	6.178113e+000	0	0	0	0	0	0	33.1057	1	1	57.5363	24.8491
DATA	220	3	56	0	0	A_23_P57306	NM_005441	11277.6	248.427	6.364711e+001	6.895069e+000	110	21.5	4.962757e+000	0	0	0	0	0	0	54.8054	1	1	57.5363	21.8077
DATA	221	3	57	0	0	ASCRP3000181	ASCRP3000181	11303.1	248.623	1.815782e+002	1.835263e+001	210	25	6.405581e+000	0	0	0	0	0	0	155.473	1	1	49.5074	25.1042
DATA	222	3	58	0	0	ASCRP3006062	ASCRP3006062	11328.6	248.402	8.065789e+001	8.500121e+000	125.5	22	5.595652e+000	0	0	0	0	0	0	68.6635	1	1	51.4001	22.8333
DATA	223	3	59	0	0	ASCRP3001846	ASCRP3001846	11354.1	248.301	6.071901e+002	6.077888e+001	570	23	6.703713e+000	0	0	0	0	0	0	514.072	1	1	51.7088	23.5849
DATA	224	3	60	0	0	ASCRP3010947	ASCRP3010947	11379.5	248.295	7.818633e+001	8.275320e+000	120	24	5.416875e+000	0	0	0	0	0	0	65.8549	1	1	50.4627	23.3036
DATA	225	3	61	0	0	A_23_P67042	NM_017947	11404.8	248.636	5.119263e+001	5.798687e+000	103	24	7.322005e+000	0	0	0	1	0	0	42.9204	1	1	49.8279	24.7547
DATA	226	3	62	0	0	ASCRP3002177	ASCRP3002177	11430.1	248.487	1.598591e+002	1.621845e+001	188	23	6.138276e+000	0	0	0	0	0	0	133.392	1	1	49.8279	22.3725
DATA	227	3	63	0	0	ASCRP3004484	ASCRP3004484	11455.6	248.835	2.134917e+002	2.152527e+001	233	25	6.831301e+000	0	0	0	0	0	0	177.416	1	1	50.1463	25.4286
DATA	228	3	64	0	0	ASCRP3002811	ASCRP3002811	11481.1	248.575	2.366130e+002	2.382170e+001	253	24	5.439668e+000	0	0	0	0	0	0	195.779	1	1	52.0157	23.6038
DATA	229	3	65	0	0	Negative010	Negative010	11506.5	248.726	8.337546e+002	8.342145e+001	730	26	6.068496e+000	0	0	0	0	0	0	687.341	1	1	51.7088	25.3182
DATA	230	3	66	0	0	ASCRP3003213	ASCRP3003213	11531.8	248.72	2.449223e+002	2.464945e+001	255.5	24	4.150840e+000	0	0	0	0	0	0	201.212	1	1	48.2044	23.7174
DATA	231	3	67	0	0	ASCRP3009394	ASCRP3009394	11557	248.859	3.249153e+001	4.281312e+000	86	25	7.340513e+000	0	0	0	0	0	0	26.6124	1	1	46.8651	25.3922
DATA	232	3	68	0	0	ASCRP3005323	ASCRP3005323	11582.6	248.851	9.536526e+000	2.954127e+000	67	24	6.364132e+000	0	0	0	0	0	0	7.78854	1	0	48.5334	25.1887
DATA	233	3	69	0	0	ASCRP3011719	ASCRP3011719	11607.6	248.931	3.131337e+004	3.131338e+003	24891.5	28	7.279013e+000	0	0	0	0	0	0	25513	1	1	53.8203	27.3019
DATA	234	3	70	0	0	ASCRP3005088	ASCRP3005088	11633.4	248.776	2.219460e+002	2.237166e+001	233	28	6.862248e+000	0	0	0	0	0	0	180.416	1	1	48.8603	27.1207
DATA	235	3	71	0	0	ASCRP3010456	ASCRP3010456	11658.9	249.056	1.926966e+001	3.410014e+000	76	25	6.200549e+000	0	0	0	0	0	0	15.6403	1	1	46.8651	26.25
DATA	236	3	72	0	0	ASCRP3004768	ASCRP3004768	11684.3	249.107	3.280649e+001	4.324217e+000	87.5	25	7.345171e+000	0	0	0	0	0	0	26.592	1	1	48.8603	27.0816
DATA	237	3	73	0	0	ASCRP3001798	ASCRP3001798	11709.6	249.092	2.286574e+001	3.630495e+000	78	28	7.761223e+000	0	0	0	0	1	0	18.5158	1	1	49.1849	28.7358
DATA	238	3	74	0	0	ASCRP3001369	ASCRP3001369	11734.9	248.905	1.439356e+002	1.466761e+001	175	27	6.419152e+000	0	0	0	0	0	0	116.464	1	1	47.5395	26.7193
DATA	239	3	75	66	-1	(-)3xSLv1	NegativeControl	11760.5	248.742	2.876221e+000	2.823047e+000	58.5	27	6.794861e+000	0	0	0	1	0	0	-2.57469	0	0	46.1809	27.1071
DATA	240	3	76	0	0	Negative015	Negative015	11785.7	248.987	2.874854e+000	2.831628e+000	65	28	6.430159e+000	0	0	0	0	0	0	1.91681	0	0	49.1849	27.6724
DATA	241	3	77	0	0	ASCRP3000417	ASCRP3000417	11811	249.133	5.958149e+001	6.591557e+000	113	26	7.517566e+000	0	0	0	0	0	0	48.2559	1	1	54.4085	27.5091
DATA	242	3	78	0	0	ASCRP3010601	ASCRP3010601	11836.7	249.113	1.351749e+003	1.352042e+002	1155	30	6.539484e+000	0	0	0	0	1	0	1096.02	1	1	49.1849	28.9074
DATA	243	3	79	0	0	A_23_P10385	NM_016448	11861.9	249.329	3.485676e+001	4.478100e+000	94	28.5	8.120056e+000	0	0	0	1	1	0	28.3124	1	1	48.8603	29.8833
DATA	245	3	81	66	1	DarkCorner	DarkCorner	11912.9	249.278	5.410642e+000	2.850515e+000	70	31	8.424987e+000	0	0	0	0	1	0	4.4146	1	0	49.8279	31.9811
DATA	246	3	82	66	1	DarkCorner	DarkCorner	11938	249.455	3.233502e+000	2.808671e+000	68	30.5	7.611482e+000	0	0	0	0	1	0	2.64647	1	0	65	31.9074
DATA	247	4	1	66	1	DarkCorner	DarkCorner	9893.57	253.815	4.921954e+000	2.514552e+000	59.5	25	6.279341e+000	0	0	0	0	0	0	4.55783	1	0	49.8279	25.825
DATA	248	4	2	0	0	ASCRP3003392	ASCRP3003392	9919.09	253.935	1.008085e+001	2.632394e+000	63	23	5.645159e+000	0	0	0	0	0	0	9.46632	1	0	54.4085	22.8333
DATA	249	4	3	0	0	ASCRP3000547	ASCRP3000547	9944.45	253.934	2.882275e+001	3.750968e+000	80	25	7.726478e+000	0	0	0	0	0	0	27.4181	1	1	49.1849	26.4615
DATA	250	4	4	0	0	ASCRP3005629	ASCRP3005629	9969.42	253.791	2.698326e+001	3.592781e+000	80	26	6.670332e+000	0	0	0	0	0	0	25.9746	1	1	46.5243	25.08
DATA	251	4	5	0	0	ASCRP3002428	ASCRP3002428	9995.13	253.662	3.673394e+001	4.358451e+000	85	26	8.181148e+000	0	0	0	0	0	0	35.7597	1	1	46.1809	24.2581
DATA	252	4	6	0	0	ASCRP3003928	ASCRP3003928	10020.8	253.676	1.468619e+001	2.747519e+000	70	25	5.965509e+000	0	0	0	0	0	0	14.4421	1	1	46.8651	25.5714
DATA	253	4	7	0	0	ASCRP3012372	ASCRP3012372	10046	254	9.743083e+000	2.499284e+000	64	27	7.968400e+000	0	0	0	0	0	0	9.66659	1	0	54.9904	27.7667
DATA	254	4	8	0	0	ASCRP3004436	ASCRP3004436	10071.5	253.821	3.827166e+002	3.833965e+001	438	24	4.892852e+000	0	0	0	0	0	0	382.911	1	1	49.1849	23.24
DATA	255	4	9	0	0	ASCRP3006633	ASCRP3006633	10096.6	254.069	2.335542e+004	2.335544e+003	23495.5	27	6.449639e+000	0	0	0	0	0	0	23535.7	1	1	53.8203	26.2581
DATA	256	4	10	0	0	ASCRP3010379	ASCRP3010379	10122.2	253.974	3.142775e+002	3.150825e+001	372.5	25	5.854166e+000	0	0	0	0	0	0	318.825	1	1	49.1849	24.0667
DATA	257	4	11	0	0	ASCRP3012893	ASCRP3012893	10147.7	253.971	2.587025e+001	3.420652e+000	80	27	5.328761e+000	0	0	0	0	0	0	26.3973	1	1	46.1809	26.0645
DATA	258	4	12	0	0	Negative019	Negative019	10173	254.455	2.269175e+000	2.227224e+000	51	26	5.999406e+000	0	0	0	0	0	0	-2.44912	0	0	55.8519	25.6471
DATA	259	4	13	0	0	ASCRP3008821	ASCRP3008821	10198.4	254.427	5.055080e+001	5.520141e+000	105	25	6.870930e+000	0	0	0	0	0	0	52.0506	1	1	57.5363	24.375
DATA	260	4	14	0	0	ASCRP3000493	ASCRP3000493	10224	253.817	1.697019e+001	2.785811e+000	69.5	22	4.895795e+000	0	0	0	0	0	0	17.5402	1	1	49.8279	22.0294
DATA	261	4	15	0	0	ASCRP3007107	ASCRP3007107	10249.3	254.5	1.520118e+001	2.676968e+000	67.5	23	6.858355e+000	0	0	0	0	0	0	15.753	1	1	57.5363	23
DATA	262	4	16	0	0	ASCRP3002024	ASCRP3002024	10274.8	254.078	5.642872e+001	6.055973e+000	110	22.5	5.865332e+000	0	0	0	0	0	0	58.6135	1	1	49.5074	22.4286
DATA	263	4	17	0	0	ASCRP3005475	ASCRP3005475	10300	254.455	7.821863e+004	7.821863e+003	81859	28	8.502412e+000	0	0	0	0	1	0	81364.8	1	1	55.8519	28.9286
DATA	264	4	18	0	0	Negative016	Negative016	10325.4	254.272	1.647098e+002	1.661633e+001	222	26	6.123240e+000	0	0	0	0	0	0	171.507	1	1	51.0895	24.6957
DATA	265	4	19	0	0	ASCRP3000962	ASCRP3000962	10350.5	254.375	8.496175e+001	8.774444e+000	142	26	6.826167e+000	0	0	0	0	0	0	88.4983	1	1	50.4627	24.8214
DATA	266	4	20	0	0	ASCRP3000827	ASCRP3000827	10376.3	253.857	2.200115e+001	3.106027e+000	75	24	4.946494e+000	0	0	0	0	0	0	22.9145	1	1	49.1849	23.303
DATA	267	4	21	0	0	ASCRP3000758	ASCRP3000758	10401.7	254.041	1.721356e+002	1.735284e+001	234	24.5	6.044960e+000	0	0	0	0	0	0	179.144	1	1	48.8603	24.3077
DATA	268	4	22	0	0	ASCRP3012898	ASCRP3012898	10427.2	254.15	2.075545e+001	3.022312e+000	75	23	6.792794e+000	0	0	0	0	0	0	21.5732	1	1	50.4627	23.7273
DATA	269	4	23	0	0	ASCRP3011418	ASCRP3011418	10452.4	254.573	5.877961e+001	6.276448e+000	115	30	1.208182e+001	0	0	0	0	1	0	60.9888	1	1	57.5363	30.4483
DATA	270	4	24	0	0	ASCRP3004974	ASCRP3004974	10477.6	254.931	1.818532e+002	1.831858e+001	244.5	24	7.531467e+000	0	0	0	0	0	0	188.279	1	1	53.8203	24.9667
DATA	271	4	25	0	0	ASCRP3005018	ASCRP3005018	10503.1	254.691	6.271370e+002	6.275267e+001	701	26	7.315161e+000	0	0	0	0	0	0	647.603	1	1	45.835	25.0588
DATA	272	4	26	0	0	ASCRP3006760	ASCRP3006760	10528.6	254.622	7.977489e+002	7.980572e+001	868.5	24	6.654795e+000	0	0	0	0	0	0	821.285	1	1	47.8731	24.8125
DATA	273	4	27	0	0	ASCRP3004625	ASCRP3004625	10553.9	254.935	1.959251e+004	1.959253e+003	20124	24	6.861855e+000	0	0	0	0	0	0	20102.4	1	1	54.4085	24.5333
DATA	274	4	28	0	0	A_23_P41948	NM_017785	10579.6	254.693	1.507050e+002	1.523520e+001	203.5	27.5	7.326538e+000	0	0	0	0	0	0	154.033	1	1	47.8731	28.3333
DATA	275	4	29	0	0	ASCRP3001802	ASCRP3001802	10605	254.785	7.966496e+002	7.969654e+001	861.5	23	5.950496e+000	0	0	0	0	0	0	810.898	1	1	48.5334	22.0571
DATA	276	4	30	0	0	ASCRP3002076	ASCRP3002076	10630.4	254.792	1.670955e+002	1.686080e+001	218	25	5.954701e+000	0	0	0	0	0	0	169.329	1	1	49.1849	24.4615
DATA	277	4	31	66	-1	(-)3xSLv1	NegativeControl	10655.5	255.028	2.306513e+000	2.263871e+000	49	25	6.951722e+000	0	0	0	0	0	0	-2.7144	0	0	48.2044	24.4667
DATA	278	4	32	0	0	ASCRP3002645	ASCRP3002645	10680.9	255.056	1.993086e+001	3.024739e+000	72.5	18	6.386948e+000	0	0	0	0	1	0	20.0032	1	1	46.8651	19.3103
DATA	279	4	33	0	0	A_23_P250813	NM_000553	10706.4	254.916	1.561248e+002	1.577915e+001	210	23	5.365813e+000	0	0	0	0	0	0	155.86	1	1	49.8279	22.6333
DATA	280	4	34	0	0	ASCRP3011796	ASCRP3011796	10731.8	254.7	6.438714e+001	6.837227e+000	118	23	6.894364e+000	0	0	0	0	0	0	63.9209	1	1	46.8651	24.375
DATA	281	4	35	0	0	ASCRP3005115	ASCRP3005115	10757.4	254.814	2.230775e+001	3.213739e+000	73	21	7.190031e+000	0	0	0	0	0	0	22.0194	1	1	47.2035	22.6
DATA	282	4	36	0	0	ASCRP3001392	ASCRP3001392	10782.6	254.795	2.896794e+002	2.906126e+001	332.5	25	6.450557e+000	0	0	0	0	0	0	284.259	1	1	49.5074	24.9259
DATA	283	4	37	0	0	ASCRP3008831	ASCRP3008831	10807.7	254.622	1.192581e+001	2.627416e+000	63	24	5.674125e+000	0	0	0	0	0	0	11.632	1	1	47.5395	23.0645
DATA	284	4	38	0	0	ASCRP3000867	ASCRP3000867	10833.4	254.71	8.323633e+003	8.323667e+002	8040.5	26	5.563157e+000	0	0	0	0	0	0	8067.54	1	1	46.8651	23.5556
DATA	285	4	39	0	0	ASCRP3001992	ASCRP3001992	10858.6	255.427	3.051373e+001	3.863771e+000	80	23	6.966316e+000	0	0	0	0	0	0	29.3973	1	1	57.5363	23.3793
DATA	286	4	40	0	0	Negative017	Negative017	10884.1	255.5	3.125624e+001	3.931981e+000	81	23.5	5.968885e+000	0	0	0	0	0	0	29.9187	1	1	56.9804	24.4
DATA	287	4	41	0	0	ASCRP3003094	ASCRP3003094	10909.8	255.091	9.499062e+001	9.798015e+000	142	24	6.724523e+000	0	0	0	0	0	0	90.309	1	1	49.5074	23.8276
DATA	288	4	42	0	0	ASCRP3005640	ASCRP3005640	10935	254.795	5.160246e+001	5.698715e+000	98	26	5.396865e+000	0	0	0	0	0	0	48.7297	1	1	47.2035	25.6154
DATA	289	4	43	0	0	Negative054	Negative054	10960.4	254.716	2.480259e+000	2.434405e+000	52	25	5.888329e+000	0	0	0	0	0	0	0.010113	0	0	49.8279	23.6207
DATA	290	4	44	0	0	ASCRP3007071	ASCRP3007071	10985.8	254.92	2.333543e+001	3.383897e+000	74	23.5	5.500329e+000	0	0	0	0	0	0	21.7443	1	1	48.8603	23.9167
DATA	291	4	45	0	0	ASCRP3002862	ASCRP3002862	11011.1	255.5	3.241537e+002	3.250906e+001	342	24	5.850982e+000	0	0	0	0	0	0	300.12	1	1	56.9804	25.3448
DATA	292	4	46	0	0	Negative005	Negative005	11036.3	255.316	6.958696e+000	2.578743e+000	60	21.5	4.095423e+000	0	0	0	0	0	0	6.39934	1	0	50.4627	21.5714
DATA	293	4	47	0	0	ASCRP3001344	ASCRP3001344	11062	255.364	6.140209e+002	6.145296e+001	608	24	1.100816e+001	0	0	0	0	0	0	560.846	1	1	52.9257	26.8889
DATA	294	4	48	0	0	ASCRP3009341	ASCRP3009341	11087.6	255.013	8.824080e+000	2.667503e+000	62	25	6.697135e+000	0	0	0	0	0	0	8.00438	1	0	49.1849	25.4194
DATA	295	4	49	0	0	ASCRP3004315	ASCRP3004315	11112.9	255	1.403166e+001	2.896598e+000	65	23.5	4.187895e+000	0	0	0	0	0	0	12.6442	1	1	46.8651	24.5385
DATA	296	4	50	0	0	ASCRP3009450	ASCRP3009450	11138.2	255.588	8.477500e+002	8.481333e+001	804	23	5.851824e+000	0	0	0	0	0	0	759.252	1	1	49.1849	23.3793
DATA	297	4	51	0	0	ASCRP3007087	ASCRP3007087	11163.6	255.486	4.419481e+001	5.110565e+000	94	22.5	6.753233e+000	0	0	0	0	0	0	39.3238	1	1	46.8651	24.6154
DATA	298	4	52	0	0	ASCRP3001183	ASCRP3001183	11188.6	255.72	1.117037e+002	1.146489e+001	150	20.5	5.087073e+000	0	0	0	0	0	0	98.7904	1	1	48.2044	21.7857
DATA	299	4	53	0	0	ASCRP3012395	ASCRP3012395	11214.2	255.688	1.691648e+001	3.100445e+000	69.5	25	5.581270e+000	0	0	0	0	0	0	14.8669	1	1	48.8603	23.5667
DATA	300	4	54	0	0	ASCRP3010546	ASCRP3010546	11239.7	255.635	1.048255e+003	1.048581e+002	960	25	5.230391e+000	0	0	0	0	0	0	915.615	1	1	47.5395	26.0968
DATA	301	4	55	0	0	ASCRP3006636	ASCRP3006636	11265.1	255.808	1.182569e+003	1.182861e+002	1066.5	26	4.810618e+000	0	0	0	0	0	0	1026.95	1	1	47.5395	26.2727
DATA	302	4	56	0	0	ASCRP3011544	ASCRP3011544	11290.5	255.729	2.657536e+003	2.657667e+002	2277	24	5.960984e+000	0	0	0	0	0	0	2294.49	1	1	50.4627	23.6667
DATA	303	4	57	0	0	ASCRP3005373	ASCRP3005373	11315.5	255.821	3.669474e+002	3.679097e+001	369.5	25	4.933582e+000	0	0	0	0	0	0	315.105	1	1	49.1849	25.2667
DATA	304	4	58	0	0	A_23_P11685	NM_024420	11341.4	255.618	1.362582e+001	3.001317e+000	66	23	6.127794e+000	0	0	0	0	0	0	11.6351	1	1	46.1809	24.6296
DATA	305	4	59	0	0	ASCRP3003797	ASCRP3003797	11366.6	255.973	6.697025e+001	7.216015e+000	112.5	24	6.273738e+000	0	0	0	0	0	0	56.9101	1	1	48.5334	24.2143
DATA	306	4	60	0	0	ASCRP3008311	ASCRP3008311	11392.1	255.907	3.801324e+002	3.810905e+001	382	22	6.674103e+000	0	0	0	0	0	0	321.419	1	1	46.8651	23.3929
DATA	307	4	61	0	0	ASCRP3012882	ASCRP3012882	11417.5	255.959	7.724307e+001	8.186962e+000	120	24	4.724251e+000	0	0	0	0	0	0	65.0094	1	1	48.5334	25.0625
DATA	308	4	62	0	0	ASCRP3010866	ASCRP3010866	11442.9	255.89	1.066526e+002	1.100797e+001	145	25	6.095830e+000	0	0	0	0	0	0	89.3593	1	1	46.8651	26.3226
DATA	309	4	63	0	0	ASCRP3003189	ASCRP3003189	11468.4	256.427	1.796535e+001	3.272722e+000	75	22.5	7.086391e+000	0	0	0	0	0	0	14.9965	1	1	57.5363	24.0714
DATA	310	4	64	0	0	ASCRP3001150	ASCRP3001150	11493.6	255.908	2.856058e+001	3.962905e+000	82	26	5.556800e+000	0	0	0	0	0	0	23.739	1	1	49.1849	26.6563
DATA	311	4	65	0	0	ASCRP3004582	ASCRP3004582	11519.1	255.594	5.828737e+002	5.835258e+001	542	24	6.389508e+000	0	0	0	0	0	0	482.604	1	1	46.1809	25.3226
DATA	312	4	66	0	0	ASCRP3006010	ASCRP3006010	11544.4	256.114	1.597039e+002	1.620809e+001	189	24	4.701988e+000	0	0	0	0	0	0	131.861	1	1	50.1463	24.25
DATA	313	4	67	0	0	ASCRP3011790	ASCRP3011790	11569.6	256.1	2.826037e+000	2.782145e+000	61.5	28	9.139685e+000	0	0	0	0	1	0	1.77368	0	0	50.4627	28.4231
DATA	314	4	68	0	0	ASCRP3003645	ASCRP3003645	11595.3	256.5	9.211840e+002	9.216034e+001	826.5	25	6.500697e+000	0	0	0	0	0	0	756.613	1	1	57.5363	26.7917
DATA	315	4	69	0	0	ASCRP3005194	ASCRP3005194	11620.5	256.5	2.358627e+001	3.650646e+000	79.5	28	7.285955e+000	0	0	0	0	0	0	19.3291	1	1	57.5363	27.0417
DATA	316	4	70	0	0	ASCRP3012163	ASCRP3012163	11645.8	256.195	7.640192e+001	8.134531e+000	123	25	5.915950e+000	0	0	0	0	0	0	62.4753	1	1	49.1849	25.9615
DATA	317	4	71	0	0	ASCRP3000424	ASCRP3000424	11671.4	256.145	5.889563e+002	5.896200e+001	533	24.5	4.869065e+000	0	0	0	0	0	0	480.83	1	1	49.8279	25.7727
DATA	318	4	72	0	0	ASCRP3004653	ASCRP3004653	11696.7	256.295	7.871594e+001	8.354706e+000	125.5	25	6.474308e+000	0	0	0	0	0	0	64.1988	1	1	50.1463	26.8
DATA	319	4	73	0	0	ASCRP3011617	ASCRP3011617	11722.3	256.373	2.900582e+000	2.816794e+000	64	28	8.567568e+000	0	0	0	0	1	0	2.36397	1	0	49.1849	28.875
DATA	320	4	74	0	0	ASCRP3011609	ASCRP3011609	11747.8	256.308	2.741769e+002	2.756060e+001	281	27	5.947259e+000	0	0	0	0	0	0	223.357	1	1	53.8203	27.6452
DATA	321	4	75	0	0	A_23_P1331	NM_080801	11773.1	256.22	1.635975e+002	1.659817e+001	196	29.5	7.374129e+000	0	0	0	0	0	0	133.269	1	1	50.4627	27.7222
DATA	322	4	76	0	0	ASCRP3010907	ASCRP3010907	11798.5	256.556	6.309602e+001	6.903381e+000	112.5	28	5.656854e+000	0	0	0	0	0	0	51.4383	1	1	47.8731	28.2
DATA	323	4	77	0	0	ASCRP3002996	ASCRP3002996	11823.6	256.693	1.121432e+003	1.121781e+002	964	27	6.570384e+000	0	0	0	0	0	0	915.153	1	1	47.8731	25.7931
DATA	324	4	78	0	0	ASCRP3004956	ASCRP3004956	11849.2	256.747	2.627307e+002	2.642125e+001	279	29.5	5.174379e+000	0	0	0	0	1	0	214.7	1	1	50.1463	29.5
DATA	325	4	79	0	0	ASCRP3010650	ASCRP3010650	11874.5	256.961	1.257134e+002	1.287696e+001	163	28	7.519598e+000	0	0	0	0	1	0	102.933	1	1	49.8279	28.6875
DATA	326	4	80	0	0	ASCRP3012367	ASCRP3012367	11899.9	256.935	2.341068e+001	3.636474e+000	84	28	7.971321e+000	0	0	0	0	0	0	19.2109	1	1	54.4085	27.8421
DATA	327	4	81	66	1	DarkCorner	DarkCorner	11925.7	256.797	2.827694e+000	2.775416e+000	63	29	6.075909e+000	0	0	0	0	1	0	-0.048522	0	0	47.2035	29
DATA	328	4	82	66	1	DarkCorner	DarkCorner	11951.1	256.551	7.667615e+000	2.871488e+000	71	29	7.157659e+000	0	0	0	0	1	0	6.32723	1	0	46.5243	28.5026
DATA	329	5	1	66	1	DarkCorner	DarkCorner	9881	261	5.387479e+000	2.555978e+000	58	24	6.724805e+000	0	0	0	0	0	0	4.92373	1	0	54.9904	24.2362
DATA	330	5	2	0	0	ASCRP3003394	ASCRP3003394	9906.47	261.068	4.615336e+001	5.230951e+000	96	24	6.213006e+000	0	0	0	0	0	0	42.8065	1	1	48.5334	24.5833
DATA	331	5	3	0	0	Negative030	Negative030	9931.72	260.875	5.347760e+000	2.486529e+000	58	25	5.562673e+000	0	0	0	0	0	0	5.02875	1	0	47.8731	24.88
DATA	332	5	4	0	0	ASCRP3000025	ASCRP3000025	9957.29	260.778	4.655995e+003	4.656056e+002	4496	24	8.833270e+000	0	0	0	0	0	0	4434.81	1	1	45.1352	23.88
DATA	333	5	5	0	0	ASCRP3010203	ASCRP3010203	9982.53	260.88	1.465438e+002	1.484476e+001	194	24	7.271647e+000	0	0	0	0	0	0	141.205	1	1	48.8603	24.3448
DATA	334	5	6	0	0	CUST_20_PI418767722	NM_006013	10007.9	260.885	4.579436e+001	5.144724e+000	98	25	5.817457e+000	0	0	0	0	0	0	44.6014	1	1	48.5334	24.0303
DATA	335	5	7	66	-1	(-)3xSLv1	NegativeControl	10033.2	261.319	2.366011e+000	2.322269e+000	48.5	25.5	7.242039e+000	0	0	0	0	0	0	-4.00048	0	0	47.2035	26.6333
DATA	336	5	8	0	0	ASCRP3003613	ASCRP3003613	10058.7	260.803	3.347158e+000	2.325106e+000	55	22.5	5.271111e+000	0	0	0	0	0	0	3.32184	1	0	47.5395	23.7692
DATA	337	5	9	0	0	ASCRP3006846	ASCRP3006846	10084.4	261.069	4.511221e+001	5.055793e+000	98.5	23.5	7.115854e+000	0	0	0	0	0	0	45.1311	1	1	53.8203	23.3462
DATA	338	5	10	0	0	ASCRP3006319	ASCRP3006319	10109.5	261.352	8.980381e+001	9.262010e+000	142	25	6.456482e+000	0	0	0	0	0	0	90.4716	1	1	57.5363	24.3846
DATA	339	5	11	0	0	ASCRP3006673	ASCRP3006673	10134.8	261.346	1.560213e+002	1.576384e+001	210	25	4.975341e+000	0	0	0	0	0	0	158.192	1	1	49.8279	24.0667
DATA	340	5	12	0	0	ASCRP3002570	ASCRP3002570	10160.5	261.338	1.585262e+001	2.743680e+000	67	26	6.530326e+000	0	0	0	0	0	0	16.165	1	1	49.1849	24.25
DATA	341	5	13	0	0	ASCRP3009582	ASCRP3009582	10185.8	261.375	9.844224e+002	9.846747e+001	1053.5	26.5	6.301242e+000	0	0	0	0	0	0	1008.68	1	1	50.4627	26.3125
DATA	342	5	14	0	0	A_23_P39682	NM_001079	10211.2	261.523	1.061687e+001	2.460325e+000	63	22	6.204440e+000	0	0	0	0	0	0	10.9231	1	0	51.7088	22.931
DATA	343	5	15	0	0	ASCRP3004381	ASCRP3004381	10236.6	261.38	4.917534e+002	4.922505e+001	562	22.5	5.608389e+000	0	0	0	0	0	0	507.708	1	1	50.7771	21.8333
DATA	344	5	16	0	0	ASCRP3007139	ASCRP3007139	10262.1	261.557	1.204465e+001	2.513163e+000	64	22	6.434462e+000	0	0	0	0	0	0	12.4692	1	1	50.1463	22.6667
DATA	345	5	17	0	0	ASCRP3007276	ASCRP3007276	10287.4	261.573	2.242558e+000	2.210514e+000	56	23	6.801018e+000	0	0	0	0	0	0	2.11441	0	0	65	23.5769
DATA	346	5	18	0	0	ASCRP3005073	ASCRP3005073	10312.6	261.573	8.027037e+001	8.322490e+000	138	24	9.441938e+000	0	0	0	0	0	0	83.3981	1	1	57.5363	26.8261
DATA	347	5	19	0	0	A_23_P58132	NM_004310	10338.3	261.4	7.726136e+002	7.729256e+001	858	22	5.301036e+000	0	0	0	0	0	0	803.475	1	1	50.7771	23.6207
DATA	348	5	20	0	0	ASCRP3007337	ASCRP3007337	10363.6	261.237	8.136153e+001	8.427049e+000	137.5	27	6.031709e+000	0	0	0	0	0	0	84.6401	1	1	49.1849	26.1714
DATA	349	5	21	0	0	Negative040	Negative040	10389.1	261.506	3.818545e+001	4.404792e+000	90.5	25	5.407880e+000	0	0	0	0	0	0	39.7129	1	1	50.4627	24.3871
DATA	350	5	22	0	0	ASCRP3008487	ASCRP3008487	10414.5	261.432	2.072193e+001	3.020289e+000	75.5	26	7.859400e+000	0	0	0	0	0	0	21.5346	1	1	50.4627	26.6875
DATA	351	5	23	0	0	ASCRP3002984	ASCRP3002984	10439.5	262	3.917284e+000	2.234744e+000	57	24.5	9.028101e+000	0	0	0	0	0	0	4.06566	1	0	65	27.1071
DATA	352	5	24	0	0	ASCRP3006868	ASCRP3006868	10464.8	261.903	3.960870e+003	3.960931e+002	4116	27	8.747324e+000	0	0	0	0	0	0	4103.91	1	1	46.8651	28.1481
DATA	353	5	25	0	0	ASCRP3006534	ASCRP3006534	10490.4	261.792	7.305401e+002	7.308739e+001	809.5	24	6.910170e+000	0	0	0	0	0	0	755.273	1	1	49.1849	25.3529
DATA	354	5	26	0	0	ASCRP3004287	ASCRP3004287	10515.9	261.757	8.259311e+002	8.262279e+001	903.5	24	6.903415e+000	0	0	0	0	0	0	851.666	1	1	46.8651	24.6667
DATA	355	5	27	0	0	ASCRP3006204	ASCRP3006204	10541.5	262	3.369578e+002	3.376891e+001	404	22.5	5.058355e+000	0	0	0	0	0	0	346.41	1	1	54.1152	22.25
DATA	356	5	28	0	0	ASCRP3009381	ASCRP3009381	10566.5	262	1.032157e+002	1.055942e+001	158.5	26	7.761032e+000	0	0	0	0	0	0	105.758	1	1	54.1152	26.8148
DATA	357	5	29	0	0	ASCRP3012989	ASCRP3012989	10592.2	262	9.885707e+001	1.013565e+001	156	26	7.083244e+000	0	0	0	0	0	0	100.91	1	1	49.1849	25.2121
DATA	358	5	30	0	0	ASCRP3012180	ASCRP3012180	10617.5	261.88	6.448845e+001	6.828827e+000	118	25	6.677518e+000	0	0	0	0	0	0	65.5598	1	1	48.8603	24.4516
DATA	359	5	31	0	0	ASCRP3002782	ASCRP3002782	10642.9	261.878	1.778725e+001	2.872887e+000	69	23	5.571456e+000	0	0	0	0	0	0	18.0038	1	1	47.8731	22.7727
DATA	360	5	32	0	0	ASCRP3005118	ASCRP3005118	10668.1	262	4.154181e+002	4.160360e+001	463	20.5	6.042032e+000	0	0	0	0	0	0	418.531	1	1	52.0157	20.8846
DATA	361	5	33	0	0	ASCRP3007012	ASCRP3007012	10693.3	261.889	2.320577e+000	2.288381e+000	54	21.5	4.996692e+000	0	0	0	0	0	0	2.21665	0	0	47.8731	21.3214
DATA	362	5	34	0	0	ASCRP3010294	ASCRP3010294	10718.9	262.107	1.346220e+002	1.365550e+001	186	23	5.559668e+000	0	0	0	0	0	0	134.266	1	1	47.5395	24.0811
DATA	363	5	35	0	0	ASCRP3012715	ASCRP3012715	10744.3	262.095	8.109527e+001	8.429913e+000	134	22.5	7.564588e+000	0	0	0	0	0	0	80.4445	1	1	48.8603	23.5333
DATA	364	5	36	0	0	ASCRP3008638	ASCRP3008638	10769.6	262.427	2.171871e+001	3.174060e+000	74	24	6.625261e+000	0	0	0	0	0	0	21.4262	1	1	57.5363	24.5862
DATA	365	5	37	0	0	ASCRP3006560	ASCRP3006560	10795.2	262.253	1.017713e+002	1.044008e+001	153	24	5.890105e+000	0	0	0	0	0	0	99.8102	1	1	48.8603	22.12
DATA	366	5	38	0	0	ASCRP3001753	ASCRP3001753	10820.6	262.427	1.283282e+001	2.670662e+000	64	25.5	4.436501e+000	0	0	0	0	0	0	12.5114	1	1	57.5363	24.5556
DATA	367	5	39	0	0	ASCRP3008913	ASCRP3008913	10846	262.455	3.307689e+001	4.061251e+000	85	23	5.816572e+000	0	0	0	0	0	0	32.0524	1	1	55.8519	21.7586
DATA	368	5	40	0	0	ASCRP3005734	ASCRP3005734	10871.2	262.448	1.230779e+003	1.231008e+002	1229.5	25	6.637771e+000	0	0	0	0	0	0	1185.29	1	1	52.3208	24.68
DATA	369	5	41	0	0	ASCRP3007843	ASCRP3007843	10896.7	262.512	1.749023e+001	2.958519e+000	66	24	5.694144e+000	0	0	0	0	0	0	16.7376	1	1	51.4001	24.1429
DATA	370	5	42	1028	1	(+)E1A_r60_3	E1A_r60_3	10922.3	262.141	6.819245e+002	6.823475e+001	707	26	7.722945e+000	0	0	0	0	0	0	648.271	1	1	49.8279	25.5185
DATA	371	5	43	0	0	A_23_P7313	NM_001040058	10947.5	262.5	2.299058e+001	3.335903e+000	73	25	5.131601e+000	0	0	0	0	0	0	21.7193	1	1	57.5363	24.7778
DATA	372	5	44	0	0	ASCRP3006688	ASCRP3006688	10973.3	262.373	1.065513e+002	1.092945e+001	153	22	6.527320e+000	0	0	0	0	0	0	99.9887	1	1	49.1849	22.9655
DATA	374	5	46	0	0	ASCRP3007535	ASCRP3007535	11023.9	262.256	2.416890e+002	2.429433e+001	280.5	24	6.996159e+000	0	0	0	0	0	0	223.841	1	1	50.7771	24.2903
DATA	375	5	47	0	0	ASCRP3013354	ASCRP3013354	11049.4	262.573	7.283104e+000	2.586143e+000	59	22	4.888075e+000	0	0	0	0	0	0	6.70201	1	0	65	22.4348
DATA	376	5	48	0	0	ASCRP3010157	ASCRP3010157	11074.6	262.573	5.291635e+001	5.851441e+000	102	25	1.036622e+001	0	0	0	0	0	0	48.38	1	1	57.5363	28.3
DATA	377	5	49	0	0	ASCRP3004089	ASCRP3004089	11100	262.867	1.171777e+002	1.198430e+001	157.5	24	5.870636e+000	0	0	0	0	0	0	106.457	1	1	54.4085	23.1333
DATA	378	5	50	0	0	ASCRP3000699	ASCRP3000699	11125.6	262.667	2.507900e+001	3.562408e+000	74.5	23	4.437717e+000	0	0	0	0	0	0	22.6348	1	1	47.8731	23.88
DATA	379	5	51	0	0	ASCRP3008613	ASCRP3008613	11151	262.681	1.001537e+001	2.736059e+000	60	23	6.576473e+000	0	0	0	0	0	0	8.98211	1	0	46.1809	24
DATA	380	5	52	0	0	ASCRP3001380	ASCRP3001380	11176.2	262.9	3.542244e+002	3.551495e+001	366	21.5	4.872096e+000	0	0	0	0	0	0	315.755	1	1	49.1849	22.2083
DATA	381	5	53	0	0	ASCRP3012368	ASCRP3012368	11201.7	262.961	1.619763e+001	3.044149e+000	67	25	5.756456e+000	0	0	0	0	0	0	14.3503	1	1	49.1849	24.3667
DATA	382	5	54	0	0	ASCRP3004633	ASCRP3004633	11227.1	262.816	1.042899e+002	1.074658e+001	145.5	25	4.451169e+000	0	0	0	0	0	0	91.8318	1	1	47.8731	24.7097
DATA	383	5	55	0	0	ASCRP3006272	ASCRP3006272	11252.4	263	2.171470e+002	2.187077e+001	244	26	4.618713e+000	0	0	0	0	0	0	190.118	1	1	49.8279	26.2414
DATA	384	5	56	0	0	ASCRP3000588	ASCRP3000588	11277.8	263	2.157015e+001	3.396096e+000	74	24	5.464845e+000	0	0	0	0	0	0	18.7773	1	1	49.1849	24.3103
DATA	385	5	57	0	0	ASCRP3006713	ASCRP3006713	11303.1	263.065	9.335158e+000	2.797854e+000	62	24	4.745796e+000	0	0	0	0	0	0	8.08207	1	0	54.4085	23.4516
DATA	386	5	58	0	0	ASCRP3009521	ASCRP3009521	11328.9	263	3.405931e+002	3.416240e+001	349	25	5.999664e+000	0	0	0	0	0	0	293.26	1	1	48.5334	25.0625
DATA	387	5	59	0	0	ASCRP3011134	ASCRP3011134	11354.2	263.07	7.377375e+002	7.382189e+001	692.5	23	6.096359e+000	0	0	0	0	0	0	631.985	1	1	46.8651	23.0323
DATA	388	5	60	0	0	ASCRP3002770	ASCRP3002770	11379.6	262.973	3.861715e+002	3.870997e+001	385.5	25.5	6.503865e+000	0	0	0	0	0	0	329.162	1	1	48.5334	24.6786
DATA	389	5	61	0	0	ASCRP3012672	ASCRP3012672	11404.6	263.205	1.018609e+002	1.053555e+001	141	24	4.907846e+000	0	0	0	0	0	0	86.4363	1	1	49.5074	25.2174
DATA	390	5	62	0	0	ASCRP3013193	ASCRP3013193	11430.2	263.135	3.912511e+002	3.921838e+001	384	24	5.318919e+000	0	0	0	0	0	0	330.495	1	1	47.8731	25.0789
DATA	391	5	63	0	0	ASCRP3009665	ASCRP3009665	11455.7	263.198	3.730318e+001	4.613472e+000	90	24	6.553092e+000	0	0	0	0	0	0	31.3793	1	1	50.7771	24.4074
DATA	392	5	64	0	0	ASCRP3004972	ASCRP3004972	11480.9	263.215	3.160305e+001	4.173003e+000	83	25	5.585696e+000	0	0	0	0	0	0	26.4811	1	1	50.1463	24
DATA	393	5	65	0	0	Negative049	Negative049	11506.5	263.453	2.786197e+000	2.734687e+000	56	26	6.513344e+000	0	0	0	0	0	0	-1.9492	0	0	49.1849	26.0968
DATA	394	5	66	0	0	ASCRP3008941	ASCRP3008941	11531.8	263.413	3.768712e+001	4.661793e+000	87	24	5.631035e+000	0	0	0	0	0	0	31.363	1	1	49.1849	24.4412
DATA	395	5	67	0	0	ASCRP3010463	ASCRP3010463	11557.1	263.5	1.574505e+002	1.598376e+001	190	25	7.332551e+000	0	0	0	0	0	0	130.642	1	1	65	25.875
DATA	396	5	68	0	0	ASCRP3000394	ASCRP3000394	11582.5	263.5	9.194224e+000	2.908719e+000	67	25	6.484730e+000	0	0	0	0	0	0	7.60797	1	0	65	26.5
DATA	397	5	69	0	0	ASCRP3007573	ASCRP3007573	11607.7	263.5	7.966862e+004	7.966862e+003	65972.5	28	6.612361e+000	0	0	0	0	1	0	65767.3	1	1	57.5363	29.2174
DATA	398	5	70	0	0	ASCRP3003107	ASCRP3003107	11633.5	263.318	4.763731e+002	4.771791e+001	450	26.5	8.055036e+000	0	0	0	0	0	0	392.37	1	1	51.7088	25.9286
DATA	399	5	71	0	0	A_23_P216068	NM_014109	11658.6	263.164	9.267890e+000	2.927936e+000	67	24	6.551426e+000	0	0	0	1	0	0	7.61977	1	0	48.5334	25.2759
DATA	400	5	72	0	0	ASCRP3011944	ASCRP3011944	11684.2	263.443	5.648921e+001	6.296111e+000	108	24	5.469282e+000	0	0	0	0	0	0	46.3931	1	1	50.1463	25
DATA	401	5	73	0	0	ASCRP3001639	ASCRP3001639	11709.4	263.573	2.544400e+001	3.770609e+000	81	29	6.765701e+000	0	0	0	0	1	0	20.8792	1	1	65	29.5333
DATA	402	5	74	0	0	ASCRP3007580	ASCRP3007580	11734.6	263.573	1.529413e+002	1.554550e+001	187	28	9.051894e+000	0	0	0	0	1	0	125.433	1	1	57.5363	29.1667
DATA	403	5	75	0	0	ASCRP3009494	ASCRP3009494	11760.3	263.88	1.056380e+002	1.092448e+001	149	27	6.563348e+000	0	0	0	0	0	0	86.6469	1	1	48.8603	27.2059
DATA	404	5	76	0	0	ASCRP3008599	ASCRP3008599	11785.9	263.901	8.357025e+000	2.905979e+000	70	27	7.050001e+000	0	0	0	0	0	0	6.85649	1	0	46.8651	27.6571
DATA	405	5	77	0	0	ASCRP3000499	ASCRP3000499	11811.1	263.935	3.550188e+001	4.509928e+000	91	29	5.307851e+000	0	0	0	0	1	0	29.1475	1	1	54.4085	28.6071
DATA	406	5	78	130	1	(+)eQC-41	EQC	11836.4	263.865	7.459113e+002	7.464286e+001	668	27	6.795572e+000	0	0	0	1	0	0	613.032	1	1	48.5334	27.4138
DATA	407	5	79	0	0	ASCRP3003200	ASCRP3003200	11861.8	263.903	9.961043e+002	9.964905e+001	884	30	5.421780e+000	0	0	0	0	1	0	819.937	1	1	46.8651	28.9355
DATA	408	5	80	0	0	ASCRP3009532	ASCRP3009532	11887.1	264.082	1.659620e+003	1.659851e+002	1414.5	27.5	6.949173e+000	0	0	0	0	0	0	1369	1	1	51.0895	28.0714
DATA	409	5	81	0	0	ASCRP3002441	ASCRP3002441	11912.5	264	8.999064e+001	9.413300e+000	138	29	5.059188e+000	0	0	0	0	1	0	74.4074	1	1	48.5334	29.6538
DATA	410	5	82	66	1	DarkCorner	DarkCorner	11937.9	264.054	2.805487e+000	2.759011e+000	67	29	7.725250e+000	0	0	0	0	1	0	1.42946	0	0	46.8651	29.25
DATA	411	6	1	0	0	ASCRP3009184	ASCRP3009184	9893.45	268.079	2.357936e+001	3.432266e+000	74.5	24.5	7.914244e+000	0	0	0	0	0	0	21.5881	1	1	49.1849	25.925
DATA	412	6	2	0	0	ASCRP3007297	ASCRP3007297	9919.01	268.449	4.233986e+001	4.896133e+000	93.5	24.5	6.897215e+000	0	0	0	0	0	0	39.3216	1	1	49.8279	24.0938
DATA	413	6	3	0	0	ASCRP3000858	ASCRP3000858	9944.38	268.321	4.823470e+000	2.473233e+000	57	23	3.571472e+000	0	0	0	0	0	0	4.54059	1	0	50.4627	22.7727
DATA	414	6	4	0	0	ASCRP3001808	ASCRP3001808	9969.73	268.275	2.949174e+001	3.799636e+000	80	22	7.728443e+000	0	0	0	0	0	0	28.1097	1	1	50.7771	23.3929
DATA	415	6	5	0	0	ASCRP3009860	ASCRP3009860	9995	268.352	6.966703e+000	2.469001e+000	58	24	6.668817e+000	0	0	0	0	0	0	6.71614	1	0	47.2035	24.1613
DATA	416	6	6	0	0	ASCRP3001616	ASCRP3001616	10020.6	268.272	1.052266e+002	1.078048e+001	155	24	5.562830e+000	0	0	0	0	0	0	102.529	1	1	51.0895	24.1515
DATA	417	6	7	0	0	ASCRP3001759	ASCRP3001759	10046.1	268.72	1.876757e+002	1.891062e+001	236.5	26	5.988111e+000	0	0	0	0	0	0	184.593	1	1	49.5074	24.9333
DATA	418	6	8	0	0	ASCRP3008008	ASCRP3008008	10071.5	268.693	1.108807e+002	1.132439e+001	164	24	6.612305e+000	0	0	0	0	0	0	110.017	1	1	48.5334	23.5484
DATA	419	6	9	0	0	ASCRP3011048	ASCRP3011048	10096.9	268.716	2.133968e+001	3.125302e+000	75	27	7.681146e+000	0	0	0	0	0	0	21.3409	1	1	47.8731	25
DATA	420	6	10	0	0	Negative029	Negative029	10122.4	268.757	2.310005e+000	2.267298e+000	52	25	5.207243e+000	0	0	0	0	0	0	-1.12799	0	0	47.8731	24.6538
DATA	421	6	11	0	0	ASCRP3010540	ASCRP3010540	10147.6	268.851	5.316385e+001	5.774208e+000	107	25	5.851613e+000	0	0	0	0	0	0	53.8751	1	1	48.5334	23.7931
DATA	422	6	12	0	0	ASCRP3005975	ASCRP3005975	10173.2	268.882	2.738238e+001	3.538316e+000	79	28	4.353013e+000	0	0	0	0	0	0	27.9024	1	1	48.5334	27.8889
DATA	423	6	13	0	0	ASCRP3007306	ASCRP3007306	10198.6	268.851	5.666138e+001	6.089277e+000	112	24	7.019453e+000	0	0	0	0	0	0	58.0128	1	1	48.5334	24
DATA	424	6	14	0	0	Negative013	Negative013	10223.7	268.972	2.263360e+000	2.221516e+000	52	22	5.018338e+000	0	0	0	0	0	0	-0.0118549	0	0	47.8731	21.9394
DATA	425	6	15	0	0	ASCRP3002256	ASCRP3002256	10249.4	268.759	1.078750e+001	2.462686e+000	64.5	22	5.210388e+000	0	0	0	0	0	0	11.1268	1	0	49.5074	21.9259
DATA	426	6	16	0	0	ASCRP3007151	ASCRP3007151	10274.9	268.761	1.201503e+002	1.221621e+001	176	23	7.980591e+000	0	0	0	0	0	0	124.261	1	1	47.5395	24.6471
DATA	427	6	17	0	0	ASCRP3008116	ASCRP3008116	10300	269.171	7.657933e+000	2.333019e+000	61	22	5.749971e+000	0	0	0	0	0	0	7.93498	1	0	46.8651	22.6071
DATA	428	6	18	0	0	ASCRP3001726	ASCRP3001726	10325.5	268.915	1.973868e+002	1.986095e+001	255.5	22	4.898225e+000	0	0	0	0	0	0	204.834	1	1	49.8279	22.7241
DATA	429	6	19	0	0	ASCRP3003897	ASCRP3003897	10350.7	268.973	3.348485e+001	4.005801e+000	88	26	5.352357e+000	0	0	0	0	0	0	34.7767	1	1	49.1849	25.0909
DATA	430	6	20	0	0	ASCRP3012026	ASCRP3012026	10376.4	269.427	1.899958e+001	2.905515e+000	72	27.5	5.016103e+000	0	0	0	0	0	0	19.7365	1	1	65	26.25
DATA	431	6	21	0	0	ASCRP3008382	ASCRP3008382	10401.6	268.947	5.942377e+001	6.336069e+000	114	26	6.905339e+000	0	0	0	0	0	0	61.7174	1	1	49.1849	26.3939
DATA	432	6	22	0	0	ASCRP3004610	ASCRP3004610	10426.9	269.013	4.713698e+001	5.201962e+000	101.5	26	7.120047e+000	0	0	0	0	0	0	48.9183	1	1	47.5395	24.8485
DATA	433	6	23	0	0	ASCRP3006158	ASCRP3006158	10452.4	269.427	6.921687e+004	6.921687e+003	71988	24	1.199371e+001	0	0	0	0	1	0	71738.9	1	1	57.5363	28.8148
DATA	434	6	24	0	0	ASCRP3007607	ASCRP3007607	10477.6	269.427	5.743153e+001	6.152596e+000	111	24	6.417944e+000	0	0	0	0	0	0	59.4231	1	1	57.5363	24.76
DATA	435	6	25	0	0	ASCRP3000597	ASCRP3000597	10503.3	269.5	2.618996e+001	3.427994e+000	79	27	7.141880e+000	0	0	0	0	0	0	27.0389	1	1	57.5363	26.1613
DATA	436	6	26	0	0	ASCRP3013261	ASCRP3013261	10528.7	269.141	8.894975e+002	8.897738e+001	974	24	6.226037e+000	0	0	0	0	0	0	915.967	1	1	49.8279	22.9259
DATA	437	6	27	0	0	ASCRP3000250	ASCRP3000250	10554	269.375	4.641833e+002	4.647158e+001	522	24.5	6.846773e+000	0	0	0	0	0	0	476.586	1	1	54.7002	25.2857
DATA	438	6	28	0	0	A_23_P70328	NM_018132	10579.3	269.35	3.376901e+002	3.384266e+001	395	26	6.946098e+000	0	0	0	1	0	0	345.557	1	1	50.7771	25.4
DATA	439	6	29	0	0	ASCRP3007488	ASCRP3007488	10605	269.414	1.537189e+002	1.553422e+001	211	25.5	6.475513e+000	0	0	0	0	0	0	156.715	1	1	52.6241	24.6471
DATA	440	6	30	0	0	ASCRP3005012	ASCRP3005012	10630.3	269.122	4.401568e+001	4.942814e+000	99	24.5	8.015502e+000	0	0	0	0	0	0	44.6923	1	1	48.8603	24.4
DATA	441	6	31	0	0	ASCRP3002415	ASCRP3002415	10655.4	269.266	3.286545e+002	3.294296e+001	384	23	7.468500e+000	0	0	0	0	0	0	332.288	1	1	50.7771	23.6129
DATA	442	6	32	0	0	ASCRP3009953	ASCRP3009953	10680.9	269.25	3.759351e+001	4.391015e+000	89	20	6.427762e+000	0	0	0	0	0	0	37.8337	1	1	49.1849	20.871
DATA	443	6	33	0	0	AS_circRNA_control215	AS_circRNA_control215	10706.1	269.8	1.170554e+002	1.192546e+001	172	23	5.734333e+000	0	0	0	0	0	0	117.249	1	1	50.4627	23.4848
DATA	444	6	34	0	0	ASCRP3008374	ASCRP3008374	10731.8	269.667	3.310757e+001	4.026439e+000	85	23	6.190096e+000	0	0	0	0	0	0	32.9913	1	1	48.2044	23.5294
DATA	445	6	35	0	0	ASCRP3004395	ASCRP3004395	10756.9	269.684	4.133032e+002	4.139447e+001	462	24	6.278826e+000	0	0	0	0	0	0	409.693	1	1	48.8603	24.0968
DATA	446	6	36	0	0	ASCRP3003479	ASCRP3003479	10782.6	269.662	1.689016e+002	1.704827e+001	220	23	6.252630e+000	0	0	0	0	0	0	166.495	1	1	47.8731	23.1538
DATA	447	6	37	0	0	ASCRP3013284	ASCRP3013284	10807.7	269.688	2.373432e+000	2.332194e+000	53	25.5	4.772971e+000	0	0	0	0	0	0	1.08766	0	0	48.8603	25.1563
DATA	448	6	38	0	0	ASCRP3012532	ASCRP3012532	10833.4	269.886	6.713518e+002	6.717606e+001	685	25	4.709211e+000	0	0	0	0	0	0	654.244	1	1	49.5074	24.52
DATA	449	6	39	0	0	ASCRP3010501	ASCRP3010501	10858.7	269.835	1.174616e+002	1.198036e+001	165	23	7.041070e+000	0	0	0	0	0	0	113.785	1	1	50.4627	22.92
DATA	450	6	40	0	0	ASCRP3006152	ASCRP3006152	10884	269.823	9.571986e+001	9.861424e+000	148	23	5.544125e+000	0	0	0	0	0	0	92.161	1	1	48.5334	23.2917
DATA	451	6	41	0	0	ASCRP3012076	ASCRP3012076	10909.3	269.88	9.175193e+002	9.178296e+001	930	25	5.635716e+000	0	0	0	0	0	0	877.988	1	1	48.8603	25.1935
DATA	452	6	42	0	0	ASCRP3003461	ASCRP3003461	10934.9	269.768	1.305143e+003	1.305364e+002	1293	25	6.637949e+000	0	0	0	0	0	0	1241	1	1	46.1809	24.9355
DATA	453	6	43	0	0	ASCRP3008179	ASCRP3008179	10960.4	269.792	6.350000e+001	6.794386e+000	113	24	5.477134e+000	0	0	0	0	0	0	59.9958	1	1	49.1849	23.5313
DATA	454	6	44	0	0	ASCRP3009749	ASCRP3009749	10985.8	269.806	7.249843e+001	7.646973e+000	119	24	4.988163e+000	0	0	0	0	0	0	68.0633	1	1	47.5395	24.1034
DATA	455	6	45	0	0	ASCRP3007384	ASCRP3007384	11010.8	269.961	9.411246e+001	9.724283e+000	139.5	23	5.629333e+000	0	0	0	0	0	0	87.8064	1	1	48.5334	24.2424
DATA	456	6	46	0	0	ASCRP3007816	ASCRP3007816	11036.4	269.908	4.321541e+002	4.328556e+001	439.5	23	4.888165e+000	0	0	0	0	0	0	400.593	1	1	49.1849	22.9063
DATA	457	6	47	0	0	ASCRP3010657	ASCRP3010657	11061.6	270.427	5.289987e+004	5.289987e+003	48814.5	24.5	9.948661e+000	0	0	0	0	0	0	48740.7	1	1	57.5363	27.3
DATA	458	6	48	0	0	ASCRP3002785	ASCRP3002785	11087.3	269.905	2.015914e+003	2.016068e+002	1911.5	25	8.022751e+000	0	0	0	0	0	0	1844.96	1	1	48.8603	25.6897
DATA	459	6	49	0	0	Negative035	Negative035	11112.5	269.722	6.836815e+000	2.602435e+000	58	23.5	5.616596e+000	0	0	0	0	0	0	6.21728	1	0	47.5395	23.8846
DATA	461	6	51	0	0	ASCRP3002064	ASCRP3002064	11163.6	270.026	6.145245e+001	6.650310e+000	107	21	6.805351e+000	0	0	0	0	0	0	55.1993	1	1	49.1849	22.2069
DATA	462	6	52	0	0	ASCRP3006680	ASCRP3006680	11189	270.31	8.696010e+001	9.064194e+000	131.5	22	4.747982e+000	0	0	0	0	0	0	77.6536	1	1	47.2035	22.28
DATA	464	6	54	66	-1	(-)3xSLv1	NegativeControl	11239.8	270.333	2.636145e+000	2.587409e+000	49	25	4.585531e+000	0	0	0	0	0	0	-4.83733	0	0	49.5074	24.7931
DATA	465	6	55	0	0	ASCRP3001211	ASCRP3001211	11265	270.545	2.650662e+000	2.607620e+000	55	27	5.750659e+000	0	0	0	0	0	0	1.54686	0	0	55.8519	26.5152
DATA	466	6	56	1028	1	(+)E1A_r60_a135	E1A_r60_a135	11290.5	270.38	2.665714e+000	2.616431e+000	53	23	5.539380e+000	0	0	0	0	0	0	-2.81218	0	0	47.8731	23.4483
DATA	467	6	57	0	0	ASCRP3013572	ASCRP3013572	11316	270.343	8.730639e+002	8.734601e+001	815	26	4.893982e+000	0	0	0	0	0	0	757.868	1	1	45.4864	25.6071
DATA	468	6	58	0	0	ASCRP3013425	ASCRP3013425	11341.2	270.342	1.022332e+004	1.022335e+003	8912	23	6.894025e+000	0	0	0	0	0	0	8829.02	1	1	48.2044	24.3
DATA	469	6	59	0	0	ASCRP3010169	ASCRP3010169	11366.4	270.767	1.885474e+001	3.257383e+000	68	24	6.496873e+000	0	0	0	0	0	0	16.2089	1	1	47.8731	23.931
DATA	470	6	60	0	0	ASCRP3012806	ASCRP3012806	11392.4	270.767	3.830570e+001	4.668796e+000	88	24	5.544367e+000	0	0	0	0	0	0	32.7708	1	1	48.2044	24.64
DATA	471	6	61	0	1	RC6	RC6	11417.1	270.59	2.731736e+000	2.681233e+000	52	24	5.493391e+000	0	0	0	0	0	0	-4.35412	0	0	43.3362	24.9655
DATA	472	6	62	0	0	ASCRP3003258	ASCRP3003258	11443.1	270.795	1.473924e+002	1.498315e+001	186	24	5.526893e+000	0	0	0	0	0	0	125.002	1	1	47.5395	25.1892
DATA	473	6	63	0	0	ASCRP3012921	ASCRP3012921	11468.6	270.662	5.308354e+002	5.315234e+001	514	24.5	6.657533e+000	0	0	0	0	0	0	448.351	1	1	47.8731	25.2143
DATA	474	6	64	0	0	ASCRP3008082	ASCRP3008082	11494	270.746	8.553271e+001	8.973374e+000	131	27	5.427204e+000	0	0	0	0	0	0	71.9784	1	1	46.8651	27.2727
DATA	475	6	65	0	0	ASCRP3012236	ASCRP3012236	11519	271	3.591987e+002	3.602287e+001	356	24	6.171105e+000	0	0	0	0	0	0	301.317	1	1	54.9904	24.5556
DATA	476	6	66	0	0	ASCRP3011165	ASCRP3011165	11544.6	270.7	4.735177e+001	5.466504e+000	99	25	7.054839e+000	0	0	0	0	0	0	39.5861	1	1	47.2035	26.0435
DATA	477	6	67	0	0	ASCRP3006241	ASCRP3006241	11569.5	271	2.454144e+004	2.454145e+003	20576.5	23	7.329848e+000	0	0	0	0	0	0	20464.8	1	1	54.1152	26.32
DATA	478	6	68	0	0	ASCRP3004539	ASCRP3004539	11595.4	271.069	1.510425e+002	1.535170e+001	186	26	6.588374e+000	0	0	0	0	0	0	125.637	1	1	53.8203	26.64
DATA	479	6	69	0	0	ASCRP3009818	ASCRP3009818	11620.5	271	1.049364e+002	1.084833e+001	144	32	6.479969e+000	0	0	0	0	1	0	87.0932	1	1	54.1152	29.36
DATA	480	6	70	0	0	ASCRP3005749	ASCRP3005749	11646.1	270.907	2.455342e+002	2.470768e+001	261.5	26	5.036077e+000	0	0	0	0	0	0	203.391	1	1	47.5395	25.8276
DATA	481	6	71	0	0	ASCRP3004534	ASCRP3004534	11671.4	270.908	6.674462e+001	7.222872e+000	116.5	24	5.755275e+000	0	0	0	0	0	0	55.2071	1	1	49.1849	24.5833
DATA	483	6	73	0	0	ASCRP3006354	ASCRP3006354	11722.3	271.5	1.196845e+005	1.196845e+004	98882	31	1.234471e+001	0	0	0	0	1	0	98862.4	1	1	57.5363	32.7667
DATA	484	6	74	0	0	ASCRP3003951	ASCRP3003951	11747.6	271.165	2.212330e+001	3.542062e+000	79.5	27	6.430773e+000	0	0	0	0	0	0	18.2627	1	1	50.1463	27.25
DATA	485	6	75	0	0	ASCRP3005233	ASCRP3005233	11773.2	271.41	2.434543e+001	3.684408e+000	83.5	30	8.045444e+000	0	0	0	0	0	0	20.1023	1	1	51.4001	28.3333
DATA	486	6	76	0	0	ASCRP3011836	ASCRP3011836	11798.7	271.089	1.134851e+002	1.168049e+001	153	28	6.858355e+000	0	0	0	0	0	0	93.7227	1	1	49.8279	27.037
DATA	487	6	77	0	0	ASCRP3007860	ASCRP3007860	11823.9	271.064	8.317958e+002	8.322545e+001	749	29	5.894464e+000	0	0	0	0	1	0	687.524	1	1	49.1849	28.6786
DATA	488	6	78	0	0	ASCRP3007964	ASCRP3007964	11849.3	271.306	2.118933e+003	2.119113e+002	1822	31	6.022563e+000	0	0	0	0	1	0	1754.04	1	1	54.7002	30.0667
DATA	489	6	79	0	0	Negative043	Negative043	11874.8	271.225	2.805789e+000	2.755941e+000	62	27	5.476776e+000	0	0	0	1	0	0	0.875873	0	0	50.4627	27.069
DATA	490	6	80	0	0	ASCRP3013475	ASCRP3013475	11899.9	271.5	4.619960e+001	5.375140e+000	104	28.5	8.390003e+000	0	0	0	0	1	0	38.3987	1	1	56.9804	29.1765
DATA	491	6	81	0	0	A_23_P58321	NM_001237	11925.4	271.299	7.059452e+001	7.572776e+000	125	29	8.626771e+000	0	0	0	0	1	0	58.819	1	1	49.8279	29.2759
DATA	492	6	82	66	1	DarkCorner	DarkCorner	11951	271.744	2.782578e+000	2.731134e+000	63	27	7.132690e+000	0	0	0	0	0	0	-1.97648	0	0	49.5074	27.6623
DATA	493	7	1	0	0	ASCRP3003466	ASCRP3003466	9880.68	275.615	1.116016e+002	1.144299e+001	155	23	6.372985e+000	0	0	0	0	0	0	100.79	1	1	50.4627	23.5916
DATA	494	7	2	0	0	ASCRP3001579	ASCRP3001579	9906.36	275.565	1.669695e+002	1.688155e+001	208.5	26	5.466552e+000	0	0	0	0	0	0	153.14	1	1	52.0157	25.037
DATA	495	7	3	0	0	ASCRP3009846	ASCRP3009846	9931.81	275.607	3.706526e+002	3.714645e+001	392.5	25	4.494954e+000	0	0	0	0	0	0	344.804	1	1	51.4001	24.7308
DATA	496	7	4	0	0	ASCRP3011084	ASCRP3011084	9957.07	275.704	1.711162e+001	2.966228e+000	66	21	6.174871e+000	0	0	0	0	0	0	16.127	1	1	47.2035	22
DATA	497	7	5	0	0	ASCRP3007268	ASCRP3007268	9982.38	275.763	4.000860e+002	4.008014e+001	430.5	22	7.158363e+000	0	0	0	0	0	0	381.658	1	1	49.1849	22.3704
DATA	498	7	6	1028	1	(+)E1A_r60_1	E1A_r60_1	10007.4	275.404	1.094008e+001	2.607421e+000	63	25	5.711472e+000	0	0	0	0	0	0	10.5549	1	0	40.6843	24.9737
DATA	499	7	7	0	0	ASCRP3007661	ASCRP3007661	10033.4	275.795	1.940837e+002	1.954923e+001	240.5	23	6.224455e+000	0	0	0	0	0	0	189.188	1	1	49.5074	23.3793
DATA	500	7	8	0	0	ASCRP3010087	ASCRP3010087	10058.7	275.594	6.936936e+001	7.314750e+000	122	22	5.618563e+000	0	0	0	0	0	0	68.2642	1	1	46.1809	23.5556
DATA	501	7	9	0	1	RC5	RC5	10084.1	275.935	2.344483e+000	2.301139e+000	48	26.5	7.546942e+000	0	0	0	0	0	0	-4.11306	0	0	54.4085	25.2059
DATA	502	7	10	0	0	ASCRP3002720	ASCRP3002720	10109.5	275.901	1.336006e+003	1.336201e+002	1386.5	24	5.111425e+000	0	0	0	0	0	0	1336.03	1	1	49.8279	23.72
DATA	503	7	11	0	0	ASCRP3010599	ASCRP3010599	10134.8	276	5.569612e+002	5.574227e+001	613	21	5.859465e+000	0	0	0	0	0	0	560.777	1	1	46.8651	22.1111
DATA	504	7	12	0	0	Negative020	Negative020	10160.8	275.933	2.296191e+000	2.253747e+000	52	26	6.803723e+000	0	0	0	0	0	0	0.056115	0	0	48.5334	25.1724
DATA	505	7	13	0	0	ASCRP3000316	ASCRP3000316	10185.6	276	1.888468e+002	1.901731e+001	241.5	25.5	6.415486e+000	0	0	0	0	0	0	192.336	1	1	50.4627	24.9615
DATA	506	7	14	0	0	ASCRP3000162	ASCRP3000162	10211	275.797	2.002205e+002	2.014603e+001	261	23	4.380457e+000	0	0	0	0	0	0	204.878	1	1	46.8651	22.8333
DATA	507	7	15	0	0	ASCRP3010653	ASCRP3010653	10236.6	276.025	5.968999e+001	6.369511e+000	115	22	4.980385e+000	0	0	0	0	0	0	61.3141	1	1	49.8279	21.7143
DATA	508	7	16	0	1	RC7	RC7	10262	275.883	2.257459e+000	2.215724e+000	46	23	7.079275e+000	0	0	0	0	0	0	-7.11863	0	0	47.8731	24.129
DATA	509	7	17	0	0	ASCRP3002883	ASCRP3002883	10287.1	275.882	1.127501e+002	1.148958e+001	168	23.5	6.787387e+000	0	0	0	0	0	0	116.495	1	1	51.0895	23.8529
DATA	510	7	18	0	0	ASCRP3005042	ASCRP3005042	10312.6	275.974	5.297191e+001	5.738107e+000	107	21.5	4.901679e+000	0	0	0	0	0	0	54.837	1	1	49.1849	21.7857
DATA	511	7	19	0	0	ASCRP3003000	ASCRP3003000	10338	276.455	3.425074e+001	4.072428e+000	87.5	21.5	5.701938e+000	0	0	0	0	0	0	35.5008	1	1	55.8519	23.0625
DATA	512	7	20	0	0	ASCRP3002488	ASCRP3002488	10363.4	276.427	2.225258e+004	2.225259e+003	23180	26	5.091399e+000	0	0	0	0	0	0	23083.1	1	1	57.5363	26.1212
DATA	513	7	21	0	0	ASCRP3006327	ASCRP3006327	10388.7	276.648	2.066081e+002	2.077771e+001	266	28	6.203041e+000	0	0	0	0	0	0	214.361	1	1	52.6241	27.3529
DATA	514	7	22	0	0	ASCRP3008834	ASCRP3008834	10414.4	276.427	4.400181e+001	4.920167e+000	96	26.5	6.966339e+000	0	0	0	0	0	0	45.6411	1	1	65	26.2333
DATA	515	7	23	0	0	ASCRP3004919	ASCRP3004919	10439.6	276.427	2.006273e+002	2.018334e+001	260.5	24	4.743416e+000	0	0	0	0	0	0	207.938	1	1	57.5363	24.4
DATA	516	7	24	0	0	ASCRP3013486	ASCRP3013486	10465.1	276.5	2.187025e+002	2.198123e+001	276.5	25	6.014704e+000	0	0	0	0	0	0	226.38	1	1	65	25.48
DATA	517	7	25	0	0	ASCRP3009687	ASCRP3009687	10490.6	276.244	6.261350e+001	6.639878e+000	118	24.5	5.921445e+000	0	0	0	0	0	0	64.6996	1	1	51.0895	25.0313
DATA	518	7	26	0	0	ASCRP3004414	ASCRP3004414	10515.9	276.418	1.303279e+003	1.303467e+002	1390	23.5	7.271747e+000	0	0	0	0	0	0	1343.8	1	1	50.1463	24.2857
DATA	519	7	27	0	0	ASCRP3005643	ASCRP3005643	10541.2	276.234	3.913152e+001	4.499174e+000	93	24.5	5.396590e+000	0	0	0	0	0	0	40.2448	1	1	49.8279	24.9167
DATA	520	7	28	0	0	ASCRP3012039	ASCRP3012039	10566.7	276.41	2.076343e+001	3.044713e+000	73.5	26	5.854876e+000	0	0	0	0	0	0	21.291	1	1	50.1463	25.7097
DATA	521	7	29	0	0	ASCRP3009085	ASCRP3009085	10591.9	276.47	8.084717e+001	8.387753e+000	136	25.5	7.244151e+000	0	0	0	0	0	0	82.6296	1	1	51.0895	24.3529
DATA	522	7	30	0	0	ASCRP3007120	ASCRP3007120	10617.6	276.529	7.308946e+001	7.645224e+000	126	24.5	6.871898e+000	0	0	0	0	0	0	74.4255	1	1	52.3208	24.4667
DATA	523	7	31	0	0	ASCRP3012974	ASCRP3012974	10642.6	276.573	4.316910e+001	4.868664e+000	95	26	7.322447e+000	0	0	0	0	0	0	43.7869	1	1	65	26.2414
DATA	524	7	32	0	0	ASCRP3002755	ASCRP3002755	10668.5	276.556	6.489732e+001	6.872346e+000	115.5	21.5	7.209588e+000	0	0	0	0	0	0	65.54	1	1	47.8731	22.5667
DATA	525	7	33	0	0	Negative008	Negative008	10693.6	277	3.400343e+001	4.089020e+000	86	21	7.185008e+000	0	0	0	0	0	0	34.1893	1	1	47.8731	22.0714
DATA	526	7	34	0	0	ASCRP3008861	ASCRP3008861	10719	277	7.361853e+001	7.707412e+000	125	24	6.306562e+000	0	0	0	0	0	0	73.6677	1	1	54.9904	24.9091
DATA	527	7	35	0	0	ASCRP3006978	ASCRP3006978	10744.4	277	3.055308e+002	3.063903e+001	346	23	5.010655e+000	0	0	0	0	0	0	304.208	1	1	50.4627	23.24
DATA	528	7	36	0	0	ASCRP3009035	ASCRP3009035	10769.9	276.846	5.688270e+001	6.137769e+000	108	24	6.672006e+000	0	0	0	0	0	0	56.337	1	1	48.5334	23.8519
DATA	529	7	37	0	0	ASCRP3013294	ASCRP3013294	10795.4	276.704	7.771981e+000	2.445047e+000	58	23	7.039978e+000	0	0	0	0	0	0	7.65547	1	0	47.5395	22.1935
DATA	530	7	38	0	0	ASCRP3012311	ASCRP3012311	10820.8	277	7.566296e+001	7.917233e+000	124	24	5.408874e+000	0	0	0	0	0	0	74.1193	1	1	49.1849	23.5484
DATA	531	7	39	0	0	ASCRP3007531	ASCRP3007531	10846	277	5.274995e+000	2.402954e+000	56	21	5.423713e+000	0	0	0	0	0	0	5.13806	1	0	54.9904	21
DATA	532	7	40	0	0	ASCRP3010531	ASCRP3010531	10871.6	276.905	4.989176e+001	5.518473e+000	99.5	23	6.783932e+000	0	0	0	0	0	0	48.3085	1	1	48.8603	22.25
DATA	533	7	41	0	0	ASCRP3002344	ASCRP3002344	10896.7	276.933	3.812468e+001	4.490264e+000	88.5	23.5	6.017217e+000	0	0	0	0	0	0	36.6981	1	1	49.1849	23
DATA	534	7	42	0	0	ASCRP3003361	ASCRP3003361	10922.3	277	1.832312e+002	1.847792e+001	230	25.5	4.882057e+000	0	0	0	0	0	0	175.302	1	1	50.4627	26.6
DATA	535	7	43	0	0	ASCRP3005946	ASCRP3005946	10947.4	276.776	2.775781e+001	3.670476e+000	77.5	25.5	7.071348e+000	0	0	0	0	0	0	26.3932	1	1	46.5243	25.3214
DATA	536	7	44	0	0	ASCRP3010693	ASCRP3010693	10972.9	276.853	2.410677e+001	3.413271e+000	76	22	4.904968e+000	0	0	0	0	0	0	22.7806	1	1	47.8731	21.9394
DATA	537	7	45	0	0	ASCRP3004642	ASCRP3004642	10998.5	277.118	6.035799e+001	6.507096e+000	110	23.5	6.256566e+000	0	0	0	0	0	0	56.6874	1	1	49.8279	23.2308
DATA	538	7	46	0	0	ASCRP3007273	ASCRP3007273	11023.8	277	3.013957e+001	3.882036e+000	81	25	6.636531e+000	0	0	0	0	0	0	28.1291	1	1	46.8651	23.8919
DATA	539	7	47	0	0	ASCRP3004075	ASCRP3004075	11049.3	277.5	3.153160e+002	3.162753e+001	340	22	4.339575e+000	0	0	0	0	0	0	292.516	1	1	57.5363	21.7037
DATA	540	7	48	0	0	ASCRP3001755	ASCRP3001755	11074.5	277.5	9.437530e+001	9.757099e+000	141	24.5	9.582611e+000	0	0	0	0	0	0	87.0129	1	1	57.5363	26.3667
DATA	541	7	49	0	0	ASCRP3002338	ASCRP3002338	11099.9	277.5	7.175108e+001	7.595562e+000	121	23.5	7.165450e+000	0	0	0	0	0	0	65.7456	1	1	56.9804	24.0333
DATA	542	7	50	0	0	ASCRP3007961	ASCRP3007961	11125.5	276.943	1.516899e+001	2.931340e+000	66.5	22	5.345883e+000	0	0	0	0	0	0	13.8092	1	1	47.8731	22.5385
DATA	543	7	51	0	0	ASCRP3006901	ASCRP3006901	11150.8	277.192	4.487090e+001	5.147875e+000	95	20.5	4.975609e+000	0	0	0	0	0	0	40.6076	1	1	50.1463	20.0294
DATA	544	7	52	0	0	ASCRP3006849	ASCRP3006849	11176.5	277.178	2.058822e+001	3.268478e+000	71.5	21	5.180734e+000	0	0	0	0	0	0	18.5196	1	1	48.2044	21.56
DATA	545	7	53	1028	1	(+)E1A_r60_a107	E1A_r60_a107	11201.5	277.5	3.518023e+000	2.576936e+000	56.5	23	6.401471e+000	0	0	0	0	0	0	3.14686	1	0	57.5363	23.3571
DATA	546	7	54	0	0	ASCRP3002219	ASCRP3002219	11226.9	277.5	7.301546e+001	7.739834e+000	119.5	25	4.194152e+000	0	0	0	0	0	0	64.9365	1	1	56.9804	24.5
DATA	547	7	55	0	0	ASCRP3003024	ASCRP3003024	11252.4	277.571	7.040890e+002	7.045622e+001	677	25	5.415950e+000	0	0	0	0	0	0	622.681	1	1	49.8279	24.7586
DATA	548	7	56	0	0	ASCRP3002138	ASCRP3002138	11277.7	277.5	1.292157e+002	1.317983e+001	169	23	6.050000e+000	0	0	0	0	0	0	113.645	1	1	50.4627	23.9412
DATA	549	7	57	0	0	ASCRP3004191	ASCRP3004191	11303.2	277.946	6.866987e+001	7.346054e+000	117	23	5.392737e+000	0	0	0	0	0	0	60.0927	1	1	47.5395	23.2333
DATA	550	7	58	0	0	ASCRP3002496	ASCRP3002496	11328.5	277.657	5.344711e+003	5.344775e+002	4691	24	5.906496e+000	0	0	0	0	0	0	4652.27	1	1	46.5243	24.3793
DATA	551	7	59	0	0	ASCRP3007089	ASCRP3007089	11353.9	277.757	8.427210e+002	8.431332e+001	784.5	23	7.051119e+000	0	0	0	0	0	0	729.954	1	1	46.8651	24.4194
DATA	552	7	60	0	0	ASCRP3003304	ASCRP3003304	11379.3	277.592	3.283459e+001	4.218854e+000	86	25	5.250153e+000	0	0	0	0	0	0	28.3031	1	1	46.8651	24.2222
DATA	553	7	61	0	0	Negative016	Negative016	11404.4	278.162	1.949660e+002	1.967721e+001	216.5	25	8.359483e+000	0	0	0	0	0	0	167.376	1	1	48.5334	25.5
DATA	554	7	62	0	0	ASCRP3010218	ASCRP3010218	11430.1	277.935	1.567897e+001	3.097969e+000	71	24	5.408214e+000	0	0	0	0	0	0	13.3996	1	1	54.4085	24.4146
DATA	555	7	63	0	0	ASCRP3009868	ASCRP3009868	11455.4	277.908	1.172252e+002	1.202559e+001	153.5	24	7.304935e+000	0	0	0	0	0	0	99.7779	1	1	49.1849	25.5
DATA	556	7	64	0	0	ASCRP3010674	ASCRP3010674	11480.9	277.986	8.984920e+001	9.379776e+000	133.5	25	4.577989e+000	0	0	0	0	0	0	76.1905	1	1	46.8651	24.4286
DATA	557	7	65	0	0	ASCRP3003450	ASCRP3003450	11506.5	278	3.385450e+004	3.385451e+003	28750	26	6.114429e+000	0	0	0	0	0	0	28606.7	1	1	54.1152	25.8571
DATA	558	7	66	0	0	ASCRP3008202	ASCRP3008202	11531.9	278.027	6.782725e+001	7.304471e+000	114	24.5	6.232071e+000	0	0	0	0	0	0	57.1294	1	1	46.8651	24.75
DATA	559	7	67	0	0	ASCRP3000139	ASCRP3000139	11557.1	278.015	3.988183e+003	3.988275e+002	3384	23	6.352616e+000	0	0	0	0	0	0	3349.38	1	1	46.8651	22.913
DATA	560	7	68	0	0	ASCRP3006137	ASCRP3006137	11582.2	277.76	1.270756e+002	1.299680e+001	166	23.5	7.335219e+000	0	0	0	0	0	0	106.422	1	1	48.2044	25.5313
DATA	561	7	69	0	0	ASCRP3005288	ASCRP3005288	11608	278.052	4.163090e+000	2.763917e+000	63	26.5	7.018480e+000	0	0	0	0	0	0	3.47914	1	0	47.5395	27.0417
DATA	562	7	70	0	0	ASCRP3005672	ASCRP3005672	11633.2	278	2.200357e+001	3.512478e+000	79	28	6.893194e+000	0	0	0	0	0	0	18.3518	1	1	49.1849	27.871
DATA	563	7	71	0	0	ASCRP3006973	ASCRP3006973	11658.7	278.169	1.151656e+002	1.183848e+001	155	24.5	6.224257e+000	0	0	0	0	0	0	95.9082	1	1	49.5074	24.5
DATA	564	7	72	0	0	ASCRP3011889	ASCRP3011889	11684.2	278.065	1.796206e+002	1.817071e+001	207.5	24	5.768480e+000	0	0	0	0	0	0	149.381	1	1	49.5074	24.3333
DATA	565	7	73	0	0	ASCRP3004116	ASCRP3004116	11709.4	278.427	2.799139e+000	2.747389e+000	59	27	6.412734e+000	0	0	0	0	0	0	-1.86225	0	0	65	27.8621
DATA	566	7	74	0	0	ASCRP3009596	ASCRP3009596	11734.7	278.5	2.997169e+002	3.009747e+001	301.5	26	9.314870e+000	0	0	0	0	1	0	248.99	1	1	57.5363	29.3043
DATA	567	7	75	0	0	ASCRP3000987	ASCRP3000987	11760.4	278.468	1.427798e+002	1.454024e+001	180	25	7.747239e+000	0	0	0	0	0	0	118.593	1	1	49.8279	26.6552
DATA	568	7	76	0	0	ASCRP3006728	ASCRP3006728	11786	278.38	8.305096e+001	8.748145e+000	131	27	8.425304e+000	0	0	0	0	0	0	68.9942	1	1	49.5074	26.2963
DATA	569	7	77	0	0	ASCRP3002500	ASCRP3002500	11811.1	278.5	1.359150e+003	1.359428e+002	1178.5	28	6.417047e+000	0	0	0	0	0	0	1129.95	1	1	56.9804	26.6129
DATA	570	7	78	0	0	ASCRP3003520	ASCRP3003520	11836.5	278.36	4.297510e+001	5.098881e+000	100.5	30	6.421753e+000	0	0	0	0	0	0	35.7616	1	1	49.8279	28.1034
DATA	571	7	79	0	0	ASCRP3012028	ASCRP3012028	11861.7	278.5	2.184603e+001	3.504092e+000	81	27.5	6.198010e+000	0	0	0	0	0	0	18.2079	1	1	57.5363	27.6875
DATA	572	7	80	0	0	ASCRP3010125	ASCRP3010125	11887.4	278.573	1.099127e+002	1.132626e+001	153	27	6.335450e+000	0	0	0	0	0	0	91.792	1	1	57.5363	28
DATA	573	7	81	0	0	ASCRP3009549	ASCRP3009549	11912.8	278.529	2.300454e+003	2.300616e+002	1975.5	29	7.241854e+000	0	0	0	0	1	0	1925.64	1	1	47.2035	29
DATA	574	7	82	0	0	ASCRP3007793	ASCRP3007793	11938.2	278.411	3.693430e+002	3.703436e+001	368	28	6.767675e+000	0	0	0	0	0	0	310.005	1	1	52.6241	27.6667
DATA	575	8	1	0	0	ASCRP3011536	ASCRP3011536	9893.72	283.135	9.942638e+001	1.025775e+001	141	24	6.040015e+000	0	0	0	0	0	0	89.9887	1	1	48.5334	24.3077
DATA	576	8	2	0	0	ASCRP3002027	ASCRP3002027	9919.08	282.775	2.678841e+001	3.653937e+000	78	25	4.862214e+000	0	0	0	0	0	0	24.6164	1	1	46.8651	25.3125
DATA	577	8	3	0	0	ASCRP3008166	ASCRP3008166	9944.4	282.957	4.899021e+001	5.477988e+000	98	22	5.193241e+000	0	0	0	0	0	0	45.6398	1	1	47.8731	22.1714
DATA	578	8	4	0	0	ASCRP3006103	ASCRP3006103	9969.83	282.718	5.842896e+001	6.323945e+000	109	22	5.707426e+000	0	0	0	0	0	0	55.1496	1	1	47.2035	22.6667
DATA	579	8	5	0	0	ASCRP3006374	ASCRP3006374	9995.2	283.182	1.728388e+003	1.728553e+002	1692	24.5	6.872617e+000	0	0	0	0	0	0	1650.44	1	1	52.9257	25.1563
DATA	580	8	6	0	0	ASCRP3000518	ASCRP3000518	10020.6	283.427	1.023614e+001	2.577515e+000	65	24.5	6.214359e+000	0	0	0	0	0	0	9.88104	1	0	57.5363	24.1944
DATA	581	8	7	0	0	ASCRP3002080	ASCRP3002080	10046	283.455	8.381022e+001	8.702044e+000	133.5	22	5.396136e+000	0	0	0	0	0	0	81.723	1	1	55.8519	23.4194
DATA	582	8	8	0	0	ASCRP3003808	ASCRP3003808	10072.3	281.721	2.483828e+002	2.494616e+001	273	24.5	6.539436e+000	0	0	0	0	0	0	244.743	1	1	36.5637	24.6667
DATA	583	8	9	0	0	ASCRP3005191	ASCRP3005191	10096.8	283.013	2.556477e+001	3.439155e+000	78	24.5	7.019595e+000	0	0	0	0	0	0	25.3758	1	1	49.1849	25.6333
DATA	584	8	10	0	0	ASCRP3013121	ASCRP3013121	10122.3	283.147	1.899089e+001	2.969893e+000	73	25	4.765951e+000	0	0	0	0	0	0	18.9919	1	1	45.835	25.7143
DATA	585	8	11	0	1	RC12	RC12	10147.5	283.5	2.311266e+000	2.268536e+000	47	26	7.019712e+000	0	0	0	0	0	0	-4.16849	0	0	65	24.7407
DATA	586	8	12	0	0	ASCRP3003784	ASCRP3003784	10173	283.545	2.297521e+000	2.255079e+000	54	26	7.149910e+000	0	0	0	0	0	0	0.125483	0	0	65	24.9394
DATA	587	8	13	0	0	ASCRP3013477	ASCRP3013477	10198.6	283.165	4.501649e+001	5.029448e+000	97	24	5.361788e+000	0	0	0	0	0	0	45.8315	1	1	50.1463	24.0345
DATA	588	8	14	0	0	ASCRP3002643	ASCRP3002643	10223.9	283.385	2.921854e+001	3.677490e+000	82	22	4.179766e+000	0	0	0	0	0	0	29.8778	1	1	49.8279	22.5517
DATA	589	8	15	0	0	AS_circRNA_control214	AS_circRNA_control214	10249.3	283.538	5.352913e+001	5.796826e+000	106.5	21.5	6.179406e+000	0	0	0	0	0	0	54.9422	1	1	50.1463	22.7667
DATA	590	8	16	0	0	ASCRP3002055	ASCRP3002055	10274.3	283.671	9.948298e+001	1.019255e+001	156	23.5	7.060283e+000	0	0	0	0	0	0	102.421	1	1	48.5334	23.9706
DATA	591	8	17	0	0	ASCRP3008346	ASCRP3008346	10300.2	283.844	6.031122e+001	6.424124e+000	114.5	22	5.965869e+000	0	0	0	0	0	0	62.2475	1	1	45.4864	23.7297
DATA	592	8	18	0	0	ASCRP3007112	ASCRP3007112	10325.2	283.778	5.895656e+001	6.295661e+000	112	21	3.920338e+000	0	0	0	0	0	0	60.9637	1	1	47.5395	20.4643
DATA	593	8	19	0	0	Negative021	Negative021	10350.9	283.848	5.789832e+000	2.280174e+000	57.5	26	6.917886e+000	0	0	0	0	0	0	5.99471	1	0	46.1809	26.7143
DATA	594	8	20	0	0	ASCRP3007049	ASCRP3007049	10376.2	283.703	3.141146e+001	3.837116e+000	83	28	5.041989e+000	0	0	0	0	0	0	32.5474	1	1	47.8731	25.963
DATA	595	8	21	0	0	ASCRP3006336	ASCRP3006336	10401.5	284	5.721406e+004	5.721407e+003	59586	27	6.598815e+000	0	0	0	0	0	0	59291.5	1	1	54.1152	26.4375
DATA	596	8	22	0	0	ASCRP3006748	ASCRP3006748	10426.9	283.605	1.435900e+001	2.630542e+000	65	26	4.714347e+000	0	0	0	0	0	0	14.8763	1	1	48.5334	23.9259
DATA	597	8	23	0	0	ASCRP3002706	ASCRP3002706	10452.5	284	2.010209e+001	2.984516e+000	72	25	6.321271e+000	0	0	0	0	0	0	20.8082	1	1	65	26.0385
DATA	598	8	24	0	0	ASCRP3006281	ASCRP3006281	10477.5	284	8.787290e+000	2.377151e+000	62	26	4.872529e+000	0	0	0	0	0	0	9.08451	1	0	65	25.6923
DATA	599	8	25	0	0	ASCRP3010672	ASCRP3010672	10503.2	283.757	5.174202e+001	5.627439e+000	104	26	6.735360e+000	0	0	0	0	0	0	53.3991	1	1	48.2044	24.4286
DATA	600	8	26	0	0	ASCRP3001220	ASCRP3001220	10528.4	283.662	9.823258e+001	1.007041e+001	154.5	24.5	5.880345e+000	0	0	0	0	0	0	101.162	1	1	47.8731	24.5385
DATA	601	8	27	0	0	ASCRP3012013	ASCRP3012013	10553.8	284.025	8.023721e+001	8.325971e+000	132	24.5	5.169428e+000	0	0	0	0	0	0	82.4206	1	1	49.1849	23.9667
DATA	602	8	28	0	0	ASCRP3003103	ASCRP3003103	10579.3	283.974	1.734973e+002	1.749239e+001	232	26	6.578721e+000	0	0	0	0	0	0	177.696	1	1	49.1849	25.7097
DATA	603	8	29	0	0	ASCRP3002116	ASCRP3002116	10604.8	283.838	1.225666e+002	1.245911e+001	177	24	6.147604e+000	0	0	0	0	0	0	125.119	1	1	48.2044	22.8684
DATA	604	8	30	0	0	ASCRP3001291	ASCRP3001291	10630.2	284.208	9.256475e+003	9.256503e+002	9336.5	25	8.249992e+000	0	0	0	0	0	0	9415.54	1	1	54.1152	25.9355
DATA	605	8	31	0	1	RC6	RC6	10655.6	284.329	2.296125e+000	2.253675e+000	46	23.5	7.255743e+000	0	0	0	0	0	0	-6.44529	0	0	50.7771	24.9474
DATA	606	8	32	0	0	ASCRP3004760	ASCRP3004760	10681	284.113	5.435090e+001	5.887472e+000	106.5	21	7.209522e+000	0	0	0	0	0	0	54.8377	1	1	50.4627	22.1481
DATA	607	8	33	0	0	ASCRP3011137	ASCRP3011137	10706.3	284.141	3.820838e+003	3.820906e+002	3820	23	5.580185e+000	0	0	0	0	0	0	3837.95	1	1	49.8279	23.5385
DATA	608	8	34	0	0	ASCRP3008561	ASCRP3008561	10731.6	283.75	1.057854e+002	1.082234e+001	160	29	8.303212e+000	0	0	0	0	1	0	105.753	1	1	48.5334	30.12
DATA	609	8	35	0	0	ASCRP3013005	ASCRP3013005	10757.1	283.89	2.112406e+002	2.124841e+001	263	22.5	4.725676e+000	0	0	0	0	0	0	210.138	1	1	46.8651	22.0357
DATA	610	8	36	0	0	ASCRP3003176	ASCRP3003176	10782.4	283.974	2.674659e+001	3.532274e+000	78	24	7.458294e+000	0	0	0	0	0	0	26.4717	1	1	49.1849	22.8846
DATA	611	8	37	0	0	ASCRP3002218	ASCRP3002218	10807.7	284.5	2.362796e+000	2.319113e+000	50.5	24	5.474286e+000	0	0	0	0	0	0	-0.466622	0	0	57.5363	24.0303
DATA	612	8	38	0	0	ASCRP3007456	ASCRP3007456	10833.5	284.176	1.264390e+002	1.285722e+001	177	24	4.875054e+000	0	0	0	0	0	0	123.791	1	1	48.8603	23.3846
DATA	613	8	39	0	0	ASCRP3004516	ASCRP3004516	10858.7	284.403	3.111976e+002	3.120800e+001	360	24	6.567919e+000	0	0	0	0	0	0	303.008	1	1	50.1463	21.7857
DATA	614	8	40	0	0	ASCRP3001143	ASCRP3001143	10884	284.545	2.003799e+001	3.094805e+000	71	23	5.334385e+000	0	0	0	0	0	0	19.4005	1	1	55.8519	22.2069
DATA	615	8	41	0	0	ASCRP3010007	ASCRP3010007	10909.6	284.47	3.915550e+002	3.922731e+001	433	24	6.108934e+000	0	0	0	0	0	0	376.863	1	1	51.4001	24.1176
DATA	616	8	42	0	0	ASCRP3007455	ASCRP3007455	10935.1	284.699	3.603966e+002	3.611859e+001	396	25	6.340347e+000	0	0	0	0	0	0	344.844	1	1	50.1463	24
DATA	617	8	43	0	0	ASCRP3007885	ASCRP3007885	10960.4	284.693	1.802582e+002	1.818499e+001	225	24	6.263319e+000	0	0	0	0	0	0	171.452	1	1	47.8731	24.6667
DATA	618	8	44	0	0	ASCRP3012863	ASCRP3012863	10985.7	284.479	2.084252e+001	3.190454e+000	72	23	5.971715e+000	0	0	0	0	0	0	19.703	1	1	46.1809	23.5714
DATA	619	8	45	0	0	ASCRP3000180	ASCRP3000180	11011.1	284.935	9.566353e+001	9.870091e+000	140	26	6.406673e+000	0	0	0	0	0	0	89.9053	1	1	54.4085	25.5
DATA	620	8	46	0	0	Negative055	Negative055	11036.5	285	3.656649e+000	2.471687e+000	58	23	4.085774e+000	0	0	0	0	0	0	3.4158	1	0	54.1152	22.625
DATA	621	8	47	0	0	ASCRP3008652	ASCRP3008652	11061.9	284.739	6.155095e+001	6.628375e+000	111	23.5	5.121151e+000	0	0	0	0	0	0	57.1411	1	1	46.1809	23.6786
DATA	622	8	48	0	0	ASCRP3001620	ASCRP3001620	11087.5	284.5	4.238169e+001	4.907988e+000	91	26	7.555465e+000	0	0	0	0	0	0	39.1001	1	1	45.835	25.1333
DATA	623	8	49	0	0	ASCRP3011108	ASCRP3011108	11112.7	284.627	2.099969e+001	3.257160e+000	73	25	6.827158e+000	0	0	0	0	0	0	19.2594	1	1	48.2044	24.9143
DATA	624	8	50	0	0	ASCRP3003869	ASCRP3003869	11138.3	284.676	8.852666e+001	9.200192e+000	134	21.5	6.090712e+000	0	0	0	0	0	0	80.7058	1	1	47.5395	21.75
DATA	625	8	51	0	0	ASCRP3001873	ASCRP3001873	11163.7	284.882	7.083880e+001	7.518520e+000	119	21	4.865791e+000	0	0	0	0	0	0	64.2084	1	1	48.8603	20.75
DATA	626	8	52	0	0	ASCRP3010362	ASCRP3010362	11189	284.789	1.896248e+002	1.913105e+001	222	20	4.964901e+000	0	0	0	0	0	0	170.876	1	1	46.8651	20.6897
DATA	627	8	53	0	0	ASCRP3007656	ASCRP3007656	11214.3	284.743	3.232976e+003	3.233077e+002	2975	22.5	4.364964e+000	0	0	0	0	0	0	2896.71	1	1	47.5395	22.6429
DATA	628	8	54	0	0	ASCRP3004329	ASCRP3004329	11239.8	284.806	1.052025e+003	1.052337e+002	997.5	25	4.311299e+000	0	0	0	0	0	0	937.378	1	1	47.5395	24.0714
DATA	629	8	55	0	0	ASCRP3010424	ASCRP3010424	11265	285.455	1.282802e+002	1.308403e+001	166	24	6.386651e+000	0	0	0	0	0	0	113.732	1	1	55.8519	24.2813
DATA	630	8	56	130	1	(+)eQC-40	EQC	11290.4	285.427	1.601037e+001	3.044300e+000	69	23	6.353096e+000	0	0	0	0	0	0	14.1194	1	1	57.5363	23.1481
DATA	631	8	57	0	0	A_23_P128613	NM_024089	11315.6	285.024	1.082683e+002	1.113540e+001	146	24	5.908143e+000	0	0	0	0	0	0	94.9703	1	1	50.4627	23.1154
DATA	632	8	58	0	0	ASCRP3011437	ASCRP3011437	11341.3	285.013	1.069089e+002	1.100637e+001	147	26	5.576605e+000	0	0	0	0	0	0	93.3085	1	1	49.1849	25.7931
DATA	633	8	59	0	0	Negative019	Negative019	11366.5	285.288	2.677674e+000	2.628170e+000	49	25	7.217931e+000	0	0	0	0	0	0	-6.52154	0	0	50.7771	25.7931
DATA	634	8	60	0	0	ASCRP3009029	ASCRP3009029	11391.8	285.118	6.529043e+001	7.042759e+000	111	24	8.171095e+000	0	0	0	0	0	0	56.4634	1	1	48.8603	25.3043
DATA	635	8	61	0	0	ASCRP3006417	ASCRP3006417	11417.5	285	5.867763e+002	5.873754e+001	564	25	5.891056e+000	0	0	0	0	0	0	505.183	1	1	49.8279	24.7273
DATA	636	8	62	0	0	ASCRP3005275	ASCRP3005275	11443.1	285.288	1.569470e+001	3.090818e+000	71	25	6.193263e+000	0	0	0	0	0	0	13.4595	1	1	49.8279	26.6471
DATA	637	8	63	0	0	ASCRP3010730	ASCRP3010730	11468.3	285.264	1.216743e+002	1.245757e+001	161	24	5.491384e+000	0	0	0	0	0	0	103.946	1	1	48.2044	23.9697
DATA	638	8	64	0	0	ASCRP3005527	ASCRP3005527	11493.8	285.237	4.789349e+002	4.796856e+001	461	26	4.543931e+000	0	0	0	0	0	0	407.677	1	1	49.1849	26.2258
DATA	639	8	65	66	-1	(-)3xSLv1	NegativeControl	11519	285.545	2.741518e+000	2.690834e+000	50	25.5	6.514352e+000	0	0	0	0	0	0	-8.00946	0	0	55.8519	25.6667
DATA	640	8	66	0	0	A_23_P39682	NM_001079	11544.4	285.237	5.885037e+000	2.763056e+000	64	23	7.116413e+000	0	0	0	0	0	0	4.97781	1	0	49.5074	23.68
DATA	641	8	67	0	0	ASCRP3008689	ASCRP3008689	11569.6	285.573	1.178277e+002	1.208957e+001	160	24	6.501795e+000	0	0	0	0	0	0	99.4202	1	1	57.5363	25.24
DATA	642	8	68	0	0	ASCRP3004444	ASCRP3004444	11595.4	285.648	8.077973e+001	8.521312e+000	129.5	23.5	7.001889e+000	0	0	0	0	0	0	67.9966	1	1	47.5395	25.2857
DATA	643	8	69	0	0	ASCRP3010037	ASCRP3010037	11620.6	285.81	1.200303e+002	1.230694e+001	159	31	5.922818e+000	0	0	0	0	1	0	100.838	1	1	49.5074	28.8148
DATA	644	8	70	0	0	ASCRP3004856	ASCRP3004856	11646.1	285.567	5.116354e+000	2.771109e+000	59.5	28	5.559067e+000	0	0	0	0	0	0	4.28979	1	0	45.835	27.3548
DATA	645	8	71	0	0	ASCRP3012390	ASCRP3012390	11671.4	285.789	2.874889e+001	3.962418e+000	88	24	4.665421e+000	0	0	0	0	0	0	24.0744	1	1	47.5395	24.6154
DATA	646	8	72	0	0	ASCRP3003917	ASCRP3003917	11696.7	285.676	1.013550e+002	1.049673e+001	140	24.5	7.162579e+000	0	0	0	0	0	0	84.7764	1	1	47.5395	26.4583
DATA	647	8	73	0	0	ASCRP3012865	ASCRP3012865	11722.2	285.616	4.941011e+001	5.646068e+000	101	27	7.722945e+000	0	0	0	0	1	0	41.2965	1	1	47.5395	28.5185
DATA	648	8	74	0	0	ASCRP3003471	ASCRP3003471	11747.4	285.792	2.784134e+000	2.732661e+000	60	26	8.682079e+000	0	0	0	0	1	0	-1.02681	0	0	49.1849	28.6129
DATA	649	8	75	0	0	ASCRP3005090	ASCRP3005090	11773.2	285.806	3.827173e+001	4.702539e+000	94	26	9.476205e+000	0	0	0	0	0	0	31.9826	1	1	47.5395	27.9615
DATA	650	8	76	0	0	ASCRP3002433	ASCRP3002433	11798.4	285.732	6.129161e+003	6.129222e+002	5107.5	24	6.876807e+000	0	0	0	0	0	0	5123.88	1	1	47.5395	22.7619
DATA	651	8	77	1028	1	(+)E1A_r60_a135	E1A_r60_a135	11823.7	285.768	2.780540e+000	2.729135e+000	63	30	7.690221e+000	0	0	0	1	0	0	-0.517509	0	0	46.8651	28.0857
DATA	652	8	78	0	0	ASCRP3007406	ASCRP3007406	11849.1	285.808	1.052667e+002	1.087382e+001	151	27	8.126952e+000	0	0	0	0	0	0	88.1901	1	1	47.5395	27.7879
DATA	653	8	79	0	0	ASCRP3007326	ASCRP3007326	11874.6	285.941	1.116705e+001	2.941056e+000	72.5	27	6.172841e+000	0	0	0	0	0	0	9.37214	1	0	46.5243	27.3056
DATA	654	8	80	0	0	ASCRP3000513	ASCRP3000513	11899.8	286.085	2.646264e+004	2.646266e+003	22202	29	8.739460e+000	0	0	0	0	1	0	22258	1	1	54.1152	30.0333
DATA	655	8	81	0	0	ASCRP3011895	ASCRP3011895	11925.3	285.88	4.125380e+001	4.934998e+000	100	27.5	6.162370e+000	0	0	0	0	0	0	34.7815	1	1	48.8603	28.3438
DATA	656	8	82	0	0	ASCRP3006745	ASCRP3006745	11950.9	285.583	2.338594e+001	3.572669e+000	83.5	27	6.550591e+000	0	0	0	0	0	0	19.7716	1	1	47.2035	26.9063
DATA	657	9	1	0	0	ASCRP3005249	ASCRP3005249	9880.69	290.023	3.728332e+002	3.737090e+001	383	24	6.016310e+000	0	0	0	0	0	0	332.948	1	1	50.7771	23.6323
DATA	658	9	2	0	0	ASCRP3000898	ASCRP3000898	9906.42	290.427	3.158316e+001	4.038917e+000	81.5	23.5	4.814550e+000	0	0	0	0	0	0	28.6471	1	1	57.5363	24.0714
DATA	659	9	3	0	0	ASCRP3013539	ASCRP3013539	9931.58	290.427	1.166868e+002	1.192958e+001	160	26	7.078406e+000	0	0	0	0	0	0	107.385	1	1	57.5363	25.3438
DATA	660	9	4	0	0	ASCRP3011218	ASCRP3011218	9956.9	290.386	5.646568e+001	6.154270e+000	108	22	4.991084e+000	0	0	0	0	0	0	52.677	1	1	47.2035	22.0286
DATA	661	9	5	0	0	ASCRP3003085	ASCRP3003085	9982.42	290.409	1.449248e+003	1.449450e+002	1379.5	25	6.344605e+000	0	0	0	0	0	0	1369.28	1	1	52.9257	25.4412
DATA	662	9	6	0	0	ASCRP3006470	ASCRP3006470	10007.9	289.937	5.630015e+000	2.453469e+000	59	25	5.871113e+000	0	0	0	0	0	0	5.3836	1	0	49.1849	24.4054
DATA	663	9	7	0	0	ASCRP3012225	ASCRP3012225	10033.3	290.122	2.562416e+003	2.562525e+002	2529.5	27.5	7.076127e+000	0	0	0	0	0	0	2476.54	1	1	48.8603	26.8438
DATA	664	9	8	1028	1	(+)E1A_r60_a22	E1A_r60_a22	10058.6	290.173	1.048319e+002	1.074110e+001	157	25	6.082034e+000	0	0	0	0	0	0	102.315	1	1	50.4627	24.907
DATA	665	9	9	0	0	ASCRP3013318	ASCRP3013318	10084.1	290.5	8.721256e+000	2.477624e+000	63.5	26	6.290406e+000	0	0	0	0	0	0	8.58748	1	0	56.9804	26.0465
DATA	666	9	10	0	0	ASCRP3004906	ASCRP3004906	10109.4	290.26	4.825878e+001	5.345937e+000	98.5	25	6.233115e+000	0	0	0	0	0	0	47.9125	1	1	49.5074	26.1
DATA	667	9	11	0	0	ASCRP3010890	ASCRP3010890	10134.9	290.5	4.756073e+001	5.275807e+000	104	24	6.151923e+000	0	0	0	0	0	0	47.5625	1	1	56.9804	25
DATA	668	9	12	0	0	ASCRP3001525	ASCRP3001525	10160	290.624	2.963088e+003	2.963175e+002	2948.5	26	7.554098e+000	0	0	0	0	0	0	2982.32	1	1	51.7088	24.2424
DATA	669	9	13	0	0	ASCRP3003860	ASCRP3003860	10185.6	290.573	1.435370e+001	2.673481e+000	67	26	6.454306e+000	0	0	0	0	0	0	14.5319	1	1	57.5363	24.4839
DATA	670	9	14	0	0	ASCRP3005466	ASCRP3005466	10211.4	290.792	6.236881e+001	6.628315e+000	111	23	4.225419e+000	0	0	0	0	0	0	63.464	1	1	49.1849	23.6667
DATA	671	9	15	0	0	ASCRP3012836	ASCRP3012836	10236.8	290.806	2.404825e+002	2.415183e+001	296	26	6.835326e+000	0	0	0	0	0	0	245.77	1	1	47.5395	24.3103
DATA	672	9	16	0	0	ASCRP3012025	ASCRP3012025	10261.8	290.806	6.493326e+002	6.497141e+001	735	24	6.793894e+000	0	0	0	0	0	0	666.02	1	1	47.5395	24.0968
DATA	673	9	17	0	0	ASCRP3001370	ASCRP3001370	10287.5	291	1.044201e+002	1.067530e+001	162	26	7.125373e+000	0	0	0	0	0	0	107.426	1	1	54.1152	26.3235
DATA	674	9	18	0	0	ASCRP3005313	ASCRP3005313	10312.7	290.914	1.203602e+003	1.203806e+002	1291.5	22	6.330722e+000	0	0	0	0	0	0	1241.23	1	1	49.5074	22.8214
DATA	675	9	19	0	0	ASCRP3004975	ASCRP3004975	10338	290.959	1.086163e+002	1.108424e+001	164	23	7.737649e+000	0	0	0	0	0	0	112.213	1	1	46.8651	25.6061
DATA	676	9	20	0	0	CUST_15_PI418767722	NM_001614	10363.7	290.821	1.320301e+003	1.320486e+002	1401	28	7.042216e+000	0	0	0	0	1	0	1365.74	1	1	50.1463	28.9697
DATA	677	9	21	0	1	ETG10_13482	ETG10_13482	10388.9	290.754	2.247589e+000	2.208224e+000	53.5	28	7.023393e+000	0	0	0	0	0	0	1.01718	0	0	45.835	26.0714
DATA	678	9	22	0	0	Negative053	Negative053	10414.5	291	2.380522e+000	2.218632e+000	55.5	25.5	5.978245e+000	0	0	0	0	0	0	2.46433	1	0	54.1152	24.9643
DATA	679	9	23	0	0	ASCRP3007353	ASCRP3007353	10439.6	291.147	1.061365e+001	2.448643e+000	64	22.5	4.260914e+000	0	0	0	0	0	0	10.9831	1	0	48.8603	22.6538
DATA	680	9	24	0	0	ASCRP3007732	ASCRP3007732	10465.2	290.911	1.457902e+004	1.457903e+003	15014.5	25	4.221772e+000	0	0	0	0	0	0	15074	1	1	49.1849	25.8519
DATA	681	9	25	0	0	ASCRP3011061	ASCRP3011061	10490.5	291	1.085323e+002	1.107623e+001	168	27	6.438794e+000	0	0	0	0	0	0	112.07	1	1	54.1152	26.4839
DATA	682	9	26	0	0	ASCRP3013176	ASCRP3013176	10515.6	291.069	1.655631e+001	2.765544e+000	68.5	25	5.893304e+000	0	0	0	0	0	0	17.0666	1	1	53.8203	24.6
DATA	683	9	27	0	0	ASCRP3009451	ASCRP3009451	10541.4	291	1.615510e+003	1.615663e+002	1710	25	4.783747e+000	0	0	0	0	0	0	1661.68	1	1	50.4627	25.7931
DATA	684	9	28	0	0	ASCRP3003044	ASCRP3003044	10566.8	291.25	4.684251e+002	4.689536e+001	537	25.5	6.896276e+000	0	0	0	0	0	0	480.592	1	1	50.1463	24.6
DATA	685	9	29	0	0	ASCRP3006650	ASCRP3006650	10592	291.455	6.396264e+001	6.774536e+000	119	25	5.103562e+000	0	0	0	0	0	0	65.4359	1	1	55.8519	24.8824
DATA	686	9	30	0	0	ASCRP3000468	ASCRP3000468	10617.4	291.427	5.979778e+000	2.317789e+000	58.5	23	6.193918e+000	0	0	0	0	0	0	6.0977	1	0	65	22.2692
DATA	687	9	31	0	0	ASCRP3011627	ASCRP3011627	10642.7	291.5	2.537724e+001	3.389714e+000	78	23.5	8.382796e+000	0	0	0	0	0	0	25.7864	1	1	57.5363	26.0667
DATA	688	9	32	0	0	ASCRP3008713	ASCRP3008713	10668.3	291.312	2.894732e+001	3.670068e+000	80	20.5	6.885101e+000	0	0	0	0	0	0	29.2988	1	1	53.5237	21.7308
DATA	689	9	33	0	0	ASCRP3010472	ASCRP3010472	10693.6	291.272	4.763905e+001	5.275122e+000	99	25	6.263514e+000	0	0	0	0	0	0	48.0189	1	1	51.0895	24.7727
DATA	690	9	34	0	0	A_23_P87879	NM_001781	10718.9	291.5	9.761180e+001	1.002285e+001	150	26	8.321141e+000	0	0	0	0	0	0	97.9635	1	1	56.9804	27.2069
DATA	691	9	35	0	0	ASCRP3008126	ASCRP3008126	10744.5	291.5	1.293746e+002	1.313786e+001	181	26	8.377780e+000	0	0	0	0	1	0	129.235	1	1	57.5363	28.5172
DATA	692	9	36	0	0	ASCRP3013116	ASCRP3013116	10769.7	291.273	1.220640e+002	1.242066e+001	172.5	23	5.685310e+000	0	0	0	0	0	0	121.341	1	1	49.8279	23.2143
DATA	693	9	37	0	0	ASCRP3010020	ASCRP3010020	10795.1	291.527	3.725192e+002	3.732338e+001	418	21.5	7.832354e+000	0	0	0	0	0	0	368.468	1	1	48.8603	22.4063
DATA	694	9	38	0	0	ASCRP3011741	ASCRP3011741	10820.6	291.494	1.878093e+002	1.892377e+001	234	23	5.473249e+000	0	0	0	0	0	0	184.796	1	1	52.3208	22.6486
DATA	695	9	39	0	0	ASCRP3002220	ASCRP3002220	10846.1	291.519	5.022807e+002	5.028224e+001	537.5	25	7.515337e+000	0	0	0	0	0	0	491.563	1	1	49.5074	22.8621
DATA	696	9	40	0	0	ASCRP3013082	ASCRP3013082	10871.6	291.929	2.390096e+000	2.352760e+000	54	21.5	5.926802e+000	0	0	0	0	0	0	1.74645	0	0	47.8731	21.6429
DATA	697	9	41	0	0	ASCRP3000301	ASCRP3000301	10896.9	291.768	3.691130e+003	3.691206e+002	3616	24	6.114129e+000	0	0	0	0	0	0	3572.62	1	1	46.1809	23.1515
DATA	698	9	42	0	0	ASCRP3011251	ASCRP3011251	10922	292	7.592904e+001	7.954904e+000	125	25	5.885749e+000	0	0	0	0	0	0	73.083	1	1	46.8651	24.2727
DATA	699	9	43	0	0	ASCRP3008933	ASCRP3008933	10947.6	291.81	3.592902e+003	3.592982e+002	3477.5	24.5	7.324767e+000	0	0	0	0	0	0	3437.8	1	1	49.5074	24.6563
DATA	700	9	44	0	0	ASCRP3000257	ASCRP3000257	10972.9	291.935	5.148887e+001	5.680923e+000	97.5	22	4.686746e+000	0	0	0	0	0	0	48.9813	1	1	54.4085	22.9677
DATA	701	9	45	0	0	ASCRP3001961	ASCRP3001961	10998.4	291.781	2.598477e+001	3.547315e+000	76	26	7.567135e+000	0	0	0	0	0	0	24.5715	1	1	47.8731	25.3077
DATA	702	9	46	0	0	ASCRP3007037	ASCRP3007037	11023.9	291.816	1.163622e+003	1.163875e+002	1147	26	6.652598e+000	0	0	0	0	0	0	1093.81	1	1	51.7088	24.5313
DATA	703	9	47	0	0	ASCRP3008772	ASCRP3008772	11049.4	292.069	1.859092e+002	1.875081e+001	225.5	23	5.009529e+000	0	0	0	0	0	0	173.737	1	1	53.8203	21.8462
DATA	704	9	48	0	0	ASCRP3003456	ASCRP3003456	11074.5	292.014	1.992815e+001	3.164278e+000	69	23	6.662297e+000	0	0	0	0	0	0	18.5139	1	1	48.5334	24.6
DATA	705	9	49	0	0	ASCRP3007008	ASCRP3007008	11099.9	291.814	2.333968e+002	2.347031e+001	268	23	6.421155e+000	0	0	0	0	0	0	215.532	1	1	51.4001	23.1351
DATA	706	9	50	0	0	Negative049	Negative049	11125.7	291.646	2.534610e+000	2.487751e+000	52	22	7.328332e+000	0	0	0	0	0	0	-1.47851	0	0	49.1849	22.9231
DATA	707	9	51	0	0	ASCRP3007723	ASCRP3007723	11150.8	291.973	5.257330e+000	2.556263e+000	60	22	7.370087e+000	0	0	0	0	0	0	4.7989	1	0	47.8731	22.4545
DATA	708	9	52	0	0	ASCRP3005794	ASCRP3005794	11176.4	291.987	1.247951e+001	2.808572e+000	64	21	3.326352e+000	0	0	0	0	0	0	11.3258	1	0	49.8279	21.2308
DATA	709	9	53	0	0	ASCRP3000949	ASCRP3000949	11201.8	292.082	8.131659e+001	8.516186e+000	128	20	5.176258e+000	0	0	0	0	0	0	73.3896	1	1	47.8731	21.1429
DATA	710	9	54	0	1	ETG05_36762	ETG05_36762	11226.9	292.5	4.192171e+001	4.903356e+000	91	24	3.830980e+000	0	0	0	0	0	0	37.6384	1	1	56.9804	24.0313
DATA	711	9	55	0	0	ASCRP3001986	ASCRP3001986	11252.1	292.256	3.884636e+001	4.650897e+000	87	24	6.031431e+000	0	0	0	0	0	0	34.6852	1	1	50.7771	23.9667
DATA	712	9	56	0	0	ASCRP3005036	ASCRP3005036	11277.7	292.293	8.454362e+003	8.454401e+002	7535.5	22	5.960254e+000	0	0	0	0	0	0	7508.99	1	1	53.5237	22.8966
DATA	713	9	57	0	0	ASCRP3002737	ASCRP3002737	11303.2	292.234	1.723176e+002	1.742447e+001	201	21	7.218408e+000	0	0	0	0	0	0	152.261	1	1	49.5074	21.5185
DATA	714	9	58	0	0	ASCRP3010409	ASCRP3010409	11328.4	292.114	2.021295e+001	3.291084e+000	72	26	5.993276e+000	0	0	0	0	0	0	17.7712	1	1	50.1463	25.625
DATA	715	9	59	0	0	ASCRP3009797	ASCRP3009797	11354.2	292.175	2.253333e+002	2.268395e+001	251	22.5	6.273263e+000	0	0	0	0	0	0	197.166	1	1	50.7771	23.5313
DATA	716	9	60	0	0	ASCRP3012302	ASCRP3012302	11379.4	292.306	4.399845e+002	4.407647e+001	446	25	6.574543e+000	0	0	0	0	0	0	383.276	1	1	52.0157	24.7692
DATA	717	9	61	0	0	ASCRP3009098	ASCRP3009098	11404.5	292.37	1.711734e+001	3.140115e+000	71	26	7.485542e+000	0	0	0	0	0	0	14.8477	1	1	51.0895	24.6333
DATA	718	9	62	0	0	ASCRP3013448	ASCRP3013448	11430	292.202	3.465512e+001	4.358842e+000	85.5	25	6.723376e+000	0	0	0	0	0	0	29.9319	1	1	51.7088	25.8205
DATA	719	9	63	0	0	ASCRP3009388	ASCRP3009388	11455.4	292.36	6.206149e+001	6.749759e+000	110	26	6.346838e+000	0	0	0	0	0	0	53.4001	1	1	48.8603	27.2
DATA	720	9	64	0	0	ASCRP3000927	ASCRP3000927	11481	292.273	4.332454e+002	4.340635e+001	435	26	5.117896e+000	0	0	0	0	0	0	371.383	1	1	49.1849	25.4167
DATA	721	9	65	0	0	ASCRP3012283	ASCRP3012283	11506.4	292.284	4.620373e+001	5.337788e+000	96	24	5.294993e+000	0	0	0	0	0	0	39.473	1	1	48.5334	24.5862
DATA	722	9	66	0	0	Negative017	Negative017	11531.7	292.667	3.950508e+001	4.774003e+000	94	22	6.575783e+000	0	0	0	1	0	0	33.655	1	1	46.8651	23.7188
DATA	723	9	67	0	0	ASCRP3001179	ASCRP3001179	11557.2	292.699	1.002047e+002	1.037474e+001	145	21	6.029649e+000	0	0	0	0	0	0	85.1248	1	1	47.5395	21.76
DATA	724	9	68	0	0	ASCRP3001250	ASCRP3001250	11582.6	292.873	3.595805e+000	2.718342e+000	61	23	7.263196e+000	0	0	0	0	0	0	3.04735	1	0	47.5395	24.9333
DATA	725	9	69	0	0	ASCRP3006840	ASCRP3006840	11607.7	292.88	9.534330e+002	9.538154e+001	858.5	27	7.504604e+000	0	0	0	0	0	0	806.241	1	1	48.8603	26.3704
DATA	726	9	70	0	0	ASCRP3011500	ASCRP3011500	11633.5	292.88	1.964003e+001	3.343295e+000	76	28	6.274200e+000	0	0	0	0	0	0	16.5758	1	1	48.8603	26.9677
DATA	727	9	71	0	0	ASCRP3008581	ASCRP3008581	11658.9	292.838	1.097537e+001	2.923781e+000	71	24	6.836650e+000	0	0	0	0	0	0	9.24811	1	0	47.5395	24.8387
DATA	728	9	72	0	0	ASCRP3002454	ASCRP3002454	11684.5	292.917	2.982728e+002	2.995042e+001	311.5	24	5.718974e+000	0	0	0	0	0	0	251.036	1	1	49.8279	24.96
DATA	729	9	73	0	0	Negative023	Negative023	11709.3	292.893	2.766706e+000	2.715556e+000	58	25	7.370436e+000	0	0	0	1	0	0	-3.24911	0	0	48.8603	26.36
DATA	730	9	74	0	0	Negative021	Negative021	11734.7	293.015	4.766504e+000	2.758218e+000	66	26	8.317323e+000	0	0	0	0	1	0	4.00638	1	0	45.835	29.7826
DATA	731	9	75	0	0	ASCRP3012776	ASCRP3012776	11760.6	293.07	2.364610e+001	3.601884e+000	82	25	8.177916e+000	0	0	0	0	0	0	19.873	1	1	47.5395	27.2857
DATA	732	9	76	0	0	ASCRP3000700	ASCRP3000700	11785.7	292.88	9.553876e+001	9.932650e+000	140	25	5.824616e+000	0	0	0	0	0	0	80.3008	1	1	48.8603	23.3846
DATA	733	9	77	0	0	ASCRP3005852	ASCRP3005852	11811	293.133	3.247489e+001	4.232628e+000	88.5	25	6.968439e+000	0	0	0	0	0	0	27.3176	1	1	54.4085	24.3226
DATA	734	9	78	0	1	RC8	RC8	11836.6	292.987	2.763180e+000	2.712095e+000	58	31	8.721575e+000	0	0	0	0	1	0	-3.06166	0	0	49.1849	29.1389
DATA	735	9	79	0	0	ASCRP3011941	ASCRP3011941	11862.1	292.913	1.455120e+002	1.480110e+001	184	26	6.033053e+000	0	0	0	0	0	0	122.685	1	1	46.8651	25.9091
DATA	736	9	80	0	0	ASCRP3003193	ASCRP3003193	11887.4	293.427	7.468519e+000	2.803614e+000	69.5	26.5	5.901210e+000	0	0	0	0	0	0	6.31099	1	0	57.5363	26.9583
DATA	737	9	81	0	0	ASCRP3008249	ASCRP3008249	11912.6	293.427	4.156510e+001	4.954421e+000	99	28	5.753483e+000	0	0	0	0	0	0	35.2021	1	1	57.5363	28.2222
DATA	738	9	82	66	-1	(-)3xSLv1	NegativeControl	11938.2	293.311	2.739794e+000	2.689141e+000	61.5	28	6.936368e+000	0	0	0	1	0	0	-0.532841	0	0	48.8603	28.3333
DATA	739	10	1	0	0	ASCRP3004860	ASCRP3004860	9893.44	297.792	1.865053e+002	1.882425e+001	222	23	3.898287e+000	0	0	0	0	0	0	166.914	1	1	49.1849	23.5429
DATA	740	10	2	0	0	ASCRP3009125	ASCRP3009125	9918.96	297.927	2.239029e+003	2.239170e+002	2037	26	7.670412e+000	0	0	0	0	0	0	2034.84	1	1	52.6241	26.0909
DATA	741	10	3	0	0	ASCRP3005101	ASCRP3005101	9944.19	297.735	1.105781e+003	1.106058e+002	1010	23	4.901596e+000	0	0	0	0	0	0	1019.51	1	1	50.1463	22.7778
DATA	742	10	4	0	0	ASCRP3007420	ASCRP3007420	9969.68	297.947	3.155695e+001	3.991485e+000	81	26	7.300052e+000	0	0	0	0	0	0	29.4833	1	1	49.1849	26.6571
DATA	743	10	5	0	0	A_23_P213255	NM_020159	9995.06	297.949	2.786669e+001	3.686863e+000	80	25.5	5.664355e+000	0	0	0	0	0	0	26.3599	1	1	48.2044	25.4722
DATA	744	10	6	0	0	ASCRP3001070	ASCRP3001070	10021.2	298.063	2.430833e+000	2.385893e+000	51	25	5.687669e+000	0	0	0	0	0	0	-2.11761	0	0	38.6789	25.0571
DATA	745	10	7	0	0	ASCRP3004505	ASCRP3004505	10045.9	297.123	8.540514e+001	8.860685e+000	133	26	6.963543e+000	0	0	0	0	0	0	82.623	1	1	44.7812	26.3438
DATA	746	10	8	0	0	ASCRP3013228	ASCRP3013228	10071.3	297.905	8.358545e+002	8.361816e+001	874	24	6.188503e+000	0	0	0	0	0	0	816.11	1	1	48.8603	25.0682
DATA	747	10	9	0	0	ASCRP3010480	ASCRP3010480	10096.6	298.069	1.470284e+001	2.745379e+000	66.5	25.5	6.990489e+000	0	0	0	0	0	0	14.4809	1	1	65	26.3125
DATA	748	10	10	0	0	ASCRP3003400	ASCRP3003400	10122.4	298.069	1.005588e+001	2.510032e+000	60	26	6.441054e+000	0	0	0	0	0	0	9.98455	1	0	53.8203	26.7778
DATA	749	10	11	0	0	ASCRP3003705	ASCRP3003705	10147.4	297.908	2.201795e+003	2.201913e+002	2248	26.5	7.554324e+000	0	0	0	0	0	0	2201.84	1	1	49.1849	26.0333
DATA	750	10	12	0	0	ASCRP3006421	ASCRP3006421	10172.9	298.157	8.791236e+002	8.794164e+001	914.5	26.5	7.169765e+000	0	0	0	0	0	0	884.701	1	1	53.5237	25.4412
DATA	751	10	13	0	0	ASCRP3011882	ASCRP3011882	10198.4	297.625	1.852634e+001	2.919014e+000	72	22	4.638531e+000	0	0	0	0	0	0	18.7541	1	1	47.5395	22.3143
DATA	752	10	14	0	0	ASCRP3003385	ASCRP3003385	10224	297.987	3.546386e+000	2.272711e+000	56	23	6.293193e+000	0	0	0	0	0	0	3.60738	1	0	49.1849	24.1765
DATA	753	10	15	0	0	ASCRP3008822	ASCRP3008822	10249.2	298.235	1.227252e+003	1.227455e+002	1301	26	6.589874e+000	0	0	0	0	0	0	1253.51	1	1	51.4001	24.4333
DATA	754	10	16	0	0	ASCRP3000076	ASCRP3000076	10274.4	298.137	3.601500e+001	4.234777e+000	88	27	7.466145e+000	0	0	0	0	0	0	36.9172	1	1	50.1463	26.8824
DATA	755	10	17	0	0	ASCRP3004985	ASCRP3004985	10299.9	298.5	1.526836e+001	2.695484e+000	68	23	5.874299e+000	0	0	0	0	0	0	15.6954	1	1	56.9804	22.6897
DATA	756	10	18	0	0	ASCRP3009824	ASCRP3009824	10325.3	298.06	2.713433e+002	2.722466e+001	326.5	22	5.513811e+000	0	0	0	0	0	0	279.612	1	1	50.7771	23.5714
DATA	757	10	19	0	0	ASCRP3003043	ASCRP3003043	10350.7	298.5	3.289395e+001	3.964176e+000	85	26.5	8.227905e+000	0	0	0	0	0	0	33.9513	1	1	57.5363	27.9286
DATA	758	10	20	0	0	ASCRP3002822	ASCRP3002822	10376.3	298.5	1.069830e+003	1.070058e+002	1151	26.5	6.359354e+000	0	0	0	0	0	0	1105.51	1	1	57.5363	25.8
DATA	759	10	21	0	0	ASCRP3009308	ASCRP3009308	10401.5	298.5	6.669296e+001	7.025429e+000	119	25	6.661456e+000	0	0	0	0	0	0	68.9597	1	1	57.5363	25
DATA	760	10	22	0	0	ASCRP3010504	ASCRP3010504	10426.8	298.128	2.378105e+002	2.388335e+001	295	26	5.309760e+000	0	0	0	0	0	0	245.93	1	1	49.5074	25.25
DATA	761	10	23	0	0	ASCRP3009552	ASCRP3009552	10452.4	298.573	2.606545e+001	3.416751e+000	77	24	5.603982e+000	0	0	0	0	0	0	26.9431	1	1	57.5363	25.2692
DATA	762	10	24	0	0	ASCRP3000272	ASCRP3000272	10477.6	298.573	1.329129e+004	1.329131e+003	13534.5	27	5.927518e+000	0	0	0	0	0	0	13727.1	1	1	57.5363	26.7241
DATA	763	10	25	0	0	AS_circRNA_control203	AS_circRNA_control203	10503.2	298.657	7.558842e+002	7.562084e+001	829	26	5.791679e+000	0	0	0	0	0	0	779.632	1	1	45.835	25.1081
DATA	764	10	26	0	0	ASCRP3008653	ASCRP3008653	10528.6	298.693	3.654228e+002	3.660952e+001	425	25.5	6.041440e+000	0	0	0	0	0	0	376.248	1	1	47.8731	24.2188
DATA	765	10	27	0	0	ASCRP3004037	ASCRP3004037	10553.5	298.6	9.052316e+000	2.399715e+000	64	23.5	6.405564e+000	0	0	0	0	0	0	9.30099	1	0	48.2044	23.5313
DATA	766	10	28	0	0	ASCRP3004941	ASCRP3004941	10579.3	298.818	2.270068e+000	2.228100e+000	49	25	6.846847e+000	0	0	0	0	0	0	-2.77373	0	0	48.8603	25.5
DATA	767	10	29	0	0	ASCRP3010625	ASCRP3010625	10604.9	298.587	1.793659e+003	1.793799e+002	1924	24	4.710102e+000	0	0	0	0	0	0	1832.9	1	1	48.8603	23.5667
DATA	768	10	30	0	0	ASCRP3012949	ASCRP3012949	10630.3	298.763	2.230730e+001	3.162535e+000	73	23	9.213665e+000	0	0	0	0	0	0	22.7225	1	1	48.8603	24.0345
DATA	769	10	31	0	0	ASCRP3001625	ASCRP3001625	10655.9	298.773	2.292083e+000	2.249826e+000	53	21	4.429339e+000	0	0	0	0	0	0	0.233371	0	0	47.8731	20.7143
DATA	770	10	32	0	1	RC1	RC1	10680.7	298.794	2.300642e+000	2.258108e+000	43	22	6.261117e+000	0	0	0	0	0	0	-7.63515	0	0	46.1809	22.7391
DATA	771	10	33	0	0	Negative015	Negative015	10706.2	298.649	2.310155e+000	2.269510e+000	52.5	25	6.161543e+000	0	0	0	0	0	0	0.974561	0	0	48.5334	24.7308
DATA	772	10	34	0	0	ASCRP3007131	ASCRP3007131	10731.5	299	5.027146e+004	5.027146e+003	50472.5	25.5	9.204197e+000	0	0	0	0	0	0	50412.5	1	1	54.1152	28.2
DATA	773	10	35	0	0	ASCRP3003857	ASCRP3003857	10757.1	298.822	1.238668e+002	1.259616e+001	173	22	4.924384e+000	0	0	0	0	0	0	123.64	1	1	47.5395	22.4118
DATA	774	10	36	0	0	ASCRP3002486	ASCRP3002486	10782.4	298.65	5.513972e+000	2.363844e+000	57	21	8.143598e+000	0	0	0	0	0	0	5.47763	1	0	49.5074	23.5455
DATA	775	10	37	0	0	ASCRP3009969	ASCRP3009969	10807.9	298.923	1.443657e+002	1.462021e+001	190.5	23	5.460890e+000	0	0	0	0	0	0	142.709	1	1	47.8731	22.1081
DATA	776	10	38	0	0	ASCRP3003624	ASCRP3003624	10833.7	298.824	5.117656e+001	5.619845e+000	102	26	5.964867e+000	0	0	0	0	0	0	50.3249	1	1	48.2044	25.0313
DATA	777	10	39	0	0	ASCRP3010143	ASCRP3010143	10858.8	298.904	1.671007e+003	1.671170e+002	1666	25	6.219169e+000	0	0	0	0	0	0	1634.71	1	1	47.8731	23.2963
DATA	778	10	40	0	0	ASCRP3008532	ASCRP3008532	10884.2	299.182	4.626529e+002	4.632477e+001	501	23	5.615987e+000	0	0	0	0	0	0	450.202	1	1	52.9257	22.5938
DATA	779	10	41	0	0	ASCRP3010045	ASCRP3010045	10909.5	299.5	1.042471e+001	2.579336e+000	61	24	6.532246e+000	0	0	0	0	0	0	10.0898	1	0	57.5363	23.7647
DATA	780	10	42	0	0	ASCRP3002810	ASCRP3002810	10934.8	298.947	6.155477e+001	6.597041e+000	110.5	25	6.046238e+000	0	0	0	0	0	0	59.2331	1	1	48.5334	24.0968
DATA	781	10	43	0	0	ASCRP3004729	ASCRP3004729	10960.3	299.09	1.966232e+002	1.980660e+001	237	25	7.239397e+000	0	0	0	0	0	0	188.144	1	1	49.8279	25.1379
DATA	782	10	44	0	0	ASCRP3009092	ASCRP3009092	10985.6	299.024	9.262004e+002	9.265113e+001	926	27	6.206424e+000	0	0	0	0	0	0	881.17	1	1	50.4627	27.6552
DATA	783	10	45	0	0	ASCRP3005142	ASCRP3005142	11011.1	299.5	4.766408e+001	5.342678e+000	97.5	26	6.765446e+000	0	0	0	0	0	0	45.0941	1	1	56.9804	25.2333
DATA	784	10	46	0	0	ASCRP3000005	ASCRP3000005	11036.3	299.177	5.077063e+001	5.627716e+000	100	25.5	6.330409e+000	0	0	0	0	0	0	47.751	1	1	50.1463	24
DATA	785	10	47	0	0	ASCRP3009671	ASCRP3009671	11061.9	299.294	6.588677e+003	6.588723e+002	6220	24	5.992428e+000	0	0	0	0	0	0	6160.99	1	1	51.7088	24.5667
DATA	786	10	48	0	0	ASCRP3000591	ASCRP3000591	11087.1	298.959	6.851344e+001	7.278385e+000	114	25	5.874991e+000	0	0	0	0	0	0	63.69	1	1	46.8651	24.1026
DATA	788	10	50	0	0	ASCRP3004955	ASCRP3004955	11138.1	299.519	1.348144e+002	1.370839e+001	181	23	8.247395e+000	0	0	0	0	0	0	123.926	1	1	50.4627	25.3784
DATA	789	10	51	0	0	ASCRP3001767	ASCRP3001767	11163.5	299.644	6.835554e+001	7.277694e+000	113	23	7.535139e+000	0	0	0	0	0	0	62.4854	1	1	47.8731	24.7241
DATA	790	10	52	0	0	ASCRP3013274	ASCRP3013274	11188.8	299.782	6.447750e+002	6.452640e+001	636	20.5	4.069829e+000	0	0	0	0	0	0	586.201	1	1	49.1849	21.7813
DATA	791	10	53	0	0	ASCRP3004249	ASCRP3004249	11214	299.805	6.743767e+002	6.748494e+001	660.5	22	4.670682e+000	0	0	0	0	0	0	609.802	1	1	51.4001	22.3793
DATA	792	10	54	0	0	ASCRP3002371	ASCRP3002371	11239.7	299.802	3.555379e+002	3.564433e+001	373	24	5.182198e+000	0	0	0	0	0	0	319.758	1	1	49.8279	24.2
DATA	793	10	55	0	0	ASCRP3005508	ASCRP3005508	11265	300	4.104980e+000	2.584737e+000	59.5	22	6.511995e+000	0	0	0	0	0	0	3.67316	1	0	54.9904	23.4643
DATA	794	10	56	0	0	ASCRP3010673	ASCRP3010673	11290.5	299.813	1.937609e+002	1.954517e+001	226.5	20.5	5.799274e+000	0	0	0	0	0	0	172.476	1	1	49.8279	20.5
DATA	795	10	57	0	0	ASCRP3006627	ASCRP3006627	11315.3	300.063	2.625811e+000	2.577266e+000	52.5	26	7.617390e+000	0	0	0	0	0	0	-3.59838	0	0	49.1849	25.1034
DATA	796	10	58	0	0	ASCRP3012445	ASCRP3012445	11341.1	299.814	2.659346e+002	2.671930e+001	289	27	5.889770e+000	0	0	0	0	0	0	234.449	1	1	51.4001	27.2424
DATA	797	10	59	0	0	ASCRP3007790	ASCRP3007790	11366.6	300	1.219475e+001	2.873369e+000	66	22	6.913697e+000	0	0	0	0	0	0	10.703	1	0	48.5334	23.5278
DATA	798	10	60	0	0	ASCRP3009387	ASCRP3009387	11392	299.826	2.662724e+000	2.615131e+000	56	24	6.984358e+000	0	0	0	0	0	0	0.807797	0	0	46.8651	23.8438
DATA	799	10	61	0	0	ASCRP3010831	ASCRP3010831	11417.3	299.933	1.366402e+001	2.958638e+000	67	26	7.077493e+000	0	0	0	0	0	0	11.8899	1	1	49.1849	26.1818
DATA	800	10	62	0	0	ASCRP3008428	ASCRP3008428	11443	299.942	2.684295e+000	2.634668e+000	57	27	6.869439e+000	0	0	0	0	0	0	-0.301931	0	0	46.8651	27.7568
DATA	801	10	63	0	0	ASCRP3012718	ASCRP3012718	11468.1	300.319	2.693451e+000	2.643655e+000	52	26	5.761657e+000	0	0	0	0	0	0	-3.92284	0	0	47.2035	26.4324
DATA	802	10	64	0	0	ASCRP3012144	ASCRP3012144	11493.6	300.278	2.351357e+002	2.366276e+001	262.5	26	5.584228e+000	0	0	0	0	0	0	202.391	1	1	52.3208	26.7059
DATA	803	10	65	0	0	ASCRP3004243	ASCRP3004243	11518.9	299.74	1.241026e+001	2.937454e+000	69	24	6.474063e+000	0	0	0	0	0	0	10.6439	1	0	47.5395	25.5278
DATA	804	10	66	0	0	Negative025	Negative025	11544.3	299.861	2.720272e+000	2.669980e+000	53	21	6.743908e+000	0	0	0	0	0	0	-3.55819	0	0	47.8731	22.1379
DATA	805	10	67	0	0	ASCRP3004433	ASCRP3004433	11569.7	299.855	1.006463e+002	1.041458e+001	141	24.5	5.175206e+000	0	0	0	0	0	0	85.8489	1	1	46.5243	24.1
DATA	806	10	68	0	0	ASCRP3002494	ASCRP3002494	11595.3	300.5	3.229414e+001	4.197971e+000	85.5	26.5	7.829039e+000	0	0	0	0	0	0	27.4942	1	1	57.5363	25.4231
DATA	807	10	69	0	0	A_23_P148798	NM_015984	11620.5	300.5	4.265901e+001	5.041905e+000	93	28	4.966348e+000	0	0	0	0	0	0	36.2454	1	1	57.5363	27.7692
DATA	808	10	70	0	0	ASCRP3001617	ASCRP3001617	11646.1	300.04	2.480217e+002	2.494796e+001	265	27	5.166728e+000	0	0	0	0	0	0	210.297	1	1	46.8651	26.4848
DATA	809	10	71	0	0	ASCRP3011308	ASCRP3011308	11671.2	300.014	1.586103e+001	3.128714e+000	74	25	6.901835e+000	0	0	0	0	0	0	13.4298	1	1	47.8731	26.5926
DATA	810	10	72	0	0	ASCRP3006312	ASCRP3006312	11696.6	300.147	9.536750e+001	9.911436e+000	142	26.5	7.736761e+000	0	0	0	0	0	0	80.6724	1	1	48.8603	26.0667
DATA	811	10	73	0	0	ASCRP3007250	ASCRP3007250	11722.1	300.158	5.105960e+002	5.113101e+001	488	25	8.342130e+000	0	0	0	0	0	0	431.619	1	1	48.2044	26.6552
DATA	812	10	74	0	0	ASCRP3005013	ASCRP3005013	11747.5	300.5	1.273882e+002	1.302212e+001	151.5	26	5.810955e+000	0	0	0	0	0	0	107.676	1	1	57.5363	26.7143
DATA	813	10	75	0	0	ASCRP3008205	ASCRP3008205	11773.1	300.284	6.507819e+002	6.513425e+001	616.5	24	4.509989e+000	0	0	0	0	0	0	550.007	1	1	50.1463	23.5
DATA	814	10	76	0	0	ASCRP3011105	ASCRP3011105	11798.3	300.535	1.366707e+002	1.393126e+001	179	22.5	6.453709e+000	0	0	0	0	0	0	115.576	1	1	46.8651	22.5417
DATA	815	10	77	0	0	ASCRP3011142	ASCRP3011142	11823.5	301	1.385253e+001	3.032118e+000	73	28.5	9.159650e+000	0	0	0	0	0	0	11.7278	1	1	54.1152	27.1875
DATA	816	10	78	0	0	ASCRP3013562	ASCRP3013562	11849.1	300.935	2.744824e+000	2.694079e+000	65	29	8.666804e+000	0	0	0	0	1	0	-0.613189	0	0	54.4085	28.4722
DATA	817	10	79	0	0	ASCRP3004541	ASCRP3004541	11874.7	300.645	3.711490e+002	3.721228e+001	383	25.5	5.737651e+000	0	0	0	0	0	0	315.023	1	1	48.2044	25.5714
DATA	818	10	80	0	0	ASCRP3008582	ASCRP3008582	11899.8	300.776	9.199947e+002	9.203863e+001	832	27	6.757614e+000	0	0	0	0	1	0	782.503	1	1	48.2044	28.5357
DATA	819	10	81	0	0	ASCRP3007919	ASCRP3007919	11925.6	300.96	3.513128e+001	4.417257e+000	93	26	7.390270e+000	0	0	0	0	0	0	29.9591	1	1	49.1849	26.7333
DATA	820	10	82	0	0	ASCRP3003892	ASCRP3003892	11950.8	300.957	2.092004e+001	3.392041e+000	83	27	6.500784e+000	0	0	0	0	0	0	17.8909	1	1	46.8651	27.0184
DATA	821	11	1	0	0	ASCRP3007848	ASCRP3007848	9880.72	304.882	4.615864e+002	4.623102e+001	463	23	5.752731e+000	0	0	0	0	0	0	407.579	1	1	48.8603	23.2937
DATA	822	11	2	0	0	ASCRP3000429	ASCRP3000429	9906.35	304.958	2.245015e+001	3.393324e+000	74	24	4.898979e+000	0	0	0	0	0	0	20.1471	1	1	47.5395	24
DATA	823	11	3	0	0	ASCRP3010806	ASCRP3010806	9931.63	305	6.602592e+002	6.607349e+001	653	25	6.701584e+000	0	0	0	0	0	0	601.457	1	1	48.5334	23.7083
DATA	824	11	4	0	0	AS_circRNA_control206	AS_circRNA_control206	9957.09	305.065	1.973889e+002	1.989305e+001	234	26	6.762388e+000	0	0	0	0	0	0	182.354	1	1	54.4085	26.1667
DATA	825	11	5	1028	1	(+)E1A_r60_n9	E1A_r60_n9	9982.5	305	3.164430e+000	2.459969e+000	57	28	8.698706e+000	0	0	0	0	0	0	2.96201	1	0	54.1152	27.8966
DATA	826	11	6	0	0	ASCRP3002271	ASCRP3002271	10007.9	304.829	2.455295e+000	2.420609e+000	57	26	4.993239e+000	0	0	0	0	0	0	2.15488	0	0	49.8279	25.8919
DATA	827	11	7	0	0	ASCRP3013420	ASCRP3013420	10033	305.672	7.877898e+001	8.230875e+000	131.5	26	6.718940e+000	0	0	0	0	0	0	75.4404	1	1	44.4243	26.7813
DATA	829	11	9	0	0	ASCRP3003473	ASCRP3003473	10084.1	305.065	2.240023e+004	2.240024e+003	21861.5	26	6.695546e+000	0	0	0	0	0	0	21888.8	1	1	54.4085	26.9459
DATA	830	11	10	0	0	AS_circRNA_control203	AS_circRNA_control203	10109.7	304.974	7.581739e+002	7.585277e+001	793	23	5.798236e+000	0	0	0	0	0	0	747.346	1	1	49.1849	24.0333
DATA	831	11	11	0	0	ASCRP3005307	ASCRP3005307	10134.9	305.269	8.583345e+003	8.583376e+002	8549	26	7.317607e+000	0	0	0	0	0	0	8524.96	1	1	49.8279	26.4688
DATA	832	11	12	0	1	ETG04_27747	ETG04_27747	10160.4	305.427	2.379239e+000	2.295546e+000	56	26	6.869329e+000	0	0	0	0	0	0	2.37955	1	0	57.5363	26.0811
DATA	833	11	13	0	0	ASCRP3012047	ASCRP3012047	10185.6	305.427	2.311857e+000	2.269116e+000	52	23	6.251818e+000	0	0	0	0	0	0	-1.03335	0	0	57.5363	23.0909
DATA	834	11	14	0	0	ASCRP3003581	ASCRP3003581	10211.1	305.316	3.889103e+000	2.289770e+000	56	23.5	5.664176e+000	0	0	0	0	0	0	3.93561	1	0	49.8279	23.9118
DATA	835	11	15	0	0	ASCRP3010261	ASCRP3010261	10236.6	305.514	6.175571e+000	2.329189e+000	58.5	26	7.067265e+000	0	0	0	0	0	0	6.27911	1	0	48.2044	25.7097
DATA	836	11	16	0	0	ASCRP3012773	ASCRP3012773	10261.7	305.5	1.712655e+001	2.817105e+000	69	27	5.851496e+000	0	0	0	0	0	0	17.4847	1	1	57.5363	28
DATA	837	11	17	0	0	ASCRP3002523	ASCRP3002523	10287.3	305.4	2.639198e+001	3.454432e+000	80	26.5	6.579087e+000	0	0	0	0	0	0	27.039	1	1	50.7771	24.8929
DATA	838	11	18	0	0	ASCRP3009393	ASCRP3009393	10312.5	305.5	5.690702e+002	5.695041e+001	640	23	4.424176e+000	0	0	0	0	0	0	584.642	1	1	52.9257	23.64
DATA	839	11	19	0	0	ASCRP3001978	ASCRP3001978	10338.1	305.506	1.657157e+002	1.671930e+001	224	24.5	8.556998e+000	0	0	0	0	0	0	170.632	1	1	49.5074	25.5
DATA	840	11	20	0	0	ASCRP3007579	ASCRP3007579	10363.4	305.573	3.090631e+004	3.090631e+003	32667	25.5	6.188607e+000	0	0	0	0	0	0	31875	1	1	57.5363	25.3333
DATA	841	11	21	0	0	ASCRP3013084	ASCRP3013084	10388.6	305.573	4.776383e+004	4.776383e+003	49392	25	8.267959e+000	0	0	0	0	0	0	49314.1	1	1	57.5363	26.3226
DATA	842	11	22	0	0	ASCRP3003313	ASCRP3003313	10414.3	305.639	1.566019e+003	1.566175e+002	1665.5	25	5.430539e+000	0	0	0	0	0	0	1617.75	1	1	48.2044	24.5429
DATA	843	11	23	0	0	ASCRP3003559	ASCRP3003559	10439.5	305.846	1.515698e+002	1.531731e+001	205.5	24	6.132674e+000	0	0	0	0	0	0	156.58	1	1	49.5074	24.9259
DATA	844	11	24	0	0	ASCRP3006775	ASCRP3006775	10465	305.867	1.524941e+001	2.686186e+000	68.5	23.5	3.470110e+000	0	0	0	0	0	0	15.7467	1	1	65	24.2917
DATA	845	11	25	0	0	ASCRP3013070	ASCRP3013070	10490.3	305.533	2.618313e+000	2.228713e+000	55	25	6.086341e+000	0	0	0	0	0	0	2.70136	1	0	47.8731	25.1081
DATA	846	11	26	0	0	ASCRP3006450	ASCRP3006450	10515.8	305.697	1.263423e+002	1.282715e+001	179	26	4.627669e+000	0	0	0	0	0	0	130.174	1	1	48.5334	25.4375
DATA	847	11	27	0	0	ASCRP3012852	ASCRP3012852	10540.9	305.859	5.529752e+001	5.958775e+000	110.5	25	6.660179e+000	0	0	0	0	0	0	56.8762	1	1	46.8651	24.6286
DATA	848	11	28	0	0	ASCRP3012162	ASCRP3012162	10566.7	306	3.091975e+002	3.099970e+001	363	25	7.383358e+000	0	0	0	0	0	0	317.337	1	1	50.4627	25.2258
DATA	849	11	29	0	0	ASCRP3006102	ASCRP3006102	10592	306	1.328183e+002	1.346782e+001	187	21	3.408135e+000	0	0	0	0	0	0	135.975	1	1	54.9904	22.3333
DATA	850	11	30	0	0	ASCRP3002021	ASCRP3002021	10617.3	305.877	6.353353e+001	6.735618e+000	114	23	5.441507e+000	0	0	0	0	0	0	64.8583	1	1	48.5334	22.88
DATA	851	11	31	0	0	ASCRP3005357	ASCRP3005357	10642.7	306.026	1.021432e+002	1.045789e+001	154	19	4.044396e+000	0	0	0	0	1	0	103.943	1	1	49.1849	19.5714
DATA	852	11	32	0	0	ASCRP3007663	ASCRP3007663	10668.3	306.013	3.142708e+001	3.866164e+000	81	20	4.220529e+000	0	0	0	0	0	0	31.8692	1	1	49.1849	20.4211
DATA	853	11	33	1028	1	(+)E1A_r60_a97	E1A_r60_a97	10693.7	305.884	2.302916e+000	2.260458e+000	50	24	7.068074e+000	0	0	0	0	0	0	0.233387	0	0	46.5243	23.4286
DATA	854	11	34	0	0	ASCRP3008405	ASCRP3008405	10718.9	306.065	6.703691e+002	6.707531e+001	726.5	25	6.499774e+000	0	0	0	0	0	0	674.543	1	1	54.4085	25.6
DATA	855	11	35	0	0	ASCRP3004428	ASCRP3004428	10744.4	306	9.343505e+002	9.346284e+001	984	23	8.781474e+000	0	0	0	0	0	0	936.14	1	1	48.5334	26.3429
DATA	856	11	36	0	0	AS_circRNA_control206	AS_circRNA_control206	10769.8	306	1.969179e+002	1.982443e+001	249	23	6.712761e+000	0	0	0	1	0	0	196.411	1	1	46.8651	24.4211
DATA	857	11	37	0	0	ASCRP3003602	ASCRP3003602	10795.3	306.237	2.378445e+001	3.308670e+000	74	22	7.244007e+000	0	0	0	0	0	0	23.613	1	1	49.1849	22.6286
DATA	858	11	38	0	0	ASCRP3004845	ASCRP3004845	10820.6	306.427	3.493227e+001	4.188559e+000	86	24	6.963530e+000	0	0	0	0	0	0	34.5141	1	1	57.5363	24.2571
DATA	859	11	39	0	0	ASCRP3004621	ASCRP3004621	10846	306.455	1.642175e+002	1.658522e+001	211.5	27	6.732942e+000	0	0	0	0	0	0	161.439	1	1	55.8519	25.7586
DATA	860	11	40	0	0	ASCRP3007198	ASCRP3007198	10871.3	306.141	1.432497e+003	1.432687e+002	1430	23	6.128956e+000	0	0	0	0	0	0	1400.88	1	1	49.8279	22.8889
DATA	861	11	41	0	0	Negative018	Negative018	10896.8	306	2.391790e+000	2.347572e+000	51	24	6.494899e+000	0	0	0	0	0	0	-0.257678	0	0	49.1849	24.3939
DATA	862	11	42	0	0	ASCRP3001171	ASCRP3001171	10922.3	306.026	4.643008e+002	4.649004e+001	495	25	5.638909e+000	0	0	0	0	0	0	449.183	1	1	49.1849	24.6216
DATA	863	11	43	0	0	Negative034	Negative034	10947.7	306.289	6.554638e+000	2.462011e+000	57.5	25	7.491070e+000	0	0	0	0	0	0	6.30696	1	0	49.5074	25.871
DATA	864	11	44	0	0	ASCRP3012514	ASCRP3012514	10972.9	306.5	5.680273e+001	6.161071e+000	106	25.5	7.917390e+000	0	0	0	0	0	0	54.3607	1	1	56.9804	27.9333
DATA	865	11	45	0	0	ASCRP3013159	ASCRP3013159	10998.3	306.253	9.075017e+002	9.078190e+001	908	26	6.619720e+000	0	0	0	0	0	0	863.537	1	1	49.1849	25.8
DATA	866	11	46	0	0	ASCRP3005878	ASCRP3005878	11023.6	306.395	2.782856e+001	3.683396e+000	77	26	7.262655e+000	0	0	0	0	0	0	26.3336	1	1	49.5074	25.1154
DATA	867	11	47	0	0	ASCRP3004310	ASCRP3004310	11049.1	306.5	8.756652e+000	2.579899e+000	61	24	8.069190e+000	0	0	0	0	0	0	8.2397	1	0	56.9804	25.3871
DATA	868	11	48	0	0	ASCRP3004840	ASCRP3004840	11074.7	306.394	9.216739e+003	9.216771e+002	8649	25.5	6.289573e+000	0	0	0	0	0	0	8622.94	1	1	53.5237	25.6111
DATA	869	11	49	0	0	ASCRP3012920	ASCRP3012920	11099.9	306.647	2.500368e+000	2.454142e+000	50	22	6.405126e+000	0	0	0	0	0	0	-0.176258	0	0	45.835	22.359
DATA	870	11	50	0	0	ASCRP3011770	ASCRP3011770	11125.7	306.757	7.115933e+002	7.120211e+001	713.5	23	6.812429e+000	0	0	0	0	0	0	658.402	1	1	47.2035	25.0667
DATA	871	11	51	0	0	ASCRP3001837	ASCRP3001837	11150.5	307	4.008169e+001	4.713924e+000	91.5	23	9.271299e+000	0	0	0	0	0	0	36.8898	1	1	65	25.9032
DATA	872	11	52	0	0	ASCRP3001979	ASCRP3001979	11176	306.694	2.339538e+002	2.352807e+001	263	21	3.863504e+000	0	0	0	0	0	0	214.105	1	1	47.5395	21.52
DATA	873	11	53	0	0	ASCRP3007359	ASCRP3007359	11201.5	306.782	3.682364e+002	3.690899e+001	390	23	5.885283e+000	0	0	0	0	0	0	335.194	1	1	49.1849	21.6452
DATA	874	11	54	0	0	ASCRP3009536	ASCRP3009536	11226.8	306.697	5.344003e+002	5.349951e+001	536	22.5	4.478048e+000	0	0	0	0	0	0	483.859	1	1	48.5334	22.8571
DATA	875	11	55	0	0	ASCRP3004477	ASCRP3004477	11252.4	306.905	2.636038e+003	2.636160e+002	2449	22	5.397460e+000	0	0	0	0	0	0	2374.59	1	1	48.8603	22.8485
DATA	876	11	56	0	0	Negative015	Negative015	11277.5	306.73	2.595844e+000	2.549275e+000	55	21	6.123240e+000	0	0	0	0	0	0	0.763043	0	0	43.7019	21.3043
DATA	877	11	57	0	0	ASCRP3003827	ASCRP3003827	11303	307	3.098203e+002	3.108762e+001	329	21.5	7.523604e+000	0	0	0	0	0	0	276.351	1	1	54.9904	23.2692
DATA	878	11	58	0	0	ASCRP3000078	ASCRP3000078	11328.5	307	1.403902e+002	1.427272e+001	180	25.5	7.903080e+000	0	0	0	0	0	0	124.628	1	1	54.1152	25.1563
DATA	879	11	59	0	0	ASCRP3003434	ASCRP3003434	11353.9	306.909	7.338164e+001	7.779919e+000	119	25	7.137270e+000	0	0	0	0	0	0	64.8404	1	1	47.8731	25.1795
DATA	880	11	60	0	0	ASCRP3012374	ASCRP3012374	11379.7	306.987	6.141780e+001	6.667762e+000	110.5	21	4.599350e+000	0	0	0	0	0	0	54.0306	1	1	49.1849	21.4667
DATA	881	11	61	0	0	ASCRP3012175	ASCRP3012175	11404.8	306.877	2.690839e+002	2.703435e+001	301	26	7.689148e+000	0	0	0	0	0	0	235.72	1	1	47.5395	25.2941
DATA	882	11	62	0	0	ASCRP3002031	ASCRP3002031	11430.1	307	1.657571e+002	1.678101e+001	202	26	6.821614e+000	0	0	0	0	0	0	144.641	1	1	47.2035	25.6923
DATA	883	11	63	0	0	ASCRP3009154	ASCRP3009154	11455.4	307.093	5.397427e+001	6.002564e+000	104	27	6.608792e+000	0	0	0	0	0	0	46.9251	1	1	48.8603	27.6364
DATA	884	11	64	0	0	ASCRP3007463	ASCRP3007463	11480.8	307.237	1.895705e+002	1.913937e+001	220	25	5.222671e+000	0	0	0	0	0	0	164.249	1	1	49.1849	25.2353
DATA	885	11	65	0	0	ASCRP3006388	ASCRP3006388	11506.3	307.346	8.899917e+001	9.284357e+000	130.5	23	7.029812e+000	0	0	0	0	0	0	76.8636	1	1	50.7771	25.1944
DATA	886	11	66	0	0	ASCRP3001444	ASCRP3001444	11531.9	307.238	6.057384e+001	6.612579e+000	107	22	6.610941e+000	0	0	0	0	0	0	52.1521	1	1	50.4627	23.2727
DATA	887	11	67	0	0	Negative044	Negative044	11557.1	307.5	2.709048e+000	2.662747e+000	58	22	5.860566e+000	0	0	0	0	0	0	1.21849	0	0	56.9804	22.2903
DATA	889	11	69	0	0	CUST_17_PI418767722	NM_003753	11607.9	307.286	2.030926e+003	2.031101e+002	1734	27	7.494408e+000	0	0	0	0	0	0	1735.84	1	1	52.0157	26.3846
DATA	890	11	70	0	0	ASCRP3005121	ASCRP3005121	11633.4	307.295	2.043806e+002	2.061258e+001	233	28	6.031935e+000	0	0	0	0	0	0	174.362	1	1	50.4627	27.7931
DATA	891	11	71	0	0	ASCRP3006753	ASCRP3006753	11658.8	307.595	3.511330e+001	4.417297e+000	89	25	5.755231e+000	0	0	0	0	0	0	29.9167	1	1	50.4627	25.3714
DATA	892	11	72	0	0	ASCRP3004032	ASCRP3004032	11683.8	307.551	1.162518e+002	1.193086e+001	159	24	8.229998e+000	0	0	0	0	0	0	98.9266	1	1	50.1463	25.4063
DATA	893	11	73	0	0	ASCRP3005586	ASCRP3005586	11709.5	307.835	6.615418e+001	7.139606e+000	113	26	7.392728e+000	0	0	0	0	0	0	56.2575	1	1	51.4001	25.037
DATA	894	11	74	0	0	ASCRP3009675	ASCRP3009675	11734.7	307.351	7.517434e+001	7.983391e+000	125.5	26	6.695770e+000	0	0	0	0	0	0	63.8729	1	1	49.8279	27.1667
DATA	895	11	75	0	0	ASCRP3007066	ASCRP3007066	11760.3	307.781	5.354924e+002	5.361662e+001	511.5	24	5.590060e+000	0	0	0	0	0	0	455.059	1	1	48.2044	25.0345
DATA	896	11	76	0	0	ASCRP3002100	ASCRP3002100	11785.6	307.825	3.104622e+002	3.116223e+001	330	23.5	4.194195e+000	0	0	0	0	0	0	263.893	1	1	49.5074	23.0357
DATA	897	11	77	0	0	ASCRP3003633	ASCRP3003633	11810.9	307.935	7.644376e+001	8.102095e+000	127	28	7.980361e+000	0	0	0	0	0	0	65.0202	1	1	54.4085	26.3846
DATA	898	11	78	0	0	ASCRP3002549	ASCRP3002549	11836.5	308	3.526117e+004	3.526118e+003	30292	32	8.467179e+000	0	0	0	0	1	0	30022.6	1	1	54.1152	30.2857
DATA	899	11	79	0	0	ASCRP3008003	ASCRP3008003	11861.6	308	3.085015e+003	3.085131e+002	2666.5	24	8.525474e+000	0	0	0	0	0	0	2630.24	1	1	46.5243	25.6061
DATA	900	11	80	0	0	ASCRP3005623	ASCRP3005623	11887.3	307.716	6.231586e+002	6.237320e+001	579	25	4.380694e+000	0	0	0	0	0	0	532.139	1	1	47.5395	25.0952
DATA	901	11	81	0	0	ASCRP3006946	ASCRP3006946	11912.5	307.873	4.337562e+002	4.345759e+001	433.5	27	5.622571e+000	0	0	0	0	0	0	371.243	1	1	47.8731	26.4483
DATA	902	11	82	0	0	ASCRP3001855	ASCRP3001855	11938.1	307.806	3.415430e+002	3.425781e+001	355	26	6.015308e+000	0	0	0	0	0	0	293.071	1	1	46.8651	27.0455
DATA	903	12	1	0	0	ASCRP3003755	ASCRP3003755	9893.35	312.165	1.450662e+003	1.450891e+002	1322	25	6.698348e+000	0	0	0	0	0	0	1284.54	1	1	50.1463	24.4865
DATA	904	12	2	0	0	ASCRP3011302	ASCRP3011302	9919	312.545	9.519560e+000	2.711289e+000	62	26	7.582875e+000	0	0	0	0	0	0	8.56264	1	0	55.8519	26.2
DATA	905	12	3	1028	1	(+)E1A_r60_n11	E1A_r60_n11	9944.5	312.5	6.504093e+000	2.584415e+000	59.5	28	7.970543e+000	0	0	0	0	1	0	5.93786	1	0	57.5363	28.6207
DATA	906	12	4	0	0	ASCRP3000945	ASCRP3000945	9969.58	312.573	2.116610e+001	3.250976e+000	72.5	25	7.696338e+000	0	0	0	0	0	0	19.5872	1	1	65	27.1852
DATA	907	12	5	1028	1	(+)E1A_r60_a107	E1A_r60_a107	9995.42	312.573	2.481485e+000	2.435608e+000	53	25	7.200373e+000	0	0	0	0	0	0	-0.475463	0	0	65	25.4857
DATA	908	12	6	0	0	ASCRP3006718	ASCRP3006718	10020.2	312.043	8.570999e+000	2.554863e+000	61	25	6.408081e+000	0	0	0	0	0	0	8.13183	1	0	46.8651	25.0313
DATA	909	12	7	0	0	ASCRP3003824	ASCRP3003824	10045.9	312.267	3.592562e+002	3.600441e+001	394	26	5.805307e+000	0	0	0	0	0	0	344.601	1	1	52.3208	25.1111
DATA	910	12	8	0	0	ASCRP3000184	ASCRP3000184	10071.4	312.535	7.678979e+001	8.032549e+000	126	24	6.853369e+000	0	0	0	0	0	0	74.3968	1	1	47.2035	25.7407
DATA	911	12	9	0	0	ASCRP3009348	ASCRP3009348	10096.8	312.468	8.319927e+001	8.641455e+000	133	23	7.490925e+000	0	0	0	0	0	0	81.3535	1	1	48.5334	25.037
DATA	912	12	10	0	0	ASCRP3008468	ASCRP3008468	10122.4	312.931	6.502264e+001	6.902447e+000	117.5	23	8.178278e+000	0	0	0	0	0	0	64.1068	1	1	53.8203	25.7931
DATA	913	12	11	0	0	ASCRP3002260	ASCRP3002260	10147.5	313	1.903843e+004	1.903844e+003	18701	27.5	5.167435e+000	0	0	0	0	0	0	18911.3	1	1	54.1152	27.4643
DATA	914	12	12	0	0	ASCRP3009281	ASCRP3009281	10172.8	312.716	3.825413e+002	3.832219e+001	435	23	6.935676e+000	0	0	0	0	0	0	382.63	1	1	47.8731	24.2973
DATA	915	12	13	0	0	ASCRP3010544	ASCRP3010544	10198.4	312.935	2.311962e+000	2.279094e+000	52.5	22	5.297584e+000	0	0	0	0	0	0	2.13261	0	0	49.1849	22.2424
DATA	916	12	14	0	0	ASCRP3009133	ASCRP3009133	10223.7	312.611	1.843342e+001	2.913980e+000	73	26	7.014971e+000	0	0	0	0	0	0	18.651	1	1	47.5395	25.9211
DATA	917	12	15	0	0	ASCRP3003639	ASCRP3003639	10249.4	313.069	1.310826e+002	1.329938e+001	189.5	26	6.283883e+000	0	0	0	0	0	0	133.234	1	1	53.8203	24.2222
DATA	918	12	16	0	0	ASCRP3005576	ASCRP3005576	10274.5	313	1.443496e+002	1.460737e+001	197	25.5	7.290444e+000	0	0	0	0	0	0	147.303	1	1	54.1152	25.4333
DATA	919	12	17	0	0	ASCRP3006082	ASCRP3006082	10299.8	313	1.189768e+002	1.210491e+001	175	23	5.359679e+000	0	0	0	0	0	0	121.818	1	1	49.1849	23.6154
DATA	920	12	18	0	0	ASCRP3013443	ASCRP3013443	10325.3	312.901	1.235515e+002	1.255373e+001	180	24	5.275925e+000	0	0	0	0	0	0	126.853	1	1	49.5074	24.3462
DATA	921	12	19	0	0	ASCRP3008771	ASCRP3008771	10350.3	312.612	9.363920e+000	2.408696e+000	64	23	6.696996e+000	0	0	0	0	0	0	9.63502	1	0	46.1809	23.2759
DATA	922	12	20	0	0	ASCRP3006202	ASCRP3006202	10376.4	313.069	1.206625e+002	1.226802e+001	174.5	25	8.428196e+000	0	0	0	0	0	0	124.345	1	1	53.8203	25.9655
DATA	923	12	21	0	0	ASCRP3001872	ASCRP3001872	10401.1	312.802	1.456931e+002	1.473651e+001	200	26	6.578645e+000	0	0	0	0	0	0	150.296	1	1	49.8279	26.75
DATA	924	12	22	1028	1	(+)E1A_r60_a107	E1A_r60_a107	10426.9	313.5	3.865952e+000	2.246151e+000	57	26	5.972720e+000	0	0	0	0	0	0	3.98974	1	0	56.9804	25.9375
DATA	925	12	23	0	0	ASCRP3013088	ASCRP3013088	10452.6	313.188	2.320603e+003	2.320708e+002	2460.5	27	7.663333e+000	0	0	0	0	0	0	2395.03	1	1	54.4085	26.68
DATA	926	12	24	0	0	ASCRP3002695	ASCRP3002695	10477.8	313.026	1.134887e+002	1.156272e+001	169.5	25	5.203731e+000	0	0	0	0	0	0	117.076	1	1	49.1849	25.6897
DATA	927	12	25	0	0	ASCRP3010781	ASCRP3010781	10503.1	313.304	2.621138e+001	3.432077e+000	78	25	4.967104e+000	0	0	0	0	0	0	27.0147	1	1	49.8279	24.7632
DATA	928	12	26	0	0	ASCRP3002753	ASCRP3002753	10528	313.175	2.260252e+000	2.218467e+000	52.5	24	5.442537e+000	0	0	0	0	0	0	0.024262	0	0	49.8279	24.0606
DATA	929	12	27	0	0	CUST_12_PI418767722	NM_001861	10554	312.84	1.345224e+001	2.597858e+000	66	22	8.734939e+000	0	0	0	0	0	0	13.8217	1	1	47.5395	24.2286
DATA	930	12	28	0	0	ASCRP3008211	ASCRP3008211	10579.4	313.385	3.754424e+003	3.754490e+002	3754	24	6.952697e+000	0	0	0	0	0	0	3849.33	1	1	53.5237	24.56
DATA	931	12	29	0	0	ASCRP3007564	ASCRP3007564	10604.7	313.013	9.040540e+000	2.408821e+000	58	22.5	4.801820e+000	0	0	0	0	0	0	9.24602	1	0	49.1849	22.3333
DATA	932	12	30	0	0	Negative055	Negative055	10630.3	313.187	2.756375e+000	2.256007e+000	52	23	5.916080e+000	0	0	0	0	0	0	2.811	1	0	49.1849	23.3333
DATA	933	12	31	0	0	ASCRP3000660	ASCRP3000660	10655.4	313.295	1.353714e+002	1.372221e+001	186	20	4.963869e+000	0	0	0	0	0	0	137.626	1	1	50.4627	20.16
DATA	934	12	32	0	0	ASCRP3004548	ASCRP3004548	10680.5	313.316	4.196989e+001	4.763825e+000	91	22.5	5.133078e+000	0	0	0	0	0	0	42.5239	1	1	50.4627	22.5909
DATA	935	12	33	0	0	ASCRP3002011	ASCRP3002011	10706.3	313.577	1.409894e+001	2.665560e+000	65	22	6.062646e+000	0	0	0	0	0	0	14.2318	1	1	47.2035	22.4545
DATA	936	12	34	0	0	ASCRP3011875	ASCRP3011875	10731.7	313.441	4.153550e+001	4.733956e+000	93	26	7.384524e+000	0	0	0	0	0	0	41.7601	1	1	45.835	25.8824
DATA	937	12	35	0	0	ASCRP3002018	ASCRP3002018	10757.1	313.935	4.928326e+002	4.933600e+001	550	21	4.684679e+000	0	0	0	0	0	0	493.464	1	1	54.4085	21.2286
DATA	938	12	36	0	0	ASCRP3009643	ASCRP3009643	10782.3	313.887	6.352457e+002	6.356585e+001	662	22.5	6.810721e+000	0	0	0	0	0	0	633.277	1	1	49.1849	23.9118
DATA	939	12	37	0	0	ASCRP3006276	ASCRP3006276	10807.8	313.943	9.345882e+000	2.483721e+000	60	23.5	6.321731e+000	0	0	0	0	0	0	9.27401	1	0	46.8651	23.0833
DATA	940	12	38	0	0	ASCRP3006559	ASCRP3006559	10833.4	313.693	1.166274e+004	1.166276e+003	11528.5	27	7.686151e+000	0	0	0	0	0	0	11516.8	1	1	47.8731	26.3333
DATA	941	12	39	0	0	ASCRP3012100	ASCRP3012100	10858.6	313.792	2.098672e+002	2.111497e+001	260	26	6.202766e+000	0	0	0	0	0	0	206.234	1	1	49.1849	24.7391
DATA	942	12	40	0	0	ASCRP3006922	ASCRP3006922	10884	314	5.276790e+001	5.770493e+000	102	25	6.513675e+000	0	0	0	0	0	0	51.5949	1	1	54.9904	24.1935
DATA	943	12	41	0	0	ASCRP3013250	ASCRP3013250	10909.1	313.637	2.086549e+001	3.140899e+000	71	25	6.598957e+000	0	0	0	0	0	0	20.295	1	1	48.8603	24.7097
DATA	944	12	42	0	0	ASCRP3005521	ASCRP3005521	10934.7	313.676	2.574004e+001	3.492282e+000	76	23	6.647922e+000	0	0	0	0	0	0	24.9034	1	1	47.5395	23.6
DATA	945	12	43	0	0	ASCRP3003146	ASCRP3003146	10960.4	314.069	2.748374e+001	3.630893e+000	80	26	6.045134e+000	0	0	0	0	0	0	26.45	1	1	65	26.6071
DATA	946	12	44	0	0	ASCRP3005950	ASCRP3005950	10985.5	314	4.660631e+004	4.660632e+003	44935.5	26	6.571509e+000	0	0	0	0	0	0	44612	1	1	54.1152	26.5517
DATA	947	12	45	0	0	ASCRP3002895	ASCRP3002895	11011.2	313.806	1.081140e+002	1.107437e+001	155.5	27	6.334284e+000	0	0	0	0	0	0	102.907	1	1	47.5395	26.1379
DATA	949	12	47	0	0	ASCRP3004321	ASCRP3004321	11061.7	313.6	3.928887e+002	3.936368e+001	422.5	27	8.688869e+000	0	0	0	0	0	0	369.854	1	1	46.5243	28.2632
DATA	950	12	48	0	0	ASCRP3006982	ASCRP3006982	11087.1	314.241	7.833250e+001	8.203987e+000	124	24	5.723852e+000	0	0	0	0	0	0	73.357	1	1	51.4001	24.0256
DATA	951	12	49	0	0	A_23_P122216	NM_002317	11112.5	313.845	5.852593e+001	6.345570e+000	106.5	23	5.295954e+000	0	0	0	0	0	0	54.4986	1	1	47.8731	22.4333
DATA	952	12	50	0	0	ASCRP3011083	ASCRP3011083	11138	314.455	2.069782e+004	2.069783e+003	19177	25	7.402988e+000	0	0	0	0	0	0	19174	1	1	55.8519	27.7143
DATA	953	12	51	0	0	ASCRP3002739	ASCRP3002739	11163.5	313.947	2.878899e+001	3.799142e+000	78	23	5.957375e+000	0	0	0	0	0	0	26.5185	1	1	48.8603	24.9032
DATA	954	12	52	0	0	ASCRP3005812	ASCRP3005812	11189	313.973	2.015742e+002	2.031090e+001	236	23	7.424024e+000	0	0	0	0	0	0	184.69	1	1	46.8651	22.129
DATA	955	12	53	0	0	ASCRP3011222	ASCRP3011222	11214.2	314.078	1.964572e+001	3.183553e+000	70	23	6.026608e+000	0	0	0	0	0	0	17.9078	1	1	49.5074	23
DATA	956	12	54	0	1	RC3	RC3	11239.5	314.5	2.564739e+000	2.517323e+000	47	24	5.384479e+000	0	0	0	0	0	0	-6.85365	0	0	57.5363	24.2759
DATA	957	12	55	0	0	ASCRP3007224	ASCRP3007224	11265.1	314.051	2.772303e+002	2.783830e+001	300.5	22	5.850099e+000	0	0	0	0	0	0	250.147	1	1	49.1849	23.0968
DATA	958	12	56	0	0	ASCRP3005278	ASCRP3005278	11290.5	314.012	1.474290e+002	1.496065e+001	187	20	5.339465e+000	0	0	0	0	1	0	132.373	1	1	50.4627	19.6522
DATA	959	12	57	0	0	ASCRP3006349	ASCRP3006349	11315.6	314.573	2.770110e+004	2.770111e+003	24648	26.5	8.655289e+000	0	0	0	0	0	0	24764.4	1	1	57.5363	26.3929
DATA	960	12	58	0	0	Negative034	Negative034	11341.4	314.573	3.112832e+000	2.585006e+000	58	26	7.745750e+000	0	0	0	0	0	0	2.7699	1	0	57.5363	25.9429
DATA	961	12	59	0	0	ASCRP3010820	ASCRP3010820	11366.8	314.63	2.625983e+000	2.587094e+000	55	22	5.150008e+000	0	0	0	0	0	0	1.97879	0	0	49.1849	23.4516
DATA	962	12	60	0	0	ASCRP3012647	ASCRP3012647	11391.8	314.747	2.770538e+001	3.791229e+000	81.5	25	6.668375e+000	0	0	0	0	0	0	24.4458	1	1	48.2044	24.6571
DATA	963	12	61	0	0	ASCRP3006651	ASCRP3006651	11417.6	314.908	1.868424e+001	3.200310e+000	71	24.5	6.779504e+000	0	0	0	0	0	0	16.4206	1	1	49.1849	24.0882
DATA	964	12	62	0	0	ASCRP3009586	ASCRP3009586	11442.9	314.789	1.655806e+002	1.676224e+001	203.5	26	6.159777e+000	0	0	0	0	0	0	144.96	1	1	47.2035	27.3333
DATA	965	12	63	0	0	ASCRP3009076	ASCRP3009076	11468.7	314.886	1.391156e+002	1.415569e+001	175.5	25.5	6.615018e+000	0	0	0	0	0	0	121.355	1	1	49.1849	25.6176
DATA	966	12	64	0	0	ASCRP3001513	ASCRP3001513	11493.5	315	2.675466e+000	2.626003e+000	57.5	25	8.231413e+000	0	0	0	0	0	0	-0.892075	0	0	54.1152	27.4483
DATA	967	12	65	0	0	ASCRP3004933	ASCRP3004933	11519.2	314.958	2.683929e+000	2.635535e+000	58	23.5	7.598820e+000	0	0	0	0	0	0	0.696844	0	0	46.8651	25.5278
DATA	968	12	66	0	0	ASCRP3002567	ASCRP3002567	11544.4	314.676	1.008145e+003	1.008491e+002	930	21	4.156120e+000	0	0	0	0	0	0	871.266	1	1	48.2044	20.24
DATA	969	12	67	0	0	ASCRP3011424	ASCRP3011424	11569.9	314.773	3.349210e+001	4.270069e+000	86	24	4.386448e+000	0	0	0	0	0	0	28.8726	1	1	47.8731	24.2813
DATA	970	12	68	0	0	ASCRP3005844	ASCRP3005844	11595.4	314.782	1.415870e+003	1.416119e+002	1266	27	6.050282e+000	0	0	0	0	0	0	1217.82	1	1	49.5074	25.0345
DATA	971	12	69	0	0	ASCRP3012734	ASCRP3012734	11620.7	314.88	9.756385e+001	1.011247e+001	143	27	5.701417e+000	0	0	0	0	0	0	83.7574	1	1	48.8603	26.8846
DATA	972	12	70	0	0	ASCRP3012347	ASCRP3012347	11646.1	314.814	2.084565e+002	2.101524e+001	236	28	6.435753e+000	0	0	0	0	0	0	178.651	1	1	51.4001	27.4324
DATA	973	12	71	0	0	ASCRP3002940	ASCRP3002940	11671.4	315	1.368380e+003	1.368640e+002	1237.5	25.5	6.909481e+000	0	0	0	0	0	0	1171.3	1	1	49.8279	25.4688
DATA	974	12	72	0	0	ASCRP3007316	ASCRP3007316	11697	315.014	2.047630e+001	3.365110e+000	78	26	8.042375e+000	0	0	0	0	0	0	17.5093	1	1	46.8651	25.5862
DATA	975	12	73	0	0	Negative034	Negative034	11721.9	314.797	7.642063e+000	2.779746e+000	65.5	25.5	5.092293e+000	0	0	0	0	0	0	6.52933	1	0	47.5395	25.0625
DATA	976	12	74	0	0	ASCRP3001148	ASCRP3001148	11747.4	314.903	1.203521e+001	2.931775e+000	72	25.5	4.621414e+000	0	0	0	0	0	0	10.28	1	0	48.5334	24.7667
DATA	977	12	75	0	0	A_23_P23303	NM_003686	11772.7	315.5	1.170596e+001	2.917358e+000	72	25	5.012300e+000	0	0	0	0	0	0	10.0031	1	0	57.5363	24.1379
DATA	978	12	76	0	0	ASCRP3007578	ASCRP3007578	11798.4	314.754	2.578571e+003	2.578710e+002	2234	24	5.184349e+000	0	0	0	0	0	0	2203.17	1	1	45.4864	24.1739
DATA	979	12	77	0	0	ASCRP3007443	ASCRP3007443	11823.7	315.038	2.482009e+002	2.496329e+001	275	31	8.558621e+000	0	0	0	0	1	0	212.268	1	1	49.5074	30.2
DATA	980	12	78	0	0	ASCRP3013128	ASCRP3013128	11849.1	315.5	1.716580e+001	3.170956e+000	78	24	9.554356e+000	0	0	0	0	0	0	14.7021	1	1	56.9804	26
DATA	981	12	79	0	0	ASCRP3006037	ASCRP3006037	11874.7	314.843	7.545050e+000	2.768048e+000	70	22	3.762660e+000	0	0	0	0	0	0	6.4692	1	0	46.8651	22.375
DATA	982	12	80	0	0	ASCRP3010523	ASCRP3010523	11899.9	315.078	6.900852e+000	2.745854e+000	68.5	27	4.925080e+000	0	0	0	0	0	0	5.92912	1	0	48.8603	26.1111
DATA	983	12	81	0	0	ASCRP3006741	ASCRP3006741	11925.3	315.184	1.907221e+003	1.907405e+002	1700	26	6.283429e+000	0	0	0	0	0	0	1642.62	1	1	49.5074	26.4074
DATA	984	12	82	0	0	ASCRP3001619	ASCRP3001619	11950.6	315.237	1.942149e+002	1.960064e+001	231	27	6.752987e+000	0	0	0	0	0	0	167.735	1	1	49.1849	26.7339
DATA	985	13	1	0	0	ASCRP3009477	ASCRP3009477	9880.89	319.5	1.092823e+002	1.123648e+001	148	22	6.076234e+000	0	0	0	0	0	0	95.468	1	1	56.9804	22.606
DATA	986	13	2	0	0	ASCRP3005805	ASCRP3005805	9906.42	319.573	2.116795e+001	3.330313e+000	72	23	5.636240e+000	0	0	0	0	0	0	18.8005	1	1	57.5363	24.2857
DATA	987	13	3	0	0	A_23_P215720	NM_000492	9931.52	319.488	3.190104e+001	4.072717e+000	82.5	25	7.025990e+000	0	0	0	0	0	0	28.7716	1	1	50.4627	25.6897
DATA	988	13	4	0	0	ASCRP3009639	ASCRP3009639	9956.48	318.365	3.579485e+003	3.579571e+002	3232	25	7.519892e+000	0	0	0	0	0	0	3276.98	1	1	43.7019	26.5854
DATA	989	13	5	0	0	ASCRP3010723	ASCRP3010723	9982.5	319.5	9.564022e+003	9.564053e+002	8617.5	24	7.114060e+000	0	0	0	0	0	0	8871.12	1	1	52.9257	25.1212
DATA	990	13	6	0	0	ASCRP3013168	ASCRP3013168	10007.9	319.814	1.697788e+003	1.697962e+002	1640	26	6.136617e+000	0	0	0	0	0	0	1594.38	1	1	51.4001	24.5161
DATA	991	13	7	0	0	ASCRP3003376	ASCRP3003376	10033.2	319.688	1.024428e+002	1.052245e+001	149	26	5.670565e+000	0	0	0	0	0	0	97.329	1	1	48.8603	25.303
DATA	992	13	8	0	0	ASCRP3010669	ASCRP3010669	10058.6	319.902	1.168015e+002	1.191979e+001	162.5	22	6.170604e+000	0	0	0	0	0	0	112.151	1	1	49.8279	23.1724
DATA	993	13	9	0	0	ASCRP3010135	ASCRP3010135	10083.9	320.014	3.565372e+001	4.272963e+000	88	24	7.263683e+000	0	0	0	0	0	0	34.57	1	1	46.8651	24.7586
DATA	994	13	10	0	0	ASCRP3012389	ASCRP3012389	10109.3	319.785	1.779576e+001	2.934747e+000	70	21	7.478398e+000	0	0	0	0	0	0	17.4133	1	1	45.4864	23.2667
DATA	995	13	11	0	0	ASCRP3005653	ASCRP3005653	10134.9	319.88	9.185075e+003	9.185104e+002	9030.5	25.5	5.653463e+000	0	0	0	0	0	0	9061.87	1	1	47.5395	25.5357
DATA	996	13	12	0	0	ASCRP3009506	ASCRP3009506	10160.1	319.868	2.340859e+000	2.300448e+000	54	24	5.634200e+000	0	0	0	0	0	0	1.14091	0	0	47.8731	24.7941
DATA	997	13	13	0	0	ASCRP3013350	ASCRP3013350	10185.4	319.974	3.677700e+001	4.328414e+000	88	25	7.021209e+000	0	0	0	0	0	0	36.7932	1	1	49.1849	24.1563
DATA	998	13	14	0	0	ASCRP3008091	ASCRP3008091	10211	320	3.246414e+001	3.960719e+000	85	25	5.929409e+000	0	0	0	0	0	0	32.6722	1	1	54.9904	25.6316
DATA	999	13	15	0	0	ASCRP3011151	ASCRP3011151	10236.5	320	6.008391e+001	6.418356e+000	114	26	7.004607e+000	0	0	0	0	0	0	60.7859	1	1	54.1152	24.2581
DATA	1000	13	16	0	0	ASCRP3005391	ASCRP3005391	10261.6	320.069	1.855878e+004	1.855880e+003	19618	26	8.048652e+000	0	0	0	0	0	0	18859.4	1	1	53.8203	25.2083
DATA	1001	13	17	0	0	ASCRP3000839	ASCRP3000839	10287.2	320	7.953572e+001	8.262520e+000	132	25	6.669871e+000	0	0	0	0	0	0	81.1417	1	1	49.1849	25.7778
DATA	1002	13	18	0	0	ASCRP3011404	ASCRP3011404	10312.6	319.792	5.318452e+001	5.767412e+000	109	24.5	5.166411e+000	0	0	0	0	0	0	54.437	1	1	49.1849	25.1071
DATA	1003	13	19	0	0	AS_circRNA_control202	AS_circRNA_control202	10337.9	320.065	3.949400e+002	3.955664e+001	459	21	5.806611e+000	0	0	0	0	0	0	405.276	1	1	48.2044	22.3438
DATA	1004	13	20	0	0	ASCRP3003501	ASCRP3003501	10363.4	320.213	3.126441e+002	3.134318e+001	372	24.5	7.402866e+000	0	0	0	0	0	0	321.475	1	1	52.0157	24.6875
DATA	1005	13	21	0	0	ASCRP3001218	ASCRP3001218	10388.7	320.506	3.003905e+001	3.733774e+000	80	25	7.915596e+000	0	0	0	0	0	0	30.9319	1	1	50.4627	26.64
DATA	1006	13	22	0	0	ASCRP3005130	ASCRP3005130	10414.4	320.427	5.111597e+001	6.542988e+000	92	26	7.077493e+000	0	0	0	0	0	0	52.6873	1	1	57.5363	26.8182
DATA	1007	13	23	0	0	ASCRP3003153	ASCRP3003153	10439.5	320.26	4.026451e+002	4.032535e+001	464	22	6.215045e+000	0	0	0	0	0	0	415.216	1	1	49.5074	23.6296
DATA	1008	13	24	0	0	ASCRP3009439	ASCRP3009439	10465	320.455	3.564811e+001	4.196641e+000	89.5	25	5.934126e+000	0	0	0	0	0	0	36.7589	1	1	55.8519	26.5769
DATA	1009	13	25	0	0	ASCRP3000041	ASCRP3000041	10490.4	320.53	1.040265e+002	1.063598e+001	162	24	6.059384e+000	0	0	0	0	0	0	107.214	1	1	51.4001	25.129
DATA	1010	13	26	0	0	ASCRP3006250	ASCRP3006250	10515.8	320.286	2.068615e+002	2.080468e+001	269	24	5.103446e+000	0	0	0	0	0	0	213.002	1	1	51.4001	24.6129
DATA	1011	13	27	0	0	ASCRP3001693	ASCRP3001693	10541	320.409	1.836476e+001	2.881664e+000	73	23.5	5.973277e+000	0	0	0	0	0	0	18.8843	1	1	45.4864	24.6765
DATA	1012	13	28	0	0	ASCRP3001240	ASCRP3001240	10566.6	320.573	1.334406e+002	1.352822e+001	190.5	22	7.985067e+000	0	0	0	0	0	0	136.973	1	1	57.5363	23.8065
DATA	1013	13	29	0	0	ASCRP3000804	ASCRP3000804	10592	320.545	8.701114e+001	8.982164e+000	140.5	24	6.707402e+000	0	0	0	0	0	0	89.1248	1	1	55.8519	25.4516
DATA	1014	13	30	0	0	ASCRP3004177	ASCRP3004177	10617.4	320.532	4.092366e+001	4.662845e+000	95.5	21	4.455998e+000	0	0	0	0	0	0	41.8137	1	1	50.4627	21.4516
DATA	1015	13	31	0	0	ASCRP3004261	ASCRP3004261	10642.7	320.654	6.556910e+001	6.929334e+000	115	23	7.079882e+000	0	0	0	0	0	0	66.8086	1	1	51.0895	24.5161
DATA	1016	13	32	0	0	ASCRP3008747	ASCRP3008747	10668.3	320.569	4.782531e+001	5.284587e+000	100	21	7.081816e+000	0	0	0	0	0	0	48.5765	1	1	47.5395	22.3214
DATA	1017	13	33	0	0	ASCRP3006795	ASCRP3006795	10693.7	320.829	1.647532e+002	1.662903e+001	218.5	23	4.975942e+000	0	0	0	0	0	0	166.776	1	1	48.8603	23.52
DATA	1018	13	34	0	0	ASCRP3004638	ASCRP3004638	10718.9	320.935	1.973124e+001	3.003131e+000	73	24	6.406074e+000	0	0	0	0	0	0	19.9013	1	1	65	23.7436
DATA	1019	13	35	0	0	ASCRP3005979	ASCRP3005979	10744.5	321	5.116366e+001	5.598504e+000	102.5	25	5.479181e+000	0	0	0	0	0	0	51.402	1	1	65	24.25
DATA	1020	13	36	0	0	ASCRP3003937	ASCRP3003937	10769.9	320.803	2.976528e+003	2.976615e+002	3043	25	6.451450e+000	0	0	0	0	0	0	2977.94	1	1	46.8651	23.9394
DATA	1021	13	37	0	0	Negative003	Negative003	10795.4	320.931	2.335516e+000	2.292338e+000	49	24	6.767654e+000	0	0	0	0	0	0	-1.33162	0	0	53.8203	24.6364
DATA	1022	13	38	0	0	ASCRP3003947	ASCRP3003947	10820.8	320.974	1.065284e+002	1.089889e+001	158	22.5	7.279292e+000	0	0	0	0	0	0	105.637	1	1	49.1849	22.8929
DATA	1023	13	39	0	0	ASCRP3012449	ASCRP3012449	10846	321	1.173225e+001	2.593978e+000	62	27	6.804808e+000	0	0	0	0	0	0	11.58	1	1	65	27.6552
DATA	1024	13	40	0	0	ASCRP3011343	ASCRP3011343	10871.4	321	2.393012e+001	3.336317e+000	73	24	4.330897e+000	0	0	0	0	0	0	23.5052	1	1	49.1849	23.44
DATA	1025	13	41	0	0	ASCRP3002910	ASCRP3002910	10896.7	321.095	1.419805e+004	1.419807e+003	13897.5	25	6.696653e+000	0	0	0	0	0	0	13877.4	1	1	48.8603	24.6129
DATA	1026	13	42	0	0	ASCRP3003092	ASCRP3003092	10922.2	320.903	1.424108e+002	1.443340e+001	191	25	6.494771e+000	0	0	0	0	0	0	138.478	1	1	46.8651	24.65
DATA	1027	13	43	0	0	ASCRP3004061	ASCRP3004061	10947.7	320.986	1.155899e+001	2.628385e+000	62.5	26.5	6.633787e+000	0	0	0	0	0	0	11.1815	1	0	47.5395	26.5882
DATA	1028	13	44	0	0	ASCRP3008255	ASCRP3008255	10972.9	321.065	6.820406e+004	6.820407e+003	65817	25	5.566404e+000	0	0	0	0	0	0	65635.4	1	1	54.4085	25.7879
DATA	1029	13	45	0	0	Negative043	Negative043	10998.4	321.427	2.430149e+000	2.386058e+000	53	25.5	6.617106e+000	0	0	0	0	0	0	0.604923	0	0	65	25.1765
DATA	1030	13	46	0	0	ASCRP3011250	ASCRP3011250	11023.7	321	1.012220e+003	1.012504e+002	1010	26	6.686956e+000	0	0	0	0	0	0	963.732	1	1	49.1849	24.6538
DATA	1031	13	47	0	0	ASCRP3007282	ASCRP3007282	11049.1	321.5	1.406624e+002	1.427134e+001	184	27	9.631727e+000	0	0	0	0	0	0	133.233	1	1	65	28.0625
DATA	1032	13	48	0	0	ASCRP3010888	ASCRP3010888	11074.5	321.5	5.335890e+001	5.860597e+000	102.5	26	8.626031e+000	0	0	0	0	0	0	50.2696	1	1	57.5363	27.6216
DATA	1033	13	49	0	0	ASCRP3005437	ASCRP3005437	11099.9	321.5	5.145000e+001	5.692918e+000	101.5	24	6.506544e+000	0	0	0	0	0	0	48.2117	1	1	56.9804	24.7059
DATA	1034	13	50	0	0	ASCRP3012126	ASCRP3012126	11125.4	321.114	1.161820e+002	1.187381e+001	163	23	4.327087e+000	0	0	0	0	0	0	108.266	1	1	50.1463	24.25
DATA	1035	13	51	0	0	ASCRP3011366	ASCRP3011366	11150.5	321.5	2.731330e+001	3.677735e+000	78	26	5.846366e+000	0	0	0	0	0	0	25.3242	1	1	65	26.5
DATA	1036	13	52	0	0	Negative053	Negative053	11176.1	321.5	2.522524e+000	2.476897e+000	51	20	4.986433e+000	0	0	0	0	0	0	0.651846	0	0	65	20.2581
DATA	1037	13	53	0	0	ASCRP3008953	ASCRP3008953	11201.6	321.482	2.663780e+002	2.675381e+001	293	24	8.542170e+000	0	0	0	0	0	0	244.406	1	1	51.7088	22.2593
DATA	1038	13	54	0	0	ASCRP3005780	ASCRP3005780	11226.7	321.373	3.232422e+002	3.242087e+001	346.5	24	6.384816e+000	0	0	0	0	0	0	295.072	1	1	49.1849	22.8929
DATA	1039	13	55	0	0	ASCRP3003801	ASCRP3003801	11252.1	321.377	6.202063e+000	2.589318e+000	60	24	6.320302e+000	0	0	0	0	0	0	5.6335	1	0	49.8279	24.6286
DATA	1040	13	56	0	0	ASCRP3007751	ASCRP3007751	11277.6	321.322	3.070630e+001	3.976289e+000	81.5	22	6.819029e+000	0	0	0	0	0	0	27.7551	1	1	52.9257	23.0286
DATA	1041	13	57	0	0	ASCRP3004613	ASCRP3004613	11303	321.545	1.792768e+001	3.107279e+000	70	20.5	7.257576e+000	0	0	0	0	0	0	16.1302	1	1	65	22.5
DATA	1042	13	58	0	0	A_23_P142849	NM_005168	11328.5	321.821	2.198006e+002	2.212740e+001	248	30.5	5.828841e+000	0	0	0	0	1	0	196.888	1	1	49.1849	29.8462
DATA	1043	13	59	0	0	ASCRP3000060	ASCRP3000060	11353.8	322.163	2.608138e+000	2.569930e+000	57	23	7.781218e+000	0	0	0	0	0	0	2.02136	0	0	49.5074	24.1212
DATA	1044	13	60	0	0	ASCRP3001879	ASCRP3001879	11379.5	322	5.503895e+001	6.074840e+000	103	24	3.340301e+000	0	0	0	0	0	0	48.881	1	1	54.1152	24.125
DATA	1045	13	61	0	0	Negative042	Negative042	11404.5	322	2.630035e+000	2.588673e+000	57	25	6.773248e+000	0	0	0	0	0	0	1.71385	0	0	54.1152	24.5758
DATA	1046	13	62	0	0	ASCRP3009921	ASCRP3009921	11430	322	4.851152e+001	5.499911e+000	100	26	6.091732e+000	0	0	0	0	0	0	42.7472	1	1	54.9904	25.1667
DATA	1047	13	63	0	0	ASCRP3007829	ASCRP3007829	11455.6	321.757	3.715805e+001	4.535861e+000	89	25.5	6.375356e+000	0	0	0	0	0	0	32.6181	1	1	47.8731	25
DATA	1048	13	64	0	0	ASCRP3000051	ASCRP3000051	11480.9	321.896	9.558408e+003	9.558443e+002	8420	24.5	8.047725e+000	0	0	0	0	0	0	8362.9	1	1	46.8651	26.8929
DATA	1049	13	65	0	0	ASCRP3010327	ASCRP3010327	11506.4	322.028	2.667296e+000	2.617984e+000	56	23	7.080041e+000	0	0	0	0	0	0	-1.46491	0	0	48.5334	24.1429
DATA	1050	13	66	0	0	ASCRP3011491	ASCRP3011491	11531.5	322.035	5.935297e+002	5.941102e+001	553	21.5	5.823688e+000	0	0	0	0	0	0	516.204	1	1	49.8279	23.2857
DATA	1051	13	67	0	0	ASCRP3001636	ASCRP3001636	11557	322	2.082676e+002	2.099248e+001	237	21	5.540018e+000	0	0	0	0	0	0	180.648	1	1	54.9904	21.1071
DATA	1052	13	68	0	0	ASCRP3005614	ASCRP3005614	11582.6	322	5.557457e+002	5.563719e+001	532	24	5.624542e+000	0	0	0	0	0	0	480.891	1	1	49.8279	24.7241
DATA	1053	13	69	0	0	ASCRP3005004	ASCRP3005004	11608	321.932	1.391617e+002	1.416523e+001	180	25	6.665107e+000	0	0	0	0	0	0	120.16	1	1	46.8651	24.931
DATA	1054	13	70	0	0	ASCRP3003557	ASCRP3003557	11633.3	321.905	1.041268e+002	1.074444e+001	146.5	26	7.463284e+000	0	0	0	0	0	0	89.7461	1	1	48.8603	28.0938
DATA	1055	13	71	0	0	ASCRP3000241	ASCRP3000241	11658.9	321.962	1.221649e+001	2.921005e+000	70	23.5	6.161523e+000	0	0	0	0	0	0	10.5139	1	0	49.1849	25.0333
DATA	1056	13	72	0	0	ASCRP3001008	ASCRP3001008	11684	322.455	1.834118e+001	3.227310e+000	77	26	7.200358e+000	0	0	0	0	0	0	15.7719	1	1	55.8519	24.6129
DATA	1057	13	73	0	0	Negative032	Negative032	11709.4	322.145	2.708372e+000	2.658300e+000	60	26	5.797878e+000	0	0	0	0	0	0	-0.277221	0	0	49.8279	25.6667
DATA	1058	13	74	0	0	ASCRP3011750	ASCRP3011750	11734.6	322.427	5.357335e+001	5.980983e+000	106	27	5.247328e+000	0	0	0	0	0	0	46.0047	1	1	57.5363	26.7714
DATA	1059	13	75	0	0	ASCRP3009445	ASCRP3009445	11760.2	322.427	3.250644e+002	3.261506e+001	333	25	5.160114e+000	0	0	0	0	0	0	279.091	1	1	52.6241	24.3704
DATA	1060	13	76	0	0	ASCRP3000701	ASCRP3000701	11785.6	322.156	2.807631e+001	3.867352e+000	84	24	5.411886e+000	0	0	0	0	0	0	24.1055	1	1	49.8279	24.2333
DATA	1061	13	77	0	0	ASCRP3012997	ASCRP3012997	11811.1	322.526	2.707564e+000	2.665856e+000	64	29.5	6.113510e+000	0	0	0	0	0	0	1.81142	0	0	42.9674	27.375
DATA	1062	13	78	0	0	ASCRP3000319	ASCRP3000319	11836.3	322.133	3.738092e+001	4.585467e+000	95	31	8.952771e+000	0	0	0	0	1	0	32.1407	1	1	49.1849	29.8214
DATA	1063	13	79	0	0	ASCRP3002781	ASCRP3002781	11862	322.299	3.228005e+001	4.177694e+000	89.5	23	9.215937e+000	0	0	0	0	0	0	27.7945	1	1	49.1849	25.1724
DATA	1064	13	80	0	0	ASCRP3012971	ASCRP3012971	11887.1	322.37	8.246550e+001	8.661098e+000	130	26	6.913443e+000	0	0	0	0	0	0	71.128	1	1	48.5334	26.9355
DATA	1065	13	81	0	0	A_23_P218608	NM_015904	11912.7	322.494	2.983419e+001	3.984893e+000	90	26	5.583963e+000	0	0	0	1	0	0	25.7886	1	1	51.7088	25.7742
DATA	1066	13	82	0	0	ASCRP3012573	ASCRP3012573	11937.8	322.329	1.123225e+002	1.153730e+001	161	25.5	6.212013e+000	0	0	0	0	0	0	97.3201	1	1	48.2044	26.025
DATA	1067	14	1	0	0	ASCRP3002063	ASCRP3002063	9893.66	326.909	2.072923e+002	2.089235e+001	234	25	6.211847e+000	0	0	0	0	0	0	181.664	1	1	49.1849	24.6923
DATA	1068	14	2	0	0	ASCRP3009880	ASCRP3009880	9919	327.026	2.411165e+003	2.411301e+002	2226	27	7.216878e+000	0	0	0	0	0	0	2147.29	1	1	46.8651	26.2
DATA	1069	14	3	0	0	ASCRP3004252	ASCRP3004252	9943.58	325.844	1.406525e+002	1.429006e+001	207.5	25	7.520041e+000	0	0	0	0	0	0	127.212	1	1	37.847	25.5741
DATA	1070	14	4	0	0	ASCRP3002136	ASCRP3002136	9969.48	326.739	1.420514e+001	2.866647e+000	65	24.5	7.888282e+000	0	0	0	0	0	0	13.0273	1	1	46.8651	26.075
DATA	1071	14	5	0	0	ASCRP3011841	ASCRP3011841	9995.05	327.108	5.769079e+001	6.270726e+000	106	23	6.188485e+000	0	0	0	0	0	0	53.6038	1	1	46.8651	23.1212
DATA	1072	14	6	0	0	ASCRP3001355	ASCRP3001355	10020.5	327.063	4.805591e+001	5.383875e+000	96	26	5.357138e+000	0	0	0	0	0	0	45.2062	1	1	50.4627	23.9677
DATA	1073	14	7	0	0	ASCRP3009282	ASCRP3009282	10046	327.16	7.105052e+001	7.499463e+000	122	22.5	4.693968e+000	0	0	0	0	0	0	67.6	1	1	47.8731	22.9667
DATA	1074	14	8	0	0	ASCRP3008683	ASCRP3008683	10071.3	326.515	1.021386e+002	1.048621e+001	152	22	6.247236e+000	0	0	0	0	0	0	98.2287	1	1	45.835	22.8065
DATA	1075	14	9	0	0	ASCRP3012422	ASCRP3012422	10096.6	326.961	4.847321e+001	5.387911e+000	103	21.5	6.992743e+000	0	0	0	0	0	0	47.0562	1	1	49.1849	23.5385
DATA	1076	14	10	0	0	ASCRP3000368	ASCRP3000368	10122.3	327.5	5.727820e+001	6.184333e+000	107	21	8.604650e+000	0	0	0	0	0	0	56.0874	1	1	57.5363	24.04
DATA	1077	14	11	0	0	ASCRP3008065	ASCRP3008065	10147.5	327.5	2.825326e+001	3.651702e+000	77	24	4.862573e+000	0	0	0	0	0	0	27.8862	1	1	57.5363	24.2692
DATA	1078	14	12	0	0	ASCRP3000340	ASCRP3000340	10172.9	327.5	7.826306e+001	8.156387e+000	128	26	7.045881e+000	0	0	0	0	0	0	77.8071	1	1	56.9804	26.1111
DATA	1079	14	13	0	0	ASCRP3011231	ASCRP3011231	10198.3	327.38	3.883896e+001	4.504644e+000	89	24	6.354580e+000	0	0	0	0	0	0	38.8655	1	1	50.7771	24.5455
DATA	1080	14	14	0	0	ASCRP3008767	ASCRP3008767	10224	327.272	3.872799e+003	3.872865e+002	3986	26	5.883605e+000	0	0	0	0	0	0	3898.29	1	1	53.5237	25.1714
DATA	1081	14	15	0	0	ASCRP3003845	ASCRP3003845	10249.4	327.573	6.863026e+001	7.224729e+000	120	21	6.075044e+000	0	0	0	0	0	0	69.425	1	1	57.5363	22.1154
DATA	1082	14	16	0	0	ASCRP3012670	ASCRP3012670	10274.4	327.792	3.633243e+003	3.633313e+002	3709	27	7.350214e+000	0	0	0	0	0	0	3691.02	1	1	49.1849	26.5556
DATA	1083	14	17	0	0	ASCRP3010058	ASCRP3010058	10299.7	327.8	5.127609e+001	5.595265e+000	103	26	6.464568e+000	0	0	0	0	0	0	52.287	1	1	49.5074	25.1724
DATA	1084	14	18	0	0	ASCRP3011175	ASCRP3011175	10325.3	327.676	3.710507e+001	4.330189e+000	91	23	5.295954e+000	0	0	0	0	0	0	37.9577	1	1	47.5395	24.5667
DATA	1085	14	19	0	0	ASCRP3007638	ASCRP3007638	10350.6	327.792	5.803647e+001	6.216122e+000	108	22.5	7.373765e+000	0	0	0	0	0	0	59.5184	1	1	49.1849	23.2
DATA	1086	14	20	0	0	ASCRP3002715	ASCRP3002715	10376.3	327.61	4.323136e+001	4.860791e+000	96.5	27	7.482831e+000	0	0	0	0	0	0	44.4253	1	1	48.8603	27.0833
DATA	1087	14	21	0	0	ASCRP3005851	ASCRP3005851	10401.5	327.821	1.444144e+002	1.461094e+001	200	25	7.432454e+000	0	0	0	0	0	0	148.606	1	1	49.1849	25.7931
DATA	1088	14	22	0	0	ASCRP3013143	ASCRP3013143	10426.6	327.733	1.080451e+002	1.102964e+001	159	25	6.271629e+000	0	0	0	0	0	0	111.282	1	1	48.2044	25.5556
DATA	1089	14	23	0	0	A_23_P58132	NM_004310	10452.3	327.88	7.869254e+002	7.872374e+001	863	24	7.764878e+000	0	0	0	0	0	0	810.815	1	1	48.8603	26.28
DATA	1090	14	24	0	0	ASCRP3001497	ASCRP3001497	10477.6	327.792	1.728063e+002	1.742218e+001	224	27.5	5.865332e+000	0	0	0	0	0	0	178.04	1	1	49.1849	27.5714
DATA	1091	14	25	0	0	ASCRP3005497	ASCRP3005497	10503	327.911	2.260034e+002	2.270887e+001	284	24	5.433506e+000	0	0	0	0	0	0	232.723	1	1	51.7088	23.1667
DATA	1092	14	26	0	0	ASCRP3012194	ASCRP3012194	10528.3	327.88	1.296582e+002	1.315445e+001	188	24	5.784726e+000	0	0	0	0	0	0	133.386	1	1	48.8603	24.0345
DATA	1093	14	27	0	0	ASCRP3004166	ASCRP3004166	10553.8	327.899	2.260538e+003	2.260648e+002	2308.5	23	6.292214e+000	0	0	0	0	0	0	2322.33	1	1	51.7088	24.1667
DATA	1094	14	28	0	0	ASCRP3005023	ASCRP3005023	10579.4	328.069	2.539637e+001	3.377538e+000	78.5	27	9.436835e+000	0	0	0	0	0	0	26.0445	1	1	53.8203	26.4231
DATA	1095	14	29	0	0	ASCRP3003894	ASCRP3003894	10604.5	328	1.790217e+001	2.860720e+000	66.5	24.5	6.467249e+000	0	0	0	0	0	0	18.3206	1	1	54.1152	24.5882
DATA	1096	14	30	66	-1	(-)3xSLv1	NegativeControl	10629.8	327.986	2.278939e+000	2.236806e+000	46	21	4.584435e+000	0	0	0	0	0	0	-4.8542	0	0	46.8651	21.7273
DATA	1097	14	31	0	0	ASCRP3001136	ASCRP3001136	10655.4	327.72	6.102609e+001	6.501812e+000	116	23	7.619584e+000	0	0	0	0	0	0	62.1233	1	1	48.2044	24.5161
DATA	1098	14	32	0	0	ASCRP3010440	ASCRP3010440	10681	327.576	1.640002e+002	1.655367e+001	220	24	5.758053e+000	0	0	0	0	0	0	166.427	1	1	45.4864	23.5
DATA	1099	14	33	0	0	ASCRP3001423	ASCRP3001423	10706.2	327.676	2.300225e+000	2.268070e+000	54	22	5.812124e+000	0	0	0	0	0	0	2.19125	0	0	46.8651	22.931
DATA	1100	14	34	0	0	ASCRP3002558	ASCRP3002558	10731.6	328.427	1.997080e+004	1.997081e+003	20187	24	5.972307e+000	0	0	0	0	0	0	20127.9	1	1	57.5363	23.2941
DATA	1101	14	35	0	0	ASCRP3005836	ASCRP3005836	10757.1	328.5	1.506833e+001	2.728292e+000	66	23	5.460391e+000	0	0	0	0	0	0	15.1283	1	1	56.9804	22.8889
DATA	1102	14	36	0	0	ASCRP3005770	ASCRP3005770	10782.6	328.278	5.420519e+003	5.420568e+002	5418	26	6.121311e+000	0	0	0	0	0	0	5419.63	1	1	52.3208	25.4483
DATA	1103	14	37	0	0	ASCRP3010172	ASCRP3010172	10807.9	328.354	2.248349e+001	3.211777e+000	74	22.5	6.543928e+000	0	0	0	0	0	0	22.3847	1	1	50.7771	22.0667
DATA	1104	14	38	0	0	ASCRP3004654	ASCRP3004654	10833.3	327.907	3.386585e+001	4.096052e+000	83.5	26.5	5.977913e+000	0	0	0	0	0	0	33.5634	1	1	48.8603	25.4286
DATA	1105	14	39	0	0	ASCRP3000580	ASCRP3000580	10858.5	328.186	2.358086e+000	2.314490e+000	49	24	7.147806e+000	0	0	0	0	0	0	-0.770239	0	0	47.5395	24.3448
DATA	1106	14	40	0	0	A_23_P49878	NM_019013	10884.1	328.177	8.133813e+002	8.137137e+001	846.5	24	6.438293e+000	0	0	0	0	0	0	798.628	1	1	49.8279	24.5806
DATA	1107	14	41	0	0	ASCRP3004446	ASCRP3004446	10909.5	328.38	8.104715e+000	2.473470e+000	60	25	6.333849e+000	0	0	0	0	0	0	7.91939	1	0	49.8279	24
DATA	1108	14	42	0	0	ASCRP3008783	ASCRP3008783	10934.9	328.761	5.852392e+001	6.305951e+000	108	27	6.506989e+000	0	0	0	0	0	0	56.9085	1	1	47.5395	25.8182
DATA	1109	14	43	0	0	ASCRP3002158	ASCRP3002158	10960.1	328.652	9.143356e+003	9.143386e+002	8800	25	6.005961e+000	0	0	0	0	0	0	8845.91	1	1	45.835	25.1563
DATA	1110	14	44	0	0	ASCRP3012766	ASCRP3012766	10985.6	328.556	1.108546e+002	1.133651e+001	157.5	25	5.788604e+000	0	0	0	0	0	0	106.692	1	1	47.2035	25.2143
DATA	1111	14	45	0	0	ASCRP3011233	ASCRP3011233	11011.3	328.573	1.397294e+001	2.764218e+000	64	25	5.198254e+000	0	0	0	0	0	0	13.3779	1	1	47.8731	25.0857
DATA	1112	14	46	0	0	ASCRP3005445	ASCRP3005445	11036.6	328.693	1.751974e+002	1.768301e+001	218	24	7.885004e+000	0	0	0	0	0	0	166.871	1	1	47.8731	24.1071
DATA	1113	14	47	0	0	ASCRP3008559	ASCRP3008559	11061.5	329	2.091108e+004	2.091109e+003	19427	26.5	9.147990e+000	0	0	0	0	0	0	19817.7	1	1	54.1152	27.1667
DATA	1114	14	48	0	0	ASCRP3001819	ASCRP3001819	11087.3	328.565	1.524815e+003	1.525007e+002	1487	26	5.702496e+000	0	0	0	0	0	0	1437.13	1	1	46.1809	24.9615
DATA	1115	14	49	0	0	ASCRP3011217	ASCRP3011217	11112.7	328.781	2.936871e+002	2.946950e+001	327	23	5.318140e+000	0	0	0	0	0	0	275.378	1	1	48.2044	24.75
DATA	1116	14	50	0	0	ASCRP3000652	ASCRP3000652	11138	328.93	3.404536e+001	4.193154e+000	83	23	3.709704e+000	0	0	0	0	0	0	31.76	1	1	46.8651	23.8095
DATA	1117	14	51	0	0	ASCRP3013462	ASCRP3013462	11163.7	328.781	8.383622e+003	8.383658e+002	7752.5	23	5.763939e+000	0	0	0	0	0	0	7779.62	1	1	48.2044	24.4667
DATA	1118	14	52	0	0	ASCRP3013344	ASCRP3013344	11188.7	328.781	2.407904e+002	2.420572e+001	270.5	22	7.127412e+000	0	0	0	0	0	0	222.325	1	1	48.2044	23
DATA	1119	14	53	0	0	ASCRP3000739	ASCRP3000739	11214.4	328.827	9.383211e+002	9.386503e+001	906.5	24	4.990607e+000	0	0	0	0	0	0	861.994	1	1	49.8279	23.8846
DATA	1120	14	54	0	0	ASCRP3011331	ASCRP3011331	11239.4	328.899	3.509486e+001	4.307533e+000	86	24	6.402547e+000	0	0	0	0	0	0	32.0853	1	1	49.5074	24.2759
DATA	1121	14	55	0	0	ASCRP3009383	ASCRP3009383	11265	329.455	1.206070e+002	1.231892e+001	166	25	7.561179e+000	0	0	0	0	0	0	109.764	1	1	65	25.8333
DATA	1122	14	56	0	0	ASCRP3006683	ASCRP3006683	11290.6	328.987	1.826021e+002	1.843349e+001	219	22	7.306338e+000	0	0	0	0	0	0	165.361	1	1	49.1849	23.8485
DATA	1123	14	57	0	0	ASCRP3013419	ASCRP3013419	11315.8	329.026	3.168150e+003	3.168251e+002	2896.5	28	7.845136e+000	0	0	0	0	0	0	2856.13	1	1	49.1849	25.8846
DATA	1124	14	58	0	0	ASCRP3011172	ASCRP3011172	11341.4	328.987	2.341292e+001	3.457617e+000	77	25	6.996336e+000	0	0	0	0	0	0	21.0128	1	1	49.1849	25.8889
DATA	1125	14	59	0	0	ASCRP3005717	ASCRP3005717	11366.6	328.795	2.249755e+002	2.264221e+001	256	24	5.774197e+000	0	0	0	0	0	0	201.04	1	1	49.5074	23.8529
DATA	1126	14	60	0	0	CUST_1_PI418767722	NM_002107	11391.9	329.026	1.398323e+004	1.398326e+003	12178.5	25	4.576977e+000	0	0	0	0	0	0	12446.8	1	1	47.8731	25.2222
DATA	1127	14	61	0	0	ASCRP3010418	ASCRP3010418	11417.4	329.062	5.049316e+001	5.668157e+000	99	25	6.590159e+000	0	0	0	0	0	0	44.7708	1	1	50.4627	25.2593
DATA	1128	14	62	0	0	ASCRP3008873	ASCRP3008873	11442.7	329.15	1.837285e+003	1.837467e+002	1666	25	6.405490e+000	0	0	0	0	0	0	1623.21	1	1	50.1463	25.0303
DATA	1129	14	63	0	0	ASCRP3010656	ASCRP3010656	11468.1	329.256	4.285857e+001	5.009449e+000	93.5	22.5	5.562239e+000	0	0	0	0	0	0	37.7361	1	1	50.7771	23.0294
DATA	1130	14	64	0	0	ASCRP3001406	ASCRP3001406	11493.5	329.5	1.832268e+002	1.850644e+001	220	25	8.043332e+000	0	0	0	0	0	0	160.832	1	1	57.5363	27.1765
DATA	1131	14	65	0	0	ASCRP3008976	ASCRP3008976	11518.9	329.5	3.298734e+001	4.205926e+000	86	21	5.705248e+000	0	0	0	0	0	0	28.8689	1	1	56.9804	22.6296
DATA	1132	14	66	0	0	ASCRP3000616	ASCRP3000616	11544.4	329.37	2.976906e+002	2.988384e+001	302	21	6.311894e+000	0	0	0	0	0	0	259.786	1	1	50.7771	22
DATA	1133	14	67	0	0	ASCRP3004672	ASCRP3004672	11569.6	329.272	6.003957e+003	6.004014e+002	5069	24	5.315776e+000	0	0	0	0	0	0	5226.25	1	1	51.0895	23.4667
DATA	1134	14	68	0	0	ASCRP3013246	ASCRP3013246	11594.9	329.744	1.833534e+002	1.852276e+001	219	24	6.005932e+000	0	0	0	0	0	0	159.3	1	1	48.5334	25.0741
DATA	1135	14	69	0	0	ASCRP3012931	ASCRP3012931	11620.6	329.667	1.982566e+001	3.296358e+000	78.5	25	6.687012e+000	0	0	0	0	0	0	17.1905	1	1	47.5395	25.871
DATA	1136	14	70	0	0	ASCRP3005589	ASCRP3005589	11645.9	329.935	6.232335e+001	6.767391e+000	114	25	6.817550e+000	0	0	0	0	0	0	53.9612	1	1	54.4085	26.1429
DATA	1137	14	71	0	0	ASCRP3004796	ASCRP3004796	11671.3	329.507	9.214594e+002	9.218380e+001	827	27	6.949280e+000	0	0	0	0	0	0	796.543	1	1	47.8731	25.2609
DATA	1138	14	72	0	0	ASCRP3010485	ASCRP3010485	11696.5	329.622	1.285530e+001	2.939986e+000	68	26	6.427328e+000	0	0	0	0	0	0	11.1023	1	0	47.8731	24.1852
DATA	1139	14	73	0	0	ASCRP3011519	ASCRP3011519	11722.2	329.826	3.176368e+002	3.187366e+001	336	26.5	5.223098e+000	0	0	0	0	0	0	274.168	1	1	50.4627	25.8529
DATA	1140	14	74	0	0	ASCRP3001953	ASCRP3001953	11747.5	329.616	6.953315e+001	7.440040e+000	118	26	3.708099e+000	0	0	0	0	0	0	59.9883	1	1	47.8731	24.8
DATA	1141	14	75	1028	1	(+)E1A_r60_n9	E1A_r60_n9	11772.6	330.069	3.279356e+000	2.666305e+000	65	25	5.587415e+000	0	0	0	1	0	0	2.83	1	0	53.8203	25.1724
DATA	1142	14	76	0	0	ASCRP3003574	ASCRP3003574	11798.4	329.795	4.238445e+002	4.246694e+001	431	25	5.638558e+000	0	0	0	0	0	0	365.828	1	1	49.5074	25.28
DATA	1143	14	77	0	0	ASCRP3000698	ASCRP3000698	11823.4	329.908	2.321315e+002	2.336319e+001	261	29	6.512316e+000	0	0	0	0	0	0	200.51	1	1	49.1849	27.8889
DATA	1144	14	78	0	0	Negative027	Negative027	11849.2	329.892	4.195749e+000	2.673870e+000	66.5	25	8.783905e+000	0	0	0	0	0	0	3.62811	1	0	47.8731	26.9032
DATA	1145	14	79	0	0	ASCRP3002250	ASCRP3002250	11874.4	329.902	2.980512e+002	2.992154e+001	321	26	9.461659e+000	0	0	0	0	0	0	258.101	1	1	49.8279	28.1667
DATA	1146	14	80	0	0	ASCRP3001149	ASCRP3001149	11899.7	329.785	7.400168e+000	2.734358e+000	69	27	5.287880e+000	0	0	0	0	0	0	6.4195	1	0	45.1352	26.9118
DATA	1147	14	81	0	0	ASCRP3005708	ASCRP3005708	11925.4	330.427	2.875247e+000	2.641042e+000	66.5	24	7.958224e+000	0	0	0	0	0	0	2.50084	1	0	57.5363	26.3333
DATA	1148	14	82	0	0	ASCRP3009853	ASCRP3009853	11950.6	330.427	1.337029e+002	1.362430e+001	180	27	6.939769e+000	0	0	0	0	0	0	116.595	1	1	57.5363	27.4763
DATA	1149	15	1	0	0	ASCRP3011094	ASCRP3011094	9880.45	334.107	1.731441e+002	1.751487e+001	198.5	23	6.369627e+000	0	0	0	0	0	0	149.633	1	1	49.8279	23.4604
DATA	1150	15	2	0	0	ASCRP3002010	ASCRP3002010	9906.12	334.195	9.035572e+003	9.035610e+002	8051.5	26	6.081893e+000	0	0	0	0	0	0	7942.76	1	1	49.5074	26.2143
DATA	1151	15	3	0	0	ASCRP3012879	ASCRP3012879	9930.56	333.462	3.101854e+001	3.947213e+000	89	24	6.264299e+000	0	0	0	0	0	0	27.7005	1	1	40.6843	23.617
DATA	1152	15	4	0	0	ASCRP3007703	ASCRP3007703	9956.97	334.127	5.394558e+001	5.953642e+000	102	25	6.757689e+000	0	0	0	0	0	0	48.9048	1	1	46.8651	25.9828
DATA	1153	15	5	0	0	ASCRP3013610	ASCRP3013610	9982.33	334.378	2.531360e+000	2.484561e+000	50	23	4.428301e+000	0	0	0	0	0	0	-2.17775	0	0	51.0895	22.8788
DATA	1154	15	6	0	0	ASCRP3012830	ASCRP3012830	10007.6	334.105	2.676723e+001	3.630266e+000	79	26	4.178701e+000	0	0	0	0	0	0	24.9241	1	1	49.5074	25.3333
DATA	1155	15	7	0	0	ASCRP3008208	ASCRP3008208	10033.4	334.295	9.069420e+001	9.387495e+000	137.5	25	4.442296e+000	0	0	0	0	0	0	85.4738	1	1	50.4627	24.3448
DATA	1156	15	8	0	0	ASCRP3007804	ASCRP3007804	10058.6	334.37	3.524158e+002	3.532296e+001	400	22	4.929618e+000	0	0	0	0	0	0	335.803	1	1	50.7771	21.6364
DATA	1157	15	9	0	0	ASCRP3010351	ASCRP3010351	10084.3	334.577	7.992845e+000	2.503026e+000	59	22	6.481238e+000	0	0	0	0	0	0	7.69464	1	0	50.1463	22.8387
DATA	1158	15	10	1028	1	(+)E1A_r60_a104	E1A_r60_a104	10109.3	334.342	2.394195e+000	2.352968e+000	54	21	6.378449e+000	0	0	0	0	0	0	1.1611	0	0	49.5074	22.2692
DATA	1159	15	11	0	0	A_23_P142849	NM_005168	10134.8	334.387	2.069123e+002	2.082198e+001	257	26	7.982898e+000	0	0	0	0	0	0	202.802	1	1	50.4627	24.68
DATA	1160	15	12	0	0	Negative008	Negative008	10160.3	334.544	3.249598e+001	3.988000e+000	84.5	25	5.246197e+000	0	0	0	0	0	0	32.0984	1	1	50.7771	24.5484
DATA	1161	15	13	0	0	ASCRP3004462	ASCRP3004462	10185.5	334.561	2.349109e+003	2.349221e+002	2416.5	24	5.837940e+000	0	0	0	0	0	0	2336.66	1	1	51.0895	24.1923
DATA	1162	15	14	0	0	ASCRP3007641	ASCRP3007641	10211	334.545	8.406106e+001	8.710119e+000	131	25	6.384445e+000	0	0	0	0	0	0	84.1477	1	1	55.8519	24.7692
DATA	1163	15	15	0	0	ASCRP3011705	ASCRP3011705	10236.6	334.942	9.512608e+001	9.779383e+000	149.5	25	5.595154e+000	0	0	0	0	0	0	95.7493	1	1	47.2035	23.7333
DATA	1164	15	16	0	0	ASCRP3008484	ASCRP3008484	10261.6	334.931	4.046432e+001	4.633621e+000	92.5	23	8.581135e+000	0	0	0	0	0	0	40.9279	1	1	53.8203	24.375
DATA	1165	15	17	0	0	CUST_8_PI418767722	NM_021009	10287.3	334.805	3.532634e+002	3.539778e+001	406	27	5.804578e+000	0	0	0	0	0	0	358.87	1	1	48.8603	26.7143
DATA	1166	15	18	0	0	ASCRP3006788	ASCRP3006788	10312.4	334.819	1.955404e+002	1.968190e+001	240	24.5	6.369828e+000	0	0	0	0	0	0	199.358	1	1	50.1463	24.6667
DATA	1167	15	19	0	0	ASCRP3012646	ASCRP3012646	10338	335	2.175825e+001	3.117802e+000	73	22.5	5.573336e+000	0	0	0	0	0	0	22.2497	1	1	54.9904	22.8
DATA	1168	15	20	0	0	ASCRP3009087	ASCRP3009087	10363.4	334.973	3.620952e+001	4.251281e+000	89	27.5	8.224997e+000	0	0	0	0	0	0	37.1183	1	1	48.5334	26.2667
DATA	1169	15	21	0	0	ASCRP3003188	ASCRP3003188	10388.7	335	4.643894e+001	5.148728e+000	97	28	9.090216e+000	0	0	0	0	1	0	47.6932	1	1	48.5334	29.1818
DATA	1170	15	22	0	0	ASCRP3009072	ASCRP3009072	10414.2	334.87	1.161142e+003	1.161354e+002	1225	25	7.090030e+000	0	0	0	0	0	0	1194.14	1	1	48.8603	25.25
DATA	1171	15	23	0	0	ASCRP3005564	ASCRP3005564	10439.9	335.219	1.261218e+001	2.552058e+000	64	23.5	6.265721e+000	0	0	0	0	0	0	12.9808	1	1	47.5395	24
DATA	1172	15	24	0	0	ASCRP3001972	ASCRP3001972	10465	335	4.303864e+002	4.309574e+001	492	26	5.514224e+000	0	0	0	0	0	0	443.128	1	1	46.8651	26.64
DATA	1173	15	25	0	0	ASCRP3007756	ASCRP3007756	10490.5	335.067	6.869036e+001	7.218291e+000	123	25	5.931230e+000	0	0	0	0	0	0	70.7144	1	1	48.8603	24.8889
DATA	1174	15	26	0	0	ASCRP3006437	ASCRP3006437	10515.6	335.069	2.886068e+001	3.640739e+000	82	22	6.597474e+000	0	0	0	0	0	0	29.6944	1	1	53.8203	22.88
DATA	1175	15	27	0	0	ASCRP3006142	ASCRP3006142	10541.2	334.985	2.361045e+001	3.241903e+000	76	22	4.384640e+000	0	0	0	0	0	0	24.2684	1	1	46.8651	24.0741
DATA	1176	15	28	0	0	ASCRP3005800	ASCRP3005800	10566.7	335.175	1.162550e+002	1.183645e+001	167	25.5	8.988882e+000	0	0	0	0	0	0	119.327	1	1	50.4627	25.6
DATA	1177	15	29	0	0	ASCRP3010771	ASCRP3010771	10592.1	335.414	2.911444e+003	2.911529e+002	2982	23.5	6.820136e+000	0	0	0	0	0	0	2983.12	1	1	55.2791	24.9706
DATA	1178	15	30	0	0	ASCRP3010633	ASCRP3010633	10617.4	335.413	8.167624e+001	8.467456e+000	133	20.5	5.046557e+000	0	0	0	0	0	0	83.5107	1	1	50.4627	21.375
DATA	1179	15	31	0	0	ASCRP3003231	ASCRP3003231	10642.8	335.301	1.182683e+002	1.203687e+001	172	21	7.176878e+000	0	0	0	0	0	0	120.628	1	1	51.0895	22.8485
DATA	1180	15	32	1028	1	(+)E1A_r60_a104	E1A_r60_a104	10668	335.373	2.933030e+000	2.264013e+000	54	24.5	7.386780e+000	0	0	0	0	0	0	2.98339	1	0	51.4001	24.375
DATA	1181	15	33	0	0	ASCRP3006993	ASCRP3006993	10693.7	335.091	1.511544e+001	2.712221e+000	67	25	4.928803e+000	0	0	0	0	0	0	15.3269	1	1	49.5074	24.6897
DATA	1182	15	34	0	0	Negative019	Negative019	10718.9	335.5	2.301869e+000	2.259313e+000	46	23.5	5.673609e+000	0	0	0	0	0	0	-3.97911	0	0	65	22.8529
DATA	1183	15	35	0	0	ASCRP3001903	ASCRP3001903	10744.4	335.573	5.148045e+001	5.625263e+000	102.5	22	5.840898e+000	0	0	0	0	0	0	51.845	1	1	57.5363	22.5667
DATA	1184	15	36	0	0	ASCRP3003388	ASCRP3003388	10769.8	335.284	7.390712e+001	7.733285e+000	125.5	26	4.456688e+000	0	0	0	0	0	0	74.1437	1	1	50.7771	26
DATA	1185	15	37	0	0	ASCRP3003334	ASCRP3003334	10795.3	335.5	6.668438e+001	7.049170e+000	114	23	5.762812e+000	0	0	0	0	0	0	66.6305	1	1	57.5363	24.28
DATA	1186	15	38	0	0	ASCRP3011710	ASCRP3011710	10820.7	335.429	2.263734e+001	3.223602e+000	75	23.5	7.157987e+000	0	0	0	0	0	0	22.5235	1	1	51.7088	24.0667
DATA	1187	15	39	0	0	ASCRP3000952	ASCRP3000952	10846	335.545	1.088751e+001	2.549203e+000	63.5	25	5.234501e+000	0	0	0	0	0	0	10.7858	1	0	55.8519	25.1667
DATA	1188	15	40	0	0	ASCRP3012279	ASCRP3012279	10871.4	335.418	7.302672e+002	7.306342e+001	768	24	5.678198e+000	0	0	0	0	0	0	720.147	1	1	50.4627	23.875
DATA	1189	15	41	0	0	ASCRP3000728	ASCRP3000728	10896.7	335.753	4.601082e+001	5.155682e+000	96	22.5	5.432973e+000	0	0	0	0	0	0	45.1663	1	1	47.5395	22.9643
DATA	1190	15	42	0	0	ASCRP3009674	ASCRP3009674	10921.9	335.805	3.744315e+001	4.413908e+000	85	26.5	5.727315e+000	0	0	0	0	0	0	36.5819	1	1	50.1463	25.4706
DATA	1191	15	43	0	0	ASCRP3013505	ASCRP3013505	10947.4	335.577	2.393153e+000	2.348909e+000	51	25	6.638530e+000	0	0	0	0	0	0	-0.125451	0	0	47.2035	25.5152
DATA	1192	15	44	0	0	ASCRP3001034	ASCRP3001034	10972.9	335.935	4.463060e+000	2.402219e+000	55	24.5	6.190198e+000	0	0	0	0	0	0	4.31763	1	0	54.4085	25.0625
DATA	1193	15	45	0	0	ASCRP3012696	ASCRP3012696	10998.2	335.685	2.417146e+000	2.372458e+000	49	24	4.837707e+000	0	0	0	0	0	0	-1.18387	0	0	47.2035	24.8182
DATA	1194	15	46	0	0	ASCRP3001917	ASCRP3001917	11023.5	336	7.109213e+001	7.498369e+000	117	24	6.241608e+000	0	0	0	0	0	0	68.0876	1	1	54.1152	24.0714
DATA	1195	15	47	0	0	ASCRP3012709	ASCRP3012709	11049	336	3.476427e+000	2.421598e+000	55	25	7.610843e+000	0	0	0	0	0	0	3.31246	1	0	54.9904	24.2703
DATA	1196	15	48	0	0	ASCRP3008440	ASCRP3008440	11074.4	335.864	1.843276e+003	1.843433e+002	1798	23.5	6.951837e+000	0	0	0	0	0	0	1747.25	1	1	46.1809	23.4286
DATA	1197	15	49	0	0	ASCRP3007051	ASCRP3007051	11099.9	335.89	1.322306e+002	1.344294e+001	176.5	27	7.463690e+000	0	0	0	0	0	0	124.7	1	1	46.8651	26.04
DATA	1198	15	50	0	0	ASCRP3005895	ASCRP3005895	11125.3	335.944	8.107426e+001	8.464831e+000	125	23.5	6.249677e+000	0	0	0	0	0	0	76.0693	1	1	48.5334	24.4615
DATA	1199	15	51	0	0	ASCRP3008596	ASCRP3008596	11150.5	335.88	5.396156e+001	5.924674e+000	103	22	4.618018e+000	0	0	0	0	0	0	50.3747	1	1	48.8603	23.25
DATA	1200	15	52	0	0	ASCRP3008155	ASCRP3008155	11176.1	336.065	5.586802e+000	2.520935e+000	58	21	6.379065e+000	0	0	0	0	0	0	5.18961	1	0	54.4085	21.6774
DATA	1201	15	53	0	0	ASCRP3002974	ASCRP3002974	11201.5	336	2.374276e+004	2.374277e+003	21908.5	24	6.900210e+000	0	0	0	0	0	0	21945.1	1	1	54.1152	23.2903
DATA	1202	15	54	0	0	ASCRP3010482	ASCRP3010482	11227	336.051	6.047813e+002	6.052907e+001	612	22	6.100351e+000	0	0	0	0	0	0	556.276	1	1	48.5334	22
DATA	1203	15	55	0	0	ASCRP3011004	ASCRP3011004	11252.4	336.427	2.230591e+004	2.230592e+003	20425	22.5	6.248790e+000	0	0	0	0	0	0	20423	1	1	57.5363	23.7188
DATA	1204	15	56	0	0	ASCRP3012051	ASCRP3012051	11277.5	335.917	1.092583e+002	1.120958e+001	154	29.5	9.293635e+000	0	0	0	0	1	0	99.5496	1	1	48.2044	28.8529
DATA	1205	15	57	0	0	ASCRP3006118	ASCRP3006118	11303	336.455	4.295071e+001	4.978207e+000	90.5	26.5	6.982088e+000	0	0	0	0	0	0	38.9671	1	1	55.8519	26.0882
DATA	1206	15	58	0	0	ASCRP3008169	ASCRP3008169	11328.5	336.322	3.089598e+002	3.099925e+001	330	25.5	7.055618e+000	0	0	0	0	0	0	279.048	1	1	52.9257	25.6786
DATA	1207	15	59	0	0	ASCRP3009195	ASCRP3009195	11353.9	336.39	3.021601e+002	3.032249e+001	332.5	24	5.790426e+000	0	0	0	0	0	0	271.761	1	1	49.8279	25.0645
DATA	1208	15	60	0	0	ASCRP3010397	ASCRP3010397	11379.3	336.5	4.919219e+002	4.925819e+001	463	24	4.424408e+000	0	0	0	0	0	0	440.65	1	1	57.5363	24.1538
DATA	1209	15	61	0	0	ASCRP3009759	ASCRP3009759	11404.5	336.5	2.405332e+001	3.512042e+000	78	27	5.286655e+000	0	0	0	0	0	0	21.463	1	1	57.5363	26.1111
DATA	1210	15	62	0	0	ASCRP3002614	ASCRP3002614	11430	336.545	8.994467e+001	9.354034e+000	133	24	5.341607e+000	0	0	0	0	0	0	79.9618	1	1	55.8519	24.0741
DATA	1211	15	63	0	0	ASCRP3012610	ASCRP3012610	11455.6	336.506	5.427984e+002	5.434102e+001	545	22	5.511639e+000	0	0	0	0	0	0	480.84	1	1	51.7088	22.0333
DATA	1212	15	64	0	0	ASCRP3000687	ASCRP3000687	11480.6	336.573	2.974982e+001	3.941817e+000	82	25	7.922859e+000	0	0	0	0	0	0	26.2696	1	1	57.5363	27.3421
DATA	1213	15	65	0	0	ASCRP3001161	ASCRP3001161	11506.2	336.21	6.072635e+001	6.603703e+000	109.5	23	5.709727e+000	0	0	0	0	0	0	53.4445	1	1	50.7771	23.6207
DATA	1214	15	66	0	0	ASCRP3004449	ASCRP3004449	11531.6	336.5	9.164084e+001	9.526186e+000	135	20.5	6.087871e+000	0	0	0	0	0	0	80.4385	1	1	49.8279	22.1071
DATA	1215	15	67	0	0	ASCRP3010283	ASCRP3010283	11557	336.867	7.533757e+000	2.714265e+000	63	24	6.100640e+000	0	0	0	0	0	0	6.59729	1	0	54.4085	24.697
DATA	1216	15	68	0	0	ASCRP3003812	ASCRP3003812	11582.6	336.792	7.008819e+002	7.013691e+001	663	26	6.035281e+000	0	0	0	0	0	0	612.304	1	1	49.1849	26.2308
DATA	1217	15	69	0	0	ASCRP3010232	ASCRP3010232	11607.6	336.931	1.426120e+002	1.449967e+001	183.5	24	7.312686e+000	0	0	0	0	0	0	124.349	1	1	53.8203	24.7586
DATA	1218	15	70	0	0	ASCRP3005148	ASCRP3005148	11633.4	336.667	8.314151e+000	2.752556e+000	66	25	8.330311e+000	0	0	0	0	0	0	7.23525	1	0	47.8731	26.4138
DATA	1219	15	71	0	0	ASCRP3005517	ASCRP3005517	11658.4	336.81	1.588164e+003	1.588382e+002	1447	25	5.278018e+000	0	0	0	0	0	0	1380.2	1	1	49.5074	25.2667
DATA	1220	15	72	0	0	ASCRP3008157	ASCRP3008157	11684	336.822	2.664268e+001	3.744114e+000	82	25.5	7.270025e+000	0	0	0	0	0	0	23.127	1	1	46.8651	23.625
DATA	1221	15	73	0	0	ASCRP3005479	ASCRP3005479	11709.5	337.179	1.494242e+001	3.026796e+000	73	25	5.122711e+000	0	0	0	0	0	0	12.9626	1	1	49.1849	24.6296
DATA	1222	15	74	0	0	ASCRP3011851	ASCRP3011851	11734.8	337.111	7.269057e+001	7.731480e+000	122	27	5.362755e+000	0	0	0	0	0	0	63.0235	1	1	46.8651	27.3226
DATA	1223	15	75	0	0	ASCRP3009067	ASCRP3009067	11759.6	336.983	6.569687e+002	6.574967e+001	634	26	5.520266e+000	0	0	0	0	0	0	569.443	1	1	43.3362	25.16
DATA	1224	15	76	0	0	ASCRP3007405	ASCRP3007405	11785.9	337	3.105639e+002	3.116789e+001	334	25.5	5.245486e+000	0	0	0	0	0	0	269.232	1	1	48.5334	26.0313
DATA	1225	15	77	0	0	ASCRP3008039	ASCRP3008039	11811.1	336.987	2.458294e+001	3.602024e+000	80	26.5	7.445804e+000	0	0	0	0	0	0	21.3217	1	1	47.5395	27
DATA	1226	15	78	0	0	ASCRP3008555	ASCRP3008555	11836.6	336.973	1.727135e+001	3.146835e+000	76	29	7.002873e+000	0	0	0	0	0	0	14.9929	1	1	48.5334	28.1667
DATA	1227	15	79	0	0	ASCRP3000749	ASCRP3000749	11861.8	337.111	1.738287e+002	1.758027e+001	214	25	8.894843e+000	0	0	0	0	0	0	151.093	1	1	46.8651	28.2414
DATA	1228	15	80	0	0	ASCRP3010973	ASCRP3010973	11887.3	337.4	8.376592e+001	8.777490e+000	135	26	7.465578e+000	0	0	0	0	0	0	72.9397	1	1	50.7771	26.7879
DATA	1229	15	81	0	0	ASCRP3011480	ASCRP3011480	11912.7	337.171	4.544552e+002	4.552085e+001	454	28	6.074659e+000	0	0	0	0	0	0	396.448	1	1	50.7771	26.5172
DATA	1230	15	82	0	0	ASCRP3006311	ASCRP3006311	11938.1	337.067	2.106261e+003	2.106423e+002	1902	24	6.036162e+000	0	0	0	0	0	0	1841.65	1	1	46.8651	25.025
DATA	1231	16	1	0	0	ASCRP3003282	ASCRP3003282	9893.28	341.865	1.119016e+001	2.861358e+000	65	23.5	6.205960e+000	0	0	0	0	0	0	9.70298	1	0	48.5334	24.2143
DATA	1232	16	2	0	0	ASCRP3005052	ASCRP3005052	9919.46	341.347	5.748601e+000	2.651076e+000	58.5	23	6.750619e+000	0	0	0	0	0	0	5.07219	1	0	46.8651	23.4615
DATA	1233	16	3	0	0	ASCRP3003457	ASCRP3003457	9944.5	342	3.205507e+001	4.095901e+000	82	25	7.165122e+000	0	0	0	0	0	0	28.7078	1	1	54.1152	25.3509
DATA	1234	16	4	0	0	ASCRP3010107	ASCRP3010107	9969.5	342	5.149106e+001	5.729804e+000	100	22	4.206552e+000	0	0	0	0	0	0	46.7802	1	1	54.1152	22.1515
DATA	1235	16	5	0	0	Negative052	Negative052	9995.5	342	2.525379e+000	2.478691e+000	52	25	5.800912e+000	0	0	0	0	0	0	-2.40026	0	0	54.1152	24.2667
DATA	1236	16	6	0	0	ASCRP3011533	ASCRP3011533	10020.6	341.658	9.050016e+001	9.375114e+000	136	24	5.511966e+000	0	0	0	0	0	0	84.4373	1	1	48.5334	22.8966
DATA	1237	16	7	0	0	ASCRP3007908	ASCRP3007908	10046	342	8.549361e+000	2.565899e+000	59	23	5.244352e+000	0	0	0	0	0	0	8.06947	1	0	54.9904	23.3548
DATA	1238	16	8	0	0	ASCRP3009862	ASCRP3009862	10071.5	342	5.325309e+001	5.838277e+000	101.5	23	6.044776e+000	0	0	0	0	0	0	50.8154	1	1	54.1152	23.0938
DATA	1239	16	9	0	0	ASCRP3007485	ASCRP3007485	10096.6	341.81	4.088329e+002	4.095189e+001	441	22.5	6.120332e+000	0	0	0	0	0	0	394.031	1	1	49.5074	23.4615
DATA	1240	16	10	0	0	ASCRP3000940	ASCRP3000940	10122.2	341.806	6.472441e+001	6.884962e+000	115	20	4.603260e+000	0	0	0	0	0	0	62.9624	1	1	47.5395	20.24
DATA	1241	16	11	0	0	ASCRP3001361	ASCRP3001361	10147.6	342	4.919616e+002	4.925121e+001	532	28	6.869562e+000	0	0	0	0	0	0	482.561	1	1	50.4627	26.963
DATA	1242	16	12	0	0	ASCRP3003957	ASCRP3003957	10173	342.455	2.354275e+000	2.310750e+000	49	25	7.477223e+000	0	0	0	0	0	0	-1.92206	0	0	55.8519	25.8621
DATA	1243	16	13	0	0	ASCRP3005488	ASCRP3005488	10198.2	341.904	7.808770e+003	7.808804e+002	7910	22.5	5.905482e+000	0	0	0	0	0	0	7771.13	1	1	47.8731	22.4333
DATA	1244	16	14	0	0	ASCRP3005597	ASCRP3005597	10223.6	341.514	2.679473e+002	2.689157e+001	322	25	6.395862e+000	0	0	0	0	0	0	268.336	1	1	47.2035	24.375
DATA	1245	16	15	0	0	ASCRP3004178	ASCRP3004178	10249	341.959	3.906715e+001	4.517405e+000	89	24	9.480074e+000	0	0	0	0	0	0	39.3312	1	1	46.8651	25.8889
DATA	1246	16	16	0	0	ASCRP3011399	ASCRP3011399	10274.4	342.11	1.121319e+001	2.520601e+000	62	24.5	6.290295e+000	0	0	0	0	0	0	11.3425	1	0	50.7771	25.4667
DATA	1247	16	17	0	0	ASCRP3012887	ASCRP3012887	10300.2	342.291	8.203919e+001	8.506365e+000	137	26.5	7.092249e+000	0	0	0	0	0	0	83.3303	1	1	50.1463	26.1
DATA	1248	16	18	0	0	ASCRP3007052	ASCRP3007052	10325.3	342.247	2.875300e+003	2.875387e+002	3004	26.5	6.107843e+000	0	0	0	0	0	0	2930.75	1	1	51.0895	27.0667
DATA	1249	16	19	0	0	ASCRP3010144	ASCRP3010144	10350.6	342.573	5.041105e+001	5.513913e+000	104	24.5	7.226128e+000	0	0	0	0	0	0	51.529	1	1	57.5363	24.9286
DATA	1250	16	20	0	0	A_23_P215720	NM_000492	10376.1	342.5	3.267985e+001	3.955571e+000	83	27	8.792910e+000	0	0	0	0	0	0	33.4841	1	1	56.9804	27.3793
DATA	1251	16	21	0	0	ASCRP3010889	ASCRP3010889	10401.3	342.063	8.753929e+003	8.753958e+002	8985	26	8.017983e+000	0	0	0	0	0	0	8986.1	1	1	49.8279	25.125
DATA	1252	16	22	0	0	ASCRP3011091	ASCRP3011091	10426.8	342.295	2.414520e+001	3.281160e+000	77	24	6.940903e+000	0	0	0	0	0	0	24.8162	1	1	49.8279	24.3636
DATA	1253	16	23	0	0	ASCRP3011307	ASCRP3011307	10452.4	342.042	1.061436e+001	2.460662e+000	63	24	5.035413e+000	0	0	0	0	0	0	10.9181	1	0	48.2044	23.6538
DATA	1254	16	24	0	0	ASCRP3000104	ASCRP3000104	10477.7	342.295	3.084557e+001	3.800027e+000	86	26	6.146273e+000	0	0	0	0	0	0	31.7363	1	1	50.1463	26.12
DATA	1255	16	25	0	0	ASCRP3004464	ASCRP3004464	10503.3	342.632	6.344657e+003	6.344696e+002	6593	21	5.573345e+000	0	0	0	0	0	0	6526.57	1	1	46.1809	21.3929
DATA	1256	16	26	0	0	ASCRP3010655	ASCRP3010655	10528.6	342.718	4.174412e+002	4.180318e+001	480	22	6.230076e+000	0	0	0	0	0	0	429.152	1	1	48.8603	23.5769
DATA	1257	16	27	0	0	ASCRP3006004	ASCRP3006004	10553.9	342.653	4.997898e+001	5.470146e+000	101	23.5	6.689815e+000	0	0	0	0	0	0	51.3295	1	1	47.5395	24.3333
DATA	1258	16	28	0	0	ASCRP3007203	ASCRP3007203	10579.4	342.557	2.004759e+003	2.004883e+002	2093	24	6.302318e+000	0	0	0	0	0	0	2056.05	1	1	46.8651	24.1724
DATA	1259	16	29	0	0	ASCRP3008410	ASCRP3008410	10604.8	342.667	1.603179e+002	1.618621e+001	217	22	6.949279e+000	0	0	0	0	0	0	164.128	1	1	48.5334	23.3226
DATA	1260	16	30	0	0	ASCRP3002771	ASCRP3002771	10630	343	3.178792e+001	3.885934e+000	85	21	5.844254e+000	0	0	0	0	0	0	32.4757	1	1	54.9904	22.0303
DATA	1261	16	31	0	0	ASCRP3002897	ASCRP3002897	10655.5	342.72	1.651127e+002	1.666261e+001	220	21	6.896673e+000	0	0	0	0	0	0	168.271	1	1	48.5334	23.5556
DATA	1262	16	32	0	0	ASCRP3013313	ASCRP3013313	10680.9	342.726	2.289102e+000	2.248654e+000	51	24.5	4.901345e+000	0	0	0	0	0	0	0.932315	0	0	47.5395	25.0938
DATA	1263	16	33	0	0	ASCRP3003650	ASCRP3003650	10706.4	342.557	9.517930e+002	9.520598e+001	1018.5	24	6.092060e+000	0	0	0	0	0	0	964.386	1	1	46.8651	24.0882
DATA	1264	16	34	1028	1	(+)E1A_r60_1	E1A_r60_1	10731.7	342.872	1.188843e+001	2.554493e+000	61.5	23	5.529316e+000	0	0	0	0	0	0	12.0067	1	1	49.1849	23.64
DATA	1265	16	35	0	0	ASCRP3002201	ASCRP3002201	10757	342.773	1.338422e+002	1.357519e+001	181	24	4.763658e+000	0	0	0	0	0	0	134.696	1	1	48.2044	22.6857
DATA	1266	16	36	0	0	ASCRP3005292	ASCRP3005292	10782.7	342.73	3.122533e+001	3.864962e+000	82	24	4.724678e+000	0	0	0	0	0	0	31.3052	1	1	47.8731	24.25
DATA	1267	16	37	0	0	ASCRP3011122	ASCRP3011122	10807.9	342.863	2.106344e+001	3.108894e+000	72	23	5.696253e+000	0	0	0	0	0	0	21.0347	1	1	46.8651	22.7037
DATA	1268	16	38	0	0	ASCRP3002505	ASCRP3002505	10833.1	343.12	5.162759e+002	5.167861e+001	558	23	5.250180e+000	0	0	0	0	0	0	513.483	1	1	53.5237	24.4242
DATA	1269	16	39	0	0	ASCRP3005687	ASCRP3005687	10858.6	343.427	3.538488e+001	4.223392e+000	85.5	25	5.254798e+000	0	0	0	0	0	0	35.0443	1	1	65	24.75
DATA	1270	16	40	0	0	ASCRP3000211	ASCRP3000211	10884	343.455	5.382628e+000	2.377686e+000	56	24.5	6.819025e+000	0	0	0	0	0	0	5.30715	1	0	55.8519	25.4706
DATA	1271	16	41	0	0	ASCRP3001664	ASCRP3001664	10909.3	343.081	3.814278e+002	3.821369e+001	425	24.5	5.136296e+000	0	0	0	0	0	0	374.33	1	1	52.0157	24.3077
DATA	1272	16	42	0	0	ASCRP3008075	ASCRP3008075	10934.7	342.853	1.311477e+001	2.680666e+000	63	21.5	4.944132e+000	0	0	0	0	0	0	12.8092	1	1	48.5334	23
DATA	1273	16	43	0	0	ASCRP3002446	ASCRP3002446	10960.3	343.5	2.086868e+002	2.100044e+001	252	25	5.107948e+000	0	0	0	0	0	0	202.884	1	1	57.5363	24.6552
DATA	1274	16	44	0	0	ASCRP3006995	ASCRP3006995	10985.4	343.346	1.774266e+002	1.789896e+001	223	22	6.126972e+000	0	0	0	0	0	0	171.657	1	1	50.1463	24.1613
DATA	1275	16	45	0	0	ASCRP3010541	ASCRP3010541	11011	343.416	2.190403e+001	3.228592e+000	73	24.5	6.472666e+000	0	0	0	0	0	0	21.0874	1	1	49.1849	25.0333
DATA	1276	16	46	0	0	ASCRP3011590	ASCRP3011590	11036.2	343.188	1.931385e+001	3.068039e+000	69	25	6.367234e+000	0	0	0	0	0	0	18.5009	1	1	46.1809	24.3333
DATA	1277	16	47	0	0	ASCRP3013102	ASCRP3013102	11061.8	343.237	2.556217e+001	3.503477e+000	77	23	7.075415e+000	0	0	0	0	0	0	24.3633	1	1	49.1849	22.6176
DATA	1278	16	48	0	0	ASCRP3010121	ASCRP3010121	11087.4	342.986	9.065888e+001	9.380285e+000	135	24	6.770032e+000	0	0	0	0	0	0	85.9638	1	1	48.2044	23.4
DATA	1279	16	49	0	0	ASCRP3008480	ASCRP3008480	11112.7	343.237	6.846524e+001	7.261620e+000	115	24	6.880407e+000	0	0	0	0	0	0	64.6038	1	1	49.5074	23.44
DATA	1280	16	50	0	0	ASCRP3002152	ASCRP3002152	11138.3	343.5	5.836689e+001	6.323039e+000	107	23	5.456495e+000	0	0	0	0	0	0	54.806	1	1	48.5334	23.76
DATA	1281	16	51	1028	1	(+)E1A_r60_n11	E1A_r60_n11	11163.5	343.704	4.775956e+000	2.489818e+000	58	22.5	6.303754e+000	0	0	0	0	0	0	4.46304	1	0	47.2035	22.5417
DATA	1282	16	52	0	0	ASCRP3005066	ASCRP3005066	11188.8	343.648	3.723908e+001	4.460635e+000	87.5	23	5.349601e+000	0	0	0	0	0	0	34.6295	1	1	46.8651	23.2414
DATA	1283	16	53	0	0	ASCRP3001910	ASCRP3001910	11214.1	343.594	1.669588e+001	2.979200e+000	70	24	5.162312e+000	0	0	0	0	0	0	15.4513	1	1	46.5243	23.129
DATA	1284	16	54	0	0	ASCRP3003891	ASCRP3003891	11239.5	343.782	6.491438e+002	6.496169e+001	645	22	6.490377e+000	0	0	0	0	0	0	597.977	1	1	49.1849	22.9375
DATA	1285	16	55	0	0	ASCRP3005814	ASCRP3005814	11265	344	1.685687e+002	1.703980e+001	209	27	6.112409e+000	0	0	0	0	0	0	154.58	1	1	54.9904	25.8077
DATA	1286	16	56	0	0	ASCRP3002548	ASCRP3002548	11290.5	344	5.421640e+001	5.970877e+000	103	30	9.790804e+000	0	0	0	0	1	0	49.4924	1	1	54.1152	29.8788
DATA	1287	16	57	0	0	ASCRP3004238	ASCRP3004238	11315.7	343.836	7.472887e+001	7.883966e+000	121	22.5	7.104917e+000	0	0	0	0	0	0	67.916	1	1	48.2044	24.1875
DATA	1288	16	58	0	0	ASCRP3011523	ASCRP3011523	11340.9	344.027	7.963505e+000	2.645597e+000	59	25	6.270450e+000	0	0	0	0	0	0	7.20779	1	0	47.5395	25.1875
DATA	1289	16	59	0	0	ASCRP3002267	ASCRP3002267	11366.3	344	1.998210e+002	2.014204e+001	235	25	3.082207e+000	0	0	0	0	0	0	180.117	1	1	49.1849	24.6
DATA	1290	16	60	0	0	ASCRP3011808	ASCRP3011808	11391.8	343.699	9.542499e+001	9.875718e+000	138.5	28	5.900717e+000	0	0	0	0	0	0	85.6624	1	1	47.5395	27.4615
DATA	1291	16	61	0	0	ASCRP3009360	ASCRP3009360	11417.4	343.787	8.478300e+001	8.854417e+000	135	25	4.428969e+000	0	0	0	0	0	0	75.8248	1	1	48.5334	24.5172
DATA	1292	16	62	0	0	ASCRP3004798	ASCRP3004798	11442.9	343.87	7.609486e+001	8.029288e+000	123.5	23	5.038886e+000	0	0	0	0	0	0	67.8156	1	1	48.2044	22.9412
DATA	1293	16	63	0	0	AS_circRNA_control209	AS_circRNA_control209	11468.2	343.974	1.188741e+003	1.189019e+002	1111.5	22	4.946494e+000	0	0	0	0	0	0	1055.94	1	1	49.1849	22.303
DATA	1294	16	64	0	0	ASCRP3001711	ASCRP3001711	11493.8	343.808	2.627639e+000	2.579060e+000	56	24	6.503751e+000	0	0	0	0	0	0	-0.431327	0	0	47.5395	25.4146
DATA	1295	16	65	0	0	ASCRP3004849	ASCRP3004849	11518.9	344.5	2.634106e+000	2.597948e+000	58	24	6.656515e+000	0	0	0	0	0	0	2.25181	0	0	56.9804	23.6333
DATA	1296	16	66	0	0	ASCRP3010825	ASCRP3010825	11544.3	343.643	1.114996e+003	1.115297e+002	1027	24	5.431565e+000	0	0	0	0	0	0	981.664	1	1	46.8651	23.4242
DATA	1297	16	67	0	0	ASCRP3004767	ASCRP3004767	11569.8	343.761	4.850202e+002	4.857165e+001	477	24.5	5.514282e+000	0	0	0	0	0	0	426.015	1	1	46.8651	25.3235
DATA	1298	16	68	0	0	ASCRP3011187	ASCRP3011187	11595.3	344.026	7.805209e+003	7.805253e+002	6850	29	6.478903e+000	0	0	0	0	0	0	6841.97	1	1	49.1849	27.5
DATA	1299	16	69	0	0	ASCRP3006283	ASCRP3006283	11620.6	343.986	1.507137e+002	1.529568e+001	190	24	5.833317e+000	0	0	0	0	0	0	131.863	1	1	48.2044	23.8
DATA	1300	16	70	0	0	ASCRP3009807	ASCRP3009807	11646	344.101	1.176522e+002	1.205209e+001	158	24	5.931256e+000	0	0	0	0	0	0	102.78	1	1	49.8279	24.5862
DATA	1301	16	71	0	0	AS_circRNA_control201	AS_circRNA_control201	11671.3	344	1.915039e+002	1.932844e+001	228	27	6.868940e+000	0	0	0	1	0	0	167.068	1	1	49.1849	26.5185
DATA	1302	16	72	0	0	ASCRP3008176	ASCRP3008176	11696.6	344.26	1.931882e+002	1.949563e+001	227.5	25.5	5.724979e+000	0	0	0	0	0	0	168.395	1	1	49.5074	25.8462
DATA	1303	16	73	0	0	ASCRP3000852	ASCRP3000852	11722.2	344.278	1.690518e+002	1.710722e+001	205	24.5	5.457220e+000	0	0	0	0	0	0	147.255	1	1	47.5395	25.6563
DATA	1304	16	74	0	0	ASCRP3013408	ASCRP3013408	11747.6	344.177	8.460486e+001	8.857647e+000	134	26	6.324555e+000	0	0	0	0	0	0	73.6646	1	1	50.1463	26.3333
DATA	1305	16	75	0	0	ASCRP3013485	ASCRP3013485	11772.8	344.239	1.125104e+002	1.155266e+001	161	27.5	4.272992e+000	0	0	0	0	0	0	97.9615	1	1	46.8651	27.4615
DATA	1306	16	76	0	0	ASCRP3005990	ASCRP3005990	11798.4	344.346	6.550031e+001	7.055210e+000	118	25	5.793099e+000	0	0	0	0	0	0	57.0513	1	1	49.8279	25.32
DATA	1307	16	77	0	0	ASCRP3000752	ASCRP3000752	11823.8	344.726	1.271792e+001	2.911796e+000	72.5	26	5.527966e+000	0	0	0	0	0	0	11.0871	1	0	47.8731	26.4074
DATA	1308	16	78	0	0	ASCRP3001643	ASCRP3001643	11849.2	344.667	1.101938e+003	1.102249e+002	1016	26.5	8.863083e+000	0	0	0	0	0	0	961.566	1	1	48.2044	26.9643
DATA	1309	16	79	0	0	ASCRP3003699	ASCRP3003699	11874.4	344.851	2.279580e+001	3.467611e+000	81.5	26	7.320747e+000	0	0	0	0	0	0	19.921	1	1	48.5334	27.48
DATA	1310	16	80	0	0	ASCRP3003144	ASCRP3003144	11900	344.667	3.415329e+001	4.297670e+000	92	27.5	5.877235e+000	0	0	0	0	0	0	29.8951	1	1	47.5395	27.0588
DATA	1311	16	81	0	0	AS_circRNA_control215	AS_circRNA_control215	11925.4	344.643	1.372425e+002	1.396896e+001	186	25	6.776657e+000	0	0	0	0	0	0	120.384	1	1	47.2035	25.6667
DATA	1312	16	82	0	0	A_23_P11507	NM_015534	11950.7	344.823	6.601632e+001	7.093904e+000	122	27	6.867271e+000	0	0	0	1	0	0	58.0573	1	1	49.1849	27.1534
DATA	1313	17	1	0	0	ASCRP3006112	ASCRP3006112	9880.93	348.786	4.068275e+001	4.865367e+000	85.5	24	6.247059e+000	0	0	0	0	0	0	34.8128	1	1	46.8651	23.7585
DATA	1314	17	2	0	0	ASCRP3013364	ASCRP3013364	9905.8	348.344	1.003055e+002	1.036783e+001	140	25.5	1.087757e+001	0	0	0	0	1	0	87.3229	1	1	43.3362	28.9474
DATA	1315	17	3	0	0	ASCRP3002381	ASCRP3002381	9931.63	349	1.557998e+002	1.579234e+001	187	23.5	6.739900e+000	0	0	0	0	0	0	137.834	1	1	48.5334	23.4762
DATA	1316	17	4	0	0	ASCRP3004242	ASCRP3004242	9957.01	348.905	4.016031e+003	4.016112e+002	3625	22	5.206833e+000	0	0	0	0	0	0	3607.65	1	1	46.8651	22.4444
DATA	1317	17	5	0	0	ASCRP3012838	ASCRP3012838	9982.44	349	1.645380e+003	1.645570e+002	1562	23.5	6.317505e+000	0	0	0	0	0	0	1499.22	1	1	49.8279	24.2941
DATA	1318	17	6	0	1	ETG05_66023	ETG05_66023	10007.7	349	8.519515e+002	8.523104e+001	830	27	3.917399e+000	0	0	0	0	0	0	786.635	1	1	49.1849	27.2917
DATA	1319	17	7	0	0	ASCRP3011726	ASCRP3011726	10033.3	349.014	7.076342e+002	7.080556e+001	707.5	22	4.915960e+000	0	0	0	0	0	0	661.571	1	1	47.2035	22.3333
DATA	1320	17	8	0	0	ASCRP3008021	ASCRP3008021	10058.7	349.095	5.149728e+002	5.155386e+001	537	22	6.355761e+000	0	0	0	0	0	0	486.994	1	1	48.8603	22.9355
DATA	1321	17	9	0	0	ASCRP3008173	ASCRP3008173	10084.2	348.922	1.121658e+003	1.121912e+002	1123	23	5.810082e+000	0	0	0	0	0	0	1072.15	1	1	52.0157	22.7188
DATA	1322	17	10	0	0	ASCRP3012169	ASCRP3012169	10109.3	348.969	1.911295e+002	1.925884e+001	239	21	5.349601e+000	0	0	0	0	0	0	184.466	1	1	45.4864	22.2414
DATA	1323	17	11	0	0	ASCRP3001923	ASCRP3001923	10134.6	348.872	3.865321e+000	2.376491e+000	55	27	6.725988e+000	0	0	0	0	0	0	3.76417	1	0	49.5074	25.8966
DATA	1324	17	12	0	0	A_23_P87238	NM_006512	10160.2	349.256	2.987177e+001	3.785901e+000	80	27	6.502403e+000	0	0	0	0	0	0	29.327	1	1	51.4001	26.9063
DATA	1325	17	13	0	0	ASCRP3006052	ASCRP3006052	10185.7	349	1.848882e+002	1.863238e+001	235	24.5	7.451170e+000	0	0	0	0	0	0	182.889	1	1	49.1849	24.7083
DATA	1326	17	14	0	0	ASCRP3012611	ASCRP3012611	10211	349.455	1.313069e+002	1.332948e+001	180	26	6.497963e+000	0	0	0	0	0	0	130.733	1	1	55.8519	24.2
DATA	1327	17	15	0	0	ASCRP3006233	ASCRP3006233	10236.5	349.5	3.666879e+001	4.317813e+000	91.5	25	7.476985e+000	0	0	0	0	0	0	36.7279	1	1	57.5363	24.697
DATA	1328	17	16	0	0	ASCRP3004027	ASCRP3004027	10261.7	349.5	1.201232e+002	1.222452e+001	173	24.5	7.781734e+000	0	0	0	0	0	0	120.95	1	1	57.5363	25.6538
DATA	1329	17	17	0	0	ASCRP3007828	ASCRP3007828	10287	349.271	2.389437e+002	2.400075e+001	287	27	9.397883e+000	0	0	0	0	1	0	241.722	1	1	46.8651	28.9655
DATA	1330	17	18	0	0	ASCRP3000822	ASCRP3000822	10312.5	349.5	3.061646e+002	3.069890e+001	365	24	6.424421e+000	0	0	0	0	0	0	310.953	1	1	57.5363	25.7813
DATA	1331	17	19	66	-1	(-)3xSLv1	NegativeControl	10338	349.545	2.282893e+000	2.240687e+000	45	24	6.314366e+000	0	0	0	0	0	0	-4.96396	0	0	55.8519	24.6061
DATA	1332	17	20	0	0	ASCRP3003125	ASCRP3003125	10363.3	349.394	1.197727e+004	1.197729e+003	12074	27	6.627411e+000	0	0	0	0	0	0	12240.6	1	1	53.5237	25.5484
DATA	1333	17	21	0	0	ASCRP3007544	ASCRP3007544	10388.6	349.573	2.271430e+000	2.229437e+000	48	23	7.397268e+000	0	0	0	0	0	0	-3.79267	0	0	57.5363	24.8571
DATA	1334	17	22	0	0	ASCRP3003514	ASCRP3003514	10414.1	349.042	2.528949e+001	3.368687e+000	76	24	7.199309e+000	0	0	0	0	0	0	25.9493	1	1	46.8651	24.5172
DATA	1335	17	23	0	0	ASCRP3012668	ASCRP3012668	10439.4	349.397	8.606844e+001	8.889265e+000	140	24	5.352050e+000	0	0	0	0	0	0	88.4141	1	1	50.1463	23.3889
DATA	1336	17	24	0	0	ASCRP3005171	ASCRP3005171	10465.2	349.813	2.391856e+001	3.264312e+000	76	24	5.247710e+000	0	0	0	0	0	0	24.5867	1	1	48.2044	23.6667
DATA	1337	17	25	0	0	ASCRP3001006	ASCRP3001006	10490.4	349.853	9.738298e+001	9.988341e+000	152	22	5.829596e+000	0	0	0	0	0	0	100.126	1	1	48.8603	22.4348
DATA	1338	17	26	0	0	ASCRP3006044	ASCRP3006044	10515.7	349.647	3.075142e+002	3.083155e+001	364	21	6.373020e+000	0	0	0	0	0	0	316.115	1	1	46.1809	23
DATA	1339	17	27	0	0	ASCRP3004624	ASCRP3004624	10541.4	349.759	2.804257e+001	3.578364e+000	79.5	22	3.498164e+000	0	0	0	0	0	0	28.8081	1	1	49.5074	21.3478
DATA	1340	17	28	0	0	ASCRP3000538	ASCRP3000538	10566.6	349.81	1.750687e+003	1.750829e+002	1799	23	4.717670e+000	0	0	0	0	0	0	1796.63	1	1	49.5074	23.5556
DATA	1341	17	29	0	0	ASCRP3000732	ASCRP3000732	10592	349.789	4.043239e+002	4.049375e+001	466	23.5	6.404933e+000	0	0	0	0	0	0	414.345	1	1	46.8651	24.3529
DATA	1342	17	30	0	0	ASCRP3002411	ASCRP3002411	10617.3	349.89	6.150989e+002	6.155038e+001	671	20	4.525091e+000	0	0	0	0	0	0	629.231	1	1	49.8279	21.0417
DATA	1343	17	31	0	0	ASCRP3012525	ASCRP3012525	10642.7	349.972	1.591595e+003	1.591752e+002	1672	23	6.848645e+000	0	0	0	0	0	0	1624.73	1	1	47.2035	24.2414
DATA	1344	17	32	0	0	ASCRP3011152	ASCRP3011152	10668	349.892	6.578115e+001	6.949798e+000	116	21.5	5.174214e+000	0	0	0	0	0	0	66.988	1	1	46.8651	21.5714
DATA	1345	17	33	0	0	ASCRP3006814	ASCRP3006814	10693.3	349.914	1.425526e+003	1.425703e+002	1488.5	25	4.034641e+000	0	0	0	0	0	0	1447.74	1	1	49.5074	25.2759
DATA	1346	17	34	0	0	ASCRP3004518	ASCRP3004518	10718.9	349.909	3.946816e+001	4.545713e+000	91	22.5	7.168409e+000	0	0	0	0	0	0	39.9623	1	1	47.8731	23.9688
DATA	1347	17	35	0	0	ASCRP3003816	ASCRP3003816	10744.3	349.933	1.055232e+002	1.079217e+001	157	25	5.712089e+000	0	0	0	0	0	0	106.496	1	1	49.1849	24.1935
DATA	1348	17	36	0	0	ASCRP3005966	ASCRP3005966	10769.9	350.09	1.118589e+001	2.531133e+000	62	25	4.744015e+000	0	0	0	0	0	0	11.2496	1	0	47.8731	23.5455
DATA	1349	17	37	0	0	ASCRP3003102	ASCRP3003102	10795.3	349.987	8.457546e+000	2.430914e+000	60	22	4.500427e+000	0	0	0	0	0	0	8.47401	1	0	49.1849	22.5769
DATA	1350	17	38	0	0	ASCRP3000462	ASCRP3000462	10820.6	350.108	1.038329e+001	2.512479e+000	61	23	4.984592e+000	0	0	0	0	0	0	10.3633	1	0	50.7771	23
DATA	1351	17	39	0	0	ASCRP3012541	ASCRP3012541	10845.9	350.5	3.803449e+000	2.328287e+000	53	25.5	4.893974e+000	0	0	0	0	0	0	3.78105	1	0	56.9804	25.4412
DATA	1352	17	40	0	0	ASCRP3009838	ASCRP3009838	10871.4	350.427	2.293430e+004	2.293431e+003	22781.5	25	6.142466e+000	0	0	0	0	0	0	22701.9	1	1	57.5363	24.8333
DATA	1353	17	41	0	0	ASCRP3006542	ASCRP3006542	10896.7	350.013	1.460465e+001	2.739054e+000	65	25	6.668551e+000	0	0	0	0	0	0	14.3921	1	1	49.1849	25.1071
DATA	1354	17	42	0	0	ASCRP3005674	ASCRP3005674	10922.2	350.176	5.143617e+001	5.645756e+000	104	21	5.409550e+000	0	0	0	0	0	0	50.461	1	1	48.2044	22.8214
DATA	1355	17	43	0	0	ASCRP3002196	ASCRP3002196	10947.5	350.329	2.531730e+001	3.446319e+000	75	25.5	6.437510e+000	0	0	0	0	0	0	24.7242	1	1	48.8603	25.8077
DATA	1356	17	44	0	0	ASCRP3009049	ASCRP3009049	10972.7	350.267	1.807436e+003	1.807589e+002	1779	23	6.395563e+000	0	0	0	0	0	0	1756.85	1	1	49.1849	23.6452
DATA	1357	17	45	0	0	ASCRP3001817	ASCRP3001817	10998.3	350.481	1.208356e+002	1.231194e+001	172	23	5.136445e+000	0	0	0	0	0	0	116.897	1	1	51.0895	23.9375
DATA	1358	17	46	0	0	ASCRP3006079	ASCRP3006079	11023.5	350.184	9.707583e+001	9.993175e+000	144	24	6.464895e+000	0	0	0	0	0	0	93.4532	1	1	49.8279	22.4444
DATA	1359	17	47	0	0	ASCRP3003443	ASCRP3003443	11049.1	350.5	2.839353e+001	3.707076e+000	77.5	23	6.318575e+000	0	0	0	0	0	0	27.2035	1	1	56.9804	22.9756
DATA	1360	17	48	0	0	ASCRP3003803	ASCRP3003803	11074.6	350.37	2.224637e+002	2.237494e+001	259	24	6.845425e+000	0	0	0	0	0	0	212.086	1	1	50.7771	24.1212
DATA	1361	17	49	0	0	ASCRP3006893	ASCRP3006893	11100	350.38	3.562150e+002	3.570273e+001	389	25	6.665314e+000	0	0	0	0	0	0	337.944	1	1	49.5074	24.6563
DATA	1362	17	50	0	0	ASCRP3000740	ASCRP3000740	11125.3	350.781	4.685955e+001	5.273155e+000	97	22	5.037749e+000	0	0	0	0	0	0	44.2479	1	1	48.2044	22.0741
DATA	1363	17	51	0	0	ASCRP3007945	ASCRP3007945	11150.8	350.431	1.684780e+001	2.957291e+000	67	22	4.557060e+000	0	0	0	0	0	0	15.829	1	1	46.8651	22.6957
DATA	1364	17	52	0	0	ASCRP3010598	ASCRP3010598	11176.3	350.842	2.116599e+001	3.231442e+000	71	20.5	6.157922e+000	0	0	0	0	0	0	19.7939	1	1	48.8603	21
DATA	1365	17	53	0	0	ASCRP3011824	ASCRP3011824	11201.5	350.676	2.287392e+001	3.354338e+000	74	24	5.840406e+000	0	0	0	0	0	0	21.2893	1	1	47.2035	24.4
DATA	1366	17	54	0	0	ASCRP3001198	ASCRP3001198	11227.1	350.87	2.511251e+000	2.464845e+000	50	22	5.649987e+000	0	0	0	0	0	0	0.0947013	0	0	48.2044	21.7879
DATA	1367	17	55	0	0	ASCRP3004317	ASCRP3004317	11252.3	350.88	3.338807e+002	3.347976e+001	356.5	21	6.732905e+000	0	0	0	0	0	0	307.909	1	1	48.8603	23.1739
DATA	1368	17	56	0	0	ASCRP3006598	ASCRP3006598	11277.5	351	6.456799e+004	6.456799e+003	59342	29	8.960257e+000	0	0	0	0	0	0	59285	1	1	54.1152	28.3
DATA	1369	17	57	0	0	Negative005	Negative005	11303	351	4.953336e+000	2.546544e+000	60	26	7.827124e+000	0	0	0	0	0	0	4.52814	1	0	65	27.9714
DATA	1370	17	58	0	0	ASCRP3001683	ASCRP3001683	11328.8	350.756	2.556257e+000	2.513262e+000	55	24	6.655228e+000	0	0	0	0	0	0	1.33197	0	0	49.1849	24.7778
DATA	1371	17	59	0	0	ASCRP3008112	ASCRP3008112	11353.9	351.026	5.371263e+002	5.377166e+001	539	24.5	5.099020e+000	0	0	0	0	0	0	486.935	1	1	48.5334	24
DATA	1372	17	60	0	0	ASCRP3005556	ASCRP3005556	11379.5	350.922	7.533890e+000	2.638859e+000	63	24	6.332209e+000	0	0	0	0	0	0	6.80242	1	0	49.5074	24.5926
DATA	1373	17	61	0	0	Negative018	Negative018	11404.6	351.123	2.586000e+000	2.538196e+000	56	25	6.412734e+000	0	0	0	0	0	0	0.0492086	0	0	48.5334	24.8621
DATA	1374	17	62	0	0	A_23_P53126	NM_005574	11430	351.133	5.296329e+000	2.601795e+000	60	23.5	4.083676e+000	0	0	0	0	0	0	4.74777	1	0	54.4085	24.0313
DATA	1375	17	63	0	0	ASCRP3012671	ASCRP3012671	11455.4	351.427	2.131078e+001	3.327539e+000	76.5	22	5.209246e+000	0	0	0	0	0	0	19.0417	1	1	57.5363	22.3929
DATA	1376	17	64	0	0	ASCRP3003792	ASCRP3003792	11480.6	351.427	2.044726e+001	3.279239e+000	71	25	7.699258e+000	0	0	0	0	0	0	18.2124	1	1	57.5363	27.0833
DATA	1377	17	65	0	0	ASCRP3000116	ASCRP3000116	11506.3	351.418	3.135761e+002	3.146287e+001	334	26	7.260572e+000	0	0	0	0	0	0	278.461	1	1	50.7771	26.1818
DATA	1378	17	66	0	0	ASCRP3007409	ASCRP3007409	11531.4	351.066	2.347128e+001	3.487141e+000	77	26	5.277520e+000	0	0	0	0	0	0	20.7819	1	1	49.1849	25.069
DATA	1379	17	67	0	0	ASCRP3012224	ASCRP3012224	11556.9	351.247	1.142527e+002	1.171410e+001	158	25	5.450997e+000	0	0	0	0	0	0	100.918	1	1	47.8731	25.4474
DATA	1380	17	68	0	0	ASCRP3010337	ASCRP3010337	11582.8	351.108	1.202108e+001	2.856625e+000	70	28	6.153416e+000	0	0	0	0	0	0	10.5928	1	0	48.2044	26.6897
DATA	1381	17	69	0	0	AS_circRNA_control207	AS_circRNA_control207	11607.7	351.5	1.593086e+002	1.614096e+001	200.5	27	9.464847e+000	0	0	0	0	0	0	140.138	1	1	57.5363	27.6
DATA	1382	17	70	0	0	ASCRP3004421	ASCRP3004421	11633.3	351.286	1.341086e+002	1.366071e+001	175.5	24	5.291878e+000	0	0	0	0	0	0	117.75	1	1	49.8279	23.6786
DATA	1383	17	71	0	0	ASCRP3010954	ASCRP3010954	11658.5	351.5	1.485295e+002	1.507951e+001	189	25	6.960833e+000	0	0	0	0	0	0	130.241	1	1	57.5363	25.1034
DATA	1384	17	72	0	0	A_23_P2683	NM_024604	11684	351.545	2.656179e+000	2.607073e+000	58	24	6.265435e+000	0	0	0	0	0	0	-0.626225	0	0	65	25.4545
DATA	1385	17	73	0	0	ASCRP3011211	ASCRP3011211	11709.5	351.487	4.628764e+001	5.313602e+000	99.5	25.5	5.969388e+000	0	0	0	0	0	0	40.5064	1	1	49.1849	26.1786
DATA	1386	17	74	0	0	Negative038	Negative038	11734.8	351.688	1.538145e+001	3.029941e+000	74.5	26.5	5.886705e+000	0	0	0	0	0	0	13.4547	1	1	50.7771	27.2059
DATA	1387	17	75	0	0	ASCRP3007768	ASCRP3007768	11760.1	351.39	2.659798e+002	2.672588e+001	298	26.5	4.391816e+000	0	0	0	0	0	0	232.569	1	1	49.8279	26.625
DATA	1388	17	76	0	0	A_23_P215720	NM_000492	11785.6	351.851	3.382975e+001	4.273108e+000	88.5	27	6.120305e+000	0	0	0	0	0	0	29.5914	1	1	48.5334	27.3793
DATA	1389	17	77	0	0	ASCRP3007074	ASCRP3007074	11811.3	351.973	6.575093e+000	2.690758e+000	66	24	5.360720e+000	0	0	0	0	0	0	5.75432	1	0	48.8603	25.2917
DATA	1390	17	78	0	0	Negative045	Negative045	11836.7	351.885	2.222231e+001	3.425799e+000	79	25	6.449329e+000	0	0	0	0	0	0	19.4627	1	1	49.1849	25.9231
DATA	1391	17	79	0	0	ASCRP3007156	ASCRP3007156	11861.8	351.892	9.248056e+000	2.763631e+000	70	23	8.344966e+000	0	0	0	0	0	0	8.1088	1	0	45.835	26.0385
DATA	1392	17	80	0	0	ASCRP3011599	ASCRP3011599	11887.1	351.905	1.080751e+002	1.111595e+001	155	26	6.214316e+000	0	0	0	0	0	0	94.9041	1	1	47.5395	25.8929
DATA	1393	17	81	0	0	ASCRP3009148	ASCRP3009148	11912.6	352.067	1.223337e+001	2.869163e+000	75	27	5.999244e+000	0	0	0	0	0	0	10.7636	1	0	49.1849	26.4063
DATA	1394	17	82	0	0	ASCRP3002847	ASCRP3002847	11937.9	351.884	1.788859e+002	1.807508e+001	219.5	28	7.151071e+000	0	0	0	0	0	0	157.73	1	1	46.8651	28.2571
DATA	1395	18	1	0	0	ASCRP3004065	ASCRP3004065	9893.89	356.483	1.784862e+001	3.201953e+000	65.5	24	6.857611e+000	0	0	0	0	0	0	15.3317	1	1	52.3208	24.8723
DATA	1396	18	2	0	0	ASCRP3013373	ASCRP3013373	9918.89	356.5	2.663675e+000	2.620352e+000	56	24	1.154857e+001	0	0	0	0	0	0	1.53782	0	0	56.9804	27.7297
DATA	1397	18	3	0	0	Negative007	Negative007	9944.42	356.573	2.621531e+000	2.574456e+000	54	20	6.226319e+000	0	0	0	0	0	0	0.751144	0	0	57.5363	21.7273
DATA	1398	18	4	0	0	ASCRP3013067	ASCRP3013067	9969.2	356.114	5.925443e+000	2.603484e+000	57	23	6.151923e+000	0	0	0	0	0	0	5.3372	1	0	49.8279	23.6154
DATA	1399	18	5	0	0	ASCRP3001833	ASCRP3001833	9995.33	356.5	3.501515e+002	3.510426e+001	372	23.5	6.959561e+000	0	0	0	0	0	0	319.882	1	1	57.5363	24.375
DATA	1400	18	6	0	0	ASCRP3005376	ASCRP3005376	10020.8	356.42	7.441040e+000	2.576815e+000	61	23.5	5.895597e+000	0	0	0	0	0	0	6.8874	1	0	50.7771	22.625
DATA	1401	18	7	0	0	ASCRP3003593	ASCRP3003593	10045.9	356.214	1.459353e+002	1.479568e+001	195	23	6.421864e+000	0	0	0	0	0	0	136.719	1	1	51.7088	24.2286
DATA	1402	18	8	0	0	ASCRP3006657	ASCRP3006657	10071.4	356.299	1.014931e+002	1.043156e+001	149	23	6.956433e+000	0	0	0	0	0	0	96.1579	1	1	44.7812	23.7667
DATA	1403	18	9	0	0	ASCRP3007355	ASCRP3007355	10096.9	356.394	5.393494e+002	5.398766e+001	566.5	22	4.945292e+000	0	0	0	0	0	0	516.309	1	1	46.5243	22.4516
DATA	1404	18	10	0	0	ASCRP3009144	ASCRP3009144	10122.2	356.594	3.274411e+002	3.282926e+001	370	22.5	5.658987e+000	0	0	0	0	0	0	316.423	1	1	46.5243	23.9
DATA	1405	18	11	0	0	ASCRP3000435	ASCRP3000435	10147.4	356.833	1.164338e+002	1.187674e+001	163.5	27	6.921896e+000	0	0	0	0	0	0	113.486	1	1	49.5074	26.8667
DATA	1406	18	12	0	0	Negative027	Negative027	10173.5	356.6	5.191277e+000	2.380680e+000	57	24	7.255875e+000	0	0	0	0	0	0	5.10211	1	0	38.6789	25.9091
DATA	1407	18	13	0	0	ASCRP3003451	ASCRP3003451	10198.4	356.792	1.144752e+002	1.167770e+001	164.5	22.5	6.080992e+000	0	0	0	0	0	0	113.301	1	1	49.1849	22.4615
DATA	1408	18	14	0	0	ASCRP3000920	ASCRP3000920	10223.7	356.877	2.134136e+001	3.131979e+000	71	24.5	7.080452e+000	0	0	0	0	0	0	21.259	1	1	45.4864	23.5588
DATA	1409	18	15	0	0	ASCRP3003698	ASCRP3003698	10249.1	357.065	1.077316e+005	1.077316e+004	109295	27	8.975355e+000	0	0	0	0	0	0	107936	1	1	54.4085	27.0968
DATA	1410	18	16	0	0	ASCRP3007767	ASCRP3007767	10274.8	356.806	1.347643e+003	1.347833e+002	1414.5	28	8.593446e+000	0	0	0	0	1	0	1357.36	1	1	47.5395	28.7742
DATA	1411	18	17	0	0	ASCRP3007481	ASCRP3007481	10299.9	357.065	2.785749e+002	2.794879e+001	333	26	9.282196e+000	0	0	0	0	0	0	281.813	1	1	54.4085	28.2973
DATA	1412	18	18	0	0	ASCRP3000554	ASCRP3000554	10325.2	356.805	6.962493e+003	6.962530e+002	7068.5	24	7.739150e+000	0	0	0	0	0	0	7071.21	1	1	50.1463	27.3611
DATA	1413	18	19	0	0	ASCRP3010348	ASCRP3010348	10350.8	357	8.436106e+002	8.439082e+001	925	26	6.964725e+000	0	0	0	0	0	0	859.577	1	1	49.1849	25.3103
DATA	1414	18	20	0	0	ASCRP3002194	ASCRP3002194	10376.1	357.065	2.277166e+000	2.235066e+000	47	23	4.822557e+000	0	0	0	0	0	0	-2.9962	0	0	54.4085	23.0313
DATA	1415	18	21	0	0	ASCRP3001013	ASCRP3001013	10401.5	356.817	5.762129e+000	2.303398e+000	57	22	5.110605e+000	0	0	0	0	0	0	5.89989	1	0	47.5395	22.4194
DATA	1416	18	22	0	0	ASCRP3011615	ASCRP3011615	10426.7	357.026	9.606850e+001	9.861513e+000	151	23.5	6.724062e+000	0	0	0	0	0	0	98.5215	1	1	49.1849	23.3824
DATA	1417	18	23	0	0	ASCRP3000321	ASCRP3000321	10452.5	356.878	2.265943e+000	2.231356e+000	51	22	4.531234e+000	0	0	0	0	0	0	1.85225	0	0	49.8279	22.2059
DATA	1418	18	24	0	0	A_23_P1331	NM_080801	10477.6	357.108	1.802639e+002	1.816290e+001	229	22	5.516014e+000	0	0	0	0	0	0	185.193	1	1	50.7771	21.9545
DATA	1419	18	25	0	0	ASCRP3000377	ASCRP3000377	10503.1	357.5	1.430689e+002	1.447847e+001	192	22	5.820193e+000	0	0	0	0	0	0	147.003	1	1	56.9804	22.4815
DATA	1420	18	26	0	0	ASCRP3009155	ASCRP3009155	10528.4	357.189	5.416423e+002	5.420982e+001	610	22	5.728740e+000	0	0	0	0	0	0	556.412	1	1	52.0157	22.4615
DATA	1421	18	27	0	0	ASCRP3012813	ASCRP3012813	10553.8	357.159	7.442966e+001	7.768234e+000	125	23	4.737371e+000	0	0	0	0	0	0	76.4084	1	1	50.7771	23.4783
DATA	1422	18	28	0	0	ASCRP3006697	ASCRP3006697	10579.3	357.5	1.031676e+001	2.454113e+000	63	23	4.807202e+000	0	0	0	0	0	0	10.5797	1	0	57.5363	24.1667
DATA	1423	18	29	0	0	ASCRP3010532	ASCRP3010532	10604.6	357.21	8.546710e+001	8.832818e+000	137	26	6.748837e+000	0	0	0	0	0	0	87.521	1	1	50.7771	23.7586
DATA	1424	18	30	0	0	ASCRP3004888	ASCRP3004888	10630	357.545	4.261532e+000	2.274131e+000	56	23	4.585373e+000	0	0	0	0	0	0	4.35622	1	0	55.8519	23.2222
DATA	1425	18	31	0	0	ASCRP3001791	ASCRP3001791	10655.4	357.295	7.723684e+001	8.041550e+000	132.5	20	5.376301e+000	0	0	0	0	0	0	78.7861	1	1	50.4627	21.7692
DATA	1426	18	32	0	0	ASCRP3000186	ASCRP3000186	10680.7	357.152	5.209134e+000	2.303667e+000	57	24	4.000769e+000	0	0	0	0	0	0	5.30079	1	0	49.8279	24.6154
DATA	1427	18	33	0	0	Negative046	Negative046	10706.1	357.157	8.363699e+002	8.366725e+001	898	23.5	6.531005e+000	0	0	0	0	0	0	848.782	1	1	46.8651	24.9667
DATA	1428	18	34	0	0	ASCRP3000053	ASCRP3000053	10731.5	357.569	9.820023e+001	1.007599e+001	151	23	5.864881e+000	0	0	0	0	0	0	99.3659	1	1	47.8731	23.2143
DATA	1429	18	35	0	0	ASCRP3004270	ASCRP3004270	10757	357.867	2.460074e+002	2.470469e+001	299	25	3.904383e+000	0	0	0	0	0	0	248.135	1	1	54.4085	24.7059
DATA	1430	18	36	0	0	Negative003	Negative003	10782.1	357.344	2.540977e+000	2.285968e+000	52.5	24.5	3.759433e+000	0	0	0	0	0	0	2.55404	1	0	44.0646	23.2667
DATA	1431	18	37	1028	1	(+)E1A_r60_a20	E1A_r60_a20	10807.6	357.589	6.939542e+001	7.304514e+000	119	21	4.073221e+000	0	0	0	0	0	0	69.4995	1	1	47.5395	21.3448
DATA	1432	18	38	0	0	ASCRP3004819	ASCRP3004819	10833.2	357.806	2.792026e+002	2.801392e+001	320	25	5.143531e+000	0	0	0	0	0	0	278.549	1	1	47.5395	25.5484
DATA	1433	18	39	0	0	ASCRP3000015	ASCRP3000015	10858.4	357.792	5.647294e+002	5.651968e+001	615	27	4.890467e+000	0	0	0	0	0	0	561.161	1	1	49.1849	26
DATA	1434	18	40	0	0	ASCRP3001072	ASCRP3001072	10884	358	1.704543e+001	2.868847e+000	67	26	6.989854e+000	0	0	0	0	0	0	16.8676	1	1	54.9904	26.4839
DATA	1435	18	41	0	0	ASCRP3002140	ASCRP3002140	10909.4	357.662	4.307903e+001	4.891818e+000	91	23	7.276587e+000	0	0	0	0	0	0	42.4425	1	1	47.8731	24.5556
DATA	1436	18	42	0	0	Negative004	Negative004	10934.5	357.781	2.371662e+000	2.327815e+000	45	21.5	6.842514e+000	0	0	0	0	0	0	-4.36155	0	0	48.2044	24.5
DATA	1437	18	43	0	0	A_23_P111995	NM_002318	10960	357.781	4.061676e+002	4.068402e+001	445	23.5	5.643276e+000	0	0	0	0	0	0	396.628	1	1	46.8651	22.9286
DATA	1438	18	44	0	0	ASCRP3002703	ASCRP3002703	10985.5	358	4.303295e+001	4.902711e+000	93	24.5	6.488628e+000	0	0	0	0	0	0	41.8311	1	1	54.1152	25.0333
DATA	1439	18	45	0	0	ASCRP3010085	ASCRP3010085	11011	358.133	8.585703e+001	8.904158e+000	128.5	22	6.775118e+000	0	0	0	0	0	0	83.0722	1	1	54.4085	22.9688
DATA	1440	18	46	0	0	ASCRP3007970	ASCRP3007970	11036.1	357.587	1.407020e+002	1.426865e+001	185	23	5.861727e+000	0	0	0	0	0	0	135.48	1	1	48.8603	22.2121
DATA	1441	18	47	0	0	ASCRP3001166	ASCRP3001166	11061.6	358.427	2.427010e+000	2.382140e+000	51.5	25	6.382102e+000	0	0	0	0	0	0	-0.250468	0	0	57.5363	23.8649
DATA	1442	18	48	0	0	ASCRP3013198	ASCRP3013198	11087.2	357.718	1.332687e+002	1.354023e+001	180	24	6.244675e+000	0	0	0	0	0	0	127.104	1	1	47.2035	24.3125
DATA	1443	18	49	0	0	ASCRP3006356	ASCRP3006356	11112.5	358.027	1.323789e+001	2.745581e+000	66	24	8.084367e+000	0	0	0	0	0	0	12.5671	1	1	48.5334	24.0968
DATA	1444	18	50	0	0	ASCRP3012365	ASCRP3012365	11137.9	357.765	7.232302e+001	7.625523e+000	123	23	3.313105e+000	0	0	0	0	0	0	68.3247	1	1	46.1809	22.68
DATA	1445	18	51	0	0	ASCRP3009637	ASCRP3009637	11163.3	357.778	1.174584e+002	1.199428e+001	164	22.5	6.870338e+000	0	0	0	0	0	0	110.442	1	1	47.5395	23.8077
DATA	1446	18	52	0	0	ASCRP3002751	ASCRP3002751	11188.7	358.244	4.936143e+001	5.506036e+000	97	22.5	5.641492e+000	0	0	0	0	0	0	46.2055	1	1	51.7088	22.9667
DATA	1447	18	53	0	0	ASCRP3002721	ASCRP3002721	11214.1	358.09	7.724340e+000	2.569743e+000	61	23.5	6.915820e+000	0	0	0	0	0	0	7.19669	1	0	48.2044	23.6667
DATA	1448	18	54	0	0	ASCRP3002773	ASCRP3002773	11239.8	358.288	7.216235e+000	2.565551e+000	59	21	5.298766e+000	0	0	0	0	0	0	6.69306	1	0	50.7771	21.3333
DATA	1449	18	55	0	0	ASCRP3007943	ASCRP3007943	11264.9	358.5	1.401702e+001	2.842251e+000	68	23	7.833050e+000	0	0	0	0	0	0	12.9451	1	1	56.9804	25.24
DATA	1450	18	56	0	0	ASCRP3000069	ASCRP3000069	11290.4	358.573	1.620739e+004	1.620741e+003	14821	29	9.062998e+000	0	0	0	0	1	0	14903.2	1	1	57.5363	30.069
DATA	1451	18	57	0	0	ASCRP3010629	ASCRP3010629	11315.6	358.573	1.721394e+002	1.739363e+001	213	24	6.504297e+000	0	0	0	0	0	0	157.626	1	1	57.5363	25.4
DATA	1452	18	58	0	0	CUST_20_PI418767722	NM_006013	11341.2	358.425	3.676932e+001	4.448714e+000	87	24.5	5.987891e+000	0	0	0	0	0	0	33.528	1	1	52.6241	24.125
DATA	1453	18	59	0	0	ASCRP3010122	ASCRP3010122	11366.4	358.367	1.037945e+002	1.067961e+001	148.5	24	4.485335e+000	0	0	0	0	0	0	94.2717	1	1	50.7771	23.2414
DATA	1454	18	60	0	0	ASCRP3005782	ASCRP3005782	11392.1	358.603	2.165463e+002	2.180117e+001	251	25	7.646201e+000	0	0	0	0	0	0	195.949	1	1	48.8603	25.8148
DATA	1455	18	61	0	0	ASCRP3008940	ASCRP3008940	11417.6	358.693	1.697239e+002	1.716031e+001	204	24	5.673593e+000	0	0	0	0	0	0	153.028	1	1	47.8731	23.5
DATA	1456	18	62	0	0	ASCRP3013488	ASCRP3013488	11443	358.683	9.318839e+003	9.318874e+002	8377	23.5	4.997479e+000	0	0	0	0	0	0	8373.25	1	1	49.5074	23.8438
DATA	1457	18	63	0	0	ASCRP3004514	ASCRP3004514	11468.4	358.543	2.504157e+003	2.504287e+002	2266.5	22	4.949604e+000	0	0	0	0	0	0	2242.6	1	1	46.8651	23.037
DATA	1458	18	64	0	0	AS_circRNA_control205	AS_circRNA_control205	11493.7	358.914	1.172785e+004	1.172788e+003	10570.5	24.5	6.349689e+000	0	0	0	0	0	0	10473.3	1	1	49.5074	25.5625
DATA	1459	18	65	0	0	ASCRP3008682	ASCRP3008682	11518.7	359.062	2.612233e+000	2.566048e+000	58.5	24.5	4.747793e+000	0	0	0	0	0	0	0.926561	0	0	49.5074	24.3077
DATA	1460	18	66	0	0	ASCRP3009989	ASCRP3009989	11544.7	358.853	2.619498e+000	2.580778e+000	58	25	4.969260e+000	0	0	0	0	0	0	1.98631	0	0	48.8603	25.125
DATA	1461	18	67	1028	1	(+)E1A_r60_a20	E1A_r60_a20	11569.7	358.61	5.888745e+001	6.428085e+000	109	28	6.007073e+000	0	0	0	0	0	0	52.1722	1	1	48.8603	27.5278
DATA	1462	18	68	0	0	ASCRP3002507	ASCRP3002507	11595.3	358.827	3.846354e+002	3.855014e+001	399	29.5	7.264665e+000	0	0	0	0	1	0	340.093	1	1	49.8279	29.0833
DATA	1463	18	69	0	0	ASCRP3001502	ASCRP3001502	11620.5	359	2.635762e+000	2.600275e+000	60	24.5	5.933088e+000	0	0	0	0	0	0	2.31337	0	0	54.1152	24.1923
DATA	1464	18	70	0	0	ASCRP3011608	ASCRP3011608	11645.6	359.069	1.548007e+002	1.569540e+001	193	25	5.035259e+000	0	0	0	0	0	0	136.429	1	1	53.8203	25.5313
DATA	1465	18	71	0	0	ASCRP3003607	ASCRP3003607	11671.2	358.8	1.052514e+004	1.052518e+003	9406	26.5	6.952161e+000	0	0	0	0	0	0	9262.53	1	1	48.2044	26.8056
DATA	1466	18	72	0	0	ASCRP3002495	ASCRP3002495	11696.8	358.805	2.292711e+002	2.307377e+001	256	24	6.302206e+000	0	0	0	0	0	0	201.563	1	1	49.8279	25.9697
DATA	1467	18	73	0	0	ASCRP3012564	ASCRP3012564	11722.1	358.543	2.793582e+002	2.805651e+001	303	27	6.079492e+000	0	0	0	0	0	0	245.389	1	1	46.5243	26.9091
DATA	1468	18	74	0	0	ASCRP3003966	ASCRP3003966	11747.7	358.851	5.586117e+000	2.659496e+000	64.5	25	6.212176e+000	0	0	0	0	0	0	4.90576	1	0	48.2044	25.3448
DATA	1469	18	75	0	0	A_23_P250813	NM_000553	11772.8	359.026	1.638023e+002	1.658531e+001	204	27	6.819091e+000	0	0	0	0	0	0	143.855	1	1	49.1849	25.625
DATA	1470	18	76	0	0	ASCRP3001426	ASCRP3001426	11798.4	358.792	1.132855e+002	1.162304e+001	159	26	6.730870e+000	0	0	0	0	0	0	99.502	1	1	49.5074	26.2308
DATA	1471	18	77	0	0	ASCRP3011451	ASCRP3011451	11823.6	358.899	3.343051e+001	4.233955e+000	90.5	27	7.093225e+000	0	0	0	0	0	0	29.3817	1	1	47.5395	27.0769
DATA	1472	18	78	0	0	ASCRP3007205	ASCRP3007205	11849.1	358.623	4.170551e+002	4.178623e+001	428	23	8.063911e+000	0	0	0	0	0	0	366.829	1	1	46.1809	24.88
DATA	1473	18	79	0	0	ASCRP3006006	ASCRP3006006	11874.7	359	1.734472e+001	3.119009e+000	76	24.5	7.363528e+000	0	0	0	0	0	0	15.2787	1	1	49.1849	26.3077
DATA	1474	18	80	0	0	ASCRP3004675	ASCRP3004675	11899.8	359.363	3.272098e+001	4.171587e+000	88	27.5	6.230281e+000	0	0	0	0	0	0	28.8756	1	1	50.4627	27.1765
DATA	1475	18	81	0	0	ASCRP3006260	ASCRP3006260	11925.4	359.415	3.483470e+002	3.493028e+001	366	26	6.505271e+000	0	0	0	0	0	0	308.035	1	1	51.0895	25.9375
DATA	1476	18	82	0	0	Negative046	Negative046	11950.6	359.165	6.923265e+002	6.928058e+001	667	26	6.290819e+000	0	0	0	1	0	0	613.572	1	1	50.1463	26.3048
DATA	1477	19	1	0	0	ASCRP3003011	ASCRP3003011	9880.71	363.575	4.997403e+000	2.741499e+000	60	23	5.937685e+000	0	0	0	0	0	0	4.23343	1	0	48.5334	23.3325
DATA	1478	19	2	0	0	ASCRP3012540	ASCRP3012540	9906.42	363.573	4.613173e+000	2.687806e+000	57.5	24	1.122564e+001	0	0	0	0	0	0	3.97825	1	0	57.5363	28.3421
DATA	1479	19	3	0	0	ASCRP3010858	ASCRP3010858	9931.63	363.36	5.075868e+002	5.082545e+001	495	21.5	5.485430e+000	0	0	0	0	0	0	445.049	1	1	48.8603	21.6429
DATA	1480	19	4	0	0	ASCRP3000312	ASCRP3000312	9957	363.5	6.771815e+001	7.241089e+000	115	23.5	6.261482e+000	0	0	0	0	0	0	60.3011	1	1	48.5334	23.6154
DATA	1481	19	5	0	0	ASCRP3010168	ASCRP3010168	9982.44	363.532	2.080550e+002	2.095842e+001	243	23	6.873183e+000	0	0	0	0	0	0	187.994	1	1	49.8279	24.1765
DATA	1482	19	6	0	0	ASCRP3007687	ASCRP3007687	10007.7	363.584	3.448363e+001	4.255230e+000	85	24	6.705082e+000	0	0	0	0	0	0	31.5837	1	1	50.1463	23.6207
DATA	1483	19	7	0	0	ASCRP3007982	ASCRP3007982	10033.1	363.808	2.924123e+002	2.934468e+001	322	23	5.919920e+000	0	0	0	0	0	0	271.231	1	1	47.5395	23.5
DATA	1484	19	8	0	0	ASCRP3011104	ASCRP3011104	10058.4	363.781	3.986601e+001	4.670365e+000	91.5	22	7.032393e+000	0	0	0	0	0	0	37.4166	1	1	47.8731	24.2727
DATA	1485	19	9	0	0	ASCRP3000489	ASCRP3000489	10083.7	363.865	6.064586e+001	6.524606e+000	109	21	6.730465e+000	0	0	0	0	0	0	57.5455	1	1	48.5334	22.3714
DATA	1486	19	10	0	0	ASCRP3005723	ASCRP3005723	10109.5	363.768	2.282293e+001	3.298735e+000	73	23	6.242242e+000	0	0	0	0	0	0	21.8812	1	1	46.8651	24.9677
DATA	1487	19	11	0	0	Negative005	Negative005	10134.7	363.943	4.550419e+000	2.403445e+000	56	27.5	5.395725e+000	0	0	0	0	0	0	4.40293	1	0	46.8651	26.9231
DATA	1488	19	12	0	0	Negative041	Negative041	10160	363.972	4.561630e+000	2.384027e+000	55	27	5.841920e+000	0	0	0	0	0	0	4.45149	1	0	46.8651	27.4688
DATA	1489	19	13	0	0	A_23_P11507	NM_015534	10185.3	363.909	1.877237e+002	1.891540e+001	228	23	5.702251e+000	0	0	0	0	0	0	184.624	1	1	49.1849	23.8519
DATA	1490	19	14	0	0	A_23_P256956	NM_005733	10211.2	363.95	2.206382e+001	3.190986e+000	73	25.5	6.997947e+000	0	0	0	0	0	0	21.8553	1	1	49.1849	24.1667
DATA	1491	19	15	0	0	ASCRP3013020	ASCRP3013020	10236.5	364	8.009396e+001	8.330554e+000	130.5	25	6.852960e+000	0	0	0	0	0	0	79.8385	1	1	54.1152	24.0345
DATA	1492	19	16	0	0	ASCRP3002231	ASCRP3002231	10261.6	364.069	7.098094e+000	2.386086e+000	60	25	8.754003e+000	0	0	0	0	0	0	7.11497	1	0	65	25.4848
DATA	1493	19	17	0	0	CUST_13_PI418767722	NM_005022	10287.4	364.069	9.038520e+004	9.038520e+003	91286	25	7.920508e+000	0	0	0	0	0	0	91060.7	1	1	53.8203	27.9714
DATA	1494	19	18	0	0	ASCRP3002824	ASCRP3002824	10312.5	364	7.500515e+002	7.503910e+001	808	24.5	9.199754e+000	0	0	0	0	0	0	758.933	1	1	54.1152	28.0294
DATA	1495	19	19	0	0	ASCRP3002682	ASCRP3002682	10338	364.133	8.787570e+000	2.413985e+000	61	23	6.632393e+000	0	0	0	0	0	0	8.92485	1	0	54.4085	24.3636
DATA	1496	19	20	0	0	ASCRP3004665	ASCRP3004665	10363.1	364.107	1.057145e+002	1.080644e+001	157	23.5	5.168539e+000	0	0	0	0	0	0	107.703	1	1	47.5395	23.9
DATA	1497	19	21	0	0	ASCRP3006498	ASCRP3006498	10388.8	364.181	3.312903e+002	3.320437e+001	393.5	24	3.997849e+000	0	0	0	0	0	0	338.405	1	1	51.4001	23.871
DATA	1498	19	22	0	0	ASCRP3000402	ASCRP3000402	10414.4	364.295	1.786343e+001	2.857948e+000	69	26	5.425808e+000	0	0	0	0	0	0	18.2846	1	1	50.4627	24.4242
DATA	1499	19	23	0	0	Negative031	Negative031	10439.5	364.405	2.269473e+000	2.227515e+000	51	21	4.969369e+000	0	0	0	0	0	0	-0.263608	0	0	52.0157	21.1935
DATA	1500	19	24	0	0	ASCRP3011957	ASCRP3011957	10464.9	364.5	1.212306e+001	2.534009e+000	64	24	5.378018e+000	0	0	0	0	0	0	12.4406	1	1	56.9804	23
DATA	1501	19	25	0	0	ASCRP3008063	ASCRP3008063	10490.4	364.395	1.722860e+003	1.723004e+002	1812.5	21.5	5.073196e+000	0	0	0	0	0	0	1769.04	1	1	50.7771	21.4583
DATA	1502	19	26	0	0	ASCRP3011135	ASCRP3011135	10516	364.352	5.420770e+001	5.859102e+000	106	23.5	7.190751e+000	0	0	0	0	0	0	55.6679	1	1	47.2035	24.5
DATA	1503	19	27	0	0	ASCRP3002171	ASCRP3002171	10541.1	364.5	1.830242e+002	1.843708e+001	234	22	4.891413e+000	0	0	0	0	0	0	187.897	1	1	49.8279	20.8148
DATA	1504	19	28	0	0	ASCRP3012455	ASCRP3012455	10566.6	364.275	6.360797e+001	6.738990e+000	114.5	23.5	5.601609e+000	0	0	0	0	0	0	65.256	1	1	51.0895	23.9063
DATA	1505	19	29	0	0	ASCRP3008396	ASCRP3008396	10592.1	364.467	7.952131e+002	7.955253e+001	869	24	5.378328e+000	0	0	0	0	0	0	814.924	1	1	48.8603	23.9063
DATA	1506	19	30	1028	1	(+)E1A_r60_a135	E1A_r60_a135	10617.4	364.573	2.296330e+000	2.243258e+000	53	21	5.532630e+000	0	0	0	0	0	0	2.34985	1	0	57.5363	22.88
DATA	1507	19	31	0	0	ASCRP3000960	ASCRP3000960	10642.6	364.573	5.534787e+000	2.302929e+000	56.5	23	5.260545e+000	0	0	0	0	0	0	5.65376	1	0	57.5363	23.56
DATA	1508	19	32	0	0	ASCRP3002393	ASCRP3002393	10668.1	364.48	6.505763e+001	6.880650e+000	117	22	6.190002e+000	0	0	0	0	0	0	66.3153	1	1	48.8603	22.871
DATA	1509	19	33	0	0	ASCRP3002032	ASCRP3002032	10693.4	364.781	1.337646e+002	1.356363e+001	184	24	5.798276e+000	0	0	0	0	0	0	136.026	1	1	47.8731	24.5
DATA	1510	19	34	0	0	ASCRP3004239	ASCRP3004239	10719.1	364.775	2.829536e+001	3.616097e+000	79	21	6.103856e+000	0	0	0	0	0	0	28.6955	1	1	47.5395	22.9688
DATA	1511	19	35	0	0	ASCRP3011431	ASCRP3011431	10744.7	364.589	2.300919e+000	2.258380e+000	49	23	4.730938e+000	0	0	0	0	0	0	-0.531753	0	0	47.5395	23.1034
DATA	1512	19	36	0	0	ASCRP3002530	ASCRP3002530	10769.7	364.781	1.819366e+003	1.819507e+002	1881.5	25	4.540417e+000	0	0	0	0	0	0	1833.85	1	1	48.2044	25.3333
DATA	1513	19	37	0	0	ASCRP3012292	ASCRP3012292	10795.4	364.825	4.712614e+002	4.718094e+001	526	24	4.850220e+000	0	0	0	0	0	0	473.383	1	1	49.5074	22.8966
DATA	1514	19	38	0	0	ASCRP3000519	ASCRP3000519	10820.5	365	2.992497e+000	2.300863e+000	53	22	5.891976e+000	0	0	0	0	0	0	2.99533	1	0	54.1152	22.3462
DATA	1515	19	39	0	0	ASCRP3013499	ASCRP3013499	10846	365	3.520413e+001	4.199707e+000	82	25.5	5.761758e+000	0	0	0	0	0	0	35.1035	1	1	54.9904	25.8824
DATA	1516	19	40	0	0	ASCRP3004095	ASCRP3004095	10871.3	365.013	6.474949e+001	6.871003e+000	115	27	5.343724e+000	0	0	0	0	0	0	64.3105	1	1	49.1849	26.3462
DATA	1517	19	41	0	0	ASCRP3003853	ASCRP3003853	10896.8	364.96	9.162564e+001	9.448925e+000	140	21	7.137484e+000	0	0	0	0	0	0	90.6289	1	1	48.8603	23.7667
DATA	1518	19	42	0	0	ASCRP3001092	ASCRP3001092	10922.3	364.905	6.660408e+001	7.052401e+000	118	25	7.248700e+000	0	0	0	0	0	0	65.5987	1	1	48.8603	25.1071
DATA	1519	19	43	0	0	ASCRP3001745	ASCRP3001745	10947.6	364.676	2.257307e+001	3.243185e+000	71.5	21.5	5.459159e+000	0	0	0	0	0	0	22.1348	1	1	47.2035	22.9375
DATA	1520	19	44	0	0	ASCRP3011484	ASCRP3011484	10972.9	364.918	3.138946e+002	3.147647e+001	352	22	5.819948e+000	0	0	0	0	0	0	306.459	1	1	51.0895	22.1111
DATA	1521	19	45	0	0	AS_circRNA_control210	AS_circRNA_control210	10998.4	365.069	2.317167e+004	2.317168e+003	22456	24	6.343609e+000	0	0	0	0	0	0	22521.4	1	1	53.8203	23.2069
DATA	1522	19	46	0	0	ASCRP3012485	ASCRP3012485	11023.7	365.026	1.018426e+002	1.045417e+001	151.5	22	6.660750e+000	0	0	0	0	0	0	98.5328	1	1	49.1849	22.0323
DATA	1523	19	47	0	0	ASCRP3010637	ASCRP3010637	11049	365.026	8.833017e+000	2.530301e+000	58.5	24	5.109903e+000	0	0	0	0	0	0	8.50655	1	0	48.2044	23
DATA	1524	19	48	0	0	ASCRP3002301	ASCRP3002301	11074.5	364.767	1.055645e+004	1.055647e+003	10189	22	6.495774e+000	0	0	0	0	0	0	10118.1	1	1	42.9674	23.5152
DATA	1525	19	49	0	0	Negative013	Negative013	11100.2	365.052	2.438528e+000	2.404492e+000	54	24	5.823093e+000	0	0	0	0	0	0	2.19642	0	0	49.1849	24.6216
DATA	1526	19	50	0	0	Negative040	Negative040	11125.5	365.158	4.258439e+001	4.890391e+000	93.5	23.5	6.179495e+000	0	0	0	0	0	0	40.4411	1	1	49.8279	23.8846
DATA	1527	19	51	0	0	ASCRP3006205	ASCRP3006205	11150.3	365.178	7.776072e+001	8.142573e+000	124.5	22	3.575781e+000	0	0	0	0	0	0	73.5135	1	1	47.8731	22.2
DATA	1528	19	52	0	0	ASCRP3011316	ASCRP3011316	11175.8	365.065	6.790867e+001	7.211437e+000	115.5	23.5	6.234335e+000	0	0	0	0	0	0	63.9004	1	1	49.5074	23.1875
DATA	1529	19	53	0	0	AS_circRNA_control205	AS_circRNA_control205	11201.5	365.38	1.083513e+004	1.083516e+003	10250	22	6.742100e+000	0	0	0	0	0	0	10150	1	1	47.8731	23.4516
DATA	1530	19	54	0	0	ASCRP3001091	ASCRP3001091	11227	365.556	2.535411e+000	2.461515e+000	54	20	6.769953e+000	0	0	0	0	0	0	2.36461	1	0	51.0895	23.0323
DATA	1531	19	55	0	0	ASCRP3000680	ASCRP3000680	11252.3	365.38	8.517724e+001	8.865678e+000	131	23.5	7.226245e+000	0	0	0	0	0	0	79.0849	1	1	50.7771	24.1364
DATA	1532	19	56	0	0	ASCRP3013598	ASCRP3013598	11277.6	365.573	1.563234e+001	2.922934e+000	67	27	8.398207e+000	0	0	0	0	0	0	14.4531	1	1	57.5363	27.4333
DATA	1533	19	57	0	0	ASCRP3012915	ASCRP3012915	11303.1	365.534	5.674933e+003	5.674988e+002	5244	24	6.509754e+000	0	0	0	0	0	0	5224.64	1	1	48.5334	25.2424
DATA	1534	19	58	0	0	ASCRP3009046	ASCRP3009046	11328.5	366	6.479517e+001	6.941458e+000	112	25	6.275871e+000	0	0	0	0	0	0	59.423	1	1	65	25.7143
DATA	1535	19	59	0	0	ASCRP3007774	ASCRP3007774	11353.6	365.931	1.372263e+001	2.851649e+000	64.5	26	6.666239e+000	0	0	0	0	0	0	12.5354	1	1	53.8203	25.8519
DATA	1536	19	60	0	0	ASCRP3000236	ASCRP3000236	11379.2	365.806	1.975415e+002	1.991292e+001	228	22.5	6.283429e+000	0	0	0	0	0	0	179.747	1	1	47.5395	23
DATA	1537	19	61	0	0	ASCRP3010805	ASCRP3010805	11404.6	365.857	2.566103e+000	2.518661e+000	53.5	23	6.683526e+000	0	0	0	0	0	0	-0.750038	0	0	47.2035	23.8519
DATA	1538	19	62	0	0	ASCRP3008833	ASCRP3008833	11430	366	5.161602e+000	2.579429e+000	61	24	5.397331e+000	0	0	0	0	0	0	4.66372	1	0	54.9904	23.2581
DATA	1539	19	63	0	0	AS_circRNA_control202	AS_circRNA_control202	11455.4	365.8	4.608432e+002	4.615404e+001	463	24	3.912111e+000	0	0	0	0	0	0	414.978	1	1	49.5074	23.7692
DATA	1540	19	64	0	0	ASCRP3001520	ASCRP3001520	11480.8	365.75	3.806344e+001	4.578132e+000	90	27	7.960184e+000	0	0	0	0	0	0	34.1679	1	1	48.2044	28.3103
DATA	1541	19	65	0	0	ASCRP3011964	ASCRP3011964	11506.5	366	1.254194e+002	1.279874e+001	169.5	25.5	5.136044e+000	0	0	0	0	0	0	112.269	1	1	54.1152	24.8
DATA	1542	19	66	0	0	Negative032	Negative032	11531.4	365.865	2.606022e+000	2.557842e+000	53	26.5	3.979370e+000	0	0	0	0	0	0	-3.38325	0	0	48.5334	25.6538
DATA	1543	19	67	0	0	ASCRP3008361	ASCRP3008361	11557	366	1.061228e+001	2.774937e+000	66	26.5	5.838055e+000	0	0	0	0	0	0	9.45124	1	0	54.9904	25.9118
DATA	1544	19	68	0	0	ASCRP3002427	ASCRP3002427	11582.4	365.913	1.039020e+003	1.039337e+002	976	29	7.430868e+000	0	0	0	0	1	0	923.256	1	1	49.8279	28.697
DATA	1545	19	69	0	0	ASCRP3006167	ASCRP3006167	11607.7	365.88	1.469831e+003	1.470056e+002	1356	22	6.950374e+000	0	0	0	0	0	0	1303.5	1	1	48.8603	24.6667
DATA	1546	19	70	0	0	ASCRP3000543	ASCRP3000543	11633	366	6.120416e+003	6.120470e+002	5432	24	4.612522e+000	0	0	0	0	0	0	5418.95	1	1	46.8651	24.3333
DATA	1547	19	71	0	0	ASCRP3006934	ASCRP3006934	11658.5	366	1.407748e+001	2.941519e+000	73	28	6.860625e+000	0	0	0	0	0	0	12.4461	1	1	54.1152	26.4545
DATA	1548	19	72	0	0	A_23_P252748	NM_007152	11683.9	366.114	3.354665e+002	3.364614e+001	354	26	6.912966e+000	0	0	0	0	0	0	296.268	1	1	49.5074	26.175
DATA	1549	19	73	0	0	ASCRP3008069	ASCRP3008069	11709.5	366.321	1.879942e+002	1.897666e+001	229	26.5	6.009953e+000	0	0	0	0	0	0	165.902	1	1	50.1463	25.8667
DATA	1550	19	74	0	0	Negative056	Negative056	11734.6	366.427	3.940343e+000	2.618667e+000	63	28	6.039088e+000	0	0	0	0	0	0	3.47556	1	0	65	27
DATA	1551	19	75	0	0	ASCRP3009503	ASCRP3009503	11760.4	366.312	2.912226e+001	3.897122e+000	87.5	26	6.084870e+000	0	0	0	0	0	0	25.6788	1	1	50.1463	24.8889
DATA	1553	19	77	0	0	ASCRP3008481	ASCRP3008481	11811	366.273	7.443263e+001	7.880546e+000	127	28	7.504760e+000	0	0	0	0	1	0	65.6593	1	1	49.1849	29.3929
DATA	1554	19	78	0	0	ASCRP3009583	ASCRP3009583	11836.4	366.359	5.453088e+001	6.035464e+000	109.5	23	7.404857e+000	0	0	0	0	0	0	48.14	1	1	49.8279	25.7037
DATA	1555	19	79	0	0	ASCRP3004896	ASCRP3004896	11861.7	366.443	1.689177e+001	3.086973e+000	76	24	5.983214e+000	0	0	0	0	0	0	14.9284	1	1	50.1463	24.8333
DATA	1556	19	80	0	0	ASCRP3013138	ASCRP3013138	11887.3	366.299	8.109813e+001	8.510421e+000	134.5	25.5	6.316581e+000	0	0	0	0	0	0	71.7678	1	1	49.8279	26.6875
DATA	1557	19	81	0	0	ASCRP3009758	ASCRP3009758	11912.6	366.468	4.398681e+001	5.097281e+000	102	27	6.288868e+000	0	0	0	0	0	0	38.9975	1	1	49.8279	26.3704
DATA	1558	19	82	0	0	ASCRP3010310	ASCRP3010310	11938	366.293	1.113594e+003	1.113891e+002	1045	28	7.167285e+000	0	0	0	0	1	0	989.294	1	1	49.1849	28.5455
DATA	1559	20	1	0	0	CUST_15_PI418767722	NM_001614	9893.88	371.536	1.462258e+003	1.462505e+002	1299.5	24	1.025320e+001	0	0	0	0	0	0	1243.89	1	1	46.5243	27.12
DATA	1560	20	2	0	0	ASCRP3007186	ASCRP3007186	9918.94	370.821	3.569882e+002	3.579614e+001	360	22.5	4.911426e+000	0	0	0	0	0	0	309.031	1	1	50.7771	22.3824
DATA	1561	20	3	0	0	ASCRP3003516	ASCRP3003516	9944.21	371.057	2.644804e+000	2.596282e+000	53.5	25	6.560019e+000	0	0	0	0	0	0	0.387663	0	0	40.6843	24.9231
DATA	1562	20	4	0	0	ASCRP3004151	ASCRP3004151	9969.68	370.75	2.604165e+000	2.565813e+000	54	23	5.592333e+000	0	0	0	0	0	0	2.00085	0	0	47.5395	22.875
DATA	1563	20	5	0	0	ASCRP3004364	ASCRP3004364	9995.1	370.9	6.954882e+001	7.397321e+000	118	23	7.485039e+000	0	0	0	0	0	0	63.0233	1	1	46.8651	22.6774
DATA	1564	20	6	0	0	ASCRP3012152	ASCRP3012152	10020.4	371.081	1.760624e+003	1.760800e+002	1648.5	24.5	5.298993e+000	0	0	0	0	0	0	1616.65	1	1	51.4001	23.2647
DATA	1565	20	7	0	0	ASCRP3008197	ASCRP3008197	10045.9	371.5	5.771830e+001	6.272798e+000	106	22	6.743562e+000	0	0	0	0	0	0	53.6549	1	1	56.9804	24.2286
DATA	1566	20	8	0	0	ASCRP3005442	ASCRP3005442	10071.4	371.427	4.259151e+001	4.902550e+000	93.5	23.5	6.657533e+000	0	0	0	0	0	0	40.0583	1	1	57.5363	23.2143
DATA	1567	20	9	0	0	ASCRP3001055	ASCRP3001055	10096.6	371.427	4.090896e+000	2.436776e+000	55	22	5.974858e+000	0	0	0	0	0	0	3.88873	1	0	57.5363	24.0323
DATA	1568	20	10	0	0	ASCRP3000813	ASCRP3000813	10122.1	371.5	1.177319e+001	2.653887e+000	63	25.5	6.537640e+000	0	0	0	0	0	0	11.3031	1	0	56.9804	26
DATA	1569	20	11	0	0	ASCRP3005035	ASCRP3005035	10147.5	371.5	6.333024e+000	2.440483e+000	59	27	5.305179e+000	0	0	0	0	0	0	6.1358	1	0	57.5363	26.8333
DATA	1570	20	12	66	-1	(-)3xSLv1	NegativeControl	10172.9	371.5	2.381337e+000	2.337312e+000	49.5	24	6.302709e+000	0	0	0	0	0	0	-4.28408	0	0	56.9804	25
DATA	1571	20	13	0	0	ASCRP3005107	ASCRP3005107	10198.3	371.09	3.982612e+002	3.989359e+001	445.5	22	4.911055e+000	0	0	0	0	0	0	392.108	1	1	49.8279	20.9615
DATA	1572	20	14	0	0	ASCRP3011888	ASCRP3011888	10223.6	371.573	5.661090e+001	6.111939e+000	112.5	23	6.134016e+000	0	0	0	0	0	0	56.1097	1	1	57.5363	22.8846
DATA	1573	20	15	0	0	ASCRP3007672	ASCRP3007672	10249.1	371.5	1.799501e+001	2.912110e+000	69	25	7.060796e+000	0	0	0	0	0	0	17.9471	1	1	65	25.125
DATA	1574	20	16	0	0	ASCRP3003417	ASCRP3003417	10274.4	371.267	3.906840e+003	3.906907e+002	3915	24	6.781666e+000	0	0	0	0	0	0	3918.09	1	1	52.0157	25.1892
DATA	1575	20	17	0	0	ASCRP3003350	ASCRP3003350	10300.1	371.857	6.372840e+003	6.372880e+002	7069	31	9.689302e+000	0	1	0	0	1	0	6421.6	1	1	45.4864	30.1515
DATA	1576	20	18	0	0	ASCRP3013544	ASCRP3013544	10325.5	372	3.373012e+001	4.058299e+000	85	23.5	9.644597e+000	0	0	0	0	0	0	34.1308	1	1	54.1152	26.3056
DATA	1577	20	19	0	0	ASCRP3001208	ASCRP3001208	10350.4	371.693	2.228368e+003	2.228482e+002	2323.5	23	5.502395e+000	0	0	0	0	0	0	2263.04	1	1	47.8731	23.7407
DATA	1578	20	20	0	0	ASCRP3008243	ASCRP3008243	10376.1	371.935	1.752451e+002	1.766730e+001	232	23	4.797934e+000	0	0	0	0	0	0	178.515	1	1	54.4085	23.4571
DATA	1579	20	21	0	0	ASCRP3007255	ASCRP3007255	10401.4	371.556	8.816572e+001	9.095675e+000	141	24	5.197792e+000	0	0	0	0	0	0	90.0409	1	1	47.2035	23.7273
DATA	1580	20	22	0	0	ASCRP3011654	ASCRP3011654	10426.8	371.987	2.068185e+001	3.042655e+000	73	22.5	4.881992e+000	0	0	0	0	0	0	21.162	1	1	48.2044	22.0769
DATA	1581	20	23	0	0	ASCRP3012666	ASCRP3012666	10451.9	371.814	1.122806e+002	1.144705e+001	162.5	22.5	5.128300e+000	0	0	0	0	0	0	115.057	1	1	51.4001	22.9412
DATA	1582	20	24	0	0	CUST_8_PI418767722	NM_021009	10477.5	371.813	3.615083e+002	3.621931e+001	418.5	20	4.919460e+000	0	0	0	0	0	0	370.816	1	1	49.8279	20.875
DATA	1583	20	25	0	0	ASCRP3000793	ASCRP3000793	10503	371.703	1.077729e+002	1.100457e+001	163	21	6.109749e+000	0	0	0	0	0	0	110.607	1	1	47.8731	22.0645
DATA	1584	20	26	0	0	ASCRP3008465	ASCRP3008465	10528.4	371.647	7.781539e+001	8.093335e+000	130	22	5.179447e+000	0	0	0	0	0	0	79.868	1	1	46.8651	23.08
DATA	1585	20	27	0	0	Negative060	Negative060	10553.7	371.696	2.267477e+000	2.225557e+000	48	23	6.391561e+000	0	0	0	0	0	0	-0.841086	0	0	46.8651	23.2353
DATA	1586	20	28	0	0	Negative055	Negative055	10579.4	372.069	3.757317e+000	2.258702e+000	53	26	4.138968e+000	0	0	0	0	0	0	3.85221	1	0	53.8203	25.8519
DATA	1587	20	29	0	0	ASCRP3002449	ASCRP3002449	10604.6	371.838	3.454413e+001	4.111501e+000	86	22.5	6.360455e+000	0	0	0	0	0	0	35.3777	1	1	48.5334	22.8462
DATA	1588	20	30	0	0	CUST_9_PI418767722	NM_003746	10630.1	372.116	8.278117e+002	8.281128e+001	887.5	25	4.468279e+000	0	0	0	0	0	0	846.551	1	1	54.1152	24.5862
DATA	1589	20	31	0	0	ASCRP3007146	ASCRP3007146	10655.2	372.053	1.909876e+001	2.941315e+000	70.5	24	4.888662e+000	0	0	0	0	0	0	19.4965	1	1	48.5334	23.5517
DATA	1590	20	32	0	0	ASCRP3003165	ASCRP3003165	10680.7	371.758	8.451379e+001	8.743621e+000	135.5	24	5.413245e+000	0	0	0	0	0	0	86.09	1	1	45.4864	22.6452
DATA	1591	20	33	0	0	ASCRP3005641	ASCRP3005641	10706.4	371.84	1.240269e+001	2.566667e+000	65	23	6.619944e+000	0	0	0	0	0	0	12.6034	1	1	48.5334	24.0968
DATA	1592	20	34	0	0	ASCRP3005673	ASCRP3005673	10731.6	371.704	6.200966e+001	6.597620e+000	111	21	3.186824e+000	0	0	0	0	0	0	62.8449	1	1	47.5395	21.1818
DATA	1593	20	35	0	0	ASCRP3000796	ASCRP3000796	10757	372.455	2.620817e+001	3.460364e+000	77	24	5.043684e+000	0	0	0	0	0	0	26.4861	1	1	55.8519	22.8519
DATA	1594	20	36	0	0	ASCRP3004693	ASCRP3004693	10782.5	372.198	3.087336e+002	3.095646e+001	357	25	5.018338e+000	0	0	0	0	0	0	311.01	1	1	51.0895	25.0606
DATA	1595	20	37	0	0	AS_circRNA_control209	AS_circRNA_control209	10807.9	372.243	1.056896e+003	1.057141e+002	1108.5	21	6.803532e+000	0	0	0	0	0	0	1061.12	1	1	48.2044	21.875
DATA	1596	20	38	0	0	ASCRP3013110	ASCRP3013110	10832.9	371.918	3.313199e+001	4.023343e+000	83	23	5.438425e+000	0	0	0	0	0	0	33.1456	1	1	46.8651	23.8
DATA	1597	20	39	0	0	AS_circRNA_control212	AS_circRNA_control212	10858.6	372.266	5.178095e+003	5.178146e+002	5165	28	7.448510e+000	0	0	0	0	0	0	5161.03	1	1	50.7771	27.1379
DATA	1598	20	40	0	0	ASCRP3013210	ASCRP3013210	10884	372.209	1.436587e+003	1.436771e+002	1480.5	26.5	7.543155e+000	0	0	0	0	0	0	1426.26	1	1	53.5237	26.9375
DATA	1599	20	41	0	0	ASCRP3011188	ASCRP3011188	10909.4	372.151	6.579335e+001	6.972870e+000	116	22.5	6.955214e+000	0	0	0	0	0	0	65.0554	1	1	48.5334	24.125
DATA	1600	20	42	0	0	ASCRP3002550	ASCRP3002550	10934.8	372.214	2.246354e+001	3.228587e+000	72	22	6.394849e+000	0	0	0	0	0	0	22.1197	1	1	46.8651	23.4138
DATA	1601	20	43	0	0	ASCRP3012398	ASCRP3012398	10960.7	372.109	5.203029e+001	5.700583e+000	105	23	5.816742e+000	0	0	0	0	0	0	51.0092	1	1	43.7019	23.4
DATA	1602	20	44	0	0	ASCRP3000262	ASCRP3000262	10985.5	372.659	8.588698e+002	8.591882e+001	894	21.5	5.537749e+000	0	0	0	0	0	0	838.564	1	1	50.4627	21.6667
DATA	1603	20	45	0	0	ASCRP3011547	ASCRP3011547	11010.9	372.935	2.446339e+002	2.457591e+001	286	23	9.664546e+000	0	0	0	0	0	0	237.815	1	1	65	24.1
DATA	1604	20	46	0	0	ASCRP3006652	ASCRP3006652	11036.5	373	1.992789e+002	2.006709e+001	242.5	24	5.280392e+000	0	0	0	0	0	0	192.855	1	1	65	23.9444
DATA	1605	20	47	0	0	ASCRP3000523	ASCRP3000523	11061.5	373	4.123823e+001	4.756374e+000	92	22	6.290295e+000	0	0	0	0	0	0	39.7318	1	1	54.1152	22.8667
DATA	1606	20	48	0	0	ASCRP3013002	ASCRP3013002	11087.4	372.644	5.872673e+001	6.337121e+000	108	21	5.982614e+000	0	0	0	0	0	0	56.3133	1	1	47.5395	22.3333
DATA	1607	20	49	0	0	A_23_P6335	NM_000185	11112.8	372.907	1.095093e+003	1.095354e+002	1103	24	6.475228e+000	0	0	0	0	0	0	1045.41	1	1	48.2044	25
DATA	1608	20	50	0	0	ASCRP3007375	ASCRP3007375	11138.2	372.813	5.917923e+002	5.922799e+001	612	23.5	6.697054e+000	0	0	0	0	0	0	562.358	1	1	49.5074	23.9643
DATA	1609	20	51	0	0	ASCRP3001446	ASCRP3001446	11163.4	372.773	2.459277e+000	2.413810e+000	51	23.5	4.729689e+000	0	0	0	0	0	0	-0.79041	0	0	48.5334	23.2188
DATA	1611	20	53	0	0	ASCRP3010610	ASCRP3010610	11214.2	372.773	6.492151e+001	6.933932e+000	111.5	20	5.371884e+000	0	0	0	0	0	0	60.8706	1	1	48.2044	22
DATA	1612	20	54	0	0	ASCRP3007592	ASCRP3007592	11239.7	372.7	3.793048e+001	4.513443e+000	85	23.5	6.400120e+000	0	0	0	0	0	0	35.4072	1	1	47.2035	23.1923
DATA	1613	20	55	0	0	ASCRP3003025	ASCRP3003025	11264.7	372.949	3.818062e+001	4.539931e+000	87	23.5	6.376037e+000	0	0	0	0	0	0	35.4944	1	1	49.1849	25.4231
DATA	1614	20	56	0	0	ASCRP3010736	ASCRP3010736	11290.4	373.427	1.100957e+002	1.128241e+001	154	24	7.031947e+000	0	0	0	0	0	0	101.939	1	1	57.5363	25.6552
DATA	1615	20	57	0	0	ASCRP3006544	ASCRP3006544	11315.6	373.427	6.575265e+001	7.026065e+000	118	24	5.192840e+000	0	0	0	0	0	0	60.6357	1	1	57.5363	25.0323
DATA	1616	20	58	0	0	ASCRP3013044	ASCRP3013044	11341.1	373.5	8.198574e+004	8.198575e+003	75432.5	27	5.625036e+000	0	0	0	0	0	0	75308.2	1	1	56.9804	26.7778
DATA	1617	20	59	0	0	CUST_14_PI418767722	NM_004309	11366.7	372.905	1.307192e+003	1.307430e+002	1251.5	24.5	7.467631e+000	0	0	0	0	0	0	1195.77	1	1	48.8603	25.4
DATA	1618	20	60	0	0	ASCRP3000865	ASCRP3000865	11392.1	373	5.156500e+001	5.732894e+000	104	23	7.554074e+000	0	0	0	0	0	0	46.9993	1	1	46.8651	25.2759
DATA	1619	20	61	0	0	ASCRP3002442	ASCRP3002442	11417.6	373.137	2.975918e+002	2.986518e+001	327	23	5.014793e+000	0	0	0	0	0	0	270.304	1	1	50.1463	21.0741
DATA	1620	20	62	0	0	ASCRP3012434	ASCRP3012434	11442.7	373.113	2.385832e+002	2.399129e+001	266	25	4.953765e+000	0	0	0	0	0	0	215.989	1	1	49.8279	24.8387
DATA	1621	20	63	0	0	ASCRP3002817	ASCRP3002817	11468.3	373.358	2.271512e+001	3.400153e+000	76	25.5	5.085273e+000	0	0	0	0	0	0	20.5012	1	1	51.0895	24.5
DATA	1622	20	64	0	0	ASCRP3003321	ASCRP3003321	11493.6	373.372	2.968339e+002	2.979165e+001	323.5	27	5.844451e+000	0	0	0	0	0	0	267.115	1	1	52.3208	25.625
DATA	1623	20	65	0	0	A_23_P1331	NM_080801	11518.8	373.256	1.745131e+002	1.763586e+001	211	24	4.881197e+000	0	0	0	0	0	0	156.604	1	1	51.4001	24
DATA	1624	20	66	0	0	ASCRP3003910	ASCRP3003910	11544.4	373.37	1.688168e+002	1.707334e+001	208	28	5.072410e+000	0	0	0	0	0	0	151.114	1	1	50.7771	25.963
DATA	1625	20	67	0	0	ASCRP3010786	ASCRP3010786	11569.6	373.573	4.370029e+004	4.370030e+003	39311	29	8.490034e+000	0	0	0	0	0	0	39032.2	1	1	57.5363	28.0857
DATA	1626	20	68	0	0	ASCRP3009498	ASCRP3009498	11595	373.545	2.644466e+002	2.656847e+001	295	29	8.123735e+000	0	0	0	0	0	0	235.706	1	1	55.8519	27.931
DATA	1627	20	69	0	0	ASCRP3007743	ASCRP3007743	11620.6	373.543	8.405322e+001	8.788459e+000	133.5	24.5	5.085878e+000	0	0	0	0	0	0	74.7806	1	1	46.8651	24.8846
DATA	1628	20	70	0	0	ASCRP3011937	ASCRP3011937	11645.8	373.676	1.070191e+002	1.100627e+001	150	25	5.386638e+000	0	0	0	0	0	0	95.0727	1	1	46.8651	25.8571
DATA	1629	20	71	0	0	ASCRP3013051	ASCRP3013051	11671.2	373.672	1.845160e+001	3.166828e+000	78	30	7.128170e+000	0	0	0	0	0	0	16.3706	1	1	45.835	28
DATA	1630	20	72	0	0	ASCRP3005064	ASCRP3005064	11696.5	373.644	6.275443e+001	6.783727e+000	114	26	6.618815e+000	0	0	0	0	0	0	55.62	1	1	47.8731	25.9394
DATA	1631	20	73	0	0	ASCRP3003677	ASCRP3003677	11722.1	373.83	3.261793e+003	3.261895e+002	2947	26.5	5.570565e+000	0	0	0	0	0	0	2889.13	1	1	51.7088	25.3824
DATA	1632	20	74	0	0	ASCRP3000815	ASCRP3000815	11747.6	373.42	6.842315e+001	7.312458e+000	121	24	5.785577e+000	0	0	0	0	0	0	60.5667	1	1	46.5243	24.5172
DATA	1633	20	75	0	0	ASCRP3008700	ASCRP3008700	11772.9	373.693	3.062454e+002	3.073299e+001	330.5	26	8.063848e+000	0	0	0	0	0	0	271.087	1	1	47.8731	25.7778
DATA	1634	20	76	0	0	ASCRP3011348	ASCRP3011348	11798.2	373.716	7.361668e+001	7.800384e+000	129	28	8.611769e+000	0	0	0	0	0	0	65.1783	1	1	45.835	27.6552
DATA	1635	20	77	0	0	ASCRP3001559	ASCRP3001559	11823.4	373.913	5.438441e+001	6.018342e+000	109.5	27	7.234833e+000	0	0	0	0	0	0	48.1797	1	1	49.8279	27.0303
DATA	1636	20	78	0	0	ASCRP3007752	ASCRP3007752	11849.3	374	4.160346e+000	2.608632e+000	65	25	7.928488e+000	0	0	0	0	0	0	3.689	1	0	46.5243	26.0333
DATA	1637	20	79	0	0	ASCRP3001357	ASCRP3001357	11874.7	373.592	4.677252e+000	2.614902e+000	67	26.5	5.907330e+000	0	0	0	0	0	0	4.15139	1	0	47.5395	27
DATA	1638	20	80	1028	1	(+)E1A_r60_a107	E1A_r60_a107	11900.1	374.096	9.143001e+000	2.726081e+000	71	27.5	6.710608e+000	0	0	0	1	0	0	8.12943	1	0	46.8651	27.5
DATA	1639	20	81	0	0	ASCRP3004424	ASCRP3004424	11925.1	373.986	7.864971e+001	8.272231e+000	133	26	6.798471e+000	0	0	0	0	0	0	70.0559	1	1	46.8651	25.8276
DATA	1640	20	82	0	0	ASCRP3010400	ASCRP3010400	11950.5	374.025	4.043876e+001	4.784927e+000	98	26	6.444170e+000	0	0	0	0	0	0	36.1011	1	1	50.4627	26.4305
DATA	1641	21	1	0	0	ASCRP3009443	ASCRP3009443	9880.51	378.381	2.629791e+001	3.800068e+000	78	23	7.017467e+000	0	0	0	0	0	0	22.0619	1	1	44.4243	24.0924
DATA	1642	21	2	0	0	A_23_P1331	NM_080801	9906.17	378.065	1.948836e+002	1.967075e+001	215.5	22	4.260733e+000	0	0	0	0	0	0	166.518	1	1	48.8603	22.6667
DATA	1643	21	3	0	0	ASCRP3000879	ASCRP3000879	9931.58	378.427	4.237702e+000	2.662119e+000	56	24	6.542610e+000	0	0	0	0	0	0	3.68192	1	0	57.5363	23.7667
DATA	1644	21	4	0	0	ASCRP3007136	ASCRP3007136	9956.67	378.091	3.583938e+001	4.419882e+000	83	23.5	5.388449e+000	0	0	0	0	0	0	31.6388	1	1	49.5074	22.6538
DATA	1645	21	5	0	0	ASCRP3012895	ASCRP3012895	9982.09	378.065	1.647953e+001	3.034649e+000	65	22	5.419074e+000	0	0	0	0	0	0	14.7675	1	1	48.2044	21.5405
DATA	1646	21	6	0	0	A_23_P154235	NM_004688	10007.6	378.082	1.576598e+001	2.966334e+000	66.5	25	6.705868e+000	0	0	0	0	0	0	14.328	1	1	48.5334	23.7407
DATA	1647	21	7	0	0	ASCRP3001676	ASCRP3001676	10033.3	378.272	8.983640e+001	9.319632e+000	136	24	5.700803e+000	0	0	0	0	0	0	82.722	1	1	51.0895	24.0286
DATA	1648	21	8	0	0	ASCRP3002890	ASCRP3002890	10058.7	378.275	4.329946e+002	4.336871e+001	456	21	5.093445e+000	0	0	0	0	0	0	403.585	1	1	52.9257	21.5455
DATA	1649	21	9	0	0	ASCRP3004871	ASCRP3004871	10084.1	378.5	1.812168e+004	1.812170e+003	17061.5	26	7.494497e+000	0	0	0	0	0	0	17081.6	1	1	56.9804	26.1034
DATA	1650	21	10	0	0	ASCRP3008936	ASCRP3008936	10109.4	378.284	3.344005e+001	4.114472e+000	85.5	26	6.729832e+000	0	0	0	0	0	0	31.8539	1	1	51.0895	25.8276
DATA	1651	21	11	0	0	ASCRP3010305	ASCRP3010305	10134.7	378.5	8.837935e+004	8.837935e+003	85123	29	1.041380e+001	0	0	0	0	1	0	84994.6	1	1	57.5363	30.7037
DATA	1652	21	12	0	0	ASCRP3006157	ASCRP3006157	10160.3	378.615	3.825874e+002	3.833105e+001	422	24	6.021500e+000	0	0	0	0	0	0	371.229	1	1	50.1463	25.5385
DATA	1653	21	13	0	0	ASCRP3002954	ASCRP3002954	10185.6	378.568	2.676021e+002	2.686183e+001	317	23.5	5.129539e+000	0	0	0	0	0	0	261.775	1	1	50.7771	24.3571
DATA	1654	21	14	0	0	ASCRP3009115	ASCRP3009115	10211	378.648	2.687678e+002	2.697649e+001	309	23	6.609293e+000	0	0	0	0	0	0	264.857	1	1	47.2035	22.8
DATA	1655	21	15	0	0	ASCRP3007061	ASCRP3007061	10236.4	378.829	1.815099e+003	1.815245e+002	1775.5	24	5.367420e+000	0	0	0	0	0	0	1800.55	1	1	49.8279	23.5333
DATA	1656	21	16	0	0	ASCRP3000676	ASCRP3000676	10261.9	378.786	1.144804e+002	1.167444e+001	165	25	5.293347e+000	0	0	0	0	0	0	114.252	1	1	46.8651	24.3784
DATA	1657	21	17	0	0	ASCRP3004757	ASCRP3004757	10287	378.837	3.299912e+002	3.307752e+001	378.5	23	8.152314e+000	0	0	0	0	0	0	331.067	1	1	48.8603	24.0909
DATA	1658	21	18	0	0	ASCRP3005166	ASCRP3005166	10312.5	379	1.234458e+004	1.234460e+003	12290	29	9.242114e+000	0	0	0	0	1	0	12443	1	1	54.1152	28.6667
DATA	1659	21	19	0	0	ASCRP3004223	ASCRP3004223	10337.8	378.764	1.107191e+002	1.129943e+001	162	22	5.434062e+000	0	0	0	0	0	0	112.064	1	1	47.5395	21.9355
DATA	1660	21	20	0	0	ASCRP3008748	ASCRP3008748	10363.6	378.792	4.342498e+003	4.342557e+002	4577	24	5.733647e+000	0	0	0	0	0	0	4410.84	1	1	49.1849	23.7667
DATA	1661	21	21	0	0	ASCRP3007088	ASCRP3007088	10388.7	378.597	4.621664e+000	2.288660e+000	57	24.5	6.185271e+000	0	0	0	0	0	0	4.7082	1	0	46.1809	25.5
DATA	1662	21	22	0	0	ASCRP3006036	ASCRP3006036	10414.5	378.868	5.845598e+001	6.258719e+000	109	26	4.951330e+000	0	0	0	0	0	0	59.6922	1	1	49.1849	24.8519
DATA	1663	21	23	0	0	A_23_P76799	NM_013448	10439.5	378.867	2.232137e+001	3.156670e+000	74	22	6.154006e+000	0	0	0	0	0	0	22.8355	1	1	49.1849	22.4444
DATA	1664	21	24	0	0	ASCRP3004044	ASCRP3004044	10464.8	378.829	9.720868e+000	2.431737e+000	61	23	6.434436e+000	0	0	0	0	0	0	9.95851	1	0	46.8651	23.1471
DATA	1665	21	25	0	0	ASCRP3006303	ASCRP3006303	10490.7	378.88	3.517035e+001	4.162798e+000	86	21	5.074095e+000	0	0	0	0	0	0	36.063	1	1	48.8603	20.8519
DATA	1666	21	26	0	0	AS_circRNA_control207	AS_circRNA_control207	10515.9	379	1.443200e+002	1.460266e+001	197.5	23	6.904041e+000	0	0	0	0	0	0	148.047	1	1	48.5334	22.9706
DATA	1667	21	27	0	0	ASCRP3012999	ASCRP3012999	10541.2	379.107	6.365952e+001	6.743901e+000	116	24	6.441829e+000	0	0	0	0	0	0	65.3048	1	1	48.2044	23.4474
DATA	1668	21	28	0	0	ASCRP3006088	ASCRP3006088	10566.8	379.117	2.761820e+001	3.547726e+000	80	25.5	5.105342e+000	0	0	0	0	0	0	28.321	1	1	48.8603	25.5
DATA	1669	21	29	0	0	ASCRP3011119	ASCRP3011119	10592	379.455	1.939536e+003	1.939664e+002	2012	25	5.149608e+000	0	0	0	0	0	0	1987.36	1	1	55.8519	25.0385
DATA	1670	21	30	0	0	ASCRP3003720	ASCRP3003720	10617.5	379.325	1.900917e+001	2.931059e+000	69	22	5.992401e+000	0	0	0	0	0	0	19.4558	1	1	50.4627	23.1379
DATA	1671	21	31	0	0	ASCRP3012178	ASCRP3012178	10642.6	379.25	2.999677e+002	3.007987e+001	356	25	5.842910e+000	0	0	0	0	0	0	306.567	1	1	51.0895	25.2963
DATA	1672	21	32	0	0	ASCRP3001215	ASCRP3001215	10668.1	379.5	4.788465e+001	5.285789e+000	100	25	5.769256e+000	0	0	0	0	0	0	48.8504	1	1	56.9804	24.5588
DATA	1673	21	33	0	0	ASCRP3003733	ASCRP3003733	10693.3	379	2.845669e+001	3.623437e+000	79	24	6.341085e+000	0	0	0	0	0	0	28.9691	1	1	48.5334	23.931
DATA	1674	21	34	0	0	ASCRP3011805	ASCRP3011805	10718.9	379.5	2.835525e+001	3.618775e+000	78.5	23	5.659349e+000	0	0	0	0	0	0	28.7976	1	1	56.9804	22.8125
DATA	1675	21	35	0	0	ASCRP3009336	ASCRP3009336	10744.2	379.194	2.318538e+002	2.329473e+001	285.5	21	5.374155e+000	0	0	0	0	0	0	234.841	1	1	47.5395	21.1923
DATA	1676	21	36	0	0	ASCRP3003283	ASCRP3003283	10769.7	379.141	6.372086e+002	6.376096e+001	699	25	4.768002e+000	0	0	0	0	0	0	643.537	1	1	49.8279	24.4231
DATA	1677	21	37	0	0	Negative010	Negative010	10795	379.364	8.015151e+002	8.018360e+001	846	25	5.986095e+000	0	0	0	0	0	0	806.977	1	1	52.9257	23.8
DATA	1678	21	38	0	0	ASCRP3004184	ASCRP3004184	10820.6	379.447	1.664194e+003	1.664350e+002	1730	22	6.378438e+000	0	0	0	0	0	0	1669.94	1	1	49.8279	21.3438
DATA	1679	21	39	0	0	ASCRP3012252	ASCRP3012252	10845.9	379.5	2.326608e+000	2.288622e+000	53	24.5	6.427056e+000	0	0	0	0	0	0	1.51614	0	0	65	25.225
DATA	1680	21	40	0	0	ASCRP3002998	ASCRP3002998	10871.4	379.573	2.235616e+001	3.201794e+000	73	27	8.315890e+000	0	0	0	0	0	0	22.2726	1	1	57.5363	27.5333
DATA	1681	21	41	0	0	ASCRP3001017	ASCRP3001017	10896.8	379.693	1.180101e+002	1.202321e+001	168	24	6.011101e+000	0	0	0	0	0	0	117.122	1	1	48.2044	24.2667
DATA	1682	21	42	0	0	ASCRP3007278	ASCRP3007278	10922.1	379.484	3.987781e+002	3.994467e+001	450.5	22	6.185840e+000	0	0	0	0	0	0	394.19	1	1	43.7019	22.7692
DATA	1683	21	43	0	0	ASCRP3006359	ASCRP3006359	10947.4	379.662	3.217337e+001	3.966232e+000	82	23	5.943885e+000	0	0	0	0	0	0	31.6748	1	1	47.8731	24.0588
DATA	1684	21	44	0	0	ASCRP3004831	ASCRP3004831	10972.9	379.89	3.242758e+002	3.251111e+001	361.5	23	6.010860e+000	0	0	0	0	0	0	317.929	1	1	46.8651	22.6957
DATA	1685	21	45	0	0	ASCRP3006961	ASCRP3006961	10998.4	379.816	5.614617e+002	5.619488e+001	603	19.5	5.335497e+000	0	0	0	0	0	0	548.105	1	1	48.8603	20.0909
DATA	1686	21	46	0	0	ASCRP3011690	ASCRP3011690	11023.5	380	3.869602e+004	3.869603e+003	37594.5	22	6.421119e+000	0	0	0	0	0	0	37615.5	1	1	54.1152	22.6667
DATA	1687	21	47	0	0	ASCRP3008529	ASCRP3008529	11049	379.789	5.366341e+002	5.371526e+001	566	23	5.897870e+000	0	0	0	0	0	0	519.319	1	1	46.8651	23.2571
DATA	1688	21	48	0	0	ASCRP3001186	ASCRP3001186	11074.5	379.873	2.456275e+001	3.413296e+000	74	22	6.633250e+000	0	0	0	0	0	0	23.6652	1	1	47.8731	23
DATA	1689	21	49	0	0	ASCRP3003715	ASCRP3003715	11100	379.917	1.212052e+002	1.235211e+001	165	22	4.959723e+000	0	0	0	0	0	0	116.259	1	1	46.8651	22.4333
DATA	1690	21	50	0	0	ASCRP3005982	ASCRP3005982	11125.4	379.973	2.420630e+001	3.402568e+000	75	24.5	7.470843e+000	0	0	0	0	0	0	23.1155	1	1	48.5334	25.0357
DATA	1691	21	51	1028	1	(+)E1A_r60_1	E1A_r60_1	11150.7	380.12	1.334325e+001	2.747443e+000	64	22	4.650587e+000	0	0	0	0	0	0	12.6866	1	1	48.8603	21.8065
DATA	1692	21	52	0	0	ASCRP3000361	ASCRP3000361	11176	379.971	1.068587e+001	2.638469e+000	63	24	5.072914e+000	0	0	0	0	0	0	10.1148	1	0	46.8651	23.8286
DATA	1693	21	53	0	0	ASCRP3008469	ASCRP3008469	11201.5	379.988	1.397016e+002	1.417872e+001	186	23	6.870270e+000	0	0	0	0	0	0	131.657	1	1	49.8279	23.6563
DATA	1694	21	54	0	0	ASCRP3007142	ASCRP3007142	11226.6	379.892	8.643433e+001	8.979451e+000	135	22	5.084448e+000	0	0	0	0	0	0	81.1081	1	1	48.8603	22.4194
DATA	1695	21	55	0	0	ASCRP3004173	ASCRP3004173	11252.2	379.907	4.275027e+002	4.282007e+001	446	25	4.772905e+000	0	0	0	0	0	0	399.444	1	1	48.2044	24.3704
DATA	1696	21	56	0	0	ASCRP3009318	ASCRP3009318	11277.6	380.077	1.129498e+002	1.155846e+001	155.5	23.5	6.476964e+000	0	0	0	0	0	0	105.106	1	1	50.1463	24.1071
DATA	1697	21	57	0	0	ASCRP3012811	ASCRP3012811	11302.9	380.176	1.014735e+004	1.014738e+003	9450.5	23.5	6.042858e+000	0	0	0	0	0	0	9404.89	1	1	47.8731	25.25
DATA	1698	21	58	0	0	ASCRP3012759	ASCRP3012759	11328.4	380.427	8.310501e+001	8.670725e+000	130.5	26	5.557877e+000	0	0	0	0	0	0	76.728	1	1	65	26.16
DATA	1699	21	59	0	0	ASCRP3009003	ASCRP3009003	11353.7	380.5	4.715714e+001	5.329288e+000	96	25	1.015072e+001	0	0	0	0	0	0	43.3747	1	1	57.5363	27
DATA	1700	21	60	0	0	ASCRP3010164	ASCRP3010164	11379.2	380.139	1.883998e+002	1.900411e+001	230.5	23	7.282872e+000	0	0	0	0	0	0	172.617	1	1	50.1463	25.1667
DATA	1701	21	61	0	0	ASCRP3008260	ASCRP3008260	11404.7	380.131	1.724879e+001	3.038245e+000	71	23	5.354233e+000	0	0	0	0	0	0	15.7477	1	1	51.7088	22.2333
DATA	1702	21	62	0	0	ASCRP3006545	ASCRP3006545	11430.1	380.234	3.274450e+000	2.530766e+000	57	23.5	6.108282e+000	0	0	0	0	0	0	2.97954	1	0	49.5074	24.0556
DATA	1703	21	63	0	0	ASCRP3011665	ASCRP3011665	11455.4	380.237	9.177523e+001	9.516554e+000	139	25	4.708759e+000	0	0	0	0	0	0	83.2437	1	1	49.1849	24.3793
DATA	1704	21	64	0	0	ASCRP3009890	ASCRP3009890	11480.8	380.261	6.340294e+002	6.345320e+001	628	26	7.049746e+000	0	0	0	0	0	0	573.358	1	1	46.5243	24.9677
DATA	1705	21	65	0	0	ASCRP3000446	ASCRP3000446	11506.1	380.296	7.825786e+001	8.225257e+000	127	23	6.598951e+000	0	0	0	0	0	0	70.5718	1	1	50.1463	23.1154
DATA	1706	21	66	0	0	ASCRP3000183	ASCRP3000183	11531.5	380.398	2.658185e+002	2.670281e+001	295	24.5	5.194079e+000	0	0	0	0	0	0	239.094	1	1	52.9257	24.5385
DATA	1707	21	67	0	0	ASCRP3005754	ASCRP3005754	11557	380.867	5.082666e+001	5.683890e+000	104	25	7.575643e+000	0	0	0	0	0	0	45.6176	1	1	54.4085	24.9412
DATA	1708	21	68	0	0	ASCRP3011027	ASCRP3011027	11582.5	381	2.234894e+004	2.234896e+003	20098	27	8.662842e+000	0	0	0	0	0	0	20016.2	1	1	54.1152	26.3
DATA	1709	21	69	0	0	ASCRP3002836	ASCRP3002836	11607.7	380.697	4.263474e+001	4.970380e+000	97	24	6.482679e+000	0	0	0	0	0	0	38.1056	1	1	48.5334	25.3929
DATA	1710	21	70	0	0	ASCRP3012016	ASCRP3012016	11633	380.878	9.289531e+000	2.722340e+000	64	23	6.347440e+000	0	0	0	0	0	0	8.28955	1	0	46.8651	24.04
DATA	1711	21	71	0	0	ASCRP3007746	ASCRP3007746	11658.7	380.914	2.563171e+002	2.575950e+001	286	27	7.082843e+000	0	0	0	0	0	0	228.4	1	1	49.5074	26.3333
DATA	1712	21	72	0	1	ETG04_27747	ETG04_27747	11684.1	380.757	2.614087e+000	2.565758e+000	59	23	7.032577e+000	0	0	0	0	0	0	-0.965814	0	0	47.8731	24.8857
DATA	1713	21	73	0	0	A_23_P25019	NM_000946	11709.4	381	5.952975e+002	5.958510e+001	577	27	7.744695e+000	0	0	0	0	0	0	529.406	1	1	50.4627	27.1379
DATA	1714	21	74	0	0	ASCRP3004568	ASCRP3004568	11734.9	380.727	1.533342e+002	1.554723e+001	190	26	5.121997e+000	0	0	0	0	0	0	136.262	1	1	48.8603	25.1212
DATA	1715	21	75	0	0	ASCRP3000487	ASCRP3000487	11760.4	381	1.744406e+002	1.763236e+001	214	23.5	5.669650e+000	0	0	0	0	0	0	154.994	1	1	48.5334	24.3333
DATA	1716	21	76	0	0	ASCRP3013208	ASCRP3013208	11785.7	380.973	2.486706e+001	3.576122e+000	83	29	7.911141e+000	0	0	0	0	1	0	22.0947	1	1	48.2044	29.1154
DATA	1717	21	77	0	0	ASCRP3002843	ASCRP3002843	11811.1	381.11	2.134520e+003	2.134675e+002	1937.5	28	8.223788e+000	0	0	0	0	1	0	1897.27	1	1	46.8651	28.5455
DATA	1718	21	78	0	0	ASCRP3012172	ASCRP3012172	11836.7	381	1.176572e+002	1.204260e+001	167.5	24.5	5.300798e+000	0	0	0	0	0	0	104.641	1	1	49.1849	24.5385
DATA	1719	21	79	0	0	Negative008	Negative008	11862	380.877	4.035009e+001	4.781371e+000	96	25	4.565886e+000	0	0	0	1	0	0	35.9188	1	1	46.8651	24.7742
DATA	1720	21	80	0	0	ASCRP3002759	ASCRP3002759	11887.1	381.108	3.453263e+001	4.299646e+000	96	27.5	6.150990e+000	0	0	0	0	0	0	30.783	1	1	47.8731	28.1875
DATA	1721	21	81	0	0	ASCRP3009642	ASCRP3009642	11912.5	381.173	2.323270e+003	2.323411e+002	2113	28.5	7.398233e+000	0	0	0	0	1	0	2074.45	1	1	51.0895	28.4231
DATA	1722	21	82	0	0	ASCRP3011275	ASCRP3011275	11938.1	381.121	1.868120e+002	1.885475e+001	230	26	6.518650e+000	0	0	0	0	0	0	167.133	1	1	53.5237	27.4651
DATA	1723	22	1	0	0	ASCRP3008016	ASCRP3008016	9893.5	386	2.222951e+001	3.504606e+000	68.5	22	9.401772e+000	0	0	0	0	0	0	18.7352	1	1	54.1152	24.6579
DATA	1724	22	2	0	0	ASCRP3006549	ASCRP3006549	9918.76	385.667	2.799635e+003	2.799762e+002	2443.5	24	4.695457e+000	0	0	0	0	0	0	2401.68	1	1	48.2044	23.7742
DATA	1725	22	3	0	0	ASCRP3011701	ASCRP3011701	9944.27	385.775	8.156686e+001	8.566549e+000	121.5	25	7.780980e+000	0	0	0	0	0	0	71.1429	1	1	47.2035	25.3929
DATA	1726	22	4	0	0	ASCRP3002009	ASCRP3002009	9969.5	386	1.806523e+002	1.824827e+001	213	24	6.879987e+000	0	0	0	0	0	0	160.006	1	1	54.1152	23.6176
DATA	1727	22	5	0	0	ASCRP3003081	ASCRP3003081	9995.11	385.541	2.587593e+000	2.539755e+000	50	22	5.956123e+000	0	0	0	0	0	0	-2.29272	0	0	47.8731	21.8056
DATA	1728	22	6	0	0	ASCRP3010145	ASCRP3010145	10020.4	385.693	7.495219e+001	7.902928e+000	120	23	5.969545e+000	0	0	0	0	0	0	68.3081	1	1	47.8731	22.7241
DATA	1729	22	7	0	0	ASCRP3001118	ASCRP3001118	10046	385.757	2.520161e+000	2.478509e+000	53	24	4.654661e+000	0	0	0	0	0	0	1.44393	0	0	47.8731	23.6389
DATA	1730	22	8	0	0	Negative030	Negative030	10071.5	386	2.490458e+000	2.444416e+000	51	26	7.993459e+000	0	0	0	0	0	0	0.019269	0	0	54.1152	25.8462
DATA	1731	22	9	0	0	ASCRP3002129	ASCRP3002129	10096.6	385.827	7.739704e+002	7.743479e+001	785	26	6.068930e+000	0	0	0	0	0	0	731.009	1	1	49.8279	25.7037
DATA	1732	22	10	0	0	ASCRP3000579	ASCRP3000579	10122.1	386.065	8.367034e+002	8.370456e+001	850.5	26	5.849072e+000	0	0	0	0	0	0	798.355	1	1	54.4085	25.7143
DATA	1733	22	11	0	0	ASCRP3006343	ASCRP3006343	10147.4	385.877	2.791416e+003	2.791516e+002	2727	26	9.827747e+000	0	0	0	0	0	0	2688.82	1	1	49.5074	27.2308
DATA	1734	22	12	0	0	ASCRP3004734	ASCRP3004734	10172.7	386	4.617178e+003	4.617238e+002	4433	23	5.952524e+000	0	0	0	0	0	0	4485.88	1	1	49.1849	24.1071
DATA	1735	22	13	0	0	ASCRP3010874	ASCRP3010874	10198.3	385.971	4.711993e+000	2.378751e+000	58	23	5.018916e+000	0	0	0	0	0	0	4.61472	1	0	46.1809	23.3125
DATA	1736	22	14	130	1	(+)eQC-41	EQC	10223.6	385.691	4.277545e+002	4.283803e+001	471.5	23	6.244151e+000	0	0	0	0	0	0	421.986	1	1	46.5243	22.7857
DATA	1737	22	15	0	0	ASCRP3001987	ASCRP3001987	10249.1	386.5	2.946235e+001	3.737838e+000	83	25	5.771786e+000	0	0	0	0	0	0	29.2476	1	1	56.9804	25.0938
DATA	1738	22	16	0	0	ASCRP3003367	ASCRP3003367	10274.5	386.5	1.225637e+001	2.594598e+000	63	25	5.790459e+000	0	0	0	0	0	0	12.2382	1	1	57.5363	25
DATA	1739	22	17	0	0	ASCRP3006138	ASCRP3006138	10299.7	385.64	2.182322e+001	3.152198e+000	73	22	9.016504e+000	0	0	0	0	0	0	21.9084	1	1	47.5395	24.8788
DATA	1740	22	18	0	0	A_23_P2683	NM_024604	10325.3	386.5	2.307324e+000	2.267992e+000	52	24	8.621429e+000	0	0	0	0	0	0	1.23791	0	0	57.5363	25.0645
DATA	1741	22	19	0	0	A_23_P250813	NM_000553	10350.6	385.974	1.368194e+002	1.386661e+001	195	22.5	4.648321e+000	0	0	0	0	0	0	138.518	1	1	49.1849	22.0417
DATA	1742	22	20	0	0	ASCRP3002372	ASCRP3002372	10376.1	386.5	8.575799e+001	8.865569e+000	140	22	4.362006e+000	0	0	0	0	0	0	87.1074	1	1	56.9804	22.7931
DATA	1743	22	21	0	0	ASCRP3006306	ASCRP3006306	10401.5	386.5	6.973714e+001	7.325174e+000	124	27	6.279619e+000	0	0	0	0	0	0	71.035	1	1	57.5363	25.9143
DATA	1744	22	22	0	0	ASCRP3008215	ASCRP3008215	10426.5	386.202	1.813999e+001	2.879737e+000	69	24.5	5.507964e+000	0	0	0	0	0	0	18.5204	1	1	51.4001	23.3636
DATA	1745	22	23	0	0	ASCRP3010581	ASCRP3010581	10452.1	386.064	1.053955e+002	1.077340e+001	157	22	5.246477e+000	0	0	0	0	0	0	107.802	1	1	49.1849	22.5946
DATA	1746	22	24	0	0	ASCRP3013439	ASCRP3013439	10477.6	386.227	7.252332e+001	7.587338e+000	127	22	5.965132e+000	0	0	0	0	0	0	74.2739	1	1	49.1849	22.129
DATA	1747	22	25	0	0	ASCRP3013191	ASCRP3013191	10503	386.2	2.614133e+002	2.623609e+001	316	23	6.490717e+000	0	0	0	0	0	0	267.948	1	1	49.8279	23.6
DATA	1748	22	26	0	0	ASCRP3001587	ASCRP3001587	10528.5	386.613	8.997026e+000	2.401857e+000	59	23	5.382369e+000	0	0	0	0	0	0	9.22528	1	0	48.5334	22.3548
DATA	1749	22	27	0	0	ASCRP3005904	ASCRP3005904	10553.8	386.591	4.259322e+001	4.806400e+000	93	24	6.458894e+000	0	0	0	0	0	0	43.6729	1	1	45.835	23.775
DATA	1750	22	28	0	0	ASCRP3006363	ASCRP3006363	10579.4	386.931	4.133489e+004	4.133490e+003	42573	28	5.628636e+000	0	0	0	0	0	0	42364.3	1	1	53.8203	27.8077
DATA	1751	22	29	0	0	ASCRP3002588	ASCRP3002588	10604.6	386.647	2.413574e+003	2.413677e+002	2512	24	6.575596e+000	0	0	0	0	0	0	2471.74	1	1	46.8651	23.0385
DATA	1752	22	30	0	0	ASCRP3006804	ASCRP3006804	10630	387	3.281644e+001	3.968929e+000	85	23	4.231101e+000	0	0	0	0	0	0	33.5687	1	1	54.9904	23.9688
DATA	1753	22	31	0	0	Negative021	Negative021	10655.4	386.627	3.485467e+000	2.262657e+000	54	25	7.569501e+000	0	0	0	0	0	0	3.56004	1	0	45.835	27.2121
DATA	1754	22	32	0	0	ASCRP3000608	ASCRP3000608	10680.9	386.523	3.230009e+003	3.230087e+002	3333.5	24	6.055439e+000	0	0	0	0	0	0	3293.11	1	1	44.7812	24.0938
DATA	1755	22	33	0	0	ASCRP3011649	ASCRP3011649	10706.3	386.781	1.087767e+002	1.110680e+001	160	22.5	5.092140e+000	0	0	0	0	0	0	110.67	1	1	48.2044	22.6786
DATA	1756	22	34	0	0	ASCRP3009791	ASCRP3009791	10731.6	386.795	7.977231e+002	7.980402e+001	852	21.5	5.089672e+000	0	0	0	0	0	0	809.684	1	1	49.5074	20.8571
DATA	1757	22	35	0	0	ASCRP3003871	ASCRP3003871	10757	386.645	7.049156e+001	7.401277e+000	118	22	6.402547e+000	0	0	0	0	0	0	71.3588	1	1	48.2044	22.7241
DATA	1758	22	36	0	0	ASCRP3007659	ASCRP3007659	10782.7	386.88	5.610506e+001	6.049416e+000	106	25	4.547358e+000	0	0	0	0	0	0	56.6323	1	1	48.8603	23.9615
DATA	1759	22	37	0	0	ASCRP3012385	ASCRP3012385	10807.7	386.829	5.794291e+001	6.222771e+000	108.5	22	6.205209e+000	0	0	0	0	0	0	58.3087	1	1	48.8603	22.2308
DATA	1760	22	38	0	0	ASCRP3000807	ASCRP3000807	10833	387.239	5.516073e+000	2.342340e+000	56	22	6.964496e+000	0	0	0	0	0	0	5.53308	1	0	46.8651	22.2857
DATA	1761	22	39	0	0	ASCRP3002047	ASCRP3002047	10858.6	387.427	1.484258e+002	1.501734e+001	199.5	27	7.322783e+000	0	0	0	0	0	0	148.37	1	1	57.5363	26.1379
DATA	1762	22	40	0	0	ASCRP3011380	ASCRP3011380	10884	387.455	9.069949e+001	9.355225e+000	137.5	28	1.637819e+001	0	0	0	0	1	0	90.3368	1	1	55.8519	32.3871
DATA	1763	22	41	0	0	Negative026	Negative026	10909.5	386.91	2.344986e+000	2.301632e+000	49	24	7.032343e+000	0	0	0	0	0	0	-1.23354	0	0	46.1809	25.4231
DATA	1764	22	42	0	0	ASCRP3003967	ASCRP3003967	10934.6	387.427	6.595611e+000	2.402585e+000	56	22	5.432833e+000	0	0	0	0	0	0	6.51911	1	0	57.5363	23.1481
DATA	1765	22	43	0	0	CUST_16_PI418767722	NM_001536	10960.4	386.813	1.097113e+001	2.566409e+000	60	24	5.918246e+000	0	0	0	0	0	0	10.798	1	0	48.8603	23.8889
DATA	1766	22	44	0	0	ASCRP3006948	ASCRP3006948	10985.5	386.821	4.737658e+002	4.743382e+001	521	24	5.442840e+000	0	0	0	0	0	0	464.391	1	1	49.1849	23.4783
DATA	1767	22	45	0	0	ASCRP3002293	ASCRP3002293	11010.9	387.5	2.382997e+000	2.338941e+000	51	21	6.068456e+000	0	0	0	0	0	0	-1.21999	0	0	65	21.1154
DATA	1768	22	46	0	0	ASCRP3004551	ASCRP3004551	11036.4	387.573	5.446688e+000	2.411239e+000	57	23	6.447023e+000	0	0	0	0	0	0	5.29496	1	0	57.5363	24.2222
DATA	1769	22	47	0	0	ASCRP3006483	ASCRP3006483	11061.9	386.808	4.198381e+000	2.396688e+000	53.5	23	6.186533e+000	0	0	0	0	0	0	4.0629	1	0	48.5334	22.7188
DATA	1770	22	48	0	0	Negative027	Negative027	11087.3	387.028	8.292516e+000	2.510642e+000	59	21	4.529423e+000	0	0	0	0	0	0	7.99067	1	0	47.5395	20.8519
DATA	1771	22	49	0	0	ASCRP3011229	ASCRP3011229	11112.7	387.375	5.059919e+000	2.433005e+000	56	24	8.277831e+000	0	0	0	0	0	0	4.85511	1	0	51.0895	25.1786
DATA	1772	22	50	0	0	ASCRP3004929	ASCRP3004929	11138	387.545	1.237130e+001	2.691200e+000	62	25	7.157617e+000	0	0	0	0	0	0	11.82	1	1	55.8519	24.25
DATA	1773	22	51	0	0	ASCRP3009175	ASCRP3009175	11163.5	388	9.590413e+001	9.886156e+000	140	23	5.869550e+000	0	0	0	0	0	0	91.2477	1	1	54.1152	23.4194
DATA	1774	22	52	0	0	ASCRP3011783	ASCRP3011783	11188.6	387.931	2.814346e+000	2.426662e+000	55	24	5.388066e+000	0	0	0	0	0	0	2.66628	1	0	53.8203	24.4688
DATA	1775	22	53	0	0	ASCRP3012581	ASCRP3012581	11214.3	387.623	3.778292e+001	4.487390e+000	88	21.5	6.200205e+000	0	0	0	0	0	0	35.637	1	1	46.8651	21.5938
DATA	1776	22	54	0	0	ASCRP3003521	ASCRP3003521	11239.6	387.529	1.226018e+001	2.722846e+000	66	25	4.497550e+000	0	0	0	0	0	0	11.5152	1	1	46.8651	23.8065
DATA	1777	22	55	1028	1	(+)E1A_r60_3	E1A_r60_3	11264.9	387.726	4.576329e+002	4.582834e+001	480.5	23.5	6.335904e+000	0	0	0	1	0	0	428.101	1	1	50.4627	24.8333
DATA	1778	22	56	0	0	ASCRP3010739	ASCRP3010739	11290.5	388	6.060962e+001	6.537670e+000	110	24	5.678430e+000	0	0	0	0	0	0	56.4743	1	1	54.1152	24.625
DATA	1779	22	57	0	0	ASCRP3000453	ASCRP3000453	11315.5	388	3.127347e+001	3.979056e+000	84	25	6.881618e+000	0	0	0	0	0	0	29.0271	1	1	54.1152	25.76
DATA	1780	22	58	0	0	ASCRP3002826	ASCRP3002826	11341	388	8.984451e+000	2.628011e+000	62.5	24	5.183801e+000	0	0	0	0	0	0	8.30714	1	0	54.9904	24.1111
DATA	1781	22	59	0	0	ASCRP3011114	ASCRP3011114	11366.4	387.838	6.227503e+001	6.702773e+000	111	23	7.962350e+000	0	0	0	0	0	0	57.3638	1	1	48.5334	25.4483
DATA	1782	22	60	0	0	ASCRP3009548	ASCRP3009548	11391.8	387.685	1.778213e+002	1.795534e+001	215	24	5.902779e+000	0	0	0	0	0	0	163.204	1	1	47.5395	25.0303
DATA	1783	22	61	0	0	ASCRP3003711	ASCRP3003711	11417.1	387.691	8.003233e+001	8.383566e+000	128	23.5	6.319762e+000	0	0	0	0	0	0	73.2039	1	1	45.835	24
DATA	1784	22	62	0	0	A_23_P142849	NM_005168	11442.8	387.747	2.221774e+002	2.235846e+001	255.5	23	5.868703e+000	0	0	0	0	0	0	202.56	1	1	50.1463	23.1316
DATA	1785	22	63	0	0	ASCRP3012906	ASCRP3012906	11468.1	387.905	5.230515e+002	5.236544e+001	527.5	25	6.458660e+000	0	0	0	0	0	0	475.444	1	1	47.5395	24.1429
DATA	1786	22	64	0	0	ASCRP3002077	ASCRP3002077	11493.5	387.821	1.339475e+002	1.362964e+001	179.5	23.5	7.348469e+000	0	0	0	0	0	0	121.4	1	1	49.1849	24
DATA	1787	22	65	0	0	ASCRP3006860	ASCRP3006860	11519	387.851	7.202269e+002	7.206698e+001	708	24	5.784939e+000	0	0	0	0	0	0	651.007	1	1	46.8651	24.5862
DATA	1788	22	66	0	0	ASCRP3005220	ASCRP3005220	11544.2	387.718	3.489092e+001	4.311402e+000	87	21.5	6.842040e+000	0	0	0	0	0	0	31.458	1	1	47.2035	22.6563
DATA	1789	22	67	0	0	ASCRP3000613	ASCRP3000613	11569.7	388.12	8.349601e+001	8.726803e+000	133	26	7.683245e+000	0	0	0	0	0	0	75.1239	1	1	48.8603	25.0323
DATA	1790	22	68	0	0	ASCRP3011894	ASCRP3011894	11595.1	388.5	6.444412e+001	6.927886e+000	116	26.5	7.246402e+000	0	0	0	0	0	0	57.8751	1	1	56.9804	25.8
DATA	1791	22	69	0	0	ASCRP3004930	ASCRP3004930	11620.4	387.841	8.826701e+001	9.187121e+000	136	25.5	6.016516e+000	0	0	0	0	0	0	79.1021	1	1	47.2035	25.9615
DATA	1792	22	70	0	0	ASCRP3012424	ASCRP3012424	11645.8	387.732	9.332811e+001	9.675473e+000	140	25	6.631953e+000	0	0	0	0	0	0	83.5037	1	1	46.8651	25.871
DATA	1793	22	71	0	0	ASCRP3010694	ASCRP3010694	11671.3	388.197	2.022077e+001	3.258247e+000	78	23	7.383558e+000	0	0	0	0	0	0	18.0728	1	1	49.1849	24.2941
DATA	1794	22	72	0	0	ASCRP3010242	ASCRP3010242	11696.7	388.298	3.622726e+002	3.631742e+001	378.5	27	7.453226e+000	0	0	0	0	0	0	323.472	1	1	54.4085	27.0333
DATA	1795	22	73	0	0	AS_circRNA_control203	AS_circRNA_control203	11722	388.545	8.571091e+002	8.574911e+001	817	28	5.397132e+000	0	0	0	0	0	0	764.83	1	1	55.8519	25.9355
DATA	1796	22	74	0	0	ASCRP3006758	ASCRP3006758	11747.4	388.26	1.914764e+002	1.931809e+001	225	24	4.873032e+000	0	0	0	0	0	0	170.758	1	1	49.5074	24.1481
DATA	1797	22	75	0	0	ASCRP3006694	ASCRP3006694	11772.7	388.184	3.991727e+001	4.742683e+000	95	24	5.456305e+000	0	0	0	0	0	0	35.5905	1	1	49.5074	24.7667
DATA	1798	22	76	0	0	ASCRP3007992	ASCRP3007992	11798.5	388.321	1.093788e+002	1.123361e+001	162	23	7.535436e+000	0	0	0	0	0	0	97.5418	1	1	51.0895	25.871
DATA	1799	22	77	0	0	ASCRP3008269	ASCRP3008269	11823.9	388.422	3.549069e+000	2.583841e+000	66	27	6.701408e+000	0	0	0	0	0	0	3.16652	1	0	44.0646	26.1379
DATA	1800	22	78	0	0	ASCRP3008887	ASCRP3008887	11849.3	388.485	2.151818e+002	2.166962e+001	255.5	23	4.831494e+000	0	0	0	0	0	0	192.138	1	1	45.835	23.48
DATA	1801	22	79	0	0	ASCRP3013233	ASCRP3013233	11874.6	388.693	1.861023e+002	1.878471e+001	232.5	27	6.161802e+000	0	0	0	0	0	0	166.367	1	1	47.8731	26.9697
DATA	1802	22	80	0	0	ASCRP3013039	ASCRP3013039	11900	388.514	2.599032e+000	2.560782e+000	63.5	28	5.563560e+000	0	0	0	0	1	0	2.00352	0	0	46.8651	28.8966
DATA	1803	22	81	0	0	ASCRP3001707	ASCRP3001707	11925.4	388.62	3.281577e+001	4.153673e+000	92	28	6.521715e+000	0	0	0	0	0	0	29.4273	1	1	47.2035	27.0741
DATA	1804	22	82	0	0	ASCRP3008546	ASCRP3008546	11950.6	388.493	9.743125e+000	2.721669e+000	69.5	26.5	6.635332e+000	0	0	0	0	0	0	8.75468	1	0	45.1352	26.5816
DATA	1805	23	1	0	0	ASCRP3003435	ASCRP3003435	9880.44	392.986	1.827136e+001	3.299074e+000	66	24	7.919239e+000	0	0	0	0	0	0	15.1889	1	1	48.2044	24.9114
DATA	1806	23	2	0	0	ASCRP3010026	ASCRP3010026	9906.16	392.89	9.196512e+002	9.200464e+001	801.5	23	4.995998e+000	0	0	0	0	0	0	778.818	1	1	49.8279	22.72
DATA	1807	23	3	0	0	Negative027	Negative027	9931.5	393	7.392597e+000	2.751766e+000	58.5	23	5.405717e+000	0	0	0	0	0	0	6.36868	1	0	54.1152	23.4375
DATA	1808	23	4	0	0	ASCRP3004348	ASCRP3004348	9956.79	392.806	2.299591e+002	2.314330e+001	253	23	5.780715e+000	0	0	0	0	0	0	201.359	1	1	47.5395	22
DATA	1809	23	5	0	0	ASCRP3002946	ASCRP3002946	9982.41	393.438	2.617239e+000	2.570216e+000	52	22	5.286447e+000	0	0	0	0	0	0	0.744296	0	0	45.1352	21.5882
DATA	1810	23	6	0	0	ASCRP3002618	ASCRP3002618	10007.6	392.671	2.099929e+001	3.289153e+000	74	23	6.511175e+000	0	0	0	0	0	0	18.9414	1	1	47.5395	22.8667
DATA	1811	23	7	0	0	ASCRP3003856	ASCRP3003856	10033.2	392.877	3.858790e+002	3.866866e+001	402	21.5	5.929879e+000	0	0	0	0	0	0	352.754	1	1	47.8731	22.375
DATA	1812	23	8	0	0	ASCRP3010577	ASCRP3010577	10058.8	393.026	2.251416e+001	3.339753e+000	72	25	6.722315e+000	0	0	0	0	0	0	20.8411	1	1	49.1849	25.6875
DATA	1813	23	9	0	0	A_23_P202496	NM_022451	10084	393.133	3.877545e+001	4.580643e+000	88	27	7.811076e+000	0	0	0	0	0	0	36.3085	1	1	54.4085	26.2903
DATA	1814	23	10	0	0	ASCRP3009258	ASCRP3009258	10109.7	393	1.485876e+001	2.832957e+000	66	25	6.150765e+000	0	0	0	0	0	0	14.067	1	1	49.1849	24.2963
DATA	1815	23	11	0	0	ASCRP3001036	ASCRP3001036	10134.6	392.923	4.748678e+001	5.315478e+000	96	25	5.840716e+000	0	0	0	0	0	0	45.4011	1	1	49.1849	24.963
DATA	1816	23	12	0	0	ASCRP3011935	ASCRP3011935	10160.3	392.949	1.280892e+002	1.302566e+001	177	23	5.292579e+000	0	0	0	0	0	0	123.606	1	1	49.1849	23.3704
DATA	1817	23	13	0	0	ASCRP3008720	ASCRP3008720	10185.6	393.081	3.089817e+001	3.879877e+000	83	24	5.160645e+000	0	0	0	0	0	0	30.0672	1	1	49.1849	24.0323
DATA	1818	23	14	0	0	ASCRP3002367	ASCRP3002367	10211	393.455	4.580975e+000	2.373503e+000	56	23.5	6.259215e+000	0	0	0	0	0	0	4.49168	1	0	55.8519	23.7222
DATA	1819	23	15	0	0	ASCRP3000522	ASCRP3000522	10236.4	393.427	2.156945e+002	2.169307e+001	269.5	22	6.525807e+000	0	0	0	0	0	0	212.98	1	1	57.5363	23.1154
DATA	1820	23	16	0	0	ASCRP3010105	ASCRP3010105	10261.3	393.813	2.155399e+002	2.167620e+001	260.5	25.5	7.278747e+000	0	0	0	0	0	0	214.125	1	1	49.1849	24.3611
DATA	1821	23	17	0	0	ASCRP3009783	ASCRP3009783	10287.1	393.203	8.451508e+001	8.754940e+000	137	25	7.166448e+000	0	0	0	0	0	0	84.4608	1	1	47.8731	25.2286
DATA	1822	23	18	0	0	ASCRP3006686	ASCRP3006686	10312.5	393.5	2.241866e+001	3.193063e+000	71	23	7.339959e+000	0	0	0	0	0	0	22.5152	1	1	57.5363	24
DATA	1823	23	19	0	0	ASCRP3000855	ASCRP3000855	10337.9	393.5	1.289445e+001	2.605178e+000	64.5	24	4.058273e+000	0	0	0	0	0	0	13.0072	1	1	56.9804	23.6071
DATA	1824	23	20	0	0	ASCRP3007694	ASCRP3007694	10363.3	393.282	6.660969e+002	6.664785e+001	727	24	5.877186e+000	0	0	0	0	0	0	674.526	1	1	51.4001	24.1852
DATA	1825	23	21	0	0	ASCRP3004407	ASCRP3004407	10388.8	393.342	2.296551e+003	2.296661e+002	2349	24	6.989527e+000	0	0	0	0	0	0	2333.17	1	1	48.2044	25.1053
DATA	1826	23	22	0	0	ASCRP3010533	ASCRP3010533	10414.4	393.573	9.639027e+001	9.896240e+000	144.5	26	6.428431e+000	0	0	0	0	0	0	98.1916	1	1	57.5363	24.4839
DATA	1827	23	23	0	0	ASCRP3009570	ASCRP3009570	10439.3	393.444	3.881905e+001	4.480200e+000	91	22	5.665382e+000	0	0	0	0	0	0	39.6303	1	1	51.0895	23.2
DATA	1828	23	24	0	0	ASCRP3008282	ASCRP3008282	10464.8	393.821	1.906529e+002	1.919562e+001	244	23	6.827534e+000	0	0	0	0	0	0	194.959	1	1	48.8603	23.9211
DATA	1829	23	25	0	0	ASCRP3008189	ASCRP3008189	10490.4	393.795	1.413747e+002	1.431231e+001	196	23	6.010254e+000	0	0	0	0	0	0	144.746	1	1	49.5074	22.8621
DATA	1830	23	26	0	0	ASCRP3006190	ASCRP3006190	10515.6	393.707	1.641836e+001	2.768060e+000	69	23	6.909377e+000	0	0	0	0	0	0	16.8229	1	1	47.8731	23.2857
DATA	1831	23	27	0	0	ASCRP3007598	ASCRP3007598	10541.1	393.8	3.541320e+000	2.255806e+000	55	23	6.503801e+000	0	0	0	0	0	0	3.62977	1	0	47.5395	22.3947
DATA	1832	23	28	0	0	ASCRP3001812	ASCRP3001812	10566.5	394	3.128785e+001	3.841012e+000	83.5	25	7.268763e+000	0	0	0	0	0	0	32.0667	1	1	54.1152	25.2778
DATA	1833	23	29	0	0	ASCRP3001267	ASCRP3001267	10591.9	393.935	4.782628e+001	5.276569e+000	98.5	26	8.848339e+000	0	0	0	0	0	0	48.9942	1	1	54.4085	26.6897
DATA	1834	23	30	0	0	AS_circRNA_control204	AS_circRNA_control204	10617.2	393.905	4.662516e+002	4.667850e+001	526	21	4.944520e+000	0	0	0	0	0	0	477.244	1	1	50.4627	21.3448
DATA	1835	23	31	0	0	ASCRP3012267	ASCRP3012267	10642.5	394	1.048819e+002	1.072337e+001	155	27	6.590315e+000	0	0	0	0	0	0	107.229	1	1	54.1152	27.9677
DATA	1836	23	32	0	0	ASCRP3010864	ASCRP3010864	10668.1	394.065	3.578264e+001	4.219915e+000	87	28	8.611237e+000	0	0	0	0	0	0	36.5278	1	1	54.4085	27.8182
DATA	1837	23	33	0	0	Negative024	Negative024	10693.8	393.767	2.283257e+000	2.241045e+000	45.5	22.5	4.977368e+000	0	0	0	0	0	0	-4.64632	0	0	48.2044	23
DATA	1838	23	34	0	0	CUST_18_PI418767722	NM_000754	10718.9	394.065	1.507415e+001	2.704698e+000	65	23	4.873397e+000	0	0	0	0	0	0	15.3279	1	1	54.4085	23.4
DATA	1839	23	35	0	0	ASCRP3001845	ASCRP3001845	10744.3	394	1.928895e+001	2.964417e+000	70	23.5	6.484376e+000	0	0	0	0	0	0	19.567	1	1	49.1849	22.7667
DATA	1840	23	36	0	0	ASCRP3011838	ASCRP3011838	10769.6	394	3.749834e+002	3.756619e+001	426	24	5.671639e+000	0	0	0	0	0	0	379.395	1	1	50.4627	24.1034
DATA	1841	23	37	0	0	ASCRP3007686	ASCRP3007686	10795.2	394.253	1.375753e+001	2.648675e+000	63	23	4.743416e+000	0	0	0	0	0	0	13.8799	1	1	50.1463	22
DATA	1842	23	38	0	0	ASCRP3000685	ASCRP3000685	10820.3	394	1.116762e+002	1.139605e+001	161	19	6.498768e+000	0	0	0	0	0	0	112.325	1	1	48.5334	20.6552
DATA	1843	23	39	0	0	ASCRP3010059	ASCRP3010059	10846	394.194	1.033934e+001	2.501412e+000	61	22	5.344035e+000	0	0	0	0	0	0	10.3655	1	0	46.8651	21.9394
DATA	1844	23	40	0	0	ASCRP3010055	ASCRP3010055	10871.4	394.427	1.340721e+005	1.340721e+004	134792	29	1.404463e+001	0	0	0	0	1	0	133955	1	1	57.5363	31.5806
DATA	1845	23	41	0	0	ASCRP3009491	ASCRP3009491	10896.5	394.231	3.777956e+001	4.419719e+000	87	21.5	6.342412e+000	0	0	0	0	0	0	37.6116	1	1	49.8279	22.3214
DATA	1846	23	42	0	0	ASCRP3002813	ASCRP3002813	10922.1	394.13	1.363866e+001	2.676013e+000	61.5	25	5.825247e+000	0	0	0	0	0	0	13.5268	1	1	48.2044	24.8276
DATA	1847	23	43	0	0	ASCRP3012290	ASCRP3012290	10947.4	393.735	2.078924e+003	2.079053e+002	2125	22	5.853086e+000	0	0	0	0	0	0	2053.78	1	1	46.5243	23.5
DATA	1848	23	44	0	0	ASCRP3008607	ASCRP3008607	10972.6	394.173	4.469561e+001	5.035965e+000	93	23	4.580029e+000	0	0	0	0	0	0	43.9857	1	1	50.4627	22.32
DATA	1849	23	45	0	0	ASCRP3006316	ASCRP3006316	10998.1	394.11	4.976206e+001	5.494608e+000	97	22	7.205965e+000	0	0	0	0	0	0	48.7722	1	1	46.8651	23.1852
DATA	1850	23	46	0	0	ASCRP3012793	ASCRP3012793	11023.6	394.173	1.804899e+001	2.954792e+000	67.5	21.5	6.577350e+000	0	0	0	0	0	0	17.617	1	1	50.4627	22.3077
DATA	1851	23	47	0	0	Negative019	Negative019	11049	394.545	2.393257e+000	2.349011e+000	45	23	6.262412e+000	0	0	0	0	0	0	-3.86813	0	0	55.8519	23.697
DATA	1852	23	48	0	0	ASCRP3003391	ASCRP3003391	11074.5	394.229	1.149460e+001	2.624354e+000	61.5	23	7.032647e+000	0	0	0	0	0	0	11.1255	1	0	47.2035	23.6207
DATA	1853	23	49	0	0	ASCRP3002017	ASCRP3002017	11099.8	394.47	2.413678e+000	2.372305e+000	52	22	4.197564e+000	0	0	0	0	0	0	1.19658	0	0	51.0895	21.9667
DATA	1854	23	50	0	0	A_23_P70328	NM_018132	11125.6	394.667	4.608624e+002	4.614761e+001	485.5	23	7.164728e+000	0	0	0	0	0	0	442.333	1	1	48.8603	23.5556
DATA	1855	23	51	0	0	ASCRP3011582	ASCRP3011582	11150.5	395	1.742458e+004	1.742459e+003	16585	23.5	6.438455e+000	0	0	0	0	0	0	16656.2	1	1	54.1152	23.25
DATA	1856	23	52	0	0	ASCRP3010717	ASCRP3010717	11176.1	394.531	5.383400e+003	5.383453e+002	5179	22	4.921070e+000	0	0	0	0	0	0	5123.31	1	1	44.0646	22.0714
DATA	1857	23	53	0	0	ASCRP3002143	ASCRP3002143	11201.6	394.972	1.066342e+002	1.093218e+001	153.5	24	7.331956e+000	0	0	0	0	0	0	101.072	1	1	48.2044	24.1515
DATA	1858	23	54	0	0	ASCRP3004526	ASCRP3004526	11227.1	394.667	8.100965e+001	8.454564e+000	129	23	5.208167e+000	0	0	0	0	0	0	76.4552	1	1	47.2035	22.3125
DATA	1859	23	55	0	0	ASCRP3010127	ASCRP3010127	11252.2	394.973	5.333781e+001	5.860825e+000	103	25	4.809265e+000	0	0	0	0	0	0	50.1423	1	1	47.5395	24.9355
DATA	1860	23	56	0	0	ASCRP3011687	ASCRP3011687	11277.5	394.781	3.838161e+001	4.547507e+000	89.5	23	4.803818e+000	0	0	0	0	0	0	35.9354	1	1	47.8731	23.08
DATA	1861	23	57	0	0	ASCRP3008766	ASCRP3008766	11302.8	394.806	2.333017e+003	2.333145e+002	2205.5	24	5.596290e+000	0	0	0	0	0	0	2175.84	1	1	47.5395	24.0385
DATA	1862	23	58	0	0	ASCRP3010740	ASCRP3010740	11328.4	394.813	1.803747e+002	1.820416e+001	221	23	6.797565e+000	0	0	0	0	0	0	167.577	1	1	49.5074	24
DATA	1863	23	59	0	0	A_23_P49878	NM_019013	11353.9	394.974	5.880118e+002	5.885290e+001	597	22	6.993084e+000	0	0	0	0	0	0	544.295	1	1	48.5334	23.3548
DATA	1864	23	60	0	0	ASCRP3001302	ASCRP3001302	11379.4	395	3.678314e+002	3.686636e+001	391	23	6.640672e+000	0	0	0	0	0	0	339.268	1	1	49.8279	24.2069
DATA	1865	23	61	0	0	ASCRP3010757	ASCRP3010757	11404.8	394.89	9.807225e+000	2.670924e+000	62.5	23	6.418556e+000	0	0	0	0	0	0	9.01426	1	0	47.8731	24.1176
DATA	1866	23	62	0	0	ASCRP3008073	ASCRP3008073	11430	395.133	4.850062e+000	2.538959e+000	59	23	5.800797e+000	0	0	0	0	0	0	4.44387	1	0	54.4085	23.0952
DATA	1867	23	63	0	0	ASCRP3005513	ASCRP3005513	11455.4	395.038	2.773311e+002	2.784557e+001	304	23	5.097905e+000	0	0	0	0	0	0	253.301	1	1	49.8279	22.3636
DATA	1868	23	64	0	0	ASCRP3001054	ASCRP3001054	11480.8	394.72	4.633548e+001	5.268685e+000	98	24	7.409300e+000	0	0	0	0	0	0	42.1901	1	1	48.2044	24.0909
DATA	1869	23	65	0	0	ASCRP3012174	ASCRP3012174	11506.5	395.218	2.764400e+001	3.736784e+000	79	23	7.377385e+000	0	0	0	0	0	0	25.1063	1	1	49.8279	24.6774
DATA	1870	23	66	0	0	ASCRP3011637	ASCRP3011637	11531.6	395.137	4.166194e+002	4.173813e+001	434	23	6.934874e+000	0	0	0	0	0	0	377.404	1	1	50.1463	23.6774
DATA	1871	23	67	0	0	ASCRP3000322	ASCRP3000322	11557.1	395.125	2.203973e+002	2.218410e+001	248.5	22	7.182619e+000	0	0	0	0	0	0	199.179	1	1	46.8651	23.4706
DATA	1872	23	68	0	1	RC11	RC11	11582.6	395.397	2.579529e+000	2.531840e+000	53	23	6.755392e+000	0	0	0	0	0	0	-6.57007	0	0	50.1463	24.4074
DATA	1873	23	69	0	0	ASCRP3004859	ASCRP3004859	11607.8	395.305	2.379751e+001	3.478263e+000	78.5	27	7.288056e+000	0	0	0	0	0	0	21.4216	1	1	51.0895	26.5172
DATA	1874	23	70	0	0	ASCRP3005735	ASCRP3005735	11633.3	395.093	7.060834e+000	2.637546e+000	63	24	7.827204e+000	0	0	0	0	0	0	6.34456	1	0	49.1849	24.6563
DATA	1875	23	71	0	0	ASCRP3013273	ASCRP3013273	11658.3	395.412	4.751403e+001	5.389817e+000	100	23	7.027136e+000	0	0	0	0	0	0	42.6406	1	1	46.8651	23.7742
DATA	1876	23	72	0	0	ASCRP3005099	ASCRP3005099	11683.9	395.5	1.420766e+001	2.916781e+000	70	22	7.137662e+000	0	0	0	0	0	0	12.7359	1	1	56.9804	24.6286
DATA	1877	23	73	0	0	ASCRP3005370	ASCRP3005370	11709.5	395.379	5.924502e+003	5.924556e+002	5407	28	6.961718e+000	0	0	0	0	1	0	5305.66	1	1	45.4864	28.5
DATA	1878	23	74	0	0	ASCRP3002592	ASCRP3002592	11734.8	395.173	2.667368e+001	3.691320e+000	83	28	5.672134e+000	0	0	0	0	0	0	23.8703	1	1	48.5334	27.0571
DATA	1879	23	75	0	0	ASCRP3010699	ASCRP3010699	11759.8	395.611	3.732147e+001	4.521254e+000	92	23	4.387421e+000	0	0	0	0	0	0	33.3943	1	1	47.8731	23.871
DATA	1880	23	76	0	0	ASCRP3008408	ASCRP3008408	11785.4	395.556	3.540226e+001	4.364301e+000	92	24	5.842938e+000	0	0	0	0	0	0	31.6743	1	1	47.5395	24.7353
DATA	1881	23	77	0	0	ASCRP3005680	ASCRP3005680	11810.9	395.932	2.637618e+002	2.649927e+001	297.5	27	9.688007e+000	0	0	0	0	0	0	236.084	1	1	46.8651	28.2667
DATA	1882	23	78	0	0	ASCRP3001595	ASCRP3001595	11836.4	395.897	3.625749e+001	4.432570e+000	96	24	4.713203e+000	0	0	0	0	0	0	32.4702	1	1	49.5074	23.7143
DATA	1883	23	79	0	0	CUST_4_PI418767722	NM_006098	11861.7	395.986	3.130168e+001	4.035832e+000	91	26	6.455110e+000	0	0	0	0	0	0	28.0571	1	1	48.8603	26.7059
DATA	1884	23	80	0	0	A_23_P213255	NM_020159	11887.2	395.806	3.009266e+001	3.940979e+000	92	28	5.916080e+000	0	0	0	0	0	0	27.0033	1	1	47.5395	28
DATA	1885	23	81	0	0	Negative022	Negative022	11912.5	395.96	2.936882e+001	3.883380e+000	89	28	4.933322e+000	0	0	0	1	0	0	26.3951	1	1	48.5334	27.3636
DATA	1886	23	82	0	0	ASCRP3012701	ASCRP3012701	11937.7	396.013	7.366434e+001	7.790758e+000	128.5	27	6.761535e+000	0	0	0	0	0	0	66.3279	1	1	49.1849	27.1053
DATA	1887	24	1	0	0	ASCRP3012751	ASCRP3012751	9893.41	400.137	7.124450e+001	7.630515e+000	111	23	7.832168e+000	0	0	0	0	0	0	59.5356	1	1	50.1463	24.1667
DATA	1888	24	2	0	0	CUST_15_PI418767722	NM_001614	9918.53	400.277	1.640208e+003	1.640428e+002	1396	25	5.140687e+000	0	0	0	0	0	0	1395	1	1	51.7088	23.52
DATA	1889	24	3	0	0	Negative011	Negative011	9944.2	400.012	2.688770e+000	2.639061e+000	51	22.5	6.897580e+000	0	0	0	0	0	0	-1.56141	0	0	49.8279	23.6875
DATA	1890	24	4	0	0	ASCRP3013069	ASCRP3013069	9969.54	400.184	9.369128e+001	9.722604e+000	133	24	7.227309e+000	0	0	0	0	0	0	82.3557	1	1	49.8279	24.6552
DATA	1891	24	5	0	0	ASCRP3002911	ASCRP3002911	9994.93	400.402	1.130076e+002	1.158701e+001	151	23	5.884033e+000	0	0	0	0	0	0	100.818	1	1	51.0895	22.2857
DATA	1892	24	6	0	0	Negative054	Negative054	10020.4	400.264	2.571164e+000	2.523629e+000	47.5	21	6.006753e+000	0	0	0	0	0	0	-2.90953	0	0	52.0157	22.4054
DATA	1894	24	8	0	0	ASCRP3004411	ASCRP3004411	10071.4	400.931	4.710442e+004	4.710443e+003	45137	27.5	7.205071e+000	0	0	0	0	1	0	43705	1	1	53.8203	28.5
DATA	1895	24	9	0	0	ASCRP3007076	ASCRP3007076	10096.6	400.729	1.802387e+002	1.818738e+001	219.5	25	6.566822e+000	0	0	0	0	0	0	169.143	1	1	46.8651	24.1379
DATA	1896	24	10	0	0	ASCRP3007217	ASCRP3007217	10122.1	400.935	6.075045e+000	2.483245e+000	57	25.5	6.286983e+000	0	0	0	0	0	0	5.76141	1	0	54.4085	25.6154
DATA	1897	24	11	0	0	ASCRP3006833	ASCRP3006833	10147.4	400.813	1.441041e+002	1.460634e+001	191	23.5	5.441403e+000	0	0	0	0	0	0	138.005	1	1	49.5074	23.9375
DATA	1898	24	12	0	0	ASCRP3002279	ASCRP3002279	10172.9	401.014	1.051374e+001	2.586423e+000	63.5	24	5.259408e+000	0	0	0	0	0	0	10.1596	1	0	46.8651	23.5714
DATA	1899	24	13	0	0	ASCRP3011904	ASCRP3011904	10198.1	400.691	1.879702e+002	1.894255e+001	235	23	5.737305e+000	0	0	0	0	0	0	183.149	1	1	45.835	23.6667
DATA	1900	24	14	0	0	ASCRP3005155	ASCRP3005155	10223.5	401	1.034101e+004	1.034104e+003	10223	23	6.245590e+000	0	0	0	0	0	0	10150.7	1	1	54.1152	23.3103
DATA	1901	24	15	0	0	ASCRP3011393	ASCRP3011393	10249	401	4.707711e+001	5.244096e+000	95	27	6.188731e+000	0	0	0	0	0	0	46.5284	1	1	54.9904	24.8696
DATA	1902	24	16	0	0	ASCRP3010319	ASCRP3010319	10274.5	401	8.033612e+000	2.432674e+000	57.5	26	6.319762e+000	0	0	0	0	0	0	7.98913	1	0	54.1152	24.2424
DATA	1903	24	17	0	0	ASCRP3001259	ASCRP3001259	10299.8	400.806	4.186897e+002	4.193119e+001	474	24	6.785401e+000	0	0	0	0	0	0	418.678	1	1	47.5395	24.6667
DATA	1904	24	18	0	0	ASCRP3009635	ASCRP3009635	10324.9	400.853	7.528003e+002	7.531433e+001	806	23.5	6.781279e+000	0	0	0	0	0	0	756.413	1	1	46.8651	22.1176
DATA	1905	24	19	0	0	ASCRP3009082	ASCRP3009082	10350.5	401	5.429681e+001	5.882358e+000	104	22	4.809934e+000	0	0	0	0	0	0	54.7907	1	1	54.1152	22.2759
DATA	1906	24	20	0	0	ASCRP3004744	ASCRP3004744	10376	401.133	1.026970e+002	1.051427e+001	156	23.5	7.457978e+000	0	0	0	0	0	0	104.014	1	1	54.4085	26.0833
DATA	1907	24	21	0	0	ASCRP3007533	ASCRP3007533	10401.5	401	7.970199e+001	8.281004e+000	130.5	22	7.176291e+000	0	0	0	0	0	0	80.9805	1	1	54.1152	23.1714
DATA	1908	24	22	0	0	ASCRP3003111	ASCRP3003111	10427	400.556	1.301287e+003	1.301480e+002	1369	23.5	5.640345e+000	0	0	0	0	0	0	1325.71	1	1	47.5395	22.9643
DATA	1909	24	23	0	0	ASCRP3005050	ASCRP3005050	10452.4	401.427	1.535126e+001	2.713085e+000	65.5	24	5.960329e+000	0	0	0	0	0	0	15.6702	1	1	57.5363	25.4054
DATA	1910	24	24	0	0	ASCRP3012769	ASCRP3012769	10477.7	401.107	1.056418e+002	1.079768e+001	157	23	5.897157e+000	0	0	0	0	0	0	108.013	1	1	51.4001	23.4643
DATA	1911	24	25	0	0	ASCRP3007038	ASCRP3007038	10503	401.455	4.028974e+001	4.605372e+000	92	26	5.657205e+000	0	0	0	0	0	0	41.2398	1	1	55.8519	25.3214
DATA	1912	24	26	0	0	ASCRP3003701	ASCRP3003701	10528.5	401.052	4.350902e+001	4.888748e+000	93.5	21	8.142679e+000	0	0	0	0	0	0	44.5677	1	1	49.5074	23.3548
DATA	1913	24	27	0	0	ASCRP3009793	ASCRP3009793	10553.9	401.263	2.823049e+001	3.596736e+000	81	23	7.181559e+000	0	0	0	0	0	0	28.925	1	1	49.1849	23.1143
DATA	1914	24	28	0	0	ASCRP3002872	ASCRP3002872	10579.3	401.372	3.975480e+001	4.557699e+000	90	26.5	7.430057e+000	0	0	0	0	0	0	40.7276	1	1	50.1463	26.3667
DATA	1915	24	29	0	0	ASCRP3005581	ASCRP3005581	10604.6	401.419	3.289990e+001	3.974570e+000	86	23	5.505656e+000	0	0	0	0	0	0	33.688	1	1	49.5074	23.3043
DATA	1916	24	30	0	0	ASCRP3012834	ASCRP3012834	10630	401.545	2.548012e+001	3.387347e+000	78	23	4.378350e+000	0	0	0	0	0	0	26.068	1	1	55.8519	23.7931
DATA	1917	24	31	0	0	ASCRP3003030	ASCRP3003030	10655.4	401.573	4.160407e+004	4.160408e+003	42459.5	31	8.495564e+000	0	0	0	0	1	0	42512.9	1	1	57.5363	31.2143
DATA	1918	24	32	0	0	ASCRP3002687	ASCRP3002687	10680.8	401.013	1.507685e+002	1.524206e+001	203	23	5.688334e+000	0	0	0	0	0	0	153.824	1	1	48.2044	23
DATA	1919	24	33	0	0	ASCRP3012316	ASCRP3012316	10706.4	401.333	6.973744e+001	7.325341e+000	121	22	4.036500e+000	0	0	0	0	0	0	71.021	1	1	50.1463	22.72
DATA	1920	24	34	0	0	ASCRP3007780	ASCRP3007780	10731.5	401.556	4.684423e+002	4.689808e+001	525	23	6.351851e+000	0	0	0	0	0	0	476.082	1	1	47.8731	23.4583
DATA	1921	24	35	0	0	ASCRP3011038	ASCRP3011038	10756.8	401.594	6.353591e+001	6.740935e+000	117	24	4.639287e+000	0	0	0	0	0	0	64.4205	1	1	46.5243	22.8333
DATA	1922	24	36	0	0	ASCRP3005031	ASCRP3005031	10782.3	401.452	9.225692e+001	9.498012e+000	144	24	5.515851e+000	0	0	0	0	0	0	93.2955	1	1	47.2035	24.2308
DATA	1923	24	37	0	0	ASCRP3002639	ASCRP3002639	10807.6	401.747	8.207171e+002	8.210294e+001	883	21	6.363961e+000	0	0	0	0	0	0	827.659	1	1	48.5334	21.8
DATA	1924	24	38	0	0	ASCRP3011206	ASCRP3011206	10833.3	401.589	3.160750e+001	3.892224e+000	81	22	4.642182e+000	0	0	0	0	0	0	31.7762	1	1	47.5395	20.3704
DATA	1925	24	39	0	0	ASCRP3001489	ASCRP3001489	10858.5	402	6.550575e+001	6.935520e+000	116.5	23	6.742728e+000	0	0	0	0	0	0	65.6499	1	1	54.1152	23.8148
DATA	1926	24	40	0	0	ASCRP3004701	ASCRP3004701	10884	402	1.111670e+001	2.542169e+000	61	22.5	8.145315e+000	0	0	0	0	0	0	11.1034	1	0	65	23.1154
DATA	1927	24	41	0	0	ASCRP3004291	ASCRP3004291	10909.4	401.792	8.238375e+001	8.551915e+000	132	25	7.860894e+000	0	0	0	0	0	0	81.9905	1	1	49.1849	25.3571
DATA	1928	24	42	0	0	A_23_P67042	NM_017947	10934.6	401.776	6.956335e+001	7.327589e+000	119	25	5.462741e+000	0	0	0	0	0	0	68.9792	1	1	48.8603	23.8077
DATA	1929	24	43	0	0	ASCRP3007339	ASCRP3007339	10960.2	401.689	5.054835e+001	5.558344e+000	99	21	6.024145e+000	0	0	0	0	0	0	49.9319	1	1	47.8731	22.0968
DATA	1930	24	44	0	0	ASCRP3009627	ASCRP3009627	10985.5	401.693	6.241491e+001	6.658956e+000	113	22.5	5.099409e+000	0	0	0	0	0	0	61.4149	1	1	48.5334	22.6786
DATA	1931	24	45	0	0	A_23_P41948	NM_017785	11010.8	401.74	1.552682e+002	1.570065e+001	206	24	6.697937e+000	0	0	0	0	0	0	152.177	1	1	48.5334	23.9355
DATA	1932	24	46	0	0	ASCRP3008610	ASCRP3008610	11036.4	401.87	2.870769e+002	2.880284e+001	335	24	6.214544e+000	0	0	0	0	0	0	280.229	1	1	49.1849	23.5652
DATA	1933	24	47	0	0	ASCRP3011043	ASCRP3011043	11061.8	401.764	5.466764e+001	5.950061e+000	103	24.5	6.363709e+000	0	0	0	0	0	0	53.1433	1	1	47.5395	23.375
DATA	1934	24	48	0	0	ASCRP3011283	ASCRP3011283	11087.1	401.597	5.393272e+001	5.886536e+000	100	22	7.182123e+000	0	0	0	0	0	0	52.2107	1	1	45.835	22.5882
DATA	1935	24	49	0	0	ASCRP3011575	ASCRP3011575	11112.5	402	2.216965e+001	3.244060e+000	72	23	6.731597e+000	0	0	0	0	0	0	21.3754	1	1	50.4627	23.5758
DATA	1936	24	50	0	0	ASCRP3009891	ASCRP3009891	11137.9	402.5	5.196220e+002	5.201658e+001	544.5	22.5	7.702247e+000	0	0	0	0	0	0	499.004	1	1	56.9804	22.7308
DATA	1937	24	51	0	0	ASCRP3003202	ASCRP3003202	11163.4	402.427	1.049655e+002	1.076472e+001	150	24	6.512591e+000	0	0	0	0	0	0	100.379	1	1	57.5363	24.4231
DATA	1938	24	52	0	0	ASCRP3012822	ASCRP3012822	11188.6	402.427	2.806370e+001	3.691104e+000	79.5	24	5.467549e+000	0	0	0	0	0	0	26.7278	1	1	65	24.5862
DATA	1939	24	53	0	0	A_23_P139509	NM_016570	11214.3	402.24	1.282133e+001	2.727809e+000	63	24	6.772578e+000	0	0	0	0	0	0	12.1598	1	1	48.8603	23.8333
DATA	1940	24	54	0	0	ASCRP3013032	ASCRP3013032	11239.6	402.396	1.145911e+003	1.146166e+002	1135	23.5	5.283877e+000	0	0	0	0	0	0	1082.48	1	1	53.5237	23.375
DATA	1941	24	55	0	0	ASCRP3008628	ASCRP3008628	11264.9	402.5	6.757679e+002	6.762035e+001	679	23	4.643182e+000	0	0	0	0	0	0	635.862	1	1	56.9804	23.6774
DATA	1942	24	56	0	0	ASCRP3012092	ASCRP3012092	11290.4	402.573	1.782716e+002	1.799286e+001	216	24	5.383697e+000	0	0	0	0	0	0	167.093	1	1	57.5363	23.4348
DATA	1943	24	57	0	0	ASCRP3001169	ASCRP3001169	11315.6	402.266	1.816663e+002	1.833052e+001	226	25	7.901454e+000	0	0	0	0	0	0	169.614	1	1	50.7771	25.5417
DATA	1944	24	58	0	0	ASCRP3000351	ASCRP3000351	11341.1	402.23	3.666569e+001	4.412506e+000	88	22	6.934052e+000	0	0	0	0	0	0	34.1056	1	1	47.8731	23.4054
DATA	1945	24	59	0	0	ASCRP3006954	ASCRP3006954	11366.3	402.133	2.510173e+000	2.463766e+000	54	22	5.443311e+000	0	0	0	0	0	0	-0.0766776	0	0	49.1849	23
DATA	1946	24	60	0	0	ASCRP3010561	ASCRP3010561	11392	402.451	2.371060e+001	3.425353e+000	76.5	24	5.896235e+000	0	0	0	0	0	0	21.9018	1	1	47.2035	24.9677
DATA	1947	24	61	0	0	ASCRP3011883	ASCRP3011883	11417.4	402.569	8.467846e+002	8.471477e+001	830.5	23	7.061081e+000	0	0	0	0	0	0	779.641	1	1	47.2035	23.5946
DATA	1948	24	62	0	0	ASCRP3000983	ASCRP3000983	11443.1	402.687	4.645238e+001	5.269549e+000	100	23	5.383322e+000	0	0	0	0	0	0	42.6347	1	1	45.835	23.1389
DATA	1949	24	63	0	0	ASCRP3003762	ASCRP3003762	11468.1	402.935	3.877173e+001	4.610608e+000	92	21	6.044030e+000	0	0	0	0	0	0	35.4842	1	1	54.4085	21.697
DATA	1950	24	64	0	0	ASCRP3002673	ASCRP3002673	11493.5	402.649	2.525415e+001	3.555239e+000	79.5	25	7.436721e+000	0	0	0	0	0	0	23.0448	1	1	48.2044	25.7059
DATA	1951	24	65	0	0	ASCRP3000419	ASCRP3000419	11518.9	402.784	4.907525e+002	4.913934e+001	500.5	22	6.865372e+000	0	0	0	0	0	0	446.664	1	1	47.5395	23
DATA	1952	24	66	0	0	ASCRP3002207	ASCRP3002207	11544.4	402.761	2.562414e+000	2.515041e+000	56	24	7.602713e+000	0	0	0	0	0	0	-0.688316	0	0	46.5243	23.3235
DATA	1953	24	67	0	0	ASCRP3001217	ASCRP3001217	11569.5	402.821	1.447681e+002	1.469459e+001	190	25	6.763784e+000	0	0	0	0	0	0	131.153	1	1	49.1849	25.0345
DATA	1954	24	68	0	0	ASCRP3006526	ASCRP3006526	11595.1	402.855	9.430384e+000	2.695935e+000	67	27	7.644204e+000	0	0	0	0	0	0	8.52628	1	0	47.8731	26.7143
DATA	1955	24	69	0	0	ASCRP3009622	ASCRP3009622	11620.6	402.873	8.181663e+001	8.563944e+000	128.5	27	8.385368e+000	0	0	0	0	0	0	73.841	1	1	49.5074	27.7576
DATA	1956	24	70	0	0	ASCRP3012680	ASCRP3012680	11645.9	402.829	1.968459e+002	1.984703e+001	238	23.5	6.612593e+000	0	0	0	0	0	0	177.38	1	1	46.8651	22.9706
DATA	1957	24	71	0	0	ASCRP3008755	ASCRP3008755	11671.3	402.8	1.472244e+002	1.493950e+001	191	22	6.276308e+000	0	0	0	0	0	0	132.49	1	1	48.8603	24.2727
DATA	1958	24	72	0	0	ASCRP3003635	ASCRP3003635	11696.5	403	1.893495e+004	1.893497e+003	17150	26.5	7.156381e+000	0	0	0	0	0	0	17023.8	1	1	54.1152	25.6
DATA	1959	24	73	0	0	ASCRP3013609	ASCRP3013609	11722	403.133	3.175390e+001	4.067346e+000	87	28	7.073032e+000	0	0	0	0	0	0	28.528	1	1	65	27.9722
DATA	1960	24	74	0	0	ASCRP3011075	ASCRP3011075	11747.4	402.534	5.833914e+002	5.839457e+001	584.5	27	4.672234e+000	0	0	0	0	0	0	523.716	1	1	47.8731	25.4412
DATA	1961	24	75	0	0	ASCRP3012665	ASCRP3012665	11772.9	402.594	5.042510e+002	5.048925e+001	509	23.5	4.815573e+000	0	0	0	0	0	0	452.578	1	1	46.1809	24.2
DATA	1962	24	76	0	0	ASCRP3009266	ASCRP3009266	11798.4	402.887	1.020031e+002	1.051270e+001	150	23	7.248700e+000	0	0	0	0	0	0	91.5675	1	1	47.8731	24.8929
DATA	1963	24	77	0	0	ASCRP3011507	ASCRP3011507	11823.6	403	5.065034e+002	5.071412e+001	507.5	23	5.572851e+000	0	0	0	0	0	0	454.866	1	1	48.5334	23.84
DATA	1964	24	78	0	0	ASCRP3000877	ASCRP3000877	11849.1	403.101	1.113618e+002	1.142238e+001	162	26	7.230886e+000	0	0	0	0	0	0	100.079	1	1	49.8279	26
DATA	1965	24	79	0	0	ASCRP3005910	ASCRP3005910	11874.5	403.416	3.810040e+001	4.578053e+000	97	27.5	6.836683e+000	0	0	0	0	0	0	34.2777	1	1	49.8279	27.5333
DATA	1966	24	80	0	0	ASCRP3006251	ASCRP3006251	11899.9	403.026	1.305214e+002	1.329610e+001	182	29	4.952185e+000	0	0	0	0	1	0	117.558	1	1	47.8731	28.4
DATA	1967	24	81	0	0	ASCRP3006155	ASCRP3006155	11925.3	403.287	8.563691e+002	8.567430e+001	843.5	25	4.908151e+000	0	0	0	0	0	0	772.635	1	1	52.3208	25.6429
DATA	1968	24	82	0	0	ASCRP3001761	ASCRP3001761	11950.9	403.342	1.525212e+001	2.950729e+000	77.5	26	6.932716e+000	0	0	0	0	0	0	13.7879	1	1	49.8279	26.8229
DATA	1969	25	1	0	0	ASCRP3007048	ASCRP3007048	9880.56	407.479	2.323048e+002	2.339510e+001	243	23	6.307865e+000	0	0	0	0	0	0	191.471	1	1	48.2044	23.4557
DATA	1970	25	2	0	0	ASCRP3002391	ASCRP3002391	9906.33	407.5	7.092603e+001	6.470733e+000	101	24	1.383135e+001	0	0	0	0	0	0	59.5685	1	1	57.5363	27.8846
DATA	1971	25	3	0	0	ASCRP3000077	ASCRP3000077	9931.16	407.443	2.467971e+002	2.482400e+001	260	23.5	5.564667e+000	0	0	0	0	0	0	210.865	1	1	50.1463	23
DATA	1972	25	4	0	0	ASCRP3004700	ASCRP3004700	9956.92	407.413	1.436542e+002	1.460385e+001	179	22	4.949657e+000	0	0	0	0	0	0	124.816	1	1	50.4627	21.4706
DATA	1973	25	5	0	0	ASCRP3007969	ASCRP3007969	9982.42	407.573	8.874933e+001	9.244472e+000	127	24	4.969136e+000	0	0	0	0	0	0	78.3178	1	1	57.5363	24.3333
DATA	1974	25	6	0	0	ASCRP3002222	ASCRP3002222	10007.7	407.5	2.737881e+002	2.749731e+001	294	21.5	6.308516e+000	0	0	0	0	0	0	245.161	1	1	50.4627	22.4063
DATA	1975	25	7	0	0	ASCRP3000731	ASCRP3000731	10033.1	407.808	5.364143e+002	5.370040e+001	530	24	5.957553e+000	0	0	0	0	0	0	486.879	1	1	47.5395	24.0857
DATA	1976	25	8	0	0	ASCRP3002378	ASCRP3002378	10058.4	407.792	1.403648e+002	1.425456e+001	178	24	6.198482e+000	0	0	0	0	0	0	129.04	1	1	49.1849	24.7241
DATA	1977	25	9	0	0	ASCRP3005595	ASCRP3005595	10083.9	407.814	1.590836e+003	1.591025e+002	1530.5	26	7.690254e+000	0	0	0	0	0	0	1480.12	1	1	51.4001	25.84
DATA	1978	25	10	0	0	AS_circRNA_control201	AS_circRNA_control201	10109.4	407.808	1.601328e+002	1.619616e+001	201	25	7.119453e+000	0	0	0	0	0	0	150.66	1	1	48.2044	24.9259
DATA	1979	25	11	0	0	ASCRP3008385	ASCRP3008385	10134.4	407.886	5.275439e+001	5.796834e+000	99.5	23	5.892498e+000	0	0	0	0	0	0	50.1365	1	1	49.5074	24.1923
DATA	1980	25	12	0	0	ASCRP3004511	ASCRP3004511	10160.5	408	3.575980e+001	4.295252e+000	87	23.5	4.842917e+000	0	0	0	0	0	0	34.3182	1	1	54.1152	23.4231
DATA	1981	25	13	0	0	ASCRP3012186	ASCRP3012186	10185.2	407.867	5.123910e+001	5.640899e+000	103	23	5.537361e+000	0	0	0	0	0	0	49.597	1	1	48.2044	23.9355
DATA	1982	25	14	0	0	ASCRP3011934	ASCRP3011934	10210.8	407.872	2.310164e+003	2.310282e+002	2234.5	22.5	6.422090e+000	0	0	0	0	0	0	2254.24	1	1	49.1849	23
DATA	1984	25	16	0	0	ASCRP3001164	ASCRP3001164	10261.2	407.962	6.413970e+002	6.418121e+001	690.5	23	7.218803e+000	0	0	0	0	0	0	634.581	1	1	49.1849	23.5
DATA	1985	25	17	0	0	ASCRP3001320	ASCRP3001320	10287.4	408.069	1.591437e+001	2.791896e+000	67	24.5	6.529516e+000	0	0	0	0	0	0	15.842	1	1	53.8203	23.8235
DATA	1986	25	18	0	0	A_23_P7313	NM_001040058	10312.2	407.808	1.683221e+001	2.835494e+000	67	25.5	6.018034e+000	0	0	0	0	0	0	16.8443	1	1	47.8731	25.0938
DATA	1987	25	19	0	0	ASCRP3006101	ASCRP3006101	10338	408.133	1.586240e+002	1.602416e+001	208	25	6.252681e+000	0	0	0	0	0	0	159.487	1	1	54.4085	24.3421
DATA	1988	25	20	0	0	ASCRP3006959	ASCRP3006959	10363.5	407.911	1.386298e+001	2.652710e+000	64	22	5.549313e+000	0	0	0	0	0	0	13.9968	1	1	49.8279	22.5556
DATA	1989	25	21	0	0	ASCRP3010611	ASCRP3010611	10388.6	408.427	1.723952e+004	1.723953e+003	17127	23	6.731597e+000	0	0	0	0	0	0	17465.5	1	1	57.5363	23.7576
DATA	1990	25	22	0	0	ASCRP3007525	ASCRP3007525	10414.1	407.901	3.223589e+002	3.231410e+001	379.5	22	6.209566e+000	0	0	0	0	0	0	327.605	1	1	46.8651	22.6061
DATA	1991	25	23	0	0	ASCRP3003446	ASCRP3003446	10439.5	408.321	2.542330e+002	2.552192e+001	307	22	5.887916e+000	0	0	0	0	0	0	259	1	1	50.1463	22.6176
DATA	1992	25	24	0	0	A_23_P252748	NM_007152	10464.9	408.5	3.597146e+002	3.604095e+001	414	28	5.973257e+000	0	0	0	0	1	0	367.181	1	1	56.9804	28.4138
DATA	1993	25	25	0	0	ASCRP3000544	ASCRP3000544	10490.3	408.338	1.794206e+003	1.794345e+002	1888	24.5	4.713341e+000	0	0	0	0	0	0	1834.27	1	1	48.5334	24.0417
DATA	1994	25	26	0	0	ASCRP3004244	ASCRP3004244	10515.7	408.5	1.975440e+001	2.980091e+000	71.5	25	7.913554e+000	0	0	0	0	0	0	20.2166	1	1	57.5363	24.4286
DATA	1995	25	27	0	0	CUST_3_PI418767722	NM_002539	10541.1	408.5	2.271868e+000	2.229866e+000	49	20	7.177624e+000	0	0	0	0	0	0	-1.01246	0	0	56.9804	22.5806
DATA	1996	25	28	0	0	ASCRP3012539	ASCRP3012539	10566.5	408.476	3.554719e+002	3.561703e+001	415	22	6.534030e+000	0	0	0	0	0	0	364.098	1	1	52.6241	22.875
DATA	1997	25	29	0	1	ETG02_36680	ETG02_36680	10591.9	408.5	3.038803e+000	2.250391e+000	53	25	6.550503e+000	0	0	0	0	0	0	3.11199	1	0	65	25
DATA	1998	25	30	0	0	ASCRP3002995	ASCRP3002995	10617.3	408.667	3.821876e+000	2.263505e+000	53	22.5	4.490437e+000	0	0	0	0	0	0	3.91177	1	0	50.1463	23.6429
DATA	1999	25	31	0	0	ASCRP3005401	ASCRP3005401	10642.6	408.573	4.054544e+001	4.628781e+000	91	25	8.428729e+000	0	0	0	0	0	0	41.462	1	1	57.5363	26.5
DATA	2000	25	32	0	0	ASCRP3002506	ASCRP3002506	10668	408.545	2.682131e+002	2.691433e+001	321.5	27	6.936122e+000	0	0	0	0	0	0	273.939	1	1	65	27.4643
DATA	2001	25	33	0	0	A_23_P25873	NM_007086	10693.6	408.833	2.307766e+002	2.318604e+001	288	22	4.868645e+000	0	0	0	0	0	0	235.341	1	1	50.1463	22.6296
DATA	2002	25	34	0	0	ASCRP3012790	ASCRP3012790	10718.8	408.806	2.913038e+002	2.921663e+001	345	24	4.066812e+000	0	0	0	0	0	0	296.525	1	1	47.5395	24.4091
DATA	2003	25	35	0	0	ASCRP3002696	ASCRP3002696	10744.3	408.831	2.935988e+001	3.697779e+000	80	23	6.592091e+000	0	0	0	0	0	0	29.8232	1	1	48.8603	24.2069
DATA	2004	25	36	0	0	Negative011	Negative011	10769.9	408.709	2.295832e+000	2.258520e+000	50	24	3.975287e+000	0	0	0	0	0	0	1.54216	0	0	48.8603	23.1071
DATA	2005	25	37	0	0	ASCRP3012518	ASCRP3012518	10795	409	2.818472e+001	3.612111e+000	80	20	4.232657e+000	0	0	0	0	0	0	28.4888	1	1	47.8731	21.3462
DATA	2006	25	38	0	0	ASCRP3003171	ASCRP3003171	10820.6	408.792	3.565917e+001	4.224748e+000	85.5	22	6.586700e+000	0	0	0	0	0	0	35.9413	1	1	49.1849	22.2308
DATA	2007	25	39	0	0	ASCRP3012407	ASCRP3012407	10845.7	408.867	3.009668e+000	2.292122e+000	56	22	4.420784e+000	0	0	0	0	0	0	3.02451	1	0	48.8603	21.28
DATA	2008	25	40	0	0	ASCRP3011450	ASCRP3011450	10871.2	408.62	6.414627e+000	2.368188e+000	56	23	6.197371e+000	0	0	0	0	0	0	6.42539	1	0	46.8651	23.5
DATA	2009	25	41	0	0	ASCRP3004048	ASCRP3004048	10896.6	409.087	5.630748e+002	5.635391e+001	604.5	21.5	7.282857e+000	0	0	0	0	0	0	562.177	1	1	49.8279	22
DATA	2010	25	42	0	0	ASCRP3010368	ASCRP3010368	10922.1	408.849	2.338523e+000	2.295303e+000	49.5	26	6.997208e+000	0	0	0	0	0	0	0.079349	0	0	47.5395	26.0667
DATA	2011	25	43	0	0	ASCRP3003239	ASCRP3003239	10947.4	408.986	8.383492e+001	8.694206e+000	130	24	5.811737e+000	0	0	0	0	0	0	83.1051	1	1	48.2044	23.2647
DATA	2012	25	44	0	0	ASCRP3011078	ASCRP3011078	10972.9	409	2.355744e+000	2.312192e+000	49.5	20.5	5.109041e+000	0	0	0	0	0	0	-0.516161	0	0	46.8651	20.9667
DATA	2013	25	45	0	0	ASCRP3000157	ASCRP3000157	10998.4	409.197	5.388355e+000	2.382692e+000	55	22	6.767972e+000	0	0	0	0	0	0	5.30133	1	0	47.5395	23.5313
DATA	2014	25	46	0	0	ASCRP3002758	ASCRP3002758	11023.7	409.049	4.742122e+002	4.747843e+001	514	22	5.264543e+000	0	0	0	0	0	0	464.719	1	1	50.1463	22.4783
DATA	2015	25	47	0	0	ASCRP3011321	ASCRP3011321	11048.6	409.241	1.048243e+001	2.563263e+000	59	25	6.323365e+000	0	0	0	0	0	0	10.2331	1	0	50.4627	23.4194
DATA	2016	25	48	0	0	ASCRP3003254	ASCRP3003254	11074.3	409.013	2.183519e+001	3.206971e+000	72	24	7.244210e+000	0	0	0	0	0	0	21.2279	1	1	49.1849	24.0833
DATA	2018	25	50	0	0	ASCRP3012531	ASCRP3012531	11125.5	409.08	1.901165e+001	3.036805e+000	71	23	5.321967e+000	0	0	0	0	0	0	18.3325	1	1	48.8603	23.64
DATA	2019	25	51	0	0	ASCRP3009631	ASCRP3009631	11150.3	409.359	3.715421e+000	2.406183e+000	55	24.5	7.509294e+000	0	0	0	0	0	0	3.56876	1	0	45.1352	23.7083
DATA	2020	25	52	0	0	ASCRP3010785	ASCRP3010785	11176.1	409.374	4.665356e+003	4.665417e+002	4396	25	4.845223e+000	0	0	0	0	0	0	4462.78	1	1	55.2791	25.0714
DATA	2021	25	53	0	0	ASCRP3003721	ASCRP3003721	11201.4	409.43	2.079021e+002	2.092789e+001	251	25	7.281463e+000	0	0	0	0	0	0	198.082	1	1	50.4627	23.6552
DATA	2022	25	54	0	0	AS_circRNA_control215	AS_circRNA_control215	11226.7	409.5	1.257898e+002	1.280705e+001	169	26	5.309725e+000	0	0	0	0	0	0	119.376	1	1	57.5363	24.5455
DATA	2023	25	55	0	0	ASCRP3004718	ASCRP3004718	11252.2	409.557	1.952699e+002	1.967584e+001	234	26	5.733834e+000	0	0	0	0	0	0	184.585	1	1	50.1463	24.6552
DATA	2024	25	56	0	0	ASCRP3013136	ASCRP3013136	11277.6	409.402	4.571755e+003	4.571820e+002	4318	24	4.555991e+000	0	0	0	0	0	0	4304.6	1	1	52.3208	23.7813
DATA	2025	25	57	0	0	ASCRP3009429	ASCRP3009429	11303	409.545	7.972155e+001	8.335521e+000	127	22	6.325346e+000	0	0	0	0	0	0	74.7834	1	1	55.8519	23.52
DATA	2026	25	58	0	0	ASCRP3000574	ASCRP3000574	11328.2	409.631	1.720557e+001	2.988173e+000	71	22.5	7.441419e+000	0	0	0	0	0	0	16.0813	1	1	51.4001	23.7333
DATA	2027	25	59	0	0	ASCRP3000056	ASCRP3000056	11353.7	409.865	1.719663e+002	1.737052e+001	209	21	6.774024e+000	0	0	0	0	0	0	160.165	1	1	48.5334	22.6286
DATA	2028	25	60	0	0	ASCRP3002717	ASCRP3002717	11379.2	409.684	1.242902e+002	1.267023e+001	168.5	23	5.482279e+000	0	0	0	0	0	0	115.349	1	1	48.5334	24.1538
DATA	2029	25	61	0	0	ASCRP3008306	ASCRP3008306	11404.6	409.81	9.868363e+002	9.871450e+001	959	22.5	7.103828e+000	0	0	0	0	0	0	912.845	1	1	49.5074	22.8667
DATA	2030	25	62	0	0	ASCRP3012932	ASCRP3012932	11429.7	409.731	8.028177e+000	2.603359e+000	59	25	5.557206e+000	0	0	0	0	0	0	7.40252	1	0	49.1849	24.4444
DATA	2031	25	63	0	0	ASCRP3008928	ASCRP3008928	11455.5	409.896	3.243110e+002	3.252609e+001	353	22.5	4.834651e+000	0	0	0	0	0	0	298.134	1	1	49.5074	21.5769
DATA	2032	25	64	0	0	ASCRP3002605	ASCRP3002605	11480.7	409.915	2.070773e+002	2.085702e+001	243	23	7.374146e+000	0	0	0	0	0	0	189.82	1	1	49.8279	24.4063
DATA	2033	25	65	0	0	ASCRP3011493	ASCRP3011493	11506.4	410.015	5.152604e+000	2.550381e+000	61.5	24.5	7.885675e+000	0	0	0	0	0	0	4.71052	1	0	45.835	26.5357
DATA	2034	25	66	0	0	ASCRP3008278	ASCRP3008278	11531.5	410	3.100538e+002	3.110633e+001	338	24	6.133771e+000	0	0	0	0	0	0	282.746	1	1	49.8279	22.8621
DATA	2035	25	67	0	0	ASCRP3009525	ASCRP3009525	11557.1	409.918	8.009937e+001	8.393986e+000	125	27	6.729809e+000	0	0	0	0	0	0	72.8718	1	1	46.8651	25.9032
DATA	2036	25	68	0	0	ASCRP3007555	ASCRP3007555	11582.4	410.014	6.273903e+000	2.592227e+000	61	25.5	7.322988e+000	0	0	0	0	0	0	5.696	1	0	48.5334	25.8846
DATA	2037	25	69	0	0	ASCRP3004294	ASCRP3004294	11607.7	409.893	6.817094e+001	7.267965e+000	121	28	8.824500e+000	0	0	0	0	1	0	61.7719	1	1	48.8603	28.5556
DATA	2038	25	70	0	0	ASCRP3006127	ASCRP3006127	11632.8	409.916	8.885577e+002	8.889161e+001	858	24.5	8.161035e+000	0	0	0	0	0	0	803.829	1	1	49.8279	24.9412
DATA	2039	25	71	0	0	A_23_P213255	NM_020159	11658.5	410.157	3.420627e+001	4.253161e+000	90	25	6.081034e+000	0	0	0	0	0	0	30.9028	1	1	47.5395	24.5135
DATA	2040	25	72	0	0	ASCRP3007115	ASCRP3007115	11683.9	410.477	7.005656e+001	7.448579e+000	120	22	5.911436e+000	0	0	0	0	0	0	63.2244	1	1	55.8519	23.4848
DATA	2041	25	73	0	0	ASCRP3004025	ASCRP3004025	11709.4	410.114	4.335164e+003	4.335238e+002	3964	27	7.814314e+000	0	0	0	0	0	0	3908.11	1	1	50.1463	27.0313
DATA	2042	25	74	0	0	ASCRP3003527	ASCRP3003527	11734.7	409.877	5.388369e+003	5.388428e+002	4946.5	27.5	6.218634e+000	0	0	0	0	0	0	4853.82	1	1	42.5954	27.3684
DATA	2043	25	75	0	0	ASCRP3006259	ASCRP3006259	11760	410.432	1.468866e+002	1.490587e+001	188.5	27	5.189459e+000	0	0	0	0	0	0	132.293	1	1	50.7771	25.3415
DATA	2044	25	76	0	0	ASCRP3012197	ASCRP3012197	11785.8	410.587	2.583285e+000	2.539434e+000	60	24	5.638183e+000	0	0	0	0	0	0	1.26832	0	0	50.4627	24.825
DATA	2045	25	77	0	0	ASCRP3008644	ASCRP3008644	11810.9	410.5	1.790236e+001	3.103584e+000	75	26	8.938307e+000	0	0	0	0	1	0	16.1248	1	1	56.9804	28.68
DATA	2046	25	78	0	0	ASCRP3004074	ASCRP3004074	11836.3	410.5	2.786473e+001	3.766413e+000	87	23	8.094175e+000	0	0	0	0	0	0	25.1094	1	1	57.5363	25.1481
DATA	2047	25	79	0	0	ASCRP3008254	ASCRP3008254	11861.9	410.5	1.159554e+002	1.186880e+001	166	27	7.540148e+000	0	0	0	0	1	0	104.569	1	1	49.8279	28.7188
DATA	2048	25	80	0	0	ASCRP3001896	ASCRP3001896	11887	410.397	7.702492e+001	8.107226e+000	130	30	6.062889e+000	0	0	0	0	1	0	69.5316	1	1	48.8603	29.4828
DATA	2049	25	81	0	0	ASCRP3012803	ASCRP3012803	11912.5	410.5	1.998503e+001	3.220952e+000	80	27.5	4.865531e+000	0	0	0	0	0	0	18.0665	1	1	57.5363	26.9375
DATA	2050	25	82	0	0	A_23_P213255	NM_020159	11937.7	410.5	2.469970e+001	3.529853e+000	84	25	6.721521e+000	0	0	0	0	0	0	22.3661	1	1	57.5363	26.725
DATA	2051	26	1	0	0	ASCRP3008859	ASCRP3008859	9893.5	415	6.188714e+001	6.774546e+000	101	20	6.589843e+000	0	0	0	0	0	0	51.2807	1	1	54.1152	21.9211
DATA	2052	26	2	0	0	ASCRP3006853	ASCRP3006853	9918.46	415.082	2.758099e+000	2.707108e+000	50	26	5.284776e+000	0	0	0	0	0	0	-3.04938	0	0	49.8279	24.2609
DATA	2053	26	3	0	0	ASCRP3005823	ASCRP3005823	9944.24	414.782	1.604721e+002	1.626617e+001	186	22	5.264552e+000	0	0	0	0	0	0	137.762	1	1	49.1849	22.4737
DATA	2054	26	4	0	0	ASCRP3011860	ASCRP3011860	9969.57	414.821	1.266336e+001	2.907655e+000	64	23	5.806825e+000	0	0	0	0	0	0	11.0478	1	0	46.5243	23.1724
DATA	2055	26	5	0	0	A_23_P253524	NM_001813	9995.11	415.5	5.092148e+002	5.098672e+001	501	24	5.413448e+000	0	0	0	0	0	0	450.951	1	1	56.9804	23.6552
DATA	2056	26	6	0	0	CUST_16_PI418767722	NM_001536	10020.5	415.5	6.786065e+000	2.630930e+000	60	22	5.565833e+000	0	0	0	0	0	0	6.09615	1	0	57.5363	23.6129
DATA	2057	26	7	0	0	ASCRP3009248	ASCRP3009248	10045.8	414.89	1.652118e+002	1.671039e+001	200	24.5	5.445676e+000	0	0	0	0	0	0	150.449	1	1	47.8731	24.1538
DATA	2058	26	8	0	0	ASCRP3003622	ASCRP3003622	10071.4	415.427	2.523289e+000	2.476639e+000	49	26	6.749956e+000	0	0	0	0	0	0	-2.20633	0	0	57.5363	26.4762
DATA	2059	26	9	0	0	ASCRP3005374	ASCRP3005374	10096.6	415.427	5.211511e+001	5.757893e+000	99	24	6.292058e+000	0	0	0	0	0	0	48.6095	1	1	65	24.56
DATA	2060	26	10	0	0	ASCRP3002182	ASCRP3002182	10122.1	415.5	1.369604e+003	1.369818e+002	1303	24	6.512040e+000	0	0	0	0	0	0	1291.45	1	1	56.9804	24.36
DATA	2061	26	11	0	0	ASCRP3012676	ASCRP3012676	10147.7	415.486	7.343749e+000	2.507225e+000	60	24	5.309557e+000	0	0	0	0	0	0	6.99519	1	0	47.8731	24.5161
DATA	2062	26	12	0	0	CUST_17_PI418767722	NM_003753	10172.7	415.136	1.699090e+003	1.699256e+002	1570	20.5	3.660242e+000	0	0	0	0	0	0	1633.48	1	1	50.4627	20.65
DATA	2063	26	13	0	0	ASCRP3002628	ASCRP3002628	10198.6	415.536	2.399298e+000	2.360608e+000	52	22	5.898032e+000	0	0	0	0	0	0	1.5852	0	0	46.8651	22.8649
DATA	2064	26	14	1028	1	(+)E1A_r60_a20	E1A_r60_a20	10223.6	415.4	4.757853e+001	5.300736e+000	98.5	23	5.951746e+000	0	0	0	1	0	0	46.4929	1	1	47.8731	23.6429
DATA	2065	26	15	0	0	A_23_P41948	NM_017785	10249	414.852	1.475920e+002	1.494040e+001	205	21.5	5.135967e+000	0	0	0	0	0	0	145.279	1	1	49.1849	22.3667
DATA	2066	26	16	0	0	ASCRP3010429	ASCRP3010429	10274.4	415.573	1.031457e+001	2.525632e+000	60.5	23.5	6.881192e+000	0	0	0	0	0	0	10.2165	1	0	57.5363	22.9375
DATA	2067	26	17	0	0	ASCRP3006708	ASCRP3006708	10299.6	415.569	7.774988e+003	7.775022e+002	8113.5	23	5.292046e+000	0	0	0	0	0	0	7745.48	1	1	47.2035	21.8333
DATA	2068	26	18	0	0	ASCRP3003663	ASCRP3003663	10325.1	415.016	1.965857e+001	3.010499e+000	72	25	6.330530e+000	0	0	0	0	0	0	19.6884	1	1	44.0646	24.7805
DATA	2069	26	19	0	0	ASCRP3004510	ASCRP3004510	10350.4	415.493	2.312699e+000	2.272278e+000	51	21	5.763997e+000	0	0	0	0	0	0	1.03615	0	0	45.835	21.9032
DATA	2070	26	20	0	0	ASCRP3005426	ASCRP3005426	10376.1	415.935	4.294100e+001	4.852971e+000	91	21.5	3.329164e+000	0	0	0	0	0	0	43.3683	1	1	54.4085	21.25
DATA	2071	26	21	0	0	ASCRP3009225	ASCRP3009225	10401.5	416	6.009747e+001	6.418270e+000	111	21	7.657380e+000	0	0	0	0	0	0	60.9038	1	1	54.1152	22.2759
DATA	2072	26	22	0	0	ASCRP3005218	ASCRP3005218	10426.5	416	7.261001e+001	7.600677e+000	126	23	5.896461e+000	0	0	0	0	0	0	73.7951	1	1	54.1152	22.4444
DATA	2073	26	23	0	0	ASCRP3005193	ASCRP3005193	10452	415.508	1.033966e+004	1.033968e+003	10576	25	5.658775e+000	0	0	0	0	0	0	10534.4	1	1	43.7019	25.75
DATA	2074	26	24	0	0	ASCRP3003567	ASCRP3003567	10477.6	415.535	2.301638e+003	2.301747e+002	2414	26.5	5.353360e+000	0	0	0	0	0	0	2349.47	1	1	47.2035	26.5385
DATA	2075	26	25	0	0	ASCRP3013532	ASCRP3013532	10502.6	415.776	2.211161e+003	2.211274e+002	2306	28	6.318755e+000	0	0	0	0	0	0	2260.25	1	1	48.8603	27.48
DATA	2076	26	26	0	0	ASCRP3011928	ASCRP3011928	10528.5	415.821	1.194251e+002	1.214923e+001	173	20	6.369890e+000	0	0	0	0	0	0	122.199	1	1	49.1849	22.037
DATA	2077	26	27	0	0	ASCRP3004218	ASCRP3004218	10553.6	415.81	1.127021e+002	1.148879e+001	166.5	23.5	5.916676e+000	0	0	0	0	0	0	115.383	1	1	49.5074	23.3438
DATA	2078	26	28	0	0	ASCRP3002257	ASCRP3002257	10579.1	415.831	1.030833e+003	1.031074e+002	1082.5	26	5.894592e+000	0	0	0	0	0	0	1055.52	1	1	51.7088	26.0606
DATA	2079	26	29	0	0	ASCRP3009650	ASCRP3009650	10604.5	415.821	1.716151e+002	1.730586e+001	217.5	25	4.283661e+000	0	0	0	0	0	0	175.686	1	1	49.1849	24.7241
DATA	2080	26	30	0	0	ASCRP3012307	ASCRP3012307	10630.1	415.907	5.082940e+001	5.551363e+000	104	22	3.920884e+000	0	0	0	0	0	0	52.0043	1	1	46.8651	22.04
DATA	2081	26	31	0	0	ASCRP3003778	ASCRP3003778	10655.6	416	3.530453e+001	4.177894e+000	86	25	7.891057e+000	0	0	0	0	0	0	36.0867	1	1	49.1849	26.2174
DATA	2082	26	32	0	0	ASCRP3007902	ASCRP3007902	10680.6	415.592	2.567650e+001	3.405294e+000	76	25	5.956162e+000	0	0	0	0	0	0	26.2125	1	1	47.2035	23.8
DATA	2083	26	33	0	0	ASCRP3013052	ASCRP3013052	10706.4	415.761	1.081842e+001	2.487847e+000	62	21	3.209771e+000	0	0	0	0	0	0	11.0269	1	0	46.1809	20.75
DATA	2084	26	34	0	0	ASCRP3006892	ASCRP3006892	10731.5	415.911	2.641904e+002	2.651421e+001	323	23	6.220129e+000	0	0	0	0	0	0	268.793	1	1	49.8279	24.24
DATA	2085	26	35	0	0	A_23_P250196	NM_178812	10757.1	416.222	3.834822e+001	4.445704e+000	90.5	24	6.103856e+000	0	0	0	0	0	0	38.9345	1	1	47.2035	24.0313
DATA	2086	26	36	0	0	ASCRP3008804	ASCRP3008804	10782.5	415.938	1.398485e+002	1.416541e+001	190	24	3.563096e+000	0	0	0	0	0	0	141.649	1	1	49.8279	23
DATA	2087	26	37	0	0	ASCRP3013175	ASCRP3013175	10807.7	416.094	2.437031e+002	2.447489e+001	297.5	23	4.986939e+000	0	0	0	0	0	0	246.213	1	1	51.4001	23.5
DATA	2088	26	38	0	0	ASCRP3011650	ASCRP3011650	10833.2	416.177	3.927878e+001	4.534911e+000	88	24	6.863806e+000	0	0	0	0	0	0	39.5724	1	1	50.4627	24.6129
DATA	2089	26	39	0	0	ASCRP3006213	ASCRP3006213	10858.5	416.5	6.383501e+001	6.776158e+000	101.5	23.5	4.975748e+000	0	0	0	0	0	0	64.125	1	1	57.5363	23.625
DATA	2090	26	40	0	0	ASCRP3010774	ASCRP3010774	10883.9	416.523	1.735814e+001	2.865829e+000	66.5	24	7.242628e+000	0	0	0	0	0	0	17.3821	1	1	55.8519	23.2069
DATA	2091	26	41	0	0	ASCRP3008756	ASCRP3008756	10909.4	416.573	1.996430e+001	3.036476e+000	69	26.5	1.016881e+001	0	0	0	0	0	0	19.9258	1	1	65	26.2692
DATA	2092	26	42	66	-1	(-)3xSLv1	NegativeControl	10934.6	416.573	2.338963e+000	2.295721e+000	44.5	23	6.091732e+000	0	0	0	0	0	0	-4.57663	0	0	57.5363	23.1667
DATA	2093	26	43	0	0	ASCRP3013511	ASCRP3013511	10960.3	416.565	1.621708e+001	2.817543e+000	66	21	5.130134e+000	0	0	0	0	0	0	16.0724	1	1	46.1809	21.4194
DATA	2094	26	44	0	0	ASCRP3010393	ASCRP3010393	10985.6	416.853	8.789634e+000	2.473768e+000	60	22.5	5.636829e+000	0	0	0	0	0	0	8.67991	1	0	48.5334	22.5769
DATA	2095	26	45	0	0	ASCRP3001609	ASCRP3001609	11010.9	416.935	5.697436e+002	5.702162e+001	607	23	5.428744e+000	0	0	0	0	0	0	560.536	1	1	54.4085	23.6667
DATA	2096	26	46	0	0	ASCRP3000857	ASCRP3000857	11036.3	416.592	1.756210e+002	1.771600e+001	217	21	6.391214e+000	0	0	0	0	0	0	172.105	1	1	47.5395	23.0476
DATA	2097	26	47	0	0	ASCRP3008957	ASCRP3008957	11062	416.788	7.184657e+000	2.447049e+000	57	25	6.226457e+000	0	0	0	0	0	0	7.01352	1	0	48.8603	23.8108
DATA	2098	26	48	0	0	ASCRP3002253	ASCRP3002253	11087.1	416.935	9.655796e+001	9.937237e+000	142	24	5.966292e+000	0	0	0	0	0	0	93.8946	1	1	65	23.8571
DATA	2099	26	49	0	0	ASCRP3003322	ASCRP3003322	11112.7	416.595	1.326360e+001	2.705352e+000	64	22	6.907933e+000	0	0	0	0	0	0	12.845	1	1	47.5395	23.7333
DATA	2100	26	50	0	0	ASCRP3001415	ASCRP3001415	11138.1	416.778	2.535668e+002	2.546694e+001	296	23	6.794115e+000	0	0	0	0	0	0	244.601	1	1	47.2035	23.08
DATA	2101	26	51	0	0	ASCRP3005423	ASCRP3005423	11163.5	416.873	2.197318e+001	3.236715e+000	74	24.5	6.415919e+000	0	0	0	0	0	0	21.1124	1	1	47.8731	23.8571
DATA	2102	26	52	0	0	A_23_P154235	NM_004688	11188.5	417	1.164595e+001	2.654847e+000	62.5	25	5.798236e+000	0	0	0	0	0	0	11.1466	1	0	54.1152	24.9667
DATA	2103	26	53	0	0	ASCRP3012964	ASCRP3012964	11214	416.929	4.046983e+001	4.702702e+000	88	23	5.787521e+000	0	0	0	0	0	0	38.581	1	1	46.8651	23.7667
DATA	2104	26	54	0	0	ASCRP3001584	ASCRP3001584	11239.5	417	1.411176e+004	1.411178e+003	13386	26	5.138988e+000	0	0	0	0	0	0	13400.9	1	1	54.1152	25.2667
DATA	2105	26	55	0	0	Negative030	Negative030	11264.7	416.843	2.549941e+000	2.427367e+000	55	24	5.860936e+000	0	0	0	0	0	0	2.41214	1	0	46.5243	25.1667
DATA	2106	26	56	0	0	CUST_2_PI418767722	NM_002455	11290.4	416.534	9.279058e+002	9.282222e+001	916.5	23	4.722166e+000	0	0	0	0	0	0	874.32	1	1	47.8731	23.3333
DATA	2107	26	57	0	0	ASCRP3010457	ASCRP3010457	11315.7	416.905	2.002540e+003	2.002688e+002	1925.5	24.5	7.635141e+000	0	0	0	0	0	0	1880.24	1	1	48.8603	25.1538
DATA	2108	26	58	0	0	ASCRP3005618	ASCRP3005618	11341	417.455	2.486172e+000	2.441088e+000	54.5	21	5.700406e+000	0	0	0	0	0	0	0.613134	0	0	55.8519	21.8065
DATA	2109	26	59	0	0	Negative008	Negative008	11366.6	417	3.607591e+001	4.360432e+000	88	24	5.702103e+000	0	0	0	0	0	0	33.6348	1	1	49.1849	24.7742
DATA	2110	26	60	0	0	ASCRP3009114	ASCRP3009114	11392	417.047	2.624051e+002	2.635533e+001	296	23	6.560488e+000	0	0	0	0	0	0	243.831	1	1	52.3208	23.96
DATA	2111	26	61	0	0	ASCRP3006516	ASCRP3006516	11417.3	417.5	6.336189e+001	6.798750e+000	113	25	5.995276e+000	0	0	0	0	0	0	58.6985	1	1	57.5363	24.12
DATA	2112	26	62	0	0	ASCRP3006690	ASCRP3006690	11442.6	417.288	7.657367e+001	8.046705e+000	128	23	5.247322e+000	0	0	0	0	0	0	70.7143	1	1	51.0895	22.8571
DATA	2113	26	63	0	0	A_23_P11685	NM_024420	11468.1	417.5	1.510310e+001	2.903485e+000	67	23	4.486047e+000	0	0	0	0	0	0	13.9077	1	1	56.9804	21.7308
DATA	2114	26	64	0	0	ASCRP3004620	ASCRP3004620	11493.4	417.036	1.783860e+003	1.784034e+002	1691	24	7.883387e+000	0	0	0	0	0	0	1637.83	1	1	50.4627	25.8276
DATA	2115	26	65	0	0	ASCRP3001831	ASCRP3001831	11519	417.274	4.996558e+002	5.002775e+001	510	24	7.206240e+000	0	0	0	0	0	0	457.605	1	1	52.3208	23.6786
DATA	2116	26	66	0	0	ASCRP3003194	ASCRP3003194	11544.4	417.364	4.628312e+001	5.259976e+000	100	25	6.553807e+000	0	0	0	0	0	0	42.288	1	1	49.8279	24.7143
DATA	2117	26	67	0	0	ASCRP3005309	ASCRP3005309	11569.6	417.573	8.928355e+001	9.272966e+000	140	27.5	6.472878e+000	0	0	0	0	0	0	81.4054	1	1	57.5363	26.25
DATA	2118	26	68	0	0	ASCRP3002978	ASCRP3002978	11595	417.545	1.592541e+002	1.612193e+001	199.5	29	7.526643e+000	0	0	0	0	0	0	144.91	1	1	55.8519	26.9583
DATA	2119	26	69	0	0	ASCRP3009823	ASCRP3009823	11620.5	418	1.308470e+001	2.833709e+000	70	27.5	8.687703e+000	0	0	0	0	0	0	11.8872	1	1	65	28.0714
DATA	2120	26	70	0	0	ASCRP3004606	ASCRP3004606	11645.6	417.931	5.735495e+002	5.741018e+001	566	24	6.457749e+000	0	0	0	0	0	0	520.241	1	1	53.8203	23.9429
DATA	2121	26	71	1028	1	(+)E1A_r60_a22	E1A_r60_a22	11671.2	417.603	1.112671e+002	1.140877e+001	160	25	5.864418e+000	0	0	0	0	0	0	100.777	1	1	48.8603	24.5161
DATA	2122	26	72	0	0	ASCRP3009446	ASCRP3009446	11696.4	417.727	3.110928e+002	3.121148e+001	337	22	6.806227e+000	0	0	0	0	0	0	281.477	1	1	48.8603	23.5161
DATA	2123	26	73	0	0	ASCRP3003550	ASCRP3003550	11722.2	417.96	2.456775e+002	2.469723e+001	279	27.5	6.975894e+000	0	0	0	0	0	0	222.124	1	1	48.8603	28.0588
DATA	2124	26	74	0	0	AS_circRNA_control201	AS_circRNA_control201	11747.4	417.589	1.796730e+002	1.814419e+001	222	27.5	5.315452e+000	0	0	0	0	0	0	162.332	1	1	47.5395	25.9375
DATA	2125	26	75	0	0	ASCRP3006461	ASCRP3006461	11772.6	417.685	5.051884e+001	5.649124e+000	104	25.5	5.176624e+000	0	0	0	0	0	0	45.6314	1	1	47.5395	25.35
DATA	2126	26	76	0	0	ASCRP3001689	ASCRP3001689	11798.4	417.938	5.141300e+001	5.729137e+000	105	25	5.345916e+000	0	0	0	0	0	0	46.4428	1	1	49.8279	25.6897
DATA	2127	26	77	0	0	ASCRP3007361	ASCRP3007361	11823.6	417.747	7.836346e+002	7.840421e+001	772	23	5.899982e+000	0	0	0	0	0	0	708.011	1	1	48.5334	24.125
DATA	2128	26	78	0	0	ASCRP3002404	ASCRP3002404	11849	417.863	8.096746e+001	8.481586e+000	133	26	7.997159e+000	0	0	0	0	0	0	73.1976	1	1	46.8651	27.2727
DATA	2129	26	79	0	0	ASCRP3009560	ASCRP3009560	11874.6	418.056	1.934979e+002	1.951365e+001	226.5	29	7.179565e+000	0	0	0	0	1	0	175.093	1	1	50.7771	28.8846
DATA	2130	26	80	0	0	ASCRP3003804	ASCRP3003804	11899.6	417.867	6.314849e+001	6.799401e+000	121	26	4.795481e+000	0	0	0	0	0	0	57.203	1	1	48.8603	26.6571
DATA	2131	26	81	0	0	ASCRP3009023	ASCRP3009023	11925.4	418.046	1.368479e+001	2.864890e+000	72	28.5	6.718940e+000	0	0	0	0	0	0	12.4156	1	1	45.1352	28.2188
DATA	2132	26	82	0	0	ASCRP3009660	ASCRP3009660	11950.7	417.743	1.215583e+002	1.241282e+001	172.5	26	7.218170e+000	0	0	0	0	0	0	110.469	1	1	47.2035	26.7839
DATA	2133	27	1	0	0	ASCRP3008225	ASCRP3008225	9880.74	422.083	2.216965e+001	3.566109e+000	70	23	6.157017e+000	0	0	0	0	0	0	18.1237	1	1	47.8731	23.4425
DATA	2134	27	2	0	0	ASCRP3004162	ASCRP3004162	9906.63	422.5	1.153814e+002	1.185920e+001	152	26	1.356382e+001	0	0	0	0	1	0	96.1286	1	1	44.4243	29.1481
DATA	2135	27	3	0	0	ASCRP3005775	ASCRP3005775	9931.61	421.817	2.202819e+002	2.219211e+001	232	23	5.645459e+000	0	0	0	0	0	0	186.83	1	1	47.2035	22.9394
DATA	2136	27	4	0	0	ASCRP3012944	ASCRP3012944	9957	422.455	4.186327e+001	4.953705e+000	89	22	5.087140e+000	0	0	0	0	0	0	36.0954	1	1	65	21.0571
DATA	2137	27	5	0	0	ASCRP3009094	ASCRP3009094	9982.31	422.411	4.917660e+001	5.565880e+000	93	24	5.151549e+000	0	0	0	0	0	0	43.0765	1	1	48.5334	23.6667
DATA	2138	27	6	0	0	ASCRP3002892	ASCRP3002892	10007.5	422.118	5.535706e+003	5.535766e+002	4970.5	24	5.164534e+000	0	0	0	0	0	0	4921.98	1	1	49.8279	24.6207
DATA	2139	27	7	0	0	ASCRP3002700	ASCRP3002700	10033.3	422.221	2.624545e+001	3.646932e+000	76	22	5.631869e+000	0	0	0	0	0	0	23.6679	1	1	49.5074	22.8889
DATA	2140	27	8	0	0	ASCRP3012520	ASCRP3012520	10058.6	421.809	4.440257e+001	5.095131e+000	91	24	4.077815e+000	0	0	0	0	0	0	40.5749	1	1	46.8651	24.8571
DATA	2141	27	9	0	0	ASCRP3002479	ASCRP3002479	10083.7	422.082	7.178431e+002	7.182677e+001	709	26	6.390618e+000	0	0	0	0	0	0	663.856	1	1	47.8731	24.56
DATA	2142	27	10	0	0	ASCRP3007864	ASCRP3007864	10109.5	422.5	2.861068e+004	2.861070e+003	27270	24.5	7.598380e+000	0	0	0	0	0	0	26762	1	1	57.5363	25.8462
DATA	2143	27	11	0	0	ASCRP3006738	ASCRP3006738	10134.6	422.295	2.560787e+002	2.572155e+001	290.5	24	4.143665e+000	0	0	0	0	0	0	242.07	1	1	50.4627	23.4783
DATA	2144	27	12	0	0	ASCRP3006801	ASCRP3006801	10160.3	421.926	8.684677e+002	8.687969e+001	897.5	21	3.712000e+000	0	0	0	0	0	0	829.251	1	1	45.835	21.1
DATA	2145	27	13	0	0	ASCRP3010056	ASCRP3010056	10185.6	422.266	8.762199e+001	9.077161e+000	135	21.5	6.489446e+000	0	0	0	0	0	0	84.4097	1	1	50.7771	23.375
DATA	2146	27	14	0	0	ASCRP3010307	ASCRP3010307	10211	422.114	2.870423e+001	3.710104e+000	78	22	5.707561e+000	0	0	0	0	0	0	27.8841	1	1	46.8651	22.9487
DATA	2147	27	15	0	0	ASCRP3009657	ASCRP3009657	10236.4	422.573	2.364724e+001	3.321985e+000	74	22.5	5.289902e+000	0	0	0	0	0	0	23.1437	1	1	57.5363	22.3235
DATA	2149	27	17	0	0	ASCRP3003140	ASCRP3003140	10286.9	422.682	1.540992e+003	1.541164e+002	1596	22	5.983598e+000	0	0	0	0	0	0	1527.99	1	1	45.835	21.7
DATA	2150	27	18	0	0	ASCRP3000036	ASCRP3000036	10312.5	423	6.226543e+001	6.634319e+000	114	24	6.758810e+000	0	0	0	0	0	0	62.0867	1	1	54.1152	23.9487
DATA	2151	27	19	0	0	ASCRP3013479	ASCRP3013479	10337.9	422.935	3.734840e+001	4.375035e+000	88.5	26	6.466989e+000	0	0	0	0	0	0	37.4288	1	1	65	24.3171
DATA	2152	27	20	0	0	ASCRP3001475	ASCRP3001475	10363.4	422.781	5.457008e+001	5.909711e+000	105	26	6.631603e+000	0	0	0	0	0	0	54.9323	1	1	47.8731	25.2333
DATA	2153	27	21	0	0	ASCRP3006515	ASCRP3006515	10388.7	422.905	3.272839e+002	3.280631e+001	372	21	3.841875e+000	0	0	0	0	0	0	330.713	1	1	48.8603	21.48
DATA	2154	27	22	0	0	ASCRP3003943	ASCRP3003943	10414.1	422.652	8.821133e+003	8.821162e+002	9053	21	5.423589e+000	0	0	0	0	0	0	8943.41	1	1	45.835	20.9375
DATA	2155	27	23	0	1	ETG05_36762	ETG05_36762	10439.6	422.693	4.806189e+001	5.305095e+000	95.5	24	5.853086e+000	0	0	0	0	0	0	48.8637	1	1	47.8731	23.5172
DATA	2156	27	24	0	0	Negative046	Negative046	10465	422.789	9.030594e+002	9.033374e+001	975	27	5.389051e+000	0	0	0	0	0	0	920.199	1	1	46.8651	27.4483
DATA	2157	27	25	0	0	ASCRP3001333	ASCRP3001333	10490.3	422.88	3.531208e+002	3.538287e+001	411.5	26	4.140393e+000	0	0	0	0	0	0	360.464	1	1	48.8603	26
DATA	2158	27	26	0	0	ASCRP3012777	ASCRP3012777	10515.6	422.544	8.285053e+000	2.382603e+000	58.5	21.5	7.235687e+000	0	0	0	0	0	0	8.46888	1	0	45.835	23.3
DATA	2159	27	27	0	0	ASCRP3012689	ASCRP3012689	10541	422.987	1.557536e+001	2.721698e+000	67	23	6.469615e+000	0	0	0	0	0	0	15.9348	1	1	48.8603	23.4516
DATA	2160	27	28	0	0	ASCRP3012258	ASCRP3012258	10566.8	422.844	2.265780e+001	3.179701e+000	71.5	25.5	4.747559e+000	0	0	0	0	0	0	23.1923	1	1	48.2044	25.9063
DATA	2161	27	29	0	0	ASCRP3001061	ASCRP3001061	10591.8	423.43	6.126370e+000	2.313301e+000	57	25	5.231750e+000	0	0	0	0	0	0	6.27132	1	0	58.0869	25.3939
DATA	2162	27	30	0	0	ASCRP3001564	ASCRP3001564	10617.4	423.427	7.591912e+001	7.913021e+000	125.5	23	5.366363e+000	0	0	0	0	0	0	77.6939	1	1	57.5363	23.2581
DATA	2163	27	31	0	0	ASCRP3001838	ASCRP3001838	10642.7	422.597	1.942802e+001	2.959653e+000	69	23.5	3.874939e+000	0	0	0	0	0	0	19.8697	1	1	47.5395	23.5909
DATA	2164	27	32	0	0	ASCRP3006764	ASCRP3006764	10668.1	422.975	1.716281e+002	1.730771e+001	227	25	5.306288e+000	0	0	0	0	0	0	175.36	1	1	48.8603	23.8148
DATA	2165	27	33	0	0	ASCRP3006710	ASCRP3006710	10693.5	423	9.744508e+001	9.998150e+000	148	22	4.568566e+000	0	0	0	0	0	0	99.436	1	1	48.5334	21.4444
DATA	2166	27	34	0	0	ASCRP3000225	ASCRP3000225	10718.6	423.198	8.316271e+001	8.612983e+000	136	22	6.380553e+000	0	0	0	0	0	0	84.7304	1	1	50.7771	21.5652
DATA	2167	27	35	0	0	ASCRP3011966	ASCRP3011966	10744.3	422.963	1.745802e+002	1.760184e+001	228	23	6.225642e+000	0	0	0	0	0	0	177.535	1	1	50.4627	24
DATA	2168	27	36	0	0	ASCRP3006692	ASCRP3006692	10769.6	423.244	9.480993e+001	9.744356e+000	145	23	5.221543e+000	0	0	0	0	0	0	96.2138	1	1	51.0895	22.7419
DATA	2169	27	37	0	0	ASCRP3006854	ASCRP3006854	10795.1	423.5	8.045440e+000	2.394612e+000	57	22	4.848711e+000	0	0	0	0	0	0	8.14558	1	0	56.9804	21.48
DATA	2170	27	38	0	0	ASCRP3005279	ASCRP3005279	10820.5	423.5	4.846693e+001	5.348223e+000	97	24	8.357647e+000	0	0	0	0	0	0	48.9444	1	1	57.5363	25.7059
DATA	2171	27	39	0	0	ASCRP3006324	ASCRP3006324	10845.7	423.5	9.997804e+000	2.478057e+000	59	24.5	6.284973e+000	0	0	0	0	0	0	10.0686	1	0	57.5363	25.8824
DATA	2172	27	40	0	0	ASCRP3002178	ASCRP3002178	10871.4	423.573	9.297742e+000	2.456926e+000	58.5	24	6.118310e+000	0	0	0	0	0	0	9.33567	1	0	57.5363	24.3939
DATA	2173	27	41	0	0	ASCRP3004465	ASCRP3004465	10896.6	423.573	3.229583e+004	3.229584e+003	32551	24	9.789450e+000	0	0	0	0	0	0	32327.4	1	1	57.5363	26.4
DATA	2174	27	42	0	0	ASCRP3009876	ASCRP3009876	10922.1	423.587	9.775095e+002	9.777774e+001	1028	23.5	6.685462e+000	0	0	0	0	0	0	975.258	1	1	48.8603	24.1667
DATA	2175	27	43	0	0	ASCRP3005032	ASCRP3005032	10947.4	423.901	2.433191e+001	3.345722e+000	73	24	5.019420e+000	0	0	0	0	0	0	24.1951	1	1	47.5395	22.8621
DATA	2176	27	44	0	0	Negative024	Negative024	10973.2	423.509	2.348249e+000	2.304836e+000	47	23	6.425922e+000	0	0	0	0	0	0	-3.18669	0	0	41.4593	23.3226
DATA	2177	27	45	0	0	ASCRP3000566	ASCRP3000566	10998.1	423.538	7.406197e+003	7.406233e+002	7379	22	6.264548e+000	0	0	0	0	0	0	7311.53	1	1	44.7812	23.125
DATA	2178	27	46	0	0	ASCRP3004385	ASCRP3004385	11023.6	423.676	6.633908e+001	7.028406e+000	110.5	22	6.158725e+000	0	0	0	0	0	0	65.2504	1	1	48.2044	21.8214
DATA	2179	27	47	0	0	ASCRP3010511	ASCRP3010511	11048.5	423.419	4.458342e+000	2.372642e+000	54	26	7.805292e+000	0	0	0	0	0	0	4.36862	1	0	43.7019	25.5484
DATA	2180	27	48	0	0	ASCRP3005345	ASCRP3005345	11074.5	424	1.439124e+004	1.439126e+003	13991.5	26	4.766335e+000	0	0	0	0	0	0	14048.5	1	1	54.1152	26.2222
DATA	2181	27	49	0	0	ASCRP3005615	ASCRP3005615	11099.5	424	2.052176e+001	3.118508e+000	69.5	21	6.027441e+000	0	0	0	0	0	0	19.9569	1	1	54.1152	21.5172
DATA	2182	27	50	0	0	ASCRP3008296	ASCRP3008296	11125.3	423.781	2.755436e+002	2.765504e+001	311	22.5	5.907018e+000	0	0	0	0	0	0	266.885	1	1	48.2044	24.1786
DATA	2183	27	51	1028	1	(+)E1A_r60_n9	E1A_r60_n9	11150.6	423.974	2.411198e+000	2.377303e+000	54	23.5	6.104361e+000	0	0	0	0	0	0	2.17214	0	0	49.1849	23.1786
DATA	2184	27	52	0	0	ASCRP3001519	ASCRP3001519	11176	424.1	1.075671e+001	2.607967e+000	61.5	23.5	5.163779e+000	0	0	0	0	0	0	10.3387	1	0	48.8603	23.2308
DATA	2185	27	53	0	0	ASCRP3011426	ASCRP3011426	11201.5	423.988	3.450573e+002	3.458807e+001	376	25.5	5.617706e+000	0	0	0	0	0	0	330.348	1	1	49.8279	25.4
DATA	2186	27	54	0	1	RC5	RC5	11226.6	424.069	2.439283e+000	2.394186e+000	43	26	5.331354e+000	0	0	0	0	0	0	-8.31464	0	0	53.8203	24.44
DATA	2187	27	55	0	0	ASCRP3005138	ASCRP3005138	11252.4	424.427	3.662762e+001	4.380755e+000	86	26	4.671646e+000	0	0	0	0	0	0	34.8035	1	1	57.5363	25.7917
DATA	2188	27	56	0	0	ASCRP3004931	ASCRP3004931	11277.6	424.427	2.999104e+001	3.848736e+000	81.5	23	4.765899e+000	0	0	0	0	0	0	28.392	1	1	57.5363	22.9
DATA	2189	27	57	0	0	ASCRP3007632	ASCRP3007632	11303.2	423.973	1.048929e+002	1.076514e+001	149.5	24	5.811174e+000	0	0	0	0	0	0	98.9182	1	1	48.2044	24.6286
DATA	2190	27	58	0	0	ASCRP3007930	ASCRP3007930	11328.3	424.026	2.462218e+002	2.474180e+001	290.5	23	5.081994e+000	0	0	0	0	0	0	231.378	1	1	49.1849	22.92
DATA	2191	27	59	0	0	ASCRP3007925	ASCRP3007925	11353.7	424.329	1.064006e+001	2.660228e+000	63	22	6.257303e+000	0	0	0	0	0	0	9.96498	1	0	50.7771	22.3333
DATA	2192	27	60	0	0	ASCRP3008048	ASCRP3008048	11379.3	424.305	1.121821e+001	2.691466e+000	63	25	6.130378e+000	0	0	0	0	0	0	10.4706	1	0	51.0895	24.6923
DATA	2193	27	61	0	0	ASCRP3009578	ASCRP3009578	11404.5	424.244	1.357395e+002	1.379408e+001	177	22	6.295659e+000	0	0	0	0	0	0	126.283	1	1	51.0895	22.4074
DATA	2194	27	62	0	0	ASCRP3001339	ASCRP3001339	11430.1	424.309	7.529988e+002	7.534012e+001	751	23	4.432260e+000	0	0	0	0	0	0	698.358	1	1	54.9904	23.0833
DATA	2195	27	63	0	0	ASCRP3001089	ASCRP3001089	11455.3	424.393	2.515873e+000	2.479237e+000	56	23	3.109822e+000	0	0	0	0	0	0	2.04435	0	0	51.7088	22.6364
DATA	2196	27	64	0	0	ASCRP3004705	ASCRP3004705	11481	424.364	6.300891e+002	6.305755e+001	631	23	3.711454e+000	0	0	0	0	0	0	580.994	1	1	52.9257	23.1818
DATA	2197	27	65	0	0	ASCRP3006823	ASCRP3006823	11506.4	424.451	5.993580e+001	6.487531e+000	108.5	24.5	7.169527e+000	0	0	0	0	0	0	55.1208	1	1	51.4001	25.9286
DATA	2198	27	66	0	0	ASCRP3004868	ASCRP3004868	11531.6	424.478	3.582123e+002	3.590760e+001	385	25	5.719597e+000	0	0	0	0	0	0	328.63	1	1	53.5237	25.1
DATA	2199	27	67	0	0	ASCRP3004077	ASCRP3004077	11556.9	424.359	3.311968e+001	4.146487e+000	83.5	27	6.188170e+000	0	0	0	0	0	0	30.3139	1	1	49.8279	26.2963
DATA	2200	27	68	0	0	ASCRP3003278	ASCRP3003278	11582.4	424.535	6.324514e+003	6.324564e+002	5748	28	5.587567e+000	0	0	0	0	0	0	5776.95	1	1	47.2035	27.0357
DATA	2201	27	69	0	0	ASCRP3001864	ASCRP3001864	11607.7	424.88	1.845737e+002	1.862648e+001	225	26	6.695093e+000	0	0	0	0	0	0	168.301	1	1	48.8603	26.2917
DATA	2202	27	70	0	0	ASCRP3008566	ASCRP3008566	11633.2	424.657	1.142317e+004	1.142320e+003	10350	24	7.115657e+000	0	0	0	0	0	0	10397.7	1	1	45.835	24.4848
DATA	2203	27	71	0	0	ASCRP3003745	ASCRP3003745	11658.8	424.909	3.794982e+001	4.551105e+000	93	26	5.234642e+000	0	0	0	0	0	0	34.4961	1	1	48.8603	25.4828
DATA	2204	27	72	0	0	ASCRP3001784	ASCRP3001784	11684.1	424.8	6.896283e+000	2.608069e+000	64	25.5	6.174102e+000	0	0	0	0	0	0	6.26085	1	0	46.8651	24.5333
DATA	2205	27	73	0	0	ASCRP3008840	ASCRP3008840	11709.5	425	3.218644e+001	4.086244e+000	89.5	25	6.653271e+000	0	0	0	0	0	0	29.1947	1	1	54.1152	23.8621
DATA	2206	27	74	0	0	ASCRP3008860	ASCRP3008860	11734.5	425	6.357568e+002	6.362557e+001	633	29	5.830767e+000	0	0	0	0	1	0	576.254	1	1	54.1152	28.7419
DATA	2207	27	75	0	0	ASCRP3001306	ASCRP3001306	11760	425	9.746895e+001	1.006750e+001	145.5	24	5.870283e+000	0	0	0	0	0	0	88.3054	1	1	54.9904	25.0909
DATA	2208	27	76	0	1	ETG10_195139	ETG10_195139	11785.7	424.887	3.639381e+002	3.648102e+001	382	26	4.684320e+000	0	0	0	0	0	0	329.643	1	1	49.1849	26
DATA	2209	27	77	0	0	ASCRP3006132	ASCRP3006132	11810.9	425	4.291676e+003	4.291750e+002	3936	23.5	8.456452e+000	0	0	0	0	0	0	3887.73	1	1	48.5334	25.9412
DATA	2210	27	78	0	0	A_23_P111995	NM_002318	11836.4	425	3.759746e+002	3.768181e+001	402.5	26	7.890378e+000	0	0	0	0	0	0	340.71	1	1	50.4627	28.25
DATA	2211	27	79	0	0	ASCRP3006552	ASCRP3006552	11861.8	425.096	9.936314e+001	1.025042e+001	150.5	30	7.465908e+000	0	0	0	0	1	0	90.105	1	1	47.8731	30.1613
DATA	2212	27	80	0	0	ASCRP3008429	ASCRP3008429	11887.2	424.873	1.928607e+003	1.928772e+002	1808	28	6.083802e+000	0	0	0	0	0	0	1750.42	1	1	46.8651	27.5667
DATA	2213	27	81	0	0	ASCRP3008195	ASCRP3008195	11912.5	425.423	1.490891e+001	2.921398e+000	75	27	6.059231e+000	0	0	0	0	0	0	13.5509	1	1	49.8279	28.1429
DATA	2214	27	82	0	0	ASCRP3000665	ASCRP3000665	11937.8	425.013	1.046569e+003	1.046870e+002	1014.5	24	7.877492e+000	0	0	0	0	0	0	952.572	1	1	48.2044	26.4634
DATA	2215	28	1	0	0	ASCRP3002533	ASCRP3002533	9893.5	430	5.755096e+001	7.530687e+000	82.5	24	1.065639e+001	0	0	0	0	0	0	47.2986	1	1	54.1152	27.381
DATA	2216	28	2	0	0	ASCRP3004117	ASCRP3004117	9918.91	429.935	2.778963e+000	2.727586e+000	51	25	5.465510e+000	0	0	0	0	0	0	-0.13922	0	0	54.4085	23.7778
DATA	2217	28	3	0	0	ASCRP3010260	ASCRP3010260	9944.2	429.632	3.945685e+003	3.945776e+002	3453	22.5	6.240421e+000	0	0	0	0	0	0	3361.59	1	1	48.5334	21.5
DATA	2218	28	4	0	0	ASCRP3001909	ASCRP3001909	9969.67	429.657	2.468821e+001	3.611914e+000	72.5	23	5.427324e+000	0	0	0	0	0	0	21.383	1	1	47.5395	22.9259
DATA	2219	28	5	0	0	ASCRP3001308	ASCRP3001308	9994.93	429.732	1.098103e+002	1.128376e+001	148.5	23.5	5.406090e+000	0	0	0	0	0	0	96.5822	1	1	49.5074	23.25
DATA	2220	28	6	0	0	ASCRP3004023	ASCRP3004023	10020.5	429.667	2.183310e+001	3.363364e+000	70	21.5	3.999094e+000	0	0	0	0	0	0	19.487	1	1	48.5334	21.9167
DATA	2221	28	7	0	0	ASCRP3004732	ASCRP3004732	10045.6	429.595	7.476724e+001	7.891230e+000	119.5	26	4.689350e+000	0	0	0	0	0	0	67.6449	1	1	47.8731	24.64
DATA	2222	28	8	0	0	A_23_P209962	NM_024624	10071.2	429.838	3.304238e+001	4.138491e+000	82	24	4.894738e+000	0	0	0	0	0	0	30.2799	1	1	48.2044	23.0385
DATA	2223	28	9	0	0	ASCRP3004228	ASCRP3004228	10096.5	429.72	5.490944e+001	6.017756e+000	102	23	6.782330e+000	0	0	0	0	0	0	50.9218	1	1	48.5334	24.25
DATA	2224	28	10	0	0	ASCRP3001279	ASCRP3001279	10122.1	430.065	2.480997e+000	2.435218e+000	53	26	8.090924e+000	0	0	0	0	0	0	0.195099	0	0	54.4085	27.0345
DATA	2225	28	11	0	0	ASCRP3005294	ASCRP3005294	10147.4	430	2.455570e+000	2.410172e+000	49	23	5.405510e+000	0	0	0	0	0	0	-1.40307	0	0	47.2035	22.7667
DATA	2226	28	12	0	0	ASCRP3003414	ASCRP3003414	10172.7	429.865	3.142670e+002	3.151724e+001	345	21	4.328972e+000	0	0	0	0	0	0	300.618	1	1	48.5334	20.64
DATA	2227	28	13	0	0	ASCRP3012549	ASCRP3012549	10197.9	429.985	1.454299e+001	2.777642e+000	66	22	6.289514e+000	0	0	0	0	0	0	14.0328	1	1	46.1809	22.9714
DATA	2228	28	14	0	0	ASCRP3009780	ASCRP3009780	10223.6	430.427	4.320391e+001	4.916955e+000	93.5	22	4.213974e+000	0	0	0	0	0	0	42.026	1	1	57.5363	21.5152
DATA	2229	28	15	0	0	ASCRP3010354	ASCRP3010354	10249	430.203	2.019540e+002	2.032937e+001	261	21	5.747777e+000	0	0	0	0	0	0	197.922	1	1	49.5074	22.5862
DATA	2230	28	16	0	0	ASCRP3009888	ASCRP3009888	10274	429.597	3.280045e+001	4.014266e+000	82	22	4.423301e+000	0	0	0	0	0	0	32.3647	1	1	44.0646	20.9677
DATA	2231	28	17	0	0	ASCRP3000134	ASCRP3000134	10299.8	429.556	5.031958e+001	5.532694e+000	101.5	23	5.291185e+000	0	0	0	0	0	0	49.9577	1	1	47.2035	22.3429
DATA	2232	28	18	0	0	ASCRP3003911	ASCRP3003911	10325.3	430.5	8.084181e+003	8.084213e+002	8201	23	6.535112e+000	0	0	0	0	0	0	8068.39	1	1	57.5363	23.4
DATA	2233	28	19	0	0	ASCRP3006879	ASCRP3006879	10350.8	429.657	3.802870e+001	4.432165e+000	90	24	5.337120e+000	0	0	0	0	0	0	38.146	1	1	45.835	22.7879
DATA	2234	28	20	0	0	ASCRP3012909	ASCRP3012909	10376	429.811	3.033220e+002	3.041680e+001	348	23.5	5.691393e+000	0	0	0	0	0	0	305.536	1	1	47.5395	24.5667
DATA	2235	28	21	1028	1	(+)E1A_r60_a22	E1A_r60_a22	10401.5	430.063	1.039397e+002	1.063654e+001	154	21	5.162399e+000	0	0	0	0	0	0	105.083	1	1	50.4627	20.7083
DATA	2236	28	22	0	0	Negative031	Negative031	10426.7	430.5	2.294098e+000	2.255461e+000	54	23	5.622571e+000	0	0	0	0	0	0	1.32296	0	0	57.5363	22.5517
DATA	2237	28	23	0	0	ASCRP3001503	ASCRP3001503	10452.4	430	3.112442e+001	3.837888e+000	83	25	5.362017e+000	0	0	0	0	0	0	31.6514	1	1	50.4627	25.5862
DATA	2238	28	24	0	0	ASCRP3010508	ASCRP3010508	10477.6	430.084	1.262248e+002	1.281982e+001	173.5	25	5.640345e+000	0	0	0	0	0	0	128.636	1	1	50.7771	25.9643
DATA	2239	28	25	0	0	ASCRP3001313	ASCRP3001313	10503	430.193	2.880615e+002	2.889287e+001	343	23	6.346527e+000	0	0	0	0	0	0	294.062	1	1	51.4001	23.8182
DATA	2240	28	26	0	0	ASCRP3000434	ASCRP3000434	10528.5	430.556	4.989300e+001	5.466672e+000	100	22	6.816489e+000	0	0	0	0	0	0	50.9949	1	1	47.8731	23.2581
DATA	2241	28	27	0	0	ASCRP3012591	ASCRP3012591	10553.8	430.583	2.882227e+001	3.645596e+000	77.5	26	4.272838e+000	0	0	0	0	0	0	29.4832	1	1	46.8651	24.9143
DATA	2242	28	28	0	0	ASCRP3005102	ASCRP3005102	10579.2	430.676	8.920800e+003	8.920828e+002	9058	26	3.922588e+000	0	0	0	0	0	0	9129.19	1	1	47.8731	25.6207
DATA	2243	28	29	0	0	ASCRP3006888	ASCRP3006888	10604.5	431	1.778406e+004	1.778407e+003	18306.5	23.5	5.121961e+000	0	0	0	0	0	0	18200.1	1	1	54.1152	23.8
DATA	2244	28	30	0	0	ASCRP3000426	ASCRP3000426	10630.4	430.597	2.419943e+001	3.292108e+000	74	22	5.042069e+000	0	0	0	0	0	0	24.7575	1	1	47.2035	21.1765
DATA	2245	28	31	0	0	ASCRP3004147	ASCRP3004147	10655.5	430.781	3.531060e+001	4.178142e+000	83	22	3.585441e+000	0	0	0	0	0	0	36.1009	1	1	47.8731	22.1538
DATA	2246	28	32	0	0	ASCRP3000784	ASCRP3000784	10680.7	430.433	9.477377e+001	9.737512e+000	148	22	4.819905e+000	0	0	0	0	0	0	96.7981	1	1	45.4864	21.75
DATA	2247	28	33	0	0	ASCRP3008955	ASCRP3008955	10706.2	430.8	6.916653e+002	6.920275e+001	743	22	6.197270e+000	0	0	0	0	0	0	705.526	1	1	48.2044	22.6154
DATA	2248	28	34	0	0	ASCRP3006371	ASCRP3006371	10731.5	430.895	2.284384e+000	2.242151e+000	48	21	5.311463e+000	0	0	0	0	0	0	-0.824391	0	0	48.8603	21.7143
DATA	2249	28	35	0	0	ASCRP3007637	ASCRP3007637	10756.9	430.789	4.365897e+001	4.909896e+000	94	24	7.162217e+000	0	0	0	0	0	0	44.3809	1	1	47.2035	26.2121
DATA	2250	28	36	0	0	ASCRP3004775	ASCRP3004775	10782.4	430.722	1.291688e+001	2.595384e+000	62.5	22	6.002204e+000	0	0	0	0	0	0	13.1025	1	1	47.8731	21.7857
DATA	2251	28	37	0	0	ASCRP3005758	ASCRP3005758	10807.6	431.069	2.442241e+004	2.442242e+003	25387	23	5.853718e+000	0	0	0	0	0	0	24716.9	1	1	53.8203	24.1379
DATA	2252	28	38	0	0	ASCRP3007567	ASCRP3007567	10833.1	430.75	2.075496e+001	3.070015e+000	69	25	7.177713e+000	0	0	0	0	0	0	20.9507	1	1	47.8731	26.4872
DATA	2253	28	39	0	0	ASCRP3012071	ASCRP3012071	10858.5	430.821	5.957338e+001	6.374587e+000	110.5	26	6.544873e+000	0	0	0	0	0	0	59.9703	1	1	49.1849	25.4872
DATA	2254	28	40	0	0	ASCRP3003739	ASCRP3003739	10883.8	430.893	4.957875e+002	4.963091e+001	542	26	7.243833e+000	0	0	0	0	0	0	497.644	1	1	50.7771	24.8387
DATA	2255	28	41	0	0	ASCRP3007949	ASCRP3007949	10909.4	430.926	1.688250e+002	1.703604e+001	217	24.5	8.118448e+000	0	0	0	0	0	0	168.93	1	1	49.8279	24.7667
DATA	2256	28	42	0	0	ASCRP3012469	ASCRP3012469	10934.8	430.934	1.311906e+001	2.638701e+000	61	23.5	6.666964e+000	0	0	0	0	0	0	13.0848	1	1	48.5334	23.1786
DATA	2257	28	43	0	0	ASCRP3006606	ASCRP3006606	10960.3	430.571	6.632358e+002	6.636336e+001	707	23	5.485539e+000	0	0	0	0	0	0	659.224	1	1	46.1809	22.3448
DATA	2258	28	44	0	0	ASCRP3007055	ASCRP3007055	10985.9	430.932	7.683981e+000	2.429983e+000	56	23	5.158488e+000	0	0	0	0	0	0	7.61128	1	0	46.8651	23.12
DATA	2259	28	45	0	0	ASCRP3012700	ASCRP3012700	11010.9	431.5	1.641671e+001	2.836477e+000	68	22	5.251858e+000	0	0	0	0	0	0	16.2064	1	1	56.9804	22.7857
DATA	2260	28	46	0	0	ASCRP3008812	ASCRP3008812	11036.4	430.534	5.072719e+002	5.078031e+001	549	25	8.572927e+000	0	0	0	0	0	0	498.824	1	1	47.8731	24.931
DATA	2261	28	47	0	0	ASCRP3002337	ASCRP3002337	11061.8	431.026	1.737172e+002	1.752734e+001	223	24	5.808171e+000	0	0	0	0	0	0	170.212	1	1	49.1849	24.7879
DATA	2262	28	48	0	0	ASCRP3000031	ASCRP3000031	11087.2	431.182	1.625031e+003	1.625199e+002	1631	24.5	7.507637e+000	0	0	0	0	0	0	1586.3	1	1	52.9257	24.7308
DATA	2263	28	49	0	0	ASCRP3003106	ASCRP3003106	11112.7	431.141	1.875281e+002	1.889926e+001	236	21	6.284817e+000	0	0	0	0	0	0	182.359	1	1	49.8279	22.0323
DATA	2264	28	50	0	0	ASCRP3000845	ASCRP3000845	11138.2	431.182	1.041813e+003	1.042079e+002	1059	23	7.236796e+000	0	0	0	0	0	0	1009.23	1	1	52.9257	23.0606
DATA	2265	28	51	0	0	A_23_P70328	NM_018132	11163.3	431.086	4.764678e+002	4.770550e+001	508.5	22	4.836942e+000	0	0	0	0	0	0	459.808	1	1	50.1463	21.6296
DATA	2266	28	52	0	0	ASCRP3001758	ASCRP3001758	11188.4	431.662	1.796878e+002	1.812502e+001	230	23	5.963565e+000	0	0	0	0	0	0	172.782	1	1	47.8731	23.8889
DATA	2267	28	53	0	0	Negative020	Negative020	11214.1	431.935	2.428566e+000	2.383668e+000	47.5	23	6.210230e+000	0	0	0	0	0	0	-4.71312	0	0	54.4085	25.4815
DATA	2268	28	54	0	0	ASCRP3012756	ASCRP3012756	11239.6	431.703	1.397551e+002	1.417888e+001	186.5	26	5.453016e+000	0	0	0	0	0	0	133.367	1	1	47.8731	26.1538
DATA	2269	28	55	0	0	ASCRP3010743	ASCRP3010743	11264.9	431.61	1.812868e+003	1.813027e+002	1766.5	24	4.139370e+000	0	0	0	0	0	0	1723.58	1	1	48.8603	25.0435
DATA	2270	28	56	0	0	ASCRP3013141	ASCRP3013141	11290.3	431.636	1.262813e+002	1.285614e+001	175	23	4.302022e+000	0	0	0	0	0	0	119.626	1	1	46.1809	22.6897
DATA	2271	28	57	0	0	ASCRP3004550	ASCRP3004550	11315.7	431.623	4.315347e+002	4.322123e+001	455	24	5.494287e+000	0	0	0	0	0	0	407.332	1	1	46.8651	24.4828
DATA	2272	28	58	0	0	ASCRP3001572	ASCRP3001572	11340.9	431.76	3.148410e+001	3.975533e+000	83	24.5	7.694554e+000	0	0	0	0	0	0	29.6172	1	1	47.8731	25.6154
DATA	2273	28	59	0	0	ASCRP3011392	ASCRP3011392	11366.2	431.795	2.449240e+002	2.461320e+001	285	22.5	6.339074e+000	0	0	0	0	0	0	229.626	1	1	49.1849	23.9643
DATA	2274	28	60	0	0	ASCRP3008103	ASCRP3008103	11391.6	431.77	9.981320e+001	1.027609e+001	148.5	25	6.476591e+000	0	0	0	0	0	0	93.2719	1	1	48.5334	24.7097
DATA	2275	28	61	0	0	ASCRP3005974	ASCRP3005974	11417.3	431.845	3.710353e+002	3.718442e+001	395.5	22	5.229515e+000	0	0	0	0	0	0	345.626	1	1	50.4627	21.4348
DATA	2276	28	62	0	0	ASCRP3008477	ASCRP3008477	11442.6	431.857	1.887457e+001	3.099637e+000	74	23.5	5.089672e+000	0	0	0	0	0	0	17.5294	1	1	47.5395	24.1429
DATA	2277	28	63	0	0	A_23_P49878	NM_019013	11468	431.789	6.479718e+002	6.484409e+001	645	22.5	3.547542e+000	0	0	0	0	0	0	600.048	1	1	46.8651	22.0333
DATA	2278	28	64	0	0	ASCRP3012101	ASCRP3012101	11493.5	431.901	1.029567e+003	1.029864e+002	1015	25	5.507571e+000	0	0	0	0	0	0	950.867	1	1	49.8279	24.7778
DATA	2279	28	65	0	0	ASCRP3008603	ASCRP3008603	11518.8	431.776	2.265486e+002	2.279007e+001	267	24	6.082358e+000	0	0	0	0	0	0	208.691	1	1	48.5334	23.931
DATA	2280	28	66	0	0	ASCRP3003885	ASCRP3003885	11544.3	431.905	4.784105e+002	4.790553e+001	497	26	6.571977e+000	0	0	0	0	0	0	439.673	1	1	48.8603	26.037
DATA	2281	28	67	0	0	ASCRP3002541	ASCRP3002541	11569.5	432.071	5.114918e+000	2.541896e+000	62	28.5	4.187895e+000	0	0	0	0	0	0	4.69088	1	0	51.0895	27.4615
DATA	2282	28	68	0	0	ASCRP3012796	ASCRP3012796	11595.3	431.662	2.730420e+002	2.741799e+001	305	26	6.337783e+000	0	0	0	0	0	0	249.862	1	1	46.8651	26.1034
DATA	2283	28	69	0	0	A_23_P53126	NM_005574	11620.4	432.158	1.140609e+001	2.747225e+000	67.5	26.5	6.149702e+000	0	0	0	0	0	0	10.4214	1	0	49.5074	26.5833
DATA	2284	28	70	0	0	ASCRP3008625	ASCRP3008625	11646	431.629	5.490073e+001	6.034024e+000	106	23	5.684728e+000	0	0	0	0	0	0	50.0717	1	1	46.8651	23.871
DATA	2285	28	71	0	0	ASCRP3006821	ASCRP3006821	11671.3	432.5	1.689487e+001	3.022500e+000	73.5	26	5.585283e+000	0	0	0	0	0	0	15.3934	1	1	57.5363	25.6538
DATA	2286	28	72	0	0	ASCRP3004940	ASCRP3004940	11696.5	432.5	4.167176e+001	4.864190e+000	94	25	6.092215e+000	0	0	0	0	0	0	37.9264	1	1	57.5363	23.8214
DATA	2287	28	73	0	0	ASCRP3001666	ASCRP3001666	11722.1	432.313	1.523591e+004	1.523593e+003	13583	26	6.684111e+000	0	0	0	0	0	0	13853.4	1	1	55.2791	26.0345
DATA	2288	28	74	0	0	ASCRP3000635	ASCRP3000635	11747.6	432.295	2.216149e+003	2.216292e+002	2081	26.5	5.757443e+000	0	0	0	0	0	0	2013.79	1	1	52.3208	26.5
DATA	2289	28	75	0	0	ASCRP3008114	ASCRP3008114	11772.8	432.312	2.025448e+002	2.040988e+001	240	27	6.329943e+000	0	0	0	0	0	0	183.985	1	1	49.5074	25.5455
DATA	2291	28	77	0	0	ASCRP3003982	ASCRP3003982	11823.3	432.179	2.493135e+001	3.540455e+000	84	26	6.672110e+000	0	0	0	0	0	0	22.6473	1	1	51.4001	26.2727
DATA	2292	28	78	0	0	ASCRP3000200	ASCRP3000200	11849	432.867	1.966362e+001	3.190125e+000	80	26	6.443223e+000	0	0	0	0	0	0	17.8746	1	1	54.4085	26.9688
DATA	2293	28	79	0	0	ASCRP3006446	ASCRP3006446	11874.6	432.726	4.549047e+002	4.555968e+001	465	30	8.440899e+000	0	0	0	0	1	0	413.801	1	1	50.4627	29.0345
DATA	2294	28	80	0	0	ASCRP3007916	ASCRP3007916	11900.1	432.814	8.191643e+002	8.195481e+001	796.5	27.5	5.843189e+000	0	0	0	0	0	0	745.936	1	1	51.4001	27.5
DATA	2295	28	81	0	0	ASCRP3006154	ASCRP3006154	11925.4	432.931	4.212098e+001	4.900310e+000	101	26	6.411957e+000	0	0	0	0	0	0	38.4077	1	1	53.8203	27.0882
DATA	2296	28	82	0	0	Negative034	Negative034	11950.9	432.789	9.129908e+000	2.661762e+000	70	26	7.022436e+000	0	0	0	0	0	0	8.33824	1	0	47.2035	26.3478
DATA	2297	29	1	130	1	(+)eQC-39	EQC	9881.78	436.723	1.442220e+001	3.161367e+000	63	23	6.240926e+000	0	0	0	0	0	0	11.7064	1	1	50.1463	23.7331
DATA	2298	29	2	0	0	Negative035	Negative035	9906.39	436.931	2.704196e+001	5.184941e+000	66	27	7.719795e+000	0	0	0	1	0	0	22.3561	1	1	53.8203	27.5
DATA	2299	29	3	0	0	ASCRP3008990	ASCRP3008990	9931.65	436.914	3.026706e+002	3.038841e+001	313	24	6.339440e+000	0	0	0	0	0	0	254.756	1	1	49.5074	23.4667
DATA	2300	29	4	0	0	ASCRP3008841	ASCRP3008841	9957	437	2.687348e+001	3.786334e+000	77	22	6.312116e+000	0	0	0	0	0	0	23.0065	1	1	54.9904	21.303
DATA	2301	29	5	0	0	ASCRP3012809	ASCRP3012809	9982.53	436.893	7.134243e+001	7.601631e+000	115	23	5.077253e+000	0	0	0	0	0	0	62.0752	1	1	48.8603	22.6129
DATA	2302	29	6	0	0	ASCRP3003775	ASCRP3003775	10007.8	436.816	5.098060e+001	5.715983e+000	94.5	24	5.582230e+000	0	0	0	0	0	0	45.0341	1	1	48.2044	24.8065
DATA	2303	29	7	0	0	A_23_P128613	NM_024089	10033.2	436.94	1.412803e+002	1.435608e+001	179	22	6.259538e+000	0	0	0	0	0	0	126.578	1	1	50.7771	22
DATA	2304	29	8	0	0	ASCRP3010509	ASCRP3010509	10058.6	437.125	3.434255e+001	4.256678e+000	83	24	5.499560e+000	0	0	0	0	0	0	31.1812	1	1	48.5334	23.6129
DATA	2305	29	9	1028	1	(+)E1A_r60_3	E1A_r60_3	10084	436.905	6.101708e+002	6.106760e+001	627.5	23	5.386994e+000	0	0	0	0	0	0	561.014	1	1	46.8651	22.3448
DATA	2306	29	10	0	0	A_23_P87879	NM_001781	10109.5	437	9.779218e+001	1.008261e+001	143	26	6.979915e+000	0	0	0	0	0	0	90.9685	1	1	54.1152	26.8276
DATA	2307	29	11	0	0	ASCRP3012582	ASCRP3012582	10134.6	437.069	7.429407e+002	7.433375e+001	759.5	24	8.231861e+000	0	0	0	0	0	0	698.538	1	1	53.8203	25.0741
DATA	2308	29	12	0	0	ASCRP3009022	ASCRP3009022	10160.3	436.986	2.584269e+001	3.529492e+000	75	23	5.472542e+000	0	0	0	0	0	0	24.5479	1	1	49.1849	23.4444
DATA	2309	29	13	0	0	ASCRP3004415	ASCRP3004415	10185.5	437.333	2.195773e+002	2.208656e+001	264	21	6.263927e+000	0	0	0	0	0	0	210.489	1	1	49.1849	23.0667
DATA	2310	29	14	0	0	ASCRP3009995	ASCRP3009995	10211	437.455	2.003908e+001	3.097344e+000	70	22	6.282872e+000	0	0	0	0	0	0	19.3749	1	1	55.8519	23.4324
DATA	2311	29	15	1028	1	(+)E1A_r60_a97	E1A_r60_a97	10236.3	437.269	2.387301e+000	2.343165e+000	49	21.5	4.582450e+000	0	0	0	0	0	0	-3.98051	0	0	46.1809	22.3667
DATA	2312	29	16	0	0	ASCRP3011915	ASCRP3011915	10261.6	437.114	2.149307e+002	2.161860e+001	260	20.5	5.546031e+000	0	0	0	0	0	0	210.972	1	1	50.1463	22.0385
DATA	2313	29	17	0	0	ASCRP3006958	ASCRP3006958	10287.3	437.5	1.921766e+001	3.005837e+000	68	23	5.385917e+000	0	0	0	0	0	0	18.9868	1	1	57.5363	22.6923
DATA	2314	29	18	0	0	ASCRP3000143	ASCRP3000143	10312.5	437.5	1.218590e+002	1.240065e+001	171	23	6.701142e+000	0	0	0	0	0	0	121.1	1	1	57.5363	23.303
DATA	2315	29	19	0	0	ASCRP3006458	ASCRP3006458	10337.9	437.5	1.541066e+001	2.756684e+000	65	25.5	6.138287e+000	0	0	0	0	0	0	15.3957	1	1	65	24.0833
DATA	2316	29	20	0	0	ASCRP3010312	ASCRP3010312	10363.4	437.573	1.334032e+001	2.637277e+000	64	25	5.290486e+000	0	0	0	0	0	0	13.3901	1	1	57.5363	24.5484
DATA	2317	29	21	0	0	ASCRP3010188	ASCRP3010188	10388.7	437.395	4.886289e+002	4.891539e+001	544.5	23	7.313112e+000	0	0	0	0	0	0	492.486	1	1	51.0895	25.3667
DATA	2318	29	22	0	0	ASCRP3009760	ASCRP3009760	10413.9	437.605	9.849463e+001	1.010490e+001	153.5	23	5.000462e+000	0	0	0	0	0	0	99.6202	1	1	50.7771	23.2692
DATA	2319	29	23	0	0	ASCRP3013522	ASCRP3013522	10439.6	437.385	7.570559e+001	7.898023e+000	127	24	5.870929e+000	0	0	0	0	0	0	76.8101	1	1	50.1463	23.697
DATA	2320	29	24	0	0	ASCRP3000442	ASCRP3000442	10464.9	437.593	1.373287e+001	2.631733e+000	65.5	26	5.168823e+000	0	0	0	0	0	0	13.9682	1	1	56.9804	27.1563
DATA	2321	29	25	0	0	ASCRP3011897	ASCRP3011897	10490.3	437.877	7.378863e+001	7.711496e+000	126	25	5.134401e+000	0	0	0	0	0	0	75.2064	1	1	48.5334	24.8276
DATA	2322	29	26	0	0	ASCRP3003347	ASCRP3003347	10515.6	437.662	2.953748e+000	2.256218e+000	51.5	22	6.388283e+000	0	0	0	0	0	0	3.01539	1	0	49.1849	23.0882
DATA	2323	29	27	0	0	ASCRP3000092	ASCRP3000092	10541.1	437.786	5.810896e+001	6.225605e+000	110	23	6.507655e+000	0	0	0	0	0	0	59.3907	1	1	46.8651	23.0571
DATA	2324	29	28	1028	1	(+)E1A_r60_3	E1A_r60_3	10566.7	437.635	6.213951e+002	6.217960e+001	673.5	24	4.372679e+000	0	0	0	0	0	0	635.588	1	1	47.5395	24.0294
DATA	2325	29	29	0	0	ASCRP3008635	ASCRP3008635	10591.6	437.931	7.394434e+001	7.723880e+000	126	24	4.718878e+000	0	0	0	0	0	0	75.6587	1	1	53.8203	22.963
DATA	2326	29	30	0	0	ASCRP3010481	ASCRP3010481	10617.1	437.792	2.100032e+001	3.064461e+000	72	23.5	7.303676e+000	0	0	0	0	0	0	21.4869	1	1	48.5334	24.3667
DATA	2327	29	31	0	0	ASCRP3012555	ASCRP3012555	10642.6	437.831	2.179035e+001	3.119734e+000	71	22	4.000000e+000	0	0	0	0	0	0	22.2869	1	1	49.5074	22
DATA	2328	29	32	0	0	ASCRP3002417	ASCRP3002417	10668.1	437.776	3.074295e+001	3.800396e+000	81.5	22	5.477226e+000	0	0	0	0	0	0	31.4208	1	1	48.2044	22.75
DATA	2329	29	33	0	0	ASCRP3011730	ASCRP3011730	10693.5	437.662	3.762760e+001	4.377266e+000	86.5	22	6.154057e+000	0	0	0	0	0	0	38.4174	1	1	48.2044	21.3
DATA	2330	29	34	0	0	ASCRP3001303	ASCRP3001303	10718.6	437.792	4.507351e+001	5.033034e+000	96	23	5.228509e+000	0	0	0	0	0	0	45.9593	1	1	49.1849	22.8214
DATA	2332	29	36	0	0	Negative031	Negative031	10769.5	438	2.289596e+000	2.252742e+000	51	23	7.374761e+000	0	0	0	0	0	0	1.59493	0	0	54.1152	23.25
DATA	2333	29	37	0	0	ASCRP3010213	ASCRP3010213	10795	438.133	7.682821e+001	8.006079e+000	128	23	5.056243e+000	0	0	0	0	0	0	77.9018	1	1	65	21.9677
DATA	2334	29	38	0	0	ASCRP3013057	ASCRP3013057	10820.4	438.427	4.598938e+000	2.303586e+000	52	22.5	8.415217e+000	0	0	0	0	0	0	4.65246	1	0	57.5363	25.3889
DATA	2336	29	40	0	0	ASCRP3006001	ASCRP3006001	10871.4	438.427	5.307496e+000	2.330439e+000	55	26.5	6.573720e+000	0	0	0	0	0	0	5.34091	1	0	57.5363	26.4
DATA	2337	29	41	0	0	ASCRP3008696	ASCRP3008696	10896.5	438.147	1.651253e+002	1.666863e+001	216.5	23.5	6.002179e+000	0	0	0	0	0	0	165.682	1	1	49.8279	24.1154
DATA	2339	29	43	0	0	ASCRP3008575	ASCRP3008575	10947.5	438.231	1.637967e+002	1.653900e+001	210.5	24	7.284372e+000	0	0	0	0	0	0	163.32	1	1	49.8279	25.2
DATA	2340	29	44	0	0	ASCRP3001773	ASCRP3001773	10972.9	438.095	8.804558e+001	9.099471e+000	136	23	6.763486e+000	0	0	0	0	0	0	87.4949	1	1	46.8651	23.2432
DATA	2341	29	45	0	0	ASCRP3008671	ASCRP3008671	10998.2	438.143	8.512793e+001	8.819516e+000	131	22.5	6.497828e+000	0	0	0	0	0	0	84.3079	1	1	49.5074	22.8125
DATA	2342	29	46	0	0	ASCRP3002918	ASCRP3002918	11023.7	438.182	6.614177e+002	6.618223e+001	698	23	8.032327e+000	0	0	0	0	0	0	652.741	1	1	51.7088	23.4194
DATA	2343	29	47	0	0	ASCRP3010824	ASCRP3010824	11048.9	438.221	5.674470e+001	6.131217e+000	103	25	8.238653e+000	0	0	0	0	0	0	55.8007	1	1	49.5074	25.3056
DATA	2344	29	48	0	0	Negative047	Negative047	11074.4	438.267	2.325198e+002	2.336849e+001	274	21.5	7.034093e+000	0	0	0	0	0	0	227.815	1	1	49.1849	24.0385
DATA	2345	29	49	0	0	ASCRP3006966	ASCRP3006966	11099.7	438.361	2.498126e+001	3.422336e+000	74	21	5.499440e+000	0	0	0	0	0	0	24.3864	1	1	51.4001	21.3793
DATA	2346	29	50	0	0	ASCRP3002666	ASCRP3002666	11125.4	438.353	8.578933e+001	8.894460e+000	132.5	23	5.350942e+000	0	0	0	0	0	0	83.4303	1	1	52.0157	23.4848
DATA	2347	29	51	0	0	ASCRP3010193	ASCRP3010193	11150.5	438.75	2.859554e+000	2.373803e+000	55	19.5	5.911904e+000	0	0	0	0	0	0	2.77093	1	0	48.8603	21.2188
DATA	2348	29	52	0	0	ASCRP3010434	ASCRP3010434	11176.2	438.859	2.961814e+001	3.790427e+000	78	23	5.118697e+000	0	0	0	0	0	0	28.5927	1	1	48.8603	23.1429
DATA	2349	29	53	0	0	ASCRP3001057	ASCRP3001057	11201.6	438.792	1.124710e+003	1.124961e+002	1135.5	23	7.530962e+000	0	0	0	0	0	0	1081.7	1	1	49.1849	23.6538
DATA	2350	29	54	0	0	ASCRP3010326	ASCRP3010326	11226.7	438.697	1.015035e+002	1.042635e+001	152.5	24.5	5.727128e+000	0	0	0	0	0	0	97.2611	1	1	48.5334	25
DATA	2351	29	55	0	0	CUST_14_PI418767722	NM_004309	11252.4	438.747	1.149723e+003	1.149972e+002	1148	26	3.552447e+000	0	0	0	0	0	0	1097.59	1	1	48.5334	25.7895
DATA	2352	29	56	0	0	Negative059	Negative059	11277.5	438.88	1.639062e+002	1.656545e+001	204	23	4.159142e+000	0	0	0	0	0	0	155.922	1	1	48.8603	23.4615
DATA	2353	29	57	0	0	ASCRP3009938	ASCRP3009938	11302.9	438.945	9.009290e+001	9.325776e+000	140	23.5	4.401132e+000	0	0	0	0	0	0	85.4023	1	1	46.8651	23.2813
DATA	2354	29	58	0	0	Negative040	Negative040	11328.6	438.792	4.951952e+001	5.510550e+000	99	24.5	4.880731e+000	0	0	0	0	0	0	46.7742	1	1	49.1849	25.3077
DATA	2355	29	59	0	0	Negative055	Negative055	11353.6	439.081	2.471033e+000	2.430816e+000	55	22	5.934351e+000	0	0	0	0	0	0	1.53408	0	0	48.8603	22.7037
DATA	2356	29	60	1028	1	(+)E1A_r60_a104	E1A_r60_a104	11379.2	438.803	2.479492e+000	2.434077e+000	54	25	6.116807e+000	0	0	0	0	0	0	0.426793	0	0	47.5395	25.0625
DATA	2357	29	61	0	0	ASCRP3008951	ASCRP3008951	11404.8	439	1.024650e+001	2.647598e+000	65.5	21	6.809085e+000	0	0	0	0	0	0	9.58418	1	0	49.1849	22.6364
DATA	2358	29	62	0	0	ASCRP3001902	ASCRP3001902	11429.9	439.065	4.942177e+000	2.497976e+000	59	22	5.675979e+000	0	0	0	0	0	0	4.60891	1	0	54.4085	23.0938
DATA	2359	29	63	0	0	ASCRP3006168	ASCRP3006168	11455.4	438.886	5.625787e+001	6.138489e+000	106	23	3.816294e+000	0	0	0	0	0	0	52.3077	1	1	49.5074	22.1111
DATA	2360	29	64	0	0	Negative055	Negative055	11480.6	438.726	4.228992e+000	2.498895e+000	59	22	5.002272e+000	0	0	0	0	0	0	3.921	1	0	47.8731	22.0909
DATA	2361	29	65	0	0	ASCRP3007333	ASCRP3007333	11506	439.128	1.694421e+002	1.712314e+001	212	25	6.121753e+000	0	0	0	0	0	0	156.715	1	1	49.5074	25.2
DATA	2362	29	66	0	0	ASCRP3006962	ASCRP3006962	11531.7	439.141	4.765347e+001	5.369761e+000	97	25	6.410844e+000	0	0	0	0	0	0	43.9654	1	1	49.8279	25.0323
DATA	2363	29	67	0	0	ASCRP3001780	ASCRP3001780	11556.9	439.5	1.526906e+002	1.546919e+001	196	27	5.443675e+000	0	0	0	0	0	0	140.575	1	1	56.9804	26.3214
DATA	2364	29	68	0	0	ASCRP3007218	ASCRP3007218	11582.5	439.269	1.797451e+002	1.814557e+001	221	25	4.785658e+000	0	0	0	0	0	0	165.122	1	1	50.4627	24.4571
DATA	2365	29	69	0	0	ASCRP3002840	ASCRP3002840	11607.8	439.118	1.036090e+003	1.036389e+002	1012.5	25	6.550161e+000	0	0	0	0	0	0	949.958	1	1	46.5243	26.7692
DATA	2366	29	70	0	0	ASCRP3001922	ASCRP3001922	11633.1	439.5	7.956639e+001	8.338454e+000	128.5	26	5.443581e+000	0	0	0	0	0	0	72.8404	1	1	56.9804	26.5152
DATA	2367	29	71	0	0	ASCRP3006576	ASCRP3006576	11658.6	439.237	9.996511e+003	9.996543e+002	9244	25	6.767824e+000	0	0	0	0	0	0	9137.12	1	1	49.1849	26.3
DATA	2368	29	72	0	0	ASCRP3000125	ASCRP3000125	11683.8	439.274	5.492628e+003	5.492685e+002	4890.5	24.5	5.497021e+000	0	0	0	0	0	0	5014.32	1	1	51.4001	24.3
DATA	2369	29	73	0	0	ASCRP3005897	ASCRP3005897	11709.4	439.573	2.667089e+001	3.658046e+000	82	26	5.322367e+000	0	0	0	0	0	0	24.3261	1	1	57.5363	24.5517
DATA	2370	29	74	0	0	ASCRP3011384	ASCRP3011384	11734.6	439.573	3.502156e+002	3.511107e+001	374	26	5.959741e+000	0	0	0	0	0	0	319.181	1	1	57.5363	26.5
DATA	2371	29	75	0	0	ASCRP3005906	ASCRP3005906	11760	439.545	4.342685e+000	2.544191e+000	63	24	7.302967e+000	0	0	0	0	0	0	3.95573	1	0	65	25
DATA	2372	29	76	0	0	ASCRP3006984	ASCRP3006984	11785.7	439.743	2.766436e+001	3.733639e+000	84	25	5.851779e+000	0	0	0	0	0	0	25.1942	1	1	47.5395	25.3824
DATA	2373	29	77	0	0	ASCRP3009358	ASCRP3009358	11810.8	439.681	4.714529e+002	4.721192e+001	476	26	6.856812e+000	0	0	0	0	0	0	429.342	1	1	46.8651	26.8889
DATA	2374	29	78	0	0	ASCRP3009798	ASCRP3009798	11836.3	439.88	5.009302e+002	5.015570e+001	519	25.5	6.669429e+000	0	0	0	0	0	0	456.336	1	1	48.8603	26.0588
DATA	2375	29	79	0	0	ASCRP3007865	ASCRP3007865	11861.4	439.892	6.771732e+001	7.220313e+000	122	30	8.951118e+000	0	0	0	0	1	0	61.7215	1	1	48.8603	30.2593
DATA	2376	29	80	0	0	ASCRP3010212	ASCRP3010212	11887.2	439.806	1.046817e+002	1.076332e+001	159	28	7.414748e+000	0	0	0	0	0	0	95.4892	1	1	47.5395	27.6129
DATA	2377	29	81	0	0	ASCRP3010285	ASCRP3010285	11912.5	440	1.319738e+004	1.319740e+003	11955	26	5.938285e+000	0	0	0	0	0	0	12052.4	1	1	54.1152	27.1786
DATA	2378	29	82	0	0	ASCRP3009704	ASCRP3009704	11937.8	439.91	1.883993e+001	3.128006e+000	81	24.5	7.345624e+000	0	0	0	0	0	0	17.229	1	1	49.1849	26.5714
DATA	2379	30	1	0	0	ASCRP3005913	ASCRP3005913	9893.5	444.5	6.644812e+004	6.644813e+003	57118.5	28	1.318767e+001	0	0	0	0	1	0	54201.4	1	1	57.5363	30.8837
DATA	2380	30	2	0	0	ASCRP3011683	ASCRP3011683	9918.91	444.482	1.750268e+001	3.257721e+000	66	26	6.827997e+000	0	0	0	0	0	0	14.5462	1	1	51.7088	24.6923
DATA	2381	30	3	0	0	ASCRP3005048	ASCRP3005048	9944.17	444.247	1.975398e+003	1.975582e+002	1716.5	23.5	7.367923e+000	0	0	0	0	0	0	1671.02	1	1	50.4627	23.8125
DATA	2382	30	4	0	0	ASCRP3009727	ASCRP3009727	9969.35	444.325	7.739237e+001	8.182047e+000	118	22	6.588646e+000	0	0	0	0	0	0	66.5577	1	1	50.7771	21.7778
DATA	2383	30	5	0	0	Negative043	Negative043	9995.11	444.291	2.662310e+000	2.613090e+000	43	24	5.708379e+000	0	0	0	0	0	0	-9.08018	0	0	49.8279	24.4324
DATA	2384	30	6	0	0	ASCRP3007762	ASCRP3007762	10020.4	444.114	1.267568e+003	1.267829e+002	1184.5	23	4.506406e+000	0	0	0	0	0	0	1124.2	1	1	50.1463	23
DATA	2385	30	7	0	0	ASCRP3013062	ASCRP3013062	10045.7	444.192	9.361589e+000	2.706354e+000	61	21.5	6.322829e+000	0	0	0	0	0	0	8.41853	1	0	48.2044	21.2333
DATA	2386	30	8	0	0	ASCRP3002258	ASCRP3002258	10071.1	443.919	1.523980e+002	1.544447e+001	192	21	5.602059e+000	0	0	0	0	0	0	138.865	1	1	47.8731	21.6875
DATA	2387	30	9	0	0	ASCRP3012006	ASCRP3012006	10096.7	444.785	6.611887e+000	2.563044e+000	56	23	5.614550e+000	0	0	0	0	0	0	6.09707	1	0	45.4864	23.1471
DATA	2388	30	10	0	0	ASCRP3010027	ASCRP3010027	10122.1	444.935	2.242598e+004	2.242599e+003	20795	26	7.895626e+000	0	0	0	0	0	0	20915.9	1	1	54.4085	25.1818
DATA	2389	30	11	0	0	ASCRP3011124	ASCRP3011124	10147.4	444.851	1.492866e+001	2.845596e+000	64	24	6.120707e+000	0	0	0	0	0	0	14.0716	1	1	48.5334	24.9655
DATA	2390	30	12	0	0	ASCRP3011692	ASCRP3011692	10172.6	444.818	9.158880e+000	2.567914e+000	61.5	21	6.093951e+000	0	0	0	0	0	0	8.71776	1	0	45.835	21.6071
DATA	2391	30	13	0	0	ASCRP3003118	ASCRP3003118	10198.5	445	1.307253e+001	2.712789e+000	63.5	21	3.482985e+000	0	0	0	0	0	0	12.558	1	1	54.1152	21.2581
DATA	2392	30	14	0	0	ASCRP3012968	ASCRP3012968	10223.6	444.792	1.697717e+002	1.714006e+001	217	23.5	5.921890e+000	0	0	0	0	0	0	164.45	1	1	49.1849	24.4286
DATA	2393	30	15	0	0	ASCRP3008210	ASCRP3008210	10249.3	444.684	2.282756e+001	3.268375e+000	71.5	23	5.680780e+000	0	0	0	0	0	0	22.285	1	1	49.5074	22.9333
DATA	2394	30	16	0	0	ASCRP3009412	ASCRP3009412	10274.6	444.779	2.146581e+001	3.162869e+000	70.5	22	5.551573e+000	0	0	0	0	0	0	21.1014	1	1	49.1849	22.7059
DATA	2395	30	17	0	0	ASCRP3003599	ASCRP3003599	10299.9	444.88	5.944186e+002	5.948667e+001	658	23	5.155064e+000	0	0	0	0	0	0	588.019	1	1	47.5395	22.4211
DATA	2396	30	18	0	0	ASCRP3009352	ASCRP3009352	10325.1	444.726	1.612630e+003	1.612793e+002	1655	24	4.463527e+000	0	0	0	0	0	0	1604.39	1	1	50.4627	24
DATA	2397	30	19	0	0	ASCRP3008302	ASCRP3008302	10350.4	445.232	3.168723e+000	2.305694e+000	53	24	5.097534e+000	0	0	0	0	0	0	3.16826	1	0	41.8414	23.1212
DATA	2398	30	20	0	0	ASCRP3000823	ASCRP3000823	10376.1	444.912	5.348806e+002	5.353634e+001	592	24	6.375356e+000	0	0	0	0	0	0	537.299	1	1	52.0157	24.75
DATA	2399	30	21	0	0	ASCRP3009319	ASCRP3009319	10401.4	444.81	3.265250e+002	3.273091e+001	383	23	8.534245e+000	0	0	0	0	0	0	329.31	1	1	49.5074	25.2
DATA	2400	30	22	0	0	ASCRP3007799	ASCRP3007799	10426.7	444.62	4.880307e+001	5.376681e+000	100	23	6.312317e+000	0	0	0	0	0	0	49.389	1	1	47.5395	23.3514
DATA	2401	30	23	0	0	ASCRP3008476	ASCRP3008476	10452.4	444.605	1.985553e+003	1.985680e+002	2089	25	4.697251e+000	0	0	0	0	0	0	2015.34	1	1	48.2044	25.7647
DATA	2402	30	24	0	0	ASCRP3002049	ASCRP3002049	10477.7	444.974	7.704970e+001	8.025201e+000	127	24.5	5.371392e+000	0	0	0	0	0	0	78.3917	1	1	49.1849	25.5
DATA	2403	30	25	0	0	ASCRP3008823	ASCRP3008823	10503	445.455	4.661758e+001	5.172048e+000	99.5	24	6.268760e+000	0	0	0	0	0	0	47.5202	1	1	55.8519	24.1212
DATA	2404	30	26	0	0	ASCRP3007754	ASCRP3007754	10528.4	444.708	1.851128e+001	2.903264e+000	68	22	6.339154e+000	0	0	0	0	0	0	18.8995	1	1	47.8731	23.1429
DATA	2405	30	27	0	0	Negative018	Negative018	10553.8	444.676	2.276244e+000	2.234162e+000	47	22.5	5.694746e+000	0	0	0	0	0	0	-0.889397	0	0	47.8731	22.325
DATA	2406	30	28	0	0	ASCRP3012802	ASCRP3012802	10579.4	445.012	1.243821e+002	1.263701e+001	178	24	5.023807e+000	0	0	0	0	0	0	127.212	1	1	50.4627	23.3636
DATA	2407	30	29	0	0	ASCRP3011482	ASCRP3011482	10604.7	445.038	8.425240e+001	8.715891e+000	134	23	5.080354e+000	0	0	0	0	0	0	86.1934	1	1	49.5074	21.68
DATA	2408	30	30	0	0	ASCRP3004245	ASCRP3004245	10630.2	445.418	1.058453e+001	2.470482e+000	61.5	21.5	5.811305e+000	0	0	0	0	0	0	10.8274	1	0	50.1463	21.7667
DATA	2409	30	31	0	0	ASCRP3007953	ASCRP3007953	10655.3	445.253	4.088460e+000	2.270310e+000	54	21	4.537745e+000	0	0	0	0	0	0	4.18053	1	0	49.1849	21.3448
DATA	2410	30	32	0	0	ASCRP3004293	ASCRP3004293	10680.7	444.761	2.277003e+000	2.243142e+000	53	22	5.500172e+000	0	0	0	0	0	0	1.96211	0	0	47.2035	21.5758
DATA	2411	30	33	0	0	ASCRP3000471	ASCRP3000471	10706.2	444.847	3.149819e+000	2.259366e+000	53.5	21	5.682457e+000	0	0	0	0	0	0	3.21483	1	0	47.5395	20.9032
DATA	2412	30	34	0	0	ASCRP3013225	ASCRP3013225	10731.5	445.118	2.306239e+002	2.317095e+001	283	22	5.723339e+000	0	0	0	0	0	0	235.069	1	1	49.8279	23.3571
DATA	2413	30	35	0	0	ASCRP3002172	ASCRP3002172	10757	445.867	1.531377e+004	1.531379e+003	15437	23	8.461737e+000	0	0	0	0	0	0	15584.1	1	1	54.4085	24.3793
DATA	2414	30	36	0	0	ASCRP3011830	ASCRP3011830	10782.4	445.589	1.842548e+002	1.856212e+001	236.5	24	6.469919e+000	0	0	0	0	0	0	187.152	1	1	47.5395	23.1212
DATA	2415	30	37	0	0	ASCRP3006107	ASCRP3006107	10807.6	445.535	6.254754e+002	6.258810e+001	685.5	24	6.621213e+000	0	0	0	0	0	0	633.979	1	1	47.2035	24.0741
DATA	2417	30	39	0	0	ASCRP3008067	ASCRP3008067	10858.5	446	2.399900e+001	3.299095e+000	73.5	28	5.570660e+000	0	0	0	0	1	0	24.2083	1	1	65	29.0323
DATA	2418	30	40	1028	1	(+)E1A_r60_a107	E1A_r60_a107	10884	446	8.966616e+000	2.440592e+000	59	26	4.562326e+000	0	0	0	0	0	0	9.02023	1	0	54.9904	26.2593
DATA	2419	30	41	0	0	ASCRP3008404	ASCRP3008404	10909.2	445.806	1.839634e+003	1.839774e+002	1905.5	23	5.533864e+000	0	0	0	0	0	0	1845.3	1	1	47.5395	22.9032
DATA	2420	30	42	0	0	ASCRP3006587	ASCRP3006587	10934.5	446	2.078527e+001	3.087659e+000	69.5	25	8.531193e+000	0	0	0	0	0	0	20.7871	1	1	54.1152	25.8438
DATA	2421	30	43	0	0	ASCRP3008074	ASCRP3008074	10960.1	445.806	5.358995e+002	5.363888e+001	590	24	5.729715e+000	0	0	0	0	0	0	534.225	1	1	46.8651	23.5938
DATA	2422	30	44	1028	1	(+)E1A_r60_n11	E1A_r60_n11	10985.6	445.662	4.675603e+000	2.345357e+000	56	23	6.584744e+000	0	0	0	0	0	0	4.6455	1	0	46.8651	22.4054
DATA	2423	30	45	0	0	ASCRP3006512	ASCRP3006512	11010.8	445.625	6.109186e+000	2.385585e+000	56.5	23	6.986873e+000	0	0	0	0	0	0	6.04944	1	0	46.8651	23.8235
DATA	2424	30	46	0	0	ASCRP3010549	ASCRP3010549	11036.6	445.566	2.357819e+000	2.314229e+000	47	24	8.073715e+000	0	0	0	0	0	0	-0.683031	0	0	48.5334	24.1429
DATA	2425	30	47	0	0	ASCRP3010340	ASCRP3010340	11061.4	446	3.872914e+000	2.354092e+000	54	23	6.355070e+000	0	0	0	0	0	0	3.80864	1	0	44.7812	23.2105
DATA	2426	30	48	0	0	ASCRP3008108	ASCRP3008108	11087	445.613	5.468967e+001	5.944882e+000	106	20	5.822663e+000	0	0	0	0	0	0	53.5824	1	1	48.2044	21.1818
DATA	2427	30	49	0	0	ASCRP3002464	ASCRP3002464	11112.6	445.784	1.446572e+002	1.465362e+001	187	20	5.029804e+000	0	0	0	0	0	0	141.216	1	1	48.5334	21.0323
DATA	2428	30	50	0	0	ASCRP3003437	ASCRP3003437	11137.7	446.5	3.133386e+001	3.915006e+000	80.5	21	5.545439e+000	0	0	0	0	0	0	30.4838	1	1	65	21.7576
DATA	2429	30	51	0	0	ASCRP3012086	ASCRP3012086	11163.5	445.662	1.925611e+001	3.043201e+000	70	21.5	5.060666e+000	0	0	0	0	0	0	18.6594	1	1	47.5395	21.1
DATA	2430	30	52	0	0	A_23_P25019	NM_000946	11188.7	445.767	5.697621e+002	5.702527e+001	615.5	23	6.756505e+000	0	0	0	0	0	0	550.118	1	1	47.5395	22.4583
DATA	2431	30	53	0	0	ASCRP3004967	ASCRP3004967	11214.2	445.775	2.010439e+002	2.024404e+001	247	23	6.054962e+000	0	0	0	0	0	0	193.399	1	1	46.8651	23.3448
DATA	2432	30	54	0	0	ASCRP3004499	ASCRP3004499	11239.4	445.653	1.893259e+002	1.908190e+001	226.5	26	4.503622e+000	0	0	0	0	0	0	181.465	1	1	47.5395	26.25
DATA	2433	30	55	0	0	ASCRP3012764	ASCRP3012764	11264.6	445.811	1.427262e+002	1.447147e+001	190	27	5.210338e+000	0	0	0	0	0	0	136.319	1	1	48.5334	25.619
DATA	2434	30	56	0	0	ASCRP3009063	ASCRP3009063	11290.4	446.244	3.007386e+002	3.016939e+001	337	23	5.649484e+000	0	0	0	0	0	0	286.25	1	1	51.0895	24
DATA	2435	30	57	0	0	ASCRP3008790	ASCRP3008790	11315.8	446.333	1.252742e+002	1.275663e+001	169	24	4.428190e+000	0	0	0	0	0	0	118.829	1	1	51.7088	23.4375
DATA	2436	30	58	0	0	ASCRP3011017	ASCRP3011017	11341	446.545	7.729281e+001	8.097861e+000	126	22	6.096514e+000	0	0	0	0	0	0	73.0751	1	1	65	21.8966
DATA	2437	30	59	0	0	ASCRP3009847	ASCRP3009847	11366.5	446.326	7.420856e+002	7.424812e+001	752.5	22	7.522819e+000	0	0	0	0	0	0	699.222	1	1	52.9257	24.0303
DATA	2438	30	60	0	0	ASCRP3004939	ASCRP3004939	11391.9	446.125	7.711669e+002	7.715501e+001	776	25	6.710097e+000	0	0	0	0	0	0	724.256	1	1	46.8651	24.9444
DATA	2439	30	61	0	0	ASCRP3008907	ASCRP3008907	11417.4	446.535	7.337837e+001	7.732434e+000	122	21	5.915716e+000	0	0	0	0	0	0	68.7113	1	1	47.2035	22.9355
DATA	2440	30	62	66	-1	(-)3xSLv1	NegativeControl	11442.9	446.348	2.492036e+000	2.445964e+000	45	21	3.904021e+000	0	0	0	0	0	0	-9.81777	0	0	44.4243	21.7931
DATA	2441	30	63	0	1	RC10	RC10	11468.1	446.935	2.498510e+000	2.452318e+000	46	22.5	4.676860e+000	0	0	0	0	0	0	-9.79201	0	0	54.4085	21.8889
DATA	2442	30	64	0	0	ASCRP3009295	ASCRP3009295	11493.2	446.676	1.160418e+001	2.719085e+000	67	22	6.202653e+000	0	0	0	0	0	0	10.7757	1	0	47.8731	23.5172
DATA	2443	30	65	0	0	ASCRP3010960	ASCRP3010960	11518.7	446.789	4.291484e+001	4.949119e+000	93	25	5.805489e+000	0	0	0	0	0	0	39.7523	1	1	47.2035	25
DATA	2444	30	66	0	1	RC3	RC3	11544.4	446.762	2.517574e+000	2.471030e+000	50	24	5.839521e+000	0	0	0	0	0	0	-5.18591	0	0	44.7812	25.5
DATA	2445	30	67	0	0	ASCRP3006325	ASCRP3006325	11569.4	447	8.164239e+002	8.167993e+001	811	26	5.497575e+000	0	0	0	0	0	0	752.912	1	1	50.4627	24.84
DATA	2446	30	68	0	0	ASCRP3004139	ASCRP3004139	11595.1	446.652	9.256013e+002	9.259339e+001	908.5	23	5.962347e+000	0	0	0	0	0	0	851.774	1	1	45.835	24.5429
DATA	2447	30	69	0	0	ASCRP3004104	ASCRP3004104	11620.6	446.716	1.825271e+001	3.083954e+000	74	26.5	6.870976e+000	0	0	0	0	0	0	16.7672	1	1	48.2044	26.8929
DATA	2448	30	70	0	0	CUST_9_PI418767722	NM_003746	11645.9	446.712	7.019437e+002	7.023851e+001	686	27	6.567618e+000	0	0	0	0	0	0	643.797	1	1	48.8603	26.8462
DATA	2449	30	71	0	0	ASCRP3010744	ASCRP3010744	11671.3	446.656	3.046631e+001	3.936743e+000	86	26	5.560276e+000	0	0	0	0	0	0	27.9037	1	1	44.7812	26.4
DATA	2450	30	72	0	0	ASCRP3005611	ASCRP3005611	11696.5	447	1.409441e+001	2.866220e+000	71	24.5	4.805200e+000	0	0	0	0	0	0	12.8957	1	1	54.1152	23.8571
DATA	2451	30	73	0	0	Negative024	Negative024	11722.2	446.961	2.545145e+000	2.498091e+000	56	27	4.693452e+000	0	0	0	0	0	0	-0.248415	0	0	48.2044	25.4815
DATA	2452	30	74	0	0	ASCRP3004435	ASCRP3004435	11747.6	446.71	1.251910e+003	1.252160e+002	1184	23.5	5.904330e+000	0	0	0	0	0	0	1143.48	1	1	46.8651	23.25
DATA	2453	30	75	0	0	CUST_5_PI418767722	NM_000841	11772.9	446.773	1.775505e+001	3.067186e+000	74	23	7.823875e+000	0	0	0	0	0	0	16.2106	1	1	45.835	24.3824
DATA	2454	30	76	0	0	ASCRP3011791	ASCRP3011791	11798.3	447.5	1.547173e+001	2.940791e+000	73	26	4.917054e+000	0	0	0	0	0	0	14.1267	1	1	57.5363	26.625
DATA	2455	30	77	0	0	ASCRP3006117	ASCRP3006117	11823.5	447.5	1.446631e+001	2.889010e+000	74	26.5	6.686779e+000	0	0	0	0	0	0	13.2096	1	1	57.5363	26.1176
DATA	2456	30	78	0	0	ASCRP3008294	ASCRP3008294	11849.1	447.013	3.257686e+002	3.267266e+001	358	27	7.482986e+000	0	0	0	0	0	0	297.523	1	1	46.8651	27.931
DATA	2457	30	79	0	0	ASCRP3007509	ASCRP3007509	11874.4	447.405	3.586668e+001	4.371082e+000	93	27	7.414261e+000	0	0	0	0	0	0	32.7809	1	1	52.0157	27.1667
DATA	2458	30	80	0	0	Negative060	Negative060	11899.9	447.09	3.125111e+000	2.515924e+000	64.5	25	6.035914e+000	0	0	0	0	0	0	2.85852	1	0	48.5334	26.8529
DATA	2459	30	81	0	0	ASCRP3011226	ASCRP3011226	11925.1	447.026	2.262882e+002	2.276580e+001	268	26.5	6.781990e+000	0	0	0	0	0	0	207.223	1	1	48.2044	27.3462
DATA	2460	30	82	0	0	ASCRP3006525	ASCRP3006525	11950.8	446.987	4.764692e+001	5.376054e+000	110	26	6.810822e+000	0	0	0	0	0	0	43.6967	1	1	49.1849	26.0699
DATA	2461	31	1	0	0	ASCRP3009288	ASCRP3009288	9880.76	451.709	1.740142e+002	1.514560e+001	237	25	1.001408e+001	0	0	0	0	0	0	140.053	1	1	41.4593	26.7753
DATA	2462	31	2	0	0	ASCRP3002743	ASCRP3002743	9906.33	451.5	2.555366e+002	2.570468e+001	257	25	7.474473e+000	0	0	0	0	0	0	209.721	1	1	57.5363	26.0417
DATA	2463	31	3	0	0	Negative048	Negative048	9931.76	451.395	3.408425e+001	4.368051e+000	81	23.5	7.021576e+000	0	0	0	0	0	0	28.4911	1	1	49.1849	23.4583
DATA	2464	31	4	0	0	ASCRP3008787	ASCRP3008787	9956.74	451.481	1.838736e+002	1.858248e+001	205	24.5	6.491019e+000	0	0	0	0	0	0	156.33	1	1	51.0895	25.0667
DATA	2465	31	5	0	0	A_23_P10385	NM_016448	9982.01	451.584	1.426207e+001	3.002916e+000	65	23.5	7.200960e+000	0	0	0	0	0	0	12.3238	1	1	49.1849	24.2188
DATA	2466	31	6	0	0	ASCRP3003683	ASCRP3003683	10007.8	451.32	2.693817e+001	3.744766e+000	77	24	5.227518e+000	0	0	0	0	0	0	23.6472	1	1	49.1849	25.119
DATA	2467	31	7	1028	1	(+)E1A_r60_a135	E1A_r60_a135	10033.4	451.779	2.612373e+000	2.565528e+000	53	22	6.462091e+000	0	0	0	0	0	0	0.768575	0	0	46.8651	21.4828
DATA	2468	31	8	0	0	ASCRP3008182	ASCRP3008182	10058.6	451.662	6.471670e+001	6.948517e+000	109.5	20	6.881927e+000	0	0	0	0	0	0	58.4178	1	1	47.8731	20.8667
DATA	2469	31	9	0	0	ASCRP3002007	ASCRP3002007	10083.8	451.597	1.154837e+002	1.181541e+001	169.5	21.5	6.567160e+000	0	0	0	0	0	0	105.574	1	1	46.8651	21.9
DATA	2470	31	10	0	0	ASCRP3007105	ASCRP3007105	10109.5	452	1.904229e+001	3.117412e+000	69.5	23	6.800101e+000	0	0	0	0	0	0	17.6169	1	1	54.1152	24.2069
DATA	2471	31	11	0	0	ASCRP3005291	ASCRP3005291	10134.7	451.657	2.614044e+002	2.625415e+001	299.5	23.5	7.627141e+000	0	0	0	0	0	0	244.55	1	1	46.8651	24.6071
DATA	2472	31	12	0	0	ASCRP3002137	ASCRP3002137	10160	452.141	1.211635e+002	1.235493e+001	165	22.5	5.568179e+000	0	0	0	0	0	0	114.506	1	1	45.835	23.7308
DATA	2473	31	13	0	0	ASCRP3007522	ASCRP3007522	10185.5	452	1.118375e+001	2.641495e+000	61	21	4.979731e+000	0	0	0	0	0	0	10.6717	1	0	54.1152	20.5185
DATA	2474	31	14	0	0	ASCRP3007691	ASCRP3007691	10211	452	2.459461e+002	2.470871e+001	287	24	5.861746e+000	0	0	0	0	0	0	236.776	1	1	54.9904	25.0588
DATA	2475	31	15	0	0	ASCRP3003253	ASCRP3003253	10236.2	451.847	1.457291e+001	2.767511e+000	66.5	24	7.008653e+000	0	0	0	0	0	0	14.1439	1	1	47.5395	24.3939
DATA	2476	31	16	0	0	Negative060	Negative060	10261.7	451.711	2.379142e+000	2.335157e+000	49	22.5	6.195011e+000	0	0	0	0	0	0	-2.9677	0	0	48.5334	23.0333
DATA	2477	31	17	0	0	ASCRP3001447	ASCRP3001447	10286.8	452.107	8.482951e+002	8.486122e+001	870	23	4.889012e+000	0	0	0	0	0	0	835.039	1	1	50.1463	23.439
DATA	2478	31	18	0	0	Negative007	Negative007	10312.8	451.676	2.348382e+000	2.304970e+000	50	23	5.866002e+000	0	0	0	0	0	0	0.0432563	0	0	46.1809	22.8824
DATA	2479	31	19	0	0	ASCRP3008432	ASCRP3008432	10337.7	451.973	6.560542e+001	6.949600e+000	120	23	4.817538e+000	0	0	0	0	0	0	65.3432	1	1	48.8603	23.2188
DATA	2480	31	20	0	0	ASCRP3004986	ASCRP3004986	10363.3	451.865	1.534914e+001	2.749520e+000	66	24	5.801272e+000	0	0	0	0	0	0	15.3645	1	1	48.8603	23.8929
DATA	2481	31	21	0	0	ASCRP3008172	ASCRP3008172	10388.7	452.26	1.952806e+002	1.965972e+001	252	23.5	6.900656e+000	0	0	0	0	0	0	196.318	1	1	49.8279	24.2857
DATA	2482	31	22	0	0	ASCRP3009628	ASCRP3009628	10413.7	452.241	1.384485e+002	1.402856e+001	188.5	23	7.756094e+000	0	0	0	0	0	0	139.71	1	1	51.4001	23.9032
DATA	2483	31	23	0	0	ASCRP3006986	ASCRP3006986	10439.6	452.135	2.564929e+001	3.415373e+000	74.5	25	4.610342e+000	0	0	0	0	0	0	25.971	1	1	48.5334	25.5405
DATA	2484	31	24	0	0	ASCRP3007859	ASCRP3007859	10465	452.293	5.744147e+001	6.168709e+000	108.5	25	5.694063e+000	0	0	0	0	0	0	58.3236	1	1	50.4627	26.1212
DATA	2485	31	25	0	0	ASCRP3008153	ASCRP3008153	10490.3	452.373	3.077478e+002	3.085647e+001	360	24	3.305882e+000	0	0	0	0	0	0	313.192	1	1	49.1849	23.7391
DATA	2486	31	26	0	0	ASCRP3002476	ASCRP3002476	10515.6	452.37	2.249734e+002	2.260854e+001	275.5	22	5.739472e+000	0	0	0	0	0	0	229.38	1	1	50.7771	21.6923
DATA	2487	31	27	0	0	ASCRP3010391	ASCRP3010391	10541.1	452.5	1.556826e+001	2.724961e+000	66	21	5.491375e+000	0	0	0	0	0	0	15.8957	1	1	56.9804	21.2821
DATA	2488	31	28	0	0	ASCRP3003913	ASCRP3003913	10566.5	452.42	2.579471e+000	2.249043e+000	53	22	4.585055e+000	0	0	0	0	0	0	2.63637	1	0	50.7771	21.9091
DATA	2489	31	29	0	0	ASCRP3012926	ASCRP3012926	10591.7	452.698	1.080161e+002	1.102998e+001	159	25	7.040173e+000	0	0	0	0	0	0	110.464	1	1	51.7088	24.2759
DATA	2490	31	30	0	0	ASCRP3009267	ASCRP3009267	10617.4	452.642	6.827863e+001	7.183537e+000	119	23	8.496109e+000	0	0	0	0	0	0	69.8418	1	1	51.0895	25.5357
DATA	2491	31	31	0	0	Negative030	Negative030	10642.6	452.573	3.165247e+000	2.254995e+000	55	22	4.648622e+000	0	0	0	0	0	0	3.23728	1	0	57.5363	21.9259
DATA	2492	31	32	0	0	Negative021	Negative021	10668	452.545	2.433476e+000	2.246948e+000	53.5	22.5	4.951190e+000	0	0	0	0	0	0	2.48768	1	0	55.8519	22.3333
DATA	2493	31	33	0	0	ASCRP3000988	ASCRP3000988	10693.6	452.875	2.646328e+002	2.655754e+001	320.5	22	5.948281e+000	0	0	0	0	0	0	270.312	1	1	49.8279	21.05
DATA	2494	31	34	0	0	ASCRP3003992	ASCRP3003992	10718.9	452.792	4.704148e+001	5.209362e+000	96.5	22.5	5.306795e+000	0	0	0	0	0	0	47.9984	1	1	48.5334	23.1
DATA	2495	31	35	0	0	ASCRP3010634	ASCRP3010634	10744.4	452.737	9.513211e+001	9.773614e+000	146.5	22	5.258909e+000	0	0	0	0	0	0	96.9329	1	1	48.5334	22.2609
DATA	2496	31	36	0	0	ASCRP3012044	ASCRP3012044	10769.5	452.697	5.629195e+001	6.060244e+000	105.5	23	7.774057e+000	0	0	0	0	0	0	57.2642	1	1	48.5334	23.6897
DATA	2497	31	37	0	0	Negative034	Negative034	10795	453	5.652006e+000	2.318860e+000	54	21.5	5.256237e+000	0	0	0	0	0	0	5.73886	1	0	54.9904	21.2813
DATA	2498	31	38	0	0	ASCRP3008604	ASCRP3008604	10820.7	452.781	1.680382e+002	1.695429e+001	221	23	6.467354e+000	0	0	0	0	0	0	170.251	1	1	48.2044	24.08
DATA	2499	31	39	0	0	ASCRP3005762	ASCRP3005762	10845.5	453	2.063649e+001	3.059605e+000	67.5	26	7.064830e+000	0	0	0	0	0	0	20.8612	1	1	54.1152	25.3871
DATA	2500	31	40	0	0	ASCRP3001648	ASCRP3001648	10871.5	453	1.658010e+004	1.658012e+003	16742.5	26.5	6.944173e+000	0	0	0	0	0	0	16717.4	1	1	54.1152	27.3077
DATA	2501	31	41	0	0	ASCRP3013239	ASCRP3013239	10896.6	452.882	4.068355e+001	4.659198e+000	88	23	5.487110e+000	0	0	0	0	0	0	40.9104	1	1	49.1849	23.5862
DATA	2502	31	42	0	0	ASCRP3003257	ASCRP3003257	10922.2	452.847	8.548599e+003	8.548629e+002	8648	25	5.791910e+000	0	0	0	0	0	0	8571.45	1	1	44.0646	26.4286
DATA	2503	31	43	0	0	ASCRP3000192	ASCRP3000192	10947.6	452.908	1.702942e+002	1.718193e+001	221.5	21	6.092123e+000	0	0	0	0	0	0	170.238	1	1	49.1849	21.963
DATA	2504	31	44	0	0	ASCRP3004312	ASCRP3004312	10972.7	452.974	7.555720e+001	7.895505e+000	120.5	22	6.640976e+000	0	0	0	0	0	0	75.2991	1	1	49.1849	22.2821
DATA	2505	31	45	0	0	ASCRP3005132	ASCRP3005132	10998	453.031	3.641258e+000	2.327354e+000	54.5	21	5.979720e+000	0	0	0	0	0	0	3.61716	1	0	46.8651	22.7188
DATA	2506	31	46	0	0	ASCRP3000578	ASCRP3000578	11023.6	452.976	4.496693e+001	5.053724e+000	94	23.5	7.898359e+000	0	0	0	0	0	0	44.5185	1	1	49.8279	23.6842
DATA	2507	31	47	0	0	ASCRP3009495	ASCRP3009495	11049	452.905	1.567469e+002	1.584464e+001	207	24	7.600562e+000	0	0	0	0	0	0	154.65	1	1	46.8651	24.6047
DATA	2508	31	48	0	0	ASCRP3000466	ASCRP3000466	11074.5	452.88	6.235564e+001	6.654070e+000	112	20.5	5.292850e+000	0	0	0	0	0	0	61.3059	1	1	48.8603	21.4706
DATA	2509	31	49	0	0	A_23_P252740	NM_024094	11100	453.328	6.795609e+000	2.427644e+000	57	20	4.828455e+000	0	0	0	0	0	0	6.65825	1	0	45.835	20.7742
DATA	2510	31	50	0	0	ASCRP3005316	ASCRP3005316	11125.2	453.241	3.480138e+003	3.480217e+002	3420	22	4.061262e+000	0	0	0	0	0	0	3397.64	1	1	51.4001	22.5769
DATA	2511	31	51	0	0	ASCRP3006405	ASCRP3006405	11150.5	453.5	2.508301e+002	2.519259e+001	285.5	22	6.080344e+000	0	0	0	0	0	0	244.023	1	1	57.5363	21.6176
DATA	2512	31	52	0	0	ASCRP3009329	ASCRP3009329	11175.9	453.305	1.199069e+002	1.221992e+001	169	23.5	6.721599e+000	0	0	0	0	0	0	116.227	1	1	50.7771	22.9286
DATA	2513	31	53	0	0	ASCRP3007228	ASCRP3007228	11201.4	453.37	8.179052e+001	8.513912e+000	130.5	22.5	7.402847e+000	0	0	0	0	0	0	78.9954	1	1	50.7771	22.5294
DATA	2514	31	54	0	0	Negative024	Negative024	11227	453.317	2.417567e+000	2.372871e+000	48	21	4.149807e+000	0	0	0	0	0	0	-4.3141	0	0	51.0895	21.4643
DATA	2515	31	55	0	0	ASCRP3004833	ASCRP3004833	11252.2	453.458	4.911651e+001	5.458409e+000	99.5	27	4.929760e+000	0	0	0	0	0	0	47.1017	1	1	51.0895	26.0417
DATA	2516	31	56	0	0	ASCRP3003594	ASCRP3003594	11277.6	453.409	4.583871e+002	4.590095e+001	487	24	6.417284e+000	0	0	0	0	0	0	438.038	1	1	52.9257	24.3077
DATA	2517	31	57	0	0	ASCRP3010300	ASCRP3010300	11303	453.545	2.784147e+002	2.794452e+001	315	23	4.492527e+000	0	0	0	0	0	0	265.148	1	1	55.8519	23.129
DATA	2518	31	58	0	0	ASCRP3007472	ASCRP3007472	11328.4	453.476	6.237528e+003	6.237574e+002	5977	24.5	5.071444e+000	0	0	0	0	0	0	5920.13	1	1	51.7088	24.0667
DATA	2519	31	59	0	0	ASCRP3013542	ASCRP3013542	11353.6	453.747	2.564348e+002	2.575681e+001	294	20	4.876947e+000	0	0	0	0	0	0	242.611	1	1	48.5334	20.7692
DATA	2520	31	60	0	0	ASCRP3011462	ASCRP3011462	11379.1	453.814	1.291379e+003	1.291606e+002	1263.5	21.5	6.436969e+000	0	0	0	0	0	0	1217.86	1	1	51.4001	22.3947
DATA	2521	31	61	0	0	ASCRP3012201	ASCRP3012201	11404.5	453.901	5.610762e+002	5.616017e+001	580	25	5.888031e+000	0	0	0	0	0	0	527.508	1	1	49.8279	25.0857
DATA	2522	31	62	0	0	ASCRP3006477	ASCRP3006477	11429.8	454.039	3.684086e+001	4.416579e+000	87	23	7.105274e+000	0	0	0	0	0	0	34.5354	1	1	49.1849	24.9722
DATA	2523	31	63	0	0	ASCRP3000126	ASCRP3000126	11455.4	453.886	6.350792e+002	6.355489e+001	640	22	5.512084e+000	0	0	0	0	0	0	593.592	1	1	49.5074	22.0625
DATA	2524	31	64	0	0	ASCRP3009530	ASCRP3009530	11480.8	453.875	1.416566e+002	1.437593e+001	187	23	5.317923e+000	0	0	0	0	0	0	132.041	1	1	49.5074	22.9697
DATA	2525	31	65	0	0	ASCRP3004663	ASCRP3004663	11506.1	453.905	2.391739e+002	2.404316e+001	278.5	23	6.749701e+000	0	0	0	0	0	0	222.369	1	1	47.8731	23.9615
DATA	2526	31	66	0	0	ASCRP3012423	ASCRP3012423	11531.4	453.792	1.718237e+002	1.735787e+001	214.5	24	4.239156e+000	0	0	0	0	0	0	159.36	1	1	49.1849	23.5517
DATA	2527	31	67	0	0	ASCRP3005478	ASCRP3005478	11557.1	454	5.716573e+002	5.721896e+001	585.5	26	6.059651e+000	0	0	0	0	0	0	529.024	1	1	46.8651	24.913
DATA	2528	31	68	0	0	ASCRP3005344	ASCRP3005344	11582.2	454	3.725543e+002	3.733739e+001	398	22	4.929830e+000	0	0	0	0	0	0	344.062	1	1	49.1849	23.6452
DATA	2529	31	69	0	0	ASCRP3008701	ASCRP3008701	11607.6	453.886	3.959471e+001	4.670628e+000	94	26	6.666892e+000	0	0	0	0	0	0	36.4959	1	1	49.5074	26.3243
DATA	2530	31	70	0	0	AS_circRNA_control208	AS_circRNA_control208	11633	453.797	1.482928e+003	1.483136e+002	1414	25	6.274211e+000	0	0	0	0	0	0	1364.51	1	1	46.8651	26.7179
DATA	2531	31	71	0	0	ASCRP3003971	ASCRP3003971	11658.5	454	1.005330e+002	1.035591e+001	147	27.5	4.779636e+000	0	0	0	0	0	0	92.3731	1	1	48.5334	26.9412
DATA	2532	31	72	0	0	ASCRP3011986	ASCRP3011986	11684	453.987	7.007237e+001	7.435960e+000	124	26	5.621475e+000	0	0	0	0	0	0	64.3019	1	1	46.8651	26.6207
DATA	2533	31	73	0	0	ASCRP3008351	ASCRP3008351	11709.6	454.289	2.537720e+000	2.490862e+000	59	25.5	5.305857e+000	0	0	0	0	0	0	0.157589	0	0	51.4001	24.6786
DATA	2534	31	74	0	0	ASCRP3004867	ASCRP3004867	11734.7	454.167	2.698526e+002	2.710016e+001	308	25	5.565995e+000	0	0	0	0	0	0	247.178	1	1	51.4001	24.1379
DATA	2535	31	75	0	0	ASCRP3002236	ASCRP3002236	11760	454.455	3.054934e+001	3.943815e+000	85	23.5	6.956763e+000	0	0	0	0	0	0	27.9684	1	1	55.8519	23.5
DATA	2536	31	76	1028	1	(+)E1A_r60_a104	E1A_r60_a104	11785.5	454.5	2.542058e+000	2.496834e+000	60	24	6.710608e+000	0	0	0	1	0	0	0.860921	0	0	57.5363	23.9677
DATA	2537	31	77	0	0	Negative010	Negative010	11811	454.389	8.603236e+002	8.606854e+001	846	25	6.074456e+000	0	0	0	0	0	0	787.259	1	1	54.4085	25.5517
DATA	2538	31	78	0	0	ASCRP3000966	ASCRP3000966	11836.3	454.5	7.365821e+000	2.601406e+000	67.5	28	7.836067e+000	0	0	0	0	0	0	6.74151	1	0	57.5363	28.2414
DATA	2539	31	79	0	0	ASCRP3008053	ASCRP3008053	11861.5	454.5	8.616126e+001	8.969798e+000	139	27.5	1.198773e+001	0	0	0	0	1	0	78.8908	1	1	65	30.5333
DATA	2540	31	80	0	0	ASCRP3009720	ASCRP3009720	11886.8	454.671	8.760694e+001	9.108259e+000	138.5	28	1.011534e+001	0	0	0	0	1	0	80.2728	1	1	51.0895	28.9655
DATA	2541	31	81	0	0	ASCRP3010195	ASCRP3010195	11912.5	454.633	2.116980e+001	3.268077e+000	81.5	25	5.603922e+000	0	0	0	0	0	0	19.4161	1	1	49.8279	25.7586
DATA	2542	31	82	0	0	ASCRP3010032	ASCRP3010032	11937.7	454.213	2.270068e+001	3.367214e+000	83	26	7.346727e+000	0	0	0	0	0	0	20.8434	1	1	49.5074	26.1579
DATA	2543	32	1	0	0	ASCRP3010051	ASCRP3010051	9893.36	458.959	2.011335e+002	2.031004e+001	213	27.5	1.140850e+001	0	0	0	0	1	0	162.885	1	1	49.1849	30.5
DATA	2544	32	2	0	0	ASCRP3013037	ASCRP3013037	9918.65	458.88	6.300430e+001	6.881267e+000	105	24	5.713143e+000	0	0	0	0	0	0	51.9942	1	1	48.8603	24
DATA	2545	32	3	0	0	ASCRP3009130	ASCRP3009130	9944.14	458.895	1.284250e+003	1.284538e+002	1114	25	7.717796e+000	0	0	0	0	0	0	1079.03	1	1	47.8731	24.7667
DATA	2546	32	4	0	0	ASCRP3009518	ASCRP3009518	9969.5	458.986	3.552278e+001	4.445235e+000	83	24	6.375031e+000	0	0	0	0	0	0	30.3537	1	1	48.5334	24.2222
DATA	2547	32	5	0	0	ASCRP3007441	ASCRP3007441	9994.51	459	6.606520e+001	7.111000e+000	107	25	5.726693e+000	0	0	0	0	0	0	57.347	1	1	48.5334	25.4118
DATA	2548	32	6	0	0	CUST_14_PI418767722	NM_004309	10020.6	458.653	1.783117e+003	1.783305e+002	1673	23	2.945732e+000	0	0	0	0	0	0	1572.16	1	1	47.5395	23.0345
DATA	2549	32	7	0	0	ASCRP3001123	ASCRP3001123	10045.7	459.5	2.602917e+000	2.557408e+000	50.5	22	6.505085e+000	0	0	0	0	0	0	1.03315	0	0	57.5363	22.129
DATA	2550	32	8	0	0	ASCRP3008660	ASCRP3008660	10071.2	458.803	3.533014e+002	3.541992e+001	384.5	19	5.706444e+000	0	0	0	0	0	0	320.115	1	1	47.5395	20.7813
DATA	2551	32	9	0	0	CUST_11_PI418767722	NM_001003	10096.5	459.237	1.931632e+002	1.947609e+001	230	21	6.669540e+000	0	0	0	0	0	0	177.175	1	1	49.1849	22
DATA	2552	32	10	66	-1	(-)3xSLv1	NegativeControl	10122	459.5	2.507170e+000	2.460818e+000	45	23	6.637949e+000	0	0	0	0	0	0	-7.833	0	0	51.0895	24.0645
DATA	2553	32	11	0	0	A_23_P253524	NM_001813	10147.6	459.413	5.119133e+002	5.124917e+001	536	24	6.416126e+000	0	0	0	0	0	0	480.247	1	1	49.5074	24.3333
DATA	2554	32	12	0	0	ASCRP3008770	ASCRP3008770	10172.8	459.113	9.961919e+001	1.024920e+001	141	21	6.160045e+000	0	0	0	0	0	0	94.4052	1	1	50.4627	21.1154
DATA	2555	32	13	0	0	ASCRP3006420	ASCRP3006420	10198	459.573	2.360925e+002	2.372969e+001	288	23	4.892790e+000	0	0	0	0	0	0	225.782	1	1	49.1849	22.5758
DATA	2556	32	14	0	0	ASCRP3007542	ASCRP3007542	10223.9	459.233	3.307575e+001	4.067101e+000	83.5	23	5.880891e+000	0	0	0	0	0	0	31.9128	1	1	47.8731	25.0571
DATA	2557	32	15	0	0	ASCRP3001042	ASCRP3001042	10249.1	459.377	7.710070e+001	8.059741e+000	123	22	5.689218e+000	0	0	0	0	0	0	74.9744	1	1	49.8279	22.2353
DATA	2558	32	16	0	0	ASCRP3012565	ASCRP3012565	10274.3	459.277	2.508586e+002	2.519396e+001	292.5	25	5.334005e+000	0	0	0	0	0	0	245.702	1	1	51.4001	24.75
DATA	2559	32	17	0	0	ASCRP3010373	ASCRP3010373	10299.6	459.573	5.052415e+001	5.558077e+000	102	23	4.656707e+000	0	0	0	0	0	0	49.8079	1	1	57.5363	23.1316
DATA	2560	32	18	0	0	ASCRP3011223	ASCRP3011223	10325	459.535	1.397315e+002	1.416158e+001	186	23	4.280371e+000	0	0	0	0	0	0	138.577	1	1	47.5395	23.4688
DATA	2561	32	19	0	0	ASCRP3000704	ASCRP3000704	10350.6	459.563	1.519761e+002	1.536919e+001	199	22	4.968562e+000	0	0	0	0	0	0	151.536	1	1	47.2035	22.9259
DATA	2562	32	20	0	0	ASCRP3011636	ASCRP3011636	10375.9	459.885	3.725581e+001	4.367530e+000	86	23	4.393403e+000	0	0	0	0	0	0	37.3236	1	1	48.2044	22.9259
DATA	2563	32	21	0	0	ASCRP3013173	ASCRP3013173	10401.4	459.676	9.985021e+002	9.987600e+001	1061	22.5	8.434623e+000	0	0	0	0	0	0	1004.61	1	1	47.8731	23.5714
DATA	2564	32	22	0	0	ASCRP3000715	ASCRP3000715	10426.8	459.949	8.574880e+000	2.418467e+000	58.5	24	6.509592e+000	0	0	0	0	0	0	8.65881	1	0	49.1849	23.5143
DATA	2565	32	23	0	0	ASCRP3005054	ASCRP3005054	10452.5	460	2.433845e+001	3.317310e+000	75	25	5.123084e+000	0	0	0	0	0	0	24.6557	1	1	65	26.2353
DATA	2566	32	24	0	1	ETG10_195139	ETG10_195139	10477.3	459.803	3.376831e+002	3.384306e+001	390	24	7.110844e+000	0	0	0	0	0	0	342.992	1	1	48.8603	24.5556
DATA	2567	32	25	0	0	ASCRP3004579	ASCRP3004579	10503	459.905	2.117827e+002	2.129673e+001	263	23.5	5.984655e+000	0	0	0	0	0	0	215.592	1	1	46.8651	23.3333
DATA	2568	32	26	0	0	ASCRP3013365	ASCRP3013365	10528.2	459.791	1.348356e+003	1.348541e+002	1435	21.5	4.407185e+000	0	0	0	0	0	0	1375.02	1	1	50.4627	20.6429
DATA	2569	32	27	0	0	ASCRP3003826	ASCRP3003826	10554	460.07	1.210070e+001	2.542623e+000	62.5	21	4.923024e+000	0	0	0	0	0	0	12.3565	1	1	46.8651	21.359
DATA	2570	32	28	0	0	ASCRP3011292	ASCRP3011292	10579.2	459.917	5.824009e+002	5.828293e+001	636.5	23.5	5.268922e+000	0	0	0	0	0	0	595.256	1	1	46.8651	23.1923
DATA	2571	32	29	0	0	ASCRP3001952	ASCRP3001952	10604.5	459.821	4.502351e+001	5.025670e+000	95	25	7.029245e+000	0	0	0	0	0	0	46.0418	1	1	49.1849	25.4063
DATA	2572	32	30	0	0	ASCRP3010301	ASCRP3010301	10629.6	459.913	3.242834e+002	3.250511e+001	376.5	23	5.447512e+000	0	0	0	0	0	0	331.67	1	1	49.8279	22.3462
DATA	2573	32	31	0	0	ASCRP3006874	ASCRP3006874	10655.3	459.643	1.446654e+003	1.446826e+002	1517	23	4.892171e+000	0	0	0	0	0	0	1479.32	1	1	46.8651	23
DATA	2574	32	32	0	0	ASCRP3005512	ASCRP3005512	10680.6	460.427	2.895112e+002	2.903720e+001	344	22	7.257924e+000	0	0	0	0	0	0	295.897	1	1	57.5363	22.4872
DATA	2575	32	33	0	0	ASCRP3006361	ASCRP3006361	10706.5	459.778	2.737810e+001	3.534958e+000	77.5	22	6.194774e+000	0	0	0	0	0	0	27.9577	1	1	47.8731	21.5588
DATA	2576	32	34	0	0	ASCRP3007599	ASCRP3007599	10731.6	460.025	4.421224e+001	4.955669e+000	95	22	4.888920e+000	0	0	0	0	0	0	45.0982	1	1	50.4627	22.6923
DATA	2577	32	35	0	0	ASCRP3004090	ASCRP3004090	10756.9	460.5	4.145586e+000	2.279709e+000	51.5	24	8.098765e+000	0	0	0	0	0	0	4.22286	1	0	56.9804	23.44
DATA	2578	32	36	0	0	ASCRP3003921	ASCRP3003921	10782.2	460.291	1.098365e+003	1.098595e+002	1158	21	6.904878e+000	0	0	0	0	0	0	1116.98	1	1	52.0157	21.9655
DATA	2579	32	37	0	0	ASCRP3001705	ASCRP3001705	10807.6	460.026	1.759985e+002	1.774306e+001	228	22.5	4.712177e+000	0	0	0	0	0	0	178.636	1	1	49.1849	22.7308
DATA	2580	32	38	0	0	ASCRP3010876	ASCRP3010876	10833.2	460.175	1.181900e+002	1.203211e+001	168	23	5.327116e+000	0	0	0	0	0	0	119.707	1	1	50.7771	22.9667
DATA	2581	32	39	0	0	CUST_13_PI418767722	NM_005022	10858.5	460.5	9.017986e+004	9.017986e+003	91257	27	7.579464e+000	0	0	0	0	0	0	91128.9	1	1	57.5363	26.6552
DATA	2582	32	40	0	1	RC8	RC8	10883.9	460.5	2.308055e+000	2.265384e+000	42	26	6.951808e+000	0	0	0	0	0	0	-6.65708	0	0	65	26.4074
DATA	2583	32	41	0	0	ASCRP3005205	ASCRP3005205	10909.4	460.573	6.038337e+002	6.042608e+001	668	23	5.668560e+000	0	0	0	0	0	0	607.024	1	1	57.5363	23.8485
DATA	2584	32	42	0	0	ASCRP3003726	ASCRP3003726	10934.6	460.573	5.904172e+002	5.908565e+001	635	26	8.051352e+000	0	0	0	0	0	0	591.87	1	1	57.5363	26.9583
DATA	2585	32	43	0	0	ASCRP3010043	ASCRP3010043	10960	460.325	1.563091e+001	2.768286e+000	64	21.5	6.624174e+000	0	0	0	0	0	0	15.6221	1	1	50.1463	22.3824
DATA	2586	32	44	0	0	ASCRP3009956	ASCRP3009956	10985.7	460.556	1.199921e+002	1.221613e+001	173	21	5.455050e+000	0	0	0	0	0	0	119.553	1	1	47.5395	21.8485
DATA	2587	32	45	0	0	ASCRP3002251	ASCRP3002251	11011	460.569	1.526615e+002	1.543831e+001	199	22	7.301631e+000	0	0	0	0	0	0	151.619	1	1	44.7812	23.7297
DATA	2588	32	46	0	0	ASCRP3013393	ASCRP3013393	11036.5	460.556	3.069043e+002	3.077701e+001	355	24	6.858322e+000	0	0	0	0	0	0	303.799	1	1	47.8731	24.5
DATA	2589	32	47	0	0	A_23_P82738	NM_012415	11061.9	460.905	4.072033e+001	4.683815e+000	88	23	6.352958e+000	0	0	0	0	0	0	40.1755	1	1	47.5395	21.9412
DATA	2590	32	48	0	0	ASCRP3000612	ASCRP3000612	11087.1	460.634	3.733330e+000	2.352316e+000	54.5	20	6.084144e+000	0	0	0	0	0	0	3.67061	1	0	46.8651	21.5714
DATA	2591	32	49	0	0	ASCRP3009424	ASCRP3009424	11112.6	460.865	1.615986e+003	1.616154e+002	1628	20	4.298424e+000	0	0	0	0	0	0	1583.38	1	1	48.5334	21.0417
DATA	2592	32	50	0	0	ASCRP3001069	ASCRP3001069	11137.5	461	3.717440e+001	4.391793e+000	91	22	6.099267e+000	0	0	0	0	0	0	36.3001	1	1	54.1152	21.6429
DATA	2593	32	51	0	0	ASCRP3012168	ASCRP3012168	11163.3	460.893	1.184202e+002	1.207235e+001	161.5	23	6.783445e+000	0	0	0	0	0	0	115.217	1	1	48.8603	23.7188
DATA	2594	32	52	0	0	ASCRP3010495	ASCRP3010495	11188.6	460.704	2.772787e+001	3.638149e+000	78.5	23.5	6.503490e+000	0	0	0	0	0	0	26.8816	1	1	47.5395	21.8462
DATA	2595	32	53	0	0	ASCRP3009555	ASCRP3009555	11214.2	460.96	4.539640e+001	5.118101e+000	99	22	6.065746e+000	0	0	0	0	0	0	43.8575	1	1	48.5334	21.8286
DATA	2596	32	54	0	0	ASCRP3001762	ASCRP3001762	11239.6	460.808	6.987217e+001	7.378862e+000	118	24	5.036077e+000	0	0	0	0	0	0	67.2646	1	1	48.2044	24.5
DATA	2597	32	55	0	0	ASCRP3011328	ASCRP3011328	11264.8	460.806	1.513350e+002	1.531954e+001	200	27	6.977822e+000	0	0	0	0	0	0	145.185	1	1	47.5395	25.24
DATA	2598	32	56	0	0	ASCRP3012136	ASCRP3012136	11290.4	461.012	3.418190e+001	4.169894e+000	85.5	23	7.148534e+000	0	0	0	0	0	0	32.6817	1	1	49.8279	24.3077
DATA	2599	32	57	0	0	ASCRP3004522	ASCRP3004522	11315.6	461.427	6.086365e+001	6.541004e+000	114	22.5	5.114029e+000	0	0	0	0	0	0	58.0051	1	1	57.5363	22.2941
DATA	2600	32	58	0	0	ASCRP3009368	ASCRP3009368	11341	461.455	1.315279e+001	2.740214e+000	67	23	7.322565e+000	0	0	0	0	0	0	12.4938	1	1	65	23.8438
DATA	2601	32	59	0	0	ASCRP3013585	ASCRP3013585	11366.6	460.973	9.176531e+001	9.488245e+000	140	20	6.344968e+000	0	0	0	0	0	0	86.8733	1	1	48.5334	21.4828
DATA	2602	32	60	0	1	ETG10_234183	ETG10_234183	11391.7	461.5	4.126814e+000	2.454072e+000	58.5	25	4.463446e+000	0	0	0	0	0	0	3.89542	1	0	57.5363	23.8788
DATA	2603	32	61	0	0	ASCRP3009681	ASCRP3009681	11417.3	461.394	1.732497e+003	1.732667e+002	1687	23	5.613664e+000	0	0	0	0	0	0	1630.33	1	1	53.5237	24.4286
DATA	2604	32	62	0	0	ASCRP3002586	ASCRP3002586	11442.7	461.247	4.085035e+001	4.755063e+000	93	22	5.334005e+000	0	0	0	0	0	0	38.3282	1	1	51.0895	23.5806
DATA	2605	32	63	0	0	ASCRP3005040	ASCRP3005040	11468	461.545	4.895226e+001	5.469736e+000	99	25	6.539212e+000	0	0	0	0	0	0	45.8076	1	1	55.8519	23.8065
DATA	2606	32	64	0	0	ASCRP3004257	ASCRP3004257	11493.6	461.213	3.125378e+001	3.969356e+000	85	25	5.451464e+000	0	0	0	0	0	0	29.1653	1	1	49.1849	23.9615
DATA	2607	32	65	0	0	ASCRP3002325	ASCRP3002325	11518.5	461.113	8.392452e+000	2.592656e+000	63	24	2.318247e+000	0	0	0	0	0	0	7.81227	1	0	50.4627	23.4737
DATA	2608	32	66	0	0	ASCRP3005997	ASCRP3005997	11544.4	461.463	1.330166e+001	2.795363e+000	67	24	5.763969e+000	0	0	0	0	0	0	12.3542	1	1	51.4001	24.16
DATA	2609	32	67	0	0	ASCRP3004416	ASCRP3004416	11569.6	461.421	4.145202e+001	4.822201e+000	91	23	6.266165e+000	0	0	0	0	0	0	38.4163	1	1	49.5074	23.913
DATA	2610	32	68	0	0	A_23_P139509	NM_016570	11595	461.545	1.047803e+001	2.681886e+000	66	23	8.810290e+000	0	0	0	0	0	0	9.69178	1	0	55.8519	25.9394
DATA	2611	32	69	0	0	ASCRP3004951	ASCRP3004951	11620.5	461.474	4.279002e+000	2.510002e+000	61	27	6.866956e+000	0	0	0	0	0	0	3.95067	1	0	49.1849	26.7647
DATA	2612	32	70	0	0	ASCRP3005398	ASCRP3005398	11645.8	461.699	8.652979e+001	9.000541e+000	137	26	6.907323e+000	0	0	0	0	0	0	79.7685	1	1	47.5395	26.0556
DATA	2613	32	71	0	0	ASCRP3007192	ASCRP3007192	11671.4	461.813	3.604961e+001	4.375891e+000	88.5	27	4.984877e+000	0	0	0	0	0	0	33.1868	1	1	49.5074	27.8148
DATA	2614	32	72	0	0	ASCRP3001353	ASCRP3001353	11696.6	461.792	7.204929e+001	7.620915e+000	124	25	5.613856e+000	0	0	0	0	0	0	66.2488	1	1	49.1849	25.6538
DATA	2615	32	73	0	0	ASCRP3012024	ASCRP3012024	11721.9	461.935	4.051801e+001	4.753518e+000	95	24	6.098130e+000	0	0	0	0	0	0	37.2213	1	1	54.4085	24.4828
DATA	2616	32	74	0	0	ASCRP3011475	ASCRP3011475	11747.5	461.606	2.288857e+001	3.380585e+000	80	25	7.218726e+000	0	0	0	0	0	0	21.0082	1	1	47.2035	25.12
DATA	2617	32	75	0	0	ASCRP3000240	ASCRP3000240	11772.6	461.747	9.260854e+002	9.264199e+001	885.5	24	6.666178e+000	0	0	0	0	0	0	849.607	1	1	50.1463	23.1
DATA	2618	32	76	0	0	ASCRP3009294	ASCRP3009294	11798.3	461.757	2.537405e+000	2.502619e+000	61	24	5.607378e+000	0	0	0	0	0	0	2.32721	1	0	48.2044	23.4783
DATA	2619	32	77	0	0	Negative010	Negative010	11823.6	461.81	7.776546e+002	7.780531e+001	769	27	6.774613e+000	0	0	0	0	0	0	713.227	1	1	49.5074	26.8462
DATA	2620	32	78	0	0	ASCRP3005757	ASCRP3005757	11848.9	462.065	2.709808e+004	2.709809e+003	24946	27	7.324767e+000	0	0	0	0	0	0	24860.4	1	1	54.4085	27.6563
DATA	2621	32	79	0	0	ASCRP3009750	ASCRP3009750	11875.1	461.175	3.857042e+002	3.865060e+001	420.5	36.5	1.890564e+001	0	0	0	0	1	0	353.944	1	1	44.4243	39.9706
DATA	2622	32	80	0	0	ASCRP3010905	ASCRP3010905	11899.8	461.903	7.482026e+001	7.884237e+000	128	28	7.199042e+000	0	0	0	0	1	0	68.7236	1	1	46.8651	28.8529
DATA	2623	32	81	0	0	ASCRP3000486	ASCRP3000486	11925.3	461.865	2.585018e+002	2.596921e+001	304	27	7.498908e+000	0	0	0	0	0	0	237.679	1	1	48.5334	27.8148
DATA	2624	32	82	0	0	ASCRP3012472	ASCRP3012472	11950.5	461.821	1.889197e+002	1.905409e+001	238	27	6.441667e+000	0	0	0	0	0	0	173.924	1	1	49.1849	26.6107
DATA	2625	33	1	0	0	Negative038	Negative038	9880.4	466.032	1.742814e+001	3.347312e+000	66	26	1.294933e+001	0	0	0	0	1	0	13.9256	1	1	44.0646	29.418
DATA	2626	33	2	0	0	A_23_P67042	NM_017947	9906.39	466.069	7.797914e+001	8.285836e+000	113	23	6.106808e+000	0	0	0	0	0	0	63.5634	1	1	53.8203	23.6897
DATA	2627	33	3	0	0	CUST_3_PI418767722	NM_002539	9931.46	466.164	2.802622e+000	2.750808e+000	51	27	6.707779e+000	0	0	0	0	0	0	-1.26901	0	0	46.8651	25.9259
DATA	2628	33	4	0	0	ASCRP3003685	ASCRP3003685	9956.79	466.077	5.390077e+002	5.396851e+001	513	23	6.557131e+000	0	0	0	0	0	0	455.339	1	1	49.5074	24.1875
DATA	2629	33	5	0	0	ASCRP3012339	ASCRP3012339	9982.34	466.176	1.087814e+003	1.088139e+002	1024.5	23	5.154038e+000	0	0	0	0	0	0	934.344	1	1	46.1809	23.2222
DATA	2630	33	6	0	0	ASCRP3007507	ASCRP3007507	10007.6	466.427	3.821688e+001	4.632330e+000	85	25	5.720669e+000	0	0	0	0	0	0	33.3355	1	1	65	25.4571
DATA	2632	33	8	0	0	Negative033	Negative033	10058.5	466.5	2.591972e+000	2.546511e+000	51.5	21	6.604636e+000	0	0	0	0	0	0	1.00409	0	0	57.5363	22.0606
DATA	2633	33	9	0	0	ASCRP3009395	ASCRP3009395	10083.7	466.175	2.558454e+000	2.511852e+000	53	17	6.616246e+000	0	0	0	0	1	0	0.538561	0	0	42.5954	19.4667
DATA	2634	33	10	0	0	ASCRP3000928	ASCRP3000928	10109.3	466.269	2.677525e+000	2.495171e+000	53	23	5.531370e+000	0	0	0	0	0	0	2.4646	1	0	50.1463	23.8966
DATA	2635	33	11	0	0	ASCRP3013316	ASCRP3013316	10134.8	466.513	8.987160e+000	2.612287e+000	59.5	22	5.119952e+000	0	0	0	0	0	0	8.36668	1	0	49.8279	22.7059
DATA	2636	33	12	0	1	RC6	RC6	10160.3	466.5	2.472619e+000	2.426906e+000	46.5	24	6.800457e+000	0	0	0	0	0	0	-6.32598	0	0	57.5363	24.6061
DATA	2637	33	13	0	0	ASCRP3012546	ASCRP3012546	10185.5	466.494	8.822277e+001	9.143795e+000	132	22	7.762801e+000	0	0	0	0	0	0	83.8203	1	1	49.8279	22.2414
DATA	2638	33	14	0	0	ASCRP3001419	ASCRP3001419	10210.9	466.5	1.344065e+002	1.365005e+001	179.5	23	6.000675e+000	0	0	0	0	0	0	128.863	1	1	65	25.3077
DATA	2639	33	15	0	0	ASCRP3005827	ASCRP3005827	10236.4	466.573	1.936599e+001	3.054274e+000	70	21.5	6.679690e+000	0	0	0	0	0	0	18.7237	1	1	65	21.8056
DATA	2640	33	16	0	0	ASCRP3010231	ASCRP3010231	10261.7	466.689	5.555886e+001	6.030065e+000	104.5	25	6.258782e+000	0	0	0	0	0	0	54.127	1	1	47.5395	23.8788
DATA	2641	33	17	0	0	ASCRP3003563	ASCRP3003563	10286.9	466.789	4.650644e+000	2.373654e+000	54	25	5.038507e+000	0	0	0	0	0	0	4.5624	1	0	48.2044	24.7143
DATA	2642	33	18	0	0	ASCRP3002377	ASCRP3002377	10312.4	466.81	4.054271e+002	4.060863e+001	454	21	5.204381e+000	0	0	0	0	0	0	400.3	1	1	49.5074	21.5676
DATA	2643	33	19	0	0	ASCRP3005602	ASCRP3005602	10337.9	466.935	3.668308e+001	4.329410e+000	86	22	4.962691e+000	0	0	0	0	0	0	36.4289	1	1	54.4085	22.9643
DATA	2644	33	20	0	0	ASCRP3005783	ASCRP3005783	10363.4	466.589	1.923837e+002	1.937386e+001	243	21	4.232808e+000	0	0	0	0	0	0	192.062	1	1	47.5395	22.4
DATA	2645	33	21	0	0	ASCRP3009045	ASCRP3009045	10388.6	466.971	3.333898e+001	4.037298e+000	82	24	6.545482e+000	0	0	0	0	0	0	33.4333	1	1	47.5395	23.52
DATA	2646	33	22	0	0	ASCRP3004892	ASCRP3004892	10414	466.776	5.027952e+000	2.322770e+000	55.5	22	6.442490e+000	0	0	0	0	0	0	5.06295	1	0	48.2044	22.5455
DATA	2647	33	23	0	0	ASCRP3001528	ASCRP3001528	10439.5	467	9.291813e+001	9.562640e+000	138	25	4.001250e+000	0	0	0	0	0	0	93.8956	1	1	54.1152	24.52
DATA	2648	33	24	0	0	ASCRP3001192	ASCRP3001192	10464.9	467	5.003322e+003	5.003372e+002	5088	25	6.721655e+000	0	0	0	0	0	0	5071.35	1	1	48.5334	24.7742
DATA	2649	33	25	0	0	ASCRP3001376	ASCRP3001376	10490.2	466.87	1.103139e+003	1.103368e+002	1156	22.5	7.037154e+000	0	0	0	0	0	0	1121.01	1	1	48.8603	22.8077
DATA	2650	33	26	0	0	ASCRP3007211	ASCRP3007211	10515.6	466.838	1.707062e+001	2.818200e+000	67	21.5	4.228118e+000	0	0	0	0	0	0	17.3837	1	1	48.5334	21.8929
DATA	2651	33	27	0	0	ASCRP3000889	ASCRP3000889	10541.1	466.945	1.964335e+002	1.977050e+001	252	22	4.689203e+000	0	0	0	0	0	0	200.366	1	1	46.8651	21.1053
DATA	2652	33	28	0	0	ASCRP3005394	ASCRP3005394	10566.4	467	2.425145e+003	2.425248e+002	2492.5	22	4.654835e+000	0	0	0	0	0	0	2476.73	1	1	50.4627	22.8966
DATA	2653	33	29	0	0	ASCRP3010969	ASCRP3010969	10591.9	467	4.866699e+001	5.354975e+000	99	25	6.432967e+000	0	0	0	0	0	0	49.7437	1	1	49.1849	24.8125
DATA	2654	33	30	0	0	ASCRP3012580	ASCRP3012580	10617.4	467.427	3.062641e+000	2.253968e+000	53	26.5	8.198835e+000	0	0	0	0	0	0	3.13179	1	0	65	27.9643
DATA	2655	33	31	0	0	ASCRP3013028	ASCRP3013028	10642.6	467.067	1.138893e+002	1.160574e+001	162	23	4.347289e+000	0	0	0	0	0	0	116.472	1	1	49.1849	22.9677
DATA	2656	33	32	0	0	ASCRP3004632	ASCRP3004632	10668.1	467.241	1.774902e+003	1.775043e+002	1850.5	24	5.106616e+000	0	0	0	0	0	0	1814.7	1	1	53.2255	23.2368
DATA	2657	33	33	0	0	ASCRP3009647	ASCRP3009647	10693.2	467.416	1.040148e+001	2.464880e+000	61	19	5.673570e+000	0	0	0	0	1	0	10.6287	1	0	50.1463	19.2424
DATA	2658	33	34	0	0	ASCRP3004853	ASCRP3004853	10718.8	467.026	1.722986e+002	1.737443e+001	220.5	23	5.001613e+000	0	0	0	0	0	0	175.905	1	1	49.1849	23.375
DATA	2659	33	35	130	1	(+)eQC-39	EQC	10744.5	467.113	1.406348e+001	2.644300e+000	63.5	22	5.457265e+000	0	0	0	0	0	0	14.3409	1	1	47.8731	21.8214
DATA	2660	33	36	0	0	ASCRP3009185	ASCRP3009185	10769.8	467.101	7.870108e+002	7.873303e+001	858.5	23	7.072881e+000	0	0	0	0	0	0	801.389	1	1	46.5243	23.2222
[truncated: 1,957,873 more chars]
