# Supplementary material for: CircRNA_036186 mediates HNSCC progression by regulating 14-3-3ζ
Source: Front Oncol. 2024 Dec 3;14:1498139. doi: 10.3389/fonc.2024.1498139 (PMC11649647; doi:10.3389/fonc.2024.1498139)
Supplement: Supplementary file 1 [file DataSheet1.zip › Supplementary Material/C3.gpr]

ATF	1.0
38	56    
"Type=GenePix Results 3"
"DateTime=2016/08/24 14:57:53"
"Settings="
"GalFile="
"PixelSize=10"
"Wavelengths=635	532"
"ImageFiles="
"NormalizationMethod=None"
"NormalizationFactors=1	1"
"JpegImage="
"StdDev=Type 1"
"RatioFormulations=W1/W2 (635/532)"
"FeatureType=Circular"
"Barcode="
"BackgroundSubtraction=LocalFeature"
"ImageOrigin=4040, 4720"
"JpegOrigin=4450, 4910"
"Creator=GenePix Pro 6.0.1.27"
"Scanner=GenePix 4000B [117241]"
"FocusPosition=0"
"Temperature=35.36"
"LinesAveraged=1"
"Comment="
"PMTGain=500	420"
"ScanPower=33	33"
"LaserPower=4.17	4.22"
"Filters=<Empty>	<Empty>"
"ScanRegion=404,472,1808,5880"
"Supplier=Exiqon A/S"
"Product=miRCURY LNA microRNA Array, 7th generation - hsa, mmu & rno"
"ProductDate=March 2012"
"ProductNumber=208500,208501,208502,208510,208520,208521,208522"
"LotNumberRange=35114-35114"
"Organism(s)=Homo sapiens, Human Epstein-barr virus, Human Human herpesvirus 5, Human Human immunodeficiency virus 1, Human Human herpesvirus 1, Human Human herpesvirus 8, Simian Simian virus 40, Human JC polyomavirus, Human BK polyomavirus, Human Merkel cell polyomavirus, Human Herpes simplex virus 2, Human Herpes B virus, Human Herpesvirus saimiri strain A11, Human Human herpesvirus 6B"
"GalFileCreationDate=2016-08-08 15:13"
"ArrayContents_DesignedFor=miRBase 18.0"
"ArrayContents_CurrentNameColumn=miRBase 21.0"
"ArrayContents_CurrentNameColumnCoverage=Homo sapiens and related vira:75.21%"
"Block"	"Column"	"Row"	"Name"	"ID"	"X"	"Y"	"Dia."	"F635 Median"	"F635 Mean"	"F635 SD"	"F635 CV"	"B635"	"B635 Median"	"B635 Mean"	"B635 SD"	"B635 CV"	"% > B635+1SD"	"% > B635+2SD"	"F635 % Sat."	"F532 Median"	"F532 Mean"	"F532 SD"	"F532 CV"	"B532"	"B532 Median"	"B532 Mean"	"B532 SD"	"B532 CV"	"% > B532+1SD"	"% > B532+2SD"	"F532 % Sat."	"Ratio of Medians (635/532)"	"Ratio of Means (635/532)"	"Median of Ratios (635/532)"	"Mean of Ratios (635/532)"	"Ratios SD (635/532)"	"Rgn Ratio (635/532)"	"Rgn R2 (635/532)"	"F Pixels"	"B Pixels"	"Circularity"	"Sum of Medians (635/532)"	"Sum of Means (635/532)"	"Log Ratio (635/532)"	"F635 Median - B635"	"F532 Median - B532"	"F635 Mean - B635"	"F532 Mean - B532"	"F635 Total Intensity"	"F532 Total Intensity"	"SNR 635"	"SNR 532"	"Flags"	"Normalize"	"Autoflag"
1	1	1	"Hy3"	"13138"	4650	5130	100	34	35	6	17	34	34	34	7	20	12	2	0	122	880	1083	123	82	82	84	21	25	63	48	0	0.000	0.001	0.026	0.039	18.372	0.000	0.002	80	532	100	40	799	Error	0	40	1	798	2766	70426	0.143	37.905	0	0	0
1	2	1	"hsa-miR-23a-5p"	"42638"	4840	5140	100	34	34	6	17	33	33	34	6	17	12	3	0	96	114	51	44	84	84	85	21	24	46	36	0	0.083	0.033	0.161	0.184	4.663	0.020	0.011	80	493	100	13	31	-3.585	1	12	1	30	2696	9153	0.000	1.381	0	0	0
1	3	1	""	"42888"	5020	5140	100	34	34	7	20	33	33	34	6	17	20	6	0	1363	1228	1264	102	84	84	87	22	25	73	67	0	0.001	0.001	0.007	0.014	11.304	0.000	0.000	80	471	100	1280	1145	Error	1	1279	1	1144	2735	98203	0.000	51.864	0	0	0
1	4	1	"ebv-miR-BART1-3p"	"17519"	5190	5130	100	34	34	6	17	34	34	34	6	17	8	1	0	76	75	18	24	85	85	87	23	26	3	0	0	0.000	0.000	0.367	0.430	3.922	-0.043	0.023	80	478	100	-9	-10	Error	0	-9	0	-10	2683	6019	0.000	-0.522	0	0	0
1	5	1	""	"17278"	5370	5130	100	33	34	6	17	34	34	34	6	17	13	3	0	85	86	23	26	85	85	87	23	26	16	5	0	100000.000	0.000	0.250	0.242	3.772	-0.012	0.002	80	509	100	-1	1	16.610	-1	0	0	1	2701	6872	0.000	-0.043	0	0	0
1	6	1	"hsa-miR-921"	"46507"	5570	5140	100	33	34	6	17	34	34	34	6	17	13	3	0	109	114	43	37	86	86	88	22	25	50	31	0	-0.043	0.000	0.106	0.147	3.737	0.019	0.008	80	499	100	22	28	Error	-1	23	0	28	2681	9097	0.000	1.182	0	0	0
1	7	1	"hsa-miR-181a-2-3p"	"17928"	5740	5160	100	34	34	6	17	34	34	34	6	17	13	2	0	105	111	38	34	87	87	90	22	24	46	25	0	0.000	0.000	0.209	0.193	4.030	-0.007	0.001	80	453	100	18	24	Error	0	18	0	24	2727	8873	0.000	0.955	0	0	0
1	8	1	""	"42826"	5920	5150	100	35	34	6	17	35	35	34	6	17	10	1	0	219	486	443	91	89	89	91	23	25	56	53	0	0.000	-0.003	0.064	0.044	12.737	0.001	0.002	80	474	100	130	396	Error	0	130	-1	397	2688	38872	0.000	17.174	0	0	0
1	9	1	""	"17537"	6100	5140	100	33	34	6	17	34	34	34	6	17	8	2	0	84	176	156	88	87	87	89	22	24	40	38	0	0.333	0.000	0.082	0.090	4.631	0.004	0.004	80	474	100	-4	89	-1.585	-1	-3	0	89	2680	14104	0.000	3.955	0	0	0
1	10	1	""	"42722"	6280	5130	100	34	34	5	14	34	34	34	6	17	15	1	0	89	86	21	24	89	89	90	24	26	7	1	0	0.000	0.000	0.286	0.302	3.777	0.000	0.000	80	483	100	0	-3	Error	0	0	0	-3	2752	6890	0.000	-0.167	0	0	0
1	11	1	""	"42645"	6460	5130	100	34	34	7	20	34	34	34	6	17	15	5	0	89	89	24	26	87	87	89	23	25	15	3	0	0.000	0.000	0.268	0.293	2.857	-0.011	0.001	80	471	100	2	2	Error	0	2	0	2	2751	7129	0.000	0.000	0	0	0
1	12	1	""	"46636"	6630	5140	100	34	34	6	17	34	34	34	6	17	18	1	0	106	112	44	39	88	88	90	23	25	47	35	0	0.000	0.000	0.174	0.179	4.161	-0.002	0.000	80	462	100	18	24	Error	0	18	0	24	2686	8976	0.000	0.957	0	0	0
1	13	1	"hsa-miR-502-5p"	"11134"	6810	5140	100	34	34	6	17	34	34	35	6	17	13	2	0	97	106	34	32	89	89	91	24	26	33	15	0	0.000	0.000	0.333	0.249	3.679	0.005	0.001	80	492	100	8	17	Error	0	8	0	17	2735	8457	-0.167	0.625	0	0	0
1	14	1	""	"17295"	7000	5140	100	36	34	6	17	34	34	34	6	17	13	1	0	1140	1030	866	84	89	89	92	25	27	70	67	0	0.002	0.000	0.005	0.017	11.061	0.000	0.001	80	493	100	1053	941	-9.038	2	1051	0	941	2757	82370	0.000	37.520	0	0	0
1	15	1	""	"32825"	7180	5140	100	34	35	6	17	34	34	34	6	17	16	2	0	136	190	128	67	89	89	90	25	27	55	47	0	0.000	0.010	0.062	0.086	5.139	0.003	0.002	80	505	100	47	102	Error	0	47	1	101	2781	15223	0.167	4.000	0	0	0
1	16	1	""	"46276"	7380	5100	100	35	35	7	20	34	34	34	6	17	16	2	0	84	86	24	27	89	89	90	25	27	11	1	0	-0.200	-0.333	0.200	0.219	2.707	-0.006	0.001	80	522	100	-4	-2	Error	1	-5	1	-3	2781	6905	0.167	-0.160	0	0	0
1	17	1	"hsa-miR-508-5p"	"42812"	7560	5140	100	35	36	6	16	35	35	35	6	17	20	1	0	111	108	30	27	90	90	91	24	26	41	15	0	0.000	0.056	0.213	0.261	2.529	0.004	0.000	80	455	100	21	19	Error	0	21	1	18	2848	8660	0.167	0.708	0	0	0
1	18	1	"hsa-miR-19b-2-5p"	"42918"	7720	5130	100	35	35	6	17	35	35	35	6	17	11	2	0	85	89	20	22	90	90	91	23	25	13	1	0	0.000	0.000	0.357	0.377	2.690	-0.001	0.000	80	465	100	-5	-1	Error	0	-5	0	-1	2790	7082	0.000	-0.087	0	0	0
1	19	1	""	"46457"	7900	5130	100	34	34	6	17	35	35	36	7	19	7	1	0	87	91	24	26	89	89	93	52	55	6	0	0	0.500	-0.500	0.188	0.288	3.361	0.012	0.002	80	483	100	-3	1	-1.000	-1	-2	-1	2	2756	7245	-0.286	-0.038	0	0	0
1	20	1	""	"42469"	8080	5130	100	34	34	6	17	35	35	35	6	17	15	1	0	101	100	24	24	90	90	92	24	26	26	5	0	-0.091	-0.100	0.240	0.280	3.883	0.004	0.000	80	493	100	10	9	Error	-1	11	-1	10	2723	8024	-0.167	0.333	0	0	0
1	21	1	""	"27575"	8270	5140	100	34	34	6	17	35	35	36	6	16	16	2	0	126	223	161	72	87	87	88	23	26	56	48	0	-0.026	-0.007	0.042	0.056	9.703	-0.001	0.000	80	469	100	38	135	Error	-1	39	-1	136	2737	17827	-0.333	5.870	0	0	0
1	22	1	"Hy3"	"13138"	8430	5130	100	35	36	5	13	35	35	36	6	16	12	1	0	128	903	1116	123	87	87	87	21	24	56	50	0	0.000	0.001	0.045	0.030	13.698	0.000	0.001	80	489	100	41	817	Error	0	41	1	816	2873	72225	0.000	38.857	0	0	0
1	1	2	""	"46481"	4640	5340	100	35	35	6	17	34	34	34	6	17	20	5	0	80	83	23	27	85	85	87	24	27	15	2	0	-0.200	-0.500	0.223	0.297	2.802	-0.023	0.006	80	510	100	-4	-1	Error	1	-5	1	-2	2772	6647	0.167	-0.167	0	0	0
1	2	2	"spike_control_v2_40"	"29001"	4830	5340	100	35	35	6	17	34	34	34	6	17	16	1	0	710	697	582	83	86	86	87	22	25	63	60	0	0.002	0.002	0.013	0.031	10.493	0.000	0.001	80	471	100	625	612	-9.285	1	624	1	611	2779	55769	0.167	27.727	0	0	0
1	3	2	"kshv-miR-K12-12-5p"	"42516"	5010	5340	100	35	34	6	17	34	34	34	6	17	12	0	0	70	72	21	29	84	84	85	22	25	8	0	0	-0.071	0.000	0.314	0.320	3.169	-0.032	0.011	80	451	100	-13	-12	Error	1	-14	0	-12	2737	5741	0.000	-0.591	0	0	0
1	4	2	"hsa-miR-1270"	"46752"	5190	5340	100	33	34	6	17	34	34	34	6	17	17	5	0	100	109	40	36	84	84	85	22	25	42	27	0	-0.062	0.000	0.143	0.140	3.851	-0.024	0.014	80	468	100	15	25	Error	-1	16	0	25	2715	8702	0.000	1.091	0	0	0
1	5	2	""	"46807"	5370	5340	100	34	34	6	17	34	34	34	6	17	15	2	0	617	486	363	74	86	86	87	22	25	71	61	0	0.000	0.000	0.021	0.030	7.983	0.000	0.000	80	468	100	531	400	Error	0	531	0	400	2734	38919	0.000	18.136	0	0	0
1	6	2	"hsa-miR-1248"	"46427"	5550	5350	100	34	35	7	20	34	34	34	6	17	23	6	0	116	127	50	39	86	86	87	21	24	55	45	0	0.000	0.024	0.139	0.135	3.845	-0.003	0.000	80	459	100	30	42	Error	0	30	1	41	2814	10174	0.167	1.905	0	0	0
1	7	2	""	"42821"	5730	5340	100	36	34	6	17	34	34	34	6	17	20	3	0	74	77	25	32	89	89	91	22	24	8	3	0	-0.133	0.000	0.256	0.251	3.156	-0.024	0.008	80	442	100	-13	-12	Error	2	-15	0	-12	2755	6158	0.000	-0.636	0	0	0
1	8	2	""	"46279"	5910	5340	100	34	34	6	17	34	34	34	6	17	11	2	0	83	84	23	27	89	89	91	23	25	7	1	0	0.000	0.000	0.312	0.257	3.351	-0.008	0.001	80	471	100	-6	-5	Error	0	-6	0	-5	2737	6736	0.000	-0.304	0	0	0
1	9	2	"hsa-miR-31-5p"	"11052"	6110	5330	100	34	34	6	17	34	34	34	6	17	12	1	0	893	1245	1114	89	90	90	90	24	26	63	62	0	0.000	0.000	0.003	0.009	16.067	0.000	0.000	80	455	100	803	1155	Error	0	803	0	1155	2699	99572	0.000	48.125	0	0	0
1	10	2	"hsa-miR-943"	"42696"	6270	5330	100	35	35	7	20	34	34	34	6	17	23	6	0	1278	1030	869	84	92	92	93	24	25	66	63	0	0.001	0.001	0.007	0.019	9.916	0.001	0.007	80	443	100	1187	939	Error	1	1186	1	938	2833	82385	0.167	39.042	0	0	0
1	11	2	"hsa-miR-586"	"42754"	6450	5330	100	35	35	6	17	34	34	34	6	17	16	2	0	77	80	22	27	89	89	90	23	25	7	0	0	-0.083	-0.111	0.379	0.391	3.532	0.005	0.000	80	469	100	-11	-8	Error	1	-12	1	-9	2791	6374	0.167	-0.435	0	0	0
1	12	2	""	"42632"	6630	5330	100	33	33	6	18	34	34	35	6	17	13	2	0	80	81	23	28	89	89	92	41	44	2	0	0	0.111	0.125	0.195	0.255	3.607	-0.019	0.004	80	452	100	-10	-9	-3.170	-1	-9	-1	-8	2668	6500	-0.333	-0.268	0	0	0
1	13	2	"hsa-miR-597-5p"	"42818"	6810	5340	100	35	35	6	17	35	35	35	6	17	12	0	0	116	115	40	34	89	89	93	42	45	36	10	0	0.000	0.000	0.092	0.095	3.206	0.000	0.000	80	450	100	27	26	Error	0	27	0	26	2784	9225	0.000	0.524	0	0	0
1	14	2	"hsa-miR-149-5p"	"42810"	6990	5340	100	34	35	6	17	34	34	34	6	17	15	2	0	107	110	39	35	87	87	89	24	26	42	23	0	0.000	0.043	0.125	0.161	3.309	0.003	0.000	80	451	100	20	24	Error	0	20	1	23	2766	8785	0.167	0.875	0	0	0
1	15	2	"hsa-miR-634"	"42591"	7170	5340	100	35	35	5	14	35	35	34	6	17	12	2	0	133	148	74	50	86	86	88	22	25	58	50	0	0.000	0.000	0.068	0.071	3.856	0.002	0.000	80	451	100	47	62	Error	0	47	0	62	2801	11849	0.167	2.727	0	0	0
1	16	2	"ebv-miR-BART20-3p"	"17585"	7350	5330	100	34	34	6	17	35	35	35	6	17	12	3	0	72	72	21	29	85	85	88	21	23	6	1	0	0.077	0.077	0.325	0.293	4.359	0.021	0.005	80	474	100	-14	-14	-3.700	-1	-13	-1	-13	2731	5789	-0.167	-0.762	0	0	0
1	17	2	"hsa-miR-1180-3p"	"42848"	7530	5330	100	34	35	6	17	35	35	35	6	17	15	0	0	81	84	29	34	85	85	88	23	26	12	7	0	0.250	0.000	0.207	0.216	2.873	-0.002	0.000	80	454	100	-5	-1	-2.000	-1	-4	0	-1	2797	6694	0.000	-0.174	0	0	0
1	18	2	"hsa-miR-24-3p"	"17506"	7710	5340	100	35	35	6	17	35	35	35	6	17	10	2	0	4164	7335	7300	99	84	84	86	22	25	70	67	0	0.000	0.000	0.001	0.004	25.689	0.000	0.019	80	468	100	4080	7251	Error	0	4080	0	7251	2789	586815	0.000	329.500	0	0	0
1	19	2	""	"42919"	7890	5330	100	34	35	6	17	35	35	35	7	20	12	1	0	76	78	22	28	86	86	89	52	58	0	0	0	0.100	0.000	0.270	0.307	3.821	-0.029	0.009	80	461	100	-11	-8	-3.322	-1	-10	0	-8	2780	6209	0.000	-0.212	0	0	0
1	20	2	""	"42937"	8070	5330	100	35	35	6	17	35	35	35	7	20	13	1	0	74	75	21	28	85	85	88	53	60	0	0	0	0.000	0.000	0.249	0.282	2.590	-0.040	0.022	80	461	100	-11	-10	Error	0	-11	0	-10	2818	5981	0.000	-0.245	0	0	0
1	21	2	"kshv-miR-K12-3-5p"	"42795"	8250	5340	100	34	35	6	17	35	35	35	5	14	25	6	0	168	258	200	77	82	82	84	22	26	55	53	0	-0.012	0.000	0.055	0.100	8.959	0.000	0.000	80	452	100	85	176	Error	-1	86	0	176	2828	20621	0.000	7.909	0	0	0
1	22	2	"ebv-miR-BART10-5p"	"42485"	8430	5330	100	35	35	6	17	35	35	36	6	16	13	0	0	79	80	22	27	84	84	84	21	25	15	1	0	0.000	0.000	0.292	0.320	3.678	0.011	0.001	80	492	100	-5	-4	Error	0	-5	0	-4	2790	6435	-0.167	-0.190	0	0	0
1	1	3	""	"11271"	4640	5530	100	33	34	6	17	34	34	34	6	17	12	1	0	82	101	173	171	85	85	87	24	27	13	3	0	0.333	0.000	0.333	0.330	3.395	0.005	0.006	80	484	100	-4	16	-1.585	-1	-3	0	16	2685	8059	0.000	0.583	0	0	0
1	2	3	"hsa-miR-1267"	"46633"	4820	5530	100	33	34	6	17	33	33	34	6	17	15	2	0	87	86	22	25	88	88	88	22	25	13	2	0	0.000	-0.500	0.323	0.347	3.201	-0.008	0.001	80	452	100	-1	-1	Error	0	-1	1	-2	2680	6878	0.000	-0.091	0	0	0
1	3	3	"spike_control_v2_37"	"28684"	5000	5520	100	33	34	6	17	34	34	34	7	20	10	1	0	662	1021	965	94	86	86	87	22	25	60	57	0	-0.002	0.000	0.048	0.033	14.996	0.000	0.002	80	461	100	575	935	Error	-1	576	0	935	2693	81647	0.000	42.455	0	0	0
1	4	3	"hsa-miR-450b-5p"	"42896"	5190	5530	100	33	34	6	17	35	35	34	6	17	11	0	0	114	116	49	42	88	88	88	22	25	51	36	0	-0.077	-0.036	0.159	0.196	4.081	-0.022	0.012	80	450	100	24	27	Error	-2	26	-1	28	2682	9266	0.000	1.273	0	0	0
1	5	3	""	"42685"	5360	5530	100	34	34	6	17	34	34	34	6	17	8	0	0	85	87	25	28	85	85	88	41	46	3	1	0	0.000	0.000	0.500	0.436	4.755	-0.002	0.000	80	440	100	0	2	Error	0	0	0	2	2680	6998	0.000	-0.024	0	0	0
1	6	3	"hsa-miR-504-5p"	"28480"	5540	5530	100	34	34	6	17	34	34	34	6	17	16	1	0	83	82	24	29	84	84	87	41	47	3	0	0	0.000	0.000	0.225	0.215	3.318	-0.006	0.000	80	452	100	-1	-2	Error	0	-1	0	-2	2722	6544	0.000	-0.122	0	0	0
1	7	3	"hsa-miR-1307-3p"	"42681"	5730	5530	100	34	34	7	20	34	34	34	7	20	12	2	0	116	152	85	55	87	87	89	23	25	51	43	0	0.000	0.000	0.163	0.141	4.874	-0.002	0.000	80	462	100	29	65	Error	0	29	0	65	2697	12176	0.000	2.739	0	0	0
1	8	3	"hcmv-miR-UL36-3p"	"42610"	5910	5530	100	34	34	6	17	35	35	34	6	17	13	1	0	77	79	20	25	85	85	87	23	26	6	1	0	0.125	0.167	0.264	0.276	3.656	-0.016	0.003	80	452	100	-9	-7	-3.000	-1	-8	-1	-6	2741	6325	0.000	-0.348	0	0	0
1	9	3	"hsa-miR-103a-3p"	"10919"	6090	5530	100	33	34	6	17	34	34	34	6	17	11	3	0	2057	2397	2229	92	82	82	83	23	27	63	62	0	-0.001	0.000	0.002	0.007	15.846	0.000	0.000	80	462	100	1974	2315	Error	-1	1975	0	2315	2712	191770	0.000	100.609	0	0	0
1	10	3	""	"17388"	6270	5530	100	34	34	6	17	34	34	34	7	20	13	1	0	104	127	63	49	84	84	85	23	27	48	41	0	0.000	0.000	0.262	0.225	6.854	-0.008	0.003	80	460	100	20	43	Error	0	20	0	43	2736	10175	0.000	1.826	0	0	0
1	11	3	""	"42767"	6450	5530	100	33	34	6	17	34	34	34	6	17	12	3	0	200	217	144	66	81	81	84	22	26	61	56	0	-0.008	0.000	0.059	0.078	5.061	0.000	0.000	80	460	100	118	136	Error	-1	119	0	136	2697	17384	0.000	6.045	0	0	0
1	12	3	""	"11021"	6630	5520	100	34	34	7	20	34	34	34	6	17	18	6	0	66	70	22	31	83	83	84	21	25	10	0	0	0.000	0.000	0.267	0.243	3.396	-0.006	0.000	80	452	100	-17	-13	Error	0	-17	0	-13	2730	5580	0.000	-0.667	0	0	0
1	13	3	"hsa-miR-1225-5p"	"46541"	6810	5520	100	34	34	6	17	34	34	35	6	17	13	2	0	76	79	19	24	86	86	87	24	27	10	0	0	0.000	0.000	0.261	0.266	3.478	0.002	0.000	80	442	100	-10	-7	Error	0	-10	0	-7	2741	6290	-0.167	-0.333	0	0	0
1	14	3	"hsa-miR-105-5p"	"5250"	6990	5520	100	34	34	6	17	34	34	34	6	17	13	1	0	75	77	18	23	84	84	87	26	29	6	0	0	0.000	0.000	0.385	0.351	3.474	0.009	0.001	80	442	100	-9	-7	Error	0	-9	0	-7	2724	6152	0.000	-0.385	0	0	0
1	15	3	"hsa-miR-2110"	"42734"	7170	5520	100	34	35	7	20	35	35	35	6	17	17	5	0	78	81	23	28	85	85	86	23	26	10	5	0	0.143	0.000	0.259	0.263	3.201	-0.002	0.000	80	450	100	-8	-4	-2.807	-1	-7	0	-4	2777	6447	0.000	-0.217	0	0	0
1	16	3	""	"46518"	7350	5520	100	35	34	6	17	35	35	35	6	17	8	3	0	79	81	23	28	83	83	85	22	25	13	3	0	0.000	0.500	0.240	0.307	4.662	0.014	0.002	80	452	100	-4	-3	Error	0	-4	-1	-2	2729	6451	-0.167	-0.182	0	0	0
1	17	3	""	"42665"	7530	5520	100	34	35	6	17	35	35	35	6	17	13	3	0	85	85	26	30	81	81	83	22	26	21	5	0	-0.250	0.000	0.210	0.217	3.909	-0.022	0.007	80	460	100	3	4	Error	-1	4	0	4	2819	6784	0.000	0.091	0	0	0
1	18	3	""	"46923"	7710	5530	100	35	36	6	16	35	35	35	6	17	16	1	0	2106	1610	1347	83	83	83	84	22	26	78	71	0	0.000	0.001	0.003	0.009	11.905	0.001	0.033	80	452	100	2023	1528	Error	0	2023	1	1527	2843	128804	0.167	69.364	0	0	0
1	19	3	"hsa-miR-1203"	"46411"	7890	5520	100	36	36	5	13	35	35	35	6	17	16	0	0	64	67	18	26	84	84	85	21	24	2	1	0	-0.050	-0.059	0.200	0.212	2.731	-0.038	0.016	80	460	100	-19	-16	Error	1	-20	1	-17	2858	5369	0.167	-0.857	0	0	0
1	20	3	"hsa-miR-1263"	"46747"	8070	5520	100	34	35	6	17	35	35	35	6	17	15	1	0	75	78	20	25	80	80	83	22	26	8	1	0	0.200	0.000	0.348	0.372	2.666	0.005	0.000	80	452	100	-6	-2	-2.322	-1	-5	0	-2	2793	6247	0.000	-0.227	0	0	0
1	21	3	""	"146183"	8250	5520	100	35	35	5	14	35	35	35	6	17	10	1	0	69	72	21	29	81	81	83	22	26	5	1	0	0.000	0.000	0.176	0.208	2.828	-0.014	0.002	80	442	100	-12	-9	Error	0	-12	0	-9	2823	5730	0.000	-0.500	0	0	0
1	22	3	"hsa-miR-3927-3p"	"146190"	8430	5520	100	36	36	5	13	35	35	36	6	16	16	0	0	82	84	24	28	81	81	83	21	25	17	2	0	1.000	0.333	0.264	0.232	2.027	0.024	0.008	80	500	100	2	4	0.000	1	1	1	3	2886	6689	0.000	0.048	0	0	0
1	1	4	""	"146013"	4640	5720	100	34	34	6	17	34	34	34	6	17	18	1	0	81	84	21	25	85	85	87	23	26	13	1	0	0.000	0.000	0.304	0.383	3.383	-0.022	0.006	80	484	100	-4	-1	Error	0	-4	0	-1	2713	6692	0.000	-0.130	0	0	0
1	2	4	"hsa-miR-1914-3p"	"146061"	4820	5720	100	35	35	6	17	34	34	34	6	17	17	2	0	81	83	26	31	87	87	88	23	26	16	5	0	-0.167	-0.250	0.244	0.234	3.004	-0.019	0.005	80	470	100	-5	-3	Error	1	-6	1	-4	2760	6653	0.167	-0.217	0	0	0
1	3	4	"spike_control_v2_17"	"25557"	5010	5720	100	34	34	7	20	34	34	34	6	17	20	3	0	4957	4350	3683	84	86	86	88	24	27	75	68	0	0.000	0.000	0.002	0.006	14.134	0.000	0.001	80	471	100	4871	4264	Error	0	4871	0	4264	2741	348030	0.000	177.583	0	0	0
1	4	4	"spike_control_v2_35"	"28568"	5190	5720	100	33	34	6	17	34	34	34	7	20	13	1	0	270	340	265	77	86	86	87	24	27	63	57	0	-0.005	0.000	0.042	0.047	7.505	0.000	0.000	80	452	100	183	254	Error	-1	184	0	254	2686	27203	0.000	10.542	0	0	0
1	5	4	""	"146060"	5370	5720	100	34	34	7	20	34	34	34	7	20	16	1	0	140	372	335	90	86	86	87	23	26	57	51	0	0.000	0.000	0.111	0.080	8.449	-0.001	0.002	80	452	100	54	286	Error	0	54	0	286	2726	29728	0.000	12.391	0	0	0
1	6	4	""	"145658"	5550	5720	100	34	33	6	18	34	34	34	6	17	12	1	0	548	811	797	98	86	86	87	23	26	65	57	0	0.000	-0.001	0.009	0.026	11.129	-0.001	0.002	80	452	100	462	724	Error	0	462	-1	725	2673	64849	-0.167	31.478	0	0	0
1	7	4	""	"146079"	5730	5720	100	34	34	6	17	34	34	34	7	20	7	2	0	79	81	21	25	86	86	87	24	27	6	3	0	0.000	0.000	0.400	0.368	3.211	-0.022	0.005	80	452	100	-7	-5	Error	0	-7	0	-5	2715	6451	0.000	-0.250	0	0	0
1	8	4	""	"146199"	5910	5720	100	33	34	7	20	34	34	34	6	17	12	8	0	109	117	47	40	84	84	85	22	25	52	36	0	-0.040	0.000	0.143	0.124	3.739	-0.008	0.001	80	452	100	24	33	Error	-1	25	0	33	2743	9343	0.000	1.455	0	0	0
1	9	4	"hsa-miR-1909-5p"	"146138"	6090	5720	100	34	34	7	20	34	34	34	6	17	17	3	0	68	70	20	28	79	79	81	21	25	6	3	0	0.000	0.000	0.333	0.338	4.209	-0.052	0.024	80	452	100	-11	-9	Error	0	-11	0	-9	2742	5588	0.000	-0.524	0	0	0
1	10	4	""	"146177"	6270	5720	100	33	33	6	18	33	33	34	6	17	10	5	0	65	63	15	23	80	80	82	21	25	0	0	0	0.000	0.000	0.198	0.239	3.112	-0.023	0.006	80	453	100	-15	-17	Error	0	-15	0	-17	2633	5009	-0.167	-0.905	0	0	0
1	11	4	"hsv1-miR-H6-3p"	"146117"	6450	5720	100	34	35	6	17	34	34	34	6	17	18	6	0	131	205	149	72	84	84	85	22	25	55	50	0	0.000	0.008	0.056	0.064	4.860	0.012	0.032	80	462	100	47	122	Error	0	47	1	121	2764	16382	0.167	5.455	0	0	0
1	12	4	""	"146028"	6640	5710	100	34	35	6	17	34	34	35	6	17	12	3	0	79	84	30	35	82	82	84	22	26	26	11	0	0.000	0.500	0.176	0.199	3.909	-0.019	0.006	80	470	100	-3	3	Error	0	-3	1	2	2810	6746	0.000	0.000	0	0	0
1	13	4	""	"146212"	6820	5710	100	33	35	6	17	34	34	34	6	17	15	3	0	78	79	21	26	82	82	84	21	25	13	2	0	0.250	-0.333	0.269	0.236	2.878	0.023	0.005	80	460	100	-5	-2	-2.000	-1	-4	1	-3	2778	6357	0.167	-0.238	0	0	0
1	14	4	""	"146209"	7000	5710	100	35	35	6	17	35	35	35	6	17	13	2	0	1619	2163	2074	95	82	82	84	22	26	62	58	0	0.000	0.000	0.003	0.013	22.247	0.000	0.003	80	440	100	1537	2081	Error	0	1537	0	2081	2769	173031	0.000	94.500	0	0	0
1	15	4	"spike_control_v2_32"	"28393"	7170	5720	100	35	35	6	17	35	35	35	7	20	11	1	0	3441	4183	3832	91	82	82	85	22	25	67	63	0	0.000	0.000	0.001	0.007	23.427	0.000	0.000	80	448	100	3359	4101	Error	0	3359	0	4101	2837	334659	0.000	186.273	0	0	0
1	16	4	""	"146220"	7360	5710	100	33	34	6	17	35	35	35	6	17	10	1	0	375	609	548	89	83	83	85	22	25	65	55	0	-0.007	-0.002	0.070	0.040	9.382	0.000	0.001	80	450	100	290	525	Error	-2	292	-1	526	2710	48718	-0.167	23.818	0	0	0
1	17	4	"hsa_negative_control_7"	"10902"	7530	5720	100	35	35	6	17	34	34	35	6	17	17	3	0	65	70	18	25	81	81	82	21	25	8	0	0	-0.062	-0.091	0.275	0.319	2.757	-0.025	0.008	80	426	100	-15	-10	Error	1	-16	1	-11	2784	5575	0.000	-0.571	0	0	0
1	18	4	""	"146055"	7710	5720	100	35	35	6	17	35	35	35	6	17	12	2	0	485	508	388	76	82	82	84	21	25	67	63	0	0.000	0.000	0.012	0.030	7.584	-0.001	0.001	80	442	100	403	426	Error	0	403	0	426	2802	40664	0.000	20.190	0	0	0
1	19	4	"spike_control_v2_43"	"29146"	7890	5720	100	35	36	6	16	35	35	35	6	17	13	5	0	512	799	712	89	82	82	85	22	25	63	61	0	0.000	0.001	0.007	0.014	11.339	0.002	0.022	80	450	100	430	718	Error	0	430	1	717	2850	63928	0.167	32.455	0	0	0
1	20	4	"hsa-miR-625-5p"	"145831"	8070	5710	100	33	35	6	17	35	35	35	6	17	17	1	0	84	87	27	31	80	80	84	23	27	25	10	0	-0.500	0.000	0.250	0.322	3.764	0.008	0.001	80	462	100	2	7	Error	-2	4	0	7	2770	6951	0.000	0.130	0	0	0
1	21	4	"hsa-miR-646"	"145963"	8250	5710	100	35	36	6	16	35	35	35	6	17	17	1	0	70	73	21	28	82	82	84	23	27	5	1	0	0.000	-0.111	0.231	0.250	2.965	-0.029	0.011	80	463	100	-12	-8	Error	0	-12	1	-9	2851	5866	0.167	-0.478	0	0	0
1	22	4	"hsa-miR-1247-5p"	"145977"	8440	5730	100	34	35	6	17	35	35	36	6	16	11	2	0	90	95	30	31	80	80	83	24	28	31	15	0	-0.100	0.000	0.182	0.190	3.893	0.011	0.002	80	475	100	9	15	Error	-1	10	0	15	2780	7617	-0.167	0.500	0	0	0
1	1	5	"hsa-miR-501-5p"	"145675"	4650	5910	100	34	34	6	17	34	34	34	6	17	15	3	0	126	149	75	50	82	82	85	23	27	57	47	0	0.000	0.000	0.063	0.087	4.947	-0.001	0.000	80	472	100	44	67	Error	0	44	0	67	2715	11910	0.000	2.783	0	0	0
1	2	5	"hsa-miR-125b-1-3p"	"145838"	4820	5920	100	36	35	7	20	34	34	34	6	17	15	5	0	92	98	30	30	86	86	87	25	28	32	12	0	0.333	0.083	0.192	0.202	3.108	0.002	0.000	80	437	100	8	13	-1.585	2	6	1	12	2784	7817	0.167	0.440	0	0	0
1	3	5	""	"145953"	5010	5910	100	34	34	6	17	34	34	34	6	17	13	1	0	1249	2221	2205	99	86	86	87	23	26	66	56	0	0.000	0.000	0.003	0.013	19.293	0.000	0.000	80	452	100	1163	2135	Error	0	1163	0	2135	2692	177706	0.000	92.783	0	0	0
1	4	5	"hsa-miR-512-5p"	"145690"	5190	5910	100	34	34	6	17	34	34	34	6	17	16	5	0	81	82	22	26	86	86	87	23	26	11	0	0	0.000	0.000	0.346	0.300	3.600	0.002	0.000	80	452	100	-5	-4	Error	0	-5	0	-4	2735	6584	0.000	-0.217	0	0	0
1	5	5	"spike_control_v2_29"	"27968"	5370	5910	100	34	34	6	17	34	34	35	6	17	16	3	0	2542	1871	1650	88	89	89	92	25	27	68	62	0	0.000	0.000	0.003	0.012	18.125	0.000	0.002	80	442	100	2453	1782	Error	0	2453	0	1782	2752	149659	-0.167	71.160	0	0	0
1	6	5	"hsa-miR-150-5p"	"145678"	5550	5910	100	34	34	6	17	34	34	34	6	17	16	2	0	362	422	331	78	95	95	95	25	26	61	57	0	0.000	0.000	0.026	0.038	5.892	-0.001	0.000	80	442	100	267	327	Error	0	267	0	327	2721	33731	0.000	13.080	0	0	0
1	7	5	""	"145884"	5730	5910	100	34	34	6	17	34	34	34	6	17	11	1	0	138	132	55	41	88	88	89	24	26	57	51	0	0.000	0.000	0.091	0.098	3.459	-0.012	0.006	80	407	100	50	44	Error	0	50	0	44	2696	10551	0.000	1.792	0	0	0
1	8	5	"hsa-miR-648"	"145715"	5910	5910	100	33	34	6	17	34	34	34	6	17	12	1	0	76	77	18	23	85	85	87	23	26	5	1	0	0.111	0.000	0.350	0.345	2.868	-0.009	0.001	80	449	100	-10	-8	-3.170	-1	-9	0	-8	2713	6152	0.000	-0.435	0	0	0
1	9	5	"hsa-miR-27b-3p"	"147199"	6100	5910	100	34	34	7	20	34	34	34	6	17	17	3	0	295	1488	1595	107	84	84	85	23	27	62	55	0	0.000	0.000	0.020	0.020	13.119	0.000	0.000	80	462	100	211	1404	Error	0	211	0	1404	2726	119043	0.000	61.000	0	0	0
1	10	5	"hsa-miR-4309"	"147535"	6290	5910	100	34	34	6	17	34	34	34	6	17	11	3	0	87	97	42	43	81	81	84	22	26	37	25	0	0.000	0.000	0.268	0.183	4.231	-0.021	0.011	80	441	100	6	16	Error	0	6	0	16	2691	7752	0.000	0.591	0	0	0
1	11	5	"hsa-miR-3152-3p"	"147892"	6460	5910	100	33	34	5	14	34	34	34	6	17	10	2	0	70	72	20	27	82	82	84	21	25	8	0	0	0.083	0.000	0.261	0.227	2.409	-0.046	0.022	80	440	100	-13	-10	-3.585	-1	-12	0	-10	2695	5785	0.000	-0.571	0	0	0
1	12	5	""	"147890"	6640	5910	100	33	34	7	20	35	35	35	6	17	17	3	0	142	151	80	52	81	81	84	36	42	56	46	0	-0.033	-0.014	0.084	0.105	4.739	-0.003	0.001	80	450	100	59	69	Error	-2	61	-1	70	2718	12077	-0.167	1.861	0	0	0
1	13	5	"hsa-miR-4305"	"147611"	6820	5910	100	35	35	6	17	35	35	35	6	17	12	2	0	113	122	59	48	81	81	83	21	25	52	48	0	0.000	0.000	0.103	0.107	4.748	0.005	0.001	80	438	100	32	41	Error	0	32	0	41	2815	9797	0.000	1.857	0	0	0
1	14	5	""	"147934"	6990	5900	100	35	35	6	17	34	34	35	6	17	16	2	0	90	108	50	46	82	82	84	24	28	40	30	0	0.125	0.038	0.148	0.171	5.743	-0.005	0.001	80	440	100	9	27	-3.000	1	8	1	26	2771	8656	0.000	1.000	0	0	0
1	15	5	"hsa-miR-4294"	"147627"	7170	5900	100	35	35	6	17	34	34	35	6	17	17	3	0	75	76	18	23	82	82	83	22	26	7	0	0	-0.143	-0.167	0.319	0.351	3.456	-0.009	0.001	80	442	100	-6	-5	Error	1	-7	1	-6	2771	6114	0.000	-0.318	0	0	0
1	16	5	"hsa-miR-4276"	"147770"	7350	5900	100	35	34	6	17	34	34	35	6	17	12	1	0	67	68	20	29	82	82	84	22	26	5	0	0	-0.067	0.000	0.313	0.269	2.757	-0.014	0.002	80	462	100	-14	-14	Error	1	-15	0	-14	2756	5456	-0.167	-0.727	0	0	0
1	17	5	"hsa-let-7b-5p"	"147165"	7540	5890	100	35	35	6	17	35	35	35	6	17	13	1	0	108	3955	5085	128	83	83	83	22	26	51	45	0	0.000	0.000	0.121	0.019	26.113	0.000	0.000	80	428	100	25	3872	Error	0	25	0	3872	2813	316361	0.000	176.000	0	0	0
1	18	5	"hsa-miR-4320"	"147705"	7710	5900	100	37	35	6	17	35	35	35	5	14	25	1	0	85	86	23	26	81	81	82	20	24	21	3	0	0.500	0.000	0.359	0.389	2.809	-0.030	0.012	80	430	100	6	5	-1.000	2	4	0	5	2816	6911	0.000	0.200	0	0	0
1	19	5	"hsa-miR-466"	"147848"	7900	5900	100	35	35	5	14	35	35	35	6	17	7	1	0	70	72	22	30	81	81	84	22	26	6	2	0	0.000	0.000	0.258	0.330	3.222	0.002	0.000	80	452	100	-11	-9	Error	0	-11	0	-9	2779	5752	0.000	-0.545	0	0	0
1	20	5	"hsv2-miR-H6-3p"	"147900"	8090	5910	100	37	37	5	13	34	34	35	6	17	23	2	0	270	261	170	65	80	80	82	23	28	68	63	0	0.016	0.017	0.030	0.035	4.758	0.006	0.015	80	460	100	193	184	-5.985	3	190	3	181	2929	20895	0.333	7.783	0	0	0
1	21	5	"hsa-miR-3175"	"147891"	8260	5900	100	36	36	5	13	34	34	35	6	17	15	6	0	90	283	276	97	79	79	81	22	27	43	40	0	0.182	0.010	0.024	0.045	6.723	0.001	0.001	80	440	100	13	206	-2.459	2	11	2	204	2871	22665	0.167	9.182	0	0	0
1	22	5	""	"147873"	8440	5890	100	36	36	5	13	35	35	36	6	16	17	1	0	70	74	19	25	81	81	83	21	25	6	3	0	-0.091	-0.143	0.273	0.308	3.161	-0.008	0.001	80	448	100	-10	-6	Error	1	-11	1	-7	2882	5903	0.000	-0.429	0	0	0
1	1	6	"hsa-miR-200b-3p"	"147186"	4660	6100	100	33	33	6	18	34	34	34	6	17	13	1	0	192	655	630	96	82	82	84	22	26	58	52	0	-0.009	-0.002	0.015	0.029	7.623	0.000	0.000	80	484	100	109	572	Error	-1	110	-1	573	2669	52410	-0.167	25.955	0	0	0
1	2	6	""	"147844"	4840	6090	100	33	33	6	18	34	34	34	6	17	11	1	0	73	73	21	28	82	82	83	24	28	6	0	0	0.111	0.111	0.321	0.319	3.086	0.006	0.001	80	431	100	-10	-10	-3.170	-1	-9	-1	-9	2632	5866	-0.167	-0.417	0	0	0
1	3	6	""	"147283"	5020	6090	100	33	34	7	20	34	34	34	6	17	18	2	0	128	159	92	57	83	83	84	22	26	58	50	0	-0.022	0.000	0.104	0.133	4.216	0.008	0.005	80	442	100	44	76	Error	-1	45	0	76	2708	12706	0.000	3.409	0	0	0
1	4	6	"hsa-miR-3613-3p"	"148493"	5200	6100	100	34	33	6	18	34	34	34	6	17	12	0	0	1420	1504	1286	85	83	83	84	23	27	70	66	0	0.000	-0.001	0.005	0.015	13.867	0.000	0.004	80	442	100	1337	1420	Error	0	1337	-1	1421	2668	120321	-0.167	61.739	0	0	0
1	5	6	"hsa-miR-3918"	"148231"	5380	6090	100	35	34	6	17	34	34	34	6	17	12	3	0	67	69	21	30	85	85	86	24	27	2	0	0	-0.056	0.000	0.205	0.254	3.575	-0.025	0.005	80	442	100	-17	-16	Error	1	-18	0	-16	2721	5551	0.000	-0.708	0	0	0
1	6	6	"hsa-miR-933"	"148635"	5560	6090	100	34	34	7	20	34	34	34	6	17	17	1	0	82	84	25	29	89	89	90	25	27	11	1	0	0.000	0.000	0.333	0.433	3.356	-0.004	0.000	80	463	100	-7	-5	Error	0	-7	0	-5	2718	6726	0.000	-0.240	0	0	0
1	7	6	""	"148660"	5760	6060	100	35	34	6	17	34	34	34	6	17	11	3	0	77	81	22	27	86	86	87	24	27	7	3	0	-0.111	0.000	0.267	0.291	3.624	-0.028	0.009	80	425	100	-8	-5	Error	1	-9	0	-5	2732	6448	0.000	-0.250	0	0	0
1	8	6	"hsa-miR-4296"	"147660"	5920	6090	100	34	35	7	20	34	34	34	6	17	20	6	0	67	70	18	25	84	84	85	22	25	3	0	0	0.000	-0.071	0.261	0.256	3.382	-0.036	0.012	80	430	100	-17	-13	Error	0	-17	1	-14	2792	5607	0.167	-0.682	0	0	0
1	9	6	"hsa-miR-3185"	"147709"	6100	6090	100	33	34	7	20	34	34	34	6	17	17	3	0	72	72	22	30	85	85	86	23	26	5	2	0	0.077	0.000	0.242	0.297	3.213	-0.020	0.005	80	442	100	-14	-13	-3.700	-1	-13	0	-13	2749	5797	0.000	-0.609	0	0	0
1	10	6	"hsa-miR-3689a-5p/hsa-miR-3689b-5p/hsa-miR-3689e"	"148251"	6280	6090	100	34	35	7	20	34	34	34	6	17	22	6	0	74	75	20	26	81	81	84	24	28	10	0	0	0.000	-0.167	0.361	0.364	3.557	0.003	0.001	80	442	100	-7	-5	Error	0	-7	1	-6	2792	6038	0.167	-0.375	0	0	0
1	11	6	"hsa-miR-3680-5p"	"148599"	6460	6100	100	33	34	5	14	34	34	34	6	17	17	1	0	115	124	59	47	83	83	85	23	27	57	43	0	-0.031	0.000	0.088	0.102	2.891	0.002	0.000	80	442	100	31	41	Error	-1	32	0	41	2752	9942	0.000	1.696	0	0	0
1	12	6	"hsa-miR-510-5p"	"148665"	6640	6090	100	35	34	6	17	34	34	35	6	17	11	3	0	73	74	21	28	82	82	84	36	42	3	0	0	-0.111	0.000	0.290	0.381	3.197	-0.017	0.004	80	442	100	-8	-8	Error	1	-9	0	-8	2752	5900	-0.167	-0.278	0	0	0
1	13	6	"hsa-miR-3652"	"148363"	6820	6090	100	34	35	7	20	34	34	35	6	17	20	5	0	78	78	20	25	81	81	83	22	26	11	1	0	0.000	-0.333	0.429	0.397	4.009	0.001	0.000	80	442	100	-3	-2	Error	0	-3	1	-3	2789	6259	0.000	-0.227	0	0	0
1	14	6	"hsa-miR-3181"	"147703"	7000	6090	100	35	35	6	17	34	34	34	6	17	17	5	0	65	70	24	34	82	82	84	25	29	6	2	0	-0.059	-0.083	0.261	0.248	3.365	-0.010	0.002	80	452	100	-16	-11	Error	1	-17	1	-12	2798	5631	0.167	-0.560	0	0	0
1	15	6	"hsa-miR-3667-3p"	"148062"	7180	6090	100	34	34	7	20	34	34	34	6	17	17	2	0	71	72	22	30	81	81	81	22	27	5	1	0	0.000	0.000	0.313	0.332	3.370	-0.017	0.003	80	460	100	-10	-9	Error	0	-10	0	-9	2742	5778	0.000	-0.409	0	0	0
1	16	6	"hsa-miR-3664-5p"	"148206"	7360	6090	100	34	34	6	17	34	34	35	6	17	13	5	0	74	80	26	32	81	81	83	21	25	16	5	0	0.000	0.000	0.323	0.279	3.005	-0.005	0.000	80	452	100	-7	-1	Error	0	-7	0	-1	2744	6427	-0.167	-0.143	0	0	0
1	17	6	"spike_control_v1_i"	"14257"	7540	6080	100	35	34	6	17	35	35	35	6	17	6	0	0	70	75	26	34	83	83	83	21	25	7	1	0	0.000	0.125	0.425	0.317	3.338	-0.038	0.018	80	460	100	-13	-9	Error	0	-13	-1	-8	2727	6026	-0.167	-0.381	0	0	0
1	18	6	"Empty"	"0"	7720	6080	100	34	35	5	14	34	34	35	6	17	12	0	0	77	75	20	26	82	82	82	20	24	7	1	0	0.000	-0.143	0.236	0.275	3.448	-0.031	0.013	80	450	100	-5	-6	Error	0	-5	1	-7	2766	5994	0.000	-0.350	0	0	0
1	19	6	""	"148496"	7900	6080	100	35	35	5	14	34	34	34	6	17	16	2	0	65	67	16	23	81	81	82	22	26	3	0	0	-0.062	-0.071	0.223	0.237	2.557	-0.015	0.003	80	450	100	-15	-13	Error	1	-16	1	-14	2797	5364	0.167	-0.682	0	0	0
1	20	6	""	"148322"	8080	6100	100	37	37	5	13	34	34	35	6	17	23	5	0	122	125	51	40	82	82	82	22	26	58	45	0	0.075	0.070	0.088	0.100	3.705	0.025	0.023	80	452	100	43	46	-3.737	3	40	3	43	2924	9975	0.333	1.955	0	0	0
1	21	6	""	"148560"	8270	6090	100	36	36	6	16	35	35	35	6	17	13	2	0	83	90	32	35	80	80	80	20	25	30	12	0	0.333	0.100	0.250	0.276	3.859	0.020	0.007	80	462	100	4	11	-1.585	1	3	1	10	2847	7187	0.167	0.500	0	0	0
1	22	6	""	"148185"	8450	6080	100	36	36	5	13	35	35	36	6	16	18	1	0	67	69	19	27	81	81	81	20	24	6	0	0	-0.071	-0.083	0.268	0.232	3.103	-0.032	0.012	80	493	100	-13	-11	Error	1	-14	1	-12	2906	5551	0.000	-0.600	0	0	0
1	1	7	""	"148230"	4660	6290	100	34	33	6	18	34	34	34	6	17	10	0	0	113	125	66	52	82	82	83	22	26	55	41	0	0.000	-0.023	0.085	0.104	3.529	-0.010	0.005	80	458	100	31	42	Error	0	31	-1	43	2660	9978	-0.167	1.909	0	0	0
1	2	7	""	"148444"	4830	6280	100	34	34	6	17	34	34	34	6	17	12	1	0	97	141	125	88	83	83	84	22	26	43	33	0	0.000	0.000	0.140	0.105	4.109	0.003	0.001	80	432	100	14	58	Error	0	14	0	58	2680	11266	0.000	2.591	0	0	0
1	3	7	""	"148164"	5010	6280	100	35	35	6	17	34	34	34	6	17	16	1	0	77	77	19	24	82	82	84	23	27	8	0	0	-0.200	-0.200	0.500	0.390	3.792	-0.016	0.002	80	461	100	-4	-4	Error	1	-5	1	-5	2764	6173	0.167	-0.304	0	0	0
1	4	7	""	"148232"	5190	6280	100	33	34	6	17	34	34	34	6	17	15	3	0	65	66	20	30	79	79	81	22	27	6	0	0	0.071	0.000	0.299	0.258	2.627	-0.012	0.002	80	442	100	-15	-13	-3.807	-1	-14	0	-13	2693	5293	0.000	-0.682	0	0	0
1	5	7	""	"148350"	5370	6280	100	35	35	6	17	34	34	34	6	17	17	1	0	71	72	21	29	80	80	82	23	28	7	0	0	-0.111	-0.125	0.364	0.366	2.663	-0.017	0.003	80	462	100	-8	-7	Error	1	-9	1	-8	2765	5777	0.167	-0.435	0	0	0
1	6	7	""	"148090"	5560	6280	100	33	33	6	18	34	34	34	6	17	10	1	0	155	191	139	72	81	81	82	22	26	53	52	0	-0.014	-0.009	0.086	0.098	5.881	-0.005	0.005	80	473	100	73	109	Error	-1	74	-1	110	2643	15292	-0.167	4.955	0	0	0
1	7	7	""	"148142"	5750	6290	100	36	35	7	20	34	34	34	6	17	17	3	0	70	73	21	28	80	80	82	23	28	7	0	0	-0.200	-0.143	0.293	0.398	4.080	-0.005	0.000	80	486	100	-8	-6	Error	2	-10	1	-7	2765	5801	0.167	-0.391	0	0	0
1	8	7	""	"148022"	5940	6290	100	34	34	7	20	35	35	34	6	17	16	8	0	77	79	25	31	81	81	82	23	28	16	5	0	0.250	0.500	0.444	0.387	3.875	0.011	0.001	80	441	100	-5	-3	-2.000	-1	-4	-1	-2	2757	6329	0.000	-0.130	0	0	0
1	9	7	""	"148505"	6100	6280	100	34	34	6	17	34	34	34	6	17	15	3	0	64	67	19	28	77	77	79	21	26	6	0	0	0.000	0.000	0.304	0.351	3.466	0.000	0.000	80	428	100	-13	-10	Error	0	-13	0	-10	2738	5328	0.000	-0.571	0	0	0
1	10	7	""	"148152"	6280	6280	100	34	34	6	17	34	34	34	6	17	18	1	0	68	69	17	24	77	77	77	21	27	3	2	0	0.000	0.000	0.375	0.468	3.156	-0.010	0.001	80	452	100	-9	-8	Error	0	-9	0	-8	2721	5537	0.000	-0.381	0	0	0
1	11	7	""	"148161"	6460	6280	100	33	34	6	17	34	34	34	6	17	8	1	0	66	67	19	28	77	77	79	22	27	3	1	0	0.091	0.000	0.314	0.273	3.579	-0.048	0.025	80	442	100	-12	-10	-3.459	-1	-11	0	-10	2722	5384	0.000	-0.545	0	0	0
1	12	7	""	"148513"	6640	6280	100	34	34	6	17	34	34	34	6	17	12	1	0	58	61	18	29	78	78	80	22	27	3	0	0	0.000	0.000	0.250	0.254	3.959	0.004	0.000	80	460	100	-20	-17	Error	0	-20	0	-17	2706	4907	0.000	-0.864	0	0	0
1	13	7	""	"148469"	6820	6280	100	35	34	6	17	34	34	34	6	17	17	2	0	64	65	18	27	78	78	81	24	29	3	0	0	-0.071	0.000	0.286	0.333	3.240	0.003	0.000	80	461	100	-13	-13	Error	1	-14	0	-13	2748	5229	0.000	-0.667	0	0	0
1	14	7	""	"148203"	7000	6280	100	34	34	6	17	34	34	34	6	17	15	3	0	75	74	17	22	80	80	82	25	30	5	0	0	0.000	0.000	0.400	0.463	3.455	0.001	0.000	80	461	100	-5	-6	Error	0	-5	0	-6	2717	5889	0.000	-0.320	0	0	0
1	15	7	""	"148477"	7180	6290	100	35	34	6	17	34	34	34	6	17	16	5	0	188	206	138	66	77	77	80	22	27	58	52	0	0.009	0.000	0.046	0.060	5.155	-0.003	0.002	80	450	100	112	129	-6.794	1	111	0	129	2759	16506	0.000	5.727	0	0	0
1	16	7	""	"148572"	7360	6280	100	34	34	6	17	35	35	35	6	17	13	1	0	70	72	17	23	78	78	81	20	24	8	2	0	0.125	0.167	0.243	0.340	3.415	-0.014	0.002	80	452	100	-9	-7	-3.000	-1	-8	-1	-6	2753	5739	-0.167	-0.450	0	0	0
1	17	7	""	"148333"	7540	6280	100	35	35	6	17	35	35	35	6	17	8	1	0	71	70	17	24	82	82	83	21	25	3	0	0	0.000	0.000	0.382	0.307	3.269	0.006	0.000	80	450	100	-11	-12	Error	0	-11	0	-12	2785	5589	0.000	-0.619	0	0	0
1	18	7	""	"148391"	7720	6280	100	36	36	6	16	34	34	34	5	14	27	7	0	91	92	29	31	80	80	82	21	25	32	11	0	0.182	0.167	0.219	0.216	2.923	-0.026	0.011	80	450	100	13	14	-2.459	2	11	2	12	2876	7330	0.400	0.476	0	0	0
1	19	7	""	"148450"	7900	6280	100	35	35	6	17	34	34	35	6	17	18	1	0	91	89	27	30	79	79	81	20	24	38	8	0	0.083	0.100	0.227	0.238	3.273	-0.012	0.002	80	450	100	13	11	-3.585	1	12	1	10	2765	7111	0.000	0.400	0	0	0
1	20	7	"hsa-miR-381-3p"	"148306"	8080	6280	100	34	34	6	17	35	35	35	6	17	12	1	0	68	70	18	25	82	82	82	20	24	3	0	0	0.071	0.083	0.211	0.231	3.278	-0.011	0.001	80	432	100	-15	-13	-3.807	-1	-14	-1	-12	2739	5561	-0.167	-0.600	0	0	0
1	21	7	""	"148122"	8260	6280	100	36	36	6	16	35	35	35	6	17	21	3	0	735	609	500	82	82	82	82	20	24	62	60	0	0.002	0.002	0.011	0.022	8.216	0.002	0.010	80	442	100	654	528	-9.351	1	653	1	527	2906	48712	0.167	26.350	0	0	0
1	22	7	""	"148150"	8440	6280	100	37	36	5	13	35	35	35	6	17	18	1	0	79	77	18	23	80	80	82	22	26	8	2	0	-2.000	-0.333	0.414	0.410	3.068	0.006	0.001	80	483	100	1	-2	Error	2	-1	1	-3	2919	6136	0.167	-0.227	0	0	0
1	1	8	""	"148120"	4610	6460	100	33	33	6	18	34	34	34	6	17	15	0	0	74	78	22	28	78	78	80	22	27	20	1	0	0.250	100000.000	0.418	0.366	2.735	-0.027	0.007	80	494	100	-5	-1	-2.000	-1	-4	-1	0	2666	6204	-0.167	-0.091	0	0	0
1	2	8	"hsa-miR-383-5p"	"146024"	4800	6460	100	33	34	7	20	34	34	34	6	17	15	3	0	81	88	28	31	80	80	82	22	26	26	10	0	-1.000	0.000	0.236	0.446	5.244	-0.029	0.012	80	505	100	0	8	Error	-1	1	0	8	2708	7077	0.000	0.273	0	0	0
1	3	8	""	"42659"	5020	6480	100	34	34	6	17	34	34	34	6	17	17	3	0	127	175	111	63	81	81	83	23	27	56	50	0	0.000	0.000	0.059	0.085	4.215	0.002	0.001	80	458	100	46	94	Error	0	46	0	94	2757	14004	0.000	4.000	0	0	0
1	4	8	""	"17287"	5180	6470	100	35	34	6	17	34	34	34	6	17	11	1	0	71	71	17	23	81	81	82	21	25	5	1	0	-0.100	0.000	0.333	0.326	3.232	0.013	0.002	80	428	100	-9	-10	Error	1	-10	0	-10	2720	5694	0.000	-0.524	0	0	0
1	5	8	"Empty"	"0"	5360	6470	100	35	35	7	20	34	34	34	6	17	17	3	0	73	75	23	30	80	80	83	22	26	18	0	0	-0.143	-0.200	0.273	0.250	3.676	0.003	0.000	80	453	100	-6	-4	Error	1	-7	1	-5	2765	6014	0.167	-0.364	0	0	0
1	6	8	""	"11234"	5540	6470	100	35	34	6	17	34	34	34	6	17	13	0	0	87	90	30	33	78	78	81	20	24	35	17	0	0.111	0.000	0.308	0.278	3.871	-0.012	0.002	80	454	100	10	12	-3.170	1	9	0	12	2713	7182	0.000	0.450	0	0	0
1	7	8	"hsa-miR-802"	"30442"	5720	6470	100	34	35	7	20	34	34	34	6	17	16	5	0	66	67	19	28	80	80	82	22	26	5	0	0	0.000	-0.077	0.444	0.357	2.827	-0.004	0.000	80	445	100	-14	-12	Error	0	-14	1	-13	2769	5335	0.167	-0.682	0	0	0
1	8	8	"hsa-miR-4428"	"168574"	5900	6470	100	34	34	6	17	34	34	34	6	17	20	3	0	63	65	19	29	78	78	80	21	26	5	1	0	0.000	0.000	0.333	0.285	3.660	-0.033	0.012	80	447	100	-15	-13	Error	0	-15	0	-13	2752	5237	0.000	-0.714	0	0	0
1	9	8	"hsa-miR-5590-5p"	"168970"	6080	6470	100	35	34	6	17	34	34	34	6	17	16	1	0	61	62	20	32	77	77	80	20	25	6	1	0	-0.062	0.000	0.278	0.297	3.126	-0.018	0.003	80	474	100	-15	-15	Error	1	-16	0	-15	2751	4988	0.000	-0.900	0	0	0
1	10	8	"hsa-miR-5692a"	"168938"	6270	6470	100	34	34	7	20	34	34	34	6	17	16	2	0	59	61	19	31	76	76	77	20	25	3	0	0	0.000	0.000	0.219	0.185	3.256	-0.053	0.032	80	472	100	-17	-15	Error	0	-17	0	-15	2737	4866	0.000	-0.800	0	0	0
1	11	8	"hsa-miR-4729"	"168825"	6450	6470	100	33	33	6	18	34	34	34	6	17	13	1	0	63	65	20	30	76	76	77	20	25	5	2	0	0.077	0.091	0.225	0.211	2.595	-0.036	0.014	80	462	100	-14	-12	-3.700	-1	-13	-1	-11	2658	5238	-0.167	-0.600	0	0	0
1	12	8	"hsa-miR-4475"	"168640"	6640	6480	100	35	35	6	17	34	34	34	6	17	15	2	0	147	147	87	59	79	79	80	21	26	61	57	0	0.015	0.015	0.069	0.075	4.744	0.007	0.004	80	448	100	69	69	-6.087	1	68	1	68	2781	11791	0.167	3.190	0	0	0
1	13	8	"hsa-miR-4535"	"168874"	6810	6480	100	35	34	6	17	34	34	34	6	17	15	2	0	65	63	16	25	79	79	82	22	26	0	0	0	-0.071	0.000	0.308	0.344	3.382	-0.024	0.008	80	439	100	-13	-16	Error	1	-14	0	-16	2758	5072	0.000	-0.864	0	0	0
1	14	8	"hsa-miR-5002-3p"	"168656"	6990	6480	100	33	34	7	20	34	34	34	6	17	23	5	0	218	263	211	80	78	78	80	21	26	60	56	0	-0.007	0.000	0.033	0.058	6.590	0.002	0.001	80	472	100	139	185	Error	-1	140	0	185	2744	21067	0.000	8.714	0	0	0
1	15	8	""	"168838"	7180	6470	100	35	35	6	17	35	35	35	6	17	12	1	0	3375	3160	2937	92	79	79	81	21	25	65	61	0	0.000	0.000	0.009	0.016	25.865	0.000	0.000	80	440	100	3296	3081	Error	0	3296	0	3081	2765	252819	0.000	146.619	0	0	0
1	16	8	"hsa-miR-4754"	"168861"	7350	6470	100	35	35	6	17	35	35	35	6	17	18	1	0	78	79	21	26	78	78	81	28	34	8	1	0	0.000	0.000	0.296	0.281	3.181	0.029	0.009	80	440	100	0	1	Error	0	0	0	1	2836	6314	0.000	-0.071	0	0	0
1	17	8	"hsa-miR-4999-3p"	"168667"	7530	6460	100	34	34	6	17	35	35	35	6	17	8	1	0	63	65	19	29	82	82	83	21	25	1	0	0	0.053	0.059	0.279	0.251	2.593	-0.001	0.000	80	462	100	-20	-18	-4.248	-1	-19	-1	-17	2739	5173	-0.167	-0.857	0	0	0
1	18	8	"hsa-miR-4735-5p"	"168910"	7720	6460	100	33	35	6	17	35	35	35	6	17	12	2	0	84	93	34	36	79	79	81	21	25	41	21	0	-0.400	0.000	0.200	0.268	4.108	-0.024	0.011	80	456	100	3	14	Error	-2	5	0	14	2771	7436	0.000	0.571	0	0	0
1	19	8	"hsa-miR-5683"	"168664"	7890	6460	100	33	35	7	20	34	34	35	6	17	17	5	0	60	61	18	29	78	78	80	21	26	2	0	0	0.056	-0.059	0.155	0.187	3.308	-0.001	0.000	80	420	100	-19	-16	-4.170	-1	-18	1	-17	2769	4871	0.000	-0.905	0	0	0
1	20	8	""	"168712"	8070	6460	100	35	35	6	17	35	35	35	5	14	16	2	0	81	82	22	26	81	81	82	22	26	17	1	0	0.000	0.000	0.333	0.368	3.168	0.007	0.001	80	452	100	0	1	Error	0	0	0	1	2800	6576	0.000	0.000	0	0	0
1	21	8	"hsa-miR-4772-5p"	"168766"	8250	6460	100	34	34	6	17	35	35	35	5	14	11	5	0	64	63	19	30	82	82	82	21	25	3	0	0	0.056	0.053	0.281	0.270	4.326	-0.013	0.002	80	464	100	-19	-20	-4.170	-1	-18	-1	-19	2736	5042	-0.200	-0.905	0	0	0
1	22	8	"hsa-miR-5088-5p"	"168569"	8430	6460	100	33	34	5	14	36	36	36	6	16	3	1	0	73	75	22	29	81	81	82	21	25	11	3	0	0.375	0.333	0.304	0.317	2.950	0.013	0.002	80	484	100	-11	-8	-1.415	-3	-8	-2	-6	2695	6008	-0.333	-0.333	0	0	0
1	1	9	""	"168608"	4660	6660	100	33	34	6	17	34	34	34	6	17	13	2	0	138	540	501	92	80	80	82	21	25	60	52	0	-0.017	0.000	0.056	0.042	11.843	-0.001	0.001	80	506	100	57	460	Error	-1	58	0	460	2688	43209	0.000	21.810	0	0	0
1	2	9	"hsa-miR-3689d"	"168883"	4840	6670	100	34	34	6	17	33	33	34	6	17	20	0	0	66	70	22	31	82	82	83	22	26	6	2	0	-0.062	-0.083	0.186	0.208	3.191	-0.016	0.004	80	471	100	-15	-11	Error	1	-16	1	-12	2725	5592	0.000	-0.591	0	0	0
1	3	9	"hsa-miR-5693"	"168669"	5020	6660	100	35	35	6	17	34	34	34	6	17	13	5	0	67	68	21	30	83	83	83	22	26	3	0	0	-0.062	-0.067	0.265	0.264	3.024	-0.016	0.003	80	451	100	-15	-14	Error	1	-16	1	-15	2771	5465	0.167	-0.682	0	0	0
1	4	9	"hsa-miR-4785"	"168791"	5200	6660	100	34	34	6	17	34	34	34	6	17	12	0	0	64	66	22	33	81	81	83	23	27	3	1	0	0.000	0.000	0.185	0.197	3.292	0.008	0.001	80	461	100	-17	-15	Error	0	-17	0	-15	2720	5280	0.000	-0.739	0	0	0
1	5	9	"hsa-miR-4761-3p"	"168804"	5380	6660	100	34	34	6	17	34	34	34	6	17	12	1	0	69	70	18	25	77	77	80	22	27	6	1	0	0.000	0.000	0.380	0.423	3.912	-0.041	0.019	80	461	100	-8	-7	Error	0	-8	0	-7	2697	5617	0.000	-0.455	0	0	0
1	6	9	"hsa-miR-3529-3p"	"169368"	5560	6660	100	34	34	7	20	34	34	34	6	17	22	6	0	59	62	17	27	80	80	82	21	25	3	0	0	0.000	0.000	0.233	0.263	3.748	0.008	0.001	80	461	100	-21	-18	Error	0	-21	0	-18	2742	4931	0.000	-0.952	0	0	0
1	7	9	"hsa-miR-4665-5p"	"169178"	5740	6660	100	34	34	6	17	34	34	34	6	17	15	2	0	63	68	22	32	80	80	82	23	28	5	2	0	0.000	0.000	0.225	0.260	3.204	0.001	0.000	80	462	100	-17	-12	Error	0	-17	0	-12	2733	5408	0.000	-0.609	0	0	0
1	8	9	"hsa-miR-4748"	"169221"	5920	6660	100	33	34	6	17	34	34	34	7	20	5	0	0	70	72	19	26	78	78	79	21	26	8	2	0	0.125	0.000	0.310	0.307	3.141	-0.028	0.008	80	471	100	-9	-6	-3.000	-1	-8	0	-6	2691	5732	0.000	-0.333	0	0	0
1	9	9	"hsa-miR-345-3p"	"169076"	6110	6670	100	34	34	6	17	34	34	34	6	17	13	2	0	115	123	56	45	78	78	79	19	24	60	47	0	0.000	0.000	0.073	0.101	3.891	0.010	0.003	80	473	100	37	45	Error	0	37	0	45	2743	9860	0.000	2.316	0	0	0
1	10	9	"hsa-miR-5195-3p"	"169346"	6290	6670	100	35	34	7	20	34	34	34	6	17	17	2	0	71	72	21	29	76	76	78	20	25	12	2	0	-0.200	0.000	0.399	0.483	3.360	0.013	0.001	80	450	100	-4	-4	Error	1	-5	0	-4	2736	5745	0.000	-0.300	0	0	0
1	11	9	"hsa-miR-4726-5p"	"169031"	6460	6660	100	34	34	6	17	34	34	34	6	17	11	2	0	495	754	694	92	75	75	77	22	28	58	56	0	0.000	0.000	0.032	0.031	13.131	0.000	0.001	80	458	100	420	679	Error	0	420	0	679	2736	60288	0.000	30.773	0	0	0
1	12	9	"hsa-miR-4474-3p"	"169276"	6650	6660	100	35	35	7	20	34	34	34	6	17	21	1	0	62	66	19	28	77	77	79	21	26	7	0	0	-0.067	-0.091	0.273	0.273	2.735	0.020	0.004	80	452	100	-14	-10	Error	1	-15	1	-11	2792	5258	0.167	-0.619	0	0	0
1	13	9	"hsa-miR-4472"	"169170"	6830	6660	100	34	35	6	17	34	34	34	6	17	17	2	0	88	139	99	71	78	78	80	21	26	45	38	0	0.000	0.016	0.135	0.146	4.592	-0.008	0.006	80	442	100	10	62	Error	0	10	1	61	2781	11139	0.167	2.810	0	0	0
1	14	9	"hsa-miR-5580-3p"	"169168"	7010	6670	100	35	35	6	17	34	34	34	6	17	15	3	0	111	110	41	37	78	78	79	20	25	56	45	0	0.030	0.031	0.138	0.154	4.147	0.004	0.000	80	431	100	34	33	-5.044	1	33	1	32	2826	8799	0.167	1.550	0	0	0
1	15	9	"hsa-miR-4699-5p"	"169335"	7180	6660	100	34	35	7	20	34	34	35	6	17	20	2	0	77	79	18	22	79	79	81	21	25	11	1	0	0.000	100000.000	0.360	0.468	4.026	-0.010	0.001	80	440	100	-2	1	Error	0	-2	1	0	2779	6281	0.000	-0.095	0	0	0
1	16	9	"hsa-miR-4462"	"169043"	7360	6660	100	35	35	5	14	35	35	35	6	17	12	2	0	73	76	22	28	80	80	82	28	34	7	1	0	0.000	0.000	0.333	0.368	3.069	-0.015	0.005	80	462	100	-7	-4	Error	0	-7	0	-4	2807	6061	0.000	-0.214	0	0	0
1	17	9	"hsa-miR-5006-3p"	"169136"	7550	6660	100	35	35	6	17	35	35	35	6	17	13	5	0	113	116	45	38	82	82	82	20	24	63	42	0	0.000	0.000	0.077	0.092	2.832	-0.013	0.005	80	460	100	31	34	Error	0	31	0	34	2794	9315	0.000	1.700	0	0	0
1	18	9	"hsa-miR-3682-5p"	"169243"	7720	6670	100	34	34	5	14	35	35	35	6	17	8	1	0	116	113	47	41	81	81	82	20	24	58	46	0	-0.029	-0.031	0.057	0.088	3.981	-0.023	0.016	80	448	100	34	31	Error	-1	35	-1	32	2740	9078	-0.167	1.550	0	0	0
1	19	9	"hsa-miR-4640-3p"	"169205"	7900	6640	100	34	35	6	17	34	34	35	6	17	15	2	0	84	87	25	28	78	78	80	22	27	27	8	0	0.000	0.111	0.222	0.255	3.429	0.010	0.001	80	471	100	6	10	Error	0	6	1	9	2768	6963	0.000	0.318	0	0	0
1	20	9	"hsa-miR-548ai/hsa-miR-570-5p"	"169078"	8090	6660	100	35	34	6	17	36	36	36	5	13	10	1	0	64	65	15	23	79	79	81	21	25	1	0	0	0.067	0.143	0.267	0.320	3.320	0.024	0.006	80	484	100	-16	-16	-3.907	-1	-15	-2	-14	2733	5210	-0.400	-0.762	0	0	0
1	21	9	"hsa-miR-4764-3p"	"169130"	8280	6680	100	33	35	6	17	35	35	35	6	17	12	0	0	483	445	167	37	79	79	82	21	25	90	88	0	-0.005	0.000	0.012	0.021	5.796	-0.003	0.009	80	452	100	402	366	Error	-2	404	0	366	2765	35601	0.000	17.286	0	0	0
1	22	9	"hsa-miR-4417"	"169358"	8450	6660	100	35	35	6	17	35	35	35	5	14	21	3	0	99	305	292	95	80	80	82	21	25	48	42	0	0.000	0.000	0.167	0.071	9.979	-0.004	0.015	80	483	100	19	225	Error	0	19	0	225	2822	24365	0.000	10.619	0	0	0
1	1	10	"Empty"	"0"	4660	6860	100	34	34	6	17	34	34	34	6	17	16	3	0	83	83	21	25	81	81	84	22	26	20	0	0	0.000	0.000	0.444	0.390	3.751	-0.046	0.029	80	501	100	2	2	Error	0	2	0	2	2747	6626	0.000	-0.045	0	0	0
1	2	10	"hsa-miR-4525"	"169278"	4840	6860	100	35	34	6	17	34	34	34	6	17	17	1	0	72	74	23	31	82	82	84	22	26	12	2	0	-0.100	0.000	0.200	0.230	3.690	-0.028	0.008	80	470	100	-9	-8	Error	1	-10	0	-8	2728	5942	0.000	-0.455	0	0	0
1	3	10	"hsa-miR-4451"	"169167"	5030	6860	100	34	34	6	17	34	34	34	6	17	12	1	0	115	680	749	110	81	81	82	21	25	52	50	0	0.000	0.000	0.047	0.038	13.695	0.000	0.000	80	468	100	34	599	Error	0	34	0	599	2706	54384	0.000	28.476	0	0	0
1	4	10	"hsa-miR-4786-5p"	"169086"	5200	6860	100	33	34	6	17	34	34	34	6	17	13	3	0	69	73	22	30	77	77	81	22	27	10	1	0	0.125	0.000	0.323	0.243	2.823	-0.014	0.002	80	448	100	-9	-4	-3.000	-1	-8	0	-4	2741	5822	0.000	-0.364	0	0	0
1	5	10	""	"168937"	5380	6860	100	34	34	6	17	34	34	34	6	17	16	3	0	65	67	18	26	79	79	81	21	25	5	0	0	0.000	0.000	0.246	0.239	4.018	-0.025	0.006	80	460	100	-14	-12	Error	0	-14	0	-12	2740	5353	0.000	-0.667	0	0	0
1	6	10	""	"168555"	5560	6860	100	33	34	7	20	33	33	34	6	17	25	8	0	71	72	21	29	81	81	83	21	25	6	1	0	0.000	-0.111	0.364	0.377	4.361	-0.038	0.013	80	478	100	-10	-8	Error	0	-10	1	-9	2759	5798	0.000	-0.524	0	0	0
1	7	10	""	"168688"	5750	6860	100	34	35	6	17	34	34	34	6	17	16	5	0	3595	2821	1547	54	81	81	83	22	26	83	83	0	0.000	0.000	0.003	0.006	14.271	0.000	0.001	80	468	100	3514	2741	Error	0	3514	1	2740	2766	225693	0.167	124.455	0	0	0
1	8	10	""	"169250"	5920	6860	100	34	34	5	14	34	34	34	6	17	10	0	0	489	856	809	94	79	79	81	21	25	62	60	0	0.000	0.000	0.005	0.018	15.808	0.000	0.000	80	466	100	410	777	Error	0	410	0	777	2685	68501	0.000	36.905	0	0	0
1	9	10	"hsa-miR-5096"	"169398"	6110	6860	100	33	34	7	20	34	34	34	6	17	16	3	0	98	99	40	40	81	81	81	19	23	47	32	0	-0.059	0.000	0.202	0.225	3.849	0.017	0.005	80	471	100	16	18	Error	-1	17	0	18	2746	7881	0.000	0.947	0	0	0
1	10	10	"hsa-miR-4427"	"169386"	6290	6860	100	34	34	6	17	34	34	34	6	17	13	0	0	55	56	15	26	77	77	78	20	25	2	0	0	0.000	0.000	0.202	0.230	3.290	-0.003	0.000	80	440	100	-22	-21	Error	0	-22	0	-21	2698	4469	0.000	-1.100	0	0	0
1	11	10	""	"168607"	6460	6860	100	35	35	7	20	34	34	34	6	17	22	7	0	1790	1404	867	61	73	73	75	21	28	78	76	0	0.001	0.001	0.004	0.008	10.085	0.000	0.000	80	458	100	1718	1332	Error	1	1717	1	1331	2800	112359	0.167	63.286	0	0	0
1	12	10	"Empty"	"0"	6650	6850	100	35	34	6	17	34	34	34	6	17	15	2	0	64	65	19	29	73	73	75	20	26	10	1	0	-0.111	0.000	0.288	0.303	3.171	-0.015	0.002	80	470	100	-8	-8	Error	1	-9	0	-8	2736	5184	0.000	-0.500	0	0	0
1	13	10	""	"168813"	6830	6850	100	33	34	6	17	34	34	34	6	17	17	2	0	58	61	18	29	76	76	78	19	24	6	1	0	0.056	0.000	0.257	0.254	2.443	-0.011	0.001	80	461	100	-19	-15	-4.170	-1	-18	0	-15	2738	4863	0.000	-0.895	0	0	0
1	14	10	"Empty"	"0"	7010	6850	100	34	34	5	14	34	34	34	6	17	8	0	0	80	81	24	29	76	76	78	20	25	26	8	0	0.000	0.000	0.250	0.251	2.914	-0.005	0.000	80	458	100	4	5	Error	0	4	0	5	2713	6502	0.000	0.150	0	0	0
1	15	10	"Empty"	"0"	7190	6850	100	35	35	6	17	34	34	34	6	17	18	1	0	79	82	20	24	79	79	80	21	26	15	7	0	100000.000	0.333	0.333	0.315	3.522	-0.012	0.002	80	468	100	1	4	16.610	1	0	1	3	2812	6556	0.167	0.095	0	0	0
1	16	10	"Empty"	"0"	7370	6850	100	35	35	6	17	35	35	34	6	17	15	3	0	82	82	20	24	82	82	83	21	25	18	2	0	0.000	0.000	0.300	0.277	3.299	-0.020	0.004	80	468	100	0	0	Error	0	0	0	0	2809	6536	0.167	-0.048	0	0	0
1	17	10	"Empty"	"0"	7550	6850	100	34	34	6	17	35	35	35	6	17	16	2	0	73	76	19	25	79	79	81	21	25	11	2	0	0.167	0.333	0.306	0.336	3.661	-0.056	0.034	80	468	100	-7	-4	-2.585	-1	-6	-1	-3	2759	6081	-0.167	-0.238	0	0	0
1	18	10	"Empty"	"0"	7730	6850	100	35	35	5	14	35	35	35	6	17	11	0	0	82	82	20	24	78	78	80	20	25	21	2	0	0.000	0.000	0.222	0.258	3.440	-0.001	0.000	80	451	100	4	4	Error	0	4	0	4	2766	6540	0.000	0.100	0	0	0
1	19	10	"Empty"	"0"	7910	6850	100	36	36	5	13	35	35	35	6	17	15	0	0	82	81	20	24	78	78	79	21	26	20	0	0	0.250	0.333	0.310	0.309	3.207	-0.005	0.000	80	477	100	5	4	-2.000	1	4	1	3	2903	6506	0.167	0.095	0	0	0
1	20	10	"Empty"	"0"	8090	6850	100	36	36	6	16	35	35	35	6	17	17	2	0	78	82	21	25	79	79	80	26	32	13	1	0	-1.000	0.333	0.333	0.292	3.145	0.003	0.000	80	461	100	0	4	Error	1	-1	1	3	2872	6593	0.167	0.077	0	0	0
1	21	10	"Empty"	"0"	8270	6850	100	35	36	6	16	35	35	35	6	17	16	3	0	81	82	25	30	79	79	80	22	27	17	10	0	0.000	0.333	0.301	0.268	2.955	0.000	0.000	80	439	100	2	4	Error	0	2	1	3	2860	6580	0.167	0.091	0	0	0
1	22	10	"Empty"	"0"	8450	6850	100	35	35	6	17	35	35	35	5	14	21	3	0	80	82	23	28	81	81	81	20	24	16	7	0	0.000	0.000	0.300	0.320	3.893	-0.006	0.000	80	484	100	-1	1	Error	0	-1	0	1	2818	6561	0.000	0.050	0	0	0
1	1	11	"Empty"	"0"	4650	7060	100	33	34	6	17	34	34	34	6	17	11	3	0	81	84	21	25	80	80	82	21	25	22	3	0	-1.000	0.000	0.351	0.362	3.073	-0.031	0.010	80	503	100	0	4	Error	-1	1	0	4	2717	6694	0.000	0.095	0	0	0
1	2	11	"hsa-miR-23a-5p"	"42638"	4840	7060	100	33	34	6	17	34	34	34	6	17	18	0	0	105	122	63	51	83	83	84	21	25	50	40	0	-0.045	0.000	0.154	0.137	3.185	-0.015	0.010	80	470	100	21	39	Error	-1	22	0	39	2712	9788	0.000	1.810	0	0	0
1	3	11	""	"42888"	5020	7060	100	34	34	6	17	34	34	34	6	17	16	1	0	1267	1183	1180	99	83	83	84	22	26	70	65	0	0.000	0.000	0.005	0.019	13.758	0.000	0.002	80	461	100	1184	1100	Error	0	1184	0	1100	2756	94641	0.000	49.955	0	0	0
1	4	11	"ebv-miR-BART1-3p"	"17519"	5200	7050	100	35	35	6	17	34	34	34	6	17	16	2	0	68	69	19	27	84	84	86	24	27	3	1	0	-0.062	-0.067	0.293	0.262	3.278	-0.044	0.023	80	461	100	-15	-14	Error	1	-16	1	-15	2789	5536	0.167	-0.708	0	0	0
1	5	11	""	"17278"	5380	7050	100	34	34	6	17	34	34	34	6	17	17	2	0	77	80	22	27	84	84	85	23	27	12	2	0	0.000	0.000	0.367	0.524	3.510	-0.030	0.010	80	460	100	-7	-4	Error	0	-7	0	-4	2737	6367	0.000	-0.217	0	0	0
1	6	11	"hsa-miR-921"	"46507"	5560	7060	100	34	34	7	20	34	34	34	6	17	16	5	0	98	107	45	42	84	84	85	21	24	42	31	0	0.000	0.000	0.107	0.123	4.027	-0.010	0.002	80	468	100	14	23	Error	0	14	0	23	2758	8560	0.000	1.048	0	0	0
1	7	11	"hsa-miR-181a-2-3p"	"17928"	5740	7060	100	34	34	6	17	34	34	34	6	17	12	5	0	100	108	42	38	82	82	84	22	26	45	26	0	0.000	0.000	0.143	0.171	3.979	-0.018	0.006	80	461	100	18	26	Error	0	18	0	26	2702	8620	0.000	1.091	0	0	0
1	8	11	""	"42826"	5920	7060	100	34	34	7	20	34	34	34	6	17	16	2	0	267	497	449	90	80	80	82	22	26	58	52	0	0.000	0.000	0.065	0.049	9.970	-0.001	0.004	80	460	100	187	417	Error	0	187	0	417	2705	39753	0.000	18.864	0	0	0
1	9	11	""	"17537"	6100	7060	100	33	33	6	18	34	34	34	6	17	15	0	0	86	195	172	88	80	80	81	21	25	41	40	0	-0.167	-0.009	0.085	0.086	6.104	-0.006	0.009	80	462	100	5	114	Error	-1	6	-1	115	2669	15585	-0.167	5.429	0	0	0
1	10	11	""	"42722"	6280	7050	100	35	34	6	17	35	35	34	6	17	10	1	0	71	72	20	27	78	78	79	21	26	10	1	0	0.000	0.167	0.444	0.497	4.054	-0.017	0.003	80	452	100	-7	-7	Error	0	-7	-1	-6	2744	5725	0.000	-0.333	0	0	0
1	11	11	""	"42645"	6460	7050	100	33	34	6	17	34	34	34	6	17	10	2	0	72	76	21	27	73	73	75	20	26	18	5	0	1.000	0.000	0.500	0.505	2.740	-0.040	0.014	80	462	100	-2	3	0.000	-1	-1	0	3	2733	6049	0.000	0.050	0	0	0
1	12	11	""	"46636"	6650	7050	100	33	34	6	17	34	34	34	6	17	17	1	0	85	97	44	45	73	73	75	21	28	42	31	0	-0.083	0.000	0.155	0.149	3.365	-0.011	0.003	80	458	100	11	24	Error	-1	12	0	24	2729	7748	0.000	1.048	0	0	0
1	13	11	"hsa-miR-502-5p"	"11134"	6820	7050	100	35	35	6	17	34	34	34	6	17	17	3	0	92	100	39	39	75	75	77	20	25	46	28	0	0.059	0.040	0.157	0.148	4.118	-0.005	0.000	80	457	100	18	26	-4.087	1	17	1	25	2817	8029	0.167	1.150	0	0	0
1	14	11	""	"17295"	7000	7060	100	34	34	6	17	34	34	34	6	17	12	2	0	1355	1136	966	85	76	76	78	21	26	70	63	0	0.000	0.000	0.005	0.013	12.835	0.000	0.000	80	478	100	1279	1060	Error	0	1279	0	1060	2731	90897	0.000	50.381	0	0	0
1	15	11	""	"32825"	7190	7060	100	35	34	6	17	35	35	34	6	17	10	2	0	154	216	156	72	78	78	79	22	27	55	52	0	0.000	-0.007	0.027	0.043	5.930	0.001	0.000	80	479	100	76	137	Error	0	76	-1	138	2743	17297	0.000	6.227	0	0	0
1	16	11	""	"46276"	7370	7060	100	33	34	6	17	35	35	34	6	17	13	2	0	66	67	18	26	82	82	82	20	24	2	0	0	0.125	0.067	0.259	0.294	3.328	0.001	0.000	80	458	100	-18	-16	-3.000	-2	-16	-1	-15	2738	5363	0.000	-0.750	0	0	0
1	17	11	"hsa-miR-508-5p"	"42812"	7550	7060	100	35	35	5	14	34	34	34	6	17	15	1	0	96	97	37	38	79	79	80	26	32	41	18	0	0.059	0.056	0.143	0.129	2.818	-0.004	0.000	80	446	100	18	19	-4.087	1	17	1	18	2821	7722	0.167	0.654	0	0	0
1	18	11	"hsa-miR-19b-2-5p"	"42918"	7720	7050	100	36	36	6	16	34	34	34	6	17	21	6	0	65	66	18	27	77	77	79	21	26	5	1	0	-0.167	-0.182	0.192	0.214	3.404	-0.024	0.007	80	449	100	-10	-9	Error	2	-12	2	-11	2892	5270	0.333	-0.619	0	0	0
1	19	11	""	"46457"	7900	7050	100	36	35	6	17	34	34	35	6	17	18	2	0	73	76	21	27	77	77	79	21	26	15	5	0	-0.500	-1.000	0.357	0.386	3.109	-0.001	0.000	80	461	100	-2	0	Error	2	-4	1	-1	2820	6042	0.000	-0.143	0	0	0
1	20	11	""	"42469"	8080	7050	100	36	36	5	13	35	35	35	6	17	12	1	0	88	88	26	29	81	81	83	28	33	21	3	0	0.143	0.143	0.222	0.229	2.921	-0.003	0.000	80	461	100	8	8	-2.807	1	7	1	7	2874	7019	0.167	0.179	0	0	0
1	21	11	""	"27575"	8260	7050	100	37	37	5	13	35	35	35	6	17	18	7	0	122	208	147	70	80	80	81	21	25	56	50	0	0.048	0.016	0.041	0.069	7.279	0.013	0.050	80	471	100	44	130	-4.392	2	42	2	128	2965	16650	0.333	6.048	0	0	0
1	22	11	"Empty"	"0"	8450	7040	100	36	37	6	16	35	35	35	6	17	18	7	0	81	83	28	33	81	81	82	21	25	18	3	0	100000.000	1.000	0.211	0.271	4.143	-0.001	0.000	80	503	100	1	4	16.610	1	0	2	2	2938	6664	0.333	0.048	0	0	0
1	1	12	""	"46481"	4650	7250	100	33	33	7	21	34	34	34	6	17	15	2	0	73	75	21	28	80	80	82	23	28	8	1	0	0.143	0.200	0.334	0.333	3.724	-0.020	0.004	80	437	100	-8	-6	-2.807	-1	-7	-1	-5	2650	6023	-0.167	-0.304	0	0	0
1	2	12	""	"-1"	4830	7250	100	32	34	7	20	33	33	34	6	17	21	1	0	871	754	595	78	85	85	87	23	26	67	65	0	-0.001	0.001	0.009	0.021	9.482	0.001	0.008	80	403	100	785	670	Error	-1	786	1	669	2695	60329	0.000	29.000	0	0	0
1	3	12	"kshv-miR-K12-12-5p"	"42516"	5010	7250	100	33	33	6	18	34	34	34	7	20	11	0	0	70	72	19	26	86	86	89	23	25	3	1	0	0.063	0.071	0.333	0.276	3.884	-0.033	0.011	80	442	100	-17	-15	-4.000	-1	-16	-1	-14	2608	5786	-0.143	-0.739	0	0	0
1	4	12	"hsa-miR-1270"	"46752"	5190	7250	100	34	33	6	18	34	34	34	7	20	7	0	0	116	122	48	39	88	88	91	25	27	53	32	0	0.000	-0.029	0.119	0.159	3.834	-0.015	0.006	80	471	100	28	33	Error	0	28	-1	34	2672	9721	-0.143	1.240	0	0	0
1	5	12	""	"46807"	5380	7250	100	34	34	7	20	33	33	34	7	20	18	1	0	563	456	345	75	85	85	87	23	26	66	61	0	0.002	0.003	0.011	0.025	9.968	0.003	0.009	80	460	100	479	372	-8.901	1	478	1	371	2732	36450	0.000	16.043	0	0	0
1	6	12	"hsa-miR-1248"	"46427"	5560	7260	100	34	34	7	20	34	34	34	6	17	18	3	0	124	119	47	39	88	88	89	23	25	53	41	0	0.000	0.000	0.137	0.145	3.705	0.003	0.000	80	426	100	36	31	Error	0	36	0	31	2751	9540	0.000	1.304	0	0	0
1	7	12	""	"42821"	5730	7250	100	34	33	6	18	34	34	34	7	20	7	1	0	73	74	24	32	86	86	88	23	26	8	2	0	0.000	0.083	0.232	0.308	3.260	-0.010	0.001	80	440	100	-13	-13	Error	0	-13	-1	-12	2675	5921	-0.143	-0.609	0	0	0
1	8	12	""	"46279"	5910	7250	100	34	34	6	17	34	34	34	7	20	13	2	0	71	75	23	30	83	83	82	22	26	8	3	0	0.000	0.000	0.370	0.331	2.968	-0.035	0.012	80	478	100	-12	-8	Error	0	-12	0	-8	2754	5972	0.000	-0.318	0	0	0
1	9	12	"hsa-miR-31-5p"	"11052"	6120	7250	100	34	35	6	17	34	34	34	6	17	15	3	0	1935	1569	1300	82	78	78	79	21	26	67	65	0	0.000	0.001	0.003	0.009	12.480	0.000	0.001	80	456	100	1857	1492	Error	0	1857	1	1491	2768	125496	0.167	70.952	0	0	0
1	10	12	"hsa-miR-943"	"42696"	6280	7240	100	34	34	7	20	34	34	34	6	17	15	3	0	1664	1184	972	82	80	80	80	21	26	65	63	0	0.000	0.000	0.005	0.018	15.088	0.000	0.000	80	435	100	1584	1104	Error	0	1584	0	1104	2735	94722	0.000	52.571	0	0	0
1	11	12	"hsa-miR-586"	"42754"	6460	7240	100	34	35	6	17	34	34	34	6	17	18	2	0	69	71	17	23	77	77	77	20	25	7	0	0	0.000	-0.167	0.441	0.452	3.675	-0.035	0.009	80	460	100	-8	-5	Error	0	-8	1	-6	2760	5661	0.167	-0.300	0	0	0
1	12	12	""	"42632"	6640	7240	100	34	34	6	17	34	34	34	6	17	13	2	0	71	73	20	27	75	75	76	20	26	15	2	0	0.000	0.000	0.270	0.384	3.366	-0.041	0.016	80	452	100	-4	-2	Error	0	-4	0	-2	2737	5813	0.000	-0.150	0	0	0
1	13	12	"hsa-miR-597-5p"	"42818"	6820	7250	100	34	34	6	17	34	34	34	6	17	11	2	0	108	118	54	45	76	76	77	20	25	57	46	0	0.000	0.000	0.104	0.130	4.231	-0.003	0.000	80	450	100	32	42	Error	0	32	0	42	2703	9448	0.000	2.050	0	0	0
1	14	12	"hsa-miR-149-5p"	"42810"	7000	7250	100	36	35	6	17	34	34	34	6	17	21	2	0	94	103	42	40	78	78	78	20	25	46	40	0	0.125	0.040	0.147	0.149	3.910	0.001	0.000	80	430	100	18	26	-3.000	2	16	1	25	2839	8275	0.167	1.250	0	0	0
1	15	12	"hsa-miR-634"	"42591"	7170	7250	100	34	34	6	17	34	34	34	6	17	15	2	0	131	145	82	56	79	79	79	21	26	51	51	0	0.000	0.000	0.076	0.119	4.198	0.002	0.000	80	441	100	52	66	Error	0	52	0	66	2758	11586	0.000	3.143	0	0	0
1	16	12	"ebv-miR-BART20-3p"	"17585"	7360	7240	100	34	35	6	17	34	34	34	6	17	12	3	0	69	70	21	30	80	80	80	21	26	6	2	0	0.000	-0.100	0.222	0.234	3.360	-0.034	0.012	80	452	100	-11	-9	Error	0	-11	1	-10	2761	5634	0.167	-0.476	0	0	0
1	17	12	"hsa-miR-1180-3p"	"42848"	7540	7240	100	35	35	6	17	34	34	34	6	17	16	2	0	82	82	23	28	79	79	82	35	42	8	0	0	0.333	0.333	0.259	0.256	3.831	-0.026	0.012	80	442	100	4	4	-1.585	1	3	1	3	2770	6554	0.167	0.000	0	0	0
1	18	12	"hsa-miR-24-3p"	"17506"	7720	7240	100	33	34	5	14	34	34	35	6	17	13	0	0	5549	7808	7832	100	81	81	84	32	38	65	62	0	0.000	0.000	0.004	0.011	42.965	0.000	0.009	80	460	100	5467	7727	Error	-1	5468	0	7727	2702	624678	-0.167	241.375	0	0	0
1	19	12	""	"42919"	7900	7240	100	34	34	6	17	35	35	35	6	17	10	3	0	72	75	21	28	81	81	83	23	27	7	1	0	0.111	0.167	0.400	0.325	2.830	0.007	0.001	80	452	100	-10	-7	-3.170	-1	-9	-1	-6	2756	6004	-0.167	-0.348	0	0	0
1	20	12	""	"42937"	8080	7240	100	35	35	7	20	35	35	35	6	17	13	6	0	68	72	20	27	80	80	82	24	29	5	1	0	0.000	0.000	0.333	0.382	3.800	-0.008	0.001	80	440	100	-12	-8	Error	0	-12	0	-8	2779	5745	0.000	-0.417	0	0	0
1	21	12	"kshv-miR-K12-3-5p"	"42795"	8250	7240	100	33	34	5	14	34	34	35	5	14	17	3	0	189	251	187	74	80	80	81	20	24	56	52	0	-0.009	0.000	0.043	0.066	5.892	-0.008	0.026	80	450	100	108	171	Error	-1	109	0	171	2699	20075	-0.200	8.500	0	0	0
1	22	12	"ebv-miR-BART10-5p"	"42485"	8440	7240	100	35	35	5	14	35	35	35	5	14	15	3	0	76	76	20	26	81	81	82	20	24	10	1	0	0.000	0.000	0.293	0.359	4.307	-0.020	0.004	80	503	100	-5	-5	Error	0	-5	0	-5	2815	6079	0.000	-0.300	0	0	0
1	1	13	""	"11271"	4630	7400	100	34	34	6	17	34	34	34	7	20	10	1	0	72	77	23	29	79	79	80	22	27	10	3	0	0.000	0.000	0.350	0.402	4.557	-0.041	0.019	80	469	100	-7	-2	Error	0	-7	0	-2	2726	6140	0.000	-0.136	0	0	0
1	2	13	"hsa-miR-1267"	"46633"	4820	7400	100	34	34	7	20	34	34	34	6	17	13	2	0	85	88	27	30	81	81	82	22	26	20	11	0	0.000	0.000	0.400	0.382	5.581	-0.018	0.004	80	447	100	4	7	Error	0	4	0	7	2686	7034	0.000	0.273	0	0	0
1	3	13	""	"-1"	5010	7430	100	34	34	6	17	34	34	34	6	17	12	3	0	206	992	989	99	82	82	85	23	27	60	51	0	0.000	0.000	0.022	0.033	16.284	0.000	0.001	80	462	100	124	910	Error	0	124	0	910	2707	79335	0.000	39.435	0	0	0
1	4	13	"hsa-miR-450b-5p"	"42896"	5190	7440	100	33	34	6	17	34	34	34	6	17	11	1	0	120	122	47	38	84	84	87	23	26	58	43	0	-0.028	0.000	0.121	0.138	3.244	0.009	0.002	80	442	100	35	38	Error	-1	36	0	38	2726	9792	0.000	1.522	0	0	0
1	5	13	""	"42685"	5370	7430	100	34	35	7	20	34	34	34	7	20	17	3	0	76	78	25	32	81	81	84	23	27	11	2	0	0.000	-0.333	0.261	0.248	3.679	-0.044	0.020	80	442	100	-5	-2	Error	0	-5	1	-3	2768	6220	0.143	-0.261	0	0	0
1	6	13	"hsa-miR-504-5p"	"28480"	5550	7430	100	34	34	5	14	34	34	34	6	17	13	1	0	76	76	22	28	82	82	83	22	26	12	2	0	0.000	0.000	0.224	0.304	4.246	-0.027	0.007	80	430	100	-6	-6	Error	0	-6	0	-6	2722	6101	0.000	-0.318	0	0	0
1	7	13	"hsa-miR-1307-3p"	"42681"	5730	7440	100	35	35	6	17	34	34	34	6	17	21	2	0	113	145	90	62	82	82	83	22	26	52	45	0	0.032	0.016	0.106	0.099	3.812	-0.003	0.001	80	442	100	32	64	-4.954	1	31	1	63	2799	11568	0.167	2.818	0	0	0
1	8	13	"hcmv-miR-UL36-3p"	"42610"	5910	7440	100	34	34	7	20	34	34	34	6	17	13	2	0	73	74	17	22	78	78	79	21	26	10	1	0	0.000	0.000	0.400	0.353	3.849	-0.030	0.008	80	452	100	-5	-4	Error	0	-5	0	-4	2687	5958	0.000	-0.238	0	0	0
1	9	13	"hsa-miR-103a-3p"	"10919"	6090	7440	100	34	33	6	18	34	34	34	6	17	13	0	0	3789	2817	2461	87	75	75	77	20	25	68	66	0	0.000	0.000	0.003	0.018	29.762	0.000	0.000	80	454	100	3714	2741	Error	0	3714	-1	2742	2673	225331	-0.167	137.000	0	0	0
1	10	13	""	"17388"	6280	7440	100	34	34	6	17	34	34	34	6	17	13	0	0	92	124	71	57	78	78	80	21	26	45	38	0	0.000	0.000	0.194	0.115	4.912	-0.002	0.000	80	460	100	14	46	Error	0	14	0	46	2731	9889	0.000	2.095	0	0	0
1	11	13	""	"42767"	6460	7440	100	34	34	6	17	34	34	34	6	17	13	2	0	233	271	195	71	76	76	77	21	27	65	61	0	0.000	0.000	0.041	0.060	6.339	0.001	0.001	80	448	100	157	195	Error	0	157	0	195	2708	21675	0.000	9.238	0	0	0
1	12	13	""	"11021"	6630	7430	100	34	34	5	14	34	34	34	6	17	7	0	0	66	66	16	24	73	73	76	22	28	2	0	0	0.000	0.000	0.236	0.275	3.164	-0.001	0.000	80	440	100	-7	-7	Error	0	-7	0	-7	2713	5266	0.000	-0.455	0	0	0
1	13	13	"hsa-miR-1225-5p"	"46541"	6810	7430	100	35	35	7	20	34	34	34	6	17	18	3	0	71	74	20	27	75	75	77	22	28	17	0	0	-0.250	-1.000	0.261	0.328	3.286	0.026	0.005	80	442	100	-3	0	Error	1	-4	1	-1	2798	5944	0.167	-0.136	0	0	0
1	14	13	"hsa-miR-105-5p"	"5250"	6990	7430	100	34	35	6	17	34	34	35	6	17	16	1	0	66	72	22	30	78	78	78	22	28	13	2	0	0.000	-0.167	0.182	0.197	2.714	-0.031	0.010	80	442	100	-12	-5	Error	0	-12	1	-6	2771	5781	0.000	-0.273	0	0	0
1	15	13	"hsa-miR-2110"	"42734"	7170	7430	100	35	35	6	17	34	34	34	6	17	12	3	0	72	71	19	26	76	76	78	21	26	6	0	0	-0.250	-0.200	0.200	0.266	3.348	-0.029	0.009	80	442	100	-3	-4	Error	1	-4	1	-5	2764	5666	0.167	-0.333	0	0	0
1	16	13	""	"46518"	7350	7430	100	35	35	6	17	34	34	34	6	17	17	1	0	74	77	27	35	76	76	78	21	26	10	5	0	-0.500	1.000	0.233	0.254	3.625	0.009	0.001	80	452	100	-1	2	Error	1	-2	1	1	2784	6157	0.167	-0.048	0	0	0
1	17	13	""	"42665"	7530	7430	100	36	35	6	17	34	34	34	6	17	21	3	0	72	74	23	31	78	78	80	21	26	11	2	0	-0.333	-0.250	0.259	0.259	3.151	0.011	0.001	80	462	100	-4	-3	Error	2	-6	1	-4	2822	5902	0.167	-0.286	0	0	0
1	18	13	""	"46923"	7720	7440	100	34	34	5	14	34	34	35	6	17	8	0	0	1842	1629	1405	86	80	80	81	22	27	65	63	0	0.000	0.000	0.002	0.006	11.832	0.000	0.001	80	448	100	1762	1549	Error	0	1762	0	1549	2703	130317	-0.167	70.364	0	0	0
1	19	13	"hsa-miR-1203"	"46411"	7890	7430	100	34	34	5	14	35	35	35	6	17	7	1	0	73	74	19	25	81	81	82	21	25	8	0	0	0.125	0.143	0.350	0.336	3.713	0.024	0.008	80	440	100	-9	-8	-3.000	-1	-8	-1	-7	2755	5945	-0.167	-0.381	0	0	0
1	20	13	"hsa-miR-1263"	"46747"	8070	7430	100	35	35	5	14	35	35	35	5	14	15	0	0	72	71	19	26	79	79	80	21	26	6	1	0	0.000	0.000	0.250	0.315	3.425	0.011	0.001	80	452	100	-7	-8	Error	0	-7	0	-8	2765	5719	0.000	-0.429	0	0	0
1	21	13	""	"146183"	8250	7430	100	34	35	6	17	35	35	35	5	14	16	3	0	67	69	17	24	78	78	80	21	26	5	0	0	0.091	0.000	0.367	0.345	3.039	-0.014	0.002	80	452	100	-12	-9	-3.459	-1	-11	0	-9	2770	5481	0.000	-0.524	0	0	0
1	22	13	"hsa-miR-3927-3p"	"146190"	8430	7430	100	35	36	5	13	35	35	35	6	17	16	2	0	77	79	23	29	78	78	80	22	27	15	5	0	0.000	1.000	0.191	0.235	3.368	-0.012	0.001	80	484	100	-1	2	Error	0	-1	1	1	2863	6286	0.167	-0.045	0	0	0
1	1	14	""	"146013"	4640	7620	100	34	34	6	17	34	34	34	7	20	11	2	0	81	81	20	24	78	78	81	40	49	5	0	0	0.000	0.000	0.400	0.412	2.905	-0.009	0.001	80	515	100	3	3	Error	0	3	0	3	2713	6448	0.000	0.000	0	0	0
1	2	14	"hsa-miR-1914-3p"	"146061"	4820	7620	100	34	34	7	20	34	34	34	6	17	11	3	0	69	71	20	28	78	78	80	22	27	6	1	0	0.000	0.000	0.333	0.339	2.992	-0.026	0.007	80	484	100	-9	-7	Error	0	-9	0	-7	2691	5680	0.000	-0.409	0	0	0
1	3	14	"spike_control_v2_17"	"25557"	5010	7630	100	35	35	7	20	34	34	34	6	17	17	6	0	8053	5112	4083	79	80	80	82	22	26	80	75	0	0.000	0.000	0.001	0.003	14.397	0.000	0.004	80	470	100	7974	5033	Error	1	7973	1	5032	2773	408995	0.167	228.636	0	0	0
1	4	14	""	"-1"	5190	7620	100	34	35	9	25	34	34	34	6	17	20	7	0	362	493	966	195	80	80	82	21	25	61	56	0	0.000	0.002	0.026	0.046	8.155	0.005	0.120	80	450	100	282	414	Error	0	282	1	413	2818	39425	0.167	19.571	0	0	0
1	5	14	""	"146060"	5370	7620	100	35	34	7	20	34	34	34	6	17	12	3	0	249	415	371	89	78	78	82	22	26	61	56	0	0.006	0.000	0.019	0.033	10.118	-0.001	0.001	80	460	100	172	337	-7.418	1	171	0	337	2737	33160	0.000	15.136	0	0	0
1	6	14	""	"145658"	5550	7620	100	34	35	6	17	34	34	34	6	17	17	6	0	934	950	868	91	80	80	82	21	25	62	60	0	0.000	0.001	0.015	0.028	14.810	0.001	0.003	80	460	100	854	871	Error	0	854	1	870	2771	76016	0.167	41.333	0	0	0
1	7	14	""	"146079"	5730	7620	100	35	35	6	17	34	34	34	6	17	20	2	0	72	71	17	23	81	81	83	22	26	5	0	0	-0.111	-0.100	0.328	0.338	2.906	-0.023	0.005	80	450	100	-8	-9	Error	1	-9	1	-10	2794	5666	0.167	-0.545	0	0	0
1	8	14	""	"146199"	5910	7630	100	34	34	6	17	34	34	34	6	17	10	0	0	93	118	56	47	79	79	80	20	25	47	41	0	0.000	0.000	0.099	0.134	4.042	-0.010	0.004	80	452	100	14	39	Error	0	14	0	39	2681	9402	0.000	1.900	0	0	0
1	9	14	"hsa-miR-1909-5p"	"146138"	6090	7620	100	33	34	7	20	34	34	34	6	17	17	1	0	66	69	22	31	76	76	78	20	25	10	5	0	0.100	0.000	0.300	0.295	3.270	0.014	0.002	80	451	100	-11	-7	-3.322	-1	-10	0	-7	2700	5529	0.000	-0.450	0	0	0
1	10	14	""	"146177"	6270	7620	100	33	33	6	18	34	34	34	6	17	6	2	0	62	61	16	26	75	75	78	22	28	2	0	0	0.077	0.071	0.250	0.290	3.593	-0.001	0.000	80	451	100	-14	-15	-3.700	-1	-13	-1	-14	2617	4902	-0.167	-0.773	0	0	0
1	11	14	"hsv1-miR-H6-3p"	"146117"	6450	7630	100	34	34	6	17	33	33	34	6	17	20	1	0	99	226	189	83	76	76	79	22	27	50	47	0	0.043	0.007	0.038	0.091	9.649	0.005	0.009	80	452	100	24	151	-4.524	1	23	1	150	2729	18097	0.000	6.682	0	0	0
1	12	14	""	"146028"	6630	7620	100	34	35	7	20	33	33	34	6	17	22	8	0	82	85	30	35	76	76	78	22	28	30	10	0	0.167	0.222	0.275	0.300	3.646	-0.014	0.002	80	462	100	7	11	-2.585	1	6	2	9	2802	6817	0.167	0.318	0	0	0
1	13	14	""	"146212"	6810	7620	100	36	36	6	16	34	34	34	6	17	22	3	0	68	71	22	30	78	78	77	20	25	12	2	0	-0.200	-0.286	0.367	0.367	4.080	-0.058	0.029	80	462	100	-8	-5	Error	2	-10	2	-7	2848	5660	0.333	-0.300	0	0	0
1	14	14	""	"146209"	6990	7620	100	34	34	6	17	34	34	34	6	17	15	3	0	2525	2475	2268	91	79	79	80	22	27	62	60	0	0.000	0.000	0.003	0.010	18.321	0.000	0.001	80	462	100	2446	2396	Error	0	2446	0	2396	2740	198002	0.000	108.864	0	0	0
1	15	14	"spike_control_v2_32"	"28393"	7180	7620	100	35	35	6	17	34	34	35	6	17	18	6	0	4863	4695	4156	88	76	76	78	21	26	68	67	0	0.000	0.000	0.001	0.005	24.933	0.000	0.001	80	462	100	4788	4620	Error	1	4787	1	4619	2830	375570	0.000	219.857	0	0	0
1	16	14	""	"146220"	7360	7620	100	36	36	6	16	34	34	34	6	17	20	3	0	628	713	599	84	77	77	79	22	27	66	63	0	0.004	0.003	0.007	0.016	8.098	0.001	0.008	80	440	100	553	638	-8.106	2	551	2	636	2859	57064	0.333	28.818	0	0	0
1	17	14	"hsa_negative_control_7"	"10902"	7530	7620	100	34	34	6	17	34	34	35	6	17	18	3	0	64	65	16	24	79	79	81	21	25	2	0	0	0.000	0.000	0.250	0.294	3.924	-0.017	0.002	80	440	100	-15	-14	Error	0	-15	0	-14	2758	5229	-0.167	-0.762	0	0	0
1	18	14	""	"146055"	7710	7620	100	33	34	6	17	34	34	34	6	17	16	3	0	660	542	428	78	78	78	80	20	25	66	65	0	-0.002	0.000	0.014	0.022	5.974	0.000	0.000	80	421	100	581	464	Error	-1	582	0	464	2743	43363	0.000	23.100	0	0	0
1	19	14	"spike_control_v2_43"	"29146"	7890	7620	100	35	35	7	20	35	35	35	6	17	10	2	0	661	903	819	90	78	78	80	20	25	60	58	0	0.000	0.000	0.010	0.025	13.278	0.000	0.001	80	444	100	583	825	Error	0	583	0	825	2769	72206	0.000	41.150	0	0	0
1	20	14	"hsa-miR-625-5p"	"145831"	8070	7620	100	34	34	6	17	35	35	35	6	17	11	2	0	86	90	26	28	78	78	80	21	26	31	13	0	-0.125	-0.083	0.200	0.261	5.188	0.013	0.002	80	464	100	7	11	Error	-1	8	-1	12	2751	7230	-0.167	0.476	0	0	0
1	21	14	"hsa-miR-646"	"145963"	8250	7620	100	34	34	6	17	35	35	35	5	14	15	2	0	66	67	20	29	77	77	79	21	26	6	3	0	0.091	0.100	0.333	0.296	2.951	-0.001	0.000	80	462	100	-12	-11	-3.459	-1	-11	-1	-10	2738	5367	-0.200	-0.571	0	0	0
1	22	14	"hsa-miR-1247-5p"	"145977"	8430	7620	100	35	36	6	16	35	35	35	6	17	18	5	0	78	82	24	29	79	79	80	20	25	20	8	0	0.000	0.333	0.200	0.216	2.793	0.008	0.001	80	485	100	-1	4	Error	0	-1	1	3	2852	6565	0.167	0.100	0	0	0
1	1	15	"hsa-miR-501-5p"	"145675"	4650	7820	100	34	34	6	17	34	34	34	7	20	12	0	0	169	163	90	55	77	77	82	40	48	57	52	0	0.000	0.000	0.064	0.091	5.067	-0.002	0.000	80	493	100	92	86	Error	0	92	0	86	2756	13004	0.000	2.025	0	0	0
1	2	15	"hsa-miR-125b-1-3p"	"145838"	4830	7810	100	33	33	7	21	33	33	34	6	17	17	3	0	88	95	33	34	79	79	81	21	25	38	23	0	0.000	0.000	0.320	0.248	4.019	0.009	0.001	80	461	100	9	16	Error	0	9	0	16	2678	7573	-0.167	0.667	0	0	0
1	3	15	""	"145953"	5010	7820	100	35	34	6	17	34	34	34	6	17	17	2	0	2233	2588	2446	94	77	77	79	22	27	67	62	0	0.000	0.000	0.003	0.009	20.890	0.000	0.000	80	452	100	2157	2511	Error	1	2156	0	2511	2754	207079	0.000	114.045	0	0	0
1	4	15	"hsa-miR-512-5p"	"145690"	5190	7820	100	34	33	6	18	34	34	34	6	17	13	1	0	79	78	21	26	77	77	80	22	27	17	1	0	0.000	-1.000	0.273	0.264	2.631	-0.019	0.003	80	460	100	2	0	Error	0	2	-1	1	2671	6248	-0.167	-0.091	0	0	0
1	5	15	""	"-1"	5370	7820	100	34	34	7	20	35	35	34	7	20	10	0	0	2695	2005	1654	82	79	79	81	21	25	73	67	0	0.000	-0.001	0.013	0.021	17.222	0.000	0.001	80	460	100	2615	1925	Error	-1	2616	-1	1926	2733	160378	0.000	91.619	0	0	0
1	6	15	"hsa-miR-150-5p"	"145678"	5550	7820	100	35	34	6	17	34	34	34	6	17	12	1	0	516	461	375	81	77	77	79	22	27	65	57	0	0.002	0.000	0.009	0.019	8.002	0.000	0.000	80	450	100	440	384	-8.778	1	439	0	384	2719	36887	0.000	17.364	0	0	0
1	7	15	""	"145884"	5730	7820	100	35	35	6	17	34	34	34	6	17	13	5	0	139	136	70	51	78	78	80	21	26	63	55	0	0.016	0.017	0.107	0.103	5.862	0.000	0.000	80	450	100	62	59	-5.931	1	61	1	58	2763	10850	0.167	2.667	0	0	0
1	8	15	"hsa-miR-648"	"145715"	5910	7820	100	34	34	5	14	35	35	34	6	17	7	2	0	71	72	23	31	77	77	79	21	26	11	5	0	0.167	0.200	0.442	0.435	3.645	-0.037	0.012	80	452	100	-7	-6	-2.585	-1	-6	-1	-5	2741	5785	0.000	-0.333	0	0	0
1	9	15	"hsa-miR-27b-3p"	"147199"	6100	7820	100	35	34	6	17	34	34	34	7	20	10	0	0	589	1735	1783	102	75	75	77	20	25	63	56	0	0.002	0.000	0.003	0.011	18.475	0.000	0.002	80	461	100	515	1660	-9.006	1	514	0	1660	2714	138835	0.000	82.900	0	0	0
1	10	15	"hsa-miR-4309"	"147535"	6280	7820	100	33	33	7	21	34	34	34	7	20	13	2	0	88	95	40	42	75	75	77	21	27	45	27	0	-0.077	-0.050	0.300	0.278	3.589	-0.005	0.000	80	451	100	12	19	Error	-1	13	-1	20	2667	7578	-0.143	0.857	0	0	0
1	11	15	"hsa-miR-3152-3p"	"147892"	6460	7820	100	34	34	6	17	34	34	35	6	17	15	2	0	68	66	19	28	78	78	80	21	26	1	1	0	0.000	0.000	0.316	0.368	4.135	0.008	0.001	80	452	100	-10	-12	Error	0	-10	0	-12	2739	5307	-0.167	-0.667	0	0	0
1	12	15	""	"147890"	6650	7820	100	35	35	6	17	34	34	34	6	17	20	5	0	136	151	81	53	78	78	80	20	25	61	56	0	0.017	0.014	0.049	0.075	4.245	0.009	0.006	80	462	100	59	74	-5.858	1	58	1	73	2823	12078	0.167	3.550	0	0	0
1	13	15	"hsa-miR-4305"	"147611"	6830	7820	100	34	33	6	18	34	34	34	6	17	10	1	0	118	118	56	47	76	76	76	20	26	58	52	0	0.000	-0.024	0.071	0.062	3.981	-0.020	0.018	80	440	100	42	41	Error	0	42	-1	42	2672	9455	-0.167	2.100	0	0	0
1	14	15	""	"147934"	7000	7810	100	35	35	5	14	34	34	35	6	17	15	1	0	75	103	57	55	76	76	78	22	28	38	32	0	-1.000	0.037	0.143	0.140	4.894	-0.028	0.028	80	440	100	0	28	Error	1	-1	1	27	2786	8254	0.000	1.136	0	0	0
1	15	15	"hsa-miR-4294"	"147627"	7180	7810	100	33	33	6	18	34	34	35	6	17	10	2	0	68	68	17	25	76	76	78	21	26	6	0	0	0.125	0.125	0.347	0.337	3.511	-0.011	0.001	80	452	100	-9	-9	-3.000	-1	-8	-1	-8	2671	5425	-0.333	-0.476	0	0	0
1	16	15	"hsa-miR-4276"	"147770"	7360	7810	100	35	35	7	20	34	34	35	6	17	22	6	0	63	64	17	26	77	77	78	21	26	3	2	0	-0.071	-0.077	0.286	0.338	3.257	-0.024	0.006	80	452	100	-13	-12	Error	1	-14	1	-13	2792	5089	0.000	-0.667	0	0	0
1	17	15	"hsa-let-7b-5p"	"147165"	7540	7810	100	36	35	6	17	34	34	35	6	17	23	1	0	105	4287	5438	126	77	77	78	21	26	55	43	0	0.071	0.000	0.091	0.028	21.514	0.000	0.002	80	463	100	30	4211	-3.807	2	28	1	4210	2832	342999	0.000	200.429	0	0	0
1	18	15	"hsa-miR-4320"	"147705"	7730	7790	100	35	35	5	14	34	34	35	6	17	16	1	0	77	82	25	30	78	78	79	19	24	25	11	0	-1.000	0.250	0.316	0.249	3.031	0.000	0.000	80	468	100	0	5	Error	1	-1	1	4	2826	6557	0.000	0.158	0	0	0
1	19	15	"hsa-miR-466"	"147848"	7920	7800	100	36	36	6	16	35	35	35	5	14	22	5	0	62	65	18	27	78	78	80	20	25	2	1	0	-0.062	-0.077	0.273	0.271	2.573	-0.012	0.002	80	475	100	-15	-12	Error	1	-16	1	-13	2896	5224	0.200	-0.750	0	0	0
1	20	15	"hsv2-miR-H6-3p"	"147900"	8110	7820	100	36	35	6	17	36	36	36	6	16	5	1	0	302	283	177	62	78	78	80	21	26	70	66	0	0.000	-0.005	0.019	0.032	5.661	-0.002	0.002	80	451	100	224	204	Error	0	224	-1	205	2811	22607	-0.167	9.667	0	0	0
1	21	15	"hsa-miR-3175"	"147891"	8270	7820	100	35	36	6	16	35	35	35	6	17	16	2	0	92	301	291	96	77	77	79	20	25	48	47	0	0.000	0.004	0.111	0.074	7.094	0.003	0.009	80	437	100	15	225	Error	0	15	1	224	2843	24071	0.167	11.100	0	0	0
1	22	15	""	"147873"	8450	7810	100	36	36	6	16	35	35	35	6	17	21	1	0	67	68	18	26	77	77	79	21	26	6	0	0	-0.100	-0.111	0.260	0.247	2.976	0.021	0.005	80	486	100	-9	-8	Error	1	-10	1	-9	2870	5430	0.167	-0.524	0	0	0
1	1	16	"hsa-miR-200b-3p"	"147186"	4660	8010	100	34	34	6	17	34	34	34	6	17	16	0	0	439	782	738	94	76	76	78	22	28	58	55	0	0.000	0.000	0.041	0.043	16.557	0.000	0.000	80	484	100	363	706	Error	0	363	0	706	2692	62587	0.000	32.000	0	0	0
1	2	16	""	"147844"	4840	8010	100	33	33	6	18	33	33	34	6	17	11	0	0	67	69	20	28	80	80	81	21	25	7	0	0	0.000	0.000	0.258	0.283	3.249	-0.005	0.000	80	451	100	-13	-11	Error	0	-13	0	-11	2607	5490	-0.167	-0.571	0	0	0
1	3	16	""	"147283"	5020	8010	100	34	34	6	17	34	34	34	6	17	15	5	0	122	187	133	71	79	79	81	21	25	57	50	0	0.000	0.000	0.082	0.089	7.119	0.010	0.018	80	442	100	43	108	Error	0	43	0	108	2735	14929	0.000	5.048	0	0	0
1	4	16	"hsa-miR-3613-3p"	"148493"	5200	8010	100	33	34	6	17	34	34	34	6	17	15	2	0	1447	1340	1141	85	79	79	81	24	29	70	67	0	-0.001	0.000	0.005	0.017	16.565	0.000	0.000	80	430	100	1367	1261	Error	-1	1368	0	1261	2693	107192	0.000	52.458	0	0	0
1	5	16	"hsa-miR-3918"	"148231"	5370	8010	100	34	34	7	20	34	34	34	6	17	25	2	0	69	70	16	22	77	77	80	24	30	2	0	0	0.000	0.000	0.558	0.550	3.441	-0.008	0.000	80	430	100	-8	-7	Error	0	-8	0	-7	2737	5579	0.000	-0.417	0	0	0
1	6	16	"hsa-miR-933"	"148635"	5550	8000	100	34	35	7	20	34	34	34	6	17	16	7	0	87	88	27	30	75	75	78	22	28	37	12	0	0.000	0.077	0.235	0.246	2.535	-0.022	0.005	80	451	100	12	14	Error	0	12	1	13	2780	7057	0.167	0.455	0	0	0
1	7	16	""	"148660"	5730	8000	100	34	35	6	17	34	34	34	6	17	16	3	0	69	70	20	28	76	76	77	21	27	10	0	0	0.000	-0.167	0.333	0.348	4.021	-0.001	0.000	80	442	100	-7	-5	Error	0	-7	1	-6	2804	5581	0.167	-0.333	0	0	0
1	8	16	"hsa-miR-4296"	"147660"	5910	8000	100	34	34	6	17	35	35	34	7	20	8	2	0	65	68	19	27	77	77	78	21	26	10	0	0	0.083	0.111	0.314	0.270	2.695	0.017	0.002	80	442	100	-13	-10	-3.585	-1	-12	-1	-9	2724	5418	0.000	-0.476	0	0	0
1	9	16	"hsa-miR-3185"	"147709"	6090	8000	100	33	34	7	20	34	34	34	7	20	15	2	0	67	68	20	29	75	75	76	21	27	5	2	0	0.125	0.000	0.250	0.331	4.432	-0.028	0.006	80	452	100	-9	-7	-3.000	-1	-8	0	-7	2720	5416	0.000	-0.381	0	0	0
1	10	16	"hsa-miR-3689a-5p/hsa-miR-3689b-5p/hsa-miR-3689e"	"148251"	6280	8000	100	33	34	6	17	34	34	34	6	17	18	3	0	77	78	23	29	75	75	76	21	27	25	5	0	-0.500	0.000	0.256	0.281	3.618	-0.018	0.004	80	452	100	1	3	Error	-1	2	0	3	2739	6200	0.000	0.095	0	0	0
1	11	16	"hsa-miR-3680-5p"	"148599"	6460	8000	100	35	34	6	17	34	34	34	6	17	17	2	0	128	130	69	53	78	78	79	22	27	57	51	0	0.020	0.000	0.069	0.075	3.773	0.009	0.004	80	442	100	51	52	-5.644	1	50	0	52	2740	10395	0.000	2.318	0	0	0
1	12	16	"hsa-miR-510-5p"	"148665"	6640	8000	100	34	34	6	17	34	34	34	6	17	16	1	0	62	64	22	34	76	76	77	21	27	7	1	0	0.000	0.000	0.286	0.308	3.728	-0.009	0.001	80	442	100	-14	-12	Error	0	-14	0	-12	2736	5120	0.000	-0.619	0	0	0
1	13	16	"hsa-miR-3652"	"148363"	6820	8000	100	34	33	6	18	34	34	35	6	17	8	1	0	71	79	26	32	73	73	74	21	28	23	10	0	0.000	-0.167	0.333	0.383	2.989	-0.021	0.006	80	442	100	-2	5	Error	0	-2	-1	6	2663	6284	-0.333	0.238	0	0	0
1	14	16	"hsa-miR-3181"	"147703"	7000	8000	100	34	35	5	14	34	34	34	6	17	13	1	0	59	60	16	26	73	73	75	22	29	1	0	0	0.000	-0.077	0.242	0.277	3.090	-0.019	0.003	80	452	100	-14	-12	Error	0	-14	1	-13	2777	4795	0.167	-0.682	0	0	0
1	15	16	"hsa-miR-3667-3p"	"148062"	7180	8000	100	33	34	6	17	35	35	35	6	17	6	1	0	68	67	17	25	75	75	77	22	28	3	0	0	0.286	0.125	0.333	0.326	2.659	0.014	0.002	80	460	100	-9	-9	-1.807	-2	-7	-1	-8	2701	5374	-0.167	-0.455	0	0	0
1	16	16	"hsa-miR-3664-5p"	"148206"	7360	8000	100	35	36	6	16	34	34	35	6	17	21	6	0	76	76	23	30	75	75	78	21	26	18	7	0	1.000	2.000	0.150	0.248	5.436	-0.032	0.010	80	452	100	2	3	0.000	1	1	2	1	2867	6118	0.167	-0.095	0	0	0
1	17	16	"spike_control_v1_i"	"14257"	7540	8000	100	35	36	6	16	34	34	35	6	17	23	5	0	72	72	17	23	78	78	79	20	25	6	0	0	-0.167	-0.333	0.438	0.438	3.745	-0.013	0.002	80	452	100	-5	-4	Error	1	-6	2	-6	2849	5723	0.167	-0.350	0	0	0
1	18	16	"Empty"	"0"	7720	8000	100	34	34	5	14	36	36	36	6	16	3	0	0	64	66	18	27	80	80	80	21	26	3	1	0	0.125	0.143	0.220	0.254	2.928	-0.009	0.001	80	468	100	-18	-16	-3.000	-2	-16	-2	-14	2711	5250	-0.333	-0.667	0	0	0
1	19	16	""	"148496"	7900	8000	100	34	34	6	17	36	36	36	6	16	8	2	0	59	61	19	31	80	80	82	22	26	2	1	0	0.095	0.105	0.235	0.233	2.868	0.028	0.009	80	452	100	-23	-21	-3.392	-2	-21	-2	-19	2701	4900	-0.333	-0.955	0	0	0
1	20	16	""	"148322"	8080	8010	100	35	34	6	17	36	36	36	6	16	6	0	0	144	131	57	43	81	81	82	22	26	66	62	0	-0.016	-0.040	0.109	0.110	3.179	-0.001	0.000	80	420	100	62	48	Error	-1	63	-2	50	2736	10480	-0.333	2.227	0	0	0
1	21	16	""	"148560"	8250	8010	100	34	34	6	17	36	36	36	6	16	5	2	0	83	87	31	35	77	77	80	21	26	26	15	0	-0.333	-0.200	0.333	0.344	3.467	-0.044	0.030	80	431	100	4	8	Error	-2	6	-2	10	2738	6920	-0.333	0.333	0	0	0
1	22	16	""	"148185"	8430	8000	100	35	34	6	17	35	35	36	6	16	8	1	0	68	69	18	26	75	75	78	21	26	5	1	0	0.000	0.167	0.345	0.413	4.112	0.001	0.000	80	475	100	-7	-7	Error	0	-7	-1	-6	2744	5504	-0.333	-0.429	0	0	0
1	1	17	""	"148230"	4660	8200	100	32	34	6	17	34	34	34	6	17	13	2	0	112	127	59	46	74	74	76	21	27	55	47	0	-0.053	0.000	0.140	0.146	2.836	-0.014	0.008	80	492	100	36	53	Error	-2	38	0	53	2688	10120	0.000	2.429	0	0	0
1	2	17	""	"148444"	4840	8190	100	35	34	7	20	34	34	34	6	17	13	2	0	83	148	133	89	74	74	76	21	27	43	37	0	0.111	0.000	0.114	0.132	4.770	-0.006	0.006	80	446	100	10	74	-3.170	1	9	0	74	2717	11847	0.000	3.429	0	0	0
1	3	17	""	"148164"	5010	8190	100	35	35	6	17	34	34	34	6	17	17	1	0	80	81	22	27	78	78	79	21	26	21	3	0	0.500	0.333	0.265	0.312	2.872	-0.026	0.007	80	439	100	3	4	-1.000	1	2	1	3	2764	6487	0.167	0.095	0	0	0
1	4	17	""	"148232"	5190	8190	100	34	33	5	15	34	34	34	6	17	10	0	0	63	64	19	29	78	78	79	24	30	3	0	0	0.000	0.071	0.286	0.324	3.033	-0.047	0.025	80	442	100	-15	-15	Error	0	-15	-1	-14	2672	5086	-0.167	-0.625	0	0	0
1	5	17	""	"148350"	5370	8190	100	34	34	6	17	34	34	34	6	17	15	3	0	67	70	20	28	76	76	77	24	31	7	1	0	0.000	0.000	0.286	0.332	2.567	-0.003	0.000	80	452	100	-9	-6	Error	0	-9	0	-6	2742	5574	0.000	-0.292	0	0	0
1	6	17	""	"148090"	5560	8200	100	34	34	6	17	34	34	34	6	17	13	3	0	132	199	144	72	74	74	76	21	27	61	50	0	0.000	0.000	0.031	0.049	6.277	0.001	0.000	80	449	100	58	125	Error	0	58	0	125	2729	15898	0.000	5.857	0	0	0
1	7	17	""	"148142"	5730	8190	100	34	35	7	20	34	34	35	6	17	16	1	0	69	71	20	28	75	75	77	21	27	10	1	0	0.000	-0.250	0.296	0.348	3.399	-0.005	0.000	80	440	100	-6	-3	Error	0	-6	1	-4	2762	5658	0.000	-0.286	0	0	0
1	8	17	""	"148022"	5910	8190	100	35	35	6	17	34	34	34	6	17	16	1	0	72	76	21	27	76	76	77	20	25	15	5	0	-0.250	100000.000	0.385	0.407	2.931	-0.021	0.003	80	452	100	-3	1	Error	1	-4	1	0	2794	6095	0.167	-0.050	0	0	0
1	9	17	""	"148505"	6090	8190	100	35	35	7	20	34	34	34	6	17	25	1	0	66	67	18	26	74	74	75	21	28	5	2	0	-0.125	-0.143	0.333	0.353	3.741	-0.012	0.001	80	452	100	-7	-6	Error	1	-8	1	-7	2762	5331	0.167	-0.381	0	0	0
1	10	17	""	"148152"	6270	8190	100	34	34	7	20	34	34	34	6	17	18	6	0	62	63	18	28	74	74	75	20	26	6	0	0	0.000	0.000	0.364	0.383	2.561	-0.018	0.002	80	452	100	-12	-11	Error	0	-12	0	-11	2735	5066	0.000	-0.600	0	0	0
1	11	17	""	"148161"	6450	8190	100	34	34	6	17	34	34	34	6	17	12	2	0	73	72	19	26	77	77	78	22	28	6	1	0	0.000	0.000	0.364	0.360	4.011	0.000	0.000	80	452	100	-4	-5	Error	0	-4	0	-5	2709	5773	0.000	-0.273	0	0	0
1	12	17	""	"148513"	6630	8190	100	35	34	6	17	34	34	34	6	17	11	1	0	59	59	17	28	75	75	76	20	26	2	0	0	-0.062	0.000	0.289	0.248	2.944	0.010	0.001	80	460	100	-15	-16	Error	1	-16	0	-16	2746	4700	0.000	-0.850	0	0	0
1	13	17	""	"148469"	6810	8190	100	34	34	6	17	34	34	34	6	17	12	2	0	60	60	17	28	74	74	74	20	27	2	0	0	0.000	0.000	0.321	0.331	3.696	-0.006	0.000	80	460	100	-14	-14	Error	0	-14	0	-14	2708	4829	0.000	-0.700	0	0	0
1	14	17	""	"148203"	6990	8190	100	34	34	6	17	34	34	35	6	17	16	1	0	65	70	23	32	71	71	72	20	27	20	5	0	0.000	0.000	0.286	0.295	2.819	-0.032	0.008	80	471	100	-6	-1	Error	0	-6	0	-1	2754	5584	-0.167	-0.100	0	0	0
1	15	17	""	"148477"	7180	8200	100	35	35	7	20	35	35	35	6	17	16	2	0	200	218	155	71	72	72	74	21	28	58	55	0	0.000	0.000	0.057	0.084	6.770	-0.001	0.000	80	448	100	128	146	Error	0	128	0	146	2774	17458	0.000	6.857	0	0	0
1	16	17	""	"148572"	7350	8190	100	35	36	5	13	35	35	35	6	17	12	2	0	66	67	19	28	74	74	76	21	27	3	1	0	0.000	-0.143	0.274	0.244	2.402	-0.019	0.003	80	450	100	-8	-6	Error	0	-8	1	-7	2840	5396	0.167	-0.429	0	0	0
1	17	17	""	"148333"	7540	8190	100	35	35	7	20	35	35	35	6	17	12	3	0	61	65	18	27	76	76	79	22	27	2	1	0	0.000	0.000	0.250	0.274	3.335	-0.013	0.002	80	463	100	-15	-11	Error	0	-15	0	-11	2800	5232	0.000	-0.636	0	0	0
1	18	17	""	"148391"	7720	8190	100	34	34	6	17	35	35	35	6	17	12	1	0	85	85	24	28	78	78	78	21	26	31	8	0	-0.143	-0.143	0.346	0.283	3.970	-0.020	0.005	80	440	100	6	6	Error	-1	7	-1	7	2719	6810	-0.167	0.333	0	0	0
1	19	17	""	"148450"	7890	8180	100	34	34	7	20	35	35	35	6	17	11	3	0	84	88	24	27	78	78	79	20	25	32	10	0	-0.167	-0.100	0.273	0.280	3.589	-0.028	0.009	80	438	100	5	9	Error	-1	6	-1	10	2759	7069	-0.167	0.450	0	0	0
1	20	17	"hsa-miR-381-3p"	"148306"	8070	8180	100	35	34	6	17	35	35	36	6	16	13	1	0	72	69	19	27	77	77	79	21	26	6	1	0	0.000	0.125	0.354	0.454	3.486	-0.007	0.001	80	448	100	-5	-9	Error	0	-5	-1	-8	2720	5545	-0.333	-0.476	0	0	0
1	21	17	""	"148122"	8260	8190	100	34	34	6	17	35	35	36	6	16	10	1	0	898	652	532	81	77	77	79	20	25	66	63	0	-0.001	-0.002	0.008	0.017	8.385	0.001	0.002	80	452	100	820	574	Error	-1	821	-1	575	2722	52165	-0.333	28.650	0	0	0
1	22	17	""	"148150"	8440	8180	100	37	37	6	16	35	35	35	6	17	21	5	0	71	74	18	24	77	77	79	21	26	8	1	0	-0.333	-0.667	0.429	0.439	4.314	-0.058	0.038	80	483	100	-4	-1	Error	2	-6	2	-3	2966	5917	0.333	-0.238	0	0	0
1	1	18	""	"148120"	4660	8400	100	33	33	6	18	34	34	34	6	17	12	1	0	57	61	19	31	74	74	75	20	26	7	0	0	0.059	0.077	0.259	0.274	3.729	-0.036	0.011	80	480	100	-18	-14	-4.087	-1	-17	-1	-13	2655	4883	-0.167	-0.700	0	0	0
1	2	18	"hsa-miR-383-5p"	"146024"	4850	8400	100	33	34	6	17	33	33	33	6	18	18	5	0	81	87	31	35	73	73	75	20	26	33	13	0	0.000	0.071	0.316	0.335	3.239	-0.016	0.003	80	456	100	8	15	Error	0	8	1	14	2718	6979	0.167	0.600	0	0	0
1	3	18	""	"42659"	5020	8390	100	33	33	6	18	34	34	34	6	17	12	1	0	160	171	109	63	72	72	74	21	28	56	52	0	-0.011	-0.010	0.092	0.085	6.148	-0.005	0.003	80	437	100	87	98	Error	-1	88	-1	99	2650	13641	-0.167	4.619	0	0	0
1	4	18	""	"17287"	5190	8380	100	34	34	6	17	34	34	34	6	17	10	3	0	65	69	23	33	73	73	75	20	26	11	3	0	0.000	0.000	0.261	0.327	3.058	-0.028	0.009	80	449	100	-8	-4	Error	0	-8	0	-4	2751	5493	0.000	-0.300	0	0	0
1	5	18	"Empty"	"0"	5370	8380	100	34	34	6	17	33	33	34	6	17	17	2	0	65	66	22	33	72	72	73	19	26	13	2	0	-0.143	-0.167	0.220	0.277	2.659	-0.035	0.012	80	471	100	-6	-5	Error	1	-7	1	-6	2721	5250	0.000	-0.368	0	0	0
1	6	18	""	"11234"	5560	8380	100	35	35	6	17	33	33	34	6	17	27	5	0	86	88	28	31	75	75	77	21	27	36	16	0	0.182	0.154	0.226	0.274	3.956	-0.023	0.007	80	448	100	13	15	-2.459	2	11	2	13	2787	7024	0.167	0.524	0	0	0
1	7	18	"hsa-miR-802"	"30442"	5730	8380	100	33	34	6	17	34	34	35	6	17	17	2	0	63	66	20	30	75	75	77	20	25	11	1	0	0.083	0.000	0.311	0.297	3.160	0.006	0.000	80	449	100	-13	-9	-3.585	-1	-12	0	-9	2700	5268	-0.167	-0.550	0	0	0
1	8	18	"hsa-miR-4428"	"168574"	5910	8380	100	34	34	6	17	34	34	34	6	17	15	2	0	62	66	18	27	77	77	77	20	25	6	1	0	0.000	0.000	0.286	0.297	3.071	-0.021	0.004	80	452	100	-15	-11	Error	0	-15	0	-11	2735	5265	0.000	-0.550	0	0	0
1	9	18	"hsa-miR-5590-5p"	"168970"	6090	8380	100	35	34	6	17	34	34	34	6	17	15	2	0	59	62	18	29	74	74	74	20	27	6	0	0	-0.067	0.000	0.194	0.242	4.204	-0.013	0.002	80	469	100	-14	-12	Error	1	-15	0	-12	2756	4992	0.000	-0.600	0	0	0
1	10	18	"hsa-miR-5692a"	"168938"	6270	8380	100	35	34	6	17	34	34	34	6	17	11	1	0	51	54	16	29	73	73	73	21	28	2	0	0	-0.045	0.000	0.250	0.290	3.612	-0.049	0.024	80	462	100	-21	-19	Error	1	-22	0	-19	2716	4308	0.000	-0.905	0	0	0
1	11	18	"hsa-miR-4729"	"168825"	6450	8380	100	35	34	6	17	34	34	34	6	17	12	1	0	61	66	18	27	74	74	76	22	28	6	1	0	-0.077	0.000	0.375	0.369	2.116	-0.015	0.003	80	452	100	-12	-8	Error	1	-13	0	-8	2713	5289	0.000	-0.455	0	0	0
1	12	18	"hsa-miR-4475"	"168640"	6630	8390	100	34	34	5	14	34	34	34	6	17	13	0	0	159	152	90	59	72	72	74	21	28	58	56	0	0.000	0.000	0.074	0.078	4.584	0.000	0.000	80	450	100	87	80	Error	0	87	0	80	2746	12165	0.000	3.714	0	0	0
1	13	18	"hsa-miR-4535"	"168874"	6810	8390	100	35	35	6	17	34	34	35	6	17	16	2	0	61	65	19	29	70	70	71	19	26	8	3	0	-0.111	-0.200	0.286	0.348	3.049	-0.038	0.012	80	460	100	-8	-4	Error	1	-9	1	-5	2777	5160	0.000	-0.316	0	0	0
1	14	18	"hsa-miR-5002-3p"	"168656"	7000	8390	100	34	35	6	17	34	34	35	6	17	20	5	0	253	278	208	74	69	69	70	18	25	63	60	0	0.000	0.005	0.029	0.053	5.825	0.004	0.008	80	471	100	184	210	Error	0	184	1	209	2806	22217	0.000	11.556	0	0	0
1	15	18	""	"168838"	7180	8380	100	35	35	6	17	34	34	35	6	17	21	2	0	3563	3391	3096	91	69	69	71	20	28	67	62	0	0.000	0.000	0.001	0.006	19.533	0.000	0.000	80	425	100	3495	3323	Error	1	3494	1	3322	2765	271279	0.000	166.000	0	0	0
1	16	18	"hsa-miR-4754"	"168861"	7340	8380	100	33	34	6	17	35	35	35	6	17	13	0	0	72	76	24	31	70	70	72	19	26	26	11	0	-1.000	-0.167	0.405	0.394	3.875	-0.021	0.005	80	437	100	0	5	Error	-2	2	-1	6	2717	6050	-0.167	0.211	0	0	0
1	17	18	"hsa-miR-4999-3p"	"168667"	7520	8380	100	36	35	5	14	35	35	35	6	17	8	0	0	58	61	17	27	73	73	73	20	27	6	0	0	-0.067	0.000	0.261	0.281	3.414	-0.031	0.010	80	465	100	-14	-12	Error	1	-15	0	-12	2798	4857	0.000	-0.600	0	0	0
1	18	18	"hsa-miR-4735-5p"	"168910"	7710	8380	100	36	36	5	13	34	34	34	6	17	16	5	0	85	87	34	39	74	74	75	20	26	41	20	0	0.182	0.154	0.143	0.146	3.026	0.008	0.001	80	472	100	13	15	-2.459	2	11	2	13	2862	6963	0.333	0.600	0	0	0
1	19	18	"hsa-miR-5683"	"168664"	7890	8380	100	36	36	6	16	34	34	35	6	17	16	2	0	58	59	15	25	74	74	76	20	26	2	0	0	-0.125	-0.133	0.261	0.246	3.921	-0.020	0.003	80	461	100	-14	-13	Error	2	-16	2	-15	2846	4707	0.167	-0.850	0	0	0
1	20	18	""	"168712"	8070	8380	100	37	36	6	16	35	35	35	6	17	16	2	0	72	73	21	28	74	74	76	19	25	15	3	0	-1.000	-1.000	0.333	0.396	3.076	-0.007	0.001	80	470	100	0	0	Error	2	-2	1	-1	2874	5870	0.167	-0.158	0	0	0
1	21	18	"hsa-miR-4772-5p"	"168766"	8250	8380	100	36	36	5	13	35	35	35	6	17	10	3	0	61	61	14	22	74	74	76	20	26	2	0	0	-0.077	-0.077	0.237	0.318	2.878	-0.027	0.009	80	474	100	-12	-12	Error	1	-13	1	-13	2859	4875	0.167	-0.750	0	0	0
1	22	18	"hsa-miR-5088-5p"	"168569"	8430	8380	100	36	36	5	13	35	35	35	6	17	12	1	0	68	71	19	26	75	75	77	21	27	12	0	0	-0.143	-0.250	0.286	0.298	3.501	-0.017	0.003	80	483	100	-6	-3	Error	1	-7	1	-4	2856	5701	0.167	-0.286	0	0	0
1	1	19	""	"168608"	4650	8570	100	34	34	7	20	34	34	34	7	20	15	2	0	252	617	584	94	70	70	72	20	27	63	53	0	0.000	0.000	0.053	0.055	8.611	0.000	0.001	80	450	100	182	547	Error	0	182	0	547	2739	49334	0.000	27.250	0	0	0
1	2	19	"hsa-miR-3689d"	"168883"	4840	8580	100	34	34	7	20	34	34	34	7	20	16	0	0	61	63	17	26	70	70	72	20	27	7	0	0	0.000	0.000	0.313	0.326	2.780	-0.031	0.007	80	442	100	-9	-7	Error	0	-9	0	-7	2735	5072	0.000	-0.450	0	0	0
1	3	19	"hsa-miR-5693"	"168669"	5020	8580	100	34	35	6	17	34	34	34	6	17	16	2	0	61	62	20	32	71	71	73	19	26	5	2	0	0.000	-0.111	0.267	0.295	2.926	-0.008	0.001	80	442	100	-10	-8	Error	0	-10	1	-9	2763	4954	0.167	-0.579	0	0	0
1	4	19	"hsa-miR-4785"	"168791"	5200	8580	100	34	34	6	17	34	34	34	6	17	12	1	0	64	67	22	32	72	72	72	19	26	13	2	0	0.000	0.000	0.261	0.290	2.926	-0.058	0.028	80	451	100	-8	-5	Error	0	-8	0	-5	2719	5346	0.000	-0.263	0	0	0
1	5	19	"hsa-miR-4761-3p"	"168804"	5380	8580	100	33	34	7	20	34	34	34	6	17	22	3	0	66	65	17	26	71	71	72	19	26	6	0	0	0.200	0.000	0.434	0.431	2.873	-0.037	0.010	80	451	100	-6	-6	-2.322	-1	-5	0	-6	2724	5212	0.000	-0.368	0	0	0
1	6	19	"hsa-miR-3529-3p"	"169368"	5560	8580	100	35	35	6	17	34	34	34	6	17	13	1	0	56	63	36	57	72	72	74	21	28	8	5	0	-0.062	-0.111	0.279	0.255	2.949	-0.012	0.002	80	450	100	-15	-8	Error	1	-16	1	-9	2764	5079	0.167	-0.524	0	0	0
1	7	19	"hsa-miR-4665-5p"	"169178"	5740	8580	100	35	34	6	17	34	34	34	6	17	13	1	0	61	62	16	25	73	73	74	19	25	5	1	0	-0.083	0.000	0.285	0.315	3.645	-0.062	0.030	80	461	100	-11	-11	Error	1	-12	0	-11	2725	4986	0.000	-0.632	0	0	0
1	8	19	"hsa-miR-4748"	"169221"	5920	8570	100	35	35	6	17	34	34	34	6	17	16	1	0	66	68	20	29	73	73	74	21	28	10	1	0	-0.143	-0.200	0.408	0.303	3.039	-0.030	0.008	80	471	100	-6	-4	Error	1	-7	1	-5	2780	5423	0.167	-0.286	0	0	0
1	9	19	"hsa-miR-345-3p"	"169076"	6110	8590	100	35	34	6	17	34	34	34	6	17	11	3	0	113	114	62	54	68	68	69	18	26	52	51	0	0.022	0.000	0.071	0.090	3.800	-0.001	0.000	80	470	100	46	46	-5.492	1	45	0	46	2732	9159	0.000	2.500	0	0	0
1	10	19	"hsa-miR-5195-3p"	"169346"	6290	8580	100	35	35	6	17	34	34	34	6	17	12	5	0	64	64	17	26	69	69	69	19	27	10	0	0	-0.200	-0.200	0.400	0.458	4.236	-0.055	0.017	80	450	100	-4	-4	Error	1	-5	1	-5	2779	5118	0.167	-0.263	0	0	0
1	11	19	"hsa-miR-4726-5p"	"169031"	6460	8570	100	33	33	6	18	34	34	34	6	17	12	1	0	797	775	706	91	75	75	74	20	27	60	56	0	-0.001	-0.001	0.029	0.036	13.722	0.000	0.000	80	457	100	721	699	Error	-1	722	-1	700	2673	62010	-0.167	35.050	0	0	0
1	12	19	"hsa-miR-4474-3p"	"169276"	6640	8570	100	35	35	6	17	34	34	34	6	17	18	1	0	61	62	18	29	71	71	73	20	27	5	0	0	-0.100	-0.111	0.286	0.373	3.754	-0.045	0.015	80	442	100	-9	-8	Error	1	-10	1	-9	2776	4966	0.167	-0.550	0	0	0
1	13	19	"hsa-miR-4472"	"169170"	6820	8570	100	34	34	6	17	34	34	34	6	17	18	1	0	79	140	110	78	69	69	72	20	27	41	37	0	0.000	0.000	0.107	0.123	4.773	-0.003	0.001	80	452	100	10	71	Error	0	10	0	71	2744	11235	0.000	3.400	0	0	0
1	14	19	"hsa-miR-5580-3p"	"169168"	7010	8580	100	33	34	5	14	34	34	35	6	17	11	1	0	97	106	48	45	73	73	74	19	25	55	37	0	-0.042	0.000	0.131	0.122	4.229	-0.021	0.013	80	440	100	23	33	Error	-1	24	0	33	2710	8513	-0.167	1.684	0	0	0
1	15	19	"hsa-miR-4699-5p"	"169335"	7190	8580	100	35	36	6	16	34	34	35	6	17	22	1	0	68	73	23	31	72	72	73	19	26	23	5	0	-0.250	2.000	0.296	0.321	2.581	-0.011	0.001	80	439	100	-3	3	Error	1	-4	2	1	2860	5849	0.167	0.000	0	0	0
1	16	19	"hsa-miR-4462"	"169043"	7370	8580	100	35	35	6	17	35	35	35	6	17	7	1	0	69	78	29	37	72	72	72	19	26	28	15	0	0.000	0.000	0.215	0.223	3.952	-0.002	0.000	80	441	100	-3	6	Error	0	-3	0	6	2764	6210	0.000	0.316	0	0	0
1	17	19	"hsa-miR-5006-3p"	"169136"	7550	8570	100	36	35	6	17	35	35	35	6	17	10	5	0	104	110	53	48	73	73	74	19	25	57	45	0	0.032	0.000	0.081	0.088	3.946	-0.011	0.004	80	444	100	32	37	-4.954	1	31	0	37	2797	8798	0.000	1.895	0	0	0
1	18	19	"hsa-miR-3682-5p"	"169243"	7730	8580	100	35	36	6	16	35	35	35	6	17	17	1	0	109	113	49	43	73	73	75	21	28	57	43	0	0.000	0.025	0.094	0.112	3.391	0.004	0.001	80	440	100	36	41	Error	0	36	1	40	2868	9004	0.167	1.810	0	0	0
1	19	19	"hsa-miR-4640-3p"	"169205"	7910	8570	100	36	36	6	16	34	34	34	6	17	20	3	0	80	83	28	33	74	74	76	20	26	32	11	0	0.333	0.222	0.231	0.272	2.873	0.010	0.001	80	443	100	8	11	-1.585	2	6	2	9	2891	6640	0.333	0.350	0	0	0
1	20	19	"hsa-miR-548ai/hsa-miR-570-5p"	"169078"	8090	8580	100	37	36	6	16	34	34	34	6	17	23	3	0	58	62	21	33	73	73	75	19	25	3	1	0	-0.200	-0.182	0.176	0.218	3.325	-0.006	0.000	80	451	100	-12	-9	Error	3	-15	2	-11	2914	4996	0.333	-0.684	0	0	0
1	21	19	"hsa-miR-4764-3p"	"169130"	8280	8600	100	35	36	6	16	35	35	35	6	17	16	5	0	478	460	121	26	75	75	76	21	27	96	96	0	0.000	0.003	0.010	0.011	2.627	-0.001	0.001	80	393	100	403	386	Error	0	403	1	385	2854	36816	0.167	18.286	0	0	0
1	22	19	"hsa-miR-4417"	"169358"	8450	8560	100	37	36	5	13	36	36	36	6	16	11	2	0	111	314	302	96	75	75	77	21	27	51	47	0	0.028	0.000	0.056	0.043	7.170	0.002	0.004	80	446	100	37	239	-5.170	1	36	0	239	2899	25087	0.000	11.286	0	0	0
1	1	20	"Hy3"	"13138"	4650	8740	100	33	34	8	23	34	34	34	6	17	16	6	0	95	509	655	128	71	71	73	21	28	51	46	0	-0.042	0.000	0.095	0.065	12.350	0.002	0.008	80	495	100	23	438	Error	-1	24	0	438	2707	40735	0.000	20.762	0	0	0
1	2	20	"hsa-miR-4525"	"169278"	4840	8760	100	32	33	7	21	34	34	34	6	17	15	1	0	65	67	20	29	71	71	72	20	27	12	1	0	0.333	0.250	0.308	0.313	2.435	0.000	0.000	80	485	100	-8	-5	-1.585	-2	-6	-1	-4	2647	5386	-0.167	-0.250	0	0	0
1	3	20	"hsa-miR-4451"	"169167"	5030	8760	100	33	33	6	18	34	34	34	6	17	13	0	0	107	738	803	108	72	72	73	20	27	53	48	0	-0.029	-0.002	0.067	0.046	14.964	0.000	0.000	80	462	100	34	665	Error	-1	35	-1	666	2663	59008	-0.167	33.250	0	0	0
1	4	20	"hsa-miR-4786-5p"	"169086"	5200	8760	100	33	33	6	18	34	34	34	6	17	12	3	0	66	69	20	28	72	72	73	22	30	12	1	0	0.167	0.333	0.500	0.350	2.855	0.015	0.002	80	452	100	-7	-4	-2.585	-1	-6	-1	-3	2656	5523	-0.167	-0.182	0	0	0
1	5	20	""	"168937"	5380	8760	100	35	34	6	17	34	34	34	6	17	16	3	0	66	66	17	25	73	73	73	21	28	3	0	0	-0.143	0.000	0.325	0.343	3.680	-0.030	0.008	80	464	100	-6	-7	Error	1	-7	0	-7	2749	5317	0.000	-0.333	0	0	0
1	6	20	""	"168555"	5560	8760	100	33	34	6	17	34	34	34	6	17	16	2	0	70	70	18	25	72	72	72	20	27	11	1	0	0.500	0.000	0.312	0.297	3.936	-0.027	0.006	80	474	100	-3	-2	-1.000	-1	-2	0	-2	2684	5607	0.000	-0.100	0	0	0
1	7	20	""	"168688"	5750	8770	100	34	35	7	20	33	33	34	7	20	21	3	0	3794	2719	1701	62	74	74	75	21	28	82	80	0	0.000	0.001	0.003	0.004	8.522	0.000	0.011	80	472	100	3721	2647	Error	1	3720	2	2645	2784	217550	0.143	125.905	0	0	0
1	8	20	""	"169250"	5920	8770	100	34	34	6	17	34	34	34	6	17	16	1	0	778	886	809	91	72	72	73	21	28	62	60	0	0.000	0.000	0.006	0.015	10.170	0.000	0.001	80	480	100	706	814	Error	0	706	0	814	2744	70887	0.000	38.714	0	0	0
1	9	20	"hsa-miR-5096"	"169398"	6110	8770	100	35	35	6	17	34	34	34	6	17	16	5	0	95	100	48	48	70	70	71	20	28	52	41	0	0.040	0.033	0.143	0.122	3.861	0.015	0.006	80	474	100	26	31	-4.644	1	25	1	30	2789	8026	0.167	1.450	0	0	0
1	10	20	"hsa-miR-4427"	"169386"	6290	8770	100	34	34	6	17	35	35	35	6	17	11	1	0	58	60	16	26	68	68	70	19	27	6	0	0	0.100	0.125	0.310	0.323	3.207	-0.036	0.010	80	484	100	-11	-9	-3.322	-1	-10	-1	-8	2717	4767	-0.167	-0.526	0	0	0
1	11	20	""	"168607"	6480	8780	100	35	34	6	17	34	34	34	6	17	17	1	0	1915	1393	907	65	70	70	72	20	27	78	77	0	0.001	0.000	0.004	0.006	7.345	0.000	0.000	80	477	100	1846	1323	Error	1	1845	0	1323	2722	111434	0.000	66.050	0	0	0
1	12	20	"Empty"	"0"	6640	8760	100	35	35	6	17	34	34	34	6	17	21	5	0	65	67	20	29	70	70	73	20	27	15	2	0	-0.200	-0.333	0.302	0.285	3.143	0.029	0.006	80	450	100	-4	-2	Error	1	-5	1	-3	2789	5334	0.167	-0.300	0	0	0
1	13	20	""	"168813"	6820	8760	100	33	34	6	17	34	34	34	6	17	17	1	0	66	66	18	27	71	71	73	20	27	6	1	0	0.200	0.000	0.310	0.378	3.564	0.000	0.000	80	474	100	-6	-5	-2.322	-1	-5	0	-5	2732	5246	0.000	-0.350	0	0	0
1	14	20	"Empty"	"0"	7000	8750	100	34	34	5	14	34	34	35	6	17	12	1	0	73	73	21	28	72	72	74	18	24	20	8	0	0.000	0.000	0.333	0.307	3.285	0.007	0.000	80	452	100	1	1	Error	0	1	0	1	2731	5864	-0.167	-0.056	0	0	0
1	15	20	"Empty"	"0"	7180	8750	100	33	34	6	17	34	34	35	6	17	15	0	0	76	77	17	22	72	72	75	20	26	18	1	0	-0.250	0.000	0.429	0.391	3.816	0.012	0.001	80	452	100	3	5	Error	-1	4	0	5	2704	6125	-0.167	0.100	0	0	0
1	16	20	"Empty"	"0"	7360	8750	100	34	35	5	14	35	35	35	6	17	12	1	0	72	71	20	28	74	74	75	20	26	12	2	0	0.500	0.000	0.300	0.303	2.840	-0.012	0.001	80	452	100	-3	-3	-1.000	-1	-2	0	-3	2763	5704	0.000	-0.200	0	0	0
1	17	20	"Empty"	"0"	7540	8750	100	35	35	6	17	34	34	35	6	17	17	1	0	64	69	19	27	71	71	72	19	26	15	1	0	-0.143	-0.500	0.342	0.327	2.808	-0.007	0.000	80	464	100	-6	-1	Error	1	-7	1	-2	2775	5521	0.000	-0.158	0	0	0
1	18	20	"Empty"	"0"	7720	8750	100	33	34	6	17	34	34	34	6	17	12	1	0	79	77	20	25	73	73	75	21	28	17	2	0	-0.167	0.000	0.297	0.246	3.223	-0.009	0.001	80	452	100	5	4	Error	-1	6	0	4	2728	6188	0.000	0.095	0	0	0
1	19	20	"Empty"	"0"	7900	8750	100	35	36	6	16	35	35	35	6	17	13	5	0	79	78	22	28	74	74	75	20	26	21	6	0	0.000	0.250	0.310	0.240	3.442	-0.016	0.003	80	464	100	5	5	Error	0	5	1	4	2887	6252	0.167	0.150	0	0	0
1	20	20	"Empty"	"0"	8080	8750	100	36	36	6	16	35	35	35	5	14	18	3	0	71	74	20	27	75	75	76	20	26	16	3	0	-0.250	-1.000	0.292	0.279	3.113	-0.013	0.002	80	452	100	-3	0	Error	1	-4	1	-1	2879	5930	0.200	-0.100	0	0	0
1	21	20	"Hy3"	"13138"	8260	8730	100	37	36	6	16	35	35	35	5	14	16	6	0	104	1117	1402	125	76	76	78	20	25	53	47	0	0.071	0.001	0.005	0.016	16.466	0.001	0.017	80	391	100	30	1042	-3.807	2	28	1	1041	2903	89335	0.200	51.950	0	0	0
1	22	20	"Hy3"	"13138"	8430	8730	100	35	35	6	17	35	35	36	6	16	16	2	0	262	1187	1347	113	77	77	78	20	25	63	58	0	0.000	0.000	0.035	0.022	10.741	0.000	0.003	80	459	100	185	1110	Error	0	185	0	1110	2828	94976	-0.167	55.450	0	0	0
2	1	1	"Hy3"	"13138"	9170	5100	100	35	35	5	14	35	35	36	6	16	8	1	0	275	1011	1237	122	84	84	85	20	23	63	58	0	0.000	0.000	0.031	0.028	15.214	0.000	0.004	80	533	100	191	927	Error	0	191	0	927	2792	80886	-0.167	46.300	0	0	0
2	2	1	"hsa-miR-10a-3p"	"28019"	9370	5110	100	35	36	5	13	36	36	36	5	13	18	6	0	103	107	33	30	82	82	84	21	25	47	30	0	-0.048	0.000	0.223	0.238	3.848	0.004	0.000	80	483	100	20	25	Error	-1	21	0	25	2912	8577	0.000	1.095	0	0	0
2	3	1	"hsa-miR-30e-5p"	"28191"	9540	5100	100	37	36	5	13	36	36	36	6	16	12	0	0	808	1731	1762	101	84	84	86	21	24	65	57	0	0.001	0.000	0.002	0.011	23.013	0.000	0.010	80	419	100	725	1647	-9.500	1	724	0	1647	2914	138443	0.000	78.333	0	0	0
2	4	1	""	"42938"	9680	5090	100	37	37	5	13	37	37	37	6	16	7	0	0	80	82	21	25	80	80	82	21	25	15	5	0	0.000	0.000	0.423	0.360	4.056	-0.003	0.000	80	377	100	0	2	Error	0	0	0	2	2932	6552	0.000	0.000	0	0	0
2	5	1	"hsa-miR-514a-3p"	"42959"	9820	5080	100	36	37	6	16	36	36	36	6	16	17	2	0	87	86	24	27	79	79	81	22	27	17	8	0	0.000	0.143	0.308	0.249	3.404	0.004	0.000	80	473	100	8	8	Error	0	8	1	7	2959	6863	0.167	0.227	0	0	0
2	6	1	""	"17411"	10080	5100	100	37	37	4	10	37	37	37	6	16	6	0	0	115	119	47	39	80	80	82	22	26	57	45	0	0.000	0.000	0.074	0.081	3.380	-0.013	0.006	80	495	100	35	39	Error	0	35	0	39	2960	9554	0.000	1.682	0	0	0
2	7	1	""	"42678"	10250	5100	100	36	37	5	13	36	36	37	6	16	8	2	0	68	70	18	25	81	81	83	20	24	6	0	0	0.000	-0.091	0.136	0.166	2.991	0.012	0.002	80	463	100	-13	-10	Error	0	-13	1	-11	2948	5574	0.000	-0.650	0	0	0
2	8	1	"hsa-miR-548l"	"46415"	10430	5100	100	36	36	6	16	36	36	36	5	13	22	1	0	87	89	23	25	82	82	83	22	26	25	7	0	0.000	0.000	0.250	0.301	2.980	0.011	0.002	80	474	100	5	7	Error	0	5	0	7	2919	7155	0.000	0.273	0	0	0
2	9	1	""	"42877"	10610	5100	100	36	37	5	13	37	37	37	5	13	18	7	0	78	77	18	23	81	81	83	23	27	7	0	0	0.333	0.000	0.221	0.271	3.580	0.014	0.003	80	492	100	-4	-4	-1.585	-1	-3	0	-4	2976	6140	0.000	-0.261	0	0	0
2	10	1	""	"42770"	10800	5100	100	37	37	5	13	38	38	38	6	15	7	0	0	253	401	353	88	83	83	84	21	25	57	53	0	-0.006	-0.003	0.064	0.046	7.757	0.000	0.000	80	482	100	169	317	Error	-1	170	-1	318	2953	32089	-0.167	15.095	0	0	0
2	11	1	"hsa-miR-1268a/hsa-miR-1268b"	"46558"	10970	5100	100	35	36	6	16	38	38	38	6	15	8	1	0	77	77	21	27	83	83	85	20	23	12	0	0	0.500	0.333	0.274	0.306	3.600	0.042	0.019	80	481	100	-9	-8	-1.000	-3	-6	-2	-6	2890	6170	-0.333	-0.400	0	0	0
2	12	1	"hsa-miR-548d-5p"	"42756"	11160	5100	100	37	37	5	13	37	37	37	6	16	11	1	0	79	81	20	24	82	82	84	21	25	12	1	0	0.000	0.000	0.264	0.243	3.248	-0.017	0.003	80	504	100	-3	-1	Error	0	-3	0	-1	2965	6516	0.000	-0.143	0	0	0
2	13	1	""	"42539"	11350	5100	100	38	38	5	13	36	36	37	6	16	18	3	0	7286	6245	5591	89	80	80	82	21	25	73	67	0	0.000	0.000	0.001	0.004	28.722	0.000	0.002	80	505	100	7208	6167	Error	2	7206	2	6165	3044	499637	0.167	293.476	0	0	0
2	14	1	"kshv-miR-K12-9-3p"	"17419"	11540	5100	100	35	35	6	17	37	37	38	6	15	11	0	0	70	70	17	24	82	82	83	21	25	5	1	0	0.167	0.167	0.250	0.312	3.328	0.055	0.030	80	505	100	-14	-14	-2.585	-2	-12	-2	-12	2838	5587	-0.500	-0.619	0	0	0
2	15	1	"hsa-miR-151a-5p"	"11260"	11730	5110	100	37	37	5	13	37	37	37	5	13	16	2	0	276	273	196	71	78	78	79	20	25	61	55	0	0.000	0.000	0.027	0.047	6.815	-0.001	0.000	80	478	100	198	195	Error	0	198	0	195	2931	21856	0.000	9.700	0	0	0
2	16	1	""	"31388"	11900	5110	100	36	37	6	16	37	37	37	6	16	15	2	0	287	269	172	63	78	78	80	20	25	67	60	0	-0.005	0.000	0.026	0.063	7.771	-0.005	0.011	80	451	100	208	191	Error	-1	209	0	191	2937	21485	0.000	9.450	0	0	0
2	17	1	""	"45985"	12060	5100	100	39	39	5	12	37	37	37	5	13	20	5	0	72	73	19	26	79	79	80	20	25	10	1	0	-0.286	-0.333	0.273	0.342	3.493	0.016	0.003	80	458	100	-5	-4	Error	2	-7	2	-6	3106	5861	0.400	-0.350	0	0	0
2	18	1	""	"28346"	12240	5100	100	38	38	5	13	37	37	37	6	16	11	1	0	74	74	21	28	79	79	82	21	25	11	2	0	-0.200	-0.200	0.283	0.242	2.998	0.007	0.001	80	484	100	-4	-4	Error	1	-5	1	-5	3020	5882	0.167	-0.381	0	0	0
2	19	1	"hsa-miR-452-3p"	"42598"	12420	5100	100	39	38	5	13	37	37	37	6	16	12	1	0	80	79	19	24	79	79	80	20	25	11	3	0	2.000	100000.000	0.323	0.326	3.311	0.026	0.006	80	484	100	3	1	1.000	2	1	1	0	3068	6299	0.167	-0.050	0	0	0
2	20	1	"hsa-miR-561-3p"	"31517"	12600	5100	100	36	37	5	13	36	36	37	6	16	12	3	0	64	66	16	24	76	76	79	20	25	5	0	0	0.000	-0.100	0.250	0.289	3.619	0.012	0.002	80	484	100	-12	-9	Error	0	-12	1	-10	2937	5303	0.000	-0.650	0	0	0
2	21	1	"hsa-miR-448"	"11113"	12780	5100	100	34	35	6	17	36	36	37	5	13	10	2	0	69	71	18	25	77	77	78	21	26	7	1	0	0.250	0.167	0.246	0.269	3.027	-0.018	0.004	80	484	100	-10	-7	-2.000	-2	-8	-1	-6	2774	5644	-0.400	-0.333	0	0	0
2	22	1	"Hy3"	"13138"	12960	5100	100	38	39	5	12	36	36	36	6	16	22	5	0	388	1108	1366	123	78	78	79	21	26	61	55	0	0.006	0.003	0.010	0.020	13.030	0.001	0.008	80	515	100	312	1033	-7.276	2	310	3	1030	3083	88657	0.500	49.000	0	0	0
2	1	2	"hsa-miR-499a-5p"	"14313"	9170	5300	100	36	35	6	17	36	36	36	6	16	6	0	0	104	129	64	49	82	82	83	20	24	52	43	0	0.000	-0.021	0.143	0.149	4.599	0.004	0.001	80	480	100	22	46	Error	0	22	-1	47	2782	10288	-0.167	2.300	0	0	0
2	2	2	"spike_control_v2_40"	"29001"	9340	5300	100	37	37	6	16	36	36	37	5	13	15	6	0	142	521	478	91	81	81	84	20	23	56	51	0	0.016	0.002	0.020	0.027	10.887	0.000	0.000	80	442	100	62	441	-5.931	1	61	1	440	2957	41695	0.000	21.850	0	0	0
2	3	2	"hsa-miR-95-3p"	"11181"	9520	5300	100	36	36	5	13	37	37	37	5	13	8	2	0	107	210	161	76	82	82	85	20	23	53	48	0	-0.040	-0.008	0.121	0.102	7.540	0.000	0.000	80	450	100	24	127	Error	-1	25	-1	128	2903	16792	-0.200	6.250	0	0	0
2	4	2	""	"46510"	9690	5290	100	38	38	6	15	37	37	37	6	16	13	3	0	78	79	20	25	81	81	81	20	24	10	3	0	-0.333	-0.500	0.226	0.286	3.515	-0.016	0.003	80	439	100	-2	-1	Error	1	-3	1	-2	3021	6306	0.167	-0.100	0	0	0
2	5	2	"kshv-miR-K12-2-5p"	"17470"	9870	5290	100	37	38	5	13	36	36	36	5	13	23	5	0	80	82	19	23	79	79	80	20	25	16	3	0	1.000	0.667	0.318	0.339	3.307	0.000	0.000	80	482	100	2	5	0.000	1	1	2	3	3029	6533	0.400	0.100	0	0	0
2	6	2	"hsa-miR-542-5p"	"42811"	10060	5290	100	36	37	6	16	36	36	37	6	16	17	3	0	94	109	48	44	83	83	83	21	25	41	28	0	0.000	0.038	0.153	0.148	2.901	0.009	0.002	80	451	100	11	27	Error	0	11	1	26	2961	8703	0.000	1.238	0	0	0
2	7	2	"hsa-miR-1302"	"46796"	10230	5290	100	35	36	6	16	37	37	37	5	13	11	2	0	69	72	22	30	81	81	82	21	25	8	2	0	0.167	0.111	0.250	0.275	2.746	0.026	0.010	80	460	100	-14	-10	-2.585	-2	-12	-1	-9	2856	5785	-0.200	-0.476	0	0	0
2	8	2	"hsa-miR-616-5p"	"17289"	10420	5290	100	37	37	6	16	36	36	36	5	13	21	6	0	73	77	21	27	82	82	83	21	25	11	2	0	-0.111	-0.200	0.250	0.326	4.128	-0.022	0.007	80	480	100	-8	-4	Error	1	-9	1	-5	2983	6161	0.200	-0.286	0	0	0
2	9	2	""	"42588"	10610	5300	100	38	38	6	15	37	37	37	5	13	23	6	0	153	405	377	93	81	81	82	21	25	53	51	0	0.014	0.003	0.017	0.032	10.556	0.004	0.022	80	458	100	73	325	-6.170	1	72	1	324	3052	32380	0.200	15.381	0	0	0
2	10	2	""	"11208"	10780	5300	100	37	37	6	16	37	37	37	6	16	12	3	0	223	270	185	68	81	81	83	20	24	66	60	0	0.000	0.000	0.030	0.036	6.115	-0.002	0.002	80	440	100	142	189	Error	0	142	0	189	2978	21562	0.000	9.350	0	0	0
2	11	2	""	"46620"	10960	5300	100	37	37	5	13	37	37	37	6	16	17	1	0	112	576	631	109	83	83	84	20	23	51	48	0	0.000	0.000	0.075	0.036	9.447	-0.001	0.005	80	461	100	29	493	Error	0	29	0	493	2979	46080	0.000	24.600	0	0	0
2	12	2	"hsa-miR-147a"	"10954"	11140	5300	100	38	38	5	13	36	36	37	6	16	18	1	0	84	88	26	29	82	82	84	21	25	27	11	0	1.000	0.333	0.293	0.285	3.184	-0.009	0.001	80	462	100	4	8	0.000	2	2	2	6	3009	7060	0.167	0.190	0	0	0
2	13	2	""	"11251"	11320	5300	100	37	38	5	13	36	36	37	6	16	17	2	0	91	103	42	40	79	79	81	21	25	45	25	0	0.083	0.083	0.167	0.167	4.321	0.007	0.001	80	473	100	13	26	-3.585	1	12	2	24	3024	8251	0.167	1.048	0	0	0
2	14	2	""	"11227"	11510	5300	100	36	38	5	13	36	36	37	6	16	17	3	0	104	151	93	61	79	79	81	23	28	51	47	0	0.000	0.028	0.079	0.103	4.343	0.005	0.003	80	461	100	25	74	Error	0	25	2	72	3023	12050	0.167	3.043	0	0	0
2	15	2	"hsa-miR-2276-3p"	"46875"	11680	5300	100	36	36	5	13	37	37	37	6	16	7	1	0	68	72	20	27	77	77	78	19	24	13	3	0	0.111	0.200	0.269	0.281	2.990	-0.006	0.000	80	434	100	-10	-6	-3.170	-1	-9	-1	-5	2858	5736	-0.167	-0.316	0	0	0
2	16	2	"hsa-miR-218-5p"	"11018"	11850	5310	100	38	38	5	13	37	37	38	6	15	13	1	0	90	92	28	30	79	79	80	20	25	36	16	0	0.091	0.077	0.215	0.178	3.380	0.031	0.013	80	463	100	12	14	-3.459	1	11	1	13	3008	7371	0.000	0.600	0	0	0
2	17	2	"hsa-miR-363-3p"	"11077"	12050	5300	100	39	39	5	12	36	36	37	5	13	31	7	0	117	117	48	41	78	78	80	20	25	55	50	0	0.077	0.077	0.119	0.106	3.303	0.029	0.027	80	468	100	42	42	-3.700	3	39	3	39	3125	9328	0.400	1.850	0	0	0
2	18	2	"hsa-miR-1252-5p"	"46924"	12220	5300	100	38	38	6	15	36	36	36	5	13	25	6	0	89	127	78	61	78	78	79	20	25	47	46	0	0.182	0.041	0.078	0.100	5.011	0.011	0.009	80	450	100	13	51	-2.459	2	11	2	49	3038	10176	0.400	2.400	0	0	0
2	19	2	""	"11205"	12400	5300	100	38	37	5	13	36	36	37	5	13	27	3	0	584	740	683	92	74	74	77	20	25	60	55	0	0.004	0.002	0.006	0.020	12.381	0.001	0.004	80	471	100	512	667	-7.994	2	510	1	666	2989	59193	0.000	33.150	0	0	0
2	20	2	"hsa-miR-520g-3p"	"46454"	12580	5300	100	37	37	5	13	37	37	37	6	16	8	0	0	65	69	20	28	75	75	77	19	24	12	3	0	0.000	0.000	0.228	0.263	3.441	-0.012	0.001	80	452	100	-10	-6	Error	0	-10	0	-6	2991	5532	0.000	-0.421	0	0	0
2	21	2	""	"17422"	12760	5300	100	35	35	6	17	37	37	37	5	13	8	1	0	96	151	119	78	76	76	77	20	25	50	41	0	-0.100	-0.027	0.185	0.143	5.787	-0.011	0.020	80	462	100	18	73	Error	-2	20	-2	75	2819	12085	-0.400	3.700	0	0	0
2	22	2	""	"17517"	12950	5300	100	38	38	5	13	36	36	36	6	16	20	1	0	119	144	82	56	77	77	79	21	26	52	50	0	0.048	0.030	0.059	0.060	4.465	0.012	0.012	80	493	100	44	69	-4.392	2	42	2	67	3047	11480	0.333	3.095	0	0	0
2	1	3	""	"46453"	9160	5490	100	34	35	6	17	35	35	36	6	16	13	2	0	109	175	121	69	81	81	82	20	24	53	47	0	-0.036	0.000	0.062	0.069	4.887	-0.006	0.006	80	474	100	27	94	Error	-1	28	0	94	2807	14026	-0.167	4.650	0	0	0
2	2	3	""	"42444"	9340	5490	100	38	38	5	13	36	36	36	5	13	20	5	0	78	76	20	26	82	82	82	20	24	11	1	0	-0.500	-0.333	0.286	0.319	3.253	-0.010	0.001	80	442	100	-2	-4	Error	2	-4	2	-6	3014	6086	0.400	-0.300	0	0	0
2	3	3	""	"-1"	9520	5490	100	38	38	5	13	36	36	37	6	16	22	2	0	174	850	871	102	81	81	83	20	24	58	52	0	0.022	0.003	0.025	0.022	10.588	0.000	0.001	80	453	100	95	771	-5.539	2	93	2	769	3010	67983	0.167	38.350	0	0	0
2	4	3	"hsa-miR-136-3p"	"42686"	9710	5470	100	37	37	5	13	37	37	37	6	16	6	1	0	89	91	23	25	83	83	83	21	25	26	8	0	0.000	0.000	0.200	0.200	3.171	-0.010	0.001	80	457	100	6	8	Error	0	6	0	8	2972	7291	0.000	0.381	0	0	0
2	5	3	""	"42558"	9880	5480	100	37	38	6	15	36	36	36	6	16	25	6	0	68	72	22	30	82	82	82	21	25	10	1	0	-0.071	-0.200	0.212	0.233	2.564	0.015	0.003	80	440	100	-13	-8	Error	1	-14	2	-10	3025	5741	0.333	-0.476	0	0	0
2	6	3	"hsa-miR-578"	"17302"	10060	5480	100	37	37	5	13	37	37	37	5	13	15	5	0	74	78	22	28	82	82	82	22	26	13	2	0	0.000	0.000	0.219	0.191	3.128	-0.002	0.000	80	460	100	-8	-4	Error	0	-8	0	-4	2946	6264	0.000	-0.182	0	0	0
2	7	3	"hsa-miR-920"	"42932"	10240	5490	100	36	37	6	16	37	37	37	5	13	12	3	0	89	187	173	92	81	81	81	20	24	42	38	0	-0.125	0.000	0.084	0.084	4.768	-0.001	0.000	80	461	100	7	106	Error	-1	8	0	106	2927	14981	0.000	5.300	0	0	0
2	8	3	""	"17464"	10420	5490	100	37	38	5	13	37	37	37	5	13	22	3	0	203	619	607	98	81	81	83	18	21	61	56	0	0.000	0.002	0.011	0.020	7.180	0.000	0.001	80	460	100	122	539	Error	0	122	1	538	3036	49513	0.200	29.778	0	0	0
2	9	3	"hsa-miR-10a-5p"	"13485"	10600	5490	100	37	38	6	15	37	37	37	6	16	17	2	0	310	290	211	72	81	81	82	20	24	60	57	0	0.000	0.005	0.022	0.039	7.686	0.008	0.042	80	442	100	229	210	Error	0	229	1	209	3016	23219	0.167	10.400	0	0	0
2	10	3	"hsa-miR-1204"	"46791"	10780	5480	100	36	37	5	13	37	37	37	5	13	17	2	0	89	93	31	33	79	79	81	20	24	41	21	0	-0.100	0.000	0.304	0.323	3.467	-0.004	0.000	80	461	100	9	14	Error	-1	10	0	14	2942	7478	0.000	0.600	0	0	0
2	11	3	""	"46976"	10970	5490	100	38	38	6	15	37	37	37	6	16	10	2	0	300	349	284	81	82	82	83	21	25	56	52	0	0.005	0.004	0.013	0.024	6.965	0.005	0.029	80	440	100	219	268	-7.768	1	218	1	267	3031	27942	0.167	12.667	0	0	0
2	12	3	""	"42679"	11140	5490	100	37	38	6	15	36	36	37	5	13	28	8	0	121	236	187	79	83	83	84	20	23	53	50	0	0.026	0.013	0.039	0.065	5.436	0.011	0.058	80	440	100	39	155	-5.248	1	38	2	153	3039	18912	0.200	7.600	0	0	0
2	13	3	"hsa-miR-1254"	"46750"	11320	5490	100	38	38	5	13	36	36	37	5	13	31	6	0	71	72	19	26	81	81	82	20	24	7	1	0	-0.200	-0.222	0.292	0.339	3.665	-0.004	0.000	80	462	100	-8	-7	Error	2	-10	2	-9	3042	5785	0.200	-0.500	0	0	0
2	14	3	""	"42503"	11510	5490	100	38	38	6	15	37	37	37	6	16	13	5	0	157	185	114	61	79	79	80	21	26	58	55	0	0.013	0.009	0.031	0.053	5.825	0.011	0.021	80	462	100	79	107	-6.285	1	78	1	106	3046	14803	0.167	5.000	0	0	0
2	15	3	"hsa-miR-1236-3p"	"46624"	11690	5490	100	36	36	6	16	37	37	37	6	16	10	2	0	96	109	45	41	79	79	80	19	23	45	38	0	-0.059	-0.033	0.125	0.152	4.464	-0.008	0.002	80	430	100	16	29	Error	-1	17	-1	30	2903	8724	-0.167	1.526	0	0	0
2	16	3	"hsa-miR-205-5p"	"46917"	11860	5490	100	39	38	6	15	37	37	37	6	16	18	2	0	968	11702	13392	114	77	77	79	21	26	63	58	0	0.002	0.000	0.000	0.004	42.345	0.000	0.012	80	430	100	893	11626	-8.799	2	891	1	11625	3064	936197	0.167	553.476	0	0	0
2	17	3	"hsa-let-7b-3p"	"42769"	12050	5490	100	37	37	5	13	36	36	36	5	13	18	1	0	188	169	86	50	77	77	79	21	26	66	62	0	0.009	0.011	0.042	0.051	3.890	-0.006	0.004	80	450	100	112	93	-6.794	1	111	1	92	2920	13551	0.200	4.286	0	0	0
2	18	3	"hsa-miR-409-3p"	"11240"	12220	5490	100	35	36	6	16	36	36	37	5	13	13	7	0	88	100	49	49	77	77	79	20	25	43	32	0	-0.091	0.000	0.125	0.129	3.582	0.005	0.001	80	450	100	10	23	Error	-1	11	0	23	2877	8027	-0.200	1.050	0	0	0
2	19	3	"hsa-miR-7-2-3p"	"42964"	12410	5500	100	35	35	6	17	36	36	37	6	16	8	1	0	89	92	30	32	77	77	79	21	26	42	21	0	-0.083	-0.067	0.210	0.234	3.769	0.007	0.001	80	450	100	11	14	Error	-1	12	-1	15	2791	7342	-0.333	0.619	0	0	0
2	20	3	"hsa-miR-503-5p"	"46803"	12580	5480	100	36	36	6	16	36	36	36	6	16	18	2	0	73	74	19	25	76	76	77	19	24	16	2	0	0.000	0.000	0.545	0.454	3.306	-0.017	0.003	80	451	100	-3	-2	Error	0	-3	0	-2	2903	5897	0.000	-0.158	0	0	0
2	21	3	"hsa-miR-1539"	"146105"	12770	5480	100	38	38	5	13	36	36	36	6	16	15	3	0	64	67	19	28	75	75	76	19	25	6	3	0	-0.182	-0.250	0.261	0.296	3.071	0.002	0.000	80	461	100	-9	-6	Error	2	-11	2	-8	3019	5327	0.333	-0.474	0	0	0
2	22	3	"hsv2-miR-H3"	"146077"	12950	5480	100	35	35	7	20	36	36	36	6	16	13	1	0	71	77	21	27	75	75	77	20	25	20	7	0	0.250	-0.500	0.314	0.326	2.975	-0.012	0.001	80	474	100	-5	1	-2.000	-1	-4	-1	2	2800	6155	-0.167	0.000	0	0	0
2	1	4	"spike_control_v2_28"	"27953"	9170	5670	100	34	35	6	17	36	36	36	6	16	10	2	0	149	825	830	100	81	81	82	21	25	51	51	0	-0.029	-0.001	0.171	0.061	15.370	-0.002	0.022	80	471	100	66	743	Error	-2	68	-1	744	2812	65964	-0.167	35.381	0	0	0
2	2	4	""	"146051"	9340	5670	100	37	37	5	13	37	37	37	5	13	16	0	0	70	73	19	26	82	82	83	21	25	7	1	0	0.000	0.000	0.240	0.284	2.833	0.011	0.002	80	438	100	-12	-9	Error	0	-12	0	-9	2950	5836	0.000	-0.476	0	0	0
2	3	4	""	"146038"	9520	5670	100	38	38	6	15	36	36	36	6	16	18	2	0	88	87	24	27	81	81	83	20	24	21	7	0	0.286	0.333	0.274	0.244	2.692	0.016	0.004	80	451	100	9	8	-1.807	2	7	2	6	3023	6960	0.333	0.200	0	0	0
2	4	4	"spike_control_v2_35"	"28568"	9700	5680	100	38	38	6	15	36	36	36	6	16	18	2	0	105	299	259	86	83	83	84	20	23	52	47	0	0.091	0.009	0.017	0.043	7.087	0.002	0.004	80	468	100	24	218	-3.459	2	22	2	216	3026	23914	0.333	10.750	0	0	0
2	5	4	""	"146146"	9880	5670	100	37	38	5	13	37	37	37	6	16	12	1	0	131	1447	1564	108	82	82	82	20	24	55	50	0	0.000	0.001	0.026	0.020	15.403	0.001	0.014	80	461	100	49	1366	Error	0	49	1	1365	3009	115778	0.167	68.250	0	0	0
2	6	4	"hsa-miRPlus-C1076"	"42838"	10060	5680	100	36	36	6	16	37	37	37	5	13	16	1	0	88	103	51	49	82	82	82	21	25	41	26	0	-0.167	-0.048	0.157	0.148	4.892	-0.004	0.001	80	460	100	5	20	Error	-1	6	-1	21	2875	8240	-0.200	1.000	0	0	0
2	7	4	"spike_control_v2_49"	"30293"	10240	5680	100	36	36	5	13	36	36	36	5	13	15	3	0	423	1206	1194	99	81	81	81	19	23	61	53	0	0.000	0.000	0.008	0.015	13.478	0.001	0.014	80	452	100	342	1125	Error	0	342	0	1125	2908	96483	0.000	59.211	0	0	0
2	8	4	"SNORD65"	"145661"	10420	5680	100	36	36	6	16	37	37	37	5	13	15	2	0	99	107	41	38	81	81	82	19	23	47	33	0	-0.056	-0.038	0.242	0.194	4.650	-0.019	0.008	80	452	100	17	25	Error	-1	18	-1	26	2912	8529	-0.200	1.316	0	0	0
2	9	4	"SNORD6"	"19605"	10600	5670	100	37	38	5	13	37	37	37	6	16	12	1	0	500	8975	9972	111	83	83	84	20	23	75	60	0	0.000	0.000	0.030	0.008	33.662	0.000	0.000	80	462	100	417	8893	Error	0	417	1	8892	3002	718020	0.167	444.550	0	0	0
2	10	4	""	"146097"	10790	5680	100	36	36	6	16	37	37	38	6	15	11	2	0	98	103	40	38	79	79	82	20	24	50	36	0	-0.053	-0.042	0.176	0.159	3.990	0.018	0.008	80	447	100	18	23	Error	-1	19	-1	24	2880	8205	-0.333	1.050	0	0	0
2	11	4	""	"46436"	10950	5670	100	35	36	6	16	38	38	38	6	15	11	1	0	99	1509	2036	134	79	79	82	22	26	47	41	0	-0.150	-0.001	0.200	0.097	12.930	0.000	0.004	80	448	100	17	1428	Error	-3	20	-2	1430	2887	120686	-0.333	64.864	0	0	0
2	12	4	""	"146039"	11150	5680	100	36	36	6	16	37	37	37	6	16	11	2	0	122	254	210	82	82	82	85	34	40	50	47	0	-0.025	-0.006	0.100	0.077	6.710	-0.002	0.003	80	472	100	39	171	Error	-1	40	-1	172	2893	20328	-0.167	4.971	0	0	0
2	13	4	""	"145994"	11330	5680	100	37	37	6	16	37	37	37	5	13	15	5	0	288	238	147	61	82	82	82	21	25	62	60	0	0.000	0.000	0.040	0.045	4.922	0.000	0.000	80	430	100	206	156	Error	0	206	0	156	2952	19011	0.000	7.429	0	0	0
2	14	4	""	"146050"	11500	5680	100	37	37	7	18	37	37	37	6	16	16	3	0	103	447	456	102	78	78	81	20	24	51	45	0	0.000	0.000	0.183	0.081	11.243	0.000	0.000	80	442	100	25	369	Error	0	25	0	369	2975	35728	0.000	18.300	0	0	0
2	15	4	"spike_control_v2_10"	"13430"	11690	5670	100	38	38	5	13	37	37	37	6	16	15	1	0	90	103	48	46	81	81	82	20	24	41	30	0	0.111	0.045	0.138	0.136	4.347	0.012	0.004	80	440	100	10	23	-3.170	1	9	1	22	3034	8209	0.167	1.050	0	0	0
2	16	4	""	"42831"	11860	5670	100	36	36	6	16	36	36	36	6	16	13	1	0	231	449	401	89	77	77	79	21	26	55	51	0	0.000	0.000	0.073	0.038	8.911	-0.001	0.003	80	431	100	154	372	Error	0	154	0	372	2878	35912	0.000	17.619	0	0	0
2	17	4	""	"146124"	12040	5680	100	38	38	5	13	37	37	37	6	16	16	2	0	67	72	18	25	79	79	80	19	23	8	1	0	-0.083	-0.143	0.310	0.328	3.346	-0.012	0.001	80	442	100	-11	-6	Error	1	-12	1	-7	3010	5747	0.167	-0.421	0	0	0
2	18	4	"spike_control_v2_35"	"28568"	12220	5680	100	39	38	5	13	37	37	37	5	13	17	2	0	291	338	268	79	77	77	79	19	24	61	55	0	0.009	0.004	0.022	0.042	8.700	0.002	0.004	80	452	100	216	262	-6.741	2	214	1	261	3060	27038	0.200	13.632	0	0	0
2	19	4	"hsa-miR-3179"	"146152"	12410	5680	100	38	39	5	12	36	36	37	5	13	28	8	0	69	72	16	22	78	78	80	21	26	7	0	0	-0.222	-0.500	0.333	0.365	3.130	-0.029	0.008	80	462	100	-7	-3	Error	2	-9	3	-6	3121	5724	0.400	-0.381	0	0	0
2	20	4	"hsa-miR-335-3p"	"145745"	12600	5680	100	37	37	6	16	36	36	36	6	16	13	2	0	1209	897	618	68	77	77	77	20	25	75	72	0	0.001	0.001	0.007	0.013	6.892	0.001	0.010	80	462	100	1133	821	Error	1	1132	1	820	2939	71777	0.167	41.000	0	0	0
2	21	4	""	"145679"	12780	5680	100	36	36	7	19	35	35	36	6	16	20	5	0	158	289	242	83	75	75	77	20	25	52	51	0	0.012	0.005	0.034	0.052	7.702	-0.001	0.001	80	461	100	84	215	-6.375	1	83	1	214	2857	23149	0.000	10.600	0	0	0
2	22	4	"hsa-miR-367-5p"	"145697"	12960	5670	100	37	37	6	16	36	36	36	6	16	15	2	0	63	66	20	30	76	76	77	20	25	8	2	0	-0.077	-0.100	0.245	0.277	2.858	0.031	0.009	80	492	100	-12	-9	Error	1	-13	1	-10	2921	5242	0.167	-0.550	0	0	0
2	1	5	"hsa-miR-668-3p"	"145701"	9160	5870	100	37	37	5	13	36	36	36	6	16	13	3	0	100	278	370	133	82	82	83	20	24	48	48	0	0.056	0.005	0.097	0.057	9.166	0.000	0.000	80	483	100	19	197	-4.170	1	18	1	196	2956	22258	0.167	9.750	0	0	0
2	2	5	"hsa-miR-330-5p"	"145843"	9340	5870	100	38	37	7	18	36	36	36	5	13	32	5	0	91	92	26	28	81	81	82	20	24	33	7	0	0.200	0.091	0.302	0.291	3.072	0.017	0.003	80	460	100	12	12	-2.322	2	10	1	11	2981	7337	0.200	0.500	0	0	0
2	3	5	"hsa-miR-523-3p"	"145754"	9530	5870	100	37	37	6	16	35	35	35	6	17	18	2	0	258	238	156	65	82	82	83	21	25	58	57	0	0.011	0.013	0.024	0.039	5.437	0.009	0.028	80	461	100	178	158	-6.459	2	176	2	156	2923	19045	0.333	7.381	0	0	0
2	4	5	"hsa-miR-655-3p"	"145696"	9710	5870	100	37	37	7	18	35	35	36	6	16	22	5	0	76	80	23	28	82	82	83	20	24	16	8	0	-0.333	-1.000	0.288	0.306	3.672	0.023	0.006	80	452	100	-4	0	Error	2	-6	2	-2	2968	6399	0.167	-0.150	0	0	0
2	5	5	"spike_control_v2_29"	"27968"	9890	5870	100	39	37	6	16	37	37	37	6	16	18	0	0	598	1561	1542	98	82	82	83	20	24	57	57	0	0.004	0.000	0.009	0.022	16.869	0.000	0.000	80	461	100	518	1479	-8.011	2	516	0	1479	2995	124894	0.000	73.900	0	0	0
2	6	5	"hsa-miR-29a-5p"	"145638"	10070	5870	100	36	37	5	13	37	37	38	6	15	6	0	0	116	308	258	83	82	82	83	20	24	53	48	0	-0.029	0.000	0.125	0.078	6.616	-0.002	0.003	80	430	100	33	226	Error	-1	34	0	226	2922	24671	-0.167	11.250	0	0	0
2	7	5	"hsa-miR-545-3p"	"145741"	10240	5870	100	36	37	5	13	36	36	37	6	16	10	2	0	99	103	37	35	80	80	82	20	24	48	31	0	0.000	0.043	0.114	0.154	4.078	0.013	0.003	80	440	100	19	24	Error	0	19	1	23	2947	8216	0.000	1.050	0	0	0
2	8	5	""	"146100"	10430	5870	100	37	37	6	16	37	37	37	6	16	15	1	0	101	136	76	55	81	81	82	21	25	48	47	0	0.000	0.000	0.138	0.118	4.232	0.001	0.000	80	462	100	20	55	Error	0	20	0	55	2948	10913	0.000	2.571	0	0	0
2	9	5	"hsa-miR-3130-3p"	"147827"	10620	5870	100	37	38	6	15	37	37	37	6	16	20	2	0	67	69	16	23	82	82	83	20	24	3	0	0	0.000	-0.077	0.288	0.266	3.615	0.010	0.001	80	482	100	-15	-12	Error	0	-15	1	-13	3032	5541	0.167	-0.700	0	0	0
2	10	5	"hsa-miR-3133"	"147820"	10810	5870	100	38	37	6	16	37	37	38	6	15	12	2	0	132	142	81	57	80	80	81	21	25	52	51	0	0.019	0.000	0.069	0.090	3.396	0.015	0.018	80	453	100	53	62	-5.700	1	52	0	62	2983	11345	-0.167	2.905	0	0	0
2	11	5	"hsa-miR-3173-3p"	"147845"	10990	5870	100	37	37	5	13	37	37	37	6	16	12	0	0	77	83	28	33	79	79	82	22	26	27	13	0	0.000	0.000	0.200	0.232	3.454	0.004	0.000	80	454	100	-2	4	Error	0	-2	0	4	2980	6671	0.000	0.045	0	0	0
2	12	5	"hsa-miR-92b-3p"	"145897"	11170	5870	100	37	37	6	16	36	36	37	6	16	12	1	0	127	141	81	57	82	82	85	34	40	51	45	0	0.022	0.017	0.072	0.087	3.633	0.001	0.000	80	443	100	46	60	-5.492	1	45	1	59	2969	11314	0.000	1.647	0	0	0
2	13	5	"hsa-miR-18a-5p"	"147195"	11350	5860	100	37	37	5	13	37	37	37	5	13	12	1	0	74	76	19	25	80	80	82	20	24	10	1	0	0.000	0.000	0.205	0.237	2.724	-0.004	0.000	80	442	100	-6	-4	Error	0	-6	0	-4	2959	6044	0.000	-0.300	0	0	0
2	14	5	"hsa-miR-302a-3p"	"147203"	11530	5860	100	37	37	5	13	37	37	37	5	13	15	2	0	98	279	256	91	78	78	81	21	25	48	43	0	0.000	0.000	0.093	0.077	8.383	0.000	0.000	80	432	100	20	201	Error	0	20	0	201	2990	22312	0.000	9.429	0	0	0
2	15	5	""	"148008"	11700	5860	100	36	37	6	16	37	37	37	5	13	13	1	0	171	872	946	108	80	80	82	21	25	56	52	0	-0.011	0.000	0.060	0.034	12.354	0.000	0.001	80	440	100	90	792	Error	-1	91	0	792	2920	69771	0.000	37.619	0	0	0
2	16	5	"hsa-miR-4330"	"147865"	11880	5860	100	37	37	5	13	36	36	36	6	16	13	1	0	58	60	16	26	76	76	78	20	25	1	0	0	-0.056	-0.062	0.194	0.185	4.079	0.010	0.001	80	453	100	-17	-15	Error	1	-18	1	-16	2970	4794	0.167	-0.900	0	0	0
2	17	5	"hsa-miR-548s"	"147870"	12060	5860	100	36	37	6	16	37	37	37	6	16	15	2	0	57	59	17	28	76	76	78	19	24	3	0	0	0.053	0.000	0.240	0.232	3.091	-0.007	0.001	80	442	100	-20	-17	-4.248	-1	-19	0	-17	2943	4739	0.000	-1.000	0	0	0
2	18	5	"kshv-miR-K12-12-3p"	"147919"	12240	5860	100	36	36	6	16	37	37	37	5	13	16	1	0	76	81	27	33	78	78	79	20	25	25	10	0	0.500	-0.333	0.273	0.280	3.655	0.005	0.000	80	442	100	-3	2	-1.000	-1	-2	-1	3	2904	6498	-0.200	0.100	0	0	0
2	19	5	""	"147754"	12420	5870	100	38	38	5	13	37	37	37	5	13	22	5	0	113	119	43	36	79	79	80	21	26	60	47	0	0.029	0.025	0.114	0.137	2.683	0.003	0.000	80	442	100	35	41	-5.087	1	34	1	40	3030	9499	0.200	1.857	0	0	0
2	20	5	"hsa-miR-3119"	"147837"	12600	5860	100	35	35	5	14	37	37	37	5	13	10	1	0	86	102	47	46	76	76	77	20	25	43	36	0	-0.200	-0.077	0.125	0.141	4.393	0.004	0.000	80	452	100	8	24	Error	-2	10	-2	26	2824	8162	-0.400	1.250	0	0	0
2	21	5	"hsa-miR-4325"	"147981"	12790	5870	100	36	36	6	16	36	36	36	6	16	12	2	0	90	93	36	38	75	75	77	20	25	43	27	0	0.000	0.000	0.149	0.180	4.227	-0.012	0.002	80	440	100	15	18	Error	0	15	0	18	2888	7419	0.000	0.800	0	0	0
2	22	5	""	"147789"	12960	5870	100	37	36	6	16	36	36	36	6	16	5	1	0	497	380	248	65	74	74	76	20	26	73	70	0	0.002	0.000	0.011	0.017	4.519	0.000	0.000	80	480	100	424	306	-8.725	1	423	0	306	2892	30434	0.000	15.200	0	0	0
2	1	6	"hsa-miR-4253"	"147562"	9180	6050	100	37	37	5	13	37	37	37	5	13	21	3	0	77	78	18	23	82	82	83	20	24	8	1	0	0.000	0.000	0.276	0.292	3.569	-0.010	0.001	80	474	100	-5	-4	Error	0	-5	0	-4	2996	6226	0.000	-0.250	0	0	0
2	2	6	"hsa-miR-4313"	"147846"	9360	6050	100	37	37	5	13	35	35	36	5	13	30	7	0	70	72	19	26	80	80	82	21	25	8	0	0	-0.200	-0.250	0.385	0.340	3.269	-0.017	0.003	80	442	100	-8	-6	Error	2	-10	2	-8	2961	5776	0.200	-0.476	0	0	0
2	3	6	"hsv1-miR-H12"	"147748"	9540	6050	100	36	37	6	16	35	35	36	6	16	21	5	0	69	71	22	30	81	81	83	22	26	10	2	0	-0.083	-0.200	0.200	0.300	3.435	-0.012	0.002	80	442	100	-11	-8	Error	1	-12	2	-10	2935	5670	0.167	-0.545	0	0	0
2	4	6	"hsa-miR-374c-5p"	"148430"	9720	6060	100	36	36	6	16	35	35	36	6	16	16	1	0	572	456	286	62	81	81	82	21	25	70	68	0	0.002	0.003	0.011	0.021	6.939	0.002	0.006	80	442	100	492	376	-8.940	1	491	1	375	2903	36501	0.000	17.810	0	0	0
2	5	6	"hsa-miR-3915"	"148495"	9900	6060	100	35	36	6	16	37	37	38	6	15	12	2	0	140	323	288	89	80	80	82	20	24	56	51	0	-0.033	-0.004	0.055	0.058	6.742	-0.002	0.003	80	442	100	58	242	Error	-2	60	-1	243	2848	25809	-0.333	12.050	0	0	0
2	6	6	"hsa-miR-3606-5p"	"148335"	10080	6050	100	37	37	6	16	37	37	38	6	15	11	2	0	88	122	73	59	81	81	82	20	24	42	37	0	0.000	0.000	0.118	0.110	3.656	0.009	0.004	80	442	100	7	41	Error	0	7	0	41	2964	9736	-0.167	2.000	0	0	0
2	7	6	"hsa-miR-3610"	"148208"	10260	6050	100	35	36	6	16	36	36	37	6	16	13	2	0	69	71	19	26	80	80	80	20	25	7	0	0	0.091	0.000	0.148	0.205	3.714	0.005	0.000	80	442	100	-12	-9	-3.459	-1	-11	0	-9	2902	5674	-0.167	-0.450	0	0	0
2	8	6	"hsa-miR-128-1-5p"	"148562"	10440	6050	100	36	36	6	16	37	37	37	6	16	8	0	0	71	70	19	27	79	79	80	19	23	5	0	0	0.125	0.111	0.250	0.257	2.763	0.003	0.000	80	452	100	-9	-10	-3.000	-1	-8	-1	-9	2910	5613	-0.167	-0.526	0	0	0
2	9	6	"hsa-miR-4251"	"147715"	10630	6060	100	39	38	5	13	37	37	37	6	16	16	2	0	97	112	49	43	80	80	81	20	24	48	42	0	0.118	0.031	0.089	0.102	3.425	0.023	0.018	80	440	100	19	33	-3.087	2	17	1	32	3059	8980	0.167	1.550	0	0	0
2	10	6	"hsa-miR-3662"	"148042"	10800	6050	100	37	37	6	16	37	37	37	5	13	17	5	0	70	72	19	26	80	80	81	19	23	10	1	0	0.000	0.000	0.243	0.308	3.303	-0.012	0.002	80	430	100	-10	-8	Error	0	-10	0	-8	2973	5760	0.000	-0.474	0	0	0
2	11	6	"hsa-miR-3692-5p"	"148332"	10980	6050	100	39	38	6	15	36	36	37	5	13	30	6	0	67	70	17	24	80	80	81	20	24	3	0	0	-0.231	-0.200	0.245	0.235	2.561	0.025	0.007	80	452	100	-10	-8	Error	3	-13	2	-10	3078	5569	0.200	-0.550	0	0	0
2	12	6	"hsa-miR-3613-5p"	"147334"	11170	6050	100	38	38	5	13	36	36	36	5	13	23	6	0	111	167	110	65	82	82	84	21	25	52	46	0	0.069	0.024	0.047	0.069	4.812	0.004	0.002	80	461	100	31	87	-3.858	2	29	2	85	3014	13368	0.400	3.952	0	0	0
2	13	6	"hsa-miR-4306"	"147722"	11350	6050	100	36	36	6	16	37	37	37	5	13	15	3	0	106	639	725	113	80	80	82	21	25	51	45	0	-0.038	-0.002	0.180	0.076	10.003	-0.001	0.003	80	452	100	25	558	Error	-1	26	-1	559	2903	51093	-0.200	26.524	0	0	0
2	14	6	"hsv1-miR-H3-5p"	"147718"	11530	6050	100	37	36	5	13	37	37	37	5	13	10	1	0	101	109	45	41	79	79	81	21	25	50	37	0	0.000	-0.033	0.138	0.152	3.314	-0.004	0.001	80	453	100	22	29	Error	0	22	-1	30	2916	8740	-0.200	1.333	0	0	0
2	15	6	""	"148642"	11710	6050	100	36	37	5	13	37	37	37	5	13	20	1	0	893	6161	6879	111	77	77	79	21	26	62	55	0	-0.001	0.000	0.002	0.010	36.788	0.000	0.000	80	453	100	815	6084	Error	-1	816	0	6084	2932	492890	0.000	289.619	0	0	0
2	16	6	"hsa-miR-1247-3p"	"148040"	11890	6050	100	35	36	5	13	36	36	36	5	13	12	3	0	60	62	17	27	76	76	77	18	23	3	1	0	0.063	0.000	0.208	0.242	3.386	-0.003	0.000	80	452	100	-17	-14	-4.000	-1	-16	0	-14	2864	4987	0.000	-0.833	0	0	0
2	17	6	"hsa-miR-3178"	"147595"	12070	6050	100	37	37	5	13	37	37	37	5	13	12	0	0	89	195	168	86	79	79	79	20	25	43	38	0	0.000	0.000	0.054	0.073	6.848	-0.003	0.003	80	452	100	10	116	Error	0	10	0	116	2993	15595	0.000	5.800	0	0	0
2	18	6	"hsv1-miR-H1-5p"	"147712"	12250	6050	100	38	38	6	15	37	37	37	5	13	18	1	0	72	72	18	25	78	78	79	19	24	6	2	0	-0.167	-0.167	0.412	0.361	3.412	-0.016	0.002	80	452	100	-5	-5	Error	1	-6	1	-6	3020	5740	0.200	-0.368	0	0	0
2	19	6	""	"148170"	12430	6050	100	37	37	5	13	37	37	37	5	13	16	3	0	61	65	18	27	79	79	79	20	25	5	0	0	0.000	0.000	0.148	0.208	2.954	-0.005	0.000	80	442	100	-18	-14	Error	0	-18	0	-14	2978	5239	0.000	-0.700	0	0	0
2	20	6	"hsa-miR-134-3p"	"148580"	12610	6050	100	37	36	5	13	35	35	36	6	16	11	0	0	60	61	14	22	77	77	78	19	24	1	0	0	-0.118	-0.062	0.226	0.220	2.884	-0.049	0.023	80	452	100	-15	-15	Error	2	-17	1	-16	2893	4851	0.000	-0.895	0	0	0
2	21	6	""	"148110"	12790	6050	100	34	35	6	17	36	36	36	6	16	8	1	0	64	65	15	23	76	76	77	19	24	1	0	0	0.167	0.091	0.397	0.376	3.339	0.019	0.004	80	442	100	-14	-12	-2.585	-2	-12	-1	-11	2792	5236	-0.167	-0.632	0	0	0
2	22	6	""	"148538"	12970	6060	100	36	36	6	16	36	36	36	6	16	10	1	0	80	87	31	35	76	76	77	21	27	35	16	0	0.000	0.000	0.227	0.283	3.777	-0.026	0.011	80	474	100	4	11	Error	0	4	0	11	2856	6929	0.000	0.476	0	0	0
2	1	7	""	"148091"	9170	6240	100	38	37	6	16	37	37	37	5	13	18	3	0	67	70	18	25	81	81	83	20	24	5	1	0	-0.071	0.000	0.244	0.267	2.929	-0.027	0.008	80	484	100	-13	-11	Error	1	-14	0	-11	2982	5609	0.000	-0.650	0	0	0
2	2	7	""	"148016"	9350	6240	100	34	35	5	14	36	36	36	5	13	8	2	0	71	76	25	32	81	81	82	20	24	12	5	0	0.200	0.200	0.150	0.179	2.884	0.017	0.005	80	452	100	-12	-6	-2.322	-2	-10	-1	-5	2791	6081	-0.200	-0.300	0	0	0
2	3	7	""	"148459"	9530	6240	100	35	35	5	14	36	36	37	6	16	11	1	0	81	80	20	25	81	81	84	21	25	13	3	0	100000.000	1.000	0.188	0.260	3.548	-0.009	0.001	80	452	100	-1	-2	16.610	-1	0	-1	-1	2816	6429	-0.333	-0.190	0	0	0
2	4	7	""	"148612"	9710	6240	100	35	35	6	17	37	37	37	5	13	8	0	0	73	75	21	28	79	79	82	21	25	8	3	0	0.333	0.500	0.269	0.288	2.853	-0.001	0.000	80	442	100	-8	-6	-1.585	-2	-6	-2	-4	2762	5964	-0.400	-0.333	0	0	0
2	5	7	""	"148511"	9890	6240	100	35	35	6	17	37	37	37	6	16	10	1	0	73	74	20	27	80	80	82	21	25	13	0	0	0.286	0.333	0.444	0.486	3.890	0.001	0.000	80	442	100	-9	-8	-1.807	-2	-7	-2	-6	2830	5941	-0.333	-0.381	0	0	0
2	6	7	"hsa-miR-3074-5p"	"148453"	10070	6240	100	38	38	5	13	36	36	36	6	16	22	1	0	72	73	20	27	80	80	81	21	25	8	1	0	-0.250	-0.286	0.353	0.333	3.172	-0.002	0.000	80	462	100	-6	-5	Error	2	-8	2	-7	3043	5832	0.333	-0.381	0	0	0
2	7	7	""	"148212"	10260	6240	100	37	38	6	15	37	37	37	6	16	15	2	0	242	237	163	68	78	78	80	20	25	60	55	0	0.000	0.006	0.046	0.078	7.932	0.009	0.035	80	471	100	164	160	Error	0	164	1	159	3017	18947	0.167	7.850	0	0	0
2	8	7	""	"148530"	10440	6240	100	37	37	6	16	37	37	37	6	16	10	3	0	279	228	145	63	78	78	79	19	24	61	57	0	0.000	0.000	0.043	0.069	10.297	-0.001	0.000	80	440	100	201	150	Error	0	201	0	150	2945	18235	0.000	7.842	0	0	0
2	9	7	""	"148517"	10610	6240	100	38	37	6	16	37	37	37	6	16	17	1	0	61	62	16	25	80	80	80	20	25	3	0	0	-0.053	0.000	0.234	0.265	2.352	-0.006	0.001	80	420	100	-18	-18	Error	1	-19	0	-18	2977	4977	0.000	-0.900	0	0	0
2	10	7	""	"148267"	10790	6240	100	36	36	6	16	37	37	37	5	13	12	2	0	102	717	811	113	78	78	80	21	26	51	43	0	-0.042	-0.002	0.041	0.039	12.805	0.000	0.001	80	452	100	23	638	Error	-1	24	-1	639	2911	57399	-0.200	30.333	0	0	0
2	11	7	""	"148134"	10970	6240	100	40	39	6	15	36	36	37	5	13	37	8	0	70	72	21	29	79	79	81	19	23	12	1	0	-0.444	-0.429	0.268	0.271	2.942	-0.020	0.004	80	462	100	-5	-4	Error	4	-9	3	-7	3138	5790	0.400	-0.474	0	0	0
2	12	7	""	"148389"	11160	6250	100	38	38	5	13	37	37	37	6	16	15	1	0	2061	1775	1554	87	82	82	82	20	24	65	63	0	0.001	0.001	0.004	0.015	17.144	0.000	0.009	80	461	100	1980	1694	Error	1	1979	1	1693	3055	142035	0.167	84.650	0	0	0
2	13	7	""	"148484"	11340	6240	100	38	38	5	13	36	36	37	6	16	15	1	0	1582	7257	7777	107	81	81	82	20	24	62	62	0	0.001	0.000	0.001	0.003	27.158	0.000	0.004	80	440	100	1503	7178	-9.552	2	1501	2	7176	3030	580530	0.167	358.750	0	0	0
2	14	7	""	"148576"	11510	6240	100	36	37	6	16	37	37	38	6	15	13	1	0	71	74	23	31	81	81	83	21	25	12	2	0	0.100	0.000	0.325	0.293	3.484	-0.023	0.006	80	441	100	-11	-7	-3.322	-1	-10	0	-7	2948	5905	-0.167	-0.429	0	0	0
2	15	7	""	"148435"	11690	6240	100	36	36	5	13	37	37	37	5	13	12	1	0	79	81	25	30	80	80	81	21	25	20	7	0	1.000	-1.000	0.231	0.220	2.799	-0.003	0.000	80	463	100	-2	0	0.000	-1	-1	-1	1	2903	6443	-0.200	0.000	0	0	0
2	16	7	""	"148329"	11880	6240	100	36	37	6	16	37	37	37	6	16	13	3	0	63	63	15	23	76	76	78	20	25	1	1	0	0.077	0.000	0.250	0.233	3.008	-0.001	0.000	80	462	100	-14	-13	-3.700	-1	-13	0	-13	2993	5033	0.000	-0.750	0	0	0
2	17	7	""	"148600"	12060	6240	100	38	38	5	13	36	36	36	6	16	16	5	0	77	81	28	34	78	78	79	20	25	23	11	0	-2.000	0.667	0.206	0.249	2.807	-0.011	0.002	80	452	100	1	5	Error	2	-1	2	3	3026	6506	0.333	0.100	0	0	0
2	18	7	""	"148028"	12240	6240	100	38	37	6	16	35	35	36	5	13	30	5	0	62	66	18	27	78	78	79	19	24	6	0	0	-0.187	-0.167	0.351	0.420	3.806	0.021	0.004	80	452	100	-13	-10	Error	3	-16	2	-12	2978	5259	0.200	-0.684	0	0	0
2	19	7	""	"148555"	12420	6240	100	36	37	5	13	36	36	36	5	13	13	6	0	64	65	16	24	77	77	78	20	25	3	0	0	0.000	-0.083	0.218	0.242	2.519	0.009	0.001	80	452	100	-13	-11	Error	0	-13	1	-12	2938	5219	0.200	-0.650	0	0	0
2	20	7	""	"148153"	12600	6240	100	37	37	5	13	35	35	36	5	13	22	3	0	63	65	19	29	76	76	80	56	70	0	0	0	-0.154	-0.182	0.175	0.197	3.252	-0.017	0.003	80	460	100	-11	-9	Error	2	-13	2	-11	2965	5210	0.200	-0.268	0	0	0
2	21	7	""	"148392"	12780	6240	100	35	35	6	17	36	36	36	6	16	13	1	0	59	61	17	27	74	74	78	55	70	0	0	0	0.067	0.077	0.282	0.288	3.233	0.025	0.006	80	461	100	-16	-14	-3.907	-1	-15	-1	-13	2832	4878	-0.167	-0.309	0	0	0
2	22	7	""	"148636"	12960	6240	100	35	36	5	13	35	35	36	5	13	16	3	0	298	536	487	90	75	75	76	20	26	58	55	0	0.000	0.002	0.032	0.032	8.499	0.001	0.003	80	474	100	223	462	Error	0	223	1	461	2846	42895	0.000	23.000	0	0	0
2	1	8	""	"148301"	9170	6430	100	35	36	5	13	36	36	36	5	13	13	3	0	79	81	26	32	80	80	82	20	24	18	10	0	1.000	0.000	0.167	0.250	3.838	-0.007	0.001	80	492	100	-2	1	0.000	-1	-1	0	1	2874	6491	0.000	-0.050	0	0	0
2	2	8	"hsa-miR-1911-3p"	"146094"	9350	6430	100	38	37	6	16	36	36	36	5	13	20	3	0	72	72	18	25	80	80	82	21	25	7	0	0	-0.250	-0.125	0.556	0.458	3.300	0.007	0.001	80	449	100	-6	-7	Error	2	-8	1	-8	2929	5787	0.200	-0.476	0	0	0
2	3	8	""	"11039"	9520	6430	100	37	36	6	16	37	37	37	5	13	12	3	0	1279	6835	7426	108	79	79	81	22	27	57	52	0	0.000	0.000	0.002	0.008	48.318	0.000	0.001	80	460	100	1200	6755	Error	0	1200	-1	6756	2907	546835	-0.200	307.000	0	0	0
2	4	8	"hsa-miR-548j-5p"	"46592"	9710	6430	100	36	37	6	16	37	37	37	5	13	13	3	0	68	69	16	23	79	79	82	21	25	3	0	0	0.091	0.000	0.279	0.283	2.862	0.008	0.001	80	462	100	-12	-10	-3.459	-1	-11	0	-10	2955	5519	0.000	-0.619	0	0	0
2	5	8	"Empty"	"0"	9890	6430	100	39	38	7	18	37	37	37	6	16	23	5	0	72	73	20	27	82	82	84	22	26	6	0	0	-0.200	-0.111	0.400	0.443	3.326	-0.008	0.001	80	452	100	-8	-8	Error	2	-10	1	-9	3033	5827	0.167	-0.500	0	0	0
2	6	8	"hsa-miR-423-5p"	"27565"	10070	6430	100	37	36	5	13	36	36	36	6	16	10	0	0	113	554	554	100	81	81	83	21	25	52	47	0	0.031	0.000	0.029	0.030	12.224	0.000	0.001	80	452	100	33	473	-5.000	1	32	0	473	2913	44341	0.000	22.429	0	0	0
2	7	8	""	"146147"	10250	6440	100	37	37	6	16	37	37	37	5	13	16	2	0	602	1082	1042	96	78	78	82	21	25	58	53	0	0.000	0.000	0.005	0.015	20.284	-0.001	0.007	80	451	100	524	1004	Error	0	524	0	1004	2969	86520	0.000	47.619	0	0	0
2	8	8	"hsa-miR-4478"	"168805"	10430	6430	100	37	37	5	13	36	36	37	6	16	15	5	0	90	211	183	86	80	80	82	21	25	42	41	0	0.100	0.008	0.054	0.053	6.755	0.002	0.001	80	452	100	11	132	-3.322	1	10	1	131	2981	16867	0.000	6.143	0	0	0
2	9	8	"hsa-miR-4687-5p"	"168648"	10610	6420	100	37	38	7	18	37	37	37	6	16	16	5	0	91	96	33	34	80	80	80	20	25	42	22	0	0.000	0.063	0.137	0.197	4.241	0.021	0.008	80	451	100	11	17	Error	0	11	1	16	3049	7695	0.167	0.800	0	0	0
2	10	8	"hsa-miR-766-5p"	"46474"	10790	6430	100	37	38	6	15	37	37	37	5	13	27	6	0	90	102	45	44	81	81	82	20	24	41	28	0	0.000	0.048	0.184	0.188	4.027	-0.015	0.006	80	452	100	9	22	Error	0	9	1	21	3022	8170	0.200	1.000	0	0	0
2	11	8	"hsa-miR-4710"	"168799"	10970	6430	100	37	38	6	15	37	37	37	5	13	20	6	0	73	75	21	28	80	80	82	20	24	12	2	0	0.000	-0.200	0.215	0.286	3.912	-0.030	0.010	80	452	100	-7	-4	Error	0	-7	1	-5	3008	6030	0.200	-0.350	0	0	0
2	12	8	"hsa-miR-4789-3p"	"168591"	11150	6430	100	37	37	4	10	36	36	36	5	13	10	0	0	70	71	17	23	80	80	81	20	24	3	1	0	-0.100	-0.111	0.299	0.283	2.773	0.005	0.000	80	442	100	-9	-8	Error	1	-10	1	-9	2964	5675	0.200	-0.500	0	0	0
2	13	8	"hsa-miR-4433a-3p"	"168675"	11330	6430	100	36	36	6	16	37	37	37	6	16	10	3	0	71	71	21	29	80	80	81	21	25	10	1	0	0.111	0.111	0.308	0.287	2.842	0.011	0.001	80	452	100	-10	-10	-3.170	-1	-9	-1	-9	2919	5688	-0.167	-0.476	0	0	0
2	14	8	"hsa-miR-5194"	"168885"	11510	6430	100	37	37	6	16	37	37	37	6	16	13	2	0	69	71	28	39	78	78	80	22	27	7	2	0	0.000	0.000	0.265	0.269	3.656	0.007	0.001	80	452	100	-9	-7	Error	0	-9	0	-7	2979	5664	0.000	-0.409	0	0	0
2	15	8	"hsa-miR-4656"	"168673"	11690	6430	100	38	37	6	16	37	37	37	5	13	17	2	0	69	73	23	31	76	76	79	21	26	12	1	0	-0.143	0.000	0.240	0.275	3.445	-0.026	0.008	80	473	100	-6	-3	Error	1	-7	0	-3	2988	5824	0.000	-0.286	0	0	0
2	16	8	"hsa-miR-4463"	"168814"	11880	6430	100	36	36	6	16	37	37	37	6	16	13	1	0	83	91	38	41	77	77	78	19	24	33	20	0	-0.167	-0.071	0.216	0.238	3.695	0.017	0.006	80	451	100	5	13	Error	-1	6	-1	14	2918	7286	-0.167	0.684	0	0	0
2	17	8	"hsa-miR-4746-5p"	"168744"	12050	6430	100	36	36	5	13	36	36	36	5	13	11	2	0	62	65	17	26	77	77	79	21	26	5	1	0	0.000	0.000	0.167	0.221	3.455	0.005	0.000	80	441	100	-15	-12	Error	0	-15	0	-12	2897	5174	0.000	-0.667	0	0	0
2	18	8	"hsa-miR-5695"	"168628"	12230	6430	100	35	36	6	16	36	36	36	5	13	16	6	0	58	61	16	26	78	78	79	20	25	1	0	0	0.050	0.000	0.179	0.175	2.459	-0.006	0.000	80	462	100	-21	-17	-4.322	-1	-20	0	-17	2919	4874	0.000	-0.900	0	0	0
2	19	8	"hsa-miR-4722-3p"	"168742"	12420	6430	100	35	36	5	13	36	36	36	5	13	16	3	0	62	66	16	24	77	77	79	22	27	2	0	0	0.067	0.000	0.300	0.327	4.511	0.003	0.000	80	462	100	-16	-11	-3.907	-1	-15	0	-11	2896	5297	0.000	-0.591	0	0	0
2	20	8	"hsa-miR-5581-3p"	"168933"	12600	6440	100	36	36	6	16	36	36	36	5	13	17	3	0	1915	1427	915	64	76	76	81	56	69	73	73	0	0.000	0.000	0.004	0.011	13.706	-0.001	0.007	80	460	100	1839	1351	Error	0	1839	0	1351	2866	114154	0.000	24.036	0	0	0
2	21	8	"hsa-miR-1260b"	"168619"	12790	6440	100	36	36	5	13	35	35	36	6	16	13	0	0	2885	6767	6847	101	74	74	76	19	25	67	66	0	0.000	0.000	0.001	0.003	31.368	0.000	0.003	80	461	100	2812	6694	Error	1	2811	1	6693	2899	541348	0.000	352.158	0	0	0
2	22	8	"hsa-miR-1290"	"168568"	12970	6430	100	35	35	5	14	36	36	36	6	16	11	2	0	565	1407	1456	103	73	73	73	18	24	61	58	0	-0.002	-0.001	0.037	0.022	10.672	0.000	0.000	80	463	100	491	1333	Error	-1	492	-1	1334	2834	112577	-0.167	74.111	0	0	0
2	1	9	"hsa-miR-548au-3p"	"168620"	9170	6630	100	37	36	6	16	36	36	36	5	13	21	3	0	67	68	16	23	81	81	82	21	25	2	0	0	-0.071	0.000	0.321	0.388	4.072	-0.024	0.007	80	503	100	-13	-13	Error	1	-14	0	-13	2884	5409	0.000	-0.667	0	0	0
2	2	9	"hsa-miR-5580-5p"	"168954"	9360	6630	100	36	37	4	10	35	35	36	5	13	18	2	0	91	102	47	46	80	80	82	21	25	36	23	0	0.091	0.091	0.160	0.134	3.744	0.003	0.000	80	472	100	12	24	-3.459	1	11	2	22	2937	8184	0.200	0.952	0	0	0
2	3	9	"hsa-miR-1255b-2-3p"	"168811"	9540	6630	100	37	37	5	13	36	36	36	5	13	20	3	0	213	201	117	58	81	81	83	21	25	66	58	0	0.008	0.008	0.041	0.051	4.054	0.000	0.000	80	452	100	133	121	-7.044	1	132	1	120	2932	16080	0.200	5.619	0	0	0
2	4	9	"hsa-miR-4477b"	"168801"	9720	6620	100	37	37	6	16	36	36	37	5	13	23	5	0	75	75	23	30	81	81	82	22	26	8	1	0	-0.167	-0.167	0.231	0.320	4.011	0.002	0.000	80	452	100	-5	-5	Error	1	-6	1	-6	2992	6010	0.000	-0.318	0	0	0
2	5	9	"hsa-miR-3189-5p"	"168697"	9900	6620	100	37	38	6	15	36	36	36	6	16	17	5	0	71	73	21	28	81	81	82	21	25	10	2	0	-0.100	-0.250	0.167	0.174	3.184	0.011	0.001	80	460	100	-9	-6	Error	1	-10	2	-8	3020	5820	0.333	-0.429	0	0	0
2	6	9	"hsa-miR-3194-3p"	"169333"	10080	6620	100	37	36	6	16	37	37	37	6	16	7	1	0	73	77	21	27	79	79	80	20	25	17	2	0	0.000	0.500	0.278	0.285	3.000	-0.015	0.003	80	452	100	-6	-3	Error	0	-6	-1	-2	2915	6153	-0.167	-0.150	0	0	0
2	7	9	"hsa-miR-499b-3p"	"169279"	10260	6620	100	36	36	6	16	37	37	37	5	13	13	2	0	64	65	17	26	80	80	82	21	25	1	0	0	0.063	0.067	0.228	0.269	2.495	0.010	0.001	80	442	100	-17	-16	-4.000	-1	-16	-1	-15	2895	5184	-0.200	-0.810	0	0	0
2	8	9	"hsa-miR-4759"	"169117"	10440	6620	100	39	37	5	13	37	37	37	6	16	13	0	0	66	67	16	23	80	80	82	19	23	2	0	0	-0.143	0.000	0.302	0.327	3.472	0.003	0.000	80	452	100	-12	-13	Error	2	-14	0	-13	2992	5363	0.000	-0.789	0	0	0
2	9	9	"hsa-miR-4798-3p"	"169195"	10620	6620	100	37	38	6	15	37	37	37	6	16	16	1	0	58	59	18	30	79	79	81	19	23	3	1	0	0.000	-0.050	0.223	0.178	3.209	-0.014	0.002	80	461	100	-21	-19	Error	0	-21	1	-20	3009	4750	0.167	-1.158	0	0	0
2	10	9	"hsa-miR-4799-5p"	"168988"	10800	6620	100	37	37	6	16	38	38	38	5	13	12	5	0	60	60	18	30	82	82	82	19	23	5	1	0	0.045	0.045	0.179	0.211	2.589	-0.012	0.002	80	452	100	-23	-23	-4.459	-1	-22	-1	-22	2969	4814	-0.200	-1.158	0	0	0
2	11	9	"hsa-miR-4526"	"169151"	10980	6620	100	38	38	6	15	37	37	37	5	13	28	3	0	63	64	17	26	80	80	81	20	24	0	0	0	-0.059	-0.062	0.238	0.260	3.423	-0.041	0.019	80	453	100	-16	-15	Error	1	-17	1	-16	3042	5095	0.200	-0.850	0	0	0
2	12	9	"hsa-miR-548am-5p/hsa-miR-548au-5p/hsa-miR-548c-5p/hsa-miR-548o-5p"	"169147"	11160	6620	100	36	37	5	13	36	36	37	5	13	13	3	0	70	69	16	23	80	80	82	22	26	2	0	0	0.000	-0.091	0.182	0.250	3.377	-0.009	0.001	80	461	100	-10	-10	Error	0	-10	1	-11	2932	5518	0.000	-0.591	0	0	0
2	13	9	"hsa-miR-4709-5p"	"169174"	11340	6620	100	37	37	6	16	37	37	37	6	16	16	1	0	57	61	17	27	80	80	82	23	28	0	0	0	0.000	0.000	0.151	0.210	3.454	-0.008	0.001	80	460	100	-23	-19	Error	0	-23	0	-19	2998	4871	0.000	-0.913	0	0	0
2	14	9	"hsa-miR-5571-3p"	"169241"	11520	6620	100	35	35	6	17	37	37	37	6	16	5	1	0	73	75	22	29	76	76	79	22	27	16	2	0	0.667	2.000	0.277	0.301	3.768	-0.001	0.000	80	471	100	-5	-3	-0.585	-2	-3	-2	-1	2778	6016	-0.333	-0.182	0	0	0
2	15	9	"hsa-miR-5704"	"169211"	11720	6630	100	37	37	5	13	37	37	37	6	16	10	3	0	467	367	238	64	77	77	79	21	26	70	68	0	0.000	0.000	0.013	0.023	6.011	0.001	0.001	80	472	100	390	290	Error	0	390	0	290	2990	29377	0.000	13.714	0	0	0
2	16	9	"hsa-miR-4443"	"169188"	11900	6620	100	36	36	5	13	36	36	36	6	16	11	0	0	664	1866	1935	103	76	76	77	20	25	63	58	0	0.000	0.000	0.003	0.010	16.834	0.000	0.000	80	441	100	588	1790	Error	0	588	0	1790	2915	149296	0.000	89.450	0	0	0
2	17	9	"hsa-miR-17-5p"	"169336"	12070	6620	100	37	37	6	16	36	36	36	6	16	16	3	0	845	1109	1039	93	76	76	77	20	25	60	57	0	0.001	0.001	0.006	0.019	11.816	0.000	0.002	80	429	100	770	1034	-9.587	1	769	1	1033	2984	88709	0.167	51.600	0	0	0
2	18	9	"hsa-miR-4493"	"169354"	12240	6620	100	37	37	5	13	36	36	36	5	13	17	3	0	71	71	17	23	78	78	79	20	25	7	0	0	-0.143	-0.143	0.208	0.260	2.922	0.016	0.003	80	440	100	-6	-6	Error	1	-7	1	-7	2957	5679	0.200	-0.400	0	0	0
2	19	9	"hsa-miR-5186"	"169090"	12420	6620	100	39	38	6	15	36	36	36	6	16	17	1	0	68	68	18	26	76	76	77	20	25	8	0	0	-0.375	-0.250	0.323	0.332	3.076	-0.010	0.001	80	462	100	-5	-6	Error	3	-8	2	-8	3020	5475	0.333	-0.450	0	0	0
2	20	9	"hsa-miR-4760-5p"	"169222"	12610	6620	100	36	36	6	16	35	35	36	6	16	20	2	0	70	72	21	29	75	75	76	20	26	12	3	0	-0.200	-0.333	0.519	0.527	3.275	0.002	0.000	80	452	100	-4	-2	Error	1	-5	1	-3	2872	5787	0.000	-0.200	0	0	0
2	21	9	"hsa-miR-5587-5p"	"169176"	12790	6620	100	37	37	7	18	36	36	36	5	13	18	6	0	64	68	26	38	73	73	74	20	27	6	2	0	-0.111	-0.200	0.667	0.507	4.555	-0.007	0.001	80	418	100	-8	-4	Error	1	-9	1	-5	2955	5408	0.200	-0.300	0	0	0
2	22	9	"hsa-miR-5582-3p"	"169353"	12950	6600	100	36	36	6	16	35	35	36	6	16	21	2	0	70	71	20	28	72	72	73	18	24	17	2	0	-0.500	-1.000	0.423	0.382	3.013	0.040	0.014	80	456	100	-1	0	Error	1	-2	1	-1	2912	5670	0.000	-0.111	0	0	0
2	1	10	"Empty"	"0"	9190	6820	100	36	36	5	13	36	36	36	6	16	10	1	0	80	81	21	25	80	80	83	22	26	18	3	0	0.000	0.000	0.250	0.285	3.304	-0.019	0.004	80	504	100	0	1	Error	0	0	0	1	2860	6506	0.000	-0.091	0	0	0
2	2	10	"hsa-miR-4725-5p"	"169193"	9380	6820	100	35	35	5	14	37	37	37	6	16	6	0	0	137	130	55	42	78	78	80	20	25	63	53	0	-0.034	-0.038	0.105	0.149	4.739	0.006	0.002	80	447	100	57	50	Error	-2	59	-2	52	2830	10392	-0.333	2.500	0	0	0
2	3	10	"hsa-miR-3614-5p"	"169317"	9540	6810	100	36	37	5	13	37	37	37	6	16	11	0	0	69	71	18	25	78	78	81	22	27	6	1	0	0.111	0.000	0.250	0.261	3.036	0.015	0.002	80	425	100	-10	-7	-3.170	-1	-9	0	-7	2921	5677	0.000	-0.455	0	0	0
2	4	10	"hsa-miR-4737"	"169032"	9720	6810	100	36	36	6	16	37	37	37	6	16	7	3	0	71	74	22	29	77	77	79	21	26	15	2	0	0.167	0.333	0.298	0.279	2.908	-0.018	0.004	80	461	100	-7	-4	-2.585	-1	-6	-1	-3	2871	5888	-0.167	-0.238	0	0	0
2	5	10	""	"168966"	9900	6820	100	36	37	6	16	36	36	36	6	16	16	5	0	776	589	449	76	77	77	79	20	25	68	67	0	0.000	0.002	0.009	0.020	8.590	0.003	0.020	80	480	100	699	513	Error	0	699	1	512	2937	47123	0.167	25.500	0	0	0
2	6	10	""	"168828"	10090	6810	100	37	37	6	16	37	37	37	6	16	12	2	0	211	280	218	77	78	78	79	20	25	57	55	0	0.000	0.000	0.018	0.037	7.865	-0.004	0.008	80	459	100	133	202	Error	0	133	0	202	2972	22432	0.000	10.050	0	0	0
2	7	10	""	"169190"	10260	6810	100	37	37	6	16	37	37	37	6	16	7	1	0	118	208	158	75	80	80	82	22	26	53	50	0	0.000	0.000	0.057	0.065	6.605	0.006	0.011	80	448	100	38	128	Error	0	38	0	128	2924	16609	0.000	5.727	0	0	0
2	8	10	""	"168830"	10440	6810	100	37	37	5	13	37	37	37	6	16	10	1	0	73	74	18	24	77	77	81	21	25	10	1	0	0.000	0.000	0.333	0.399	3.073	0.001	0.000	80	460	100	-4	-3	Error	0	-4	0	-3	2999	5936	0.000	-0.333	0	0	0
2	9	10	""	"169175"	10620	6810	100	38	38	6	15	37	37	37	6	16	13	2	0	61	63	17	26	79	79	81	20	24	6	0	0	-0.056	-0.062	0.222	0.218	2.794	-0.011	0.001	80	460	100	-17	-15	Error	1	-18	1	-16	3018	5039	0.167	-0.900	0	0	0
2	10	10	""	"168845"	10800	6810	100	38	38	5	13	37	37	37	6	16	11	2	0	64	68	18	26	81	81	81	20	24	5	0	0	-0.059	-0.077	0.200	0.250	3.415	-0.005	0.000	80	478	100	-16	-12	Error	1	-17	1	-13	3019	5403	0.167	-0.650	0	0	0
2	11	10	""	"168694"	11000	6810	100	37	37	5	13	37	37	37	6	16	10	0	0	124	124	63	50	78	78	78	19	24	56	51	0	0.000	0.000	0.087	0.096	4.321	0.002	0.000	80	442	100	46	46	Error	0	46	0	46	2936	9958	0.000	2.421	0	0	0
2	12	10	""	"168752"	11150	6820	100	36	36	5	13	37	37	37	6	16	8	0	0	92	95	32	33	78	78	79	20	25	46	26	0	-0.071	-0.059	0.133	0.173	3.813	-0.009	0.001	80	432	100	13	16	Error	-1	14	-1	17	2892	7577	-0.167	0.800	0	0	0
2	13	10	"hsa-miR-1260a"	"169412"	11340	6820	100	37	37	6	16	37	37	37	5	13	18	3	0	1297	893	624	69	77	77	79	21	26	70	70	0	0.000	0.000	0.009	0.019	11.415	0.000	0.000	80	470	100	1220	816	Error	0	1220	0	816	2923	71468	0.000	38.762	0	0	0
2	14	10	"Empty"	"0"	11520	6810	100	36	38	6	15	37	37	37	5	13	22	7	0	77	78	20	25	77	77	79	20	25	17	1	0	100000.000	1.000	0.290	0.329	2.957	0.001	0.000	80	471	100	-1	2	16.610	-1	0	1	1	3007	6230	0.200	-0.050	0	0	0
2	15	10	"Empty"	"0"	11710	6810	100	37	37	5	13	37	37	37	5	13	15	2	0	75	76	17	22	74	74	77	19	24	17	2	0	0.000	0.000	0.297	0.322	4.130	0.029	0.006	80	461	100	1	2	Error	0	1	0	2	2954	6076	0.000	-0.053	0	0	0
2	16	10	"Empty"	"0"	11890	6810	100	37	37	5	13	37	37	37	6	16	12	1	0	80	78	19	24	75	75	76	19	25	20	3	0	0.000	0.000	0.375	0.317	3.399	0.001	0.000	80	461	100	5	3	Error	0	5	0	3	2985	6208	0.000	0.105	0	0	0
2	17	10	"Empty"	"0"	12070	6810	100	36	36	6	16	36	36	36	6	16	16	2	0	75	78	19	24	76	76	77	20	25	21	2	0	0.000	0.000	0.333	0.340	3.306	0.012	0.001	80	461	100	-1	2	Error	0	-1	0	2	2904	6228	0.000	0.050	0	0	0
2	18	10	"Empty"	"0"	12250	6810	100	35	36	6	16	36	36	36	6	16	11	5	0	76	77	21	27	76	76	78	21	26	18	1	0	100000.000	0.000	0.217	0.285	3.336	0.035	0.013	80	461	100	-1	1	16.610	-1	0	0	1	2885	6140	0.000	-0.048	0	0	0
2	19	10	"Empty"	"0"	12430	6810	100	37	36	5	13	36	36	36	5	13	15	2	0	75	76	19	25	71	71	74	19	25	22	6	0	0.250	0.000	0.279	0.317	3.452	-0.001	0.000	80	461	100	5	5	-2.000	1	4	0	5	2887	6063	0.000	0.105	0	0	0
2	20	10	"Empty"	"0"	12610	6810	100	37	37	6	16	37	37	36	6	16	17	2	0	72	73	20	27	70	70	72	19	26	21	3	0	0.000	0.000	0.444	0.515	3.287	0.000	0.000	80	461	100	2	3	Error	0	2	0	3	2997	5812	0.167	0.053	0	0	0
2	21	10	"Empty"	"0"	12790	6810	100	35	35	5	14	36	36	37	6	16	8	1	0	68	70	20	28	66	66	69	19	27	23	5	0	-0.500	-0.250	0.273	0.291	4.584	-0.024	0.006	80	461	100	1	3	Error	-1	2	-1	4	2834	5635	-0.333	0.053	0	0	0
2	22	10	"Empty"	"0"	12970	6810	100	36	36	6	16	36	36	36	6	16	17	0	0	60	63	16	25	69	69	70	21	30	7	0	0	0.000	0.000	0.381	0.403	2.643	-0.052	0.020	80	510	100	-9	-6	Error	0	-9	0	-6	2902	5043	0.000	-0.333	0	0	0
2	1	11	"Empty"	"0"	9180	7020	100	37	36	6	16	37	37	37	6	16	10	0	0	79	78	16	20	79	79	81	21	25	6	1	0	0.000	1.000	0.389	0.463	3.296	-0.017	0.003	80	503	100	0	-2	Error	0	0	-1	-1	2893	6269	-0.167	-0.143	0	0	0
2	2	11	"hsa-miR-10a-3p"	"28019"	9370	7020	100	36	36	5	13	37	37	37	6	16	2	0	0	98	99	33	33	81	81	83	21	25	45	20	0	-0.059	-0.056	0.154	0.189	2.957	0.010	0.002	80	439	100	16	17	Error	-1	17	-1	18	2872	7931	-0.167	0.762	0	0	0
2	3	11	"hsa-miR-30e-5p"	"28191"	9540	7010	100	36	37	6	16	37	37	37	5	13	17	6	0	815	1868	1878	100	81	81	83	20	24	61	57	0	-0.001	0.000	0.007	0.017	20.490	0.000	0.001	80	426	100	733	1787	Error	-1	734	0	1787	2920	149471	0.000	89.250	0	0	0
2	4	11	""	"42938"	9710	7010	100	36	37	6	16	37	37	37	6	16	11	0	0	67	70	20	28	81	81	82	22	26	5	2	0	0.071	0.000	0.216	0.253	2.647	-0.027	0.011	80	437	100	-15	-11	-3.807	-1	-14	0	-11	2939	5607	0.000	-0.545	0	0	0
2	5	11	"hsa-miR-514a-3p"	"42959"	9880	7020	100	39	39	6	15	37	37	37	5	13	26	7	0	81	88	29	32	79	79	81	22	27	26	11	0	1.000	0.222	0.333	0.255	3.492	-0.008	0.001	80	459	100	4	11	0.000	2	2	2	9	3082	7068	0.400	0.318	0	0	0
2	6	11	""	"17411"	10080	7010	100	37	37	5	13	37	37	37	6	16	7	2	0	102	121	66	54	80	80	81	21	25	50	41	0	0.000	0.000	0.125	0.110	3.799	0.010	0.005	80	480	100	22	41	Error	0	22	0	41	2933	9659	0.000	1.905	0	0	0
2	7	11	""	"42678"	10260	7010	100	36	37	5	13	37	37	37	6	16	8	0	0	60	64	17	26	83	83	82	21	25	3	0	0	0.043	0.000	0.155	0.162	2.576	-0.018	0.003	80	461	100	-24	-19	-4.524	-1	-23	0	-19	2928	5099	0.000	-0.857	0	0	0
2	8	11	"hsa-miR-548l"	"46415"	10440	7010	100	37	37	5	13	37	37	37	6	16	12	1	0	80	81	22	27	79	79	80	21	26	21	5	0	0.000	0.000	0.211	0.209	3.026	-0.007	0.001	80	461	100	1	2	Error	0	1	0	2	2976	6517	0.000	0.048	0	0	0
2	9	11	""	"42877"	10620	7010	100	37	38	6	15	36	36	37	6	16	20	5	0	74	73	18	24	78	78	80	19	23	10	1	0	-0.250	-0.400	0.450	0.461	3.660	-0.003	0.000	80	460	100	-3	-3	Error	1	-4	2	-5	3014	5833	0.167	-0.368	0	0	0
2	10	11	""	"42770"	10800	7010	100	37	37	5	13	37	37	37	6	16	15	0	0	177	460	418	90	79	79	81	19	23	61	56	0	0.000	0.000	0.019	0.033	9.000	-0.001	0.002	80	460	100	98	381	Error	0	98	0	381	2989	36795	0.000	19.947	0	0	0
2	11	11	"hsa-miR-1268a/hsa-miR-1268b"	"46558"	10980	7010	100	37	37	5	13	37	37	37	6	16	7	1	0	71	71	19	26	78	78	81	21	25	6	1	0	0.000	0.000	0.236	0.271	2.536	-0.009	0.001	80	462	100	-7	-7	Error	0	-7	0	-7	2977	5649	0.000	-0.476	0	0	0
2	12	11	"hsa-miR-548d-5p"	"42756"	11160	7010	100	39	39	6	15	37	37	37	6	16	17	5	0	72	72	17	23	77	77	80	21	26	2	0	0	-0.400	-0.400	0.220	0.277	3.030	-0.009	0.001	80	452	100	-3	-3	Error	2	-5	2	-5	3084	5749	0.333	-0.381	0	0	0
2	13	11	""	"42539"	11340	7010	100	39	39	5	12	36	36	36	6	16	23	1	0	6985	6085	5663	93	78	78	81	21	25	71	62	0	0.000	0.000	0.001	0.002	17.637	0.000	0.016	80	462	100	6910	6010	Error	3	6907	3	6007	3085	486834	0.500	285.905	0	0	0
2	14	11	"kshv-miR-K12-9-3p"	"17419"	11530	7010	100	37	37	4	10	37	37	37	6	16	5	1	0	64	66	18	27	78	78	80	20	25	7	0	0	0.000	0.000	0.286	0.275	3.381	0.012	0.002	80	491	100	-14	-12	Error	0	-14	0	-12	2940	5289	0.000	-0.700	0	0	0
2	15	11	"hsa-miR-151a-5p"	"11260"	11720	7010	100	35	35	6	17	37	37	37	6	16	11	2	0	382	346	254	73	76	76	78	19	24	62	61	0	-0.007	-0.007	0.037	0.051	6.565	-0.003	0.010	80	473	100	304	268	Error	-2	306	-2	270	2831	27711	-0.333	14.105	0	0	0
2	16	11	""	"31388"	11900	7010	100	39	39	5	12	37	37	37	6	16	18	2	0	302	259	171	66	75	75	77	20	25	63	62	0	0.009	0.011	0.026	0.035	4.976	0.008	0.026	80	437	100	229	186	-6.827	2	227	2	184	3091	20690	0.333	9.100	0	0	0
2	17	11	""	"45985"	12060	7010	100	37	38	6	15	37	37	37	6	16	16	3	0	72	73	19	26	75	75	76	20	26	12	2	0	0.000	-0.500	0.318	0.400	3.428	-0.008	0.001	80	435	100	-3	-1	Error	0	-3	1	-2	3014	5852	0.167	-0.150	0	0	0
2	18	11	""	"28346"	12240	7010	100	35	36	6	16	37	37	37	5	13	13	2	0	69	69	19	27	71	71	72	19	26	10	2	0	1.000	0.500	0.317	0.287	2.709	0.019	0.004	80	461	100	-4	-3	0.000	-2	-2	-1	-2	2866	5486	-0.200	-0.158	0	0	0
2	19	11	"hsa-miR-452-3p"	"42598"	12420	7010	100	36	36	6	16	37	37	37	5	13	15	6	0	74	78	29	37	65	65	66	18	27	36	22	0	-0.111	-0.077	0.262	0.350	4.995	-0.037	0.021	80	461	100	8	12	Error	-1	9	-1	13	2910	6231	-0.200	0.667	0	0	0
2	20	11	"hsa-miR-561-3p"	"31517"	12600	7010	100	36	36	6	16	36	36	36	6	16	13	2	0	60	61	17	27	65	65	68	20	29	7	2	0	0.000	0.000	0.368	0.342	2.776	-0.007	0.000	80	461	100	-5	-4	Error	0	-5	0	-4	2900	4908	0.000	-0.350	0	0	0
2	21	11	"hsa-miR-448"	"11113"	12780	7010	100	35	36	6	16	35	35	35	6	17	18	5	0	68	66	18	27	69	69	71	21	29	8	0	0	0.000	-0.333	0.316	0.407	2.847	-0.023	0.005	80	461	100	-1	-2	Error	0	-1	1	-3	2843	5284	0.167	-0.238	0	0	0
2	22	11	"Empty"	"0"	12960	7010	100	34	35	5	14	35	35	36	6	16	11	2	0	75	76	19	25	72	72	73	19	26	23	3	0	-0.333	0.000	0.293	0.328	3.127	0.009	0.020	80	493	100	2	4	Error	-1	3	0	4	2831	6079	-0.167	0.158	0	0	0
2	1	12	"hsa-miR-499a-5p"	"14313"	9170	7210	100	35	36	6	16	36	36	36	6	16	11	1	0	109	129	64	49	79	79	81	22	27	56	45	0	-0.033	0.000	0.130	0.146	4.535	0.007	0.002	80	463	100	29	50	Error	-1	30	0	50	2858	10322	0.000	2.182	0	0	0
2	2	12	"spike_control_v2_40"	"29001"	9340	7190	100	38	38	6	15	36	36	36	6	16	17	5	0	264	599	551	91	81	81	82	20	24	61	56	0	0.011	0.004	0.014	0.030	9.951	0.003	0.025	80	429	100	185	520	-6.516	2	183	2	518	3036	47937	0.333	25.850	0	0	0
2	3	12	"hsa-miR-95-3p"	"11181"	9520	7190	100	38	38	5	13	36	36	36	6	16	27	2	0	98	223	171	76	82	82	84	21	25	47	47	0	0.125	0.014	0.024	0.036	4.028	0.004	0.007	80	450	100	18	143	-3.000	2	16	2	141	3078	17866	0.333	6.619	0	0	0
2	4	12	""	"46510"	9700	7200	100	38	38	6	15	37	37	37	6	16	22	5	0	68	69	19	27	80	80	82	20	24	8	0	0	-0.083	-0.091	0.383	0.399	3.389	-0.030	0.009	80	442	100	-11	-10	Error	1	-12	1	-11	3066	5537	0.167	-0.650	0	0	0
2	5	12	"kshv-miR-K12-2-5p"	"17470"	9880	7200	100	36	36	6	16	36	36	37	6	16	15	1	0	77	78	21	26	79	79	80	20	25	15	3	0	0.000	0.000	0.396	0.377	2.438	0.006	0.000	80	452	100	-2	-1	Error	0	-2	0	-1	2885	6278	-0.167	-0.100	0	0	0
2	6	12	"hsa-miR-542-5p"	"42811"	10070	7200	100	36	44	61	138	36	36	36	6	16	15	5	0	105	799	5620	703	80	80	82	21	25	51	42	0	0.000	0.011	0.136	0.139	5.906	0.011	0.766	80	450	100	25	727	Error	0	25	8	719	3512	63938	1.333	34.143	0	0	0
2	7	12	"hsa-miR-1302"	"46796"	10240	7200	100	35	36	5	13	36	36	36	6	16	10	0	0	65	68	19	27	82	82	83	22	26	6	0	0	0.059	0.000	0.152	0.177	3.186	-0.013	0.002	80	441	100	-18	-14	-4.087	-1	-17	0	-14	2892	5459	0.000	-0.682	0	0	0
2	8	12	"hsa-miR-616-5p"	"17289"	10420	7200	100	37	38	6	15	37	37	37	6	16	16	3	0	79	81	24	29	79	79	81	20	24	21	6	0	0.000	0.500	0.268	0.263	3.175	-0.001	0.000	80	463	100	0	3	Error	0	0	1	2	3026	6447	0.167	0.000	0	0	0
2	9	12	""	"42588"	10610	7200	100	38	38	6	15	37	37	37	6	16	15	2	0	185	466	442	94	78	78	80	20	25	58	53	0	0.009	0.003	0.015	0.027	8.914	0.003	0.030	80	462	100	108	389	-6.741	1	107	1	388	3004	37245	0.167	19.300	0	0	0
2	10	12	""	"11208"	10790	7200	100	39	38	6	15	37	37	37	6	16	17	2	0	217	267	202	75	79	79	80	21	26	57	57	0	0.014	0.005	0.021	0.030	4.979	0.003	0.004	80	452	100	140	189	-6.109	2	138	1	188	3054	21352	0.167	8.905	0	0	0
2	11	12	""	"46620"	10970	7200	100	38	38	5	13	36	36	37	6	16	23	1	0	103	573	618	107	79	79	80	21	26	51	45	0	0.083	0.004	0.037	0.029	10.897	0.001	0.001	80	452	100	26	496	-3.585	2	24	2	494	3069	45866	0.167	23.476	0	0	0
2	12	12	"hsa-miR-147a"	"10954"	11150	7200	100	38	38	6	15	37	37	37	6	16	12	3	0	75	76	22	28	78	78	80	21	26	17	2	0	-0.333	-0.500	0.350	0.393	4.223	-0.017	0.003	80	452	100	-2	-1	Error	1	-3	1	-2	3016	6089	0.167	-0.190	0	0	0
2	13	12	""	"11251"	11330	7200	100	36	37	5	13	37	37	37	6	16	16	1	0	96	111	55	49	78	78	81	21	25	47	36	0	-0.056	0.000	0.093	0.104	2.671	0.017	0.010	80	452	100	17	33	Error	-1	18	0	33	2985	8880	0.000	1.429	0	0	0
2	14	12	""	"11227"	11510	7210	100	36	37	6	16	37	37	37	5	13	15	3	0	130	173	107	61	77	77	78	20	25	58	53	0	-0.019	0.000	0.100	0.109	5.859	-0.002	0.001	80	452	100	52	96	Error	-1	53	0	96	2946	13828	0.000	4.750	0	0	0
2	15	12	"hsa-miR-2276-3p"	"46875"	11690	7200	100	36	37	6	16	37	37	37	5	13	15	2	0	67	69	18	26	76	76	78	19	24	7	0	0	0.111	0.000	0.322	0.320	3.412	-0.001	0.000	80	454	100	-10	-7	-3.170	-1	-9	0	-7	2952	5493	0.000	-0.474	0	0	0
2	16	12	"hsa-miR-218-5p"	"11018"	11870	7200	100	37	37	6	16	36	36	37	6	16	16	1	0	84	96	37	38	75	75	77	21	27	42	28	0	0.111	0.048	0.262	0.239	3.810	-0.007	0.001	80	454	100	10	22	-3.170	1	9	1	21	2929	7662	0.000	0.905	0	0	0
2	17	12	"hsa-miR-363-3p"	"11077"	12050	7200	100	37	37	6	16	36	36	36	6	16	17	1	0	122	131	69	52	65	65	69	21	30	58	52	0	0.018	0.015	0.073	0.083	4.937	0.001	0.000	80	469	100	58	67	-5.833	1	57	1	66	2970	10486	0.167	2.952	0	0	0
2	18	12	"hsa-miR-1252-5p"	"46924"	12230	7200	100	36	36	6	16	37	37	37	5	13	17	2	0	86	132	94	71	65	65	67	20	29	50	43	0	-0.048	-0.015	0.179	0.174	6.568	-0.009	0.007	80	452	100	20	66	Error	-1	21	-1	67	2891	10585	-0.200	3.250	0	0	0
2	19	12	""	"11205"	12410	7200	100	36	36	6	16	36	36	36	6	16	21	0	0	660	853	793	92	66	66	68	20	29	63	57	0	0.000	0.000	0.044	0.045	11.191	-0.001	0.004	80	442	100	594	787	Error	0	594	0	787	2884	68223	0.000	39.250	0	0	0
2	20	12	"hsa-miR-520g-3p"	"46454"	12590	7200	100	35	36	5	13	35	35	35	6	17	12	3	0	63	64	18	28	72	72	73	20	27	7	1	0	0.000	-0.125	0.200	0.198	4.054	-0.017	0.003	80	442	100	-9	-7	Error	0	-9	1	-8	2859	5153	0.167	-0.450	0	0	0
2	21	12	""	"17422"	12770	7200	100	37	37	5	13	35	35	36	6	16	18	5	0	94	147	107	72	73	73	76	20	26	50	40	0	0.095	0.027	0.061	0.078	4.822	0.006	0.004	80	442	100	23	76	-3.392	2	21	2	74	2970	11786	0.167	3.550	0	0	0
2	22	12	""	"17517"	12950	7200	100	34	35	5	14	35	35	36	10	27	0	0	0	110	149	95	63	73	73	128	1160	906	0	0	0	-0.027	0.000	0.053	0.080	4.632	0.022	0.771	80	474	100	36	76	Error	-1	37	0	76	2808	11918	-0.100	0.018	0	0	0
2	1	13	""	"46453"	9160	7390	100	34	34	5	14	35	35	35	5	14	13	0	0	107	179	122	68	81	81	82	21	25	52	46	0	-0.038	-0.010	0.082	0.113	5.268	-0.003	0.001	80	474	100	25	97	Error	-1	26	-1	98	2734	14283	-0.200	4.619	0	0	0
2	2	13	""	"42444"	9340	7390	100	35	36	6	16	35	35	35	6	17	18	3	0	70	71	16	22	79	79	80	21	26	2	0	0	0.000	-0.125	0.345	0.346	3.098	0.007	0.000	80	460	100	-9	-7	Error	0	-9	1	-8	2854	5693	0.167	-0.429	0	0	0
2	3	13	"spike_control_v2_37"	"28684"	9520	7390	100	37	37	5	13	35	35	35	6	17	21	1	0	112	871	904	103	80	80	82	22	26	55	47	0	0.063	0.003	0.010	0.019	11.619	0.000	0.000	80	460	100	34	793	-4.000	2	32	2	791	2963	69649	0.333	35.864	0	0	0
2	4	13	"hsa-miR-136-3p"	"42686"	9700	7380	100	35	35	5	14	35	35	35	6	17	13	0	0	83	87	31	35	79	79	81	20	24	35	13	0	0.000	0.000	0.250	0.253	2.795	-0.014	0.002	80	450	100	4	8	Error	0	4	0	8	2793	6930	0.000	0.300	0	0	0
2	5	13	""	"42558"	9880	7390	100	35	35	4	11	36	36	36	5	13	6	2	0	60	63	17	26	80	80	81	19	23	2	1	0	0.050	0.059	0.160	0.186	3.322	0.023	0.007	80	442	100	-21	-18	-4.322	-1	-20	-1	-17	2804	5069	-0.200	-0.947	0	0	0
2	6	13	"hsa-miR-578"	"17302"	10060	7390	100	37	36	6	16	37	37	37	5	13	11	1	0	74	77	20	25	82	82	82	20	24	7	2	0	0.000	0.200	0.333	0.329	3.219	0.016	0.003	80	452	100	-8	-6	Error	0	-8	-1	-5	2870	6134	-0.200	-0.250	0	0	0
2	7	13	"hsa-miR-920"	"42932"	10240	7390	100	37	36	6	16	36	36	36	6	16	12	3	0	92	201	179	89	79	79	81	22	27	45	38	0	0.077	0.000	0.133	0.104	6.003	-0.009	0.026	80	452	100	14	122	-3.700	1	13	0	122	2898	16097	0.000	5.455	0	0	0
2	8	13	""	"17464"	10420	7390	100	37	37	5	13	37	37	37	6	16	8	0	0	137	613	623	101	78	78	81	20	24	56	51	0	0.000	0.000	0.011	0.020	9.844	0.001	0.003	80	462	100	59	535	Error	0	59	0	535	2956	49073	0.000	26.600	0	0	0
2	9	13	"hsa-miR-10a-5p"	"13485"	10610	7390	100	37	37	6	16	37	37	37	6	16	10	2	0	431	351	251	71	78	78	80	20	25	61	61	0	0.000	0.000	0.015	0.027	6.451	0.003	0.010	80	450	100	353	273	Error	0	353	0	273	2974	28062	0.000	13.550	0	0	0
2	10	13	"hsa-miR-1204"	"46791"	10780	7390	100	37	37	5	13	37	37	37	5	13	16	2	0	91	99	38	38	79	79	80	21	26	40	30	0	0.000	0.000	0.157	0.163	3.387	0.004	0.000	80	440	100	12	20	Error	0	12	0	20	2972	7904	0.000	0.905	0	0	0
2	11	13	""	"46976"	10960	7390	100	36	36	5	13	38	38	37	6	16	7	1	0	447	378	279	73	78	78	79	20	25	63	60	0	-0.005	-0.007	0.081	0.057	7.513	-0.001	0.000	80	452	100	367	298	Error	-2	369	-2	300	2919	30253	-0.167	14.950	0	0	0
2	12	13	""	"42679"	11140	7390	100	36	36	6	16	37	37	38	6	15	6	3	0	166	238	179	75	75	75	78	21	26	57	52	0	-0.011	-0.006	0.029	0.049	7.776	0.001	0.001	80	452	100	90	162	Error	-1	91	-1	163	2891	19054	-0.333	7.619	0	0	0
2	13	13	"hsa-miR-1254"	"46750"	11330	7390	100	37	37	6	16	37	37	37	6	16	10	3	0	67	70	17	24	79	79	81	23	28	5	0	0	0.000	0.000	0.402	0.429	3.165	0.014	0.002	80	462	100	-12	-9	Error	0	-12	0	-9	2927	5601	0.000	-0.478	0	0	0
2	14	13	""	"42503"	11510	7390	100	38	38	5	13	37	37	37	6	16	10	1	0	200	202	130	64	79	79	80	23	28	60	53	0	0.008	0.008	0.038	0.052	5.225	0.005	0.008	80	442	100	122	124	-6.919	1	121	1	123	3011	16161	0.167	5.304	0	0	0
2	15	13	"hsa-miR-1236-3p"	"46624"	11690	7390	100	37	36	5	13	37	37	37	5	13	11	1	0	117	118	52	44	71	71	74	21	28	60	50	0	0.000	-0.021	0.113	0.111	4.130	-0.016	0.011	80	452	100	46	46	Error	0	46	-1	47	2918	9418	-0.200	2.095	0	0	0
2	16	13	"hsa-miR-205-5p"	"46917"	11870	7390	100	38	37	6	16	36	36	37	6	16	15	5	0	4413	12821	13848	108	69	69	72	20	27	66	58	0	0.000	0.000	0.001	0.005	38.304	0.000	0.004	80	428	100	4346	12753	Error	2	4344	1	12752	2996	1025647	0.000	637.450	0	0	0
2	17	13	"hsa-let-7b-3p"	"42769"	12030	7410	100	35	36	6	16	35	35	36	6	16	21	3	0	225	192	96	50	68	68	71	20	28	73	68	0	0.000	0.008	0.040	0.050	5.198	0.006	0.006	80	443	100	157	125	Error	0	157	1	124	2886	15326	0.000	6.050	0	0	0
2	18	13	"hsa-miR-409-3p"	"11240"	12230	7390	100	35	35	5	14	36	36	36	6	16	6	1	0	83	105	60	57	72	72	73	20	27	41	33	0	-0.091	-0.030	0.139	0.162	4.704	0.011	0.006	80	482	100	10	32	Error	-1	11	-1	33	2795	8365	-0.167	1.600	0	0	0
2	19	13	"hsa-miR-7-2-3p"	"42964"	12420	7380	100	34	35	6	17	36	36	36	6	16	13	1	0	84	85	29	34	74	74	75	19	25	37	18	0	-0.200	-0.091	0.325	0.304	3.537	0.009	0.001	80	435	100	8	10	Error	-2	10	-1	11	2778	6810	-0.167	0.526	0	0	0
2	20	13	"hsa-miR-503-5p"	"46803"	12580	7380	100	35	36	6	16	36	36	36	6	16	13	2	0	70	71	18	25	74	74	77	21	27	8	0	0	0.250	0.000	0.214	0.279	3.186	-0.030	0.007	80	436	100	-5	-3	-2.000	-1	-4	0	-3	2874	5696	0.000	-0.286	0	0	0
2	21	13	"hsa-miR-1539"	"146105"	12770	7380	100	37	37	6	16	36	36	36	6	16	16	1	0	62	65	17	26	74	74	77	20	25	6	1	0	-0.083	-0.111	0.214	0.239	2.952	-0.014	0.003	80	461	100	-11	-8	Error	1	-12	1	-9	2964	5219	0.167	-0.600	0	0	0
2	22	13	"hsv2-miR-H3"	"146077"	12950	7380	100	36	36	6	16	35	35	36	6	16	12	0	0	74	74	19	25	72	72	73	19	26	15	5	0	0.500	0.500	0.382	0.349	3.205	-0.031	0.009	80	474	100	3	3	-1.000	1	2	1	2	2844	5933	0.000	0.053	0	0	0
2	1	14	"spike_control_v2_28"	"27953"	9170	7580	100	36	37	7	18	35	35	36	6	16	20	6	0	162	845	879	104	81	81	82	19	23	57	52	0	0.012	0.003	0.009	0.019	8.952	0.002	0.030	80	473	100	82	766	-6.340	1	81	2	764	2965	67634	0.167	40.158	0	0	0
2	2	14	""	"146051"	9340	7580	100	37	36	6	16	35	35	35	6	17	15	5	0	67	68	17	25	79	79	81	20	24	3	0	0	-0.167	-0.091	0.244	0.238	2.910	-0.002	0.000	80	440	100	-10	-10	Error	2	-12	1	-11	2908	5427	0.167	-0.650	0	0	0
2	3	14	""	"146038"	9520	7580	100	37	36	5	13	35	35	35	6	17	15	0	0	79	80	21	26	81	81	82	21	25	13	1	0	-1.000	-1.000	0.250	0.344	3.367	-0.002	0.000	80	452	100	0	0	Error	2	-2	1	-1	2871	6413	0.167	-0.095	0	0	0
2	4	14	"spike_control_v2_35"	"28568"	9700	7580	100	36	36	6	16	35	35	35	5	14	25	7	0	119	295	252	85	80	80	82	21	25	51	50	0	0.026	0.005	0.050	0.066	7.388	0.000	0.000	80	460	100	40	216	-5.285	1	39	1	215	2892	23590	0.200	10.143	0	0	0
2	5	14	""	"146146"	9880	7570	100	34	35	6	17	35	35	36	5	13	17	8	0	214	1569	1656	105	79	79	81	20	24	56	50	0	-0.007	0.000	0.125	0.042	18.694	0.000	0.000	80	450	100	134	1490	Error	-1	135	0	1490	2794	125492	-0.200	74.400	0	0	0
2	6	14	"hsa-miRPlus-C1076"	"42838"	10060	7580	100	38	38	7	18	37	37	37	5	13	22	10	0	89	104	45	43	80	80	82	25	30	35	28	0	0.111	0.042	0.167	0.171	4.259	0.016	0.007	80	452	100	10	25	-3.170	1	9	1	24	3018	8333	0.200	0.880	0	0	0
2	7	14	"spike_control_v2_49"	"30293"	10240	7580	100	35	35	5	14	36	36	37	6	16	7	1	0	1147	1266	1167	92	80	80	82	25	30	60	60	0	-0.001	-0.001	0.003	0.016	12.432	-0.001	0.029	80	470	100	1066	1185	Error	-1	1067	-1	1186	2835	101316	-0.333	47.360	0	0	0
2	8	14	"SNORD65"	"145661"	10430	7580	100	36	37	6	16	37	37	37	5	13	17	7	0	97	109	48	44	80	80	82	20	24	47	35	0	-0.059	0.000	0.211	0.197	3.596	-0.012	0.004	80	462	100	16	29	Error	-1	17	0	29	2940	8722	0.000	1.350	0	0	0
2	9	14	"SNORD6"	"19605"	10610	7580	100	36	36	6	16	37	37	37	6	16	12	2	0	884	9731	10514	108	81	81	83	21	25	68	61	0	-0.001	0.000	0.001	0.004	36.225	0.000	0.004	80	440	100	802	9649	Error	-1	803	-1	9650	2903	778499	-0.167	459.429	0	0	0
2	10	14	""	"146097"	10780	7580	100	36	36	6	16	37	37	37	6	16	8	2	0	106	109	40	36	78	78	81	21	25	52	36	0	-0.036	-0.032	0.167	0.140	3.586	-0.007	0.001	80	441	100	27	30	Error	-1	28	-1	31	2896	8680	-0.167	1.333	0	0	0
2	11	14	""	"46436"	10960	7580	100	37	37	6	16	36	36	37	6	16	21	5	0	97	1588	2080	130	76	76	79	20	25	50	42	0	0.048	0.001	0.143	0.030	25.708	0.000	0.007	80	454	100	22	1513	-4.392	1	21	1	1512	2994	127007	0.000	75.450	0	0	0
2	12	14	""	"146039"	11140	7570	100	36	37	7	18	36	36	37	6	16	16	5	0	122	249	194	77	75	75	77	19	24	57	50	0	0.000	0.006	0.059	0.065	5.315	0.003	0.004	80	469	100	47	175	Error	0	47	1	174	2940	19887	0.000	9.053	0	0	0
2	13	14	""	"145994"	11330	7580	100	38	38	6	15	37	37	37	6	16	22	2	0	292	244	154	63	78	78	79	21	26	65	60	0	0.005	0.006	0.036	0.053	5.277	0.006	0.015	80	450	100	215	167	-7.741	1	214	1	166	3041	19498	0.167	7.857	0	0	0
2	14	14	""	"146050"	11500	7580	100	38	39	5	12	37	37	37	6	16	17	3	0	101	467	483	103	69	69	72	21	29	51	48	0	0.031	0.005	0.011	0.034	13.566	0.002	0.006	80	440	100	33	400	-5.000	1	32	2	398	3103	37375	0.333	18.810	0	0	0
2	15	14	"spike_control_v2_10"	"13430"	11690	7580	100	37	37	7	18	37	37	37	6	16	13	5	0	88	99	50	50	68	68	70	20	28	48	45	0	0.000	0.000	0.171	0.185	5.406	-0.009	0.002	80	440	100	20	31	Error	0	20	0	31	2925	7911	0.000	1.450	0	0	0
2	16	14	""	"42831"	11860	7580	100	38	38	6	15	37	37	37	6	16	16	2	0	367	490	437	89	71	71	72	20	27	58	52	0	0.003	0.002	0.035	0.043	13.327	-0.001	0.001	80	430	100	297	420	-8.209	1	296	1	419	3075	39211	0.167	20.900	0	0	0
2	17	14	""	"146124"	12040	7580	100	36	35	6	17	36	36	37	6	16	10	1	0	65	67	19	28	74	74	77	19	24	10	0	0	0.000	0.143	0.240	0.323	2.793	0.046	0.020	80	420	100	-9	-8	Error	0	-9	-1	-7	2801	5322	-0.333	-0.526	0	0	0
2	18	14	"spike_control_v2_35"	"28568"	12220	7580	100	34	35	6	17	36	36	37	6	16	13	1	0	344	359	289	80	74	74	76	21	27	56	53	0	-0.007	-0.004	0.036	0.046	7.416	-0.001	0.001	80	452	100	268	284	Error	-2	270	-1	285	2791	28706	-0.333	13.476	0	0	0
2	19	14	"hsa-miR-3179"	"146152"	12410	7580	100	35	35	6	17	36	36	36	6	16	11	2	0	63	64	17	26	72	72	74	20	27	5	0	0	0.111	0.125	0.328	0.300	2.796	0.033	0.009	80	481	100	-10	-9	-3.170	-1	-9	-1	-8	2774	5135	-0.167	-0.500	0	0	0
2	20	14	"hsa-miR-335-3p"	"145745"	12600	7580	100	37	36	5	13	36	36	36	6	16	11	1	0	816	723	613	84	74	74	77	21	27	61	60	0	0.001	0.000	0.007	0.023	12.763	0.001	0.012	80	462	100	743	649	-9.535	1	742	0	649	2917	57865	0.000	30.762	0	0	0
2	21	14	""	"145679"	12780	7580	100	38	37	6	16	35	35	35	6	17	20	2	0	195	322	266	82	76	76	77	20	25	58	53	0	0.025	0.008	0.018	0.039	7.116	0.002	0.003	80	451	100	122	248	-5.310	3	119	2	246	2960	25776	0.333	12.250	0	0	0
2	22	14	"hsa-miR-367-5p"	"145697"	12960	7570	100	35	35	6	17	35	35	36	6	16	17	1	0	61	60	16	26	72	72	75	20	26	2	0	0	0.000	0.000	0.571	0.481	3.699	-0.029	0.007	80	492	100	-11	-12	Error	0	-11	0	-12	2788	4835	-0.167	-0.750	0	0	0
2	1	15	"hsa-miR-668-3p"	"145701"	9150	7770	100	37	38	5	13	36	36	36	5	13	23	7	0	110	292	305	104	78	78	81	21	25	53	47	0	0.031	0.009	0.053	0.050	6.599	0.004	0.017	80	497	100	33	216	-5.000	1	32	2	214	3005	23335	0.400	10.048	0	0	0
2	2	15	"hsa-miR-330-5p"	"145843"	9340	7770	100	35	36	6	16	35	35	36	6	16	15	5	0	87	88	26	29	78	78	80	20	25	37	11	0	0.000	0.100	0.270	0.257	2.833	-0.004	0.000	80	473	100	9	11	Error	0	9	1	10	2884	7052	0.000	0.400	0	0	0
2	3	15	"hsa-miR-523-3p"	"145754"	9530	7770	100	38	37	6	16	36	36	36	5	13	15	5	0	275	236	157	66	80	80	82	20	24	61	58	0	0.010	0.006	0.030	0.041	4.151	0.004	0.007	80	462	100	197	157	-6.607	2	195	1	156	2961	18854	0.200	7.700	0	0	0
2	4	15	"hsa-miR-655-3p"	"145696"	9710	7770	100	37	37	6	16	36	36	36	5	13	26	6	0	77	78	24	30	81	81	82	20	24	15	3	0	-0.250	-0.333	0.233	0.229	4.002	0.003	0.000	80	440	100	-3	-2	Error	1	-4	1	-3	2977	6259	0.200	-0.200	0	0	0
2	5	15	"spike_control_v2_29"	"27968"	9880	7770	100	35	36	6	16	35	35	36	6	16	18	1	0	1130	1684	1590	94	81	81	82	20	24	62	61	0	0.000	0.001	0.004	0.009	14.082	0.000	0.008	80	449	100	1049	1604	Error	0	1049	1	1603	2885	134753	0.000	80.100	0	0	0
2	6	15	"hsa-miR-29a-5p"	"145638"	10060	7770	100	37	37	6	16	36	36	36	5	13	22	5	0	107	287	244	85	80	80	80	20	25	53	48	0	0.037	0.005	0.028	0.044	7.973	0.003	0.006	80	453	100	28	208	-4.755	1	27	1	207	2934	22933	0.200	10.350	0	0	0
2	7	15	"hsa-miR-545-3p"	"145741"	10240	7780	100	37	38	6	15	38	38	38	6	15	11	2	0	96	96	31	32	79	79	82	23	28	40	20	0	-0.059	0.000	0.142	0.168	3.697	-0.001	0.000	80	450	100	16	17	Error	-1	17	0	17	3025	7710	0.000	0.609	0	0	0
2	8	15	""	"146100"	10420	7770	100	36	36	6	16	37	37	37	6	16	13	0	0	103	140	80	57	81	81	83	22	26	50	42	0	-0.045	-0.017	0.127	0.140	4.744	-0.002	0.000	80	463	100	21	58	Error	-1	22	-1	59	2873	11198	-0.167	2.591	0	0	0
2	9	15	"hsa-miR-3130-3p"	"147827"	10610	7770	100	37	37	5	13	37	37	37	5	13	13	2	0	64	68	19	27	80	80	82	21	25	6	0	0	0.000	0.000	0.235	0.223	2.832	-0.020	0.004	80	482	100	-16	-12	Error	0	-16	0	-12	2949	5428	0.000	-0.667	0	0	0
2	10	15	"hsa-miR-3133"	"147820"	10800	7770	100	36	37	6	16	37	37	37	6	16	12	2	0	123	142	79	55	76	76	79	21	26	56	51	0	-0.021	0.000	0.103	0.115	5.846	-0.014	0.016	80	473	100	46	66	Error	-1	47	0	66	2920	11377	0.000	3.000	0	0	0
2	11	15	"hsa-miR-3173-3p"	"147845"	10990	7770	100	37	37	5	13	37	37	37	6	16	12	1	0	79	86	31	36	73	73	76	21	27	35	13	0	0.000	0.000	0.188	0.189	3.644	-0.011	0.002	80	452	100	6	13	Error	0	6	0	13	2951	6845	0.000	0.476	0	0	0
2	12	15	"hsa-miR-92b-3p"	"145897"	11160	7780	100	36	37	7	18	37	37	37	6	16	10	3	0	103	125	71	56	69	69	72	21	29	52	46	0	-0.029	0.000	0.149	0.139	3.614	-0.001	0.000	80	447	100	33	56	Error	-1	34	0	56	2945	10035	0.000	2.524	0	0	0
2	13	15	"hsa-miR-18a-5p"	"147195"	11340	7770	100	37	36	5	13	37	37	37	6	16	5	0	0	67	71	24	33	71	71	74	21	28	16	6	0	0.000	100000.000	0.208	0.250	3.294	0.017	0.004	80	452	100	-4	-1	Error	0	-4	-1	0	2914	5684	-0.167	-0.143	0	0	0
2	14	15	"hsa-miR-302a-3p"	"147203"	11520	7760	100	36	37	6	16	36	36	37	6	16	17	3	0	123	308	277	89	70	70	73	21	28	53	51	0	0.000	0.004	0.036	0.060	7.765	-0.001	0.001	80	451	100	53	239	Error	0	53	1	238	2926	24600	0.000	11.190	0	0	0
2	15	15	""	"148008"	11700	7760	100	38	38	6	15	37	37	37	6	16	13	3	0	91	832	947	113	77	77	77	19	24	48	46	0	0.071	0.001	0.009	0.020	10.158	0.000	0.002	80	438	100	15	756	-3.807	1	14	1	755	3005	66594	0.167	39.737	0	0	0
2	16	15	"hsa-miR-4330"	"147865"	11870	7760	100	36	36	5	13	37	37	38	5	13	11	2	0	63	65	17	26	77	77	77	20	25	5	2	0	0.071	0.083	0.239	0.257	2.650	0.029	0.009	80	439	100	-15	-13	-3.807	-1	-14	-1	-12	2866	5218	-0.400	-0.600	0	0	0
2	17	15	"hsa-miR-548s"	"147870"	12050	7760	100	36	36	5	13	37	37	37	6	16	10	0	0	60	63	16	25	73	73	76	20	26	7	0	0	0.077	0.100	0.250	0.291	4.010	-0.018	0.004	80	451	100	-14	-11	-3.700	-1	-13	-1	-10	2899	5030	-0.167	-0.650	0	0	0
2	18	15	"kshv-miR-K12-12-3p"	"147919"	12230	7760	100	37	37	5	13	37	37	37	5	13	16	3	0	72	77	25	32	73	73	75	21	28	26	7	0	0.000	0.000	0.250	0.242	3.635	0.020	0.007	80	461	100	-1	4	Error	0	-1	0	4	2976	6165	0.000	0.095	0	0	0
2	19	15	""	"147754"	12420	7770	100	37	37	4	10	37	37	37	5	13	7	2	0	111	114	44	38	75	75	76	20	26	57	47	0	0.000	0.000	0.101	0.094	3.114	-0.001	0.000	80	462	100	36	39	Error	0	36	0	39	2954	9121	0.000	1.900	0	0	0
2	20	15	"hsa-miR-3119"	"147837"	12600	7760	100	35	36	6	16	36	36	36	6	16	10	3	0	85	95	40	42	76	76	77	19	24	43	31	0	-0.111	0.000	0.200	0.194	3.748	-0.004	0.000	80	450	100	8	19	Error	-1	9	0	19	2856	7619	0.000	0.947	0	0	0
2	21	15	"hsa-miR-4325"	"147981"	12780	7760	100	36	37	5	13	35	35	36	6	16	15	3	0	82	89	35	39	72	72	74	19	25	41	22	0	0.100	0.118	0.155	0.192	3.521	0.006	0.001	80	450	100	11	19	-3.322	1	10	2	17	2932	7153	0.167	0.789	0	0	0
2	22	15	""	"147789"	12960	7770	100	34	35	6	17	36	36	36	6	16	10	1	0	440	350	241	68	73	73	74	19	25	65	65	0	-0.005	-0.004	0.014	0.037	8.747	-0.001	0.001	80	502	100	365	276	Error	-2	367	-1	277	2797	28001	-0.167	14.526	0	0	0
2	1	16	"hsa-miR-4253"	"147562"	9180	7960	100	36	36	6	16	36	36	36	6	16	16	1	0	66	68	20	29	78	78	80	22	27	6	2	0	0.000	0.000	0.299	0.258	4.105	0.000	0.000	80	486	100	-12	-10	Error	0	-12	0	-10	2915	5452	0.000	-0.545	0	0	0
2	2	16	"hsa-miR-4313"	"147846"	9360	7960	100	37	37	6	16	35	35	35	6	17	22	5	0	71	75	21	28	77	77	80	19	23	17	3	0	-0.333	-1.000	0.222	0.217	3.017	-0.014	0.002	80	453	100	-4	0	Error	2	-6	2	-2	2934	6021	0.333	-0.263	0	0	0
2	3	16	"hsv1-miR-H12"	"147748"	9540	7960	100	37	36	5	13	36	36	36	6	16	11	0	0	62	66	19	28	79	79	80	20	25	5	0	0	-0.059	0.000	0.317	0.330	3.094	0.015	0.002	80	452	100	-16	-13	Error	1	-17	0	-13	2910	5287	0.000	-0.700	0	0	0
2	4	16	"hsa-miR-374c-5p"	"148430"	9720	7960	100	37	37	5	13	36	36	36	5	13	13	6	0	406	384	284	73	82	82	83	20	24	65	61	0	0.003	0.003	0.012	0.023	6.179	0.003	0.014	80	452	100	325	303	-8.340	1	324	1	302	2959	30720	0.200	15.050	0	0	0
2	5	16	"hsa-miR-3915"	"148495"	9900	7960	100	36	36	6	16	36	36	37	6	16	10	2	0	158	329	294	89	82	82	82	20	24	53	51	0	0.000	0.000	0.051	0.054	7.737	0.002	0.004	80	453	100	76	247	Error	0	76	0	247	2854	26355	-0.167	12.350	0	0	0
2	6	16	"hsa-miR-3606-5p"	"148335"	10080	7960	100	37	37	5	13	36	36	37	6	16	11	0	0	89	126	81	64	79	79	80	19	23	42	40	0	0.100	0.021	0.105	0.122	4.480	0.018	0.027	80	453	100	11	48	-3.322	1	10	1	47	2922	10115	0.000	2.421	0	0	0
2	7	16	"hsa-miR-3610"	"148208"	10260	7960	100	37	36	6	16	38	38	37	6	16	12	0	0	72	73	19	26	78	78	81	21	25	12	1	0	0.167	0.400	0.250	0.379	4.194	0.031	0.011	80	442	100	-7	-7	-2.585	-1	-6	-2	-5	2907	5837	-0.167	-0.381	0	0	0
2	8	16	"hsa-miR-128-1-5p"	"148562"	10440	7960	100	36	36	6	16	37	37	37	6	16	12	2	0	66	67	16	23	79	79	81	20	24	2	0	0	0.077	0.083	0.267	0.310	3.404	0.011	0.001	80	463	100	-14	-13	-3.700	-1	-13	-1	-12	2919	5374	-0.167	-0.700	0	0	0
2	9	16	"hsa-miR-4251"	"147715"	10630	7970	100	36	36	5	13	38	38	38	6	15	8	0	0	94	114	60	52	73	73	75	20	26	50	43	0	-0.095	-0.049	0.176	0.176	3.889	-0.018	0.016	80	450	100	19	39	Error	-2	21	-2	41	2909	9124	-0.333	1.950	0	0	0
2	10	16	"hsa-miR-3662"	"148042"	10800	7960	100	37	37	5	13	37	37	37	6	16	7	0	0	71	72	21	29	71	71	72	20	27	20	3	0	0.000	0.000	0.323	0.339	2.849	-0.010	0.001	80	440	100	0	1	Error	0	0	0	1	2937	5766	0.000	0.000	0	0	0
2	11	16	"hsa-miR-3692-5p"	"148332"	10980	7960	100	38	38	6	15	36	36	36	6	16	20	3	0	59	65	17	26	72	72	74	22	29	5	1	0	-0.154	-0.286	0.348	0.309	3.023	-0.003	0.000	80	462	100	-11	-5	Error	2	-13	2	-7	3032	5174	0.333	-0.409	0	0	0
2	12	16	"hsa-miR-3613-5p"	"147334"	11170	7960	100	38	38	6	15	37	37	37	6	16	16	3	0	97	165	112	67	72	72	75	24	32	51	45	0	0.040	0.011	0.077	0.083	5.069	0.012	0.026	80	440	100	26	94	-4.644	1	25	1	93	3050	13211	0.167	3.750	0	0	0
2	13	16	"hsa-miR-4306"	"147722"	11340	7960	100	39	39	5	12	36	36	36	6	16	20	6	0	108	680	750	110	76	76	78	20	25	53	48	0	0.094	0.005	0.011	0.023	10.376	0.003	0.056	80	450	100	35	607	-3.415	3	32	3	604	3117	54391	0.500	30.100	0	0	0
2	14	16	"hsv1-miR-H3-5p"	"147718"	11530	7960	100	38	38	6	15	37	37	37	6	16	16	2	0	100	105	43	40	78	78	80	21	26	50	41	0	0.045	0.037	0.167	0.165	3.743	0.002	0.000	80	460	100	23	28	-4.459	1	22	1	27	3049	8431	0.167	1.190	0	0	0
2	15	16	""	"148642"	11700	7960	100	35	36	6	16	37	37	37	6	16	11	1	0	142	5344	6702	125	77	77	79	20	25	57	52	0	-0.031	0.000	0.050	0.024	17.876	0.000	0.002	80	449	100	63	5266	Error	-2	65	-1	5267	2867	427545	-0.167	263.250	0	0	0
2	16	16	"hsa-miR-1247-3p"	"148040"	11880	7960	100	38	38	5	13	37	37	37	5	13	20	5	0	64	66	17	25	76	76	77	20	25	5	1	0	-0.083	-0.100	0.250	0.291	2.874	-0.022	0.005	80	461	100	-11	-9	Error	1	-12	1	-10	3049	5246	0.200	-0.550	0	0	0
2	17	16	"hsa-miR-3178"	"147595"	12060	7960	100	35	36	5	13	36	36	36	5	13	18	3	0	96	190	158	83	76	76	77	20	25	50	43	0	-0.050	0.000	0.121	0.091	4.494	-0.002	0.001	80	469	100	19	114	Error	-1	20	0	114	2890	15221	0.000	5.650	0	0	0
2	18	16	"hsv1-miR-H1-5p"	"147712"	12240	7960	100	37	37	6	16	36	36	36	5	13	20	6	0	66	69	19	27	74	74	76	20	26	10	3	0	-0.125	-0.200	0.250	0.293	3.503	0.005	0.000	80	461	100	-7	-4	Error	1	-8	1	-5	2933	5525	0.200	-0.350	0	0	0
2	19	16	""	"148170"	12420	7960	100	37	37	5	13	36	36	37	5	13	17	3	0	63	64	16	25	74	74	76	20	26	3	1	0	-0.091	-0.100	0.286	0.300	3.454	0.028	0.008	80	452	100	-10	-9	Error	1	-11	1	-10	2931	5092	0.000	-0.600	0	0	0
2	20	16	"hsa-miR-134-3p"	"148580"	12600	7960	100	37	36	6	16	36	36	36	6	16	8	1	0	59	61	14	22	74	74	75	19	25	2	0	0	-0.067	0.000	0.306	0.280	2.741	0.008	0.001	80	460	100	-14	-13	Error	1	-15	0	-13	2911	4900	0.000	-0.737	0	0	0
2	21	16	""	"148110"	12780	7960	100	36	36	5	13	36	36	36	6	16	8	2	0	64	67	18	26	73	73	75	18	24	10	2	0	0.000	0.000	0.217	0.220	2.558	0.001	0.000	80	479	100	-9	-6	Error	0	-9	0	-6	2849	5343	0.000	-0.444	0	0	0
2	22	16	""	"148538"	12980	7970	100	36	36	5	13	36	36	36	6	16	13	1	0	85	89	31	34	73	73	74	19	25	37	22	0	0.000	0.000	0.267	0.294	3.786	0.007	0.001	80	503	100	12	16	Error	0	12	0	16	2911	7121	0.000	0.789	0	0	0
2	1	17	""	"148091"	9170	8150	100	35	35	5	14	36	36	36	5	13	15	1	0	71	72	20	27	79	79	79	20	25	7	1	0	0.125	0.143	0.263	0.289	2.603	0.002	0.000	80	484	100	-9	-8	-3.000	-1	-8	-1	-7	2820	5768	-0.200	-0.350	0	0	0
2	2	17	""	"148016"	9350	8150	100	35	36	6	16	36	36	36	6	16	16	2	0	74	74	21	28	78	78	80	19	23	8	2	0	0.250	0.000	0.333	0.313	3.354	0.056	0.032	80	452	100	-5	-4	-2.000	-1	-4	0	-4	2910	5894	0.000	-0.316	0	0	0
2	3	17	""	"148459"	9530	8150	100	36	36	5	13	35	35	36	6	16	13	5	0	70	74	19	25	80	80	81	19	23	10	0	0	-0.100	-0.167	0.218	0.227	2.924	0.006	0.000	80	452	100	-9	-5	Error	1	-10	1	-6	2901	5901	0.000	-0.368	0	0	0
2	4	17	""	"148612"	9710	8150	100	35	35	5	14	36	36	36	5	13	13	2	0	69	72	19	26	78	78	80	21	26	11	2	0	0.111	0.167	0.189	0.265	3.593	0.016	0.004	80	452	100	-10	-7	-3.170	-1	-9	-1	-6	2839	5781	-0.200	-0.381	0	0	0
2	5	17	""	"148511"	9890	8150	100	34	35	6	17	37	37	37	6	16	11	1	0	73	74	21	28	79	79	82	19	23	12	3	0	0.500	0.400	0.382	0.360	3.313	0.003	0.000	80	452	100	-9	-7	-1.000	-3	-6	-2	-5	2765	5948	-0.333	-0.421	0	0	0
2	6	17	"hsa-miR-3074-5p"	"148453"	10070	8150	100	36	37	5	13	37	37	37	6	16	11	2	0	73	73	19	26	76	76	78	20	25	10	1	0	0.333	0.000	0.293	0.310	3.321	-0.011	0.001	80	452	100	-4	-3	-1.585	-1	-3	0	-3	2955	5804	0.000	-0.250	0	0	0
2	7	17	""	"148212"	10260	8150	100	37	38	6	15	36	36	37	6	16	21	2	0	303	261	175	67	73	73	75	21	28	63	62	0	0.004	0.011	0.020	0.032	7.287	0.005	0.012	80	452	100	231	190	-7.845	1	230	2	188	3000	20859	0.167	8.857	0	0	0
2	8	17	""	"148530"	10440	8150	100	38	37	6	16	36	36	37	5	13	25	3	0	251	231	162	70	71	71	73	20	27	58	57	0	0.011	0.006	0.024	0.046	5.562	0.003	0.004	80	452	100	182	161	-6.492	2	180	1	160	2971	18481	0.000	7.900	0	0	0
2	9	17	""	"148517"	10620	8150	100	36	36	6	16	37	37	37	6	16	10	0	0	57	59	15	25	70	70	72	19	26	2	0	0	0.077	0.091	0.250	0.277	3.762	-0.002	0.000	80	442	100	-14	-12	-3.700	-1	-13	-1	-11	2867	4693	-0.167	-0.684	0	0	0
2	10	17	""	"148267"	10800	8150	100	38	38	6	15	37	37	37	6	16	20	2	0	118	733	802	109	70	70	72	19	26	56	51	0	0.021	0.002	0.088	0.035	13.677	0.001	0.002	80	452	100	49	664	-5.585	1	48	1	663	3061	58674	0.167	34.789	0	0	0
2	11	17	""	"148134"	10980	8150	100	37	37	6	16	37	37	37	5	13	17	6	0	74	75	19	25	75	75	77	20	25	12	2	0	0.000	0.000	0.200	0.255	3.268	-0.017	0.003	80	452	100	-1	0	Error	0	-1	0	0	2986	5973	0.000	-0.100	0	0	0
2	12	17	""	"148389"	11160	8150	100	35	36	6	16	37	37	37	6	16	10	3	0	1179	1613	1467	90	80	80	81	20	24	66	62	0	-0.002	-0.001	0.005	0.011	12.972	-0.001	0.017	80	452	100	1097	1532	Error	-2	1099	-1	1533	2852	129017	-0.167	76.600	0	0	0
2	13	17	""	"148484"	11340	8150	100	36	36	6	16	37	37	37	6	16	10	2	0	1753	8087	8429	104	76	76	78	19	24	65	60	0	-0.001	0.000	0.001	0.009	44.061	0.000	0.003	80	430	100	1676	8010	Error	-1	1677	-1	8011	2903	646991	-0.167	421.526	0	0	0
2	14	17	""	"148576"	11510	8150	100	37	37	5	13	37	37	37	6	16	13	2	0	67	72	26	36	76	76	77	20	25	15	10	0	0.000	0.000	0.261	0.277	4.259	0.004	0.000	80	419	100	-9	-4	Error	0	-9	0	-4	2968	5755	0.000	-0.250	0	0	0
2	15	17	""	"148435"	11680	8150	100	37	38	6	15	37	37	37	5	13	18	6	0	82	83	26	31	76	76	77	20	25	26	11	0	0.000	0.143	0.273	0.368	3.231	0.002	0.000	80	441	100	6	8	Error	0	6	1	7	3006	6625	0.200	0.300	0	0	0
2	16	17	""	"148329"	11870	8150	100	36	37	6	16	37	37	37	5	13	15	6	0	64	65	17	26	74	74	76	18	23	5	1	0	0.100	0.000	0.237	0.256	3.150	-0.008	0.001	80	472	100	-11	-9	-3.322	-1	-10	0	-9	2933	5168	0.000	-0.611	0	0	0
2	17	17	""	"148600"	12060	8160	100	36	36	6	16	35	35	36	6	16	15	3	0	72	78	27	34	77	77	78	18	23	26	12	0	-0.200	1.000	0.243	0.233	3.556	-0.005	0.000	80	448	100	-4	2	Error	1	-5	1	1	2878	6222	0.000	0.000	0	0	0
2	18	17	""	"148028"	12240	8150	100	36	36	6	16	35	35	36	6	16	15	2	0	68	68	22	32	75	75	77	20	25	7	2	0	-0.143	-0.143	0.167	0.213	4.023	-0.012	0.002	80	442	100	-6	-6	Error	1	-7	1	-7	2860	5466	0.000	-0.450	0	0	0
2	19	17	""	"148555"	12420	8150	100	35	36	5	13	36	36	36	6	16	7	1	0	61	63	19	30	75	75	77	20	25	3	1	0	0.071	0.000	0.211	0.231	2.865	0.008	0.001	80	442	100	-15	-12	-3.807	-1	-14	0	-12	2860	5078	0.000	-0.700	0	0	0
2	20	17	""	"148153"	12600	8150	100	34	35	6	17	36	36	36	5	13	16	3	0	65	65	18	27	73	73	75	19	25	8	2	0	0.250	0.125	0.333	0.376	3.638	-0.004	0.000	80	442	100	-10	-9	-2.000	-2	-8	-1	-8	2778	5184	-0.200	-0.526	0	0	0
2	21	17	""	"148392"	12780	8150	100	38	38	5	13	36	36	36	6	16	18	2	0	59	59	18	30	73	73	74	19	25	3	2	0	-0.143	-0.143	0.200	0.235	3.058	-0.010	0.001	80	442	100	-12	-12	Error	2	-14	2	-14	3069	4758	0.333	-0.789	0	0	0
2	22	17	""	"148636"	12960	8150	100	35	34	7	20	36	36	36	6	16	13	5	0	144	550	514	93	71	71	73	19	26	61	55	0	-0.014	-0.004	0.142	0.076	13.301	-0.004	0.040	80	464	100	72	477	Error	-1	73	-2	479	2751	43969	-0.333	25.105	0	0	0
2	1	18	""	"148301"	9170	8340	100	37	38	5	13	36	36	36	6	16	21	1	0	82	82	24	29	76	76	77	20	25	30	8	0	0.167	0.333	0.159	0.218	3.795	-0.003	0.000	80	484	100	7	8	-2.585	1	6	2	6	3027	6576	0.333	0.250	0	0	0
2	2	18	"hsa-miR-1911-3p"	"146094"	9350	8340	100	38	39	6	15	38	38	37	6	16	12	3	0	64	66	19	28	74	74	75	19	25	8	1	0	0.000	-0.125	0.300	0.330	3.053	0.002	0.000	80	462	100	-10	-7	Error	0	-10	1	-8	3081	5240	0.333	-0.474	0	0	0
2	3	18	""	"11039"	9540	8340	100	37	36	6	16	36	36	37	6	16	13	1	0	2450	6895	7158	103	74	74	75	19	25	63	58	0	0.000	0.000	0.007	0.010	23.446	0.000	0.010	80	450	100	2377	6821	Error	1	2376	0	6821	2900	551631	-0.167	358.947	0	0	0
2	4	18	"hsa-miR-548j-5p"	"46592"	9710	8340	100	37	37	5	13	37	37	37	5	13	10	5	0	68	66	15	22	74	74	75	20	26	3	0	0	0.000	0.000	0.483	0.497	3.980	0.002	0.000	80	430	100	-6	-8	Error	0	-6	0	-8	2948	5285	0.000	-0.450	0	0	0
2	5	18	"Empty"	"0"	9890	8340	100	39	38	5	13	37	37	37	6	16	15	0	0	62	68	23	33	75	75	77	19	24	13	6	0	-0.154	-0.143	0.212	0.204	3.437	-0.004	0.000	80	442	100	-11	-6	Error	2	-13	1	-7	3076	5422	0.167	-0.474	0	0	0
2	6	18	"hsa-miR-423-5p"	"27565"	10070	8330	100	36	37	6	16	36	36	37	6	16	16	3	0	83	505	534	105	73	73	75	20	26	48	45	0	0.000	0.002	0.093	0.068	9.274	0.001	0.006	80	442	100	10	433	Error	0	10	1	432	2933	40414	0.000	21.500	0	0	0
2	7	18	""	"146147"	10250	8330	100	37	37	5	13	37	37	37	6	16	10	1	0	93	875	998	114	70	70	73	21	28	50	47	0	0.000	0.000	0.048	0.041	13.856	0.000	0.000	80	442	100	23	805	Error	0	23	0	805	2949	69972	0.000	38.190	0	0	0
2	8	18	"hsa-miR-4478"	"168805"	10430	8340	100	37	36	6	16	37	37	37	5	13	12	2	0	100	221	193	87	74	74	77	20	25	52	43	0	0.000	-0.007	0.118	0.077	8.325	0.004	0.009	80	452	100	26	146	Error	0	26	-1	147	2915	17704	-0.200	7.200	0	0	0
2	9	18	"hsa-miR-4687-5p"	"168648"	10620	8340	100	38	38	6	15	36	36	37	5	13	22	7	0	91	95	34	35	75	75	77	23	29	42	17	0	0.125	0.100	0.179	0.209	3.639	0.027	0.015	80	452	100	18	22	-3.000	2	16	2	20	3041	7576	0.200	0.783	0	0	0
2	10	18	"hsa-miR-766-5p"	"46474"	10800	8340	100	38	38	6	15	36	36	37	5	13	22	7	0	87	94	40	42	76	76	78	23	29	42	28	0	0.182	0.111	0.137	0.133	4.674	-0.006	0.001	80	430	100	13	20	-2.459	2	11	2	18	3022	7526	0.200	0.696	0	0	0
2	11	18	"hsa-miR-4710"	"168799"	10970	8340	100	38	38	5	13	37	37	37	5	13	18	6	0	71	74	21	28	75	75	77	20	25	16	3	0	-0.250	-1.000	0.273	0.310	3.861	-0.008	0.001	80	430	100	-3	0	Error	1	-4	1	-1	3050	5901	0.200	-0.150	0	0	0
2	12	18	"hsa-miR-4789-3p"	"168591"	11150	8340	100	39	38	6	15	36	36	37	6	16	25	2	0	65	66	18	27	77	77	78	20	25	6	0	0	-0.250	-0.182	0.257	0.321	3.685	-0.011	0.001	80	442	100	-9	-9	Error	3	-12	2	-11	3059	5314	0.167	-0.600	0	0	0
2	13	18	"hsa-miR-4433a-3p"	"168675"	11330	8330	100	37	38	6	15	36	36	37	6	16	17	5	0	66	70	22	31	78	78	79	19	24	8	2	0	-0.083	-0.250	0.209	0.229	2.976	0.011	0.001	80	442	100	-11	-6	Error	1	-12	2	-8	3013	5617	0.167	-0.474	0	0	0
2	14	18	"hsa-miR-5194"	"168885"	11510	8330	100	36	37	5	13	37	37	37	6	16	11	0	0	67	70	17	24	76	76	77	19	24	11	0	0	0.111	0.000	0.333	0.387	2.906	-0.024	0.005	80	442	100	-10	-6	-3.170	-1	-9	0	-6	2943	5566	0.000	-0.368	0	0	0
2	15	18	"hsa-miR-4656"	"168673"	11690	8330	100	38	37	6	16	36	36	37	5	13	26	3	0	68	72	21	29	74	74	76	20	26	13	5	0	-0.333	-0.500	0.355	0.310	3.383	-0.006	0.000	80	451	100	-4	-1	Error	2	-6	1	-2	2997	5729	0.000	-0.200	0	0	0
2	16	18	"hsa-miR-4463"	"168814"	11870	8340	100	36	36	6	16	38	38	38	5	13	11	1	0	85	93	38	40	75	75	76	19	25	36	22	0	-0.200	-0.111	0.293	0.202	3.939	0.015	0.004	80	442	100	8	16	Error	-2	10	-2	18	2917	7404	-0.400	0.895	0	0	0
2	17	18	"hsa-miR-4746-5p"	"168744"	12050	8330	100	36	37	5	13	37	37	37	5	13	15	3	0	64	64	13	20	76	76	77	18	23	1	0	0	0.083	0.000	0.300	0.273	2.583	-0.015	0.002	80	440	100	-13	-12	-3.585	-1	-12	0	-12	2937	5110	0.000	-0.722	0	0	0
2	18	18	"hsa-miR-5695"	"168628"	12230	8330	100	37	37	5	13	35	35	36	5	13	21	3	0	56	58	17	29	74	74	76	18	23	2	0	0	-0.111	-0.125	0.189	0.216	4.404	0.012	0.002	80	442	100	-16	-14	Error	2	-18	2	-16	2998	4602	0.200	-1.000	0	0	0
2	19	18	"hsa-miR-4722-3p"	"168742"	12410	8330	100	38	38	5	13	36	36	36	6	16	17	2	0	68	68	17	25	75	75	76	19	25	6	0	0	-0.286	-0.286	0.463	0.481	3.879	-0.007	0.001	80	452	100	-5	-5	Error	2	-7	2	-7	3027	5403	0.333	-0.421	0	0	0
2	20	18	"hsa-miR-5581-3p"	"168933"	12600	8330	100	35	36	5	13	37	37	37	5	13	10	1	0	1484	1130	951	84	72	72	75	20	26	70	62	0	-0.001	-0.001	0.016	0.032	17.470	0.000	0.001	80	452	100	1410	1057	Error	-2	1412	-1	1058	2887	90396	-0.200	52.750	0	0	0
2	21	18	"hsa-miR-1260b"	"168619"	12780	8330	100	33	34	6	17	36	36	36	6	16	10	1	0	1982	6943	7370	106	71	71	73	19	26	63	57	0	-0.002	0.000	0.083	0.022	34.120	0.000	0.001	80	442	100	1908	6870	Error	-3	1911	-2	6872	2756	555436	-0.333	361.579	0	0	0
2	22	18	"hsa-miR-1290"	"168568"	12960	8330	100	39	38	6	15	35	35	35	5	14	28	5	0	112	1197	1400	116	72	72	74	19	25	52	50	0	0.100	0.003	0.013	0.022	14.946	0.001	0.019	80	474	100	44	1128	-3.322	4	40	3	1125	3010	95782	0.600	59.105	0	0	0
2	1	19	"hsa-miR-548au-3p"	"168620"	9160	8530	100	37	38	5	13	36	36	36	6	16	20	2	0	67	65	14	21	74	74	77	22	28	2	0	0	-0.143	-0.222	0.381	0.351	3.455	0.012	0.002	80	484	100	-6	-7	Error	1	-7	2	-9	3001	5215	0.333	-0.545	0	0	0
2	2	19	"hsa-miR-5580-5p"	"168954"	9350	8530	100	36	36	5	13	36	36	36	6	16	8	0	0	102	100	41	41	72	72	74	21	28	55	36	0	0.000	0.000	0.115	0.113	2.868	-0.017	0.007	80	482	100	30	28	Error	0	30	0	28	2913	8039	0.000	1.238	0	0	0
2	3	19	"hsa-miR-1255b-2-3p"	"168811"	9540	8530	100	35	35	7	20	36	36	36	6	16	13	3	0	222	203	131	64	73	73	75	21	28	60	57	0	-0.007	-0.008	0.097	0.115	4.629	-0.005	0.006	80	440	100	148	129	Error	-1	149	-1	130	2838	16211	-0.167	6.095	0	0	0
2	4	19	"hsa-miR-4477b"	"168801"	9710	8520	100	35	35	6	17	36	36	36	6	16	10	1	0	70	73	21	28	77	77	77	21	27	11	0	0	0.143	0.250	0.362	0.425	2.906	0.009	0.001	80	430	100	-8	-5	-2.807	-1	-7	-1	-4	2828	5808	-0.167	-0.190	0	0	0
2	5	19	"hsa-miR-3189-5p"	"168697"	9890	8520	100	37	37	6	16	36	36	37	6	16	18	3	0	70	72	21	29	76	76	77	20	25	11	3	0	-0.167	-0.250	0.300	0.259	3.137	-0.017	0.003	80	451	100	-5	-3	Error	1	-6	1	-4	2939	5722	0.000	-0.250	0	0	0
2	6	19	"hsa-miR-3194-3p"	"169333"	10070	8520	100	38	37	5	13	36	36	37	6	16	12	1	0	78	79	20	25	78	78	79	22	27	13	1	0	100000.000	1.000	0.390	0.402	3.094	-0.018	0.004	80	461	100	2	2	16.610	2	0	1	1	2989	6294	0.000	0.000	0	0	0
2	7	19	"hsa-miR-499b-3p"	"169279"	10250	8520	100	36	35	6	17	36	36	36	5	13	8	2	0	62	64	17	26	76	76	78	21	26	1	0	0	0.000	0.083	0.212	0.231	2.669	0.023	0.006	80	461	100	-14	-13	Error	0	-14	-1	-12	2834	5150	-0.200	-0.667	0	0	0
2	8	19	"hsa-miR-4759"	"169117"	10430	8520	100	37	37	6	16	36	36	37	5	13	23	7	0	73	71	19	26	76	76	78	20	25	7	2	0	-0.333	-0.200	0.214	0.274	4.088	0.000	0.000	80	439	100	-2	-4	Error	1	-3	1	-5	2990	5685	0.000	-0.350	0	0	0
2	9	19	"hsa-miR-4798-3p"	"169195"	10610	8520	100	38	38	5	13	37	37	37	6	16	15	1	0	56	59	15	25	75	75	78	20	25	1	0	0	-0.053	-0.062	0.136	0.194	3.233	-0.015	0.003	80	429	100	-18	-15	Error	1	-19	1	-16	3029	4734	0.167	-0.950	0	0	0
2	10	19	"hsa-miR-4799-5p"	"168988"	10790	8520	100	38	39	6	15	37	37	37	6	16	16	6	0	60	65	23	35	75	75	78	24	30	6	2	0	-0.067	-0.200	0.217	0.267	3.571	-0.002	0.000	80	425	100	-14	-8	Error	1	-15	2	-10	3087	5163	0.333	-0.542	0	0	0
2	11	19	"hsa-miR-4526"	"169151"	10980	8520	100	37	36	6	16	37	37	37	6	16	13	0	0	60	61	15	24	75	75	78	22	28	1	0	0	0.000	0.071	0.380	0.304	2.501	0.027	0.007	80	461	100	-15	-15	Error	0	-15	-1	-14	2904	4900	-0.167	-0.773	0	0	0
2	12	19	"hsa-miR-548am-5p/hsa-miR-548au-5p/hsa-miR-548c-5p/hsa-miR-548o-5p"	"169147"	11160	8520	100	36	36	6	16	37	37	37	6	16	11	1	0	71	73	21	28	77	77	77	19	24	12	3	0	0.167	0.250	0.333	0.330	3.770	-0.016	0.003	80	450	100	-7	-5	-2.585	-1	-6	-1	-4	2856	5873	-0.167	-0.211	0	0	0
2	13	19	"hsa-miR-4709-5p"	"169174"	11340	8520	100	35	35	5	14	37	37	37	6	16	5	0	0	59	60	15	25	78	78	79	20	25	2	1	0	0.105	0.111	0.188	0.211	3.080	0.048	0.031	80	468	100	-21	-20	-3.248	-2	-19	-2	-18	2833	4792	-0.333	-0.950	0	0	0
2	14	19	"hsa-miR-5571-3p"	"169241"	11520	8520	100	38	38	5	13	36	36	37	5	13	20	5	0	80	80	18	22	76	76	77	20	25	18	3	0	0.500	0.500	0.333	0.391	3.078	-0.002	0.000	80	452	100	6	6	-1.000	2	4	2	4	3024	6396	0.200	0.150	0	0	0
2	15	19	"hsa-miR-5704"	"169211"	11700	8530	100	38	38	6	15	37	37	37	5	13	20	8	0	421	347	238	68	76	76	77	21	27	68	66	0	0.003	0.004	0.016	0.029	5.870	0.003	0.009	80	451	100	346	272	-8.430	1	345	1	271	3061	27781	0.200	12.857	0	0	0
2	16	19	"hsa-miR-4443"	"169188"	11880	8520	100	37	37	7	18	37	37	37	6	16	15	3	0	89	1533	1887	123	76	76	77	19	24	46	43	0	0.000	0.000	0.143	0.058	17.538	0.000	0.002	80	452	100	13	1457	Error	0	13	0	1457	2996	122617	0.000	76.632	0	0	0
2	17	19	"hsa-miR-17-5p"	"169336"	12070	8530	100	35	36	6	16	36	36	36	6	16	8	2	0	708	1141	1111	97	74	74	76	19	25	63	60	0	-0.002	0.000	0.045	0.036	12.564	0.000	0.000	80	450	100	633	1067	Error	-1	634	0	1067	2844	91297	0.000	56.053	0	0	0
2	18	19	"hsa-miR-4493"	"169354"	12240	8520	100	36	36	6	16	35	35	35	6	17	21	1	0	72	71	18	25	74	74	76	20	26	10	1	0	-0.500	-0.333	0.375	0.403	3.311	0.014	0.002	80	440	100	-1	-2	Error	1	-2	1	-3	2899	5687	0.167	-0.250	0	0	0
2	19	19	"hsa-miR-5186"	"169090"	12420	8520	100	36	36	6	16	35	35	36	6	16	15	3	0	65	67	18	26	74	74	76	20	26	10	0	0	-0.111	-0.143	0.333	0.346	2.951	-0.024	0.005	80	452	100	-8	-6	Error	1	-9	1	-7	2852	5335	0.000	-0.450	0	0	0
2	20	19	"hsa-miR-4760-5p"	"169222"	12600	8520	100	35	36	6	16	37	37	37	5	13	11	3	0	67	67	19	28	74	74	76	20	26	7	0	0	0.286	0.143	0.333	0.319	2.790	0.034	0.012	80	452	100	-9	-8	-1.807	-2	-7	-1	-7	2902	5361	-0.200	-0.450	0	0	0
2	21	19	"hsa-miR-5587-5p"	"169176"	12780	8520	100	37	37	5	13	36	36	36	5	13	22	2	0	65	64	18	28	73	73	75	20	26	3	0	0	-0.125	-0.111	0.263	0.258	2.636	0.007	0.001	80	452	100	-7	-8	Error	1	-8	1	-9	2986	5107	0.200	-0.550	0	0	0
2	22	19	"hsa-miR-5582-3p"	"169353"	12960	8520	100	35	36	6	16	36	36	36	5	13	18	7	0	72	74	19	25	72	72	73	19	26	21	3	0	100000.000	0.000	0.333	0.274	3.847	0.016	0.002	80	484	100	-1	2	16.610	-1	0	0	2	2889	5947	0.000	0.053	0	0	0
2	1	20	"Hy3"	"13138"	9160	8710	100	39	39	6	15	36	36	37	5	13	27	8	0	97	375	475	126	77	77	79	20	25	48	41	0	0.150	0.010	0.167	0.077	12.631	0.000	0.000	80	523	100	23	301	-2.737	3	20	3	298	3121	29997	0.400	14.800	0	0	0
2	2	20	"hsa-miR-4725-5p"	"169193"	9370	8730	100	36	36	6	16	35	35	36	6	16	12	5	0	135	128	55	42	74	74	77	20	25	65	58	0	0.016	0.019	0.065	0.086	3.262	0.006	0.002	80	500	100	62	55	-5.931	1	61	1	54	2912	10252	0.000	2.550	0	0	0
2	3	20	"hsa-miR-3614-5p"	"169317"	9540	8710	100	36	35	6	17	35	35	35	6	17	13	1	0	64	66	17	25	76	76	79	22	27	3	0	0	-0.083	0.000	0.333	0.304	3.167	0.005	0.000	80	453	100	-11	-10	Error	1	-12	0	-10	2818	5259	0.000	-0.591	0	0	0
2	4	20	"hsa-miR-4737"	"169032"	9720	8710	100	37	36	7	19	35	35	36	6	16	15	6	0	64	67	19	28	78	78	80	20	25	8	1	0	-0.143	-0.091	0.296	0.282	3.427	-0.017	0.002	80	474	100	-12	-10	Error	2	-14	1	-11	2883	5374	0.000	-0.650	0	0	0
2	5	20	""	"168966"	9900	8720	100	37	37	5	13	36	36	36	6	16	15	2	0	664	584	443	75	77	77	79	20	25	71	65	0	0.002	0.002	0.009	0.020	7.259	0.002	0.009	80	483	100	588	508	-9.197	1	587	1	507	2949	46738	0.167	25.250	0	0	0
2	6	20	""	"168828"	10080	8720	100	37	36	6	16	36	36	36	5	13	16	5	0	179	278	205	73	77	77	79	21	26	62	57	0	0.010	0.000	0.037	0.077	10.112	0.000	0.000	80	483	100	103	201	-6.672	1	102	0	201	2914	22203	0.000	9.476	0	0	0
2	7	20	""	"169190"	10260	8720	100	36	38	6	15	36	36	36	5	13	28	7	0	112	211	165	78	76	76	81	49	60	48	43	0	0.000	0.015	0.071	0.081	6.700	-0.004	0.006	80	515	100	36	137	Error	0	36	2	135	3004	16904	0.400	2.653	0	0	0
2	8	20	""	"168830"	10480	8700	100	38	38	5	13	37	37	37	6	16	13	0	0	70	73	21	28	76	76	78	22	28	7	1	0	-0.167	-0.333	0.255	0.264	3.996	0.007	0.001	80	530	100	-5	-2	Error	1	-6	1	-3	3047	5845	0.167	-0.227	0	0	0
2	9	20	""	"169175"	10690	8680	100	37	37	6	16	37	37	37	6	16	13	2	0	91	102	62	60	74	74	76	23	30	41	22	0	0.000	0.000	0.190	0.185	3.040	0.016	0.011	80	427	100	17	28	Error	0	17	0	28	2992	8134	0.000	1.130	0	0	0
2	10	20	""	"168845"	10840	8700	100	36	36	5	13	38	38	37	5	13	5	1	0	68	68	17	25	75	75	78	24	30	3	1	0	0.286	0.286	0.333	0.341	3.005	0.004	0.000	80	397	100	-9	-9	-1.807	-2	-7	-2	-7	2872	5412	-0.200	-0.417	0	0	0
2	11	20	""	"168694"	10990	8720	100	37	37	6	16	37	37	38	5	13	18	2	0	94	108	48	44	77	77	78	19	24	48	38	0	0.000	0.000	0.161	0.152	4.164	-0.015	0.007	80	434	100	17	31	Error	0	17	0	31	2961	8649	-0.200	1.579	0	0	0
2	12	20	""	"168752"	11160	8720	100	35	36	6	16	37	37	37	6	16	10	1	0	91	96	34	35	78	78	78	19	24	38	30	0	-0.154	-0.056	0.232	0.200	4.549	-0.029	0.015	80	470	100	11	17	Error	-2	13	-1	18	2844	7715	-0.167	0.947	0	0	0
2	13	20	"hsa-miR-1260a"	"169412"	11340	8730	100	35	35	6	17	37	37	37	6	16	8	1	0	1427	1025	692	67	77	77	79	20	25	76	72	0	-0.001	-0.002	0.011	0.022	11.528	-0.001	0.014	80	501	100	1348	946	Error	-2	1350	-2	948	2800	81975	-0.333	47.300	0	0	0
2	14	20	"Empty"	"0"	11530	8710	100	37	37	6	16	37	37	37	6	16	12	2	0	79	80	21	26	76	76	78	20	25	17	5	0	0.000	0.000	0.268	0.316	3.468	0.026	0.007	80	485	100	3	4	Error	0	3	0	4	2930	6392	0.000	0.100	0	0	0
2	15	20	"Empty"	"0"	11710	8710	100	38	38	6	15	37	37	37	6	16	13	1	0	74	75	19	25	76	76	77	21	27	11	3	0	-0.500	-1.000	0.400	0.347	3.552	-0.003	0.000	80	464	100	-1	0	Error	1	-2	1	-1	3023	5991	0.167	-0.095	0	0	0
2	16	20	"Empty"	"0"	11890	8710	100	36	36	6	16	36	36	37	5	13	22	3	0	77	78	19	24	76	76	78	20	25	17	3	0	0.000	0.000	0.290	0.353	3.240	-0.013	0.002	80	474	100	1	2	Error	0	1	0	2	2901	6211	-0.200	0.000	0	0	0
2	17	20	"Empty"	"0"	12070	8710	100	36	36	5	13	36	36	36	6	16	7	1	0	77	77	21	27	74	74	75	19	25	18	5	0	0.000	0.000	0.333	0.300	4.035	0.002	0.000	80	464	100	3	3	Error	0	3	0	3	2887	6144	0.000	0.105	0	0	0
2	18	20	"Empty"	"0"	12250	8710	100	37	37	6	16	36	36	36	6	16	22	1	0	72	74	19	25	74	74	75	19	25	12	5	0	-0.500	100000.000	0.357	0.357	3.959	-0.017	0.003	80	474	100	-1	1	Error	1	-2	1	0	2957	5932	0.167	-0.053	0	0	0
2	19	20	"Empty"	"0"	12430	8710	100	37	37	6	16	36	36	36	6	16	18	2	0	71	73	20	27	74	74	76	20	26	11	2	0	-0.333	-1.000	0.400	0.404	2.951	-0.020	0.003	80	474	100	-2	0	Error	1	-3	1	-1	2948	5833	0.167	-0.150	0	0	0
2	20	20	"Empty"	"0"	12610	8710	100	34	35	5	14	36	36	37	6	16	11	0	0	74	76	20	26	74	74	75	20	26	15	5	0	100000.000	-0.500	0.381	0.346	3.401	0.008	0.001	80	474	100	-2	1	16.610	-2	0	-1	2	2813	6047	-0.333	0.050	0	0	0
2	21	20	"Hy3"	"13138"	12790	8710	100	36	37	6	16	36	36	36	6	16	18	5	0	373	1105	1336	120	72	72	72	19	26	58	53	0	0.000	0.001	0.013	0.025	12.479	0.001	0.009	80	474	100	301	1034	Error	0	301	1	1033	2954	88408	0.167	54.368	0	0	0
2	22	20	"Hy3"	"13138"	12970	8710	100	36	36	5	13	36	36	36	6	16	11	1	0	353	1195	1428	119	71	71	72	19	26	63	56	0	0.000	0.000	0.123	0.034	13.784	0.000	0.005	80	506	100	282	1124	Error	0	282	0	1124	2865	95636	0.000	59.105	0	0	0
3	1	1	"Hy3"	"13138"	13710	5120	100	35	35	6	17	36	36	35	6	17	7	2	0	390	1045	1218	116	75	75	76	19	25	62	56	0	-0.003	-0.001	0.026	0.035	9.674	0.000	0.001	80	514	100	314	969	Error	-1	315	-1	970	2789	83562	0.000	51.000	0	0	0
3	2	1	"hsa-miR-425-5p"	"17608"	13890	5120	100	36	36	5	13	35	35	35	6	17	15	1	0	192	368	307	83	70	70	70	19	27	66	62	0	0.008	0.003	0.017	0.022	6.117	0.002	0.003	80	470	100	123	299	-6.931	1	122	1	298	2911	29404	0.167	15.684	0	0	0
3	3	1	"hsa-miR-125b-5p"	"30787"	14060	5120	100	35	35	6	17	35	35	35	6	17	16	2	0	4399	3766	3411	90	71	71	72	20	27	68	65	0	0.000	0.000	0.001	0.003	16.560	0.000	0.002	80	462	100	4328	3695	Error	0	4328	0	3695	2815	301268	0.000	184.700	0	0	0
3	4	1	"hsa-miR-518e-3p"	"11159"	14240	5120	100	33	34	7	20	35	35	35	6	17	12	1	0	60	63	18	28	71	71	72	19	26	6	2	0	0.182	0.125	0.400	0.420	2.633	-0.025	0.005	80	474	100	-13	-9	-2.459	-2	-11	-1	-8	2705	5073	-0.167	-0.474	0	0	0
3	5	1	""	"11218"	14420	5120	100	35	35	5	14	34	34	35	6	17	15	3	0	72	75	20	26	67	67	69	20	28	23	8	0	0.200	0.125	0.300	0.372	2.906	-0.020	0.004	80	474	100	6	9	-2.322	1	5	1	8	2798	6019	0.000	0.300	0	0	0
3	6	1	""	"46572"	14600	5120	100	35	35	6	17	35	35	35	6	17	13	2	0	58	62	17	27	63	63	67	20	29	12	1	0	0.000	0.000	0.400	0.346	3.354	-0.002	0.000	80	474	100	-5	-1	Error	0	-5	0	-1	2787	4968	0.000	-0.250	0	0	0
3	7	1	"ebv-miR-BART19-5p"	"42613"	14780	5120	100	35	35	6	17	34	34	34	6	17	18	3	0	78	78	25	32	66	66	69	20	28	32	6	0	0.083	0.083	0.272	0.270	3.815	0.002	0.000	80	474	100	13	13	-3.585	1	12	1	12	2793	6254	0.167	0.450	0	0	0
3	8	1	""	"42511"	14960	5120	100	36	36	6	16	35	35	35	6	17	18	5	0	74	81	71	87	71	71	72	20	27	22	2	0	0.333	0.100	0.387	0.364	2.866	0.004	0.001	80	474	100	4	11	-1.585	1	3	1	10	2882	6512	0.167	0.450	0	0	0
3	9	1	""	"11217"	15140	5140	100	34	34	6	17	34	34	34	6	17	13	2	0	72	77	24	31	71	71	72	20	27	26	7	0	0.000	0.000	0.373	0.441	4.121	-0.037	0.015	80	463	100	1	6	Error	0	1	0	6	2722	6151	0.000	0.250	0	0	0
3	10	1	""	"46712"	15330	5120	100	35	34	7	20	34	34	34	6	17	18	2	0	582	600	762	127	70	70	72	20	27	72	66	0	0.002	0.000	0.015	0.025	8.014	0.000	0.001	80	503	100	513	530	-9.000	1	512	0	530	2754	48036	0.000	26.400	0	0	0
3	11	1	"ebv-miR-BART1-5p"	"17541"	15510	5120	100	34	34	6	17	34	34	35	6	17	12	1	0	79	81	25	30	69	69	71	20	28	36	15	0	0.000	0.000	0.233	0.254	3.271	-0.022	0.005	80	483	100	10	12	Error	0	10	0	12	2716	6463	-0.167	0.500	0	0	0
3	12	1	""	"17596"	15690	5120	100	35	34	6	17	34	34	34	6	17	15	2	0	235	237	167	70	69	69	72	19	26	63	57	0	0.006	0.000	0.022	0.031	5.487	0.002	0.001	80	471	100	167	168	-7.375	1	166	0	168	2745	18998	0.000	8.684	0	0	0
3	13	1	""	"28250"	15860	5110	100	34	34	6	17	34	34	34	6	17	15	1	0	71	72	20	27	66	66	68	18	26	20	6	0	0.000	0.000	0.337	0.412	2.644	-0.035	0.010	80	470	100	5	6	Error	0	5	0	6	2711	5784	0.000	0.222	0	0	0
3	14	1	"hsa-miR-372-3p"	"11084"	16040	5110	100	35	34	7	20	34	34	34	6	17	18	3	0	70	69	21	30	66	66	68	19	27	18	8	0	0.250	0.000	0.338	0.322	2.646	-0.046	0.018	80	501	100	5	3	-2.000	1	4	0	3	2734	5541	0.000	0.053	0	0	0
3	15	1	"ebv-miR-BART16"	"17358"	16230	5120	100	34	35	6	17	34	34	34	6	17	15	3	0	101	171	128	74	67	67	68	18	26	56	47	0	0.000	0.010	0.090	0.086	4.797	0.003	0.001	80	452	100	34	105	Error	0	34	1	104	2773	13646	0.167	5.722	0	0	0
3	16	1	"hsa-miR-592"	"17312"	16400	5110	100	34	34	6	17	34	34	34	6	17	12	6	0	69	67	18	26	66	66	67	19	28	15	1	0	0.000	0.000	0.250	0.358	3.300	-0.048	0.017	80	463	100	3	1	Error	0	3	0	1	2699	5396	0.000	0.000	0	0	0
3	17	1	"hsa-miR-521"	"11171"	16580	5110	100	34	34	7	20	33	33	34	7	20	16	2	0	60	61	18	29	63	63	64	19	29	12	3	0	-0.333	-0.500	0.583	0.504	3.790	-0.059	0.023	80	493	100	-2	-1	Error	1	-3	1	-2	2721	4916	0.000	-0.158	0	0	0
3	18	1	""	"42803"	16770	5110	100	34	34	6	17	33	33	34	6	17	18	3	0	131	233	198	84	61	61	64	18	28	61	53	0	0.014	0.006	0.033	0.048	7.121	-0.004	0.007	80	492	100	71	173	-6.129	1	70	1	172	2738	18659	0.000	9.389	0	0	0
3	19	1	"hsa-miR-621"	"46301"	16950	5110	100	34	35	6	17	34	34	34	6	17	16	2	0	60	61	18	29	60	60	62	17	27	16	5	0	0.000	1.000	0.333	0.419	3.268	-0.049	0.012	80	482	100	0	2	Error	0	0	1	1	2768	4909	0.167	-0.059	0	0	0
3	20	1	""	"14289"	17130	5110	100	33	34	6	17	34	34	34	6	17	18	2	0	79	84	30	35	61	61	63	17	26	51	30	0	-0.056	0.000	0.273	0.300	3.661	-0.036	0.013	80	490	100	17	23	Error	-1	18	0	23	2752	6726	0.000	1.235	0	0	0
3	21	1	"hsa-miR-21-3p"	"42524"	17310	5120	100	33	34	6	17	34	34	34	6	17	13	2	0	975	648	515	79	62	62	63	18	28	72	67	0	-0.001	0.000	0.009	0.022	7.603	0.000	0.000	80	474	100	912	586	Error	-1	913	0	586	2721	51850	0.000	32.500	0	0	0
3	22	1	"Hy3"	"13138"	17490	5120	100	33	33	6	18	34	34	34	6	17	12	0	0	116	355	373	105	59	59	61	16	26	67	58	0	-0.018	-0.003	0.020	0.044	9.313	-0.001	0.003	80	496	100	56	295	Error	-1	57	-1	296	2673	28414	-0.167	18.375	0	0	0
3	1	2	"hsa-miR-361-5p"	"14301"	13710	5320	100	36	36	6	16	35	35	35	6	17	20	5	0	1182	909	625	68	76	76	77	21	27	72	72	0	0.001	0.001	0.008	0.022	13.189	0.001	0.003	80	492	100	1107	834	Error	1	1106	1	833	2910	72700	0.167	39.619	0	0	0
3	2	2	""	"-1"	13890	5320	100	35	35	5	14	35	35	35	6	17	12	1	0	913	680	488	71	72	72	73	19	26	70	66	0	0.000	0.000	0.006	0.015	8.380	0.001	0.005	80	460	100	841	608	Error	0	841	0	608	2822	54396	0.000	31.947	0	0	0
3	3	2	"hsa-miR-1229-3p"	"46689"	14070	5310	100	35	35	7	20	35	35	35	6	17	16	1	0	76	77	20	25	70	70	72	19	26	25	10	0	0.000	0.000	0.280	0.316	4.103	-0.022	0.003	80	452	100	6	7	Error	0	6	0	7	2827	6125	0.000	0.263	0	0	0
3	4	2	"hsa-miR-1324"	"46647"	14250	5310	100	35	35	5	14	34	34	35	6	17	20	1	0	59	60	18	30	69	69	72	19	26	7	1	0	-0.100	-0.111	0.250	0.301	3.104	-0.003	0.000	80	452	100	-9	-8	Error	1	-10	1	-9	2818	4797	0.000	-0.632	0	0	0
3	5	2	""	"23524"	14430	5310	100	35	35	6	17	34	34	35	6	17	17	3	0	68	71	18	25	64	64	68	19	27	21	6	0	0.250	0.143	0.444	0.407	2.446	-0.044	0.015	80	452	100	5	8	-2.000	1	4	1	7	2774	5657	0.000	0.158	0	0	0
3	6	2	""	"42611"	14610	5310	100	35	35	6	17	35	35	35	6	17	12	0	0	60	60	16	26	65	65	68	21	30	2	0	0	0.000	0.000	0.433	0.439	3.025	-0.003	0.000	80	452	100	-5	-5	Error	0	-5	0	-5	2785	4806	0.000	-0.381	0	0	0
3	7	2	"hsa-miR-744-3p"	"42970"	14790	5310	100	34	35	7	20	34	34	35	6	17	18	3	0	81	83	25	30	71	71	73	20	27	37	10	0	0.000	0.083	0.172	0.197	3.049	-0.023	0.005	80	452	100	10	13	Error	0	10	1	12	2775	6607	0.000	0.500	0	0	0
3	8	2	"hsa-miR-574-5p"	"27740"	14970	5310	100	35	35	5	14	34	34	35	6	17	10	2	0	136	420	387	92	74	74	74	19	25	65	53	0	0.016	0.003	0.100	0.054	10.685	-0.001	0.003	80	460	100	63	347	-5.954	1	62	1	346	2780	33608	0.000	18.211	0	0	0
3	9	2	""	"46228"	15150	5310	100	34	34	6	17	34	34	34	6	17	10	3	0	806	688	594	86	71	71	74	21	28	66	60	0	0.000	0.000	0.019	0.026	9.382	-0.001	0.001	80	457	100	735	617	Error	0	735	0	617	2703	55075	0.000	29.238	0	0	0
3	10	2	""	"11215"	15360	5330	100	36	36	7	19	34	34	34	6	17	28	3	0	96	101	33	32	73	73	74	22	29	51	31	0	0.087	0.071	0.204	0.209	4.313	0.019	0.006	80	452	100	25	30	-3.524	2	23	2	28	2902	8102	0.333	1.227	0	0	0
3	11	2	""	"11246"	15520	5320	100	34	34	6	17	34	34	35	6	17	10	2	0	95	102	42	41	74	74	75	21	28	50	30	0	0.000	0.000	0.188	0.207	3.238	-0.002	0.000	80	426	100	21	28	Error	0	21	0	28	2725	8191	-0.167	1.286	0	0	0
3	12	2	""	"17904"	15700	5320	100	34	34	7	20	34	34	34	6	17	20	2	0	329	275	162	58	72	72	74	21	28	73	68	0	0.000	0.000	0.038	0.048	6.217	-0.005	0.011	80	426	100	257	203	Error	0	257	0	203	2728	22020	0.000	9.571	0	0	0
3	13	2	""	"11273"	15860	5310	100	35	35	7	20	34	34	34	6	17	17	7	0	186	466	435	93	69	69	72	20	27	68	58	0	0.009	0.003	0.018	0.027	7.546	0.001	0.001	80	454	100	118	398	-6.870	1	117	1	397	2786	37292	0.167	19.700	0	0	0
3	14	2	""	"19583"	16060	5320	100	35	35	6	17	34	34	34	6	17	21	2	0	100	104	38	36	69	69	70	19	27	57	43	0	0.032	0.029	0.135	0.149	3.376	-0.017	0.006	80	510	100	32	36	-4.954	1	31	1	35	2826	8280	0.167	1.789	0	0	0
3	15	2	"hsa-miR-509-3p"	"11141"	16260	5290	100	33	35	7	20	34	34	34	6	17	20	3	0	67	70	20	28	67	67	68	17	25	27	6	0	100000.000	0.333	0.267	0.293	2.788	-0.037	0.011	80	447	100	-1	4	16.610	-1	0	1	3	2796	5608	0.167	0.118	0	0	0
3	16	2	"hsa-miR-554"	"42766"	16420	5300	100	34	34	6	17	34	34	34	6	17	16	3	0	72	74	23	31	65	65	66	19	28	26	12	0	0.000	0.000	0.197	0.249	3.225	-0.063	0.030	80	426	100	7	9	Error	0	7	0	9	2708	5928	0.000	0.421	0	0	0
3	17	2	""	"17896"	16590	5310	100	34	35	6	17	34	34	34	6	17	17	3	0	1137	966	819	84	62	62	64	18	28	70	63	0	0.000	0.001	0.007	0.014	11.627	0.000	0.000	80	449	100	1075	905	Error	0	1075	1	904	2788	77253	0.167	50.111	0	0	0
3	18	2	"hsa-miR-1305"	"46501"	16770	5310	100	34	34	6	17	34	34	34	6	17	17	3	0	64	66	16	24	61	61	64	20	31	17	0	0	0.000	0.000	0.545	0.517	3.093	-0.028	0.004	80	450	100	3	5	Error	0	3	0	5	2745	5270	0.000	0.100	0	0	0
3	19	2	"hsa-miR-551a"	"17272"	16950	5310	100	33	34	6	17	34	34	34	6	17	18	1	0	85	91	34	37	63	63	64	19	29	55	37	0	-0.045	0.000	0.252	0.283	4.108	-0.032	0.017	80	438	100	21	28	Error	-1	22	0	28	2704	7245	0.000	1.421	0	0	0
3	20	2	""	"42479"	17120	5320	100	35	35	6	17	33	33	34	6	17	22	3	0	85	88	27	30	63	63	65	18	27	55	31	0	0.091	0.080	0.223	0.254	4.101	-0.024	0.006	80	446	100	24	27	-3.459	2	22	2	25	2786	7077	0.167	1.278	0	0	0
3	21	2	"hsa-miR-424-5p"	"42965"	17300	5310	100	33	33	7	21	34	34	34	6	17	13	3	0	1450	1583	1425	90	65	65	66	18	27	68	63	0	-0.001	-0.001	0.003	0.010	13.910	0.000	0.000	80	440	100	1384	1517	Error	-1	1385	-1	1518	2674	126678	-0.167	84.278	0	0	0
3	22	2	""	"42913"	17470	5300	100	34	33	6	18	34	34	34	6	17	10	1	0	73	73	22	30	63	63	65	18	27	32	12	0	0.000	-0.100	0.250	0.229	3.901	-0.039	0.012	80	471	100	10	9	Error	0	10	-1	10	2655	5807	-0.167	0.444	0	0	0
3	1	3	"hsa-miR-922"	"42683"	13710	5510	100	36	36	5	13	34	34	35	6	17	17	3	0	82	87	35	40	71	71	73	21	28	38	23	0	0.182	0.125	0.105	0.175	3.734	0.009	0.001	80	484	100	13	18	-2.459	2	11	2	16	2852	6945	0.167	0.667	0	0	0
3	2	3	""	"28450"	13890	5510	100	35	36	6	16	35	35	35	6	17	17	6	0	276	226	130	57	68	68	70	19	27	67	65	0	0.000	0.006	0.039	0.065	4.899	0.007	0.014	80	440	100	208	159	Error	0	208	1	158	2857	18106	0.167	8.211	0	0	0
3	3	3	"spike_control_v2_37"	"28684"	14060	5500	100	35	35	6	17	35	35	35	6	17	12	1	0	658	1014	948	93	69	69	71	19	26	60	57	0	0.000	0.000	0.006	0.017	16.803	-0.001	0.005	80	440	100	589	945	Error	0	589	0	945	2835	81111	0.000	49.632	0	0	0
3	4	3	""	"46514"	14240	5500	100	35	35	6	17	35	35	35	6	17	10	2	0	2705	7223	7644	105	66	66	67	19	28	67	58	0	0.000	0.000	0.001	0.004	29.210	0.000	0.020	80	470	100	2639	7157	Error	0	2639	0	7157	2798	577829	0.000	376.632	0	0	0
3	5	3	"hsa-miR-181a-5p"	"42865"	14430	5500	100	35	35	6	17	34	34	35	6	17	22	3	0	2461	2118	1824	86	60	60	63	18	28	66	62	0	0.000	0.000	0.003	0.007	16.202	0.000	0.000	80	450	100	2402	2059	Error	1	2401	1	2058	2829	169406	0.000	114.167	0	0	0
3	6	3	""	"42894"	14600	5500	100	34	34	5	14	34	34	35	6	17	16	1	0	105	161	109	67	65	65	68	20	29	58	50	0	0.000	0.000	0.053	0.076	4.829	-0.004	0.002	80	440	100	40	96	Error	0	40	0	96	2743	12917	-0.167	4.650	0	0	0
3	7	3	"hsa-miR-302b-5p"	"42667"	14780	5500	100	34	34	6	17	34	34	35	6	17	15	1	0	63	65	18	27	71	71	72	19	26	10	2	0	0.000	0.000	0.300	0.321	3.237	-0.027	0.005	80	471	100	-8	-6	Error	0	-8	0	-6	2756	5228	-0.167	-0.368	0	0	0
3	8	3	"hsa-miR-130a-3p"	"10138"	14970	5510	100	35	35	7	20	34	34	35	6	17	20	3	0	1091	803	592	73	71	71	72	18	25	76	70	0	0.001	0.001	0.007	0.015	9.095	0.001	0.008	80	448	100	1021	733	-9.994	1	1020	1	732	2811	64207	0.000	40.611	0	0	0
3	9	3	""	"30681"	15140	5500	100	35	35	5	14	34	34	34	6	17	11	1	0	124	120	47	39	70	70	72	19	26	63	55	0	0.019	0.020	0.067	0.086	3.772	-0.001	0.000	80	450	100	55	51	-5.755	1	54	1	50	2769	9566	0.167	2.526	0	0	0
3	10	3	""	"30831"	15330	5500	100	35	35	6	17	34	34	34	6	17	18	0	0	89	104	45	43	71	71	74	21	28	48	37	0	0.056	0.030	0.107	0.137	3.905	-0.001	0.000	80	442	100	19	34	-4.170	1	18	1	33	2766	8326	0.167	1.429	0	0	0
3	11	3	"hsa-miR-1298-5p"	"46381"	15510	5500	100	34	35	6	17	34	34	34	6	17	18	5	0	138	141	72	51	70	70	72	20	27	62	57	0	0.000	0.014	0.122	0.138	5.214	0.004	0.001	80	442	100	68	72	Error	0	68	1	71	2776	11243	0.167	3.450	0	0	0
3	12	3	"hsa-miR-26b-3p"	"42523"	15690	5500	100	34	35	6	17	34	34	34	6	17	16	2	0	105	119	59	49	68	68	70	20	28	57	45	0	0.000	0.020	0.078	0.123	5.014	-0.001	0.000	80	430	100	37	52	Error	0	37	1	51	2768	9551	0.167	2.450	0	0	0
3	13	3	"hsa-miR-450b-3p"	"42892"	15860	5500	100	34	34	7	20	35	35	34	6	17	15	3	0	77	81	22	27	67	67	69	19	27	37	15	0	-0.100	-0.071	0.188	0.328	4.048	-0.054	0.024	80	440	100	9	13	Error	-1	10	-1	14	2739	6466	0.000	0.632	0	0	0
3	14	3	"ebv-miR-BART9-5p"	"42824"	16040	5510	100	35	35	7	20	35	35	34	7	20	16	2	0	87	91	29	31	67	67	68	18	26	52	35	0	0.000	0.000	0.203	0.263	4.197	-0.018	0.003	80	443	100	20	24	Error	0	20	0	24	2789	7296	0.143	1.278	0	0	0
3	15	3	"kshv-miR-K12-4-5p"	"17606"	16220	5500	100	34	34	7	20	34	34	34	6	17	16	2	0	64	64	17	26	67	67	68	17	25	12	1	0	0.000	0.000	0.286	0.337	3.332	-0.024	0.004	80	471	100	-3	-3	Error	0	-3	0	-3	2719	5102	0.000	-0.235	0	0	0
3	16	3	""	"42927"	16400	5500	100	33	34	6	17	34	34	34	6	17	12	2	0	87	99	41	41	67	67	68	18	26	51	36	0	-0.050	0.000	0.267	0.201	2.995	0.006	0.001	80	472	100	19	32	Error	-1	20	0	32	2729	7956	0.000	1.722	0	0	0
3	17	3	""	"42861"	16590	5500	100	34	35	6	17	35	35	35	7	20	8	0	0	182	180	96	53	64	64	67	19	28	76	66	0	-0.008	0.000	0.046	0.085	6.659	-0.004	0.003	80	450	100	117	116	Error	-1	118	0	116	2765	14437	0.000	5.947	0	0	0
3	18	3	"hsa-miR-1277-3p"	"46925"	16760	5490	100	35	35	7	20	34	34	35	6	17	15	3	0	68	68	18	26	63	63	66	19	28	17	3	0	0.200	0.200	0.600	0.615	3.387	-0.033	0.008	80	439	100	6	6	-2.322	1	5	1	5	2776	5426	0.000	0.105	0	0	0
3	19	3	"hsa-miR-1202"	"46832"	16940	5490	100	34	34	6	17	34	34	34	7	20	13	0	0	64	65	19	29	65	65	67	19	28	11	2	0	0.000	0.000	0.487	0.501	3.548	-0.031	0.008	80	460	100	-1	0	Error	0	-1	0	0	2732	5223	0.000	-0.105	0	0	0
3	20	3	""	"42614"	17130	5500	100	34	34	6	17	34	34	34	7	20	8	1	0	95	104	42	40	64	64	66	19	28	58	43	0	0.000	0.000	0.106	0.115	4.602	-0.024	0.011	80	440	100	31	40	Error	0	31	0	40	2698	8281	0.000	2.000	0	0	0
3	21	3	"hsa-miR-718"	"146064"	17300	5500	100	35	35	7	20	34	34	34	7	20	12	5	0	96	99	36	36	65	65	68	19	27	62	42	0	0.032	0.029	0.140	0.193	5.442	0.008	0.001	80	440	100	32	35	-4.954	1	31	1	34	2823	7911	0.143	1.632	0	0	0
3	22	3	"hsa-miR-1914-5p"	"146091"	17480	5500	100	33	34	7	20	34	34	34	7	20	13	1	0	185	172	97	56	64	64	66	18	27	67	58	0	-0.008	0.000	0.059	0.118	5.757	0.003	0.001	80	493	100	120	108	Error	-1	121	0	108	2714	13746	0.000	5.889	0	0	0
3	1	4	"hsa-miR-1307-5p"	"42780"	13710	5700	100	35	34	6	17	35	35	35	6	17	10	0	0	187	163	87	53	70	70	72	19	26	65	63	0	0.000	-0.011	0.062	0.069	4.673	-0.013	0.018	80	474	100	117	92	Error	0	117	-1	93	2746	13055	-0.167	4.789	0	0	0
3	2	4	""	"145866"	13890	5700	100	35	35	6	17	35	35	35	6	17	15	1	0	54	56	16	28	70	70	71	19	26	2	0	0	0.000	0.000	0.302	0.317	3.234	-0.001	0.000	80	449	100	-16	-14	Error	0	-16	0	-14	2795	4442	0.000	-0.789	0	0	0
3	3	4	"SNORD48"	"46205"	14060	5690	100	35	35	6	17	35	35	35	6	17	15	1	0	1359	1161	918	79	68	68	70	19	27	72	67	0	0.000	0.000	0.006	0.017	12.142	0.000	0.001	80	440	100	1291	1093	Error	0	1291	0	1093	2824	92890	0.000	57.421	0	0	0
3	4	4	"spike_control_v2_35"	"28568"	14240	5700	100	34	34	7	20	34	34	35	6	17	17	3	0	390	353	278	78	62	62	64	17	26	63	61	0	0.000	0.000	0.039	0.045	6.173	-0.002	0.003	80	450	100	328	291	Error	0	328	0	291	2745	28254	-0.167	17.000	0	0	0
3	5	4	"spike_control_v2_42"	"29138"	14420	5690	100	35	36	6	16	34	34	35	6	17	20	6	0	2698	2750	2519	91	62	62	64	17	26	65	62	0	0.000	0.001	0.002	0.006	22.319	0.000	0.002	80	452	100	2637	2690	Error	1	2636	2	2688	2840	220009	0.167	158.000	0	0	0
3	6	4	""	"146192"	14600	5690	100	35	35	6	17	34	34	34	6	17	16	1	0	855	644	448	69	67	67	69	20	28	75	68	0	0.001	0.002	0.009	0.020	9.231	-0.001	0.005	80	462	100	789	578	-9.622	1	788	1	577	2764	51489	0.167	28.750	0	0	0
3	7	4	""	"42802"	14790	5700	100	36	35	6	17	34	34	34	6	17	21	1	0	100	117	62	52	69	69	70	19	27	53	46	0	0.065	0.021	0.098	0.133	3.810	0.006	0.002	80	449	100	33	49	-3.954	2	31	1	48	2814	9369	0.167	2.474	0	0	0
3	8	4	""	"145872"	14960	5690	100	33	34	6	17	35	35	35	6	17	13	1	0	70	70	23	32	70	70	70	18	25	22	8	0	100000.000	100000.000	0.188	0.263	4.299	-0.033	0.008	80	420	100	-2	-1	16.610	-2	0	-1	0	2749	5639	-0.167	0.000	0	0	0
3	9	4	""	"146036"	15140	5690	100	34	34	6	17	34	34	35	6	17	18	2	0	59	61	19	31	68	68	69	18	26	8	3	0	0.000	0.000	0.354	0.331	3.696	-0.021	0.004	80	452	100	-9	-7	Error	0	-9	0	-7	2746	4889	-0.167	-0.444	0	0	0
3	10	4	""	"146017"	15320	5690	100	34	35	8	22	34	34	35	6	17	18	6	0	60	61	17	27	66	66	68	18	26	8	1	0	0.000	-0.200	0.380	0.358	3.582	-0.030	0.004	80	452	100	-6	-4	Error	0	-6	1	-5	2773	4891	0.000	-0.389	0	0	0
3	11	4	"spike_control_v2_34"	"28488"	15500	5690	100	34	34	7	20	34	34	34	6	17	18	7	0	110	864	922	106	64	64	66	17	25	58	52	0	0.000	0.000	0.060	0.039	13.406	0.001	0.003	80	453	100	46	800	Error	0	46	0	800	2741	69152	0.000	46.941	0	0	0
3	12	4	"hsa-miRPlus-B1114"	"145934"	15680	5690	100	34	34	6	17	34	34	34	6	17	16	2	0	75	77	27	35	64	64	66	18	27	43	12	0	0.000	0.000	0.258	0.277	4.962	-0.018	0.004	80	452	100	11	13	Error	0	11	0	13	2732	6195	0.000	0.611	0	0	0
3	13	4	"hsa-miR-449c-3p"	"146020"	15860	5690	100	34	35	7	20	34	34	35	6	17	17	5	0	59	61	19	31	66	66	67	18	26	6	2	0	0.000	-0.200	0.280	0.305	2.932	-0.038	0.010	80	452	100	-7	-4	Error	0	-7	1	-5	2798	4858	0.000	-0.333	0	0	0
3	14	4	"spike_control_v2_40"	"29001"	16040	5690	100	34	34	6	17	34	34	34	6	17	13	0	0	793	815	724	88	65	65	67	24	35	61	58	0	0.000	0.000	0.007	0.018	9.812	0.000	0.000	80	443	100	728	750	Error	0	728	0	750	2712	65192	0.000	31.167	0	0	0
3	15	4	"spike_control_v2_31"	"28098"	16220	5690	100	34	34	7	20	34	34	34	6	17	15	6	0	1234	1348	1287	95	65	65	67	18	26	58	56	0	0.000	0.000	0.024	0.032	18.644	0.000	0.003	80	452	100	1169	1283	Error	0	1169	0	1283	2746	107802	0.000	71.167	0	0	0
3	16	4	"hsa_negative_control_1"	"14258"	16400	5690	100	34	34	7	20	34	34	34	6	17	18	3	0	68	69	17	24	66	66	67	19	28	13	3	0	0.000	0.000	0.400	0.524	3.771	-0.047	0.014	80	452	100	2	3	Error	0	2	0	3	2741	5528	0.000	0.105	0	0	0
3	17	4	""	"145660"	16580	5690	100	33	34	6	17	34	34	34	7	20	8	1	0	92	272	240	88	64	64	67	19	28	56	47	0	-0.036	0.000	0.194	0.102	6.959	-0.001	0.001	80	463	100	27	208	Error	-1	28	0	208	2685	21742	0.000	10.789	0	0	0
3	18	4	"ebv-miR-BART21-3p"	"145990"	16770	5690	100	34	33	6	18	34	34	34	7	20	6	0	0	85	89	28	31	64	64	66	19	28	50	32	0	0.000	-0.040	0.182	0.204	2.860	-0.051	0.035	80	467	100	21	24	Error	0	21	-1	25	2670	7149	-0.143	1.211	0	0	0
3	19	4	""	"146003"	16940	5690	100	35	34	6	17	34	34	34	7	20	12	0	0	72	71	20	28	66	66	66	18	27	25	7	0	0.167	0.000	0.444	0.330	3.406	-0.036	0.007	80	448	100	7	5	-2.585	1	6	0	5	2744	5698	0.000	0.278	0	0	0
3	20	4	"hsa-miR-516a-3p/hsa-miR-516b-3p"	"145717"	17120	5690	100	35	34	7	20	34	34	34	6	17	15	5	0	82	81	23	28	64	64	65	18	27	48	17	0	0.056	0.000	0.133	0.160	4.062	-0.036	0.011	80	462	100	19	17	-4.170	1	18	0	17	2758	6475	0.000	0.889	0	0	0
3	21	4	""	"145944"	17310	5690	100	34	34	6	17	35	35	34	6	17	10	1	0	3387	2646	1538	58	63	63	66	20	30	87	82	0	0.000	0.000	0.002	0.006	11.216	0.000	0.002	80	440	100	3323	2582	Error	-1	3324	-1	2583	2724	211718	0.000	129.000	0	0	0
3	22	4	"ebv-miR-BART2-3p"	"145984"	17480	5690	100	34	35	7	20	34	34	34	6	17	20	8	0	104	114	56	49	63	63	64	17	26	66	53	0	0.000	0.020	0.138	0.157	5.701	-0.010	0.003	80	462	100	41	52	Error	0	41	1	51	2780	9106	0.167	2.941	0	0	0
3	1	5	""	"145760"	13700	5880	100	37	36	6	16	35	35	36	6	16	15	1	0	205	402	347	86	70	70	72	19	26	56	53	0	0.015	0.003	0.016	0.043	9.600	0.002	0.008	80	474	100	137	333	-6.077	2	135	1	332	2858	32154	0.000	17.368	0	0	0
3	2	5	"hsa-miR-376a-3p"	"146009"	13880	5900	100	36	36	7	19	35	35	35	6	17	18	3	0	77	81	30	37	70	70	72	20	27	32	17	0	0.143	0.091	0.205	0.200	3.420	-0.009	0.001	80	450	100	8	12	-2.807	1	7	1	11	2885	6509	0.167	0.450	0	0	0
3	3	5	"hsa-miR-526b-3p"	"145785"	14070	5880	100	36	36	6	16	35	35	35	6	17	15	6	0	56	58	17	29	66	66	67	19	28	7	0	0	-0.100	-0.125	0.341	0.331	3.913	-0.051	0.021	80	463	100	-9	-7	Error	1	-10	1	-8	2873	4624	0.167	-0.474	0	0	0
3	4	5	"hsa-miR-369-5p"	"145641"	14250	5880	100	34	35	6	17	35	35	35	6	17	16	1	0	69	71	22	30	64	64	67	21	31	27	8	0	-0.200	0.000	0.333	0.414	3.124	0.010	0.001	80	430	100	4	7	Error	-1	5	0	7	2809	5682	0.000	0.190	0	0	0
3	5	5	"spike_control_v2_29"	"27968"	14420	5880	100	35	35	6	17	35	35	35	6	17	10	0	0	2126	1878	1643	87	66	66	69	20	28	65	61	0	0.000	0.000	0.003	0.013	23.953	0.000	0.001	80	440	100	2060	1812	Error	0	2060	0	1812	2765	150232	0.000	90.450	0	0	0
3	6	5	"hsa-miR-658"	"145842"	14600	5880	100	34	34	6	17	34	34	35	6	17	18	2	0	64	65	18	27	69	69	70	19	27	13	1	0	0.000	0.000	0.250	0.274	3.559	-0.057	0.030	80	452	100	-5	-4	Error	0	-5	0	-4	2756	5208	-0.167	-0.263	0	0	0
3	7	5	"hsa-miR-30a-5p"	"146086"	14780	5880	100	35	35	6	17	34	34	34	6	17	20	1	0	817	822	680	82	67	67	69	20	28	67	62	0	0.001	0.001	0.008	0.018	8.883	0.000	0.001	80	461	100	751	756	-9.551	1	750	1	755	2820	65743	0.167	37.650	0	0	0
3	8	5	"hsa-miR-518a-5p/hsa-miR-527"	"145905"	14980	5870	100	36	35	6	17	34	34	34	6	17	18	2	0	80	83	28	33	70	70	70	19	27	35	17	0	0.200	0.077	0.250	0.238	3.144	-0.015	0.003	80	458	100	12	14	-2.322	2	10	1	13	2791	6601	0.167	0.684	0	0	0
3	9	5	"hsa-miR-548u"	"147854"	15150	5880	100	35	35	7	20	34	34	34	6	17	21	6	0	60	62	18	29	68	68	69	19	27	10	2	0	-0.125	-0.167	0.250	0.397	4.242	-0.017	0.002	80	440	100	-7	-5	Error	1	-8	1	-6	2818	4987	0.167	-0.368	0	0	0
3	10	5	"hsa-miR-3143"	"147835"	15330	5880	100	35	35	6	17	35	35	35	6	17	13	2	0	60	59	16	27	67	67	69	20	28	6	1	0	0.000	0.000	0.444	0.456	3.130	-0.020	0.003	80	471	100	-7	-8	Error	0	-7	0	-8	2775	4734	0.000	-0.500	0	0	0
3	11	5	""	"147510"	15520	5880	100	35	35	7	20	34	34	35	7	20	12	5	0	1404	981	799	81	66	66	68	20	29	71	70	0	0.001	0.001	0.005	0.014	12.130	0.001	0.008	80	451	100	1339	916	Error	1	1338	1	915	2782	78515	0.000	45.650	0	0	0
3	12	5	"hsa-miR-4327"	"147796"	15690	5880	100	34	35	6	17	34	34	35	7	20	16	1	0	67	68	19	27	67	67	69	19	27	16	2	0	0.000	1.000	0.300	0.302	3.188	-0.038	0.011	80	440	100	0	2	Error	0	0	1	1	2773	5461	0.000	-0.053	0	0	0
3	13	5	"hsa-miR-4317"	"147776"	15870	5880	100	35	35	7	20	34	34	35	6	17	21	6	0	207	547	512	93	67	67	69	21	30	63	56	0	0.007	0.002	0.021	0.043	9.977	0.000	0.000	80	462	100	141	481	-7.129	1	140	1	480	2804	43752	0.000	22.762	0	0	0
3	14	5	"hsv2-miR-H9-3p"	"147840"	16060	5880	100	35	35	6	17	34	34	35	6	17	18	3	0	88	110	187	170	67	67	70	25	35	37	16	0	0.048	0.023	0.152	0.155	3.892	0.010	0.023	80	451	100	22	44	-4.392	1	21	1	43	2805	8808	0.000	1.600	0	0	0
3	15	5	"kshv-miR-K12-7-5p"	"147901"	16230	5880	100	34	34	6	17	35	35	35	6	17	13	2	0	57	59	16	27	67	67	68	19	27	6	0	0	0.100	0.125	0.359	0.339	3.443	-0.058	0.022	80	440	100	-11	-9	-3.322	-1	-10	-1	-8	2749	4685	-0.167	-0.474	0	0	0
3	16	5	"hsa-miR-3160-3p"	"147941"	16410	5880	100	34	34	6	17	35	35	34	7	20	10	0	0	61	63	20	31	65	65	67	19	28	12	6	0	0.250	0.500	0.455	0.390	3.881	-0.033	0.007	80	462	100	-5	-3	-2.000	-1	-4	-1	-2	2694	5065	0.000	-0.211	0	0	0
3	17	5	"hsa-miR-4279"	"147767"	16600	5880	100	35	34	7	20	34	34	34	6	17	15	5	0	2354	1620	1236	76	65	65	67	18	26	81	76	0	0.000	0.000	0.003	0.007	9.874	0.000	0.001	80	451	100	2290	1555	Error	1	2289	0	1555	2755	129561	0.000	86.278	0	0	0
3	18	5	"hsa-miR-4326"	"147832"	16770	5890	100	34	33	7	21	34	34	34	7	20	11	2	0	83	85	30	35	65	65	66	19	28	48	20	0	0.000	-0.050	0.263	0.315	3.225	-0.052	0.028	80	438	100	18	19	Error	0	18	-1	20	2678	6810	-0.143	1.000	0	0	0
3	19	5	"hsa-miR-3201"	"147851"	16950	5880	100	34	35	7	20	34	34	34	7	20	17	1	0	95	179	130	72	65	65	67	19	28	60	47	0	0.000	0.009	0.079	0.095	4.208	0.000	0.000	80	442	100	30	115	Error	0	30	1	114	2764	14302	0.143	5.895	0	0	0
3	20	5	"hsa-miR-4255"	"147706"	17130	5880	100	36	35	7	20	34	34	34	6	17	18	3	0	110	120	59	49	65	65	66	18	27	60	52	0	0.044	0.018	0.128	0.163	5.275	0.008	0.002	80	442	100	47	56	-4.492	2	45	1	55	2826	9580	0.167	3.000	0	0	0
3	21	5	"hsa-miR-3169"	"147821"	17310	5870	100	35	35	7	20	34	34	34	6	17	20	5	0	61	62	17	27	63	63	65	18	27	18	1	0	-0.500	-1.000	0.500	0.541	3.270	-0.057	0.017	80	450	100	-1	0	Error	1	-2	1	-1	2774	4999	0.167	-0.167	0	0	0
3	22	5	"hsa-miR-3138"	"147654"	17490	5870	100	36	35	7	20	34	34	34	6	17	20	5	0	68	67	19	28	61	61	62	18	29	27	5	0	0.286	0.167	0.491	0.474	3.008	-0.057	0.016	80	490	100	9	7	-1.807	2	7	1	6	2816	5343	0.167	0.278	0	0	0
3	1	6	"hsa-miR-4304"	"147623"	13700	6070	100	34	35	6	17	35	35	35	6	17	16	2	0	61	62	18	29	71	71	72	20	27	7	1	0	0.100	0.000	0.298	0.297	2.896	-0.002	0.000	80	494	100	-11	-9	-3.322	-1	-10	0	-9	2802	4991	0.000	-0.500	0	0	0
3	2	6	"hsv2-miR-H7-5p"	"147836"	13890	6070	100	35	35	7	20	35	35	35	6	17	12	5	0	121	133	81	60	67	67	70	22	31	53	50	0	0.000	0.000	0.083	0.100	4.461	-0.007	0.003	80	440	100	54	66	Error	0	54	0	66	2788	10632	0.000	2.864	0	0	0
3	3	6	"hsa-miR-888-3p"	"148683"	14070	6070	100	35	35	7	20	35	35	35	6	17	15	3	0	64	65	20	30	66	66	69	34	49	5	1	0	0.000	0.000	0.444	0.423	3.039	0.006	0.000	80	452	100	-2	-1	Error	0	-2	0	-1	2808	5190	0.000	-0.118	0	0	0
3	4	6	"hsa-miR-3939"	"148467"	14250	6070	100	36	35	6	17	35	35	35	6	17	11	3	0	59	61	16	26	69	69	72	23	31	5	0	0	-0.100	0.000	0.382	0.424	3.259	-0.005	0.000	80	452	100	-9	-8	Error	1	-10	0	-8	2805	4840	0.000	-0.478	0	0	0
3	5	6	"spike_control_v1_a"	"14261"	14430	6070	100	35	35	6	17	34	34	35	6	17	16	1	0	61	65	17	26	68	68	70	22	31	10	1	0	-0.143	-0.333	0.429	0.381	3.019	0.007	0.003	80	452	100	-6	-2	Error	1	-7	1	-3	2768	5175	0.000	-0.227	0	0	0
3	6	6	"hsa-miRPlus-K1303*"	"147986"	14610	6070	100	35	34	6	17	34	34	34	6	17	15	2	0	76	121	79	65	70	70	71	22	30	45	40	0	0.167	0.000	0.083	0.112	4.165	-0.001	0.000	80	452	100	7	51	-2.585	1	6	0	51	2757	9697	0.000	2.273	0	0	0
3	7	6	""	"148319"	14790	6070	100	35	34	5	14	34	34	34	6	17	11	1	0	130	153	98	64	65	65	67	19	28	55	52	0	0.015	0.000	0.042	0.077	5.365	0.000	0.000	80	452	100	66	88	-6.022	1	65	0	88	2740	12260	0.000	4.526	0	0	0
3	8	6	"hsa-miR-3942-5p"	"148387"	14970	6070	100	35	35	7	20	34	34	34	6	17	21	2	0	58	59	19	32	69	69	69	18	26	5	2	0	-0.091	-0.100	0.400	0.464	2.580	-0.031	0.006	80	461	100	-10	-9	Error	1	-11	1	-10	2780	4716	0.167	-0.556	0	0	0
3	9	6	""	"148658"	15150	6070	100	35	35	7	20	35	35	35	6	17	15	2	0	64	65	18	27	69	69	70	18	25	11	1	0	0.000	0.000	0.200	0.274	2.877	-0.023	0.004	80	462	100	-5	-4	Error	0	-5	0	-4	2760	5224	0.000	-0.278	0	0	0
3	10	6	""	"148004"	15340	6080	100	34	34	6	17	35	35	35	6	17	10	1	0	85	87	31	35	71	71	71	20	28	41	17	0	-0.071	-0.062	0.200	0.211	3.479	-0.015	0.003	80	449	100	13	15	Error	-1	14	-1	16	2734	6951	-0.167	0.800	0	0	0
3	11	6	""	"148671"	15510	6070	100	34	34	7	20	34	34	35	6	17	22	0	0	87	167	140	83	69	69	71	19	26	47	42	0	0.000	0.000	0.057	0.096	5.739	0.001	0.000	80	450	100	18	98	Error	0	18	0	98	2719	13368	-0.167	5.053	0	0	0
3	12	6	"hsa-miR-3941"	"148285"	15700	6070	100	33	34	6	17	34	34	34	6	17	15	0	0	279	232	131	56	69	69	70	19	27	72	67	0	-0.005	0.000	0.046	0.062	5.220	-0.005	0.006	80	462	100	209	163	Error	-1	210	0	163	2709	18599	0.000	8.526	0	0	0
3	13	6	"hsa-miR-3937"	"148466"	15880	6070	100	34	35	6	17	34	34	35	7	20	12	0	0	64	64	19	29	68	68	69	20	28	8	2	0	0.000	-0.250	0.286	0.379	3.885	-0.033	0.009	80	452	100	-4	-3	Error	0	-4	1	-4	2761	5084	0.000	-0.250	0	0	0
3	14	6	"hsa-miR-483-3p"	"148682"	16060	6070	100	34	34	7	20	34	34	34	6	17	15	5	0	2284	1723	1380	80	69	69	70	20	28	68	65	0	0.000	0.000	0.003	0.010	13.192	0.000	0.003	80	452	100	2215	1654	Error	0	2215	0	1654	2744	137869	0.000	82.650	0	0	0
3	15	6	"hsa-miR-3665"	"148264"	16240	6070	100	33	34	7	20	34	34	34	7	20	12	3	0	62	64	18	28	68	68	70	20	28	10	1	0	0.167	0.000	0.477	0.416	2.595	-0.040	0.012	80	452	100	-7	-4	-2.585	-1	-6	0	-4	2698	5097	0.000	-0.300	0	0	0
3	16	6	"hsa-miR-34b-3p"	"148640"	16420	6070	100	34	34	6	17	35	35	34	6	17	11	2	0	101	103	48	46	66	66	69	19	27	57	43	0	-0.029	-0.027	0.100	0.138	3.886	0.006	0.001	80	430	100	34	36	Error	-1	35	-1	37	2708	8243	0.000	1.789	0	0	0
3	17	6	"hsa-miR-3651"	"148327"	16590	6070	100	33	33	6	18	34	34	34	6	17	13	2	0	414	328	263	80	64	64	65	18	27	62	57	0	-0.003	-0.004	0.054	0.066	9.001	0.001	0.001	80	430	100	349	263	Error	-1	350	-1	264	2671	26278	-0.167	14.611	0	0	0
3	18	6	"hsv2-miR-H19"	"147555"	16770	6070	100	35	35	7	20	34	34	34	6	17	23	1	0	62	62	14	22	65	65	66	19	28	3	0	0	-0.333	-0.333	0.429	0.683	4.012	-0.084	0.034	80	432	100	-2	-2	Error	1	-3	1	-3	2796	4922	0.167	-0.211	0	0	0
3	19	6	""	"148486"	16950	6060	100	33	34	7	20	34	34	34	6	17	15	5	0	61	63	19	30	65	65	66	19	28	10	3	0	0.250	0.000	0.444	0.363	4.382	-0.045	0.013	80	442	100	-5	-2	-2.000	-1	-4	0	-2	2743	5006	0.000	-0.158	0	0	0
3	20	6	""	"148279"	17130	6060	100	34	34	6	17	34	34	34	6	17	13	1	0	57	58	14	24	64	64	66	18	27	7	0	0	0.000	0.000	0.456	0.424	3.763	-0.043	0.011	80	442	100	-7	-6	Error	0	-7	0	-6	2720	4664	0.000	-0.444	0	0	0
3	21	6	""	"148035"	17310	6070	100	34	34	6	17	34	34	34	6	17	16	5	0	166	186	123	66	64	64	65	17	26	62	60	0	0.000	0.000	0.095	0.112	5.075	0.003	0.002	80	470	100	102	122	Error	0	102	0	122	2736	14880	0.000	7.118	0	0	0
3	22	6	""	"148158"	17500	6080	100	34	34	6	17	34	34	34	6	17	13	3	0	417	373	215	57	61	61	62	19	30	82	78	0	0.000	0.000	0.011	0.020	6.884	-0.004	0.009	80	488	100	356	312	Error	0	356	0	312	2727	29854	0.000	16.368	0	0	0
3	1	7	""	"148611"	13700	6260	100	36	36	5	13	35	35	36	6	16	13	0	0	66	68	17	25	65	65	68	19	27	16	2	0	1.000	0.333	0.286	0.373	2.833	-0.037	0.011	80	493	100	2	4	0.000	1	1	1	3	2840	5438	0.000	0.000	0	0	0
3	2	7	""	"148615"	13880	6260	100	38	36	6	16	35	35	35	6	17	16	1	0	57	59	18	30	66	66	68	19	27	6	2	0	-0.333	-0.143	0.308	0.296	2.481	-0.033	0.009	80	462	100	-6	-6	Error	3	-9	1	-7	2890	4690	0.167	-0.474	0	0	0
3	3	7	"hsa-miR-203b-3p"	"148012"	14060	6260	100	35	35	7	20	34	34	35	6	17	16	3	0	61	62	17	27	68	68	72	32	44	2	0	0	-0.143	-0.167	0.294	0.375	3.998	0.008	0.002	80	461	100	-6	-5	Error	1	-7	1	-6	2761	4950	0.000	-0.312	0	0	0
3	4	7	""	"148070"	14240	6260	100	34	35	6	17	34	34	35	6	17	17	2	0	59	60	17	28	71	71	74	21	28	5	0	0	0.000	-0.091	0.276	0.323	3.341	0.002	0.000	80	461	100	-12	-10	Error	0	-12	1	-11	2778	4834	0.000	-0.667	0	0	0
3	5	7	""	"148582"	14420	6260	100	35	35	6	17	34	34	35	6	17	17	3	0	69	71	22	30	72	72	74	22	29	8	5	0	-0.333	-1.000	0.259	0.308	3.391	-0.004	0.000	80	462	100	-2	0	Error	1	-3	1	-1	2810	5682	0.000	-0.136	0	0	0
3	6	7	""	"148528"	14610	6260	100	35	35	7	20	35	35	35	6	17	18	3	0	136	135	76	56	70	70	72	22	30	55	53	0	0.000	0.000	0.087	0.104	4.549	0.013	0.011	80	462	100	66	65	Error	0	66	0	65	2803	10838	0.000	2.864	0	0	0
3	7	7	""	"148578"	14790	6260	100	34	35	6	17	35	35	35	6	17	16	3	0	126	154	98	63	68	68	70	19	27	57	55	0	-0.017	0.000	0.114	0.125	4.599	0.010	0.011	80	440	100	57	86	Error	-1	58	0	86	2778	12359	0.000	4.421	0	0	0
3	8	7	""	"148130"	14960	6260	100	37	35	6	17	35	35	35	6	17	11	0	0	57	57	15	26	69	69	70	19	27	0	0	0	-0.167	0.000	0.397	0.445	2.801	-0.007	0.000	80	440	100	-10	-12	Error	2	-12	0	-12	2814	4539	0.000	-0.684	0	0	0
3	9	7	""	"148258"	15140	6260	100	35	35	6	17	34	34	35	6	17	15	2	0	66	65	19	29	68	68	70	21	30	8	1	0	-0.500	-0.333	0.308	0.309	3.277	0.007	0.000	80	452	100	-1	-2	Error	1	-2	1	-3	2790	5213	0.000	-0.238	0	0	0
3	10	7	""	"148283"	15320	6260	100	34	34	6	17	34	34	34	6	17	15	5	0	57	60	18	30	66	66	69	22	31	6	1	0	0.000	0.000	0.247	0.248	3.040	0.003	0.000	80	442	100	-9	-6	Error	0	-9	0	-6	2728	4818	0.000	-0.409	0	0	0
3	11	7	""	"148067"	15500	6260	100	35	35	6	17	34	34	35	6	17	18	1	0	54	55	15	27	67	67	68	17	25	1	0	0	-0.077	-0.083	0.361	0.379	3.310	-0.041	0.013	80	462	100	-12	-11	Error	1	-13	1	-12	2786	4412	0.000	-0.765	0	0	0
3	12	7	"hsa-miR-216a-3p"	"148172"	15690	6260	100	35	34	7	20	34	34	34	6	17	15	3	0	72	84	38	45	67	67	68	17	25	38	27	0	0.200	0.000	0.148	0.201	3.744	-0.019	0.005	80	481	100	6	17	-2.322	1	5	0	17	2736	6688	0.000	0.941	0	0	0
3	13	7	""	"148689"	15870	6260	100	34	34	6	17	34	34	34	6	17	18	1	0	127	145	88	60	66	66	67	18	26	53	51	0	0.000	0.000	0.089	0.102	5.554	-0.005	0.002	80	452	100	61	79	Error	0	61	0	79	2720	11619	0.000	4.333	0	0	0
3	14	7	""	"148191"	16050	6260	100	34	35	6	17	34	34	34	6	17	16	3	0	77	80	31	38	66	66	67	18	26	38	20	0	0.000	0.071	0.355	0.304	2.997	-0.035	0.013	80	452	100	11	15	Error	0	11	1	14	2780	6414	0.167	0.722	0	0	0
3	15	7	""	"148094"	16230	6260	100	35	34	6	17	34	34	34	6	17	16	3	0	580	507	394	77	65	65	66	18	27	68	62	0	0.002	0.000	0.020	0.040	9.106	0.000	0.000	80	452	100	516	442	-9.008	1	515	0	442	2755	40572	0.000	24.500	0	0	0
3	16	7	""	"148419"	16410	6250	100	33	34	7	20	34	34	34	6	17	15	3	0	64	64	16	25	66	66	68	19	27	11	0	0	0.500	0.000	0.333	0.375	3.203	-0.016	0.002	80	450	100	-3	-2	-1.000	-1	-2	0	-2	2734	5147	0.000	-0.211	0	0	0
3	17	7	""	"148503"	16590	6250	100	33	34	6	17	34	34	34	7	20	13	0	0	57	58	17	29	63	63	66	17	25	7	2	0	0.167	0.000	0.429	0.452	2.641	-0.057	0.018	80	450	100	-7	-5	-2.585	-1	-6	0	-5	2687	4637	0.000	-0.471	0	0	0
3	18	7	""	"148605"	16770	6250	100	35	35	6	17	34	34	34	6	17	18	1	0	60	60	16	26	64	64	66	18	27	10	0	0	-0.250	-0.250	0.429	0.354	3.121	-0.047	0.012	80	458	100	-3	-3	Error	1	-4	1	-4	2765	4766	0.167	-0.333	0	0	0
3	19	7	""	"148025"	16950	6250	100	33	34	6	17	34	34	35	6	17	16	0	0	60	61	15	24	65	65	65	18	27	10	1	0	0.200	0.000	0.567	0.469	3.384	-0.033	0.007	80	461	100	-6	-4	-2.322	-1	-5	0	-4	2705	4918	-0.167	-0.222	0	0	0
3	20	7	"hsa-miR-486-3p"	"148661"	17130	6250	100	35	34	6	17	34	34	35	6	17	15	2	0	63	66	20	30	65	65	66	19	28	15	6	0	-0.500	0.000	0.267	0.299	3.841	-0.007	0.000	80	460	100	-1	1	Error	1	-2	0	1	2701	5284	-0.167	0.000	0	0	0
3	21	7	""	"148429"	17310	6260	100	35	35	6	17	34	34	34	6	17	16	2	0	125	124	64	51	64	64	66	19	28	63	57	0	0.016	0.017	0.068	0.084	4.090	0.002	0.000	80	452	100	62	61	-5.931	1	61	1	60	2781	9926	0.167	3.053	0	0	0
3	22	7	""	"148407"	17490	6250	100	34	34	6	17	34	34	34	6	17	16	2	0	57	59	16	27	61	61	62	17	27	11	2	0	0.000	0.000	0.412	0.497	4.433	-0.012	0.001	80	470	100	-4	-2	Error	0	-4	0	-2	2729	4721	0.000	-0.176	0	0	0
3	1	8	""	"148442"	13710	6460	100	35	35	6	17	35	35	35	6	17	12	0	0	65	70	19	27	67	67	69	20	28	21	5	0	0.000	0.000	0.300	0.402	3.938	0.005	0.000	80	493	100	-2	3	Error	0	-2	0	3	2776	5578	0.000	0.050	0	0	0
3	2	8	""	"42499"	13900	6460	100	34	34	6	17	35	35	35	6	17	11	1	0	85	86	22	25	73	73	74	20	27	32	13	0	-0.083	-0.077	0.222	0.215	3.385	-0.018	0.003	80	450	100	11	12	Error	-1	12	-1	13	2751	6900	-0.167	0.600	0	0	0
3	3	8	"hsa-miR-181c-3p"	"145759"	14070	6460	100	36	36	6	16	35	35	35	6	17	15	2	0	81	80	23	28	72	72	74	19	25	28	7	0	0.111	0.125	0.222	0.222	2.925	-0.022	0.005	80	439	100	10	9	-3.170	1	9	1	8	2844	6422	0.167	0.316	0	0	0
3	4	8	"hsa-miR-450a-5p"	"17835"	14250	6460	100	36	36	6	16	35	35	35	6	17	20	2	0	71	79	32	40	71	71	73	20	27	27	17	0	100000.000	0.125	0.224	0.255	6.083	-0.012	0.002	80	451	100	1	9	16.610	1	0	1	8	2896	6311	0.167	0.300	0	0	0
3	5	8	"hsa-miR-532-3p"	"42732"	14430	6450	100	36	36	6	16	35	35	35	6	17	15	2	0	84	87	31	35	72	72	73	19	26	42	26	0	0.083	0.067	0.214	0.214	3.362	-0.005	0.000	80	452	100	13	16	-3.585	1	12	1	15	2850	6962	0.167	0.737	0	0	0
3	6	8	"hsa-miR-33b-3p"	"145734"	14610	6450	100	33	34	8	23	34	34	34	6	17	16	6	0	64	65	17	26	71	71	72	19	26	10	0	0	0.143	0.000	0.408	0.392	3.192	-0.029	0.007	80	452	100	-8	-6	-2.807	-1	-7	0	-6	2725	5172	0.000	-0.368	0	0	0
3	7	8	"hsa-miR-892b"	"42493"	14790	6450	100	33	34	6	17	34	34	35	6	17	13	0	0	61	62	15	24	70	70	72	19	26	5	1	0	0.111	0.000	0.444	0.370	2.958	-0.040	0.012	80	440	100	-10	-8	-3.170	-1	-9	0	-8	2687	4989	-0.167	-0.526	0	0	0
3	8	8	"hsa-miR-5100"	"168878"	14960	6450	100	35	34	6	17	34	34	35	6	17	13	2	0	11452	9031	8020	88	69	69	71	20	28	68	66	0	0.000	0.000	0.001	0.004	32.220	0.000	0.004	80	440	100	11384	8962	Error	1	11383	0	8962	2747	722502	-0.167	448.000	0	0	0
3	9	8	"hsa-miR-4653-3p"	"168605"	15140	6450	100	35	35	7	20	35	35	35	6	17	18	5	0	97	143	93	65	68	68	70	19	27	51	48	0	0.000	0.000	0.122	0.122	5.412	0.002	0.000	80	452	100	29	75	Error	0	29	0	75	2815	11472	0.000	3.842	0	0	0
3	10	8	"hsa-miR-4494"	"168856"	15320	6450	100	35	34	6	17	34	34	34	6	17	15	3	0	55	57	15	26	66	66	68	20	29	5	0	0	-0.091	0.000	0.388	0.420	2.437	-0.037	0.008	80	462	100	-10	-9	Error	1	-11	0	-9	2735	4578	0.000	-0.550	0	0	0
3	11	8	"hsa-miR-5585-3p"	"168558"	15510	6450	100	34	34	6	17	34	34	34	6	17	10	0	0	80	80	29	36	65	65	67	18	26	41	23	0	0.000	0.000	0.162	0.155	2.695	-0.007	0.001	80	494	100	15	15	Error	0	15	0	15	2721	6393	0.000	0.722	0	0	0
3	12	8	"hsa-miR-5696"	"168700"	15730	6470	100	33	34	6	17	34	34	34	6	17	17	0	0	71	77	26	33	65	65	67	17	25	33	17	0	-0.167	0.000	0.333	0.256	3.620	-0.011	0.001	80	435	100	5	12	Error	-1	6	0	12	2681	6125	0.000	0.588	0	0	0
3	13	8	"hsa-miR-4794"	"168829"	15870	6450	100	33	35	7	20	34	34	34	7	20	18	5	0	57	59	19	32	66	66	68	18	26	8	3	0	0.111	-0.143	0.427	0.412	3.649	-0.041	0.010	80	401	100	-10	-6	-3.170	-1	-9	1	-7	2761	4710	0.143	-0.500	0	0	0
3	14	8	"hsa-miR-4666a-3p"	"168602"	16050	6450	100	35	35	6	17	34	34	34	7	20	16	0	0	50	51	12	23	65	65	67	19	28	0	0	0	-0.067	-0.071	0.321	0.288	2.859	-0.029	0.005	80	452	100	-14	-13	Error	1	-15	1	-14	2835	4066	0.143	-0.842	0	0	0
3	15	8	"hsa-miR-3978"	"168894"	16230	6450	100	36	34	7	20	34	34	34	7	20	12	1	0	56	57	15	26	66	66	67	19	28	2	0	0	-0.200	0.000	0.467	0.499	3.160	-0.020	0.003	80	452	100	-8	-9	Error	2	-10	0	-9	2751	4521	0.000	-0.526	0	0	0
3	16	8	"hsa-miR-4491"	"168918"	16410	6450	100	34	34	6	17	34	34	34	7	20	8	1	0	61	62	15	24	66	66	67	19	28	7	0	0	0.000	0.000	0.451	0.406	3.541	-0.016	0.002	80	460	100	-5	-4	Error	0	-5	0	-4	2733	4976	0.000	-0.263	0	0	0
3	17	8	"hsa-miR-506-5p"	"168704"	16590	6450	100	33	33	6	18	34	34	35	7	20	11	1	0	105	118	64	54	65	65	66	17	25	56	50	0	-0.025	-0.019	0.092	0.110	4.617	-0.004	0.001	80	448	100	39	52	Error	-1	40	-1	53	2661	9463	-0.286	3.059	0	0	0
3	18	8	"hsa-miR-296-5p"	"168708"	16760	6460	100	35	35	6	17	34	34	34	7	20	13	0	0	85	85	26	30	65	65	67	17	25	51	27	0	0.050	0.050	0.301	0.226	3.537	-0.018	0.003	80	446	100	21	21	-4.322	1	20	1	20	2760	6819	0.143	1.059	0	0	0
3	19	8	"hsa-miR-4796-5p"	"168621"	16940	6450	100	33	34	6	17	34	34	34	6	17	18	1	0	69	72	21	29	64	64	65	17	26	26	13	0	-0.200	0.000	0.312	0.322	3.077	-0.065	0.028	80	472	100	4	8	Error	-1	5	0	8	2744	5752	0.000	0.412	0	0	0
3	20	8	"hsa-miR-4694-5p"	"168670"	17130	6450	100	35	35	6	17	34	34	34	6	17	17	3	0	129	146	88	60	65	65	66	18	27	63	56	0	0.016	0.012	0.111	0.112	6.412	0.001	0.000	80	460	100	65	82	-6.000	1	64	1	81	2786	11681	0.167	4.444	0	0	0
3	21	8	"hsa-miR-4681"	"168767"	17310	6450	100	34	34	6	17	34	34	34	6	17	15	2	0	66	67	20	29	63	63	64	19	29	20	5	0	0.000	0.000	0.316	0.424	4.081	-0.037	0.010	80	452	100	3	4	Error	0	3	0	4	2692	5378	0.000	0.158	0	0	0
3	22	8	"hsa-miR-3150b-5p"	"168594"	17490	6450	100	35	34	6	17	34	34	34	6	17	13	3	0	68	72	26	36	61	61	63	17	26	32	18	0	0.143	0.000	0.282	0.251	2.726	-0.006	0.000	80	482	100	8	11	-2.807	1	7	0	11	2758	5723	0.000	0.529	0	0	0
3	1	9	"hsa-miR-4532"	"168844"	13700	6640	100	36	36	6	16	35	35	35	6	17	16	2	0	1239	2173	2196	101	73	73	75	21	28	62	57	0	0.001	0.000	0.003	0.011	14.553	0.000	0.000	80	484	100	1167	2101	Error	1	1166	1	2100	2852	173867	0.167	99.905	0	0	0
3	2	9	"hsa-miR-4528"	"168975"	13890	6640	100	35	35	6	17	34	34	35	6	17	17	3	0	60	62	16	25	74	74	76	18	23	3	1	0	-0.071	-0.083	0.279	0.280	3.628	-0.006	0.000	80	452	100	-13	-11	Error	1	-14	1	-12	2814	4922	0.000	-0.778	0	0	0
3	3	9	"hsa-miR-2682-3p"	"168570"	14070	6640	100	33	34	6	17	35	35	35	6	17	10	0	0	79	79	24	30	72	72	74	20	27	27	11	0	-0.286	-0.143	0.250	0.288	2.795	0.003	0.000	80	442	100	5	6	Error	-2	7	-1	7	2718	6298	-0.167	0.250	0	0	0
3	4	9	"hsa-miR-3129-3p"	"168649"	14250	6640	100	36	36	7	19	35	35	35	6	17	18	2	0	56	59	17	28	70	70	72	22	30	1	0	0	-0.071	-0.091	0.362	0.399	3.229	-0.009	0.001	80	442	100	-13	-10	Error	1	-14	1	-11	2840	4747	0.167	-0.591	0	0	0
3	5	9	"hsa-miR-3618"	"168786"	14430	6640	100	35	35	6	17	35	35	35	6	17	20	1	0	64	68	24	35	70	70	72	20	27	16	6	0	0.000	0.000	0.333	0.301	3.106	0.003	0.000	80	452	100	-6	-2	Error	0	-6	0	-2	2789	5473	0.000	-0.200	0	0	0
3	6	9	"hsa-miR-3972"	"169074"	14610	6640	100	35	36	6	16	35	35	35	6	17	12	6	0	71	71	24	33	71	71	72	20	27	25	3	0	0.000	100000.000	0.174	0.185	3.014	-0.004	0.000	80	452	100	0	1	Error	0	0	1	0	2852	5668	0.167	-0.050	0	0	0
3	7	9	"hsa-miR-4783-3p"	"169106"	14790	6640	100	34	34	6	17	34	34	35	6	17	17	2	0	79	85	29	34	70	70	72	19	26	41	22	0	0.000	0.000	0.231	0.214	3.330	-0.002	0.000	80	452	100	9	15	Error	0	9	0	15	2740	6775	-0.167	0.684	0	0	0
3	8	9	"hsa-miR-4639-5p"	"169071"	14970	6640	100	34	34	7	20	34	34	35	6	17	16	3	0	69	71	22	30	69	69	71	20	28	16	3	0	0.000	0.000	0.536	0.451	3.989	-0.022	0.005	80	474	100	0	2	Error	0	0	0	2	2724	5699	-0.167	0.000	0	0	0
3	9	9	"hsa-miR-4637"	"168984"	15150	6640	100	35	35	7	20	34	34	34	6	17	21	5	0	52	53	14	26	68	68	69	18	26	3	0	0	-0.062	-0.067	0.222	0.244	2.409	-0.034	0.008	80	452	100	-15	-14	Error	1	-16	1	-15	2797	4249	0.167	-0.889	0	0	0
3	10	9	"hsa-miR-4733-3p"	"169265"	15330	6640	100	33	34	6	17	34	34	34	6	17	12	2	0	66	67	20	29	68	68	70	17	24	12	6	0	0.500	0.000	0.455	0.397	4.435	0.000	0.000	80	452	100	-3	-1	-1.000	-1	-2	0	-1	2736	5329	0.000	-0.176	0	0	0
3	11	9	"hsa-miR-4790-3p"	"169099"	15510	6640	100	35	35	7	20	34	34	34	6	17	17	7	0	58	61	18	29	68	68	69	18	26	8	2	0	-0.100	-0.143	0.385	0.371	3.938	0.017	0.002	80	452	100	-9	-6	Error	1	-10	1	-7	2790	4861	0.167	-0.444	0	0	0
3	12	9	"hsa-miR-5047"	"169201"	15690	6640	100	35	35	7	20	34	34	35	7	20	18	5	0	58	61	16	26	66	66	67	18	26	10	1	0	-0.125	-0.200	0.500	0.422	2.807	-0.020	0.002	80	445	100	-7	-4	Error	1	-8	1	-5	2800	4864	0.000	-0.333	0	0	0
3	13	9	"hsa-miR-382-3p"	"169132"	15880	6640	100	34	35	6	17	34	34	34	6	17	20	2	0	93	98	45	45	65	65	67	18	26	52	43	0	0.000	0.030	0.200	0.193	4.114	0.002	0.000	80	450	100	28	34	Error	0	28	1	33	2781	7857	0.167	1.722	0	0	0
3	14	9	"hsa-miR-5687"	"169122"	16050	6640	100	34	35	6	17	34	34	34	6	17	18	5	0	63	63	15	23	67	67	68	18	26	5	1	0	0.000	-0.250	0.369	0.420	2.914	-0.011	0.001	80	440	100	-4	-3	Error	0	-4	1	-4	2762	5029	0.167	-0.278	0	0	0
3	15	9	"hsa-miR-3064-5p"	"169227"	16230	6640	100	35	35	5	14	34	34	34	7	20	10	0	0	73	77	22	28	66	66	67	18	26	31	12	0	0.143	0.091	0.297	0.310	3.789	-0.037	0.011	80	452	100	8	12	-2.807	1	7	1	11	2765	6133	0.143	0.556	0	0	0
3	16	9	"hsa-miR-4692"	"169289"	16410	6640	100	35	34	6	17	34	34	34	7	20	11	0	0	58	60	13	21	64	64	67	18	26	7	0	0	-0.167	0.000	0.586	0.586	2.956	-0.032	0.005	80	462	100	-5	-4	Error	1	-6	0	-4	2718	4760	0.000	-0.389	0	0	0
3	17	9	"hsa-miR-4503"	"169308"	16600	6640	100	35	34	6	17	34	34	34	7	20	11	1	0	80	91	42	46	66	66	67	18	26	47	36	0	0.071	0.000	0.182	0.214	4.385	-0.013	0.003	80	462	100	15	25	-3.807	1	14	0	25	2737	7296	0.000	1.333	0	0	0
3	18	9	"hsa-miR-4290"	"169282"	16780	6640	100	33	34	6	17	34	34	35	7	20	11	0	0	749	574	394	68	65	65	67	18	26	68	66	0	-0.001	0.000	0.009	0.018	8.489	0.000	0.000	80	442	100	683	509	Error	-1	684	0	509	2691	45935	-0.143	28.167	0	0	0
3	19	9	"hsa-miR-4445-3p"	"169172"	16960	6640	100	35	35	7	20	34	34	34	6	17	22	5	0	58	57	16	28	63	63	64	17	26	8	2	0	-0.200	-0.167	0.417	0.427	3.323	-0.021	0.002	80	441	100	-4	-5	Error	1	-5	1	-6	2778	4549	0.167	-0.412	0	0	0
3	20	9	"hsa-miR-4518"	"169199"	17130	6630	100	34	35	7	20	34	34	34	6	17	16	6	0	276	287	228	79	61	61	63	17	26	67	57	0	0.000	0.004	0.039	0.075	8.671	0.004	0.008	80	448	100	215	227	Error	0	215	1	226	2782	22979	0.167	13.176	0	0	0
3	21	9	"hsa-miR-642b-5p"	"169034"	17320	6640	100	34	34	6	17	34	34	34	7	20	13	1	0	1164	883	601	68	61	61	63	17	26	71	71	0	0.000	0.000	0.008	0.013	9.150	0.001	0.003	80	462	100	1103	822	Error	0	1103	0	822	2759	70643	0.000	48.235	0	0	0
3	22	9	"hsa-miR-5590-3p"	"169173"	17500	6630	100	36	35	7	20	34	34	34	7	20	16	1	0	61	62	19	30	61	61	63	25	39	11	1	0	100000.000	1.000	0.400	0.490	4.256	-0.096	0.048	80	483	100	2	2	16.610	2	0	1	1	2773	4967	0.143	-0.040	0	0	0
3	1	10	"Empty"	"0"	13710	6830	100	34	35	6	17	36	36	35	6	17	10	3	0	81	78	20	25	72	72	73	20	27	22	3	0	-0.222	-0.167	0.273	0.265	2.922	-0.033	0.011	80	492	100	7	5	Error	-2	9	-1	6	2762	6249	0.000	0.250	0	0	0
3	2	10	"hsa-miR-4766-3p"	"169231"	13890	6830	100	35	35	6	17	36	36	36	6	16	11	2	0	60	60	16	26	74	74	75	19	25	1	0	0	0.071	0.071	0.247	0.280	2.814	0.027	0.006	80	460	100	-15	-15	-3.807	-1	-14	-1	-14	2788	4762	-0.167	-0.789	0	0	0
3	3	10	"hsa-miR-4676-3p"	"169315"	14070	6830	100	35	35	6	17	35	35	35	6	17	16	2	0	64	66	15	22	71	71	74	20	27	8	0	0	0.000	0.000	0.407	0.341	2.534	-0.047	0.015	80	461	100	-7	-5	Error	0	-7	0	-5	2805	5249	0.000	-0.400	0	0	0
3	4	10	"hsa-miR-520b/hsa-miR-520c-3p"	"169005"	14250	6830	100	34	34	6	17	35	35	35	6	17	10	1	0	62	64	21	32	70	70	71	20	28	10	1	0	0.125	0.167	0.321	0.306	3.093	-0.019	0.005	80	452	100	-9	-7	-3.000	-1	-8	-1	-6	2702	5132	-0.167	-0.350	0	0	0
3	5	10	""	"168580"	14430	6830	100	35	35	5	14	35	35	35	6	17	8	0	0	80	85	36	42	70	70	72	19	26	43	27	0	0.000	0.000	0.195	0.187	2.774	0.018	0.005	80	440	100	10	15	Error	0	10	0	15	2824	6818	0.000	0.684	0	0	0
3	6	10	""	"169246"	14600	6830	100	36	35	6	17	35	35	34	6	17	13	2	0	62	62	17	27	69	69	70	19	27	6	2	0	-0.143	0.000	0.276	0.376	4.200	-0.060	0.033	80	440	100	-6	-7	Error	1	-7	0	-7	2832	4924	0.167	-0.421	0	0	0
3	7	10	""	"169291"	14780	6830	100	36	35	6	17	34	34	34	6	17	17	3	0	72	77	29	37	69	69	71	19	26	31	15	0	0.667	0.125	0.333	0.299	3.152	-0.029	0.008	80	480	100	5	9	-0.585	2	3	1	8	2805	6194	0.167	0.316	0	0	0
3	8	10	""	"168888"	14990	6860	100	35	35	6	17	34	34	34	6	17	18	3	0	72	75	23	30	69	69	70	19	27	22	7	0	0.333	0.167	0.285	0.419	3.595	-0.029	0.006	80	446	100	4	7	-1.585	1	3	1	6	2794	5998	0.167	0.263	0	0	0
3	9	10	"hsa-miRPlus-A1086"	"169416"	15150	6830	100	34	34	5	14	34	34	34	6	17	10	0	0	101	156	101	64	68	68	69	19	27	55	47	0	0.000	0.000	0.090	0.103	5.321	0.000	0.000	80	430	100	33	88	Error	0	33	0	88	2723	12442	0.000	4.579	0	0	0
3	10	10	""	"168913"	15330	6830	100	34	34	6	17	34	34	34	6	17	18	2	0	194	192	120	62	68	68	69	19	27	66	60	0	0.000	0.000	0.038	0.060	7.016	-0.002	0.001	80	460	100	126	124	Error	0	126	0	124	2733	15352	0.000	6.474	0	0	0
3	11	10	""	"169060"	15510	6830	100	36	35	6	17	34	34	34	6	17	18	5	0	477	379	276	72	68	68	70	20	28	70	62	0	0.005	0.003	0.018	0.030	8.119	0.001	0.001	80	460	100	411	312	-7.676	2	409	1	311	2833	30309	0.167	15.450	0	0	0
3	12	10	""	"169051"	15690	6830	100	34	34	6	17	34	34	34	6	17	12	2	0	139	164	114	69	66	66	68	19	27	56	52	0	0.000	0.000	0.069	0.083	5.597	-0.004	0.003	80	460	100	73	98	Error	0	73	0	98	2688	13154	0.000	5.053	0	0	0
3	13	10	""	"168604"	15870	6830	100	34	34	6	17	35	35	35	6	17	15	2	0	60	62	14	22	67	67	69	19	27	3	0	0	0.143	0.200	0.267	0.334	3.292	-0.010	0.001	80	452	100	-8	-6	-2.807	-1	-7	-1	-5	2747	4979	-0.167	-0.368	0	0	0
3	14	10	"Empty"	"0"	16050	6830	100	34	34	6	17	34	34	34	7	20	11	1	0	64	64	18	28	67	67	68	19	27	10	1	0	0.000	0.000	0.394	0.388	2.842	-0.037	0.008	80	452	100	-3	-3	Error	0	-3	0	-3	2704	5156	0.000	-0.211	0	0	0
3	15	10	"Empty"	"0"	16230	6830	100	34	34	7	20	34	34	34	7	20	12	1	0	63	67	20	29	64	64	66	17	25	18	6	0	0.000	0.000	0.700	0.508	2.652	-0.021	0.003	80	461	100	-1	3	Error	0	-1	0	3	2701	5349	0.000	0.059	0	0	0
3	16	10	"Empty"	"0"	16410	6830	100	33	34	7	20	34	34	34	6	17	16	3	0	63	65	16	24	64	64	66	18	27	16	2	0	1.000	0.000	0.444	0.437	3.787	-0.047	0.013	80	452	100	-2	1	0.000	-1	-1	0	1	2698	5206	0.000	-0.056	0	0	0
3	17	10	"Empty"	"0"	16590	6830	100	34	35	6	17	34	34	34	6	17	22	5	0	63	65	18	27	65	65	66	18	27	17	3	0	0.000	100000.000	0.375	0.411	3.181	0.031	0.005	80	452	100	-2	1	Error	0	-2	1	0	2770	5215	0.167	-0.056	0	0	0
3	18	10	"Empty"	"0"	16770	6830	100	34	34	7	20	34	34	34	7	20	20	1	0	63	62	17	27	63	63	65	18	27	11	0	0	0.000	0.000	0.441	0.434	2.851	-0.040	0.009	80	452	100	0	-1	Error	0	0	0	-1	2747	4967	0.000	-0.167	0	0	0
3	19	10	"Empty"	"0"	16950	6830	100	34	34	6	17	34	34	34	7	20	12	1	0	62	62	17	27	63	63	65	17	26	17	2	0	0.000	0.000	0.333	0.288	3.238	-0.038	0.007	80	452	100	-1	-1	Error	0	-1	0	-1	2739	4981	0.000	-0.176	0	0	0
3	20	10	"Empty"	"0"	17130	6830	100	34	34	6	17	34	34	34	6	17	12	3	0	65	67	18	26	62	62	64	18	28	22	5	0	0.000	0.000	0.348	0.394	3.636	-0.066	0.025	80	460	100	3	5	Error	0	3	0	5	2746	5371	0.000	0.167	0	0	0
3	21	10	"Empty"	"0"	17310	6830	100	35	33	7	21	34	34	34	7	20	10	0	0	62	64	19	29	61	61	63	17	26	17	7	0	1.000	-0.333	0.450	0.430	4.721	-0.034	0.007	80	461	100	2	2	0.000	1	1	-1	3	2670	5134	-0.143	0.059	0	0	0
3	22	10	"Empty"	"0"	17490	6830	100	35	34	6	17	34	34	34	7	20	13	2	0	62	63	16	25	60	60	62	18	29	16	5	0	0.500	0.000	0.400	0.383	3.195	0.002	0.000	80	493	100	3	3	-1.000	1	2	0	3	2750	5053	0.000	0.056	0	0	0
3	1	11	"Empty"	"0"	13710	7030	100	34	35	5	14	35	35	35	6	17	11	1	0	70	72	18	25	72	72	73	20	27	13	1	0	0.500	0.000	0.304	0.304	3.059	-0.015	0.008	80	492	100	-3	0	-1.000	-1	-2	0	0	2773	5764	0.000	-0.050	0	0	0
3	2	11	"hsa-miR-425-5p"	"17608"	13890	7030	100	34	35	6	17	35	35	36	6	16	11	5	0	245	402	348	86	73	73	74	20	27	60	57	0	-0.006	0.000	0.067	0.071	9.787	-0.001	0.003	80	470	100	171	329	Error	-1	172	0	329	2761	32136	-0.167	16.400	0	0	0
3	3	11	"hsa-miR-125b-5p"	"30787"	14080	7030	100	35	36	7	19	35	35	35	6	17	22	3	0	6698	4907	4443	90	74	74	75	19	25	70	66	0	0.000	0.000	0.001	0.008	29.372	0.000	0.000	80	459	100	6624	4834	Error	0	6624	1	4833	2849	392572	0.167	254.316	0	0	0
3	4	11	"hsa-miR-518e-3p"	"11159"	14250	7020	100	35	35	5	14	34	34	35	6	17	12	0	0	59	60	17	28	71	71	72	18	25	5	1	0	-0.083	-0.091	0.222	0.270	3.605	-0.015	0.001	80	440	100	-11	-10	Error	1	-12	1	-11	2761	4766	0.000	-0.667	0	0	0
3	5	11	""	"11218"	14430	7020	100	35	35	7	20	35	35	35	6	17	16	3	0	73	74	21	28	70	70	70	17	24	26	12	0	0.000	0.000	0.460	0.352	3.685	0.008	0.001	80	452	100	3	4	Error	0	3	0	4	2771	5915	0.000	0.235	0	0	0
3	6	11	""	"46572"	14610	7020	100	35	35	7	20	34	34	35	6	17	23	6	0	60	61	15	24	67	67	69	18	26	6	0	0	-0.143	-0.167	0.500	0.572	3.117	-0.028	0.005	80	452	100	-6	-5	Error	1	-7	1	-6	2808	4895	0.000	-0.444	0	0	0
3	7	11	"ebv-miR-BART19-5p"	"42613"	14790	7020	100	34	35	6	17	34	34	35	6	17	17	1	0	69	69	19	27	67	67	68	18	26	17	2	0	0.000	0.500	0.266	0.420	3.540	-0.010	0.001	80	461	100	2	3	Error	0	2	1	2	2780	5492	0.000	0.056	0	0	0
3	8	11	""	"42511"	14970	7020	100	35	35	6	17	34	34	34	6	17	12	5	0	67	68	20	29	68	68	68	18	26	17	5	0	-1.000	100000.000	0.294	0.370	3.650	-0.007	0.000	80	426	100	0	1	Error	1	-1	1	0	2768	5462	0.167	0.000	0	0	0
3	9	11	""	"11217"	15150	7020	100	34	34	6	17	34	34	34	6	17	16	5	0	71	73	21	28	67	67	68	19	27	26	5	0	0.000	0.000	0.284	0.327	3.955	0.000	0.000	80	460	100	4	6	Error	0	4	0	6	2726	5823	0.000	0.263	0	0	0
3	10	11	""	"46712"	15330	7030	100	34	34	6	17	34	34	34	6	17	12	0	0	780	593	450	75	68	68	69	20	28	73	67	0	0.000	0.000	0.010	0.026	10.888	0.000	0.001	80	460	100	712	525	Error	0	712	0	525	2710	47462	0.000	26.200	0	0	0
3	11	11	"ebv-miR-BART1-5p"	"17541"	15510	7030	100	34	34	6	17	34	34	34	7	20	11	0	0	79	83	26	31	70	70	71	22	30	27	13	0	0.000	0.000	0.348	0.303	3.856	-0.008	0.001	80	460	100	9	13	Error	0	9	0	13	2683	6626	0.000	0.545	0	0	0
3	12	11	""	"17596"	15690	7030	100	34	33	6	18	34	34	34	6	17	12	1	0	233	252	184	73	68	68	70	20	28	63	56	0	0.000	-0.005	0.035	0.059	8.001	-0.002	0.002	80	460	100	165	183	Error	0	165	-1	184	2673	20181	-0.167	9.100	0	0	0
3	13	11	""	"28250"	15870	7020	100	34	34	7	20	34	34	34	6	17	20	5	0	68	69	22	31	68	68	69	19	27	17	5	0	0.000	0.000	0.250	0.446	3.811	-0.031	0.006	80	460	100	0	1	Error	0	0	0	1	2752	5498	0.000	0.000	0	0	0
3	14	11	"hsa-miR-372-3p"	"11084"	16050	7020	100	33	34	6	17	34	34	34	7	20	13	0	0	64	65	17	26	68	68	68	19	27	10	2	0	0.250	0.000	0.389	0.416	4.138	-0.043	0.013	80	462	100	-5	-3	-2.000	-1	-4	0	-3	2698	5199	0.000	-0.158	0	0	0
3	15	11	"ebv-miR-BART16"	"17358"	16240	7030	100	35	34	7	20	34	34	35	7	20	15	0	0	110	180	132	73	66	66	66	18	27	56	51	0	0.023	0.000	0.096	0.092	5.024	-0.001	0.000	80	449	100	45	114	-5.459	1	44	0	114	2741	14428	-0.143	6.333	0	0	0
3	16	11	"hsa-miR-592"	"17312"	16410	7020	100	35	34	6	17	34	34	34	7	20	10	2	0	63	66	17	25	65	65	66	19	28	17	2	0	-0.500	0.000	0.402	0.374	3.609	-0.050	0.016	80	440	100	-1	1	Error	1	-2	0	1	2711	5261	0.000	0.000	0	0	0
3	17	11	"hsa-miR-521"	"11171"	16590	7020	100	35	35	7	20	34	34	34	7	20	18	3	0	60	60	19	31	63	63	64	18	28	13	3	0	-0.333	-0.333	0.393	0.429	3.488	-0.028	0.005	80	470	100	-2	-2	Error	1	-3	1	-3	2764	4835	0.143	-0.222	0	0	0
3	18	11	""	"42803"	16780	7020	100	34	34	6	17	34	34	34	7	20	6	1	0	187	216	165	76	60	60	62	17	27	58	57	0	0.000	0.000	0.075	0.076	7.041	-0.004	0.005	80	459	100	127	156	Error	0	127	0	156	2731	17250	0.000	9.059	0	0	0
3	19	11	"hsa-miR-621"	"46301"	16950	7020	100	35	35	7	20	34	34	34	7	20	21	1	0	57	59	13	22	60	60	63	18	28	10	0	0	-0.333	-1.000	0.368	0.410	2.376	-0.055	0.015	80	449	100	-2	0	Error	1	-3	1	-1	2806	4687	0.143	-0.222	0	0	0
3	20	11	""	"14289"	17130	7020	100	33	34	6	17	34	34	34	7	20	12	1	0	76	76	23	30	60	60	64	18	28	42	20	0	-0.062	0.000	0.211	0.247	3.503	-0.028	0.007	80	470	100	15	16	Error	-1	16	0	16	2698	6068	0.000	0.667	0	0	0
3	21	11	"hsa-miR-21-3p"	"42524"	17320	7030	100	34	34	6	17	34	34	34	7	20	12	1	0	716	535	347	64	59	59	62	17	27	78	71	0	0.000	0.000	0.010	0.016	7.374	0.002	0.004	80	461	100	657	476	Error	0	657	0	476	2712	42799	0.000	27.824	0	0	0
3	22	11	"Empty"	"0"	17500	7020	100	34	34	6	17	34	34	34	6	17	15	2	0	59	60	16	26	59	59	61	18	29	15	2	0	0.000	0.000	0.400	0.328	2.776	-0.071	0.021	80	476	100	0	1	Error	0	0	0	1	2729	4820	0.000	-0.056	0	0	0
3	1	12	"hsa-miR-361-5p"	"14301"	13710	7220	100	35	35	6	17	35	35	35	6	17	18	1	0	1448	1065	749	70	72	72	73	19	26	75	73	0	0.000	0.000	0.007	0.015	12.099	0.000	0.001	80	484	100	1376	993	Error	0	1376	0	993	2810	85163	0.000	52.211	0	0	0
3	2	12	"spike_control_v2_40"	"29001"	13890	7220	100	34	34	6	17	35	35	35	6	17	12	1	0	1091	792	594	75	70	70	72	19	26	71	68	0	-0.001	-0.001	0.007	0.019	7.726	-0.001	0.003	80	452	100	1020	721	Error	-1	1021	-1	722	2727	63390	-0.167	37.895	0	0	0
3	3	12	"hsa-miR-1229-3p"	"46689"	14070	7220	100	35	36	6	16	34	34	35	6	17	22	7	0	72	73	19	26	72	72	74	19	25	17	2	0	100000.000	2.000	0.222	0.359	3.655	-0.036	0.013	80	452	100	1	3	16.610	1	0	2	1	2848	5859	0.167	-0.053	0	0	0
3	4	12	"hsa-miR-1324"	"46647"	14250	7210	100	33	34	6	17	35	35	35	6	17	11	2	0	57	60	17	28	72	72	72	18	25	7	0	0	0.133	0.083	0.375	0.334	2.987	-0.001	0.000	80	452	100	-17	-13	-2.907	-2	-15	-1	-12	2683	4778	-0.167	-0.667	0	0	0
3	5	12	""	"23524"	14430	7210	100	34	35	7	20	35	35	35	6	17	13	3	0	67	68	17	25	71	71	71	18	25	12	1	0	0.250	0.000	0.400	0.371	3.509	-0.075	0.038	80	460	100	-5	-3	-2.000	-1	-4	0	-3	2785	5403	0.000	-0.167	0	0	0
3	6	12	""	"42611"	14610	7210	100	34	34	6	17	34	34	35	6	17	13	2	0	56	59	18	30	71	71	70	19	27	5	3	0	0.000	0.000	0.278	0.302	3.922	-0.022	0.004	80	470	100	-15	-12	Error	0	-15	0	-12	2707	4744	-0.167	-0.579	0	0	0
3	7	12	"hsa-miR-744-3p"	"42970"	14800	7220	100	35	35	6	17	35	35	34	6	17	8	3	0	74	79	26	32	68	68	69	19	27	35	16	0	0.000	0.000	0.157	0.184	3.616	-0.015	0.002	80	459	100	6	11	Error	0	6	0	11	2767	6344	0.167	0.526	0	0	0
3	8	12	"hsa-miR-574-5p"	"27740"	14970	7220	100	34	34	6	17	34	34	34	6	17	17	2	0	142	444	432	97	67	67	69	19	27	57	52	0	0.000	0.000	0.027	0.054	13.813	0.001	0.003	80	448	100	75	377	Error	0	75	0	377	2745	35553	0.000	19.737	0	0	0
3	9	12	""	"46228"	15150	7220	100	34	35	6	17	34	34	34	6	17	17	3	0	737	772	669	86	67	67	69	20	28	67	60	0	0.000	0.001	0.011	0.022	13.995	0.001	0.003	80	470	100	670	706	Error	0	670	1	705	2769	61787	0.167	35.150	0	0	0
3	10	12	""	"11215"	15340	7220	100	34	34	5	14	34	34	34	6	17	10	1	0	97	99	35	35	69	69	69	20	28	60	40	0	0.000	0.000	0.125	0.136	3.918	-0.001	0.000	80	462	100	28	30	Error	0	28	0	30	2743	7953	0.000	1.500	0	0	0
3	11	12	""	"11246"	15520	7220	100	35	35	6	17	34	34	34	6	17	17	3	0	98	98	34	34	68	68	70	21	30	62	31	0	0.033	0.033	0.157	0.153	4.067	-0.016	0.004	80	440	100	31	31	-4.907	1	30	1	30	2808	7874	0.167	1.333	0	0	0
3	12	12	""	"17904"	15690	7220	100	35	35	6	17	34	34	34	6	17	17	3	0	334	265	160	60	69	69	70	19	27	67	66	0	0.004	0.005	0.032	0.051	5.532	0.003	0.003	80	440	100	266	197	-8.050	1	265	1	196	2772	21227	0.167	10.263	0	0	0
3	13	12	""	"11273"	15870	7220	100	34	34	6	17	33	33	34	6	17	18	1	0	204	473	443	93	68	68	69	18	26	61	52	0	0.007	0.002	0.021	0.031	8.739	-0.001	0.003	80	450	100	137	406	-7.087	1	136	1	405	2696	37824	0.000	22.444	0	0	0
3	14	12	""	"19583"	16050	7210	100	35	35	6	17	34	34	34	7	20	17	1	0	93	99	39	39	68	68	69	19	27	55	41	0	0.040	0.032	0.116	0.160	3.390	-0.009	0.001	80	452	100	26	32	-4.644	1	25	1	31	2804	7945	0.143	1.579	0	0	0
3	15	12	"hsa-miR-509-3p"	"11141"	16230	7210	100	34	34	7	20	34	34	34	7	20	12	2	0	76	78	21	26	67	67	68	18	26	30	15	0	0.000	0.000	0.286	0.307	3.528	-0.018	0.002	80	442	100	9	11	Error	0	9	0	11	2708	6205	0.000	0.556	0	0	0
3	16	12	"hsa-miR-554"	"42766"	16410	7210	100	34	34	6	17	34	34	34	6	17	16	6	0	66	68	20	29	66	66	68	19	27	22	5	0	0.000	0.000	0.316	0.287	3.226	-0.029	0.005	80	452	100	0	2	Error	0	0	0	2	2734	5442	0.000	0.000	0	0	0
3	17	12	""	"17896"	16590	7220	100	33	33	6	18	34	34	34	6	17	10	2	0	777	793	707	89	63	63	64	18	28	70	67	0	-0.001	-0.001	0.051	0.035	11.283	-0.001	0.008	80	450	100	713	729	Error	-1	714	-1	730	2661	63436	-0.167	40.500	0	0	0
3	18	12	"hsa-miR-1305"	"46501"	16770	7220	100	35	34	7	20	34	34	34	7	20	13	0	0	62	62	17	27	62	62	63	16	25	16	6	0	100000.000	0.000	0.667	0.560	3.640	-0.060	0.018	80	461	100	1	0	16.610	1	0	0	0	2743	4980	0.000	-0.062	0	0	0
3	19	12	"hsa-miR-551a"	"17272"	16960	7220	100	35	34	6	17	34	34	34	7	20	11	2	0	87	88	34	38	60	60	63	19	30	53	37	0	0.037	0.000	0.111	0.151	3.669	-0.034	0.017	80	449	100	28	28	-4.755	1	27	0	28	2747	7025	0.000	1.316	0	0	0
3	20	12	""	"42479"	17130	7220	100	33	33	6	18	34	34	34	7	20	8	2	0	75	77	26	33	62	62	64	18	28	41	20	0	-0.077	-0.067	0.250	0.277	3.931	-0.045	0.020	80	448	100	12	14	Error	-1	13	-1	15	2650	6129	-0.143	0.722	0	0	0
3	21	12	"hsa-miR-424-5p"	"42965"	17310	7210	100	36	35	6	17	34	34	34	6	17	15	2	0	891	1166	1083	92	60	60	62	18	29	68	65	0	0.002	0.001	0.013	0.021	11.771	0.000	0.001	80	425	100	833	1107	-8.699	2	831	1	1106	2805	93246	0.167	61.333	0	0	0
3	22	12	""	"42913"	17470	7200	100	33	34	7	20	34	34	34	6	17	18	6	0	67	69	21	30	60	60	62	18	29	33	11	0	-0.143	0.000	0.353	0.366	3.927	-0.022	0.003	80	468	100	6	9	Error	-1	7	0	9	2754	5496	0.000	0.389	0	0	0
3	1	13	"hsa-miR-922"	"42683"	13710	7410	100	34	35	6	17	35	35	35	6	17	17	1	0	84	90	38	42	70	70	71	19	26	41	26	0	-0.071	0.000	0.173	0.198	3.337	-0.024	0.011	80	484	100	13	20	Error	-1	14	0	20	2777	7164	0.000	1.000	0	0	0
3	2	13	""	"28450"	13890	7410	100	35	35	7	20	35	35	35	6	17	17	5	0	270	229	146	63	71	71	72	20	27	62	61	0	0.000	0.000	0.027	0.048	6.468	0.003	0.003	80	452	100	199	158	Error	0	199	0	158	2832	18307	0.000	7.850	0	0	0
3	3	13	"spike_control_v2_37"	"28684"	14070	7410	100	34	34	6	17	34	34	35	6	17	15	2	0	891	1084	1036	95	69	69	70	20	28	63	58	0	0.000	0.000	0.004	0.016	16.619	0.000	0.002	80	440	100	822	1015	Error	0	822	0	1015	2738	86745	-0.167	50.700	0	0	0
3	4	13	""	"46514"	14240	7400	100	34	34	7	20	35	35	35	6	17	17	2	0	2345	7318	7882	107	70	70	70	19	27	62	58	0	0.000	0.000	0.008	0.013	34.056	0.000	0.004	80	459	100	2274	7247	Error	-1	2275	-1	7248	2746	585449	-0.167	381.474	0	0	0
3	5	13	"hsa-miR-181a-5p"	"42865"	14430	7410	100	35	35	6	17	35	35	35	6	17	8	1	0	2499	2310	1962	84	68	68	70	19	27	72	66	0	0.000	0.000	0.001	0.005	14.845	0.000	0.004	80	470	100	2431	2242	Error	0	2431	0	2242	2791	184790	0.000	117.895	0	0	0
3	6	13	""	"42894"	14610	7410	100	35	35	6	17	34	34	35	6	17	17	2	0	100	151	102	67	69	69	71	19	26	55	48	0	0.032	0.012	0.062	0.098	6.447	0.004	0.002	80	460	100	32	83	-4.954	1	31	1	82	2761	12103	0.000	4.211	0	0	0
3	7	13	"hsa-miR-302b-5p"	"42667"	14790	7410	100	35	34	7	20	34	34	34	6	17	17	2	0	62	64	17	26	70	70	71	19	26	10	0	0	-0.125	0.000	0.292	0.285	3.231	-0.035	0.010	80	452	100	-7	-6	Error	1	-8	0	-6	2719	5084	0.000	-0.368	0	0	0
3	8	13	"hsa-miR-130a-3p"	"10138"	14970	7410	100	34	35	6	17	34	34	34	6	17	17	3	0	1139	825	618	74	67	67	69	18	26	75	68	0	0.000	0.001	0.013	0.022	11.722	0.000	0.000	80	442	100	1072	759	Error	0	1072	1	758	2776	65982	0.167	42.000	0	0	0
3	9	13	""	"30681"	15150	7410	100	33	33	6	18	34	34	34	6	17	10	0	0	117	120	50	41	69	69	70	20	28	63	55	0	-0.021	-0.020	0.125	0.146	4.370	-0.012	0.006	80	442	100	47	50	Error	-1	48	-1	51	2632	9583	-0.167	2.500	0	0	0
3	10	13	""	"30831"	15330	7410	100	34	34	6	17	34	34	34	7	20	12	0	0	90	99	47	47	67	67	68	20	29	51	42	0	0.000	0.000	0.140	0.164	3.129	-0.005	0.001	80	442	100	23	32	Error	0	23	0	32	2709	7918	0.000	1.550	0	0	0
3	11	13	"hsa-miR-1298-5p"	"46381"	15510	7410	100	34	34	6	17	35	35	34	7	20	10	1	0	122	131	71	54	66	66	68	20	29	60	55	0	-0.018	-0.015	0.076	0.101	4.542	-0.001	0.000	80	442	100	55	64	Error	-1	56	-1	65	2735	10482	0.000	3.150	0	0	0
3	12	13	"hsa-miR-26b-3p"	"42523"	15690	7410	100	34	34	6	17	34	34	34	6	17	16	3	0	95	114	62	54	68	68	70	20	28	53	46	0	0.000	0.000	0.091	0.098	3.402	-0.001	0.000	80	452	100	27	46	Error	0	27	0	46	2748	9081	0.000	2.200	0	0	0
3	13	13	"hsa-miR-450b-3p"	"42892"	15870	7400	100	33	34	6	17	34	34	34	6	17	20	2	0	75	79	23	29	67	67	68	19	27	31	15	0	-0.125	0.000	0.368	0.341	3.949	-0.026	0.007	80	460	100	7	12	Error	-1	8	0	12	2694	6310	0.000	0.579	0	0	0
3	14	13	"ebv-miR-BART9-5p"	"42824"	16060	7400	100	34	34	6	17	34	34	34	7	20	15	1	0	82	87	31	35	67	67	68	19	27	45	27	0	0.000	0.000	0.188	0.274	4.097	-0.051	0.028	80	459	100	15	20	Error	0	15	0	20	2743	6954	0.000	1.000	0	0	0
3	15	13	"kshv-miR-K12-4-5p"	"17606"	16230	7400	100	34	34	6	17	34	34	34	6	17	15	3	0	59	62	14	22	68	68	69	19	27	2	1	0	0.000	0.000	0.400	0.423	2.982	-0.007	0.000	80	436	100	-9	-6	Error	0	-9	0	-6	2727	4922	0.000	-0.368	0	0	0
3	16	13	""	"42927"	16400	7400	100	34	34	7	20	34	34	34	6	17	17	5	0	84	94	39	41	68	68	69	18	26	48	33	0	0.000	0.000	0.218	0.219	4.200	-0.007	0.001	80	450	100	16	26	Error	0	16	0	26	2745	7503	0.000	1.389	0	0	0
3	17	13	""	"42861"	16590	7400	100	32	33	6	18	34	34	34	6	17	10	1	0	186	168	98	58	65	65	65	17	26	67	61	0	-0.017	-0.010	0.066	0.094	5.665	-0.005	0.003	80	452	100	119	102	Error	-2	121	-1	103	2639	13476	-0.167	6.059	0	0	0
3	18	13	"hsa-miR-1277-3p"	"46925"	16770	7400	100	35	35	6	17	34	34	34	6	17	11	2	0	65	67	18	26	63	63	64	17	26	22	5	0	0.500	0.250	0.333	0.408	3.685	-0.051	0.016	80	452	100	3	5	-1.000	1	2	1	4	2770	5334	0.167	0.176	0	0	0
3	19	13	"hsa-miR-1202"	"46832"	16950	7400	100	33	34	7	20	34	34	34	6	17	20	2	0	64	65	18	27	60	60	63	21	33	18	3	0	-0.250	0.000	0.544	0.511	2.972	-0.024	0.003	80	442	100	3	5	Error	-1	4	0	5	2717	5176	0.000	0.095	0	0	0
3	20	13	""	"42614"	17130	7410	100	34	33	6	18	34	34	34	6	17	13	1	0	100	102	43	42	61	61	64	18	28	61	51	0	0.000	-0.024	0.132	0.158	3.995	-0.008	0.002	80	442	100	39	40	Error	0	39	-1	41	2669	8193	-0.167	2.111	0	0	0
3	21	13	"hsa-miR-718"	"146064"	17310	7410	100	34	34	7	20	33	33	34	7	20	18	1	0	86	95	37	38	61	61	64	18	28	58	40	0	0.040	0.029	0.163	0.182	4.278	-0.002	0.000	80	450	100	26	35	-4.644	1	25	1	34	2742	7609	0.000	1.722	0	0	0
3	22	13	"hsa-miR-1914-5p"	"146091"	17490	7410	100	34	34	7	20	33	33	34	7	20	15	5	0	186	168	100	59	61	61	63	17	26	60	60	0	0.008	0.009	0.063	0.052	4.573	0.000	0.000	80	491	100	126	108	-6.966	1	125	1	107	2720	13448	0.000	6.176	0	0	0
3	1	14	"hsa-miR-1307-5p"	"42780"	13710	7600	100	34	34	6	17	35	35	35	6	17	7	0	0	217	185	116	62	69	69	71	20	28	62	60	0	-0.007	-0.009	0.036	0.054	4.870	-0.011	0.021	80	484	100	147	115	Error	-1	148	-1	116	2697	14839	-0.167	5.700	0	0	0
3	2	14	""	"145866"	13890	7600	100	34	34	6	17	35	35	35	6	17	8	2	0	56	57	16	28	71	71	72	21	29	5	0	0	0.067	0.071	0.240	0.240	2.775	0.004	0.000	80	440	100	-16	-15	-3.907	-1	-15	-1	-14	2754	4544	-0.167	-0.714	0	0	0
3	3	14	"SNORD48"	"46205"	14060	7600	100	35	35	6	17	35	35	35	6	17	8	2	0	1697	1291	1059	82	68	68	69	18	26	67	65	0	0.000	0.000	0.003	0.010	10.735	0.001	0.018	80	450	100	1629	1223	Error	0	1629	0	1223	2795	103263	0.000	67.889	0	0	0
3	4	14	"spike_control_v2_35"	"28568"	14250	7600	100	35	34	6	17	34	34	35	6	17	13	1	0	427	383	293	76	69	69	69	17	24	65	62	0	0.003	0.000	0.013	0.028	6.926	-0.001	0.002	80	471	100	359	314	-8.484	1	358	0	314	2734	30615	-0.167	18.471	0	0	0
3	5	14	"spike_control_v2_42"	"29138"	14430	7600	100	34	34	6	17	34	34	35	6	17	10	1	0	2908	2892	2582	89	69	69	70	18	25	72	65	0	0.000	0.000	0.001	0.004	12.771	0.000	0.003	80	452	100	2839	2823	Error	0	2839	0	2823	2733	231368	-0.167	156.778	0	0	0
3	6	14	""	"146192"	14610	7600	100	35	34	5	14	34	34	34	6	17	8	2	0	811	631	409	64	69	69	70	18	25	80	71	0	0.001	0.000	0.007	0.011	6.939	0.000	0.000	80	452	100	743	562	-9.535	1	742	0	562	2746	50502	0.000	31.167	0	0	0
3	7	14	""	"42802"	14790	7600	100	35	35	6	17	34	34	34	6	17	18	3	0	109	116	55	47	69	69	71	19	26	57	51	0	0.025	0.021	0.107	0.099	3.658	0.012	0.005	80	440	100	41	48	-5.322	1	40	1	47	2806	9311	0.167	2.368	0	0	0
3	8	14	""	"145872"	14960	7590	100	35	34	6	17	34	34	34	6	17	17	1	0	67	70	17	24	67	67	69	18	26	21	3	0	100000.000	0.000	0.205	0.324	3.490	-0.075	0.039	80	446	100	1	3	16.610	1	0	0	3	2752	5572	0.000	0.056	0	0	0
3	9	14	""	"146036"	15140	7590	100	36	35	6	17	34	34	34	6	17	18	3	0	67	65	16	24	68	68	69	18	26	5	1	0	-2.000	-0.333	0.367	0.433	3.104	-0.032	0.007	80	451	100	1	-2	Error	2	-1	1	-3	2825	5181	0.167	-0.222	0	0	0
3	10	14	""	"146017"	15320	7590	100	34	33	6	18	34	34	34	6	17	15	0	0	61	62	18	29	67	67	69	19	27	7	1	0	0.000	0.200	0.417	0.436	4.567	-0.034	0.007	80	451	100	-6	-6	Error	0	-6	-1	-5	2676	4979	-0.167	-0.368	0	0	0
3	11	14	"spike_control_v2_34"	"28488"	15500	7590	100	34	35	5	14	34	34	34	6	17	12	2	0	117	870	912	104	66	66	68	19	27	57	51	0	0.000	0.001	0.012	0.026	11.239	0.000	0.002	80	462	100	51	805	Error	0	51	1	804	2761	69612	0.167	42.211	0	0	0
3	12	14	"hsa-miRPlus-B1114"	"145934"	15690	7600	100	33	33	6	18	34	34	34	6	17	16	0	0	74	78	29	37	65	65	67	19	28	40	21	0	-0.111	-0.077	0.200	0.200	3.019	-0.028	0.008	80	462	100	8	12	Error	-1	9	-1	13	2654	6225	-0.167	0.579	0	0	0
3	13	14	"hsa-miR-449c-3p"	"146020"	15870	7600	100	35	35	7	20	34	34	34	6	17	20	3	0	61	62	18	29	66	66	68	19	27	12	1	0	-0.200	-0.250	0.414	0.435	3.676	-0.007	0.000	80	460	100	-4	-3	Error	1	-5	1	-4	2796	4920	0.167	-0.316	0	0	0
3	14	14	"spike_control_v2_40"	"29001"	16050	7600	100	34	34	6	17	34	34	34	6	17	12	1	0	673	784	667	85	66	66	68	18	26	68	63	0	0.000	0.000	0.009	0.022	11.594	0.001	0.002	80	463	100	607	718	Error	0	607	0	718	2711	62730	0.000	39.778	0	0	0
3	15	14	"spike_control_v2_31"	"28098"	16230	7600	100	33	34	7	20	34	34	34	6	17	21	5	0	938	1234	1148	93	67	67	68	18	26	76	63	0	-0.001	0.000	0.034	0.039	9.071	0.000	0.000	80	450	100	870	1167	Error	-1	871	0	1167	2750	98691	0.000	64.778	0	0	0
3	16	14	"hsa_negative_control_1"	"14258"	16410	7590	100	34	35	7	20	34	34	34	7	20	18	5	0	68	69	18	26	69	69	70	19	27	12	3	0	0.000	100000.000	0.364	0.429	3.903	-0.021	0.003	80	452	100	-1	1	Error	0	-1	1	0	2805	5541	0.143	-0.053	0	0	0
3	17	14	""	"145660"	16590	7590	100	34	34	7	20	33	33	34	6	17	21	2	0	132	312	271	86	67	67	69	19	27	57	51	0	0.015	0.004	0.032	0.057	7.444	-0.003	0.005	80	436	100	66	246	-6.022	1	65	1	245	2706	24982	0.000	12.789	0	0	0
3	18	14	"ebv-miR-BART21-3p"	"145990"	16750	7600	100	33	34	7	20	34	34	34	7	20	13	2	0	80	82	26	31	67	67	68	19	27	41	27	0	-0.077	0.000	0.222	0.240	4.107	-0.042	0.016	80	458	100	12	15	Error	-1	13	0	15	2690	6580	0.000	0.737	0	0	0
3	19	14	""	"146003"	16950	7590	100	34	34	6	17	34	34	34	7	20	13	1	0	65	65	19	29	63	63	65	21	32	11	3	0	0.000	0.000	0.368	0.682	4.315	-0.030	0.009	80	480	100	2	2	Error	0	2	0	2	2748	5168	0.000	0.000	0	0	0
3	20	14	"hsa-miR-516a-3p/hsa-miR-516b-3p"	"145717"	17130	7590	100	34	34	7	20	33	33	34	7	20	18	3	0	80	79	25	31	63	63	65	18	27	46	23	0	0.059	0.063	0.230	0.270	3.696	-0.064	0.032	80	442	100	18	17	-4.087	1	17	1	16	2759	6316	0.000	0.778	0	0	0
3	21	14	""	"145944"	17310	7590	100	34	34	6	17	34	34	34	7	20	13	2	0	2801	1872	1525	81	61	61	63	17	26	73	68	0	0.000	0.000	0.003	0.009	14.566	0.000	0.000	80	442	100	2740	1811	Error	0	2740	0	1811	2716	149723	0.000	106.412	0	0	0
3	22	14	"ebv-miR-BART2-3p"	"145984"	17490	7590	100	32	34	6	17	33	33	34	6	17	20	6	0	86	94	41	43	63	63	64	17	26	57	42	0	-0.043	0.032	0.270	0.170	4.254	-0.015	0.004	80	474	100	22	32	Error	-1	23	1	31	2695	7541	0.000	1.765	0	0	0
3	1	15	""	"145760"	13710	7790	100	36	36	6	16	35	35	35	6	17	13	2	0	209	399	354	88	71	71	71	19	26	56	53	0	0.007	0.003	0.031	0.047	10.592	0.003	0.013	80	484	100	139	329	-7.109	1	138	1	328	2850	31903	0.167	17.263	0	0	0
3	2	15	"hsa-miR-376a-3p"	"146009"	13890	7790	100	35	34	6	17	35	35	35	6	17	12	1	0	80	82	27	32	70	70	71	19	26	36	15	0	0.000	-0.083	0.273	0.223	3.305	-0.030	0.012	80	452	100	10	11	Error	0	10	-1	12	2756	6565	-0.167	0.579	0	0	0
3	3	15	"hsa-miR-526b-3p"	"145785"	14070	7790	100	35	35	6	17	35	35	35	6	17	11	1	0	56	59	16	27	68	68	69	16	23	8	1	0	0.000	0.000	0.231	0.230	3.149	0.010	0.001	80	452	100	-12	-9	Error	0	-12	0	-9	2832	4692	0.000	-0.625	0	0	0
3	4	15	"hsa-miR-369-5p"	"145641"	14250	7790	100	34	35	6	17	34	34	35	6	17	16	3	0	72	72	20	27	67	67	68	17	25	26	7	0	0.000	0.200	0.343	0.399	3.494	-0.014	0.001	80	452	100	5	6	Error	0	5	1	5	2775	5761	0.000	0.235	0	0	0
3	5	15	"spike_control_v2_29"	"27968"	14430	7790	100	35	35	6	17	35	35	35	6	17	11	1	0	2312	2050	1722	84	67	67	68	19	27	70	66	0	0.000	0.000	0.003	0.010	12.400	0.000	0.000	80	452	100	2245	1983	Error	0	2245	0	1983	2795	163982	0.000	104.316	0	0	0
3	6	15	"hsa-miR-658"	"145842"	14610	7790	100	34	34	6	17	34	34	34	6	17	12	2	0	62	67	19	28	68	68	70	19	27	17	6	0	0.000	0.000	0.268	0.350	3.715	0.006	0.000	80	452	100	-6	-1	Error	0	-6	0	-1	2748	5383	0.000	-0.158	0	0	0
3	7	15	"hsa-miR-30a-5p"	"146086"	14790	7790	100	34	34	6	17	34	34	34	6	17	16	3	0	1210	877	688	78	67	67	69	19	27	70	68	0	0.000	0.000	0.007	0.022	14.727	0.000	0.000	80	452	100	1143	810	Error	0	1143	0	810	2722	70135	0.000	42.526	0	0	0
3	8	15	"hsa-miR-518a-5p/hsa-miR-527"	"145905"	14970	7800	100	35	34	5	14	34	34	34	6	17	12	0	0	87	87	27	31	67	67	68	17	25	55	32	0	0.050	0.000	0.146	0.147	3.719	-0.035	0.015	80	446	100	21	20	-4.322	1	20	0	20	2740	6983	0.000	1.118	0	0	0
3	9	15	"hsa-miR-548u"	"147854"	15150	7790	100	35	34	6	17	34	34	34	6	17	15	0	0	59	62	17	27	68	68	69	19	27	6	1	0	-0.111	0.000	0.500	0.436	2.791	-0.008	0.001	80	451	100	-8	-6	Error	1	-9	0	-6	2728	4946	0.000	-0.368	0	0	0
3	10	15	"hsa-miR-3143"	"147835"	15330	7790	100	34	34	6	17	34	34	34	6	17	11	1	0	55	57	16	28	66	66	68	19	27	5	0	0	0.000	0.000	0.400	0.372	3.408	-0.034	0.008	80	471	100	-11	-9	Error	0	-11	0	-9	2686	4537	0.000	-0.579	0	0	0
3	11	15	""	"147510"	15520	7790	100	34	34	6	17	34	34	35	6	17	12	1	0	1575	1223	732	59	66	66	68	19	27	82	82	0	0.000	0.000	0.005	0.010	9.626	0.000	0.001	80	472	100	1509	1157	Error	0	1509	0	1157	2688	97842	-0.167	60.789	0	0	0
3	12	15	"hsa-miR-4327"	"147796"	15700	7790	100	35	35	6	17	34	34	34	6	17	21	3	0	67	66	19	28	66	66	67	19	28	15	3	0	1.000	100000.000	0.500	0.521	5.200	-0.043	0.015	80	452	100	2	1	0.000	1	1	1	0	2808	5289	0.167	-0.053	0	0	0
3	13	15	"hsa-miR-4317"	"147776"	15880	7790	100	34	34	6	17	34	34	34	6	17	13	3	0	899	711	544	76	66	66	67	18	26	72	66	0	0.000	0.000	0.008	0.016	7.848	0.000	0.001	80	470	100	833	645	Error	0	833	0	645	2706	56912	0.000	35.778	0	0	0
3	14	15	"hsv2-miR-H9-3p"	"147840"	16080	7790	100	34	35	7	20	34	34	34	6	17	17	6	0	98	95	29	30	63	63	66	19	28	63	46	0	0.000	0.031	0.204	0.218	3.530	-0.010	0.001	80	434	100	35	33	Error	0	35	1	32	2797	7626	0.167	1.526	0	0	0
3	15	15	"kshv-miR-K12-7-5p"	"147901"	16230	7780	100	34	35	8	22	34	34	34	6	17	21	8	0	63	64	17	26	63	63	65	17	26	13	7	0	0.000	1.000	0.714	0.721	3.589	-0.011	0.001	80	412	100	0	2	Error	0	0	1	1	2799	5146	0.167	-0.059	0	0	0
3	16	15	"hsa-miR-3160-3p"	"147941"	16410	7780	100	34	34	6	17	34	34	34	7	20	8	2	0	64	64	17	26	65	65	67	19	28	7	3	0	0.000	0.000	0.500	0.641	3.851	-0.029	0.005	80	471	100	-1	-1	Error	0	-1	0	-1	2757	5096	0.000	-0.158	0	0	0
3	17	15	"hsa-miR-4279"	"147767"	16600	7790	100	33	34	6	17	34	34	34	6	17	12	2	0	2334	1613	1191	73	67	67	69	20	28	77	71	0	0.000	0.000	0.003	0.016	17.235	0.000	0.004	80	461	100	2266	1546	Error	-1	2267	0	1546	2686	129043	0.000	77.200	0	0	0
3	18	15	"hsa-miR-4326"	"147832"	16780	7790	100	34	35	6	17	34	34	34	6	17	17	1	0	79	80	26	32	70	70	70	19	27	36	12	0	0.000	0.100	0.236	0.237	3.498	-0.018	0.003	80	444	100	9	11	Error	0	9	1	10	2776	6411	0.167	0.526	0	0	0
3	19	15	"hsa-miR-3201"	"147851"	16960	7790	100	35	35	6	17	34	34	34	6	17	15	1	0	99	187	143	76	65	65	67	18	26	55	50	0	0.029	0.008	0.043	0.064	5.938	0.003	0.002	80	451	100	35	123	-5.087	1	34	1	122	2761	14934	0.167	6.667	0	0	0
3	20	15	"hsa-miR-4255"	"147706"	17140	7780	100	34	34	6	17	34	34	34	6	17	15	3	0	119	119	53	44	65	65	66	18	27	65	55	0	0.000	0.000	0.088	0.122	3.911	-0.012	0.005	80	440	100	54	54	Error	0	54	0	54	2750	9500	0.000	2.944	0	0	0
3	21	15	"hsa-miR-3169"	"147821"	17310	7780	100	34	34	6	17	34	34	34	6	17	13	2	0	65	66	17	25	64	64	65	17	26	20	5	0	0.000	0.000	0.435	0.376	3.557	-0.025	0.003	80	448	100	1	2	Error	0	1	0	2	2693	5271	0.000	0.059	0	0	0
3	22	15	"hsa-miR-3138"	"147654"	17490	7780	100	34	34	7	20	34	34	34	7	20	11	3	0	64	64	19	29	63	63	65	18	27	15	3	0	0.000	0.000	0.333	0.412	3.510	-0.029	0.005	80	493	100	1	1	Error	0	1	0	1	2751	5143	0.000	-0.056	0	0	0
3	1	16	"hsa-miR-4304"	"147623"	13710	7980	100	36	35	6	17	35	35	35	6	17	12	0	0	61	61	17	27	68	68	69	18	26	6	0	0	-0.143	0.000	0.421	0.407	2.747	0.027	0.006	80	494	100	-6	-7	Error	1	-7	0	-7	2811	4890	0.000	-0.444	0	0	0
3	2	16	"hsv2-miR-H7-5p"	"147836"	13900	7980	100	36	36	7	19	35	35	35	6	17	21	7	0	107	136	78	57	68	68	69	18	26	55	51	0	0.026	0.015	0.081	0.106	4.575	0.013	0.011	80	450	100	40	69	-5.285	1	39	1	68	2886	10892	0.167	3.722	0	0	0
3	3	16	"hsa-miR-888-3p"	"148683"	14070	7980	100	34	35	7	20	35	35	35	6	17	18	1	0	60	61	18	29	66	66	68	17	25	10	3	0	0.167	0.000	0.406	0.464	3.862	-0.042	0.013	80	440	100	-7	-5	-2.585	-1	-6	0	-5	2767	4871	0.000	-0.412	0	0	0
3	4	16	"hsa-miR-3939"	"148467"	14250	7980	100	34	35	6	17	35	35	35	6	17	17	1	0	60	60	16	26	67	67	68	18	26	6	1	0	0.143	0.000	0.268	0.342	4.123	-0.027	0.006	80	452	100	-8	-7	-2.807	-1	-7	0	-7	2812	4813	0.000	-0.444	0	0	0
3	5	16	"spike_control_v1_a"	"14261"	14430	7980	100	35	35	6	17	35	35	35	6	17	13	2	0	60	63	17	26	67	67	69	19	27	11	0	0	0.000	0.000	0.300	0.338	3.531	-0.054	0.022	80	462	100	-7	-4	Error	0	-7	0	-4	2772	5068	0.000	-0.316	0	0	0
3	6	16	"hsa-miRPlus-K1303*"	"147986"	14620	7980	100	34	34	6	17	35	35	35	6	17	11	1	0	100	128	78	60	66	66	68	18	26	53	47	0	-0.029	-0.016	0.083	0.093	4.690	-0.005	0.002	80	462	100	33	61	Error	-1	34	-1	62	2728	10210	-0.167	3.333	0	0	0
3	7	16	""	"148319"	14800	7980	100	34	34	6	17	35	35	35	6	17	10	1	0	130	164	105	64	68	68	69	18	26	61	51	0	-0.016	-0.010	0.100	0.117	6.680	0.000	0.000	80	440	100	61	95	Error	-1	62	-1	96	2735	13095	-0.167	5.278	0	0	0
3	8	16	"hsa-miR-3942-5p"	"148387"	14970	7970	100	36	35	6	17	35	35	35	6	17	16	2	0	58	60	17	28	67	67	67	18	26	3	1	0	-0.111	0.000	0.414	0.377	2.879	-0.038	0.009	80	426	100	-8	-7	Error	1	-9	0	-7	2817	4795	0.000	-0.389	0	0	0
3	9	16	""	"148658"	15150	7970	100	35	35	6	17	34	34	35	6	17	18	2	0	58	62	18	29	66	66	68	18	26	12	1	0	-0.125	-0.250	0.333	0.333	3.082	-0.010	0.001	80	460	100	-7	-3	Error	1	-8	1	-4	2807	4969	0.000	-0.333	0	0	0
3	10	16	""	"148004"	15340	7980	100	34	34	6	17	34	34	34	6	17	11	1	0	96	94	31	32	66	66	68	19	27	61	35	0	0.000	0.000	0.120	0.166	3.950	-0.027	0.010	80	462	100	30	28	Error	0	30	0	28	2698	7511	0.000	1.368	0	0	0
3	11	16	""	"148671"	15520	7980	100	34	34	7	20	34	34	35	6	17	17	2	0	100	168	126	75	65	65	68	18	26	56	50	0	0.000	0.000	0.083	0.110	8.193	-0.003	0.001	80	452	100	35	103	Error	0	35	0	103	2728	13456	-0.167	5.556	0	0	0
3	12	16	"hsa-miR-3941"	"148285"	15700	7980	100	36	35	6	17	34	34	35	6	17	22	0	0	227	214	115	53	64	64	66	17	25	75	72	0	0.012	0.007	0.036	0.044	4.734	-0.001	0.000	80	452	100	165	151	-6.349	2	163	1	150	2782	17148	0.000	8.706	0	0	0
3	13	16	"hsa-miR-3937"	"148466"	15880	7980	100	34	35	6	17	35	35	35	6	17	13	3	0	62	63	15	23	64	64	65	17	26	10	3	0	0.500	0.000	0.500	0.470	2.378	-0.010	0.001	80	452	100	-3	-1	-1.000	-1	-2	0	-1	2765	5038	0.000	-0.118	0	0	0
3	14	16	"hsa-miR-483-3p"	"148682"	16060	7980	100	34	35	7	20	35	35	34	6	17	16	6	0	2607	1869	1428	76	64	64	66	18	27	73	71	0	0.000	0.000	0.004	0.008	14.354	0.000	0.000	80	453	100	2542	1805	Error	-1	2543	0	1805	2764	149536	0.167	100.167	0	0	0
3	15	16	"hsa-miR-3665"	"148264"	16240	7980	100	34	34	7	20	35	35	35	7	20	11	1	0	60	62	16	25	64	64	66	18	27	11	1	0	0.250	0.500	0.500	0.430	3.289	-0.032	0.005	80	461	100	-5	-3	-2.000	-1	-4	-1	-2	2705	4984	-0.143	-0.222	0	0	0
3	16	16	"hsa-miR-34b-3p"	"148640"	16420	7980	100	34	34	7	20	34	34	34	7	20	12	0	0	96	96	33	34	65	65	66	17	25	58	48	0	0.000	0.000	0.144	0.193	3.693	0.006	0.001	80	451	100	31	31	Error	0	31	0	31	2742	7656	0.000	1.765	0	0	0
3	17	16	"hsa-miR-3651"	"148327"	16600	7970	100	34	34	6	17	34	34	34	7	20	8	0	0	338	368	287	77	66	66	67	19	28	67	60	0	0.000	0.000	0.070	0.051	7.650	-0.002	0.003	80	442	100	272	302	Error	0	272	0	302	2731	29407	0.000	15.842	0	0	0
3	18	16	"hsv2-miR-H19"	"147555"	16780	7970	100	35	34	6	17	33	33	34	6	17	18	5	0	62	67	20	29	68	68	69	18	26	16	5	0	-0.333	-1.000	0.364	0.345	2.982	-0.053	0.020	80	442	100	-4	0	Error	2	-6	1	-1	2735	5327	0.000	-0.111	0	0	0
3	19	16	""	"148486"	16960	7970	100	33	34	6	17	34	34	34	7	20	18	0	0	61	63	16	25	68	68	69	18	26	11	0	0	0.143	0.000	0.272	0.277	2.907	-0.039	0.010	80	442	100	-8	-5	-2.807	-1	-7	0	-5	2738	5010	0.000	-0.333	0	0	0
3	20	16	""	"148279"	17140	7970	100	36	35	7	20	35	35	35	6	17	17	2	0	57	59	16	27	66	66	67	18	26	7	1	0	-0.111	0.000	0.467	0.459	2.970	-0.026	0.005	80	440	100	-8	-7	Error	1	-9	0	-7	2776	4691	0.000	-0.444	0	0	0
3	21	16	""	"148035"	17310	7980	100	34	33	6	18	34	34	35	6	17	12	1	0	139	199	142	71	62	62	64	17	26	61	53	0	0.000	-0.007	0.044	0.063	4.875	-0.009	0.017	80	458	100	77	136	Error	0	77	-1	137	2655	15941	-0.333	7.941	0	0	0
3	22	16	""	"148158"	17500	7980	100	34	35	7	20	34	34	34	7	20	22	3	0	426	387	209	54	65	65	66	18	27	80	77	0	0.000	0.003	0.020	0.033	6.884	0.002	0.002	80	493	100	361	323	Error	0	361	1	322	2800	30994	0.143	17.833	0	0	0
3	1	17	""	"148611"	13710	8170	100	36	35	6	17	36	36	36	6	16	10	1	0	63	65	19	29	70	70	71	17	23	13	2	0	0.000	0.200	0.462	0.397	3.111	-0.014	0.002	80	492	100	-7	-6	Error	0	-7	-1	-5	2812	5199	-0.167	-0.353	0	0	0
3	2	17	""	"148615"	13890	8170	100	35	34	5	14	35	35	36	6	16	8	0	0	58	60	19	31	65	65	67	18	26	15	3	0	0.000	0.200	0.348	0.376	2.664	-0.039	0.011	80	461	100	-7	-6	Error	0	-7	-1	-5	2757	4826	-0.333	-0.389	0	0	0
3	3	17	"hsa-miR-203b-3p"	"148012"	14070	8170	100	37	36	6	16	35	35	35	6	17	20	1	0	62	62	17	27	65	65	67	17	25	8	3	0	-0.667	-0.333	0.509	0.436	3.308	-0.024	0.003	80	452	100	-1	-2	Error	2	-3	1	-3	2917	4924	0.167	-0.294	0	0	0
3	4	17	""	"148070"	14250	8170	100	34	34	5	14	35	35	35	6	17	10	0	0	55	58	17	29	65	65	67	18	26	7	2	0	0.100	0.143	0.261	0.272	3.239	0.002	0.000	80	452	100	-11	-8	-3.322	-1	-10	-1	-7	2750	4617	-0.167	-0.500	0	0	0
3	5	17	""	"148582"	14430	8170	100	36	36	6	16	35	35	35	6	17	17	1	0	74	75	23	30	65	65	68	20	29	27	10	0	0.111	0.100	0.218	0.245	3.919	0.006	0.000	80	442	100	10	11	-3.170	1	9	1	10	2871	6005	0.167	0.350	0	0	0
3	6	17	""	"148528"	14610	8170	100	35	35	6	17	35	35	35	6	17	16	3	0	142	146	85	58	66	66	67	18	26	57	55	0	0.000	0.000	0.083	0.109	6.498	0.000	0.000	80	462	100	76	80	Error	0	76	0	80	2835	11716	0.000	4.389	0	0	0
3	7	17	""	"148578"	14800	8170	100	35	35	6	17	35	35	35	6	17	15	1	0	111	148	104	70	66	66	67	18	26	55	51	0	0.000	0.000	0.053	0.067	4.734	0.000	0.000	80	450	100	45	82	Error	0	45	0	82	2805	11815	0.000	4.500	0	0	0
3	8	17	""	"148130"	14970	8170	100	36	35	6	17	35	35	35	6	17	20	0	0	56	57	15	26	66	66	67	18	26	5	0	0	-0.100	0.000	0.500	0.380	3.777	-0.010	0.001	80	448	100	-9	-9	Error	1	-10	0	-9	2790	4595	0.000	-0.556	0	0	0
3	9	17	""	"148258"	15150	8170	100	33	34	7	20	34	34	34	6	17	15	3	0	58	60	17	28	66	66	66	17	25	10	2	0	0.125	0.000	0.400	0.426	4.275	0.020	0.003	80	460	100	-9	-6	-3.000	-1	-8	0	-6	2722	4795	0.000	-0.353	0	0	0
3	10	17	""	"148283"	15330	8170	100	34	34	6	17	34	34	34	6	17	15	1	0	58	61	17	27	67	67	68	18	26	6	5	0	0.000	0.000	0.568	0.575	3.385	-0.027	0.005	80	442	100	-9	-6	Error	0	-9	0	-6	2689	4882	0.000	-0.389	0	0	0
3	11	17	""	"148067"	15510	8170	100	34	34	7	20	34	34	35	7	20	11	1	0	58	59	17	28	65	65	67	18	26	5	0	0	0.000	0.000	0.333	0.377	3.816	-0.036	0.006	80	452	100	-7	-6	Error	0	-7	0	-6	2707	4722	-0.143	-0.444	0	0	0
3	12	17	"hsa-miR-216a-3p"	"148172"	15700	8170	100	34	34	7	20	34	34	35	7	20	15	3	0	85	91	41	45	64	64	66	18	27	51	36	0	0.000	0.000	0.143	0.151	3.292	0.002	0.000	80	450	100	21	27	Error	0	21	0	27	2738	7318	-0.143	1.389	0	0	0
3	13	17	""	"148689"	15870	8170	100	35	34	7	20	34	34	35	6	17	18	2	0	95	142	89	62	65	65	66	18	27	55	48	0	0.033	0.000	0.076	0.101	4.933	0.001	0.000	80	440	100	31	77	-4.907	1	30	0	77	2741	11359	-0.167	4.222	0	0	0
3	14	17	""	"148191"	16050	8170	100	34	34	7	20	34	34	34	6	17	18	5	0	88	91	31	34	64	64	65	18	27	60	35	0	0.000	0.000	0.185	0.216	3.764	-0.024	0.006	80	452	100	24	27	Error	0	24	0	27	2743	7254	0.000	1.444	0	0	0
3	15	17	""	"148094"	16230	8170	100	34	35	6	17	34	34	34	7	20	15	2	0	562	466	387	83	64	64	65	18	27	63	58	0	0.000	0.002	0.011	0.025	10.570	0.001	0.001	80	452	100	498	403	Error	0	498	1	402	2772	37260	0.143	22.278	0	0	0
3	16	17	""	"148419"	16410	8160	100	35	35	6	17	34	34	34	7	20	11	1	0	69	66	21	31	63	63	65	18	27	25	3	0	0.167	0.333	0.374	0.372	3.030	-0.047	0.012	80	450	100	7	4	-2.585	1	6	1	3	2767	5246	0.143	0.056	0	0	0
3	17	17	""	"148503"	16590	8160	100	36	34	6	17	34	34	34	6	17	13	2	0	57	59	17	28	64	64	66	18	27	7	2	0	-0.286	0.000	0.333	0.366	2.291	-0.064	0.025	80	460	100	-5	-5	Error	2	-7	0	-5	2735	4722	0.000	-0.389	0	0	0
3	18	17	""	"148605"	16770	8160	100	35	34	6	17	34	34	34	6	17	8	1	0	67	67	20	29	68	68	69	19	27	12	2	0	-1.000	0.000	0.450	0.466	3.254	-0.011	0.001	80	468	100	0	-1	Error	1	-1	0	-1	2712	5353	0.000	-0.105	0	0	0
3	19	17	""	"148025"	16950	8160	100	36	36	6	16	34	34	34	7	20	16	2	0	61	63	18	28	69	69	71	19	26	11	0	0	-0.250	-0.333	0.404	0.423	3.810	-0.043	0.013	80	460	100	-6	-4	Error	2	-8	2	-6	2844	5073	0.286	-0.421	0	0	0
3	20	17	"hsa-miR-486-3p"	"148661"	17130	8160	100	34	34	6	17	34	34	34	6	17	16	2	0	71	71	24	33	68	68	69	18	26	26	6	0	0.000	0.000	0.254	0.223	3.393	-0.031	0.008	80	470	100	3	3	Error	0	3	0	3	2734	5703	0.000	0.111	0	0	0
3	21	17	""	"148429"	17320	8170	100	35	35	6	17	34	34	34	7	20	12	2	0	133	135	63	46	64	64	66	18	27	72	62	0	0.014	0.014	0.054	0.092	6.648	-0.003	0.000	80	462	100	70	72	-6.109	1	69	1	71	2770	10801	0.143	3.833	0	0	0
3	22	17	""	"148407"	17500	8160	100	35	34	6	17	34	34	34	7	20	12	0	0	59	62	18	29	63	63	66	18	27	12	3	0	-0.250	0.000	0.500	0.459	3.262	-0.021	0.003	80	492	100	-3	-1	Error	1	-4	0	-1	2718	4993	0.000	-0.222	0	0	0
3	1	18	""	"148442"	13710	8370	100	34	35	6	17	36	36	36	6	16	13	1	0	65	70	25	35	69	69	71	19	26	15	3	0	0.500	-1.000	0.500	0.487	2.695	0.031	0.010	80	492	100	-6	0	-1.000	-2	-4	-1	1	2799	5603	-0.167	-0.053	0	0	0
3	2	18	""	"42499"	13900	8370	100	37	36	6	16	35	35	35	6	17	17	3	0	90	86	28	32	65	65	67	18	26	55	31	0	0.080	0.048	0.143	0.166	3.009	-0.006	0.000	80	449	100	27	22	-3.644	2	25	1	21	2899	6910	0.167	1.056	0	0	0
3	3	18	"hsa-miR-181c-3p"	"145759"	14070	8360	100	35	34	7	20	35	35	35	6	17	12	2	0	76	78	24	30	65	65	68	17	25	42	16	0	0.000	-0.077	0.219	0.240	3.989	-0.003	0.000	80	448	100	11	12	Error	0	11	-1	13	2759	6216	-0.167	0.588	0	0	0
3	4	18	"hsa-miR-450a-5p"	"17835"	14250	8360	100	35	35	5	14	35	35	35	6	17	10	2	0	81	83	30	36	67	67	68	18	26	36	21	0	0.000	0.000	0.288	0.278	3.434	-0.011	0.001	80	452	100	14	16	Error	0	14	0	16	2800	6656	0.000	0.833	0	0	0
3	5	18	"hsa-miR-532-3p"	"42732"	14430	8350	100	34	34	6	17	34	34	34	6	17	21	1	0	88	89	32	35	66	66	68	20	29	51	27	0	0.000	0.000	0.183	0.174	4.122	0.006	0.001	80	451	100	22	23	Error	0	22	0	23	2737	7102	0.000	1.050	0	0	0
3	6	18	"hsa-miR-33b-3p"	"145734"	14610	8360	100	35	35	6	17	35	35	35	6	17	18	2	0	59	60	20	33	66	66	67	18	26	6	1	0	0.000	0.000	0.351	0.415	2.934	-0.040	0.012	80	452	100	-7	-6	Error	0	-7	0	-6	2816	4834	0.000	-0.389	0	0	0
3	7	18	"hsa-miR-892b"	"42493"	14790	8360	100	34	35	7	20	35	35	35	6	17	23	3	0	59	60	16	26	66	66	67	17	25	11	0	0	0.143	0.000	0.400	0.402	3.498	-0.056	0.017	80	442	100	-8	-6	-2.807	-1	-7	0	-6	2822	4837	0.000	-0.412	0	0	0
3	8	18	"hsa-miR-5100"	"168878"	14970	8360	100	35	35	6	17	34	34	34	6	17	17	3	0	9132	9243	8067	87	64	64	65	17	26	72	71	0	0.000	0.000	0.001	0.002	29.537	0.000	0.000	80	452	100	9069	9180	Error	1	9068	1	9179	2803	739410	0.167	539.882	0	0	0
3	9	18	"hsa-miR-4653-3p"	"168605"	15150	8360	100	34	35	7	20	34	34	34	6	17	22	1	0	105	142	92	64	63	63	64	18	28	56	50	0	0.000	0.013	0.059	0.101	5.990	0.004	0.001	80	452	100	42	80	Error	0	42	1	79	2762	11367	0.167	4.333	0	0	0
3	10	18	"hsa-miR-4494"	"168856"	15330	8350	100	34	34	6	17	34	34	34	6	17	13	2	0	56	57	15	26	65	65	67	18	26	6	1	0	0.000	0.000	0.464	0.417	3.199	-0.051	0.019	80	461	100	-9	-8	Error	0	-9	0	-8	2733	4572	0.000	-0.556	0	0	0
3	11	18	"hsa-miR-5585-3p"	"168558"	15520	8350	100	34	35	6	17	34	34	34	6	17	17	3	0	72	79	24	30	64	64	65	17	26	46	28	0	0.000	0.067	0.311	0.312	3.429	-0.024	0.005	80	448	100	8	16	Error	0	8	1	15	2766	6341	0.167	0.824	0	0	0
3	12	18	"hsa-miR-5696"	"168700"	15690	8360	100	35	35	7	20	34	34	34	6	17	17	3	0	72	76	21	27	64	64	65	18	27	37	11	0	0.125	0.083	0.414	0.327	3.124	0.004	0.000	80	440	100	9	13	-3.000	1	8	1	12	2794	6041	0.167	0.611	0	0	0
3	13	18	"hsa-miR-4794"	"168829"	15870	8360	100	35	34	6	17	34	34	34	7	20	11	1	0	56	56	14	25	64	64	65	18	27	2	0	0	-0.125	0.000	0.462	0.542	3.364	-0.039	0.010	80	452	100	-7	-8	Error	1	-8	0	-8	2747	4473	0.000	-0.500	0	0	0
3	14	18	"hsa-miR-4666a-3p"	"168602"	16050	8360	100	34	34	6	17	34	34	34	6	17	16	1	0	52	54	15	27	62	62	64	18	28	7	0	0	0.000	0.000	0.333	0.362	2.946	-0.020	0.003	80	452	100	-10	-8	Error	0	-10	0	-8	2708	4296	0.000	-0.556	0	0	0
3	15	18	"hsa-miR-3978"	"168894"	16230	8360	100	34	34	7	20	34	34	34	6	17	16	3	0	53	56	17	30	63	63	64	17	26	8	2	0	0.000	0.000	0.417	0.349	3.081	-0.027	0.004	80	452	100	-10	-7	Error	0	-10	0	-7	2733	4445	0.000	-0.471	0	0	0
3	16	18	"hsa-miR-4491"	"168918"	16410	8360	100	34	35	7	20	34	34	34	6	17	25	3	0	62	61	18	29	63	63	63	17	26	12	5	0	0.000	-0.500	0.462	0.546	4.416	-0.021	0.002	80	460	100	-1	-1	Error	0	-1	1	-2	2786	4899	0.167	-0.118	0	0	0
3	17	18	"hsa-miR-506-5p"	"168704"	16590	8360	100	33	33	7	21	34	34	34	6	17	15	2	0	107	122	65	53	63	63	64	17	26	60	53	0	-0.023	-0.017	0.074	0.117	5.889	-0.005	0.001	80	470	100	43	58	Error	-1	44	-1	59	2673	9760	-0.167	3.412	0	0	0
3	18	18	"hsa-miR-296-5p"	"168708"	16780	8370	100	34	34	7	20	34	34	34	6	17	17	3	0	92	93	33	35	66	66	68	19	27	55	35	0	0.000	0.000	0.155	0.175	3.135	-0.022	0.006	80	456	100	26	27	Error	0	26	0	27	2739	7421	0.000	1.316	0	0	0
3	19	18	"hsa-miR-4796-5p"	"168621"	16950	8360	100	34	34	6	17	34	34	34	6	17	15	2	0	82	80	23	28	69	69	70	20	28	30	6	0	0.000	0.000	0.261	0.295	3.623	-0.013	0.001	80	448	100	13	11	Error	0	13	0	11	2740	6408	0.000	0.500	0	0	0
3	20	18	"hsa-miR-4694-5p"	"168670"	17130	8360	100	33	34	7	20	34	34	34	6	17	15	7	0	131	149	82	55	69	69	70	19	27	65	56	0	-0.016	0.000	0.066	0.088	5.477	-0.009	0.006	80	468	100	61	80	Error	-1	62	0	80	2696	11895	0.000	4.158	0	0	0
3	21	18	"hsa-miR-4681"	"168767"	17330	8360	100	34	33	6	18	34	34	34	6	17	8	1	0	72	75	21	28	67	67	69	19	27	26	8	0	0.000	-0.125	0.500	0.460	3.644	-0.021	0.003	80	489	100	5	7	Error	0	5	-1	8	2657	5960	-0.167	0.316	0	0	0
3	22	18	"hsa-miR-3150b-5p"	"168594"	17530	8370	100	33	34	7	20	34	34	34	7	20	17	2	0	70	74	25	33	64	64	66	19	28	32	12	0	-0.167	0.000	0.488	0.450	3.652	-0.022	0.005	80	500	100	5	10	Error	-1	6	0	10	2726	5896	0.000	0.421	0	0	0
3	1	19	"hsa-miR-4532"	"168844"	13710	8550	100	36	36	7	19	35	35	35	6	17	16	6	0	820	2232	2275	101	68	68	69	18	26	62	60	0	0.001	0.000	0.004	0.009	11.773	0.000	0.001	80	464	100	753	2165	-9.555	1	752	1	2164	2874	178569	0.167	120.167	0	0	0
3	2	19	"hsa-miR-4528"	"168975"	13890	8550	100	35	35	6	17	35	35	35	6	17	11	2	0	60	61	15	24	66	66	68	20	29	7	0	0	0.000	0.000	0.500	0.576	3.161	0.019	0.004	80	432	100	-6	-5	Error	0	-6	0	-5	2783	4875	0.000	-0.350	0	0	0
3	3	19	"hsa-miR-2682-3p"	"168570"	14070	8560	100	35	35	6	17	35	35	35	6	17	17	2	0	75	79	28	35	67	67	69	19	27	32	16	0	0.000	0.000	0.220	0.253	5.038	-0.025	0.007	80	438	100	8	12	Error	0	8	0	12	2827	6323	0.000	0.526	0	0	0
3	4	19	"hsa-miR-3129-3p"	"168649"	14250	8550	100	33	35	7	20	35	35	35	6	17	15	5	0	56	56	14	25	66	66	67	19	28	3	0	0	0.200	0.000	0.331	0.327	2.706	-0.036	0.009	80	452	100	-12	-10	-2.322	-2	-10	0	-10	2766	4504	0.000	-0.579	0	0	0
3	5	19	"hsa-miR-3618"	"168786"	14440	8550	100	35	35	6	17	35	35	35	6	17	12	1	0	69	71	23	32	65	65	67	18	26	26	12	0	0.000	0.000	0.227	0.308	3.735	-0.025	0.006	80	471	100	4	6	Error	0	4	0	6	2784	5661	0.000	0.222	0	0	0
3	6	19	"hsa-miR-3972"	"169074"	14620	8550	100	35	35	6	17	35	35	35	6	17	16	2	0	72	72	23	31	65	65	67	18	26	32	10	0	0.000	0.000	0.333	0.281	3.441	-0.064	0.037	80	452	100	7	7	Error	0	7	0	7	2805	5759	0.000	0.278	0	0	0
3	7	19	"hsa-miR-4783-3p"	"169106"	14810	8540	100	34	35	6	17	35	35	35	6	17	11	1	0	78	82	30	36	65	65	67	17	25	40	28	0	-0.077	0.000	0.203	0.221	3.188	0.001	0.000	80	440	100	12	17	Error	-1	13	0	17	2768	6565	0.000	0.882	0	0	0
3	8	19	"hsa-miR-4639-5p"	"169071"	14980	8550	100	33	33	6	18	34	34	34	6	17	12	0	0	70	70	20	28	64	64	66	18	27	26	6	0	-0.167	-0.167	0.401	0.350	2.500	-0.020	0.003	80	448	100	5	5	Error	-1	6	-1	6	2674	5615	-0.167	0.222	0	0	0
3	9	19	"hsa-miR-4637"	"168984"	15160	8550	100	35	35	6	17	35	35	34	6	17	12	1	0	56	57	14	24	64	64	65	18	27	7	0	0	0.000	0.000	0.578	0.496	3.067	-0.066	0.024	80	442	100	-8	-7	Error	0	-8	0	-7	2799	4571	0.167	-0.444	0	0	0
3	10	19	"hsa-miR-4733-3p"	"169265"	15340	8550	100	35	35	7	20	34	34	34	6	17	20	3	0	69	72	24	33	64	64	66	18	27	26	11	0	0.200	0.125	0.390	0.380	3.417	-0.035	0.011	80	461	100	6	9	-2.322	1	5	1	8	2811	5798	0.167	0.333	0	0	0
3	11	19	"hsa-miR-4790-3p"	"169099"	15520	8550	100	34	35	6	17	34	34	34	6	17	21	2	0	55	58	15	25	63	63	64	16	25	7	2	0	0.000	-0.200	0.438	0.395	2.910	0.011	0.001	80	460	100	-8	-4	Error	0	-8	1	-5	2794	4616	0.167	-0.375	0	0	0
3	12	19	"hsa-miR-5047"	"169201"	15700	8550	100	34	34	6	17	34	34	34	6	17	16	3	0	60	61	17	27	64	64	64	17	26	10	3	0	0.000	0.000	0.417	0.383	3.702	-0.062	0.022	80	442	100	-4	-3	Error	0	-4	0	-3	2733	4906	0.000	-0.176	0	0	0
3	13	19	"hsa-miR-382-3p"	"169132"	15880	8550	100	35	35	7	20	34	34	34	6	17	18	2	0	90	108	54	50	63	63	64	17	26	57	47	0	0.037	0.022	0.154	0.143	4.365	-0.003	0.000	80	442	100	28	46	-4.755	1	27	1	45	2776	8600	0.167	2.588	0	0	0
3	14	19	"hsa-miR-5687"	"169122"	16060	8550	100	35	34	6	17	34	34	34	6	17	11	3	0	62	64	19	29	63	63	64	18	28	13	7	0	-1.000	0.000	0.257	0.306	3.633	-0.013	0.001	80	442	100	0	1	Error	1	-1	0	1	2749	5119	0.000	0.000	0	0	0
3	15	19	"hsa-miR-3064-5p"	"169227"	16240	8550	100	35	35	7	20	33	33	34	6	17	23	8	0	76	81	26	32	63	63	64	18	28	43	23	0	0.154	0.111	0.225	0.284	4.568	-0.018	0.003	80	442	100	15	20	-2.700	2	13	2	18	2825	6481	0.167	0.944	0	0	0
3	16	19	"hsa-miR-4692"	"169289"	16420	8550	100	35	36	6	16	34	34	34	6	17	21	5	0	63	65	19	29	61	61	62	18	29	17	5	0	0.500	0.500	0.343	0.325	3.106	-0.046	0.013	80	442	100	3	6	-1.000	1	2	2	4	2852	5197	0.333	0.167	0	0	0
3	17	19	"hsa-miR-4503"	"169308"	16600	8550	100	34	34	6	17	34	34	34	6	17	11	1	0	92	106	51	48	63	63	64	17	26	60	48	0	0.000	0.000	0.157	0.133	4.183	-0.016	0.008	80	442	100	29	43	Error	0	29	0	43	2737	8511	0.000	2.471	0	0	0
3	18	19	"hsa-miR-4290"	"169282"	16780	8550	100	35	35	6	17	34	34	34	6	17	20	5	0	777	626	419	66	67	67	68	19	27	76	73	0	0.001	0.002	0.011	0.014	7.834	0.002	0.013	80	432	100	711	560	-9.472	1	710	1	559	2818	50049	0.167	29.368	0	0	0
3	19	19	"hsa-miR-4445-3p"	"169172"	16960	8550	100	35	35	7	20	34	34	34	6	17	18	5	0	60	63	18	28	68	68	69	20	28	10	1	0	-0.125	-0.200	0.392	0.360	3.211	-0.031	0.008	80	442	100	-7	-4	Error	1	-8	1	-5	2774	5016	0.167	-0.300	0	0	0
3	20	19	"hsa-miR-4518"	"169199"	17140	8540	100	36	35	6	17	34	34	34	6	17	18	1	0	220	276	212	76	67	67	69	20	28	66	56	0	0.013	0.005	0.032	0.057	7.271	0.004	0.006	80	442	100	155	210	-6.257	2	153	1	209	2828	22067	0.167	10.350	0	0	0
3	21	19	"hsa-miR-642b-5p"	"169034"	17320	8550	100	35	35	7	20	34	34	34	6	17	20	7	0	1189	871	622	71	67	67	68	18	26	72	70	0	0.001	0.001	0.008	0.014	9.487	0.000	0.001	80	452	100	1123	805	Error	1	1122	1	804	2796	69656	0.167	44.611	0	0	0
3	22	19	"hsa-miR-5590-3p"	"169173"	17510	8540	100	35	34	7	20	34	34	34	6	17	21	5	0	64	64	15	23	66	66	67	18	26	7	0	0	-0.500	0.000	0.535	0.433	3.020	-0.027	0.004	80	474	100	-1	-2	Error	1	-2	0	-2	2753	5158	0.000	-0.167	0	0	0
3	1	20	"Hy3"	"13138"	13710	8730	100	35	35	5	14	36	36	36	6	16	11	1	0	85	542	732	135	66	66	68	18	26	51	47	0	-0.053	-0.002	0.020	0.033	12.427	0.000	0.001	80	496	100	18	475	Error	-1	19	-1	476	2802	43348	-0.167	26.333	0	0	0
3	2	20	"hsa-miR-4766-3p"	"169231"	13890	8730	100	35	35	6	17	35	35	35	6	17	12	3	0	59	60	16	26	66	66	68	19	27	6	1	0	0.000	0.000	0.650	0.462	3.082	-0.001	0.000	80	464	100	-7	-6	Error	0	-7	0	-6	2806	4817	0.000	-0.421	0	0	0
3	3	20	"hsa-miR-4676-3p"	"169315"	14070	8730	100	35	34	6	17	35	35	35	6	17	12	1	0	64	64	17	26	69	69	73	33	45	1	0	0	0.000	0.200	0.294	0.340	2.871	-0.019	0.003	80	452	100	-5	-6	Error	0	-5	-1	-5	2755	5091	-0.167	-0.273	0	0	0
3	4	20	"hsa-miR-520b/hsa-miR-520c-3p"	"169005"	14250	8730	100	34	34	7	20	35	35	35	6	17	13	3	0	65	67	18	26	68	68	70	32	45	6	0	0	0.333	1.000	0.594	0.577	3.056	0.003	0.000	80	474	100	-4	-2	-1.585	-1	-3	-1	-1	2751	5333	-0.167	-0.094	0	0	0
3	5	20	""	"168580"	14440	8740	100	35	35	6	17	35	35	35	6	17	12	1	0	83	90	37	41	66	66	67	18	26	50	32	0	0.000	0.000	0.200	0.238	4.495	-0.006	0.001	80	484	100	17	24	Error	0	17	0	24	2804	7176	0.000	1.278	0	0	0
3	6	20	""	"169246"	14620	8730	100	36	35	7	20	35	35	35	6	17	17	1	0	63	63	17	26	64	64	65	18	27	13	2	0	-1.000	0.000	0.483	0.446	3.523	0.028	0.005	80	464	100	0	-1	Error	1	-1	0	-1	2765	5065	0.000	-0.111	0	0	0
3	7	20	""	"169291"	14800	8730	100	35	34	5	14	34	34	35	6	17	13	1	0	70	78	28	35	65	65	66	17	25	33	23	0	0.200	0.000	0.190	0.269	3.659	0.012	0.002	80	474	100	6	13	-2.322	1	5	0	13	2755	6200	-0.167	0.706	0	0	0
3	8	20	""	"168888"	14980	8750	100	34	34	6	17	34	34	34	6	17	16	2	0	81	81	21	25	64	64	65	17	26	48	23	0	0.000	0.000	0.239	0.322	3.994	-0.004	0.000	80	471	100	17	17	Error	0	17	0	17	2735	6440	0.000	0.941	0	0	0
3	9	20	"hsa-miRPlus-A1086"	"169416"	15150	8730	100	33	34	6	17	34	34	34	6	17	16	3	0	133	158	104	65	63	63	64	19	29	55	52	0	-0.014	0.000	0.061	0.084	5.159	0.001	0.000	80	463	100	69	95	Error	-1	70	0	95	2713	12667	0.000	4.947	0	0	0
3	10	20	""	"168913"	15340	8740	100	34	35	7	20	34	34	34	6	17	17	3	0	227	199	117	58	62	62	65	18	27	70	65	0	0.000	0.007	0.032	0.055	3.668	0.006	0.006	80	484	100	165	138	Error	0	165	1	137	2778	15890	0.167	7.444	0	0	0
3	11	20	""	"169060"	15520	8740	100	34	34	6	17	34	34	34	6	17	15	3	0	463	367	258	70	63	63	64	18	28	65	65	0	0.000	0.000	0.021	0.040	8.804	0.000	0.000	80	462	100	400	304	Error	0	400	0	304	2725	29327	0.000	16.833	0	0	0
3	12	20	""	"169051"	15690	8730	100	35	35	6	17	35	35	35	6	17	15	3	0	163	171	113	66	63	63	64	17	26	56	53	0	0.000	0.000	0.038	0.076	6.520	0.004	0.003	80	452	100	100	108	Error	0	100	0	108	2783	13648	0.000	6.294	0	0	0
3	13	20	""	"168604"	15870	8730	100	35	35	6	17	34	34	34	7	20	12	0	0	59	60	14	23	62	62	63	17	26	7	1	0	-0.333	-0.500	0.528	0.498	3.119	-0.005	0.000	80	464	100	-2	-1	Error	1	-3	1	-2	2763	4837	0.143	-0.176	0	0	0
3	14	20	"Empty"	"0"	16050	8730	100	34	34	6	17	34	34	34	7	20	18	1	0	61	63	17	26	60	60	63	18	28	21	2	0	0.000	0.000	0.276	0.307	3.182	-0.065	0.025	80	474	100	1	3	Error	0	1	0	3	2749	5024	0.000	0.000	0	0	0
3	15	20	"Empty"	"0"	16240	8730	100	33	34	6	17	34	34	34	7	20	10	0	0	63	65	21	32	62	62	63	17	26	21	6	0	-1.000	0.000	0.321	0.423	4.454	-0.049	0.012	80	474	100	0	3	Error	-1	1	0	3	2684	5234	0.000	0.118	0	0	0
3	16	20	"Empty"	"0"	16420	8730	100	34	34	6	17	34	34	34	7	20	7	0	0	62	66	18	27	62	62	62	16	25	22	7	0	0.000	0.000	0.333	0.303	3.685	-0.033	0.006	80	464	100	0	4	Error	0	0	0	4	2745	5258	0.000	0.250	0	0	0
3	17	20	"Empty"	"0"	16600	8730	100	34	34	6	17	34	34	34	6	17	12	2	0	61	64	17	26	60	60	62	17	27	18	3	0	0.000	0.000	0.429	0.461	3.559	-0.075	0.025	80	464	100	1	4	Error	0	1	0	4	2718	5126	0.000	0.118	0	0	0
3	18	20	"Empty"	"0"	16780	8730	100	35	35	7	20	34	34	34	6	17	17	7	0	64	64	18	28	63	63	64	18	28	16	2	0	1.000	1.000	0.468	0.338	3.166	-0.037	0.007	80	464	100	2	2	0.000	1	1	1	1	2797	5099	0.167	0.000	0	0	0
3	19	20	"Empty"	"0"	16960	8730	100	33	34	6	17	34	34	34	6	17	13	2	0	62	64	15	23	61	61	65	19	29	20	1	0	-1.000	0.000	0.583	0.521	3.096	-0.030	0.005	80	464	100	0	3	Error	-1	1	0	3	2701	5143	0.000	-0.053	0	0	0
3	20	20	"Empty"	"0"	17140	8730	100	35	35	7	20	34	34	34	6	17	23	5	0	64	65	20	30	64	64	67	19	28	18	5	0	100000.000	1.000	0.343	0.393	4.341	-0.058	0.027	80	462	100	1	2	16.610	1	0	1	1	2820	5202	0.167	-0.105	0	0	0
3	21	20	"Hy3"	"13138"	17310	8730	100	35	35	7	20	34	34	34	6	17	17	3	0	228	985	1174	119	65	65	67	19	28	60	56	0	0.006	0.001	0.047	0.039	15.517	0.000	0.000	80	452	100	164	921	-7.349	1	163	1	920	2788	78781	0.167	48.316	0	0	0
3	22	20	"Hy3"	"13138"	17490	8730	100	33	34	6	17	34	34	34	6	17	16	1	0	149	516	627	121	65	65	65	18	27	65	55	0	-0.012	0.000	0.012	0.039	13.145	0.000	0.000	80	507	100	83	451	Error	-1	84	0	451	2690	41309	0.000	25.056	0	0	0
4	1	1	"Hy3"	"13138"	4690	9630	100	35	34	6	17	34	34	34	6	17	12	0	0	106	360	477	132	68	68	70	20	28	57	47	0	0.026	0.000	0.065	0.053	10.312	0.001	0.001	80	504	100	39	292	-5.248	1	38	0	292	2709	28776	0.000	14.500	0	0	0
4	2	1	""	"28161"	4860	9630	100	33	33	6	18	34	34	34	6	17	10	2	0	65	66	18	27	69	69	70	20	28	10	0	0	0.250	0.333	0.487	0.476	4.238	-0.045	0.014	80	471	100	-5	-4	-2.000	-1	-4	-1	-3	2639	5313	-0.167	-0.200	0	0	0
4	3	1	"hsa-miR-380-5p"	"13170"	5040	9630	100	33	34	6	17	34	34	34	6	17	17	5	0	58	61	18	29	69	69	70	19	27	10	0	0	0.091	0.000	0.286	0.248	3.517	-0.030	0.006	80	474	100	-12	-8	-3.459	-1	-11	0	-8	2735	4849	0.000	-0.474	0	0	0
4	4	1	""	"42958"	5220	9640	100	33	34	6	17	34	34	34	7	20	12	2	0	744	713	600	84	67	67	69	18	26	70	63	0	-0.001	0.000	0.018	0.026	8.469	0.000	0.000	80	452	100	676	646	Error	-1	677	0	646	2721	57031	0.000	35.778	0	0	0
4	5	1	"hsa-miR-320b"	"46324"	5390	9630	100	34	35	6	17	34	34	34	6	17	22	2	0	85	602	714	118	70	70	71	20	28	48	41	0	0.000	0.002	0.039	0.039	12.864	0.000	0.000	80	422	100	15	533	Error	0	15	1	532	2768	48181	0.167	26.550	0	0	0
4	6	1	""	"17433"	5580	9630	100	35	34	7	20	34	34	35	6	17	23	1	0	79	93	41	44	68	68	69	18	26	43	37	0	0.091	0.000	0.154	0.190	4.282	-0.016	0.005	80	484	100	12	25	-3.459	1	11	0	25	2757	7407	-0.167	1.333	0	0	0
4	7	1	""	"11202"	5760	9640	100	34	34	6	17	34	34	34	6	17	13	3	0	80	87	38	43	70	70	70	19	27	42	27	0	0.000	0.000	0.180	0.168	3.805	-0.008	0.001	80	464	100	10	17	Error	0	10	0	17	2710	6999	0.000	0.895	0	0	0
4	8	1	""	"42939"	5940	9640	100	33	34	6	17	34	34	34	6	17	11	1	0	531	387	262	67	70	70	72	20	27	68	68	0	-0.002	0.000	0.016	0.027	6.458	0.002	0.004	80	464	100	460	317	Error	-1	461	0	317	2722	30924	0.000	15.750	0	0	0
4	9	1	"hsa-miR-152-3p"	"17676"	6120	9640	100	33	34	6	17	34	34	34	7	20	10	1	0	395	643	581	90	68	68	70	19	27	63	57	0	-0.003	0.000	0.050	0.043	8.395	-0.001	0.001	80	464	100	326	575	Error	-1	327	0	575	2699	51403	0.000	30.158	0	0	0
4	10	1	"hsa-miR-650"	"17593"	6300	9640	100	35	34	7	20	34	34	34	6	17	18	1	0	68	70	22	31	70	70	71	20	28	17	3	0	-0.500	0.000	0.325	0.385	3.605	-0.020	0.004	80	474	100	-1	0	Error	1	-2	0	0	2734	5617	0.000	-0.050	0	0	0
4	11	1	"hsa-miR-27a-3p"	"46483"	6480	9640	100	34	34	6	17	34	34	35	6	17	15	2	0	120	1152	1333	115	67	67	69	19	27	55	50	0	0.000	0.000	0.056	0.031	14.118	-0.001	0.006	80	483	100	53	1085	Error	0	53	0	1085	2750	92189	-0.167	57.000	0	0	0
4	12	1	"hsa-let-7g-5p"	"46438"	6660	9630	100	34	34	6	17	35	35	35	6	17	13	2	0	715	2534	2592	102	67	67	69	18	26	66	60	0	-0.002	0.000	0.012	0.017	20.321	0.000	0.001	80	496	100	647	2466	Error	-1	648	-1	2467	2752	202743	-0.167	136.944	0	0	0
4	13	1	"hsa-miR-490-3p"	"42703"	6840	9630	100	33	34	7	20	34	34	35	6	17	16	6	0	111	216	168	77	68	68	70	19	27	57	51	0	-0.023	0.000	0.111	0.090	5.624	-0.001	0.000	80	482	100	42	148	Error	-1	43	0	148	2701	17319	-0.167	7.684	0	0	0
4	14	1	""	"28054"	7020	9630	100	34	35	6	17	35	35	35	6	17	17	3	0	71	71	22	30	69	69	72	20	27	15	5	0	-0.500	0.000	0.453	0.456	3.637	-0.009	0.001	80	492	100	1	2	Error	-1	2	0	2	2793	5684	0.000	-0.050	0	0	0
4	15	1	""	"14302"	7210	9640	100	34	35	6	17	34	34	35	6	17	22	3	0	305	336	251	74	70	70	72	18	25	65	61	0	0.000	0.004	0.021	0.036	7.110	0.001	0.001	80	451	100	235	267	Error	0	235	1	266	2812	26906	0.000	14.667	0	0	0
4	16	1	"hsa-miR-627-5p"	"17625"	7380	9640	100	36	35	7	20	34	34	35	6	17	15	1	0	83	102	53	51	73	73	74	19	25	46	33	0	0.200	0.034	0.150	0.115	3.577	-0.021	0.013	80	440	100	12	30	-2.322	2	10	1	29	2764	8121	0.000	1.474	0	0	0
4	17	1	"hsa-miR-744-5p"	"27568"	7560	9630	100	34	34	5	14	35	35	35	6	17	11	0	0	89	214	189	88	74	74	76	20	26	45	42	0	-0.067	-0.007	0.151	0.102	8.484	0.001	0.000	80	464	100	14	139	Error	-1	15	-1	140	2741	17112	-0.167	6.900	0	0	0
4	18	1	"hsa-miR-593-5p"	"42478"	7740	9630	100	36	35	5	14	35	35	35	6	17	13	0	0	77	80	27	33	75	75	76	19	25	28	12	0	0.500	0.000	0.320	0.309	4.005	0.003	0.000	80	474	100	3	5	-1.000	1	2	0	5	2824	6364	0.000	0.211	0	0	0
4	19	1	"hsa-miR-323a-5p"	"42457"	7920	9630	100	35	36	6	16	35	35	35	6	17	16	1	0	71	73	22	30	73	73	74	19	25	18	5	0	0.000	100000.000	0.221	0.260	2.769	-0.008	0.001	80	474	100	-2	1	Error	0	-2	1	0	2846	5858	0.167	-0.053	0	0	0
4	20	1	"ebv-miR-BART3-3p"	"17589"	8100	9630	100	36	36	6	16	35	35	35	5	14	16	3	0	64	68	23	33	71	71	73	19	26	16	6	0	-0.143	-0.333	0.200	0.243	3.805	0.004	0.000	80	474	100	-6	-2	Error	1	-7	1	-3	2856	5479	0.200	-0.263	0	0	0
4	21	1	"hsa-miR-638"	"42832"	8280	9630	100	36	36	5	13	35	35	35	6	17	13	2	0	85	185	164	88	73	73	74	19	25	48	41	0	0.083	0.009	0.054	0.043	3.874	0.002	0.001	80	484	100	13	113	-3.585	1	12	1	112	2872	14782	0.167	5.842	0	0	0
4	22	1	"Hy3"	"13138"	8470	9630	100	36	37	5	13	35	35	36	6	16	20	3	0	128	1002	1247	124	74	74	75	19	25	53	51	0	0.019	0.002	0.035	0.034	14.108	0.001	0.017	80	532	100	55	930	-5.755	1	54	2	928	2945	80192	0.167	48.789	0	0	0
4	1	2	""	"42712"	4670	9830	100	34	34	7	20	34	34	34	6	17	18	10	0	61	62	19	30	68	68	70	21	30	10	1	0	0.000	0.000	0.359	0.336	3.466	-0.066	0.026	80	484	100	-7	-6	Error	0	-7	0	-6	2757	4967	0.000	-0.381	0	0	0
4	2	2	"spike_control_v2_40"	"29001"	4850	9830	100	34	34	6	17	34	34	34	6	17	12	2	0	677	668	571	85	70	70	71	21	29	63	61	0	0.000	0.000	0.014	0.023	10.779	0.000	0.000	80	461	100	607	598	Error	0	607	0	598	2705	53436	0.000	28.429	0	0	0
4	3	2	""	"42748"	5040	9820	100	36	36	7	19	34	34	34	6	17	20	6	0	67	68	18	26	70	70	70	19	27	10	2	0	-0.667	-1.000	0.417	0.429	4.345	0.002	0.000	80	470	100	-1	0	Error	2	-3	2	-2	2840	5453	0.333	-0.105	0	0	0
4	4	2	""	"42807"	5220	9820	100	33	33	6	18	34	34	34	6	17	11	2	0	73	85	37	43	67	67	68	19	27	40	28	0	-0.167	-0.056	0.240	0.251	3.807	-0.015	0.003	80	435	100	5	17	Error	-1	6	-1	18	2674	6825	-0.167	0.895	0	0	0
4	5	2	"hsa-miR-1224-5p"	"46462"	5390	9780	100	34	34	6	17	34	34	34	6	17	17	3	0	65	71	22	30	68	68	69	19	27	18	11	0	0.000	0.000	0.303	0.330	3.143	-0.021	0.004	80	431	100	-3	3	Error	0	-3	0	3	2755	5674	0.000	0.105	0	0	0
4	6	2	"hsa-miR-1178-3p"	"46822"	5580	9820	100	35	34	6	17	34	34	35	6	17	16	1	0	63	65	18	27	67	67	69	20	28	12	2	0	-0.250	0.000	0.308	0.364	3.387	-0.003	0.000	80	474	100	-3	-2	Error	1	-4	0	-2	2750	5214	-0.167	-0.200	0	0	0
4	7	2	"hsa-miR-758-3p"	"28759"	5760	9820	100	34	35	7	20	34	34	35	6	17	22	7	0	68	70	22	31	67	67	70	33	47	10	1	0	0.000	0.333	0.389	0.411	3.310	0.004	0.001	80	450	100	1	4	Error	0	1	1	3	2792	5604	0.000	0.000	0	0	0
4	8	2	""	"17527"	5940	9820	100	34	35	7	20	34	34	34	6	17	18	6	0	73	74	24	32	69	69	72	32	44	13	1	0	0.000	0.200	0.375	0.378	4.286	0.002	0.000	80	450	100	4	6	Error	0	4	1	5	2795	5950	0.167	0.063	0	0	0
4	9	2	"hsa-miR-181c-5p"	"42496"	6120	9820	100	35	35	6	17	34	34	34	6	17	15	3	0	80	105	56	53	68	68	70	19	27	48	42	0	0.083	0.027	0.118	0.144	4.517	0.011	0.003	80	450	100	13	38	-3.585	1	12	1	37	2760	8374	0.167	1.842	0	0	0
4	10	2	"hsa-miR-146b-5p"	"10306"	6300	9830	100	35	34	6	17	34	34	34	6	17	15	2	0	439	1252	1262	100	68	68	69	18	26	56	52	0	0.003	0.000	0.003	0.017	22.137	0.000	0.000	80	462	100	372	1184	-8.535	1	371	0	1184	2747	100125	0.000	65.722	0	0	0
4	11	2	""	"46982"	6490	9840	100	35	35	6	17	34	34	34	6	17	16	6	0	67	66	17	25	67	67	68	19	27	12	1	0	100000.000	-1.000	0.414	0.458	3.764	-0.023	0.004	80	468	100	1	0	16.610	1	0	1	-1	2821	5284	0.167	-0.105	0	0	0
4	12	2	""	"46538"	6690	9850	100	35	35	6	17	34	34	34	6	17	16	2	0	258	487	458	94	65	65	66	17	25	60	55	0	0.005	0.002	0.026	0.036	11.113	-0.001	0.001	80	424	100	194	423	-7.592	1	193	1	422	2791	38923	0.167	24.765	0	0	0
4	13	2	"hsa-miR-20b-3p"	"17882"	6840	9830	100	35	34	6	17	35	35	35	6	17	11	1	0	104	347	338	97	67	67	67	17	25	53	50	0	0.000	-0.004	0.022	0.037	11.449	0.000	0.000	80	413	100	37	279	Error	0	37	-1	280	2749	27765	-0.167	16.471	0	0	0
4	14	2	""	"42765"	7020	9830	100	34	35	6	17	35	35	35	6	17	13	2	0	84	96	47	48	70	70	71	19	26	47	36	0	-0.071	0.000	0.136	0.157	4.548	-0.012	0.004	80	449	100	13	26	Error	-1	14	0	26	2762	7698	0.000	1.316	0	0	0
4	15	2	""	"46921"	7190	9810	100	36	36	6	16	34	34	35	6	17	20	6	0	102	3069	4157	135	70	70	71	18	25	53	50	0	0.063	0.001	0.052	0.026	27.514	0.000	0.000	80	439	100	34	3001	-4.000	2	32	2	2999	2848	245544	0.167	166.556	0	0	0
4	16	2	"hsa-miR-612"	"27551"	7380	9810	100	34	35	6	17	34	34	35	6	17	21	2	0	77	81	29	35	73	73	73	19	26	23	20	0	0.000	0.125	0.305	0.258	3.498	0.011	0.002	80	449	100	4	9	Error	0	4	1	8	2802	6477	0.000	0.421	0	0	0
4	17	2	""	"42481"	7560	9810	100	35	35	6	17	35	35	35	6	17	13	1	0	66	65	17	26	73	73	74	20	27	6	0	0	0.000	0.000	0.400	0.387	3.280	0.015	0.002	80	451	100	-7	-8	Error	0	-7	0	-8	2786	5226	0.000	-0.450	0	0	0
4	18	2	""	"42864"	7740	9820	100	36	36	7	19	35	35	35	6	17	18	6	0	123	149	89	59	75	75	76	21	27	57	51	0	0.021	0.014	0.083	0.074	4.716	-0.001	0.000	80	462	100	49	75	-5.585	1	48	1	74	2902	11936	0.167	3.476	0	0	0
4	19	2	"hsa-miR-593-3p"	"42504"	7930	9820	100	36	36	6	16	35	35	35	6	17	16	3	0	76	83	26	31	73	73	74	20	27	32	16	0	0.333	0.100	0.223	0.250	4.204	-0.012	0.002	80	451	100	4	11	-1.585	1	3	1	10	2873	6640	0.167	0.450	0	0	0
4	20	2	"ebv-miR-BART15"	"42897"	8100	9820	100	35	36	6	16	35	35	35	6	17	15	1	0	63	68	21	30	71	71	73	20	27	18	2	0	0.000	-0.333	0.250	0.237	3.028	-0.013	0.002	80	440	100	-8	-2	Error	0	-8	1	-3	2849	5408	0.167	-0.250	0	0	0
4	21	2	"hsa-miR-16-2-3p"	"42874"	8280	9820	100	36	36	6	16	35	35	36	6	16	22	1	0	115	132	75	56	71	71	73	19	26	52	50	0	0.023	0.016	0.095	0.118	6.187	0.004	0.001	80	463	100	45	62	-5.459	1	44	1	61	2893	10543	0.000	3.105	0	0	0
4	22	2	""	"42742"	8470	9840	100	36	36	6	16	35	35	35	6	17	15	3	0	103	123	65	52	73	73	74	20	27	52	48	0	0.033	0.020	0.078	0.088	3.914	0.008	0.004	80	489	100	31	51	-4.907	1	30	1	50	2892	9848	0.167	2.450	0	0	0
4	1	3	"hsa-miR-571"	"17490"	4670	10010	100	34	34	6	17	34	34	34	6	17	12	3	0	69	70	21	30	67	67	69	21	30	17	3	0	0.000	0.000	0.235	0.279	3.048	-0.033	0.010	80	474	100	2	3	Error	0	2	0	3	2758	5604	0.000	0.048	0	0	0
4	2	3	"hsa-miR-1207-5p"	"46565"	4850	10010	100	33	33	6	18	34	34	34	6	17	11	2	0	66	67	17	25	66	66	68	20	29	11	2	0	100000.000	-1.000	0.333	0.360	3.468	0.003	0.000	80	452	100	-1	0	16.610	-1	0	-1	1	2677	5356	-0.167	-0.050	0	0	0
4	3	3	"spike_control_v2_37"	"28684"	5040	10020	100	34	35	6	17	33	33	34	6	17	20	3	0	199	938	980	104	66	66	68	19	27	56	51	0	0.008	0.002	0.005	0.016	11.408	0.000	0.000	80	460	100	134	874	-7.055	1	133	2	872	2779	75019	0.167	45.789	0	0	0
4	4	3	"hsa-miR-649"	"15619"	5220	10010	100	34	34	6	17	34	34	34	6	17	17	2	0	61	63	21	33	66	66	68	19	27	16	5	0	0.000	0.000	0.276	0.391	4.093	-0.020	0.002	80	452	100	-5	-3	Error	0	-5	0	-3	2751	5064	0.000	-0.263	0	0	0
4	5	3	"hsa-miR-136-5p"	"10943"	5400	10010	100	34	34	5	14	34	34	34	6	17	10	1	0	565	584	506	86	68	68	69	18	26	60	57	0	0.000	0.000	0.011	0.024	9.078	0.000	0.000	80	482	100	497	516	Error	0	497	0	516	2713	46682	0.000	28.611	0	0	0
4	6	3	""	"42706"	5580	10020	100	34	34	7	20	34	34	34	6	17	16	3	0	297	385	320	83	66	66	67	18	26	62	58	0	0.000	0.000	0.015	0.044	8.201	-0.001	0.002	80	460	100	231	319	Error	0	231	0	319	2697	30819	0.000	17.667	0	0	0
4	7	3	"hsa-miR-183-5p"	"10977"	5760	10020	100	34	34	6	17	34	34	34	6	17	13	3	0	577	439	332	75	68	68	69	18	26	65	63	0	0.000	0.000	0.023	0.030	11.321	-0.001	0.003	80	450	100	509	371	Error	0	509	0	371	2736	35151	0.000	20.556	0	0	0
4	8	3	"hsa-let-7a-2-3p"	"42530"	5940	10020	100	34	34	6	17	34	34	34	6	17	15	0	0	514	478	372	77	68	68	70	20	28	66	65	0	0.000	0.000	0.012	0.028	8.690	0.000	0.000	80	450	100	446	410	Error	0	446	0	410	2724	38258	0.000	20.400	0	0	0
4	9	3	""	"42569"	6120	10020	100	34	35	7	20	34	34	34	6	17	21	3	0	71	71	22	30	67	67	69	19	27	18	8	0	0.000	0.250	0.412	0.378	2.672	-0.044	0.015	80	450	100	4	5	Error	0	4	1	4	2761	5692	0.167	0.105	0	0	0
4	10	3	""	"46639"	6300	10020	100	33	33	6	18	34	34	34	6	17	15	0	0	433	532	465	87	68	68	70	20	28	62	58	0	-0.003	-0.002	0.061	0.057	13.498	-0.001	0.005	80	442	100	364	463	Error	-1	365	-1	464	2664	42558	-0.167	23.100	0	0	0
4	11	3	"hsa-miR-196a-5p"	"10990"	6480	10010	100	35	35	6	17	34	34	34	6	17	18	3	0	100	203	162	79	67	67	69	19	27	55	48	0	0.030	0.007	0.030	0.052	5.550	0.001	0.001	80	430	100	34	137	-5.044	1	33	1	136	2814	16210	0.167	7.053	0	0	0
4	12	3	"hsa-miR-487b-3p"	"14285"	6660	10010	100	35	35	6	17	35	35	35	6	17	12	0	0	130	320	300	93	66	66	67	18	26	51	51	0	0.000	0.000	0.091	0.073	7.777	0.001	0.001	80	420	100	64	254	Error	0	64	0	254	2797	25560	0.000	14.056	0	0	0
4	13	3	"hsa-miR-380-3p"	"27546"	6840	10010	100	33	33	6	18	34	34	35	6	17	10	0	0	60	64	19	29	66	66	66	17	25	15	3	0	0.167	0.500	0.333	0.340	2.954	-0.056	0.020	80	464	100	-7	-3	-2.585	-1	-6	-1	-2	2626	5109	-0.333	-0.118	0	0	0
4	14	3	"hsa-miR-101-3p"	"31026"	7020	10020	100	35	35	6	17	35	35	35	6	17	15	2	0	6856	4370	3478	79	67	67	68	17	25	77	71	0	0.000	0.000	0.002	0.006	17.410	0.000	0.011	80	452	100	6789	4303	Error	0	6789	0	4303	2818	349579	0.000	253.059	0	0	0
4	15	3	"hsa-miR-29b-3p"	"11040"	7200	10010	100	34	34	5	14	34	34	34	6	17	11	1	0	1517	2152	2141	99	70	70	70	18	25	62	57	0	0.000	0.000	0.004	0.012	16.132	0.000	0.000	80	457	100	1447	2082	Error	0	1447	0	2082	2750	172174	0.000	115.667	0	0	0
4	16	3	"hsa-miR-517-5p"	"13130"	7370	10010	100	34	34	6	17	35	35	35	6	17	7	2	0	65	68	18	26	72	72	72	18	25	11	2	0	0.143	0.250	0.369	0.391	2.664	0.009	0.001	80	458	100	-8	-5	-2.807	-1	-7	-1	-4	2759	5404	-0.167	-0.222	0	0	0
4	17	3	""	"46461"	7550	10010	100	34	34	5	14	35	35	35	6	17	10	0	0	61	65	20	30	72	72	73	20	27	7	2	0	0.091	0.143	0.368	0.380	3.374	-0.001	0.000	80	461	100	-12	-8	-3.459	-1	-11	-1	-7	2740	5224	-0.167	-0.400	0	0	0
4	18	3	"hsa-miR-506-3p"	"11138"	7730	10010	100	36	36	6	16	35	35	35	6	17	15	3	0	63	63	15	23	74	74	75	21	28	2	0	0	-0.091	-0.091	0.277	0.325	3.442	-0.016	0.003	80	452	100	-10	-10	Error	1	-11	1	-11	2849	5000	0.167	-0.571	0	0	0
4	19	3	""	"46293"	7910	10010	100	34	35	6	17	35	35	35	6	17	13	3	0	67	67	15	22	72	72	73	21	28	2	0	0	0.200	0.000	0.600	0.480	3.882	-0.023	0.006	80	463	100	-6	-5	-2.322	-1	-5	0	-5	2822	5322	0.000	-0.286	0	0	0
4	20	3	""	"28547"	8100	10010	100	35	35	5	14	34	34	35	5	14	18	3	0	77	87	35	40	72	72	73	19	26	42	23	0	0.200	0.067	0.143	0.134	3.104	0.002	0.000	80	450	100	6	16	-2.322	1	5	1	15	2812	6955	0.000	0.737	0	0	0
4	21	3	""	"146101"	8270	10010	100	34	35	5	14	35	35	35	6	17	10	1	0	68	95	55	57	72	72	73	21	28	37	27	0	0.250	0.000	0.143	0.132	3.503	-0.009	0.003	80	450	100	-5	23	-2.000	-1	-4	0	23	2773	7579	0.000	1.048	0	0	0
4	22	3	""	"145998"	8460	10010	100	33	34	7	20	36	36	36	6	16	15	5	0	90	168	135	80	72	72	73	21	28	47	42	0	-0.167	-0.021	0.220	0.169	4.145	-0.004	0.003	80	472	100	15	94	Error	-3	18	-2	96	2739	13415	-0.333	4.524	0	0	0
4	1	4	""	"146118"	4670	10200	100	34	34	6	17	34	34	34	6	17	13	3	0	71	74	23	31	67	67	69	26	37	16	5	0	0.000	0.000	0.400	0.410	4.844	-0.030	0.007	80	484	100	4	7	Error	0	4	0	7	2708	5909	0.000	0.192	0	0	0
4	2	4	"hsv2-miR-H4-5p"	"146045"	4850	10200	100	34	34	6	17	34	34	34	6	17	12	2	0	61	63	16	25	67	67	69	22	31	5	0	0	0.000	0.000	0.391	0.428	3.565	-0.002	0.000	80	452	100	-6	-4	Error	0	-6	0	-4	2710	5043	0.000	-0.273	0	0	0
4	3	4	""	"13146"	5030	10200	100	35	35	6	17	34	34	34	6	17	18	3	0	61	61	16	26	66	66	67	19	28	7	0	0	-0.200	-0.200	0.500	0.481	3.798	-0.058	0.021	80	452	100	-4	-4	Error	1	-5	1	-5	2783	4886	0.167	-0.316	0	0	0
4	4	4	""	"-1"	5220	10200	100	33	34	6	17	34	34	34	6	17	17	1	0	237	356	306	85	65	65	67	19	28	56	56	0	-0.006	0.000	0.023	0.061	7.418	-0.002	0.006	80	452	100	171	291	Error	-1	172	0	291	2682	28485	0.000	15.211	0	0	0
4	5	4	"hsa-miR-2054"	"145987"	5400	10210	100	35	35	7	20	34	34	34	6	17	22	5	0	59	62	18	29	64	64	67	19	28	10	2	0	-0.200	-0.500	0.538	0.451	3.681	-0.049	0.014	80	460	100	-4	-1	Error	1	-5	1	-2	2783	4930	0.167	-0.263	0	0	0
4	6	4	"hsa-miR-767-5p"	"146111"	5580	10210	100	35	34	6	17	34	34	34	6	17	16	2	0	384	323	235	72	66	66	66	18	27	65	63	0	0.003	0.000	0.022	0.029	7.006	-0.003	0.006	80	452	100	319	257	-8.313	1	318	0	257	2753	25839	0.000	14.278	0	0	0
4	7	4	"hsa-miR-652-5p"	"145933"	5770	10200	100	34	35	6	17	34	34	34	6	17	15	2	0	77	80	30	37	68	68	68	19	27	41	22	0	0.000	0.083	0.188	0.243	2.894	-0.019	0.005	80	440	100	9	13	Error	0	9	1	12	2767	6382	0.167	0.632	0	0	0
4	8	4	"hsv1-miR-H3-3p"	"146058"	5940	10200	100	33	34	7	20	34	34	34	6	17	20	3	0	74	74	24	32	68	68	70	21	30	28	7	0	-0.167	0.000	0.247	0.215	3.275	-0.040	0.016	80	438	100	5	6	Error	-1	6	0	6	2753	5951	0.000	0.190	0	0	0
4	9	4	"SNORD110"	"145666"	6120	10200	100	34	34	5	14	34	34	34	6	17	10	2	0	791	781	698	89	67	67	69	18	26	61	57	0	0.000	0.000	0.008	0.023	13.334	0.000	0.000	80	442	100	724	714	Error	0	724	0	714	2710	62490	0.000	39.556	0	0	0
4	10	4	""	"146206"	6300	10200	100	34	35	6	17	34	34	34	6	17	15	5	0	90	159	120	75	68	68	69	18	26	50	47	0	0.000	0.011	0.054	0.062	4.652	0.005	0.004	80	442	100	22	92	Error	0	22	1	91	2760	12711	0.167	5.000	0	0	0
4	11	4	""	"146026"	6480	10200	100	34	34	6	17	34	34	34	6	17	20	1	0	64	66	19	28	67	67	68	19	27	12	3	0	0.000	0.000	0.500	0.605	3.489	-0.029	0.006	80	452	100	-3	-1	Error	0	-3	0	-1	2741	5261	0.000	-0.105	0	0	0
4	12	4	"hsv1-miR-H5-3p"	"146098"	6660	10200	100	33	34	6	17	34	34	34	6	17	18	1	0	238	218	157	72	68	68	69	18	26	62	57	0	-0.006	0.000	0.036	0.061	6.325	-0.001	0.000	80	442	100	169	150	Error	-1	170	0	150	2687	17443	0.000	8.278	0	0	0
4	13	4	""	"146004"	6830	10230	100	35	34	6	17	35	35	35	6	17	10	0	0	74	109	73	66	67	67	68	19	27	40	36	0	0.000	-0.024	0.111	0.130	5.758	-0.003	0.000	80	440	100	7	41	Error	0	7	-1	42	2746	8719	-0.167	2.158	0	0	0
4	14	4	"hsa-miR-2115-3p"	"146161"	7020	10210	100	33	33	6	18	35	35	34	6	17	8	0	0	166	236	190	80	63	63	66	18	27	57	55	0	-0.019	-0.012	0.034	0.071	10.233	-0.001	0.000	80	453	100	101	171	Error	-2	103	-2	173	2655	18842	-0.167	9.444	0	0	0
4	15	4	"hsa-miR-1912"	"146168"	7200	10210	100	35	34	6	17	35	35	35	6	17	12	0	0	62	64	18	28	68	68	70	20	28	6	2	0	0.000	0.250	0.389	0.469	3.602	-0.030	0.008	80	450	100	-6	-5	Error	0	-6	-1	-4	2754	5109	-0.167	-0.300	0	0	0
4	16	4	""	"146133"	7380	10210	100	34	35	6	17	35	35	35	6	17	16	2	0	94	112	59	52	69	69	71	20	28	50	45	0	-0.040	0.000	0.130	0.154	4.523	0.003	0.000	80	451	100	24	43	Error	-1	25	0	43	2801	8980	0.000	2.050	0	0	0
4	17	4	"hsv1-miR-H7-3p"	"146090"	7560	10200	100	35	36	6	16	35	35	35	6	17	18	1	0	169	271	217	80	70	70	71	19	26	61	56	0	0.000	0.005	0.040	0.055	6.331	0.002	0.003	80	452	100	99	202	Error	0	99	1	201	2881	21717	0.167	10.526	0	0	0
4	18	4	"spike_control_v2_46"	"29837"	7740	10200	100	35	34	6	17	35	35	35	6	17	10	1	0	86	296	288	97	70	70	72	18	25	48	45	0	0.000	-0.004	0.058	0.058	7.427	-0.002	0.004	80	452	100	16	225	Error	0	16	-1	226	2741	23705	-0.167	12.444	0	0	0
4	19	4	""	"145870"	7920	10200	100	37	36	6	16	35	35	35	6	17	18	2	0	58	60	16	26	70	70	72	19	26	7	0	0	-0.167	-0.100	0.273	0.294	3.247	-0.012	0.001	80	470	100	-10	-9	Error	2	-12	1	-10	2919	4794	0.167	-0.632	0	0	0
4	20	4	"hsa-miR-605-5p"	"145736"	8110	10200	100	35	35	6	17	35	35	35	5	14	18	5	0	91	98	39	39	72	72	73	18	24	50	36	0	0.000	0.000	0.256	0.223	2.970	-0.014	0.005	80	450	100	19	26	Error	0	19	0	26	2781	7834	0.000	1.389	0	0	0
4	21	4	"hsa-miR-875-5p"	"145721"	8280	10200	100	36	36	6	16	35	35	35	6	17	18	1	0	62	60	16	26	71	71	72	19	26	2	0	0	-0.111	-0.091	0.200	0.223	3.783	-0.017	0.002	80	440	100	-8	-10	Error	1	-9	1	-11	2887	4810	0.167	-0.632	0	0	0
4	22	4	"hsa-miR-92a-3p"	"145693"	8460	10200	100	37	37	6	16	35	35	36	6	16	20	2	0	423	743	697	93	68	68	69	19	27	67	58	0	0.006	0.003	0.008	0.024	12.691	0.000	0.000	80	484	100	357	677	-7.472	2	355	2	675	2971	59457	0.167	35.474	0	0	0
4	1	5	"hsa-miR-639"	"145962"	4680	10390	100	34	34	5	14	34	34	34	6	17	10	2	0	87	96	46	47	64	64	66	18	27	51	38	0	0.000	0.000	0.138	0.169	5.406	-0.013	0.004	80	493	100	23	32	Error	0	23	0	32	2696	7644	0.000	1.667	0	0	0
4	2	5	"hsa-miR-431-5p"	"145705"	4860	10390	100	33	33	6	18	34	34	34	6	17	12	1	0	91	100	46	46	65	65	67	21	31	52	38	0	-0.038	-0.029	0.200	0.228	3.294	-0.009	0.002	80	452	100	25	34	Error	-1	26	-1	35	2653	8023	-0.167	1.571	0	0	0
4	3	5	""	"145878"	5040	10390	100	34	35	6	17	33	33	33	6	18	21	7	0	103	432	411	95	67	67	67	19	28	56	48	0	0.028	0.005	0.021	0.027	6.407	-0.001	0.001	80	452	100	37	367	-5.170	1	36	2	365	2779	34523	0.333	19.211	0	0	0
4	4	5	"hsa-miR-501-3p"	"145727"	5220	10380	100	34	34	7	20	34	34	34	6	17	16	1	0	85	90	34	37	65	65	66	19	28	51	33	0	0.000	0.000	0.190	0.200	4.594	-0.021	0.007	80	450	100	20	25	Error	0	20	0	25	2712	7170	0.000	1.263	0	0	0
4	5	5	"spike_control_v2_29"	"27968"	5400	10400	100	33	34	6	17	34	34	34	6	17	13	3	0	1138	1648	1619	98	66	66	68	29	42	60	56	0	-0.001	0.000	0.007	0.023	21.495	0.000	0.002	80	442	100	1071	1582	Error	-1	1072	0	1582	2706	131819	0.000	54.483	0	0	0
4	6	5	"hsa-miR-187-3p"	"145637"	5580	10390	100	34	34	6	17	33	33	34	6	17	20	2	0	91	277	247	89	65	65	66	18	27	55	47	0	0.038	0.005	0.028	0.070	9.331	-0.002	0.002	80	442	100	27	213	-4.700	1	26	1	212	2734	22141	0.000	11.722	0	0	0
4	7	5	"hsa-miR-518f-3p"	"145748"	5760	10390	100	35	35	7	20	33	33	34	6	17	22	8	0	54	56	14	25	65	65	66	18	27	2	0	0	-0.182	-0.222	0.429	0.422	3.342	-0.030	0.005	80	452	100	-9	-7	Error	2	-11	2	-9	2763	4489	0.167	-0.556	0	0	0
4	8	5	""	"145917"	5940	10400	100	34	34	6	17	34	34	34	6	17	12	2	0	1622	1522	1278	83	64	64	67	19	28	65	62	0	0.000	0.000	0.003	0.012	17.853	0.000	0.000	80	460	100	1558	1458	Error	0	1558	0	1458	2711	121799	0.000	76.579	0	0	0
4	9	5	"hsa-miR-572"	"147193"	6120	10390	100	35	35	6	17	34	34	34	6	17	21	3	0	59	60	15	25	66	66	68	19	27	6	0	0	-0.143	-0.167	0.320	0.281	3.625	-0.017	0.002	80	462	100	-6	-5	Error	1	-7	1	-6	2775	4784	0.167	-0.421	0	0	0
4	10	5	"hsa-miR-4307"	"147608"	6310	10390	100	34	34	7	20	34	34	34	6	17	15	3	0	86	112	63	56	66	66	67	19	28	51	41	0	0.000	0.000	0.187	0.193	4.341	0.007	0.002	80	450	100	20	46	Error	0	20	0	46	2731	8933	0.000	2.368	0	0	0
4	11	5	"hsv2-miR-H13"	"147872"	6480	10390	100	34	35	6	17	34	34	34	6	17	16	3	0	64	67	22	32	64	64	66	19	28	16	10	0	0.000	0.333	0.250	0.253	3.136	-0.019	0.004	80	440	100	0	4	Error	0	0	1	3	2764	5356	0.167	0.053	0	0	0
4	12	5	"hsa-miR-4287"	"147938"	6660	10390	100	36	35	6	17	34	34	34	6	17	11	0	0	62	66	21	31	63	63	67	19	28	22	6	0	-2.000	0.333	0.333	0.353	3.023	-0.006	0.000	80	452	100	1	4	Error	2	-1	1	3	2762	5256	0.167	-0.053	0	0	0
4	13	5	"hsa-miR-3159"	"147814"	6840	10390	100	35	35	6	17	34	34	34	6	17	12	5	0	51	53	15	28	64	64	65	19	29	2	1	0	-0.077	-0.091	0.308	0.300	3.037	-0.048	0.019	80	427	100	-12	-10	Error	1	-13	1	-11	2785	4209	0.167	-0.632	0	0	0
4	14	5	""	"147807"	7030	10390	100	35	36	6	16	35	35	35	6	17	18	2	0	84	308	325	105	65	65	67	18	26	50	43	0	0.000	0.004	0.081	0.075	7.622	-0.001	0.000	80	440	100	19	244	Error	0	19	1	243	2857	24665	0.167	13.389	0	0	0
4	15	5	""	"147924"	7200	10390	100	36	35	6	17	34	34	35	6	17	15	5	0	57	59	16	27	67	67	68	18	26	5	1	0	-0.200	-0.125	0.305	0.353	3.524	0.028	0.005	80	430	100	-8	-7	Error	2	-10	1	-8	2811	4755	0.000	-0.500	0	0	0
4	16	5	"hsa-miR-4316"	"147760"	7380	10390	100	36	35	6	17	35	35	35	6	17	18	2	0	60	62	18	29	68	68	69	18	26	13	3	0	-0.125	0.000	0.351	0.336	3.494	-0.003	0.000	80	442	100	-7	-6	Error	1	-8	0	-6	2818	4936	0.000	-0.389	0	0	0
4	17	5	"hsa-miR-4314"	"147544"	7560	10390	100	35	35	6	17	34	34	35	6	17	17	1	0	65	67	18	26	67	67	69	18	26	13	6	0	-0.500	100000.000	0.323	0.297	2.542	-0.005	0.000	80	452	100	-1	1	Error	1	-2	1	0	2810	5368	0.000	-0.111	0	0	0
4	18	5	""	"147791"	7740	10390	100	35	35	6	17	35	35	35	5	14	22	5	0	98	6372	7555	118	68	68	70	18	25	55	50	0	0.000	0.000	0.002	0.008	36.288	0.000	0.044	80	452	100	30	6304	Error	0	30	0	6304	2829	509731	0.000	350.111	0	0	0
4	19	5	""	"147810"	7920	10400	100	35	35	5	14	35	35	35	6	17	11	2	0	79	84	33	39	70	70	72	19	26	31	15	0	0.000	0.000	0.291	0.257	4.187	0.013	0.003	80	450	100	9	14	Error	0	9	0	14	2811	6751	0.000	0.632	0	0	0
4	20	5	""	"147737"	8100	10390	100	34	35	5	14	35	35	35	5	14	12	2	0	87	264	238	90	71	71	72	18	25	50	46	0	-0.062	0.000	0.085	0.066	6.914	0.001	0.001	80	471	100	15	193	Error	-1	16	0	193	2766	21081	0.000	10.667	0	0	0
4	21	5	"hsv1-miR-H18"	"147830"	8290	10390	100	35	35	6	17	35	35	35	6	17	13	3	0	90	136	87	63	71	71	72	19	26	50	46	0	0.000	0.000	0.120	0.131	5.172	0.026	0.052	80	462	100	19	65	Error	0	19	0	65	2807	10842	0.000	3.368	0	0	0
4	22	5	"hsa-miR-4323"	"147671"	8470	10390	100	35	35	5	14	36	36	36	6	16	10	1	0	78	78	30	38	68	68	69	19	27	35	20	0	-0.100	-0.100	0.190	0.168	3.283	0.019	0.005	80	484	100	9	9	Error	-1	10	-1	10	2814	6264	-0.167	0.474	0	0	0
4	1	6	""	"147802"	4690	10590	100	34	34	7	20	34	34	34	6	17	16	3	0	1445	1300	1088	83	63	63	65	19	29	73	66	0	0.000	0.000	0.009	0.018	12.537	0.000	0.001	80	471	100	1382	1237	Error	0	1382	0	1237	2731	103995	0.000	65.000	0	0	0
4	2	6	"hsa-miR-3136-5p"	"147897"	4860	10580	100	33	33	5	15	34	34	34	6	17	12	1	0	62	62	16	25	65	65	66	18	27	6	2	0	0.333	0.333	0.222	0.268	3.217	-0.007	0.000	80	440	100	-4	-4	-1.585	-1	-3	-1	-3	2668	4951	-0.167	-0.222	0	0	0
4	3	6	"hsv2-miR-H22"	"147698"	5040	10580	100	34	34	6	17	33	33	34	7	20	13	0	0	63	66	19	28	66	66	67	18	26	16	3	0	-0.333	100000.000	0.308	0.360	3.449	0.008	0.000	80	461	100	-2	1	Error	1	-3	1	0	2702	5264	0.000	-0.056	0	0	0
4	4	6	"hsa-miR-615-5p"	"148627"	5220	10580	100	33	34	7	20	34	34	34	6	17	17	5	0	60	63	17	26	67	67	68	18	26	11	2	0	0.143	0.000	0.410	0.439	4.106	0.006	0.000	80	476	100	-8	-4	-2.807	-1	-7	0	-4	2713	5047	0.000	-0.278	0	0	0
4	5	6	"hsa-miR-185-3p"	"148669"	5400	10580	100	33	34	6	17	34	34	34	6	17	12	3	0	65	66	19	28	68	68	70	28	40	7	0	0	0.333	0.000	0.250	0.268	3.002	-0.031	0.025	80	460	100	-4	-2	-1.585	-1	-3	0	-2	2707	5276	0.000	-0.143	0	0	0
4	6	6	"hsa-miR-1908-5p"	"148687"	5590	10580	100	34	34	6	17	33	33	34	6	17	15	3	0	98	432	482	111	64	64	66	18	27	56	48	0	0.029	0.003	0.104	0.052	11.253	-0.002	0.013	80	462	100	35	369	-5.087	1	34	1	368	2684	34562	0.000	20.333	0	0	0
4	7	6	"spike_control_v1_g"	"10905"	5770	10580	100	33	34	6	17	34	34	34	6	17	20	1	0	56	55	14	25	64	64	65	17	26	2	0	0	0.125	0.000	0.474	0.523	3.207	-0.058	0.017	80	452	100	-9	-9	-3.000	-1	-8	0	-9	2707	4409	0.000	-0.588	0	0	0
4	8	6	"hsa-miR-3667-5p"	"148234"	5950	10590	100	34	34	6	17	34	34	34	6	17	15	1	0	83	171	145	84	63	63	66	21	31	47	42	0	0.000	0.000	0.146	0.106	7.396	-0.002	0.001	80	440	100	20	108	Error	0	20	0	108	2709	13682	0.000	5.000	0	0	0
4	9	6	"hsa-miR-637"	"148677"	6120	10580	100	34	34	6	17	34	34	34	6	17	11	2	0	60	60	13	21	66	66	68	19	27	2	0	0	0.000	0.000	0.444	0.483	3.812	-0.017	0.002	80	440	100	-6	-6	Error	0	-6	0	-6	2716	4780	0.000	-0.421	0	0	0
4	10	6	"hsa-miR-184"	"148654"	6300	10580	100	35	35	6	17	34	34	34	6	17	16	5	0	59	63	18	28	66	66	68	18	26	11	1	0	-0.143	-0.333	0.294	0.321	4.018	-0.036	0.008	80	462	100	-6	-2	Error	1	-7	1	-3	2791	5029	0.167	-0.278	0	0	0
4	11	6	""	"148079"	6490	10580	100	34	35	6	17	34	34	34	6	17	21	3	0	58	59	16	27	65	65	67	18	26	8	0	0	0.000	-0.167	0.353	0.413	3.862	-0.030	0.006	80	462	100	-7	-5	Error	0	-7	1	-6	2775	4739	0.167	-0.444	0	0	0
4	12	6	"hsa-miR-3622a-5p"	"148474"	6670	10580	100	35	34	6	17	34	34	34	6	17	17	3	0	63	65	18	27	66	66	67	17	25	17	2	0	-0.333	0.000	0.357	0.366	3.631	-0.022	0.004	80	452	100	-2	-1	Error	1	-3	0	-1	2747	5170	0.000	-0.118	0	0	0
4	13	6	"hsa-miR-941"	"148625"	6850	10580	100	35	35	6	17	35	35	35	6	17	13	1	0	78	87	37	42	64	64	65	17	26	46	31	0	0.000	0.000	0.197	0.216	4.749	0.024	0.009	80	452	100	14	23	Error	0	14	0	23	2818	6960	0.000	1.294	0	0	0
4	14	6	"kshv-miR-K12-10a-5p"	"147640"	7030	10580	100	33	35	7	20	34	34	34	6	17	20	10	0	64	64	14	21	66	66	67	18	26	8	1	0	0.500	-0.500	0.334	0.538	3.988	-0.065	0.022	80	452	100	-3	-1	-1.000	-1	-2	1	-2	2779	5158	0.167	-0.167	0	0	0
4	15	6	""	"147599"	7210	10580	100	34	35	5	14	34	34	35	6	17	15	1	0	59	62	15	24	63	63	66	18	27	11	1	0	0.000	-1.000	0.251	0.312	3.165	-0.028	0.005	80	452	100	-4	0	Error	0	-4	1	-1	2781	4944	0.000	-0.222	0	0	0
4	16	6	"hsa-miR-3660"	"147318"	7390	10580	100	34	33	6	18	34	34	35	6	17	12	1	0	79	85	35	41	66	66	67	16	23	45	31	0	0.000	-0.053	0.165	0.174	3.096	-0.025	0.011	80	452	100	13	18	Error	0	13	-1	19	2675	6760	-0.333	1.125	0	0	0
4	17	6	"hsa-miR-4277"	"147666"	7570	10580	100	34	35	6	17	35	35	35	6	17	12	0	0	59	61	17	27	66	66	68	18	26	10	1	0	0.143	0.000	0.295	0.315	2.852	0.017	0.002	80	452	100	-8	-5	-2.807	-1	-7	0	-5	2761	4841	0.000	-0.389	0	0	0
4	18	6	"Empty"	"0"	7750	10580	100	37	36	5	13	35	35	35	6	17	12	1	0	61	62	17	27	66	66	69	18	26	10	2	0	-0.400	-0.250	0.364	0.380	2.922	0.003	0.000	80	452	100	-3	-3	Error	2	-5	1	-4	2895	4956	0.167	-0.389	0	0	0
4	19	6	""	"148186"	7930	10580	100	37	37	6	16	34	34	34	6	17	23	2	0	64	65	19	29	67	67	69	19	27	13	1	0	-1.000	-1.500	0.429	0.328	3.335	0.007	0.000	80	451	100	0	1	Error	3	-3	3	-2	2946	5161	0.500	-0.211	0	0	0
4	20	6	""	"148021"	8110	10590	100	37	36	5	13	35	35	35	6	17	13	1	0	72	75	22	29	67	67	70	20	28	26	10	0	0.400	0.125	0.274	0.351	3.271	-0.009	0.001	80	451	100	7	9	-1.322	2	5	1	8	2888	6032	0.167	0.250	0	0	0
4	21	6	""	"148131"	8290	10580	100	37	37	6	16	35	35	35	6	17	18	2	0	60	63	16	25	69	69	70	19	27	7	0	0	-0.222	-0.333	0.321	0.311	3.020	-0.030	0.009	80	452	100	-7	-4	Error	2	-9	2	-6	2924	5052	0.333	-0.368	0	0	0
4	22	6	""	"148573"	8470	10580	100	35	35	6	17	35	35	35	6	17	15	1	0	52	56	14	25	67	67	67	17	25	3	1	0	0.000	0.000	0.304	0.312	2.558	0.022	0.003	80	493	100	-15	-11	Error	0	-15	0	-11	2791	4486	0.000	-0.647	0	0	0
4	1	7	""	"148569"	4680	10770	100	34	33	6	18	34	34	34	6	17	11	2	0	62	64	18	28	64	64	66	19	28	17	1	0	0.000	100000.000	0.423	0.374	3.432	0.023	0.004	80	474	100	-2	-1	Error	0	-2	-1	0	2661	5138	-0.167	-0.105	0	0	0
4	2	7	""	"148137"	4860	10770	100	34	34	6	17	34	34	35	6	17	15	0	0	63	64	18	28	67	67	68	20	29	11	1	0	0.000	0.000	0.286	0.286	3.564	0.005	0.000	80	462	100	-4	-3	Error	0	-4	0	-3	2725	5153	-0.167	-0.200	0	0	0
4	3	7	""	"148359"	5050	10780	100	33	33	5	15	34	34	35	6	17	10	0	0	266	233	158	67	67	67	68	18	26	68	63	0	-0.005	-0.006	0.040	0.047	5.332	-0.004	0.007	80	449	100	198	165	Error	-1	199	-1	166	2667	18629	-0.333	9.167	0	0	0
4	4	7	""	"148315"	5220	10790	100	33	34	6	17	35	35	34	6	17	8	2	0	67	71	25	35	63	63	65	17	26	26	16	0	-0.500	-0.125	0.290	0.278	2.915	-0.023	0.004	80	434	100	2	7	Error	-2	4	-1	8	2687	5712	0.000	0.353	0	0	0
4	5	7	""	"148044"	5400	10780	100	35	35	6	17	34	34	34	6	17	25	1	0	232	258	196	75	64	64	65	19	29	65	58	0	0.006	0.005	0.035	0.053	6.332	-0.006	0.014	80	450	100	169	195	-7.392	1	168	1	194	2765	20612	0.167	10.158	0	0	0
4	6	7	""	"148431"	5580	10770	100	34	34	6	17	34	34	34	6	17	17	2	0	65	66	21	31	65	65	66	18	27	13	2	0	0.000	0.000	0.333	0.373	4.528	-0.024	0.005	80	452	100	0	1	Error	0	0	0	1	2710	5308	0.000	0.000	0	0	0
4	7	7	""	"148056"	5760	10770	100	35	34	6	17	34	34	34	6	17	18	0	0	63	64	16	25	64	64	65	18	27	15	1	0	-1.000	0.000	0.345	0.377	3.425	-0.038	0.011	80	470	100	0	0	Error	1	-1	0	0	2753	5130	0.000	-0.056	0	0	0
4	8	7	""	"148653"	5950	10780	100	35	34	6	17	34	34	34	6	17	17	2	0	92	108	55	50	62	62	65	21	32	56	46	0	0.033	0.000	0.091	0.111	5.855	-0.002	0.000	80	440	100	31	46	-4.907	1	30	0	46	2750	8614	0.000	2.048	0	0	0
4	9	7	""	"148367"	6120	10770	100	34	35	6	17	34	34	35	6	17	15	3	0	63	64	18	28	63	63	65	17	26	16	3	0	0.000	1.000	0.421	0.445	2.632	-0.012	0.001	80	440	100	0	2	Error	0	0	1	1	2765	5118	0.000	-0.059	0	0	0
4	10	7	""	"148475"	6300	10770	100	35	34	5	14	34	34	34	6	17	11	2	0	57	60	19	31	64	64	66	17	25	15	2	0	-0.143	0.000	0.351	0.446	3.488	-0.020	0.003	80	452	100	-6	-4	Error	1	-7	0	-4	2756	4821	0.000	-0.353	0	0	0
4	11	7	""	"148112"	6480	10770	100	34	34	6	17	35	35	35	6	17	8	0	0	59	58	16	27	65	65	66	18	27	7	1	0	0.167	0.143	0.372	0.376	3.681	-0.038	0.009	80	461	100	-7	-8	-2.585	-1	-6	-1	-7	2692	4672	-0.167	-0.444	0	0	0
4	12	7	"hsa-miR-203b-5p"	"148181"	6660	10770	100	35	35	6	17	34	34	34	6	17	16	6	0	64	65	18	27	66	66	67	18	26	15	2	0	-0.500	-1.000	0.377	0.437	3.533	-0.023	0.003	80	452	100	-1	0	Error	1	-2	1	-1	2780	5187	0.167	-0.111	0	0	0
4	13	7	""	"148076"	6840	10770	100	35	35	6	17	34	34	34	6	17	15	3	0	63	65	19	29	64	64	66	19	28	16	3	0	-1.000	1.000	0.310	0.379	3.787	0.019	0.003	80	452	100	0	2	Error	1	-1	1	1	2776	5181	0.167	-0.053	0	0	0
4	14	7	""	"148457"	7020	10770	100	35	35	6	17	34	34	34	6	17	15	0	0	66	66	18	27	64	64	66	19	28	13	3	0	0.500	0.500	0.421	0.471	3.312	-0.012	0.001	80	452	100	3	3	-1.000	1	2	1	2	2760	5243	0.167	0.000	0	0	0
4	15	7	""	"148060"	7200	10770	100	35	35	6	17	34	34	35	6	17	18	5	0	58	60	16	26	64	64	68	19	27	7	0	0	-0.167	-0.250	0.429	0.397	3.146	-0.023	0.005	80	452	100	-5	-3	Error	1	-6	1	-4	2815	4761	0.000	-0.421	0	0	0
4	16	7	""	"148464"	7380	10770	100	35	35	6	17	34	34	34	6	17	15	1	0	59	60	14	23	63	63	65	17	26	6	1	0	-0.250	-0.333	0.333	0.381	3.599	0.010	0.001	80	460	100	-3	-2	Error	1	-4	1	-3	2774	4806	0.167	-0.294	0	0	0
4	17	7	""	"148141"	7560	10770	100	36	35	6	17	35	35	35	6	17	15	1	0	60	62	19	30	65	65	66	19	28	15	2	0	-0.200	0.000	0.400	0.469	3.889	-0.011	0.001	80	452	100	-4	-3	Error	1	-5	0	-3	2801	4923	0.000	-0.211	0	0	0
4	18	7	""	"148194"	7740	10770	100	36	36	5	13	35	35	35	6	17	12	1	0	54	57	16	28	65	65	69	18	26	7	0	0	-0.091	-0.125	0.320	0.416	3.708	-0.002	0.000	80	452	100	-10	-7	Error	1	-11	1	-8	2864	4549	0.167	-0.667	0	0	0
4	19	7	""	"148646"	7920	10780	100	37	35	5	14	35	35	35	6	17	7	0	0	248	495	468	94	67	67	69	18	26	58	53	0	0.011	0.000	0.009	0.025	11.739	0.002	0.013	80	451	100	183	428	-6.500	2	181	0	428	2838	39624	0.000	23.667	0	0	0
4	20	7	"hsa-miR-219b-5p"	"148386"	8100	10770	100	37	36	5	13	35	35	36	6	16	18	1	0	79	105	56	53	67	67	69	19	27	47	43	0	0.167	0.026	0.111	0.116	3.201	0.008	0.002	80	452	100	14	39	-2.585	2	12	1	38	2901	8399	0.000	1.895	0	0	0
4	21	7	""	"148520"	8290	10770	100	35	36	5	13	35	35	36	5	13	11	5	0	69	74	25	33	70	70	71	18	25	31	12	0	0.000	0.250	0.208	0.168	3.004	0.000	0.000	80	451	100	-1	5	Error	0	-1	1	4	2850	5946	0.000	0.167	0	0	0
4	22	7	"hsa-miR-208b-3p"	"148284"	8460	10780	100	34	34	7	20	36	36	36	5	13	8	2	0	103	147	94	63	68	68	70	18	25	53	50	0	-0.057	-0.025	0.063	0.115	4.862	-0.005	0.003	80	481	100	33	77	Error	-2	35	-2	79	2751	11722	-0.400	4.278	0	0	0
4	1	8	""	"148537"	4670	10960	100	34	34	6	17	34	34	34	6	17	11	3	0	62	62	18	29	64	64	65	18	27	12	2	0	0.000	0.000	0.271	0.272	3.044	-0.029	0.006	80	493	100	-2	-2	Error	0	-2	0	-2	2686	4971	0.000	-0.167	0	0	0
4	2	8	""	"11255"	4850	10960	100	33	33	6	18	34	34	34	6	17	12	2	0	64	65	18	27	66	66	67	20	29	10	3	0	0.500	1.000	0.435	0.345	3.190	-0.037	0.008	80	461	100	-3	-2	-1.000	-1	-2	-1	-1	2670	5183	-0.167	-0.100	0	0	0
4	3	8	""	"42962"	5030	10960	100	33	34	7	20	34	34	34	6	17	21	3	0	80	140	113	80	63	63	65	17	26	50	36	0	-0.059	0.000	0.146	0.137	4.043	0.004	0.001	80	461	100	16	77	Error	-1	17	0	77	2708	11236	0.000	4.412	0	0	0
4	4	8	""	"29650"	5220	10960	100	35	35	7	20	34	34	34	6	17	22	7	0	70	101	66	65	61	61	63	17	26	42	37	0	0.111	0.025	0.142	0.134	4.017	0.003	0.000	80	436	100	10	41	-3.170	1	9	1	40	2796	8054	0.167	2.235	0	0	0
4	5	8	"Empty"	"0"	5390	10960	100	34	35	7	20	34	34	34	7	20	18	5	0	52	55	14	25	64	64	65	18	27	6	0	0	0.000	-0.111	0.475	0.470	2.989	0.005	0.000	80	439	100	-12	-8	Error	0	-12	1	-9	2773	4416	0.143	-0.556	0	0	0
4	6	8	"hsa-miR-519e-3p"	"11164"	5570	10960	100	35	35	7	20	35	35	35	6	17	13	2	0	75	78	26	33	66	66	66	18	27	31	15	0	0.000	0.000	0.260	0.348	3.839	0.007	0.001	80	471	100	9	12	Error	0	9	0	12	2783	6218	0.000	0.667	0	0	0
4	7	8	"hsa-miR-301b-3p"	"17886"	5760	10970	100	35	35	6	17	35	35	34	6	17	12	1	0	88	105	53	50	64	64	65	18	27	52	43	0	0.000	0.000	0.133	0.131	4.809	0.000	0.000	80	458	100	24	41	Error	0	24	0	41	2778	8364	0.167	2.222	0	0	0
4	8	8	"hsa-miR-5010-5p"	"168684"	5930	10960	100	33	34	7	20	34	34	34	6	17	20	3	0	54	57	16	28	64	64	66	18	27	6	1	0	0.100	0.000	0.400	0.430	2.949	-0.002	0.000	80	431	100	-11	-7	-3.322	-1	-10	0	-7	2712	4569	0.000	-0.500	0	0	0
4	9	8	"hsa-miR-4763-3p"	"168679"	6110	10960	100	35	35	6	17	35	35	35	6	17	16	1	0	61	62	18	29	64	64	65	18	27	11	3	0	0.000	0.000	0.364	0.429	4.311	0.007	0.000	80	462	100	-3	-2	Error	0	-3	0	-2	2773	4962	0.000	-0.167	0	0	0
4	10	8	"hsa-miR-4684-3p"	"168718"	6290	10960	100	34	35	6	17	34	34	35	6	17	15	5	0	57	60	15	25	64	64	66	19	28	12	0	0	0.000	-0.250	0.404	0.433	2.901	-0.009	0.000	80	469	100	-7	-3	Error	0	-7	1	-4	2798	4798	0.000	-0.316	0	0	0
4	11	8	"hsa-miR-326"	"168945"	6470	10970	100	34	34	6	17	34	34	34	6	17	18	1	0	73	77	26	33	65	65	67	18	26	38	22	0	0.000	0.000	0.258	0.264	2.923	-0.025	0.006	80	462	100	8	12	Error	0	8	0	12	2701	6174	0.000	0.556	0	0	0
4	12	8	"hsa-miR-4450"	"168964"	6650	10960	100	33	35	6	17	34	34	34	6	17	21	6	0	81	206	193	93	65	65	67	19	28	47	45	0	-0.062	0.007	0.059	0.086	5.324	0.005	0.009	80	462	100	15	142	Error	-1	16	1	141	2765	16473	0.167	7.316	0	0	0
4	13	8	"hsa-miR-5094"	"168932"	6830	10960	100	33	34	6	17	34	34	34	6	17	12	3	0	62	64	16	25	63	63	65	17	26	15	1	0	1.000	0.000	0.462	0.378	3.256	-0.008	0.000	80	452	100	-2	1	0.000	-1	-1	0	1	2717	5145	0.000	-0.059	0	0	0
4	14	8	"hsa-miR-4999-5p"	"168934"	7010	10960	100	35	35	6	17	34	34	35	6	17	16	5	0	61	60	15	25	63	63	65	18	27	11	1	0	-0.500	-0.333	0.513	0.586	3.656	-0.011	0.001	80	462	100	-1	-2	Error	1	-2	1	-3	2794	4773	0.000	-0.278	0	0	0
4	15	8	""	"168600"	7200	10960	100	34	34	6	17	35	35	35	6	17	11	2	0	140	781	817	104	64	64	67	19	28	55	50	0	-0.013	-0.001	0.097	0.046	12.246	0.000	0.000	80	462	100	75	716	Error	-1	76	-1	717	2749	62467	-0.167	37.579	0	0	0
4	16	8	""	"168726"	7380	10970	100	34	35	7	20	35	35	35	6	17	16	3	0	111	122	66	54	63	63	66	19	28	60	51	0	-0.021	0.000	0.138	0.180	3.543	-0.007	0.003	80	438	100	47	59	Error	-1	48	0	59	2793	9747	0.000	2.947	0	0	0
4	17	8	"hsa-miR-4706"	"168795"	7550	10960	100	36	35	5	14	35	35	35	6	17	8	1	0	65	67	21	31	63	63	65	19	29	17	6	0	0.500	0.000	0.186	0.257	3.988	-0.005	0.000	80	450	100	3	4	-1.000	1	2	0	4	2821	5347	0.000	0.105	0	0	0
4	18	8	"hsa-miR-4479"	"168755"	7730	10960	100	35	35	6	17	35	35	35	6	17	17	2	0	54	55	14	25	65	65	67	18	26	2	0	0	0.000	0.000	0.286	0.327	2.495	-0.012	0.001	80	462	100	-11	-10	Error	0	-11	0	-10	2836	4418	0.000	-0.667	0	0	0
4	19	8	""	"168577"	7910	10960	100	36	35	6	17	35	35	35	6	17	15	5	0	56	57	18	31	67	67	69	18	26	8	2	0	-0.091	0.000	0.293	0.298	3.208	-0.021	0.004	80	452	100	-10	-10	Error	1	-11	0	-10	2836	4595	0.000	-0.667	0	0	0
4	20	8	"hsa-miR-548ac"	"168827"	8090	10960	100	35	35	5	14	35	35	35	6	17	15	0	0	56	56	13	23	67	67	69	19	27	0	0	0	0.000	0.000	0.294	0.332	2.516	-0.054	0.022	80	462	100	-11	-11	Error	0	-11	0	-11	2835	4466	0.000	-0.684	0	0	0
4	21	8	"hsa-miR-499b-5p"	"168676"	8270	10960	100	35	35	5	14	35	35	36	6	16	13	0	0	66	67	18	26	69	69	70	18	25	13	2	0	0.000	0.000	0.286	0.340	3.579	-0.004	0.000	80	463	100	-3	-2	Error	0	-3	0	-2	2820	5325	-0.167	-0.167	0	0	0
4	22	8	"hsa-miR-4764-5p"	"168852"	8450	10970	100	34	35	5	14	36	36	36	6	16	8	2	0	225	247	188	76	70	70	70	18	25	56	53	0	-0.013	-0.006	0.183	0.131	7.480	-0.003	0.004	80	474	100	153	176	Error	-2	155	-1	177	2823	19799	-0.167	9.833	0	0	0
4	1	9	"hsa-miR-4753-3p"	"168611"	4680	11160	100	34	34	6	17	34	34	34	7	20	12	1	0	88	116	93	80	62	62	64	18	28	53	43	0	0.000	0.000	0.139	0.173	4.007	0.008	0.004	80	459	100	26	54	Error	0	26	0	54	2741	9278	0.000	2.889	0	0	0
4	2	9	"hsa-miR-4507"	"168572"	4860	11160	100	34	34	6	17	34	34	34	6	17	16	5	0	86	106	58	54	61	61	64	18	28	53	45	0	0.000	0.000	0.121	0.150	5.743	-0.008	0.002	80	451	100	25	45	Error	0	25	0	45	2747	8454	0.000	2.333	0	0	0
4	3	9	"hsa-miR-548ad-3p"	"168743"	5040	11160	100	35	35	6	17	33	33	34	6	17	17	5	0	53	55	15	27	61	61	63	18	28	7	2	0	-0.250	-0.333	0.316	0.394	3.197	-0.056	0.018	80	451	100	-6	-4	Error	2	-8	2	-6	2768	4411	0.167	-0.444	0	0	0
4	4	9	""	"168647"	5220	11160	100	35	35	6	17	34	34	34	6	17	15	0	0	81	718	789	109	61	61	62	18	29	51	45	0	0.050	0.002	0.042	0.036	16.042	0.001	0.002	80	450	100	21	658	-4.322	1	20	1	657	2800	57418	0.167	36.444	0	0	0
4	5	9	"hsa-miR-875-3p"	"168812"	5400	11160	100	34	34	6	17	34	34	34	7	20	8	1	0	55	57	14	24	62	62	63	17	26	8	1	0	0.000	0.000	0.305	0.345	3.382	-0.063	0.026	80	451	100	-7	-5	Error	0	-7	0	-5	2716	4522	0.000	-0.353	0	0	0
4	6	9	"hsa-miR-4520-3p"	"169186"	5580	11160	100	34	34	6	17	34	34	34	7	20	12	1	0	57	57	16	28	62	62	64	17	26	8	1	0	0.000	0.000	0.488	0.441	3.576	-0.049	0.015	80	451	100	-5	-5	Error	0	-5	0	-5	2741	4565	0.000	-0.412	0	0	0
4	7	9	"hsa-miR-5009-3p"	"169118"	5760	11160	100	35	35	7	20	34	34	34	6	17	20	6	0	65	67	20	29	63	63	64	17	26	27	6	0	0.500	0.250	0.455	0.414	3.830	-0.033	0.007	80	452	100	3	5	-1.000	1	2	1	4	2775	5399	0.167	0.176	0	0	0
4	8	9	"hsa-miR-4468"	"169320"	5950	11150	100	35	35	7	20	34	34	34	6	17	17	3	0	78	225	205	91	64	64	66	18	27	47	47	0	0.071	0.006	0.096	0.111	6.771	0.003	0.003	80	463	100	15	162	-3.807	1	14	1	161	2792	18007	0.167	8.833	0	0	0
4	9	9	"hsa-miR-4691-3p"	"169321"	6130	11160	100	34	34	6	17	35	35	34	6	17	12	0	0	53	56	14	25	64	64	66	19	28	1	0	0	0.091	0.125	0.442	0.420	2.836	-0.080	0.044	80	452	100	-12	-9	-3.459	-1	-11	-1	-8	2744	4441	0.000	-0.526	0	0	0
4	10	9	"hsa-miR-4695-3p"	"169070"	6310	11170	100	33	34	6	17	34	34	34	6	17	15	2	0	2917	1875	1452	77	64	64	66	17	25	75	71	0	0.000	0.000	0.004	0.012	13.765	0.000	0.000	80	459	100	2852	1811	Error	-1	2853	0	1811	2712	149966	0.000	106.412	0	0	0
4	11	9	"hsa-miR-4755-5p"	"169113"	6490	11160	100	34	35	6	17	34	34	34	6	17	21	1	0	67	67	19	28	65	65	65	17	26	23	5	0	0.000	0.500	0.474	0.431	2.983	-0.008	0.000	80	443	100	2	3	Error	0	2	1	2	2783	5397	0.167	0.118	0	0	0
4	12	9	"hsa-miR-4728-3p"	"169182"	6670	11160	100	34	34	6	17	34	34	34	6	17	17	2	0	215	241	176	73	65	65	67	18	26	63	56	0	0.000	0.000	0.037	0.061	8.306	0.000	0.000	80	440	100	150	176	Error	0	150	0	176	2736	19314	0.000	9.667	0	0	0
4	13	9	"hsa-miR-4745-3p"	"169036"	6840	11150	100	35	35	6	17	34	34	35	6	17	25	2	0	53	56	15	26	61	61	63	17	26	7	2	0	-0.125	-0.200	0.444	0.435	3.076	0.003	0.000	80	449	100	-7	-4	Error	1	-8	1	-5	2796	4480	0.000	-0.412	0	0	0
4	14	9	"hsa-miR-4747-3p"	"169230"	7020	11150	100	34	34	6	17	35	35	35	6	17	13	2	0	55	57	15	26	63	63	65	17	26	8	0	0	0.125	0.167	0.550	0.529	2.744	0.011	0.001	80	442	100	-9	-7	-3.000	-1	-8	-1	-6	2709	4526	-0.167	-0.471	0	0	0
4	15	9	"hsa-miR-4755-3p"	"169157"	7200	11150	100	35	35	6	17	35	35	35	6	17	11	1	0	63	64	19	29	63	63	66	17	25	16	6	0	0.000	0.000	0.273	0.286	2.927	-0.014	0.001	80	442	100	0	1	Error	0	0	0	1	2798	5147	0.000	-0.118	0	0	0
4	16	9	"hsa-miR-5707"	"169000"	7380	11150	100	34	35	6	17	35	35	35	6	17	16	1	0	55	57	16	28	65	65	68	19	27	5	1	0	0.100	0.000	0.304	0.358	3.821	-0.016	0.002	80	442	100	-11	-8	-3.322	-1	-10	0	-8	2794	4587	0.000	-0.579	0	0	0
4	17	9	"hsa-miR-3136-3p"	"169319"	7570	11160	100	34	35	6	17	34	34	35	6	17	16	5	0	276	290	222	76	65	65	67	19	28	62	60	0	0.000	0.004	0.046	0.060	6.413	-0.001	0.001	80	450	100	211	226	Error	0	211	1	225	2786	23224	0.000	11.737	0	0	0
4	18	9	"hsa-miR-4524a-3p"	"168996"	7750	11160	100	34	34	6	17	35	35	35	6	17	12	2	0	56	58	16	27	64	64	65	18	27	6	1	0	0.125	0.167	0.323	0.366	2.936	-0.039	0.011	80	440	100	-9	-7	-3.000	-1	-8	-1	-6	2753	4673	-0.167	-0.389	0	0	0
4	19	9	"hsa-miR-4778-3p"	"169064"	7930	11160	100	35	35	6	17	35	35	35	6	17	11	2	0	79	89	35	39	65	65	65	18	27	47	35	0	0.000	0.000	0.201	0.210	3.559	-0.004	0.000	80	440	100	14	24	Error	0	14	0	24	2794	7099	0.000	1.333	0	0	0
4	20	9	"hsa-miR-4727-3p"	"169112"	8110	11160	100	35	34	6	17	35	35	35	6	17	8	1	0	61	64	17	26	66	66	69	19	27	15	1	0	0.000	0.500	0.353	0.371	3.422	-0.006	0.000	80	440	100	-5	-3	Error	0	-5	-1	-2	2736	5121	-0.167	-0.263	0	0	0
4	21	9	"hsa-miR-5684"	"169169"	8290	11160	100	36	36	5	13	36	36	36	6	16	15	1	0	1943	2889	2856	98	67	67	68	17	25	68	62	0	0.000	0.000	0.002	0.009	23.344	0.000	0.003	80	440	100	1876	2822	Error	0	1876	0	2822	2889	231118	0.000	165.941	0	0	0
4	22	9	"hsa-miR-4523"	"168987"	8470	11150	100	35	36	6	16	36	36	36	6	16	15	2	0	61	65	17	26	68	68	70	31	44	5	0	0	0.143	0.000	0.375	0.422	2.477	0.074	0.030	80	464	100	-8	-3	-2.807	-1	-7	0	-3	2891	5208	0.000	-0.161	0	0	0
4	1	10	"Empty"	"0"	4700	11320	100	33	34	6	17	34	34	34	6	17	21	1	0	66	69	21	30	61	61	63	17	26	28	12	0	-0.200	0.000	0.600	0.558	2.988	-0.017	0.002	80	448	100	4	8	Error	-1	5	0	8	2712	5546	0.000	0.353	0	0	0
4	2	10	"hsa-miR-3974"	"169365"	4860	11340	100	34	33	6	18	34	34	34	6	17	12	1	0	59	59	14	23	60	60	62	17	27	12	1	0	0.000	1.000	0.333	0.508	3.947	-0.059	0.018	80	427	100	-1	-2	Error	0	-1	-1	-1	2671	4756	-0.167	-0.176	0	0	0
4	3	10	"hsa-miR-4633-3p"	"169160"	5040	11340	100	33	35	7	20	34	34	34	6	17	20	2	0	54	56	15	26	61	61	63	18	28	7	0	0	0.143	-0.200	0.268	0.314	3.629	-0.053	0.014	80	451	100	-8	-4	-2.807	-1	-7	1	-5	2781	4443	0.167	-0.389	0	0	0
4	4	10	"hsa-miR-5092"	"168992"	5220	11340	100	34	34	6	17	34	34	34	6	17	15	1	0	52	54	17	31	61	61	63	17	26	8	0	0	0.000	0.000	0.342	0.367	3.379	-0.049	0.016	80	450	100	-9	-7	Error	0	-9	0	-7	2710	4332	0.000	-0.529	0	0	0
4	5	10	""	"168654"	5400	11340	100	34	34	7	20	33	33	34	6	17	20	6	0	59	62	19	30	61	61	63	18	28	16	7	0	-0.500	1.000	0.333	0.341	3.120	-0.020	0.002	80	450	100	-1	2	Error	1	-2	1	1	2750	4942	0.000	-0.056	0	0	0
4	6	10	""	"168713"	5580	11340	100	34	34	7	20	34	34	34	7	20	21	1	0	60	64	22	34	61	61	63	17	26	20	8	0	0.000	0.000	0.538	0.516	3.598	0.004	0.000	80	458	100	-1	3	Error	0	-1	0	3	2749	5111	0.000	0.059	0	0	0
4	7	10	""	"168957"	5760	11340	100	35	35	6	17	34	34	34	6	17	21	3	0	54	56	17	30	62	62	63	17	26	6	3	0	-0.125	-0.167	0.343	0.377	3.395	-0.072	0.033	80	458	100	-7	-5	Error	1	-8	1	-6	2837	4449	0.167	-0.412	0	0	0
4	8	10	""	"168706"	5940	11340	100	35	35	6	17	34	34	34	6	17	23	1	0	89	102	52	50	62	62	65	18	27	53	47	0	0.037	0.025	0.167	0.149	4.910	-0.005	0.001	80	468	100	28	41	-4.755	1	27	1	40	2795	8162	0.167	2.056	0	0	0
4	9	10	""	"168761"	6120	11340	100	34	35	7	20	34	34	34	6	17	17	5	0	68	71	20	28	64	64	66	20	30	27	5	0	0.000	0.143	0.466	0.413	4.171	-0.012	0.001	80	460	100	4	8	Error	0	4	1	7	2761	5705	0.167	0.250	0	0	0
4	10	10	""	"168842"	6310	11350	100	35	34	6	17	34	34	34	6	17	13	2	0	94	173	132	76	64	64	66	18	27	53	47	0	0.033	0.000	0.056	0.081	8.085	-0.002	0.001	80	452	100	31	109	-4.907	1	30	0	109	2727	13823	0.000	5.944	0	0	0
4	11	10	""	"169268"	6490	11340	100	34	34	6	17	34	34	34	6	17	16	1	0	74	100	59	59	63	63	64	17	26	46	36	0	0.000	0.000	0.158	0.190	3.392	-0.001	0.000	80	451	100	11	37	Error	0	11	0	37	2710	7993	0.000	2.118	0	0	0
4	12	10	"Empty"	"0"	6670	11340	100	35	35	7	20	34	34	35	6	17	20	5	0	64	64	18	28	63	63	63	17	26	20	3	0	1.000	1.000	0.633	0.525	4.348	0.002	0.000	80	451	100	2	2	0.000	1	1	1	1	2794	5136	0.000	0.059	0	0	0
4	13	10	""	"168936"	6850	11350	100	35	36	7	19	35	35	35	6	17	17	8	0	212	188	107	56	60	60	62	17	27	71	70	0	0.000	0.008	0.047	0.045	4.155	0.010	0.013	80	461	100	152	129	Error	0	152	1	128	2867	15033	0.167	7.412	0	0	0
4	14	10	"Empty"	"0"	7030	11330	100	34	34	7	20	35	35	35	6	17	16	1	0	68	67	17	25	63	63	65	17	26	16	6	0	-0.200	-0.250	0.348	0.369	2.836	-0.021	0.003	80	464	100	4	3	Error	-1	5	-1	4	2710	5343	-0.167	0.118	0	0	0
4	15	10	"Empty"	"0"	7210	11330	100	34	34	6	17	35	35	35	6	17	10	1	0	65	67	18	26	64	64	66	17	25	16	6	0	-1.000	-0.333	0.583	0.452	3.263	-0.001	0.000	80	464	100	0	2	Error	-1	1	-1	3	2716	5323	-0.167	0.059	0	0	0
4	16	10	"Empty"	"0"	7390	11330	100	34	35	6	17	35	35	35	6	17	12	2	0	63	66	19	28	65	65	67	17	25	15	7	0	0.500	0.000	0.433	0.564	2.887	-0.010	0.001	80	464	100	-3	1	-1.000	-1	-2	0	1	2767	5252	0.000	-0.059	0	0	0
4	17	10	"Empty"	"0"	7570	11330	100	35	35	5	14	35	35	35	6	17	6	1	0	63	63	16	25	65	65	67	18	26	10	2	0	0.000	0.000	0.333	0.375	2.841	0.007	0.000	80	446	100	-2	-2	Error	0	-2	0	-2	2777	5075	0.000	-0.222	0	0	0
4	18	10	"Empty"	"0"	7750	11330	100	35	34	6	17	34	34	35	6	17	15	0	0	66	64	17	26	64	64	66	18	27	13	2	0	0.500	0.000	0.458	0.432	3.005	0.029	0.007	80	438	100	3	0	-1.000	1	2	0	0	2706	5158	-0.167	-0.111	0	0	0
4	19	10	"Empty"	"0"	7930	11330	100	35	36	6	16	34	34	35	6	17	21	5	0	61	63	17	26	62	62	63	16	25	17	5	0	-1.000	2.000	0.317	0.352	2.870	-0.006	0.000	80	446	100	0	3	Error	1	-1	2	1	2877	5055	0.167	0.000	0	0	0
4	20	10	"Empty"	"0"	8110	11330	100	35	35	6	17	35	35	35	6	17	12	3	0	72	74	20	27	64	64	66	18	27	31	7	0	0.000	0.000	0.185	0.224	4.522	-0.007	0.000	80	446	100	8	10	Error	0	8	0	10	2792	5948	0.000	0.444	0	0	0
4	21	10	"Empty"	"0"	8290	11330	100	36	35	5	14	36	36	36	6	16	6	0	0	67	70	17	24	65	65	67	17	25	20	8	0	0.000	-0.200	0.500	0.437	3.421	-0.030	0.007	80	446	100	2	4	Error	0	2	-1	5	2838	5590	-0.167	0.176	0	0	0
4	22	10	"Empty"	"0"	8470	11330	100	35	36	6	16	36	36	36	6	16	15	1	0	64	67	19	28	67	67	68	18	26	15	5	0	0.333	0.000	0.491	0.386	3.160	0.008	0.001	80	482	100	-4	0	-1.585	-1	-3	0	0	2848	5385	0.000	-0.056	0	0	0
4	1	11	"Empty"	"0"	4690	11540	100	34	34	6	17	34	34	34	6	17	15	1	0	63	66	16	24	62	62	62	18	29	23	2	0	0.000	0.000	0.429	0.458	3.964	-0.045	0.011	80	516	100	1	4	Error	0	1	0	4	2706	5269	0.000	0.222	0	0	0
4	2	11	""	"28161"	4870	11540	100	35	34	6	17	33	33	34	6	17	20	2	0	62	62	21	33	60	60	62	18	29	16	2	0	1.000	0.500	0.439	0.400	2.657	-0.045	0.014	80	470	100	4	3	0.000	2	2	1	2	2725	4974	0.000	0.000	0	0	0
4	3	11	"hsa-miR-380-5p"	"13170"	5050	11540	100	35	34	6	17	34	34	34	7	20	13	0	0	55	55	17	30	60	60	61	17	27	11	0	0	-0.200	0.000	0.667	0.430	3.270	-0.056	0.018	80	449	100	-4	-5	Error	1	-5	0	-5	2740	4370	0.000	-0.353	0	0	0
4	4	11	""	"42958"	5220	11540	100	34	34	7	20	34	34	34	6	17	16	7	0	722	719	621	86	61	61	63	17	26	62	62	0	0.000	0.000	0.011	0.037	12.430	0.000	0.000	80	438	100	661	658	Error	0	661	0	658	2755	57537	0.000	38.588	0	0	0
4	5	11	"hsa-miR-320b"	"46324"	5400	11540	100	34	34	6	17	34	34	34	6	17	16	2	0	89	654	732	111	61	61	64	18	28	56	45	0	0.000	0.000	0.045	0.041	13.917	0.000	0.000	80	471	100	28	593	Error	0	28	0	593	2717	52301	0.000	32.778	0	0	0
4	6	11	""	"17433"	5590	11550	100	35	35	6	17	34	34	34	6	17	17	3	0	84	93	42	45	61	61	63	17	26	53	42	0	0.043	0.031	0.167	0.157	3.353	-0.001	0.000	80	456	100	24	33	-4.524	1	23	1	32	2791	7404	0.167	1.765	0	0	0
4	7	11	""	"11202"	5760	11550	100	33	34	6	17	34	34	34	6	17	10	1	0	81	88	38	43	62	62	63	16	25	51	32	0	-0.053	0.000	0.222	0.207	3.770	-0.014	0.003	80	456	100	18	26	Error	-1	19	0	26	2680	7052	0.000	1.563	0	0	0
4	8	11	""	"42939"	5950	11550	100	33	33	6	18	33	33	34	6	17	13	2	0	537	400	270	67	61	61	63	16	25	70	66	0	0.000	0.000	0.019	0.030	6.683	-0.002	0.004	80	466	100	476	339	Error	0	476	0	339	2652	32037	-0.167	21.063	0	0	0
4	9	11	"hsa-miR-152-3p"	"17676"	6120	11540	100	35	34	6	17	34	34	34	6	17	10	2	0	710	736	631	85	62	62	62	17	27	63	60	0	0.002	0.000	0.010	0.025	12.192	0.000	0.001	80	467	100	649	674	-9.340	1	648	0	674	2746	58866	0.000	39.647	0	0	0
4	10	11	"hsa-miR-650"	"17593"	6310	11540	100	33	34	6	17	34	34	34	6	17	13	3	0	65	68	20	29	64	64	65	18	27	27	5	0	-1.000	0.000	0.384	0.383	4.328	-0.002	0.000	80	450	100	0	4	Error	-1	1	0	4	2710	5479	0.000	0.167	0	0	0
4	11	11	"hsa-miR-27a-3p"	"46483"	6480	11540	100	35	34	6	17	34	34	34	6	17	16	0	0	379	1378	1421	103	64	64	65	17	26	62	56	0	0.003	0.000	0.020	0.022	19.016	0.000	0.001	80	449	100	316	1314	-8.299	1	315	0	1314	2717	110232	0.000	77.235	0	0	0
4	12	11	"hsa-let-7g-5p"	"46438"	6660	11540	100	34	34	6	17	34	34	34	6	17	16	1	0	92	2255	2577	114	64	64	65	17	26	55	47	0	0.000	0.000	0.130	0.033	24.792	-0.001	0.022	80	461	100	28	2191	Error	0	28	0	2191	2713	180410	0.000	128.824	0	0	0
4	13	11	"hsa-miR-490-3p"	"42703"	6850	11540	100	35	34	5	14	35	35	35	6	17	7	0	0	189	227	168	74	63	63	65	17	26	60	56	0	0.000	-0.006	0.020	0.037	5.109	0.000	0.000	80	494	100	126	163	Error	0	126	-1	164	2747	18142	-0.167	9.529	0	0	0
4	14	11	""	"28054"	7080	11550	100	34	34	6	17	35	35	35	6	17	8	0	0	61	65	21	32	65	65	66	17	25	22	6	0	0.250	100000.000	0.250	0.246	2.768	-0.022	0.003	80	444	100	-5	-1	-2.000	-1	-4	-1	0	2739	5176	-0.167	-0.059	0	0	0
4	15	11	""	"14302"	7210	11550	100	35	35	6	17	34	34	34	6	17	22	2	0	500	386	273	70	63	63	66	19	28	71	67	0	0.002	0.003	0.014	0.026	8.496	0.002	0.004	80	390	100	438	324	-8.771	1	437	1	323	2807	30863	0.167	16.842	0	0	0
4	16	11	"hsa-miR-627-5p"	"17625"	7390	11550	100	34	34	6	17	34	34	35	6	17	16	2	0	86	102	53	51	65	65	68	20	29	50	42	0	0.000	0.000	0.105	0.098	3.885	-0.015	0.007	80	464	100	21	37	Error	0	21	0	37	2728	8159	-0.167	1.700	0	0	0
4	17	11	"hsa-miR-744-5p"	"27568"	7570	11540	100	35	35	6	17	34	34	34	6	17	18	6	0	78	224	210	93	65	65	67	17	25	47	42	0	0.077	0.006	0.133	0.114	11.177	0.003	0.004	80	458	100	14	160	-3.700	1	13	1	159	2824	17895	0.167	9.235	0	0	0
4	18	11	"hsa-miR-593-5p"	"42478"	7750	11530	100	36	36	6	16	34	34	35	6	17	20	5	0	74	77	27	35	66	66	67	17	25	41	17	0	0.250	0.182	0.193	0.203	3.372	-0.013	0.002	80	460	100	10	13	-2.000	2	8	2	11	2852	6147	0.167	0.588	0	0	0
4	19	11	"hsa-miR-323a-5p"	"42457"	7930	11540	100	34	34	5	14	35	35	35	5	14	13	1	0	60	60	14	23	63	63	64	18	28	7	1	0	0.333	0.333	0.408	0.358	2.980	0.002	0.000	80	458	100	-4	-4	-1.585	-1	-3	-1	-3	2742	4803	-0.200	-0.222	0	0	0
4	20	11	"ebv-miR-BART3-3p"	"17589"	8110	11540	100	35	35	6	17	35	35	35	5	14	13	6	0	66	70	21	30	63	63	65	18	27	28	8	0	0.000	0.000	0.268	0.262	2.976	-0.012	0.001	80	458	100	3	7	Error	0	3	0	7	2779	5626	0.000	0.278	0	0	0
4	21	11	"hsa-miR-638"	"42832"	8290	11540	100	35	36	5	13	36	36	36	5	13	11	3	0	173	244	198	81	67	67	68	18	26	57	55	0	-0.009	0.000	0.083	0.069	8.259	0.000	0.000	80	458	100	105	177	Error	-1	106	0	177	2840	19525	0.000	9.778	0	0	0
4	22	11	"Empty"	"0"	8470	11530	100	37	37	5	13	35	35	35	6	17	18	0	0	65	67	18	26	67	67	68	18	26	16	1	0	-1.000	100000.000	0.357	0.312	3.210	-0.034	0.019	80	508	100	0	2	Error	2	-2	2	0	2932	5333	0.333	-0.056	0	0	0
4	1	12	""	"42712"	4670	11740	100	34	34	6	17	33	33	34	6	17	18	5	0	61	62	17	27	60	60	62	18	29	17	3	0	1.000	0.500	0.333	0.405	3.347	-0.026	0.004	80	494	100	2	3	0.000	1	1	1	2	2738	4999	0.000	0.000	0	0	0
4	2	12	"spike_control_v2_40"	"29001"	4860	11740	100	34	34	7	20	33	33	34	6	17	21	6	0	863	695	611	87	61	61	62	18	29	70	65	0	0.001	0.002	0.011	0.018	8.111	0.000	0.000	80	461	100	803	635	-9.647	1	802	1	634	2750	55638	0.000	35.167	0	0	0
4	3	12	""	"42748"	5040	11730	100	34	34	7	20	33	33	34	6	17	18	7	0	59	62	17	27	61	61	62	17	27	18	2	0	-0.500	1.000	0.377	0.311	3.318	-0.061	0.020	80	452	100	-1	2	Error	1	-2	1	1	2757	4958	0.000	0.000	0	0	0
4	4	12	""	"42807"	5220	11720	100	35	35	7	20	34	34	34	6	17	25	3	0	68	80	37	46	62	62	63	17	26	42	32	0	0.167	0.056	0.242	0.213	3.933	-0.028	0.010	80	470	100	7	19	-2.585	1	6	1	18	2821	6389	0.167	1.000	0	0	0
4	5	12	"hsa-miR-1224-5p"	"46462"	5420	11730	100	34	34	6	17	34	34	34	7	20	10	2	0	69	71	26	36	61	61	64	20	31	30	11	0	0.000	0.000	0.211	0.213	3.655	-0.024	0.005	80	446	100	8	10	Error	0	8	0	10	2743	5702	0.000	0.350	0	0	0
4	6	12	"hsa-miR-1178-3p"	"46822"	5580	11730	100	34	34	6	17	34	34	34	6	17	13	0	0	64	63	18	28	61	61	63	17	26	17	3	0	0.000	0.000	0.357	0.347	2.479	0.011	0.001	80	416	100	3	2	Error	0	3	0	2	2691	5037	0.000	0.000	0	0	0
4	7	12	"hsa-miR-758-3p"	"28759"	5760	11730	100	34	34	6	17	33	33	34	6	17	20	3	0	64	68	22	32	62	62	63	16	25	27	15	0	0.500	0.167	0.293	0.365	3.736	-0.051	0.019	80	469	100	3	7	-1.000	1	2	1	6	2748	5474	0.000	0.313	0	0	0
4	8	12	""	"17527"	5960	11740	100	33	34	6	17	34	34	34	6	17	17	1	0	72	74	26	35	63	63	63	17	26	37	15	0	-0.111	0.000	0.300	0.265	3.135	-0.005	0.000	80	449	100	8	11	Error	-1	9	0	11	2697	5928	0.000	0.647	0	0	0
4	9	12	"hsa-miR-181c-5p"	"42496"	6130	11740	100	35	34	6	17	34	34	34	6	17	17	2	0	89	106	56	52	61	61	63	17	26	55	46	0	0.036	0.000	0.157	0.158	4.450	0.009	0.002	80	439	100	29	45	-4.807	1	28	0	45	2753	8483	0.000	2.529	0	0	0
4	10	12	"hsa-miR-146b-5p"	"10306"	6310	11730	100	34	35	6	17	34	34	34	6	17	18	5	0	1235	1450	1362	93	63	63	65	19	29	63	60	0	0.000	0.001	0.005	0.012	14.870	0.001	0.010	80	452	100	1172	1388	Error	0	1172	1	1387	2762	115991	0.167	72.895	0	0	0
4	11	12	""	"46982"	6490	11730	100	34	34	6	17	34	34	34	6	17	11	0	0	63	62	17	27	63	63	64	18	28	13	0	0	0.000	0.000	0.235	0.312	3.305	-0.001	0.000	80	452	100	0	-1	Error	0	0	0	-1	2690	4948	0.000	-0.111	0	0	0
4	12	12	""	"46538"	6670	11720	100	34	34	6	17	34	34	34	6	17	18	1	0	95	418	440	105	62	62	64	18	28	52	50	0	0.000	0.000	0.036	0.055	10.853	0.001	0.002	80	450	100	33	356	Error	0	33	0	356	2727	33425	0.000	19.667	0	0	0
4	13	12	"hsa-miR-20b-3p"	"17882"	6850	11730	100	34	35	6	17	34	34	34	6	17	16	5	0	411	440	367	83	63	63	64	17	26	60	58	0	0.000	0.003	0.021	0.050	12.326	0.001	0.003	80	452	100	348	378	Error	0	348	1	377	2768	35204	0.167	22.118	0	0	0
4	14	12	""	"42765"	7030	11740	100	35	35	5	14	35	35	35	6	17	6	0	0	78	91	44	48	64	64	66	19	28	46	35	0	0.000	0.000	0.105	0.139	3.977	0.003	0.000	80	447	100	14	27	Error	0	14	0	27	2784	7292	0.000	1.316	0	0	0
4	15	12	""	"46921"	7200	11720	100	35	35	6	17	34	34	35	6	17	13	1	0	121	3777	4563	120	65	65	67	18	26	57	51	0	0.018	0.000	0.002	0.007	27.373	0.000	0.003	80	431	100	57	3713	-5.807	1	56	1	3712	2816	302188	0.000	206.111	0	0	0
4	16	12	"hsa-miR-612"	"27551"	7390	11730	100	33	34	6	17	35	35	35	6	17	10	2	0	72	77	30	38	65	65	67	20	29	40	18	0	-0.286	-0.083	0.308	0.251	2.699	-0.018	0.005	80	452	100	5	11	Error	-2	7	-1	12	2684	6176	-0.167	0.500	0	0	0
4	17	12	""	"42481"	7570	11720	100	35	35	6	17	35	35	35	6	17	10	2	0	58	61	16	26	65	65	67	19	28	10	0	0	0.000	0.000	0.417	0.414	3.232	-0.037	0.008	80	451	100	-7	-4	Error	0	-7	0	-4	2770	4849	0.000	-0.316	0	0	0
4	18	12	""	"42864"	7750	11720	100	37	37	6	16	34	34	35	6	17	22	3	0	130	150	93	62	65	65	66	16	24	65	56	0	0.046	0.035	0.065	0.079	4.872	0.014	0.020	80	449	100	68	88	-4.437	3	65	3	85	2926	11991	0.333	5.250	0	0	0
4	19	12	"hsa-miR-593-3p"	"42504"	7920	11720	100	36	36	6	16	34	34	34	5	14	27	5	0	75	76	24	31	65	65	67	18	26	33	16	0	0.200	0.182	0.274	0.238	2.847	0.028	0.008	80	438	100	12	13	-2.322	2	10	2	11	2865	6066	0.400	0.500	0	0	0
4	20	12	"ebv-miR-BART15"	"42897"	8100	11720	100	35	36	5	13	34	34	35	6	17	23	6	0	64	66	18	27	64	64	65	18	27	22	2	0	100000.000	1.000	0.250	0.268	4.128	-0.004	0.000	80	460	100	1	4	16.610	1	0	2	2	2909	5310	0.167	0.056	0	0	0
4	21	12	"hsa-miR-16-2-3p"	"42874"	8290	11720	100	36	37	6	16	35	35	35	5	14	28	6	0	146	133	75	56	64	64	67	38	56	55	51	0	0.012	0.029	0.076	0.083	4.553	0.007	0.007	80	461	100	83	71	-6.358	1	82	2	69	2957	10626	0.400	1.737	0	0	0
4	22	12	""	"42742"	8470	11740	100	35	35	6	17	36	36	36	6	16	5	0	0	123	129	69	53	64	64	67	37	55	58	47	0	-0.017	-0.015	0.113	0.126	4.213	0.001	0.000	80	490	100	58	64	Error	-1	59	-1	65	2762	10299	-0.167	1.676	0	0	0
4	1	13	"hsa-miR-571"	"17490"	4680	11920	100	34	34	6	17	34	34	34	6	17	15	2	0	59	62	17	27	58	58	61	18	29	21	3	0	0.000	0.000	0.385	0.402	3.913	-0.022	0.003	80	483	100	1	4	Error	0	1	0	4	2740	4997	0.000	0.056	0	0	0
4	2	13	"hsa-miR-1207-5p"	"46565"	4860	11920	100	35	35	6	17	34	34	34	6	17	13	1	0	60	61	21	34	61	61	62	18	29	16	10	0	-1.000	100000.000	0.327	0.331	2.423	-0.037	0.008	80	452	100	0	1	Error	1	-1	1	0	2806	4902	0.167	-0.056	0	0	0
4	3	13	"spike_control_v2_37"	"28684"	5050	11920	100	34	34	6	17	34	34	34	6	17	13	1	0	1270	1098	994	90	61	61	62	17	27	63	60	0	0.000	0.000	0.006	0.018	16.482	0.000	0.000	80	462	100	1209	1037	Error	0	1209	0	1037	2721	87824	0.000	60.941	0	0	0
4	4	13	"hsa-miR-649"	"15619"	5230	11920	100	35	35	6	17	34	34	34	6	17	17	1	0	60	63	16	25	62	62	63	17	26	12	2	0	-0.500	1.000	0.563	0.519	3.155	-0.021	0.002	80	470	100	-1	2	Error	1	-2	1	1	2764	5009	0.167	0.000	0	0	0
4	5	13	"hsa-miR-136-5p"	"10943"	5410	11920	100	34	34	6	17	34	34	34	6	17	16	1	0	582	635	536	84	62	62	64	19	29	67	61	0	0.000	0.000	0.014	0.030	9.203	0.000	0.000	80	440	100	520	573	Error	0	520	0	573	2709	50802	0.000	30.053	0	0	0
4	6	13	""	"42706"	5580	11920	100	35	34	6	17	33	33	34	6	17	16	6	0	525	453	350	77	60	60	62	19	30	65	63	0	0.004	0.003	0.016	0.033	11.640	-0.001	0.000	80	440	100	467	394	-7.861	2	465	1	393	2714	36236	0.000	20.579	0	0	0
4	7	13	"hsa-miR-183-5p"	"10977"	5760	11930	100	33	33	6	18	33	33	34	6	17	18	2	0	530	425	337	79	60	60	61	16	26	70	65	0	0.000	0.000	0.033	0.037	6.479	0.000	0.000	80	450	100	470	365	Error	0	470	0	365	2671	33973	-0.167	22.750	0	0	0
4	8	13	"hsa-let-7a-2-3p"	"42530"	5940	11920	100	33	33	6	18	34	34	34	6	17	15	0	0	544	483	400	82	61	61	62	17	27	62	60	0	-0.002	-0.002	0.030	0.044	10.044	-0.001	0.003	80	442	100	482	421	Error	-1	483	-1	422	2678	38678	-0.167	24.765	0	0	0
4	9	13	""	"42569"	6120	11920	100	35	34	6	17	34	34	34	6	17	10	2	0	65	68	22	32	64	64	64	17	26	22	7	0	1.000	0.000	0.308	0.307	3.550	0.005	0.000	80	452	100	2	4	0.000	1	1	0	4	2689	5441	0.000	0.235	0	0	0
4	10	13	""	"46639"	6310	11920	100	34	35	6	17	34	34	34	6	17	17	1	0	526	549	470	85	63	63	64	18	28	63	58	0	0.000	0.002	0.012	0.030	7.788	0.001	0.003	80	450	100	463	487	Error	0	463	1	486	2780	43939	0.167	26.944	0	0	0
4	11	13	"hsa-miR-196a-5p"	"10990"	6480	11920	100	34	34	7	20	35	35	35	6	17	16	3	0	95	200	166	83	63	63	64	17	26	57	50	0	-0.031	-0.007	0.181	0.120	6.356	-0.003	0.003	80	450	100	31	136	Error	-1	32	-1	137	2739	16006	-0.167	8.000	0	0	0
4	12	13	"hsa-miR-487b-3p"	"14285"	6670	11920	100	35	34	6	17	34	34	35	6	17	16	3	0	254	376	330	87	63	63	64	17	26	61	56	0	0.005	0.000	0.040	0.050	9.035	-0.001	0.002	80	470	100	192	313	-7.577	1	191	0	313	2744	30090	-0.167	18.353	0	0	0
4	13	13	"hsa-miR-380-3p"	"27546"	6850	11920	100	34	35	5	14	34	34	35	6	17	16	1	0	56	61	17	27	63	63	63	16	25	15	3	0	0.000	-0.500	0.273	0.380	3.294	-0.054	0.017	80	474	100	-7	-1	Error	0	-7	1	-2	2789	4840	0.000	-0.125	0	0	0
4	14	13	"hsa-miR-101-3p"	"31026"	7030	11930	100	34	34	6	17	35	35	34	6	17	8	2	0	6389	4513	3593	79	64	64	66	19	28	78	71	0	0.000	0.000	0.001	0.007	33.528	0.000	0.001	80	430	100	6324	4448	Error	-1	6325	-1	4449	2748	361077	0.000	234.053	0	0	0
4	15	13	"hsa-miR-29b-3p"	"11040"	7200	11920	100	34	35	7	20	34	34	35	6	17	18	2	0	2666	2681	2454	91	67	67	67	18	26	61	61	0	0.000	0.000	0.002	0.010	24.913	0.000	0.001	80	448	100	2599	2615	Error	0	2599	1	2614	2786	214477	0.000	145.222	0	0	0
4	16	13	"hsa-miR-517-5p"	"13130"	7380	11920	100	34	34	6	17	35	35	35	6	17	10	3	0	65	68	22	32	67	67	68	18	26	21	7	0	0.500	-1.000	0.333	0.337	3.397	-0.007	0.000	80	452	100	-3	0	-1.000	-1	-2	-1	1	2754	5470	-0.167	0.000	0	0	0
4	17	13	""	"46461"	7560	11920	100	35	35	7	20	35	35	35	6	17	22	5	0	64	64	18	28	67	67	68	18	26	13	3	0	0.000	0.000	0.417	0.474	3.102	-0.043	0.015	80	461	100	-3	-3	Error	0	-3	0	-3	2829	5156	0.000	-0.222	0	0	0
4	18	13	"hsa-miR-506-3p"	"11138"	7740	11920	100	36	35	5	14	34	34	35	6	17	11	1	0	66	67	19	28	66	66	68	17	25	18	5	0	100000.000	1.000	0.304	0.296	3.327	0.009	0.001	80	461	100	2	2	16.610	2	0	1	1	2826	5328	0.000	-0.059	0	0	0
4	19	13	""	"46293"	7920	11920	100	36	36	6	16	34	34	35	6	17	15	2	0	59	61	17	27	67	67	68	17	25	10	3	0	-0.250	-0.333	0.333	0.381	3.291	-0.009	0.001	80	460	100	-6	-4	Error	2	-8	2	-6	2849	4866	0.167	-0.412	0	0	0
4	20	13	""	"28547"	8100	11920	100	36	36	6	16	35	35	35	6	17	18	0	0	68	77	33	42	67	67	68	18	26	31	20	0	1.000	0.100	0.207	0.215	4.606	-0.007	0.001	80	460	100	2	11	0.000	1	1	1	10	2840	6146	0.167	0.500	0	0	0
4	21	13	""	"146101"	8280	11920	100	35	35	5	14	35	35	35	6	17	11	2	0	84	106	62	58	65	65	67	18	26	51	37	0	0.000	0.000	0.157	0.148	5.631	-0.003	0.000	80	451	100	19	41	Error	0	19	0	41	2836	8470	0.000	2.167	0	0	0
4	22	13	""	"145998"	8460	11920	100	37	36	6	16	36	36	36	6	16	13	3	0	86	175	141	80	65	65	66	18	27	50	48	0	0.048	0.000	0.036	0.074	8.710	0.003	0.002	80	464	100	22	110	-4.392	1	21	0	110	2901	13999	0.000	6.056	0	0	0
4	1	14	""	"146118"	4690	12120	100	34	35	6	17	34	34	34	6	17	21	5	0	68	70	24	34	59	59	60	18	30	33	13	0	0.000	0.091	0.321	0.284	3.086	-0.021	0.003	80	471	100	9	12	Error	0	9	1	11	2792	5618	0.167	0.556	0	0	0
4	2	14	"hsv2-miR-H4-5p"	"146045"	4860	12110	100	33	33	6	18	34	34	34	6	17	8	0	0	54	55	15	27	60	60	61	17	27	10	0	0	0.167	0.200	0.400	0.412	3.443	-0.025	0.004	80	440	100	-7	-6	-2.585	-1	-6	-1	-5	2631	4428	-0.167	-0.353	0	0	0
4	3	14	""	"13146"	5040	12110	100	35	35	7	20	34	34	34	6	17	20	3	0	61	62	16	25	60	60	61	18	29	15	2	0	1.000	0.500	0.386	0.557	3.167	-0.048	0.012	80	452	100	2	3	0.000	1	1	1	2	2761	4973	0.167	0.056	0	0	0
4	4	14	"spike_control_v2_35"	"28568"	5220	12120	100	36	35	6	17	34	34	34	6	17	18	3	0	352	361	294	81	58	58	61	17	27	66	62	0	0.007	0.003	0.016	0.034	9.719	0.000	0.000	80	451	100	296	304	-7.200	2	294	1	303	2825	28917	0.167	17.647	0	0	0
4	5	14	"hsa-miR-2054"	"145987"	5400	12110	100	34	34	6	17	34	34	34	6	17	15	1	0	60	60	18	30	60	60	62	17	27	17	3	0	0.000	0.000	0.500	0.490	3.697	-0.046	0.012	80	452	100	0	0	Error	0	0	0	0	2705	4832	0.000	-0.118	0	0	0
4	6	14	"hsa-miR-767-5p"	"146111"	5580	12110	100	35	34	6	17	34	34	34	6	17	13	0	0	381	354	297	83	62	62	62	17	27	68	60	0	0.003	0.000	0.025	0.046	7.271	-0.001	0.000	80	452	100	320	292	-8.317	1	319	0	292	2758	28346	0.000	17.176	0	0	0
4	7	14	"hsa-miR-652-5p"	"145933"	5760	12110	100	34	34	6	17	34	34	34	6	17	12	5	0	68	78	34	43	61	61	61	16	26	43	31	0	0.000	0.000	0.167	0.217	3.512	-0.039	0.020	80	442	100	7	17	Error	0	7	0	17	2721	6231	0.000	1.063	0	0	0
4	8	14	"hsv1-miR-H3-3p"	"146058"	5940	12110	100	33	33	6	18	35	35	34	7	20	8	0	0	67	72	27	37	61	61	63	18	28	38	20	0	-0.333	-0.182	0.261	0.266	2.499	0.001	0.000	80	452	100	4	9	Error	-2	6	-2	11	2678	5747	-0.143	0.500	0	0	0
4	9	14	"SNORD110"	"145666"	6120	12110	100	35	34	6	17	35	35	34	6	17	8	0	0	1215	906	797	87	60	60	62	18	29	70	62	0	0.000	-0.001	0.004	0.014	15.600	0.001	0.003	80	452	100	1155	845	Error	0	1155	-1	846	2727	72501	0.000	46.889	0	0	0
4	10	14	""	"146206"	6300	12110	100	34	34	5	14	34	34	34	6	17	11	2	0	95	156	114	73	61	61	63	17	26	52	50	0	0.000	0.000	0.040	0.085	5.517	0.001	0.000	80	462	100	34	95	Error	0	34	0	95	2756	12491	0.000	5.471	0	0	0
4	11	14	""	"146026"	6480	12110	100	34	34	6	17	34	34	34	6	17	17	3	0	63	64	17	26	65	65	65	19	29	13	2	0	0.000	0.000	0.441	0.347	3.239	-0.001	0.000	80	471	100	-2	-1	Error	0	-2	0	-1	2747	5116	0.000	-0.053	0	0	0
4	12	14	"hsv1-miR-H5-3p"	"146098"	6670	12110	100	35	34	6	17	34	34	34	6	17	20	0	0	268	231	155	67	64	64	64	17	26	66	63	0	0.005	0.000	0.030	0.049	5.794	-0.001	0.000	80	468	100	205	167	-7.672	1	204	0	167	2745	18507	0.000	9.824	0	0	0
4	13	14	""	"146004"	6840	12140	100	34	34	6	17	34	34	34	6	17	12	1	0	74	107	66	61	63	63	64	16	25	46	40	0	0.000	0.000	0.124	0.169	4.071	0.007	0.002	80	444	100	11	44	Error	0	11	0	44	2742	8554	0.000	2.688	0	0	0
4	14	14	"hsa-miR-2115-3p"	"146161"	7020	12110	100	35	35	6	17	34	34	34	6	17	18	6	0	179	266	217	81	65	65	67	19	28	58	53	0	0.009	0.005	0.045	0.064	8.328	0.004	0.012	80	463	100	115	202	-6.833	1	114	1	201	2815	21297	0.167	10.474	0	0	0
4	15	14	"hsa-miR-1912"	"146168"	7210	12110	100	35	35	6	17	34	34	35	6	17	15	1	0	62	62	17	27	63	63	65	18	27	12	1	0	-1.000	-1.000	0.333	0.381	3.712	-0.012	0.001	80	462	100	0	0	Error	1	-1	1	-1	2787	4965	0.000	-0.167	0	0	0
4	16	14	""	"146133"	7390	12110	100	34	35	6	17	35	35	35	6	17	13	3	0	111	127	67	52	62	62	66	19	28	62	53	0	-0.020	0.000	0.100	0.120	5.084	-0.003	0.001	80	440	100	48	65	Error	-1	49	0	65	2785	10122	0.000	3.211	0	0	0
4	17	14	"hsv1-miR-H7-3p"	"146090"	7560	12110	100	34	35	6	17	35	35	35	6	17	10	3	0	365	331	254	76	65	65	67	18	26	66	57	0	-0.003	0.000	0.042	0.047	5.996	0.002	0.005	80	440	100	299	266	Error	-1	300	0	266	2787	26467	0.000	14.667	0	0	0
4	18	14	"spike_control_v2_46"	"29837"	7740	12110	100	34	34	6	17	35	35	35	5	14	17	2	0	307	350	285	81	64	64	66	17	25	68	57	0	-0.004	-0.003	0.020	0.041	7.947	-0.003	0.008	80	461	100	242	285	Error	-1	243	-1	286	2749	27981	-0.200	16.706	0	0	0
4	19	14	""	"145870"	7920	12110	100	36	36	7	19	35	35	35	6	17	20	3	0	55	58	16	27	66	66	68	17	25	7	2	0	-0.091	-0.125	0.390	0.385	3.451	0.011	0.001	80	462	100	-10	-7	Error	1	-11	1	-8	2845	4637	0.167	-0.588	0	0	0
4	20	14	"hsa-miR-605-5p"	"145736"	8110	12110	100	36	35	6	17	35	35	36	6	16	11	1	0	91	99	43	43	67	67	69	18	26	52	40	0	0.042	0.000	0.125	0.147	3.938	-0.023	0.013	80	440	100	25	32	-4.585	1	24	0	32	2798	7904	-0.167	1.667	0	0	0
4	21	14	"hsa-miR-875-5p"	"145721"	8280	12100	100	35	35	6	17	36	36	36	6	16	12	1	0	53	58	17	29	66	66	66	19	28	7	2	0	0.077	0.125	0.376	0.270	2.709	0.016	0.002	80	439	100	-14	-9	-3.700	-1	-13	-1	-8	2797	4621	-0.167	-0.421	0	0	0
4	22	14	"hsa-miR-92a-3p"	"145693"	8460	12100	100	35	36	6	16	35	35	36	6	16	17	1	0	336	782	745	95	64	64	65	18	27	60	58	0	0.000	0.001	0.011	0.025	8.758	-0.001	0.002	80	491	100	272	719	Error	0	272	1	718	2857	62529	0.000	39.833	0	0	0
4	1	15	"hsa-miR-639"	"145962"	4680	12300	100	34	35	6	17	34	34	34	7	20	15	1	0	79	94	48	51	59	59	61	18	29	51	41	0	0.000	0.029	0.154	0.198	4.953	-0.002	0.000	80	484	100	20	36	Error	0	20	1	35	2775	7508	0.143	1.833	0	0	0
4	2	15	"hsa-miR-431-5p"	"145705"	4870	12300	100	34	35	6	17	34	34	34	6	17	20	3	0	76	97	51	52	60	60	61	18	29	48	43	0	0.000	0.027	0.141	0.176	3.994	-0.006	0.001	80	450	100	16	38	Error	0	16	1	37	2809	7767	0.167	2.000	0	0	0
4	3	15	""	"145878"	5040	12300	100	34	34	6	17	34	34	34	6	17	17	1	0	99	444	433	97	59	59	60	17	28	55	50	0	0.000	0.000	0.084	0.071	12.695	0.000	0.000	80	450	100	40	385	Error	0	40	0	385	2738	35502	0.000	22.588	0	0	0
4	4	15	"hsa-miR-501-3p"	"145727"	5230	12300	100	34	34	6	17	34	34	34	6	17	11	2	0	88	96	43	44	58	58	60	17	28	56	48	0	0.000	0.000	0.159	0.147	4.519	-0.016	0.007	80	462	100	30	38	Error	0	30	0	38	2680	7673	0.000	2.118	0	0	0
4	5	15	"spike_control_v2_29"	"27968"	5400	12300	100	33	34	6	17	34	34	34	6	17	15	2	0	1344	1818	1720	94	59	59	61	17	27	66	60	0	-0.001	0.000	0.010	0.015	17.846	0.000	0.003	80	457	100	1284	1759	Error	-1	1285	0	1759	2704	145449	0.000	103.353	0	0	0
4	6	15	"hsa-miR-187-3p"	"145637"	5580	12300	100	35	35	6	17	34	34	34	6	17	17	2	0	101	292	268	91	61	61	61	17	27	55	51	0	0.025	0.004	0.134	0.078	9.228	-0.001	0.001	80	452	100	41	232	-5.322	1	40	1	231	2776	23352	0.167	13.588	0	0	0
4	7	15	"hsa-miR-518f-3p"	"145748"	5760	12300	100	35	34	7	20	34	34	34	6	17	18	5	0	51	52	15	28	60	60	61	17	27	3	1	0	-0.111	0.000	0.464	0.455	2.684	-0.024	0.003	80	452	100	-8	-8	Error	1	-9	0	-8	2746	4198	0.000	-0.529	0	0	0
4	8	15	""	"145917"	5940	12300	100	33	34	6	17	34	34	35	6	17	15	3	0	2461	1738	1492	85	61	61	62	18	29	68	63	0	0.000	0.000	0.004	0.014	24.106	0.000	0.001	80	462	100	2399	1677	Error	-1	2400	0	1677	2711	139050	-0.167	93.111	0	0	0
4	9	15	"hsa-miR-572"	"147193"	6130	12300	100	34	35	7	20	34	34	35	6	17	20	3	0	53	53	13	24	60	60	62	18	29	2	0	0	0.000	-0.143	0.414	0.442	3.671	-0.023	0.003	80	472	100	-7	-6	Error	0	-7	1	-7	2807	4272	0.000	-0.500	0	0	0
4	10	15	"hsa-miR-4307"	"147608"	6320	12310	100	36	35	7	20	34	34	35	6	17	15	3	0	84	122	82	67	58	58	61	16	26	56	48	0	0.077	0.016	0.077	0.100	5.065	0.006	0.002	80	450	100	28	65	-3.700	2	26	1	64	2779	9768	0.000	3.813	0	0	0
4	11	15	"hsv2-miR-H13"	"147872"	6490	12310	100	34	34	6	17	34	34	34	6	17	18	1	0	66	67	19	28	60	60	63	19	30	22	5	0	0.000	0.000	0.583	0.482	4.958	-0.013	0.001	80	439	100	6	7	Error	0	6	0	7	2741	5337	0.000	0.211	0	0	0
4	12	15	"hsa-miR-4287"	"147938"	6670	12320	100	34	34	6	17	33	33	34	6	17	21	5	0	62	65	19	29	61	61	62	17	27	20	7	0	1.000	0.250	0.318	0.293	3.378	0.026	0.004	80	446	100	2	5	0.000	1	1	1	4	2747	5177	0.000	0.176	0	0	0
4	13	15	"hsa-miR-3159"	"147814"	6850	12310	100	34	35	7	20	34	34	34	6	17	21	5	0	49	52	14	26	61	61	62	17	27	3	0	0	0.000	-0.111	0.342	0.359	3.214	0.009	0.000	80	430	100	-12	-8	Error	0	-12	1	-9	2769	4161	0.167	-0.588	0	0	0
4	14	15	""	"147807"	7030	12310	100	35	34	5	14	34	34	34	6	17	10	0	0	86	343	347	101	62	62	64	18	28	51	47	0	0.042	0.000	0.091	0.057	13.228	0.000	0.000	80	439	100	25	281	-4.585	1	24	0	281	2723	27409	0.000	15.500	0	0	0
4	15	15	""	"147924"	7200	12300	100	35	34	6	17	35	35	35	6	17	7	0	0	62	63	18	28	62	62	64	17	26	18	5	0	0.000	-1.000	0.400	0.441	4.409	-0.019	0.003	80	440	100	0	0	Error	0	0	-1	1	2737	5027	-0.167	-0.059	0	0	0
4	16	15	"hsa-miR-4316"	"147760"	7380	12300	100	36	36	6	16	35	35	35	6	17	17	3	0	64	62	14	22	61	61	63	18	28	12	0	0	0.333	1.000	0.472	0.493	3.076	-0.005	0.000	80	462	100	4	2	-1.585	1	3	1	1	2871	4962	0.167	-0.056	0	0	0
4	17	15	"hsa-miR-4314"	"147544"	7560	12300	100	36	35	5	14	35	35	35	6	17	11	1	0	66	68	18	26	64	64	66	18	27	25	2	0	0.500	0.000	0.240	0.249	3.611	-0.013	0.001	80	462	100	3	4	-1.000	1	2	0	4	2825	5459	0.000	0.111	0	0	0
4	18	15	""	"147791"	7750	12310	100	36	36	6	16	35	35	35	6	17	15	3	0	516	6908	8183	118	63	63	65	18	27	61	56	0	0.002	0.000	0.018	0.012	41.569	0.000	0.005	80	449	100	454	6846	-8.823	1	453	1	6845	2864	552671	0.167	380.167	0	0	0
4	19	15	""	"147810"	7920	12300	100	34	34	6	17	35	35	35	6	17	11	2	0	74	83	36	43	66	66	66	18	27	42	25	0	-0.125	-0.059	0.250	0.223	3.727	0.023	0.010	80	440	100	7	16	Error	-1	8	-1	17	2752	6603	-0.167	0.944	0	0	0
4	20	15	""	"147737"	8100	12290	100	35	34	6	17	35	35	35	6	17	13	2	0	100	277	256	92	65	65	67	21	31	57	48	0	0.000	-0.005	0.100	0.085	8.626	-0.004	0.014	80	452	100	35	211	Error	0	35	-1	212	2753	22189	-0.167	10.000	0	0	0
4	21	15	"hsv1-miR-H18"	"147830"	8290	12300	100	35	35	6	17	35	35	35	6	17	13	0	0	94	138	87	63	66	66	66	20	30	52	46	0	0.000	0.000	0.057	0.098	6.178	-0.008	0.007	80	481	100	28	72	Error	0	28	0	72	2814	11040	0.000	3.600	0	0	0
4	22	15	"hsa-miR-4323"	"147671"	8480	12310	100	35	36	5	13	35	35	36	6	16	16	3	0	77	83	29	34	63	63	64	17	26	47	35	0	0.000	0.050	0.157	0.166	2.670	0.007	0.001	80	501	100	14	21	Error	0	14	1	20	2916	6674	0.000	1.118	0	0	0
4	1	16	""	"147802"	4690	12490	100	35	34	7	20	34	34	34	6	17	13	3	0	562	1110	1098	98	58	58	60	17	28	63	62	0	0.002	0.000	0.004	0.020	19.280	0.000	0.002	80	484	100	505	1052	-8.977	1	504	0	1052	2752	88769	0.000	61.765	0	0	0
4	2	16	"hsa-miR-3136-5p"	"147897"	4870	12490	100	34	33	6	18	34	34	34	6	17	13	1	0	57	61	17	27	59	59	60	16	26	20	3	0	0.000	-0.500	0.548	0.473	3.733	-0.009	0.000	80	452	100	-2	1	Error	0	-2	-1	2	2665	4891	-0.167	0.063	0	0	0
4	3	16	"hsv2-miR-H22"	"147698"	5050	12490	100	33	34	7	20	33	33	34	6	17	22	6	0	60	59	16	27	60	60	60	16	26	16	0	0	0.000	-1.000	0.400	0.390	3.467	-0.050	0.012	80	482	100	0	0	Error	0	0	1	-1	2751	4750	0.000	-0.062	0	0	0
4	4	16	"hsa-miR-615-5p"	"148627"	5250	12530	100	34	34	6	17	34	34	34	6	17	16	3	0	62	64	19	29	58	58	59	16	27	21	8	0	0.000	0.000	0.500	0.415	3.550	-0.002	0.000	80	451	100	4	6	Error	0	4	0	6	2753	5090	0.000	0.313	0	0	0
4	5	16	"hsa-miR-185-3p"	"148669"	5420	12510	100	34	34	7	20	34	34	34	6	17	20	6	0	62	64	18	28	57	57	59	16	27	27	11	0	0.000	0.000	0.500	0.515	3.287	-0.031	0.005	80	437	100	5	7	Error	0	5	0	7	2747	5116	0.000	0.313	0	0	0
4	6	16	"hsa-miR-1908-5p"	"148687"	5590	12490	100	34	34	6	17	34	34	34	6	17	16	3	0	95	485	501	103	59	59	59	16	27	56	51	0	0.000	0.000	0.015	0.033	11.303	0.002	0.014	80	431	100	36	426	Error	0	36	0	426	2736	38817	0.000	26.625	0	0	0
4	7	16	"spike_control_v1_g"	"10905"	5770	12490	100	35	34	6	17	34	34	34	6	17	15	1	0	52	54	16	29	58	58	60	17	28	11	1	0	-0.167	0.000	0.393	0.390	4.030	-0.041	0.007	80	432	100	-5	-4	Error	1	-6	0	-4	2747	4333	0.000	-0.353	0	0	0
4	8	16	"hsa-miR-3667-5p"	"148234"	5950	12490	100	34	34	6	17	34	34	34	7	20	11	0	0	102	195	159	81	59	59	61	17	27	56	50	0	0.000	0.000	0.049	0.074	6.887	-0.002	0.001	80	460	100	43	136	Error	0	43	0	136	2731	15610	0.000	7.882	0	0	0
4	9	16	"hsa-miR-637"	"148677"	6130	12490	100	34	34	7	20	34	34	34	6	17	18	5	0	55	54	13	24	60	60	62	17	27	3	0	0	0.000	0.000	0.487	0.574	3.042	-0.077	0.025	80	452	100	-5	-6	Error	0	-5	0	-6	2743	4345	0.000	-0.471	0	0	0
4	10	16	"hsa-miR-184"	"148654"	6310	12490	100	34	34	6	17	34	34	34	6	17	13	0	0	60	62	18	29	59	59	61	17	27	21	7	0	0.000	0.000	0.229	0.268	2.951	-0.025	0.004	80	442	100	1	3	Error	0	1	0	3	2719	4938	0.000	0.059	0	0	0
4	11	16	""	"148079"	6490	12490	100	34	34	7	20	34	34	34	6	17	17	3	0	58	61	19	31	59	59	61	18	29	17	6	0	0.000	0.000	0.500	0.470	3.588	-0.014	0.001	80	442	100	-1	2	Error	0	-1	0	2	2710	4845	0.000	0.000	0	0	0
4	12	16	"hsa-miR-3622a-5p"	"148474"	6670	12490	100	34	34	5	14	33	33	34	6	17	11	1	0	61	61	15	24	61	61	61	17	27	11	2	0	100000.000	100000.000	0.364	0.339	3.281	-0.033	0.010	80	430	100	1	1	16.610	1	0	1	0	2703	4912	0.000	0.000	0	0	0
4	13	16	"hsa-miR-941"	"148625"	6850	12500	100	34	35	6	17	34	34	34	6	17	18	2	0	88	88	33	37	61	61	63	17	26	57	45	0	0.000	0.037	0.158	0.187	3.071	0.010	0.002	80	442	100	27	28	Error	0	27	1	27	2794	7044	0.167	1.471	0	0	0
4	14	16	"kshv-miR-K12-10a-5p"	"147640"	7030	12490	100	35	35	6	17	34	34	34	6	17	17	2	0	62	62	17	27	62	62	63	17	26	15	2	0	100000.000	100000.000	0.500	0.447	3.077	-0.038	0.008	80	442	100	1	1	16.610	1	0	1	0	2762	4965	0.167	-0.059	0	0	0
4	15	16	""	"147599"	7210	12490	100	35	35	6	17	34	34	35	6	17	15	1	0	61	63	19	30	63	63	64	18	28	13	5	0	-0.500	100000.000	0.444	0.442	2.873	-0.060	0.023	80	462	100	-1	1	Error	1	-2	1	0	2763	5044	0.000	-0.056	0	0	0
4	16	16	"hsa-miR-3660"	"147318"	7400	12500	100	35	34	5	14	34	34	35	6	17	11	0	0	82	92	42	45	61	61	63	18	28	53	43	0	0.048	0.000	0.106	0.173	4.647	-0.008	0.001	80	450	100	22	31	-4.392	1	21	0	31	2730	7392	-0.167	1.611	0	0	0
4	17	16	"hsa-miR-4277"	"147666"	7570	12490	100	34	34	6	17	35	35	35	6	17	13	2	0	58	57	14	24	62	62	64	18	28	1	0	0	0.250	0.200	0.462	0.609	3.456	-0.002	0.000	80	440	100	-5	-6	-2.000	-1	-4	-1	-5	2756	4545	-0.167	-0.389	0	0	0
4	18	16	"Empty"	"0"	7750	12490	100	35	35	6	17	35	35	35	6	17	15	2	0	55	56	17	30	62	62	63	17	26	8	2	0	0.000	0.000	0.225	0.219	2.913	-0.004	0.000	80	442	100	-7	-6	Error	0	-7	0	-6	2829	4507	0.000	-0.412	0	0	0
4	19	16	""	"148186"	7930	12490	100	35	35	5	14	35	35	36	6	16	10	1	0	64	65	18	27	62	62	64	17	26	20	3	0	0.000	0.000	0.255	0.299	2.704	0.002	0.000	80	452	100	2	3	Error	0	2	0	3	2787	5201	-0.167	0.059	0	0	0
4	20	16	""	"148021"	8110	12480	100	35	36	5	13	35	35	36	6	16	13	1	0	74	76	22	28	63	63	64	16	25	45	16	0	0.000	0.077	0.228	0.217	2.651	0.008	0.001	80	460	100	11	14	Error	0	11	1	13	2859	6091	0.000	0.750	0	0	0
4	21	16	""	"148131"	8290	12490	100	36	36	6	16	36	36	36	5	13	11	2	0	58	60	16	26	63	63	65	17	26	8	2	0	0.000	0.000	0.375	0.383	3.201	-0.019	0.002	80	460	100	-5	-3	Error	0	-5	0	-3	2857	4809	0.000	-0.294	0	0	0
4	22	16	""	"148573"	8470	12490	100	36	36	6	16	35	35	36	6	16	12	1	0	55	56	19	33	62	62	64	17	26	6	1	0	-0.143	-0.167	0.275	0.285	2.795	0.000	0.000	80	474	100	-6	-5	Error	1	-7	1	-6	2848	4512	0.000	-0.471	0	0	0
4	1	17	""	"148569"	4680	12680	100	34	34	6	17	34	34	34	6	17	16	0	0	62	62	17	27	57	57	59	18	30	15	5	0	0.000	0.000	0.464	0.517	3.184	-0.047	0.012	80	484	100	5	5	Error	0	5	0	5	2757	4950	0.000	0.167	0	0	0
4	2	17	""	"148137"	4860	12680	100	33	34	7	20	34	34	34	6	17	15	5	0	57	60	17	28	57	57	58	17	29	21	3	0	100000.000	0.000	0.406	0.459	3.919	-0.042	0.008	80	462	100	-1	3	16.610	-1	0	0	3	2697	4837	0.000	0.118	0	0	0
4	3	17	""	"148359"	5050	12690	100	34	33	6	18	35	35	34	6	17	8	0	0	258	239	157	65	57	57	58	17	29	72	67	0	-0.005	-0.011	0.023	0.041	5.989	-0.004	0.006	80	470	100	200	180	Error	-1	201	-2	182	2663	19120	-0.167	10.647	0	0	0
4	4	17	""	"148315"	5230	12690	100	34	34	6	17	34	34	34	6	17	15	5	0	75	75	27	36	58	58	61	35	57	23	2	0	0.000	0.000	0.234	0.222	3.603	0.001	0.000	80	408	100	17	17	Error	0	17	0	17	2757	6028	0.000	0.400	0	0	0
4	5	17	""	"148044"	5410	12690	100	34	35	7	20	34	34	34	6	17	23	3	0	83	229	201	87	57	57	59	16	27	56	48	0	0.000	0.006	0.100	0.101	9.936	-0.003	0.003	80	418	100	26	173	Error	0	26	1	172	2783	18348	0.167	10.625	0	0	0
4	6	17	""	"148431"	5570	12670	100	35	35	7	20	34	34	34	6	17	22	5	0	55	56	13	23	57	57	58	15	25	10	0	0	-0.500	-1.000	0.556	0.502	3.321	-0.097	0.032	80	428	100	-1	0	Error	1	-2	1	-1	2820	4471	0.167	-0.133	0	0	0
4	7	17	""	"148056"	5740	12660	100	33	34	6	17	34	34	34	6	17	12	3	0	57	62	20	32	56	56	58	17	29	22	11	0	-1.000	0.000	0.481	0.460	3.008	-0.025	0.003	80	470	100	0	6	Error	-1	1	0	6	2719	4968	0.000	0.235	0	0	0
4	8	17	""	"148653"	5950	12690	100	36	35	6	17	34	34	34	6	17	21	0	0	110	112	56	50	58	58	59	17	28	58	56	0	0.038	0.019	0.087	0.124	3.952	0.004	0.001	80	466	100	54	55	-4.700	2	52	1	54	2826	8998	0.167	3.118	0	0	0
4	9	17	""	"148367"	6120	12680	100	34	33	6	18	33	33	34	6	17	15	1	0	60	61	16	26	59	59	60	17	28	15	2	0	1.000	0.000	0.334	0.412	3.527	-0.033	0.005	80	440	100	2	2	0.000	1	1	0	2	2662	4882	-0.167	0.059	0	0	0
4	10	17	""	"148475"	6300	12680	100	33	33	6	18	34	34	34	6	17	12	2	0	60	60	15	25	58	58	61	16	26	18	1	0	-0.500	-0.500	0.475	0.406	3.069	-0.014	0.001	80	452	100	1	1	Error	-1	2	-1	2	2665	4774	-0.167	-0.062	0	0	0
4	11	17	""	"148112"	6480	12680	100	34	34	6	17	34	34	34	6	17	13	2	0	56	57	15	26	58	58	60	16	26	15	1	0	0.000	0.000	0.500	0.480	3.413	-0.006	0.000	80	461	100	-2	-1	Error	0	-2	0	-1	2716	4594	0.000	-0.187	0	0	0
4	12	17	"hsa-miR-203b-5p"	"148181"	6660	12680	100	35	34	5	14	34	34	34	6	17	8	1	0	60	62	18	29	58	58	60	16	26	22	10	0	0.500	0.000	0.333	0.350	3.164	-0.026	0.005	80	452	100	3	4	-1.000	1	2	0	4	2717	4980	0.000	0.125	0	0	0
4	13	17	""	"148076"	6840	12680	100	35	34	6	17	34	34	34	6	17	16	2	0	62	65	21	32	60	60	61	17	27	22	8	0	0.500	0.000	0.250	0.333	3.200	-0.037	0.010	80	443	100	3	5	-1.000	1	2	0	5	2734	5164	0.000	0.235	0	0	0
4	14	17	""	"148457"	7020	12680	100	34	34	6	17	34	34	34	6	17	17	1	0	57	59	16	27	61	61	62	16	25	13	3	0	0.000	0.000	0.364	0.450	2.669	-0.037	0.006	80	452	100	-4	-2	Error	0	-4	0	-2	2723	4725	0.000	-0.187	0	0	0
4	15	17	""	"148060"	7200	12680	100	36	35	5	14	34	34	34	6	17	18	0	0	56	59	18	30	61	61	61	16	26	15	5	0	-0.400	-0.500	0.348	0.345	3.494	-0.019	0.002	80	452	100	-3	-1	Error	2	-5	1	-2	2814	4745	0.167	-0.125	0	0	0
4	16	17	""	"148464"	7380	12680	100	34	35	6	17	34	34	35	6	17	16	0	0	57	59	15	25	61	61	62	17	27	12	0	0	0.000	-0.500	0.406	0.335	2.520	-0.002	0.000	80	451	100	-4	-1	Error	0	-4	1	-2	2772	4725	0.000	-0.176	0	0	0
4	17	17	""	"148141"	7560	12680	100	35	35	6	17	34	34	35	6	17	17	5	0	60	60	17	28	63	63	64	18	28	12	1	0	-0.333	-0.333	0.313	0.397	2.858	-0.018	0.002	80	452	100	-2	-2	Error	1	-3	1	-3	2798	4838	0.000	-0.222	0	0	0
4	18	17	""	"148194"	7740	12680	100	36	36	5	13	34	34	34	6	17	18	2	0	58	60	16	26	62	62	63	17	26	10	3	0	-0.500	-1.000	0.600	0.547	3.246	-0.043	0.011	80	462	100	-2	0	Error	2	-4	2	-2	2886	4838	0.333	-0.176	0	0	0
4	19	17	""	"148646"	7930	12680	100	34	35	6	17	35	35	35	6	17	13	2	0	576	563	488	86	63	63	64	17	26	61	57	0	-0.002	0.000	0.071	0.043	15.135	0.000	0.000	80	462	100	512	500	Error	-1	513	0	500	2789	45050	0.000	29.353	0	0	0
4	20	17	"hsa-miR-219b-5p"	"148386"	8110	12680	100	35	36	7	19	35	35	35	6	17	18	3	0	102	111	61	54	64	64	65	17	26	57	51	0	0.000	0.021	0.143	0.143	4.317	-0.003	0.000	80	460	100	38	48	Error	0	38	1	47	2849	8903	0.167	2.706	0	0	0
4	21	17	""	"148520"	8290	12690	100	33	35	6	17	35	35	35	5	14	13	6	0	69	73	25	34	65	65	67	18	26	28	13	0	-0.500	0.000	0.333	0.354	3.260	-0.004	0.000	80	450	100	2	8	Error	-2	4	0	8	2784	5825	0.000	0.333	0	0	0
4	22	17	"hsa-miR-208b-3p"	"148284"	8470	12680	100	36	36	6	16	35	35	35	5	14	18	7	0	116	146	93	63	64	64	66	18	27	57	53	0	0.019	0.012	0.080	0.077	4.013	0.003	0.001	80	500	100	53	83	-5.700	1	52	1	82	2916	11691	0.200	4.444	0	0	0
4	1	18	""	"148537"	4680	12870	100	33	33	6	18	33	33	34	6	17	17	2	0	57	60	18	30	57	57	58	16	27	20	8	0	0.000	0.000	0.333	0.365	3.583	-0.058	0.017	80	493	100	0	3	Error	0	0	0	3	2619	4816	-0.167	0.125	0	0	0
4	2	18	""	"11255"	4860	12870	100	33	33	6	18	33	33	34	6	17	13	2	0	59	62	23	37	57	57	59	17	28	23	11	0	0.000	0.000	0.400	0.378	3.718	-0.018	0.002	80	471	100	2	5	Error	0	2	0	5	2623	4977	-0.167	0.176	0	0	0
4	3	18	""	"42962"	5050	12880	100	35	35	6	17	34	34	34	6	17	17	2	0	87	152	111	73	55	55	57	17	29	57	48	0	0.031	0.010	0.082	0.071	5.465	-0.001	0.000	80	450	100	33	98	-5.000	1	32	1	97	2776	12159	0.167	5.588	0	0	0
4	4	18	""	"29650"	5220	12870	100	35	35	7	20	34	34	34	6	17	21	5	0	80	118	77	65	54	54	58	35	60	45	40	0	0.038	0.016	0.106	0.121	4.276	0.004	0.001	80	430	100	27	65	-4.700	1	26	1	64	2837	9450	0.167	1.714	0	0	0
4	5	18	"Empty"	"0"	5400	12880	100	34	34	6	17	34	34	34	6	17	11	0	0	55	54	17	31	57	57	57	15	26	16	5	0	0.000	0.000	0.324	0.332	2.814	-0.045	0.010	80	452	100	-2	-3	Error	0	-2	0	-3	2697	4336	0.000	-0.200	0	0	0
4	6	18	"hsa-miR-519e-3p"	"11164"	5590	12890	100	32	34	6	17	34	34	34	6	17	10	3	0	69	73	25	34	57	57	59	16	27	43	30	0	-0.167	0.000	0.304	0.277	3.803	-0.015	0.002	80	462	100	10	16	Error	-2	12	0	16	2694	5817	0.000	0.875	0	0	0
4	7	18	"hsa-miR-301b-3p"	"17886"	5770	12880	100	34	35	6	17	34	34	34	6	17	17	3	0	80	102	59	57	56	56	57	16	28	52	47	0	0.000	0.022	0.167	0.210	5.210	-0.007	0.002	80	462	100	24	47	Error	0	24	1	46	2768	8191	0.167	2.813	0	0	0
4	8	18	"hsa-miR-5010-5p"	"168684"	5940	12870	100	35	35	7	20	34	34	34	6	17	20	3	0	55	57	17	29	57	57	58	16	27	15	3	0	-0.500	100000.000	0.500	0.521	3.023	-0.115	0.055	80	430	100	-1	1	Error	1	-2	1	0	2766	4555	0.167	-0.062	0	0	0
4	9	18	"hsa-miR-4763-3p"	"168679"	6120	12870	100	35	34	6	17	34	34	34	6	17	13	2	0	56	57	15	26	57	57	58	16	27	12	3	0	-1.000	0.000	0.448	0.420	3.494	0.006	0.000	80	452	100	0	0	Error	1	-1	0	0	2759	4525	0.000	-0.062	0	0	0
4	10	18	"hsa-miR-4684-3p"	"168718"	6300	12870	100	34	34	6	17	34	34	34	6	17	15	1	0	58	59	16	27	58	58	59	16	27	17	5	0	0.000	0.000	0.287	0.330	3.378	-0.006	0.000	80	471	100	0	1	Error	0	0	0	1	2722	4697	0.000	0.000	0	0	0
4	11	18	"hsa-miR-326"	"168945"	6490	12880	100	35	34	6	17	34	34	34	6	17	15	0	0	68	75	29	38	58	58	60	17	28	42	26	0	0.100	0.000	0.231	0.274	4.022	0.005	0.000	80	459	100	11	17	-3.322	1	10	0	17	2706	6002	0.000	0.882	0	0	0
4	12	18	"hsa-miR-4450"	"168964"	6660	12870	100	34	35	6	17	34	34	34	6	17	18	2	0	84	222	205	92	59	59	61	17	27	56	45	0	0.000	0.006	0.111	0.086	5.604	-0.001	0.001	80	424	100	25	164	Error	0	25	1	163	2771	17722	0.167	9.471	0	0	0
4	13	18	"hsa-miR-5094"	"168932"	6820	12870	100	33	34	6	17	34	34	34	6	17	18	2	0	61	64	17	26	58	58	60	17	28	26	6	0	-0.333	0.000	0.348	0.387	3.454	-0.016	0.002	80	439	100	2	6	Error	-1	3	0	6	2711	5120	0.000	0.235	0	0	0
4	14	18	"hsa-miR-4999-5p"	"168934"	7010	12870	100	34	34	6	17	34	34	34	6	17	11	3	0	59	61	15	24	59	59	61	16	26	17	2	0	0.000	0.000	0.264	0.362	3.367	0.046	0.012	80	481	100	0	2	Error	0	0	0	2	2759	4891	0.000	0.000	0	0	0
4	15	18	""	"168600"	7210	12870	100	35	35	5	14	34	34	35	6	17	12	2	0	375	863	842	97	62	62	63	17	26	58	55	0	0.003	0.001	0.025	0.029	15.479	0.000	0.001	80	470	100	314	802	-8.290	1	313	1	801	2824	69009	0.000	47.059	0	0	0
4	16	18	""	"168726"	7390	12880	100	36	36	6	16	34	34	34	6	17	23	3	0	135	132	69	52	62	62	63	17	26	67	62	0	0.027	0.029	0.077	0.083	4.061	0.015	0.013	80	439	100	75	72	-5.190	2	73	2	70	2856	10598	0.333	4.059	0	0	0
4	17	18	"hsa-miR-4706"	"168795"	7560	12870	100	35	35	6	17	34	34	35	6	17	22	5	0	62	63	20	31	61	61	62	16	25	20	7	0	1.000	0.500	0.636	0.441	3.831	-0.015	0.002	80	440	100	2	3	0.000	1	1	1	2	2805	5047	0.000	0.063	0	0	0
4	18	18	"hsa-miR-4479"	"168755"	7740	12870	100	34	34	5	14	34	34	35	6	17	10	0	0	53	54	15	27	62	62	63	17	26	7	0	0	0.000	0.000	0.333	0.345	3.437	0.015	0.002	80	462	100	-9	-8	Error	0	-9	0	-8	2700	4325	-0.167	-0.529	0	0	0
4	19	18	""	"168577"	7920	12870	100	35	35	6	17	35	35	35	6	17	15	5	0	57	58	16	27	62	62	64	18	28	10	2	0	0.000	0.000	0.333	0.388	3.409	-0.023	0.004	80	462	100	-5	-4	Error	0	-5	0	-4	2769	4660	0.000	-0.333	0	0	0
4	20	18	"hsa-miR-548ac"	"168827"	8100	12870	100	34	35	5	14	35	35	35	6	17	10	1	0	52	53	13	24	64	64	65	17	26	3	0	0	0.083	0.000	0.250	0.274	2.912	-0.046	0.016	80	453	100	-13	-11	-3.585	-1	-12	0	-11	2766	4257	0.000	-0.706	0	0	0
4	21	18	"hsa-miR-499b-5p"	"168676"	8280	12870	100	35	36	6	16	35	35	35	5	14	25	5	0	58	62	17	27	63	63	65	17	26	13	1	0	0.000	-1.000	0.429	0.517	3.405	-0.034	0.009	80	454	100	-5	0	Error	0	-5	1	-1	2872	4937	0.200	-0.176	0	0	0
4	22	18	"hsa-miR-4764-5p"	"168852"	8470	12890	100	36	36	6	16	35	35	35	5	14	22	8	0	146	211	158	74	62	62	65	18	27	62	55	0	0.012	0.007	0.059	0.072	7.323	0.009	0.029	80	476	100	85	150	-6.392	1	84	1	149	2889	16883	0.200	8.111	0	0	0
4	1	19	"hsa-miR-4753-3p"	"168611"	4690	13070	100	35	35	7	20	33	33	34	6	17	20	6	0	116	129	91	70	57	57	58	17	29	70	63	0	0.034	0.028	0.083	0.112	3.393	0.003	0.001	80	483	100	61	74	-4.883	2	59	2	72	2802	10301	0.167	4.176	0	0	0
4	2	19	"hsa-miR-4507"	"168572"	4870	13070	100	35	35	7	20	33	33	33	6	18	26	6	0	95	113	63	55	55	55	57	16	28	58	52	0	0.050	0.034	0.192	0.177	4.655	-0.008	0.003	80	451	100	42	60	-4.322	2	40	2	58	2785	9049	0.333	3.500	0	0	0
4	3	19	"hsa-miR-548ad-3p"	"168743"	5050	13070	100	34	35	6	17	34	34	34	6	17	16	3	0	50	52	14	26	56	56	57	15	26	11	1	0	0.000	-0.250	0.472	0.452	3.658	-0.037	0.006	80	430	100	-6	-3	Error	0	-6	1	-4	2774	4196	0.167	-0.333	0	0	0
4	4	19	""	"168647"	5220	13060	100	34	34	6	17	34	34	34	6	17	15	2	0	108	784	818	104	54	54	56	17	30	60	55	0	0.000	0.000	0.043	0.038	11.797	0.000	0.002	80	450	100	54	730	Error	0	54	0	730	2704	62718	0.000	42.824	0	0	0
4	5	19	"hsa-miR-875-3p"	"168812"	5410	13060	100	35	35	6	17	33	33	34	6	17	17	2	0	55	56	15	26	55	55	57	24	42	3	1	0	100000.000	2.000	0.500	0.591	3.802	-0.079	0.027	80	452	100	2	3	16.610	2	0	2	1	2765	4479	0.167	-0.042	0	0	0
4	6	19	"hsa-miR-4520-3p"	"169186"	5590	13060	100	33	34	7	20	34	34	34	7	20	17	3	0	50	51	14	27	55	55	57	15	26	10	2	0	0.200	0.000	0.500	0.479	3.190	-0.059	0.014	80	444	100	-6	-4	-2.322	-1	-5	0	-4	2723	4074	0.000	-0.400	0	0	0
4	7	19	"hsa-miR-5009-3p"	"169118"	5770	13070	100	35	35	7	20	34	34	34	6	17	17	3	0	62	64	19	29	56	56	57	16	28	31	12	0	0.167	0.125	0.282	0.374	3.900	-0.060	0.017	80	444	100	7	9	-2.585	1	6	1	8	2771	5148	0.167	0.438	0	0	0
4	8	19	"hsa-miR-4468"	"169320"	5950	13060	100	33	33	6	18	34	34	34	6	17	12	0	0	122	235	213	90	57	57	58	15	25	53	51	0	-0.015	-0.006	0.023	0.040	5.317	0.002	0.001	80	452	100	64	177	Error	-1	65	-1	178	2652	18800	-0.167	11.800	0	0	0
4	9	19	"hsa-miR-4691-3p"	"169321"	6130	13060	100	33	33	6	18	34	34	34	6	17	12	5	0	55	56	15	26	56	56	58	17	29	11	2	0	1.000	100000.000	0.464	0.487	4.313	-0.010	0.001	80	468	100	-2	-1	0.000	-1	-1	-1	0	2678	4487	-0.167	-0.118	0	0	0
4	10	19	"hsa-miR-4695-3p"	"169070"	6310	13070	100	33	33	6	18	35	35	34	6	17	7	1	0	2987	1977	1551	78	58	58	60	17	28	71	68	0	-0.001	-0.001	0.005	0.018	24.573	0.000	0.004	80	461	100	2927	1917	Error	-2	2929	-2	1919	2628	158185	-0.167	112.765	0	0	0
4	11	19	"hsa-miR-4755-5p"	"169113"	6500	13070	100	34	34	6	17	34	34	34	6	17	17	2	0	58	61	19	31	58	58	60	18	30	20	5	0	0.000	0.000	0.342	0.308	3.940	-0.028	0.007	80	452	100	0	3	Error	0	0	0	3	2721	4877	0.000	0.056	0	0	0
4	12	19	"hsa-miR-4728-3p"	"169182"	6680	13070	100	35	36	6	16	34	34	34	6	17	21	5	0	344	297	204	68	58	58	60	17	28	70	66	0	0.003	0.008	0.027	0.042	6.277	0.005	0.013	80	440	100	287	241	-8.160	1	286	2	239	2874	23747	0.333	13.941	0	0	0
4	13	19	"hsa-miR-4745-3p"	"169036"	6850	13060	100	35	35	7	20	34	34	34	6	17	25	2	0	53	54	13	24	59	59	60	16	26	5	1	0	-0.167	-0.200	0.348	0.466	3.884	-0.032	0.005	80	450	100	-5	-4	Error	1	-6	1	-5	2799	4287	0.167	-0.375	0	0	0
4	14	19	"hsa-miR-4747-3p"	"169230"	7030	13060	100	35	35	6	17	34	34	34	6	17	16	2	0	56	54	13	24	59	59	61	19	31	2	0	0	-0.333	-0.200	0.478	0.638	4.574	-0.045	0.010	80	453	100	-2	-4	Error	1	-3	1	-5	2807	4335	0.167	-0.368	0	0	0
4	15	19	"hsa-miR-4755-3p"	"169157"	7210	13060	100	34	35	6	17	34	34	35	6	17	17	3	0	65	65	19	29	59	59	61	20	32	21	3	0	0.000	0.167	0.432	0.413	3.263	0.010	0.001	80	452	100	6	7	Error	0	6	1	6	2772	5220	0.000	0.200	0	0	0
4	16	19	"hsa-miR-5707"	"169000"	7390	13060	100	34	34	6	17	34	34	35	5	14	22	3	0	51	52	18	34	59	59	60	15	25	2	1	0	0.000	0.000	0.323	0.388	2.907	-0.008	0.000	80	442	100	-8	-7	Error	0	-8	0	-7	2740	4150	-0.200	-0.533	0	0	0
4	17	19	"hsa-miR-3136-3p"	"169319"	7570	13060	100	36	35	6	17	34	34	34	6	17	18	3	0	320	310	239	77	59	59	61	15	24	65	61	0	0.008	0.004	0.020	0.047	10.764	0.000	0.000	80	462	100	263	252	-7.028	2	261	1	251	2823	24807	0.167	16.600	0	0	0
4	18	19	"hsa-miR-4524a-3p"	"168996"	7760	13070	100	34	34	6	17	35	35	35	6	17	13	3	0	58	59	16	27	59	59	62	17	27	12	3	0	1.000	100000.000	0.333	0.375	3.468	0.032	0.007	80	462	100	-2	-1	0.000	-1	-1	-1	0	2755	4723	-0.167	-0.176	0	0	0
4	19	19	"hsa-miR-4778-3p"	"169064"	7940	13070	100	34	35	6	17	34	34	35	6	17	18	5	0	74	84	35	41	62	62	63	17	26	48	33	0	0.000	0.045	0.222	0.194	3.384	-0.006	0.001	80	452	100	12	23	Error	0	12	1	22	2789	6688	0.000	1.235	0	0	0
4	20	19	"hsa-miR-4727-3p"	"169112"	8120	13060	100	36	36	5	13	35	35	35	6	17	21	1	0	58	60	15	25	60	60	63	17	26	15	2	0	-0.500	100000.000	0.500	0.508	2.800	-0.015	0.001	80	454	100	-1	1	Error	1	-2	1	0	2912	4784	0.167	-0.176	0	0	0
4	21	19	"hsa-miR-5684"	"169169"	8300	13060	100	35	36	5	13	35	35	36	6	16	15	1	0	3676	3434	3104	90	61	61	63	17	26	75	63	0	0.000	0.000	0.002	0.006	21.140	0.000	0.002	80	453	100	3615	3374	Error	0	3615	1	3373	2858	274682	0.000	198.294	0	0	0
4	22	19	"hsa-miR-4523"	"168987"	8480	13050	100	37	37	6	16	36	36	36	6	16	16	2	0	59	59	15	25	62	62	64	17	26	10	1	0	-0.333	-0.333	0.353	0.375	3.158	-0.030	0.005	80	458	100	-2	-2	Error	1	-3	1	-3	2953	4691	0.167	-0.294	0	0	0
4	1	20	"Hy3"	"13138"	4690	13250	100	33	33	7	21	34	34	34	6	17	17	1	0	79	375	501	133	55	55	57	16	28	56	45	0	-0.042	-0.003	0.071	0.076	12.346	0.001	0.001	80	484	100	23	319	Error	-1	24	-1	320	2669	30009	-0.167	19.875	0	0	0
4	2	20	"hsa-miR-3974"	"169365"	4860	13250	100	34	33	6	18	34	34	34	6	17	16	1	0	55	56	14	25	54	54	57	17	29	11	2	0	0.000	-0.500	0.481	0.604	4.410	-0.020	0.002	80	452	100	1	1	Error	0	1	-1	2	2677	4493	-0.167	-0.059	0	0	0
4	3	20	"hsa-miR-4633-3p"	"169160"	5040	13250	100	33	33	6	18	34	34	34	6	17	12	0	0	49	52	13	25	54	54	56	17	30	8	0	0	0.200	0.500	0.500	0.562	3.673	0.018	0.002	80	464	100	-6	-3	-2.322	-1	-5	-1	-2	2669	4130	-0.167	-0.235	0	0	0
4	4	20	"hsa-miR-5092"	"168992"	5220	13250	100	35	34	7	20	34	34	34	6	17	17	3	0	51	51	15	29	55	55	56	16	28	7	2	0	-0.250	0.000	0.563	0.720	3.484	0.009	0.002	80	474	100	-3	-4	Error	1	-4	0	-4	2737	4093	0.000	-0.312	0	0	0
4	5	20	""	"168654"	5400	13250	100	34	34	6	17	34	34	34	6	17	16	1	0	56	56	17	30	55	55	57	25	43	7	0	0	0.000	0.000	0.333	0.419	4.301	0.002	0.000	80	421	100	1	1	Error	0	1	0	1	2683	4491	0.000	-0.040	0	0	0
4	6	20	""	"168713"	5540	13260	100	34	34	7	20	34	34	34	7	20	12	1	0	58	61	17	27	55	55	57	25	43	12	0	0	0.000	0.000	0.500	0.496	3.004	-0.048	0.014	80	454	100	3	6	Error	0	3	0	6	2728	4859	0.000	0.160	0	0	0
4	7	20	""	"168957"	5740	13250	100	34	34	5	14	34	34	34	6	17	12	1	0	55	56	16	28	55	55	57	15	26	11	3	0	0.000	0.000	0.357	0.351	2.434	0.000	0.000	80	511	100	0	1	Error	0	0	0	1	2699	4462	0.000	-0.067	0	0	0
4	8	20	""	"168706"	5950	13250	100	35	34	6	17	34	34	34	6	17	11	0	0	86	104	57	54	57	57	58	15	25	61	50	0	0.034	0.000	0.100	0.109	3.499	-0.001	0.000	80	500	100	30	47	-4.858	1	29	0	47	2741	8301	0.000	3.067	0	0	0
4	9	20	""	"168761"	6130	13270	100	34	34	6	17	34	34	34	6	17	17	2	0	65	68	24	35	56	56	58	16	27	33	21	0	0.000	0.000	0.318	0.302	3.528	0.013	0.001	80	490	100	9	12	Error	0	9	0	12	2703	5452	0.000	0.625	0	0	0
4	10	20	""	"168842"	6310	13250	100	34	35	6	17	35	35	34	6	17	13	1	0	123	181	137	75	56	56	58	17	29	55	52	0	-0.015	0.000	0.071	0.087	5.235	-0.002	0.001	80	464	100	66	125	Error	-1	67	0	125	2800	14442	0.167	7.235	0	0	0
4	11	20	""	"169268"	6490	13250	100	34	34	6	17	35	35	34	6	17	11	1	0	85	110	65	59	55	55	58	17	29	57	46	0	-0.033	-0.018	0.152	0.158	5.548	-0.007	0.002	80	464	100	29	54	Error	-1	30	-1	55	2694	8804	0.000	3.059	0	0	0
4	12	20	"Empty"	"0"	6670	13250	100	33	33	5	15	35	35	34	6	17	6	0	0	56	56	14	25	57	57	59	16	27	12	1	0	2.000	2.000	0.500	0.481	3.086	-0.020	0.002	80	464	100	-3	-3	1.000	-2	-1	-2	-1	2658	4514	-0.167	-0.187	0	0	0
4	13	20	""	"168936"	6850	13260	100	34	34	6	17	34	34	35	6	17	13	2	0	246	215	121	56	57	57	58	16	27	76	75	0	0.000	0.000	0.040	0.048	5.318	-0.003	0.002	80	470	100	189	158	Error	0	189	0	158	2734	17178	-0.167	9.813	0	0	0
4	14	20	"Empty"	"0"	7020	13250	100	34	35	7	20	35	35	34	6	17	16	5	0	60	60	15	25	57	57	60	19	31	12	0	0	-0.333	0.000	0.400	0.534	3.634	-0.049	0.012	80	462	100	2	3	Error	-1	3	0	3	2769	4772	0.167	0.000	0	0	0
4	15	20	"Empty"	"0"	7200	13250	100	34	35	5	14	35	35	35	6	17	12	2	0	55	58	16	27	57	57	59	19	32	12	1	0	0.500	0.000	0.333	0.353	2.431	0.024	0.003	80	474	100	-3	1	-1.000	-1	-2	0	1	2823	4666	0.000	-0.053	0	0	0
4	16	20	"Empty"	"0"	7380	13250	100	33	34	6	17	34	34	35	6	17	17	3	0	60	60	14	23	57	57	58	15	25	13	1	0	-0.333	0.000	0.333	0.416	2.920	-0.050	0.011	80	474	100	2	3	Error	-1	3	0	3	2753	4811	-0.167	0.133	0	0	0
4	17	20	"Empty"	"0"	7560	13250	100	34	34	5	14	35	35	35	6	17	10	0	0	58	57	15	26	56	56	58	16	27	15	3	0	-0.500	-1.000	0.385	0.455	2.796	0.000	0.000	80	474	100	1	0	Error	-1	2	-1	1	2755	4589	-0.167	-0.062	0	0	0
4	18	20	"Empty"	"0"	7740	13250	100	35	35	5	14	35	35	35	6	17	10	1	0	57	60	16	26	57	57	59	16	27	20	6	0	0.000	0.000	0.333	0.436	3.541	-0.066	0.027	80	464	100	0	3	Error	0	0	0	3	2779	4774	0.000	0.063	0	0	0
4	19	20	"Empty"	"0"	7920	13250	100	34	35	6	17	35	35	35	6	17	12	2	0	65	66	15	22	59	59	61	17	27	28	3	0	-0.167	0.000	0.529	0.419	4.166	-0.028	0.006	80	464	100	5	7	Error	-1	6	0	7	2793	5318	0.000	0.294	0	0	0
4	20	20	"Empty"	"0"	8100	13250	100	34	34	5	14	35	35	35	6	17	3	1	0	69	68	15	22	60	60	62	16	25	31	2	0	-0.111	-0.125	0.365	0.355	3.722	-0.050	0.017	80	485	100	8	7	Error	-1	9	-1	8	2758	5446	-0.167	0.375	0	0	0
4	21	20	"Hy3"	"13138"	8290	13250	100	35	35	6	17	35	35	35	6	17	16	1	0	391	996	1122	112	62	62	63	17	26	62	56	0	0.000	0.000	0.011	0.023	13.501	0.000	0.003	80	484	100	329	934	Error	0	329	0	934	2828	79655	0.000	54.882	0	0	0
4	22	20	"Hy3"	"13138"	8470	13250	100	35	35	5	14	35	35	35	6	17	10	2	0	286	1124	1292	114	61	61	63	16	25	56	51	0	0.000	0.000	0.015	0.021	16.851	0.000	0.000	80	515	100	225	1063	Error	0	225	0	1063	2831	89945	0.000	66.313	0	0	0
5	1	1	"Hy3"	"13138"	9150	9620	100	38	38	5	13	36	36	36	5	13	25	6	0	116	446	529	118	77	77	78	20	25	61	50	0	0.051	0.005	0.045	0.038	7.735	0.003	0.021	80	516	100	41	371	-4.285	2	39	2	369	3043	35692	0.400	18.400	0	0	0
5	2	1	""	"46839"	9340	9610	100	37	37	5	13	36	36	37	6	16	16	0	0	65	68	18	26	78	78	79	20	25	5	1	0	-0.077	-0.100	0.291	0.247	4.172	0.015	0.002	80	493	100	-12	-9	Error	1	-13	1	-10	2935	5428	0.000	-0.550	0	0	0
5	3	1	""	"28769"	9520	9610	100	37	37	5	13	37	37	37	5	13	18	0	0	73	75	20	26	76	76	78	21	26	12	1	0	0.000	0.000	0.254	0.275	3.304	0.009	0.001	80	475	100	-3	-1	Error	0	-3	0	-1	2961	5969	0.000	-0.143	0	0	0
5	4	1	""	"42664"	9700	9610	100	37	37	6	16	37	37	37	5	13	11	5	0	73	74	18	24	76	76	78	19	24	11	1	0	0.000	0.000	0.321	0.312	3.338	-0.006	0.000	80	485	100	-3	-2	Error	0	-3	0	-2	2959	5946	0.000	-0.211	0	0	0
5	5	1	"hsa-miR-1289"	"46340"	9890	9610	100	38	38	5	13	36	36	36	5	13	23	5	0	69	71	18	25	77	77	79	19	24	6	2	0	-0.250	-0.333	0.310	0.362	3.798	0.002	0.000	80	486	100	-6	-4	Error	2	-8	2	-6	3028	5680	0.400	-0.421	0	0	0
5	6	1	"hsa-miR-1271-5p"	"46627"	10070	9610	100	36	37	6	16	36	36	37	6	16	12	6	0	68	74	21	28	76	76	78	19	24	16	2	0	0.000	-0.500	0.348	0.399	3.343	0.010	0.001	80	503	100	-8	-1	Error	0	-8	1	-2	2930	5937	0.000	-0.211	0	0	0
5	7	1	"hsa-miR-636"	"42750"	10270	9620	100	37	37	5	13	37	37	37	5	13	13	2	0	107	140	83	59	76	76	76	18	23	53	48	0	0.000	0.000	0.085	0.084	4.710	-0.018	0.033	80	485	100	31	64	Error	0	31	0	64	2972	11185	0.000	3.556	0	0	0
5	8	1	"hsa-miR-92b-5p"	"42717"	10440	9610	100	37	36	5	13	37	37	37	6	16	11	1	0	71	74	18	24	76	76	77	19	24	16	2	0	0.000	0.500	0.306	0.321	3.049	0.016	0.003	80	454	100	-5	-3	Error	0	-5	-1	-2	2909	5949	-0.167	-0.158	0	0	0
5	9	1	"hsa-miR-302c-5p"	"11045"	10610	9610	100	38	37	6	16	37	37	37	6	16	15	2	0	130	146	77	52	77	77	78	19	24	57	52	0	0.019	0.000	0.139	0.122	6.087	0.007	0.004	80	473	100	54	69	-5.728	1	53	0	69	2993	11682	0.000	3.579	0	0	0
5	10	1	""	"11274"	10800	9620	100	38	38	5	13	36	36	37	6	16	20	2	0	73	72	20	27	77	77	79	21	26	8	2	0	-0.500	-0.400	0.217	0.255	3.699	0.015	0.002	80	495	100	-2	-3	Error	2	-4	2	-5	3049	5762	0.167	-0.333	0	0	0
5	11	1	"hsa-miR-20b-5p"	"42640"	11000	9630	100	36	37	6	16	37	37	37	5	13	17	6	0	97	537	622	115	76	76	77	19	24	51	43	0	-0.048	0.000	0.160	0.089	9.384	-0.001	0.004	80	454	100	20	461	Error	-1	21	0	461	2978	42936	0.000	24.211	0	0	0
5	12	1	"ebv-miR-BHRF1-2-5p"	"17562"	11160	9620	100	36	36	6	16	37	37	37	6	16	10	2	0	65	67	19	28	75	75	77	21	27	12	1	0	0.100	0.125	0.350	0.330	2.775	0.028	0.009	80	450	100	-11	-9	-3.322	-1	-10	-1	-8	2915	5363	-0.167	-0.476	0	0	0
5	13	1	""	"14189"	11340	9620	100	35	36	6	16	37	37	38	6	15	12	0	0	67	68	17	25	75	75	77	20	25	5	0	0	0.250	0.143	0.388	0.454	3.435	0.030	0.009	80	451	100	-10	-8	-2.000	-2	-8	-1	-7	2871	5415	-0.333	-0.450	0	0	0
5	14	1	"hsa-miR-132-3p"	"10937"	11500	9610	100	38	38	6	15	37	37	37	6	16	12	3	0	92	95	35	36	76	76	77	19	24	47	31	0	0.063	0.053	0.146	0.166	3.615	0.009	0.001	80	490	100	17	20	-4.000	1	16	1	19	3015	7574	0.167	0.947	0	0	0
5	15	1	"hsa-miR-190b"	"32731"	11720	9630	100	39	39	6	15	37	37	37	6	16	26	6	0	87	91	30	32	75	75	76	19	25	41	28	0	0.167	0.125	0.128	0.157	3.010	0.009	0.001	80	503	100	14	18	-2.585	2	12	2	16	3131	7262	0.333	0.789	0	0	0
5	16	1	""	"46239"	11900	9620	100	37	37	6	16	37	37	37	6	16	18	3	0	66	66	17	25	75	75	77	19	24	2	1	0	0.000	0.000	0.244	0.291	2.725	0.018	0.003	80	488	100	-9	-9	Error	0	-9	0	-9	2971	5271	0.000	-0.579	0	0	0
5	17	1	"ebv-miR-BART4-5p"	"17359"	12090	9620	100	37	37	5	13	37	37	37	6	16	12	1	0	78	78	20	25	73	73	75	19	25	25	3	0	0.000	0.000	0.207	0.210	3.400	0.009	0.001	80	450	100	5	5	Error	0	5	0	5	2970	6261	0.000	0.158	0	0	0
5	18	1	"hsa-miR-217"	"19016"	12240	9620	100	36	36	6	16	37	37	37	6	16	11	1	0	66	66	15	22	69	69	72	20	27	8	1	0	0.333	0.333	0.333	0.347	3.476	-0.020	0.003	80	445	100	-4	-4	-1.585	-1	-3	-1	-3	2903	5315	-0.167	-0.300	0	0	0
5	19	1	"hsa-miR-1225-3p"	"46684"	12430	9620	100	38	37	6	16	37	37	37	6	16	18	2	0	65	67	18	26	68	68	70	18	25	16	2	0	-0.333	0.000	0.462	0.554	3.250	0.013	0.001	80	488	100	-2	-1	Error	1	-3	0	-1	2991	5353	0.000	-0.167	0	0	0
5	20	1	"hsa-miR-1231"	"46531"	12610	9620	100	35	36	5	13	37	37	37	6	16	5	1	0	62	67	17	25	68	68	70	19	27	12	1	0	0.333	1.000	0.387	0.367	2.892	-0.004	0.000	80	486	100	-8	-2	-1.585	-2	-6	-1	-1	2859	5326	-0.167	-0.158	0	0	0
5	21	1	"kshv-miR-K12-11-3p"	"17571"	12800	9620	100	36	36	6	16	36	36	36	6	16	12	3	0	70	74	27	36	68	68	69	19	27	27	15	0	0.000	0.000	0.211	0.199	3.759	-0.005	0.000	80	435	100	2	6	Error	0	2	0	6	2893	5882	0.000	0.263	0	0	0
5	22	1	"Hy3"	"13138"	12940	9630	100	36	37	6	16	35	35	36	6	16	25	3	0	621	1327	1551	116	68	68	70	20	28	62	57	0	0.002	0.002	0.015	0.031	14.686	0.000	0.002	80	443	100	554	1261	-9.111	1	553	2	1259	2948	106182	0.167	62.850	0	0	0
5	1	2	""	"11268"	9160	9810	100	35	35	5	14	36	36	36	5	13	11	2	0	237	219	150	68	76	76	78	20	25	62	57	0	-0.006	-0.007	0.053	0.060	5.724	-0.006	0.015	80	462	100	160	142	Error	-1	161	-1	143	2831	17521	-0.200	7.050	0	0	0
5	2	2	"spike_control_v2_40"	"29001"	9330	9810	100	37	37	5	13	36	36	37	6	16	13	0	0	948	684	536	78	78	78	79	21	26	63	60	0	0.001	0.002	0.005	0.012	9.703	0.000	0.000	80	437	100	871	607	-9.765	1	870	1	606	2957	54723	0.000	28.810	0	0	0
5	3	2	""	"17691"	9500	9800	100	37	37	6	16	37	37	37	6	16	12	1	0	72	74	19	25	77	77	78	22	28	10	0	0	0.000	0.000	0.222	0.234	2.609	0.002	0.001	80	450	100	-5	-3	Error	0	-5	0	-3	2978	5906	0.000	-0.182	0	0	0
5	4	2	"hsa-miR-623"	"46556"	9680	9800	100	37	37	6	16	37	37	37	6	16	12	1	0	76	76	19	25	77	77	79	20	25	11	2	0	0.000	0.000	0.294	0.312	3.338	-0.022	0.004	80	462	100	-1	-1	Error	0	-1	0	-1	2928	6117	0.000	-0.150	0	0	0
5	5	2	"hsa-miR-302d-3p"	"27838"	9860	9800	100	39	38	6	15	37	37	37	5	13	23	2	0	73	76	21	27	77	77	79	20	25	18	2	0	-0.500	-1.000	0.261	0.301	3.688	-0.015	0.003	80	473	100	-2	0	Error	2	-4	1	-1	3025	6056	0.200	-0.150	0	0	0
5	6	2	"hsa-miR-631"	"42700"	10050	9810	100	36	36	6	16	37	37	37	5	13	13	6	0	79	88	34	38	74	74	76	19	25	35	21	0	-0.200	-0.071	0.244	0.248	3.423	0.012	0.002	80	472	100	4	13	Error	-1	5	-1	14	2916	7004	-0.200	0.632	0	0	0
5	7	2	""	"46879"	10230	9810	100	37	38	7	18	37	37	37	6	16	17	5	0	118	167	112	67	76	76	78	19	24	56	50	0	0.000	0.011	0.056	0.067	3.505	0.008	0.008	80	444	100	42	92	Error	0	42	1	91	3049	13325	0.167	4.684	0	0	0
5	8	2	"hcmv-miR-UL112-3p"	"17508"	10400	9800	100	37	36	5	13	37	37	37	6	16	10	0	0	81	85	25	29	75	75	76	19	25	30	13	0	0.000	-0.100	0.293	0.306	4.787	-0.054	0.032	80	464	100	6	9	Error	0	6	-1	10	2897	6798	-0.167	0.474	0	0	0
5	9	2	"hsa-let-7g-3p"	"42778"	10590	9800	100	38	38	5	13	37	37	38	6	15	11	3	0	78	77	20	25	76	76	77	19	24	17	2	0	0.500	1.000	0.375	0.354	4.075	0.002	0.000	80	472	100	3	2	-1.000	1	2	1	1	3023	6174	0.000	0.000	0	0	0
5	10	2	""	"42536"	10770	9800	100	35	35	5	14	37	37	38	6	15	5	0	0	67	66	16	24	76	76	79	21	26	3	0	0	0.222	0.200	0.260	0.287	3.467	0.011	0.001	80	461	100	-11	-12	-2.170	-2	-9	-2	-10	2815	5281	-0.500	-0.619	0	0	0
5	11	2	""	"46835"	10950	9800	100	36	37	5	13	37	37	37	5	13	22	1	0	63	63	17	26	75	75	77	20	25	2	0	0	0.083	0.000	0.167	0.221	3.477	0.008	0.001	80	457	100	-13	-12	-3.585	-1	-12	0	-12	2984	5065	0.000	-0.700	0	0	0
5	12	2	"hsa-miR-151a-3p"	"17463"	11140	9810	100	37	37	6	16	37	37	37	5	13	15	2	0	672	517	338	65	74	74	76	20	26	73	70	0	0.000	0.000	0.016	0.029	8.518	-0.001	0.004	80	460	100	598	443	Error	0	598	0	443	2961	41334	0.000	22.050	0	0	0
5	13	2	"hsa-miR-1297"	"46944"	11310	9810	100	36	37	6	16	37	37	37	5	13	18	5	0	387	460	402	87	76	76	77	19	24	60	55	0	-0.003	0.000	0.059	0.040	7.216	0.000	0.000	80	451	100	310	384	Error	-1	311	0	384	2957	36761	0.000	20.158	0	0	0
5	14	2	"hsa-miR-1205"	"46860"	11490	9810	100	38	39	6	15	37	37	37	6	16	17	3	0	73	75	18	24	76	76	78	20	25	13	1	0	-0.333	-2.000	0.200	0.325	3.403	0.018	0.003	80	461	100	-2	1	Error	1	-3	2	-1	3101	5977	0.333	-0.150	0	0	0
5	15	2	""	"42862"	11670	9810	100	37	37	5	13	37	37	38	6	15	13	1	0	65	68	17	25	75	75	77	20	25	6	0	0	0.000	0.000	0.283	0.347	3.745	-0.019	0.003	80	459	100	-10	-7	Error	0	-10	0	-7	2985	5401	-0.167	-0.450	0	0	0
5	16	2	""	"42822"	11860	9810	100	37	37	6	16	37	37	37	6	16	10	2	0	69	69	19	27	74	74	76	19	25	13	1	0	0.000	0.000	0.339	0.336	3.332	-0.016	0.002	80	466	100	-5	-5	Error	0	-5	0	-5	2926	5557	0.000	-0.368	0	0	0
5	17	2	"hsa-miR-1294"	"46661"	12040	9810	100	37	37	6	16	37	37	37	6	16	13	1	0	72	76	24	31	74	74	74	19	25	17	5	0	0.000	0.000	0.429	0.438	2.552	-0.040	0.016	80	458	100	-2	2	Error	0	-2	0	2	2929	6099	0.000	0.105	0	0	0
5	18	2	"hsa-miR-302a-5p"	"42541"	12220	9810	100	38	38	7	18	36	36	37	6	16	22	6	0	59	62	17	27	72	72	73	18	24	8	1	0	-0.154	-0.200	0.275	0.381	3.293	-0.014	0.002	80	441	100	-11	-8	Error	2	-13	2	-10	3052	4975	0.167	-0.611	0	0	0
5	19	2	""	"17749"	12390	9810	100	39	38	6	15	36	36	37	6	16	22	3	0	4226	8187	8378	102	70	70	72	19	26	61	58	0	0.001	0.000	0.002	0.007	34.601	0.000	0.005	80	455	100	4159	8119	Error	3	4156	2	8117	3055	654934	0.167	427.105	0	0	0
5	20	2	""	"46787"	12580	9810	100	35	35	5	14	37	37	37	6	16	7	0	0	59	62	16	25	68	68	70	19	27	7	1	0	0.222	0.333	0.333	0.375	3.082	-0.060	0.028	80	464	100	-11	-8	-2.170	-2	-9	-2	-6	2813	4920	-0.333	-0.421	0	0	0
5	21	2	""	"27540"	12760	9810	100	36	36	6	16	36	36	36	6	16	13	1	0	83	166	140	84	66	66	68	18	26	47	38	0	0.000	0.000	0.167	0.115	6.708	-0.002	0.001	80	444	100	17	100	Error	0	17	0	100	2856	13299	0.000	5.444	0	0	0
5	22	2	"hsa-miR-325"	"11058"	12930	9810	100	38	37	6	16	36	36	36	6	16	13	2	0	71	75	28	37	66	66	68	18	26	30	13	0	0.400	0.111	0.382	0.383	2.886	-0.025	0.007	80	463	100	7	10	-1.322	2	5	1	9	2945	6036	0.167	0.389	0	0	0
5	1	3	""	"46422"	9140	9990	100	37	37	5	13	36	36	36	5	13	16	3	0	76	75	19	25	77	77	78	19	24	12	1	0	-1.000	-0.500	0.286	0.268	3.380	0.003	0.000	80	484	100	0	-1	Error	1	-1	1	-2	2958	6026	0.200	-0.158	0	0	0
5	2	3	"hsa-miR-23a-3p"	"42744"	9330	10000	100	39	38	6	15	36	36	36	6	16	25	3	0	13550	13296	12215	91	75	75	78	20	25	75	67	0	0.000	0.000	0.001	0.003	28.649	0.000	0.001	80	462	100	13478	13223	Error	3	13475	2	13221	3068	1063691	0.333	660.900	0	0	0
5	3	3	"spike_control_v2_37"	"28684"	9510	10000	100	39	39	6	15	36	36	36	6	16	25	3	0	713	946	903	95	76	76	79	20	25	56	53	0	0.005	0.003	0.005	0.015	12.855	0.001	0.010	80	461	100	640	873	-7.730	3	637	3	870	3120	75692	0.500	43.350	0	0	0
5	4	3	""	"33163"	9690	10000	100	38	38	6	15	36	36	36	6	16	21	3	0	69	70	18	25	76	76	78	20	25	8	0	0	-0.286	-0.333	0.323	0.389	3.416	0.009	0.001	80	461	100	-5	-4	Error	2	-7	2	-6	3049	5610	0.333	-0.400	0	0	0
5	5	3	"hsa-miR-539-5p"	"14271"	9870	10000	100	37	37	6	16	36	36	36	6	16	16	6	0	69	73	22	30	75	75	77	19	24	17	6	0	-0.167	-0.500	0.276	0.243	3.602	-0.010	0.001	80	461	100	-5	-1	Error	1	-6	1	-2	2928	5862	0.167	-0.211	0	0	0
5	6	3	"hsa-miR-96-3p"	"42971"	10050	10000	100	35	36	5	13	37	37	37	6	16	12	1	0	67	66	15	22	77	77	79	20	25	2	0	0	0.200	0.091	0.374	0.323	2.995	0.001	0.000	80	452	100	-12	-12	-2.322	-2	-10	-1	-11	2902	5298	-0.167	-0.650	0	0	0
5	7	3	"hsa-miR-204-3p"	"42502"	10230	10000	100	38	38	5	13	36	36	36	6	16	25	3	0	188	501	483	96	77	77	79	20	25	53	52	0	0.018	0.005	0.017	0.028	9.523	0.001	0.001	80	470	100	113	426	-5.794	2	111	2	424	3074	40073	0.333	21.100	0	0	0
5	8	3	"hsa-miR-340-5p"	"29872"	10420	10000	100	35	36	5	13	37	37	37	6	16	10	0	0	539	412	278	67	77	77	77	19	24	68	67	0	-0.004	-0.003	0.065	0.042	6.398	-0.003	0.012	80	472	100	460	334	Error	-2	462	-1	335	2852	32927	-0.167	17.632	0	0	0
5	9	3	"hsa-miR-526b-5p"	"46744"	10600	10000	100	37	36	6	16	37	37	37	6	16	15	2	0	71	71	18	25	76	76	78	19	24	8	0	0	0.000	0.200	0.333	0.381	3.354	0.001	0.000	80	471	100	-5	-6	Error	0	-5	-1	-5	2916	5661	-0.167	-0.368	0	0	0
5	10	3	""	"17540"	10790	10010	100	39	39	6	15	37	37	37	6	16	17	3	0	80	82	26	31	76	76	78	20	25	23	10	0	0.500	0.333	0.229	0.243	3.397	-0.011	0.001	80	457	100	6	8	-1.000	2	4	2	6	3118	6584	0.333	0.200	0	0	0
5	11	3	"hsa-miR-34c-5p"	"11074"	10960	10000	100	40	40	5	12	36	36	37	6	16	30	6	0	300	380	321	84	73	73	75	19	25	62	57	0	0.018	0.013	0.020	0.024	4.516	0.007	0.069	80	459	100	231	311	-5.827	4	227	4	307	3182	30364	0.500	16.053	0	0	0
5	12	3	"hsa-miR-1293"	"46416"	11150	10010	100	36	37	6	16	37	37	37	6	16	11	1	0	81	83	27	32	73	73	75	19	25	32	12	0	-0.125	0.000	0.205	0.224	2.999	0.016	0.004	80	459	100	7	10	Error	-1	8	0	10	2929	6619	0.000	0.421	0	0	0
5	13	3	"hsa-miR-513b-5p"	"46789"	11320	10010	100	37	37	5	13	37	37	37	6	16	8	1	0	97	109	47	43	73	73	75	18	24	53	42	0	0.000	0.000	0.144	0.155	3.969	-0.010	0.003	80	439	100	24	36	Error	0	24	0	36	2965	8698	0.000	1.889	0	0	0
5	14	3	""	"4390"	11500	10000	100	37	38	5	13	37	37	37	6	16	10	1	0	74	74	22	29	74	74	75	20	26	17	3	0	0.000	100000.000	0.255	0.285	3.834	-0.028	0.008	80	452	100	0	1	Error	0	0	1	0	3004	5950	0.167	-0.050	0	0	0
5	15	3	""	"42787"	11680	10000	100	36	36	5	13	36	36	37	6	16	7	2	0	75	79	25	31	75	75	75	19	25	30	10	0	0.000	0.000	0.214	0.258	3.347	-0.024	0.007	80	452	100	0	4	Error	0	0	0	4	2889	6332	-0.167	0.211	0	0	0
5	16	3	""	"46331"	11860	10000	100	37	38	5	13	37	37	37	6	16	13	1	0	56	59	17	28	73	73	74	20	27	2	0	0	0.000	-0.071	0.125	0.155	3.285	-0.005	0.000	80	440	100	-17	-13	Error	0	-17	1	-14	3015	4736	0.167	-0.750	0	0	0
5	17	3	"ebv-miR-BART19-3p"	"42522"	12030	10000	100	37	36	5	13	37	37	37	5	13	12	0	0	461	590	531	90	72	72	74	18	24	56	56	0	0.000	-0.002	0.008	0.024	11.196	0.000	0.000	80	458	100	389	517	Error	0	389	-1	518	2908	47229	-0.200	28.667	0	0	0
5	18	3	""	"17528"	12230	10000	100	38	38	5	13	38	38	38	5	13	10	1	0	68	68	15	22	70	70	71	17	23	8	2	0	0.000	0.000	0.375	0.384	2.726	-0.009	0.002	80	479	100	-2	-2	Error	0	-2	0	-2	3009	5466	0.000	-0.176	0	0	0
5	19	3	"hsa-miR-518f-5p"	"46622"	12410	10000	100	36	37	5	13	37	37	38	6	15	7	2	0	64	64	17	26	68	68	68	16	23	13	1	0	0.250	0.000	0.333	0.333	3.776	0.003	0.000	80	453	100	-5	-4	-2.000	-1	-4	0	-4	2933	5143	-0.167	-0.250	0	0	0
5	20	3	"hsa-miR-555"	"17612"	12590	10000	100	37	37	5	13	37	37	37	6	16	11	1	0	61	62	16	25	66	66	67	18	26	11	1	0	0.000	0.000	0.400	0.484	3.181	0.021	0.004	80	452	100	-5	-4	Error	0	-5	0	-4	2939	4983	0.000	-0.278	0	0	0
5	21	3	""	"46616"	12770	10000	100	36	36	5	13	36	36	36	6	16	12	1	0	67	68	19	27	66	66	68	18	26	17	6	0	0.000	0.000	0.333	0.359	3.048	0.053	0.020	80	453	100	1	2	Error	0	1	0	2	2879	5423	0.000	0.000	0	0	0
5	22	3	""	"146075"	12950	10000	100	37	37	5	13	36	36	36	6	16	15	3	0	69	69	19	27	67	67	69	18	26	17	3	0	0.500	0.500	0.348	0.288	2.874	0.002	0.000	80	486	100	3	3	-1.000	1	2	1	2	2957	5533	0.167	0.000	0	0	0
5	1	4	""	"146181"	9140	10180	100	37	37	6	16	37	37	36	6	16	12	1	0	62	62	19	30	73	73	75	19	25	5	2	0	0.000	0.000	0.280	0.350	4.663	-0.021	0.006	80	503	100	-11	-11	Error	0	-11	0	-11	2955	4976	0.167	-0.684	0	0	0
5	2	4	""	"146145"	9330	10190	100	38	37	5	13	35	35	35	5	14	26	8	0	106	169	121	71	74	74	75	18	24	55	47	0	0.094	0.021	0.035	0.056	4.761	0.011	0.021	80	462	100	35	97	-3.415	3	32	2	95	2997	13535	0.400	5.222	0	0	0
5	3	4	"spike_control_v2_16"	"24226"	9510	10190	100	35	36	4	11	35	35	35	6	17	10	0	0	149	168	105	62	74	74	76	19	25	57	51	0	0.000	0.011	0.043	0.063	5.162	0.006	0.006	80	452	100	75	95	Error	0	75	1	94	2848	13453	0.167	4.842	0	0	0
5	4	4	"spike_control_v2_35"	"28568"	9690	10190	100	36	37	5	13	35	35	35	5	14	23	5	0	405	342	252	73	75	75	77	19	24	62	60	0	0.003	0.007	0.017	0.030	6.245	0.004	0.019	80	452	100	331	269	-8.366	1	330	2	267	2950	27364	0.400	13.947	0	0	0
5	5	4	""	"146150"	9870	10190	100	37	37	6	16	36	36	36	6	16	18	0	0	76	79	25	31	74	74	77	27	35	20	1	0	0.500	0.200	0.278	0.308	3.759	-0.020	0.005	80	452	100	3	6	-1.000	1	2	1	5	2947	6350	0.167	0.074	0	0	0
5	6	4	""	"42650"	10050	10190	100	38	38	5	13	37	37	37	5	13	21	1	0	2085	1782	1618	90	78	78	79	21	26	66	63	0	0.000	0.001	0.003	0.008	12.031	0.000	0.008	80	452	100	2008	1705	Error	1	2007	1	1704	3061	142535	0.200	81.095	0	0	0
5	7	4	""	"10991"	10230	10200	100	35	35	5	14	37	37	37	5	13	8	2	0	92	95	36	37	74	74	76	19	25	48	33	0	-0.111	-0.095	0.200	0.163	3.181	-0.019	0.006	80	450	100	16	19	Error	-2	18	-2	21	2830	7629	-0.400	1.000	0	0	0
5	8	4	"hsa-miR-3129-5p"	"146005"	10410	10190	100	39	38	5	13	37	37	37	6	16	12	1	0	82	88	31	35	73	73	74	18	24	37	22	0	0.222	0.067	0.200	0.227	3.315	0.001	0.000	80	460	100	11	16	-2.170	2	9	1	15	3052	7069	0.167	0.778	0	0	0
5	9	4	""	"146128"	10590	10190	100	37	38	5	13	36	36	37	6	16	25	0	0	69	72	19	26	76	76	77	19	24	11	2	0	-0.143	-0.500	0.244	0.303	2.833	-0.016	0.003	80	452	100	-6	-2	Error	1	-7	2	-4	3039	5729	0.167	-0.263	0	0	0
5	10	4	""	"146007"	10770	10190	100	37	37	6	16	38	38	38	6	15	7	0	0	66	70	31	44	75	75	77	19	24	3	1	0	0.111	0.200	0.250	0.335	3.204	0.011	0.002	80	443	100	-10	-6	-3.170	-1	-9	-1	-5	2961	5569	-0.167	-0.368	0	0	0
5	11	4	"RNU1"	"145659"	10950	10190	100	35	36	5	13	38	38	38	6	15	5	0	0	676	897	834	92	74	74	76	21	27	57	56	0	-0.005	-0.002	0.067	0.030	13.574	-0.002	0.038	80	464	100	599	821	Error	-3	602	-2	823	2846	71798	-0.333	39.095	0	0	0
5	12	4	"hsa-miRPlus-A1073"	"17858"	11140	10200	100	37	37	6	16	37	37	37	6	16	11	1	0	95	98	36	36	74	74	74	19	25	51	35	0	0.000	0.000	0.111	0.107	2.808	-0.016	0.005	80	452	100	21	24	Error	0	21	0	24	2925	7841	0.000	1.263	0	0	0
5	13	4	"hsa-miR-3170"	"146085"	11320	10190	100	37	37	6	16	37	37	37	6	16	11	2	0	68	73	22	30	73	73	73	19	26	16	7	0	0.000	0.000	0.308	0.274	4.429	0.033	0.011	80	453	100	-5	0	Error	0	-5	0	0	2992	5859	0.000	0.000	0	0	0
[truncated: 3,043,260 more chars]
