# Supplementary material for: CircRNA_036186 mediates HNSCC progression by regulating 14-3-3ζ
Source: Front Oncol. 2024 Dec 3;14:1498139. doi: 10.3389/fonc.2024.1498139 (PMC11649647; doi:10.3389/fonc.2024.1498139)
Supplement: Supplementary file 1 [file DataSheet1.zip › Supplementary Material/C3.txt]

TYPE	text	text	text	integer	text	float	float	text	integer	text	text	integer	integer	integer	integer	float	float	float	float	float	float	text	text	text	text	text	text	text	text	text	text	text	integer	integer	integer	text	integer	boolean
FEPARAMS	Protocol_Name	Protocol_date	Scan_ScannerName	Scan_NumChannels	Scan_Date	Scan_MicronsPerPixelX	Scan_MicronsPerPixelY	Scan_OriginalGUID	Scan_NumScanPass	Grid_Name	Grid_Date	Grid_NumSubGridRows	Grid_NumSubGridCols	Grid_NumRows	Grid_NumCols	Grid_RowSpacing	Grid_ColSpacing	Grid_OffsetX	Grid_OffsetY	Grid_NomSpotWidth	Grid_NomSpotHeight	Grid_GenomicBuild	FeatureExtractor_Barcode	FeatureExtractor_Sample	FeatureExtractor_ScanFileName	FeatureExtractor_ArrayName	FeatureExtractor_ScanFileGUID	FeatureExtractor_DesignFileName	FeatureExtractor_ExtractionTime	FeatureExtractor_UserName	FeatureExtractor_ComputerName	FeatureExtractor_Version	FeatureExtractor_IsXDRExtraction	FeatureExtractor_ColorMode	FeatureExtractor_QCReportType	DyeNorm_NormFilename	DyeNorm_NormNumProbes	Grid_IsGridFile
DATA	GE1_1100_Jul11 (Read Only)	1-Jul-2011 22:30	Agilent Technologies Scanner G2505C US10450393	1	07-08-2016 12:56:29	5	5	7549240d-7863-4269-8099-c55caf7f7de5	1	074301_D_F_20150519	19-May-2015 00:00	1	1	192	82	73.3235	63.5	0	36.6617	65	65	hg19:GRCh37:Feb2009	2_1		F:\2016.07.08 Human circ 1-color 8x15k(liufaxian,jiangguangjian,wangshouyu,zhuangchengle)\\US10450393_S01.tif	US10450393_S01	4a27a85a-a1ec-453d-82ee-29c43613b629	074301_D_F_20150519.xml	08-Jul-2016 13:31:25	admin	HP4400-CDFC11DC	11.0.1.1	0	0	0		0	0
*
TYPE	float	float	float	integer	integer	float	float	float	integer	float	float	float	integer	float	float	integer	integer	integer	integer	integer	float	float	float	integer	float	float	float	float	float	integer	integer	float	float	float	float	float	integer	float	float	float	float	integer	float	float	float	float	float	integer	float	float	float	float	float	float	float	integer	float	integer	float	float	float	float	integer	float	float	float	float	text	float	float	float	float	float	float	float	float	float	float	float	float	float	float	float	float	float	float	float	float	float	integer	integer	integer	integer	float	integer	text	integer	text	float	float	float	integer	boolean	float	float	boolean	float	boolean	float	boolean	float	boolean	float	boolean	float	boolean	float	boolean	float	boolean	float	boolean	float	boolean	float	boolean
STATS	gDarkOffsetAverage	gDarkOffsetMedian	gDarkOffsetStdDev	gDarkOffsetNumPts	gSaturationValue	gAvgSig2BkgeQC	gAvgSig2BkgNegCtrl	gRatioSig2BkgeQC_NegCtrl	gNumSatFeat	gLocalBGInlierNetAve	gLocalBGInlierAve	gLocalBGInlierSDev	gLocalBGInlierNum	gGlobalBGInlierAve	gGlobalBGInlierSDev	gGlobalBGInlierNum	gNumFeatureNonUnifOL	gNumPopnOL	gNumNonUnifBGOL	gNumPopnBGOL	gOffsetUsed	gGlobalFeatInlierAve	gGlobalFeatInlierSDev	gGlobalFeatInlierNum	AnyColorPrcntFeatNonUnifOL	AnyColorPrcntBGNonUnifOL	AnyColorPrcntFeatPopnOL	AnyColorPrcntBGPopnOL	TotalPrcntFeatOL	gNumNegBGSubFeat	gNonCtrlNumNegFeatBGSubSig	gSpatialDetrendRMSFit	gSpatialDetrendRMSFilteredMinusFit	gSpatialDetrendSurfaceArea	gSpatialDetrendVolume	gSpatialDetrendAveFit	gNonCtrlNumSatFeat	gNonCtrl99PrcntNetSig	gNonCtrl50PrcntNetSig	gNonCtrl1PrcntNetSig	gNonCtrlMedPrcntCVBGSubSig	gCtrleQCNumSatFeat	gCtrleQC99PrcntNetSig	gCtrleQC50PrcntNetSig	gCtrleQC1PrcntNetSig	geQCMedPrcntCVBGSubSig	geQCSig2BkgLow2	gNegCtrlNumInliers	gNegCtrlAveNetSig	gNegCtrlSDevNetSig	gNegCtrlAveBGSubSig	gNegCtrlSDevBGSubSig	gAveNumPixOLLo	gAveNumPixOLHi	gPixCVofHighSignalFeat	gNumHighSignalFeat	AddErrorEstimateGreen	TotalNumFeatures	ROIHeight	ROIWidth	CentroidDiffX	CentroidDiffY	NumFoundFeat	MaxNonUnifEdges	MaxSpotNotFoundEdges	gMultDetrendRMSFit	gMultDetrendSurfaceAverage	eQCLowSigName2	eQCOneColorLogLowSignal	eQCOneColorLogLowSignalError	eQCOneColorLogHighSignal	eQCOneColorLinFitLogLowConc	eQCOneColorLinFitLogLowSignal	eQCOneColorLinFitLogHighConc	eQCOneColorLinFitLogHighSignal	eQCOneColorLinFitSlope	eQCOneColorLinFitIntercept	eQCOneColorLinFitRSQ	eQCOneColorSpikeDetectionLimit	gNonCtrl50PrcntBGSubSig	gCtrleQC50PrcntBGSubSig	gMedPrcntCVProcSignal	geQCMedPrcntCVProcSignal	gOutlierFlagger_Auto_FeatB_Term	gOutlierFlagger_Auto_FeatC_Term	gOutlierFlagger_Auto_BgndB_Term	gOutlierFlagger_Auto_BgndC_Term	OutlierFlagger_FeatChiSq	OutlierFlagger_BgndChiSq	GriddingStatus	IsGoodGrid	NumGeneNonUnifOL	TotalNumberOfReplicatedGenes	gPercentileIntensityProcessedSignal	ExtractionStatus	QCMetricResults	gNonCtrlNumWellAboveBG	ImageDepth	AFHold	gPMTVolts	GlassThickness	gDDN	GridHasBeenOptimized	gNegCtrlSpread	Metric_IsGoodGrid	Metric_IsGoodGrid_IsInRange	Metric_AnyColorPrcntFeatNonUnifOL	Metric_AnyColorPrcntFeatNonUnifOL_IsInRange	Metric_gNegCtrlAveNetSig	Metric_gNegCtrlAveNetSig_IsInRange	Metric_gNegCtrlAveBGSubSig	Metric_gNegCtrlAveBGSubSig_IsInRange	Metric_gNegCtrlSDevBGSubSig	Metric_gNegCtrlSDevBGSubSig_IsInRange	Metric_gSpatialDetrendRMSFilteredMinusFit	Metric_gSpatialDetrendRMSFilteredMinusFit_IsInRange	Metric_gNonCntrlMedCVProcSignal	Metric_gNonCntrlMedCVProcSignal_IsInRange	Metric_gE1aMedCVProcSignal	Metric_gE1aMedCVProcSignal_IsInRange	Metric_absGE1E1aSlope	Metric_absGE1E1aSlope_IsInRange	Metric_DetectionLimit	Metric_DetectionLimit_IsInRange	Metric_gDDN	Metric_gDDN_IsInRange
DATA	7.2245	7.2245	1.87646	0	778141	2.54019	2.42647	1.04687	0	17.6893	24.9138	2.28669	15145	24.9138	2.28669	15145	0	89	8	458	7.2245	1657.15	8243.34	15514	0	0.0512722	0.570403	2.93533	0	681	463	4.74127	2.44358	1.0213	7.46902	55.5177	0	37396.3	120.328	43.4474	6.24042	0	631.119	54.2017	41.2063	9.95072	12.175	74	42.4495	4.49455	-5.38459	2.60226	0.335256	0.902455	0.0465223	814	2.44358	15603	4.24384	7.61865	0.687143	0.682985	14920	0	0.054878	0.0356597	1.00217	(+)E1A_r60_3	0	0	0	0	0	0	0	0	0	0	-1	71.6786	5.22549	6.22758	7.6126	922.581	77.4967	69.5294	32.0223	1.94533	2.34523	0	1	0	13762	274.712	1	ExtractionEvaluate	12584	20 Bit	0	355	964.219	1	0	8.15827	1	1	0	1	42.4495	0	-5.38459	1	2.60226	1	2.44358	1	6.22758	1	7.6126	1	0	0	-1	0	1	1
*
TYPE	integer	integer	integer	integer	integer	text	text	float	float	float	float	float	float	float	boolean	boolean	boolean	boolean	boolean	boolean	float	boolean	boolean	float	float
FEATURES	FeatureNum	Row	Col	SubTypeMask	ControlType	ProbeName	SystematicName	PositionX	PositionY	gProcessedSignal	gProcessedSigError	gMedianSignal	gBGMedianSignal	gBGPixSDev	gIsSaturated	gIsFeatNonUnifOL	gIsBGNonUnifOL	gIsFeatPopnOL	gIsBGPopnOL	IsManualFlag	gBGSubSignal	gIsPosAndSignif	gIsWellAboveBG	SpotExtentX	gBGMeanSignal
DATA	1	1	1	260	1	GE_BrightCorner	GE_BrightCorner	354.554	2684.96	1.364846e+005	1.364846e+004	124596	28	7.273151e+000	0	0	0	0	0	0	124525	1	1	54.1152	28.0865
DATA	2	1	2	66	1	DarkCorner	DarkCorner	380	2685	2.698170e+000	2.652526e+000	56.5	26	7.232316e+000	0	0	0	0	0	0	0.244905	0	0	54.9904	26.4275
DATA	3	1	3	66	1	DarkCorner	DarkCorner	405.36	2685.09	2.672744e+000	2.627399e+000	52.5	25	6.802404e+000	0	0	0	0	0	0	-1.28232	0	0	49.1849	25.2753
DATA	4	1	4	0	0	ASCRP3005920	ASCRP3005920	430.608	2685.07	2.172656e+002	2.188198e+001	254	25	6.496125e+000	0	0	0	0	0	0	203.927	1	1	53.8203	25.1465
DATA	5	1	5	0	0	ASCRP3009233	ASCRP3009233	456.283	2684.67	1.654191e+001	3.064779e+000	70	25	6.187461e+000	0	0	0	0	0	0	15.6671	1	1	43.7019	24.821
DATA	6	1	6	0	0	ASCRP3009385	ASCRP3009385	481.534	2684.92	1.326676e+001	2.881264e+000	67	24	6.317303e+000	0	0	0	0	0	0	12.675	1	1	48.5334	24.4754
DATA	7	1	7	0	0	ASCRP3005239	ASCRP3005239	506.845	2685.11	1.008828e+002	1.040219e+001	151.5	25	6.580929e+000	0	0	0	0	0	0	97.1995	1	1	50.1463	25.2158
DATA	8	1	8	0	0	ASCRP3002896	ASCRP3002896	532.534	2685.22	4.753393e+001	5.377888e+000	97	24	6.491472e+000	0	0	0	0	0	0	46.1778	1	1	48.2044	24.871
DATA	9	1	9	0	0	ASCRP3012599	ASCRP3012599	557.888	2685.06	1.007765e+001	2.691563e+000	61	25	6.016038e+000	0	0	0	0	0	0	9.86687	1	0	49.5074	24.9943
DATA	10	1	10	0	0	ASCRP3008371	ASCRP3008371	583.319	2685.29	2.437117e+002	2.449673e+001	296.5	25	6.493118e+000	0	0	0	0	0	0	240.421	1	1	47.5395	24.7795
DATA	11	1	11	0	0	ASCRP3002296	ASCRP3002296	608.582	2685.43	1.358497e+001	2.809621e+000	65	24	6.654024e+000	0	0	0	0	0	0	13.4978	1	1	57.5363	24.4603
DATA	12	1	12	0	0	ASCRP3009151	ASCRP3009151	634.049	2685.6	8.509179e+001	8.852799e+000	138	25	6.554940e+000	0	0	0	0	0	0	85.1286	1	1	51.0895	25.0753
DATA	13	1	13	0	0	ASCRP3003948	ASCRP3003948	659.371	2685.38	8.462458e+001	8.803552e+000	136.5	24	6.188794e+000	0	0	0	0	0	0	85.2099	1	1	52.9257	24.3826
DATA	14	1	14	0	0	ASCRP3004099	ASCRP3004099	684.884	2685.52	8.127874e+001	8.478179e+000	137	24	6.590080e+000	0	0	0	0	0	0	82.3469	1	1	52.0157	24.2967
DATA	15	1	15	0	0	ASCRP3000075	ASCRP3000075	709.857	2685.27	7.527090e+001	7.899921e+000	128.5	24	6.701532e+000	0	0	0	0	0	0	76.6931	1	1	53.8203	24.7761
DATA	16	1	16	0	0	ASCRP3009851	ASCRP3009851	735.747	2685.59	8.017835e+000	2.516271e+000	59	24	6.445132e+000	0	0	0	0	0	0	8.21438	1	0	50.7771	24.6577
DATA	17	1	17	0	0	ASCRP3000317	ASCRP3000317	761.073	2685.2	4.574149e+002	4.580302e+001	523	23	6.230620e+000	0	0	0	0	0	0	470.97	1	1	50.7771	23.8042
DATA	18	1	18	0	0	ASCRP3008068	ASCRP3008068	786.418	2685.43	8.155039e+001	8.490306e+000	137.5	24	6.771198e+000	0	0	0	0	0	0	84.3549	1	1	57.5363	24.7734
DATA	19	1	19	0	0	ASCRP3009183	ASCRP3009183	811.825	2685.18	2.452994e+003	2.453107e+002	2558	24	6.465562e+000	0	0	0	0	0	0	2548.11	1	1	50.7771	24.1596
DATA	20	1	20	0	0	ASCRP3007386	ASCRP3007386	837.222	2685.53	1.824483e+002	1.839471e+001	247	24	6.672082e+000	0	0	0	0	0	0	190.248	1	1	51.0895	23.975
DATA	21	1	21	0	0	ASCRP3007026	ASCRP3007026	862.595	2685.56	1.010112e+002	1.036758e+001	154	23	6.296857e+000	0	0	0	0	0	0	105.691	1	1	50.1463	23.9694
DATA	22	1	22	0	0	ASCRP3005415	ASCRP3005415	887.857	2685.67	4.830390e+001	5.362273e+000	99.5	24	6.543885e+000	0	0	0	0	0	0	50.694	1	1	53.5237	24.7905
DATA	23	1	23	0	0	CUST_18_PI418767722	NM_000754	913.432	2685.51	2.020290e+001	3.078030e+000	71	24	6.529868e+000	0	0	0	0	0	0	21.2587	1	1	50.4627	24.3577
DATA	24	1	24	0	0	ASCRP3000412	ASCRP3000412	938.75	2685.73	9.393550e+000	2.500276e+000	59	24	6.019870e+000	0	0	0	0	0	0	9.90626	1	0	52.6241	23.4885
DATA	25	1	25	0	0	ASCRP3012942	ASCRP3012942	964.302	2685.57	3.107103e+002	3.115699e+001	375	23	6.654823e+000	0	0	0	0	0	0	328.27	1	1	52.0157	23.8336
DATA	26	1	26	0	0	ASCRP3001268	ASCRP3001268	989.671	2685.8	1.733092e+001	2.887570e+000	70	23	6.350977e+000	0	0	0	0	0	0	18.3359	1	1	51.0895	23.7947
DATA	27	1	27	0	0	ASCRP3011593	ASCRP3011593	1014.89	2685.5	2.886471e+001	3.695311e+000	82	23	6.079371e+000	0	0	0	0	0	0	30.5697	1	1	56.9804	23.6553
DATA	28	1	28	0	0	ASCRP3002850	ASCRP3002850	1040.23	2685.86	2.191264e+002	2.203364e+001	279	23	6.220011e+000	0	0	0	0	0	0	232.207	1	1	50.1463	23.1087
DATA	29	1	29	0	0	ASCRP3010443	ASCRP3010443	1065.58	2685.57	8.449495e+000	2.455352e+000	60	23	5.794384e+000	0	0	0	0	0	0	8.95598	1	0	57.5363	23.3619
DATA	30	1	30	0	0	ASCRP3007634	ASCRP3007634	1091.11	2685.5	7.223054e+000	2.416264e+000	56	24	5.932708e+000	0	0	0	0	0	0	7.65473	1	0	56.9804	23.1682
DATA	31	1	31	0	0	ASCRP3001637	ASCRP3001637	1116.46	2685.39	1.615930e+002	1.632316e+001	223.5	24	6.289964e+000	0	0	0	0	0	0	171.156	1	1	49.8279	23.5802
DATA	32	1	32	0	0	ASCRP3012615	ASCRP3012615	1141.66	2685.76	1.745829e+001	2.894915e+000	67	23	5.973598e+000	0	0	0	0	0	0	18.4739	1	1	49.5074	22.7927
DATA	33	1	33	0	0	ASCRP3011633	ASCRP3011633	1167.24	2685.5	1.661006e+002	1.677023e+001	225	22.5	6.254673e+000	0	0	0	0	0	0	175.535	1	1	51.0895	22.9611
DATA	34	1	34	0	0	ASCRP3013504	ASCRP3013504	1192.64	2686.18	4.454280e+002	4.460298e+001	520	23	5.728503e+000	0	0	0	0	0	0	469.918	1	1	49.5074	23.1235
DATA	35	1	35	0	0	ASCRP3001826	ASCRP3001826	1218	2685.87	4.532306e+001	5.091985e+000	99	22	5.760745e+000	0	0	0	0	0	0	47.719	1	1	54.4085	22.7121
DATA	36	1	36	0	0	ASCRP3001026	ASCRP3001026	1243.35	2686.12	2.514165e+002	2.524906e+001	315	22	5.958013e+000	0	0	0	0	0	0	264.076	1	1	48.8603	22.9447
DATA	37	1	37	0	0	ASCRP3002469	ASCRP3002469	1268.61	2685.93	3.090571e+001	3.872093e+000	82	23	6.094766e+000	0	0	0	0	0	0	32.3748	1	1	53.8203	23.6679
DATA	38	1	38	0	0	ASCRP3005995	ASCRP3005995	1294.29	2686.18	8.580335e+001	8.893670e+000	140	23	6.059707e+000	0	0	0	0	0	0	89.6045	1	1	49.1849	23.4444
DATA	39	1	39	0	0	ASCRP3003059	ASCRP3003059	1319.59	2685.91	4.976659e+001	5.502624e+000	98.5	22.5	5.927655e+000	0	0	0	0	0	0	51.7989	1	1	49.1849	22.9846
DATA	40	1	40	0	0	ASCRP3008503	ASCRP3008503	1345.04	2686.11	1.218854e+002	1.241422e+001	176	23	6.012077e+000	0	0	0	0	0	0	126.397	1	1	50.4627	23.0019
DATA	41	1	41	0	0	ASCRP3008062	ASCRP3008062	1370.41	2685.91	7.232907e+001	7.609936e+000	125.5	23	6.181162e+000	0	0	0	0	0	0	74.7125	1	1	49.8279	22.9497
DATA	42	1	42	0	0	ASCRP3009593	ASCRP3009593	1395.59	2686.09	6.911745e+001	7.308590e+000	121	23	5.840098e+000	0	0	0	0	0	0	71.0966	1	1	49.8279	23.0198
DATA	43	1	43	0	0	Negative042	Negative042	1421.46	2685.7	6.609825e+000	2.476203e+000	56	22	5.572023e+000	0	0	0	0	0	0	6.76833	1	0	43.3362	22.4731
DATA	44	1	44	0	0	ASCRP3006330	ASCRP3006330	1446.6	2686.24	1.021133e+003	1.021414e+002	1090	21	5.625783e+000	0	0	0	0	0	0	1040.72	1	1	47.8731	22.0813
DATA	45	1	45	0	0	ASCRP3003988	ASCRP3003988	1471.89	2685.76	3.788439e+003	3.788516e+002	3902.5	22	5.879859e+000	0	0	0	0	0	0	3842.25	1	1	49.1849	22.6266
DATA	46	1	46	0	0	ASCRP3000521	ASCRP3000521	1497.35	2686.12	4.542732e+002	4.549183e+001	508	23	5.983038e+000	0	0	0	0	0	0	458.344	1	1	48.8603	22.9006
DATA	47	1	47	0	0	ASCRP3012738	ASCRP3012738	1522.73	2685.75	2.664963e+001	3.609735e+000	74.5	22	5.997526e+000	0	0	0	0	0	0	26.7459	1	1	47.8731	22.9404
DATA	48	1	48	0	0	ASCRP3009482	ASCRP3009482	1548.5	2686	7.213058e+000	2.552496e+000	57	22	6.094090e+000	0	0	0	0	0	0	7.19868	1	0	54.1152	22.8574
DATA	49	1	49	0	0	ASCRP3010011	ASCRP3010011	1573.72	2685.77	1.900849e+001	3.110596e+000	69.5	22	6.137213e+000	0	0	0	0	0	0	18.8645	1	1	48.5334	22.0357
DATA	50	1	50	0	0	A_23_P215720	NM_000492	1598.9	2686.12	3.846998e+001	4.575162e+000	87	22	6.039093e+000	0	0	0	0	0	0	37.9596	1	1	49.8279	21.9518
DATA	51	1	51	0	0	ASCRP3005914	ASCRP3005914	1624.32	2686	1.795989e+004	1.795990e+003	17722	22	6.082451e+000	0	0	0	0	0	0	17617.5	1	1	49.1849	22.4627
DATA	52	1	52	0	0	ASCRP3008448	ASCRP3008448	1649.83	2686.26	1.116474e+003	1.116755e+002	1126.5	22	5.897302e+000	0	0	0	0	0	0	1088.63	1	1	50.7771	22.5057
DATA	53	1	53	0	0	ASCRP3005403	ASCRP3005403	1675.04	2686.11	5.148642e+001	5.732764e+000	98	21.5	5.857378e+000	0	0	0	0	0	0	49.9028	1	1	51.4001	22.0399
DATA	54	1	54	0	0	ASCRP3004952	ASCRP3004952	1700.57	2686.34	5.020229e+002	5.026633e+001	540	21	5.754654e+000	0	0	0	0	0	0	483.619	1	1	47.8731	21.8585
DATA	55	1	55	0	0	ASCRP3011716	ASCRP3011716	1725.98	2685.92	2.929482e+002	2.940577e+001	326.5	21	5.583497e+000	0	0	0	0	0	0	280.499	1	1	51.4001	21.5431
DATA	56	1	56	0	0	AS_circRNA_control212	AS_circRNA_control212	1751.31	2686.18	5.109131e+003	5.109196e+002	4917	21	5.651470e+000	0	0	0	0	0	0	4862.48	1	1	48.8603	21.9599
DATA	57	1	57	0	0	ASCRP3000311	ASCRP3000311	1776.67	2685.94	2.475900e+001	3.577992e+000	76	22	6.240557e+000	0	0	0	0	0	0	23.4225	1	1	49.8279	22.7811
DATA	58	1	58	0	0	ASCRP3001004	ASCRP3001004	1802.23	2686.56	4.346518e+001	5.064053e+000	92	22	6.181110e+000	0	0	0	0	0	0	40.8732	1	1	50.4627	22.775
DATA	59	1	59	0	0	ASCRP3005954	ASCRP3005954	1826.38	2686.22	8.884200e+002	8.888042e+001	875	22	5.683170e+000	0	0	0	0	0	0	830.801	1	1	42.9674	22.178
DATA	60	1	60	0	0	ASCRP3012098	ASCRP3012098	1853.03	2686.73	1.550393e+001	3.051929e+000	67	22	5.586736e+000	0	0	0	0	0	0	14.4116	1	1	49.5074	22.1377
DATA	61	1	61	0	0	ASCRP3003319	ASCRP3003319	1878.4	2686.17	5.879657e+000	2.708067e+000	56	22	5.899083e+000	0	0	0	0	0	0	5.43506	1	0	51.0895	21.9924
DATA	62	1	62	0	0	ASCRP3003051	ASCRP3003051	1904.06	2686.69	2.754872e+002	2.767664e+001	304.5	22	5.897668e+000	0	0	0	0	0	0	253.279	1	1	51.4001	21.9942
DATA	63	1	63	0	0	ASCRP3004503	ASCRP3004503	1929.33	2686.5	9.798511e+001	1.015617e+001	142	22	6.186379e+000	0	0	0	0	0	0	89.6249	1	1	57.5363	22.2981
DATA	64	1	64	0	0	Negative026	Negative026	1954.44	2686.92	2.730789e+000	2.684458e+000	48	22	5.971012e+000	0	0	0	0	0	0	-3.0983	0	0	49.8279	22.0236
DATA	65	1	65	0	0	ASCRP3002348	ASCRP3002348	1979.9	2686.13	6.044985e+000	2.763886e+000	57.5	22	5.594484e+000	0	0	0	0	0	0	5.47704	1	0	49.1849	22.0571
DATA	66	1	66	0	0	ASCRP3011765	ASCRP3011765	2005.36	2686.47	4.328568e+001	5.106158e+000	91	22	5.591617e+000	0	0	0	0	0	0	39.0509	1	1	49.8279	22.2248
DATA	67	1	67	0	0	ASCRP3002944	ASCRP3002944	2030.62	2686.37	9.035025e+001	9.435345e+000	133	22	5.831803e+000	0	0	0	0	0	0	81.1922	1	1	50.7771	21.9622
DATA	68	1	68	0	0	ASCRP3009856	ASCRP3009856	2056.32	2686.6	2.776032e+000	2.732788e+000	55	22	5.679177e+000	0	0	0	0	0	0	1.299	0	0	50.7771	22.1638
DATA	69	1	69	0	0	ASCRP3011754	ASCRP3011754	2081.67	2686.2	2.829620e+001	3.937069e+000	76	22	5.306404e+000	0	0	0	0	0	0	25.2583	1	1	51.7088	22.1774
DATA	70	1	70	0	0	ASCRP3004993	ASCRP3004993	2106.95	2686.53	3.782071e+002	3.792016e+001	387.5	22	5.765452e+000	0	0	0	0	0	0	336.723	1	1	54.4085	22.59
DATA	71	1	71	0	0	ASCRP3008023	ASCRP3008023	2132.45	2686.03	3.105231e+002	3.117389e+001	326	22	6.090198e+000	0	0	0	0	0	0	275.862	1	1	49.8279	22.2948
DATA	72	1	72	0	0	A_23_P252748	NM_007152	2157.68	2686.73	2.814848e+002	2.828296e+001	300	22	5.962485e+000	0	0	0	0	0	0	249.682	1	1	49.8279	22.3029
DATA	73	1	73	0	0	ASCRP3009717	ASCRP3009717	2183	2686.46	2.143376e+001	3.492655e+000	74	22	5.955134e+000	0	0	0	0	0	0	18.9927	1	1	51.0895	22.4402
DATA	75	1	75	0	0	ASCRP3004561	ASCRP3004561	2234.15	2686.16	1.603068e+002	1.626619e+001	196	22	6.083155e+000	0	0	0	0	0	0	142.034	1	1	48.2044	22.4204
DATA	76	1	76	0	0	ASCRP3004592	ASCRP3004592	2259.44	2686.73	9.300714e+002	9.304794e+001	877.5	22	6.064818e+000	0	0	0	0	0	0	824.93	1	1	50.7771	22.8205
DATA	77	1	77	0	0	ASCRP3003651	ASCRP3003651	2284.58	2686.57	2.907667e+002	2.920645e+001	308.5	22	5.707831e+000	0	0	0	0	0	0	258.342	1	1	57.5363	22.7124
DATA	78	1	78	0	0	ASCRP3008186	ASCRP3008186	2309.97	2686.86	2.386748e+002	2.402460e+001	267	23	6.257360e+000	0	0	0	0	0	0	212.609	1	1	49.5074	23.3655
DATA	79	1	79	0	0	ASCRP3001172	ASCRP3001172	2335.68	2686.25	4.642400e+001	5.387592e+000	98.5	22.5	6.434164e+000	0	0	0	0	0	0	41.4939	1	1	49.8279	23.2892
DATA	80	1	80	66	1	DarkCorner	DarkCorner	2360.58	2686.57	2.769307e+000	2.722323e+000	50	22	5.891702e+000	0	0	0	0	0	0	-4.63283	0	0	57.5363	22.821
DATA	81	1	81	260	1	GE_BrightCorner	GE_BrightCorner	2386.39	2686.93	1.430435e+005	1.430435e+004	129176	23	6.640946e+000	0	0	0	0	0	0	129087	1	1	53.8203	24.1972
DATA	82	1	82	260	1	GE_BrightCorner	GE_BrightCorner	2411.5	2687	1.416405e+005	1.416405e+004	129090	23	6.914209e+000	0	0	0	0	0	0	128611	1	1	54.1152	24.2315
DATA	83	2	1	260	1	GE_BrightCorner	GE_BrightCorner	367.299	2692.97	1.366235e+005	1.366235e+004	125829	30	9.545821e+000	0	0	0	0	0	0	125467	1	1	49.1849	30.4356
DATA	84	2	2	66	1	DarkCorner	DarkCorner	392.582	2692.57	2.681684e+000	2.639409e+000	55	25	6.210347e+000	0	0	0	0	0	0	1.20859	0	0	57.5363	24.9602
DATA	85	2	3	0	0	ASCRP3011718	ASCRP3011718	418.107	2692.5	3.497249e+001	4.364944e+000	87	25	7.049484e+000	0	0	0	0	0	0	32.7188	1	1	56.9804	25.1159
DATA	86	2	4	0	0	ASCRP3004590	ASCRP3004590	443.5	2692.5	1.730180e+003	1.730374e+002	1685.5	25	6.456324e+000	0	0	0	0	0	0	1633.3	1	1	50.4627	25.3659
DATA	87	2	5	0	0	ASCRP3004324	ASCRP3004324	468.582	2692.57	3.377538e+001	4.241866e+000	87.5	25	6.289381e+000	0	0	0	0	0	0	32.1608	1	1	57.5363	24.7114
DATA	88	2	6	0	0	A_23_P57306	NM_005441	494.392	2692.93	7.008131e+001	7.455642e+000	124	25	6.731159e+000	0	0	0	0	0	0	67.311	1	1	53.8203	25.5522
DATA	89	2	7	0	0	ASCRP3005419	ASCRP3005419	519.5	2693	6.698660e+000	2.611026e+000	63	24	6.746997e+000	0	0	0	0	0	0	6.48616	1	0	54.1152	24.513
DATA	90	2	8	0	0	ASCRP3006367	ASCRP3006367	545.096	2692.92	5.499238e+001	6.042352e+000	108.5	25	5.501578e+000	0	0	0	0	0	0	53.6724	1	1	50.7771	24.5622
DATA	91	2	9	0	0	ASCRP3003758	ASCRP3003758	570.653	2692.88	1.013796e+002	1.043800e+001	150	25	6.127127e+000	0	0	0	0	0	0	99.7031	1	1	48.8603	24.855
DATA	92	2	10	0	0	ASCRP3006209	ASCRP3006209	596.094	2692.92	2.253557e+004	2.253559e+003	22402	23	6.666423e+000	0	0	0	0	0	0	22324.7	1	1	51.0895	23.804
DATA	93	2	11	0	0	ASCRP3011890	ASCRP3011890	621.373	2692.75	1.290752e+001	2.768989e+000	63	24	6.346127e+000	0	0	0	0	0	0	12.875	1	1	48.5334	24.3333
DATA	94	2	12	0	0	ASCRP3012914	ASCRP3012914	646.653	2692.93	3.676936e+001	4.409403e+000	91.5	24	5.895172e+000	0	0	0	0	0	0	36.9183	1	1	49.1849	24.1206
DATA	95	2	13	0	0	ASCRP3008257	ASCRP3008257	672	2693.01	6.201049e+001	6.656028e+000	116	23	6.497314e+000	0	0	0	0	0	0	62.6505	1	1	46.8651	24.3103
DATA	96	2	14	0	0	ASCRP3011640	ASCRP3011640	697.5	2693	1.046530e+003	1.046806e+002	1109	24	6.312554e+000	0	0	0	0	0	0	1063.58	1	1	49.8279	23.6321
DATA	97	2	15	0	0	ASCRP3013127	ASCRP3013127	723.1	2693.15	1.760474e+001	2.969271e+000	68	24	6.609842e+000	0	0	0	0	0	0	17.9912	1	1	49.5074	24.7794
DATA	98	2	16	0	0	ASCRP3001518	ASCRP3001518	748.5	2692.82	1.276566e+002	1.298542e+001	181	23	6.624784e+000	0	0	0	0	0	0	131.129	1	1	49.1849	23.8019
DATA	99	2	17	0	0	ASCRP3002547	ASCRP3002547	773.5	2693	6.661315e+001	7.069614e+000	121	24	6.627140e+000	0	0	0	0	0	0	68.7459	1	1	54.1152	24.4141
DATA	100	2	18	0	0	ASCRP3006626	ASCRP3006626	799.042	2692.93	1.889494e+003	1.889642e+002	1970	24	6.602104e+000	0	0	0	0	0	0	1958.57	1	1	52.6241	24.1691
DATA	101	2	19	0	0	AS_circRNA_control208	AS_circRNA_control208	824.425	2692.97	1.319844e+003	1.320053e+002	1425	25	6.868036e+000	0	0	0	0	0	0	1373.54	1	1	48.5334	24.3713
DATA	102	2	20	0	0	ASCRP3006695	ASCRP3006695	849.653	2693.12	6.727273e+002	6.731340e+001	742.5	23	6.309839e+000	0	0	0	0	0	0	702.588	1	1	48.8603	23.9045
DATA	103	2	21	0	0	ASCRP3002878	ASCRP3002878	875.342	2693.09	1.433445e+003	1.433635e+002	1554	23	6.206280e+000	0	0	0	0	0	0	1501.9	1	1	49.1849	23.5446
DATA	104	2	22	0	0	Negative002	Negative002	900.683	2693.16	1.113129e+001	2.578405e+000	61	24	6.638090e+000	0	0	0	0	0	0	11.6952	1	0	49.1849	24.7816
DATA	105	2	23	1028	1	(+)E1A_r60_n11	E1A_r60_n11	926.135	2693.11	4.995533e+000	2.373375e+000	56	24	5.922710e+000	0	0	0	0	0	0	5.26116	1	0	47.5395	23.3317
DATA	106	2	24	0	0	ASCRP3006863	ASCRP3006863	951.5	2692.82	1.427324e+002	1.445985e+001	201	23	6.499983e+000	0	0	0	0	0	0	150.621	1	1	49.1849	23.463
DATA	107	2	25	0	0	ASCRP3012336	ASCRP3012336	976.603	2693	1.001254e+001	2.519489e+000	63	23	6.196143e+000	0	0	0	0	0	0	10.5824	1	0	49.1849	23.0936
DATA	108	2	26	0	0	ASCRP3001892	ASCRP3001892	1002.45	2693.17	8.992799e+001	9.284557e+000	144	23.5	6.167591e+000	0	0	0	0	0	0	95.1597	1	1	49.1849	23.7933
DATA	109	2	27	0	0	ASCRP3009478	ASCRP3009478	1027.81	2693	9.162739e+002	9.165644e+001	987.5	23	6.205182e+000	0	0	0	0	0	0	970.346	1	1	52.0157	23.5243
DATA	110	2	28	0	0	ASCRP3004476	ASCRP3004476	1053.08	2693.11	1.297208e+003	1.297413e+002	1413.5	22	6.004571e+000	0	0	0	0	0	0	1374.29	1	1	46.8651	22.9307
DATA	111	2	29	0	0	ASCRP3012342	ASCRP3012342	1078.52	2693.1	2.639514e+002	2.649573e+001	328.5	24	5.452062e+000	0	0	0	0	0	0	279.635	1	1	49.8279	23.6617
DATA	112	2	30	0	0	ASCRP3009415	ASCRP3009415	1103.71	2693.23	5.191118e+002	5.196244e+001	599	23	6.200950e+000	0	0	0	0	0	0	549.743	1	1	51.4001	22.6582
DATA	113	2	31	0	0	ASCRP3009929	ASCRP3009929	1128.97	2693.23	6.484065e+001	6.882977e+000	121	22.5	5.747627e+000	0	0	0	0	0	0	68.6148	1	1	49.1849	22.802
DATA	114	2	32	0	0	ASCRP3010473	ASCRP3010473	1154.58	2693.43	1.049115e+001	2.538751e+000	60	21.5	5.867779e+000	0	0	0	0	0	0	11.089	1	0	57.5363	22.2475
DATA	115	2	33	0	0	ASCRP3010272	ASCRP3010272	1180.05	2693.69	5.794239e+001	6.239722e+000	110	23	6.485080e+000	0	0	0	0	0	0	61.1509	1	1	52.6241	23.3134
DATA	116	2	34	0	0	CUST_2_PI418767722	NM_002455	1205.58	2693.4	8.712443e+002	8.715530e+001	974	23	5.640891e+000	0	0	0	0	0	0	917.786	1	1	51.7088	23.1553
DATA	117	2	35	0	0	Negative012	Negative012	1230.9	2693.48	7.048192e+000	2.429286e+000	58	22	5.914593e+000	0	0	0	0	0	0	7.40832	1	0	51.7088	22.05
DATA	118	2	36	0	0	ASCRP3002893	ASCRP3002893	1256.14	2693.42	1.585246e+003	1.585418e+002	1704	23	6.502066e+000	0	0	0	0	0	0	1662.04	1	1	50.1463	23.6188
DATA	119	2	37	0	0	ASCRP3009531	ASCRP3009531	1281.58	2693.41	3.578076e+002	3.585702e+001	423.5	23	6.077740e+000	0	0	0	0	0	0	374.061	1	1	52.9257	23.5305
DATA	120	2	38	0	0	ASCRP3008102	ASCRP3008102	1306.93	2693.41	4.040319e+002	4.047118e+001	469.5	22	5.953455e+000	0	0	0	0	0	0	421.04	1	1	52.3208	22.9204
DATA	121	2	39	0	0	ASCRP3000345	ASCRP3000345	1332.33	2693.55	5.836040e+000	2.424401e+000	55	23	5.924763e+000	0	0	0	0	0	0	6.06042	1	0	51.7088	23.4634
DATA	122	2	40	0	0	ASCRP3005981	ASCRP3005981	1357.73	2693.26	1.006474e+001	2.567500e+000	60	22	6.377587e+000	0	0	0	0	0	0	10.4123	1	0	51.4001	22.4218
DATA	123	2	41	0	0	ASCRP3002894	ASCRP3002894	1383.38	2693.37	1.132386e+002	1.156957e+001	169	23	6.175765e+000	0	0	0	0	0	0	116.668	1	1	50.7771	22.725
DATA	124	2	42	0	0	ASCRP3002179	ASCRP3002179	1408.63	2693.41	6.531599e+003	6.531642e+002	6778.5	22	5.877242e+000	0	0	0	0	0	0	6700.44	1	1	48.5334	23.1733
DATA	125	2	43	0	0	ASCRP3010700	ASCRP3010700	1433.89	2693.5	7.961353e+001	8.313188e+000	131	21	5.131238e+000	0	0	0	0	0	0	81.2997	1	1	56.9804	21.2423
DATA	126	2	44	0	0	ASCRP3008574	ASCRP3008574	1459.42	2693.57	9.550697e+001	9.848730e+000	143	21.5	5.703640e+000	0	0	0	0	0	0	97.0587	1	1	57.5363	22.0808
DATA	127	2	45	0	0	ASCRP3011854	ASCRP3011854	1484.58	2693.57	2.433881e+002	2.445848e+001	293	23	6.162442e+000	0	0	0	0	0	0	246.114	1	1	57.5363	23.0955
DATA	128	2	46	0	0	ASCRP3008935	ASCRP3008935	1510.11	2693.5	6.990057e+001	7.400139e+000	119.5	23	5.323134e+000	0	0	0	0	0	0	70.3135	1	1	56.9804	22.6847
DATA	129	2	47	0	0	ASCRP3001256	ASCRP3001256	1535.67	2693.47	1.030608e+002	1.059155e+001	150	22	6.069679e+000	0	0	0	0	0	0	103.108	1	1	48.5334	22.5741
DATA	130	2	48	0	0	ASCRP3003770	ASCRP3003770	1560.85	2693.46	5.810460e+001	6.308187e+000	107	22	6.598613e+000	0	0	0	0	0	0	57.8115	1	1	50.1463	22.5896
DATA	131	2	49	66	-1	(-)3xSLv1	NegativeControl	1586.57	2693.54	2.512820e+000	2.470187e+000	47	21	5.880725e+000	0	0	0	0	0	0	-3.55972	0	0	51.4001	21.1667
DATA	132	2	50	0	0	ASCRP3006639	ASCRP3006639	1611.58	2693.57	1.192559e+002	1.218162e+001	165	22	6.818047e+000	0	0	0	0	0	0	117.298	1	1	57.5363	22.9034
DATA	133	2	51	0	0	ASCRP3012632	ASCRP3012632	1637	2693.54	1.537091e+002	1.557274e+001	197	22	5.522905e+000	0	0	0	0	0	0	150.294	1	1	65	22.3925
DATA	134	2	52	0	0	ASCRP3001111	ASCRP3001111	1662.97	2693.17	5.973719e+000	2.584384e+000	55	22	6.364740e+000	0	0	0	0	0	0	5.80547	1	0	46.8651	22.7175
DATA	135	2	53	0	0	ASCRP3008390	ASCRP3008390	1687.99	2693.88	4.504744e+001	5.166296e+000	93.5	22	5.205293e+000	0	0	0	0	0	0	43.5189	1	1	47.5395	21.5951
DATA	136	2	54	0	1	RC7	RC7	1713.36	2693.8	2.588642e+000	2.544723e+000	48	22	5.759656e+000	0	0	0	0	0	0	-1.81302	0	0	46.8651	22.0796
DATA	137	2	55	0	0	ASCRP3009364	ASCRP3009364	1738.5	2694	7.368158e+000	2.663918e+000	58	22	6.003327e+000	0	0	0	0	0	0	7.0331	1	0	54.1152	21.8731
DATA	138	2	56	0	0	ASCRP3007693	ASCRP3007693	1764.09	2693.93	7.243103e+000	2.675453e+000	56.5	22	5.582716e+000	0	0	0	0	0	0	6.87199	1	0	54.4085	22.2374
DATA	139	2	57	0	0	ASCRP3008513	ASCRP3008513	1789.46	2694.05	1.035492e+001	2.790166e+000	59.5	21.5	6.337924e+000	0	0	0	0	0	0	9.76611	1	0	48.5334	22.2723
DATA	140	2	58	0	0	ASCRP3006817	ASCRP3006817	1814.85	2693.9	4.955540e+002	4.962388e+001	514	22	6.078455e+000	0	0	0	0	0	0	464.642	1	1	52.0157	22.6615
DATA	141	2	59	0	0	ASCRP3001023	ASCRP3001023	1840.07	2693.93	9.395085e+000	2.784375e+000	61	22	5.526508e+000	0	0	0	0	0	0	8.75884	1	0	46.8651	22.3148
DATA	142	2	60	0	0	Negative050	Negative050	1865.54	2694.11	1.157904e+001	2.878983e+000	61	22	5.908117e+000	0	0	0	0	0	0	10.7343	1	0	48.8603	21.804
DATA	143	2	61	0	0	ASCRP3006015	ASCRP3006015	1891.53	2694.04	7.654521e+000	2.758880e+000	59	23	6.403891e+000	0	0	0	0	0	0	7.05677	1	0	48.5334	22.735
DATA	144	2	62	0	0	ASCRP3008616	ASCRP3008616	1916.41	2694.09	1.700239e+002	1.720985e+001	212.5	21	5.962991e+000	0	0	0	0	0	0	155.946	1	1	49.1849	21.9948
DATA	145	2	63	0	0	ASCRP3003996	ASCRP3003996	1941.48	2694.08	1.417789e+002	1.442847e+001	179	22	5.811247e+000	0	0	0	0	0	0	129.4	1	1	49.5074	22.467
DATA	146	2	64	0	0	ASCRP3001970	ASCRP3001970	1967.25	2694.26	2.904735e+002	2.917166e+001	315	21	5.844862e+000	0	0	0	0	0	0	263.847	1	1	47.2035	21.623
DATA	147	2	65	0	0	ASCRP3004002	ASCRP3004002	1992.23	2694	5.342215e+001	5.986619e+000	100	21	5.014536e+000	0	0	0	0	0	0	48.3143	1	1	47.8731	21.596
DATA	148	2	66	0	0	ASCRP3000344	ASCRP3000344	2018.15	2693.91	5.910009e+001	6.503048e+000	106.5	22	5.818496e+000	0	0	0	0	0	0	53.2272	1	1	47.8731	22.4545
DATA	149	2	67	0	0	ASCRP3013262	ASCRP3013262	2043.72	2693.89	6.180769e+000	2.792576e+000	57.5	22	5.773887e+000	0	0	0	0	0	0	5.54588	1	0	48.8603	22.1971
DATA	150	2	68	0	0	Negative027	Negative027	2068.5	2694	3.412417e+000	2.753284e+000	56	23	5.737016e+000	0	0	0	0	0	0	3.0521	1	0	54.1152	23.1759
DATA	151	2	69	0	0	ASCRP3008344	ASCRP3008344	2094.39	2694.07	5.240516e+001	5.913580e+000	100.5	22	5.738293e+000	0	0	0	0	0	0	46.7364	1	1	53.8203	22.335
DATA	152	2	70	0	0	ASCRP3005983	ASCRP3005983	2119.41	2693.91	1.376882e+002	1.404005e+001	177	23	6.019886e+000	0	0	0	0	0	0	122.509	1	1	49.8279	22.9659
DATA	153	2	71	0	0	ASCRP3009337	ASCRP3009337	2144.86	2693.93	4.238234e+001	5.052999e+000	91.5	22	5.744416e+000	0	0	0	0	0	0	37.6408	1	1	49.8279	22.1449
DATA	154	2	72	0	0	ASCRP3001698	ASCRP3001698	2170.26	2693.97	1.860621e+002	1.880905e+001	219	22	5.650908e+000	0	0	0	0	0	0	165.038	1	1	49.1849	22.2676
DATA	155	2	73	0	0	ASCRP3008893	ASCRP3008893	2195.94	2693.99	2.566446e+002	2.581209e+001	282	23	5.963430e+000	0	0	0	0	0	0	227.495	1	1	48.5334	22.8357
DATA	156	2	74	0	0	ASCRP3000411	ASCRP3000411	2221.06	2694.01	5.462143e+001	6.118364e+000	105	22	6.472255e+000	0	0	0	0	0	0	48.4173	1	1	48.5334	22.7714
DATA	157	2	75	0	0	ASCRP3004231	ASCRP3004231	2246.44	2693.97	7.455951e+001	7.948605e+000	120	22	6.306588e+000	0	0	0	0	0	0	66.1353	1	1	48.5334	22.9057
DATA	158	2	76	0	0	ASCRP3010130	ASCRP3010130	2271.99	2694.12	4.257461e+003	4.257549e+002	3824	23	5.846012e+000	0	0	0	0	0	0	3781.86	1	1	46.8651	22.755
DATA	159	2	77	0	0	A_23_P6335	NM_000185	2297.32	2694.35	1.266509e+003	1.266806e+002	1178	23	6.271084e+000	0	0	0	0	0	0	1127.52	1	1	50.7771	22.9561
DATA	160	2	78	0	0	ASCRP3006054	ASCRP3006054	2322.58	2694.43	2.397889e+001	3.638499e+000	77	23	6.425935e+000	0	0	0	0	0	0	21.4116	1	1	57.5363	24.0297
DATA	161	2	79	0	0	ASCRP3002857	ASCRP3002857	2348.24	2694.27	2.225000e+003	2.225167e+002	1999.5	22	6.252467e+000	0	0	0	0	0	0	1994.55	1	1	51.4001	22.4219
DATA	162	2	80	66	1	DarkCorner	DarkCorner	2373.58	2694.43	2.759651e+000	2.712831e+000	48	23	6.193215e+000	0	0	0	0	0	0	-7.07603	0	0	65	23.4439
DATA	163	2	81	66	1	DarkCorner	DarkCorner	2398.95	2694.48	2.743806e+000	2.697255e+000	53.5	25	8.298032e+000	0	0	0	0	0	0	-1.53706	0	0	55.8519	26.5829
DATA	164	2	82	260	1	GE_BrightCorner	GE_BrightCorner	2424.42	2694.43	1.406730e+005	1.406730e+004	128000	24	6.987925e+000	0	0	0	0	0	0	128310	1	1	57.5363	24.4875
DATA	165	3	1	66	1	DarkCorner	DarkCorner	354.582	2699.57	2.362059e+001	3.564834e+000	76	27	7.134728e+000	0	0	0	0	0	0	21.6178	1	1	57.5363	27.5497
DATA	166	3	2	66	1	DarkCorner	DarkCorner	380	2699.54	3.315404e+000	2.665622e+000	57	27	1.354916e+001	0	0	0	0	1	0	3.06302	1	0	55.8519	31.254
DATA	167	3	3	0	0	ASCRP3008726	ASCRP3008726	405	2699.84	4.438661e+003	4.438738e+002	4050	26.5	6.559592e+000	0	0	0	0	0	0	4138.36	1	1	51.4001	26.9107
DATA	168	3	4	0	0	ASCRP3006793	ASCRP3006793	430.694	2700	1.613448e+003	1.613657e+002	1583	26	6.700442e+000	0	0	0	0	0	0	1518.07	1	1	50.4627	25.9231
DATA	169	3	5	0	0	ASCRP3011055	ASCRP3011055	455.716	2699.86	5.019108e+002	5.025708e+001	530.5	26	4.838408e+000	0	0	0	0	0	0	476.321	1	1	48.5334	26.098
DATA	171	3	7	0	0	ASCRP3013087	ASCRP3013087	506.907	2699.93	3.264073e+004	3.264074e+003	31606	25	6.017483e+000	0	0	0	0	0	0	31503.3	1	1	54.4085	25.1091
DATA	172	3	8	0	0	ASCRP3000452	ASCRP3000452	532.133	2699.96	2.558713e+001	3.585620e+000	79.5	24	6.379523e+000	0	0	0	0	0	0	24.8912	1	1	47.5395	24.0727
DATA	173	3	9	0	0	ASCRP3002529	ASCRP3002529	557.819	2700.12	1.115318e+001	2.730682e+000	65	24	5.152231e+000	0	0	0	0	0	0	10.9342	1	0	49.8279	24.2167
DATA	174	3	10	0	0	ASCRP3008304	ASCRP3008304	583.392	2699.93	2.037173e+001	3.204984e+000	73	25	5.513738e+000	0	0	0	0	0	0	20.1193	1	1	65	25.4151
DATA	175	3	11	0	0	ASCRP3010420	ASCRP3010420	608.5	2700	3.614110e+001	4.370278e+000	90	23	6.673891e+000	0	0	0	0	0	0	35.9416	1	1	65	23.3
DATA	176	3	12	0	0	ASCRP3002602	ASCRP3002602	633.899	2700.09	1.714475e+001	2.982751e+000	71	23	5.735339e+000	0	0	0	0	0	0	17.1645	1	1	49.1849	23.5294
DATA	177	3	13	0	0	ASCRP3007145	ASCRP3007145	659.233	2699.93	2.169296e+001	3.253993e+000	75	23	6.109901e+000	0	0	0	0	0	0	21.8554	1	1	47.8731	23.9074
DATA	178	3	14	0	0	ASCRP3009735	ASCRP3009735	685.303	2699.82	6.288633e+000	2.491254e+000	58	22	5.883341e+000	0	0	0	0	0	0	6.37473	1	0	45.4864	22.5323
DATA	179	3	15	0	0	ASCRP3004565	ASCRP3004565	710.295	2699.91	1.739748e+002	1.756187e+001	229	23	5.420709e+000	0	0	0	0	0	0	177.335	1	1	49.1849	23.125
DATA	180	3	16	0	0	ASCRP3007898	ASCRP3007898	735.566	2700.01	4.542025e+001	5.130021e+000	98	22	6.734597e+000	0	0	0	0	0	0	46.5403	1	1	49.8279	23.0333
DATA	181	3	17	0	0	ASCRP3003825	ASCRP3003825	761	2700	1.168733e+003	1.168974e+002	1219	23	7.591457e+000	0	0	0	0	0	0	1203.42	1	1	54.9904	24.2167
DATA	182	3	18	0	0	ASCRP3013515	ASCRP3013515	786.5	2700	8.746322e+001	9.059762e+000	141.5	23	7.861027e+000	0	0	0	0	0	0	90.4672	1	1	54.1152	24.7544
DATA	183	3	19	0	0	ASCRP3004758	ASCRP3004758	811.769	2700.26	1.213547e+001	2.647326e+000	63	23	5.578950e+000	0	0	0	0	0	0	12.6037	1	1	45.1352	23.6491
DATA	184	3	20	0	0	ASCRP3008824	ASCRP3008824	836.942	2700.19	1.286601e+003	1.286815e+002	1378	25	5.606794e+000	0	0	0	0	0	0	1341.19	1	1	51.4001	24.6038
DATA	185	3	21	0	0	ASCRP3000040	ASCRP3000040	862.72	2700.09	5.186321e+002	5.191580e+001	598	24	6.969344e+000	0	0	0	0	0	0	542.473	1	1	49.8279	24.7333
DATA	186	3	22	0	0	ASCRP3006798	ASCRP3006798	887.907	2700.07	4.350125e+001	4.934534e+000	96	23	6.457929e+000	0	0	0	0	0	0	45.6338	1	1	54.4085	24.322
DATA	187	3	23	0	0	ASCRP3012731	ASCRP3012731	913.5	2700	1.996035e+001	3.063075e+000	71	25.5	6.989838e+000	0	0	0	0	0	0	20.9926	1	1	49.8279	24.8621
DATA	188	3	24	0	0	ASCRP3011610	ASCRP3011610	938.775	2700.48	3.480751e+001	4.182238e+000	88	25	5.836977e+000	0	0	0	0	0	0	36.6852	1	1	46.5243	24.8723
DATA	189	3	25	0	0	ASCRP3012463	ASCRP3012463	964.173	2700.04	2.947137e+001	3.747284e+000	80	22	5.512467e+000	0	0	0	0	0	0	31.1161	1	1	47.8731	22.45
DATA	190	3	26	0	0	ASCRP3011876	ASCRP3011876	989.5	2700.18	3.381805e+001	4.096189e+000	85	22	7.226013e+000	0	0	0	0	0	0	35.7533	1	1	49.1849	23.4464
DATA	191	3	27	0	0	ASCRP3006308	ASCRP3006308	1014.94	2700.29	3.248581e+003	3.248663e+002	3459	22	6.350831e+000	0	0	0	0	0	0	3437.76	1	1	52.9257	22.35
DATA	192	3	28	0	0	ASCRP3010709	ASCRP3010709	1040.42	2700.43	2.017500e+001	3.065344e+000	70.5	23.5	6.507013e+000	0	0	0	0	0	0	21.3618	1	1	65	23.16
DATA	193	3	29	0	0	ASCRP3005126	ASCRP3005126	1065.58	2700.43	1.100807e+001	2.556549e+000	60	23	5.232600e+000	0	0	0	0	0	0	11.6577	1	0	57.5363	22.4898
DATA	194	3	30	0	0	ASCRP3004355	ASCRP3004355	1091	2700.46	2.111250e+001	3.127900e+000	73	24	5.781965e+000	0	0	0	0	0	0	22.3537	1	1	55.8519	23.8367
DATA	195	3	31	0	0	ASCRP3000570	ASCRP3000570	1116.27	2699.96	1.223835e+001	2.613432e+000	61	23	6.206920e+000	0	0	0	0	0	0	12.9507	1	1	49.1849	22.9206
DATA	196	3	32	0	0	ASCRP3010402	ASCRP3010402	1141.68	2700.45	2.032209e+001	3.077773e+000	72.5	21	5.504513e+000	0	0	0	0	0	0	21.4837	1	1	50.1463	21.8182
DATA	197	3	33	0	0	ASCRP3009645	ASCRP3009645	1167.01	2700.38	2.280576e+002	2.292290e+001	289	20	5.860155e+000	0	0	0	0	0	0	240.776	1	1	53.5237	20.7455
DATA	198	3	34	0	0	ASCRP3013023	ASCRP3013023	1192.58	2700.65	6.781629e+001	7.166994e+000	119	25	6.966137e+000	0	0	0	0	0	0	71.4758	1	1	52.0157	24.5882
DATA	199	3	35	0	0	ASCRP3000119	ASCRP3000119	1218.11	2700.5	5.150146e+000	2.379600e+000	55	23	5.204974e+000	0	0	0	0	0	0	5.41701	1	0	56.9804	23.8125
DATA	200	3	36	0	0	ASCRP3007127	ASCRP3007127	1243.5	2700.5	2.674931e+001	3.546585e+000	77.5	22	5.211825e+000	0	0	0	0	0	0	28.0685	1	1	57.5363	22.6667
DATA	201	3	37	0	0	ASCRP3001984	ASCRP3001984	1268.65	2700.33	3.177051e+002	3.185620e+001	380	23	6.200215e+000	0	0	0	0	0	0	332.483	1	1	51.4001	23.566
DATA	202	3	38	0	0	ASCRP3003018	ASCRP3003018	1294.33	2700.5	5.309788e+001	5.803412e+000	105.5	24	6.811290e+000	0	0	0	0	0	0	55.397	1	1	57.5363	24.1923
DATA	203	3	39	0	0	ASCRP3011842	ASCRP3011842	1319.5	2700.5	3.856867e+002	3.864019e+001	448	23	6.786721e+000	0	0	0	0	0	0	401.056	1	1	57.5363	24.3621
DATA	204	3	40	0	0	ASCRP3005340	ASCRP3005340	1345.14	2700.82	3.909539e+001	4.565920e+000	89.5	24	5.417193e+000	0	0	0	0	0	0	40.5035	1	1	47.8731	23.9574
DATA	205	3	41	0	0	ASCRP3005773	ASCRP3005773	1370.71	2700.35	1.942643e+001	3.062807e+000	69	23	6.810987e+000	0	0	0	0	0	0	20.0474	1	1	51.0895	23.3167
DATA	206	3	42	0	0	ASCRP3007810	ASCRP3007810	1395.88	2700.68	1.987060e+002	2.001236e+001	252.5	22	4.739157e+000	0	0	0	0	0	0	204.203	1	1	52.0157	21.6863
DATA	207	3	43	0	0	ASCRP3003949	ASCRP3003949	1420.95	2700.47	7.186310e+002	7.190277e+001	763.5	21	4.869994e+000	0	0	0	0	0	0	735.288	1	1	54.4085	21.3061
DATA	208	3	44	0	0	A_23_P49878	NM_019013	1446.69	2700.66	7.636000e+002	7.639770e+001	827	22	5.627400e+000	0	0	0	0	0	0	777.592	1	1	48.5334	21.7925
DATA	209	3	45	0	0	ASCRP3004707	ASCRP3004707	1472	2700.54	8.475484e+000	2.555964e+000	57	23.5	6.529083e+000	0	0	0	0	0	0	8.58876	1	0	55.8519	23.8889
DATA	210	3	46	0	0	ASCRP3001319	ASCRP3001319	1497.36	2700.83	2.770110e+001	3.680747e+000	75.5	22	5.527334e+000	0	0	0	0	0	0	27.9281	1	1	49.5074	21.9583
DATA	211	3	47	0	0	ASCRP3005156	ASCRP3005156	1522.58	2700.57	3.935457e+001	4.628622e+000	86	23	5.095247e+000	0	0	0	0	0	0	39.4696	1	1	57.5363	23
DATA	212	3	48	0	0	ASCRP3005212	ASCRP3005212	1548.13	2700.8	5.902000e+001	6.390274e+000	108	21	5.897756e+000	0	0	0	0	0	0	58.8678	1	1	51.0895	22.2353
DATA	213	3	49	0	0	Negative029	Negative029	1573.81	2699.95	2.506259e+000	2.474247e+000	50.5	20	6.628279e+000	0	0	0	0	0	0	2.25942	0	0	49.1849	21.4028
DATA	214	3	50	0	0	ASCRP3004126	ASCRP3004126	1599.08	2700.9	5.968330e+001	6.462280e+000	107	20.5	5.847617e+000	0	0	0	0	0	0	58.8561	1	1	46.8651	21.6481
DATA	215	3	51	0	0	ASCRP3006046	ASCRP3006046	1624.59	2700.91	9.681151e+002	9.684359e+001	999.5	23	6.232063e+000	0	0	0	0	0	0	949.121	1	1	49.8279	23.1538
DATA	216	3	52	0	0	ASCRP3002582	ASCRP3002582	1650.08	2700.89	9.108707e+001	9.447498e+000	136	22	4.352727e+000	0	0	0	0	0	0	88.7713	1	1	46.8651	22.322
DATA	218	3	54	0	0	ASCRP3005267	ASCRP3005267	1700.8	2701	3.756826e+001	4.533502e+000	82	21	5.253207e+000	0	0	0	0	0	0	36.1778	1	1	49.1849	21.0172
DATA	219	3	55	0	0	ASCRP3001016	ASCRP3001016	1725.81	2700.9	3.544346e+001	4.367831e+000	83	21	5.876564e+000	0	0	0	0	0	0	33.9302	1	1	47.2035	21.9455
DATA	220	3	56	0	0	A_23_P57306	NM_005441	1751.19	2701	7.105839e+001	7.555599e+000	119	22	6.070184e+000	0	0	0	0	0	0	67.6181	1	1	49.1849	22.4909
DATA	221	3	57	0	0	ASCRP3000181	ASCRP3000181	1776.5	2701	1.528258e+002	1.549936e+001	196	20	5.744156e+000	0	0	0	0	0	0	144.567	1	1	54.1152	20.9322
DATA	222	3	58	0	0	ASCRP3006062	ASCRP3006062	1802.41	2701.09	7.364227e+001	7.809301e+000	116	24	5.554441e+000	0	0	0	0	0	0	69.2459	1	1	49.1849	23.6731
DATA	223	3	59	0	0	ASCRP3001846	ASCRP3001846	1827.83	2700.79	4.982092e+002	4.988944e+001	514	22	5.115612e+000	0	0	0	0	0	0	465.765	1	1	48.8603	22.7258
DATA	224	3	60	0	0	ASCRP3010947	ASCRP3010947	1852.97	2701.09	6.932154e+001	7.413737e+000	117.5	22	6.045946e+000	0	0	0	0	0	0	64.4459	1	1	47.8731	21.8889
DATA	225	3	61	0	0	A_23_P67042	NM_017947	1878.29	2700.92	4.913281e+001	5.578990e+000	96	22	5.689023e+000	0	0	0	1	0	0	45.4277	1	1	49.1849	21.9273
DATA	226	3	62	0	0	ASCRP3002177	ASCRP3002177	1903.52	2701.18	1.449607e+002	1.473753e+001	190	24	6.007648e+000	0	0	0	0	0	0	133.326	1	1	49.1849	23.3061
DATA	227	3	63	0	0	ASCRP3004484	ASCRP3004484	1929.1	2700.88	2.453953e+002	2.468441e+001	270.5	23.5	7.383643e+000	0	0	0	0	0	0	224.547	1	1	49.8279	23.75
DATA	228	3	64	0	0	ASCRP3002811	ASCRP3002811	1954.74	2701.03	1.771209e+002	1.791422e+001	211	21	5.133034e+000	0	0	0	0	0	0	161.287	1	1	49.1849	21.75
DATA	229	3	65	0	0	Negative010	Negative010	1980.13	2701.02	9.247362e+002	9.251290e+001	887	22	5.257528e+000	0	0	0	0	0	0	838.263	1	1	51.4001	21.9649
DATA	230	3	66	0	0	ASCRP3003213	ASCRP3003213	2005.45	2701.1	1.654580e+002	1.676578e+001	203	21	5.829335e+000	0	0	0	0	0	0	149.358	1	1	49.8279	22.0182
DATA	231	3	67	0	0	ASCRP3009394	ASCRP3009394	2030.87	2700.79	2.085823e+001	3.425685e+000	71	24	5.208137e+000	0	0	0	0	0	0	18.7559	1	1	48.5334	23.9825
DATA	232	3	68	0	0	ASCRP3005323	ASCRP3005323	2056.16	2701.01	4.526741e+000	2.764136e+000	56	24	6.053727e+000	0	0	0	0	0	0	4.05654	1	0	46.8651	24.1897
DATA	233	3	69	0	0	ASCRP3011719	ASCRP3011719	2081.5	2701	3.328686e+004	3.328687e+003	29581	26	7.683386e+000	0	0	0	0	0	0	29739.3	1	1	54.1152	25.6393
DATA	234	3	70	0	0	ASCRP3005088	ASCRP3005088	2107.16	2701.06	2.092647e+002	2.110536e+001	236	22	5.680465e+000	0	0	0	0	0	0	186.48	1	1	49.8279	21.6441
DATA	235	3	71	0	0	ASCRP3010456	ASCRP3010456	2132.29	2700.79	7.579671e+000	2.850393e+000	59	24	6.436221e+000	0	0	0	0	0	0	6.74057	1	0	48.8603	24.2576
DATA	236	3	72	0	0	ASCRP3004768	ASCRP3004768	2157.85	2701.24	2.933086e+001	4.021900e+000	78.5	21	5.388363e+000	0	0	0	0	0	0	26.0451	1	1	49.1849	21.9649
DATA	237	3	73	0	0	ASCRP3001798	ASCRP3001798	2183.44	2701.06	9.513457e+000	2.914099e+000	63	23	5.894832e+000	0	0	0	0	0	0	8.4398	1	0	48.2044	23.0308
DATA	238	3	74	0	0	ASCRP3001369	ASCRP3001369	2208.5	2701.5	1.107901e+002	1.141644e+001	148.5	22	5.965982e+000	0	0	0	0	0	0	98.2622	1	1	50.4627	22.6471
DATA	239	3	75	66	-1	(-)3xSLv1	NegativeControl	2233.58	2701.43	2.801668e+000	2.754136e+000	46	21.5	6.006030e+000	0	0	0	0	0	0	-9.29866	0	0	57.5363	22.0769
DATA	240	3	76	0	0	Negative015	Negative015	2259.42	2701.43	2.798586e+000	2.751106e+000	50	24	5.468758e+000	0	0	0	0	0	0	-3.3375	0	0	57.5363	23.7347
DATA	241	3	77	0	0	ASCRP3000417	ASCRP3000417	2284.58	2701.43	4.907784e+001	5.623823e+000	101	21	6.557554e+000	0	0	0	0	0	0	43.6713	1	1	57.5363	22.3077
DATA	242	3	78	0	0	ASCRP3010601	ASCRP3010601	2310.2	2701.36	1.809423e+003	1.809631e+002	1659	25	7.260288e+000	0	0	0	0	0	0	1614.37	1	1	52.6241	24.7455
DATA	243	3	79	0	0	A_23_P10385	NM_016448	2335.65	2701.15	1.188312e+001	2.976803e+000	67	23.5	6.031061e+000	0	0	0	0	0	0	10.639	1	0	50.1463	23.9107
DATA	245	3	81	66	1	DarkCorner	DarkCorner	2386.59	2701.42	2.749483e+000	2.702836e+000	48	27	6.964194e+000	0	0	0	0	0	0	-7.03942	0	0	50.1463	27
DATA	246	3	82	66	1	DarkCorner	DarkCorner	2411.58	2701.43	2.732501e+000	2.686141e+000	50	28	1.047852e+001	0	0	0	0	0	0	-6.72553	0	0	57.5363	30.7031
DATA	247	4	1	66	1	DarkCorner	DarkCorner	367.306	2707.59	4.869438e+000	2.697412e+000	59	30	8.671723e+000	0	0	0	0	0	0	4.4849	1	0	52.0157	30.4146
DATA	248	4	2	0	0	ASCRP3003392	ASCRP3003392	392.582	2707.43	9.599107e+000	2.798796e+000	64	27	6.595166e+000	0	0	0	0	0	0	8.92197	1	0	57.5363	28.6061
DATA	249	4	3	0	0	ASCRP3000547	ASCRP3000547	418.107	2707.5	3.303736e+001	4.207462e+000	87.5	28	7.510553e+000	0	0	0	0	0	0	30.9855	1	1	65	27.9429
DATA	250	4	4	0	0	ASCRP3005629	ASCRP3005629	443.5	2707.5	3.455827e+001	4.314288e+000	89	25	4.328999e+000	0	0	0	0	0	0	32.6967	1	1	57.5363	25.8667
DATA	251	4	5	0	0	ASCRP3002428	ASCRP3002428	468.718	2707.19	3.618305e+001	4.432973e+000	88	27	5.253935e+000	0	0	0	0	0	0	34.523	1	1	49.8279	27.5938
DATA	252	4	6	0	0	ASCRP3003928	ASCRP3003928	494.418	2707.43	1.405864e+001	2.902851e+000	68	25	6.943551e+000	0	0	0	0	0	0	13.5265	1	1	57.5363	26.2903
DATA	253	4	7	0	0	ASCRP3012372	ASCRP3012372	519.582	2707.43	4.240451e+000	2.555138e+000	57	25	4.350479e+000	0	0	0	0	0	0	4.11234	1	0	65	24.52
DATA	254	4	8	0	0	ASCRP3004436	ASCRP3004436	545.063	2707.49	3.846919e+002	3.855036e+001	432	24.5	4.251067e+000	0	0	0	0	0	0	375.963	1	1	54.7002	24.1563
DATA	255	4	9	0	0	ASCRP3006633	ASCRP3006633	570.625	2707.44	2.364386e+004	2.364387e+003	23397	24	3.681111e+000	0	0	0	0	0	0	23279.8	1	1	48.2044	25.6333
DATA	256	4	10	0	0	ASCRP3010379	ASCRP3010379	595.889	2707.4	3.332698e+002	3.341797e+001	376	24	5.097420e+000	0	0	0	0	0	0	330.457	1	1	50.4627	24.625
DATA	257	4	11	0	0	ASCRP3012893	ASCRP3012893	621.378	2707.54	2.402703e+001	3.429902e+000	76.5	22	6.100535e+000	0	0	0	0	0	0	23.9866	1	1	51.4001	22.7037
DATA	258	4	12	0	0	Negative019	Negative019	646.5	2707.5	2.474175e+000	2.432198e+000	53	25	6.277759e+000	0	0	0	0	0	0	-0.415867	0	0	57.5363	25.2222
DATA	259	4	13	0	0	ASCRP3008821	ASCRP3008821	672.107	2707.5	5.371775e+001	5.890622e+000	107	24	6.053404e+000	0	0	0	0	0	0	54.3012	1	1	56.9804	23.6571
DATA	260	4	14	0	0	ASCRP3000493	ASCRP3000493	697.575	2707.99	1.835960e+001	3.024451e+000	71	24	5.225578e+000	0	0	0	0	0	0	18.6662	1	1	50.4627	23.84
DATA	261	4	15	0	0	ASCRP3007107	ASCRP3007107	722.667	2707.5	1.544033e+001	2.846003e+000	68	21	7.534827e+000	0	0	0	0	0	0	15.7815	1	1	57.5363	21.8824
DATA	262	4	16	0	0	ASCRP3002024	ASCRP3002024	748.418	2707.57	4.546898e+001	5.131496e+000	100	25	8.413635e+000	0	0	0	0	0	0	46.7102	1	1	57.5363	24.4516
DATA	263	4	17	0	0	ASCRP3005475	ASCRP3005475	773.582	2707.57	8.669163e+004	8.669163e+003	89589	32	1.028422e+001	0	0	0	0	0	0	89467.6	1	1	57.5363	30.9063
DATA	264	4	18	0	0	Negative016	Negative016	799	2707.54	2.370028e+002	2.381726e+001	287	22.5	5.403012e+000	0	0	0	0	0	0	245.636	1	1	55.8519	21.9688
DATA	265	4	19	0	0	ASCRP3000962	ASCRP3000962	824.655	2707.6	8.143327e+001	8.475214e+000	132	24	6.827546e+000	0	0	0	0	0	0	84.7298	1	1	52.0157	26
DATA	266	4	20	0	0	ASCRP3000827	ASCRP3000827	849.582	2707.57	2.232818e+001	3.234714e+000	74.5	21	6.441971e+000	0	0	0	0	0	0	23.3116	1	1	57.5363	23.2813
DATA	267	4	21	0	0	ASCRP3000758	ASCRP3000758	875.342	2708.22	1.646414e+002	1.662865e+001	222	23.5	6.157869e+000	0	0	0	0	0	0	172.43	1	1	47.8731	25.125
DATA	268	4	22	0	0	ASCRP3012898	ASCRP3012898	900.783	2708.08	2.058696e+001	3.106878e+000	72	23	6.204227e+000	0	0	0	0	0	0	21.6193	1	1	49.8279	23.5143
DATA	269	4	23	0	0	ASCRP3011418	ASCRP3011418	926	2707.87	5.894188e+001	6.334912e+000	113	26	7.656609e+000	0	0	0	0	0	0	62.0397	1	1	54.4085	26.0968
DATA	270	4	24	0	0	ASCRP3004974	ASCRP3004974	951.26	2707.97	1.851946e+002	1.866386e+001	247	22	5.803225e+000	0	0	0	0	0	0	195.298	1	1	49.1849	22.5
DATA	271	4	25	0	0	ASCRP3005018	ASCRP3005018	976.91	2708.1	4.782013e+002	4.787606e+001	558	24	6.637463e+000	0	0	0	0	0	0	505.062	1	1	46.8651	23.4516
DATA	272	4	26	0	0	ASCRP3006760	ASCRP3006760	1002.02	2708.1	8.097081e+002	8.100379e+001	894	23	7.501888e+000	0	0	0	0	0	0	856.143	1	1	51.0895	24.2759
DATA	273	4	27	0	0	ASCRP3004625	ASCRP3004625	1027.5	2708	2.430276e+004	2.430277e+003	25558	24.5	7.508818e+000	0	0	0	0	0	0	25715.6	1	1	54.1152	23.7353
DATA	274	4	28	0	0	A_23_P41948	NM_017785	1052.69	2708.02	1.565803e+002	1.582729e+001	212	26	4.278146e+000	0	0	0	0	0	0	165.741	1	1	50.7771	24.7083
DATA	275	4	29	0	0	ASCRP3001802	ASCRP3001802	1078.38	2708	7.020687e+002	7.024482e+001	795	23.5	3.729048e+000	0	0	0	0	0	0	743.119	1	1	48.5334	23.9167
DATA	276	4	30	0	0	ASCRP3002076	ASCRP3002076	1103.65	2707.92	1.644629e+002	1.660766e+001	224	23	6.059195e+000	0	0	0	0	0	0	174.009	1	1	49.8279	21.9231
DATA	277	4	31	66	-1	(-)3xSLv1	NegativeControl	1129.39	2707.93	2.351269e+000	2.311382e+000	50	23	4.969414e+000	0	0	0	0	0	0	0.050326	0	0	53.8203	23.1515
DATA	278	4	32	0	0	ASCRP3002645	ASCRP3002645	1154.25	2707.94	1.459043e+001	2.735573e+000	65	20	4.865578e+000	0	0	0	0	0	0	15.4075	1	1	49.1849	20.9231
DATA	279	4	33	0	0	A_23_P250813	NM_000553	1179.78	2708.1	1.399440e+002	1.418500e+001	197	19.5	7.817531e+000	0	0	0	0	0	0	147.555	1	1	49.5074	22.3
DATA	280	4	34	0	0	ASCRP3011796	ASCRP3011796	1205.41	2707.91	6.019394e+001	6.451683e+000	112	21	5.515698e+000	0	0	0	0	0	0	63.3491	1	1	49.8279	22.1739
DATA	281	4	35	0	0	ASCRP3005115	ASCRP3005115	1230.54	2707.95	1.872707e+001	2.986938e+000	69	23	6.681432e+000	0	0	0	0	0	0	19.6656	1	1	49.8279	23.8077
DATA	282	4	36	0	0	ASCRP3001392	ASCRP3001392	1256.13	2708	2.895407e+002	2.904791e+001	346	22	7.244078e+000	0	0	0	0	0	0	303.271	1	1	48.5334	22.32
DATA	283	4	37	0	0	ASCRP3008831	ASCRP3008831	1281.59	2707.95	1.162891e+001	2.612724e+000	61.5	22	5.522056e+000	0	0	0	0	0	0	12.1454	1	0	49.1849	22.3
DATA	284	4	38	0	0	ASCRP3000867	ASCRP3000867	1307	2708.21	6.713486e+003	6.713527e+002	6956	24	7.176878e+000	0	0	0	0	0	0	6989.26	1	1	46.8651	24.8485
DATA	285	4	39	0	0	ASCRP3001992	ASCRP3001992	1332.5	2708	2.852558e+001	3.699296e+000	79	25	5.185239e+000	0	0	0	0	0	0	29.594	1	1	54.1152	24.3793
DATA	286	4	40	0	0	Negative017	Negative017	1357.41	2708.23	3.072541e+001	3.876796e+000	82	22	3.917101e+000	0	0	0	0	0	0	31.7582	1	1	49.5074	22.6333
DATA	287	4	41	0	0	ASCRP3003094	ASCRP3003094	1383.2	2708	7.401608e+001	7.772951e+000	126	24	6.598067e+000	0	0	0	0	0	0	76.1915	1	1	49.1849	23.9655
DATA	288	4	42	0	0	ASCRP3005640	ASCRP3005640	1408.62	2708.04	4.705056e+001	5.274592e+000	97	20.5	6.666270e+000	0	0	0	0	0	0	48.2251	1	1	49.1849	22.0714
DATA	289	4	43	0	0	Negative054	Negative054	1433.91	2708.07	2.436227e+000	2.395048e+000	49	22	5.809513e+000	0	0	0	0	0	0	0.277047	0	0	54.4085	21.6471
DATA	290	4	44	0	0	ASCRP3007071	ASCRP3007071	1459.41	2707.91	2.456414e+001	3.438704e+000	75	24	7.245049e+000	0	0	0	0	0	0	24.9438	1	1	49.8279	23.75
DATA	291	4	45	0	0	ASCRP3002862	ASCRP3002862	1484.5	2708	3.733061e+002	3.740886e+001	423	22	5.663748e+000	0	0	0	0	0	0	377.21	1	1	54.1152	21.3214
DATA	292	4	46	0	0	Negative005	Negative005	1510	2708.46	7.895243e+000	2.555945e+000	58	24	5.582615e+000	0	0	0	0	0	0	7.93627	1	0	55.8519	22.9677
DATA	293	4	47	0	0	ASCRP3001344	ASCRP3001344	1535.61	2708.17	6.597122e+002	6.601648e+001	719	24.5	9.727730e+000	0	0	0	0	0	0	659.578	1	1	52.0157	26.5789
DATA	294	4	48	0	0	ASCRP3009341	ASCRP3009341	1560.95	2708.26	1.126456e+001	2.703421e+000	61	21	7.214180e+000	0	0	0	0	0	0	11.2005	1	0	49.1849	21.9545
DATA	295	4	49	0	0	ASCRP3004315	ASCRP3004315	1586.42	2708.2	1.681150e+001	2.989075e+000	66	21	6.087732e+000	0	0	0	0	0	0	16.6216	1	1	49.1849	21.6875
DATA	296	4	50	0	0	ASCRP3009450	ASCRP3009450	1611.88	2708.38	7.471723e+002	7.475857e+001	775.5	21	5.032172e+000	0	0	0	0	0	0	734.476	1	1	53.8203	21.2857
DATA	297	4	51	0	0	ASCRP3007087	ASCRP3007087	1637.11	2708.5	5.170131e+001	5.742977e+000	98	21.5	5.448168e+000	0	0	0	0	0	0	50.5283	1	1	56.9804	21.8571
DATA	298	4	52	0	0	ASCRP3001183	ASCRP3001183	1662.4	2708.62	9.949961e+001	1.026291e+001	145	23	6.034634e+000	0	0	0	0	0	0	96.6708	1	1	51.4001	22.7714
DATA	299	4	53	0	0	ASCRP3012395	ASCRP3012395	1687.96	2708.52	9.640575e+000	2.707646e+000	60	22	5.006435e+000	0	0	0	0	0	0	9.31051	1	0	51.0895	21.4242
DATA	300	4	54	0	0	ASCRP3010546	ASCRP3010546	1713.25	2708.34	1.083189e+003	1.083488e+002	1078.5	23	4.272931e+000	0	0	0	0	0	0	1039.9	1	1	50.1463	23.5357
DATA	301	4	55	0	0	ASCRP3006636	ASCRP3006636	1738.68	2708.46	1.116103e+003	1.116396e+002	1108.5	22.5	5.827917e+000	0	0	0	0	0	0	1065.11	1	1	51.7088	22.7308
DATA	302	4	56	0	0	ASCRP3011544	ASCRP3011544	1764.06	2708.3	2.657508e+003	2.657633e+002	2507	20.5	6.505965e+000	0	0	0	0	0	0	2521.08	1	1	51.7088	21.5
DATA	303	4	57	0	0	ASCRP3005373	ASCRP3005373	1789.3	2708.6	4.259173e+002	4.267046e+001	443	22.5	7.338382e+000	0	0	0	0	0	0	401.696	1	1	53.5237	23
DATA	304	4	58	0	0	A_23_P11685	NM_024420	1814.67	2708.5	7.159600e+000	2.702523e+000	57	26	5.815556e+000	0	0	0	0	0	0	6.71347	1	0	57.5363	24.8
DATA	305	4	59	0	0	ASCRP3003797	ASCRP3003797	1840.3	2708.51	6.970230e+001	7.446706e+000	114	24	6.436605e+000	0	0	0	0	0	0	64.9855	1	1	51.0895	23.5333
DATA	306	4	60	0	0	ASCRP3008311	ASCRP3008311	1865.62	2708.43	3.049042e+002	3.060411e+001	329	23	5.568363e+000	0	0	0	0	0	0	282.707	1	1	50.4627	23.44
DATA	307	4	61	0	0	ASCRP3012882	ASCRP3012882	1891.18	2708.38	6.457330e+001	6.979827e+000	111	22	6.427106e+000	0	0	0	0	0	0	59.5503	1	1	51.4001	23.6667
DATA	308	4	62	0	0	ASCRP3010866	ASCRP3010866	1916.55	2708.53	1.052526e+002	1.085700e+001	148	20	6.738694e+000	0	0	0	0	0	0	96.5673	1	1	51.4001	20.92
DATA	309	4	63	0	0	ASCRP3003189	ASCRP3003189	1941.71	2708.12	1.157099e+001	2.915800e+000	61	24	6.521916e+000	0	0	0	0	0	0	10.5645	1	0	49.8279	23.1538
DATA	310	4	64	0	0	ASCRP3001150	ASCRP3001150	1967.42	2708.57	1.292322e+001	2.983369e+000	62	22	5.110809e+000	0	0	0	0	0	0	11.744	1	0	57.5363	21.25
DATA	311	4	65	0	0	ASCRP3004582	ASCRP3004582	1992.63	2708.64	3.956608e+002	3.965813e+001	414.5	21.5	5.473972e+000	0	0	0	0	0	0	358.015	1	1	48.8603	22.0333
DATA	312	4	66	0	0	ASCRP3006010	ASCRP3006010	2018	2708.47	1.462294e+002	1.487218e+001	185.5	24	5.696632e+000	0	0	0	0	0	0	131.788	1	1	49.1849	23.5
DATA	313	4	67	0	0	ASCRP3011790	ASCRP3011790	2043.3	2708.57	2.768085e+000	2.721122e+000	49	26	7.445763e+000	0	0	0	0	0	0	-3.93505	0	0	51.7088	27.2424
DATA	314	4	68	0	0	ASCRP3003645	ASCRP3003645	2068.94	2708.52	8.569074e+002	8.573422e+001	814	24	9.464947e+000	0	0	0	0	0	0	767.018	1	1	49.5074	24.9091
DATA	315	4	69	0	0	ASCRP3005194	ASCRP3005194	2094.39	2708.93	2.318072e+001	3.587055e+000	74.5	25	9.566354e+000	0	0	0	0	0	0	20.6924	1	1	65	27.0313
DATA	316	4	70	0	0	ASCRP3012163	ASCRP3012163	2119.58	2709.05	6.364195e+001	6.930378e+000	107	22	5.030305e+000	0	0	0	0	0	0	56.6832	1	1	49.5074	21.8056
DATA	317	4	71	0	0	ASCRP3000424	ASCRP3000424	2145.08	2708.89	5.392738e+002	5.399737e+001	534.5	25	5.575002e+000	0	0	0	0	0	0	479.464	1	1	51.7088	24.875
DATA	318	4	72	0	0	ASCRP3004653	ASCRP3004653	2170.43	2708.99	6.700398e+001	7.243388e+000	116	24	5.383758e+000	0	0	0	0	0	0	59.5032	1	1	49.8279	23.2121
DATA	319	4	73	0	0	ASCRP3011617	ASCRP3011617	2195.86	2708.79	2.800744e+000	2.753227e+000	52	22	9.670508e+000	0	0	0	0	0	0	-1.38857	0	0	45.835	24.2353
DATA	320	4	74	0	0	ASCRP3011609	ASCRP3011609	2221.46	2708.84	2.464243e+002	2.479573e+001	267	22	5.166268e+000	0	0	0	0	0	0	218.728	1	1	50.1463	21.9032
DATA	321	4	75	0	0	A_23_P1331	NM_080801	2246.59	2708.91	1.752988e+002	1.774441e+001	210.5	23	4.193333e+000	0	0	0	0	0	0	155.716	1	1	49.1849	22.7407
DATA	322	4	76	0	0	ASCRP3010907	ASCRP3010907	2272.15	2708.89	6.017058e+001	6.614347e+000	105	21	7.402159e+000	0	0	0	0	0	0	53.5294	1	1	46.8651	22.3667
DATA	323	4	77	0	0	ASCRP3002996	ASCRP3002996	2297.43	2708.81	2.066977e+003	2.067159e+002	1851	24	6.768292e+000	0	0	0	0	0	0	1842.99	1	1	49.5074	24.625
DATA	324	4	78	0	0	ASCRP3004956	ASCRP3004956	2322.61	2708.85	2.340370e+002	2.356264e+001	267	25	6.065777e+000	0	0	0	0	0	0	209.317	1	1	48.8603	26.1429
DATA	325	4	79	0	0	ASCRP3010650	ASCRP3010650	2348.39	2708.93	1.226573e+002	1.256395e+001	170	22.5	4.780227e+000	0	0	0	0	0	0	110.145	1	1	53.8203	22.6667
DATA	326	4	80	0	0	ASCRP3012367	ASCRP3012367	2373.5	2709	1.398630e+001	3.047923e+000	69	24	6.768566e+000	0	0	0	0	0	0	12.6203	1	1	65	24.5357
DATA	327	4	81	66	1	DarkCorner	DarkCorner	2399.13	2709.17	2.738588e+000	2.692125e+000	47	25	6.301154e+000	0	0	0	0	0	0	-8.35527	0	0	48.5334	25.2727
DATA	328	4	82	66	1	DarkCorner	DarkCorner	2425.17	2709.13	2.719410e+000	2.673273e+000	55	24	6.543937e+000	0	0	0	0	0	0	-2.06229	0	0	46.8651	24.4492
DATA	329	5	1	66	1	DarkCorner	DarkCorner	354.111	2714.19	2.708320e+000	2.662374e+000	55	26	6.495277e+000	0	0	0	0	0	0	0.0373373	0	0	50.4627	25.9974
DATA	330	5	2	0	0	ASCRP3003394	ASCRP3003394	380.098	2714.71	3.317072e+001	4.237702e+000	87	27	7.604329e+000	0	0	0	0	0	0	30.7346	1	1	51.0895	28.7027
DATA	331	5	3	0	0	Negative030	Negative030	405.642	2714.36	2.658869e+000	2.613758e+000	54	27.5	8.101187e+000	0	0	0	0	0	0	-0.0110637	0	0	50.7771	29.3529
DATA	332	5	4	0	0	ASCRP3000025	ASCRP3000025	430.93	2714.72	4.250541e+003	4.250620e+002	4047	24	4.375709e+000	0	0	0	0	0	0	4008.8	1	1	47.2035	24.5357
DATA	333	5	5	0	0	ASCRP3010203	ASCRP3010203	456	2714.29	1.575968e+002	1.596776e+001	198.5	26	3.823007e+000	0	0	0	0	0	0	149.88	1	1	52.3208	25.6667
DATA	334	5	6	0	0	CUST_20_PI418767722	NM_006013	481.446	2714.53	4.732714e+001	5.375064e+000	101	26	4.449006e+000	0	0	0	0	0	0	45.3861	1	1	51.4001	25.3571
DATA	335	5	7	66	-1	(-)3xSLv1	NegativeControl	507.152	2714.28	2.571186e+000	2.527564e+000	50	25	5.690169e+000	0	0	0	0	0	0	-3.45496	0	0	50.1463	25.5938
DATA	336	5	8	0	0	ASCRP3003613	ASCRP3003613	532.492	2714.46	2.551355e+000	2.515220e+000	54	25	4.648216e+000	0	0	0	0	0	0	1.84656	0	0	43.3362	23.9655
DATA	337	5	9	0	0	ASCRP3006846	ASCRP3006846	557.667	2714.5	4.226110e+001	4.904905e+000	97	25	4.773129e+000	0	0	0	0	0	0	41.4799	1	1	57.5363	26.1
DATA	338	5	10	0	0	ASCRP3006319	ASCRP3006319	583.333	2714.5	9.550274e+001	9.864931e+000	149	26	4.854883e+000	0	0	0	0	0	0	94.4175	1	1	57.5363	26.3548
DATA	339	5	11	0	0	ASCRP3006673	ASCRP3006673	608.675	2714.4	1.330202e+002	1.352665e+001	184	24	6.945613e+000	0	0	0	0	0	0	132.408	1	1	50.7771	24.8077
DATA	340	5	12	0	0	ASCRP3002570	ASCRP3002570	633.704	2714.63	1.375024e+001	2.800008e+000	66	25	6.785817e+000	0	0	0	0	0	0	13.7753	1	1	51.0895	24.7742
DATA	341	5	13	0	0	ASCRP3009582	ASCRP3009582	659.442	2714.26	9.913270e+002	9.916233e+001	1047.5	25	6.141395e+000	0	0	0	0	0	0	999.363	1	1	49.5074	24.6563
DATA	342	5	14	0	0	A_23_P39682	NM_001079	684.772	2715.09	7.957965e+000	2.537797e+000	60	23	5.118113e+000	0	0	0	0	0	0	8.06953	1	0	49.1849	22.8485
DATA	343	5	15	0	0	ASCRP3004381	ASCRP3004381	710.126	2714.61	5.858484e+002	5.863384e+001	650	22	5.869910e+000	0	0	0	0	0	0	597.316	1	1	52.3208	22.0741
DATA	344	5	16	0	0	ASCRP3007139	ASCRP3007139	735.538	2715.06	1.483778e+001	2.808368e+000	66	18.5	8.461779e+000	0	0	0	0	0	0	15.2061	1	1	49.5074	21.5789
DATA	345	5	17	0	0	ASCRP3007276	ASCRP3007276	760.893	2714.5	2.414055e+000	2.373099e+000	51	27	8.230401e+000	0	0	0	0	0	0	-1.26963	0	0	56.9804	26.7143
DATA	346	5	18	0	0	ASCRP3005073	ASCRP3005073	786.418	2714.57	8.255889e+001	8.587307e+000	135	26.5	1.188626e+001	0	0	0	0	0	0	85.3867	1	1	57.5363	28.4737
DATA	347	5	19	0	0	A_23_P58132	NM_004310	811.792	2714.81	6.837136e+002	6.841185e+001	763	24	6.547100e+000	0	0	0	0	0	0	709.969	1	1	47.5395	24.7419
DATA	348	5	20	0	0	ASCRP3007337	ASCRP3007337	837.153	2715.1	8.744113e+001	9.053023e+000	145.5	25	6.110541e+000	0	0	0	0	0	0	91.1279	1	1	46.8651	25.875
DATA	349	5	21	0	0	Negative040	Negative040	862.494	2714.97	4.282635e+001	4.878851e+000	97	23	6.583402e+000	0	0	0	0	0	0	44.7768	1	1	49.8279	24.8
DATA	350	5	22	0	0	ASCRP3008487	ASCRP3008487	887.842	2714.98	2.286603e+001	3.264924e+000	78	24.5	7.206718e+000	0	0	0	0	0	0	23.9756	1	1	49.5074	26.1667
DATA	351	5	23	0	0	ASCRP3002984	ASCRP3002984	913.5	2715	2.364816e+000	2.335010e+000	50.5	26	6.026828e+000	0	0	0	0	0	0	2.30447	0	0	54.1152	25.4138
DATA	352	5	24	0	0	ASCRP3006868	ASCRP3006868	938.5	2715	3.465183e+003	3.465261e+002	3664.5	25	7.337679e+000	0	0	0	0	0	0	3649.84	1	1	54.1152	25.8077
DATA	353	5	25	0	0	ASCRP3006534	ASCRP3006534	964.217	2714.92	7.310850e+002	7.314517e+001	813	22	5.493570e+000	0	0	0	0	0	0	771.362	1	1	49.8279	21.4
DATA	354	5	26	0	0	ASCRP3004287	ASCRP3004287	989.618	2715.18	7.602642e+002	7.606160e+001	855	22	6.955242e+000	0	0	0	0	0	0	803.177	1	1	48.8603	23.1538
DATA	355	5	27	0	0	ASCRP3006204	ASCRP3006204	1014.85	2714.91	3.217803e+002	3.226090e+001	387	20.5	7.632433e+000	0	0	0	0	0	0	340.254	1	1	47.8731	22.5625
DATA	356	5	28	0	0	ASCRP3009381	ASCRP3009381	1040.5	2715	7.877263e+001	8.208898e+000	133	26	7.741016e+000	0	0	0	0	0	0	83.3384	1	1	54.1152	25.56
DATA	357	5	29	0	0	ASCRP3012989	ASCRP3012989	1065.62	2714.84	9.315390e+001	9.597379e+000	145	23	3.922168e+000	0	0	0	0	0	0	98.5676	1	1	48.5334	22.7391
DATA	358	5	30	0	0	ASCRP3012180	ASCRP3012180	1091	2715	6.468057e+001	6.868159e+000	118	23	4.077316e+000	0	0	0	0	0	0	68.4225	1	1	54.9904	23.5217
DATA	359	5	31	0	0	ASCRP3002782	ASCRP3002782	1116.25	2715.07	1.364458e+001	2.684049e+000	64	23	6.552382e+000	0	0	0	0	0	0	14.4251	1	1	49.1849	22.9394
DATA	360	5	32	0	0	ASCRP3005118	ASCRP3005118	1141.94	2715.14	4.657874e+002	4.663617e+001	539	23	5.749988e+000	0	0	0	0	0	0	491.943	1	1	51.4001	24.0645
DATA	361	5	33	0	0	ASCRP3007012	ASCRP3007012	1167.64	2714.74	3.720798e+000	2.346443e+000	54	20.5	6.514352e+000	0	0	0	0	0	0	3.92448	1	0	49.8279	21.6667
DATA	362	5	34	0	0	ASCRP3010294	ASCRP3010294	1192.35	2715.27	1.482953e+002	1.501001e+001	202.5	22	5.331998e+000	0	0	0	0	0	0	156.15	1	1	50.1463	21.7407
DATA	363	5	35	0	0	ASCRP3012715	ASCRP3012715	1218.24	2715.01	5.376860e+001	5.858191e+000	103	23	5.918605e+000	0	0	0	0	0	0	56.4997	1	1	46.8651	24.0667
DATA	364	5	36	0	0	ASCRP3008638	ASCRP3008638	1243.46	2715.2	1.934900e+001	3.029419e+000	69	21.5	4.015392e+000	0	0	0	0	0	0	20.2835	1	1	46.8651	21.8636
DATA	365	5	37	0	0	ASCRP3006560	ASCRP3006560	1268.7	2714.95	9.166116e+001	9.459405e+000	138.5	20	6.672685e+000	0	0	0	0	0	0	95.8318	1	1	49.1849	21.5161
DATA	366	5	38	0	0	ASCRP3001753	ASCRP3001753	1294.39	2715.07	1.026436e+001	2.559262e+000	60	23	5.582230e+000	0	0	0	0	0	0	10.6986	1	0	65	23
DATA	367	5	39	0	0	ASCRP3008913	ASCRP3008913	1319.5	2715	3.646856e+001	4.339590e+000	87	23	4.959441e+000	0	0	0	0	0	0	37.8866	1	1	54.1152	23.1034
DATA	368	5	40	0	0	ASCRP3005734	ASCRP3005734	1345.19	2715.16	1.356133e+003	1.356338e+002	1459	22	4.324225e+000	0	0	0	0	0	0	1403.7	1	1	52.3208	22.0323
DATA	369	5	41	0	0	ASCRP3007843	ASCRP3007843	1370.78	2714.92	1.735823e+001	2.937712e+000	68	22.5	4.905545e+000	0	0	0	0	0	0	17.8969	1	1	47.8731	23.7333
DATA	370	5	42	1028	1	(+)E1A_r60_3	E1A_r60_3	1396.08	2715.12	5.737164e+002	5.742098e+001	641	25	5.556698e+000	0	0	0	0	0	0	589.062	1	1	47.5395	24.7576
DATA	371	5	43	0	0	A_23_P7313	NM_001040058	1421.38	2714.99	2.189957e+001	3.241897e+000	71	22	7.401436e+000	0	0	0	0	0	0	22.3868	1	1	50.4627	23.1563
DATA	372	5	44	0	0	ASCRP3006688	ASCRP3006688	1446.68	2715.6	9.499733e+001	9.798595e+000	146	23	5.961360e+000	0	0	0	0	0	0	96.6592	1	1	50.7771	22.8571
DATA	374	5	46	0	0	ASCRP3007535	ASCRP3007535	1497.29	2715.36	2.336594e+002	2.349148e+001	282	24	7.890257e+000	0	0	0	0	0	0	235.41	1	1	51.4001	24.4483
DATA	375	5	47	0	0	ASCRP3013354	ASCRP3013354	1522.58	2715.43	7.547292e+000	2.552268e+000	57	24	9.062626e+000	0	0	0	0	0	0	7.56417	1	0	57.5363	26.2581
DATA	376	5	48	0	0	ASCRP3010157	ASCRP3010157	1548.33	2715.5	3.240334e+001	4.063228e+000	79	30	9.897542e+000	0	0	0	0	0	0	32.2981	1	1	65	30.2571
DATA	377	5	49	0	0	ASCRP3004089	ASCRP3004089	1573.5	2715.5	1.011132e+002	1.040746e+001	149	20	7.352044e+000	0	0	0	0	0	0	100.232	1	1	57.5363	21.0541
DATA	378	5	50	0	0	ASCRP3000699	ASCRP3000699	1598.89	2715.5	2.233460e+001	3.336801e+000	70.5	21.5	4.430982e+000	0	0	0	0	0	0	22.0147	1	1	56.9804	22.3214
DATA	379	5	51	0	0	ASCRP3008613	ASCRP3008613	1624.35	2715.28	6.445787e+000	2.575433e+000	56.5	21	6.339821e+000	0	0	0	0	0	0	6.31683	1	0	51.0895	22.12
DATA	380	5	52	0	0	ASCRP3001380	ASCRP3001380	1649.54	2715.68	3.514265e+002	3.523203e+001	386.5	23	4.912350e+000	0	0	0	0	0	0	342.398	1	1	51.7088	22.7419
DATA	381	5	53	0	0	ASCRP3012368	ASCRP3012368	1675.26	2715.22	1.695418e+001	3.039765e+000	65	21.5	4.943474e+000	0	0	0	0	0	0	16.4202	1	1	48.5334	20.9
DATA	382	5	54	0	0	ASCRP3004633	ASCRP3004633	1700.68	2715.62	9.601716e+001	9.931512e+000	143	23	3.991801e+000	0	0	0	0	0	0	92.4411	1	1	51.0895	23.4688
DATA	383	5	55	0	0	ASCRP3006272	ASCRP3006272	1725.98	2715.17	2.417158e+002	2.430605e+001	281	20	5.494287e+000	0	0	0	0	0	0	231.341	1	1	52.9257	22.5172
DATA	384	5	56	0	0	ASCRP3000588	ASCRP3000588	1751.42	2715.57	2.375941e+001	3.498810e+000	73.5	21	5.811305e+000	0	0	0	0	0	0	22.6049	1	1	57.5363	21.7667
DATA	385	5	57	0	0	ASCRP3006713	ASCRP3006713	1776.58	2715.57	3.822905e+000	2.611518e+000	54	21.5	6.809157e+000	0	0	0	0	0	0	3.61602	1	0	65	22.7308
DATA	386	5	58	0	0	ASCRP3009521	ASCRP3009521	1802.33	2715.5	2.758614e+002	2.770827e+001	305.5	24.5	6.917790e+000	0	0	0	0	0	0	259.401	1	1	57.5363	23.6786
DATA	387	5	59	0	0	ASCRP3011134	ASCRP3011134	1827.56	2715.27	6.461675e+002	6.466958e+001	649	23	6.932392e+000	0	0	0	0	0	0	604.177	1	1	49.8279	22.5161
DATA	388	5	60	0	0	ASCRP3002770	ASCRP3002770	1852.8	2715.6	3.096714e+002	3.107844e+001	340.5	22	5.815556e+000	0	0	0	0	0	0	287.949	1	1	50.4627	23.2
DATA	389	5	61	0	0	ASCRP3012672	ASCRP3012672	1878.49	2715.78	9.874231e+001	1.022166e+001	139	24	6.609866e+000	0	0	0	0	0	0	91.3149	1	1	52.3208	24.0968
DATA	390	5	62	0	0	ASCRP3013193	ASCRP3013193	1903.62	2715.63	3.561435e+002	3.571325e+001	374	21	5.465510e+000	0	0	0	0	0	0	327.657	1	1	50.7771	20.8889
DATA	391	5	63	0	0	ASCRP3009665	ASCRP3009665	1929.09	2715.59	3.276987e+001	4.226605e+000	83	23	7.853649e+000	0	0	0	0	0	0	29.998	1	1	53.8203	23.5862
DATA	392	5	64	0	0	ASCRP3004972	ASCRP3004972	1954.6	2715.71	1.977401e+001	3.332234e+000	68	23	5.401525e+000	0	0	0	0	0	0	18.0155	1	1	51.7088	23
DATA	393	5	65	0	0	Negative049	Negative049	1979.81	2715.57	2.740491e+000	2.693996e+000	46	23	7.003342e+000	0	0	0	0	0	0	-4.98802	0	0	58.0869	23.7586
DATA	394	5	66	0	0	ASCRP3008941	ASCRP3008941	2005.32	2716	3.306796e+001	4.272319e+000	80	21.5	6.347386e+000	0	0	0	0	0	0	29.8706	1	1	49.1849	22.0313
DATA	395	5	67	0	0	ASCRP3010463	ASCRP3010463	2030.6	2715.68	1.436836e+002	1.462268e+001	182	25	6.721815e+000	0	0	0	0	0	0	129.302	1	1	47.8731	26.129
DATA	396	5	68	0	0	ASCRP3000394	ASCRP3000394	2056.09	2715.93	2.771564e+000	2.729220e+000	54	25	8.216094e+000	0	0	0	0	0	0	1.43259	0	0	54.4085	26.2857
DATA	397	5	69	0	0	ASCRP3007573	ASCRP3007573	2081.5	2716	6.820682e+004	6.820682e+003	61249.5	25	9.081866e+000	0	0	0	0	0	0	60993.4	1	1	54.1152	25.8621
DATA	398	5	70	0	0	ASCRP3003107	ASCRP3003107	2106.91	2716.08	3.904877e+002	3.914474e+001	403	22	5.488280e+000	0	0	0	0	0	0	348.328	1	1	51.0895	21.6061
DATA	399	5	71	0	0	A_23_P216068	NM_014109	2132.84	2715.76	2.792277e+000	2.750329e+000	55.5	22	5.669945e+000	0	0	0	0	0	0	1.53722	0	0	49.8279	22.7
DATA	400	5	72	0	0	ASCRP3011944	ASCRP3011944	2157.56	2716.21	4.653203e+001	5.404364e+000	97	24	5.682052e+000	0	0	0	0	0	0	41.3681	1	1	49.1849	23.2857
DATA	401	5	73	0	0	ASCRP3001639	ASCRP3001639	2183.09	2715.93	1.637691e+001	3.201565e+000	66.5	21.5	5.123307e+000	0	0	0	0	0	0	14.5468	1	1	54.4085	22.6
DATA	402	5	74	0	0	ASCRP3007580	ASCRP3007580	2208.5	2716	1.030353e+002	1.066461e+001	146.5	20	5.819948e+000	0	0	0	0	0	0	91.5022	1	1	54.1152	21.8889
DATA	403	5	75	0	0	ASCRP3009494	ASCRP3009494	2233.74	2715.73	9.299786e+001	9.697978e+000	136	23	3.744124e+000	0	0	0	0	0	0	82.6232	1	1	50.1463	22.4615
DATA	404	5	76	0	0	ASCRP3008599	ASCRP3008599	2259.41	2715.91	2.794546e+000	2.747145e+000	56	21.5	5.352210e+000	0	0	0	0	0	0	0.0705657	0	0	49.8279	22.3846
DATA	405	5	77	0	0	ASCRP3000499	ASCRP3000499	2284.76	2715.76	1.417668e+001	3.086734e+000	69.5	19.5	7.852055e+000	0	0	0	0	0	0	12.6341	1	1	48.2044	22.6071
DATA	406	5	78	130	1	(+)eQC-41	EQC	2310.07	2716.01	4.119337e+002	4.128403e+001	430.5	21	6.561006e+000	0	0	0	0	0	0	368.116	1	1	46.8651	23.7586
DATA	407	5	79	0	0	ASCRP3003200	ASCRP3003200	2335.5	2715.82	7.223437e+002	7.228574e+001	710	22.5	5.573851e+000	0	0	0	0	0	0	647.796	1	1	49.1849	23.6333
DATA	408	5	80	0	0	ASCRP3009532	ASCRP3009532	2360.84	2716.08	3.267458e+003	3.267570e+002	2934	26	5.932817e+000	0	0	0	0	0	0	2943.36	1	1	52.0157	24.9143
DATA	409	5	81	0	0	ASCRP3002441	ASCRP3002441	2386.28	2716.09	6.797229e+001	7.313129e+000	117	23	5.857813e+000	0	0	0	0	0	0	61.5611	1	1	48.8603	23.7742
DATA	410	5	82	66	1	DarkCorner	DarkCorner	2411.75	2716	2.727205e+000	2.680936e+000	50	24.5	7.513624e+000	0	0	0	0	0	0	-6.42112	0	0	49.1849	25.6818
DATA	411	6	1	0	0	ASCRP3009184	ASCRP3009184	367.5	2722	2.613733e+001	3.718878e+000	80	27	4.136653e+000	0	0	0	0	0	0	24.1427	1	1	54.1152	26.7188
DATA	412	6	2	0	0	ASCRP3007297	ASCRP3007297	392.606	2722.24	4.641830e+001	5.331220e+000	98	28	7.962877e+000	0	0	0	0	0	0	43.2583	1	1	47.5395	28
DATA	413	6	3	0	0	ASCRP3000858	ASCRP3000858	418	2722	2.644244e+000	2.605094e+000	55.5	24	7.636444e+000	0	0	0	0	0	0	1.62079	0	0	54.9904	25.3793
DATA	414	6	4	0	0	ASCRP3001808	ASCRP3001808	443.325	2722	3.461796e+001	4.315895e+000	87	24	4.976546e+000	0	0	0	0	0	0	32.8208	1	1	49.1849	24.8621
DATA	415	6	5	0	0	ASCRP3009860	ASCRP3009860	468.68	2722.19	8.604192e+000	2.697009e+000	62	25	4.295146e+000	0	0	0	0	0	0	8.2255	1	0	48.8603	25.3448
DATA	416	6	6	0	0	ASCRP3001616	ASCRP3001616	494.13	2722	1.074583e+002	1.104094e+001	155	25.5	5.539409e+000	0	0	0	0	0	0	103.558	1	1	48.5334	25.7333
DATA	417	6	7	0	0	ASCRP3001759	ASCRP3001759	519.5	2722	1.703802e+002	1.722279e+001	215	25	4.952245e+000	0	0	0	0	0	0	165.476	1	1	49.8279	24.5161
DATA	418	6	8	0	0	ASCRP3008008	ASCRP3008008	545.064	2722.03	1.023645e+002	1.053661e+001	155	26	5.372572e+000	0	0	0	0	0	0	100.172	1	1	48.5334	26.3103
DATA	419	6	9	0	0	ASCRP3011048	ASCRP3011048	570.413	2722.09	2.170874e+001	3.295275e+000	72.5	25	4.818247e+000	0	0	0	0	0	0	21.3973	1	1	49.8279	25.9737
DATA	420	6	10	0	0	Negative029	Negative029	596.161	2721.64	7.615408e+000	2.577007e+000	60	26	5.908693e+000	0	0	0	0	0	0	7.55869	1	0	42.5954	26.7647
DATA	421	6	11	0	0	ASCRP3010540	ASCRP3010540	621.171	2722.08	5.553223e+001	6.068013e+000	109	27	6.990836e+000	0	0	0	0	0	0	55.4792	1	1	48.5334	25.5556
DATA	422	6	12	0	0	ASCRP3005975	ASCRP3005975	646.481	2722.1	3.182429e+001	4.004502e+000	86	27	5.596424e+000	0	0	0	0	0	0	31.9932	1	1	49.5074	26.2059
DATA	423	6	13	0	0	ASCRP3007306	ASCRP3007306	671.864	2722.06	4.814841e+001	5.387132e+000	100.5	23	6.457065e+000	0	0	0	0	0	0	48.692	1	1	49.8279	24.027
DATA	424	6	14	0	0	Negative013	Negative013	697.392	2722.12	2.444216e+000	2.404342e+000	52	25	5.926343e+000	0	0	0	0	0	0	0.890161	0	0	48.5334	25.1923
DATA	425	6	15	0	0	ASCRP3002256	ASCRP3002256	722.692	2722.49	1.100604e+001	2.631444e+000	65.5	23	7.564588e+000	0	0	0	0	0	0	11.2517	1	0	50.1463	23.5333
DATA	426	6	16	0	0	ASCRP3007151	ASCRP3007151	748.418	2722.43	9.482907e+001	9.776632e+000	152	21	8.743661e+000	0	0	0	0	0	0	97.426	1	1	57.5363	24.4194
DATA	427	6	17	0	0	ASCRP3008116	ASCRP3008116	773.582	2722.43	1.175984e+001	2.643781e+000	61	27	6.964738e+000	0	0	0	0	0	0	12.136	1	0	57.5363	27.1515
DATA	428	6	18	0	0	ASCRP3001726	ASCRP3001726	799.107	2722.33	2.038755e+002	2.052345e+001	257	23.5	7.492642e+000	0	0	0	0	0	0	211.275	1	1	52.0157	24.4444
DATA	429	6	19	0	0	ASCRP3003897	ASCRP3003897	824.418	2722.43	2.964479e+001	3.782419e+000	81.5	24	6.675635e+000	0	0	0	0	0	0	30.8363	1	1	57.5363	26.4444
DATA	430	6	20	0	0	ASCRP3012026	ASCRP3012026	849.582	2722.43	2.093790e+001	3.140951e+000	73.5	26	6.437197e+000	0	0	0	0	0	0	21.8527	1	1	57.5363	26
DATA	431	6	21	0	0	ASCRP3008382	ASCRP3008382	875.349	2722.46	6.486398e+001	6.893595e+000	119.5	24	8.329743e+000	0	0	0	0	0	0	67.9047	1	1	51.7088	26.7692
DATA	432	6	22	0	0	ASCRP3004610	ASCRP3004610	900.675	2722.6	4.284910e+001	4.876517e+000	95	25	6.941056e+000	0	0	0	0	0	0	44.9749	1	1	50.7771	25.9412
DATA	433	6	23	0	0	ASCRP3006158	ASCRP3006158	925.893	2722.5	6.578437e+004	6.578437e+003	69388	24	6.888688e+000	0	0	0	0	0	0	69201.5	1	1	56.9804	24.1667
DATA	434	6	24	0	0	ASCRP3007607	ASCRP3007607	951.412	2722.51	6.312937e+001	6.725260e+000	117.5	23.5	7.394935e+000	0	0	0	0	0	0	66.532	1	1	52.3208	24.2667
DATA	435	6	25	0	0	ASCRP3000597	ASCRP3000597	976.768	2722.39	3.183191e+001	3.936107e+000	84	23	5.085436e+000	0	0	0	0	0	0	33.5967	1	1	51.0895	22.0435
DATA	436	6	26	0	0	ASCRP3013261	ASCRP3013261	1002.44	2722.74	8.597441e+002	8.600551e+001	958	24	6.495640e+000	0	0	0	0	0	0	908.378	1	1	49.5074	24.12
DATA	437	6	27	0	0	ASCRP3000250	ASCRP3000250	1027.69	2722.63	4.866446e+002	4.871931e+001	561	21	7.074643e+000	0	0	0	0	0	0	514.528	1	1	53.5237	22.8667
DATA	438	6	28	0	0	A_23_P70328	NM_018132	1052.98	2722.59	4.413643e+002	4.419687e+001	511.5	24	5.746794e+000	0	0	0	0	0	0	466.797	1	1	54.9904	23.5556
DATA	439	6	29	0	0	ASCRP3007488	ASCRP3007488	1078.33	2722.6	1.335018e+002	1.354866e+001	186	23	3.657185e+000	0	0	0	0	0	0	141.185	1	1	50.7771	23.375
DATA	440	6	30	0	0	ASCRP3005012	ASCRP3005012	1103.56	2722.72	4.025268e+001	4.641812e+000	92	23	6.488390e+000	0	0	0	0	0	0	42.5503	1	1	50.7771	22.6071
DATA	441	6	31	0	0	ASCRP3002415	ASCRP3002415	1128.99	2722.52	3.639774e+002	3.647119e+001	424	24	5.982046e+000	0	0	0	0	0	0	384.447	1	1	52.0157	24.2571
DATA	442	6	32	0	0	ASCRP3009953	ASCRP3009953	1154.42	2722.63	3.331127e+001	4.057237e+000	84	23	5.467861e+000	0	0	0	0	0	0	35.1433	1	1	51.0895	23.2647
DATA	443	6	33	0	0	AS_circRNA_control215	AS_circRNA_control215	1180.04	2722.87	1.202723e+002	1.224891e+001	178.5	22	5.773846e+000	0	0	0	0	0	0	126.69	1	1	49.5074	22.3214
DATA	444	6	34	0	0	ASCRP3008374	ASCRP3008374	1205.42	2722.57	3.307907e+001	4.042737e+000	83	22	4.893743e+000	0	0	0	0	0	0	34.7795	1	1	57.5363	21.7778
DATA	445	6	35	0	0	ASCRP3004395	ASCRP3004395	1230.64	2722.6	4.989782e+002	4.995216e+001	568	21	4.741957e+000	0	0	0	0	0	0	523.476	1	1	52.3208	21.3846
DATA	446	6	36	0	0	ASCRP3003479	ASCRP3003479	1256.32	2722.62	1.375068e+002	1.394756e+001	192	23	6.873294e+000	0	0	0	0	0	0	143.887	1	1	51.0895	23.6296
DATA	447	6	37	0	0	ASCRP3013284	ASCRP3013284	1281.64	2722.48	6.438677e+000	2.428777e+000	56	21	5.725074e+000	0	0	0	0	0	0	6.71829	1	0	51.7088	21.6
DATA	448	6	38	0	0	ASCRP3012532	ASCRP3012532	1307	2722.84	6.191878e+002	6.196333e+001	694.5	23.5	6.097246e+000	0	0	0	0	0	0	644.021	1	1	51.4001	24.2813
DATA	449	6	39	0	0	ASCRP3010501	ASCRP3010501	1332.5	2722.82	1.108969e+002	1.133751e+001	167	22	5.018461e+000	0	0	0	0	0	0	114.944	1	1	49.1849	22.5806
DATA	450	6	40	0	0	ASCRP3006152	ASCRP3006152	1357.55	2722.83	9.019534e+001	9.324767e+000	142	22	4.754049e+000	0	0	0	0	0	0	93.1417	1	1	49.1849	22.3793
DATA	451	6	41	0	0	ASCRP3012076	ASCRP3012076	1383.22	2722.92	8.975526e+002	8.978670e+001	975	24.5	6.505271e+000	0	0	0	0	0	0	923.112	1	1	49.8279	24.9375
DATA	452	6	42	0	0	ASCRP3003461	ASCRP3003461	1408.65	2722.88	1.204935e+003	1.205171e+002	1291	23.5	7.160576e+000	0	0	0	0	0	0	1233.96	1	1	48.8603	23.9231
DATA	453	6	43	0	0	ASCRP3008179	ASCRP3008179	1434	2723	6.085178e+001	6.540224e+000	109.5	22.5	6.831637e+000	0	0	0	0	0	0	62.0368	1	1	50.1463	22.1333
DATA	454	6	44	0	0	ASCRP3009749	ASCRP3009749	1459.44	2722.97	6.168001e+001	6.621491e+000	114	23	6.332032e+000	0	0	0	0	0	0	62.5835	1	1	48.5334	23.1935
DATA	455	6	45	0	0	ASCRP3007384	ASCRP3007384	1484.66	2723.09	9.654606e+001	9.953324e+000	148	24	8.266646e+000	0	0	0	0	0	0	97.4798	1	1	49.1849	24.8621
DATA	456	6	46	0	0	ASCRP3007816	ASCRP3007816	1510.01	2723.11	3.994465e+002	4.001866e+001	451	23	6.719139e+000	0	0	0	0	0	0	401.248	1	1	46.8651	22.4643
DATA	457	6	47	0	0	ASCRP3010657	ASCRP3010657	1535.5	2723	5.304360e+004	5.304361e+003	53260	27	1.007718e+001	0	0	0	0	0	0	53000.1	1	1	54.1152	29.7429
DATA	458	6	48	0	0	ASCRP3002785	ASCRP3002785	1560.86	2722.8	2.242956e+003	2.243090e+002	2281	23	7.173428e+000	0	0	0	0	0	0	2228.96	1	1	46.8651	23.4839
DATA	459	6	49	0	0	Negative035	Negative035	1586.31	2722.78	9.619133e+000	2.653243e+000	60	20	5.567253e+000	0	0	0	0	0	0	9.50571	1	0	48.5334	20.9259
DATA	461	6	51	0	0	ASCRP3002064	ASCRP3002064	1637.29	2722.96	5.969788e+001	6.472672e+000	110	21	6.075909e+000	0	0	0	0	0	0	58.3174	1	1	49.1849	22
DATA	462	6	52	0	0	ASCRP3006680	ASCRP3006680	1662.65	2722.93	9.584917e+001	9.909657e+000	142	21	6.500697e+000	0	0	0	0	0	0	93.0872	1	1	49.1849	22.2083
DATA	464	6	54	66	-1	(-)3xSLv1	NegativeControl	1713.97	2722.97	2.590223e+000	2.546277e+000	47	23.5	5.783388e+000	0	0	0	0	0	0	-1.75352	0	0	46.8651	23.8125
DATA	465	6	55	0	0	ASCRP3001211	ASCRP3001211	1738.5	2723	2.605034e+000	2.560837e+000	49	20	3.975760e+000	0	0	0	0	0	0	-1.69732	0	0	54.1152	21.16
DATA	466	6	56	1028	1	(+)E1A_r60_a135	E1A_r60_a135	1763.68	2723.12	2.620242e+000	2.577725e+000	52	22	7.151701e+000	0	0	0	0	0	0	0.94816	0	0	46.5243	23.0357
DATA	467	6	57	0	0	ASCRP3013572	ASCRP3013572	1789.56	2723.03	6.047688e+002	6.053236e+001	624	24	6.842938e+000	0	0	0	0	0	0	570.341	1	1	48.5334	23.3226
DATA	468	6	58	0	0	ASCRP3013425	ASCRP3013425	1814.95	2723.1	8.840788e+003	8.840826e+002	8310	25	7.303676e+000	0	0	0	0	0	0	8289.99	1	1	46.8651	24.3667
DATA	469	6	59	0	0	ASCRP3010169	ASCRP3010169	1840.51	2722.99	1.288077e+001	2.920118e+000	63	21.5	6.658229e+000	0	0	0	0	0	0	12.0103	1	0	48.5334	23.0357
DATA	470	6	60	0	0	ASCRP3012806	ASCRP3012806	1865.59	2723.09	2.811043e+001	3.852828e+000	78	22.5	6.118214e+000	0	0	0	0	0	0	26.07	1	1	49.8279	23.1071
DATA	471	6	61	0	1	RC6	RC6	1891	2723.13	2.694498e+000	2.648783e+000	46	22	4.784005e+000	0	0	0	0	0	0	-5.89703	0	0	54.4085	21.6207
DATA	472	6	62	0	0	ASCRP3003258	ASCRP3003258	1916.38	2723.37	1.245323e+002	1.273462e+001	169	21	5.340384e+000	0	0	0	0	0	0	114.305	1	1	50.7771	21.3448
DATA	473	6	63	0	0	ASCRP3012921	ASCRP3012921	1941.77	2723.14	5.330815e+002	5.337523e+001	544	23	6.642286e+000	0	0	0	0	0	0	486.938	1	1	50.1463	23.4063
DATA	474	6	64	0	0	ASCRP3008082	ASCRP3008082	1967.42	2723.43	6.965321e+001	7.465794e+000	115	24.5	6.233853e+000	0	0	0	0	0	0	63.3326	1	1	57.5363	24.0333
DATA	475	6	65	0	0	ASCRP3012236	ASCRP3012236	1992.58	2723.43	2.688362e+002	2.701874e+001	296	22	6.685984e+000	0	0	0	0	0	0	243.414	1	1	65	23.4643
DATA	476	6	66	0	0	ASCRP3011165	ASCRP3011165	2018	2723.46	4.711048e+001	5.434581e+000	93	23.5	5.645081e+000	0	0	0	0	0	0	42.4889	1	1	55.8519	22.9375
DATA	477	6	67	0	0	ASCRP3006241	ASCRP3006241	2043.42	2723.43	2.798323e+004	2.798325e+003	25376.5	25	8.021581e+000	0	0	0	0	0	0	25148.9	1	1	57.5363	26.0938
DATA	478	6	68	0	0	ASCRP3004539	ASCRP3004539	2068.71	2723.19	1.160965e+002	1.192573e+001	156	20	5.507049e+000	0	0	0	0	0	0	104.012	1	1	50.1463	21.5517
DATA	479	6	69	0	0	ASCRP3009818	ASCRP3009818	2094.15	2723.3	9.443710e+001	9.831721e+000	135	22	7.991983e+000	0	0	0	0	0	0	84.381	1	1	50.7771	23.5556
DATA	480	6	70	0	0	ASCRP3005749	ASCRP3005749	2119.5	2723.5	2.787705e+002	2.801146e+001	303	22	6.227411e+000	0	0	0	0	0	0	248.546	1	1	52.9257	22.2258
DATA	481	6	71	0	0	ASCRP3004534	ASCRP3004534	2145.03	2723.53	5.594849e+001	6.232100e+000	103	24	4.110564e+000	0	0	0	0	0	0	49.7993	1	1	51.7088	23.125
DATA	483	6	73	0	0	ASCRP3006354	ASCRP3006354	2195.67	2723.5	1.176286e+005	1.176286e+004	104598	22.5	5.395839e+000	0	0	0	0	0	0	104534	1	1	57.5363	22.1786
DATA	484	6	74	0	0	ASCRP3003951	ASCRP3003951	2221.34	2723.6	1.632405e+001	3.197333e+000	68	20	3.488075e+000	0	0	0	0	0	0	14.5093	1	1	52.0157	20.5833
DATA	485	6	75	0	0	ASCRP3005233	ASCRP3005233	2246.43	2723.45	2.054081e+001	3.430027e+000	73	23.5	4.626759e+000	0	0	0	0	0	0	18.2722	1	1	49.5074	24.2
DATA	486	6	76	0	0	ASCRP3011836	ASCRP3011836	2271.89	2723.5	9.603133e+001	9.987102e+000	142	21.5	7.916518e+000	0	0	0	0	0	0	85.5601	1	1	56.9804	24.1333
DATA	487	6	77	0	0	ASCRP3007860	ASCRP3007860	2297.5	2723.5	1.678328e+003	1.678551e+002	1538	21	7.343191e+000	0	0	0	0	0	0	1498.87	1	1	52.9257	24.3235
DATA	488	6	78	0	0	ASCRP3007964	ASCRP3007964	2322.96	2723.27	2.258901e+003	2.259066e+002	2090	21	5.760191e+000	0	0	0	0	0	0	2023.74	1	1	49.1849	22.4138
DATA	489	6	79	0	0	Negative043	Negative043	2348.11	2723.5	2.763473e+000	2.716588e+000	47	22.5	6.143631e+000	0	0	0	0	0	0	-8.91728	0	0	65	23.7941
DATA	490	6	80	0	0	ASCRP3013475	ASCRP3013475	2373.5	2723.5	2.361807e+001	3.589630e+000	78	24	5.604302e+000	0	0	0	0	0	0	21.3497	1	1	65	24.4706
DATA	491	6	81	0	0	A_23_P58321	NM_001237	2398.89	2723.5	6.207159e+001	6.763910e+000	110	23	7.462801e+000	0	0	0	1	0	0	56.4418	1	1	56.9804	23.9412
DATA	492	6	82	66	1	DarkCorner	DarkCorner	2424.77	2723.59	2.714479e+000	2.668426e+000	54.5	23	6.030621e+000	0	0	0	0	0	0	-2.62217	0	0	48.5334	23.2435
DATA	493	7	1	0	0	ASCRP3003466	ASCRP3003466	354.625	2729	1.051215e+002	1.084199e+001	153	26	7.027865e+000	0	0	0	0	0	0	96.7897	1	1	48.5334	26.2172
DATA	494	7	2	0	0	ASCRP3001579	ASCRP3001579	379.942	2729.19	1.658420e+002	1.679150e+001	209	27.5	6.902255e+000	0	0	0	0	0	0	154.065	1	1	51.4001	26.8125
DATA	495	7	3	0	0	ASCRP3009846	ASCRP3009846	405.442	2728.97	3.483953e+002	3.493697e+001	383	28	8.416059e+000	0	0	0	0	0	0	326.489	1	1	49.1849	26.4828
DATA	496	7	4	0	0	ASCRP3011084	ASCRP3011084	430.654	2729.18	1.281235e+001	2.885539e+000	67	24	5.000758e+000	0	0	0	0	0	0	12.1091	1	0	49.1849	24.1515
DATA	497	7	5	0	0	ASCRP3007268	ASCRP3007268	455.945	2728.89	3.691271e+002	3.700167e+001	409	25	3.812261e+000	0	0	0	0	0	0	351.748	1	1	46.8651	25.1333
DATA	498	7	6	1028	1	(+)E1A_r60_1	E1A_r60_1	481.368	2729.17	1.058062e+001	2.754883e+000	65	24	3.940610e+000	0	0	0	0	0	0	10.1646	1	0	48.8603	24.1818
DATA	499	7	7	0	0	ASCRP3007661	ASCRP3007661	507.163	2728.91	1.780986e+002	1.798776e+001	227	26	7.127857e+000	0	0	0	0	0	0	172.454	1	1	49.5074	25.7778
DATA	500	7	8	0	0	ASCRP3010087	ASCRP3010087	532.43	2729.19	6.318805e+001	6.797090e+000	117	25	6.496503e+000	0	0	0	0	0	0	61.648	1	1	49.5074	25.2727
DATA	501	7	9	0	1	RC5	RC5	557.453	2729.16	2.529675e+000	2.486757e+000	48	28	5.450474e+000	0	0	0	0	0	0	-4.03465	0	0	48.8603	27.3214
DATA	502	7	10	0	0	ASCRP3002720	ASCRP3002720	583.304	2729.19	1.178785e+003	1.179044e+002	1216	25.5	5.955360e+000	0	0	0	0	0	0	1166.57	1	1	49.1849	26.4048
DATA	503	7	11	0	0	ASCRP3010599	ASCRP3010599	608.74	2729.03	4.665190e+002	4.671633e+001	521	28	6.873588e+000	0	0	0	0	0	0	464.776	1	1	49.1849	26.3939
DATA	504	7	12	0	0	Negative020	Negative020	633.89	2729.24	2.479395e+000	2.438595e+000	52	27	5.616795e+000	0	0	0	0	0	0	0.787347	0	0	53.5237	26.25
DATA	505	7	13	0	0	ASCRP3000316	ASCRP3000316	659.383	2729.37	1.934830e+002	1.949937e+001	245	22.5	6.259215e+000	0	0	0	0	0	0	195.158	1	1	50.7771	23.2778
DATA	506	7	14	0	0	ASCRP3000162	ASCRP3000162	684.857	2729.61	1.808603e+002	1.824573e+001	233	24	5.299035e+000	0	0	0	0	0	0	183.471	1	1	49.8279	24.1852
DATA	507	7	15	0	0	ASCRP3010653	ASCRP3010653	710.271	2729.41	5.853298e+001	6.324691e+000	113	24	5.340845e+000	0	0	0	0	0	0	59.6963	1	1	52.0157	24.1034
DATA	508	7	16	0	1	RC7	RC7	735.753	2729.55	2.425121e+000	2.383977e+000	49	22	7.823924e+000	0	0	0	0	0	0	-4.12116	0	0	48.8603	23.4
DATA	509	7	17	0	0	ASCRP3002883	ASCRP3002883	760.893	2729.5	2.358475e+002	2.370384e+001	289	25	7.912016e+000	0	0	0	0	0	0	242.856	1	1	56.9804	26.1667
DATA	510	7	18	0	0	ASCRP3005042	ASCRP3005042	786.451	2729.57	5.287521e+001	5.791463e+000	105	25	7.576957e+000	0	0	0	0	0	0	54.6812	1	1	51.4001	25.5938
DATA	511	7	19	0	0	ASCRP3003000	ASCRP3003000	811.526	2729.3	2.563253e+001	3.480014e+000	77	24	7.120055e+000	0	0	0	0	0	0	26.6106	1	1	49.1849	26.1765
DATA	512	7	20	0	0	ASCRP3002488	ASCRP3002488	837.107	2729.5	2.251689e+004	2.251690e+003	23475	25	6.009491e+000	0	0	0	0	0	0	23459.3	1	1	56.9804	25.7742
DATA	513	7	21	0	0	ASCRP3006327	ASCRP3006327	862.5	2729.5	2.489287e+002	2.500243e+001	312	27.5	7.161198e+000	0	0	0	0	0	0	260.167	1	1	57.5363	26.6
DATA	514	7	22	0	0	ASCRP3008834	ASCRP3008834	887.667	2729.5	4.476194e+001	5.047049e+000	99	26	7.930322e+000	0	0	0	0	0	0	46.9116	1	1	57.5363	27.16
DATA	515	7	23	0	0	ASCRP3004919	ASCRP3004919	913.333	2729.5	2.025786e+002	2.039095e+001	261	25.5	5.244675e+000	0	0	0	0	0	0	212.821	1	1	65	25.8929
DATA	516	7	24	0	0	ASCRP3013486	ASCRP3013486	938.5	2729.5	2.183137e+002	2.195444e+001	280.5	26	7.821758e+000	0	0	0	0	0	0	229.809	1	1	65	25.9286
DATA	517	7	25	0	0	ASCRP3009687	ASCRP3009687	964.28	2729.34	6.017727e+001	6.448556e+000	115	22	6.624439e+000	0	0	0	0	0	0	63.4509	1	1	51.0895	21.963
DATA	518	7	26	0	0	ASCRP3004414	ASCRP3004414	989.67	2729.82	1.264709e+003	1.264921e+002	1365	24	6.362110e+000	0	0	0	0	0	0	1335.13	1	1	51.7088	23.9583
DATA	519	7	27	0	0	ASCRP3005643	ASCRP3005643	1014.67	2729.5	4.107359e+001	4.713702e+000	95	19	6.233238e+000	0	0	0	0	0	0	43.398	1	1	57.5363	20.375
DATA	520	7	28	0	0	ASCRP3012039	ASCRP3012039	1040.42	2729.57	2.065600e+001	3.100021e+000	71	24	5.904072e+000	0	0	0	0	0	0	21.8355	1	1	57.5363	23.5161
DATA	521	7	29	0	0	ASCRP3009085	ASCRP3009085	1065.52	2729.44	6.884543e+001	7.262175e+000	123	24	5.933828e+000	0	0	0	0	0	0	72.7845	1	1	50.4627	23.8929
DATA	522	7	30	0	0	ASCRP3007120	ASCRP3007120	1091	2729.54	7.512473e+001	7.860181e+000	132	23	4.519253e+000	0	0	0	0	0	0	79.4012	1	1	55.8519	23.931
DATA	523	7	31	0	0	ASCRP3012974	ASCRP3012974	1116.42	2729.57	4.311518e+001	4.892978e+000	94.5	24	6.628060e+000	0	0	0	0	0	0	45.5404	1	1	57.5363	23.7419
DATA	524	7	32	0	0	ASCRP3002755	ASCRP3002755	1141.63	2729.96	6.365554e+001	6.773714e+000	113.5	26	5.160527e+000	0	0	0	0	0	0	67.1679	1	1	48.2044	24.7
DATA	525	7	33	0	0	Negative008	Negative008	1167.42	2729.57	3.435164e+001	4.144611e+000	85	23	5.307386e+000	0	0	0	0	0	0	36.1981	1	1	57.5363	22.6563
DATA	526	7	34	0	0	ASCRP3008861	ASCRP3008861	1192.27	2729.83	7.543350e+001	7.892890e+000	131	23	6.154932e+000	0	0	0	0	0	0	79.3545	1	1	50.7771	23.963
DATA	527	7	35	0	0	ASCRP3006978	ASCRP3006978	1218.04	2729.91	3.119852e+002	3.128523e+001	365	24	5.886014e+000	0	0	0	0	0	0	327.52	1	1	52.0157	24
DATA	528	7	36	0	0	ASCRP3009035	ASCRP3009035	1243.33	2730.01	5.812114e+001	6.262947e+000	110	23	4.696183e+000	0	0	0	0	0	0	60.8706	1	1	49.1849	23.1481
DATA	529	7	37	0	0	ASCRP3013294	ASCRP3013294	1268.42	2730	2.891017e+000	2.357218e+000	51	20.5	5.133251e+000	0	0	0	0	0	0	3.01973	1	0	48.5334	21.2059
DATA	530	7	38	0	0	ASCRP3012311	ASCRP3012311	1294.24	2730.04	7.623953e+001	7.976915e+000	128	20	4.830884e+000	0	0	0	0	0	0	79.3905	1	1	46.8651	20.8621
DATA	531	7	39	0	0	ASCRP3007531	ASCRP3007531	1319.33	2729.92	4.391479e+000	2.394869e+000	53	22	5.252547e+000	0	0	0	0	0	0	4.55809	1	0	50.1463	22.5484
DATA	532	7	40	0	0	ASCRP3010531	ASCRP3010531	1344.93	2730.03	5.059028e+001	5.583612e+000	99	20	4.573185e+000	0	0	0	0	0	0	52.3193	1	1	46.8651	20.6071
DATA	533	7	41	0	0	ASCRP3002344	ASCRP3002344	1370.54	2729.7	3.926959e+001	4.587757e+000	89	24	4.926054e+000	0	0	0	0	0	0	40.4542	1	1	48.5334	24.8621
DATA	534	7	42	0	0	ASCRP3003361	ASCRP3003361	1395.81	2729.99	1.745457e+002	1.761633e+001	229	24.5	6.637061e+000	0	0	0	0	0	0	179.07	1	1	49.1849	24.4667
DATA	535	7	43	0	0	ASCRP3005946	ASCRP3005946	1421.3	2729.78	3.206464e+001	4.000571e+000	80.5	23	7.019641e+000	0	0	0	0	0	0	32.7518	1	1	47.8731	23.8333
DATA	536	7	44	0	0	ASCRP3010693	ASCRP3010693	1446.32	2730	2.419328e+001	3.410080e+000	74	23	6.390012e+000	0	0	0	0	0	0	24.5995	1	1	49.1849	22.9677
DATA	537	7	45	0	0	ASCRP3004642	ASCRP3004642	1472.03	2729.8	5.584487e+001	6.084288e+000	104	23	4.940566e+000	0	0	0	0	0	0	56.5065	1	1	48.2044	23.0667
DATA	538	7	46	0	0	ASCRP3007273	ASCRP3007273	1497.34	2730.09	2.659775e+001	3.600734e+000	74.5	25	6.742403e+000	0	0	0	0	0	0	26.7782	1	1	49.1849	26.5
DATA	539	7	47	0	0	ASCRP3004075	ASCRP3004075	1522.79	2729.87	3.001792e+002	3.011690e+001	350	25.5	1.001976e+001	0	0	0	0	0	0	300.648	1	1	46.8651	27.1071
DATA	540	7	48	0	0	ASCRP3001755	ASCRP3001755	1548.5	2730	8.754538e+001	9.091724e+000	134	25	1.036312e+001	0	0	0	0	0	0	87.207	1	1	54.1152	26.6563
DATA	541	7	49	0	0	ASCRP3002338	ASCRP3002338	1573.52	2729.73	6.525970e+001	6.976477e+000	114	23	4.332347e+000	0	0	0	0	0	0	64.6568	1	1	48.8603	22.3333
DATA	542	7	50	0	0	ASCRP3007961	ASCRP3007961	1599.19	2729.99	1.128297e+001	2.724998e+000	59	21	4.457779e+000	0	0	0	0	0	0	11.1153	1	0	47.2035	21.7778
DATA	543	7	51	0	0	ASCRP3006901	ASCRP3006901	1624.41	2730.09	4.290426e+001	4.962924e+000	93	23	5.660683e+000	0	0	0	0	0	0	42.0273	1	1	49.8279	23.28
DATA	544	7	52	0	0	ASCRP3006849	ASCRP3006849	1649.78	2730.08	2.196577e+001	3.334703e+000	72.5	22	5.443203e+000	0	0	0	0	0	0	21.3927	1	1	49.8279	23.087
DATA	545	7	53	1028	1	(+)E1A_r60_a107	E1A_r60_a107	1675.22	2730.01	2.567329e+000	2.536245e+000	52	19	5.888178e+000	0	0	0	0	0	0	2.43249	0	0	49.1849	20.1786
DATA	546	7	54	0	0	ASCRP3002219	ASCRP3002219	1700.41	2730.15	6.594819e+001	7.066521e+000	111	22	6.656479e+000	0	0	0	0	0	0	63.4818	1	1	48.5334	22.3939
DATA	547	7	55	0	0	ASCRP3003024	ASCRP3003024	1725.91	2730.08	6.691785e+002	6.696655e+001	688	21	5.295947e+000	0	0	0	0	0	0	640.362	1	1	51.0895	21.8
DATA	548	7	56	0	0	ASCRP3002138	ASCRP3002138	1750.99	2730.15	1.431092e+002	1.453957e+001	186	20.5	4.653535e+000	0	0	0	0	0	0	136.157	1	1	48.2044	20.8462
DATA	549	7	57	0	0	ASCRP3004191	ASCRP3004191	1776.59	2729.91	6.330478e+001	6.837332e+000	108.5	23	7.013183e+000	0	0	0	0	0	0	59.8777	1	1	49.1849	23.5517
DATA	550	7	58	0	0	ASCRP3002496	ASCRP3002496	1801.89	2730.31	4.729155e+003	4.729226e+002	4519	21	6.651783e+000	0	0	0	0	0	0	4447.66	1	1	47.8731	21.6061
DATA	551	7	59	0	0	ASCRP3007089	ASCRP3007089	1827.61	2729.78	7.845884e+002	7.850234e+001	776	21	6.388614e+000	0	0	0	0	0	0	733.69	1	1	48.5334	22.5758
DATA	552	7	60	0	0	ASCRP3003304	ASCRP3003304	1853.12	2730.58	2.646207e+001	3.729124e+000	76	21	6.671607e+000	0	0	0	0	0	0	24.6094	1	1	50.4627	22.2
DATA	553	7	61	0	0	Negative016	Negative016	1877.93	2730.35	2.758490e+002	2.771107e+001	287.5	21	5.431999e+000	0	0	0	0	0	0	255.202	1	1	52.0157	21.3929
DATA	554	7	62	0	0	ASCRP3010218	ASCRP3010218	1903.58	2730.43	1.235822e+001	2.928550e+000	62.5	22	5.924253e+000	0	0	0	0	0	0	11.374	1	0	57.5363	21.75
DATA	555	7	63	0	0	ASCRP3009868	ASCRP3009868	1929.33	2730.09	1.251589e+002	1.279716e+001	168	21	6.766114e+000	0	0	0	0	0	0	114.618	1	1	49.8279	22.697
DATA	556	7	64	0	0	ASCRP3010674	ASCRP3010674	1954.44	2730.53	8.907859e+001	9.302450e+000	131.5	23.5	6.672517e+000	0	0	0	0	0	0	81.2022	1	1	50.4627	23.8214
DATA	557	7	65	0	0	ASCRP3003450	ASCRP3003450	1979.67	2730.5	3.163138e+004	3.163139e+003	28954	22.5	6.555517e+000	0	0	0	0	0	0	28709.6	1	1	57.5363	23.8438
DATA	558	7	66	0	0	ASCRP3008202	ASCRP3008202	2005.19	2730.72	5.661877e+001	6.274090e+000	104	24.5	5.919402e+000	0	0	0	0	0	0	51.1808	1	1	50.7771	23.1563
DATA	559	7	67	0	0	ASCRP3000139	ASCRP3000139	2030.66	2730.18	3.002712e+003	3.002834e+002	2760.5	25	7.511769e+000	0	0	0	0	0	0	2704.22	1	1	49.5074	25.48
DATA	560	7	68	0	0	ASCRP3006137	ASCRP3006137	2056.11	2730.5	1.262554e+002	1.291568e+001	165	22	7.061867e+000	0	0	0	0	0	0	113.332	1	1	65	22.5313
DATA	561	7	69	0	0	ASCRP3005288	ASCRP3005288	2081.49	2730.03	2.777235e+000	2.730117e+000	54	21	5.276678e+000	0	0	0	0	0	0	-0.654596	0	0	49.8279	22.48
DATA	562	7	70	0	0	ASCRP3005672	ASCRP3005672	2106.62	2730.77	1.299785e+001	3.029472e+000	65.5	21	6.168110e+000	0	0	0	0	0	0	11.6067	1	0	51.0895	21.2593
DATA	563	7	71	0	0	ASCRP3006973	ASCRP3006973	2132.35	2730.15	1.101306e+002	1.134924e+001	154	24	8.008060e+000	0	0	0	0	0	0	98.1503	1	1	50.4627	23.75
DATA	564	7	72	0	0	ASCRP3011889	ASCRP3011889	2157.56	2730.53	1.635059e+002	1.657948e+001	197	21	5.317267e+000	0	0	0	0	0	0	145.529	1	1	50.4627	22.24
DATA	565	7	73	0	0	ASCRP3004116	ASCRP3004116	2183.11	2730.5	2.794961e+000	2.747542e+000	48.5	22	6.241868e+000	0	0	0	0	0	0	-6.00681	0	0	56.9804	23.2667
DATA	566	7	74	0	0	ASCRP3009596	ASCRP3009596	2208.5	2730.5	2.373924e+002	2.389775e+001	259.5	20.5	3.450478e+000	0	0	0	0	0	0	211.101	1	1	65	21.4167
DATA	567	7	75	0	0	ASCRP3000987	ASCRP3000987	2233.6	2730.16	1.318137e+002	1.346447e+001	170.5	23	4.646626e+000	0	0	0	0	0	0	117.272	1	1	49.8279	22.6552
DATA	568	7	76	0	0	ASCRP3006728	ASCRP3006728	2259.43	2730.89	9.297778e+001	9.693929e+000	140	21.5	6.486759e+000	0	0	0	0	0	0	82.8311	1	1	50.1463	23.1786
DATA	569	7	77	0	0	ASCRP3002500	ASCRP3002500	2284.75	2730.41	1.218000e+003	1.218308e+002	1145	21	7.605936e+000	0	0	0	0	0	0	1087.19	1	1	48.8603	23.2941
DATA	570	7	78	0	0	ASCRP3003520	ASCRP3003520	2310	2730.54	3.338203e+001	4.312354e+000	85	21	5.657022e+000	0	0	0	0	0	0	29.8799	1	1	55.8519	22.2424
DATA	571	7	79	0	0	ASCRP3012028	ASCRP3012028	2335.42	2730.57	1.196486e+001	2.971601e+000	67	21	5.121114e+000	0	0	0	0	0	0	10.7486	1	0	57.5363	21.6774
DATA	572	7	80	0	0	ASCRP3010125	ASCRP3010125	2360.95	2730.83	8.726128e+001	9.136564e+000	136	24.5	5.444993e+000	0	0	0	0	0	0	78.7503	1	1	49.5074	24.4412
DATA	573	7	81	0	0	ASCRP3009549	ASCRP3009549	2386.28	2730.42	1.848617e+003	1.848813e+002	1703	25	8.079958e+000	0	0	0	0	0	0	1677.32	1	1	49.5074	25.5
DATA	574	7	82	0	0	ASCRP3007793	ASCRP3007793	2411.85	2730.91	3.115536e+002	3.127004e+001	343.5	23	6.547073e+000	0	0	0	0	0	0	284.54	1	1	47.8731	23.7955
DATA	575	8	1	0	0	ASCRP3011536	ASCRP3011536	367.136	2736.74	8.134470e+001	8.551644e+000	131.5	27.5	7.021373e+000	0	0	0	0	0	0	75.339	1	1	50.4627	27.3409
DATA	576	8	2	0	0	ASCRP3002027	ASCRP3002027	392.793	2736.67	2.390720e+001	3.543386e+000	79	27.5	6.749713e+000	0	0	0	0	0	0	22.337	1	1	51.0895	26.4
DATA	577	8	3	0	0	ASCRP3008166	ASCRP3008166	418.114	2736.64	4.068272e+001	4.824520e+000	92	25	7.802365e+000	0	0	0	0	0	0	38.3341	1	1	52.6241	25.2424
DATA	578	8	4	0	0	ASCRP3006103	ASCRP3006103	443.722	2736.62	6.258286e+001	6.766076e+000	114.5	23.5	5.423125e+000	0	0	0	0	0	0	59.465	1	1	50.4627	24.4063
DATA	579	8	5	0	0	ASCRP3006374	ASCRP3006374	468.565	2736.51	1.801628e+003	1.801808e+002	1784	25	3.634956e+000	0	0	0	0	0	0	1725.42	1	1	52.3208	25.2903
DATA	580	8	6	0	0	ASCRP3000518	ASCRP3000518	494.418	2736.57	1.129343e+001	2.771730e+000	65	24	5.227403e+000	0	0	0	0	0	0	10.9024	1	0	57.5363	24.1579
DATA	581	8	7	0	0	ASCRP3002080	ASCRP3002080	519.5	2737	8.804693e+001	9.156088e+000	144	24	5.070725e+000	0	0	0	0	0	0	85.6407	1	1	54.1152	24.4074
DATA	582	8	8	0	0	ASCRP3003808	ASCRP3003808	545	2736.87	2.312335e+002	2.325744e+001	269	26	5.925689e+000	0	0	0	0	0	0	226.568	1	1	54.4085	27.3
DATA	583	8	9	0	0	ASCRP3005191	ASCRP3005191	569.804	2736.92	2.551333e+001	3.555830e+000	78	27.5	6.185377e+000	0	0	0	0	0	0	25.1709	1	1	39.8942	27.1053
DATA	584	8	10	0	0	ASCRP3013121	ASCRP3013121	596	2737.08	1.700002e+001	2.989958e+000	68	25.5	6.026022e+000	0	0	0	0	0	0	16.889	1	1	46.8651	25.8947
DATA	585	8	11	0	1	RC12	RC12	621.392	2736.93	2.486090e+000	2.443911e+000	52	27	5.742461e+000	0	0	0	0	0	0	-2.566	0	0	53.8203	25.7
DATA	586	8	12	0	0	ASCRP3003784	ASCRP3003784	646.5	2737	2.471104e+000	2.429180e+000	54	23	5.847192e+000	0	0	0	0	0	0	-0.099306	0	0	54.1152	24.2414
DATA	587	8	13	0	0	ASCRP3013477	ASCRP3013477	672.293	2736.99	4.494382e+001	5.102102e+000	96	22	6.528492e+000	0	0	0	0	0	0	45.4766	1	1	49.1849	24.6061
DATA	588	8	14	0	0	ASCRP3002643	ASCRP3002643	697.592	2736.91	2.384777e+001	3.384700e+000	77	27	6.783787e+000	0	0	0	0	0	0	24.2618	1	1	49.1849	26.2609
DATA	589	8	15	0	0	AS_circRNA_control214	AS_circRNA_control214	722.707	2736.93	4.967864e+001	5.512776e+000	104	24	5.808733e+000	0	0	0	0	0	0	50.7971	1	1	49.1849	24.2069
DATA	590	8	16	0	0	ASCRP3002055	ASCRP3002055	748.141	2737.1	1.071400e+002	1.097482e+001	161	26.5	6.528046e+000	0	0	0	0	0	0	110.076	1	1	48.8603	25.8462
DATA	591	8	17	0	0	ASCRP3008346	ASCRP3008346	773.705	2737.09	6.047037e+001	6.494121e+000	115	23	7.039978e+000	0	0	0	0	0	0	62.403	1	1	49.1849	25.1935
DATA	592	8	18	0	0	ASCRP3007112	ASCRP3007112	798.861	2737.24	6.035362e+001	6.479808e+000	111	24	6.652997e+000	0	0	0	0	0	0	62.5319	1	1	47.5395	24.9355
DATA	593	8	19	0	0	Negative021	Negative021	824.5	2737	7.897271e+000	2.478890e+000	58	26.5	6.913965e+000	0	0	0	0	0	0	8.21269	1	0	65	27.6071
DATA	594	8	20	0	0	ASCRP3007049	ASCRP3007049	849.5	2737	2.873079e+001	3.706760e+000	80	26	7.037584e+000	0	0	0	0	0	0	29.9755	1	1	65	26.3
DATA	595	8	21	0	0	ASCRP3006336	ASCRP3006336	875.392	2737.07	6.237004e+004	6.237004e+003	65527.5	29	7.276587e+000	0	0	0	0	0	0	65266.1	1	1	53.8203	28.7778
DATA	596	8	22	0	0	ASCRP3006748	ASCRP3006748	900.346	2737.26	1.511643e+001	2.776845e+000	66	26.5	6.912009e+000	0	0	0	0	0	0	15.8578	1	1	49.8279	26.5
DATA	597	8	23	0	0	ASCRP3002706	ASCRP3002706	925.907	2737.07	1.743598e+001	2.905557e+000	73	27	5.677074e+000	0	0	0	0	0	0	18.3312	1	1	54.4085	26.3333
DATA	598	8	24	0	0	ASCRP3006281	ASCRP3006281	951.5	2737	1.050563e+001	2.546840e+000	62.5	25.5	8.445295e+000	0	0	0	0	0	0	11.0649	1	0	54.1152	26.1389
DATA	599	8	25	0	0	ASCRP3010672	ASCRP3010672	976.641	2737.08	5.243445e+001	5.732497e+000	105.5	24	5.283998e+000	0	0	0	0	0	0	55.3025	1	1	49.1849	24.0714
DATA	600	8	26	0	0	ASCRP3001220	ASCRP3001220	1002.35	2737.15	9.340376e+001	9.622856e+000	150	24	6.738920e+000	0	0	0	0	0	0	98.6144	1	1	49.1849	23.25
DATA	601	8	27	0	0	ASCRP3012013	ASCRP3012013	1027.41	2737.23	7.863752e+001	8.196863e+000	135	20	5.857630e+000	0	0	0	0	0	0	83.077	1	1	49.5074	21.3871
DATA	602	8	28	0	0	ASCRP3003103	ASCRP3003103	1052.85	2737.18	1.624826e+002	1.641198e+001	220.5	24	5.827540e+000	0	0	0	0	0	0	171.703	1	1	48.5334	23.0909
DATA	603	8	29	0	0	ASCRP3002116	ASCRP3002116	1078.44	2737.17	1.161929e+002	1.184720e+001	175	25	5.491212e+000	0	0	0	0	0	0	122.774	1	1	49.5074	24.1818
DATA	604	8	30	0	0	ASCRP3001291	ASCRP3001291	1103.81	2737.03	9.102084e+003	9.102113e+002	9482.5	23	5.536973e+000	0	0	0	0	0	0	9613.22	1	1	49.1849	22.5161
DATA	605	8	31	0	1	RC6	RC6	1129.19	2737.43	2.355599e+000	2.315635e+000	49	24	5.611815e+000	0	0	0	0	0	0	-1.34871	0	0	58.0869	24.3226
DATA	606	8	32	0	0	ASCRP3004760	ASCRP3004760	1154.64	2737.43	4.886507e+001	5.408594e+000	100.5	23	4.701511e+000	0	0	0	0	0	0	51.5036	1	1	51.0895	22.1143
DATA	607	8	33	0	0	ASCRP3011137	ASCRP3011137	1180.03	2737.39	3.486075e+003	3.486152e+002	3663	23	5.386638e+000	0	0	0	0	0	0	3668.68	1	1	54.9904	23.1429
DATA	608	8	34	0	0	ASCRP3008561	ASCRP3008561	1205.44	2737.4	9.823544e+001	1.009524e+001	152	24.5	5.779456e+000	0	0	0	0	0	0	103.187	1	1	50.7771	26.0714
DATA	609	8	35	0	0	ASCRP3013005	ASCRP3013005	1230.63	2737.5	2.188499e+002	2.200883e+001	280	22	5.551109e+000	0	0	0	0	0	0	229.375	1	1	52.3208	22
DATA	610	8	36	0	0	ASCRP3003176	ASCRP3003176	1256.09	2737.62	2.456994e+001	3.391205e+000	75	23	5.504837e+000	0	0	0	0	0	0	25.686	1	1	49.8279	23.3548
DATA	611	8	37	0	0	ASCRP3002218	ASCRP3002218	1282.26	2737.5	3.800272e+000	2.374876e+000	53	21	6.188791e+000	0	0	0	0	0	0	3.96126	1	0	49.1849	22.6364
DATA	612	8	38	0	0	ASCRP3007456	ASCRP3007456	1306.89	2737.5	1.190160e+002	1.213168e+001	169	22.5	5.825823e+000	0	0	0	0	0	0	123.678	1	1	56.9804	23.125
DATA	613	8	39	0	0	ASCRP3004516	ASCRP3004516	1332.5	2737.5	2.733932e+002	2.744096e+001	329	22.5	5.388971e+000	0	0	0	0	0	0	283.117	1	1	50.4627	22.1786
DATA	614	8	40	0	0	ASCRP3001143	ASCRP3001143	1357.58	2737.43	2.235564e+001	3.256804e+000	72.5	23	5.819458e+000	0	0	0	0	0	0	23.0659	1	1	57.5363	22.5926
DATA	615	8	41	0	0	ASCRP3010007	ASCRP3010007	1383.11	2737.5	3.299845e+002	3.308401e+001	390.5	25	6.973030e+000	0	0	0	0	0	0	339.104	1	1	56.9804	25.8621
DATA	616	8	42	0	0	ASCRP3007455	ASCRP3007455	1408.63	2737.59	3.169067e+002	3.178052e+001	372	24	6.790338e+000	0	0	0	0	0	0	324.278	1	1	51.7088	23.25
DATA	617	8	43	0	0	ASCRP3007885	ASCRP3007885	1433.67	2737.5	1.800867e+002	1.816771e+001	228	23	4.053733e+000	0	0	0	0	0	0	183.464	1	1	57.5363	23.1053
DATA	618	8	44	0	0	ASCRP3012863	ASCRP3012863	1459.52	2737.64	1.803936e+001	3.010450e+000	67	22	5.918161e+000	0	0	0	0	0	0	18.2899	1	1	49.8279	23.1034
DATA	619	8	45	0	0	ASCRP3000180	ASCRP3000180	1484.58	2737.57	9.082607e+001	9.399937e+000	140.5	24	4.586527e+000	0	0	0	0	0	0	91.6432	1	1	57.5363	23.0833
DATA	620	8	46	0	0	Negative055	Negative055	1510.11	2737.5	6.446329e+000	2.518110e+000	54	23	8.078513e+000	0	0	0	0	0	0	6.47117	1	0	56.9804	24.0645
DATA	621	8	47	0	0	ASCRP3008652	ASCRP3008652	1535.3	2737.68	5.795811e+001	6.291180e+000	107	25.5	8.908475e+000	0	0	0	0	0	0	57.8785	1	1	50.7771	26.4667
DATA	622	8	48	0	0	ASCRP3001620	ASCRP3001620	1561.14	2737.38	4.678758e+001	5.286244e+000	94	22	4.523059e+000	0	0	0	0	0	0	46.4676	1	1	50.1463	21.4839
DATA	623	8	49	0	0	ASCRP3011108	ASCRP3011108	1586.69	2737.4	1.876457e+001	3.105238e+000	69	21	3.811979e+000	0	0	0	0	0	0	18.5327	1	1	52.0157	21.2581
DATA	624	8	50	0	0	ASCRP3003869	ASCRP3003869	1611.62	2737.57	7.847494e+001	8.232424e+000	124	20.5	6.127964e+000	0	0	0	0	0	0	77.0769	1	1	50.4627	21.8636
DATA	625	8	51	0	0	ASCRP3001873	ASCRP3001873	1637.24	2737.56	8.441681e+001	8.804746e+000	134	25	6.027161e+000	0	0	0	0	0	0	82.4354	1	1	52.3208	23.92
DATA	626	8	52	0	0	ASCRP3010362	ASCRP3010362	1662.46	2737.73	1.834219e+002	1.851405e+001	229	20	6.609550e+000	0	0	0	0	0	0	178.089	1	1	51.7088	21.3846
DATA	627	8	53	0	0	ASCRP3007656	ASCRP3007656	1687.81	2737.64	2.992783e+003	2.992890e+002	2935	21	7.474705e+000	0	0	0	0	0	0	2888.92	1	1	51.4001	22.6061
DATA	628	8	54	0	0	ASCRP3004329	ASCRP3004329	1713.21	2737.81	1.016362e+003	1.016681e+002	1025	22	5.775201e+000	0	0	0	0	0	0	975.372	1	1	47.5395	22
DATA	629	8	55	0	0	ASCRP3010424	ASCRP3010424	1738.66	2737.86	1.113177e+002	1.142262e+001	155.5	21.5	4.840443e+000	0	0	0	0	0	0	106.206	1	1	49.5074	21.8667
DATA	630	8	56	130	1	(+)eQC-40	EQC	1764	2737.87	1.449939e+001	2.956079e+000	63	23.5	6.933367e+000	0	0	0	0	0	0	13.7537	1	1	65	23.8438
DATA	631	8	57	0	0	A_23_P128613	NM_024089	1789.48	2737.84	1.399632e+002	1.423411e+001	180	22.5	3.331884e+000	0	0	0	0	0	0	132.004	1	1	51.4001	22.6667
DATA	632	8	58	0	0	ASCRP3011437	ASCRP3011437	1814.57	2737.84	1.039766e+002	1.071912e+001	147.5	24.5	6.333475e+000	0	0	0	0	0	0	97.5182	1	1	49.5074	23.375
DATA	633	8	59	0	0	Negative019	Negative019	1840.45	2738.12	2.665335e+000	2.620115e+000	47	21.5	5.821303e+000	0	0	0	0	0	0	-3.79939	0	0	48.8603	21.9643
DATA	634	8	60	0	0	ASCRP3009029	ASCRP3009029	1865.38	2738	5.936323e+001	6.494445e+000	105	21	4.974937e+000	0	0	0	0	0	0	55.0719	1	1	48.5334	20.8
DATA	635	8	61	0	0	ASCRP3006417	ASCRP3006417	1891.2	2738	4.830068e+002	4.837321e+001	504	21.5	6.266220e+000	0	0	0	0	0	0	445.728	1	1	49.1849	21.1
DATA	636	8	62	0	0	ASCRP3005275	ASCRP3005275	1916.39	2737.93	9.531290e+000	2.826638e+000	61.5	22	4.864924e+000	0	0	0	0	0	0	8.75221	1	0	48.2044	22.8966
DATA	637	8	63	0	0	ASCRP3010730	ASCRP3010730	1941.84	2737.94	1.150643e+002	1.181300e+001	156	23	6.961635e+000	0	0	0	0	0	0	105.157	1	1	46.8651	24.1333
DATA	638	8	64	0	0	ASCRP3005527	ASCRP3005527	1967.15	2738.09	3.910846e+002	3.920057e+001	413.5	22	5.888808e+000	0	0	0	0	0	0	355.823	1	1	47.8731	23.2963
DATA	639	8	65	66	-1	(-)3xSLv1	NegativeControl	1992.5	2738	2.743497e+000	2.696951e+000	44	27	6.859418e+000	0	0	0	0	0	0	-8.76839	0	0	54.1152	25.4194
DATA	640	8	66	0	0	A_23_P39682	NM_001079	2018.24	2738.07	6.473601e+000	2.783742e+000	58.5	24	5.237700e+000	0	0	0	0	0	0	5.84273	1	0	49.1849	22.1724
DATA	641	8	67	0	0	ASCRP3008689	ASCRP3008689	2043.26	2737.97	1.204569e+002	1.234824e+001	160	24	6.996703e+000	0	0	0	0	0	0	108.348	1	1	49.1849	22.9231
DATA	642	8	68	0	0	ASCRP3004444	ASCRP3004444	2068.5	2738	6.305030e+001	6.868657e+000	110.5	19.5	5.990486e+000	0	0	0	0	0	0	56.5411	1	1	48.5334	21.5882
DATA	643	8	69	0	0	ASCRP3010037	ASCRP3010037	2094.19	2737.97	1.179478e+002	1.210706e+001	157	21	5.599863e+000	0	0	0	0	0	0	105.494	1	1	49.1849	21.1071
DATA	644	8	70	0	0	ASCRP3004856	ASCRP3004856	2119.55	2738.06	3.462440e+000	2.759601e+000	55.5	23	6.344794e+000	0	0	0	0	0	0	3.09035	1	0	49.5074	21.7778
DATA	645	8	71	0	0	ASCRP3012390	ASCRP3012390	2145	2738.04	1.777133e+001	3.267651e+000	69.5	23	7.269468e+000	0	0	0	0	0	0	15.8364	1	1	48.8603	22.3871
DATA	646	8	72	0	0	ASCRP3003917	ASCRP3003917	2170.13	2738	8.501661e+001	8.933802e+000	131	20	5.744102e+000	0	0	0	0	0	0	75.6835	1	1	48.5334	21.4286
DATA	647	8	73	0	0	ASCRP3012865	ASCRP3012865	2195.62	2738.13	3.550426e+001	4.488456e+000	84	23	5.269346e+000	0	0	0	0	0	0	31.5937	1	1	47.2035	22.8621
DATA	648	8	74	0	0	ASCRP3003471	ASCRP3003471	2220.86	2737.96	2.792843e+000	2.745460e+000	55	22	4.678638e+000	0	0	0	0	0	0	-0.532057	0	0	46.8651	22.8
DATA	649	8	75	0	0	ASCRP3005090	ASCRP3005090	2246.65	2738.12	3.355373e+001	4.333798e+000	86	22	5.689903e+000	0	0	0	0	0	0	29.8926	1	1	48.8603	23
DATA	650	8	76	0	0	ASCRP3002433	ASCRP3002433	2271.91	2738.08	6.102853e+003	6.102914e+002	5519	21	7.232738e+000	0	0	0	0	0	0	5445.86	1	1	51.0895	23
DATA	651	8	77	1028	1	(+)E1A_r60_a135	E1A_r60_a135	2297.5	2738.18	2.778805e+000	2.731660e+000	49	22	7.106335e+000	0	0	0	0	0	0	-5.83949	0	0	49.1849	24.5
DATA	652	8	78	0	0	ASCRP3007406	ASCRP3007406	2322.7	2738.2	7.615022e+001	8.087189e+000	124.5	21.5	5.462621e+000	0	0	0	0	0	0	68.3391	1	1	50.7771	22.4333
DATA	653	8	79	0	0	ASCRP3007326	ASCRP3007326	2348.11	2738.5	2.758425e+000	2.711626e+000	54	20.5	3.933937e+000	0	0	0	0	0	0	-1.7895	0	0	56.9804	20.2
DATA	654	8	80	0	0	ASCRP3000513	ASCRP3000513	2373.42	2738.43	3.450930e+004	3.450931e+003	31992	25	4.559820e+000	0	0	0	0	0	0	31253.4	1	1	57.5363	24.6333
DATA	655	8	81	0	0	ASCRP3011895	ASCRP3011895	2399	2738.22	3.697085e+001	4.567472e+000	89	22	7.766100e+000	0	0	0	0	0	0	33.6837	1	1	50.4627	23.5135
DATA	656	8	82	0	0	ASCRP3006745	ASCRP3006745	2424.4	2738.23	7.516997e+000	2.767444e+000	63	23	5.784749e+000	0	0	0	0	0	0	6.89659	1	0	51.0895	22.9439
DATA	657	9	1	0	0	ASCRP3005249	ASCRP3005249	354.182	2743.55	3.991772e+002	4.000537e+001	422.5	26	7.070650e+000	0	0	0	0	0	0	368.538	1	1	52.6241	26.4543
DATA	658	9	2	0	0	ASCRP3000898	ASCRP3000898	380	2743.54	2.748282e+001	3.799470e+000	82	26	7.257360e+000	0	0	0	0	0	0	25.5977	1	1	55.8519	26.9211
DATA	659	9	3	0	0	ASCRP3013539	ASCRP3013539	405.238	2743.73	1.039671e+002	1.071723e+001	149	28	6.810151e+000	0	0	0	0	0	0	97.6587	1	1	51.4001	26.3667
DATA	660	9	4	0	0	ASCRP3011218	ASCRP3011218	430.519	2744.05	5.094760e+001	5.710742e+000	103	25	5.938339e+000	0	0	0	0	0	0	48.2551	1	1	49.5074	24.9714
DATA	661	9	5	0	0	ASCRP3003085	ASCRP3003085	455.943	2743.76	1.366406e+003	1.366646e+002	1345	25	4.255926e+000	0	0	0	0	0	0	1304.65	1	1	46.8651	25.375
DATA	662	9	6	0	0	ASCRP3006470	ASCRP3006470	480.974	2743.75	8.888884e+000	2.690580e+000	62	25	4.821825e+000	0	0	0	0	0	0	8.55311	1	0	48.2044	25
DATA	663	9	7	0	0	ASCRP3012225	ASCRP3012225	506.867	2743.77	2.859464e+003	2.859575e+002	2842	24	5.304288e+000	0	0	0	0	0	0	2772.9	1	1	47.8731	24.5294
DATA	664	9	8	1028	1	(+)E1A_r60_a22	E1A_r60_a22	532.197	2744	1.196825e+002	1.222686e+001	170	26.5	7.089007e+000	0	0	0	0	0	0	116.916	1	1	49.1849	26.4333
DATA	665	9	9	0	0	ASCRP3013318	ASCRP3013318	557.603	2743.86	8.051376e+000	2.610999e+000	62	27	7.118975e+000	0	0	0	0	0	0	7.92112	1	0	48.5334	27.5862
DATA	666	9	10	0	0	ASCRP3004906	ASCRP3004906	583.338	2744.19	3.945716e+001	4.653285e+000	92	28	6.983143e+000	0	0	0	0	0	0	39.088	1	1	48.2044	27.75
DATA	667	9	11	0	0	ASCRP3010890	ASCRP3010890	608.397	2743.97	4.423784e+001	5.057355e+000	97	23	5.653812e+000	0	0	0	0	0	0	44.1055	1	1	48.8603	25.0323
DATA	668	9	12	0	0	ASCRP3001525	ASCRP3001525	633.807	2744.19	3.106066e+003	3.106161e+002	3136.5	27	5.794964e+000	0	0	0	0	0	0	3116.07	1	1	51.7088	26.9333
DATA	669	9	13	0	0	ASCRP3003860	ASCRP3003860	659.235	2743.97	1.317922e+001	2.756878e+000	65	23	6.326542e+000	0	0	0	0	0	0	13.2996	1	1	46.1809	23.8929
DATA	670	9	14	0	0	ASCRP3005466	ASCRP3005466	684.5	2744.18	6.088639e+001	6.547554e+000	111	22	7.731934e+000	0	0	0	0	0	0	61.7834	1	1	49.1849	23.871
DATA	671	9	15	0	0	ASCRP3012836	ASCRP3012836	710.13	2744	2.188982e+002	2.202051e+001	272	24	5.663332e+000	0	0	0	0	0	0	223.295	1	1	48.5334	25.36
DATA	672	9	16	0	0	ASCRP3012025	ASCRP3012025	735.43	2744.18	6.984070e+002	6.988138e+001	770	24	5.200654e+000	0	0	0	0	0	0	715.906	1	1	49.5074	24.2414
DATA	673	9	17	0	0	ASCRP3001370	ASCRP3001370	760.87	2743.99	1.105570e+002	1.130751e+001	164	23.5	5.714370e+000	0	0	0	0	0	0	113.842	1	1	48.5334	23.9667
DATA	674	9	18	0	0	ASCRP3005313	ASCRP3005313	786.262	2744.27	1.102305e+003	1.102558e+002	1181	23	6.641246e+000	0	0	0	0	0	0	1139.79	1	1	50.1463	24.8846
DATA	675	9	19	0	0	ASCRP3004975	ASCRP3004975	811.5	2744	1.157730e+002	1.181425e+001	171	26.5	7.369477e+000	0	0	0	0	0	0	120.164	1	1	49.8279	26.9667
DATA	676	9	20	0	0	CUST_15_PI418767722	NM_001614	836.942	2744.19	1.519009e+003	1.519191e+002	1587	27	7.767958e+000	0	0	0	0	0	0	1582.07	1	1	51.4001	26.8
DATA	677	9	21	0	1	ETG10_13482	ETG10_13482	862.5	2744	2.379305e+000	2.338938e+000	49	26	7.062744e+000	0	0	0	0	0	0	-1.64922	0	0	54.1152	28
DATA	678	9	22	0	0	Negative053	Negative053	887.608	2744.07	2.372974e+000	2.332716e+000	52	27	7.905694e+000	0	0	0	0	0	0	0.0269936	0	0	53.8203	26
DATA	679	9	23	0	0	ASCRP3007353	ASCRP3007353	913.052	2744.06	1.041346e+001	2.549644e+000	62	24	5.121913e+000	0	0	0	0	0	0	10.9338	1	0	47.8731	24.3448
DATA	680	9	24	0	0	ASCRP3007732	ASCRP3007732	938.5	2744	1.529742e+004	1.529744e+003	16063	27.5	7.286412e+000	0	0	0	0	0	0	16093.2	1	1	54.1152	27.6176
DATA	681	9	25	0	0	ASCRP3011061	ASCRP3011061	963.873	2744.18	1.025489e+002	1.051385e+001	161	26	7.863542e+000	0	0	0	0	0	0	108.052	1	1	49.5074	25.4
DATA	682	9	26	0	0	ASCRP3013176	ASCRP3013176	989.493	2744.51	1.428807e+001	2.721608e+000	66	24	5.681618e+000	0	0	0	0	0	0	15.0726	1	1	47.8731	23.069
DATA	683	9	27	0	0	ASCRP3009451	ASCRP3009451	1014.78	2744.08	1.465979e+003	1.466162e+002	1583.5	24	6.596756e+000	0	0	0	0	0	0	1547.76	1	1	49.8279	23.5357
DATA	684	9	28	0	0	ASCRP3003044	ASCRP3003044	1040.25	2744.63	4.706630e+002	4.712313e+001	547	23	5.826064e+000	0	0	0	0	0	0	497.124	1	1	51.0895	22.4074
DATA	685	9	29	0	0	ASCRP3006650	ASCRP3006650	1065.49	2744.29	5.606554e+001	6.065052e+000	108	23	4.806644e+000	0	0	0	0	0	0	59.2228	1	1	48.8603	21.8438
DATA	686	9	30	0	0	ASCRP3000468	ASCRP3000468	1091	2744.46	5.078220e+000	2.369089e+000	55	23	4.859994e+000	0	0	0	0	0	0	5.36254	1	0	55.8519	23.3667
DATA	687	9	31	0	0	ASCRP3011627	ASCRP3011627	1116.42	2744.43	2.295688e+001	3.260666e+000	72.5	24	5.339206e+000	0	0	0	0	0	0	24.2262	1	1	57.5363	22.7407
DATA	688	9	32	0	0	ASCRP3008713	ASCRP3008713	1141.57	2744.34	3.208292e+001	3.957984e+000	82.5	23	4.832874e+000	0	0	0	0	0	0	33.823	1	1	52.9257	23.76
DATA	689	9	33	0	0	ASCRP3010472	ASCRP3010472	1167.42	2744.43	4.303134e+001	4.889222e+000	93	24	5.637445e+000	0	0	0	0	0	0	45.3019	1	1	65	23.069
DATA	690	9	34	0	0	A_23_P87879	NM_001781	1192.58	2744.43	1.017986e+002	1.044200e+001	160	24.5	6.415140e+000	0	0	0	0	0	0	106.988	1	1	57.5363	25.1333
DATA	691	9	35	0	0	ASCRP3008126	ASCRP3008126	1218	2744.46	1.216855e+002	1.238958e+001	177	24	8.591444e+000	0	0	0	0	0	0	127.627	1	1	55.8519	25.2903
DATA	692	9	36	0	0	ASCRP3013116	ASCRP3013116	1243.49	2744.65	1.122118e+002	1.146163e+001	167	23	5.261628e+000	0	0	0	0	0	0	117.409	1	1	51.4001	22.4483
DATA	693	9	37	0	0	ASCRP3010020	ASCRP3010020	1269.2	2744.38	3.092296e+002	3.101150e+001	369	21	4.669798e+000	0	0	0	0	0	0	322.678	1	1	50.4627	21.6667
DATA	694	9	38	0	0	ASCRP3011741	ASCRP3011741	1294.44	2744.73	1.926619e+002	1.940883e+001	251	22.5	6.157547e+000	0	0	0	0	0	0	200.437	1	1	50.7771	23.6538
DATA	695	9	39	0	0	ASCRP3002220	ASCRP3002220	1319.5	2744.23	4.285995e+002	4.292467e+001	495	22	5.433619e+000	0	0	0	0	0	0	444.464	1	1	49.8279	22.2963
DATA	696	9	40	0	0	ASCRP3013082	ASCRP3013082	1344.89	2744.5	3.193807e+000	2.386306e+000	52	22	5.333585e+000	0	0	0	0	0	0	3.30015	1	0	65	21.9667
DATA	697	9	41	0	0	ASCRP3000301	ASCRP3000301	1370.56	2744.51	3.520617e+003	3.520697e+002	3665	25	6.836947e+000	0	0	0	0	0	0	3623.72	1	1	52.3208	24.6207
DATA	698	9	42	0	0	ASCRP3011251	ASCRP3011251	1395.77	2744.55	7.088085e+001	7.478181e+000	120.5	24.5	5.103393e+000	0	0	0	0	0	0	72.66	1	1	51.0895	24.7308
DATA	699	9	43	0	0	ASCRP3008933	ASCRP3008933	1421.38	2744.24	3.451023e+003	3.451106e+002	3542	24	6.620171e+000	0	0	0	0	0	0	3522.23	1	1	49.1849	23.08
DATA	700	9	44	0	0	ASCRP3000257	ASCRP3000257	1446.56	2744.6	5.165648e+001	5.698109e+000	101	22.5	5.080828e+000	0	0	0	0	0	0	52.4828	1	1	51.4001	22.5
DATA	701	9	45	0	0	ASCRP3001961	ASCRP3001961	1472	2744.54	2.349502e+001	3.370512e+000	71.5	24	5.619475e+000	0	0	0	0	0	0	23.7568	1	1	55.8519	24.3871
DATA	702	9	46	0	0	ASCRP3007037	ASCRP3007037	1497.27	2744.82	1.341346e+003	1.341566e+002	1357.5	25	6.419629e+000	0	0	0	0	0	0	1349.58	1	1	52.3208	25.7857
DATA	703	9	47	0	0	ASCRP3008772	ASCRP3008772	1522.81	2744.36	1.891953e+002	1.907638e+001	242	22	6.673174e+000	0	0	0	0	0	0	189.377	1	1	51.4001	23.2813
DATA	704	9	48	0	0	ASCRP3003456	ASCRP3003456	1548.42	2744.57	2.115241e+001	3.240084e+000	68	23	6.196410e+000	0	0	0	0	0	0	21.0595	1	1	57.5363	23.3929
DATA	705	9	49	0	0	ASCRP3007008	ASCRP3007008	1573.66	2744.27	2.546237e+002	2.558167e+001	298	23	3.845110e+000	0	0	0	0	0	0	252.139	1	1	50.4627	21.7429
DATA	706	9	50	0	0	Negative049	Negative049	1599.38	2744.75	2.524470e+000	2.481640e+000	48.5	22	5.796423e+000	0	0	0	0	0	0	-1.96961	0	0	47.5395	22.2069
DATA	707	9	51	0	0	ASCRP3007723	ASCRP3007723	1624.36	2744.87	8.142011e+000	2.624958e+000	59	23	6.396614e+000	0	0	0	0	0	0	7.97264	1	0	49.1849	22.6
DATA	708	9	52	0	0	ASCRP3005794	ASCRP3005794	1649.61	2744.87	1.664649e+001	3.011630e+000	64	23.5	6.784962e+000	0	0	0	0	0	0	16.2076	1	1	47.2035	23.5357
DATA	709	9	53	0	0	ASCRP3000949	ASCRP3000949	1675.26	2744.65	7.921768e+001	8.314275e+000	128	20	6.961746e+000	0	0	0	0	0	0	76.6805	1	1	48.8603	20.8182
DATA	710	9	54	0	1	ETG05_36762	ETG05_36762	1700.6	2745	3.308941e+001	4.170874e+000	81	24	6.518790e+000	0	0	0	0	0	0	31.8444	1	1	49.1849	22.8065
DATA	711	9	55	0	0	ASCRP3001986	ASCRP3001986	1725.91	2744.93	4.034216e+001	4.774624e+000	87	22	5.440292e+000	0	0	0	0	0	0	38.6003	1	1	54.4085	21.875
DATA	712	9	56	0	0	ASCRP3005036	ASCRP3005036	1751.37	2745	7.970862e+003	7.970903e+002	7554	21	6.041440e+000	0	0	0	0	0	0	7582.59	1	1	50.4627	22.2188
DATA	713	9	57	0	0	ASCRP3002737	ASCRP3002737	1776.77	2744.79	1.233717e+002	1.260477e+001	164	23	5.454813e+000	0	0	0	0	0	0	116.691	1	1	48.8603	22.7037
DATA	714	9	58	0	0	ASCRP3010409	ASCRP3010409	1802.09	2744.93	1.767086e+001	3.142080e+000	65	21	6.671400e+000	0	0	0	0	0	0	16.62	1	1	54.4085	21.1515
DATA	715	9	59	0	0	ASCRP3009797	ASCRP3009797	1827.5	2744.82	2.108037e+002	2.124164e+001	242	23	6.535758e+000	0	0	0	0	0	0	197.168	1	1	49.1849	22.129
DATA	716	9	60	0	0	ASCRP3012302	ASCRP3012302	1852.93	2745.19	3.708390e+002	3.717681e+001	398	20.5	5.381450e+000	0	0	0	0	0	0	344.977	1	1	46.8651	22
DATA	717	9	61	0	0	ASCRP3009098	ASCRP3009098	1878.39	2744.76	1.713152e+001	3.147695e+000	65	21	6.828381e+000	0	0	0	0	0	0	15.8529	1	1	47.8731	20.3704
DATA	718	9	62	0	0	ASCRP3013448	ASCRP3013448	1903.71	2745.07	2.721442e+001	3.801311e+000	75	22	3.777403e+000	0	0	0	0	0	0	25.0567	1	1	49.1849	22.2174
DATA	719	9	63	0	0	ASCRP3009388	ASCRP3009388	1929.24	2744.85	5.541675e+001	6.150025e+000	100	23.5	5.202260e+000	0	0	0	0	0	0	50.7752	1	1	49.8279	24.0313
DATA	720	9	64	0	0	ASCRP3000927	ASCRP3000927	1954.59	2745.09	4.226646e+002	4.235129e+001	433	25	6.177918e+000	0	0	0	0	0	0	385.502	1	1	49.8279	25
DATA	721	9	65	0	0	ASCRP3012283	ASCRP3012283	1979.72	2744.85	3.962105e+001	4.789304e+000	86.5	22.5	6.924670e+000	0	0	0	0	0	0	35.9839	1	1	49.1849	24.1071
DATA	722	9	66	0	0	Negative017	Negative017	2004.88	2745.21	3.400921e+001	4.343076e+000	82	25	6.061553e+000	0	0	0	0	0	0	30.7666	1	1	49.5074	23.5
DATA	723	9	67	0	0	ASCRP3001179	ASCRP3001179	2030.65	2744.88	8.204728e+001	8.641038e+000	132	21.5	5.178685e+000	0	0	0	0	0	0	73.9516	1	1	48.8603	20.8214
DATA	724	9	68	0	0	ASCRP3001250	ASCRP3001250	2055.93	2745.18	3.755983e+000	2.745533e+000	56	22.5	6.946508e+000	0	0	0	0	0	0	3.37463	1	0	46.8651	22.4444
DATA	725	9	69	0	0	ASCRP3006840	ASCRP3006840	2081.75	2744.8	9.236182e+002	9.240208e+001	883	21	5.723753e+000	0	0	0	0	0	0	827.477	1	1	50.7771	21.9429
DATA	726	9	70	0	0	ASCRP3011500	ASCRP3011500	2107.3	2745.34	1.622209e+001	3.178807e+000	66	22	6.124855e+000	0	0	0	0	0	0	14.5003	1	1	47.5395	21.9231
DATA	727	9	71	0	0	ASCRP3008581	ASCRP3008581	2132.31	2744.87	5.125236e+000	2.786230e+000	58	22.5	7.275657e+000	0	0	0	0	0	0	4.57297	1	0	47.5395	22.75
DATA	728	9	72	0	0	ASCRP3002454	ASCRP3002454	2157.69	2745.18	2.548289e+002	2.562999e+001	277	22	6.402285e+000	0	0	0	0	0	0	227.088	1	1	48.8603	22.4516
DATA	729	9	73	0	0	Negative023	Negative023	2183.11	2744.91	2.791370e+000	2.744012e+000	48	21.5	5.203907e+000	0	0	0	0	0	0	-6.78342	0	0	49.8279	22.625
DATA	730	9	74	0	0	Negative021	Negative021	2208.7	2745.15	2.791459e+000	2.744100e+000	54	21	3.614126e+000	0	0	0	0	0	0	-0.725856	0	0	48.5334	21.5238
DATA	731	9	75	0	0	ASCRP3012776	ASCRP3012776	2233.66	2745.13	1.150675e+001	2.974079e+000	62	23	5.022128e+000	0	0	0	0	0	0	10.2527	1	0	51.4001	23.0625
DATA	732	9	76	0	0	ASCRP3000700	ASCRP3000700	2259.42	2745.43	8.894167e+001	9.306276e+000	134.5	23	6.688900e+000	0	0	0	0	0	0	79.3569	1	1	57.5363	23.7931
DATA	733	9	77	0	0	ASCRP3005852	ASCRP3005852	2284.58	2745.43	2.487818e+001	3.695820e+000	73	24	6.732010e+000	0	0	0	0	0	0	22.2428	1	1	57.5363	23.7941
DATA	734	9	78	0	1	RC8	RC8	2310.71	2745.97	2.771888e+000	2.724861e+000	47.5	21	6.250714e+000	0	0	0	0	0	0	-8.1042	0	0	49.1849	23
DATA	735	9	79	0	0	ASCRP3011941	ASCRP3011941	2335.59	2745.24	1.451213e+002	1.476395e+001	180	20.5	4.272129e+000	0	0	0	0	0	0	130.604	1	1	51.4001	21.1818
DATA	736	9	80	0	0	ASCRP3003193	ASCRP3003193	2360.58	2745.43	2.749557e+000	2.702908e+000	51	23	6.263773e+000	0	0	0	0	0	0	-2.45473	0	0	57.5363	23.7879
DATA	737	9	81	0	0	ASCRP3008249	ASCRP3008249	2386.33	2745.5	3.179270e+001	4.163181e+000	86	25	7.852762e+000	0	0	0	0	0	0	28.9038	1	1	65	24.8611
DATA	738	9	82	66	-1	(-)3xSLv1	NegativeControl	2411.61	2745.62	2.716528e+000	2.670439e+000	50	21	7.436914e+000	0	0	0	0	0	0	-5.89068	0	0	50.7771	22.4615
DATA	739	10	1	0	0	ASCRP3004860	ASCRP3004860	367.266	2751.42	1.696970e+002	1.717245e+001	216.5	25	6.913366e+000	0	0	0	0	0	0	157.605	1	1	50.7771	25.6596
DATA	740	10	2	0	0	ASCRP3009125	ASCRP3009125	392.267	2751.46	2.316741e+003	2.316888e+002	2245	26	6.826335e+000	0	0	0	0	0	0	2169.64	1	1	53.2255	26.4333
DATA	741	10	3	0	0	ASCRP3005101	ASCRP3005101	418.117	2751.52	6.916289e+002	6.921127e+001	691	28	6.517269e+000	0	0	0	0	0	0	653.193	1	1	54.4085	26.9063
DATA	742	10	4	0	0	ASCRP3007420	ASCRP3007420	443.488	2751.55	2.893281e+001	3.867615e+000	83	25	6.284475e+000	0	0	0	0	0	0	27.5461	1	1	50.7771	25.8065
DATA	743	10	5	0	0	A_23_P213255	NM_020159	468.744	2751.5	2.402184e+001	3.500832e+000	77	25	4.210687e+000	0	0	0	0	0	0	23.0497	1	1	50.4627	25.1667
DATA	744	10	6	0	0	ASCRP3001070	ASCRP3001070	494.418	2751.43	2.570712e+000	2.531159e+000	55	24	5.757586e+000	0	0	0	0	0	0	1.38602	0	0	57.5363	24.4615
DATA	745	10	7	0	0	ASCRP3004505	ASCRP3004505	519.41	2751.45	8.730832e+001	9.084135e+000	140.5	25	6.055851e+000	0	0	0	0	0	0	85.0386	1	1	51.4001	25.56
DATA	746	10	8	0	0	ASCRP3013228	ASCRP3013228	545	2751.46	6.958940e+002	6.963396e+001	744.5	24	5.608315e+000	0	0	0	0	0	0	682.687	1	1	55.8519	26.8966
DATA	747	10	9	0	0	ASCRP3010480	ASCRP3010480	570.5	2751.5	1.386712e+001	2.835929e+000	66	26	7.411570e+000	0	0	0	0	0	0	13.6979	1	1	57.5363	26.9118
DATA	748	10	10	0	0	ASCRP3003400	ASCRP3003400	595.831	2751.58	1.050921e+001	2.672877e+000	64	26	5.234942e+000	0	0	0	0	0	0	10.4492	1	0	47.5395	25.2692
DATA	749	10	11	0	0	ASCRP3003705	ASCRP3003705	621.247	2751.66	2.023627e+003	2.023774e+002	2083	23	5.488039e+000	0	0	0	0	0	0	2024.75	1	1	48.2044	24.1304
DATA	750	10	12	0	0	ASCRP3006421	ASCRP3006421	646.537	2751.45	1.047336e+003	1.047617e+002	1099.5	23	7.169527e+000	0	0	0	0	0	0	1054.15	1	1	53.5237	25.0714
DATA	751	10	13	0	0	ASCRP3011882	ASCRP3011882	672.091	2751.48	1.517867e+001	2.851580e+000	68	25.5	7.386614e+000	0	0	0	0	0	0	15.3644	1	1	50.1463	26.7
DATA	752	10	14	0	0	ASCRP3003385	ASCRP3003385	697.543	2751.64	9.130968e+000	2.568953e+000	62	24	8.215389e+000	0	0	0	0	0	0	9.29211	1	0	51.0895	24.2759
DATA	753	10	15	0	0	ASCRP3008822	ASCRP3008822	722.774	2752.34	1.131137e+003	1.131390e+002	1202.5	24	5.446100e+000	0	0	0	0	0	0	1156.82	1	1	44.7812	25.08
DATA	754	10	16	0	0	ASCRP3000076	ASCRP3000076	748.267	2751.55	4.509063e+001	5.097816e+000	98	24.5	4.341720e+000	0	0	0	0	0	0	46.3292	1	1	52.0157	23.9643
DATA	755	10	17	0	0	ASCRP3004985	ASCRP3004985	773.759	2751.45	2.807037e+001	3.672471e+000	81	25	6.815307e+000	0	0	0	0	0	0	28.9659	1	1	51.4001	25.8214
DATA	756	10	18	0	0	ASCRP3009824	ASCRP3009824	798.671	2751.66	3.289827e+002	3.298273e+001	388	23.5	6.789640e+000	0	0	0	0	0	0	340.79	1	1	51.7088	24.1071
DATA	757	10	19	0	0	ASCRP3003043	ASCRP3003043	824.418	2751.57	3.189245e+001	3.961762e+000	83.5	26	7.500268e+000	0	0	0	0	0	0	33.1571	1	1	65	26.7667
DATA	758	10	20	0	0	ASCRP3002822	ASCRP3002822	849.582	2751.57	9.435385e+002	9.438293e+001	1036	29	7.788377e+000	0	0	0	0	0	0	984.079	1	1	57.5363	28.4
DATA	759	10	21	0	0	ASCRP3009308	ASCRP3009308	875.418	2751.57	6.248923e+001	6.671331e+000	115	29	6.758666e+000	0	0	0	0	0	0	65.3627	1	1	65	29.2903
DATA	760	10	22	0	0	ASCRP3010504	ASCRP3010504	900.593	2751.72	2.093023e+002	2.105957e+001	269	24	6.413796e+000	0	0	0	0	0	0	219.462	1	1	52.0157	23.6333
DATA	761	10	23	0	0	ASCRP3009552	ASCRP3009552	926	2751.87	2.601518e+001	3.489451e+000	78	23	5.642271e+000	0	0	0	0	0	0	27.3351	1	1	65	23.0909
DATA	762	10	24	0	0	ASCRP3000272	ASCRP3000272	951.192	2751.97	1.238504e+004	1.238506e+003	13001.5	28	6.537013e+000	0	0	0	0	0	0	13035.6	1	1	49.1849	28.1944
DATA	763	10	25	0	0	AS_circRNA_control203	AS_circRNA_control203	976.562	2752.03	7.155360e+002	7.159115e+001	804	24	5.431472e+000	0	0	0	0	0	0	754.136	1	1	48.5334	23.8824
DATA	764	10	26	0	0	ASCRP3008653	ASCRP3008653	1002.13	2751.96	3.800113e+002	3.807166e+001	451	23.5	5.669934e+000	0	0	0	0	0	0	400.906	1	1	49.1849	23
DATA	765	10	27	0	0	ASCRP3004037	ASCRP3004037	1027.5	2752	9.186256e+000	2.490442e+000	58	24	8.538092e+000	0	0	0	0	0	0	9.6972	1	0	54.1152	24.5517
DATA	766	10	28	0	0	ASCRP3004941	ASCRP3004941	1052.49	2752.28	6.317056e+000	2.398987e+000	56	24	5.654459e+000	0	0	0	0	0	0	6.66987	1	0	47.2035	22.4828
DATA	767	10	29	0	0	ASCRP3010625	ASCRP3010625	1078.56	2752	1.788449e+003	1.788599e+002	1955	22	4.396724e+000	0	0	0	0	0	0	1888.11	1	1	49.8279	21.7419
DATA	768	10	30	0	0	ASCRP3012949	ASCRP3012949	1103.57	2752.01	2.493866e+001	3.403221e+000	76	22	5.230437e+000	0	0	0	0	0	0	26.3156	1	1	49.8279	22.5667
DATA	769	10	31	0	0	ASCRP3001625	ASCRP3001625	1129.03	2752.04	2.511111e+000	2.331252e+000	52.5	23	4.463527e+000	0	0	0	0	0	0	2.64751	1	0	50.1463	23
DATA	770	10	32	0	1	RC1	RC1	1154.26	2752.16	2.360514e+000	2.320465e+000	46	23.5	4.287918e+000	0	0	0	0	0	0	-3.18987	0	0	48.2044	23.6429
DATA	771	10	33	0	0	Negative015	Negative015	1179.91	2751.93	2.364161e+000	2.325777e+000	51	22	6.033681e+000	0	0	0	0	0	0	0.942039	0	0	54.4085	23.0303
DATA	772	10	34	0	0	ASCRP3007131	ASCRP3007131	1205.5	2752	5.088085e+004	5.088085e+003	53829	24	7.459291e+000	0	0	0	0	0	0	53396.1	1	1	54.1152	25.8889
DATA	773	10	35	0	0	ASCRP3003857	ASCRP3003857	1230.56	2752.21	1.201168e+002	1.223626e+001	177	19	5.747715e+000	0	0	0	0	0	0	125.778	1	1	49.1849	21.0833
DATA	774	10	36	0	0	ASCRP3002486	ASCRP3002486	1256.14	2752.12	3.457917e+000	2.364941e+000	52	23.5	5.076432e+000	0	0	0	0	0	0	3.61171	1	0	47.5395	23.1875
DATA	775	10	37	0	0	ASCRP3009969	ASCRP3009969	1281.57	2752.16	1.236468e+002	1.258530e+001	176	23	5.984829e+000	0	0	0	0	0	0	128.779	1	1	49.5074	23.5455
DATA	776	10	38	0	0	ASCRP3003624	ASCRP3003624	1306.71	2752.13	4.264327e+001	4.870665e+000	92	27	5.271216e+000	0	0	0	0	0	0	44.2757	1	1	49.1849	26
DATA	777	10	39	0	0	ASCRP3010143	ASCRP3010143	1332.28	2752.09	1.512112e+003	1.512297e+002	1613.5	22	5.472802e+000	0	0	0	0	0	0	1564.6	1	1	48.8603	22.5185
DATA	778	10	40	0	0	ASCRP3008532	ASCRP3008532	1357.5	2752	4.224064e+002	4.230709e+001	488	22.5	5.931506e+000	0	0	0	0	0	0	435.468	1	1	49.8279	22.7
DATA	779	10	41	0	0	ASCRP3010045	ASCRP3010045	1383.09	2752.07	6.530392e+000	2.467750e+000	56	24	6.980556e+000	0	0	0	0	0	0	6.70548	1	0	54.4085	24.3824
DATA	780	10	42	0	0	ASCRP3002810	ASCRP3002810	1408.54	2751.92	5.998601e+001	6.457123e+000	111	20	5.756555e+000	0	0	0	0	0	0	61.3355	1	1	48.5334	21.069
DATA	781	10	43	0	0	ASCRP3004729	ASCRP3004729	1433.47	2752.11	1.971934e+002	1.986488e+001	244.5	25	3.970127e+000	0	0	0	0	0	0	200.75	1	1	49.8279	24.4762
DATA	782	10	44	0	0	ASCRP3009092	ASCRP3009092	1459.12	2752.04	9.949561e+002	9.952483e+001	1048	27	7.719546e+000	0	0	0	0	0	0	1008.15	1	1	49.8279	26.5161
DATA	783	10	45	0	0	ASCRP3005142	ASCRP3005142	1484.66	2752.25	3.790763e+001	4.499206e+000	88	23	5.289877e+000	0	0	0	0	0	0	38.2229	1	1	48.8603	24.129
DATA	784	10	46	0	0	ASCRP3000005	ASCRP3000005	1510	2752.13	5.092663e+001	5.645131e+000	101.5	24	6.584402e+000	0	0	0	0	0	0	51.0929	1	1	54.4085	24.9189
DATA	785	10	47	0	0	ASCRP3009671	ASCRP3009671	1535.56	2751.65	6.861810e+003	6.861854e+002	6886	23	5.029225e+000	0	0	0	0	0	0	6848.36	1	1	44.7812	23.5
DATA	786	10	48	0	0	ASCRP3000591	ASCRP3000591	1560.58	2752.43	6.175563e+001	6.648009e+000	106.5	23	4.932508e+000	0	0	0	0	0	0	61.3087	1	1	57.5363	23.1563
DATA	788	10	50	0	0	ASCRP3004955	ASCRP3004955	1611.46	2752.32	1.311948e+002	1.335346e+001	182	24	6.608580e+000	0	0	0	0	0	0	128.811	1	1	50.1463	23.56
DATA	789	10	51	0	0	ASCRP3001767	ASCRP3001767	1637.2	2752.49	6.184645e+001	6.671993e+000	111	20	7.066388e+000	0	0	0	0	0	0	60.3751	1	1	49.5074	22.4231
DATA	790	10	52	0	0	ASCRP3013274	ASCRP3013274	1662.44	2752.51	6.108280e+002	6.113465e+001	635	21.5	6.671739e+000	0	0	0	0	0	0	592.914	1	1	52.9257	22.0625
DATA	791	10	53	0	0	ASCRP3004249	ASCRP3004249	1688.01	2752.58	7.417197e+002	7.421518e+001	759.5	22	6.715093e+000	0	0	0	0	0	0	715.801	1	1	51.0895	22.6774
DATA	792	10	54	0	0	ASCRP3002371	ASCRP3002371	1713.26	2752.27	3.192640e+002	3.202781e+001	360	23	6.059534e+000	0	0	0	0	0	0	306.345	1	1	50.1463	23.2222
DATA	793	10	55	0	0	ASCRP3005508	ASCRP3005508	1738.5	2752.5	2.616821e+000	2.574595e+000	53.5	21	4.777822e+000	0	0	0	0	0	0	2.49659	1	0	65	21.4483
DATA	794	10	56	0	0	ASCRP3010673	ASCRP3010673	1764	2752.46	1.774730e+002	1.793328e+001	217	23.5	6.066500e+000	0	0	0	0	0	0	168.348	1	1	55.8519	23.1875
DATA	795	10	57	0	0	ASCRP3006627	ASCRP3006627	1788.87	2752.77	2.635050e+000	2.596136e+000	52.5	23	6.235130e+000	0	0	0	0	0	0	1.63502	0	0	50.4627	24.3448
DATA	796	10	58	0	0	ASCRP3012445	ASCRP3012445	1814.64	2752.59	2.602849e+002	2.615853e+001	296	21	4.809999e+000	0	0	0	0	0	0	244.153	1	1	52.3208	20.6563
DATA	797	10	59	0	0	ASCRP3007790	ASCRP3007790	1840.33	2752.5	1.057527e+001	2.824858e+000	61	24	6.227423e+000	0	0	0	0	0	0	9.86529	1	0	57.5363	24.2083
DATA	798	10	60	0	0	ASCRP3009387	ASCRP3009387	1865.46	2752.63	2.678652e+000	2.633207e+000	49	21.5	6.263927e+000	0	0	0	0	0	0	-1.33473	0	0	50.4627	22.0667
DATA	799	10	61	0	0	ASCRP3010831	ASCRP3010831	1890.89	2752.5	1.700094e+001	3.145733e+000	65.5	23	6.655844e+000	0	0	0	0	0	0	15.6959	1	1	56.9804	22.1786
DATA	800	10	62	0	0	ASCRP3008428	ASCRP3008428	1916.49	2752.72	2.705781e+000	2.659875e+000	48	23.5	4.799359e+000	0	0	0	0	0	0	-2.0098	0	0	51.7088	23.9231
DATA	801	10	63	0	0	ASCRP3012718	ASCRP3012718	1941.99	2752.5	2.718513e+000	2.672391e+000	48	23	5.747163e+000	0	0	0	0	0	0	-5.2944	0	0	52.3208	23.7333
DATA	802	10	64	0	0	ASCRP3012144	ASCRP3012144	1967.06	2752.71	2.353672e+002	2.368926e+001	268.5	25	6.938887e+000	0	0	0	0	0	0	214.285	1	1	51.7088	26.0741
DATA	803	10	65	0	0	ASCRP3004243	ASCRP3004243	1992.73	2752.81	9.766419e+000	2.866592e+000	60.5	22.5	6.412104e+000	0	0	0	0	0	0	8.85499	1	0	49.8279	23.6786
DATA	804	10	66	0	0	Negative025	Negative025	2017.63	2752.31	2.751777e+000	2.705091e+000	48	22	5.837721e+000	0	0	0	0	0	0	-5.77749	0	0	52.3208	21.7429
DATA	805	10	67	0	0	ASCRP3004433	ASCRP3004433	2043.51	2752.63	8.940075e+001	9.343055e+000	132	19	5.862676e+000	0	0	0	0	0	0	80.4824	1	1	51.0895	20.625
DATA	806	10	68	0	0	ASCRP3002494	ASCRP3002494	2069.05	2752.5	2.820316e+001	3.919946e+000	79	22.5	6.339346e+000	0	0	0	0	0	0	25.3141	1	1	51.0895	22.6111
DATA	807	10	69	0	0	A_23_P148798	NM_015984	2094.42	2752.57	3.243660e+001	4.239134e+000	82.5	23	5.875459e+000	0	0	0	0	0	0	29.0412	1	1	57.5363	22.0811
DATA	808	10	70	0	0	ASCRP3001617	ASCRP3001617	2119.53	2752.88	2.246827e+002	2.263408e+001	250	21	5.927427e+000	0	0	0	0	0	0	200.766	1	1	48.8603	20.9565
DATA	809	10	71	0	0	ASCRP3011308	ASCRP3011308	2145.17	2753.13	1.141754e+001	2.967213e+000	62.5	23.5	5.995914e+000	0	0	0	0	0	0	10.187	1	0	48.5334	22.5588
DATA	810	10	72	0	0	ASCRP3006312	ASCRP3006312	2170.53	2752.93	7.435386e+001	7.924640e+000	119	19	6.146257e+000	0	0	0	0	0	0	66.2776	1	1	48.8603	21.4
DATA	811	10	73	0	0	ASCRP3007250	ASCRP3007250	2195.87	2752.61	5.174127e+002	5.181389e+001	509.5	23	4.621787e+000	0	0	0	0	0	0	461.046	1	1	48.8603	23.4667
DATA	812	10	74	0	0	ASCRP3005013	ASCRP3005013	2221.09	2752.93	1.806590e+002	1.827271e+001	203	22	4.585835e+000	0	0	0	0	0	0	161.033	1	1	54.4085	23.2667
DATA	813	10	75	0	0	ASCRP3008205	ASCRP3008205	2246.72	2752.91	6.314352e+002	6.320288e+001	615.5	24.5	6.026856e+000	0	0	0	0	0	0	563.407	1	1	48.8603	23.5667
DATA	814	10	76	0	0	ASCRP3011105	ASCRP3011105	2272.07	2752.76	1.192735e+002	1.223668e+001	161	23	7.382925e+000	0	0	0	0	0	0	106.606	1	1	47.8731	23.5152
DATA	815	10	77	0	0	ASCRP3011142	ASCRP3011142	2297.5	2753	4.237666e+000	2.759755e+000	60	21	5.325888e+000	0	0	0	0	0	0	3.7972	1	0	65	21.9286
DATA	816	10	78	0	0	ASCRP3013562	ASCRP3013562	2322.5	2753	2.765055e+000	2.718144e+000	52	23	9.839623e+000	0	0	0	0	0	0	-3.60922	0	0	54.1152	26
DATA	817	10	79	0	0	ASCRP3004541	ASCRP3004541	2348.09	2752.93	2.410168e+002	2.425320e+001	273.5	21	4.928054e+000	0	0	0	0	0	0	217.582	1	1	54.4085	22
DATA	818	10	80	0	0	ASCRP3008582	ASCRP3008582	2373.33	2752.84	1.310596e+003	1.310872e+002	1177.5	22.5	7.088034e+000	0	0	0	0	0	0	1189.13	1	1	50.4627	24.0333
DATA	819	10	81	0	0	ASCRP3007919	ASCRP3007919	2398.77	2753.15	2.538936e+001	3.689402e+000	78	20	5.197811e+000	0	0	0	0	0	0	23.1769	1	1	48.2044	20.5
DATA	820	10	82	0	0	ASCRP3003892	ASCRP3003892	2424.59	2753.09	1.088676e+001	2.872108e+000	68	23	5.450336e+000	0	0	0	0	0	0	10.0094	1	0	49.8279	22.9599
DATA	821	11	1	0	0	ASCRP3007848	ASCRP3007848	354.436	2758.4	4.064797e+002	4.073354e+001	428.5	26	7.025878e+000	0	0	0	0	0	0	376.388	1	1	50.1463	26.7922
DATA	822	11	2	0	0	ASCRP3000429	ASCRP3000429	379.893	2758.5	2.664100e+001	3.734266e+000	81	22	5.891598e+000	0	0	0	0	0	0	24.8781	1	1	56.9804	23.6286
DATA	823	11	3	0	0	ASCRP3010806	ASCRP3010806	405.481	2758.24	6.225268e+002	6.230676e+001	637	27	6.764698e+000	0	0	0	0	0	0	586.157	1	1	50.7771	27.2353
DATA	824	11	4	0	0	AS_circRNA_control206	AS_circRNA_control206	430.819	2758.75	1.923169e+002	1.940321e+001	236	27	5.573336e+000	0	0	0	0	0	0	182.557	1	1	51.4001	26.8
DATA	825	11	5	1028	1	(+)E1A_r60_n9	E1A_r60_n9	455.782	2758.18	5.968533e+000	2.623396e+000	60	27	5.406022e+000	0	0	0	0	0	0	5.70915	1	0	49.8279	27.0741
DATA	826	11	6	0	0	ASCRP3002271	ASCRP3002271	480.925	2758.3	1.230773e+001	2.818238e+000	67	26.5	6.432091e+000	0	0	0	0	0	0	11.8625	1	0	49.8279	25.75
DATA	827	11	7	0	0	ASCRP3013420	ASCRP3013420	506.924	2758.43	1.070156e+002	1.099336e+001	153	25	4.965039e+000	0	0	0	0	0	0	103.932	1	1	53.8203	24.4194
DATA	829	11	9	0	0	ASCRP3003473	ASCRP3003473	557.582	2758.57	2.364697e+004	2.364698e+003	23212	26.5	6.029030e+000	0	0	0	0	0	0	23290.4	1	1	57.5363	28.1429
DATA	830	11	10	0	0	AS_circRNA_control203	AS_circRNA_control203	583.266	2758.7	7.141528e+002	7.145779e+001	758	24	8.071988e+000	0	0	0	0	0	0	708.122	1	1	54.4085	25.9032
DATA	831	11	11	0	0	ASCRP3005307	ASCRP3005307	608.568	2758.39	7.669704e+003	7.669743e+002	7695	26	6.793535e+000	0	0	0	0	0	0	7652.98	1	1	49.1849	27.3214
DATA	832	11	12	0	1	ETG04_27747	ETG04_27747	633.893	2758.5	2.476200e+000	2.442429e+000	54.5	24	7.584472e+000	0	0	0	0	0	0	2.01234	0	0	56.9804	25.7037
DATA	833	11	13	0	0	ASCRP3012047	ASCRP3012047	659.418	2758.57	2.461962e+000	2.420217e+000	53	25.5	7.125234e+000	0	0	0	0	0	0	0.111153	0	0	57.5363	26.3
DATA	834	11	14	0	0	ASCRP3003581	ASCRP3003581	684.465	2759.01	5.248991e+000	2.463834e+000	56	27	7.415700e+000	0	0	0	0	0	0	5.32816	1	0	48.5334	25.7241
DATA	835	11	15	0	0	ASCRP3010261	ASCRP3010261	710.107	2758.5	3.307789e+000	2.417691e+000	55	25	7.718019e+000	0	0	0	0	0	0	3.37494	1	0	56.9804	25.4667
DATA	836	11	16	0	0	ASCRP3012773	ASCRP3012773	735.354	2758.85	2.209722e+001	3.250337e+000	75.5	25.5	4.731754e+000	0	0	0	0	0	0	22.6527	1	1	50.1463	25.7083
DATA	837	11	17	0	0	ASCRP3002523	ASCRP3002523	761.012	2758.67	2.702598e+001	3.596588e+000	81	25	6.604922e+000	0	0	0	0	0	0	27.8291	1	1	51.0895	26
DATA	838	11	18	0	0	ASCRP3009393	ASCRP3009393	786.28	2758.89	5.990207e+002	5.994868e+001	672	24	6.575011e+000	0	0	0	0	0	0	619.318	1	1	50.7771	25.6667
DATA	839	11	19	0	0	ASCRP3001978	ASCRP3001978	811.744	2758.5	1.638341e+002	1.655176e+001	221	25	6.701513e+000	0	0	0	0	0	0	170.017	1	1	50.4627	24.8438
DATA	840	11	20	0	0	ASCRP3007579	ASCRP3007579	837	2758.87	3.237610e+004	3.237610e+003	33868	26	6.856898e+000	0	0	0	0	0	0	33709.7	1	1	54.4085	26.2727
DATA	841	11	21	0	0	ASCRP3013084	ASCRP3013084	862.5	2759	5.098183e+004	5.098184e+003	53488	26	7.893189e+000	0	0	0	0	0	0	53240.9	1	1	54.1152	27.439
DATA	842	11	22	0	0	ASCRP3003313	ASCRP3003313	888.045	2759.36	1.401673e+003	1.401867e+002	1516	27	7.564450e+000	0	0	0	0	0	0	1467.62	1	1	45.835	26.0357
DATA	843	11	23	0	0	ASCRP3003559	ASCRP3003559	913.525	2758.89	1.445198e+002	1.463836e+001	203	22	5.435244e+000	0	0	0	0	0	0	151.663	1	1	49.8279	21.5517
DATA	844	11	24	0	0	ASCRP3006775	ASCRP3006775	938.5	2759	1.897826e+001	3.000610e+000	71	24.5	7.554324e+000	0	0	0	0	0	0	19.953	1	1	54.1152	24.3667
DATA	845	11	25	0	0	ASCRP3013070	ASCRP3013070	964.093	2758.93	4.269469e+000	2.359613e+000	56	24	4.913456e+000	0	0	0	0	0	0	4.4956	1	0	54.4085	24.2727
DATA	846	11	26	0	0	ASCRP3006450	ASCRP3006450	989.532	2759.11	1.138965e+002	1.162314e+001	171	21	3.861506e+000	0	0	0	0	0	0	120.065	1	1	49.8279	21.7083
DATA	847	11	27	0	0	ASCRP3012852	ASCRP3012852	1014.84	2758.92	5.863952e+001	6.304835e+000	111	24	6.918657e+000	0	0	0	0	0	0	61.863	1	1	49.1849	24.1667
DATA	848	11	28	0	0	ASCRP3012162	ASCRP3012162	1040.31	2759	2.764392e+002	2.774071e+001	345	27	6.620315e+000	0	0	0	0	0	0	291.752	1	1	51.0895	24.8571
DATA	849	11	29	0	0	ASCRP3006102	ASCRP3006102	1065.5	2759	1.265543e+002	1.286547e+001	179	21	4.764840e+000	0	0	0	0	0	0	133.569	1	1	54.1152	21.5
DATA	850	11	30	0	0	ASCRP3002021	ASCRP3002021	1091	2759	5.659905e+001	6.115420e+000	109	22	4.149280e+000	0	0	0	0	0	0	59.7169	1	1	54.9904	22.7037
DATA	851	11	31	0	0	ASCRP3005357	ASCRP3005357	1116.59	2758.91	8.922452e+001	9.218531e+000	144	21	4.406024e+000	0	0	0	0	0	0	94.0755	1	1	49.1849	21.25
DATA	852	11	32	0	0	ASCRP3007663	ASCRP3007663	1141.65	2758.91	3.053643e+001	3.834951e+000	80.5	23	4.546061e+000	0	0	0	0	0	0	32.1638	1	1	49.5074	22.8
DATA	853	11	33	1028	1	(+)E1A_r60_a97	E1A_r60_a97	1167.59	2758.79	2.504996e+000	2.336657e+000	52	23	6.942698e+000	0	0	0	0	0	0	2.63481	1	0	45.835	23.1429
DATA	854	11	34	0	0	ASCRP3008405	ASCRP3008405	1192.79	2759.19	5.828153e+002	5.832797e+001	657	24	7.567289e+000	0	0	0	0	0	0	611.957	1	1	47.5395	25.1714
DATA	855	11	35	0	0	ASCRP3004428	ASCRP3004428	1218	2759	8.645956e+002	8.649100e+001	957.5	25	7.325978e+000	0	0	0	0	0	0	905.994	1	1	54.9904	25.7931
DATA	856	11	36	0	0	AS_circRNA_control206	AS_circRNA_control206	1243.65	2759.12	1.763567e+002	1.778991e+001	230.5	23	5.486580e+000	0	0	0	0	0	0	184.358	1	1	50.1463	22.1111
DATA	857	11	37	0	0	ASCRP3003602	ASCRP3003602	1268.83	2758.99	2.259383e+001	3.255440e+000	72	22	4.771373e+000	0	0	0	0	0	0	23.5564	1	1	47.8731	22.1316
DATA	858	11	38	0	0	ASCRP3004845	ASCRP3004845	1294.48	2759.27	2.910979e+001	3.741695e+000	76.5	24	4.635240e+000	0	0	0	0	0	0	30.258	1	1	48.8603	24.6786
DATA	859	11	39	0	0	ASCRP3004621	ASCRP3004621	1319.54	2758.89	1.569810e+002	1.587427e+001	211	25	5.842309e+000	0	0	0	0	0	0	162.65	1	1	49.8279	24.5152
DATA	860	11	40	0	0	ASCRP3007198	ASCRP3007198	1345.17	2759.17	1.357355e+003	1.357561e+002	1415	22	6.090359e+000	0	0	0	0	0	0	1401.32	1	1	49.8279	22.6774
DATA	861	11	41	0	0	Negative018	Negative018	1370.27	2758.99	2.870827e+000	2.393128e+000	51	23	6.503762e+000	0	0	0	0	0	0	2.95267	1	0	47.8731	23.9677
DATA	862	11	42	0	0	ASCRP3001171	ASCRP3001171	1396.02	2759.09	4.151657e+002	4.158506e+001	473	22.5	6.556894e+000	0	0	0	0	0	0	425.24	1	1	51.7088	23.25
DATA	863	11	43	0	0	Negative034	Negative034	1421.91	2758.86	6.159297e+000	2.474073e+000	55.5	20	5.758821e+000	0	0	0	0	0	0	6.28114	1	0	47.8731	20.8571
DATA	864	11	44	0	0	ASCRP3012514	ASCRP3012514	1446.5	2759.35	4.791369e+001	5.361886e+000	98	27.5	8.081197e+000	0	0	0	0	0	0	48.6462	1	1	65	29.7333
DATA	865	11	45	0	0	ASCRP3013159	ASCRP3013159	1472	2759.46	8.417583e+002	8.421056e+001	913	26.5	6.103856e+000	0	0	0	0	0	0	850.566	1	1	55.8519	26.0313
DATA	866	11	46	0	0	ASCRP3005878	ASCRP3005878	1497.38	2759.57	2.914609e+001	3.794861e+000	78	25	5.480373e+000	0	0	0	0	0	0	29.3062	1	1	50.7771	26.0345
DATA	867	11	47	0	0	ASCRP3004310	ASCRP3004310	1522.96	2758.89	7.088735e+000	2.543469e+000	56	22	6.193938e+000	0	0	0	0	0	0	7.09132	1	0	47.5395	23.5
DATA	868	11	48	0	0	ASCRP3004840	ASCRP3004840	1548.32	2759.38	1.069947e+004	1.069950e+003	10575	24	6.003488e+000	0	0	0	0	0	0	10647.1	1	1	51.0895	24.4483
DATA	869	11	49	0	0	ASCRP3012920	ASCRP3012920	1573.52	2758.99	7.508354e+000	2.580383e+000	55.5	23	5.150758e+000	0	0	0	0	0	0	7.43187	1	0	48.5334	22.9697
DATA	870	11	50	0	0	ASCRP3011770	ASCRP3011770	1598.89	2759.5	6.622572e+002	6.627223e+001	694.5	23	6.073239e+000	0	0	0	0	0	0	651.907	1	1	56.9804	23.7931
DATA	871	11	51	0	0	ASCRP3001837	ASCRP3001837	1624.42	2759.43	3.389337e+001	4.209451e+000	80	23	6.280710e+000	0	0	0	0	0	0	33.1766	1	1	57.5363	23.2258
DATA	872	11	52	0	0	ASCRP3001979	ASCRP3001979	1649.68	2759.6	2.082897e+002	2.097972e+001	246	22	7.414372e+000	0	0	0	0	0	0	202.738	1	1	50.7771	23.5172
DATA	873	11	53	0	0	ASCRP3007359	ASCRP3007359	1675.1	2759.3	3.343921e+002	3.353440e+001	374	21	6.325683e+000	0	0	0	0	0	0	323.625	1	1	50.4627	21.4706
DATA	874	11	54	0	0	ASCRP3009536	ASCRP3009536	1700.44	2759.81	3.773956e+002	3.782490e+001	415	23	6.412608e+000	0	0	0	0	0	0	363.156	1	1	49.1849	23.8077
DATA	875	11	55	0	0	ASCRP3004477	ASCRP3004477	1725.91	2759.26	2.273510e+003	2.273653e+002	2220	22	5.463958e+000	0	0	0	0	0	0	2175.18	1	1	48.2044	22.125
DATA	876	11	56	0	0	Negative015	Negative015	1751.56	2759.97	2.613152e+000	2.568817e+000	50	22	6.235525e+000	0	0	0	0	0	0	-0.514155	0	0	50.4627	21.8966
DATA	877	11	57	0	0	ASCRP3003827	ASCRP3003827	1776.64	2759.4	2.894515e+002	2.906019e+001	322	24	6.259180e+000	0	0	0	0	0	0	273.804	1	1	52.3208	24.0345
DATA	878	11	58	0	0	ASCRP3000078	ASCRP3000078	1802.11	2759.5	1.440139e+002	1.463380e+001	183	20.5	6.279015e+000	0	0	0	0	0	0	135.468	1	1	65	20.7059
DATA	879	11	59	0	0	ASCRP3003434	ASCRP3003434	1827.55	2759.11	7.334254e+001	7.785500e+000	119	23.5	6.519996e+000	0	0	0	0	0	0	68.6125	1	1	50.4627	24.2
DATA	880	11	60	0	0	ASCRP3012374	ASCRP3012374	1853.01	2759.84	5.827569e+001	6.391914e+000	105	23.5	5.679258e+000	0	0	0	0	0	0	54.2269	1	1	52.0157	23.4286
DATA	881	11	61	0	0	ASCRP3012175	ASCRP3012175	1878.38	2759.48	2.689891e+002	2.702812e+001	291	22	5.451533e+000	0	0	0	0	0	0	249.008	1	1	51.7088	21.8276
DATA	882	11	62	0	0	ASCRP3002031	ASCRP3002031	1903.61	2759.81	1.514634e+002	1.537688e+001	190.5	24	6.636390e+000	0	0	0	0	0	0	139.521	1	1	51.4001	24.7083
DATA	883	11	63	0	0	ASCRP3009154	ASCRP3009154	1928.93	2759.6	4.829283e+001	5.515988e+000	95.5	23	4.197407e+000	0	0	0	0	0	0	44.2744	1	1	51.0895	22.2414
DATA	884	11	64	0	0	ASCRP3007463	ASCRP3007463	1954.29	2759.86	1.689972e+002	1.711048e+001	205	25	5.756409e+000	0	0	0	0	0	0	154.242	1	1	49.8279	25.3929
DATA	885	11	65	0	0	ASCRP3006388	ASCRP3006388	1979.6	2759.35	8.515399e+001	8.929777e+000	131.5	21	5.381962e+000	0	0	0	0	0	0	77.3919	1	1	52.0157	22
DATA	886	11	66	0	0	ASCRP3001444	ASCRP3001444	2005.12	2759.73	4.972018e+001	5.657408e+000	97	24.5	5.939085e+000	0	0	0	0	0	0	45.0127	1	1	52.3208	23
DATA	887	11	67	0	0	Negative044	Negative044	2030.46	2759.79	2.755387e+000	2.708640e+000	51	20	5.431687e+000	0	0	0	0	0	0	-1.92825	0	0	47.5395	20.6452
DATA	889	11	69	0	0	CUST_17_PI418767722	NM_003753	2081.22	2759.86	2.011275e+003	2.011459e+002	1798	23.5	5.460609e+000	0	0	0	0	0	0	1803.91	1	1	49.5074	21.8056
DATA	890	11	70	0	0	ASCRP3005121	ASCRP3005121	2107.07	2759.99	1.586893e+002	1.610215e+001	194.5	23	5.647152e+000	0	0	0	0	0	0	142.007	1	1	46.8651	21.9032
DATA	891	11	71	0	0	ASCRP3006753	ASCRP3006753	2132.3	2759.77	2.319187e+001	3.586211e+000	77	25	6.365225e+000	0	0	0	0	0	0	20.7179	1	1	48.8603	23.6333
DATA	892	11	72	0	0	ASCRP3004032	ASCRP3004032	2157.56	2760.03	1.106050e+002	1.139449e+001	150	19	5.225382e+000	0	0	0	0	0	0	98.6921	1	1	48.5334	20.2308
DATA	893	11	73	0	0	ASCRP3005586	ASCRP3005586	2183.08	2759.67	6.989066e+001	7.507076e+000	115	22	5.737965e+000	0	0	0	0	0	0	62.3232	1	1	50.1463	23.5
DATA	894	11	74	0	0	ASCRP3009675	ASCRP3009675	2208.68	2759.86	7.098273e+001	7.608809e+000	119	22.5	4.464734e+000	0	0	0	0	0	0	63.2999	1	1	49.5074	23.5769
DATA	895	11	75	0	0	ASCRP3007066	ASCRP3007066	2233.79	2759.88	5.519508e+002	5.526296e+001	542	24	5.519662e+000	0	0	0	0	0	0	492.546	1	1	48.2044	24
DATA	896	11	76	0	0	ASCRP3002100	ASCRP3002100	2259.26	2760.03	2.489943e+002	2.504912e+001	279	22.5	6.304680e+000	0	0	0	0	0	0	222.51	1	1	49.1849	23.1563
DATA	897	11	77	0	0	ASCRP3003633	ASCRP3003633	2284.57	2759.81	7.318415e+001	7.810554e+000	121	22	7.130959e+000	0	0	0	0	0	0	65.5382	1	1	49.5074	23.3333
DATA	898	11	78	0	0	ASCRP3002549	ASCRP3002549	2310	2760	4.052164e+004	4.052165e+003	36622	24	9.517002e+000	0	0	0	0	0	0	36395.7	1	1	54.9904	26.64
DATA	899	11	79	0	0	ASCRP3008003	ASCRP3008003	2335.35	2759.91	2.334229e+003	2.334387e+002	2158.5	25.5	8.410987e+000	0	0	0	0	0	0	2104.44	1	1	49.5074	26.3214
DATA	900	11	80	0	0	ASCRP3005623	ASCRP3005623	2360.91	2760.08	6.487850e+002	6.493456e+001	641	21	4.990607e+000	0	0	0	0	0	0	587.678	1	1	51.0895	21.8846
DATA	901	11	81	0	0	ASCRP3006946	ASCRP3006946	2386.16	2759.94	3.381993e+002	3.392617e+001	362	21	4.305810e+000	0	0	0	0	0	0	308.046	1	1	49.1849	20.96
DATA	902	11	82	0	0	ASCRP3001855	ASCRP3001855	2411.65	2760.1	3.262498e+002	3.273365e+001	360	22	5.166885e+000	0	0	0	0	0	0	299.132	1	1	50.4627	22.4324
DATA	903	12	1	0	0	ASCRP3003755	ASCRP3003755	367.069	2766.19	1.276830e+003	1.277099e+002	1230.5	25	7.029128e+000	0	0	0	0	0	0	1188.96	1	1	46.8651	25.8605
DATA	904	12	2	0	0	ASCRP3011302	ASCRP3011302	392.603	2765.95	7.157779e+000	2.699346e+000	63	23.5	4.634241e+000	0	0	0	0	0	0	6.72013	1	0	48.8603	24.0714
DATA	905	12	3	1028	1	(+)E1A_r60_n11	E1A_r60_n11	418	2766	2.626416e+000	2.585777e+000	58	27	5.878519e+000	0	0	0	0	0	0	1.34712	0	0	65	27.0968
DATA	906	12	4	0	0	ASCRP3000945	ASCRP3000945	443.5	2766	2.221392e+001	3.390620e+000	76.5	27	4.954686e+000	0	0	0	0	0	0	21.1906	1	1	65	26.875
DATA	907	12	5	1028	1	(+)E1A_r60_a107	E1A_r60_a107	468.5	2766	8.976239e+000	2.696182e+000	63	27.5	7.582701e+000	0	0	0	1	0	0	8.62743	1	0	65	27.3571
DATA	908	12	6	0	0	ASCRP3006718	ASCRP3006718	493.974	2765.94	4.988731e+000	2.572355e+000	60.5	25	5.779273e+000	0	0	0	0	0	0	4.8307	1	0	47.5395	23.8333
DATA	909	12	7	0	0	ASCRP3003824	ASCRP3003824	519.438	2765.97	3.187031e+002	3.196864e+001	358.5	25	5.964955e+000	0	0	0	0	0	0	310.843	1	1	48.5334	24.8929
DATA	910	12	8	0	0	ASCRP3000184	ASCRP3000184	545	2766	7.386911e+001	7.794625e+000	125	24	5.887492e+000	0	0	0	0	0	0	72.5527	1	1	54.9904	25.6552
DATA	911	12	9	0	0	ASCRP3009348	ASCRP3009348	570.44	2766.04	9.317510e+001	9.639680e+000	141.5	26.5	6.262826e+000	0	0	0	0	0	0	92.1291	1	1	49.8279	26.8667
DATA	912	12	10	0	0	ASCRP3008468	ASCRP3008468	595.931	2766.19	6.077863e+001	6.555133e+000	113	24	8.039687e+000	0	0	0	0	0	0	60.4842	1	1	46.8651	26.6452
DATA	913	12	11	0	0	ASCRP3002260	ASCRP3002260	621.392	2766.07	1.874722e+004	1.874723e+003	18801	25.5	6.620127e+000	0	0	0	0	0	0	18771	1	1	53.8203	25.5
DATA	914	12	12	0	0	ASCRP3009281	ASCRP3009281	646.783	2766.08	3.469091e+002	3.477566e+001	405.5	24	7.819537e+000	0	0	0	0	0	0	349.373	1	1	49.8279	25.375
DATA	915	12	13	0	0	ASCRP3010544	ASCRP3010544	671.893	2766.31	4.992941e+000	2.464273e+000	58	23	6.365228e+000	0	0	0	0	0	0	5.05588	1	0	47.8731	24.871
DATA	916	12	14	0	0	ASCRP3009133	ASCRP3009133	697.73	2766.09	2.454756e+001	3.433384e+000	76.5	28	8.225332e+000	0	0	0	0	0	0	24.9883	1	1	48.5334	27.2143
DATA	917	12	15	0	0	ASCRP3003639	ASCRP3003639	722.712	2766.11	1.400931e+002	1.421156e+001	195	27.5	5.946410e+000	0	0	0	0	0	0	143.292	1	1	49.1849	27.7857
DATA	918	12	16	0	0	ASCRP3005576	ASCRP3005576	748.418	2766.43	1.443589e+002	1.463046e+001	196.5	26	5.967385e+000	0	0	0	0	0	0	148.332	1	1	57.5363	26.0741
DATA	919	12	17	0	0	ASCRP3006082	ASCRP3006082	773.587	2766.38	1.120057e+002	1.144821e+001	170	23	6.663963e+000	0	0	0	0	0	0	115.566	1	1	50.7771	24.3429
DATA	920	12	18	0	0	ASCRP3013443	ASCRP3013443	799.038	2766.55	1.159236e+002	1.183000e+001	172	25.5	6.029144e+000	0	0	0	0	0	0	120.069	1	1	50.4627	25.1667
DATA	921	12	19	0	0	ASCRP3008771	ASCRP3008771	824.418	2766.43	1.188453e+001	2.634345e+000	62	25	6.837847e+000	0	0	0	0	0	0	12.3524	1	1	57.5363	25.4483
DATA	922	12	20	0	0	ASCRP3006202	ASCRP3006202	849.582	2766.43	1.143673e+002	1.167442e+001	170	26	7.032949e+000	0	0	0	0	0	0	119.238	1	1	57.5363	25.9355
DATA	923	12	21	0	0	ASCRP3001872	ASCRP3001872	875.333	2766.5	1.473864e+002	1.492280e+001	205.5	28	7.716902e+000	0	0	0	0	0	0	154.093	1	1	57.5363	28.0333
DATA	924	12	22	1028	1	(+)E1A_r60_a107	E1A_r60_a107	900.5	2766.5	5.050467e+000	2.385755e+000	57	24	6.882011e+000	0	0	0	0	0	0	5.29283	1	0	57.5363	23.8276
DATA	925	12	23	0	0	ASCRP3013088	ASCRP3013088	925.946	2766.53	2.166779e+003	2.166904e+002	2292	21	5.226920e+000	0	0	0	0	0	0	2275.38	1	1	54.4085	21.3
DATA	926	12	24	0	0	ASCRP3002695	ASCRP3002695	951.5	2766.5	1.078305e+002	1.103045e+001	165.5	25	6.172996e+000	0	0	0	0	0	0	113.425	1	1	50.4627	24.2
DATA	927	12	25	0	0	ASCRP3010781	ASCRP3010781	976.837	2766.57	2.714776e+001	3.571096e+000	78	23	5.002153e+000	0	0	0	0	0	0	28.593	1	1	50.4627	23.3077
DATA	928	12	26	0	0	ASCRP3002753	ASCRP3002753	1002.11	2766.5	2.357923e+000	2.317918e+000	49	22.5	4.319544e+000	0	0	0	0	0	0	-0.572619	0	0	56.9804	22.4615
DATA	929	12	27	0	0	CUST_12_PI418767722	NM_001861	1027.78	2766.47	1.330680e+001	2.671579e+000	66	26	7.381244e+000	0	0	0	0	0	0	14.0362	1	1	49.8279	25
DATA	930	12	28	0	0	ASCRP3008211	ASCRP3008211	1052.94	2766.48	4.444777e+003	4.444837e+002	4550	21	7.163734e+000	0	0	0	0	0	0	4689.34	1	1	50.4627	21.3704
DATA	931	12	29	0	0	ASCRP3007564	ASCRP3007564	1078.37	2766.76	1.303392e+001	2.658049e+000	64	21	4.302984e+000	0	0	0	0	0	0	13.7487	1	1	51.7088	21.8519
DATA	932	12	30	0	0	Negative055	Negative055	1103.65	2766.49	7.666492e+000	2.441204e+000	58	21.5	4.634241e+000	0	0	0	0	0	0	8.08288	1	0	51.7088	22.0714
DATA	933	12	31	0	0	ASCRP3000660	ASCRP3000660	1128.97	2766.66	1.298089e+002	1.318653e+001	181	22	4.492044e+000	0	0	0	0	0	0	136.74	1	1	49.5074	22.5385
DATA	934	12	32	0	0	ASCRP3004548	ASCRP3004548	1154.62	2766.56	4.344222e+001	4.926102e+000	95	23	4.897899e+000	0	0	0	0	0	0	45.7061	1	1	52.0157	22.7143
DATA	935	12	33	0	0	ASCRP3002011	ASCRP3002011	1179.99	2766.71	1.464633e+001	2.748856e+000	64	22	6.118542e+000	0	0	0	0	0	0	15.3856	1	1	49.1849	22.6452
DATA	936	12	34	0	0	ASCRP3011875	ASCRP3011875	1205.43	2766.41	4.019013e+001	4.645836e+000	91	24	7.549122e+000	0	0	0	0	0	0	42.1398	1	1	50.7771	25.4516
DATA	937	12	35	0	0	ASCRP3002018	ASCRP3002018	1230.69	2766.66	4.557839e+002	4.563820e+001	529	25	5.390590e+000	0	0	0	0	0	0	476.84	1	1	48.5334	24.4615
DATA	938	12	36	0	0	ASCRP3009643	ASCRP3009643	1255.78	2766.84	6.724134e+002	6.728209e+001	745	22.5	6.192161e+000	0	0	0	0	0	0	701.721	1	1	52.9257	22.3333
DATA	939	12	37	0	0	ASCRP3006276	ASCRP3006276	1281.78	2767.33	8.597969e+000	2.500820e+000	57	23.5	6.315036e+000	0	0	0	0	0	0	8.94655	1	0	48.5334	23.6176
DATA	940	12	38	0	0	ASCRP3006559	ASCRP3006559	1307	2767.23	1.054434e+004	1.054436e+003	11017	25	5.501374e+000	0	0	0	0	0	0	10937.9	1	1	45.4864	24.8438
DATA	941	12	39	0	0	ASCRP3012100	ASCRP3012100	1332.47	2766.89	1.860606e+002	1.875559e+001	238	26	7.350390e+000	0	0	0	0	0	0	192.351	1	1	49.8279	26.1875
DATA	942	12	40	0	0	ASCRP3006922	ASCRP3006922	1357.79	2767	4.779213e+001	5.335630e+000	97	22	6.196098e+000	0	0	0	0	0	0	49.227	1	1	49.1849	22.9655
DATA	943	12	41	0	0	ASCRP3013250	ASCRP3013250	1383.09	2766.93	1.800143e+001	2.985432e+000	68	23.5	7.280049e+000	0	0	0	0	0	0	18.4695	1	1	54.4085	23.9706
DATA	944	12	42	0	0	ASCRP3005521	ASCRP3005521	1408.56	2766.77	2.014471e+001	3.126978e+000	71	21	5.382216e+000	0	0	0	0	0	0	20.5823	1	1	49.5074	21.0556
DATA	945	12	43	0	0	ASCRP3003146	ASCRP3003146	1434.1	2766.99	2.586325e+001	3.529872e+000	75	23	8.099497e+000	0	0	0	0	0	0	26.3079	1	1	49.1849	24.75
DATA	946	12	44	0	0	ASCRP3005950	ASCRP3005950	1459.5	2767	5.217814e+004	5.217814e+003	53139.5	30	7.185449e+000	0	0	0	0	0	0	52830.7	1	1	54.1152	29.4545
DATA	947	12	45	0	0	ASCRP3002895	ASCRP3002895	1484.74	2766.97	1.083010e+002	1.109827e+001	157	27.5	5.365355e+000	0	0	0	0	0	0	109.132	1	1	49.1849	27.75
DATA	949	12	47	0	0	ASCRP3004321	ASCRP3004321	1535.59	2766.92	4.226221e+002	4.233315e+001	471	24	5.884370e+000	0	0	0	0	0	0	421.561	1	1	48.8603	24.3226
DATA	950	12	48	0	0	ASCRP3006982	ASCRP3006982	1560.5	2767	8.485945e+001	8.836014e+000	131	23	5.680780e+000	0	0	0	0	0	0	84.2076	1	1	54.1152	23.2667
DATA	951	12	49	0	0	A_23_P122216	NM_002317	1586.45	2766.68	5.680319e+001	6.196556e+000	105	23	5.441366e+000	0	0	0	0	0	0	56.0562	1	1	48.2044	22.8571
DATA	952	12	50	0	0	ASCRP3011083	ASCRP3011083	1611.5	2767	1.842521e+004	1.842523e+003	18112.5	24	6.091524e+000	0	0	0	0	0	0	18084	1	1	54.1152	24.24
DATA	953	12	51	0	0	ASCRP3002739	ASCRP3002739	1637.2	2767.13	2.649348e+001	3.645313e+000	75.5	22.5	5.354233e+000	0	0	0	0	0	0	25.8557	1	1	49.1849	22.7667
DATA	954	12	52	0	0	ASCRP3005812	ASCRP3005812	1662.5	2767	2.031161e+002	2.046709e+001	240	21	5.684539e+000	0	0	0	0	0	0	197.113	1	1	49.8279	22.2258
DATA	955	12	53	0	0	ASCRP3011222	ASCRP3011222	1687.83	2766.77	1.589706e+001	2.989967e+000	65.5	21	4.563725e+000	0	0	0	0	0	0	15.3399	1	1	47.8731	21
DATA	956	12	54	0	1	RC3	RC3	1713.34	2766.96	2.590857e+000	2.546901e+000	43	26	5.713233e+000	0	0	0	0	0	0	-5.34386	0	0	49.1849	24.8889
DATA	957	12	55	0	0	ASCRP3007224	ASCRP3007224	1738.81	2767.01	2.257637e+002	2.272121e+001	265	22	6.593399e+000	0	0	0	0	0	0	215.372	1	1	49.1849	22.4828
DATA	958	12	56	0	0	ASCRP3005278	ASCRP3005278	1763.87	2767.04	1.446044e+002	1.468806e+001	188	22	5.329073e+000	0	0	0	0	0	0	137.181	1	1	49.1849	21.5517
DATA	959	12	57	0	0	ASCRP3006349	ASCRP3006349	1789.5	2767	3.227543e+004	3.227544e+003	30731	23	6.102803e+000	0	0	0	0	0	0	30446.3	1	1	54.1152	23.2941
DATA	960	12	58	0	0	Negative034	Negative034	1814.87	2767.17	2.972890e+000	2.621540e+000	53.5	23	6.922303e+000	0	0	0	0	0	0	2.78907	1	0	47.8731	22.4194
DATA	961	12	59	0	0	ASCRP3010820	ASCRP3010820	1840.52	2766.93	3.313720e+000	2.639695e+000	55	25	6.603664e+000	0	0	0	0	0	0	3.09199	1	0	49.8279	24.5862
DATA	962	12	60	0	0	ASCRP3012647	ASCRP3012647	1865.8	2767	2.420516e+001	3.576135e+000	73	23	5.019470e+000	0	0	0	0	0	0	22.4684	1	1	49.1849	22.4848
DATA	963	12	61	0	0	ASCRP3006651	ASCRP3006651	1890.96	2766.97	1.529458e+001	3.055926e+000	65	23.5	7.672676e+000	0	0	0	0	0	0	14.1264	1	1	46.8651	24.0313
DATA	964	12	62	0	0	ASCRP3009586	ASCRP3009586	1916.53	2767.12	1.501804e+002	1.525154e+001	185	23	5.205905e+000	0	0	0	0	0	0	138.037	1	1	48.8603	23.6667
DATA	965	12	63	0	0	ASCRP3009076	ASCRP3009076	1941.7	2767.43	1.518516e+002	1.541821e+001	189	23	5.097622e+000	0	0	0	0	0	0	138.942	1	1	52.0157	22.2963
DATA	966	12	64	0	0	ASCRP3001513	ASCRP3001513	1967.42	2767.43	2.728606e+000	2.682313e+000	49.5	22	5.220221e+000	0	0	0	0	0	0	-3.88385	0	0	57.5363	22.5926
DATA	967	12	65	0	0	ASCRP3004933	ASCRP3004933	1992.58	2767.43	2.739456e+000	2.692979e+000	50	24	5.883273e+000	0	0	0	0	0	0	-3.35609	0	0	57.5363	22.7097
DATA	968	12	66	0	0	ASCRP3002567	ASCRP3002567	2018.09	2767.41	9.284742e+002	9.288675e+001	889	19	5.026482e+000	0	0	0	0	0	0	839.392	1	1	54.4085	19.9
DATA	969	12	67	0	0	ASCRP3011424	ASCRP3011424	2043.42	2767.43	2.714120e+001	3.836696e+000	77.5	21.5	6.692679e+000	0	0	0	0	0	0	24.4568	1	1	57.5363	22.9667
DATA	970	12	68	0	0	ASCRP3005844	ASCRP3005844	2068.76	2767.43	1.391886e+003	1.392151e+002	1289	23.5	6.047443e+000	0	0	0	0	0	0	1250.63	1	1	52.6241	22.5938
DATA	971	12	69	0	0	ASCRP3012734	ASCRP3012734	2094.11	2767.5	9.312528e+001	9.703359e+000	137	21.5	5.552938e+000	0	0	0	0	0	0	83.4721	1	1	56.9804	21.7941
DATA	972	12	70	0	0	ASCRP3012347	ASCRP3012347	2119.71	2767.19	2.003584e+002	2.022119e+001	232	25	6.241447e+000	0	0	0	0	0	0	179.234	1	1	51.4001	24.2069
DATA	973	12	71	0	0	ASCRP3002940	ASCRP3002940	2145.03	2767.29	1.206892e+003	1.207202e+002	1134	22	6.691661e+000	0	0	0	0	0	0	1078.13	1	1	49.1849	22.2759
DATA	974	12	72	0	0	ASCRP3007316	ASCRP3007316	2170.28	2767.55	1.546606e+001	3.144344e+000	67	22	5.277673e+000	0	0	0	0	0	0	13.8046	1	1	49.1849	22.2188
DATA	975	12	73	0	0	Negative034	Negative034	2195.94	2767.53	2.785645e+000	2.738384e+000	54	23	5.240455e+000	0	0	0	0	0	0	-0.182456	0	0	51.0895	22.9355
DATA	976	12	74	0	0	ASCRP3001148	ASCRP3001148	2221.11	2767.5	6.130739e+000	2.805142e+000	61	23	4.822004e+000	0	0	0	0	0	0	5.47284	1	0	56.9804	23.3
DATA	977	12	75	0	0	A_23_P23303	NM_003686	2246.42	2767.16	3.175918e+000	2.752884e+000	57	23	6.218634e+000	0	0	0	0	0	0	2.83803	1	0	49.5074	23.3684
DATA	978	12	76	0	0	ASCRP3007578	ASCRP3007578	2272	2767.5	2.232313e+003	2.232480e+002	2030	20	5.232652e+000	0	0	0	0	0	0	1998.52	1	1	48.5334	20.7742
DATA	979	12	77	0	0	ASCRP3007443	ASCRP3007443	2297.42	2767.57	2.743028e+002	2.756505e+001	303.5	23	8.187420e+000	0	0	0	0	0	0	246.21	1	1	57.5363	25.0769
DATA	980	12	78	0	0	ASCRP3013128	ASCRP3013128	2322.58	2767.57	1.553477e+001	3.126524e+000	70	23	9.005380e+000	0	0	0	0	0	0	13.9906	1	1	57.5363	24.4074
DATA	981	12	79	0	0	ASCRP3006037	ASCRP3006037	2348.11	2767.5	1.091762e+001	2.914001e+000	65	21	5.852694e+000	0	0	0	0	0	0	9.87436	1	0	56.9804	22.4333
DATA	982	12	80	0	0	ASCRP3010523	ASCRP3010523	2373.5	2767.5	2.734263e+000	2.687873e+000	53	21	4.637340e+000	0	0	0	0	0	0	-1.4239	0	0	57.5363	21.1724
DATA	983	12	81	0	0	ASCRP3006741	ASCRP3006741	2398.93	2767.6	1.811319e+003	1.811516e+002	1704	22.5	5.106666e+000	0	0	0	0	0	0	1656.81	1	1	50.1463	23.3214
DATA	984	12	82	0	0	ASCRP3001619	ASCRP3001619	2424.56	2767.6	1.472821e+002	1.496514e+001	193	23	5.615241e+000	0	0	0	0	0	0	135.688	1	1	50.7771	22.8117
DATA	985	13	1	0	0	ASCRP3009477	ASCRP3009477	354.592	2772.91	1.118698e+002	1.149234e+001	155	27	6.823048e+000	0	0	0	0	0	0	103.877	1	1	49.1849	26.8681
DATA	986	13	2	0	0	ASCRP3005805	ASCRP3005805	380	2773	1.426129e+001	2.974339e+000	70	23.5	4.888989e+000	0	0	0	0	0	0	13.3512	1	1	54.9904	24.0313
DATA	987	13	3	0	0	A_23_P215720	NM_000492	405.087	2772.85	3.319763e+001	4.210341e+000	84.5	25.5	6.672517e+000	0	0	0	0	0	0	31.3254	1	1	49.5074	26.1786
DATA	988	13	4	0	0	ASCRP3009639	ASCRP3009639	430.57	2773.18	2.874697e+003	2.874812e+002	2726	26	5.265849e+000	0	0	0	0	0	0	2734.13	1	1	49.5074	26.3333
DATA	989	13	5	0	0	ASCRP3010723	ASCRP3010723	455.87	2773	6.967115e+003	6.967162e+002	6581	26	6.936579e+000	0	0	0	0	0	0	6676.98	1	1	48.5334	25.871
DATA	990	13	6	0	0	ASCRP3013168	ASCRP3013168	481.28	2773.1	1.667129e+003	1.667321e+002	1677.5	25	6.142820e+000	0	0	0	0	0	0	1609.66	1	1	49.8279	24.6486
DATA	991	13	7	0	0	ASCRP3003376	ASCRP3003376	506.803	2773	8.474486e+001	8.839107e+000	135.5	24.5	4.922936e+000	0	0	0	0	0	0	82.4187	1	1	49.1849	23.6471
DATA	992	13	8	0	0	ASCRP3010669	ASCRP3010669	532.5	2773.18	1.083449e+002	1.111802e+001	158.5	25	7.672017e+000	0	0	0	0	0	0	106.119	1	1	49.1849	27.1212
DATA	993	13	9	0	0	ASCRP3010135	ASCRP3010135	557.605	2773.07	3.664872e+001	4.424177e+000	91	22.5	6.305285e+000	0	0	0	0	0	0	36.135	1	1	49.1849	23.8571
DATA	994	13	10	0	0	ASCRP3012389	ASCRP3012389	583.087	2773.1	1.615371e+001	2.944881e+000	71	24.5	7.096612e+000	0	0	0	0	0	0	16.0309	1	1	46.8651	25.6563
DATA	995	13	11	0	0	ASCRP3005653	ASCRP3005653	608.562	2772.97	9.516871e+003	9.516903e+002	9488	24	6.040757e+000	0	0	0	0	0	0	9503.22	1	1	48.5334	24.25
DATA	996	13	12	0	0	ASCRP3009506	ASCRP3009506	633.608	2773.07	2.474879e+000	2.432891e+000	51	25	7.270552e+000	0	0	0	0	0	0	-1.59986	0	0	53.8203	25.9667
DATA	997	13	13	0	0	ASCRP3013350	ASCRP3013350	659.354	2773.41	3.652945e+001	4.381333e+000	87.5	24	6.940552e+000	0	0	0	0	0	0	36.899	1	1	51.0895	24.9667
DATA	998	13	14	0	0	ASCRP3008091	ASCRP3008091	684.582	2773.43	3.255985e+001	4.048756e+000	84	27	8.056924e+000	0	0	0	0	0	0	33.0622	1	1	57.5363	26.1071
DATA	999	13	15	0	0	ASCRP3011151	ASCRP3011151	710	2773.46	6.458411e+001	6.888020e+000	119	29	5.568900e+000	0	0	0	0	0	0	65.9072	1	1	65	28.7667
DATA	1000	13	16	0	0	ASCRP3005391	ASCRP3005391	735.418	2773.43	2.477059e+004	2.477061e+003	25424	28	6.177503e+000	0	0	0	0	0	0	25395.6	1	1	57.5363	27.1923
DATA	1001	13	17	0	0	ASCRP3000839	ASCRP3000839	760.667	2773.5	8.027739e+001	8.371203e+000	136	24	6.911266e+000	0	0	0	0	0	0	82.6554	1	1	57.5363	25.0323
DATA	1002	13	18	0	0	ASCRP3011404	ASCRP3011404	786.416	2773.55	4.774072e+001	5.327212e+000	103	24	6.302841e+000	0	0	0	0	0	0	49.3525	1	1	49.8279	24.625
DATA	1003	13	19	0	0	AS_circRNA_control202	AS_circRNA_control202	811.646	2773.16	3.942946e+002	3.949974e+001	452	26	6.960833e+000	0	0	0	0	0	0	409.073	1	1	50.1463	25.1034
DATA	1004	13	20	0	0	ASCRP3003501	ASCRP3003501	837	2773.5	3.167368e+002	3.176056e+001	376.5	26	6.417906e+000	0	0	0	0	0	0	329.677	1	1	51.0895	25.8125
DATA	1005	13	21	0	0	ASCRP3001218	ASCRP3001218	862.726	2773.33	2.747628e+001	3.609520e+000	81.5	24.5	7.321555e+000	0	0	0	0	0	0	28.6831	1	1	51.4001	24.9706
DATA	1006	13	22	0	0	ASCRP3005130	ASCRP3005130	887.667	2773.5	4.031674e+001	4.659006e+000	80	26	6.822267e+000	0	0	0	0	0	0	42.1926	1	1	57.5363	24.28
DATA	1007	13	23	0	0	ASCRP3003153	ASCRP3003153	913.302	2773.57	3.997526e+002	4.004309e+001	463	21	5.994537e+000	0	0	0	0	0	0	419.274	1	1	52.0157	22.3704
DATA	1008	13	24	0	0	ASCRP3009439	ASCRP3009439	938.5	2773.5	3.351152e+001	4.079050e+000	86.5	19	4.920027e+000	0	0	0	0	0	0	35.2115	1	1	57.5363	19.96
DATA	1009	13	25	0	0	ASCRP3000041	ASCRP3000041	964.092	2773.54	1.038903e+002	1.064540e+001	160	22.5	4.796550e+000	0	0	0	0	0	0	109.321	1	1	52.0157	22.4
DATA	1010	13	26	0	0	ASCRP3006250	ASCRP3006250	989.483	2773.84	1.975091e+002	1.988667e+001	258	22	3.880353e+000	0	0	0	0	0	0	208.056	1	1	51.7088	21.5714
DATA	1011	13	27	0	0	ASCRP3001693	ASCRP3001693	1014.71	2773.46	1.479625e+001	2.749977e+000	66	23.5	6.371481e+000	0	0	0	0	0	0	15.5979	1	1	50.7771	24.2813
DATA	1012	13	28	0	0	ASCRP3001240	ASCRP3001240	1040.33	2773.5	1.215765e+002	1.237649e+001	178	26	8.963940e+000	0	0	0	0	0	0	128.21	1	1	57.5363	23.931
DATA	1013	13	29	0	0	ASCRP3000804	ASCRP3000804	1065.58	2773.57	8.022123e+001	8.350065e+000	132.5	21	5.379162e+000	0	0	0	0	0	0	84.5988	1	1	57.5363	21.8462
DATA	1014	13	30	0	0	ASCRP3004177	ASCRP3004177	1091.02	2773.78	4.244502e+001	4.836197e+000	93	21	4.910814e+000	0	0	0	0	0	0	44.745	1	1	52.9257	21.4333
DATA	1015	13	31	0	0	ASCRP3004261	ASCRP3004261	1116.33	2773.35	6.648128e+001	7.041152e+000	121	23	5.165081e+000	0	0	0	0	0	0	70.0367	1	1	50.7771	23.7037
DATA	1016	13	32	0	0	ASCRP3008747	ASCRP3008747	1141.51	2773.94	4.809720e+001	5.340894e+000	101	22	4.559051e+000	0	0	0	0	0	0	50.6153	1	1	50.4627	21.4194
DATA	1017	13	33	0	0	ASCRP3006795	ASCRP3006795	1167.22	2773.45	1.561007e+002	1.578230e+001	217	23	5.881884e+000	0	0	0	0	0	0	164.048	1	1	50.7771	23.8214
DATA	1018	13	34	0	0	ASCRP3004638	ASCRP3004638	1192.5	2774.34	1.802356e+001	2.945190e+000	68.5	21	6.109809e+000	0	0	0	0	0	0	18.9078	1	1	47.2035	22.0588
DATA	1019	13	35	0	0	ASCRP3005979	ASCRP3005979	1218	2773.54	4.777896e+001	5.317493e+000	99	24.5	7.312230e+000	0	0	0	0	0	0	50.0226	1	1	55.8519	25.8684
DATA	1020	13	36	0	0	ASCRP3003937	ASCRP3003937	1243.28	2774.09	2.646834e+003	2.646937e+002	2819	25	5.117091e+000	0	0	0	0	0	0	2764.53	1	1	48.8603	24.7692
DATA	1021	13	37	0	0	Negative003	Negative003	1268.61	2773.93	2.386238e+000	2.346335e+000	50	21	5.719934e+000	0	0	0	0	0	0	0.544432	0	0	53.8203	21.6
DATA	1022	13	38	0	0	ASCRP3003947	ASCRP3003947	1294.39	2773.93	9.613775e+001	9.897498e+000	150.5	23.5	5.743526e+000	0	0	0	0	0	0	99.8459	1	1	65	24.1071
DATA	1023	13	39	0	0	ASCRP3012449	ASCRP3012449	1319.5	2774	1.225329e+001	2.659512e+000	62	26.5	7.316574e+000	0	0	0	0	0	0	12.685	1	1	54.1152	26.625
DATA	1024	13	40	0	0	ASCRP3011343	ASCRP3011343	1345.12	2773.99	2.549524e+001	3.480150e+000	74	23.5	7.093870e+000	0	0	0	0	0	0	26.2997	1	1	49.5074	25.4333
DATA	1025	13	41	0	0	ASCRP3002910	ASCRP3002910	1370.35	2773.91	1.208566e+004	1.208568e+003	12561	21.5	6.657434e+000	0	0	0	0	0	0	12420.2	1	1	49.5074	22.6071
DATA	1026	13	42	0	0	ASCRP3003092	ASCRP3003092	1395.64	2774.01	1.321112e+002	1.342509e+001	184	22	5.295808e+000	0	0	0	0	0	0	135.223	1	1	49.5074	22.2593
DATA	1027	13	43	0	0	ASCRP3004061	ASCRP3004061	1421.39	2773.93	1.040859e+001	2.613889e+000	59	19	5.494670e+000	0	0	0	0	0	0	10.6077	1	0	65	19.5161
DATA	1028	13	44	0	0	ASCRP3008255	ASCRP3008255	1446.5	2774	6.653174e+004	6.653174e+003	67643	27	8.590862e+000	0	0	0	0	0	0	67503.7	1	1	54.1152	27.3929
DATA	1029	13	45	0	0	Negative043	Negative043	1472	2774	2.461541e+000	2.422213e+000	48	28	8.622678e+000	0	0	0	0	0	0	1.09618	0	0	54.9904	27.8333
DATA	1030	13	46	0	0	ASCRP3011250	ASCRP3011250	1497.34	2774.11	9.628766e+002	9.631836e+001	1008.5	26.5	6.722288e+000	0	0	0	0	0	0	967.618	1	1	50.7771	25.8214
DATA	1031	13	47	0	0	ASCRP3007282	ASCRP3007282	1522.85	2773.9	1.251720e+002	1.275356e+001	175	22	6.332794e+000	0	0	0	0	0	0	125.153	1	1	46.8651	23.6765
DATA	1032	13	48	0	0	ASCRP3010888	ASCRP3010888	1548	2774	5.189347e+001	5.741443e+000	100	21.5	7.161312e+000	0	0	0	0	0	0	51.6186	1	1	65	22.8929
DATA	1033	13	49	0	0	ASCRP3005437	ASCRP3005437	1573.59	2773.85	5.061921e+001	5.632323e+000	98	23	5.304086e+000	0	0	0	0	0	0	50.0814	1	1	48.5334	23.7333
DATA	1034	13	50	0	0	ASCRP3012126	ASCRP3012126	1598.91	2774.07	1.248069e+002	1.272534e+001	171	23	6.070400e+000	0	0	0	0	0	0	122.812	1	1	65	23.7241
DATA	1035	13	51	0	0	ASCRP3011366	ASCRP3011366	1624.19	2774	3.093773e+001	3.975724e+000	80	24	6.206136e+000	0	0	0	0	0	0	30.276	1	1	47.8731	24.5
DATA	1036	13	52	0	0	Negative053	Negative053	1649.5	2774	2.554309e+000	2.510973e+000	46.5	23	6.392188e+000	0	0	0	0	0	0	-1.66006	0	0	54.1152	24.4412
DATA	1037	13	53	0	0	ASCRP3008953	ASCRP3008953	1675.13	2774	2.503409e+002	2.516114e+001	292	22	4.784575e+000	0	0	0	0	0	0	242.237	1	1	48.5334	22.3235
DATA	1038	13	54	0	0	ASCRP3005780	ASCRP3005780	1700.41	2774.09	3.050935e+002	3.061487e+001	344.5	22.5	5.297595e+000	0	0	0	0	0	0	293.555	1	1	49.1849	22.25
DATA	1039	13	55	0	0	ASCRP3003801	ASCRP3003801	1725.99	2773.89	4.892788e+000	2.600608e+000	55	24	6.425049e+000	0	0	0	0	0	0	4.68095	1	0	47.2035	23.5938
DATA	1040	13	56	0	0	ASCRP3007751	ASCRP3007751	1750.88	2774.04	3.292542e+001	4.175783e+000	80.5	20.5	6.740366e+000	0	0	0	0	0	0	31.3261	1	1	50.7771	21.1071
DATA	1041	13	57	0	0	ASCRP3004613	ASCRP3004613	1776.5	2774	1.806041e+001	3.151654e+000	65.5	22	5.083329e+000	0	0	0	0	0	0	17.0865	1	1	54.1152	22.7667
DATA	1042	13	58	0	0	A_23_P142849	NM_005168	1802	2774.13	1.768871e+002	1.787836e+001	217	20	6.476685e+000	0	0	0	0	0	0	166.426	1	1	65	21.3243
DATA	1043	13	59	0	0	ASCRP3000060	ASCRP3000060	1827.67	2774.17	2.656460e+000	2.611390e+000	50	23	6.666524e+000	0	0	0	0	0	0	-1.37069	0	0	48.8603	23.5938
DATA	1044	13	60	0	0	ASCRP3001879	ASCRP3001879	1852.85	2774.43	5.613023e+001	6.196520e+000	103	23	5.228509e+000	0	0	0	0	0	0	52.2501	1	1	50.1463	22.6786
DATA	1045	13	61	0	0	Negative042	Negative042	1878.42	2774.43	2.684084e+000	2.638546e+000	50	23	5.895512e+000	0	0	0	0	0	0	-2.27481	0	0	65	22.7813
DATA	1046	13	62	0	0	ASCRP3009921	ASCRP3009921	1903.75	2774.42	3.732003e+001	4.578010e+000	81.5	23	5.855766e+000	0	0	0	0	0	0	34.3938	1	1	49.5074	23.96
DATA	1047	13	63	0	0	ASCRP3007829	ASCRP3007829	1929	2774.46	2.591069e+001	3.716129e+000	75	23	4.750421e+000	0	0	0	0	0	0	23.7684	1	1	55.8519	22.069
DATA	1048	13	64	0	0	ASCRP3000051	ASCRP3000051	1954.5	2774.72	8.451076e+003	8.451119e+002	7765.5	23	6.270934e+000	0	0	0	0	0	0	7718.12	1	1	49.1849	22.2692
DATA	1049	13	65	0	0	ASCRP3010327	ASCRP3010327	1979.84	2774.16	2.733116e+000	2.686746e+000	50	23	5.678575e+000	0	0	0	0	0	0	-3.71268	0	0	48.2044	22.3939
DATA	1050	13	66	0	0	ASCRP3011491	ASCRP3011491	2005.42	2774.43	8.041237e+002	8.045759e+001	767	24	5.707020e+000	0	0	0	0	0	0	728.561	1	1	57.5363	22.5152
DATA	1051	13	67	0	0	ASCRP3001636	ASCRP3001636	2030.59	2774.07	1.918334e+002	1.937330e+001	224	19.5	3.715456e+000	0	0	0	0	0	0	173.211	1	1	50.4627	19.7308
DATA	1052	13	68	0	0	ASCRP3005614	ASCRP3005614	2056	2774.46	5.316627e+002	5.323552e+001	529.5	24.5	7.346754e+000	0	0	0	0	0	0	478.601	1	1	55.8519	24.3438
DATA	1053	13	69	0	0	ASCRP3005004	ASCRP3005004	2081.41	2774.18	1.098378e+002	1.131596e+001	151	19	4.787210e+000	0	0	0	0	0	0	98.6148	1	1	50.1463	20.0741
DATA	1054	13	70	0	0	ASCRP3003557	ASCRP3003557	2106.89	2774.62	9.049714e+001	9.451793e+000	130	21	5.684270e+000	0	0	0	0	0	0	81.0778	1	1	50.1463	21.5714
DATA	1055	13	71	0	0	ASCRP3000241	ASCRP3000241	2132.33	2774.5	2.779143e+000	2.731992e+000	53	27	6.640486e+000	0	0	0	0	0	0	0.00261955	0	0	57.5363	24.8966
DATA	1056	13	72	0	0	ASCRP3001008	ASCRP3001008	2157.5	2774.5	1.060959e+001	2.933560e+000	64.5	22	6.758812e+000	0	0	0	0	0	0	9.47916	1	0	57.5363	22.1923
DATA	1057	13	73	0	0	Negative032	Negative032	2183.56	2774.38	2.783696e+000	2.736468e+000	49	22	4.312600e+000	0	0	0	0	0	0	-5.23678	0	0	52.0157	21.7931
DATA	1058	13	74	0	0	ASCRP3011750	ASCRP3011750	2208.5	2774.79	3.221541e+001	4.226627e+000	82	22	5.401543e+000	0	0	0	0	0	0	28.7716	1	1	51.0895	22.48
DATA	1059	13	75	0	0	ASCRP3009445	ASCRP3009445	2233.88	2774.27	2.603286e+002	2.617604e+001	290.5	22	5.690860e+000	0	0	0	0	0	0	232.665	1	1	52.3208	21.9459
DATA	1060	13	76	0	0	ASCRP3000701	ASCRP3000701	2259.33	2774.5	1.886206e+001	3.318252e+000	73.5	22	6.205043e+000	0	0	0	0	0	0	16.883	1	1	57.5363	23.1
DATA	1061	13	77	0	0	ASCRP3012997	ASCRP3012997	2284.58	2774.57	2.770997e+000	2.723984e+000	53	24	5.298228e+000	0	0	0	0	0	0	-2.57399	0	0	57.5363	22.9259
DATA	1062	13	78	0	0	ASCRP3000319	ASCRP3000319	2310.01	2774.62	3.233149e+001	4.222401e+000	84	20	5.812110e+000	0	0	0	0	0	0	29.091	1	1	49.1849	21.6296
DATA	1063	13	79	0	0	ASCRP3002781	ASCRP3002781	2335.55	2774.53	2.542029e+001	3.712229e+000	80.5	20	7.120653e+000	0	0	0	0	0	0	22.9609	1	1	51.4001	22.3704
DATA	1064	13	80	0	0	ASCRP3012971	ASCRP3012971	2360.61	2774.91	6.488869e+001	7.025348e+000	114.5	21.5	5.882079e+000	0	0	0	0	0	0	58.8876	1	1	50.1463	21.7667
DATA	1065	13	81	0	0	A_23_P218608	NM_015904	2386.42	2774.57	2.282432e+001	3.518152e+000	77	21.5	4.288805e+000	0	0	0	0	0	0	20.8319	1	1	57.5363	21.0769
DATA	1066	13	82	0	0	ASCRP3012573	ASCRP3012573	2411.58	2774.57	8.209180e+001	8.629309e+000	133	24	6.093479e+000	0	0	0	0	0	0	75.4195	1	1	57.5363	23.3415
DATA	1067	14	1	0	0	ASCRP3002063	ASCRP3002063	367.418	2780.57	1.815548e+002	1.834315e+001	226	25	7.063350e+000	0	0	0	0	0	0	169.512	1	1	57.5363	25.8
DATA	1068	14	2	0	0	ASCRP3009880	ASCRP3009880	392.689	2780.66	2.319888e+003	2.320033e+002	2251	25	8.506263e+000	0	0	0	0	0	0	2183.29	1	1	48.5334	26.6471
DATA	1069	14	3	0	0	ASCRP3004252	ASCRP3004252	418	2780.54	1.975123e+002	1.991855e+001	245	26	5.063961e+000	0	0	0	0	0	0	187.332	1	1	55.8519	25.9429
DATA	1070	14	4	0	0	ASCRP3002136	ASCRP3002136	443.418	2780.57	1.795302e+001	3.124115e+000	71.5	26	5.157614e+000	0	0	0	0	0	0	17.1583	1	1	65	26.6207
DATA	1071	14	5	0	0	ASCRP3011841	ASCRP3011841	468.582	2780.57	5.077377e+001	5.676359e+000	105	26	6.827039e+000	0	0	0	0	0	0	48.8854	1	1	57.5363	25.6429
DATA	1072	14	6	0	0	ASCRP3001355	ASCRP3001355	493.886	2780.62	5.040067e+001	5.634833e+000	107	23	5.485457e+000	0	0	0	0	0	0	48.8773	1	1	50.1463	22.9024
DATA	1073	14	7	0	0	ASCRP3009282	ASCRP3009282	519.618	2780.76	6.527826e+001	6.990848e+000	119	25	7.587584e+000	0	0	0	0	0	0	63.757	1	1	49.1849	24
DATA	1074	14	8	0	0	ASCRP3008683	ASCRP3008683	545.056	2781.06	8.361714e+001	8.723143e+000	135	23	6.074471e+000	0	0	0	0	0	0	82.2252	1	1	46.8651	24.5625
DATA	1075	14	9	0	0	ASCRP3012422	ASCRP3012422	570.442	2780.84	5.104854e+001	5.670530e+000	100	22	6.820739e+000	0	0	0	0	0	0	50.5254	1	1	49.5074	23.8214
DATA	1076	14	10	0	0	ASCRP3000368	ASCRP3000368	595.716	2780.91	5.203879e+001	5.753302e+000	103	24	6.302557e+000	0	0	0	0	0	0	51.8264	1	1	48.8603	24
DATA	1077	14	11	0	0	ASCRP3008065	ASCRP3008065	621.434	2780.88	2.558871e+001	3.534934e+000	79	24	6.055083e+000	0	0	0	0	0	0	25.6384	1	1	49.1849	24.1304
DATA	1078	14	12	0	0	ASCRP3000340	ASCRP3000340	646.653	2780.93	6.670370e+001	7.097549e+000	118	24	6.922605e+000	0	0	0	0	0	0	67.2106	1	1	49.1849	24.3235
DATA	1079	14	13	0	0	ASCRP3011231	ASCRP3011231	671.907	2780.93	3.853632e+001	4.546362e+000	88	24	6.339440e+000	0	0	0	0	0	0	39.0369	1	1	54.4085	24.8667
DATA	1080	14	14	0	0	ASCRP3008767	ASCRP3008767	697.31	2781.02	5.533229e+003	5.533282e+002	5520	27	7.576279e+000	0	0	0	0	0	0	5633.54	1	1	50.7771	27
DATA	1081	14	15	0	0	ASCRP3003845	ASCRP3003845	722.833	2780.97	7.148233e+001	7.536777e+000	126	27	5.609612e+000	0	0	0	0	0	0	73.1254	1	1	49.1849	26.625
DATA	1082	14	16	0	0	ASCRP3012670	ASCRP3012670	748.25	2781	3.933738e+003	3.933810e+002	4047.5	23	5.887274e+000	0	0	0	0	0	0	4041.95	1	1	51.4001	25.08
DATA	1083	14	17	0	0	ASCRP3010058	ASCRP3010058	773.553	2781.12	4.350695e+001	4.953632e+000	95	23	6.215511e+000	0	0	0	0	0	0	44.8855	1	1	48.8603	23.4848
DATA	1084	14	18	0	0	ASCRP3011175	ASCRP3011175	798.808	2781.1	4.133935e+001	4.760024e+000	91	25	6.349160e+000	0	0	0	0	0	0	42.8079	1	1	49.1849	24.3871
DATA	1085	14	19	0	0	ASCRP3007638	ASCRP3007638	824.438	2780.97	5.519854e+001	5.999935e+000	110	25	6.681607e+000	0	0	0	0	0	0	57.3554	1	1	48.5334	24.4815
DATA	1086	14	20	0	0	ASCRP3002715	ASCRP3002715	849.653	2780.93	4.306273e+001	4.903177e+000	94	26	6.052775e+000	0	0	0	0	0	0	44.8806	1	1	49.1849	26.5938
DATA	1087	14	21	0	0	ASCRP3005851	ASCRP3005851	875.737	2780.93	1.582485e+002	1.599665e+001	217	26	6.347016e+000	0	0	0	0	0	0	165.384	1	1	49.1849	25.2692
DATA	1088	14	22	0	0	ASCRP3013143	ASCRP3013143	900.556	2781	1.064491e+002	1.089754e+001	163	21	6.027441e+000	0	0	0	0	0	0	111.501	1	1	49.8279	23.4828
DATA	1089	14	23	0	0	A_23_P58132	NM_004310	926	2780.97	7.077447e+002	7.081276e+001	791	20	5.540137e+000	0	0	0	0	0	0	742.797	1	1	46.8651	21.2143
DATA	1090	14	24	0	0	ASCRP3001497	ASCRP3001497	951.43	2781.19	1.691055e+002	1.706957e+001	227	21	5.909513e+000	0	0	0	0	0	0	177.765	1	1	49.5074	22.1212
DATA	1091	14	25	0	0	ASCRP3005497	ASCRP3005497	976.74	2781.03	2.277862e+002	2.289663e+001	290	23	6.030077e+000	0	0	0	0	0	0	239.749	1	1	49.1849	23.8519
DATA	1092	14	26	0	0	ASCRP3012194	ASCRP3012194	1001.98	2780.99	1.445814e+002	1.464303e+001	199.5	22	5.489384e+000	0	0	0	0	0	0	152.309	1	1	51.4001	23.2667
DATA	1093	14	27	0	0	ASCRP3004166	ASCRP3004166	1027.74	2781.03	2.018606e+003	2.018739e+002	2160	22	8.029672e+000	0	0	0	0	0	0	2127.63	1	1	49.1849	22.3714
DATA	1094	14	28	0	0	ASCRP3005023	ASCRP3005023	1052.91	2781.07	2.507359e+001	3.414661e+000	77	23	6.509877e+000	0	0	0	0	0	0	26.4321	1	1	54.4085	22.3871
DATA	1095	14	29	0	0	ASCRP3003894	ASCRP3003894	1078.5	2781	1.416234e+001	2.716755e+000	65.5	20.5	4.530175e+000	0	0	0	0	0	0	14.9269	1	1	54.1152	20.1786
DATA	1096	14	30	66	-1	(-)3xSLv1	NegativeControl	1103.63	2780.84	2.359655e+000	2.319621e+000	44	22	4.917831e+000	0	0	0	0	0	0	-5.63941	0	0	48.5334	22.5667
DATA	1097	14	31	0	0	ASCRP3001136	ASCRP3001136	1128.97	2781.14	5.618583e+001	6.079372e+000	106.5	23	5.766774e+000	0	0	0	0	0	0	59.1354	1	1	48.5334	23.4545
DATA	1098	14	32	0	0	ASCRP3010440	ASCRP3010440	1154.59	2781.4	1.428336e+002	1.447129e+001	199	22	5.751661e+000	0	0	0	0	0	0	150.145	1	1	50.7771	22.2333
DATA	1099	14	33	0	0	ASCRP3001423	ASCRP3001423	1179.53	2781.64	6.726475e+000	2.423398e+000	56	22.5	5.424162e+000	0	0	0	0	0	0	7.05989	1	0	52.0157	22.3077
DATA	1100	14	34	0	0	ASCRP3002558	ASCRP3002558	1205.42	2781.43	1.867464e+004	1.867465e+003	19543.5	23	8.063449e+000	0	0	0	0	0	0	19563	1	1	57.5363	23.8158
DATA	1101	14	35	0	0	ASCRP3005836	ASCRP3005836	1230.89	2781.18	1.887678e+001	3.004723e+000	69	24	4.832684e+000	0	0	0	0	0	0	19.7314	1	1	51.0895	24
DATA	1102	14	36	0	0	ASCRP3005770	ASCRP3005770	1256.08	2781.42	6.126455e+003	6.126500e+002	6138.5	22	5.647277e+000	0	0	0	0	0	0	6387.8	1	1	55.2791	22.7407
DATA	1103	14	37	0	0	ASCRP3010172	ASCRP3010172	1281.56	2781.41	2.186678e+001	3.210159e+000	74	23	6.726953e+000	0	0	0	0	0	0	22.7354	1	1	50.4627	23.2424
DATA	1104	14	38	0	0	ASCRP3004654	ASCRP3004654	1306.81	2781.45	3.953883e+001	4.603361e+000	89	25	6.342412e+000	0	0	0	0	0	0	40.9827	1	1	51.4001	24.6786
DATA	1105	14	39	0	0	ASCRP3000580	ASCRP3000580	1332.61	2781.48	2.406432e+000	2.372619e+000	52	26	8.027897e+000	0	0	0	0	0	0	1.88309	0	0	51.7088	25.6333
DATA	1106	14	40	0	0	A_23_P49878	NM_019013	1357.73	2781.38	7.629585e+002	7.633278e+001	835.5	21	4.327047e+000	0	0	0	0	0	0	785.272	1	1	50.7771	21.84
DATA	1107	14	41	0	0	ASCRP3004446	ASCRP3004446	1383.11	2781.5	8.625342e+000	2.534699e+000	57	22	6.571977e+000	0	0	0	0	0	0	8.84302	1	0	65	21.037
DATA	1108	14	42	0	0	ASCRP3008783	ASCRP3008783	1408.49	2781.6	5.749971e+001	6.228175e+000	105.5	20	5.324449e+000	0	0	0	0	0	0	58.7071	1	1	51.7088	19.7241
DATA	1109	14	43	0	0	ASCRP3002158	ASCRP3002158	1433.95	2781.47	9.173005e+003	9.173037e+002	9289.5	26	8.865470e+000	0	0	0	0	0	0	9324.79	1	1	54.4085	26.6786
DATA	1110	14	44	0	0	ASCRP3012766	ASCRP3012766	1459.33	2781.5	1.109623e+002	1.135596e+001	162	24	8.328084e+000	0	0	0	0	0	0	112.284	1	1	65	25.0968
DATA	1111	14	45	0	0	ASCRP3011233	ASCRP3011233	1484.73	2781.66	1.617675e+001	2.916200e+000	65	24	6.670429e+000	0	0	0	0	0	0	16.2914	1	1	51.4001	24.8065
DATA	1112	14	46	0	0	ASCRP3005445	ASCRP3005445	1510.02	2781.43	1.771294e+002	1.787998e+001	225	25.5	7.040499e+000	0	0	0	0	0	0	177.51	1	1	51.0895	24.6471
DATA	1113	14	47	0	0	ASCRP3008559	ASCRP3008559	1535.42	2781.57	2.063220e+004	2.063222e+003	20208	21	6.733003e+000	0	0	0	0	0	0	20571.2	1	1	57.5363	23.1111
DATA	1114	14	48	0	0	ASCRP3001819	ASCRP3001819	1560.82	2781.36	1.400632e+003	1.400849e+002	1436	21	6.253204e+000	0	0	0	0	0	0	1389.2	1	1	47.8731	21.8889
DATA	1115	14	49	0	0	ASCRP3011217	ASCRP3011217	1586.45	2781.47	2.711618e+002	2.722908e+001	317.5	24	5.052846e+000	0	0	0	0	0	0	267.496	1	1	52.6241	24.2188
DATA	1116	14	50	0	0	ASCRP3000652	ASCRP3000652	1611.56	2781.49	2.997615e+001	3.897205e+000	78.5	25	4.913538e+000	0	0	0	0	0	0	29.4116	1	1	50.4627	25.0714
DATA	1117	14	51	0	0	ASCRP3013462	ASCRP3013462	1636.96	2781.76	7.371232e+003	7.371274e+002	7225	21	4.294773e+000	0	0	0	0	0	0	7192.41	1	1	48.5334	21.1515
DATA	1118	14	52	0	0	ASCRP3013344	ASCRP3013344	1662.42	2781.57	2.260436e+002	2.274422e+001	268	23	4.125061e+000	0	0	0	0	0	0	219.327	1	1	57.5363	23.125
DATA	1119	14	53	0	0	ASCRP3000739	ASCRP3000739	1687.58	2781.57	9.565038e+002	9.568390e+001	965	23	5.955569e+000	0	0	0	0	0	0	922.921	1	1	57.5363	23.4706
DATA	1120	14	54	0	0	ASCRP3011331	ASCRP3011331	1713.42	2781.57	3.310861e+001	4.177238e+000	79.5	24	5.868116e+000	0	0	0	0	0	0	31.7635	1	1	65	23.5
DATA	1121	14	55	0	0	ASCRP3009383	ASCRP3009383	1738.5	2782	1.035811e+002	1.067007e+001	147	21	6.125217e+000	0	0	0	0	0	0	98.8228	1	1	54.1152	21.5806
DATA	1122	14	56	0	0	ASCRP3006683	ASCRP3006683	1763.72	2781.91	1.597791e+002	1.618415e+001	202	22	5.198619e+000	0	0	0	0	0	0	151.597	1	1	48.8603	22.1111
DATA	1123	14	57	0	0	ASCRP3013419	ASCRP3013419	1789.21	2781.81	2.632623e+003	2.632750e+002	2547.5	20	6.049443e+000	0	0	0	0	0	0	2484.02	1	1	47.5395	21.7188
DATA	1124	14	58	0	0	ASCRP3011172	ASCRP3011172	1814.6	2781.88	1.973463e+001	3.267185e+000	71	19.5	4.624973e+000	0	0	0	0	0	0	18.5201	1	1	49.8279	20.0588
DATA	1125	14	59	0	0	ASCRP3005717	ASCRP3005717	1840.39	2781.93	1.871017e+002	1.889243e+001	225	22	6.654518e+000	0	0	0	0	0	0	174.645	1	1	53.8203	23.25
DATA	1126	14	60	0	0	CUST_1_PI418767722	NM_002107	1865.5	2782	1.210441e+004	1.210444e+003	11102.5	22	4.817609e+000	0	0	0	0	0	0	11241.3	1	1	48.5334	21.931
DATA	1127	14	61	0	0	ASCRP3010418	ASCRP3010418	1891.09	2781.96	4.181394e+001	4.947416e+000	89	23	6.450588e+000	0	0	0	0	0	0	38.6385	1	1	46.8651	23.0857
DATA	1128	14	62	0	0	ASCRP3008873	ASCRP3008873	1916.25	2782	1.888531e+003	1.888718e+002	1767	24	6.679475e+000	0	0	0	0	0	0	1736.92	1	1	49.1849	24.6667
DATA	1129	14	63	0	0	ASCRP3010656	ASCRP3010656	1941.62	2782.11	3.648944e+001	4.520798e+000	86	21	5.290818e+000	0	0	0	0	0	0	33.4093	1	1	50.1463	20.5833
DATA	1130	14	64	0	0	ASCRP3001406	ASCRP3001406	1966.94	2781.97	1.792870e+002	1.812792e+001	208	22	6.461329e+000	0	0	0	0	0	0	163.461	1	1	49.8279	22.0345
DATA	1131	14	65	0	0	ASCRP3008976	ASCRP3008976	1992.5	2782	2.972373e+001	4.009403e+000	79	22	5.559254e+000	0	0	0	0	0	0	26.993	1	1	54.1152	21.9697
DATA	1132	14	66	0	0	ASCRP3000616	ASCRP3000616	2017.8	2781.91	2.974312e+002	2.986546e+001	321	21	4.110774e+000	0	0	0	0	0	0	269.141	1	1	49.5074	20.5385
DATA	1133	14	67	0	0	ASCRP3004672	ASCRP3004672	2043.25	2782	6.004559e+003	6.004620e+002	5368	21	5.972950e+000	0	0	0	0	0	0	5416.02	1	1	49.1849	21.6364
DATA	1134	14	68	0	0	ASCRP3013246	ASCRP3013246	2068.56	2781.99	1.916681e+002	1.935838e+001	229	25	7.274293e+000	0	0	0	0	0	0	172.4	1	1	49.1849	24.7857
DATA	1135	14	69	0	0	ASCRP3012931	ASCRP3012931	2093.79	2782.09	1.036536e+001	2.913630e+000	62.5	21	5.610666e+000	0	0	0	0	0	0	9.30166	1	0	48.8603	21.7097
DATA	1136	14	70	0	0	ASCRP3005589	ASCRP3005589	2119.5	2782	4.910169e+001	5.617186e+000	97	22	6.223888e+000	0	0	0	0	0	0	43.9793	1	1	54.1152	22.7667
DATA	1137	14	71	0	0	ASCRP3004796	ASCRP3004796	2144.82	2782	9.485075e+002	9.489008e+001	882.5	26	6.994165e+000	0	0	0	0	0	0	848.422	1	1	51.4001	24.7188
DATA	1138	14	72	0	0	ASCRP3010485	ASCRP3010485	2170.32	2782	6.955593e+000	2.821069e+000	60	23	6.584439e+000	0	0	0	0	0	0	6.21678	1	0	49.1849	22.75
DATA	1139	14	73	0	0	ASCRP3011519	ASCRP3011519	2195.75	2782	3.708557e+002	3.718625e+001	391	24	3.906405e+000	0	0	0	0	0	0	331.406	1	1	51.4001	24.52
DATA	1140	14	74	0	0	ASCRP3001953	ASCRP3001953	2221.09	2782.07	6.426632e+001	6.983680e+000	109.5	22	5.725514e+000	0	0	0	0	0	0	57.4572	1	1	54.4085	22.4286
DATA	1141	14	75	1028	1	(+)E1A_r60_n9	E1A_r60_n9	2246.02	2782.56	2.777066e+000	2.729951e+000	50	21.5	5.976396e+000	0	0	0	0	0	0	-3.94086	0	0	43.7019	21.975
DATA	1142	14	76	0	0	ASCRP3003574	ASCRP3003574	2272.01	2782.13	3.905843e+002	3.915337e+001	406	23	6.190939e+000	0	0	0	0	0	0	350.266	1	1	47.8731	22.2857
DATA	1143	14	77	0	0	ASCRP3000698	ASCRP3000698	2297.28	2782.09	2.037113e+002	2.055161e+001	234.5	22	4.887626e+000	0	0	0	0	0	0	183.164	1	1	48.8603	22.5
DATA	1144	14	78	0	0	Negative027	Negative027	2322.94	2781.97	3.259527e+000	2.727800e+000	57	20	4.998286e+000	0	0	0	0	0	0	2.94098	1	0	48.5334	21.2813
DATA	1145	14	79	0	0	ASCRP3002250	ASCRP3002250	2348.23	2782.27	3.003649e+002	3.015729e+001	320	23	5.322906e+000	0	0	0	0	0	0	272.19	1	1	51.4001	22.5556
DATA	1146	14	80	0	0	ASCRP3001149	ASCRP3001149	2373.51	2782.25	2.728845e+000	2.683948e+000	57.5	20.5	4.995236e+000	0	0	0	0	0	0	0.789634	0	0	50.4627	20.2857
DATA	1147	14	81	0	0	ASCRP3005708	ASCRP3005708	2398.58	2782.43	2.712225e+000	2.673251e+000	57	23.5	4.502362e+000	0	0	0	0	0	0	1.77706	0	0	57.5363	23.7333
DATA	1148	14	82	0	0	ASCRP3009853	ASCRP3009853	2424.42	2782.43	1.156194e+002	1.186104e+001	163	23	5.809816e+000	0	0	0	0	0	0	106.74	1	1	57.5363	23.0455
DATA	1149	15	1	0	0	ASCRP3011094	ASCRP3011094	354.078	2787.67	1.012674e+002	1.046140e+001	145	26	6.816297e+000	0	0	0	0	0	0	94.2724	1	1	53.5237	26.1949
DATA	1150	15	2	0	0	ASCRP3002010	ASCRP3002010	379.597	2787.84	7.842954e+003	7.842998e+002	7159.5	24	5.695559e+000	0	0	0	0	0	0	7359.84	1	1	49.8279	24.2424
DATA	1151	15	3	0	0	ASCRP3012879	ASCRP3012879	405.321	2787.41	5.735451e+001	6.290544e+000	110	26	7.740738e+000	0	0	0	0	0	0	54.2439	1	1	51.0895	27.2308
DATA	1152	15	4	0	0	ASCRP3007703	ASCRP3007703	430.782	2787.76	5.087266e+001	5.696836e+000	105	26	6.368515e+000	0	0	0	0	0	0	48.4849	1	1	50.1463	26.1714
DATA	1153	15	5	0	0	ASCRP3013610	ASCRP3013610	456.129	2787.35	2.589007e+000	2.545102e+000	54	24	5.098598e+000	0	0	0	0	0	0	0.0970415	0	0	43.7019	24.9355
DATA	1154	15	6	0	0	ASCRP3012830	ASCRP3012830	481.149	2787.92	2.944506e+001	3.880073e+000	83	23.5	4.860841e+000	0	0	0	0	0	0	28.475	1	1	47.8731	23.5278
DATA	1155	15	7	0	0	ASCRP3008208	ASCRP3008208	506.808	2787.63	8.389215e+001	8.756377e+000	137	23	5.015099e+000	0	0	0	0	0	0	81.7039	1	1	48.8603	23.2683
DATA	1156	15	8	0	0	ASCRP3007804	ASCRP3007804	532.127	2788	2.990119e+002	3.000485e+001	345	23.5	6.647094e+000	0	0	0	0	0	0	293.202	1	1	49.1849	23.5357
DATA	1157	15	9	0	0	ASCRP3010351	ASCRP3010351	557.684	2787.75	6.155748e+000	2.551056e+000	61	22.5	5.424932e+000	0	0	0	0	0	0	6.07595	1	0	48.8603	23.5333
DATA	1158	15	10	1028	1	(+)E1A_r60_a104	E1A_r60_a104	583.063	2787.88	2.502586e+000	2.462512e+000	55	20	5.542350e+000	0	0	0	0	0	0	1.07619	0	0	49.1849	21.4
DATA	1159	15	11	0	0	A_23_P142849	NM_005168	608.628	2787.78	1.824023e+002	1.840340e+001	232	24	6.089036e+000	0	0	0	0	0	0	182.277	1	1	49.5074	24.1724
DATA	1160	15	12	0	0	Negative008	Negative008	633.685	2788.25	3.810124e+001	4.519817e+000	88.5	24	5.499091e+000	0	0	0	0	0	0	38.2921	1	1	47.5395	23.36
DATA	1161	15	13	0	0	ASCRP3004462	ASCRP3004462	659.232	2787.9	2.136065e+003	2.136202e+002	2209	24	5.970011e+000	0	0	0	0	0	0	2158.55	1	1	46.5243	23.4444
DATA	1162	15	14	0	0	ASCRP3007641	ASCRP3007641	684.5	2788	8.098330e+001	8.448115e+000	135.5	25	6.151923e+000	0	0	0	0	0	0	82.2562	1	1	54.1152	25
DATA	1163	15	15	0	0	ASCRP3011705	ASCRP3011705	710	2788	8.460709e+001	8.792913e+000	135.5	28	6.129977e+000	0	0	0	0	0	0	86.3556	1	1	54.9904	27.6875
DATA	1164	15	16	0	0	ASCRP3008484	ASCRP3008484	735.5	2788	2.963125e+001	3.802639e+000	84	26.5	6.811755e+000	0	0	0	0	0	0	30.3811	1	1	54.1152	26
DATA	1165	15	17	0	0	CUST_8_PI418767722	NM_021009	760.5	2788	3.455143e+002	3.463286e+001	406	21	4.106325e+000	0	0	0	0	0	0	355.724	1	1	54.1152	20.5238
DATA	1166	15	18	0	0	ASCRP3006788	ASCRP3006788	786.169	2788.26	2.182329e+002	2.195098e+001	272.5	24	7.057961e+000	0	0	0	0	0	0	225.559	1	1	51.7088	23.2593
DATA	1167	15	19	0	0	ASCRP3012646	ASCRP3012646	811.5	2788	2.119822e+001	3.169229e+000	72	25	5.431291e+000	0	0	0	0	0	0	21.9869	1	1	54.1152	23.9677
DATA	1168	15	20	0	0	ASCRP3009087	ASCRP3009087	836.868	2788.28	3.241707e+001	4.003000e+000	86.5	25	6.752368e+000	0	0	0	0	0	0	33.7298	1	1	48.2044	24.7353
DATA	1169	15	21	0	0	ASCRP3003188	ASCRP3003188	862.5	2788	3.979001e+001	4.616966e+000	92.5	27	6.120361e+000	0	0	0	0	0	0	41.5198	1	1	54.1152	26.2
DATA	1170	15	22	0	0	ASCRP3009072	ASCRP3009072	887.617	2788.18	1.218296e+003	1.218520e+002	1314	25	6.225753e+000	0	0	0	0	0	0	1274.36	1	1	52.3208	24.52
DATA	1171	15	23	0	0	ASCRP3005564	ASCRP3005564	913.392	2788.07	8.553652e+000	2.483033e+000	60	21.5	5.372236e+000	0	0	0	0	0	0	8.96656	1	0	53.8203	22.6333
DATA	1172	15	24	0	0	ASCRP3001972	ASCRP3001972	938.568	2788.34	3.553105e+002	3.560717e+001	422	20.5	5.789404e+000	0	0	0	0	0	0	373.108	1	1	47.8731	21.4643
DATA	1173	15	25	0	0	ASCRP3007756	ASCRP3007756	964.368	2788.16	6.801559e+001	7.187542e+000	121	23	5.515283e+000	0	0	0	0	0	0	71.5246	1	1	48.8603	21.9688
DATA	1174	15	26	0	0	ASCRP3006437	ASCRP3006437	989.481	2788.16	3.050168e+001	3.833013e+000	81.5	22.5	7.156506e+000	0	0	0	0	0	0	32.1083	1	1	49.1849	24.5417
DATA	1175	15	27	0	0	ASCRP3006142	ASCRP3006142	1014.61	2788.07	2.671953e+001	3.538421e+000	79.5	22	5.712327e+000	0	0	0	0	0	0	28.1462	1	1	53.8203	23.4545
DATA	1176	15	28	0	0	ASCRP3005800	ASCRP3005800	1040.01	2788.43	1.225202e+002	1.246955e+001	178	21.5	6.936825e+000	0	0	0	0	0	0	129.103	1	1	48.2044	20.8667
DATA	1177	15	29	0	0	ASCRP3010771	ASCRP3010771	1065.56	2788.23	3.079208e+003	3.079295e+002	3185	23	5.537555e+000	0	0	0	0	0	0	3244.61	1	1	52.0157	22.7419
DATA	1178	15	30	0	0	ASCRP3010633	ASCRP3010633	1090.81	2788.68	8.289707e+001	8.608210e+000	135	21	4.503420e+000	0	0	0	0	0	0	87.3157	1	1	48.8603	20.069
DATA	1179	15	31	0	0	ASCRP3003231	ASCRP3003231	1116.48	2788.24	1.024576e+002	1.050548e+001	157.5	23	5.135291e+000	0	0	0	0	0	0	107.843	1	1	51.0895	22.6061
DATA	1180	15	32	1028	1	(+)E1A_r60_a104	E1A_r60_a104	1142	2788.69	3.341563e+000	2.347975e+000	53.5	20	5.785153e+000	0	0	0	0	0	0	3.51339	1	0	50.4627	21.2105
DATA	1181	15	33	0	0	ASCRP3006993	ASCRP3006993	1167.38	2788.22	1.562297e+001	2.803013e+000	66	22	5.140488e+000	0	0	0	0	0	0	16.4039	1	1	51.7088	21.7692
DATA	1182	15	34	0	0	Negative019	Negative019	1192.5	2788.5	2.371490e+000	2.331255e+000	49	24	7.307688e+000	0	0	0	0	0	0	-1.2254	0	0	65	24.3333
DATA	1183	15	35	0	0	ASCRP3001903	ASCRP3001903	1217.89	2788.5	4.364356e+001	4.950208e+000	96.5	24	6.647922e+000	0	0	0	0	0	0	45.6532	1	1	65	23.9
DATA	1184	15	36	0	0	ASCRP3003388	ASCRP3003388	1243.42	2788.43	6.900983e+001	7.287410e+000	121.5	22	5.116038e+000	0	0	0	0	0	0	72.0173	1	1	65	22.4231
DATA	1185	15	37	0	0	ASCRP3003334	ASCRP3003334	1268.58	2788.43	6.717660e+001	7.116085e+000	120.5	22	4.877415e+000	0	0	0	0	0	0	69.92	1	1	57.5363	22.4074
DATA	1186	15	38	0	0	ASCRP3011710	ASCRP3011710	1294.43	2789.16	2.241856e+001	3.251348e+000	71.5	25	6.214544e+000	0	0	0	0	0	0	23.2632	1	1	47.2035	24.5652
DATA	1187	15	39	0	0	ASCRP3000952	ASCRP3000952	1319.5	2788.5	1.106320e+001	2.608520e+000	60	24.5	6.754187e+000	0	0	0	0	0	0	11.4439	1	0	57.5363	23.7143
DATA	1188	15	40	0	0	ASCRP3012279	ASCRP3012279	1345.12	2788.62	6.005594e+002	6.010271e+001	671	23.5	6.315660e+000	0	0	0	0	0	0	619.029	1	1	52.9257	23.5357
DATA	1189	15	41	0	0	ASCRP3000728	ASCRP3000728	1370.53	2788.51	3.933745e+001	4.597480e+000	89.5	22	4.596013e+000	0	0	0	0	0	0	40.3952	1	1	50.4627	22.96
DATA	1190	15	42	0	0	ASCRP3009674	ASCRP3009674	1395.61	2788.78	4.109760e+001	4.753706e+000	89	17	6.565026e+000	0	0	0	0	1	0	42.0355	1	1	51.0895	17.6364
DATA	1191	15	43	0	0	ASCRP3013505	ASCRP3013505	1421.11	2788.5	2.440613e+000	2.399206e+000	47	22	6.664102e+000	0	0	0	0	0	0	-1.13426	0	0	56.9804	22.5556
DATA	1192	15	44	0	0	ASCRP3001034	ASCRP3001034	1446.5	2788.5	2.451500e+000	2.410215e+000	47	24.5	7.099404e+000	0	0	0	0	0	0	0.389583	0	0	65	24.8077
DATA	1193	15	45	0	0	ASCRP3012696	ASCRP3012696	1471.66	2787.97	2.462769e+000	2.420986e+000	48	22	5.337120e+000	0	0	0	0	0	0	-0.120068	0	0	45.4864	22
DATA	1194	15	46	0	0	ASCRP3001917	ASCRP3001917	1497.28	2788.62	6.259603e+001	6.715769e+000	111.5	21	7.498111e+000	0	0	0	0	0	0	62.8712	1	1	51.0895	22.6897
DATA	1195	15	47	0	0	ASCRP3012709	ASCRP3012709	1522.58	2788.57	3.578321e+000	2.471076e+000	54	21	6.490688e+000	0	0	0	0	0	0	3.5762	1	0	57.5363	22.0645
DATA	1196	15	48	0	0	ASCRP3008440	ASCRP3008440	1548.11	2788.5	1.798862e+003	1.799030e+002	1833	21	8.177827e+000	0	0	0	0	0	0	1788.52	1	1	56.9804	23.3448
DATA	1197	15	49	0	0	ASCRP3007051	ASCRP3007051	1573.56	2788.27	1.598303e+002	1.617287e+001	210	21	6.455412e+000	0	0	0	0	0	0	158.074	1	1	50.7771	22.8788
DATA	1198	15	50	0	0	ASCRP3005895	ASCRP3005895	1599.09	2788.46	8.676206e+001	9.024831e+000	132	24.5	5.048626e+000	0	0	0	0	0	0	85.345	1	1	50.4627	24.3947
DATA	1199	15	51	0	0	ASCRP3008596	ASCRP3008596	1624.42	2788.57	5.536522e+001	6.073868e+000	102.5	23	4.469317e+000	0	0	0	0	0	0	54.1643	1	1	65	22.6563
DATA	1200	15	52	0	0	ASCRP3008155	ASCRP3008155	1649.5	2789	2.554818e+000	2.518472e+000	51.5	23	4.975878e+000	0	0	0	0	0	0	1.82561	0	0	54.1152	22.7059
DATA	1201	15	53	0	0	ASCRP3002974	ASCRP3002974	1675.09	2788.93	2.292049e+004	2.292050e+003	22250.5	23	6.381397e+000	0	0	0	0	0	0	22175.8	1	1	54.4085	24
DATA	1202	15	54	0	0	ASCRP3010482	ASCRP3010482	1700.8	2789	6.017699e+002	6.023058e+001	628	23	6.467501e+000	0	0	0	0	0	0	578.927	1	1	49.1849	23.7714
DATA	1203	15	55	0	0	ASCRP3011004	ASCRP3011004	1725.61	2788.93	2.097300e+004	2.097301e+003	20139.5	20	5.681980e+000	0	0	0	0	0	0	20066.8	1	1	53.8203	21.8519
DATA	1204	15	56	0	0	ASCRP3012051	ASCRP3012051	1751.35	2788.88	9.935408e+001	1.026201e+001	144	22	7.921101e+000	0	0	0	0	0	0	94.5264	1	1	48.8603	23.6207
DATA	1205	15	57	0	0	ASCRP3006118	ASCRP3006118	1776.64	2788.81	3.501431e+001	4.350798e+000	84	20.5	5.519141e+000	0	0	0	0	0	0	33.1305	1	1	49.5074	21.4333
DATA	1206	15	58	0	0	ASCRP3008169	ASCRP3008169	1802.09	2788.93	2.764766e+002	2.776933e+001	315	20	5.211263e+000	0	0	0	0	0	0	260.182	1	1	54.4085	20.4375
DATA	1207	15	59	0	0	ASCRP3009195	ASCRP3009195	1827.44	2788.79	2.750481e+002	2.762841e+001	307	21	5.235481e+000	0	0	0	0	0	0	257.465	1	1	49.1849	21.1111
DATA	1208	15	60	0	0	ASCRP3010397	ASCRP3010397	1852.41	2789.08	5.847122e+002	5.853006e+001	585	19	4.664219e+000	0	0	0	0	0	0	544.552	1	1	50.1463	19.1304
DATA	1209	15	61	0	0	ASCRP3009759	ASCRP3009759	1878.28	2788.64	2.222025e+001	3.448570e+000	71	20	5.201790e+000	0	0	0	0	0	0	20.5882	1	1	48.8603	20.1
DATA	1210	15	62	0	0	ASCRP3002614	ASCRP3002614	1903.87	2789	7.992681e+001	8.420567e+000	126	22.5	5.630957e+000	0	0	0	0	0	0	73.6983	1	1	48.5334	23.6786
DATA	1211	15	63	0	0	ASCRP3012610	ASCRP3012610	1929.28	2788.91	5.434483e+002	5.441001e+001	544	23	4.671353e+000	0	0	0	0	0	0	498.799	1	1	49.8279	21.6923
DATA	1212	15	64	0	0	ASCRP3000687	ASCRP3000687	1954.41	2788.87	2.637014e+001	3.755378e+000	76	21.5	5.355743e+000	0	0	0	0	0	0	24.0999	1	1	49.5074	21.7273
DATA	1213	15	65	0	0	ASCRP3001161	ASCRP3001161	1979.86	2788.76	5.833938e+001	6.422006e+000	102	22	6.084490e+000	0	0	0	0	0	0	53.1008	1	1	48.8603	21.0811
DATA	1214	15	66	0	0	ASCRP3004449	ASCRP3004449	2005.43	2789.01	7.737449e+001	8.193255e+000	124	24	4.572618e+000	0	0	0	0	0	0	70.1643	1	1	49.8279	23.2963
DATA	1215	15	67	0	0	ASCRP3010283	ASCRP3010283	2029.6	2788	5.997628e+000	2.769243e+000	57	22	5.413752e+000	0	0	0	0	0	0	5.42097	1	0	39.8942	21.6061
DATA	1216	15	68	0	0	ASCRP3003812	ASCRP3003812	2056	2789	6.519136e+002	6.524774e+001	630	22	7.511667e+000	0	0	0	0	0	0	587.452	1	1	54.9904	23.3824
DATA	1217	15	69	0	0	ASCRP3010232	ASCRP3010232	2081.35	2788.89	1.422750e+002	1.448492e+001	181	23	6.123322e+000	0	0	0	0	0	0	127.881	1	1	49.5074	23.069
DATA	1218	15	70	0	0	ASCRP3005148	ASCRP3005148	2107.01	2789.11	2.771283e+000	2.732341e+000	56	21	4.526863e+000	0	0	0	0	0	0	1.88285	0	0	46.8651	20.2973
DATA	1219	15	71	0	0	ASCRP3005517	ASCRP3005517	2132.37	2789	2.066030e+003	2.066210e+002	1881	25	6.192434e+000	0	0	0	0	0	0	1850.25	1	1	50.4627	24.7097
DATA	1220	15	72	0	0	ASCRP3008157	ASCRP3008157	2157.46	2789.15	1.343658e+001	3.043893e+000	68	23	8.660639e+000	0	0	0	0	0	0	12.0213	1	0	49.5074	23.44
DATA	1221	15	73	0	0	ASCRP3005479	ASCRP3005479	2183.35	2788.99	8.460189e+000	2.860520e+000	61.5	24	4.160570e+000	0	0	0	0	0	0	7.56551	1	0	49.8279	24.1034
DATA	1222	15	74	0	0	ASCRP3011851	ASCRP3011851	2208.41	2789.13	5.980279e+001	6.574776e+000	105	23	5.634122e+000	0	0	0	0	0	0	53.4889	1	1	49.5074	22.92
DATA	1223	15	75	0	0	ASCRP3009067	ASCRP3009067	2234.13	2788.98	1.035840e+003	1.036200e+002	974	22	6.218253e+000	0	0	0	0	0	0	927.256	1	1	51.4001	23
DATA	1224	15	76	0	0	ASCRP3007405	ASCRP3007405	2259.32	2789.46	2.839969e+002	2.853016e+001	307.5	22	5.217939e+000	0	0	0	0	0	0	254.631	1	1	51.7088	21.5526
DATA	1225	15	77	0	0	ASCRP3008039	ASCRP3008039	2284.58	2789.22	1.893879e+001	3.313777e+000	71	25	5.328179e+000	0	0	0	0	0	0	17.0188	1	1	50.1463	24.0417
DATA	1226	15	78	0	0	ASCRP3008555	ASCRP3008555	2310	2789.46	7.205671e+000	2.804933e+000	63	20	4.777341e+000	0	0	0	0	0	0	6.49536	1	0	55.8519	20.9333
DATA	1227	15	79	0	0	ASCRP3000749	ASCRP3000749	2335.49	2789	1.707562e+002	1.728782e+001	214	22	5.117102e+000	0	0	0	0	0	0	154.521	1	1	49.8279	22.5517
DATA	1228	15	80	0	0	ASCRP3010973	ASCRP3010973	2360.78	2789.43	7.502779e+001	7.969521e+000	125.5	23	5.272354e+000	0	0	0	0	0	0	68.2233	1	1	51.4001	21.5185
DATA	1229	15	81	0	0	ASCRP3011480	ASCRP3011480	2386.47	2789.15	4.276567e+002	4.284905e+001	445	20.5	5.358674e+000	0	0	0	0	0	0	391.115	1	1	50.4627	20.6538
DATA	1230	15	82	0	0	ASCRP3006311	ASCRP3006311	2411.63	2789.59	1.976786e+003	1.976964e+002	1875	26	5.462052e+000	0	0	0	0	0	0	1820.02	1	1	50.7771	24.5385
DATA	1231	16	1	0	0	ASCRP3003282	ASCRP3003282	367.418	2795.43	1.004211e+001	2.796931e+000	63	27	7.629488e+000	0	0	0	0	0	0	9.40022	1	0	57.5363	27.8667
DATA	1232	16	2	0	0	ASCRP3005052	ASCRP3005052	392.582	2795.43	8.707855e+000	2.732947e+000	63.5	25	7.624926e+000	0	0	0	0	0	0	8.21396	1	0	57.5363	25.4857
DATA	1233	16	3	0	0	ASCRP3003457	ASCRP3003457	418	2795.46	3.515256e+001	4.355063e+000	88	26	6.508785e+000	0	0	0	0	0	0	33.4116	1	1	55.8519	26.25
DATA	1234	16	4	0	0	ASCRP3010107	ASCRP3010107	443.418	2795.43	5.309019e+001	5.890489e+000	106.5	26	5.608204e+000	0	0	0	0	0	0	50.8367	1	1	57.5363	25.7838
DATA	1235	16	5	0	0	Negative052	Negative052	468.582	2795.43	2.577399e+000	2.533671e+000	55	26	5.081994e+000	0	0	0	0	0	0	-0.13173	0	0	57.5363	25.08
DATA	1236	16	6	0	0	ASCRP3011533	ASCRP3011533	493.948	2795.32	8.813093e+001	9.165187e+000	135.5	22	5.199268e+000	0	0	0	0	0	0	85.5956	1	1	49.1849	22.3846
DATA	1237	16	7	0	0	ASCRP3007908	ASCRP3007908	519.5	2795.5	1.098603e+001	2.729567e+000	64	24	7.126030e+000	0	0	0	0	0	0	10.7436	1	0	57.5363	24.0303
DATA	1238	16	8	0	0	ASCRP3009862	ASCRP3009862	544.893	2795.5	3.934394e+001	4.652032e+000	92	23	6.642254e+000	0	0	0	0	0	0	38.7298	1	1	56.9804	24.5333
DATA	1239	16	9	0	0	ASCRP3007485	ASCRP3007485	570.42	2795.61	3.732919e+002	3.741060e+001	420	20.5	4.911165e+000	0	0	0	0	0	0	369.816	1	1	52.9257	21.5333
DATA	1240	16	10	0	0	ASCRP3000940	ASCRP3000940	595.892	2795.43	6.725942e+001	7.158810e+000	119	23	5.902779e+000	0	0	0	0	0	0	67.0398	1	1	51.7088	23.0303
DATA	1241	16	11	0	0	ASCRP3001361	ASCRP3001361	621.266	2795.38	4.943706e+002	4.949711e+001	555	26	7.060383e+000	0	0	0	0	0	0	495.623	1	1	50.7771	25.1852
DATA	1242	16	12	0	0	ASCRP3003957	ASCRP3003957	646.753	2795.23	4.856822e+000	2.472119e+000	59	24	5.777980e+000	0	0	0	0	0	0	4.89617	1	0	49.5074	24.1667
DATA	1243	16	13	0	0	ASCRP3005488	ASCRP3005488	672.163	2795.5	8.068384e+003	8.068420e+002	8114	23	6.233853e+000	0	0	0	0	0	0	8176.5	1	1	55.2791	23.9667
DATA	1244	16	14	0	0	ASCRP3005597	ASCRP3005597	697.419	2795.59	2.533588e+002	2.544925e+001	309	27	6.147296e+000	0	0	0	0	0	0	258.016	1	1	52.3208	25.4516
DATA	1245	16	15	0	0	ASCRP3004178	ASCRP3004178	722.868	2795.53	4.164079e+001	4.800418e+000	94	25.5	6.675483e+000	0	0	0	0	0	0	42.6028	1	1	49.8279	25.7
DATA	1246	16	16	0	0	ASCRP3011399	ASCRP3011399	748.333	2795.5	1.339989e+001	2.729667e+000	68	23	7.414023e+000	0	0	0	0	0	0	13.7687	1	1	57.5363	24.25
DATA	1247	16	17	0	0	ASCRP3012887	ASCRP3012887	773.756	2795.67	8.270873e+001	8.603377e+000	135.5	22	7.509928e+000	0	0	0	0	0	0	85.3232	1	1	49.8279	23.5517
DATA	1248	16	18	0	0	ASCRP3007052	ASCRP3007052	798.955	2795.64	3.353648e+003	3.353732e+002	3475	27.5	6.412721e+000	0	0	0	0	0	0	3472.17	1	1	52.9257	26.2941
DATA	1249	16	19	0	0	ASCRP3010144	ASCRP3010144	824.418	2795.57	4.784916e+001	5.331892e+000	102	23.5	5.237026e+000	0	0	0	0	0	0	49.7044	1	1	65	24.7667
DATA	1250	16	20	0	0	A_23_P215720	NM_000492	849.582	2795.57	3.040851e+001	3.840325e+000	83	27	5.234284e+000	0	0	0	0	0	0	31.6802	1	1	65	26.0909
DATA	1251	16	21	0	0	ASCRP3010889	ASCRP3010889	875.18	2795.76	1.062079e+004	1.062081e+003	10868	25	6.015750e+000	0	0	0	0	0	0	11094	1	1	54.9904	24.4516
DATA	1252	16	22	0	0	ASCRP3011091	ASCRP3011091	900.5	2795.65	3.059306e+001	3.848018e+000	82	20	5.984038e+000	0	0	0	0	0	0	32.0284	1	1	57.5363	22.6061
DATA	1253	16	23	0	0	ASCRP3011307	ASCRP3011307	925.807	2795.57	6.613993e+000	2.421701e+000	58	21	5.180821e+000	0	0	0	0	0	0	6.9375	1	0	58.0869	22.1818
DATA	1254	16	24	0	0	ASCRP3000104	ASCRP3000104	951.143	2796.01	2.562567e+001	3.460828e+000	77	23	6.965043e+000	0	0	0	0	0	0	26.9203	1	1	48.5334	24.3871
DATA	1255	16	25	0	0	ASCRP3004464	ASCRP3004464	976.757	2796	6.457737e+003	6.457779e+002	6883	23	7.924137e+000	0	0	0	0	0	0	6792.18	1	1	46.8651	24.9667
DATA	1256	16	26	0	0	ASCRP3010655	ASCRP3010655	1002.13	2796	3.769141e+002	3.776282e+001	443	24	6.357959e+000	0	0	0	0	0	0	396.768	1	1	48.5334	26.069
DATA	1257	16	27	0	0	ASCRP3006004	ASCRP3006004	1027.41	2796.09	4.910351e+001	5.430911e+000	102	21.5	5.135408e+000	0	0	0	0	0	0	51.715	1	1	49.8279	21.2
DATA	1258	16	28	0	0	ASCRP3007203	ASCRP3007203	1052.92	2795.89	1.719992e+003	1.720149e+002	1875	22	5.862676e+000	0	0	0	0	0	0	1811.74	1	1	46.8651	21.375
DATA	1259	16	29	0	0	ASCRP3008410	ASCRP3008410	1078.29	2795.91	1.527192e+002	1.544718e+001	215	21	5.632643e+000	0	0	0	0	0	0	160.832	1	1	49.1849	21.68
DATA	1260	16	30	0	0	ASCRP3002771	ASCRP3002771	1103.44	2796.08	3.069871e+001	3.848896e+000	82	22	5.537823e+000	0	0	0	0	0	0	32.3115	1	1	49.8279	22.8966
DATA	1261	16	31	0	0	ASCRP3002897	ASCRP3002897	1128.84	2796.01	1.665631e+002	1.681761e+001	225	23	6.536645e+000	0	0	0	0	0	0	175.158	1	1	47.8731	23.4857
DATA	1262	16	32	0	0	ASCRP3013313	ASCRP3013313	1154.5	2796	2.366712e+000	2.326558e+000	48	23	7.792469e+000	0	0	0	0	0	0	-0.268622	0	0	54.1152	24.4516
DATA	1263	16	33	0	0	ASCRP3003650	ASCRP3003650	1180.05	2795.91	8.074090e+002	8.077452e+001	896.5	23	6.857109e+000	0	0	0	0	0	0	846.695	1	1	46.8651	23.4074
DATA	1264	16	34	1028	1	(+)E1A_r60_1	E1A_r60_1	1205.05	2796.19	1.004592e+001	2.541522e+000	60	24	6.718615e+000	0	0	0	0	0	0	10.5151	1	0	49.5074	22.8387
DATA	1265	16	35	0	0	ASCRP3002201	ASCRP3002201	1230.47	2796.12	1.293421e+002	1.314412e+001	185	22	5.113339e+000	0	0	0	0	0	0	135.087	1	1	48.8603	22.7097
DATA	1266	16	36	0	0	ASCRP3005292	ASCRP3005292	1255.88	2796.19	3.092583e+001	3.881440e+000	81.5	22.5	5.534285e+000	0	0	0	0	0	0	32.2186	1	1	49.5074	22.4643
DATA	1267	16	37	0	0	ASCRP3011122	ASCRP3011122	1281.71	2796.11	1.819341e+001	2.973691e+000	67.5	23	5.775891e+000	0	0	0	0	0	0	18.9002	1	1	49.1849	24.1333
DATA	1268	16	38	0	0	ASCRP3002505	ASCRP3002505	1306.85	2796.11	5.167887e+002	5.173270e+001	579.5	25	6.592104e+000	0	0	0	0	0	0	535.231	1	1	50.1463	24.0741
DATA	1269	16	39	0	0	ASCRP3005687	ASCRP3005687	1332.5	2796	3.385310e+001	4.130959e+000	85.5	23	5.833107e+000	0	0	0	0	0	0	34.9427	1	1	54.1152	21.6071
DATA	1270	16	40	0	0	ASCRP3000211	ASCRP3000211	1357.5	2796	8.133528e+000	2.511197e+000	55	22	5.634867e+000	0	0	0	0	0	0	8.36546	1	0	65	23.2
DATA	1271	16	41	0	0	ASCRP3001664	ASCRP3001664	1383	2796.04	3.322252e+002	3.330803e+001	382	21	8.400922e+000	0	0	0	0	0	0	340.374	1	1	48.8603	22.037
DATA	1272	16	42	0	0	ASCRP3008075	ASCRP3008075	1408.31	2795.99	6.644875e+000	2.485321e+000	56	19.5	6.110269e+000	0	0	0	0	0	0	6.7801	1	0	49.8279	19.1538
DATA	1273	16	43	0	0	ASCRP3002446	ASCRP3002446	1433.77	2796.1	2.047437e+002	2.061516e+001	259	24	5.426627e+000	0	0	0	0	0	0	208.006	1	1	49.1849	24
DATA	1274	16	44	0	0	ASCRP3006995	ASCRP3006995	1459.19	2796.03	1.869783e+002	1.885330e+001	236	21	4.742623e+000	0	0	0	0	0	0	189.098	1	1	49.1849	21.6774
DATA	1275	16	45	0	0	ASCRP3010541	ASCRP3010541	1484.58	2796.04	2.197582e+001	3.274551e+000	71	22	7.169966e+000	0	0	0	0	0	0	22.1203	1	1	48.5334	22.6216
DATA	1276	16	46	0	0	ASCRP3011590	ASCRP3011590	1510.03	2796.04	2.059779e+001	3.192820e+000	68	22	7.121119e+000	0	0	0	0	0	0	20.6318	1	1	47.8731	23.6765
DATA	1277	16	47	0	0	ASCRP3013102	ASCRP3013102	1535.31	2795.85	2.194338e+001	3.290380e+000	71	21	5.964618e+000	0	0	0	0	0	0	21.8695	1	1	48.8603	21.92
DATA	1278	16	48	0	0	ASCRP3010121	ASCRP3010121	1560.71	2796.05	9.269133e+001	9.591198e+000	138	19.5	4.331959e+000	0	0	0	0	0	0	91.9007	1	1	49.1849	19.6071
DATA	1279	16	49	0	0	ASCRP3008480	ASCRP3008480	1586.16	2796.33	7.020594e+001	7.444997e+000	120	24.5	6.324162e+000	0	0	0	0	0	0	69.2378	1	1	49.8279	24.2895
DATA	1280	16	50	0	0	ASCRP3002152	ASCRP3002152	1611.85	2796	5.561423e+001	6.093932e+000	106	22	4.823786e+000	0	0	0	0	0	0	54.5489	1	1	46.8651	22.7143
DATA	1281	16	51	1028	1	(+)E1A_r60_n11	E1A_r60_n11	1636.9	2796.56	3.478297e+000	2.528853e+000	52	23	4.996021e+000	0	0	0	0	0	0	3.39326	1	0	50.4627	22.0909
DATA	1282	16	52	0	0	ASCRP3005066	ASCRP3005066	1662.42	2796.43	3.770658e+001	4.534539e+000	86	23	4.768625e+000	0	0	0	0	0	0	36.581	1	1	57.5363	23.1613
DATA	1283	16	53	0	0	ASCRP3001910	ASCRP3001910	1687.58	2796.43	1.883107e+001	3.156034e+000	68	22.5	6.436337e+000	0	0	0	0	0	0	18.1686	1	1	57.5363	23.4333
DATA	1284	16	54	0	0	ASCRP3003891	ASCRP3003891	1713.3	2796.32	5.230854e+002	5.237051e+001	544	24	5.624352e+000	0	0	0	0	0	0	501.847	1	1	51.0895	23.3333
DATA	1285	16	55	0	0	ASCRP3005814	ASCRP3005814	1738.5	2796.5	1.568235e+002	1.589009e+001	196.5	23	7.511403e+000	0	0	0	0	0	0	149.63	1	1	65	24.2759
DATA	1286	16	56	0	0	ASCRP3002548	ASCRP3002548	1763.89	2796.5	5.427509e+001	6.007454e+000	103.5	22	8.073381e+000	0	0	0	0	0	0	51.5011	1	1	56.9804	24.8889
DATA	1287	16	57	0	0	ASCRP3004238	ASCRP3004238	1789.36	2796.53	5.961477e+001	6.499506e+000	108	20	5.449319e+000	0	0	0	0	0	0	56.2602	1	1	50.7771	20.8485
DATA	1288	16	58	0	0	ASCRP3011523	ASCRP3011523	1814.78	2796.42	4.001077e+000	2.633734e+000	55	21	5.027559e+000	0	0	0	0	0	0	3.75579	1	0	50.7771	21.2593
DATA	1289	16	59	0	0	ASCRP3002267	ASCRP3002267	1840.33	2796.5	1.677425e+002	1.697714e+001	210	20	6.590207e+000	0	0	0	0	0	0	156.635	1	1	57.5363	20.3913
DATA	1290	16	60	0	0	ASCRP3011808	ASCRP3011808	1865.52	2796.32	8.681844e+001	9.071474e+000	131	19	5.524137e+000	0	0	0	0	0	0	80.6626	1	1	51.7088	19.6333
DATA	1291	16	61	0	0	ASCRP3009360	ASCRP3009360	1891.05	2796.4	6.963780e+001	7.448469e+000	114	21	6.369977e+000	0	0	0	0	0	0	64.3835	1	1	51.0895	21.4375
DATA	1292	16	62	0	0	ASCRP3004798	ASCRP3004798	1916.33	2796.4	7.474131e+001	7.931794e+000	121	25	5.241225e+000	0	0	0	0	0	0	68.7813	1	1	50.7771	24.5517
DATA	1293	16	63	0	0	AS_circRNA_control209	AS_circRNA_control209	1941.94	2796.52	1.084330e+003	1.084658e+002	1041.5	21	5.090072e+000	0	0	0	0	0	0	993.422	1	1	49.5074	21.7037
DATA	1294	16	64	0	0	ASCRP3001711	ASCRP3001711	1967.12	2796.49	2.724424e+000	2.678202e+000	51	22	6.403518e+000	0	0	0	0	0	0	-0.936506	0	0	48.2044	22.2286
DATA	1295	16	65	0	0	ASCRP3004849	ASCRP3004849	1992.5	2796.5	2.734914e+000	2.688514e+000	52	22	5.399000e+000	0	0	0	0	0	0	-0.097088	0	0	57.5363	21.7778
DATA	1296	16	66	0	0	ASCRP3010825	ASCRP3010825	2017.81	2796.52	9.418187e+002	9.422051e+001	908	22	5.291587e+000	0	0	0	0	0	0	853.032	1	1	49.8279	22.6176
DATA	1297	16	67	0	0	ASCRP3004767	ASCRP3004767	2043.5	2796.29	3.985833e+002	3.995012e+001	417	22	5.872840e+000	0	0	0	0	0	0	359.862	1	1	49.1849	21.9024
DATA	1298	16	68	0	0	ASCRP3011187	ASCRP3011187	2068.56	2796.51	7.623155e+003	7.623203e+002	6910	25	5.723730e+000	0	0	0	0	0	0	6864.26	1	1	52.3208	25.7586
DATA	1299	16	69	0	0	ASCRP3006283	ASCRP3006283	2094.21	2796.65	1.289748e+002	1.318116e+001	171	21	5.227788e+000	0	0	0	0	0	0	115.871	1	1	51.7088	20.9412
DATA	1300	16	70	0	0	ASCRP3009807	ASCRP3009807	2119.59	2796.51	1.014906e+002	1.050847e+001	149	22	5.898427e+000	0	0	0	0	0	0	91.0157	1	1	51.7088	24.2353
DATA	1301	16	71	0	0	AS_circRNA_control201	AS_circRNA_control201	2144.97	2796.83	1.581146e+002	1.604510e+001	195	25	8.709883e+000	0	0	0	1	0	0	141.621	1	1	48.2044	26.1724
DATA	1302	16	72	0	0	ASCRP3008176	ASCRP3008176	2170.24	2796.8	1.804534e+002	1.825069e+001	215	23	4.314599e+000	0	0	0	0	0	0	161.517	1	1	49.5074	23.4828
DATA	1303	16	73	0	0	ASCRP3000852	ASCRP3000852	2195.72	2796.91	1.414880e+002	1.440983e+001	178	25	4.570979e+000	0	0	0	0	0	0	126.63	1	1	48.8603	25.5769
DATA	1304	16	74	0	0	ASCRP3013408	ASCRP3013408	2221.12	2796.95	6.756675e+001	7.286906e+000	115	23	6.451109e+000	0	0	0	0	0	0	60.5045	1	1	47.8731	22.9714
DATA	1305	16	75	0	0	ASCRP3013485	ASCRP3013485	2246.56	2797.03	1.095612e+002	1.129002e+001	152	22.5	6.298077e+000	0	0	0	0	0	0	98.2314	1	1	48.5334	22.9706
DATA	1306	16	76	0	0	ASCRP3005990	ASCRP3005990	2272.01	2796.89	6.370239e+001	6.926691e+000	113	23	6.553972e+000	0	0	0	0	0	0	57.2259	1	1	46.8651	23.2727
DATA	1307	16	77	0	0	ASCRP3000752	ASCRP3000752	2297.47	2796.81	1.237558e+001	2.981697e+000	65	22	5.002666e+000	0	0	0	0	0	0	11.1477	1	0	48.2044	23.12
DATA	1308	16	78	0	0	ASCRP3001643	ASCRP3001643	2322.86	2796.8	8.874201e+002	8.878317e+001	859.5	22	4.972397e+000	0	0	0	0	0	0	802.199	1	1	46.8651	22.5161
DATA	1309	16	79	0	0	ASCRP3003699	ASCRP3003699	2348.34	2797.01	1.389653e+001	3.028819e+000	67	23	4.951330e+000	0	0	0	0	0	0	12.6178	1	1	49.1849	23.1481
DATA	1310	16	80	0	0	ASCRP3003144	ASCRP3003144	2373.64	2797.09	3.342947e+001	4.282730e+000	84	23	5.849072e+000	0	0	0	0	0	0	30.5143	1	1	49.1849	21.2857
DATA	1311	16	81	0	0	AS_circRNA_control215	AS_circRNA_control215	2399.06	2796.95	1.184221e+002	1.213737e+001	164	23.5	4.956426e+000	0	0	0	0	0	0	108.77	1	1	48.2044	23.3846
DATA	1312	16	82	0	0	A_23_P11507	NM_015534	2424.31	2797	1.753823e+002	1.773601e+001	213.5	23	6.215793e+000	0	0	0	0	0	0	162.252	1	1	50.4627	23.641
DATA	1313	17	1	0	0	ASCRP3006112	ASCRP3006112	354.443	2802.47	3.299077e+001	4.211387e+000	86.5	26	6.755474e+000	0	0	0	0	0	0	30.7974	1	1	50.4627	26.3307
DATA	1314	17	2	0	0	ASCRP3013364	ASCRP3013364	379.776	2802.76	9.058185e+001	9.423249e+000	142.5	26.5	6.875661e+000	0	0	0	0	0	0	85.2149	1	1	49.1849	26.9667
DATA	1315	17	3	0	0	ASCRP3002381	ASCRP3002381	405.444	2802.47	1.369558e+002	1.393608e+001	185	26.5	7.425415e+000	0	0	0	0	0	0	129.823	1	1	50.4627	26.0333
DATA	1316	17	4	0	0	ASCRP3004242	ASCRP3004242	430.618	2802.76	3.911227e+003	3.911311e+002	3734.5	26	6.490360e+000	0	0	0	0	0	0	3734.95	1	1	49.1849	26.2353
DATA	1317	17	5	0	0	ASCRP3012838	ASCRP3012838	455.875	2802.3	1.582463e+003	1.582667e+002	1580	26	4.813767e+000	0	0	0	0	0	0	1521.96	1	1	50.1463	25.2121
DATA	1318	17	6	0	1	ETG05_66023	ETG05_66023	481.055	2802.47	7.741481e+002	7.745591e+001	784.5	23	6.066082e+000	0	0	0	0	0	0	749.781	1	1	53.8203	24.2121
DATA	1319	17	7	0	0	ASCRP3011726	ASCRP3011726	506.825	2802.22	6.359625e+002	6.364559e+001	662.5	23.5	4.416060e+000	0	0	0	0	0	0	620.219	1	1	50.4627	23.6111
DATA	1320	17	8	0	0	ASCRP3008021	ASCRP3008021	532.39	2802.5	4.895593e+002	4.901916e+001	530	23.5	6.637427e+000	0	0	0	0	0	0	480.642	1	1	51.7088	24.5938
DATA	1321	17	9	0	0	ASCRP3008173	ASCRP3008173	557.565	2802.48	1.097589e+003	1.097867e+002	1137	24	4.724556e+000	0	0	0	0	0	0	1084.43	1	1	52.6241	23.3929
DATA	1322	17	10	0	0	ASCRP3012169	ASCRP3012169	582.959	2802.95	1.611427e+002	1.630067e+001	213	20	3.448235e+000	0	0	0	0	0	0	160.195	1	1	46.8651	20.0968
DATA	1323	17	11	0	0	ASCRP3001923	ASCRP3001923	608.684	2802.53	2.485699e+000	2.443660e+000	53.5	24	7.048267e+000	0	0	0	0	0	0	0.255265	0	0	50.4627	24.7037
DATA	1324	17	12	0	0	A_23_P87238	NM_006512	633.667	2802.5	2.641299e+001	3.589135e+000	79	25	5.575088e+000	0	0	0	0	0	0	26.5594	1	1	57.5363	24.7667
DATA	1325	17	13	0	0	ASCRP3006052	ASCRP3006052	659.418	2802.57	2.083207e+002	2.097182e+001	259	24	5.425265e+000	0	0	0	0	0	0	210.608	1	1	57.5363	25.8276
DATA	1326	17	14	0	0	ASCRP3012611	ASCRP3012611	684.582	2802.57	1.516557e+002	1.535509e+001	201	25	6.201263e+000	0	0	0	0	0	0	154.085	1	1	57.5363	24.2069
DATA	1327	17	15	0	0	ASCRP3006233	ASCRP3006233	710	2802.54	4.934814e+001	5.484732e+000	101	26.5	6.480041e+000	0	0	0	0	0	0	50.376	1	1	65	26.4063
DATA	1328	17	16	0	0	ASCRP3004027	ASCRP3004027	735.418	2802.57	1.157844e+002	1.182116e+001	169	22.5	8.527190e+000	0	0	0	0	0	0	118.718	1	1	57.5363	24.25
DATA	1329	17	17	0	0	ASCRP3007828	ASCRP3007828	760.705	2802.58	2.209122e+002	2.221836e+001	284	25.5	8.934979e+000	0	0	0	0	0	0	227.434	1	1	50.1463	26.9231
DATA	1330	17	18	0	0	ASCRP3000822	ASCRP3000822	786.418	2802.57	3.215841e+002	3.224522e+001	380	25.5	8.340732e+000	0	0	0	0	0	0	332.34	1	1	57.5363	25.5333
DATA	1331	17	19	66	-1	(-)3xSLv1	NegativeControl	811.582	2802.57	2.397149e+000	2.356479e+000	46	25.5	6.752632e+000	0	0	0	0	0	0	-4.45829	0	0	57.5363	25.0882
DATA	1332	17	20	0	0	ASCRP3003125	ASCRP3003125	836.823	2802.79	1.554169e+004	1.554171e+003	16031	25	5.105243e+000	0	0	0	0	0	0	16165.6	1	1	54.1152	25.4688
DATA	1333	17	21	0	0	ASCRP3007544	ASCRP3007544	862.5	2803	2.383195e+000	2.342762e+000	48	25	5.942724e+000	0	0	0	0	0	0	-2.91244	0	0	65	25.4857
DATA	1334	17	22	0	0	ASCRP3003514	ASCRP3003514	887.608	2802.93	2.139647e+001	3.168692e+000	71	23	6.246010e+000	0	0	0	0	0	0	22.3703	1	1	53.8203	23.4333
DATA	1335	17	23	0	0	ASCRP3012668	ASCRP3012668	913	2802.8	8.071356e+001	8.401598e+000	136	21	4.826450e+000	0	0	0	0	0	0	84.5611	1	1	46.8651	22.8065
DATA	1336	17	24	0	0	ASCRP3005171	ASCRP3005171	938.587	2803.09	2.169409e+001	3.182435e+000	71.5	23	6.178560e+000	0	0	0	0	0	0	22.767	1	1	49.8279	22.7857
DATA	1337	17	25	0	0	ASCRP3001006	ASCRP3001006	963.907	2802.93	8.690093e+001	8.995811e+000	139	23	5.427080e+000	0	0	0	0	0	0	91.3222	1	1	54.4085	23.1034
DATA	1338	17	26	0	0	ASCRP3006044	ASCRP3006044	989.627	2803.31	2.741052e+002	2.750878e+001	341	22	4.456670e+000	0	0	0	0	0	0	288.337	1	1	47.8731	22.8095
DATA	1339	17	27	0	0	ASCRP3004624	ASCRP3004624	1014.77	2802.92	2.430534e+001	3.361037e+000	77.5	22	5.828951e+000	0	0	0	0	0	0	25.5842	1	1	47.8731	22.32
DATA	1340	17	28	0	0	ASCRP3000538	ASCRP3000538	1040.39	2803.1	1.740953e+003	1.741107e+002	1882.5	23	4.992455e+000	0	0	0	0	0	0	1833.09	1	1	49.1849	22.4643
DATA	1341	17	29	0	0	ASCRP3000732	ASCRP3000732	1065.79	2802.81	3.484559e+002	3.492279e+001	415	23	5.031918e+000	0	0	0	0	0	0	366.883	1	1	47.5395	22.0345
DATA	1342	17	30	0	0	ASCRP3002411	ASCRP3002411	1090.94	2803	6.342365e+002	6.346613e+001	696.5	21.5	4.476434e+000	0	0	0	0	0	0	667.51	1	1	52.6241	20.9615
DATA	1343	17	31	0	0	ASCRP3012525	ASCRP3012525	1116.47	2802.86	1.372113e+003	1.372310e+002	1477	23	5.907330e+000	0	0	0	0	0	0	1443.05	1	1	48.8603	24
DATA	1344	17	32	0	0	ASCRP3011152	ASCRP3011152	1141.86	2803.23	6.056001e+001	6.487326e+000	112	22	5.978533e+000	0	0	0	0	0	0	63.6214	1	1	47.5395	21.8333
DATA	1345	17	33	0	0	ASCRP3006814	ASCRP3006814	1167.1	2802.88	1.423054e+003	1.423245e+002	1497	23	7.977339e+000	0	0	0	0	0	0	1492.95	1	1	49.8279	24.5
DATA	1346	17	34	0	0	ASCRP3004518	ASCRP3004518	1192.54	2803.03	3.707376e+001	4.380471e+000	87.5	23	6.464959e+000	0	0	0	0	0	0	38.8274	1	1	49.8279	22.9355
DATA	1347	17	35	0	0	ASCRP3003816	ASCRP3003816	1218.14	2802.9	1.063046e+002	1.088452e+001	159.5	22	5.291503e+000	0	0	0	0	0	0	111.106	1	1	48.8603	22
DATA	1348	17	36	0	0	ASCRP3005966	ASCRP3005966	1243.45	2803.29	1.274139e+001	2.667484e+000	63	23	4.577038e+000	0	0	0	0	0	0	13.2855	1	1	47.8731	22.4167
DATA	1349	17	37	0	0	ASCRP3003102	ASCRP3003102	1268.53	2803	8.305788e+000	2.492075e+000	55.5	22	5.098569e+000	0	0	0	0	0	0	8.63804	1	0	48.5334	21.9333
DATA	1350	17	38	0	0	ASCRP3000462	ASCRP3000462	1294.39	2803.07	9.867448e+000	2.554864e+000	59.5	25	5.726574e+000	0	0	0	0	0	0	10.2316	1	0	53.8203	24.8571
DATA	1351	17	39	0	0	ASCRP3012541	ASCRP3012541	1319.5	2803	2.404903e+000	2.373725e+000	50	23	6.070846e+000	0	0	0	0	0	0	2.20709	0	0	54.1152	22.2
DATA	1352	17	40	0	0	ASCRP3009838	ASCRP3009838	1344.91	2803.07	2.307489e+004	2.307491e+003	23778	23.5	5.221988e+000	0	0	0	0	0	0	23767.8	1	1	54.4085	23.9412
DATA	1353	17	41	0	0	ASCRP3006542	ASCRP3006542	1370.55	2803.26	2.036497e+001	3.133366e+000	68	21	6.427504e+000	0	0	0	0	0	0	20.8974	1	1	48.2044	22.2069
DATA	1354	17	42	0	0	ASCRP3005674	ASCRP3005674	1395.71	2803.07	4.071275e+001	4.721295e+000	89.5	20.5	7.355216e+000	0	0	0	0	0	0	41.6136	1	1	49.1849	20.8929
DATA	1355	17	43	0	0	ASCRP3002196	ASCRP3002196	1421.59	2802.95	2.620824e+001	3.554313e+000	75.5	21.5	6.441246e+000	0	0	0	0	0	0	26.6739	1	1	49.5074	21.4
DATA	1356	17	44	0	0	ASCRP3009049	ASCRP3009049	1446.57	2803.18	1.798599e+003	1.798761e+002	1808	22	4.878958e+000	0	0	0	0	0	0	1822.61	1	1	49.5074	23.7857
DATA	1357	17	45	0	0	ASCRP3001817	ASCRP3001817	1471.81	2803.43	1.321797e+002	1.343812e+001	177	22	5.111025e+000	0	0	0	0	0	0	133.332	1	1	58.0869	21.5484
DATA	1358	17	46	0	0	ASCRP3006079	ASCRP3006079	1497.47	2803.53	9.764490e+001	1.006333e+001	146	23.5	7.075492e+000	0	0	0	0	0	0	98.0204	1	1	52.9257	23.2105
DATA	1359	17	47	0	0	ASCRP3003443	ASCRP3003443	1522.81	2803.06	3.452750e+001	4.231493e+000	83	22	5.779456e+000	0	0	0	0	0	0	34.4901	1	1	49.5074	22.0714
DATA	1360	17	48	0	0	ASCRP3003803	ASCRP3003803	1548.25	2803.36	2.207028e+002	2.220682e+001	264	20	5.237026e+000	0	0	0	0	0	0	219.339	1	1	51.0895	20.7667
DATA	1361	17	49	0	0	ASCRP3006893	ASCRP3006893	1573.55	2803.03	3.431172e+002	3.440062e+001	390	20	5.686052e+000	0	0	0	0	0	0	339.231	1	1	49.8279	21.2581
DATA	1362	17	50	0	0	ASCRP3000740	ASCRP3000740	1599.1	2803.44	5.178701e+001	5.743997e+000	101	22	5.539007e+000	0	0	0	0	0	0	50.9265	1	1	50.4627	23.381
DATA	1363	17	51	0	0	ASCRP3007945	ASCRP3007945	1624.33	2803.37	1.491264e+001	2.909496e+000	62	20	5.394305e+000	0	0	0	0	0	0	14.5862	1	1	51.0895	20.7931
DATA	1364	17	52	0	0	ASCRP3010598	ASCRP3010598	1649.62	2803.63	2.065718e+001	3.252217e+000	68	23	5.636134e+000	0	0	0	0	0	0	20.0952	1	1	50.7771	22.8621
DATA	1365	17	53	0	0	ASCRP3011824	ASCRP3011824	1674.98	2803.45	1.711681e+001	3.051135e+000	65	23	6.719915e+000	0	0	0	0	0	0	16.5597	1	1	51.0895	24.5625
DATA	1366	17	54	0	0	ASCRP3001198	ASCRP3001198	1700.26	2803.47	2.583564e+000	2.539731e+000	45	21.5	6.117681e+000	0	0	0	0	0	0	-2.9378	0	0	51.7088	22.2941
DATA	1367	17	55	0	0	ASCRP3004317	ASCRP3004317	1725.66	2803.13	3.495120e+002	3.504438e+001	384	23.5	6.097667e+000	0	0	0	0	0	0	334.425	1	1	50.1463	23.3077
DATA	1368	17	56	0	0	ASCRP3006598	ASCRP3006598	1751.33	2803.5	6.690971e+004	6.690972e+003	63735	24	7.057211e+000	0	0	0	0	0	0	63666.9	1	1	57.5363	25.2143
DATA	1369	17	57	0	0	Negative005	Negative005	1776.5	2803.5	2.626484e+000	2.582657e+000	49	20	5.298945e+000	0	0	0	0	0	0	0.582904	0	0	65	22.3103
DATA	1370	17	58	0	0	ASCRP3001683	ASCRP3001683	1801.69	2803.75	2.640465e+000	2.595667e+000	49.5	22.5	6.640956e+000	0	0	0	0	0	0	-0.148784	0	0	51.0895	23.6333
DATA	1371	17	59	0	0	ASCRP3008112	ASCRP3008112	1827.57	2803.39	4.384368e+002	4.392127e+001	458	21	6.259352e+000	0	0	0	0	0	0	410.543	1	1	49.5074	22.1111
DATA	1372	17	60	0	0	ASCRP3005556	ASCRP3005556	1852.7	2803.57	2.668084e+000	2.633664e+000	53	20	6.775446e+000	0	0	0	0	0	0	2.22459	0	0	50.7771	20.64
DATA	1373	17	61	0	0	Negative018	Negative018	1878.65	2803.73	2.681574e+000	2.636078e+000	45.5	19	5.793953e+000	0	0	0	1	0	0	-5.73851	0	0	52.3208	19.6452
DATA	1374	17	62	0	0	A_23_P53126	NM_005574	1903.58	2803.57	6.114057e+000	2.718052e+000	56	21	5.634459e+000	0	0	0	0	0	0	5.64122	1	0	57.5363	22.3333
DATA	1375	17	63	0	0	ASCRP3012671	ASCRP3012671	1929	2803.54	2.032558e+001	3.347985e+000	70.5	21.5	5.627911e+000	0	0	0	0	0	0	18.6691	1	1	55.8519	21.9375
DATA	1376	17	64	0	0	ASCRP3003792	ASCRP3003792	1954.42	2803.57	1.439383e+001	3.034812e+000	65.5	20	5.486061e+000	0	0	0	0	0	0	13.1646	1	1	57.5363	21.4074
DATA	1377	17	65	0	0	ASCRP3000116	ASCRP3000116	1979.58	2803.57	3.094303e+002	3.105907e+001	331	22.5	5.832789e+000	0	0	0	0	0	0	281.894	1	1	57.5363	22.25
DATA	1378	17	66	0	0	ASCRP3007409	ASCRP3007409	2005.42	2803.57	2.079558e+001	3.401859e+000	69	23	5.232401e+000	0	0	0	0	0	0	18.875	1	1	57.5363	22.9063
DATA	1379	17	67	0	0	ASCRP3012224	ASCRP3012224	2030.4	2803.38	1.070060e+002	1.103622e+001	148	23	5.166676e+000	0	0	0	0	0	0	96.8089	1	1	51.4001	22.4762
DATA	1380	17	68	0	0	ASCRP3010337	ASCRP3010337	2056	2803.87	7.362762e+000	2.807031e+000	58	25	7.626355e+000	0	0	0	0	0	0	6.64199	1	0	65	24.8065
DATA	1381	17	69	0	0	AS_circRNA_control207	AS_circRNA_control207	2081.43	2803.66	1.614555e+002	1.637231e+001	199.5	22	5.125693e+000	0	0	0	0	0	0	145.29	1	1	47.8731	23.0909
DATA	1382	17	70	0	0	ASCRP3004421	ASCRP3004421	2106.85	2803.9	1.254147e+002	1.283322e+001	163	22	6.370105e+000	0	0	0	0	0	0	112.635	1	1	46.8651	22.4474
DATA	1383	17	71	0	0	ASCRP3010954	ASCRP3010954	2132.39	2803.93	1.519445e+002	1.543684e+001	190	22	6.123879e+000	0	0	0	0	0	0	136.258	1	1	53.8203	24.5758
DATA	1384	17	72	0	0	A_23_P2683	NM_024604	2157.5	2804	2.774482e+000	2.727411e+000	51	26.5	8.666913e+000	0	0	0	0	0	0	-2.53556	0	0	54.1152	26.3462
DATA	1385	17	73	0	0	ASCRP3011211	ASCRP3011211	2183.4	2803.96	4.385096e+001	5.164627e+000	92	25	4.564065e+000	0	0	0	0	0	0	39.273	1	1	49.1849	24.6429
DATA	1386	17	74	0	0	Negative038	Negative038	2208.64	2803.99	5.313942e+000	2.778981e+000	60	26	6.363961e+000	0	0	0	0	0	0	4.76043	1	0	49.8279	25.2
DATA	1387	17	75	0	0	ASCRP3007768	ASCRP3007768	2233.86	2803.86	2.375198e+002	2.390781e+001	270.5	24	7.045711e+000	0	0	0	0	0	0	212.971	1	1	47.8731	23.7273
DATA	1388	17	76	0	0	A_23_P215720	NM_000492	2258.88	2804.09	2.975459e+001	4.031912e+000	81	23	5.679263e+000	0	0	0	0	0	0	26.7225	1	1	47.5395	23.2333
DATA	1389	17	77	0	0	ASCRP3007074	ASCRP3007074	2284.55	2803.74	3.914971e+000	2.742559e+000	58	23	6.381484e+000	0	0	0	0	0	0	3.52427	1	0	48.8603	23.16
DATA	1390	17	78	0	0	Negative045	Negative045	2310.35	2804	1.985042e+001	3.355765e+000	73	22.5	6.373204e+000	0	0	0	0	0	0	17.9274	1	1	49.1849	24.1071
DATA	1391	17	79	0	0	ASCRP3007156	ASCRP3007156	2335.46	2803.64	4.434466e+000	2.731395e+000	58.5	22.5	4.886408e+000	0	0	0	0	0	0	4.02053	1	0	46.8651	22.6071
DATA	1392	17	80	0	0	ASCRP3011599	ASCRP3011599	2360.87	2804.01	9.423083e+001	9.797310e+000	140	23	5.091824e+000	0	0	0	0	0	0	85.8561	1	1	48.5334	22.48
DATA	1393	17	81	0	0	ASCRP3009148	ASCRP3009148	2386.66	2804.07	2.712192e+000	2.679619e+000	59	21	6.613606e+000	0	0	0	0	0	0	2.4569	0	0	48.8603	22.1613
DATA	1394	17	82	0	0	ASCRP3002847	ASCRP3002847	2411.5	2804.18	1.680704e+002	1.701445e+001	213.5	24.5	4.832027e+000	0	0	0	0	0	0	155.063	1	1	49.1849	24.5
DATA	1395	18	1	0	0	ASCRP3004065	ASCRP3004065	367.154	2810.13	1.920016e+001	3.235430e+000	77	28	7.491491e+000	0	0	0	0	0	0	18.0164	1	1	48.8603	27.325
DATA	1396	18	2	0	0	ASCRP3013373	ASCRP3013373	392.594	2809.93	2.725351e+000	2.599043e+000	58	27	6.246817e+000	0	0	0	0	0	0	2.57654	1	0	46.5243	26.9091
DATA	1397	18	3	0	0	Negative007	Negative007	418	2810	3.234075e+000	2.586010e+000	57	25.5	5.971195e+000	0	0	0	0	0	0	3.08013	1	0	65	25
DATA	1398	18	4	0	0	ASCRP3013067	ASCRP3013067	443.838	2810.28	8.258825e+000	2.677433e+000	64	26	4.486779e+000	0	0	0	0	0	0	7.92387	1	0	47.8731	25.7419
DATA	1399	18	5	0	0	ASCRP3001833	ASCRP3001833	468.548	2809.92	3.232209e+002	3.242092e+001	361	28.5	6.274950e+000	0	0	0	0	0	0	312.227	1	1	49.8279	28.625
DATA	1400	18	6	0	0	ASCRP3005376	ASCRP3005376	494.392	2810.07	1.198297e+001	2.783200e+000	65.5	23	4.145992e+000	0	0	0	0	0	0	11.6565	1	0	53.8203	23.5484
DATA	1401	18	7	0	0	ASCRP3003593	ASCRP3003593	519.408	2810.09	1.488173e+002	1.508954e+001	198	24	5.443049e+000	0	0	0	0	0	0	145.711	1	1	49.1849	23.6296
DATA	1402	18	8	0	0	ASCRP3006657	ASCRP3006657	545	2810	8.457713e+001	8.813705e+000	138	25.5	5.943060e+000	0	0	0	0	0	0	83.348	1	1	54.9904	26.2059
DATA	1403	18	9	0	0	ASCRP3007355	ASCRP3007355	570.5	2810	4.301738e+002	4.308791e+001	482.5	24	5.498387e+000	0	0	0	0	0	0	426.558	1	1	48.5334	23.9677
DATA	1404	18	10	0	0	ASCRP3009144	ASCRP3009144	595.904	2810.08	3.051033e+002	3.060852e+001	360	23.5	6.666902e+000	0	0	0	0	0	0	304.338	1	1	50.7771	24.5625
DATA	1405	18	11	0	0	ASCRP3000435	ASCRP3000435	621.024	2810.12	1.235791e+002	1.259572e+001	173.5	29	6.328634e+000	0	0	0	0	0	0	123.961	1	1	51.0895	27.5806
DATA	1406	18	12	0	0	Negative027	Negative027	646.679	2810.14	5.270039e+000	2.479481e+000	57	25.5	6.066844e+000	0	0	0	0	0	0	5.31518	1	0	49.5074	25.2647
DATA	1407	18	13	0	0	ASCRP3003451	ASCRP3003451	672.139	2810.14	1.171148e+002	1.195697e+001	168	26	6.164041e+000	0	0	0	0	0	0	118.723	1	1	49.1849	26.0667
DATA	1408	18	14	0	0	ASCRP3000920	ASCRP3000920	697.26	2809.97	2.669659e+001	3.589221e+000	81	22.5	6.317505e+000	0	0	0	0	0	0	27.1921	1	1	49.1849	22.7059
DATA	1409	18	15	0	0	ASCRP3003698	ASCRP3003698	722.608	2810.07	1.069544e+005	1.069544e+004	109691	24	7.306201e+000	0	0	0	0	0	0	109431	1	1	53.8203	25.2059
DATA	1410	18	16	0	0	ASCRP3007767	ASCRP3007767	748.151	2810.08	1.189386e+003	1.189624e+002	1256	24	7.758040e+000	0	0	0	0	0	0	1222.07	1	1	54.1152	24.4828
DATA	1411	18	17	0	0	ASCRP3007481	ASCRP3007481	773.5	2810.35	2.614574e+002	2.625285e+001	317.5	28.5	9.069989e+000	0	0	0	0	0	0	269.681	1	1	57.5363	29.0882
DATA	1412	18	18	0	0	ASCRP3000554	ASCRP3000554	798.943	2810.29	7.256344e+003	7.256383e+002	7566.5	28	6.876877e+000	0	0	0	0	0	0	7511.21	1	1	52.9257	27.2647
DATA	1413	18	19	0	0	ASCRP3010348	ASCRP3010348	824.418	2810.43	7.535147e+002	7.538820e+001	833	24	6.526566e+000	0	0	0	0	0	0	782.497	1	1	57.5363	25.1034
DATA	1414	18	20	0	0	ASCRP3002194	ASCRP3002194	849.582	2810.43	2.386873e+000	2.351759e+000	53.5	25.5	5.414661e+000	0	0	0	0	0	0	1.65592	0	0	65	25.8125
DATA	1415	18	21	0	0	ASCRP3001013	ASCRP3001013	875.107	2810.5	3.343873e+000	2.364174e+000	54.5	23.5	6.311365e+000	0	0	0	0	0	0	3.49128	1	0	56.9804	24.5
DATA	1416	18	22	0	0	ASCRP3011615	ASCRP3011615	900.557	2810.73	1.027122e+002	1.053335e+001	160	21.5	5.821087e+000	0	0	0	0	0	0	107.475	1	1	50.7771	23.3333
DATA	1417	18	23	0	0	ASCRP3000321	ASCRP3000321	925.741	2810.54	2.384072e+000	2.343162e+000	52	23	5.572783e+000	0	0	0	0	0	0	2.49921	1	0	51.0895	23.5484
DATA	1418	18	24	0	0	A_23_P1331	NM_080801	951.506	2810.59	1.513226e+002	1.531020e+001	214	23.5	7.241865e+000	0	0	0	0	0	0	158.872	1	1	52.3208	24.2692
DATA	1419	18	25	0	0	ASCRP3000377	ASCRP3000377	976.582	2810.43	1.412467e+002	1.431472e+001	200	22	9.099817e+000	0	0	0	0	0	0	148.463	1	1	57.5363	24.84
DATA	1420	18	26	0	0	ASCRP3009155	ASCRP3009155	1002.27	2810.58	5.245770e+002	5.250911e+001	599	24	4.825976e+000	0	0	0	0	0	0	551.821	1	1	50.7771	25.6364
DATA	1421	18	27	0	0	ASCRP3012813	ASCRP3012813	1027.5	2810.5	6.906302e+001	7.286160e+000	122	22	5.934272e+000	0	0	0	0	0	0	72.6829	1	1	57.5363	21.5417
DATA	1422	18	28	0	0	ASCRP3006697	ASCRP3006697	1052.67	2810.5	7.341854e+000	2.434944e+000	57.5	24.5	3.812261e+000	0	0	0	0	0	0	7.72753	1	0	57.5363	24.1333
DATA	1423	18	29	0	0	ASCRP3010532	ASCRP3010532	1078.33	2810.5	8.524885e+001	8.835503e+000	137	22	5.245944e+000	0	0	0	0	0	0	89.7062	1	1	57.5363	21.7083
DATA	1424	18	30	0	0	ASCRP3004888	ASCRP3004888	1103.58	2810.57	8.393838e+000	2.470460e+000	59	25.5	5.987808e+000	0	0	0	0	0	0	8.82767	1	0	57.5363	27.4231
DATA	1425	18	31	0	0	ASCRP3001791	ASCRP3001791	1128.89	2810.65	7.000674e+001	7.376844e+000	125	25	6.987814e+000	0	0	0	0	0	0	73.5584	1	1	50.7771	24.7273
DATA	1426	18	32	0	0	ASCRP3000186	ASCRP3000186	1154.5	2810.5	1.044322e+001	2.551939e+000	60	25	7.884243e+000	0	0	0	0	0	0	10.9595	1	0	57.5363	24.1935
DATA	1427	18	33	0	0	Negative046	Negative046	1179.75	2810.63	8.009335e+002	8.012730e+001	897	24	6.687845e+000	0	0	0	0	0	0	839.22	1	1	49.1849	24
DATA	1428	18	34	0	0	ASCRP3000053	ASCRP3000053	1205.25	2810.64	9.934532e+001	1.020559e+001	154	22.5	6.042924e+000	0	0	0	0	0	0	103.898	1	1	51.0895	21.7059
DATA	1429	18	35	0	0	ASCRP3004270	ASCRP3004270	1230.68	2810.51	2.660226e+002	2.670512e+001	325	22	5.709340e+000	0	0	0	0	0	0	277.608	1	1	50.4627	21.8214
DATA	1430	18	36	0	0	Negative003	Negative003	1256	2810.54	2.387930e+000	2.347810e+000	49	22	4.369204e+000	0	0	0	0	0	0	0.447393	0	0	55.8519	22.1429
DATA	1431	18	37	1028	1	(+)E1A_r60_a20	E1A_r60_a20	1281.6	2810.62	6.070617e+001	6.511049e+000	111	24	5.561808e+000	0	0	0	0	0	0	63.016	1	1	52.0157	23.9394
DATA	1432	18	38	0	0	ASCRP3004819	ASCRP3004819	1306.81	2810.72	2.691115e+002	2.701454e+001	330	23	5.810810e+000	0	0	0	0	0	0	278.503	1	1	50.1463	22.4
DATA	1433	18	39	0	0	ASCRP3000015	ASCRP3000015	1332.42	2810.57	5.237215e+002	5.242571e+001	595	24	6.616365e+000	0	0	0	0	0	0	540.185	1	1	57.5363	23.7353
DATA	1434	18	40	0	0	ASCRP3001072	ASCRP3001072	1357.5	2811	1.625041e+001	2.879857e+000	64	22	6.002257e+000	0	0	0	0	0	0	16.7016	1	1	65	22.7931
DATA	1435	18	41	0	0	ASCRP3002140	ASCRP3002140	1383.14	2810.89	3.377532e+001	4.135746e+000	84	24	7.259103e+000	0	0	0	0	0	0	34.5792	1	1	49.5074	22.8621
DATA	1436	18	42	0	0	Negative004	Negative004	1408.45	2810.72	2.437804e+000	2.396930e+000	50	23	6.908776e+000	0	0	0	0	0	0	0.492001	0	0	48.5334	22.2581
DATA	1437	18	43	0	0	A_23_P111995	NM_002318	1433.87	2811	3.788047e+002	3.795685e+001	427	21	5.451417e+000	0	0	0	0	0	0	384.598	1	1	48.5334	22.7778
DATA	1438	18	44	0	0	ASCRP3002703	ASCRP3002703	1459.39	2810.93	4.416818e+001	5.035203e+000	92	22	5.347989e+000	0	0	0	0	0	0	44.642	1	1	65	22.6207
DATA	1439	18	45	0	0	ASCRP3010085	ASCRP3010085	1484.5	2811	1.021874e+002	1.050343e+001	150	23	4.964901e+000	0	0	0	0	0	0	102.807	1	1	65	22.6897
DATA	1440	18	46	0	0	ASCRP3007970	ASCRP3007970	1510	2811	1.690984e+002	1.708507e+001	201	24	6.729466e+000	0	0	0	0	0	0	169.299	1	1	54.9904	23.8333
DATA	1441	18	47	0	0	ASCRP3001166	ASCRP3001166	1535.5	2811	2.495287e+000	2.452952e+000	48	23	7.012831e+000	0	0	0	0	0	0	-0.840797	0	0	54.1152	22.5862
DATA	1442	18	48	0	0	ASCRP3013198	ASCRP3013198	1560.5	2811	1.333011e+002	1.355618e+001	182	18	4.693148e+000	0	0	0	0	0	0	132.123	1	1	54.1152	19.5556
DATA	1443	18	49	0	0	ASCRP3006356	ASCRP3006356	1586.03	2811.18	1.476560e+001	2.884911e+000	62	22	7.037714e+000	0	0	0	0	0	0	14.5581	1	1	45.835	24
DATA	1444	18	50	0	0	ASCRP3012365	ASCRP3012365	1611.8	2810.76	7.538393e+001	7.939563e+000	123.5	21	6.075945e+000	0	0	0	0	0	0	73.9238	1	1	46.8651	21.1471
DATA	1445	18	51	0	0	ASCRP3009637	ASCRP3009637	1637.08	2810.93	1.186403e+002	1.212566e+001	166	20	5.448716e+000	0	0	0	0	0	0	115.717	1	1	46.8651	20.6333
DATA	1446	18	52	0	0	ASCRP3002751	ASCRP3002751	1662.4	2811.02	5.440568e+001	5.995424e+000	104	23	4.790482e+000	0	0	0	0	0	0	52.7768	1	1	50.4627	23.2222
DATA	1447	18	53	0	0	ASCRP3002721	ASCRP3002721	1687.5	2811	4.300619e+000	2.568958e+000	55.5	21	5.376009e+000	0	0	0	0	0	0	4.14928	1	0	54.1152	21.5172
DATA	1448	18	54	0	0	ASCRP3002773	ASCRP3002773	1713.41	2810.85	3.545486e+000	2.571509e+000	53	25.5	6.639665e+000	0	0	0	0	0	0	3.40159	1	0	49.5074	24.7917
DATA	1449	18	55	0	0	ASCRP3007943	ASCRP3007943	1738.5	2811	8.870518e+000	2.710055e+000	58.5	23	4.927430e+000	0	0	0	0	0	0	8.46457	1	0	54.1152	22.7097
DATA	1450	18	56	0	0	ASCRP3000069	ASCRP3000069	1764.08	2811.08	1.332245e+004	1.332248e+003	12555	23	7.435768e+000	0	0	0	0	0	0	12643.4	1	1	46.8651	25.8276
DATA	1451	18	57	0	0	ASCRP3010629	ASCRP3010629	1789.5	2811	1.680997e+002	1.700813e+001	209	22	4.469029e+000	0	0	0	0	0	0	158.677	1	1	54.1152	22.75
DATA	1452	18	58	0	0	CUST_20_PI418767722	NM_006013	1814.55	2810.93	4.126501e+001	4.878453e+000	89	26	6.778516e+000	0	0	0	0	0	0	38.7501	1	1	49.1849	25.6552
DATA	1453	18	59	0	0	ASCRP3010122	ASCRP3010122	1839.95	2810.91	1.042102e+002	1.074425e+001	146	21	6.215167e+000	0	0	0	0	0	0	97.357	1	1	46.8651	21.5357
DATA	1454	18	60	0	0	ASCRP3005782	ASCRP3005782	1865.5	2811	2.179028e+002	2.194827e+001	251	19	5.476440e+000	0	0	0	0	0	0	202.554	1	1	48.5334	19.4839
DATA	1455	18	61	0	0	ASCRP3008940	ASCRP3008940	1891.07	2811	1.606535e+002	1.628106e+001	203	21	6.125041e+000	0	0	0	0	0	0	148.616	1	1	51.4001	22.129
DATA	1456	18	62	0	0	ASCRP3013488	ASCRP3013488	1916.5	2811	9.678313e+003	9.678350e+002	8874.5	22	5.429456e+000	0	0	0	0	0	0	8912.08	1	1	49.8279	22.1429
DATA	1457	18	63	0	0	ASCRP3004514	ASCRP3004514	1941.87	2811	2.191484e+003	2.191646e+002	2069	20	6.260891e+000	0	0	0	0	0	0	2009.24	1	1	48.5334	21.7941
DATA	1458	18	64	0	0	AS_circRNA_control205	AS_circRNA_control205	1967.2	2811.42	1.011242e+004	1.011246e+003	9255	24.5	6.293193e+000	0	0	0	1	0	0	9234.11	1	1	49.1849	23.8235
DATA	1459	18	65	0	0	ASCRP3008682	ASCRP3008682	1992.67	2811.36	2.732489e+000	2.686130e+000	47	22	7.788124e+000	0	0	0	0	0	0	-5.26972	0	0	48.8603	22.5366
DATA	1460	18	66	0	0	ASCRP3009989	ASCRP3009989	2017.89	2811.5	2.332309e+001	3.564271e+000	75	23	6.621752e+000	0	0	0	0	0	0	21.1453	1	1	56.9804	24.0294
DATA	1461	18	67	1028	1	(+)E1A_r60_a20	E1A_r60_a20	2043.56	2811.33	5.113691e+001	5.784393e+000	101	24	6.555434e+000	0	0	0	1	0	0	46.2191	1	1	51.7088	24.725
DATA	1462	18	68	0	0	ASCRP3002507	ASCRP3002507	2068.68	2811.26	3.074855e+002	3.086780e+001	329.5	24	4.358245e+000	0	0	0	0	0	0	277.19	1	1	51.0895	23.9259
DATA	1463	18	69	0	0	ASCRP3001502	ASCRP3001502	2094.11	2811.5	2.763422e+000	2.720787e+000	53	22	6.015929e+000	0	0	0	0	0	0	1.36727	0	0	56.9804	22.4839
DATA	1464	18	70	0	0	ASCRP3011608	ASCRP3011608	2119.5	2811.5	1.650247e+002	1.672532e+001	199	22.5	5.352117e+000	0	0	0	0	0	0	148.191	1	1	57.5363	23.25
DATA	1465	18	71	0	0	ASCRP3003607	ASCRP3003607	2144.93	2811.38	1.454351e+004	1.454354e+003	13107	24.5	8.595249e+000	0	0	0	0	0	0	13044.4	1	1	52.9257	26.2143
DATA	1466	18	72	0	0	ASCRP3002495	ASCRP3002495	2170.43	2811.38	2.090392e+002	2.108093e+001	238.5	25	6.558668e+000	0	0	0	0	0	0	187.375	1	1	51.4001	25.375
DATA	1467	18	73	0	0	ASCRP3012564	ASCRP3012564	2195.88	2811.38	2.675299e+002	2.689153e+001	289.5	26	5.959860e+000	0	0	0	0	0	0	239.8	1	1	53.8203	26.2917
DATA	1468	18	74	0	0	ASCRP3003966	ASCRP3003966	2221.06	2811.6	2.771420e+000	2.724778e+000	55	23.5	6.904884e+000	0	0	0	0	0	0	0.406865	0	0	49.8279	24
DATA	1469	18	75	0	0	A_23_P250813	NM_000553	2246.58	2811.4	1.520902e+002	1.545049e+001	192	23	5.921149e+000	0	0	0	0	0	0	136.589	1	1	51.7088	23.32
DATA	1470	18	76	0	0	ASCRP3001426	ASCRP3001426	2271.81	2811.48	1.055424e+002	1.089796e+001	150	22	6.023392e+000	0	0	0	0	0	0	94.977	1	1	51.0895	22.9063
DATA	1471	18	77	0	0	ASCRP3011451	ASCRP3011451	2297.32	2811.42	2.537737e+001	3.711126e+000	78.5	24	4.977783e+000	0	0	0	0	0	0	22.9008	1	1	51.0895	23.7241
DATA	1472	18	78	0	0	ASCRP3007205	ASCRP3007205	2322.61	2811.5	4.067583e+002	4.076521e+001	423	22.5	4.970782e+000	0	0	0	0	0	0	368.385	1	1	51.7088	22.5313
DATA	1473	18	79	0	0	ASCRP3006006	ASCRP3006006	2348.24	2811.49	6.890300e+000	2.772984e+000	61	22.5	4.399475e+000	0	0	0	0	0	0	6.26839	1	0	51.0895	22.6538
DATA	1474	18	80	0	0	ASCRP3004675	ASCRP3004675	2373.54	2811.4	2.504550e+001	3.662111e+000	76.5	22	6.619132e+000	0	0	0	0	0	0	22.9065	1	1	51.4001	22.2903
DATA	1475	18	81	0	0	ASCRP3006260	ASCRP3006260	2398.95	2811.47	3.448257e+002	3.458463e+001	372.5	23	6.332339e+000	0	0	0	0	0	0	317.374	1	1	55.2791	22.7931
DATA	1476	18	82	0	0	Negative046	Negative046	2424.5	2811.5	8.734835e+002	8.738810e+001	867	24	6.237207e+000	0	0	0	0	0	0	809.87	1	1	50.4627	24.0462
DATA	1477	19	1	0	0	ASCRP3003011	ASCRP3003011	354.347	2817.07	8.006902e+000	2.730978e+000	65	26	6.385495e+000	0	0	0	0	0	0	7.49359	1	0	49.1849	26.3046
DATA	1478	19	2	0	0	ASCRP3012540	ASCRP3012540	379.608	2817.07	1.166884e+001	2.842242e+000	65	28	4.984437e+000	0	0	0	0	0	0	11.0021	1	0	53.8203	27.7308
DATA	1479	19	3	0	0	ASCRP3010858	ASCRP3010858	405.28	2816.91	4.736254e+002	4.743236e+001	499	26	5.315652e+000	0	0	0	0	0	0	449.876	1	1	49.8279	25.5517
DATA	1480	19	4	0	0	ASCRP3000312	ASCRP3000312	430.558	2817.21	6.272985e+001	6.773032e+000	115.5	26	7.745649e+000	0	0	0	0	0	0	60.0145	1	1	49.1849	26.069
DATA	1481	19	5	0	0	ASCRP3010168	ASCRP3010168	455.947	2816.91	1.865867e+002	1.883027e+001	234	27.5	5.632461e+000	0	0	0	0	0	0	179.762	1	1	46.8651	27.7308
DATA	1482	19	6	0	0	ASCRP3007687	ASCRP3007687	481.417	2817.07	2.274880e+001	3.394141e+000	75.5	26	7.216600e+000	0	0	0	0	0	0	22.0681	1	1	48.2044	26.7353
DATA	1483	19	7	0	0	ASCRP3007982	ASCRP3007982	506.803	2817	2.729069e+002	2.740517e+001	326	24	5.259304e+000	0	0	0	0	0	0	266.505	1	1	49.1849	24.2188
DATA	1484	19	8	0	0	ASCRP3011104	ASCRP3011104	532.198	2817.23	3.821810e+001	4.559305e+000	91	25.5	5.854215e+000	0	0	0	0	0	0	37.5634	1	1	49.5074	25.9706
DATA	1485	19	9	0	0	ASCRP3000489	ASCRP3000489	557.653	2816.93	5.905218e+001	6.401280e+000	112.5	25	5.345796e+000	0	0	0	0	0	0	58.4019	1	1	49.1849	25.7059
DATA	1486	19	10	0	0	ASCRP3005723	ASCRP3005723	583.494	2817.19	2.490907e+001	3.497926e+000	80	22	5.637432e+000	0	0	0	0	0	0	24.7853	1	1	49.1849	24.2258
DATA	1487	19	11	0	0	Negative005	Negative005	608.623	2816.58	6.700887e+000	2.532264e+000	59.5	29	6.868576e+000	0	0	0	0	0	0	6.70523	1	0	48.5334	27.9655
DATA	1488	19	12	0	0	Negative041	Negative041	634.096	2817.27	7.714092e+000	2.548171e+000	61	25	5.293271e+000	0	0	0	0	0	0	7.76167	1	0	47.5395	25.2647
DATA	1489	19	13	0	0	A_23_P11507	NM_015534	659.217	2817.08	1.842748e+002	1.858521e+001	241	25	6.394682e+000	0	0	0	0	0	0	186.362	1	1	49.8279	24.7333
DATA	1490	19	14	0	0	A_23_P256956	NM_005733	684.278	2817.51	2.964123e+001	3.816783e+000	84	24	5.893887e+000	0	0	0	0	0	0	30.1225	1	1	50.4627	23.6875
DATA	1491	19	15	0	0	ASCRP3013020	ASCRP3013020	710	2817.46	8.384022e+001	8.718947e+000	137	23	6.900006e+000	0	0	0	0	0	0	85.5992	1	1	55.8519	24.9143
DATA	1492	19	16	0	0	ASCRP3002231	ASCRP3002231	735.418	2817.43	8.804591e+000	2.540550e+000	60.5	27	6.728649e+000	0	0	0	0	0	0	9.02802	1	0	57.5363	26.0333
DATA	1493	19	17	0	0	CUST_13_PI418767722	NM_005022	760.582	2817.43	8.743332e+004	8.743332e+003	90039	27	8.909891e+000	0	0	0	0	0	0	90006.6	1	1	57.5363	27.1154
DATA	1494	19	18	0	0	ASCRP3002824	ASCRP3002824	786.302	2817.57	7.591500e+002	7.595182e+001	835	29	9.839350e+000	0	0	0	0	0	0	784.396	1	1	52.0157	28.7931
DATA	1495	19	19	0	0	ASCRP3002682	ASCRP3002682	811.582	2817.43	6.568989e+000	2.446911e+000	57.5	27	7.472116e+000	0	0	0	0	0	0	6.81004	1	0	65	26.7586
DATA	1496	19	20	0	0	ASCRP3004665	ASCRP3004665	837	2817.46	1.144495e+002	1.168372e+001	170	24	5.946355e+000	0	0	0	0	0	0	119.007	1	1	55.8519	24.6774
DATA	1497	19	21	0	0	ASCRP3006498	ASCRP3006498	862.5	2817.5	3.267575e+002	3.275970e+001	390	26	6.167030e+000	0	0	0	0	0	0	340.68	1	1	50.4627	25.9677
DATA	1498	19	22	0	0	ASCRP3000402	ASCRP3000402	887.954	2817.92	2.353907e+001	3.317895e+000	76	27	7.264022e+000	0	0	0	0	0	0	24.5991	1	1	52.3208	25.8621
DATA	1499	19	23	0	0	Negative031	Negative031	913.333	2817.4	2.373870e+000	2.338147e+000	53	25	6.099651e+000	0	0	0	0	0	0	1.52701	0	0	50.4627	26.6333
DATA	1500	19	24	0	0	ASCRP3011957	ASCRP3011957	938.631	2817.75	8.276326e+000	2.472441e+000	58.5	21	5.922048e+000	0	0	0	0	0	0	8.68049	1	0	51.7088	21.875
DATA	1501	19	25	0	0	ASCRP3008063	ASCRP3008063	964.059	2817.48	1.698710e+003	1.698869e+002	1816.5	24.5	7.262555e+000	0	0	0	0	0	0	1784.01	1	1	51.7088	23.8214
DATA	1502	19	26	0	0	ASCRP3011135	ASCRP3011135	989.612	2817.88	4.884241e+001	5.409192e+000	103	23.5	4.625729e+000	0	0	0	0	0	0	51.3433	1	1	50.1463	25.35
DATA	1503	19	27	0	0	ASCRP3002171	ASCRP3002171	1014.72	2817.43	1.732262e+002	1.747770e+001	231	23	6.907855e+000	0	0	0	0	0	0	182.21	1	1	51.0895	23.9615
DATA	1504	19	28	0	0	ASCRP3012455	ASCRP3012455	1040.1	2817.87	5.972631e+001	6.408311e+000	112	21	5.816070e+000	0	0	0	0	0	0	62.8393	1	1	50.1463	21.92
DATA	1505	19	29	0	0	ASCRP3008396	ASCRP3008396	1065.57	2817.49	7.054430e+002	7.058253e+001	788.5	25	4.514969e+000	0	0	0	0	0	0	742.172	1	1	51.7088	24.4194
DATA	1506	19	30	1028	1	(+)E1A_r60_a135	E1A_r60_a135	1090.89	2817.5	2.363703e+000	2.323600e+000	50	24	4.298424e+000	0	0	0	0	0	0	-0.0360329	0	0	56.9804	23.2917
DATA	1507	19	31	0	0	ASCRP3000960	ASCRP3000960	1116.42	2817.55	4.780206e+000	2.373972e+000	54	25	7.681146e+000	0	0	0	0	0	0	5.02325	1	0	52.9257	25.5
DATA	1508	19	32	0	0	ASCRP3002393	ASCRP3002393	1141.77	2817.74	5.544749e+001	6.013586e+000	104	22	6.771790e+000	0	0	0	0	0	0	58.2036	1	1	51.0895	22.8333
DATA	1509	19	33	0	0	ASCRP3002032	ASCRP3002032	1167.45	2817.43	1.351008e+002	1.370972e+001	193	25	7.339659e+000	0	0	0	0	0	0	141.618	1	1	52.0157	24.8
DATA	1510	19	34	0	0	ASCRP3004239	ASCRP3004239	1192.58	2817.57	2.065436e+001	3.117501e+000	70	22.5	5.425972e+000	0	0	0	0	0	0	21.6137	1	1	57.5363	22.2059
DATA	1511	19	35	0	0	ASCRP3011431	ASCRP3011431	1218	2817.54	2.380246e+000	2.340297e+000	49	23	5.100951e+000	0	0	0	0	0	0	0.470533	0	0	55.8519	21.6552
DATA	1512	19	36	0	0	ASCRP3002530	ASCRP3002530	1243.41	2817.86	1.675021e+003	1.675185e+002	1745	22	4.432225e+000	0	0	0	0	0	0	1745.16	1	1	50.1463	21.2692
DATA	1513	19	37	0	0	ASCRP3012292	ASCRP3012292	1268.69	2817.81	4.566227e+002	4.572278e+001	531	23	5.391492e+000	0	0	0	0	0	0	474.503	1	1	48.8603	22.5455
DATA	1514	19	38	0	0	ASCRP3000519	ASCRP3000519	1294.09	2817.93	5.119693e+000	2.413298e+000	51.5	24	5.900864e+000	0	0	0	0	0	0	5.30468	1	0	54.4085	24.0345
DATA	1515	19	39	0	0	ASCRP3013499	ASCRP3013499	1319.68	2817.74	3.713336e+001	4.403005e+000	89	22	6.691990e+000	0	0	0	0	0	0	38.3522	1	1	47.5395	23.4872
DATA	1516	19	40	0	0	ASCRP3004095	ASCRP3004095	1344.91	2817.93	6.394319e+001	6.820811e+000	113	24	5.789881e+000	0	0	0	0	0	0	65.8157	1	1	54.4085	24.0909
DATA	1517	19	41	0	0	ASCRP3003853	ASCRP3003853	1370.53	2817.88	8.237790e+001	8.575518e+000	130.5	22.5	5.958743e+000	0	0	0	0	0	0	84.4747	1	1	48.8603	22.8929
DATA	1518	19	42	0	0	ASCRP3001092	ASCRP3001092	1395.87	2818.01	6.317905e+001	6.755670e+000	113	25.5	7.087304e+000	0	0	0	0	0	0	64.533	1	1	47.5395	23.6667
DATA	1519	19	43	0	0	ASCRP3001745	ASCRP3001745	1421.22	2817.82	2.080066e+001	3.177646e+000	70	22	5.738570e+000	0	0	0	0	0	0	21.1586	1	1	49.1849	22.2581
DATA	1520	19	44	0	0	ASCRP3011484	ASCRP3011484	1446.41	2818.09	3.325329e+002	3.334070e+001	386	25	5.200160e+000	0	0	0	0	0	0	336.79	1	1	49.8279	24.5417
DATA	1521	19	45	0	0	AS_circRNA_control210	AS_circRNA_control210	1471.61	2817.93	2.226876e+004	2.226877e+003	22464.5	25.5	4.670067e+000	0	0	0	1	0	0	22452.2	1	1	53.8203	25.5714
DATA	1522	19	46	0	0	ASCRP3012485	ASCRP3012485	1497.2	2818	9.584213e+001	9.888750e+000	144	25	5.991784e+000	0	0	0	0	0	0	96.1716	1	1	49.1849	23.4828
DATA	1523	19	47	0	0	ASCRP3010637	ASCRP3010637	1522.61	2817.29	8.273349e+000	2.583192e+000	55	24	6.529286e+000	0	0	0	0	0	0	8.26138	1	0	46.8651	23.7368
DATA	1524	19	48	0	0	ASCRP3002301	ASCRP3002301	1548.07	2817.99	9.962026e+003	9.962057e+002	9970	20	5.950173e+000	0	0	0	0	0	0	9897.31	1	1	46.8651	21.4074
DATA	1525	19	49	0	0	Negative013	Negative013	1573.62	2817.7	2.515015e+000	2.472346e+000	48	20	4.331959e+000	0	0	0	0	0	0	-1.81222	0	0	49.5074	20.3929
DATA	1526	19	50	0	0	Negative040	Negative040	1598.9	2818.01	4.055972e+001	4.756877e+000	85	22	8.077901e+000	0	0	0	0	0	0	39.878	1	1	46.8651	23.8684
DATA	1527	19	51	0	0	ASCRP3006205	ASCRP3006205	1624.3	2817.95	5.877208e+001	6.386309e+000	105.5	19	4.814508e+000	0	0	0	0	0	0	57.4762	1	1	49.1849	18.7778
DATA	1528	19	52	0	0	ASCRP3011316	ASCRP3011316	1649.63	2818.22	5.911812e+001	6.423444e+000	107	21	4.738847e+000	0	0	0	0	0	0	57.5035	1	1	49.5074	22.04
DATA	1529	19	53	0	0	AS_circRNA_control205	AS_circRNA_control205	1675.03	2817.86	9.805577e+003	9.805609e+002	9484	22	6.412582e+000	0	0	0	1	0	0	9485.95	1	1	46.5243	22.6061
DATA	1530	19	54	0	0	ASCRP3001091	ASCRP3001091	1701.01	2817.92	2.803623e+000	2.555501e+000	53	21	7.140389e+000	0	0	0	0	0	0	2.69711	1	0	46.8651	23.2564
DATA	1531	19	55	0	0	ASCRP3000680	ASCRP3000680	1725.87	2818.01	8.456215e+001	8.833392e+000	129	25	5.142677e+000	0	0	0	0	0	0	80.9165	1	1	47.5395	25.0333
DATA	1532	19	56	0	0	ASCRP3013598	ASCRP3013598	1751.39	2818.07	1.195891e+001	2.832470e+000	62	23	5.674315e+000	0	0	0	0	0	0	11.3811	1	0	53.8203	23.7419
DATA	1533	19	57	0	0	ASCRP3012915	ASCRP3012915	1776.41	2818.09	5.114038e+003	5.114103e+002	4874	22	5.996594e+000	0	0	0	0	0	0	4841.3	1	1	49.1849	24.6774
DATA	1534	19	58	0	0	ASCRP3009046	ASCRP3009046	1802	2818.13	6.029227e+001	6.563967e+000	105	23	6.579400e+000	0	0	0	0	0	0	56.7739	1	1	65	24.5667
DATA	1535	19	59	0	0	ASCRP3007774	ASCRP3007774	1827.5	2818	1.119510e+001	2.838614e+000	62.5	26	6.789106e+000	0	0	0	0	0	0	10.4872	1	0	54.1152	25.6667
DATA	1536	19	60	0	0	ASCRP3000236	ASCRP3000236	1852.72	2818.14	1.567089e+002	1.588866e+001	194.5	20	7.023535e+000	0	0	0	0	0	0	146.069	1	1	48.5334	21.5172
DATA	1537	19	61	0	0	ASCRP3010805	ASCRP3010805	1878.61	2818.17	2.680075e+000	2.634605e+000	47	21	6.844455e+000	0	0	0	0	0	0	-3.28558	0	0	51.4001	22.4286
DATA	1538	19	62	0	0	ASCRP3008833	ASCRP3008833	1903.58	2818.43	4.692707e+000	2.687964e+000	56	21	5.934281e+000	0	0	0	0	0	0	4.33259	1	0	65	21.2353
DATA	1539	19	63	0	0	AS_circRNA_control202	AS_circRNA_control202	1929	2818.46	4.410326e+002	4.418331e+001	446.5	21	6.450494e+000	0	0	0	0	0	0	405.385	1	1	55.8519	21.5625
DATA	1540	19	64	0	0	ASCRP3001520	ASCRP3001520	1954.42	2818.43	4.072507e+001	4.869500e+000	87.5	25	6.345550e+000	0	0	0	0	0	0	37.2772	1	1	65	24.1379
DATA	1541	19	65	0	0	ASCRP3011964	ASCRP3011964	1979.58	2818.43	1.205747e+002	1.235169e+001	164	22.5	6.584439e+000	0	0	0	0	0	0	109.943	1	1	57.5363	22.75
DATA	1542	19	66	0	0	Negative032	Negative032	2005.82	2818.44	2.736170e+000	2.689749e+000	49	23	6.630980e+000	0	0	0	0	0	0	-4.60322	0	0	51.7088	23.3548
DATA	1543	19	67	0	0	ASCRP3008361	ASCRP3008361	2030.5	2818.5	6.445680e+000	2.774025e+000	58	25	6.422369e+000	0	0	0	0	0	0	5.83764	1	0	65	25.8056
DATA	1544	19	68	0	0	ASCRP3002427	ASCRP3002427	2056	2818.46	9.382872e+002	9.386772e+001	889.5	25	6.509253e+000	0	0	0	0	0	0	847.381	1	1	55.8519	24.2963
DATA	1545	19	69	0	0	ASCRP3006167	ASCRP3006167	2081.5	2818.23	1.355415e+003	1.355687e+002	1285	22	5.685634e+000	0	0	0	0	0	0	1221.16	1	1	49.8279	22.1333
DATA	1546	19	70	0	0	ASCRP3000543	ASCRP3000543	2106.81	2818.45	6.938077e+003	6.938130e+002	6217	22	5.179535e+000	0	0	0	0	0	0	6239.06	1	1	50.1463	22
DATA	1547	19	71	0	0	ASCRP3006934	ASCRP3006934	2132.33	2818.5	7.737516e+000	2.829052e+000	58	25	6.802298e+000	0	0	0	0	0	0	6.94816	1	0	57.5363	24.2667
DATA	1548	19	72	0	0	A_23_P252748	NM_007152	2157.5	2818.5	2.890617e+002	2.903419e+001	307.5	24.5	7.452103e+000	0	0	0	0	0	0	259.35	1	1	57.5363	24.4231
DATA	1549	19	73	0	0	ASCRP3008069	ASCRP3008069	2183.2	2818.09	1.593860e+002	1.616977e+001	194.5	23	5.833908e+000	0	0	0	0	0	0	142.956	1	1	49.8279	24.0345
DATA	1550	19	74	0	0	Negative056	Negative056	2208.42	2818.57	6.191771e+000	2.792885e+000	59	24	5.450688e+000	0	0	0	0	0	0	5.55562	1	0	57.5363	24.72
DATA	1551	19	75	0	0	ASCRP3009503	ASCRP3009503	2233.94	2818.21	2.190864e+001	3.493211e+000	72.5	23.5	4.581998e+000	0	0	0	0	0	0	19.6765	1	1	49.5074	23.5714
DATA	1553	19	77	0	0	ASCRP3008481	ASCRP3008481	2284.56	2818.4	6.451356e+001	6.997255e+000	113.5	25	6.008205e+000	0	0	0	0	0	0	58.1812	1	1	51.4001	24.2069
DATA	1554	19	78	0	0	ASCRP3009583	ASCRP3009583	2310.04	2818.26	4.338952e+001	5.110875e+000	93	22	4.486301e+000	0	0	0	0	0	0	39.2566	1	1	49.5074	22.4242
DATA	1555	19	79	0	0	ASCRP3004896	ASCRP3004896	2335.34	2818.31	1.001198e+001	2.870220e+000	66	22	5.057827e+000	0	0	0	0	0	0	9.09503	1	0	50.7771	21.7333
DATA	1556	19	80	0	0	ASCRP3013138	ASCRP3013138	2360.81	2818.72	7.342330e+001	7.814959e+000	121	23	6.532719e+000	0	0	0	0	0	0	67.0331	1	1	50.7771	22.9688
DATA	1557	19	81	0	0	ASCRP3009758	ASCRP3009758	2386.11	2818.5	4.202913e+001	4.974505e+000	97	23	6.119772e+000	0	0	0	0	0	0	38.5943	1	1	56.9804	23.4194
DATA	1558	19	82	0	0	ASCRP3010310	ASCRP3010310	2411.71	2818.89	1.050647e+003	1.050980e+002	1035	23	6.100075e+000	0	0	0	0	0	0	971.493	1	1	49.8279	23.4681
DATA	1559	20	1	0	0	CUST_15_PI418767722	NM_001614	367.045	2824.64	1.298263e+003	1.298523e+002	1261.5	27.5	7.050177e+000	0	0	0	1	0	0	1221.12	1	1	52.9257	27.1471
DATA	1560	20	2	0	0	ASCRP3007186	ASCRP3007186	392.494	2824.63	3.542069e+002	3.551446e+001	393	27.5	3.927027e+000	0	0	0	0	0	0	335.599	1	1	51.0895	26.6923
DATA	1561	20	3	0	0	ASCRP3003516	ASCRP3003516	417.887	2824.73	2.604853e+000	2.565427e+000	57	26	4.388401e+000	0	0	0	0	0	0	1.49187	0	0	47.5395	25.5161
DATA	1562	20	4	0	0	ASCRP3004151	ASCRP3004151	443.418	2824.57	2.586634e+000	2.542749e+000	54	27	6.445153e+000	0	0	0	0	0	0	-1.19953	0	0	65	27.04
DATA	1563	20	5	0	0	ASCRP3004364	ASCRP3004364	468.614	2824.43	6.205203e+001	6.699492e+000	115	28.5	7.108534e+000	0	0	0	0	0	0	60.0369	1	1	51.4001	28.2813
DATA	1564	20	6	0	0	ASCRP3012152	ASCRP3012152	494.12	2824.49	1.803413e+003	1.803587e+002	1781	26	5.322367e+000	0	0	0	0	0	0	1756.56	1	1	55.2791	25.4483
DATA	1565	20	7	0	0	ASCRP3008197	ASCRP3008197	519.646	2824.56	5.552354e+001	6.086155e+000	108	25	5.401519e+000	0	0	0	0	0	0	54.4334	1	1	51.4001	24.2813
DATA	1566	20	8	0	0	ASCRP3005442	ASCRP3005442	545	2824.87	4.043615e+001	4.741970e+000	90.5	27	6.395381e+000	0	0	0	0	0	0	39.8908	1	1	54.4085	27.6486
DATA	1567	20	9	0	0	ASCRP3001055	ASCRP3001055	570.5	2825	3.865130e+000	2.492222e+000	60	24.5	5.671060e+000	0	0	0	0	0	0	3.8361	1	0	54.1152	24.3333
DATA	1568	20	10	0	0	ASCRP3000813	ASCRP3000813	595.608	2824.93	1.738764e+001	3.002732e+000	72	29	6.820332e+000	0	0	0	0	0	0	17.3557	1	1	53.8203	27.7059
DATA	1569	20	11	0	0	ASCRP3005035	ASCRP3005035	621.093	2824.93	4.261142e+000	2.471581e+000	60	29	7.372541e+000	0	0	0	0	0	0	4.27691	1	0	54.4085	28.0811
DATA	1570	20	12	66	-1	(-)3xSLv1	NegativeControl	646.397	2825.15	2.463657e+000	2.421859e+000	47	26	5.414858e+000	0	0	0	0	0	0	-5.90392	0	0	48.5334	25.3
DATA	1571	20	13	0	0	ASCRP3005107	ASCRP3005107	671.938	2825.01	4.633687e+002	4.639949e+001	512.5	25	6.791137e+000	0	0	0	0	0	0	469.865	1	1	49.8279	23.8667
DATA	1572	20	14	0	0	ASCRP3011888	ASCRP3011888	697.5	2825	4.884081e+001	5.441219e+000	104.5	21	4.455583e+000	0	0	0	0	0	0	49.7596	1	1	54.1152	20.931
DATA	1573	20	15	0	0	ASCRP3007672	ASCRP3007672	722.5	2825	1.798463e+001	2.989583e+000	71	24.5	5.786318e+000	0	0	0	0	0	0	18.4023	1	1	54.1152	26
DATA	1574	20	16	0	0	ASCRP3003417	ASCRP3003417	748.163	2824.92	4.376824e+003	4.376888e+002	4515	26	6.797103e+000	0	0	0	0	0	0	4496.98	1	1	51.0895	25.1563
DATA	1575	20	17	0	0	ASCRP3003350	ASCRP3003350	773.716	2824.91	7.554066e+003	7.554103e+002	7854	27	1.118042e+001	0	0	0	0	0	0	7790.96	1	1	48.8603	29.2424
DATA	1576	20	18	0	0	ASCRP3013544	ASCRP3013544	798.907	2824.93	3.405000e+001	4.143573e+000	89	29	9.442526e+000	0	0	0	0	0	0	35.2383	1	1	54.4085	28.1935
DATA	1577	20	19	0	0	ASCRP3001208	ASCRP3001208	824.306	2825	2.341825e+003	2.341943e+002	2492.5	25.5	6.322263e+000	0	0	0	0	0	0	2431.14	1	1	50.4627	25.3333
DATA	1578	20	20	0	0	ASCRP3008243	ASCRP3008243	849.5	2825	1.750954e+002	1.766617e+001	235	25	6.232761e+000	0	0	0	0	0	0	182.279	1	1	54.1152	25.2258
DATA	1579	20	21	0	0	ASCRP3007255	ASCRP3007255	875.165	2825.04	7.622556e+001	7.974061e+000	131	24	6.702110e+000	0	0	0	0	0	0	79.5511	1	1	49.1849	25.4194
DATA	1580	20	22	0	0	ASCRP3011654	ASCRP3011654	900.608	2825.34	1.988214e+001	3.067910e+000	71	27	6.391535e+000	0	0	0	0	0	0	20.7936	1	1	49.5074	26.9
DATA	1581	20	23	0	0	ASCRP3012666	ASCRP3012666	926.09	2825.08	1.327489e+002	1.347821e+001	182.5	22	6.709943e+000	0	0	0	0	0	0	139.085	1	1	51.7088	23.24
DATA	1582	20	24	0	0	CUST_8_PI418767722	NM_021009	951.306	2825	3.458315e+002	3.466148e+001	416	24	7.318242e+000	0	0	0	0	0	0	362.861	1	1	50.4627	24.16
DATA	1583	20	25	0	0	ASCRP3000793	ASCRP3000793	976.641	2824.97	9.690799e+001	9.966111e+000	154	23.5	4.089460e+000	0	0	0	0	0	0	101.792	1	1	49.1849	24.75
DATA	1584	20	26	0	0	ASCRP3008465	ASCRP3008465	1002.3	2825.03	7.821220e+001	8.159348e+000	132	26	6.765978e+000	0	0	0	0	0	0	82.2175	1	1	47.5395	25.4615
DATA	1585	20	27	0	0	Negative060	Negative060	1027.89	2825.03	2.363655e+000	2.323554e+000	51	23	5.943701e+000	0	0	0	0	0	0	-0.214151	0	0	46.8651	22.4483
DATA	1586	20	28	0	0	Negative055	Negative055	1053.04	2825.21	6.469463e+000	2.411779e+000	55	25	7.667216e+000	0	0	0	0	0	0	6.80413	1	0	46.5243	26.2
DATA	1587	20	29	0	0	ASCRP3002449	ASCRP3002449	1078.27	2825.05	3.591759e+001	4.278026e+000	87	24	6.328125e+000	0	0	0	0	0	0	37.7664	1	1	49.1849	26.3871
DATA	1588	20	30	0	0	CUST_9_PI418767722	NM_003746	1103.65	2825.09	8.290876e+002	8.294136e+001	903.5	25	6.591140e+000	0	0	0	0	0	0	871.251	1	1	49.5074	27.0357
DATA	1589	20	31	0	0	ASCRP3007146	ASCRP3007146	1128.9	2825.07	1.637277e+001	2.845635e+000	65	24	7.539003e+000	0	0	0	0	0	0	17.1898	1	1	49.8279	24.6452
DATA	1590	20	32	0	0	ASCRP3003165	ASCRP3003165	1154.67	2825.25	8.142142e+001	8.469073e+000	137	26	7.298555e+000	0	0	0	0	0	0	85.3761	1	1	47.5395	24.2857
DATA	1591	20	33	0	0	ASCRP3005641	ASCRP3005641	1179.78	2825.38	1.201674e+001	2.625186e+000	63	23	5.745001e+000	0	0	0	0	0	0	12.5809	1	1	51.0895	23.2286
DATA	1592	20	34	0	0	ASCRP3005673	ASCRP3005673	1205.47	2825.49	6.439281e+001	6.850742e+000	115	21	4.976051e+000	0	0	0	0	0	0	67.2879	1	1	50.4627	21.2414
DATA	1593	20	35	0	0	ASCRP3000796	ASCRP3000796	1230.46	2825.47	2.811814e+001	3.660337e+000	79.5	20.5	4.092030e+000	0	0	0	0	0	0	29.3195	1	1	52.9257	20.8214
DATA	1594	20	36	0	0	ASCRP3004693	ASCRP3004693	1256	2825.46	3.032322e+002	3.041408e+001	364	21	4.832957e+000	0	0	0	0	0	0	315.404	1	1	55.8519	21.7667
DATA	1595	20	37	0	0	AS_circRNA_control209	AS_circRNA_control209	1281.5	2825.5	9.896376e+002	9.899180e+001	1068	22	5.659660e+000	0	0	0	0	0	0	1026.51	1	1	50.4627	22.4286
DATA	1596	20	38	0	0	ASCRP3013110	ASCRP3013110	1306.58	2825.43	3.032920e+001	3.844702e+000	81.5	24	6.157258e+000	0	0	0	0	0	0	31.3652	1	1	57.5363	24.3871
DATA	1597	20	39	0	0	AS_circRNA_control212	AS_circRNA_control212	1332.3	2825.57	5.173518e+003	5.173572e+002	5371	22	7.746383e+000	0	0	0	0	0	0	5332.35	1	1	52.0157	23.1613
DATA	1598	20	40	0	0	ASCRP3013210	ASCRP3013210	1357.64	2825.39	1.234118e+003	1.234347e+002	1319	24	6.056947e+000	0	0	0	0	0	0	1267.51	1	1	51.7088	24.0741
DATA	1599	20	41	0	0	ASCRP3011188	ASCRP3011188	1382.98	2825.57	6.318203e+001	6.754513e+000	115	26	6.780332e+000	0	0	0	0	0	0	64.6457	1	1	51.0895	24.5172
DATA	1600	20	42	0	0	ASCRP3002550	ASCRP3002550	1408.3	2825.28	2.083905e+001	3.176831e+000	69.5	23	6.384441e+000	0	0	0	0	0	0	21.2366	1	1	50.7771	23.2414
DATA	1601	20	43	0	0	ASCRP3012398	ASCRP3012398	1433.73	2825.3	5.351436e+001	5.868264e+000	102.5	23	5.529589e+000	0	0	0	0	0	0	54.3042	1	1	51.4001	23.8276
DATA	1602	20	44	0	0	ASCRP3000262	ASCRP3000262	1459.15	2825.37	9.618320e+002	9.621361e+001	1015	27	9.592947e+000	0	0	0	0	0	0	971.697	1	1	54.4085	26.1034
DATA	1603	20	45	0	0	ASCRP3011547	ASCRP3011547	1484.5	2825.5	2.231504e+002	2.244695e+001	274	25.5	5.522056e+000	0	0	0	0	0	0	224.4	1	1	57.5363	24.3
DATA	1604	20	46	0	0	ASCRP3006652	ASCRP3006652	1509.89	2825.5	2.149923e+002	2.163744e+001	264	23	4.771663e+000	0	0	0	0	0	0	215.163	1	1	65	23.1892
DATA	1605	20	47	0	0	ASCRP3000523	ASCRP3000523	1535.56	2825.35	5.824522e+001	6.320322e+000	106	22	6.135429e+000	0	0	0	0	0	0	58.0013	1	1	50.1463	21.5882
DATA	1606	20	48	0	0	ASCRP3013002	ASCRP3013002	1560.58	2825.57	5.146628e+001	5.706990e+000	99	20	4.755949e+000	0	0	0	0	0	0	50.995	1	1	57.5363	20.7857
DATA	1607	20	49	0	0	A_23_P6335	NM_000185	1586.17	2825.61	1.440274e+003	1.440487e+002	1478.5	21	7.143498e+000	0	0	0	0	0	0	1419.65	1	1	47.2035	22.6207
DATA	1608	20	50	0	0	ASCRP3007375	ASCRP3007375	1611.74	2825.59	5.218803e+002	5.224751e+001	557	22	8.020057e+000	0	0	0	0	0	0	511.683	1	1	51.0895	22.8919
DATA	1609	20	51	0	0	ASCRP3001446	ASCRP3001446	1637.01	2825.85	2.548821e+000	2.505578e+000	46	20.5	6.277111e+000	0	0	0	0	0	0	-3.38403	0	0	54.1152	21.9286
DATA	1611	20	53	0	0	ASCRP3010610	ASCRP3010610	1687.58	2825.57	6.167900e+001	6.667654e+000	107	21	5.262791e+000	0	0	0	0	0	0	59.5084	1	1	57.5363	22
DATA	1612	20	54	0	0	ASCRP3007592	ASCRP3007592	1713.22	2825.65	3.740267e+001	4.524916e+000	85.5	23.5	6.014540e+000	0	0	0	0	0	0	35.8893	1	1	52.6241	24.3529
DATA	1613	20	55	0	0	ASCRP3003025	ASCRP3003025	1738.43	2826	4.442368e+001	5.127362e+000	89	23	4.166688e+000	0	0	0	0	0	0	42.3982	1	1	49.8279	22.8065
DATA	1614	20	56	0	0	ASCRP3010736	ASCRP3010736	1763.91	2825.93	8.503207e+001	8.884289e+000	128	22.5	4.969909e+000	0	0	0	0	0	0	80.72	1	1	65	23.3
DATA	1615	20	57	0	0	ASCRP3006544	ASCRP3006544	1789.5	2826	6.298809e+001	6.809700e+000	107.5	22	5.549050e+000	0	0	0	0	0	0	59.4763	1	1	54.1152	23.3667
DATA	1616	20	58	0	0	ASCRP3013044	ASCRP3013044	1814.5	2826	8.514784e+004	8.514784e+003	79933	23	6.974502e+000	0	0	0	0	0	0	79991	1	1	54.1152	24.3333
DATA	1617	20	59	0	0	CUST_14_PI418767722	NM_004309	1840.13	2826	1.060518e+003	1.060840e+002	1041	22	6.486819e+000	0	0	0	1	0	0	991.211	1	1	48.5334	21.6897
DATA	1618	20	60	0	0	ASCRP3000865	ASCRP3000865	1865.5	2825.78	4.892883e+001	5.553654e+000	96	21	6.298681e+000	0	0	0	0	0	0	45.5072	1	1	49.1849	22.5625
DATA	1619	20	61	0	0	ASCRP3002442	ASCRP3002442	1890.78	2825.89	3.060707e+002	3.072069e+001	331.5	20	5.141649e+000	0	0	0	0	0	0	283.332	1	1	47.8731	20.3548
DATA	1620	20	62	0	0	ASCRP3012434	ASCRP3012434	1916.35	2825.91	2.462842e+002	2.477076e+001	272	21	6.227483e+000	0	0	0	0	0	0	226.954	1	1	49.5074	21.6923
DATA	1621	20	63	0	0	ASCRP3002817	ASCRP3002817	1941.68	2825.83	1.731676e+001	3.176546e+000	67	22	6.831773e+000	0	0	0	0	0	0	15.8897	1	1	48.8603	22.1613
DATA	1622	20	64	0	0	ASCRP3003321	ASCRP3003321	1966.9	2826.09	2.801268e+002	2.813998e+001	310	24	5.411552e+000	0	0	0	0	0	0	256.029	1	1	49.8279	24.1481
DATA	1623	20	65	0	0	A_23_P1331	NM_080801	1992.38	2826	1.777590e+002	1.797731e+001	216	23	6.978076e+000	0	0	0	0	0	0	161.867	1	1	49.8279	23.125
DATA	1624	20	66	0	0	ASCRP3003910	ASCRP3003910	2017.68	2826	1.634928e+002	1.656950e+001	200.5	26.5	6.505594e+000	0	0	0	0	0	0	148.381	1	1	49.1849	25.7857
DATA	1625	20	67	0	0	ASCRP3010786	ASCRP3010786	2043.5	2826	5.075533e+004	5.075534e+003	46203	24	5.047919e+000	0	0	0	0	0	0	45925.3	1	1	54.1152	24
DATA	1626	20	68	0	0	ASCRP3009498	ASCRP3009498	2068.5	2826	2.095791e+002	2.113206e+001	245	23.5	8.167101e+000	0	0	0	0	0	0	189.159	1	1	54.1152	23.3077
DATA	1627	20	69	0	0	ASCRP3007743	ASCRP3007743	2094	2826	7.606135e+001	8.075537e+000	119	22	6.219903e+000	0	0	0	0	0	0	68.505	1	1	54.9904	21.5172
DATA	1628	20	70	0	0	ASCRP3011937	ASCRP3011937	2119.23	2825.95	1.091993e+002	1.125299e+001	147.5	21.5	4.872311e+000	0	0	0	0	0	0	98.1916	1	1	49.1849	22.4643
DATA	1629	20	71	0	0	ASCRP3013051	ASCRP3013051	2145.07	2825.99	1.748500e+001	3.233990e+000	69.5	22	6.994368e+000	0	0	0	0	0	0	15.7048	1	1	46.8651	22.7241
DATA	1630	20	72	0	0	ASCRP3005064	ASCRP3005064	2170.32	2825.95	5.541223e+001	6.173703e+000	105	23	6.482831e+000	0	0	0	0	0	0	49.7438	1	1	48.8603	23.7931
DATA	1631	20	73	0	0	ASCRP3003677	ASCRP3003677	2195.69	2826	3.132078e+003	3.132196e+002	2829	24	6.242697e+000	0	0	0	0	0	0	2811.85	1	1	50.4627	24.8333
DATA	1632	20	74	0	0	ASCRP3000815	ASCRP3000815	2221.35	2826.12	6.924738e+001	7.439751e+000	116	24	5.273975e+000	0	0	0	0	0	0	62.2123	1	1	48.8603	23.7407
DATA	1633	20	75	0	0	ASCRP3008700	ASCRP3008700	2246.56	2825.97	3.111881e+002	3.123712e+001	334	23	4.052982e+000	0	0	0	0	0	0	279.952	1	1	48.5334	23.52
DATA	1634	20	76	0	0	ASCRP3011348	ASCRP3011348	2271.92	2826.13	6.355749e+001	6.909581e+000	111	25	5.458865e+000	0	0	0	0	0	0	57.2988	1	1	48.2044	24.0278
DATA	1635	20	77	0	0	ASCRP3001559	ASCRP3001559	2297.13	2826	4.831919e+001	5.536502e+000	98	22	4.411025e+000	0	0	0	0	0	0	43.6841	1	1	48.5334	22.3143
DATA	1636	20	78	0	0	ASCRP3007752	ASCRP3007752	2322.81	2826.07	2.739293e+000	2.692819e+000	51	23	4.738824e+000	0	0	0	0	0	0	-3.4595	0	0	49.5074	22.3514
DATA	1637	20	79	0	0	ASCRP3001357	ASCRP3001357	2348.31	2826.04	2.726888e+000	2.680624e+000	52	23	5.285685e+000	0	0	0	0	0	0	-3.18813	0	0	49.1849	22.4615
DATA	1638	20	80	1028	1	(+)E1A_r60_a107	E1A_r60_a107	2373.42	2826.43	2.712163e+000	2.666149e+000	55.5	21	6.826852e+000	0	0	0	0	0	0	-0.34206	0	0	57.5363	22.9655
DATA	1639	20	81	0	0	ASCRP3004424	ASCRP3004424	2398.58	2826.43	4.661273e+001	5.361610e+000	99	24	6.495247e+000	0	0	0	0	0	0	42.9913	1	1	65	24.4
DATA	1640	20	82	0	0	ASCRP3010400	ASCRP3010400	2424.27	2826.58	3.032504e+001	4.013932e+000	83.5	25	6.342706e+000	0	0	0	0	0	0	28.1783	1	1	50.7771	24.6613
DATA	1641	21	1	0	0	ASCRP3009443	ASCRP3009443	354.418	2831.57	4.749561e+001	5.416751e+000	100.5	27	6.834075e+000	0	0	0	0	0	0	44.5629	1	1	57.5363	26.807
DATA	1642	21	2	0	0	A_23_P1331	NM_080801	379.582	2831.57	1.611939e+002	1.632547e+001	207	27.5	7.561848e+000	0	0	0	0	0	0	152.328	1	1	57.5363	27.6923
DATA	1643	21	3	0	0	ASCRP3000879	ASCRP3000879	405.22	2831.6	2.611589e+000	2.569631e+000	57	25.5	4.967018e+000	0	0	0	0	0	0	1.04576	0	0	51.4001	25.8667
DATA	1644	21	4	0	0	ASCRP3007136	ASCRP3007136	430.617	2831.63	3.334206e+001	4.197195e+000	87	26	7.051630e+000	0	0	0	0	0	0	31.9579	1	1	50.7771	26.8235
DATA	1645	21	5	0	0	ASCRP3012895	ASCRP3012895	456	2831.54	1.557474e+001	2.972756e+000	71.5	27	7.555681e+000	0	0	0	0	0	0	15.0302	1	1	55.8519	26.6296
DATA	1646	21	6	0	0	A_23_P154235	NM_004688	481.5	2832	1.478850e+001	2.917678e+000	71	26	7.491788e+000	0	0	0	0	0	0	14.3678	1	1	54.1152	26.7576
DATA	1647	21	7	0	0	ASCRP3001676	ASCRP3001676	506.743	2831.81	8.516676e+001	8.875757e+000	138	24.5	6.350790e+000	0	0	0	0	0	0	83.2761	1	1	48.2044	24.1944
DATA	1648	21	8	0	0	ASCRP3002890	ASCRP3002890	532.123	2832.04	4.105172e+002	4.112677e+001	456	26	6.574783e+000	0	0	0	0	0	0	403.932	1	1	49.8279	26.4722
DATA	1649	21	9	0	0	ASCRP3004871	ASCRP3004871	557.5	2832	2.034852e+004	2.034854e+003	20006.5	25	5.980435e+000	0	0	0	0	0	0	20143.4	1	1	54.1152	25.1471
DATA	1650	21	10	0	0	ASCRP3008936	ASCRP3008936	583.093	2831.93	3.736600e+001	4.470409e+000	88	25	5.874677e+000	0	0	0	0	0	0	37.2065	1	1	54.4085	25.6129
DATA	1651	21	11	0	0	ASCRP3010305	ASCRP3010305	608.5	2832	9.025680e+004	9.025681e+003	90953	29.5	8.030624e+000	0	0	0	0	0	0	90374.1	1	1	54.1152	28.6563
DATA	1652	21	12	0	0	ASCRP3006157	ASCRP3006157	633.961	2832.06	3.494546e+002	3.502967e+001	405	25	6.168515e+000	0	0	0	0	0	0	351.778	1	1	47.5395	25.8667
DATA	1653	21	13	0	0	ASCRP3002954	ASCRP3002954	659.26	2831.97	2.694805e+002	2.705607e+001	326	26	6.015374e+000	0	0	0	0	0	0	272.639	1	1	49.1849	24.4483
DATA	1654	21	14	0	0	ASCRP3009115	ASCRP3009115	684.5	2832.18	2.421872e+002	2.433772e+001	304.5	22	6.566109e+000	0	0	0	0	0	0	246.191	1	1	49.1849	22.7
DATA	1655	21	15	0	0	ASCRP3007061	ASCRP3007061	710	2832.02	2.118996e+003	2.119132e+002	2159	24.5	5.645971e+000	0	0	0	0	0	0	2163.74	1	1	52.6241	25.8929
DATA	1656	21	16	0	0	ASCRP3000676	ASCRP3000676	735.5	2832	9.969330e+001	1.025019e+001	152	26	5.750891e+000	0	0	0	0	0	0	102.227	1	1	54.1152	26.9643
DATA	1657	21	17	0	0	ASCRP3004757	ASCRP3004757	760.69	2831.87	3.852498e+002	3.859805e+001	435	24.5	7.388244e+000	0	0	0	0	0	0	396.564	1	1	50.1463	25.1154
DATA	1658	21	18	0	0	ASCRP3005166	ASCRP3005166	786.5	2832	1.346203e+004	1.346205e+003	13803	26	7.916948e+000	0	0	0	0	0	0	13907.7	1	1	54.1152	26.7037
DATA	1659	21	19	0	0	ASCRP3004223	ASCRP3004223	811.5	2832	1.174841e+002	1.198265e+001	172.5	24	6.775245e+000	0	0	0	0	0	0	121.763	1	1	54.1152	24.7586
DATA	1660	21	20	0	0	ASCRP3008748	ASCRP3008748	836.918	2832.11	4.125538e+003	4.125605e+002	4341	24	5.275221e+000	0	0	0	0	0	0	4288.32	1	1	46.8651	23.8065
DATA	1661	21	21	0	0	ASCRP3007088	ASCRP3007088	862.551	2832.05	7.369807e+000	2.457757e+000	58	26	6.099180e+000	0	0	0	0	0	0	7.68073	1	0	49.5074	26.2
DATA	1662	21	22	0	0	ASCRP3006036	ASCRP3006036	887.763	2832.2	5.284571e+001	5.779230e+000	105.5	26	6.493173e+000	0	0	0	0	0	0	55.199	1	1	49.5074	25.8065
DATA	1663	21	23	0	0	A_23_P76799	NM_013448	913.392	2832.07	1.616579e+001	2.839858e+000	64.5	23.5	7.420389e+000	0	0	0	0	0	0	16.9187	1	1	53.8203	26.1071
DATA	1664	21	24	0	0	ASCRP3004044	ASCRP3004044	938.643	2832	1.627591e+001	2.843106e+000	67	21	5.445404e+000	0	0	0	0	0	0	17.061	1	1	47.2035	21.037
DATA	1665	21	25	0	0	ASCRP3006303	ASCRP3006303	964.192	2831.9	3.968958e+001	4.601421e+000	89.5	25	4.362166e+000	0	0	0	0	0	0	41.6567	1	1	49.1849	24.4815
DATA	1666	21	26	0	0	AS_circRNA_control207	AS_circRNA_control207	989.5	2832.24	1.464690e+002	1.483046e+001	201	24	6.714050e+000	0	0	0	0	0	0	153.866	1	1	48.5334	24.0385
DATA	1667	21	27	0	0	ASCRP3012999	ASCRP3012999	1014.71	2832.13	6.332884e+001	6.746102e+000	117	22	7.130414e+000	0	0	0	0	0	0	66.5658	1	1	49.1849	23.697
DATA	1668	21	28	0	0	ASCRP3006088	ASCRP3006088	1040.39	2832.07	2.116968e+001	3.143785e+000	71.5	24	6.834964e+000	0	0	0	0	0	0	22.2572	1	1	53.8203	24.8438
DATA	1669	21	29	0	0	ASCRP3011119	ASCRP3011119	1065.35	2831.89	1.753716e+003	1.753871e+002	1884	25.5	7.973494e+000	0	0	0	0	0	0	1843.65	1	1	49.5074	26.8125
DATA	1670	21	30	0	0	ASCRP3003720	ASCRP3003720	1091	2832.46	1.612685e+001	2.829925e+000	65	24	2.537412e+000	0	0	0	0	0	0	16.9461	1	1	55.8519	23.9615
DATA	1671	21	31	0	0	ASCRP3012178	ASCRP3012178	1116.44	2832.07	2.749368e+002	2.759199e+001	338	25	7.306088e+000	0	0	0	0	0	0	288.689	1	1	50.4627	25.9259
DATA	1672	21	32	0	0	ASCRP3001215	ASCRP3001215	1141.5	2832.5	4.563233e+001	5.123537e+000	98	21	6.652494e+000	0	0	0	0	0	0	47.8628	1	1	50.4627	21.5455
DATA	1673	21	33	0	0	ASCRP3003733	ASCRP3003733	1167.11	2832.5	2.534383e+001	3.444702e+000	76	26	7.126030e+000	0	0	0	0	0	0	26.5451	1	1	56.9804	24.697
DATA	1674	21	34	0	0	ASCRP3011805	ASCRP3011805	1192.33	2832.55	2.861202e+001	3.694309e+000	78	23	6.312116e+000	0	0	0	0	0	0	29.9172	1	1	51.0895	23.9697
DATA	1675	21	35	0	0	ASCRP3009336	ASCRP3009336	1217.68	2832.25	1.786217e+002	1.801501e+001	233.5	23	6.652160e+000	0	0	0	0	0	0	186.397	1	1	49.1849	23.4138
DATA	1676	21	36	0	0	ASCRP3003283	ASCRP3003283	1243.56	2832.51	5.970316e+002	5.974928e+001	673	20	4.000000e+000	0	0	0	0	0	0	621.542	1	1	52.3208	21
DATA	1677	21	37	0	0	Negative010	Negative010	1268.92	2832.3	8.765698e+002	8.768857e+001	933	22	5.044746e+000	0	0	0	0	0	0	910.19	1	1	53.5237	22.129
DATA	1678	21	38	0	0	ASCRP3004184	ASCRP3004184	1294.25	2832.76	1.491062e+003	1.491249e+002	1598	26	6.089061e+000	0	0	0	0	0	0	1543.76	1	1	46.1809	25.08
DATA	1679	21	39	0	0	ASCRP3012252	ASCRP3012252	1319.5	2832.5	3.496271e+000	2.393233e+000	53	22	5.516544e+000	0	0	0	0	0	0	3.60854	1	0	65	22.9677
DATA	1680	21	40	0	0	ASCRP3002998	ASCRP3002998	1344.67	2832.5	2.503956e+001	3.451549e+000	74	25	8.050705e+000	0	0	0	0	0	0	25.7563	1	1	65	26.5769
DATA	1681	21	41	0	0	ASCRP3001017	ASCRP3001017	1370.5	2832.23	9.431344e+001	9.728089e+000	141.5	25	5.685952e+000	0	0	0	0	0	0	96.6534	1	1	49.8279	23.4828
DATA	1682	21	42	0	0	ASCRP3007278	ASCRP3007278	1395.81	2832.52	3.569446e+002	3.577463e+001	413	23	6.135429e+000	0	0	0	0	0	0	364.378	1	1	49.8279	23.4118
DATA	1683	21	43	0	0	ASCRP3006359	ASCRP3006359	1421.23	2832.17	3.209450e+001	4.009711e+000	82	23	4.979322e+000	0	0	0	0	0	0	32.6285	1	1	49.5074	24.1429
DATA	1684	21	44	0	0	ASCRP3004831	ASCRP3004831	1446.61	2832.55	3.066944e+002	3.076429e+001	361	24	6.626662e+000	0	0	0	0	0	0	310.449	1	1	50.4627	24.1333
DATA	1685	21	45	0	0	ASCRP3006961	ASCRP3006961	1471.82	2832.27	5.477186e+002	5.482551e+001	601	26	6.623212e+000	0	0	0	0	0	0	551.951	1	1	51.7088	24.4375
DATA	1686	21	46	0	0	ASCRP3011690	ASCRP3011690	1497.42	2832.57	3.935353e+004	3.935354e+003	39781	25	5.236106e+000	0	0	0	0	0	0	39470.4	1	1	57.5363	24.2286
DATA	1687	21	47	0	0	ASCRP3008529	ASCRP3008529	1522.79	2832.18	5.165245e+002	5.171043e+001	560	21	4.795481e+000	0	0	0	0	0	0	515.563	1	1	48.8603	21.3429
DATA	1688	21	48	0	0	ASCRP3001186	ASCRP3001186	1548.43	2832.5	2.765320e+001	3.701493e+000	75	21	5.281292e+000	0	0	0	0	0	0	27.463	1	1	51.0895	21.2727
DATA	1689	21	49	0	0	ASCRP3003715	ASCRP3003715	1573.84	2832.03	1.154937e+002	1.181118e+001	161.5	23	6.843428e+000	0	0	0	0	0	0	114.116	1	1	49.5074	22.7586
DATA	1690	21	50	0	0	ASCRP3005982	ASCRP3005982	1598.58	2832.57	1.901756e+001	3.129732e+000	67	21	5.753540e+000	0	0	0	0	0	0	18.6955	1	1	57.5363	22.3548
DATA	1691	21	51	1028	1	(+)E1A_r60_1	E1A_r60_1	1624.31	2832.29	7.583335e+000	2.611529e+000	56.5	23	8.123976e+000	0	0	0	0	0	0	7.41515	1	0	51.4001	24.5313
DATA	1692	21	52	0	0	ASCRP3000361	ASCRP3000361	1649.53	2832.9	1.042279e+001	2.719927e+000	59	22	5.330729e+000	0	0	0	0	0	0	10.1377	1	0	50.4627	22.25
DATA	1693	21	53	0	0	ASCRP3008469	ASCRP3008469	1675.3	2832.55	1.343881e+002	1.367416e+001	176	24	6.571864e+000	0	0	0	0	0	0	130.001	1	1	46.8651	23.5758
DATA	1694	21	54	0	0	ASCRP3007142	ASCRP3007142	1700.61	2833.01	9.172163e+001	9.517272e+000	136	20.5	5.118510e+000	0	0	0	0	0	0	88.2515	1	1	49.1849	21.2632
DATA	1695	21	55	0	0	ASCRP3004173	ASCRP3004173	1725.93	2832.8	3.915615e+002	3.923932e+001	425	23	5.058794e+000	0	0	0	0	0	0	374.73	1	1	47.5395	24.4839
DATA	1696	21	56	0	0	ASCRP3009318	ASCRP3009318	1751.38	2832.99	1.028100e+002	1.059663e+001	148	22	4.693565e+000	0	0	0	0	0	0	97.8648	1	1	49.1849	22.6207
DATA	1697	21	57	0	0	ASCRP3012811	ASCRP3012811	1776.73	2832.7	9.719221e+003	9.719255e+002	9228	22	5.441539e+000	0	0	0	0	0	0	9202.95	1	1	46.8651	23.9
DATA	1698	21	58	0	0	ASCRP3012759	ASCRP3012759	1802	2833	8.157430e+001	8.559949e+000	127	22.5	6.939761e+000	0	0	0	0	0	0	76.8427	1	1	65	23.9688
DATA	1699	21	59	0	0	ASCRP3009003	ASCRP3009003	1827.5	2833	4.284211e+001	5.015245e+000	92	22	6.885713e+000	0	0	0	0	0	0	40.1513	1	1	54.1152	22.25
DATA	1700	21	60	0	0	ASCRP3010164	ASCRP3010164	1852.65	2832.95	1.951323e+002	1.968836e+001	230	22	6.279347e+000	0	0	0	0	0	0	181.982	1	1	49.5074	23.2593
DATA	1701	21	61	0	0	ASCRP3008260	ASCRP3008260	1878.57	2832.82	1.151241e+001	2.873677e+000	60	23.5	6.158818e+000	0	0	0	0	0	0	10.6842	1	0	49.5074	22
DATA	1702	21	62	0	0	ASCRP3006545	ASCRP3006545	1903.84	2833.07	4.184846e+000	2.677899e+000	54	20	5.410611e+000	0	0	0	0	0	0	3.86617	1	0	49.8279	19.9667
DATA	1703	21	63	0	0	ASCRP3011665	ASCRP3011665	1928.86	2832.9	8.876580e+001	9.265534e+000	130	22	7.205597e+000	0	0	0	0	0	0	81.6544	1	1	46.8651	21.9286
DATA	1704	21	64	0	0	ASCRP3009890	ASCRP3009890	1954.59	2833.07	4.382007e+002	4.390118e+001	455	22	6.964912e+000	0	0	0	0	0	0	401.43	1	1	49.8279	22.52
DATA	1705	21	65	0	0	ASCRP3000446	ASCRP3000446	1979.56	2832.7	7.818458e+001	8.264208e+000	124	24	5.584658e+000	0	0	0	0	0	0	71.3548	1	1	47.8731	24.3333
DATA	1706	21	66	0	0	ASCRP3000183	ASCRP3000183	2005.22	2833.08	2.402855e+002	2.417830e+001	271	24	5.838520e+000	0	0	0	0	0	0	218.531	1	1	47.8731	24.6296
DATA	1707	21	67	0	0	ASCRP3005754	ASCRP3005754	2030.5	2833	5.175687e+001	5.835397e+000	102	26	4.944449e+000	0	0	0	0	0	0	46.9249	1	1	54.1152	24.4375
DATA	1708	21	68	0	0	ASCRP3011027	ASCRP3011027	2056	2833	2.309646e+004	2.309648e+003	20949	25.5	6.997047e+000	0	0	0	0	0	0	20882.9	1	1	54.9904	24.5938
DATA	1709	21	69	0	0	ASCRP3002836	ASCRP3002836	2081.56	2832.79	3.633474e+001	4.532132e+000	85.5	22	5.620729e+000	0	0	0	0	0	0	32.7761	1	1	49.1849	21.1481
DATA	1710	21	70	0	0	ASCRP3012016	ASCRP3012016	2106.76	2833.17	1.289157e+001	3.004368e+000	64.5	21.5	6.555739e+000	0	0	0	0	0	0	11.6082	1	0	48.2044	22.1471
DATA	1711	21	71	0	0	ASCRP3007746	ASCRP3007746	2132.31	2832.84	2.333167e+002	2.348938e+001	258	22	5.673746e+000	0	0	0	0	0	0	209.803	1	1	49.1849	21.5161
DATA	1712	21	72	0	1	ETG04_27747	ETG04_27747	2157.44	2832.91	2.766486e+000	2.719550e+000	54	23	6.746829e+000	0	0	0	0	0	0	-1.37043	0	0	46.8651	23.3448
DATA	1713	21	73	0	0	A_23_P25019	NM_000946	2183.16	2832.89	5.419268e+002	5.426091e+001	542	25.5	7.023262e+000	0	0	0	0	0	0	486.829	1	1	49.8279	26.3529
DATA	1714	21	74	0	0	ASCRP3004568	ASCRP3004568	2208.41	2833.13	1.405261e+002	1.431323e+001	178.5	25	5.464048e+000	0	0	0	0	0	0	126.293	1	1	49.5074	24.8214
DATA	1715	21	75	0	0	ASCRP3000487	ASCRP3000487	2234.07	2833	1.588468e+002	1.611521e+001	198	24	6.173478e+000	0	0	0	0	0	0	142.911	1	1	46.8651	24.6129
DATA	1716	21	76	0	0	ASCRP3013208	ASCRP3013208	2259.15	2833.08	1.831750e+001	3.272067e+000	69	24	3.857794e+000	0	0	0	0	0	0	16.5088	1	1	54.1152	24.4848
DATA	1717	21	77	0	0	ASCRP3002843	ASCRP3002843	2284.47	2833.36	1.775808e+003	1.776014e+002	1654	24	5.242165e+000	0	0	0	0	0	0	1604.52	1	1	52.9257	23.8621
DATA	1718	21	78	0	0	ASCRP3012172	ASCRP3012172	2309.95	2833.45	1.038051e+002	1.072477e+001	150.5	22	4.292721e+000	0	0	0	0	0	0	94.104	1	1	50.4627	22.2895
DATA	1719	21	79	0	0	Negative008	Negative008	2335.68	2833.2	3.041932e+001	4.056967e+000	82	22	3.841674e+000	0	0	0	0	0	0	27.6911	1	1	50.7771	21.0385
DATA	1720	21	80	0	0	ASCRP3002759	ASCRP3002759	2360.76	2833.67	2.757885e+001	3.839246e+000	78.5	22	6.145204e+000	0	0	0	0	0	0	25.2313	1	1	49.8279	21.9259
DATA	1721	21	81	0	0	ASCRP3009642	ASCRP3009642	2386.2	2833.18	2.493538e+003	2.493679e+002	2353	23	7.696423e+000	0	0	0	0	0	0	2294.69	1	1	52.9257	24.7222
DATA	1722	21	82	0	0	ASCRP3011275	ASCRP3011275	2411.7	2833.6	1.855328e+002	1.873973e+001	224	24	5.720221e+000	0	0	0	0	0	0	171.931	1	1	53.5237	24.6047
DATA	1723	22	1	0	0	ASCRP3008016	ASCRP3008016	367.27	2838.97	1.840935e+001	3.179021e+000	75	26.5	5.343128e+000	0	0	0	0	0	0	17.3569	1	1	48.8603	26.2353
DATA	1724	22	2	0	0	ASCRP3006549	ASCRP3006549	392.5	2839.29	2.346130e+003	2.346271e+002	2269	28	4.749257e+000	0	0	0	0	0	0	2227.69	1	1	50.4627	27.3438
DATA	1725	22	3	0	0	ASCRP3011701	ASCRP3011701	418.177	2839.46	7.164204e+001	7.606326e+000	123	26	6.720910e+000	0	0	0	0	0	0	68.5055	1	1	50.1463	27.0278
DATA	1726	22	4	0	0	ASCRP3002009	ASCRP3002009	443.566	2839.33	1.543743e+002	1.564470e+001	203.5	26	6.737457e+000	0	0	0	0	0	0	148.619	1	1	49.5074	26.32
DATA	1727	22	5	0	0	ASCRP3003081	ASCRP3003081	468.711	2839.49	2.565042e+000	2.521524e+000	52	28.5	7.678045e+000	0	0	0	0	0	0	-4.03606	0	0	51.7088	27.2857
DATA	1728	22	6	0	0	ASCRP3010145	ASCRP3010145	493.906	2839.44	7.226679e+001	7.648660e+000	125	25.5	6.006310e+000	0	0	0	0	0	0	70.4832	1	1	51.7088	25.5
DATA	1729	22	7	0	0	ASCRP3001118	ASCRP3001118	519.397	2839.69	4.069884e+000	2.522675e+000	60	24	7.809280e+000	0	0	0	0	0	0	3.99461	1	0	50.4627	25.7879
DATA	1730	22	8	0	0	Negative030	Negative030	544.893	2839.5	2.517249e+000	2.474652e+000	54	26	7.585999e+000	0	0	0	0	0	0	0.2309	0	0	56.9804	27.4688
DATA	1731	22	9	0	0	ASCRP3002129	ASCRP3002129	570.446	2839.47	7.260426e+002	7.264593e+001	776	25	6.604062e+000	0	0	0	0	0	0	721.189	1	1	51.4001	24.6364
DATA	1732	22	10	0	0	ASCRP3000579	ASCRP3000579	595.968	2839.3	8.930958e+002	8.934307e+001	953	28	8.217249e+000	0	0	0	0	0	0	892.139	1	1	53.8203	27.3438
DATA	1733	22	11	0	0	ASCRP3006343	ASCRP3006343	621.107	2839.5	3.914199e+003	3.914275e+002	3959	28	7.240608e+000	0	0	0	0	0	0	3930.88	1	1	56.9804	27.6563
DATA	1734	22	12	0	0	ASCRP3004734	ASCRP3004734	646.5	2839.5	4.796924e+003	4.796985e+002	4756.5	25.5	6.175990e+000	0	0	0	0	0	0	4842.07	1	1	52.9257	24.9286
DATA	1735	22	13	0	0	ASCRP3010874	ASCRP3010874	672.183	2839.38	8.341800e+000	2.549316e+000	60.5	21	7.468643e+000	0	0	0	0	0	0	8.46163	1	0	51.0895	21.6296
DATA	1736	22	14	130	1	(+)eQC-41	EQC	697.481	2839.49	3.410779e+002	3.419198e+001	396	24	7.258947e+000	0	0	0	0	0	0	347.555	1	1	50.4627	24.3333
DATA	1737	22	15	0	0	ASCRP3001987	ASCRP3001987	722.582	2839.57	2.788441e+001	3.671182e+000	82.5	26.5	5.782088e+000	0	0	0	0	0	0	28.5343	1	1	57.5363	27.6071
DATA	1738	22	16	0	0	ASCRP3003367	ASCRP3003367	748.107	2839.5	1.257333e+001	2.690280e+000	64	23.5	7.549758e+000	0	0	0	0	0	0	12.918	1	1	56.9804	25.0333
DATA	1739	22	17	0	0	ASCRP3006138	ASCRP3006138	773.5	2839.5	2.161231e+001	3.207210e+000	71.5	25	7.159440e+000	0	0	0	0	0	0	22.2865	1	1	57.5363	24.8485
DATA	1740	22	18	0	0	A_23_P2683	NM_024604	798.667	2839.5	2.402524e+000	2.363402e+000	53	25	6.562320e+000	0	0	0	0	0	0	0.910555	0	0	57.5363	25.7241
DATA	1741	22	19	0	0	A_23_P250813	NM_000553	824.418	2839.57	1.407073e+002	1.426636e+001	199	24	5.921809e+000	0	0	0	0	0	0	146.032	1	1	57.5363	24.3667
DATA	1742	22	20	0	0	ASCRP3002372	ASCRP3002372	849.582	2839.57	8.401833e+001	8.723789e+000	136.5	24.5	5.432504e+000	0	0	0	0	0	0	87.4338	1	1	57.5363	25.1875
DATA	1743	22	21	0	0	ASCRP3006306	ASCRP3006306	875	2839.54	6.910637e+001	7.296859e+000	121	25	5.879130e+000	0	0	0	0	0	0	72.0887	1	1	55.8519	25.2647
DATA	1744	22	22	0	0	ASCRP3008215	ASCRP3008215	900.477	2839.84	2.037843e+001	3.101199e+000	70.5	23	4.787210e+000	0	0	0	0	0	0	21.3018	1	1	51.7088	24.0741
DATA	1745	22	23	0	0	ASCRP3010581	ASCRP3010581	925.762	2839.71	1.028091e+002	1.054243e+001	155.5	21	5.143507e+000	0	0	0	0	0	0	107.654	1	1	51.4001	21.7931
DATA	1746	22	24	0	0	ASCRP3013439	ASCRP3013439	951.408	2840.09	6.999390e+001	7.377125e+000	125.5	24.5	7.215368e+000	0	0	0	0	0	0	73.395	1	1	49.1849	23.3077
DATA	1747	22	25	0	0	ASCRP3013191	ASCRP3013191	976.628	2840	2.574123e+002	2.584627e+001	315	22.5	3.833491e+000	0	0	0	0	0	0	270.206	1	1	50.4627	22.5
DATA	1748	22	26	0	0	ASCRP3001587	ASCRP3001587	1001.92	2840.08	1.182308e+001	2.609414e+000	62.5	21.5	7.188701e+000	0	0	0	0	0	0	12.4197	1	1	46.8651	23.75
DATA	1749	22	27	0	0	ASCRP3005904	ASCRP3005904	1027.32	2840	3.919797e+001	4.557596e+000	91	24	6.492712e+000	0	0	0	0	0	0	41.1924	1	1	49.1849	24.303
DATA	1750	22	28	0	0	ASCRP3006363	ASCRP3006363	1052.61	2839.93	3.946984e+004	3.946984e+003	41619.5	24	7.009978e+000	0	0	0	0	0	0	41480.8	1	1	53.8203	25.1613
DATA	1751	22	29	0	0	ASCRP3002588	ASCRP3002588	1078.13	2840	2.153750e+003	2.153876e+002	2308	24	6.755890e+000	0	0	0	0	0	0	2262.86	1	1	48.5334	25.7273
DATA	1752	22	30	0	0	ASCRP3006804	ASCRP3006804	1103.43	2839.79	3.431676e+001	4.146307e+000	84	25	5.693816e+000	0	0	0	0	0	0	36.0342	1	1	49.8279	25.8333
DATA	1753	22	31	0	0	Negative021	Negative021	1128.6	2840.05	6.734290e+000	2.424666e+000	58	22	7.503845e+000	0	0	0	0	0	0	7.06478	1	0	49.1849	24
DATA	1754	22	32	0	0	ASCRP3000608	ASCRP3000608	1154.28	2840.09	2.792568e+003	2.792666e+002	2958.5	23	5.764183e+000	0	0	0	0	0	0	2925.94	1	1	48.8603	22.3226
DATA	1755	22	33	0	0	ASCRP3011649	ASCRP3011649	1179.76	2839.98	1.076259e+002	1.101315e+001	159	24	7.681146e+000	0	0	0	0	0	0	112.591	1	1	51.0895	25
DATA	1756	22	34	0	0	ASCRP3009791	ASCRP3009791	1205.35	2839.88	6.741283e+002	6.745344e+001	759	24	6.065476e+000	0	0	0	0	0	0	703.906	1	1	48.8603	24.96
DATA	1757	22	35	0	0	ASCRP3003871	ASCRP3003871	1230.56	2839.84	6.294617e+001	6.717316e+000	114	20	6.397159e+000	0	0	0	0	0	0	65.5857	1	1	49.5074	21.931
DATA	1758	22	36	0	0	ASCRP3007659	ASCRP3007659	1255.93	2840.04	5.696295e+001	6.162391e+000	108	21	4.132874e+000	0	0	0	0	0	0	59.2056	1	1	50.7771	21.375
DATA	1759	22	37	0	0	ASCRP3012385	ASCRP3012385	1281.51	2839.86	6.098549e+001	6.538353e+000	109.5	26	5.035540e+000	0	0	0	0	0	0	63.2125	1	1	49.8279	25.24
DATA	1760	22	38	0	0	ASCRP3000807	ASCRP3000807	1306.31	2840.04	1.095758e+001	2.606013e+000	59	23	6.523572e+000	0	0	0	0	0	0	11.3243	1	0	49.1849	23.9032
DATA	1761	22	39	0	0	ASCRP3002047	ASCRP3002047	1332.5	2840	1.343716e+002	1.364499e+001	184	26	7.708370e+000	0	0	0	0	0	0	138.401	1	1	65	25.6522
DATA	1762	22	40	0	0	ASCRP3011380	ASCRP3011380	1357.5	2840	8.467071e+001	8.795394e+000	137	25	1.062033e+001	0	0	0	0	0	0	86.9076	1	1	65	27.5161
DATA	1763	22	41	0	0	Negative026	Negative026	1383	2839.97	2.430936e+000	2.389693e+000	48	25	6.758748e+000	0	0	0	0	0	0	-0.213472	0	0	46.8651	23.7143
DATA	1764	22	42	0	0	ASCRP3003967	ASCRP3003967	1408.5	2840	6.283062e+000	2.480188e+000	54.5	24	5.020647e+000	0	0	0	0	0	0	6.39906	1	0	54.1152	24.2759
DATA	1765	22	43	0	0	CUST_16_PI418767722	NM_001536	1433.5	2840	7.222906e+000	2.515162e+000	56	26	6.647661e+000	0	0	0	0	0	0	7.32592	1	0	54.1152	25.5161
DATA	1766	22	44	0	0	ASCRP3006948	ASCRP3006948	1459.01	2840.05	4.037186e+002	4.044431e+001	454	24	7.119648e+000	0	0	0	0	0	0	407.673	1	1	47.2035	24.2424
DATA	1767	22	45	0	0	ASCRP3002293	ASCRP3002293	1484.5	2840	3.545736e+000	2.456732e+000	48.5	23	5.917622e+000	0	0	0	0	0	0	3.56407	1	0	65	23.1944
DATA	1768	22	46	0	0	ASCRP3004551	ASCRP3004551	1509.91	2840.07	8.379794e+000	2.582313e+000	55	22	4.112896e+000	0	0	0	0	0	0	8.38327	1	0	65	21.973
DATA	1769	22	47	0	0	ASCRP3006483	ASCRP3006483	1535.59	2840.09	3.081815e+000	2.473937e+000	53.5	20.5	4.629057e+000	0	0	0	0	0	0	3.06789	1	0	49.8279	20.3684
DATA	1770	22	48	0	0	Negative027	Negative027	1561	2839.95	7.805888e+000	2.587559e+000	57	21	7.590835e+000	0	0	0	0	0	0	7.73175	1	0	46.8651	23.5641
DATA	1771	22	49	0	0	ASCRP3011229	ASCRP3011229	1586.72	2840.15	8.228140e+000	2.612800e+000	56	22.5	6.031114e+000	0	0	0	0	0	0	8.10776	1	0	50.1463	22.3214
DATA	1772	22	50	0	0	ASCRP3004929	ASCRP3004929	1611.58	2840.43	1.542981e+001	2.931486e+000	63.5	23	7.753910e+000	0	0	0	0	0	0	15.1266	1	1	57.5363	24.6486
DATA	1773	22	51	0	0	ASCRP3009175	ASCRP3009175	1636.89	2840.5	8.730034e+001	9.082513e+000	134	25.5	7.080186e+000	0	0	0	0	0	0	85.1358	1	1	56.9804	26
DATA	1774	22	52	0	0	ASCRP3011783	ASCRP3011783	1662.42	2840.43	2.562637e+000	2.523536e+000	51	25	4.608035e+000	0	0	0	0	0	0	1.44108	0	0	57.5363	24.3448
DATA	1775	22	53	0	0	ASCRP3012581	ASCRP3012581	1687.61	2840.47	3.020117e+001	3.941450e+000	78	21	5.840472e+000	0	0	0	0	0	0	29.1399	1	1	50.4627	22.0556
DATA	1776	22	54	0	0	ASCRP3003521	ASCRP3003521	1713.13	2840.36	6.555764e+000	2.629278e+000	55	21	3.963193e+000	0	0	0	0	0	0	6.29145	1	0	49.8279	22.2759
DATA	1777	22	55	1028	1	(+)E1A_r60_3	E1A_r60_3	1738.62	2840.42	3.926288e+002	3.934624e+001	426.5	23	5.696253e+000	0	0	0	1	0	0	374.788	1	1	50.4627	22.7037
DATA	1778	22	56	0	0	ASCRP3010739	ASCRP3010739	1763.89	2840.5	5.998259e+001	6.526980e+000	111.5	22.5	4.075349e+000	0	0	0	0	0	0	56.9568	1	1	56.9804	23.3571
DATA	1779	22	57	0	0	ASCRP3000453	ASCRP3000453	1789.42	2840.43	3.372852e+001	4.250677e+000	83	22	4.347944e+000	0	0	0	0	0	0	31.8597	1	1	57.5363	21.2308
DATA	1780	22	58	0	0	ASCRP3002826	ASCRP3002826	1814.52	2840.63	7.414820e+000	2.703670e+000	56	22	5.997388e+000	0	0	0	0	0	0	6.96871	1	0	51.7088	21.7407
DATA	1781	22	59	0	0	ASCRP3011114	ASCRP3011114	1840.11	2840.5	5.423793e+001	6.020455e+000	104	20	6.050175e+000	0	0	0	0	0	0	50.7191	1	1	56.9804	20.7308
DATA	1782	22	60	0	0	ASCRP3009548	ASCRP3009548	1865.38	2840.37	1.752880e+002	1.772437e+001	214	22	5.691155e+000	0	0	0	0	0	0	163.129	1	1	50.7771	22.4516
DATA	1783	22	61	0	0	ASCRP3003711	ASCRP3003711	1890.81	2840.52	7.663833e+001	8.105128e+000	124	21.5	6.064879e+000	0	0	0	0	0	0	70.9915	1	1	49.8279	20.9
DATA	1784	22	62	0	0	A_23_P142849	NM_005168	1916.39	2840.43	1.753068e+002	1.772980e+001	214.5	19.5	5.407105e+000	0	0	0	0	0	0	161.665	1	1	52.9257	20.0667
DATA	1785	22	63	0	0	ASCRP3012906	ASCRP3012906	1941.69	2840.53	4.859596e+002	4.866876e+001	504	21	5.139368e+000	0	0	0	0	0	0	446.282	1	1	49.8279	20.4815
DATA	1786	22	64	0	0	ASCRP3002077	ASCRP3002077	1966.88	2840.52	1.355152e+002	1.381227e+001	176	24	4.479565e+000	0	0	0	0	0	0	123.969	1	1	50.7771	23.931
DATA	1787	22	65	0	0	ASCRP3006860	ASCRP3006860	1992.56	2840.74	5.993661e+002	5.999654e+001	610	23	5.882260e+000	0	0	0	0	0	0	546.31	1	1	49.5074	23.3793
DATA	1788	22	66	0	0	ASCRP3005220	ASCRP3005220	2017.67	2840.5	3.481121e+001	4.399106e+000	83.5	25	6.280786e+000	0	0	0	0	0	0	31.627	1	1	57.5363	24.3448
DATA	1789	22	67	0	0	ASCRP3000613	ASCRP3000613	2043.42	2840.57	7.217493e+001	7.705098e+000	117	24	5.201969e+000	0	0	0	0	0	0	65.3818	1	1	57.5363	22.6875
DATA	1790	22	68	0	0	ASCRP3011894	ASCRP3011894	2068.58	2840.57	7.301357e+001	7.786007e+000	119.5	25	6.081591e+000	0	0	0	0	0	0	65.9796	1	1	57.5363	23.7037
DATA	1791	22	69	0	0	ASCRP3004930	ASCRP3004930	2094.26	2840.61	7.204224e+001	7.696943e+000	120	20	5.037548e+000	0	0	0	0	0	0	64.9687	1	1	50.1463	20.5758
DATA	1792	22	70	0	0	ASCRP3012424	ASCRP3012424	2119.5	2840.5	8.468008e+001	8.892241e+000	128	21.5	4.722703e+000	0	0	0	0	0	0	76.2479	1	1	52.9257	21.3824
DATA	1793	22	71	0	0	ASCRP3010694	ASCRP3010694	2145.04	2840.93	1.650566e+001	3.178628e+000	70	22	5.843821e+000	0	0	0	0	0	0	14.8474	1	1	46.8651	21.3103
DATA	1794	22	72	0	0	ASCRP3010242	ASCRP3010242	2170.47	2840.84	3.556481e+002	3.566850e+001	366	24	6.270572e+000	0	0	0	0	0	0	319.768	1	1	49.5074	24.1515
DATA	1795	22	73	0	0	AS_circRNA_control203	AS_circRNA_control203	2195.86	2840.8	8.248059e+002	8.252534e+001	804	27	7.280978e+000	0	0	0	0	0	0	741.693	1	1	46.8651	25.7667
DATA	1796	22	74	0	0	ASCRP3006758	ASCRP3006758	2221.3	2840.71	1.680298e+002	1.702096e+001	205	23.5	6.741193e+000	0	0	0	0	0	0	151.214	1	1	48.5334	24.7333
DATA	1797	22	75	0	0	ASCRP3006694	ASCRP3006694	2246.47	2840.66	2.484682e+001	3.677707e+000	76.5	23	4.870108e+000	0	0	0	0	0	0	22.3923	1	1	46.8651	22.5556
DATA	1798	22	76	0	0	ASCRP3007992	ASCRP3007992	2271.74	2840.97	8.803753e+001	9.210089e+000	135	25.5	4.521900e+000	0	0	0	0	0	0	79.5149	1	1	49.1849	24.0625
DATA	1799	22	77	0	0	ASCRP3008269	ASCRP3008269	2297.58	2840.68	2.744080e+000	2.698781e+000	53.5	24	4.935953e+000	0	0	0	0	0	0	0.746109	0	0	49.1849	23.6364
DATA	1800	22	78	0	0	ASCRP3008887	ASCRP3008887	2322.74	2841.03	1.864073e+002	1.883345e+001	227	23.5	4.650594e+000	0	0	0	0	0	0	169.494	1	1	49.1849	23.2813
DATA	1801	22	79	0	0	ASCRP3013233	ASCRP3013233	2348.53	2840.88	1.595529e+002	1.617797e+001	202	23	4.855487e+000	0	0	0	0	0	0	145.752	1	1	48.8603	22.3636
DATA	1802	22	80	0	0	ASCRP3013039	ASCRP3013039	2373.58	2840.94	2.706396e+000	2.660479e+000	51.5	21	4.097566e+000	0	0	0	0	0	0	-3.68845	0	0	49.1849	21.1364
DATA	1803	22	81	0	0	ASCRP3001707	ASCRP3001707	2398.88	2840.96	2.311731e+001	3.511723e+000	76	22.5	7.754865e+000	0	0	0	0	0	0	21.369	1	1	46.8651	24
DATA	1804	22	82	0	0	ASCRP3008546	ASCRP3008546	2424.67	2841	2.668924e+000	2.623643e+000	54	25	6.482838e+000	0	0	0	0	0	0	-1.93936	0	0	46.5243	24.859
DATA	1805	23	1	0	0	ASCRP3003435	ASCRP3003435	354.355	2846.24	2.232253e+001	3.425287e+000	78	27	6.833791e+000	0	0	0	0	0	0	20.9957	1	1	49.5074	27.3465
DATA	1806	23	2	0	0	ASCRP3010026	ASCRP3010026	379.875	2846.5	7.331544e+002	7.336081e+001	746	28	5.124451e+000	0	0	0	0	0	0	694.474	1	1	50.4627	27.48
DATA	1807	23	3	0	0	Negative027	Negative027	405.418	2846.43	9.172665e+000	2.721142e+000	65	26	5.717961e+000	0	0	0	0	0	0	8.74909	1	0	57.5363	27.1515
DATA	1808	23	4	0	0	ASCRP3004348	ASCRP3004348	430.808	2846.59	2.027864e+002	2.043766e+001	249	26	6.674380e+000	0	0	0	0	0	0	194.739	1	1	54.7002	28.1212
DATA	1809	23	5	0	0	ASCRP3002946	ASCRP3002946	455.538	2846.28	2.571913e+000	2.528278e+000	55	27	7.437966e+000	0	0	0	0	0	0	-1.56021	0	0	50.7771	26.64
DATA	1810	23	6	0	0	ASCRP3002618	ASCRP3002618	480.951	2846.5	1.927004e+001	3.165916e+000	74	24.5	6.989315e+000	0	0	0	0	0	0	18.7459	1	1	51.0895	25.0357
DATA	1811	23	7	0	0	ASCRP3003856	ASCRP3003856	506.86	2846.4	3.305649e+002	3.315058e+001	377	25	7.278032e+000	0	0	0	0	0	0	323.64	1	1	54.4085	25.8286
DATA	1812	23	8	0	0	ASCRP3010577	ASCRP3010577	532.333	2846.5	2.051773e+001	3.219217e+000	76	25.5	6.076562e+000	0	0	0	0	0	0	20.2112	1	1	57.5363	26.4643
DATA	1813	23	9	0	0	A_23_P202496	NM_022451	557.5	2846.5	3.237523e+001	4.069864e+000	84	25	7.752165e+000	0	0	0	0	0	0	32.078	1	1	65	25.1034
DATA	1814	23	10	0	0	ASCRP3009258	ASCRP3009258	583	2846.54	1.610762e+001	2.933937e+000	70	25	6.373629e+000	0	0	0	0	0	0	16.0508	1	1	55.8519	24.8621
DATA	1815	23	11	0	0	ASCRP3001036	ASCRP3001036	608.5	2846.5	4.564646e+001	5.175354e+000	100	28	7.795166e+000	0	0	0	0	0	0	45.7338	1	1	57.5363	28.2692
DATA	1816	23	12	0	0	ASCRP3011935	ASCRP3011935	633.667	2846.5	1.122790e+002	1.148709e+001	163	25	6.854029e+000	0	0	0	0	0	0	113.073	1	1	57.5363	24.8529
DATA	1817	23	13	0	0	ASCRP3008720	ASCRP3008720	659.286	2846.18	4.401169e+001	5.019937e+000	97	25	6.584715e+000	0	0	0	0	0	0	44.543	1	1	49.5074	24.1071
DATA	1818	23	14	0	0	ASCRP3002367	ASCRP3002367	684.5	2846.5	7.873867e+000	2.528992e+000	61	22	6.844667e+000	0	0	0	0	0	0	8.00585	1	0	57.5363	23.129
DATA	1819	23	15	0	0	ASCRP3000522	ASCRP3000522	710	2846.54	2.486399e+002	2.497886e+001	304.5	25	7.067265e+000	0	0	0	0	0	0	253.92	1	1	55.8519	26.2903
DATA	1820	23	16	0	0	ASCRP3010105	ASCRP3010105	735.542	2846.92	2.255407e+002	2.267961e+001	281	24	5.080698e+000	0	0	0	0	0	0	231.277	1	1	54.1152	26.0357
DATA	1821	23	17	0	0	ASCRP3009783	ASCRP3009783	760.753	2846.66	8.109628e+001	8.449980e+000	135	21.5	5.833317e+000	0	0	0	0	0	0	83.4716	1	1	49.8279	22.8
DATA	1822	23	18	0	0	ASCRP3006686	ASCRP3006686	786.587	2846.99	1.839103e+001	2.996450e+000	69.5	25	6.849381e+000	0	0	0	0	0	0	18.9967	1	1	50.4627	25.3929
DATA	1823	23	19	0	0	ASCRP3000855	ASCRP3000855	811.488	2846.79	1.916191e+001	3.038677e+000	72	23	6.597979e+000	0	0	0	0	0	0	19.8545	1	1	51.7088	24
DATA	1824	23	20	0	0	ASCRP3007694	ASCRP3007694	837.089	2846.82	6.728514e+002	6.732622e+001	747	24.5	4.751804e+000	0	0	0	0	0	0	699.176	1	1	53.2255	24.5313
DATA	1825	23	21	0	0	ASCRP3004407	ASCRP3004407	862.724	2846.88	2.224075e+003	2.224199e+002	2361	25	4.700949e+000	0	0	0	0	0	0	2316.99	1	1	48.8603	25.0323
DATA	1826	23	22	0	0	ASCRP3010533	ASCRP3010533	887.733	2847.2	1.011339e+002	1.038069e+001	152	23	4.990544e+000	0	0	0	0	0	0	105.586	1	1	48.5334	24.0588
DATA	1827	23	23	0	0	ASCRP3009570	ASCRP3009570	913.11	2846.86	3.360324e+001	4.092589e+000	85	21	4.434069e+000	0	0	0	0	0	0	35.1488	1	1	46.8651	22.2593
DATA	1828	23	24	0	0	ASCRP3008282	ASCRP3008282	938.74	2847.03	1.834421e+002	1.849191e+001	237	20.5	5.266354e+000	0	0	0	0	0	0	192.177	1	1	49.1849	20.7
DATA	1829	23	25	0	0	ASCRP3008189	ASCRP3008189	964.104	2846.73	1.392164e+002	1.411522e+001	196	25	5.189843e+000	0	0	0	0	0	0	146.024	1	1	48.8603	24.3704
DATA	1830	23	26	0	0	ASCRP3006190	ASCRP3006190	989.566	2846.96	1.406513e+001	2.719597e+000	65	21	6.872998e+000	0	0	0	0	0	0	14.7657	1	1	49.1849	23.1429
DATA	1831	23	27	0	0	ASCRP3007598	ASCRP3007598	1014.87	2846.71	6.764363e+000	2.422707e+000	58	23	6.982210e+000	0	0	0	0	0	0	7.10521	1	0	48.8603	23.8857
DATA	1832	23	28	0	0	ASCRP3001812	ASCRP3001812	1040.09	2846.93	3.233791e+001	3.983361e+000	83	21	4.394052e+000	0	0	0	0	0	0	33.9742	1	1	54.4085	21.6667
DATA	1833	23	29	0	0	ASCRP3001267	ASCRP3001267	1065.5	2847	4.116557e+001	4.728328e+000	94	25	8.040130e+000	0	0	0	0	0	0	43.2434	1	1	65	27.0571
DATA	1834	23	30	0	0	AS_circRNA_control204	AS_circRNA_control204	1091.08	2847.08	4.514775e+002	4.520769e+001	535	23	2.693772e+000	0	0	0	0	0	0	474.052	1	1	46.8651	23.2222
DATA	1835	23	31	0	0	ASCRP3012267	ASCRP3012267	1116.5	2847	9.640528e+001	9.917863e+000	151.5	25	6.123240e+000	0	0	0	0	0	0	101.148	1	1	54.1152	23.6957
DATA	1836	23	32	0	0	ASCRP3010864	ASCRP3010864	1141.5	2847	3.711125e+001	4.382727e+000	87	26.5	6.906407e+000	0	0	0	0	0	0	38.8954	1	1	65	25.4615
DATA	1837	23	33	0	0	Negative024	Negative024	1167	2847	2.375062e+000	2.334934e+000	50	26	7.718165e+000	0	0	0	0	0	0	0.291825	0	0	65	25.4848
DATA	1838	23	34	0	0	CUST_18_PI418767722	NM_000754	1192.79	2846.88	1.522585e+001	2.790752e+000	65	24	7.280240e+000	0	0	0	0	0	0	15.9079	1	1	47.5395	25.2424
DATA	1839	23	35	0	0	ASCRP3001845	ASCRP3001845	1217.91	2847.07	2.343515e+001	3.314214e+000	72	26	6.996703e+000	0	0	0	0	0	0	24.436	1	1	54.4085	25.9231
DATA	1840	23	36	0	0	ASCRP3011838	ASCRP3011838	1243.5	2847.18	3.568801e+002	3.576523e+001	419	19	5.815725e+000	0	0	0	0	0	0	371.257	1	1	49.1849	20.5862
DATA	1841	23	37	0	0	ASCRP3007686	ASCRP3007686	1268.66	2847	1.708347e+001	2.909352e+000	67	25	3.569020e+000	0	0	0	0	0	0	17.7263	1	1	49.1849	24.3125
DATA	1842	23	38	0	0	ASCRP3000685	ASCRP3000685	1294	2847.12	8.842746e+001	9.152699e+000	137	24	5.547086e+000	0	0	0	0	0	0	91.4924	1	1	48.2044	23.9375
DATA	1843	23	39	0	0	ASCRP3010059	ASCRP3010059	1319.88	2846.86	8.046829e+000	2.502166e+000	53.5	23	5.322502e+000	0	0	0	0	0	0	8.2993	1	0	47.8731	23.9355
DATA	1844	23	40	0	0	ASCRP3010055	ASCRP3010055	1344.61	2847.07	1.345645e+005	1.345645e+004	138758	26	1.006051e+001	0	0	0	0	0	0	138328	1	1	53.8203	28.6
DATA	1845	23	41	0	0	ASCRP3009491	ASCRP3009491	1370.55	2846.96	3.756853e+001	4.450448e+000	87	24	6.237862e+000	0	0	0	0	0	0	38.4767	1	1	49.5074	23.0286
DATA	1846	23	42	0	0	ASCRP3002813	ASCRP3002813	1395.81	2847.24	1.991031e+001	3.114604e+000	67	23	6.378529e+000	0	0	0	0	0	0	20.3132	1	1	46.8651	23.2632
DATA	1847	23	43	0	0	ASCRP3012290	ASCRP3012290	1421.28	2847.05	1.949480e+003	1.949628e+002	2037	23	6.619786e+000	0	0	0	0	0	0	1980.83	1	1	48.8603	24.2813
DATA	1848	23	44	0	0	ASCRP3008607	ASCRP3008607	1446.63	2847.31	4.832441e+001	5.402382e+000	98.5	24.5	5.702362e+000	0	0	0	0	0	0	48.892	1	1	47.8731	25.2941
DATA	1849	23	45	0	0	ASCRP3006316	ASCRP3006316	1472	2847.05	5.376910e+001	5.898863e+000	103	23	7.228213e+000	0	0	0	0	0	0	54.159	1	1	51.4001	23.6
DATA	1850	23	46	0	0	ASCRP3012793	ASCRP3012793	1497.45	2847.5	2.044702e+001	3.181399e+000	69	23	6.135720e+000	0	0	0	0	0	0	20.4996	1	1	50.4627	24
DATA	1851	23	47	0	0	Negative019	Negative019	1522.58	2847.43	2.491148e+000	2.448883e+000	47	21.5	4.181372e+000	0	0	0	0	0	0	-1.12405	0	0	57.5363	21.5
DATA	1852	23	48	0	0	ASCRP3003391	ASCRP3003391	1548.2	2847.71	1.204560e+001	2.740060e+000	59	21	6.689010e+000	0	0	0	0	0	0	11.9599	1	0	50.1463	22
DATA	1853	23	49	0	0	ASCRP3002017	ASCRP3002017	1573.37	2847.13	2.516084e+000	2.481842e+000	52	24.5	6.413903e+000	0	0	0	0	0	0	2.02106	0	0	51.4001	24.2059
DATA	1854	23	50	0	0	A_23_P70328	NM_018132	1599.09	2847.41	4.805364e+002	4.811791e+001	513.5	24	6.890690e+000	0	0	0	0	0	0	472.278	1	1	54.4085	24.3667
DATA	1855	23	51	0	0	ASCRP3011582	ASCRP3011582	1624.42	2847.43	2.054499e+004	2.054500e+003	20051.5	22	7.501888e+000	0	0	0	0	0	0	20087	1	1	57.5363	24.7241
DATA	1856	23	52	0	0	ASCRP3010717	ASCRP3010717	1649.73	2847.58	4.895091e+003	4.895156e+002	4783	23	5.580874e+000	0	0	0	0	0	0	4760.88	1	1	50.7771	23.8846
DATA	1857	23	53	0	0	ASCRP3002143	ASCRP3002143	1675.15	2847.19	1.117097e+002	1.145297e+001	155	23	6.078340e+000	0	0	0	0	0	0	108.071	1	1	48.2044	23.7714
DATA	1858	23	54	0	0	ASCRP3004526	ASCRP3004526	1700.5	2847.5	6.710451e+001	7.174834e+000	112.5	21	5.854769e+000	0	0	0	0	0	0	64.5747	1	1	57.5363	22.7241
DATA	1859	23	55	0	0	ASCRP3010127	ASCRP3010127	1725.78	2847.42	4.922809e+001	5.545331e+000	96	22	4.595148e+000	0	0	0	0	0	0	47.1224	1	1	47.8731	21.6538
DATA	1860	23	56	0	0	ASCRP3011687	ASCRP3011687	1751.14	2847.6	3.887072e+001	4.657788e+000	82	21	6.140657e+000	0	0	0	0	0	0	37.0126	1	1	51.4001	21.6786
DATA	1861	23	57	0	0	ASCRP3008766	ASCRP3008766	1776.78	2847.24	2.386838e+003	2.386977e+002	2295	25	4.881855e+000	0	0	0	0	0	0	2260.79	1	1	49.1849	24.7586
DATA	1862	23	58	0	0	ASCRP3010740	ASCRP3010740	1802.11	2847.77	1.653361e+002	1.673571e+001	204	20	4.043415e+000	0	0	0	0	0	0	155.808	1	1	51.4001	20.1429
DATA	1863	23	59	0	0	A_23_P49878	NM_019013	1827.53	2847.17	4.894721e+002	4.901654e+001	509	23	7.666982e+000	0	0	0	1	0	0	458.945	1	1	51.0895	24.3478
DATA	1864	23	60	0	0	ASCRP3001302	ASCRP3001302	1852.75	2847.63	3.553355e+002	3.562992e+001	379	21.5	4.843394e+000	0	0	0	0	0	0	331.571	1	1	51.0895	22.5385
DATA	1865	23	61	0	0	ASCRP3010757	ASCRP3010757	1878.33	2847.5	4.829709e+000	2.675130e+000	56	24	6.509410e+000	0	0	0	0	0	0	4.48537	1	0	57.5363	22.2
DATA	1866	23	62	0	0	ASCRP3008073	ASCRP3008073	1903.6	2847.5	2.769805e+000	2.657463e+000	53.5	22	5.824638e+000	0	0	0	0	0	0	2.56083	1	0	51.7088	20.5938
DATA	1867	23	63	0	0	ASCRP3005513	ASCRP3005513	1929.19	2847.37	2.385931e+002	2.400651e+001	272	22	6.485707e+000	0	0	0	0	0	0	219.642	1	1	52.3208	21.7576
DATA	1868	23	64	0	0	ASCRP3001054	ASCRP3001054	1954.59	2847.53	3.949805e+001	4.764826e+000	86	24	4.736748e+000	0	0	0	0	0	0	36.2154	1	1	49.8279	23.3333
DATA	1869	23	65	0	0	ASCRP3012174	ASCRP3012174	1979.67	2847.17	3.268153e+001	4.223292e+000	82	22.5	4.849590e+000	0	0	0	0	0	0	29.8547	1	1	49.8279	22.5
DATA	1870	23	66	0	0	ASCRP3011637	ASCRP3011637	2005.39	2847.71	4.977061e+002	4.984293e+001	498	24	5.284283e+000	0	0	0	0	0	0	453.112	1	1	54.1152	23.069
DATA	1871	23	67	0	0	ASCRP3000322	ASCRP3000322	2030.68	2847.53	2.197309e+002	2.213741e+001	252	23.5	5.912792e+000	0	0	0	0	0	0	199.436	1	1	50.4627	22.8056
DATA	1872	23	68	0	1	RC11	RC11	2055.99	2847.96	2.745834e+000	2.699249e+000	45	25	5.303301e+000	0	0	0	0	0	0	-9.06669	0	0	46.8651	24.9375
DATA	1873	23	69	0	0	ASCRP3004859	ASCRP3004859	2081.3	2847.75	1.832661e+001	3.267588e+000	69	21	6.046777e+000	0	0	0	0	0	0	16.5538	1	1	48.5334	21.7813
DATA	1874	23	70	0	0	ASCRP3005735	ASCRP3005735	2106.9	2847.88	4.008980e+000	2.739513e+000	55	21.5	4.714318e+000	0	0	0	0	0	0	3.61483	1	0	46.8651	21.9688
DATA	1875	23	71	0	0	ASCRP3013273	ASCRP3013273	2132.33	2847.59	3.308929e+001	4.279255e+000	84.5	24	5.987487e+000	0	0	0	0	0	0	29.7979	1	1	47.5395	22.5833
DATA	1876	23	72	0	0	ASCRP3005099	ASCRP3005099	2157.5	2848	8.028915e+000	2.831503e+000	60	24	7.016110e+000	0	0	0	0	0	0	7.2255	1	0	54.1152	24.3226
DATA	1877	23	73	0	0	ASCRP3005370	ASCRP3005370	2182.94	2847.53	5.435154e+003	5.435221e+002	4958.5	28	6.670974e+000	0	0	0	0	0	0	4890.37	1	1	44.0646	26.7576
DATA	1878	23	74	0	0	ASCRP3002592	ASCRP3002592	2208.71	2847.88	2.217748e+001	3.505152e+000	74	28	7.070997e+000	0	0	0	0	0	0	19.9652	1	1	48.2044	25.5313
DATA	1879	23	75	0	0	ASCRP3010699	ASCRP3010699	2233.82	2847.78	3.673966e+001	4.566093e+000	87	23	7.207037e+000	0	0	0	0	0	0	33.1118	1	1	49.1849	24.3
DATA	1880	23	76	0	0	ASCRP3008408	ASCRP3008408	2259.03	2848.24	3.193888e+001	4.186228e+000	83	25.5	6.049116e+000	0	0	0	0	0	0	28.8393	1	1	47.8731	24.8824
DATA	1881	23	77	0	0	ASCRP3005680	ASCRP3005680	2284.56	2847.79	2.415276e+002	2.430314e+001	269	24	4.330127e+000	0	0	0	0	0	0	218.641	1	1	49.1849	25
DATA	1882	23	78	0	0	ASCRP3001595	ASCRP3001595	2309.91	2847.93	3.361373e+001	4.305393e+000	87	23	4.900142e+000	0	0	0	0	0	0	30.5314	1	1	54.4085	23.3704
DATA	1883	23	79	0	0	CUST_4_PI418767722	NM_006098	2335.52	2847.64	2.478502e+001	3.649688e+000	78	23	4.806406e+000	0	0	0	0	0	0	22.6067	1	1	47.8731	22.6923
DATA	1884	23	80	0	0	A_23_P213255	NM_020159	2360.79	2848.11	1.906735e+001	3.277196e+000	72	22.5	5.582474e+000	0	0	0	0	0	0	17.4805	1	1	48.2044	24.1429
DATA	1885	23	81	0	0	Negative022	Negative022	2386	2848	1.717381e+001	3.157566e+000	73	23	7.168198e+000	0	0	0	0	0	0	15.838	1	1	54.9904	24.1875
DATA	1886	23	82	0	0	ASCRP3012701	ASCRP3012701	2411.6	2848.24	6.111965e+001	6.654243e+000	112	23	6.862878e+000	0	0	0	0	0	0	56.763	1	1	47.8731	23.8919
DATA	1887	24	1	0	0	ASCRP3012751	ASCRP3012751	367.392	2853.93	6.127460e+001	6.650608e+000	115.5	26	4.689553e+000	0	0	0	0	0	0	57.9111	1	1	53.8203	25.5385
DATA	1888	24	2	0	0	CUST_15_PI418767722	NM_001614	392.155	2854.11	1.287600e+003	1.287856e+002	1281.5	28.5	4.898351e+000	0	0	0	1	0	0	1225.09	1	1	50.1463	28.0769
DATA	1889	24	3	0	0	Negative011	Negative011	417.5	2854.15	2.595085e+000	2.561119e+000	58	26	4.140672e+000	0	0	0	0	0	0	2.17246	0	0	42.2201	26.875
DATA	1890	24	4	0	0	ASCRP3013069	ASCRP3013069	443.506	2853.96	8.892972e+001	9.246935e+000	137	26.5	5.941136e+000	0	0	0	0	0	0	85.7585	1	1	49.8279	27.5833
DATA	1891	24	5	0	0	ASCRP3002911	ASCRP3002911	468.5	2853.82	1.163962e+002	1.190886e+001	166	23	7.217129e+000	0	0	0	0	0	0	112.959	1	1	49.1849	23.7826
DATA	1892	24	6	0	0	Negative054	Negative054	493.93	2853.94	2.545297e+000	2.503811e+000	56.5	26	6.711134e+000	0	0	0	0	0	0	0.900002	0	0	46.8651	26.8438
DATA	1894	24	8	0	0	ASCRP3004411	ASCRP3004411	544.907	2854.07	4.586085e+004	4.586086e+003	45354.5	28.5	8.056482e+000	0	0	0	0	0	0	45331.5	1	1	54.4085	28.7
DATA	1895	24	9	0	0	ASCRP3007076	ASCRP3007076	570.382	2854.18	1.725880e+002	1.743295e+001	223	23	6.506344e+000	0	0	0	0	0	0	171.574	1	1	48.8603	23.7586
DATA	1896	24	10	0	0	ASCRP3007217	ASCRP3007217	595.72	2854.04	6.436909e+000	2.527981e+000	59	24.5	7.567626e+000	0	0	0	0	0	0	6.43407	1	0	49.1849	25.2
DATA	1897	24	11	0	0	ASCRP3006833	ASCRP3006833	621.094	2854.08	1.545030e+002	1.564052e+001	202	27	7.896465e+000	0	0	0	0	0	0	155.245	1	1	51.0895	26.6667
DATA	1898	24	12	0	0	ASCRP3002279	ASCRP3002279	646.527	2854.14	1.829101e+001	3.033321e+000	71.5	25	6.010385e+000	0	0	0	0	0	0	18.4708	1	1	48.8603	23.4839
DATA	1899	24	13	0	0	ASCRP3011904	ASCRP3011904	671.913	2854.2	1.778563e+002	1.794795e+001	226	22	6.839474e+000	0	0	0	0	0	0	180.454	1	1	48.8603	23.1818
DATA	1900	24	14	0	0	ASCRP3005155	ASCRP3005155	697.5	2854	1.163571e+004	1.163573e+003	11831	22	7.189748e+000	0	0	0	0	0	0	11858.7	1	1	54.1152	23.6774
DATA	1901	24	15	0	0	ASCRP3011393	ASCRP3011393	722.5	2854	4.257947e+001	4.881778e+000	95.5	24	5.589619e+000	0	0	0	0	0	0	43.5739	1	1	54.1152	25.3793
DATA	1902	24	16	0	0	ASCRP3010319	ASCRP3010319	748	2854.13	4.997839e+000	2.430462e+000	57	24	6.140082e+000	0	0	0	0	0	0	5.13454	1	0	54.4085	24.9063
DATA	1903	24	17	0	0	ASCRP3001259	ASCRP3001259	773.56	2854.31	4.010962e+002	4.017957e+001	463	23.5	5.764354e+000	0	0	0	0	0	0	413.555	1	1	52.9257	23.9722
DATA	1904	24	18	0	0	ASCRP3009635	ASCRP3009635	798.856	2854.41	7.756823e+002	7.760419e+001	845	25	6.982597e+000	0	0	0	0	0	0	802.392	1	1	54.9904	24.56
DATA	1905	24	19	0	0	ASCRP3009082	ASCRP3009082	824.345	2854.49	6.178318e+001	6.612008e+000	116	25	6.396649e+000	0	0	0	0	0	0	64.1011	1	1	52.3208	24.1471
DATA	1906	24	20	0	0	ASCRP3004744	ASCRP3004744	849.744	2854.44	9.840760e+001	1.011723e+001	148	25	5.378328e+000	0	0	0	0	0	0	102.371	1	1	51.4001	25.0938
DATA	1907	24	21	0	0	ASCRP3007533	ASCRP3007533	875	2854.46	8.303601e+001	8.627975e+000	141	25	5.303301e+000	0	0	0	0	0	0	86.5807	1	1	55.8519	25
DATA	1908	24	22	0	0	ASCRP3003111	ASCRP3003111	900.637	2854.58	1.096276e+003	1.096526e+002	1195.5	23	4.998461e+000	0	0	0	0	0	0	1145.39	1	1	53.2255	23.2308
DATA	1909	24	23	0	0	ASCRP3005050	ASCRP3005050	925.667	2854.5	1.408288e+001	2.726742e+000	64	22	6.334239e+000	0	0	0	0	0	0	14.7383	1	1	57.5363	22.5484
DATA	1910	24	24	0	0	ASCRP3012769	ASCRP3012769	951.447	2854.36	1.127131e+002	1.150996e+001	170	22	4.977617e+000	0	0	0	0	0	0	118.121	1	1	52.0157	22.88
DATA	1911	24	25	0	0	ASCRP3007038	ASCRP3007038	976.582	2854.43	4.223186e+001	4.822981e+000	93.5	25	6.318471e+000	0	0	0	0	0	0	44.303	1	1	57.5363	24.6667
DATA	1912	24	26	0	0	ASCRP3003701	ASCRP3003701	1002.09	2854.7	4.138609e+001	4.748315e+000	94	20	7.105520e+000	0	0	0	0	0	0	43.4455	1	1	49.8279	22.2353
DATA	1913	24	27	0	0	ASCRP3009793	ASCRP3009793	1027.68	2854.57	2.767002e+001	3.615340e+000	78	22.5	4.898795e+000	0	0	0	0	0	0	29.0577	1	1	49.8279	21.5417
DATA	1914	24	28	0	0	ASCRP3002872	ASCRP3002872	1052.67	2854.5	3.259125e+001	4.004479e+000	82	24	5.610959e+000	0	0	0	0	0	0	34.2271	1	1	57.5363	23.5313
DATA	1915	24	29	0	0	ASCRP3005581	ASCRP3005581	1078.33	2854.5	3.074946e+001	3.856475e+000	81	22.5	6.311295e+000	0	0	0	0	0	0	32.2835	1	1	57.5363	24.4706
DATA	1916	24	30	0	0	ASCRP3012834	ASCRP3012834	1103.45	2854.6	2.875678e+001	3.700438e+000	78.5	24	4.893982e+000	0	0	0	0	0	0	30.173	1	1	50.4627	22.8929
DATA	1917	24	31	0	0	ASCRP3003030	ASCRP3003030	1129	2854.54	4.128959e+004	4.128960e+003	43384	23	6.637618e+000	0	0	0	0	0	0	43282.6	1	1	55.8519	24.3333
DATA	1918	24	32	0	0	ASCRP3002687	ASCRP3002687	1154.39	2854.5	1.283085e+002	1.304140e+001	185	26	5.787057e+000	0	0	0	0	0	0	134.335	1	1	51.7088	25.5185
DATA	1919	24	33	0	0	ASCRP3012316	ASCRP3012316	1179.85	2854.75	6.727183e+001	7.121762e+000	123	23	6.748955e+000	0	0	0	0	0	0	70.321	1	1	51.7088	23.75
DATA	1920	24	34	0	0	ASCRP3007780	ASCRP3007780	1205.25	2854.64	4.257962e+002	4.264398e+001	483	25	5.303884e+000	0	0	0	0	0	0	444.272	1	1	51.0895	25.2581
DATA	1921	24	35	0	0	ASCRP3011038	ASCRP3011038	1230.65	2854.68	5.419614e+001	5.905986e+000	105	20	5.061932e+000	0	0	0	0	0	0	56.4261	1	1	50.7771	20.8621
DATA	1922	24	36	0	0	ASCRP3005031	ASCRP3005031	1255.92	2854.75	9.224016e+001	9.519336e+000	144.5	22	5.009567e+000	0	0	0	0	0	0	95.8025	1	1	51.7088	21.4688
DATA	1923	24	37	0	0	ASCRP3002639	ASCRP3002639	1281.54	2854.88	7.420067e+002	7.423816e+001	815	23	4.728855e+000	0	0	0	0	0	0	768.548	1	1	49.8279	22.8276
DATA	1924	24	38	0	0	ASCRP3011206	ASCRP3011206	1306.89	2854.49	3.197444e+001	3.977752e+000	81	23.5	5.264436e+000	0	0	0	0	0	0	33.0202	1	1	50.4627	24.3333
DATA	1925	24	39	0	0	ASCRP3001489	ASCRP3001489	1332.42	2854.57	5.791116e+001	6.258801e+000	107	25	9.065715e+000	0	0	0	0	0	0	59.6101	1	1	57.5363	25.4828
DATA	1926	24	40	0	0	ASCRP3004701	ASCRP3004701	1357.5	2855	1.049303e+001	2.603036e+000	58	25	8.143714e+000	0	0	0	0	0	0	10.7635	1	0	54.1152	26.4848
DATA	1927	24	41	0	0	ASCRP3004291	ASCRP3004291	1383	2854.87	7.799808e+001	8.158082e+000	126	22	6.919420e+000	0	0	0	0	0	0	79.7104	1	1	54.4085	23.5
DATA	1928	24	42	0	0	A_23_P67042	NM_017947	1408.5	2854.82	6.468934e+001	6.899992e+000	113	22	6.620315e+000	0	0	0	0	0	0	65.8481	1	1	49.1849	22.3714
DATA	1929	24	43	0	0	ASCRP3007339	ASCRP3007339	1433.94	2854.99	4.572647e+001	5.169149e+000	91	27	5.918805e+000	0	0	0	0	0	0	46.352	1	1	48.5334	26.0323
DATA	1930	24	44	0	0	ASCRP3009627	ASCRP3009627	1459.46	2854.87	6.534470e+001	6.968592e+000	116.5	23	6.770922e+000	0	0	0	0	0	0	65.95	1	1	49.1849	23.5143
DATA	1931	24	45	0	0	A_23_P41948	NM_017785	1484.75	2855	1.769312e+002	1.785950e+001	221	23	5.517891e+000	0	0	0	0	0	0	177.767	1	1	49.1849	22.3667
DATA	1932	24	46	0	0	ASCRP3008610	ASCRP3008610	1510.15	2854.89	3.229940e+002	3.239170e+001	374	21.5	3.799406e+000	0	0	0	0	0	0	323.002	1	1	50.1463	22.125
DATA	1933	24	47	0	0	ASCRP3011043	ASCRP3011043	1535.71	2854.82	5.347450e+001	5.884242e+000	102	20.5	5.211553e+000	0	0	0	0	0	0	53.2167	1	1	49.1849	20.5313
DATA	1934	24	48	0	0	ASCRP3011283	ASCRP3011283	1560.86	2854.89	6.067569e+001	6.550112e+000	111.5	23.5	6.893188e+000	0	0	0	0	0	0	60.0874	1	1	47.8731	24.3824
DATA	1935	24	49	0	0	ASCRP3011575	ASCRP3011575	1586.5	2854.82	2.526028e+001	3.540049e+000	75	24	6.982621e+000	0	0	0	0	0	0	24.8878	1	1	49.1849	24.0968
DATA	1936	24	50	0	0	ASCRP3009891	ASCRP3009891	1611.81	2855	4.664462e+002	4.671119e+001	501	23	6.969692e+000	0	0	0	0	0	0	457.216	1	1	49.1849	23.9375
DATA	1937	24	51	0	0	ASCRP3003202	ASCRP3003202	1637	2855	1.011337e+002	1.041919e+001	149.5	24	8.011210e+000	0	0	0	0	0	0	98.6208	1	1	54.9904	25.1111
DATA	1938	24	52	0	0	ASCRP3012822	ASCRP3012822	1662.5	2855	3.161430e+001	4.042347e+000	81	25	5.192174e+000	0	0	0	0	0	0	30.6664	1	1	54.1152	24.4063
DATA	1939	24	53	0	0	A_23_P139509	NM_016570	1687.9	2855.1	1.253013e+001	2.825490e+000	62	25.5	5.470468e+000	0	0	0	0	0	0	12.0904	1	0	46.8651	24.7941
DATA	1940	24	54	0	0	ASCRP3013032	ASCRP3013032	1713	2854.95	1.231122e+003	1.231385e+002	1224	23.5	7.209190e+000	0	0	0	0	0	0	1181.73	1	1	50.1463	25.6
DATA	1941	24	55	0	0	ASCRP3008628	ASCRP3008628	1738.63	2855	6.512959e+002	6.517985e+001	665	21	6.969825e+000	0	0	0	0	0	0	621.855	1	1	48.5334	22.4615
DATA	1942	24	56	0	0	ASCRP3012092	ASCRP3012092	1763.91	2855.07	1.753398e+002	1.772170e+001	215	23.5	6.128525e+000	0	0	0	0	0	0	166.548	1	1	54.4085	22.6765
DATA	1943	24	57	0	0	ASCRP3001169	ASCRP3001169	1789.61	2854.99	1.695098e+002	1.714710e+001	211	22.5	5.032697e+000	0	0	0	0	0	0	160.175	1	1	49.1849	22.0714
DATA	1944	24	58	0	0	ASCRP3000351	ASCRP3000351	1814.77	2854.97	3.322577e+001	4.218283e+000	81.5	20	3.810838e+000	0	0	0	0	0	0	31.2398	1	1	49.1849	20.3214
DATA	1945	24	59	0	0	ASCRP3006954	ASCRP3006954	1839.95	2854.89	2.656688e+000	2.611615e+000	46	22	7.316268e+000	0	0	0	0	0	0	-3.31713	0	0	37.847	23.25
DATA	1946	24	60	0	0	ASCRP3010561	ASCRP3010561	1865.59	2855.09	1.875890e+001	3.225700e+000	67	20	6.503644e+000	0	0	0	0	0	0	17.4681	1	1	49.8279	21.6563
DATA	1947	24	61	0	0	ASCRP3011883	ASCRP3011883	1890.93	2855	7.753328e+002	7.757808e+001	780	23.5	5.567924e+000	0	0	0	0	0	0	718.694	1	1	46.8651	21.7059
DATA	1948	24	62	0	0	ASCRP3000983	ASCRP3000983	1916.34	2855.19	3.834835e+001	4.660033e+000	88	21	6.293636e+000	0	0	0	0	0	0	35.3929	1	1	48.2044	21.1212
DATA	1949	24	63	0	0	ASCRP3003762	ASCRP3003762	1941.77	2855.09	3.997537e+001	4.800858e+000	89	22.5	4.949027e+000	0	0	0	0	0	0	36.7428	1	1	49.1849	21.8529
DATA	1950	24	64	0	0	ASCRP3002673	ASCRP3002673	1966.98	2855.59	2.105677e+001	3.399310e+000	72	22.5	4.849071e+000	0	0	0	0	0	0	19.2812	1	1	51.0895	22.4722
DATA	1951	24	65	0	0	ASCRP3000419	ASCRP3000419	1992.58	2855.34	4.919852e+002	4.927136e+001	506.5	21	5.474476e+000	0	0	0	0	0	0	448.896	1	1	51.4001	21.6452
DATA	1952	24	66	0	0	ASCRP3002207	ASCRP3002207	2017.58	2855.43	2.732890e+000	2.686524e+000	48.5	23.5	5.672150e+000	0	0	0	0	0	0	-3.49631	0	0	57.5363	22.3929
DATA	1953	24	67	0	0	ASCRP3001217	ASCRP3001217	2043.21	2855.39	1.228277e+002	1.257478e+001	163	24	4.917382e+000	0	0	0	0	0	0	111.404	1	1	49.1849	23.7742
DATA	1954	24	68	0	0	ASCRP3006526	ASCRP3006526	2068.64	2855.4	7.592965e+000	2.805331e+000	59.5	22	6.113131e+000	0	0	0	0	0	0	6.87028	1	0	51.7088	22.5
DATA	1955	24	69	0	0	ASCRP3009622	ASCRP3009622	2094	2855.46	7.991426e+001	8.437098e+000	126.5	23	5.453247e+000	0	0	0	0	0	0	72.1679	1	1	55.8519	23.5625
DATA	1956	24	70	0	0	ASCRP3012680	ASCRP3012680	2119.35	2855.58	1.536855e+002	1.560562e+001	190	22	3.890777e+000	0	0	0	0	0	0	138.587	1	1	50.1463	22.2059
DATA	1957	24	71	0	0	ASCRP3008755	ASCRP3008755	2144.9	2855.27	1.338882e+002	1.366082e+001	173.5	23	5.942592e+000	0	0	0	0	0	0	120.616	1	1	49.8279	22.7576
DATA	1958	24	72	0	0	ASCRP3003635	ASCRP3003635	2170.33	2855.5	1.879433e+004	1.879435e+003	16954	23.5	5.794533e+000	0	0	0	0	0	0	16925.1	1	1	57.5363	24.1875
DATA	1959	24	73	0	0	ASCRP3013609	ASCRP3013609	2195.5	2855.5	2.196199e+001	3.490432e+000	74	26	7.491662e+000	0	0	0	0	0	0	19.7817	1	1	65	25.0625
DATA	1960	24	74	0	0	ASCRP3011075	ASCRP3011075	2220.86	2855.61	5.531531e+002	5.538169e+001	549	23	8.050181e+000	0	0	0	0	0	0	498.664	1	1	50.1463	24.6552
DATA	1961	24	75	0	0	ASCRP3012665	ASCRP3012665	2246.64	2855.4	4.730579e+002	4.738315e+001	480	24	6.762310e+000	0	0	0	0	0	0	427.107	1	1	52.3208	25.8929
DATA	1962	24	76	0	0	ASCRP3009266	ASCRP3009266	2271.77	2855.29	9.545026e+001	9.919694e+000	145.5	24	5.047313e+000	0	0	0	0	0	0	86.3687	1	1	49.8279	23.7586
DATA	1963	24	77	0	0	ASCRP3011507	ASCRP3011507	2297.25	2855.41	5.033155e+002	5.040351e+001	507	24	6.460769e+000	0	0	0	0	0	0	456.807	1	1	54.7002	25.6923
DATA	1964	24	78	0	0	ASCRP3000877	ASCRP3000877	2322.59	2855.4	1.085675e+002	1.118316e+001	156	23.5	4.670492e+000	0	0	0	0	0	0	98.9098	1	1	50.7771	24.4643
DATA	1965	24	79	0	0	ASCRP3005910	ASCRP3005910	2347.96	2855.5	3.100194e+001	4.091276e+000	82.5	25	5.474977e+000	0	0	0	0	0	0	28.376	1	1	49.8279	25.2414
DATA	1966	24	80	0	0	ASCRP3006251	ASCRP3006251	2373.56	2855.6	1.106127e+002	1.137540e+001	157	21	3.831014e+000	0	0	0	0	0	0	101.813	1	1	51.4001	21.52
DATA	1967	24	81	0	0	ASCRP3006155	ASCRP3006155	2398.68	2855.69	1.490030e+003	1.490263e+002	1410	24	8.000947e+000	0	0	0	0	0	0	1380.33	1	1	52.9257	25.5
DATA	1968	24	82	0	0	ASCRP3001761	ASCRP3001761	2424.42	2855.62	1.400803e+001	2.969142e+000	70	24	6.705292e+000	0	0	0	0	0	0	13.0751	1	1	50.7771	24.3026
DATA	1969	25	1	0	0	ASCRP3007048	ASCRP3007048	354.5	2861	1.950589e+002	1.967730e+001	235.5	27	6.996983e+000	0	0	0	0	0	0	183.919	1	1	48.5334	26.8974
DATA	1970	25	2	0	0	ASCRP3002391	ASCRP3002391	379.792	2861.25	4.619766e+001	5.288473e+000	101	28	6.023695e+000	0	0	0	0	0	0	43.8561	1	1	48.5334	27.8519
DATA	1971	25	3	0	0	ASCRP3000077	ASCRP3000077	405.354	2860.89	2.000347e+002	2.016623e+001	253	27	5.086929e+000	0	0	0	0	0	0	191.168	1	1	49.5074	27.6552
DATA	1972	25	4	0	0	ASCRP3004700	ASCRP3004700	430.714	2861.21	1.066021e+002	1.095866e+001	157	25	5.271780e+000	0	0	0	0	0	0	102.551	1	1	48.8603	27.3333
DATA	1973	25	5	0	0	ASCRP3007969	ASCRP3007969	456	2861	7.836970e+001	8.233375e+000	133	24.5	5.772215e+000	0	0	0	0	0	0	75.8739	1	1	54.9904	24.0385
DATA	1974	25	6	0	0	ASCRP3002222	ASCRP3002222	481.306	2861	2.686890e+002	2.698572e+001	316	22	7.153834e+000	0	0	0	0	0	0	261.765	1	1	50.4627	23.9655
DATA	1975	25	7	0	0	ASCRP3000731	ASCRP3000731	506.936	2860.97	4.973289e+002	4.979533e+001	526	27	7.363370e+000	0	0	0	0	0	0	487.51	1	1	48.5334	26.8276
DATA	1976	25	8	0	0	ASCRP3002378	ASCRP3002378	532.392	2861.07	1.352276e+002	1.374793e+001	186	26	5.888231e+000	0	0	0	0	0	0	133.348	1	1	65	27.1333
DATA	1977	25	9	0	0	ASCRP3005595	ASCRP3005595	557.5	2861	1.435868e+003	1.436079e+002	1439	25.5	7.138835e+000	0	0	0	0	0	0	1423.95	1	1	54.1152	26
DATA	1978	25	10	0	0	AS_circRNA_control201	AS_circRNA_control201	583.276	2861.13	1.498346e+002	1.518248e+001	205.5	25.5	7.362137e+000	0	0	0	0	0	0	149.425	1	1	48.8603	25.8571
DATA	1979	25	11	0	0	ASCRP3008385	ASCRP3008385	608.533	2860.93	5.323295e+001	5.854799e+000	103.5	25.5	7.315635e+000	0	0	0	0	0	0	53.3666	1	1	48.8603	25.5
DATA	1980	25	12	0	0	ASCRP3004511	ASCRP3004511	633.814	2861.31	4.146929e+001	4.804029e+000	96	25	6.271327e+000	0	0	0	0	0	0	41.7833	1	1	46.8651	24.2727
DATA	1981	25	13	0	0	ASCRP3012186	ASCRP3012186	659.447	2861.01	5.336584e+001	5.856986e+000	106.5	24	5.676689e+000	0	0	0	0	0	0	54.0301	1	1	49.1849	22.9688
DATA	1982	25	14	0	0	ASCRP3011934	ASCRP3011934	684.582	2861.16	2.110271e+003	2.110408e+002	2138	22.5	6.464403e+000	0	0	0	0	0	0	2146.15	1	1	49.5074	23.9333
DATA	1984	25	16	0	0	ASCRP3001164	ASCRP3001164	735.383	2861.67	8.221638e+002	8.225091e+001	895	22	2.853338e+000	0	0	0	0	0	0	843.056	1	1	53.5237	22.6923
DATA	1985	25	17	0	0	ASCRP3001320	ASCRP3001320	760.711	2861.57	1.922646e+001	3.055123e+000	73	24	5.224143e+000	0	0	0	0	0	0	19.7876	1	1	51.4001	24.3333
DATA	1986	25	18	0	0	A_23_P7313	NM_001040058	786.333	2861.5	2.030405e+001	3.117907e+000	72	24	7.408319e+000	0	0	0	0	0	0	20.9682	1	1	57.5363	24.963
DATA	1987	25	19	0	0	ASCRP3006101	ASCRP3006101	811.439	2861.12	1.642616e+002	1.659468e+001	218	24	7.120016e+000	0	0	0	0	0	0	170.154	1	1	50.7771	23.8065
DATA	1988	25	20	0	0	ASCRP3006959	ASCRP3006959	837.282	2861.38	8.569127e+000	2.503538e+000	60	25	5.923890e+000	0	0	0	0	0	0	8.90157	1	0	50.1463	24.3226
DATA	1989	25	21	0	0	ASCRP3010611	ASCRP3010611	862.418	2861.43	1.662692e+004	1.662694e+003	17242.5	24	5.225529e+000	0	0	0	0	0	0	17314	1	1	57.5363	24.1154
DATA	1990	25	22	0	0	ASCRP3007525	ASCRP3007525	887.905	2861.88	2.700354e+002	2.710488e+001	331	23	5.424237e+000	0	0	0	0	0	0	281.796	1	1	47.5395	23.7879
DATA	1991	25	23	0	0	ASCRP3003446	ASCRP3003446	913.317	2861.44	2.341217e+002	2.352855e+001	291	22.5	5.827107e+000	0	0	0	0	0	0	244.766	1	1	51.0895	22.9
DATA	1992	25	24	0	0	A_23_P252748	NM_007152	938.736	2861.82	3.083468e+002	3.092287e+001	367	23	5.837640e+000	0	0	0	0	0	0	322.843	1	1	51.7088	22.6786
DATA	1993	25	25	0	0	ASCRP3000544	ASCRP3000544	964.2	2861.43	1.586349e+003	1.586520e+002	1717	25	7.050230e+000	0	0	0	0	0	0	1662.9	1	1	50.4627	24.5333
DATA	1994	25	26	0	0	ASCRP3004244	ASCRP3004244	989.301	2861.55	2.282564e+001	3.261153e+000	74	25	7.806601e+000	0	0	0	0	0	0	23.9469	1	1	51.7088	24.4074
DATA	1995	25	27	0	0	CUST_3_PI418767722	NM_002539	1014.79	2861.72	2.368159e+000	2.327981e+000	50	23	7.295172e+000	0	0	0	0	0	0	-0.0236825	0	0	49.8279	23.7667
DATA	1996	25	28	0	0	ASCRP3012539	ASCRP3012539	1040.11	2861.5	3.639666e+002	3.647100e+001	424	23	4.716850e+000	0	0	0	0	0	0	382.115	1	1	56.9804	22.2143
DATA	1997	25	29	0	1	ETG02_36680	ETG02_36680	1065.34	2861.47	4.784186e+000	2.376480e+000	55	24	5.056124e+000	0	0	0	0	0	0	5.02208	1	0	50.4627	24.4242
DATA	1998	25	30	0	0	ASCRP3002995	ASCRP3002995	1090.82	2861.92	5.397094e+000	2.390659e+000	55	23	5.205861e+000	0	0	0	0	0	0	5.66276	1	0	50.7771	22.3793
DATA	1999	25	31	0	0	ASCRP3005401	ASCRP3005401	1116.42	2861.57	3.415294e+001	4.134791e+000	86	22.5	4.795557e+000	0	0	0	0	0	0	35.8067	1	1	57.5363	23.05
DATA	2000	25	32	0	0	ASCRP3002506	ASCRP3002506	1141.58	2861.57	2.850325e+002	2.859859e+001	353	24	7.274433e+000	0	0	0	0	0	0	298.512	1	1	65	23.9259
DATA	2001	25	33	0	0	A_23_P25873	NM_007086	1167.15	2861.41	2.377471e+002	2.388924e+001	297	25	6.567819e+000	0	0	0	0	0	0	248.642	1	1	54.7002	24.1071
DATA	2002	25	34	0	0	ASCRP3012790	ASCRP3012790	1192.61	2861.96	2.564434e+002	2.575093e+001	319	23	6.970590e+000	0	0	0	0	0	0	267.73	1	1	49.1849	24.6765
DATA	2003	25	35	0	0	ASCRP3002696	ASCRP3002696	1217.58	2861.57	2.827698e+001	3.673620e+000	78	24	7.350845e+000	0	0	0	0	0	0	29.4641	1	1	57.5363	25.2778
DATA	2004	25	36	0	0	Negative011	Negative011	1243.62	2861.76	2.391224e+000	2.355689e+000	51	22	6.657024e+000	0	0	0	0	0	0	1.60018	0	0	51.0895	22.4857
DATA	2005	25	37	0	0	ASCRP3012518	ASCRP3012518	1268.9	2861.91	3.010031e+001	3.822866e+000	79	23	5.664832e+000	0	0	0	0	0	0	31.21	1	1	47.8731	22.0968
DATA	2006	25	38	0	0	ASCRP3003171	ASCRP3003171	1293.86	2862.2	3.208323e+001	3.984795e+000	81	24	4.934994e+000	0	0	0	0	0	0	33.1729	1	1	47.8731	23.3333
DATA	2007	25	39	0	0	ASCRP3012407	ASCRP3012407	1319.7	2861.86	6.093056e+000	2.447797e+000	54	23	6.262456e+000	0	0	0	0	0	0	6.28023	1	0	47.2035	23.6053
DATA	2008	25	40	0	0	ASCRP3011450	ASCRP3011450	1344.79	2862.2	7.653100e+000	2.498735e+000	56	24	6.812489e+000	0	0	0	0	0	0	7.862	1	0	48.2044	23.08
DATA	2009	25	41	0	0	ASCRP3004048	ASCRP3004048	1370.22	2861.92	5.691410e+002	5.696414e+001	621.5	24	6.098321e+000	0	0	0	0	0	0	582.585	1	1	49.8279	23.8125
DATA	2010	25	42	0	0	ASCRP3010368	ASCRP3010368	1395.8	2862.16	4.664076e+000	2.441377e+000	52	22	6.257483e+000	0	0	0	0	0	0	4.75588	1	0	49.1849	22.4878
DATA	2011	25	43	0	0	ASCRP3003239	ASCRP3003239	1421.16	2861.8	9.355333e+001	9.659779e+000	144	26	6.561373e+000	0	0	0	0	0	0	95.0126	1	1	47.8731	24.4194
DATA	2012	25	44	0	0	ASCRP3011078	ASCRP3011078	1446.19	2861.93	2.457811e+000	2.418021e+000	47.5	23	5.436492e+000	0	0	0	0	0	0	0.971679	0	0	46.8651	24.1563
DATA	2013	25	45	0	0	ASCRP3000157	ASCRP3000157	1472.09	2861.83	8.367034e+000	2.567181e+000	55.5	23.5	5.576087e+000	0	0	0	0	0	0	8.42418	1	0	48.2044	23.9375
DATA	2014	25	46	0	0	ASCRP3002758	ASCRP3002758	1497.2	2862	4.089079e+002	4.096341e+001	463	23	6.279322e+000	0	0	0	0	0	0	409.838	1	1	49.1849	23.5333
DATA	2015	25	47	0	0	ASCRP3011321	ASCRP3011321	1522.63	2861.75	1.626747e+001	2.940554e+000	65	22	5.458080e+000	0	0	0	0	0	0	16.2275	1	1	48.8603	22.8276
DATA	2016	25	48	0	0	ASCRP3003254	ASCRP3003254	1548.12	2861.96	3.130962e+001	3.982766e+000	80	22.5	5.817236e+000	0	0	0	0	0	0	31.0803	1	1	50.7771	22.7667
DATA	2018	25	50	0	0	ASCRP3012531	ASCRP3012531	1598.9	2862.19	2.493043e+001	3.521067e+000	71.5	23	4.464804e+000	0	0	0	0	0	0	24.5002	1	1	47.5395	22.3704
DATA	2019	25	51	0	0	ASCRP3009631	ASCRP3009631	1624.27	2861.82	2.542459e+000	2.501284e+000	51.5	20	4.541041e+000	0	0	0	0	0	0	0.967924	0	0	48.2044	20.1
DATA	2020	25	52	0	0	ASCRP3010785	ASCRP3010785	1649.5	2862.18	4.980536e+003	4.980599e+002	4915	22	6.506626e+000	0	0	0	0	0	0	4844.32	1	1	49.1849	22.5185
DATA	2021	25	53	0	0	ASCRP3003721	ASCRP3003721	1675.09	2862.08	1.943874e+002	1.960212e+001	238	26	5.775637e+000	0	0	0	0	0	0	188.075	1	1	51.7088	25.2286
DATA	2022	25	54	0	0	AS_circRNA_control215	AS_circRNA_control215	1700.5	2862	1.151773e+002	1.179424e+001	163	23	6.300976e+000	0	0	0	0	0	0	110.853	1	1	54.1152	24.5667
DATA	2023	25	55	0	0	ASCRP3004718	ASCRP3004718	1725.65	2861.94	1.730217e+002	1.748937e+001	215	23	8.512100e+000	0	0	0	0	0	0	165.663	1	1	49.1849	25.0741
DATA	2024	25	56	0	0	ASCRP3013136	ASCRP3013136	1751.06	2862.03	4.867193e+003	4.867261e+002	4672	22	7.224192e+000	0	0	0	0	0	0	4636.01	1	1	48.5334	23.4118
DATA	2025	25	57	0	0	ASCRP3009429	ASCRP3009429	1776.53	2861.87	7.633385e+001	8.057188e+000	123	24.5	5.449982e+000	0	0	0	0	0	0	72.3339	1	1	49.1849	23.4333
DATA	2026	25	58	0	0	ASCRP3000574	ASCRP3000574	1801.91	2862.07	1.160738e+001	2.839801e+000	60.5	21	5.192108e+000	0	0	0	0	0	0	10.9438	1	0	54.4085	22.5714
DATA	2027	25	59	0	0	ASCRP3000056	ASCRP3000056	1827.41	2861.91	1.497244e+002	1.519731e+001	188	23	5.764119e+000	0	0	0	0	0	0	140.466	1	1	49.1849	23.9259
DATA	2028	25	60	0	0	ASCRP3002717	ASCRP3002717	1852.75	2862.18	1.008544e+002	1.041947e+001	147	22	5.640462e+000	0	0	0	0	0	0	94.1668	1	1	48.5334	22.5
DATA	2029	25	61	0	0	ASCRP3008306	ASCRP3008306	1878.2	2862	9.061782e+002	9.065595e+001	884	23.5	5.969655e+000	0	0	0	0	0	0	842.17	1	1	49.1849	22.1333
DATA	2030	25	62	0	0	ASCRP3012932	ASCRP3012932	1903.58	2862.54	2.686461e+000	2.649379e+000	53.5	21	6.097845e+000	0	0	0	0	0	0	1.96173	0	0	51.0895	21.3939
DATA	2031	25	63	0	0	ASCRP3008928	ASCRP3008928	1929	2862.3	3.223141e+002	3.234033e+001	347.5	22	5.551071e+000	0	0	0	0	0	0	296.98	1	1	52.3208	22.2424
DATA	2032	25	64	0	0	ASCRP3002605	ASCRP3002605	1954.25	2862.54	2.098878e+002	2.115697e+001	243	24	6.127946e+000	0	0	0	0	0	0	192.638	1	1	50.7771	24.1379
DATA	2033	25	65	0	0	ASCRP3011493	ASCRP3011493	1979.58	2862.43	3.125809e+000	2.690321e+000	53	20	5.033657e+000	0	0	0	0	0	0	2.85849	1	0	57.5363	20.7813
DATA	2034	25	66	0	0	ASCRP3008278	ASCRP3008278	2005.06	2862.51	3.474284e+002	3.484613e+001	354	24	5.585838e+000	0	0	0	0	0	0	316.662	1	1	54.7002	22.7391
DATA	2035	25	67	0	0	ASCRP3009525	ASCRP3009525	2030.48	2862.15	7.843830e+001	8.291957e+000	122.5	23.5	5.500641e+000	0	0	0	0	0	0	71.2786	1	1	49.8279	22.5313
DATA	2036	25	68	0	0	ASCRP3007555	ASCRP3007555	2056.16	2862.78	2.742394e+000	2.702602e+000	53.5	25	6.114129e+000	0	0	0	0	0	0	1.72839	0	0	50.7771	23.1515
DATA	2037	25	69	0	0	ASCRP3004294	ASCRP3004294	2081.54	2862.21	5.673851e+001	6.284275e+000	103	22	5.084076e+000	0	0	0	0	0	0	51.3165	1	1	50.1463	23.25
DATA	2038	25	70	0	0	ASCRP3006127	ASCRP3006127	2106.7	2862.57	1.004885e+003	1.005249e+002	937.5	22.5	5.590688e+000	0	0	0	0	0	0	907.382	1	1	53.2255	23.3235
DATA	2039	25	71	0	0	A_23_P213255	NM_020159	2132.11	2862.5	1.768173e+001	3.235279e+000	69	22	5.125606e+000	0	0	0	0	0	0	15.9472	1	1	56.9804	22.0294
DATA	2040	25	72	0	0	ASCRP3007115	ASCRP3007115	2157.5	2862.5	7.242663e+001	7.733441e+000	116.5	25	5.711021e+000	0	0	0	0	0	0	65.2804	1	1	57.5363	24.5172
DATA	2041	25	73	0	0	ASCRP3004025	ASCRP3004025	2183.07	2862.12	4.613890e+003	4.613969e+002	4103.5	23	6.709832e+000	0	0	0	0	0	0	4158.22	1	1	51.0895	24.5143
DATA	2042	25	74	0	0	ASCRP3003527	ASCRP3003527	2208.5	2862.77	4.889492e+003	4.889567e+002	4447	23	7.147806e+000	0	0	0	0	0	0	4409.41	1	1	49.8279	24.3448
DATA	2043	25	75	0	0	ASCRP3006259	ASCRP3006259	2233.68	2862.23	1.530228e+002	1.553980e+001	190.5	22	7.863076e+000	0	0	0	0	0	0	138.155	1	1	49.8279	23.8065
DATA	2044	25	76	0	0	ASCRP3012197	ASCRP3012197	2259.11	2862.5	2.747915e+000	2.701294e+000	50	24	4.883252e+000	0	0	0	0	0	0	-5.20447	0	0	56.9804	25.6667
DATA	2045	25	77	0	0	ASCRP3008644	ASCRP3008644	2284.56	2862.32	1.531457e+001	3.099046e+000	68	23.5	6.765637e+000	0	0	0	0	0	0	13.89	1	1	52.6241	24.4231
DATA	2046	25	78	0	0	ASCRP3004074	ASCRP3004074	2309.67	2862.5	1.651916e+001	3.152494e+000	69.5	24	6.983341e+000	0	0	0	0	0	0	15.0337	1	1	57.5363	25.2727
DATA	2047	25	79	0	0	ASCRP3008254	ASCRP3008254	2335.56	2862.34	9.013469e+001	9.401601e+000	139	22	5.421404e+000	0	0	0	0	0	0	82.3839	1	1	51.0895	23.9655
DATA	2048	25	80	0	0	ASCRP3001896	ASCRP3001896	2360.88	2862.67	6.497027e+001	7.020358e+000	115	24.5	4.903915e+000	0	0	0	0	0	0	59.6907	1	1	49.8279	24.625
DATA	2049	25	81	0	0	ASCRP3012803	ASCRP3012803	2386	2862.54	1.160645e+001	2.887465e+000	65	24	6.020760e+000	0	0	0	0	0	0	10.727	1	0	65	24.5882
DATA	2050	25	82	0	0	A_23_P213255	NM_020159	2411.42	2862.57	2.338780e+001	3.516112e+000	78.5	25	7.614246e+000	0	0	0	0	0	0	21.7674	1	1	57.5363	25.5
DATA	2051	26	1	0	0	ASCRP3008859	ASCRP3008859	367.277	2868.7	4.962184e+001	5.592663e+000	106	25	5.918998e+000	0	0	0	0	0	0	47.0044	1	1	51.4001	25.4865
DATA	2052	26	2	0	0	ASCRP3006853	ASCRP3006853	392.442	2868.52	3.201972e+000	2.582773e+000	60	27	5.388285e+000	0	0	0	0	0	0	3.05296	1	0	49.8279	27.7143
DATA	2053	26	3	0	0	ASCRP3005823	ASCRP3005823	417.852	2868.68	1.355309e+002	1.379018e+001	184	25	4.419783e+000	0	0	0	0	0	0	130.072	1	1	50.4627	26.0345
DATA	2054	26	4	0	0	ASCRP3011860	ASCRP3011860	443.47	2868.46	8.454684e+000	2.667350e+000	64	24.5	5.238618e+000	0	0	0	0	0	0	8.1665	1	0	51.4001	25.4643
DATA	2055	26	5	0	0	A_23_P253524	NM_001813	468.563	2868.4	4.968362e+002	4.974720e+001	538	23	5.886752e+000	0	0	0	0	0	0	482.877	1	1	50.7771	23.4231
DATA	2056	26	6	0	0	CUST_16_PI418767722	NM_001536	494.107	2868.5	1.026075e+001	2.701264e+000	65	26	6.925170e+000	0	0	0	0	0	0	10.034	1	0	65	25.4286
DATA	2057	26	7	0	0	ASCRP3009248	ASCRP3009248	519.443	2868.73	1.524452e+002	1.544557e+001	201.5	24	6.572751e+000	0	0	0	0	0	0	149.964	1	1	50.7771	25.6429
DATA	2058	26	8	0	0	ASCRP3003622	ASCRP3003622	544.807	2868.57	2.512451e+000	2.469825e+000	51	27	7.064235e+000	0	0	0	0	0	0	-2.95817	0	0	58.0869	26.8182
DATA	2059	26	9	0	0	ASCRP3005374	ASCRP3005374	570.585	2869.01	5.747985e+001	6.250667e+000	112	25	5.860559e+000	0	0	0	0	0	0	57.1912	1	1	49.8279	24.8846
DATA	2060	26	10	0	0	ASCRP3002182	ASCRP3002182	595.5	2869	1.422756e+003	1.422966e+002	1427.5	26	8.207865e+000	0	0	0	0	0	0	1423.02	1	1	54.1152	26.4643
DATA	2061	26	11	0	0	ASCRP3012676	ASCRP3012676	621.093	2868.93	9.894837e+000	2.624311e+000	63	25	6.734210e+000	0	0	0	0	0	0	9.94758	1	0	54.4085	24.9429
DATA	2062	26	12	0	0	CUST_17_PI418767722	NM_003753	646.659	2868.9	1.818029e+003	1.818190e+002	1821.5	25	5.489955e+000	0	0	0	0	0	0	1836.66	1	1	51.7088	25.2963
DATA	2063	26	13	0	0	ASCRP3002628	ASCRP3002628	671.825	2869.01	2.449338e+000	2.408241e+000	54	22	4.673881e+000	0	0	0	0	0	0	0.476766	0	0	49.1849	21.6129
DATA	2064	26	14	1028	1	(+)E1A_r60_a20	E1A_r60_a20	697.253	2869	6.319304e+001	6.758765e+000	119	24	6.450806e+000	0	0	0	0	0	0	64.4116	1	1	49.1849	24.2903
DATA	2065	26	15	0	0	A_23_P41948	NM_017785	722.587	2869.09	1.608482e+002	1.626107e+001	214	22	2.857489e+000	0	0	0	0	0	0	164.616	1	1	49.8279	22.6296
DATA	2066	26	16	0	0	ASCRP3010429	ASCRP3010429	748.093	2868.93	6.652879e+000	2.469892e+000	60	26.5	6.524689e+000	0	0	0	0	0	0	6.83461	1	0	54.4085	26.4063
DATA	2067	26	17	0	0	ASCRP3006708	ASCRP3006708	773.768	2868.9	8.162811e+003	8.162845e+002	8461	24	6.152574e+000	0	0	0	0	0	0	8415.43	1	1	46.5243	24.6667
DATA	2068	26	18	0	0	ASCRP3003663	ASCRP3003663	798.962	2869	2.185999e+001	3.218867e+000	74	23	7.121854e+000	0	0	0	0	0	0	22.608	1	1	48.5334	22.4815
DATA	2069	26	19	0	0	ASCRP3004510	ASCRP3004510	824.766	2869.04	4.798736e+000	2.404191e+000	56.5	25	7.017796e+000	0	0	0	0	0	0	4.97751	1	0	49.1849	24.129
DATA	2070	26	20	0	0	ASCRP3005426	ASCRP3005426	849.827	2869.07	3.804615e+001	4.471777e+000	88.5	25.5	6.589502e+000	0	0	0	0	0	0	39.5641	1	1	47.8731	25.6923
DATA	2071	26	21	0	0	ASCRP3009225	ASCRP3009225	875	2869	6.056449e+001	6.494419e+000	114.5	23	5.443059e+000	0	0	0	0	0	0	63.1227	1	1	65	23.7576
DATA	2072	26	22	0	0	ASCRP3005218	ASCRP3005218	900.5	2869	7.892310e+001	8.231886e+000	134.5	24	6.949324e+000	0	0	0	0	0	0	82.4182	1	1	54.1152	24.3103
DATA	2073	26	23	0	0	ASCRP3005193	ASCRP3005193	925.942	2868.9	9.196289e+003	9.196319e+002	9686	22	6.093192e+000	0	0	0	0	0	0	9619.29	1	1	46.8651	22.3571
DATA	2074	26	24	0	0	ASCRP3003567	ASCRP3003567	951.562	2869.03	2.071279e+003	2.071410e+002	2218.5	25	6.514352e+000	0	0	0	0	0	0	2169.4	1	1	48.5334	25.6667
DATA	2075	26	25	0	0	ASCRP3013532	ASCRP3013532	976.74	2869.03	2.091123e+003	2.091253e+002	2188	22.5	6.902940e+000	0	0	0	0	0	0	2192.32	1	1	49.1849	24.2667
DATA	2076	26	26	0	0	ASCRP3011928	ASCRP3011928	1002.37	2869.01	1.022518e+002	1.048712e+001	155	22	8.143472e+000	0	0	0	0	0	0	107.272	1	1	49.8279	22.871
DATA	2077	26	27	0	0	ASCRP3004218	ASCRP3004218	1027.52	2868.92	1.054251e+002	1.079658e+001	163.5	23	7.361612e+000	0	0	0	0	0	0	110.638	1	1	49.5074	24.12
DATA	2078	26	28	0	0	ASCRP3002257	ASCRP3002257	1052.8	2869.16	1.063576e+003	1.063831e+002	1145.5	24.5	5.670388e+000	0	0	0	0	0	0	1116.17	1	1	52.0157	24.7059
DATA	2079	26	29	0	0	ASCRP3009650	ASCRP3009650	1078.16	2869.11	1.690807e+002	1.706774e+001	229	25	6.046693e+000	0	0	0	0	0	0	177.389	1	1	49.8279	25
DATA	2080	26	30	0	0	ASCRP3012307	ASCRP3012307	1103.74	2868.97	4.555149e+001	5.116736e+000	99	22	4.854788e+000	0	0	0	0	0	0	47.76	1	1	49.1849	21.5
DATA	2081	26	31	0	0	ASCRP3003778	ASCRP3003778	1129.14	2869.07	2.836976e+001	3.672913e+000	80.5	23	7.298166e+000	0	0	0	0	0	0	29.7173	1	1	49.5074	23.6786
DATA	2082	26	32	0	0	ASCRP3007902	ASCRP3007902	1154.41	2869.03	2.225331e+001	3.226056e+000	74	24.5	6.142181e+000	0	0	0	0	0	0	23.2815	1	1	47.8731	24.0294
DATA	2083	26	33	0	0	ASCRP3013052	ASCRP3013052	1179.62	2869.22	1.044946e+001	2.562058e+000	61	23	4.620961e+000	0	0	0	0	0	0	10.9154	1	0	50.4627	23.2593
DATA	2084	26	34	0	0	ASCRP3006892	ASCRP3006892	1205.15	2869.34	2.589461e+002	2.600045e+001	318	25	6.703619e+000	0	0	0	0	0	0	269.989	1	1	52.3208	26.0294
DATA	2085	26	35	0	0	A_23_P250196	NM_178812	1230.36	2869.45	4.053390e+001	4.684657e+000	92	21	5.450002e+000	0	0	0	0	0	0	42.1727	1	1	50.7771	22.0571
DATA	2086	26	36	0	0	ASCRP3008804	ASCRP3008804	1256.26	2869.33	1.475216e+002	1.493886e+001	200.5	20	6.724714e+000	0	0	0	0	0	0	153.108	1	1	51.0895	21.4375
DATA	2087	26	37	0	0	ASCRP3013175	ASCRP3013175	1281.5	2869.5	2.164651e+002	2.177486e+001	273	25	6.573724e+000	0	0	0	0	0	0	224.06	1	1	50.4627	24.5769
DATA	2088	26	38	0	0	ASCRP3011650	ASCRP3011650	1307.01	2869.67	3.629273e+001	4.333370e+000	86	23	5.991197e+000	0	0	0	0	0	0	37.4542	1	1	51.0895	23.6389
DATA	2089	26	39	0	0	ASCRP3006213	ASCRP3006213	1332.33	2869.5	5.283900e+001	5.793276e+000	90.5	23	6.218319e+000	0	0	0	0	0	0	54.356	1	1	57.5363	23.1034
DATA	2090	26	40	0	0	ASCRP3010774	ASCRP3010774	1357.5	2869.5	1.399198e+001	2.763871e+000	60.5	23	5.346492e+000	0	0	0	0	0	0	14.3445	1	1	65	21.3043
DATA	2091	26	41	0	0	ASCRP3008756	ASCRP3008756	1382.89	2869.5	2.036047e+001	3.141456e+000	70	24	7.924854e+000	0	0	0	0	0	0	20.7966	1	1	56.9804	25.4054
DATA	2092	26	42	66	-1	(-)3xSLv1	NegativeControl	1408.81	2869.72	2.443360e+000	2.401907e+000	46	22.5	6.291876e+000	0	0	0	0	0	0	-1.20217	0	0	46.8651	22.3438
DATA	2093	26	43	0	0	ASCRP3013511	ASCRP3013511	1433.78	2869.22	1.438025e+001	2.807796e+000	63	25	5.974494e+000	0	0	0	0	0	0	14.571	1	1	50.1463	24.1379
DATA	2094	26	44	0	0	ASCRP3010393	ASCRP3010393	1459.33	2869.5	1.264331e+001	2.732208e+000	61	24	4.987674e+000	0	0	0	0	0	0	12.7556	1	1	65	23.5758
DATA	2095	26	45	0	0	ASCRP3001609	ASCRP3001609	1484.31	2869.6	5.868068e+002	5.873109e+001	624	26	7.907252e+000	0	0	0	0	0	0	589.417	1	1	51.0895	26.1034
DATA	2096	26	46	0	0	ASCRP3000857	ASCRP3000857	1509.8	2869.22	1.799097e+002	1.815622e+001	228	22	6.311966e+000	0	0	0	0	0	0	179.874	1	1	50.1463	23.1818
DATA	2097	26	47	0	0	ASCRP3008957	ASCRP3008957	1535.42	2869.57	8.667856e+000	2.604353e+000	59	23.5	5.609333e+000	0	0	0	0	0	0	8.62445	1	0	57.5363	22.7692
DATA	2098	26	48	0	0	ASCRP3002253	ASCRP3002253	1560.58	2869.57	9.237736e+001	9.561689e+000	137.5	23	5.982024e+000	0	0	0	0	0	0	91.47	1	1	65	23.2308
DATA	2099	26	49	0	0	ASCRP3003322	ASCRP3003322	1586.45	2869.29	1.503362e+001	2.900440e+000	64	23	4.344404e+000	0	0	0	0	0	0	14.8104	1	1	50.1463	22.0769
DATA	2100	26	50	0	0	ASCRP3001415	ASCRP3001415	1611.82	2869.49	2.680928e+002	2.692494e+001	314.5	23	6.705949e+000	0	0	0	0	0	0	262.773	1	1	51.0895	23.9714
DATA	2101	26	51	0	0	ASCRP3005423	ASCRP3005423	1636.89	2869.5	1.822036e+001	3.098169e+000	66	22	7.449935e+000	0	0	0	0	0	0	17.7682	1	1	65	23.3077
DATA	2102	26	52	0	0	A_23_P154235	NM_004688	1662.42	2869.57	1.177928e+001	2.780689e+000	58	26	7.161748e+000	0	0	0	0	0	0	11.4272	1	0	57.5363	25.1724
DATA	2103	26	53	0	0	ASCRP3012964	ASCRP3012964	1687.36	2869.74	4.187647e+001	4.893505e+000	89	23.5	5.180176e+000	0	0	0	0	0	0	40.4173	1	1	50.1463	24.1176
DATA	2104	26	54	0	0	ASCRP3001584	ASCRP3001584	1713.13	2869.56	1.625078e+004	1.625080e+003	15875	24	7.716455e+000	0	0	0	0	0	0	15601.8	1	1	52.0157	25.1765
DATA	2105	26	55	0	0	Negative030	Negative030	1738.5	2869.65	2.602605e+000	2.558449e+000	46.5	25	7.806938e+000	0	0	0	0	0	0	-1.857	0	0	57.5363	26.3448
DATA	2106	26	56	0	0	CUST_2_PI418767722	NM_002455	1763.92	2869.85	7.872642e+002	7.876841e+001	791.5	23	5.086769e+000	0	0	0	0	0	0	748.065	1	1	47.5395	22.9412
DATA	2107	26	57	0	0	ASCRP3010457	ASCRP3010457	1789.27	2869.78	1.816790e+003	1.816974e+002	1768.5	21	5.815811e+000	0	0	0	0	0	0	1717.63	1	1	48.2044	22.0968
DATA	2108	26	58	0	0	ASCRP3005618	ASCRP3005618	1815.08	2870.11	4.753650e+000	2.640814e+000	54	21	5.323084e+000	0	0	0	0	0	0	4.47166	1	0	46.8651	21.9091
DATA	2109	26	59	0	0	Negative008	Negative008	1840.07	2869.99	3.716275e+001	4.541267e+000	87	24	5.998208e+000	0	0	0	0	0	0	34.7924	1	1	46.8651	24.3871
DATA	2110	26	60	0	0	ASCRP3009114	ASCRP3009114	1865.42	2869.88	2.645280e+002	2.658246e+001	291.5	21	6.065059e+000	0	0	0	0	0	0	246.502	1	1	50.1463	22.4194
DATA	2111	26	61	0	0	ASCRP3006516	ASCRP3006516	1891.08	2869.94	4.182106e+001	4.942565e+000	89	22	5.812297e+000	0	0	0	0	0	0	38.795	1	1	47.8731	21.871
DATA	2112	26	62	0	0	ASCRP3006690	ASCRP3006690	1916.44	2869.97	5.975442e+001	6.534849e+000	108	22	6.951909e+000	0	0	0	0	0	0	55.1949	1	1	48.5334	21.9355
DATA	2113	26	63	0	0	A_23_P11685	NM_024420	1941.49	2870.03	9.658981e+000	2.826142e+000	59.5	22	5.028548e+000	0	0	0	0	0	0	8.88661	1	0	48.5334	22.4375
DATA	2114	26	64	0	0	ASCRP3004620	ASCRP3004620	1967	2870	1.820558e+003	1.820753e+002	1732	23	5.814937e+000	0	0	0	0	0	0	1668.67	1	1	51.4001	23.0357
DATA	2115	26	65	0	0	ASCRP3001831	ASCRP3001831	1992.38	2870	4.970087e+002	4.977282e+001	507	20.5	4.799140e+000	0	0	0	0	0	0	453.98	1	1	48.5334	21.0714
DATA	2116	26	66	0	0	ASCRP3003194	ASCRP3003194	2017.68	2870	5.010643e+001	5.683971e+000	99	23	6.284214e+000	0	0	0	0	0	0	45.6272	1	1	49.1849	21.5909
DATA	2117	26	67	0	0	ASCRP3005309	ASCRP3005309	2043.5	2870	8.225378e+001	8.654354e+000	127.5	22.5	5.469355e+000	0	0	0	0	0	0	74.6935	1	1	54.1152	22.0769
DATA	2118	26	68	0	0	ASCRP3002978	ASCRP3002978	2068.37	2869.89	1.574982e+002	1.597907e+001	197	23	6.371927e+000	0	0	0	0	0	0	142.696	1	1	49.5074	23.5833
DATA	2119	26	69	0	0	ASCRP3009823	ASCRP3009823	2094	2870	9.979254e+000	2.880509e+000	62	22	4.901345e+000	0	0	0	0	0	0	9.02442	1	0	65	22.9063
DATA	2120	26	70	0	0	ASCRP3004606	ASCRP3004606	2119.26	2869.97	6.243761e+002	6.249622e+001	608	22	5.616215e+000	0	0	0	0	0	0	563.852	1	1	49.1849	22.5517
DATA	2121	26	71	1028	1	(+)E1A_r60_a22	E1A_r60_a22	2144.81	2869.96	1.218018e+002	1.247764e+001	162	23	5.397460e+000	0	0	0	0	0	0	109.898	1	1	49.1849	22.4848
DATA	2122	26	72	0	0	ASCRP3009446	ASCRP3009446	2170.13	2870	2.992154e+002	3.004393e+001	324	23	5.326997e+000	0	0	0	0	0	0	269.89	1	1	48.5334	22.7576
DATA	2123	26	73	0	0	ASCRP3003550	ASCRP3003550	2195.41	2870.09	2.164266e+002	2.181146e+001	244	23	7.557521e+000	0	0	0	0	0	0	195.271	1	1	49.1849	24.871
DATA	2124	26	74	0	0	AS_circRNA_control201	AS_circRNA_control201	2221.01	2870.04	1.633725e+002	1.655981e+001	203	20	2.732734e+000	0	0	0	0	0	0	147.538	1	1	46.8651	21.3684
DATA	2125	26	75	0	0	ASCRP3006461	ASCRP3006461	2246.27	2870.16	4.177299e+001	4.974741e+000	94	24	6.364521e+000	0	0	0	0	0	0	37.7845	1	1	48.2044	24.7407
DATA	2126	26	76	0	0	ASCRP3001689	ASCRP3001689	2272.08	2870.09	4.825026e+001	5.526757e+000	96	25	4.245602e+000	0	0	0	0	0	0	43.7455	1	1	47.8731	24.6071
DATA	2127	26	77	0	0	ASCRP3007361	ASCRP3007361	2297.21	2870.09	6.751288e+002	6.756633e+001	668.5	24	6.247051e+000	0	0	0	0	0	0	613.961	1	1	48.2044	23.1111
DATA	2128	26	78	0	0	ASCRP3002404	ASCRP3002404	2322.5	2870	6.237529e+001	6.787614e+000	111.5	25.5	6.004266e+000	0	0	0	0	0	0	56.942	1	1	48.5334	25.9474
DATA	2129	26	79	0	0	ASCRP3009560	ASCRP3009560	2348.01	2870.15	2.362468e+002	2.377441e+001	269	23.5	5.934896e+000	0	0	0	0	0	0	216.696	1	1	51.4001	24.5333
DATA	2130	26	80	0	0	ASCRP3003804	ASCRP3003804	2373.42	2870.43	4.770602e+001	5.456741e+000	102	23.5	5.269262e+000	0	0	0	0	0	0	44.006	1	1	57.5363	24.0938
DATA	2131	26	81	0	0	ASCRP3009023	ASCRP3009023	2399	2870.09	5.873691e+000	2.696515e+000	61	24.5	6.802602e+000	0	0	0	0	0	0	5.45369	1	0	51.7088	24.8056
DATA	2132	26	82	0	0	ASCRP3009660	ASCRP3009660	2424.33	2870.22	1.358168e+002	1.383058e+001	184.5	24	6.718728e+000	0	0	0	0	0	0	127.058	1	1	49.8279	24.3342
DATA	2133	27	1	0	0	ASCRP3008225	ASCRP3008225	354.418	2875.57	2.413323e+001	3.536827e+000	80	26	6.686949e+000	0	0	0	0	0	0	22.8082	1	1	57.5363	26.7728
DATA	2134	27	2	0	0	ASCRP3004162	ASCRP3004162	379.691	2875.73	9.443479e+001	9.786587e+000	146	28	6.545324e+000	0	0	0	0	0	0	89.8365	1	1	51.0895	27.7857
DATA	2135	27	3	0	0	ASCRP3005775	ASCRP3005775	405.418	2875.57	1.764437e+002	1.782796e+001	224.5	26	5.164895e+000	0	0	0	0	0	0	168.953	1	1	57.5363	26.6364
DATA	2136	27	4	0	0	ASCRP3012944	ASCRP3012944	430.582	2875.57	4.555426e+001	5.213689e+000	100.5	25	4.893177e+000	0	0	0	0	0	0	43.8963	1	1	57.5363	25.4545
DATA	2137	27	5	0	0	ASCRP3009094	ASCRP3009094	455.92	2875.4	4.293636e+001	4.978613e+000	96	23	3.933562e+000	0	0	0	0	0	0	41.6314	1	1	52.6241	22.4828
DATA	2138	27	6	0	0	ASCRP3002892	ASCRP3002892	481.274	2875.78	4.798465e+003	4.798530e+002	4721	25	5.710771e+000	0	0	0	0	0	0	4681.22	1	1	48.2044	24.2903
DATA	2139	27	7	0	0	ASCRP3002700	ASCRP3002700	506.75	2875.78	2.712276e+001	3.681861e+000	83	26	7.292197e+000	0	0	0	0	0	0	26.6181	1	1	47.5395	26.3636
DATA	2140	27	8	0	0	ASCRP3012520	ASCRP3012520	532.064	2875.99	3.864572e+001	4.589511e+000	94	26	5.969655e+000	0	0	0	0	0	0	38.1456	1	1	48.5334	26.4667
DATA	2141	27	9	0	0	ASCRP3002479	ASCRP3002479	557.5	2875.82	7.236757e+002	7.240944e+001	765	25.5	6.759327e+000	0	0	0	0	0	0	718.297	1	1	49.1849	25.6333
DATA	2142	27	10	0	0	ASCRP3007864	ASCRP3007864	582.907	2875.93	2.676092e+004	2.676094e+003	26735	30	7.316936e+000	0	0	0	0	0	0	26705.1	1	1	54.4085	28.087
DATA	2143	27	11	0	0	ASCRP3006738	ASCRP3006738	608.5	2875.82	2.908834e+002	2.919017e+001	345.5	25	8.945835e+000	0	0	0	0	0	0	291.783	1	1	49.1849	26.1935
DATA	2144	27	12	0	0	ASCRP3006801	ASCRP3006801	633.776	2876.07	6.471378e+002	6.475917e+001	716.5	25	6.114169e+000	0	0	0	0	0	0	652.326	1	1	45.835	24.6875
DATA	2145	27	13	0	0	ASCRP3010056	ASCRP3010056	659.187	2875.88	8.727367e+001	9.054768e+000	140	24	4.789887e+000	0	0	0	0	0	0	88.3848	1	1	47.8731	23.4074
DATA	2146	27	14	0	0	ASCRP3010307	ASCRP3010307	684.679	2876	2.915804e+001	3.777888e+000	83	23	4.796345e+000	0	0	0	0	0	0	29.6604	1	1	49.1849	22.8276
DATA	2147	27	15	0	0	ASCRP3009657	ASCRP3009657	709.897	2875.79	2.361225e+001	3.361335e+000	77.5	23	6.016286e+000	0	0	0	0	0	0	24.1182	1	1	48.8603	22.9355
DATA	2149	27	17	0	0	ASCRP3003140	ASCRP3003140	760.781	2875.88	1.430826e+003	1.431023e+002	1525	27	5.456439e+000	0	0	0	0	0	0	1472.46	1	1	47.8731	26.0909
DATA	2150	27	18	0	0	ASCRP3000036	ASCRP3000036	786.5	2876	6.885563e+001	7.280905e+000	123	23	5.224586e+000	0	0	0	0	0	0	71.0965	1	1	54.1152	22.5
DATA	2151	27	19	0	0	ASCRP3013479	ASCRP3013479	811.232	2876	4.112003e+001	4.740936e+000	97	23	6.737022e+000	0	0	0	0	0	0	42.5827	1	1	49.1849	21.8148
DATA	2152	27	20	0	0	ASCRP3001475	ASCRP3001475	836.779	2876.04	4.884054e+001	5.421409e+000	103	25	6.404364e+000	0	0	0	0	0	0	50.7157	1	1	49.1849	24.1429
DATA	2153	27	21	0	0	ASCRP3006515	ASCRP3006515	862.321	2876	3.153932e+002	3.162657e+001	374	25	5.413658e+000	0	0	0	0	0	0	328.293	1	1	49.1849	24
DATA	2154	27	22	0	0	ASCRP3003943	ASCRP3003943	887.932	2876.23	7.636530e+003	7.636566e+002	8017	24	5.262622e+000	0	0	0	0	0	0	7965.53	1	1	47.5395	24.1622
DATA	2155	27	23	0	1	ETG05_36762	ETG05_36762	913.093	2876.07	4.581243e+001	5.143596e+000	98.5	23	7.000406e+000	0	0	0	0	0	0	47.8701	1	1	54.4085	23.5455
DATA	2156	27	24	0	0	Negative046	Negative046	938.397	2876.35	7.849797e+002	7.853270e+001	864	25	6.775205e+000	0	0	0	0	0	0	821.414	1	1	46.8651	24.1818
DATA	2157	27	25	0	0	ASCRP3001333	ASCRP3001333	963.907	2876.07	3.433876e+002	3.441789e+001	408.5	25	6.450570e+000	0	0	0	0	0	0	359.738	1	1	54.4085	25.2121
DATA	2158	27	26	0	0	ASCRP3012777	ASCRP3012777	989.28	2876.11	8.584045e+000	2.483694e+000	59	23	7.690439e+000	0	0	0	0	0	0	9.00002	1	0	48.8603	24
DATA	2159	27	27	0	0	ASCRP3012689	ASCRP3012689	1014.79	2876.03	1.381648e+001	2.708410e+000	64	25	6.448380e+000	0	0	0	0	0	0	14.4931	1	1	46.8651	25.0667
DATA	2160	27	28	0	0	ASCRP3012258	ASCRP3012258	1040.09	2876.07	2.001717e+001	3.071094e+000	69.5	24	5.418209e+000	0	0	0	0	0	0	21.001	1	1	65	23.9032
DATA	2161	27	29	0	0	ASCRP3001061	ASCRP3001061	1065.5	2876	8.178902e+000	2.468869e+000	59	25	5.779077e+000	0	0	0	0	0	0	8.57959	1	0	54.1152	25.9091
DATA	2162	27	30	0	0	ASCRP3001564	ASCRP3001564	1090.58	2876.43	7.298345e+001	7.661425e+000	128.5	23	5.670436e+000	0	0	0	0	0	0	76.5221	1	1	57.5363	22.6667
DATA	2163	27	31	0	0	ASCRP3001838	ASCRP3001838	1116.64	2875.86	2.202202e+001	3.207760e+000	73	23.5	5.359383e+000	0	0	0	0	0	0	23.0719	1	1	49.1849	22.9667
DATA	2164	27	32	0	0	ASCRP3006764	ASCRP3006764	1141.55	2876.47	1.728806e+002	1.744503e+001	231.5	23	7.127226e+000	0	0	0	0	0	0	180.923	1	1	51.4001	23.7879
DATA	2165	27	33	0	0	ASCRP3006710	ASCRP3006710	1167.25	2876.03	9.677000e+001	9.955479e+000	150	23.5	5.922973e+000	0	0	0	0	0	0	101.131	1	1	49.1849	24.2333
DATA	2166	27	34	0	0	ASCRP3000225	ASCRP3000225	1192.44	2876.6	8.416388e+001	8.736219e+000	135	25	7.643536e+000	0	0	0	0	0	0	87.8065	1	1	52.0157	24.931
DATA	2167	27	35	0	0	ASCRP3011966	ASCRP3011966	1217.94	2876.29	1.752076e+002	1.767724e+001	233	24	7.253744e+000	0	0	0	0	0	0	182.429	1	1	52.9257	25.0286
DATA	2168	27	36	0	0	ASCRP3006692	ASCRP3006692	1243.33	2876.6	1.012015e+002	1.038992e+001	150	20	6.700666e+000	0	0	0	0	0	0	105.132	1	1	50.7771	22.0323
DATA	2169	27	37	0	0	ASCRP3006854	ASCRP3006854	1268.58	2876.43	7.198972e+000	2.465606e+000	56	25	7.893239e+000	0	0	0	0	0	0	7.45971	1	0	65	24.6452
DATA	2170	27	38	0	0	ASCRP3005279	ASCRP3005279	1294.11	2876.5	4.549899e+001	5.127780e+000	96	25.5	6.985661e+000	0	0	0	0	0	0	47.0136	1	1	56.9804	25.4412
DATA	2171	27	39	0	0	ASCRP3006324	ASCRP3006324	1319.5	2876.5	2.196209e+001	3.232702e+000	66	22.5	6.005729e+000	0	0	0	0	0	0	22.6235	1	1	57.5363	21.9286
DATA	2172	27	40	0	0	ASCRP3002178	ASCRP3002178	1344.34	2876.74	8.935728e+000	2.542094e+000	58	24	5.584115e+000	0	0	0	0	0	0	9.17495	1	0	48.2044	22.4815
DATA	2173	27	41	0	0	ASCRP3004465	ASCRP3004465	1370.33	2876.5	3.114957e+004	3.114958e+003	31908	24	7.452146e+000	0	0	0	0	0	0	31867.7	1	1	57.5363	24.9655
DATA	2174	27	42	0	0	ASCRP3009876	ASCRP3009876	1395.88	2876.55	8.531714e+002	8.535082e+001	913	21.5	4.884864e+000	0	0	0	0	0	0	869.527	1	1	49.5074	21.5938
DATA	2175	27	43	0	0	ASCRP3005032	ASCRP3005032	1421.17	2876.22	2.048568e+001	3.160842e+000	68	24	6.826892e+000	0	0	0	0	0	0	20.7958	1	1	49.5074	23.8387
DATA	2176	27	44	0	0	Negative024	Negative024	1446.5	2876.5	2.458938e+000	2.417219e+000	44	22.5	4.600140e+000	0	0	0	0	0	0	-3.03597	0	0	57.5363	22.75
DATA	2177	27	45	0	0	ASCRP3000566	ASCRP3000566	1471.93	2875.8	6.470266e+003	6.470312e+002	6576.5	25	6.129428e+000	0	0	0	0	0	0	6512.4	1	1	44.7812	24.3548
DATA	2178	27	46	0	0	ASCRP3004385	ASCRP3004385	1497.21	2876.65	6.342925e+001	6.795614e+000	110	25	6.212230e+000	0	0	0	0	0	0	63.554	1	1	51.7088	25.1176
DATA	2179	27	47	0	0	ASCRP3010511	ASCRP3010511	1522.58	2876.57	7.837351e+000	2.572494e+000	58	23	5.127714e+000	0	0	0	0	0	0	7.81617	1	0	57.5363	23.2963
DATA	2180	27	48	0	0	ASCRP3005345	ASCRP3005345	1548.12	2876.37	1.477604e+004	1.477606e+003	14757.5	25	5.483068e+000	0	0	0	0	0	0	14665.1	1	1	48.8603	24.2759
DATA	2181	27	49	0	0	ASCRP3005615	ASCRP3005615	1573.42	2876.57	2.087205e+001	3.236968e+000	70.5	21	4.164317e+000	0	0	0	0	0	0	20.6139	1	1	57.5363	21.6923
DATA	2182	27	50	0	0	ASCRP3008296	ASCRP3008296	1598.8	2876.4	2.482960e+002	2.495380e+001	293.5	23	4.176021e+000	0	0	0	0	0	0	244	1	1	50.4627	22.4286
DATA	2183	27	51	1028	1	(+)E1A_r60_n9	E1A_r60_n9	1624.6	2876.36	2.542634e+000	2.507994e+000	50	24	6.347500e+000	0	0	0	0	0	0	2.01673	0	0	50.4627	23.6571
DATA	2184	27	52	0	0	ASCRP3001519	ASCRP3001519	1649.56	2876.85	1.531365e+001	2.942104e+000	65	24.5	7.853823e+000	0	0	0	0	0	0	14.8957	1	1	50.7771	24.1429
DATA	2185	27	53	0	0	ASCRP3011426	ASCRP3011426	1675.23	2876.7	3.314485e+002	3.324091e+001	366.5	21	5.164534e+000	0	0	0	0	0	0	320.719	1	1	48.8603	23.3793
DATA	2186	27	54	0	1	RC5	RC5	1700.5	2877	2.582174e+000	2.538365e+000	44	23.5	5.317073e+000	0	0	0	0	0	0	-5.77447	0	0	54.1152	23.9333
DATA	2187	27	55	0	0	ASCRP3005138	ASCRP3005138	1725.61	2876.93	3.711415e+001	4.503784e+000	83	24	8.088306e+000	0	0	0	0	0	0	35.5462	1	1	65	25.4
DATA	2188	27	56	0	0	ASCRP3004931	ASCRP3004931	1751.05	2876.94	3.081806e+001	4.009268e+000	77	25	7.051581e+000	0	0	0	0	0	0	29.3649	1	1	48.8603	26.2188
DATA	2189	27	57	0	0	ASCRP3007632	ASCRP3007632	1776.56	2876.79	1.084995e+002	1.115192e+001	149.5	24.5	5.779472e+000	0	0	0	0	0	0	102.858	1	1	49.1849	23.6667
DATA	2190	27	58	0	0	ASCRP3007930	ASCRP3007930	1802.22	2876.92	2.253923e+002	2.268762e+001	263	21	4.656105e+000	0	0	0	0	0	0	212.603	1	1	49.8279	22.9
DATA	2191	27	59	0	0	ASCRP3007925	ASCRP3007925	1827.42	2876.7	1.072001e+001	2.815219e+000	62	22.5	6.418243e+000	0	0	0	0	0	0	10.063	1	0	48.5334	23.0769
DATA	2192	27	60	0	0	ASCRP3008048	ASCRP3008048	1852.5	2877	1.079685e+001	2.829357e+000	59	24.5	4.814550e+000	0	0	0	0	0	0	10.0881	1	0	54.1152	24.0714
DATA	2193	27	61	0	0	ASCRP3009578	ASCRP3009578	1878.44	2876.83	1.317326e+002	1.343273e+001	171	22	5.919618e+000	0	0	0	0	0	0	122.514	1	1	49.5074	22.5517
DATA	2194	27	62	0	0	ASCRP3001339	ASCRP3001339	1903.59	2876.91	8.182763e+002	8.187017e+001	793	22	6.232897e+000	0	0	0	0	0	0	757.749	1	1	49.8279	22.1852
DATA	2195	27	63	0	0	ASCRP3001089	ASCRP3001089	1929.03	2876.75	2.695425e+000	2.649695e+000	48	23	5.835011e+000	0	0	0	0	0	0	-3.44414	0	0	47.2035	22.8788
DATA	2196	27	64	0	0	ASCRP3004705	ASCRP3004705	1954.57	2876.82	6.732303e+002	6.737556e+001	672	22.5	6.559510e+000	0	0	0	0	0	0	618.462	1	1	49.5074	24.375
DATA	2197	27	65	0	0	ASCRP3006823	ASCRP3006823	1979.71	2876.92	5.303453e+001	5.937343e+000	99.5	24	5.067723e+000	0	0	0	0	0	0	48.5489	1	1	48.8603	22.4091
DATA	2198	27	66	0	0	ASCRP3004868	ASCRP3004868	2005.28	2877.09	3.368690e+002	3.379318e+001	360	23	5.049165e+000	0	0	0	0	0	0	307.377	1	1	48.8603	21.6957
DATA	2199	27	67	0	0	ASCRP3004077	ASCRP3004077	2030.47	2876.78	2.278502e+001	3.522055e+000	74	21	6.368995e+000	0	0	0	0	0	0	20.7305	1	1	49.1849	20.5556
DATA	2200	27	68	0	0	ASCRP3003278	ASCRP3003278	2055.93	2877	6.156310e+003	6.156368e+002	5593	22	5.634605e+000	0	0	0	0	0	0	5587.33	1	1	46.8651	21.9655
DATA	2201	27	69	0	0	ASCRP3001864	ASCRP3001864	2081.39	2876.92	1.920995e+002	1.939849e+001	225	24	5.769963e+000	0	0	0	0	0	0	173.984	1	1	49.8279	23.6774
DATA	2202	27	70	0	0	ASCRP3008566	ASCRP3008566	2107	2877	8.824147e+003	8.824188e+002	8033	23	6.186377e+000	0	0	0	0	0	0	7979.25	1	1	46.8651	23.0667
DATA	2203	27	71	0	0	ASCRP3003745	ASCRP3003745	2132.09	2877.07	3.122456e+001	4.131344e+000	79	23	6.400018e+000	0	0	0	0	0	0	28.2045	1	1	54.4085	23.0909
DATA	2204	27	72	0	0	ASCRP3001784	ASCRP3001784	2157.63	2876.97	5.701917e+000	2.766186e+000	58.5	19	5.094960e+000	0	0	0	0	0	0	5.14747	1	0	48.2044	20.2
DATA	2205	27	73	0	0	ASCRP3008840	ASCRP3008840	2182.91	2877.07	2.807644e+001	3.899891e+000	80	23	6.198672e+000	0	0	0	0	0	0	25.347	1	1	54.4085	24.4
DATA	2206	27	74	0	0	ASCRP3008860	ASCRP3008860	2208.47	2877.12	6.449467e+002	6.455137e+001	636	24	7.681466e+000	0	0	0	0	0	0	582.622	1	1	48.8603	25.1724
DATA	2207	27	75	0	0	ASCRP3001306	ASCRP3001306	2233.76	2876.85	9.264163e+001	9.650045e+000	137	20	4.962906e+000	0	0	0	0	0	0	83.7936	1	1	48.2044	21.75
DATA	2208	27	76	0	1	ETG10_195139	ETG10_195139	2259.26	2877.03	2.956308e+002	2.968577e+001	315	24	7.056150e+000	0	0	0	0	0	0	267.934	1	1	49.1849	24.5484
DATA	2209	27	77	0	0	ASCRP3006132	ASCRP3006132	2284.65	2876.88	3.882620e+003	3.882713e+002	3564	23	5.385042e+000	0	0	0	0	0	0	3528.38	1	1	48.8603	22.4643
DATA	2210	27	78	0	0	A_23_P111995	NM_002318	2309.9	2877.25	3.509174e+002	3.519388e+001	372	24	6.912782e+000	0	0	0	0	0	0	320.028	1	1	51.0895	23.9143
DATA	2211	27	79	0	0	ASCRP3006552	ASCRP3006552	2335.59	2876.68	9.999221e+001	1.034903e+001	144	24	5.784726e+000	0	0	0	0	0	0	91.5823	1	1	47.8731	25.0345
DATA	2212	27	80	0	0	ASCRP3008429	ASCRP3008429	2360.7	2877.43	2.004238e+003	2.004414e+002	1890.5	23	5.819531e+000	0	0	0	0	0	0	1845.31	1	1	52.0157	24.4375
DATA	2213	27	81	0	0	ASCRP3008195	ASCRP3008195	2386	2877.46	1.092841e+001	2.855365e+000	66	26	5.002795e+000	0	0	0	0	0	0	10.1232	1	0	55.8519	26.1935
DATA	2214	27	82	0	0	ASCRP3000665	ASCRP3000665	2411.55	2877.48	1.324526e+003	1.324785e+002	1275	24	7.395912e+000	0	0	0	0	0	0	1235.67	1	1	51.7088	25.5217
DATA	2215	28	1	0	0	ASCRP3002533	ASCRP3002533	367.118	2883.22	1.200792e+002	1.228071e+001	171	26	6.703411e+000	0	0	0	0	0	0	113.992	1	1	48.2044	26.25
DATA	2216	28	2	0	0	ASCRP3004117	ASCRP3004117	392.576	2883.45	2.601633e+000	2.557493e+000	55.5	26	6.382808e+000	0	0	0	0	0	0	-1.92074	0	0	52.3208	26.9024
DATA	2217	28	3	0	0	ASCRP3010260	ASCRP3010260	417.939	2883.34	3.767337e+003	3.767423e+002	3588	25	6.661683e+000	0	0	0	0	0	0	3622.26	1	1	55.5662	26.5938
DATA	2218	28	4	0	0	ASCRP3001909	ASCRP3001909	443.476	2883.43	3.158453e+001	4.044083e+000	85	24	5.785741e+000	0	0	0	0	0	0	30.5585	1	1	51.4001	25.4063
DATA	2219	28	5	0	0	ASCRP3001308	ASCRP3001308	468.643	2883.31	1.031974e+002	1.062072e+001	153	24	5.098598e+000	0	0	0	0	0	0	100.447	1	1	51.4001	23.0645
DATA	2220	28	6	0	0	ASCRP3004023	ASCRP3004023	494.107	2883.5	3.129535e+001	4.002739e+000	90.5	27.5	5.693711e+000	0	0	0	0	0	0	30.6432	1	1	56.9804	26.9688
DATA	2221	28	7	0	0	ASCRP3004732	ASCRP3004732	519.373	2883.41	6.936197e+001	7.366671e+000	122	26	6.875243e+000	0	0	0	0	0	0	68.3066	1	1	51.7088	27.2
DATA	2222	28	8	0	0	A_23_P209962	NM_024624	544.8	2883.52	3.360077e+001	4.168763e+000	91	24	7.266527e+000	0	0	0	0	0	0	33.2753	1	1	51.7088	25.3125
DATA	2223	28	9	0	0	ASCRP3004228	ASCRP3004228	570.418	2883.43	5.416607e+001	5.946623e+000	107	25	5.810500e+000	0	0	0	0	0	0	53.9334	1	1	57.5363	25.5238
DATA	2224	28	10	0	0	ASCRP3001279	ASCRP3001279	595.582	2883.43	9.403057e+000	2.616362e+000	61	30	8.726518e+000	0	0	0	0	0	0	9.41086	1	0	65	28.3214
DATA	2225	28	11	0	0	ASCRP3005294	ASCRP3005294	621.107	2883.5	4.955689e+000	2.479433e+000	60	27	7.534598e+000	0	0	0	0	0	0	4.98461	1	0	56.9804	26.0625
DATA	2226	28	12	0	0	ASCRP3003414	ASCRP3003414	646.587	2883.2	2.775517e+002	2.786029e+001	338	25	5.914779e+000	0	0	0	0	0	0	280.496	1	1	50.4627	25.2308
DATA	2227	28	13	0	0	ASCRP3012549	ASCRP3012549	671.761	2883.27	1.622692e+001	2.903062e+000	69	23	5.162753e+000	0	0	0	0	0	0	16.4721	1	1	52.6241	23.3667
DATA	2228	28	14	0	0	ASCRP3009780	ASCRP3009780	697.317	2883.38	3.724842e+001	4.429444e+000	92	24	5.262096e+000	0	0	0	0	0	0	37.9725	1	1	51.0895	24.2414
DATA	2229	28	15	0	0	ASCRP3010354	ASCRP3010354	722.617	2883.63	2.360678e+002	2.372721e+001	290	24.5	7.262549e+000	0	0	0	0	0	0	241.608	1	1	50.7771	24.7692
DATA	2230	28	16	0	0	ASCRP3009888	ASCRP3009888	748.107	2883.5	3.355952e+001	4.113484e+000	87	26	6.262412e+000	0	0	0	0	0	0	34.4745	1	1	56.9804	26.303
DATA	2231	28	17	0	0	ASCRP3000134	ASCRP3000134	773.519	2883.44	5.005674e+001	5.538655e+000	101.5	23	6.285505e+000	0	0	0	0	0	0	51.5969	1	1	50.4627	24.4848
DATA	2232	28	18	0	0	ASCRP3003911	ASCRP3003911	798.884	2883.55	8.265487e+003	8.265521e+002	8618	22	5.625636e+000	0	0	0	0	0	0	8546.32	1	1	52.0157	22.1724
DATA	2233	28	19	0	0	ASCRP3006879	ASCRP3006879	824.221	2883.52	3.324358e+001	4.074941e+000	85	23	7.825737e+000	0	0	0	0	0	0	34.4699	1	1	49.8279	22.3704
DATA	2234	28	20	0	0	ASCRP3012909	ASCRP3012909	849.617	2883.63	2.924513e+002	2.933945e+001	354	25	5.110184e+000	0	0	0	0	0	0	304.002	1	1	50.7771	24.7742
DATA	2235	28	21	1028	1	(+)E1A_r60_a22	E1A_r60_a22	875	2883.54	1.187340e+002	1.210286e+001	176	25	5.593814e+000	0	0	0	0	0	0	123.697	1	1	55.8519	24.9429
DATA	2236	28	22	0	0	Negative031	Negative031	900.418	2883.57	3.712476e+000	2.370348e+000	53	23	5.240973e+000	0	0	0	0	0	0	3.875	1	0	65	22.697
DATA	2237	28	23	0	0	ASCRP3001503	ASCRP3001503	925.952	2883.51	2.786419e+001	3.636950e+000	79	24.5	6.736695e+000	0	0	0	0	0	0	29.1304	1	1	51.0895	24.3125
DATA	2238	28	24	0	0	ASCRP3010508	ASCRP3010508	951.444	2883.58	1.208011e+002	1.230360e+001	176	25	6.716481e+000	0	0	0	0	0	0	126.451	1	1	51.0895	25.5556
DATA	2239	28	25	0	0	ASCRP3001313	ASCRP3001313	976.638	2883.82	2.803665e+002	2.813348e+001	345	25	6.930221e+000	0	0	0	0	0	0	293.752	1	1	49.5074	25.1935
DATA	2240	28	26	0	0	ASCRP3000434	ASCRP3000434	1002.05	2883.91	5.079017e+001	5.588281e+000	104.5	22	5.987442e+000	0	0	0	0	0	0	53.2485	1	1	46.8651	21.129
DATA	2241	28	27	0	0	ASCRP3012591	ASCRP3012591	1027.51	2883.96	3.066187e+001	3.851051e+000	82	25	6.389261e+000	0	0	0	0	0	0	32.156	1	1	49.8279	25.5862
DATA	2242	28	28	0	0	ASCRP3005102	ASCRP3005102	1052.61	2883.92	9.665290e+003	9.665318e+002	10109	25	5.939085e+000	0	0	0	0	0	0	10136.3	1	1	49.8279	25
DATA	2243	28	29	0	0	ASCRP3006888	ASCRP3006888	1078.39	2883.93	1.633951e+004	1.633953e+003	17162	24.5	5.340645e+000	0	0	0	0	0	0	17130.1	1	1	53.8203	24.1786
DATA	2244	28	30	0	0	ASCRP3000426	ASCRP3000426	1103.35	2883.88	2.737021e+001	3.595915e+000	79	26.5	5.393302e+000	0	0	0	0	0	0	28.6769	1	1	48.8603	25.4063
DATA	2245	28	31	0	0	ASCRP3004147	ASCRP3004147	1128.86	2883.78	2.952497e+001	3.763875e+000	80.5	24	6.231640e+000	0	0	0	0	0	0	30.9056	1	1	48.5334	24
DATA	2246	28	32	0	0	ASCRP3000784	ASCRP3000784	1154.13	2884	8.618225e+001	8.929552e+000	138	23	5.996560e+000	0	0	0	0	0	0	90.0999	1	1	48.5334	23.3889
DATA	2247	28	33	0	0	ASCRP3008955	ASCRP3008955	1179.78	2884.06	6.321128e+002	6.325461e+001	708	25.5	5.896296e+000	0	0	0	0	0	0	659.818	1	1	50.7771	24.625
DATA	2248	28	34	0	0	ASCRP3006371	ASCRP3006371	1205.11	2884.37	2.385777e+000	2.349822e+000	50.5	26	7.028352e+000	0	0	0	0	0	0	1.51813	0	0	49.5074	26.0909
DATA	2249	28	35	0	0	ASCRP3007637	ASCRP3007637	1230.5	2884.18	4.300672e+001	4.900968e+000	95	23	5.382877e+000	0	0	0	0	0	0	44.7144	1	1	49.1849	23.7586
DATA	2250	28	36	0	0	ASCRP3004775	ASCRP3004775	1256.05	2883.97	1.059244e+001	2.583089e+000	60	23	7.766291e+000	0	0	0	0	0	0	10.9866	1	0	48.8603	24.3793
DATA	2251	28	37	0	0	ASCRP3005758	ASCRP3005758	1281.5	2884	3.039787e+004	3.039788e+003	32081.5	27	7.668116e+000	0	0	0	0	0	0	31444.6	1	1	54.1152	26.6
DATA	2252	28	38	0	0	ASCRP3007567	ASCRP3007567	1306.86	2883.88	2.738526e+001	3.621106e+000	75	25.5	4.621414e+000	0	0	0	0	0	0	28.2456	1	1	47.5395	24.5667
DATA	2253	28	39	0	0	ASCRP3012071	ASCRP3012071	1332.15	2884.11	5.661882e+001	6.140486e+000	110	22.5	6.031114e+000	0	0	0	0	0	0	58.2123	1	1	46.8651	21.8214
DATA	2254	28	40	0	0	ASCRP3003739	ASCRP3003739	1357.41	2883.91	4.659478e+002	4.665577e+001	522	24	5.426006e+000	0	0	0	0	0	0	477.438	1	1	49.8279	23.1923
DATA	2255	28	41	0	0	ASCRP3007949	ASCRP3007949	1383	2884	1.577145e+002	1.595204e+001	207	22	5.841503e+000	0	0	0	0	0	0	161.01	1	1	50.1463	22.8621
DATA	2256	28	42	0	0	ASCRP3012469	ASCRP3012469	1408.57	2884.05	1.226286e+001	2.697715e+000	60.5	21	5.114811e+000	0	0	0	0	0	0	12.4705	1	1	49.1849	20.8065
DATA	2257	28	43	0	0	ASCRP3006606	ASCRP3006606	1433.69	2884	6.581172e+002	6.585593e+001	715.5	23	4.135929e+000	0	0	0	0	0	0	666.577	1	1	50.4627	23.0345
DATA	2258	28	44	0	0	ASCRP3007055	ASCRP3007055	1459.3	2883.95	1.125807e+001	2.671706e+000	58	22	5.602059e+000	0	0	0	0	0	0	11.354	1	0	49.1849	23.3125
DATA	2259	28	45	0	0	ASCRP3012700	ASCRP3012700	1484.44	2884.01	1.798795e+001	3.026196e+000	66	24	5.588815e+000	0	0	0	0	0	0	18.062	1	1	49.5074	24.2121
DATA	2260	28	46	0	0	ASCRP3008812	ASCRP3008812	1509.94	2883.98	5.344224e+002	5.349813e+001	582	25	5.475661e+000	0	0	0	0	0	0	534.163	1	1	51.4001	26.2188
DATA	2261	28	47	0	0	ASCRP3002337	ASCRP3002337	1535.5	2884	2.222139e+002	2.235675e+001	269	25	5.830558e+000	0	0	0	0	0	0	221.054	1	1	54.1152	24.0667
DATA	2262	28	48	0	0	ASCRP3000031	ASCRP3000031	1560.69	2883.99	1.640908e+003	1.641093e+002	1664	21	5.308704e+000	0	0	0	0	0	0	1624.53	1	1	47.2035	21.4815
DATA	2263	28	49	0	0	ASCRP3003106	ASCRP3003106	1586.29	2884.14	2.137009e+002	2.151357e+001	259	21	4.270831e+000	0	0	0	0	0	0	210.517	1	1	49.8279	21.64
DATA	2264	28	50	0	0	ASCRP3000845	ASCRP3000845	1611.42	2884.12	1.018585e+003	1.018890e+002	1031	24	5.607687e+000	0	0	0	0	0	0	998.44	1	1	48.5334	23.7
DATA	2265	28	51	0	0	A_23_P70328	NM_018132	1637	2884.31	4.634269e+002	4.641038e+001	485	22	7.815342e+000	0	0	0	0	0	0	451.942	1	1	51.7088	23.2903
DATA	2266	28	52	0	0	ASCRP3001758	ASCRP3001758	1662.33	2884.35	1.831272e+002	1.848510e+001	226	25	6.915749e+000	0	0	0	0	0	0	177.679	1	1	50.7771	24.4483
DATA	2267	28	53	0	0	Negative020	Negative020	1687.58	2884.43	2.575113e+000	2.531424e+000	47	21	4.469694e+000	0	0	0	0	0	0	-2.24397	0	0	57.5363	22.2333
DATA	2268	28	54	0	0	ASCRP3012756	ASCRP3012756	1713.18	2884.3	1.236567e+002	1.262477e+001	165.5	23	4.478623e+000	0	0	0	0	0	0	118.749	1	1	51.0895	23.5161
DATA	2269	28	55	0	0	ASCRP3010743	ASCRP3010743	1738.42	2884.41	1.780654e+003	1.780838e+002	1745	25.5	7.269109e+000	0	0	0	0	0	0	1701.31	1	1	52.9257	26.8929
DATA	2270	28	56	0	0	ASCRP3013141	ASCRP3013141	1763.82	2884.64	9.988067e+001	1.031353e+001	145	21	4.505723e+000	0	0	0	0	0	0	94.9491	1	1	47.8731	21.6923
DATA	2271	28	57	0	0	ASCRP3004550	ASCRP3004550	1789.32	2884.24	3.701418e+002	3.710423e+001	399	24	5.317551e+000	0	0	0	0	0	0	350.105	1	1	49.1849	24.2593
DATA	2272	28	58	0	0	ASCRP3001572	ASCRP3001572	1814.61	2884.33	2.534302e+001	3.627942e+000	75.5	22	4.611024e+000	0	0	0	0	0	0	23.8549	1	1	52.0157	21.6923
DATA	2273	28	59	0	0	ASCRP3011392	ASCRP3011392	1840.07	2884.36	2.516332e+002	2.529815e+001	285	24	6.191392e+000	0	0	0	0	0	0	235.732	1	1	52.9257	24.1111
DATA	2274	28	60	0	0	ASCRP3008103	ASCRP3008103	1865.5	2884.44	9.440580e+001	9.797511e+000	141.5	25	5.464620e+000	0	0	0	0	0	0	88.0344	1	1	51.0895	24.8276
DATA	2275	28	61	0	0	ASCRP3005974	ASCRP3005974	1890.67	2884.51	3.369111e+002	3.379375e+001	360	24	4.526591e+000	0	0	0	0	0	0	312.804	1	1	51.7088	23.4815
DATA	2276	28	62	0	0	ASCRP3008477	ASCRP3008477	1916.37	2884.48	1.675572e+001	3.129460e+000	67	24.5	6.437967e+000	0	0	0	0	0	0	15.4909	1	1	51.7088	23.6471
DATA	2277	28	63	0	0	A_23_P49878	NM_019013	1941.81	2884.55	5.022909e+002	5.029914e+001	514	21	4.529423e+000	0	0	0	1	0	0	462.544	1	1	49.1849	22.1481
DATA	2278	28	64	0	0	ASCRP3012101	ASCRP3012101	1967.05	2884.47	1.043970e+003	1.044310e+002	1011.5	22	6.155756e+000	0	0	0	0	0	0	957.852	1	1	53.8203	23.32
DATA	2279	28	65	0	0	ASCRP3008603	ASCRP3008603	1992.56	2884.4	2.093109e+002	2.110098e+001	245	24	5.090072e+000	0	0	0	0	0	0	191.396	1	1	51.4001	22.7037
DATA	2280	28	66	0	0	ASCRP3003885	ASCRP3003885	2017.73	2884.42	4.401714e+002	4.409867e+001	454	21	7.254684e+000	0	0	0	0	0	0	401.294	1	1	50.7771	21.75
DATA	2281	28	67	0	0	ASCRP3002541	ASCRP3002541	2043.42	2884.57	3.844265e+000	2.714820e+000	56	20.5	7.348109e+000	0	0	0	0	0	0	3.4954	1	0	65	22.0714
DATA	2282	28	68	0	0	ASCRP3012796	ASCRP3012796	2068.46	2884.42	2.742332e+002	2.755527e+001	299	24	5.583308e+000	0	0	0	0	0	0	248.794	1	1	52.0157	23.44
DATA	2283	28	69	0	0	A_23_P53126	NM_005574	2094	2884.54	5.515417e+000	2.754066e+000	58	24	6.170500e+000	0	0	0	0	0	0	4.99481	1	0	65	23.3784
DATA	2284	28	70	0	0	ASCRP3008625	ASCRP3008625	2119.42	2884.57	5.727735e+001	6.332989e+000	106	22.5	6.319952e+000	0	0	0	0	0	0	51.8029	1	1	57.5363	22.6429
DATA	2285	28	71	0	0	ASCRP3006821	ASCRP3006821	2144.58	2884.57	1.833476e+001	3.266952e+000	72	21	6.260132e+000	0	0	0	0	0	0	16.5693	1	1	57.5363	22.5484
DATA	2286	28	72	0	0	ASCRP3004940	ASCRP3004940	2170.39	2884.93	4.730409e+001	5.448952e+000	96	22	5.393774e+000	0	0	0	0	0	0	42.7404	1	1	53.8203	22.303
DATA	2287	28	73	0	0	ASCRP3001666	ASCRP3001666	2195.5	2885	1.708427e+004	1.708429e+003	15429	23	5.911744e+000	0	0	0	0	0	0	15441.6	1	1	54.1152	24.2222
DATA	2288	28	74	0	0	ASCRP3000635	ASCRP3000635	2221.28	2884.91	2.117212e+003	2.117385e+002	1975	23	7.607692e+000	0	0	0	0	0	0	1915.55	1	1	49.8279	24.6071
DATA	2289	28	75	0	0	ASCRP3008114	ASCRP3008114	2246.53	2884.75	2.109006e+002	2.126173e+001	246	21.5	4.701988e+000	0	0	0	0	0	0	191.125	1	1	47.5395	22.75
DATA	2291	28	77	0	0	ASCRP3003982	ASCRP3003982	2297.31	2884.82	2.693349e+001	3.800633e+000	79	22.5	6.145366e+000	0	0	0	0	0	0	24.5434	1	1	48.8603	22.4
DATA	2292	28	78	0	0	ASCRP3000200	ASCRP3000200	2322.77	2884.91	6.155560e+000	2.740957e+000	59	25	6.132523e+000	0	0	0	0	0	0	5.63157	1	0	48.5334	24.7059
DATA	2293	28	79	0	0	ASCRP3006446	ASCRP3006446	2348.13	2884.77	4.342335e+002	4.350464e+001	459	23	5.783172e+000	0	0	0	0	0	0	399.163	1	1	46.1809	24.4848
DATA	2294	28	80	0	0	ASCRP3007916	ASCRP3007916	2373.33	2885.02	9.966204e+002	9.969708e+001	959	25	5.419055e+000	0	0	0	0	0	0	921.331	1	1	50.7771	24.3846
DATA	2295	28	81	0	0	ASCRP3006154	ASCRP3006154	2398.5	2885	3.577262e+001	4.437680e+000	90	26	6.310165e+000	0	0	0	0	0	0	33.2868	1	1	54.1152	25.5455
DATA	2296	28	82	0	0	Negative034	Negative034	2424.41	2885.09	2.650777e+000	2.611710e+000	59	24	6.458394e+000	0	0	0	0	0	0	1.64607	0	0	49.1849	24.282
DATA	2297	29	1	130	1	(+)eQC-39	EQC	354.418	2890.43	1.813755e+001	3.153309e+000	74	26	6.438498e+000	0	0	0	0	0	0	17.1821	1	1	65	26.6992
DATA	2298	29	2	0	0	Negative035	Negative035	379.582	2890.43	8.736323e+000	2.708094e+000	66	27	6.222375e+000	0	0	0	0	0	0	8.32827	1	0	57.5363	28.5556
DATA	2299	29	3	0	0	ASCRP3008990	ASCRP3008990	405.418	2890.43	2.324407e+002	2.338321e+001	282	26	8.015217e+000	0	0	0	0	0	0	223.001	1	1	57.5363	28.1429
DATA	2300	29	4	0	0	ASCRP3008841	ASCRP3008841	430.582	2890.43	2.718282e+001	3.714511e+000	82.5	24	3.667055e+000	0	0	0	0	0	0	26.2387	1	1	57.5363	23.2963
DATA	2301	29	5	0	0	ASCRP3012809	ASCRP3012809	455.707	2890.21	5.946174e+001	6.456744e+000	113	25.5	4.968743e+000	0	0	0	0	0	0	57.7398	1	1	51.0895	24.4167
DATA	2302	29	6	0	0	ASCRP3003775	ASCRP3003775	481.418	2890.43	5.092771e+001	5.673902e+000	107	24.5	5.040069e+000	0	0	0	0	0	0	49.7511	1	1	57.5363	23.6667
DATA	2303	29	7	0	0	A_23_P128613	NM_024089	506.589	2890.57	1.336947e+002	1.359883e+001	185	26	6.370294e+000	0	0	0	0	0	0	131.356	1	1	52.9257	27
DATA	2304	29	8	0	0	ASCRP3010509	ASCRP3010509	532.317	2890.62	2.961921e+001	3.858601e+000	84	28	7.231353e+000	0	0	0	0	0	0	29.2666	1	1	51.0895	29.3226
DATA	2305	29	9	1028	1	(+)E1A_r60_3	E1A_r60_3	557.805	2890.1	5.827267e+002	5.832456e+001	629.5	25.5	6.678066e+000	0	0	0	0	0	0	578.908	1	1	49.1849	25.6786
DATA	2306	29	10	0	0	A_23_P87879	NM_001781	582.893	2890.5	9.933732e+001	1.023068e+001	154	31	7.804272e+000	0	0	0	0	0	0	99.1985	1	1	56.9804	30.36
DATA	2307	29	11	0	0	ASCRP3012582	ASCRP3012582	608.5	2890.5	7.127254e+002	7.131411e+001	767.5	24	8.669937e+000	0	0	0	0	0	0	715.331	1	1	57.5363	25.2667
DATA	2308	29	12	0	0	ASCRP3009022	ASCRP3009022	633.825	2890.82	2.318918e+001	3.353902e+000	75.5	26	6.363235e+000	0	0	0	0	0	0	23.3854	1	1	50.7771	25.4571
DATA	2309	29	13	0	0	ASCRP3004415	ASCRP3004415	659.122	2890.28	2.238346e+002	2.251306e+001	284	23	5.184076e+000	0	0	0	0	0	0	226.751	1	1	50.7771	23.5185
DATA	2310	29	14	0	0	ASCRP3009995	ASCRP3009995	684.589	2891.03	2.029364e+001	3.144313e+000	74	26	4.203173e+000	0	0	0	0	0	0	20.6471	1	1	48.5334	25.4
DATA	2311	29	15	1028	1	(+)E1A_r60_a97	E1A_r60_a97	709.893	2890.5	2.433389e+000	2.392104e+000	51.5	24	6.955441e+000	0	0	0	0	0	0	-1.58284	0	0	56.9804	24.9667
DATA	2312	29	16	0	0	ASCRP3011915	ASCRP3011915	735.443	2890.73	2.008694e+002	2.022780e+001	258	23	6.387309e+000	0	0	0	0	0	0	205.973	1	1	50.7771	24.4815
DATA	2313	29	17	0	0	ASCRP3006958	ASCRP3006958	760.824	2890.34	2.315262e+001	3.316573e+000	75	25	5.966750e+000	0	0	0	0	0	0	23.8241	1	1	52.0157	24.8108
DATA	2314	29	18	0	0	ASCRP3000143	ASCRP3000143	786.107	2890.5	1.303761e+002	1.325076e+001	186	23	4.638439e+000	0	0	0	0	0	0	134.588	1	1	65	23.0313
DATA	2315	29	19	0	0	ASCRP3006458	ASCRP3006458	811.582	2890.57	1.871013e+001	3.011821e+000	69	24	6.784183e+000	0	0	0	0	0	0	19.3714	1	1	65	24.1071
DATA	2316	29	20	0	0	ASCRP3010312	ASCRP3010312	836.893	2890.5	1.656217e+001	2.878237e+000	70	23	5.613664e+000	0	0	0	0	0	0	17.1926	1	1	56.9804	22.5714
DATA	2317	29	21	0	0	ASCRP3010188	ASCRP3010188	862.5	2890.55	4.158275e+002	4.164901e+001	489	25	5.296073e+000	0	0	0	0	0	0	432.672	1	1	49.8279	24.125
DATA	2318	29	22	0	0	ASCRP3009760	ASCRP3009760	887.84	2891.07	8.810875e+001	9.117273e+000	143	24	5.253733e+000	0	0	0	0	0	0	91.8618	1	1	49.5074	23.5789
DATA	2319	29	23	0	0	ASCRP3013522	ASCRP3013522	913.474	2890.75	7.989474e+001	8.325008e+000	133	24	5.437193e+000	0	0	0	0	0	0	83.4429	1	1	48.8603	24.2162
DATA	2320	29	24	0	0	ASCRP3000442	ASCRP3000442	938.5	2891	1.132894e+001	2.596633e+000	63	26	6.583381e+000	0	0	0	0	0	0	11.8483	1	0	54.1152	25.8182
DATA	2321	29	25	0	0	ASCRP3011897	ASCRP3011897	964.107	2890.71	6.613811e+001	7.013519e+000	122.5	24	6.818413e+000	0	0	0	0	0	0	69.2471	1	1	47.8731	24.7429
DATA	2322	29	26	0	0	ASCRP3003347	ASCRP3003347	989.675	2890.99	3.084918e+000	2.352400e+000	54	24	6.095830e+000	0	0	0	0	0	0	3.2324	1	0	49.1849	23.3226
DATA	2323	29	27	0	0	ASCRP3000092	ASCRP3000092	1014.84	2890.81	5.777632e+001	6.230141e+000	108.5	24	6.552816e+000	0	0	0	0	0	0	60.5664	1	1	49.5074	24.4242
DATA	2324	29	28	1028	1	(+)E1A_r60_3	E1A_r60_3	1040.09	2890.93	5.642101e+002	5.646913e+001	640	26	5.290804e+000	0	0	0	0	0	0	591.538	1	1	54.4085	25.7241
DATA	2325	29	29	0	0	ASCRP3008635	ASCRP3008635	1065.5	2891	7.473267e+001	7.828391e+000	129	25	4.088958e+000	0	0	0	0	0	0	78.339	1	1	54.1152	23.8571
DATA	2326	29	30	0	0	ASCRP3010481	ASCRP3010481	1090.61	2890.93	2.640539e+001	3.523000e+000	76	27	6.688000e+000	0	0	0	0	0	0	27.6666	1	1	65	27.037
DATA	2327	29	31	0	0	ASCRP3012555	ASCRP3012555	1116.14	2890.82	1.832896e+001	2.967680e+000	68	27	5.189356e+000	0	0	0	0	0	0	19.1894	1	1	48.5334	26.2
DATA	2328	29	32	0	0	ASCRP3002417	ASCRP3002417	1141.74	2891.03	3.554695e+001	4.253889e+000	86	23	6.713257e+000	0	0	0	0	0	0	37.1744	1	1	49.1849	24.0333
DATA	2329	29	33	0	0	ASCRP3011730	ASCRP3011730	1167.51	2890.88	3.420458e+001	4.144230e+000	84	23	7.392787e+000	0	0	0	0	0	0	35.7202	1	1	49.1849	24.2059
DATA	2330	29	34	0	0	ASCRP3001303	ASCRP3001303	1192.55	2891.07	4.262435e+001	4.864342e+000	93	29	8.799479e+000	0	0	0	0	0	0	44.4386	1	1	49.1849	26.6087
DATA	2332	29	36	0	0	Negative031	Negative031	1243.5	2891	5.858900e+000	2.425596e+000	56	27	6.085799e+000	0	0	0	0	0	0	6.08244	1	0	54.1152	25.5862
DATA	2333	29	37	0	0	ASCRP3010213	ASCRP3010213	1268.5	2891	7.426521e+001	7.792373e+000	125.5	26	8.154300e+000	0	0	0	0	0	0	76.9073	1	1	54.1152	24.7241
DATA	2334	29	38	0	0	ASCRP3013057	ASCRP3013057	1294	2891	5.906904e+000	2.438861e+000	56	25.5	6.141310e+000	0	0	0	0	0	0	6.09995	1	0	54.9904	23.7353
DATA	2336	29	40	0	0	ASCRP3006001	ASCRP3006001	1344.88	2891.12	8.461106e+000	2.527156e+000	55	23	6.294075e+000	0	0	0	0	0	0	8.68237	1	0	46.8651	23
DATA	2337	29	41	0	0	ASCRP3008696	ASCRP3008696	1370.41	2890.91	1.464481e+002	1.483850e+001	198	24	7.430134e+000	0	0	0	0	0	0	149.748	1	1	49.1849	24.2759
DATA	2339	29	43	0	0	ASCRP3008575	ASCRP3008575	1421	2891.03	1.622897e+002	1.640666e+001	209	24	5.640677e+000	0	0	0	0	0	0	164.682	1	1	46.8651	23.9
DATA	2340	29	44	0	0	ASCRP3001773	ASCRP3001773	1446.53	2891.25	8.020310e+001	8.376916e+000	130	22	4.705316e+000	0	0	0	0	0	0	81.0472	1	1	48.8603	22.16
DATA	2341	29	45	0	0	ASCRP3008671	ASCRP3008671	1471.88	2891.12	9.188790e+001	9.504302e+000	137	24	6.055347e+000	0	0	0	0	0	0	92.4562	1	1	47.8731	23.4571
DATA	2342	29	46	0	0	ASCRP3002918	ASCRP3002918	1497.16	2891.29	6.203479e+002	6.208273e+001	662	24	5.494853e+000	0	0	0	0	0	0	621.409	1	1	49.5074	24.4412
DATA	2343	29	47	0	0	ASCRP3010824	ASCRP3010824	1522.68	2890.87	5.476247e+001	5.999619e+000	103	26	4.664614e+000	0	0	0	0	0	0	54.6023	1	1	49.1849	25.4828
DATA	2344	29	48	0	0	Negative047	Negative047	1548.24	2891.32	2.133907e+002	2.148068e+001	256.5	23.5	5.596298e+000	0	0	0	0	0	0	211.751	1	1	50.7771	23.1875
DATA	2345	29	49	0	0	ASCRP3006966	ASCRP3006966	1573.68	2890.99	3.035186e+001	3.916067e+000	78	21	4.472136e+000	0	0	0	0	0	0	29.9724	1	1	49.8279	21.2
DATA	2346	29	50	0	0	ASCRP3002666	ASCRP3002666	1598.81	2891.38	8.866736e+001	9.208829e+000	133	24	4.778564e+000	0	0	0	0	0	0	87.1308	1	1	51.4001	24.0625
DATA	2347	29	51	0	0	ASCRP3010193	ASCRP3010193	1624.83	2891.28	3.170153e+000	2.519526e+000	53	23	6.838567e+000	0	0	0	0	0	0	3.09922	1	0	52.6241	23.1316
DATA	2348	29	52	0	0	ASCRP3010434	ASCRP3010434	1649.36	2891.41	3.707406e+001	4.478156e+000	86	23	7.066388e+000	0	0	0	0	0	0	36.0674	1	1	50.1463	23.5769
DATA	2349	29	53	0	0	ASCRP3001057	ASCRP3001057	1675.15	2891.41	1.008849e+003	1.009165e+002	1023	21	5.265836e+000	0	0	0	0	0	0	976.386	1	1	54.7002	22.0645
DATA	2350	29	54	0	0	ASCRP3010326	ASCRP3010326	1700.45	2891.47	1.094008e+002	1.123056e+001	155	21	4.869226e+000	0	0	0	0	0	0	105.343	1	1	51.4001	22.069
DATA	2351	29	55	0	0	CUST_14_PI418767722	NM_004309	1725.91	2891.24	1.008640e+003	1.008962e+002	1021	23	5.530823e+000	0	0	0	1	0	0	966.275	1	1	49.1849	22.56
DATA	2352	29	56	0	0	Negative059	Negative059	1751.25	2891.5	1.394185e+002	1.417559e+001	185	23.5	7.480751e+000	0	0	0	1	0	0	132.892	1	1	51.7088	25.4643
DATA	2353	29	57	0	0	ASCRP3009938	ASCRP3009938	1776.53	2891.17	8.657503e+001	9.032726e+000	133	25	5.093881e+000	0	0	0	0	0	0	82.1122	1	1	51.0895	24.381
DATA	2354	29	58	0	0	Negative040	Negative040	1801.71	2891.46	4.394669e+001	5.100548e+000	89.5	24	5.347759e+000	0	0	0	0	0	0	41.4796	1	1	50.7771	24.2069
DATA	2355	29	59	0	0	Negative055	Negative055	1827.42	2891.57	3.555301e+000	2.625652e+000	51.5	23	4.769696e+000	0	0	0	0	0	0	3.33952	1	0	57.5363	22.4
DATA	2356	29	60	1028	1	(+)E1A_r60_a104	E1A_r60_a104	1852.58	2891.57	3.950582e+000	2.643148e+000	52	24	5.687120e+000	0	0	0	0	0	0	3.69379	1	0	57.5363	23.52
DATA	2357	29	61	0	0	ASCRP3008951	ASCRP3008951	1878.29	2891.29	9.725522e+000	2.799696e+000	60	24	5.590766e+000	0	0	0	0	0	0	9.05217	1	0	51.4001	23.44
DATA	2358	29	62	0	0	ASCRP3001902	ASCRP3001902	1903.5	2891.5	4.417269e+000	2.673209e+000	55	24	5.104773e+000	0	0	0	0	0	0	4.09411	1	0	57.5363	24.0606
DATA	2359	29	63	0	0	ASCRP3006168	ASCRP3006168	1929.1	2891.18	5.686204e+001	6.272235e+000	103.5	21	6.025042e+000	0	0	0	0	0	0	52.4869	1	1	50.4627	22.3636
DATA	2360	29	64	0	0	Negative055	Negative055	1954.42	2891.57	2.703038e+000	2.658510e+000	51	21	7.061652e+000	0	0	0	0	0	0	0.773465	0	0	57.5363	23.0625
DATA	2361	29	65	0	0	ASCRP3007333	ASCRP3007333	1979.54	2891.25	1.638876e+002	1.660426e+001	201	24	5.454356e+000	0	0	0	0	0	0	150.191	1	1	51.4001	22.8
DATA	2362	29	66	0	0	ASCRP3006962	ASCRP3006962	2005.43	2891.62	4.437544e+001	5.181419e+000	94.5	24	6.170844e+000	0	0	0	0	0	0	40.5373	1	1	50.4627	23.3
DATA	2363	29	67	0	0	ASCRP3001780	ASCRP3001780	2030.58	2891.21	1.453619e+002	1.478162e+001	188	20	6.871443e+000	0	0	0	0	0	0	132.417	1	1	51.4001	21.5938
DATA	2364	29	68	0	0	ASCRP3007218	ASCRP3007218	2055.81	2891.57	1.675915e+002	1.697347e+001	200	21	6.086656e+000	0	0	0	0	0	0	152.307	1	1	58.0869	21.2813
DATA	2365	29	69	0	0	ASCRP3002840	ASCRP3002840	2081.28	2891.55	8.935987e+002	8.940047e+001	864.5	24	6.009670e+000	0	0	0	0	0	0	810.484	1	1	45.835	23.129
DATA	2366	29	70	0	0	ASCRP3001922	ASCRP3001922	2106.59	2892.05	7.530921e+001	7.999663e+000	120.5	25	5.571838e+000	0	0	0	0	0	0	68.2046	1	1	49.8279	23.8857
DATA	2367	29	71	0	0	ASCRP3006576	ASCRP3006576	2132	2891.49	9.627158e+003	9.627196e+002	8749	23	7.837462e+000	0	0	0	0	0	0	8709.5	1	1	43.7019	23.3226
DATA	2368	29	72	0	0	ASCRP3000125	ASCRP3000125	2157.31	2891.97	5.836181e+003	5.836243e+002	5184	23	7.781948e+000	0	0	0	0	0	0	5277.59	1	1	50.7771	24.9394
DATA	2369	29	73	0	0	ASCRP3005897	ASCRP3005897	2182.95	2891.85	1.875193e+001	3.288954e+000	71	23	7.389036e+000	0	0	0	0	0	0	16.9584	1	1	46.8651	24.2581
DATA	2370	29	74	0	0	ASCRP3011384	ASCRP3011384	2208.35	2891.96	2.925548e+002	2.937981e+001	316	26	7.301212e+000	0	0	0	0	0	0	264.763	1	1	49.1849	25
DATA	2371	29	75	0	0	ASCRP3005906	ASCRP3005906	2233.52	2891.77	2.743060e+000	2.703984e+000	56	21	6.925316e+000	0	0	0	0	0	0	1.81925	0	0	49.1849	23.72
DATA	2372	29	76	0	0	ASCRP3006984	ASCRP3006984	2259.2	2892	2.043558e+001	3.378886e+000	72	22.5	4.801923e+000	0	0	0	0	0	0	18.5576	1	1	49.1849	22.4615
DATA	2373	29	77	0	0	ASCRP3009358	ASCRP3009358	2284.53	2891.75	3.758000e+002	3.767569e+001	392.5	22	5.859282e+000	0	0	0	0	0	0	342.203	1	1	47.5395	22.7419
DATA	2374	29	78	0	0	ASCRP3009798	ASCRP3009798	2309.85	2892.1	3.865950e+002	3.875185e+001	407	23.5	8.032191e+000	0	0	0	0	0	0	353.302	1	1	46.8651	24.3667
DATA	2375	29	79	0	0	ASCRP3007865	ASCRP3007865	2335.37	2891.69	4.333175e+001	5.085668e+000	93	23	5.409124e+000	0	0	0	0	0	0	39.7725	1	1	47.8731	23.4828
DATA	2376	29	80	0	0	ASCRP3010212	ASCRP3010212	2360.5	2892	9.732073e+001	1.008598e+001	143	22.5	4.871897e+000	0	0	0	0	0	0	89.7955	1	1	54.1152	23.8462
DATA	2377	29	81	0	0	ASCRP3010285	ASCRP3010285	2386.22	2891.92	1.599450e+004	1.599452e+003	14631	25.5	5.421375e+000	0	0	0	0	0	0	14849.8	1	1	52.0157	26
DATA	2378	29	82	0	0	ASCRP3009704	ASCRP3009704	2411.5	2892	1.567558e+001	3.047424e+000	70.5	27	7.339348e+000	0	0	0	0	0	0	14.6573	1	1	49.8279	26.925
DATA	2379	30	1	0	0	ASCRP3005913	ASCRP3005913	367.093	2897.93	5.650453e+004	5.650454e+003	54087	26	6.494828e+000	0	0	0	0	0	0	53757.9	1	1	54.4085	26.9211
DATA	2380	30	2	0	0	ASCRP3011683	ASCRP3011683	392.244	2898.03	9.814865e+000	2.734863e+000	67	27	7.844250e+000	0	0	0	0	0	0	9.39539	1	0	49.1849	28.375
DATA	2381	30	3	0	0	ASCRP3005048	ASCRP3005048	417.939	2897.98	1.638105e+003	1.638301e+002	1635	24	7.462145e+000	0	0	0	0	0	0	1577.82	1	1	50.7771	26.2059
DATA	2382	30	4	0	0	ASCRP3009727	ASCRP3009727	443.13	2898	7.362062e+001	7.782013e+000	128	24	4.885928e+000	0	0	0	0	0	0	71.3355	1	1	48.5334	25.4091
DATA	2383	30	5	0	0	Negative043	Negative043	468.179	2897.88	2.550540e+000	2.507268e+000	51	24	5.649883e+000	0	0	0	0	0	0	-4.07334	0	0	48.8603	23.7241
DATA	2384	30	6	0	0	ASCRP3007762	ASCRP3007762	493.756	2897.98	1.228925e+003	1.229178e+002	1252.5	25.5	5.071167e+000	0	0	0	0	0	0	1204.68	1	1	51.0895	25.6563
DATA	2385	30	7	0	0	ASCRP3013062	ASCRP3013062	519.667	2898.09	1.007412e+001	2.675447e+000	66	26	6.305248e+000	0	0	0	0	0	0	9.93204	1	0	46.5243	26.5517
DATA	2386	30	8	0	0	ASCRP3002258	ASCRP3002258	544.653	2898.12	1.378722e+002	1.400591e+001	190	26	7.121375e+000	0	0	0	0	0	0	136.656	1	1	48.8603	26.2258
DATA	2387	30	9	0	0	ASCRP3012006	ASCRP3012006	570.415	2897.91	1.028609e+001	2.659274e+000	65.5	28	7.682089e+000	0	0	0	0	0	0	10.2496	1	0	49.8279	27.3333
DATA	2388	30	10	0	0	ASCRP3010027	ASCRP3010027	595.5	2898	2.203770e+004	2.203771e+003	21862.5	27	8.290038e+000	0	0	0	0	0	0	22069.2	1	1	54.1152	27.5161
DATA	2389	30	11	0	0	ASCRP3011124	ASCRP3011124	620.74	2897.86	9.607670e+000	2.611563e+000	63	26	7.409737e+000	0	0	0	0	0	0	9.66767	1	0	48.2044	26.9143
DATA	2390	30	12	0	0	ASCRP3011692	ASCRP3011692	646.507	2898.27	1.386089e+001	2.786298e+000	66	24	6.966339e+000	0	0	0	0	0	0	14.0129	1	1	48.5334	24.4333
DATA	2391	30	13	0	0	ASCRP3003118	ASCRP3003118	671.871	2898.04	1.243393e+001	2.708796e+000	69	26	4.568120e+000	0	0	0	0	0	0	12.6252	1	1	46.8651	24.8571
DATA	2392	30	14	0	0	ASCRP3012968	ASCRP3012968	697.192	2897.99	1.800023e+002	1.815909e+001	227.5	28	4.449143e+000	0	0	0	0	0	0	183.523	1	1	49.1849	27.7778
DATA	2393	30	15	0	0	ASCRP3008210	ASCRP3008210	722.57	2898.19	2.728248e+001	3.625378e+000	80	23	6.937361e+000	0	0	0	0	0	0	27.9236	1	1	49.5074	25.1429
DATA	2394	30	16	0	0	ASCRP3009412	ASCRP3009412	748	2898.13	2.615000e+001	3.535163e+000	79	25	6.549930e+000	0	0	0	0	0	0	26.861	1	1	54.4085	24.8889
DATA	2395	30	17	0	0	ASCRP3003599	ASCRP3003599	773.347	2898.12	6.376971e+002	6.381377e+001	706	22	5.871896e+000	0	0	0	0	0	0	657.208	1	1	48.8603	23.3333
DATA	2396	30	18	0	0	ASCRP3009352	ASCRP3009352	798.785	2898.27	1.457167e+003	1.457359e+002	1567	24	5.013528e+000	0	0	0	0	0	0	1506.32	1	1	53.8203	23.7241
DATA	2397	30	19	0	0	ASCRP3008302	ASCRP3008302	824.337	2898.01	5.535161e+000	2.421425e+000	56	23	5.876943e+000	0	0	0	0	0	0	5.73772	1	0	49.8279	23
DATA	2398	30	20	0	0	ASCRP3000823	ASCRP3000823	849.683	2898.35	5.218196e+002	5.223492e+001	596	23.5	5.300544e+000	0	0	0	0	0	0	542.235	1	1	51.0895	23.9688
DATA	2399	30	21	0	0	ASCRP3009319	ASCRP3009319	875.068	2898.4	2.942500e+002	2.951841e+001	353	23.5	5.545228e+000	0	0	0	0	0	0	306.419	1	1	52.6241	23.0882
DATA	2400	30	22	0	0	ASCRP3007799	ASCRP3007799	900.238	2898.57	5.292854e+001	5.787961e+000	106	25	5.914799e+000	0	0	0	0	0	0	55.2181	1	1	51.4001	24.2121
DATA	2401	30	23	0	0	ASCRP3008476	ASCRP3008476	926	2898.3	1.886736e+003	1.886881e+002	2017	25	5.186901e+000	0	0	0	0	0	0	1971.44	1	1	51.0895	25.2414
DATA	2402	30	24	0	0	ASCRP3002049	ASCRP3002049	951.354	2898.65	7.028614e+001	7.406565e+000	124	26	7.704780e+000	0	0	0	0	0	0	73.5305	1	1	51.4001	26.6364
DATA	2403	30	25	0	0	ASCRP3008823	ASCRP3008823	976.587	2898.56	4.706415e+001	5.253208e+000	100	25	4.966885e+000	0	0	0	0	0	0	49.2815	1	1	50.4627	24.7931
DATA	2404	30	26	0	0	ASCRP3007754	ASCRP3007754	1002.17	2898.37	2.047345e+001	3.103350e+000	71	22	6.241123e+000	0	0	0	0	0	0	21.4512	1	1	49.5074	22.375
DATA	2405	30	27	0	0	Negative018	Negative018	1027.5	2898.5	2.944135e+000	2.350057e+000	53	24	7.084669e+000	0	0	0	0	0	0	3.08561	1	0	57.5363	24.4688
DATA	2406	30	28	0	0	ASCRP3012802	ASCRP3012802	1052.58	2898.35	1.227465e+002	1.249413e+001	175	25	4.811844e+000	0	0	0	0	0	0	128.643	1	1	51.0895	24
DATA	2407	30	29	0	0	ASCRP3011482	ASCRP3011482	1077.93	2898.4	8.181775e+001	8.507717e+000	135.5	25	5.309509e+000	0	0	0	0	0	0	85.72	1	1	50.1463	24.963
DATA	2408	30	30	0	0	ASCRP3004245	ASCRP3004245	1103.53	2898.53	9.878523e+000	2.534305e+000	60	25	5.378789e+000	0	0	0	0	0	0	10.343	1	0	52.9257	25.0882
DATA	2409	30	31	0	0	ASCRP3007953	ASCRP3007953	1129.22	2898.42	1.074082e+001	2.571155e+000	63	25.5	6.677509e+000	0	0	0	0	0	0	11.2352	1	0	52.6241	26.6765
DATA	2410	30	32	0	0	ASCRP3004293	ASCRP3004293	1154.18	2898.68	5.719455e+000	2.407856e+000	56	23.5	6.021352e+000	0	0	0	0	0	0	5.97533	1	0	51.0895	24.5294
DATA	2411	30	33	0	0	ASCRP3000471	ASCRP3000471	1179.58	2898.57	4.029643e+000	2.376925e+000	53	27	7.004573e+000	0	0	0	0	0	0	4.20349	1	0	57.5363	25.2759
DATA	2412	30	34	0	0	ASCRP3013225	ASCRP3013225	1205.07	2898.6	2.393967e+002	2.405442e+001	292	29	7.212845e+000	0	0	0	0	0	0	249.268	1	1	51.0895	27.3929
DATA	2413	30	35	0	0	ASCRP3002172	ASCRP3002172	1230.5	2898.5	1.531899e+004	1.531901e+003	15784	23	5.983130e+000	0	0	0	0	0	0	15917.2	1	1	57.5363	24.2581
DATA	2414	30	36	0	0	ASCRP3011830	ASCRP3011830	1256.06	2898.72	1.667691e+002	1.684271e+001	220	26	6.704695e+000	0	0	0	0	0	0	172.865	1	1	50.1463	25.6
DATA	2415	30	37	0	0	ASCRP3006107	ASCRP3006107	1281.5	2898.7	5.962136e+002	5.966820e+001	650.5	26	7.845417e+000	0	0	0	0	0	0	616.371	1	1	50.4627	23.9667
DATA	2417	30	39	0	0	ASCRP3008067	ASCRP3008067	1332.11	2898.5	2.488701e+001	3.442126e+000	73	26	8.770307e+000	0	0	0	0	0	0	25.574	1	1	65	27.4194
DATA	2418	30	40	1028	1	(+)E1A_r60_a107	E1A_r60_a107	1357.5	2898.65	5.102384e+000	2.439957e+000	53	21	6.479864e+000	0	0	0	0	0	0	5.22549	1	0	57.5363	21.6364
DATA	2419	30	41	0	0	ASCRP3008404	ASCRP3008404	1383.04	2898.89	1.768709e+003	1.768871e+002	1858.5	20	5.145693e+000	0	0	0	0	0	0	1804.81	1	1	49.5074	21.2667
DATA	2420	30	42	0	0	ASCRP3006587	ASCRP3006587	1408.5	2899	2.158345e+001	3.230660e+000	70	23	4.815075e+000	0	0	0	0	0	0	21.9398	1	1	54.1152	23.4194
DATA	2421	30	43	0	0	ASCRP3008074	ASCRP3008074	1433.81	2898.97	4.917474e+002	4.923394e+001	544	22.5	5.083306e+000	0	0	0	0	0	0	497.869	1	1	49.1849	23
DATA	2422	30	44	1028	1	(+)E1A_r60_n11	E1A_r60_n11	1459.32	2899.02	1.029476e+001	2.633314e+000	59	22	4.700645e+000	0	0	0	0	0	0	10.379	1	0	49.8279	21.8966
DATA	2423	30	45	0	0	ASCRP3006512	ASCRP3006512	1484.83	2898.87	8.896411e+000	2.591861e+000	56	24	7.060796e+000	0	0	0	0	0	0	8.92997	1	0	46.8651	24.375
DATA	2424	30	46	0	0	ASCRP3010549	ASCRP3010549	1510.08	2898.84	2.487568e+000	2.445365e+000	47.5	24	5.178810e+000	0	0	0	0	0	0	-1.13545	0	0	47.5395	24.4848
DATA	2425	30	47	0	0	ASCRP3010340	ASCRP3010340	1535.69	2899.16	4.910348e+000	2.505472e+000	54.5	25	5.607027e+000	0	0	0	0	0	0	4.88376	1	0	45.835	23.8519
DATA	2426	30	48	0	0	ASCRP3008108	ASCRP3008108	1560.95	2898.91	6.755346e+001	7.192257e+000	115	20	5.449982e+000	0	0	0	0	0	0	66.8694	1	1	46.8651	20.4333
DATA	2427	30	49	0	0	ASCRP3002464	ASCRP3002464	1586.43	2898.81	1.613128e+002	1.632091e+001	212	20	4.010362e+000	0	0	0	0	0	0	158.9	1	1	49.5074	20.913
DATA	2428	30	50	0	0	ASCRP3003437	ASCRP3003437	1611.5	2899	3.250933e+001	4.096688e+000	80	24	5.943068e+000	0	0	0	0	0	0	31.8668	1	1	54.1152	23.3684
DATA	2429	30	51	0	0	ASCRP3012086	ASCRP3012086	1636.89	2898.92	2.066852e+001	3.247889e+000	67	22	8.270801e+000	0	0	0	0	0	0	20.1587	1	1	44.7812	23.3846
DATA	2430	30	52	0	0	A_23_P25019	NM_000946	1662.44	2899	5.111057e+002	5.117257e+001	551	23	6.565697e+000	0	0	0	0	0	0	495.971	1	1	49.8279	23.5862
DATA	2431	30	53	0	0	ASCRP3004967	ASCRP3004967	1687.8	2899	1.874877e+002	1.891882e+001	231	21	5.494063e+000	0	0	0	0	0	0	181.016	1	1	49.1849	21.5517
DATA	2432	30	54	0	0	ASCRP3004499	ASCRP3004499	1713.38	2899	1.923476e+002	1.940225e+001	234.5	24	4.753245e+000	0	0	0	0	0	0	184.763	1	1	49.1849	23.48
DATA	2433	30	55	0	0	ASCRP3012764	ASCRP3012764	1738.35	2898.93	1.473511e+002	1.495524e+001	192	23	6.500000e+000	0	0	0	0	0	0	140.841	1	1	49.1849	24.4
DATA	2434	30	56	0	0	ASCRP3009063	ASCRP3009063	1763.75	2899	3.149155e+002	3.159619e+001	342	22	3.984554e+000	0	0	0	0	0	0	299.505	1	1	49.1849	22.28
DATA	2435	30	57	0	0	ASCRP3008790	ASCRP3008790	1789.22	2899.05	1.311783e+002	1.336952e+001	175	22.5	6.032101e+000	0	0	0	0	0	0	124.147	1	1	51.4001	24.3571
DATA	2436	30	58	0	0	ASCRP3011017	ASCRP3011017	1814.5	2899	7.118492e+001	7.576523e+000	116.5	23	4.909436e+000	0	0	0	0	0	0	67.0474	1	1	54.1152	22.5556
DATA	2437	30	59	0	0	ASCRP3009847	ASCRP3009847	1840.22	2898.92	6.823362e+002	6.828339e+001	692.5	21	4.930283e+000	0	0	0	0	0	0	639.638	1	1	49.8279	21.3333
DATA	2438	30	60	0	0	ASCRP3004939	ASCRP3004939	1865.53	2898.92	7.296125e+002	7.300822e+001	729	24	5.606778e+000	0	0	0	0	0	0	680.883	1	1	48.8603	23.3103
DATA	2439	30	61	0	0	ASCRP3008907	ASCRP3008907	1891.02	2899.07	6.182494e+001	6.718579e+000	107	24	4.440285e+000	0	0	0	0	0	0	57.4461	1	1	50.7771	23.871
DATA	2440	30	62	66	-1	(-)3xSLv1	NegativeControl	1916.74	2899.11	2.686386e+000	2.640809e+000	44	25	6.536755e+000	0	0	0	0	0	0	-7.48353	0	0	49.1849	23.6667
DATA	2441	30	63	0	1	RC10	RC10	1941.5	2899	2.696558e+000	2.650808e+000	44	21	6.806197e+000	0	0	0	0	0	0	-6.59744	0	0	54.1152	22.1892
DATA	2442	30	64	0	0	ASCRP3009295	ASCRP3009295	1967.31	2899.09	7.027700e+000	2.751742e+000	57	19.5	6.674708e+000	0	0	0	0	0	0	6.45473	1	0	47.2035	21
DATA	2443	30	65	0	0	ASCRP3010960	ASCRP3010960	1992.59	2899.13	3.583934e+001	4.468682e+000	84	23.5	5.480123e+000	0	0	0	0	0	0	32.8101	1	1	50.1463	22.5714
DATA	2444	30	66	0	1	RC3	RC3	2017.78	2899.31	2.723146e+000	2.676945e+000	46	23	7.361335e+000	0	0	0	0	0	0	-7.72404	0	0	49.8279	22.4516
DATA	2445	30	67	0	0	ASCRP3006325	ASCRP3006325	2043.42	2899.43	8.996857e+002	9.000860e+001	875	21	6.910799e+000	0	0	0	0	0	0	819.138	1	1	57.5363	22.3226
DATA	2446	30	68	0	0	ASCRP3004139	ASCRP3004139	2068.65	2899.18	8.598271e+002	8.602477e+001	839	24	6.497252e+000	0	0	0	0	0	0	781.154	1	1	50.4627	23
DATA	2447	30	69	0	0	ASCRP3004104	ASCRP3004104	2094	2899.46	1.807781e+001	3.244516e+000	72	22	6.027640e+000	0	0	0	0	0	0	16.3961	1	1	55.8519	22.0294
DATA	2448	30	70	0	0	CUST_9_PI418767722	NM_003746	2119.38	2899.3	7.056875e+002	7.062029e+001	689	25	5.776966e+000	0	0	0	1	0	0	639.239	1	1	53.2255	22.96
DATA	2449	30	71	0	0	ASCRP3010744	ASCRP3010744	2144.58	2899.43	2.178568e+001	3.468916e+000	74	25	7.037687e+000	0	0	0	0	0	0	19.7204	1	1	57.5363	25.0645
DATA	2450	30	72	0	0	ASCRP3005611	ASCRP3005611	2170.33	2899.5	1.771395e+001	3.229145e+000	68.5	22.5	5.558134e+000	0	0	0	0	0	0	16.0322	1	1	57.5363	24.1786
DATA	2451	30	73	0	0	Negative024	Negative024	2195.55	2899.61	2.745303e+000	2.698726e+000	48.5	20.5	6.777792e+000	0	0	0	0	0	0	-5.94503	0	0	49.8279	23.4615
DATA	2452	30	74	0	0	ASCRP3004435	ASCRP3004435	2221.2	2899.4	1.149660e+003	1.149976e+002	1076.5	22	6.425808e+000	0	0	0	0	0	0	1042.06	1	1	50.4627	23.4286
DATA	2453	30	75	0	0	CUST_5_PI418767722	NM_000841	2246.39	2899.26	1.313246e+001	2.994628e+000	67	24	5.042156e+000	0	0	0	0	0	0	11.9236	1	0	50.1463	24.56
DATA	2454	30	76	0	0	ASCRP3011791	ASCRP3011791	2271.67	2899.5	1.184334e+001	2.934317e+000	64	21	5.047090e+000	0	0	0	0	0	0	10.7797	1	0	57.5363	21.8387
DATA	2455	30	77	0	0	ASCRP3006117	ASCRP3006117	2297.33	2899.5	1.504943e+001	3.070169e+000	70	25	7.013042e+000	0	0	0	0	0	0	13.7422	1	1	57.5363	24.7
DATA	2456	30	78	0	0	ASCRP3008294	ASCRP3008294	2322.63	2899.44	3.305524e+002	3.316253e+001	362	24	7.343550e+000	0	0	0	0	0	0	303.043	1	1	52.3208	24.6857
DATA	2457	30	79	0	0	ASCRP3007509	ASCRP3007509	2348.2	2899.54	3.005942e+001	4.008851e+000	82.5	22	4.907891e+000	0	0	0	0	0	0	27.6929	1	1	51.0895	22.9714
DATA	2458	30	80	0	0	Negative060	Negative060	2373.72	2899.45	2.682706e+000	2.637192e+000	54	25	4.867474e+000	0	0	0	0	0	0	-0.969142	0	0	50.1463	25
DATA	2459	30	81	0	0	ASCRP3011226	ASCRP3011226	2398.58	2899.57	1.993943e+002	2.011082e+001	238	27	5.547555e+000	0	0	0	0	0	0	185.967	1	1	57.5363	26.0833
DATA	2460	30	82	0	0	ASCRP3006525	ASCRP3006525	2424.33	2899.54	2.856332e+001	3.862352e+000	84	23	6.787655e+000	0	0	0	0	0	0	26.8466	1	1	51.7088	24.2199
DATA	2461	31	1	0	0	ASCRP3009288	ASCRP3009288	354.5	2905	2.164780e+002	2.180024e+001	261.5	27	6.605324e+000	0	0	0	0	0	0	205.542	1	1	54.1152	27.1067
DATA	2462	31	2	0	0	ASCRP3002743	ASCRP3002743	379.5	2905	2.179088e+002	2.194052e+001	266	32.5	9.498178e+000	0	0	0	0	1	0	208.153	1	1	65	32.8462
DATA	2463	31	3	0	0	Negative048	Negative048	405.16	2904.93	3.054526e+001	3.974227e+000	87	28	7.583939e+000	0	0	0	0	0	0	29.3567	1	1	49.5074	27.871
DATA	2464	31	4	0	0	ASCRP3008787	ASCRP3008787	430.462	2905.15	1.651179e+002	1.670409e+001	214	24	5.967150e+000	0	0	0	0	0	0	159.644	1	1	49.5074	25.9583
DATA	2465	31	5	0	0	A_23_P10385	NM_016448	455.699	2904.78	1.417156e+001	2.884842e+000	70.5	25	5.691177e+000	0	0	0	0	0	0	13.7814	1	1	47.8731	26.0417
DATA	2466	31	6	0	0	ASCRP3003683	ASCRP3003683	481.365	2905.01	2.379663e+001	3.450165e+000	79	23	4.615794e+000	0	0	0	0	0	0	23.2766	1	1	49.1849	22.75
DATA	2467	31	7	1028	1	(+)E1A_r60_a135	E1A_r60_a135	506.842	2904.79	2.527097e+000	2.487591e+000	57	26	6.007658e+000	0	0	0	0	0	0	1.27308	0	0	48.2044	26.6667
DATA	2468	31	8	0	0	ASCRP3008182	ASCRP3008182	532.149	2905.07	7.239522e+001	7.649526e+000	125	23.5	5.459529e+000	0	0	0	0	0	0	71.5993	1	1	47.5395	24
DATA	2469	31	9	0	0	ASCRP3002007	ASCRP3002007	557.74	2905.03	1.122628e+002	1.149216e+001	165	27	6.815757e+000	0	0	0	0	0	0	111.619	1	1	49.1849	27.2727
DATA	2470	31	10	0	0	ASCRP3007105	ASCRP3007105	582.907	2905.07	2.161274e+001	3.263559e+000	75	26	7.835308e+000	0	0	0	0	0	0	21.5971	1	1	54.4085	27.2727
DATA	2471	31	11	0	0	ASCRP3005291	ASCRP3005291	608.5	2905	2.411400e+002	2.423647e+001	293.5	25	8.133343e+000	0	0	0	0	0	0	242.151	1	1	54.1152	26.2857
DATA	2472	31	12	0	0	ASCRP3002137	ASCRP3002137	633.851	2905.14	1.122352e+002	1.148189e+001	167	25	7.295331e+000	0	0	0	0	0	0	113.232	1	1	47.8731	25.1143
DATA	2473	31	13	0	0	ASCRP3007522	ASCRP3007522	659.413	2904.81	7.360044e+000	2.521148e+000	61	24	5.329304e+000	0	0	0	0	0	0	7.4585	1	0	48.5334	23.5172
DATA	2474	31	14	0	0	ASCRP3007691	ASCRP3007691	684.72	2905.11	2.393516e+002	2.405531e+001	292	28	4.282077e+000	0	0	0	0	0	0	243.569	1	1	49.8279	27.4815
DATA	2475	31	15	0	0	ASCRP3003253	ASCRP3003253	709.952	2905.19	1.651534e+001	2.906661e+000	69	25	7.377150e+000	0	0	0	0	0	0	16.8723	1	1	51.7088	26.2121
DATA	2476	31	16	0	0	Negative060	Negative060	735.33	2905.69	2.424234e+000	2.383638e+000	52	22	2.535087e+000	0	0	0	0	0	0	0.517174	0	0	52.3208	21.52
DATA	2477	31	17	0	0	ASCRP3001447	ASCRP3001447	760.822	2905.41	8.825542e+002	8.828737e+001	927	24	5.958337e+000	0	0	0	0	0	0	908.055	1	1	52.6241	24.7941
DATA	2478	31	18	0	0	Negative007	Negative007	786.107	2905.5	2.408417e+000	2.367556e+000	50.5	23.5	4.713484e+000	0	0	0	0	0	0	-0.443454	0	0	56.9804	24.0714
DATA	2479	31	19	0	0	ASCRP3008432	ASCRP3008432	811.436	2904.9	7.641025e+001	7.997415e+000	129	27	6.277759e+000	0	0	0	0	0	0	79.0894	1	1	49.5074	25.1111
DATA	2480	31	20	0	0	ASCRP3004986	ASCRP3004986	836.893	2905.5	1.578830e+001	2.835070e+000	66.5	23	5.782681e+000	0	0	0	0	0	0	16.3838	1	1	56.9804	23.2424
DATA	2481	31	21	0	0	ASCRP3008172	ASCRP3008172	862.654	2905.2	1.997004e+002	2.010775e+001	255	23	5.336924e+000	0	0	0	0	0	0	207.711	1	1	50.7771	23
DATA	2482	31	22	0	0	ASCRP3009628	ASCRP3009628	887.798	2905.62	1.280358e+002	1.301652e+001	186	24	5.582230e+000	0	0	0	0	0	0	133.43	1	1	54.7002	23.8065
DATA	2483	31	23	0	0	ASCRP3006986	ASCRP3006986	913.107	2905.5	2.464171e+001	3.398809e+000	74.5	25.5	4.584331e+000	0	0	0	0	0	0	25.7227	1	1	56.9804	25.5333
DATA	2484	31	24	0	0	ASCRP3007859	ASCRP3007859	938.5	2905.5	5.483651e+001	5.961148e+000	108.5	25	6.367445e+000	0	0	0	0	0	0	57.3201	1	1	57.5363	25.3125
DATA	2485	31	25	0	0	ASCRP3008153	ASCRP3008153	963.94	2905.48	2.923813e+002	2.933124e+001	364	23.5	5.932668e+000	0	0	0	0	0	0	305.946	1	1	51.0895	25.1
DATA	2486	31	26	0	0	ASCRP3002476	ASCRP3002476	989.354	2905.72	1.898898e+002	1.913182e+001	247	23.5	5.903546e+000	0	0	0	0	0	0	198.846	1	1	51.0895	23.5
DATA	2487	31	27	0	0	ASCRP3010391	ASCRP3010391	1014.5	2905.5	1.536654e+001	2.793175e+000	67	23	6.216891e+000	0	0	0	0	0	0	16.0984	1	1	57.5363	22.6765
DATA	2488	31	28	0	0	ASCRP3003913	ASCRP3003913	1040.41	2905.69	2.372466e+000	2.337312e+000	51	24	6.371475e+000	0	0	0	0	0	0	1.61645	0	0	52.0157	23.9355
DATA	2489	31	29	0	0	ASCRP3012926	ASCRP3012926	1065.36	2905.56	9.950053e+001	1.021982e+001	153	24	5.573086e+000	0	0	0	0	0	0	104.234	1	1	52.0157	23.8261
DATA	2490	31	30	0	0	ASCRP3009267	ASCRP3009267	1090.51	2905.63	7.246817e+001	7.613327e+000	127	24.5	7.213971e+000	0	0	0	0	0	0	75.8786	1	1	49.8279	25.6
DATA	2491	31	31	0	0	Negative030	Negative030	1116.42	2905.57	2.375936e+000	2.343545e+000	52	26	7.346128e+000	0	0	0	0	0	0	2.01384	0	0	57.5363	25.9677
DATA	2492	31	32	0	0	Negative021	Negative021	1141.57	2905.6	2.942727e+000	2.356600e+000	52	25	6.052712e+000	0	0	0	0	0	0	3.07541	1	0	47.8731	26.4074
DATA	2493	31	33	0	0	ASCRP3000988	ASCRP3000988	1167.41	2905.27	2.284680e+002	2.296646e+001	286	23.5	7.019558e+000	0	0	0	0	0	0	238.436	1	1	52.0157	24.125
DATA	2494	31	34	0	0	ASCRP3003992	ASCRP3003992	1192.62	2905.63	5.022001e+001	5.542672e+000	102	28	7.252075e+000	0	0	0	0	0	0	52.3231	1	1	50.7771	26.8519
DATA	2495	31	35	0	0	ASCRP3010634	ASCRP3010634	1218.06	2905.05	9.606029e+001	9.889281e+000	149.5	25	6.547516e+000	0	0	0	0	0	0	99.8892	1	1	48.5334	24.9688
DATA	2496	31	36	0	0	ASCRP3012044	ASCRP3012044	1243.42	2905.57	5.235303e+001	5.740683e+000	104	24	5.755432e+000	0	0	0	0	0	0	54.3172	1	1	65	24
DATA	2497	31	37	0	0	Negative034	Negative034	1268.58	2905.57	7.054650e+000	2.464204e+000	55	20	6.181372e+000	0	0	0	0	0	0	7.3012	1	0	57.5363	21.931
DATA	2498	31	38	0	0	ASCRP3008604	ASCRP3008604	1294.09	2905.95	1.615775e+002	1.633030e+001	215	25	7.551704e+000	0	0	0	0	0	0	166.759	1	1	47.8731	23.4375
DATA	2499	31	39	0	0	ASCRP3005762	ASCRP3005762	1319.5	2906	2.372390e+001	3.356772e+000	72.5	26	7.620784e+000	0	0	0	0	0	0	24.411	1	1	65	27.1724
DATA	2500	31	40	0	0	ASCRP3001648	ASCRP3001648	1344.61	2905.93	1.795386e+004	1.795388e+003	18300.5	26	8.427681e+000	0	0	0	0	0	0	18414.6	1	1	53.8203	27.6774
DATA	2501	31	41	0	0	ASCRP3013239	ASCRP3013239	1370.39	2905.93	4.650433e+001	5.229030e+000	96	20	7.430300e+000	0	0	0	0	0	0	47.5297	1	1	53.8203	21.931
DATA	2502	31	42	0	0	ASCRP3003257	ASCRP3003257	1395.71	2906.11	7.287577e+003	7.287616e+002	7511	26	5.217765e+000	0	0	0	0	0	0	7420.84	1	1	45.835	25.0741
DATA	2503	31	43	0	0	ASCRP3000192	ASCRP3000192	1421.03	2905.73	1.859563e+002	1.875102e+001	235.5	26	5.152181e+000	0	0	0	0	0	0	188.624	1	1	48.2044	25.2143
DATA	2504	31	44	0	0	ASCRP3004312	ASCRP3004312	1446.34	2905.81	7.180752e+001	7.577204e+000	120	22	6.346127e+000	0	0	0	0	0	0	72.5417	1	1	48.2044	23.76
DATA	2505	31	45	0	0	ASCRP3005132	ASCRP3005132	1471.84	2905.81	8.563634e+000	2.575746e+000	55.5	22	7.175718e+000	0	0	0	0	0	0	8.61425	1	0	49.5074	23.1563
DATA	2506	31	46	0	0	ASCRP3000578	ASCRP3000578	1497.23	2906.05	5.020233e+001	5.581782e+000	99	23	5.824937e+000	0	0	0	0	0	0	50.2762	1	1	49.1849	23.8214
DATA	2507	31	47	0	0	ASCRP3009495	ASCRP3009495	1522.43	2905.72	1.811715e+002	1.828219e+001	227	20	5.069835e+000	0	0	0	0	0	0	180.619	1	1	48.5334	21.6452
DATA	2508	31	48	0	0	ASCRP3000466	ASCRP3000466	1547.99	2905.91	7.009299e+001	7.429327e+000	118	23	7.168108e+000	0	0	0	0	0	0	69.5502	1	1	46.8651	22.8966
DATA	2509	31	49	0	0	A_23_P252740	NM_024094	1573.76	2906.03	5.325833e+000	2.531330e+000	54	20	4.550754e+000	0	0	0	0	0	0	5.25892	1	0	46.8651	21.069
DATA	2510	31	50	0	0	ASCRP3005316	ASCRP3005316	1598.69	2906	3.468329e+003	3.468418e+002	3443	24	4.900996e+000	0	0	0	0	0	0	3408.37	1	1	50.4627	24.2609
DATA	2511	31	51	0	0	ASCRP3006405	ASCRP3006405	1624.19	2905.97	2.222090e+002	2.236098e+001	255.5	23	6.519348e+000	0	0	0	0	0	0	217.283	1	1	49.1849	23.5758
DATA	2512	31	52	0	0	ASCRP3009329	ASCRP3009329	1649.5	2906.18	1.267078e+002	1.291728e+001	172	23	7.544138e+000	0	0	0	0	0	0	123.283	1	1	49.1849	24.3929
DATA	2513	31	53	0	0	ASCRP3007228	ASCRP3007228	1674.89	2905.95	9.269395e+001	9.606922e+000	137	21	5.639250e+000	0	0	0	0	0	0	89.7356	1	1	46.8651	21.6364
DATA	2514	31	54	0	0	Negative024	Negative024	1700.59	2906.09	2.580821e+000	2.537035e+000	48	23.5	6.886936e+000	0	0	0	0	0	0	-1.10239	0	0	48.8603	22.5333
DATA	2515	31	55	0	0	ASCRP3004833	ASCRP3004833	1725.75	2905.99	4.564142e+001	5.228031e+000	93.5	23	3.936729e+000	0	0	0	0	0	0	43.742	1	1	49.1849	22.5455
DATA	2516	31	56	0	0	ASCRP3003594	ASCRP3003594	1751.06	2906.03	4.191112e+002	4.198938e+001	448	23	4.683458e+000	0	0	0	0	0	0	399.68	1	1	48.5334	21.75
DATA	2517	31	57	0	0	ASCRP3010300	ASCRP3010300	1776.5	2906	3.387612e+002	3.397385e+001	354	23.5	5.379933e+000	0	0	0	0	0	0	321.468	1	1	54.1152	24.2333
DATA	2518	31	58	0	0	ASCRP3007472	ASCRP3007472	1801.9	2906.12	5.880711e+003	5.880768e+002	5578	22	4.479290e+000	0	0	0	0	0	0	5553.68	1	1	49.8279	22.2759
DATA	2519	31	59	0	0	ASCRP3013542	ASCRP3013542	1827.25	2906	2.407081e+002	2.421079e+001	273.5	19	5.454356e+000	0	0	0	0	0	0	226.255	1	1	49.1849	19.75
DATA	2520	31	60	0	0	ASCRP3011462	ASCRP3011462	1852.5	2906.18	1.470375e+003	1.470606e+002	1433.5	21	5.118051e+000	0	0	0	0	0	0	1375.85	1	1	49.1849	20.75
DATA	2521	31	61	0	0	ASCRP3012201	ASCRP3012201	1878.38	2906	5.123845e+002	5.130556e+001	522	22	4.711231e+000	0	0	0	0	0	0	477.299	1	1	48.5334	21.9355
DATA	2522	31	62	0	0	ASCRP3006477	ASCRP3006477	1903.5	2906.35	3.131633e+001	4.092099e+000	80	24	5.390952e+000	0	0	0	0	0	0	29.052	1	1	57.5363	23.0645
DATA	2523	31	63	0	0	ASCRP3000126	ASCRP3000126	1928.91	2906.18	5.989416e+002	5.995252e+001	596.5	22	6.292697e+000	0	0	0	0	0	0	553.432	1	1	53.2255	22.0882
DATA	2524	31	64	0	0	ASCRP3009530	ASCRP3009530	1954.32	2906.61	1.398092e+002	1.423064e+001	178	20.5	6.710307e+000	0	0	0	0	0	0	128.713	1	1	49.5074	21.9375
DATA	2525	31	65	0	0	ASCRP3004663	ASCRP3004663	1979.69	2906.05	2.193221e+002	2.209334e+001	252	20	6.557814e+000	0	0	0	0	0	0	201.221	1	1	49.1849	20.8276
DATA	2526	31	66	0	0	ASCRP3012423	ASCRP3012423	2005.14	2906.62	1.751830e+002	1.772083e+001	211	23	5.631326e+000	0	0	0	0	0	0	160.237	1	1	50.1463	22.6129
DATA	2527	31	67	0	0	ASCRP3005478	ASCRP3005478	2030.6	2905.95	5.022595e+002	5.029734e+001	522	18	6.928203e+000	0	0	0	0	0	0	458.131	1	1	49.1849	21
DATA	2528	31	68	0	0	ASCRP3005344	ASCRP3005344	2055.8	2906.38	3.752706e+002	3.762300e+001	391	22	5.405174e+000	0	0	0	0	0	0	341.522	1	1	50.4627	22.1818
DATA	2529	31	69	0	0	ASCRP3008701	ASCRP3008701	2081.22	2905.86	4.280719e+001	5.055925e+000	90	23	5.454530e+000	0	0	0	0	0	0	38.8812	1	1	47.8731	22.7576
DATA	2530	31	70	0	0	AS_circRNA_control208	AS_circRNA_control208	2106.81	2906.52	1.519603e+003	1.519842e+002	1430.5	24	7.094599e+000	0	0	0	0	0	0	1378.32	1	1	49.8279	22.2222
DATA	2531	31	71	0	0	ASCRP3003971	ASCRP3003971	2132.01	2906.24	9.073185e+001	9.465447e+000	131	27	7.600968e+000	0	0	0	0	0	0	82.2165	1	1	50.1463	26.5333
DATA	2532	31	72	0	0	ASCRP3011986	ASCRP3011986	2157.56	2906.74	6.137483e+001	6.704169e+000	107	22	5.267827e+000	0	0	0	0	0	0	55.5949	1	1	49.5074	23
DATA	2533	31	73	0	0	ASCRP3008351	ASCRP3008351	2182.82	2906.26	2.743898e+000	2.697345e+000	50	21	5.387545e+000	0	0	0	0	0	0	-1.27838	0	0	48.5334	22.4444
DATA	2534	31	74	0	0	ASCRP3004867	ASCRP3004867	2208.53	2906.54	3.127561e+002	3.139152e+001	340.5	22	6.710964e+000	0	0	0	0	0	0	283.565	1	1	50.4627	24.037
DATA	2535	31	75	0	0	ASCRP3002236	ASCRP3002236	2233.5	2906.5	2.673849e+001	3.793804e+000	78.5	23	5.711389e+000	0	0	0	0	0	0	24.2767	1	1	57.5363	23.6563
DATA	2536	31	76	1028	1	(+)E1A_r60_a104	E1A_r60_a104	2259.11	2906.5	2.731991e+000	2.685640e+000	51	21	5.892134e+000	0	0	0	0	0	0	-2.2761	0	0	56.9804	22.8
DATA	2537	31	77	0	0	Negative010	Negative010	2284.51	2906.37	9.114882e+002	9.118816e+001	890	22	7.577290e+000	0	0	0	0	0	0	831.687	1	1	51.0895	24.0625
DATA	2538	31	78	0	0	ASCRP3000966	ASCRP3000966	2309.67	2906.5	6.155450e+000	2.738481e+000	60	23.5	6.856158e+000	0	0	0	0	0	0	5.63683	1	0	57.5363	23.4
DATA	2539	31	79	0	0	ASCRP3008053	ASCRP3008053	2335.42	2906.57	8.758854e+001	9.152808e+000	131.5	22	4.741464e+000	0	0	0	0	0	0	80.5717	1	1	65	22.5
DATA	2540	31	80	0	0	ASCRP3009720	ASCRP3009720	2360.58	2906.57	9.801635e+001	1.015158e+001	146	24	5.240050e+000	0	0	0	0	0	0	90.6394	1	1	57.5363	23.6207
DATA	2541	31	81	0	0	ASCRP3010195	ASCRP3010195	2386.27	2906.52	1.351057e+001	2.953107e+000	67	25	4.733476e+000	0	0	0	0	0	0	12.5724	1	1	50.4627	25.1667
DATA	2542	31	82	0	0	ASCRP3010032	ASCRP3010032	2411.42	2906.92	1.560939e+001	3.038742e+000	71	25	6.209061e+000	0	0	0	0	0	0	14.6299	1	1	50.7771	25.439
DATA	2543	32	1	0	0	ASCRP3010051	ASCRP3010051	366.95	2912.6	1.626035e+002	1.646110e+001	207	27	6.305750e+000	0	0	0	0	0	0	155.026	1	1	50.4627	28.641
DATA	2544	32	2	0	0	ASCRP3013037	ASCRP3013037	392.5	2912.5	6.547942e+001	7.026096e+000	120.5	29	7.391385e+000	0	0	0	0	0	0	62.8048	1	1	52.9257	28.4848
DATA	2545	32	3	0	0	ASCRP3009130	ASCRP3009130	417.872	2912.53	1.066025e+003	1.066326e+002	1074	24	7.224241e+000	0	0	0	0	0	0	1028.55	1	1	50.1463	25.7586
DATA	2546	32	4	0	0	ASCRP3009518	ASCRP3009518	443.418	2912.57	2.794375e+001	3.761367e+000	83	28.5	7.185652e+000	0	0	0	0	0	0	27.1199	1	1	57.5363	29.3214
DATA	2547	32	5	0	0	ASCRP3007441	ASCRP3007441	468.329	2912.46	6.105727e+001	6.599146e+000	115.5	25	7.938050e+000	0	0	0	0	0	0	59.5896	1	1	52.0157	26.5667
DATA	2548	32	6	0	0	CUST_14_PI418767722	NM_004309	493.986	2912.46	1.628169e+003	1.628359e+002	1654	25	6.708345e+000	0	0	0	0	0	0	1598.02	1	1	48.5334	25.2424
DATA	2549	32	7	0	0	ASCRP3001123	ASCRP3001123	519.241	2912.67	3.692049e+000	2.503579e+000	58	24	5.539288e+000	0	0	0	0	0	0	3.6434	1	0	50.4627	24.0606
DATA	2550	32	8	0	0	ASCRP3008660	ASCRP3008660	545.082	2912.47	3.398821e+002	3.407734e+001	394	25	7.243409e+000	0	0	0	0	0	0	337.205	1	1	51.7088	25.2432
DATA	2551	32	9	0	0	CUST_11_PI418767722	NM_001003	570.392	2912.62	1.853054e+002	1.869186e+001	234.5	26	8.009005e+000	0	0	0	0	0	0	184.783	1	1	50.7771	26.7188
DATA	2552	32	10	66	-1	(-)3xSLv1	NegativeControl	595.487	2913.21	2.480664e+000	2.438577e+000	46	27.5	7.422449e+000	0	0	0	0	0	0	-7.84911	0	0	49.1849	26.9375
DATA	2553	32	11	0	0	A_23_P253524	NM_001813	621.224	2912.89	4.748945e+002	4.755142e+001	529.5	25	7.864124e+000	0	0	0	0	0	0	478.133	1	1	50.1463	25.6111
DATA	2554	32	12	0	0	ASCRP3008770	ASCRP3008770	646.5	2912.76	9.874001e+001	1.016534e+001	152	25	8.221150e+000	0	0	0	0	0	0	99.8574	1	1	48.5334	24.4286
DATA	2555	32	13	0	0	ASCRP3006420	ASCRP3006420	671.712	2912.86	2.819536e+002	2.829784e+001	336	26	5.648205e+000	0	0	0	0	0	0	286.351	1	1	49.1849	24.9688
DATA	2556	32	14	0	0	ASCRP3007542	ASCRP3007542	697.442	2912.79	3.410051e+001	4.167817e+000	91	31	6.664482e+000	0	0	0	0	0	0	34.7733	1	1	49.1849	29.6875
DATA	2557	32	15	0	0	ASCRP3001042	ASCRP3001042	722.592	2912.91	7.019338e+001	7.414226e+000	128	21.5	5.283877e+000	0	0	0	0	0	0	71.8454	1	1	49.1849	22.875
DATA	2558	32	16	0	0	ASCRP3012565	ASCRP3012565	748.217	2912.92	2.602177e+002	2.613029e+001	314	23	5.499112e+000	0	0	0	0	0	0	267.284	1	1	49.8279	23.6333
DATA	2559	32	17	0	0	ASCRP3010373	ASCRP3010373	773.679	2913	4.601202e+001	5.176298e+000	101	25.5	6.038573e+000	0	0	0	0	0	0	47.4148	1	1	49.1849	24.5333
DATA	2560	32	18	0	0	ASCRP3011223	ASCRP3011223	798.769	2913.05	1.385472e+002	1.405502e+001	197	27	6.303606e+000	0	0	0	0	0	0	143.188	1	1	49.1849	26.5714
DATA	2561	32	19	0	0	ASCRP3000704	ASCRP3000704	824.592	2912.91	1.545802e+002	1.563682e+001	211	23	6.258000e+000	0	0	0	0	0	0	160.193	1	1	49.1849	23.6552
DATA	2562	32	20	0	0	ASCRP3011636	ASCRP3011636	849.709	2913.08	3.196049e+001	3.968449e+000	85	23.5	5.248864e+000	0	0	0	0	0	0	33.1991	1	1	49.1849	24.0333
DATA	2563	32	21	0	0	ASCRP3013173	ASCRP3013173	875.061	2913.02	9.215291e+002	9.218281e+001	998	24	5.576967e+000	0	0	0	0	0	0	959.243	1	1	50.7771	22.7778
DATA	2564	32	22	0	0	ASCRP3000715	ASCRP3000715	900.582	2913.16	1.153592e+001	2.611858e+000	64	25	7.794150e+000	0	0	0	0	0	0	12.0296	1	0	49.5074	24.9655
DATA	2565	32	23	0	0	ASCRP3005054	ASCRP3005054	925.5	2913	2.727140e+001	3.593354e+000	80.5	25	4.837132e+000	0	0	0	0	0	0	28.4804	1	1	54.1152	24.7419
DATA	2566	32	24	0	1	ETG10_195139	ETG10_195139	951.494	2912.96	2.880191e+002	2.889657e+001	339	25	5.202180e+000	0	0	0	0	0	0	301.154	1	1	49.8279	25.2963
DATA	2567	32	25	0	0	ASCRP3004579	ASCRP3004579	976.5	2913	2.046371e+002	2.059650e+001	266	25	5.452888e+000	0	0	0	0	0	0	214.155	1	1	54.1152	25.6552
DATA	2568	32	26	0	0	ASCRP3013365	ASCRP3013365	1002	2913.01	1.361180e+003	1.361380e+002	1435	22	5.840406e+000	0	0	0	0	0	0	1425.31	1	1	52.6241	21.4
DATA	2569	32	27	0	0	ASCRP3003826	ASCRP3003826	1027.04	2913.06	1.720325e+001	2.898697e+000	66	22.5	5.456204e+000	0	0	0	0	0	0	18.0186	1	1	49.5074	21.6875
DATA	2570	32	28	0	0	ASCRP3011292	ASCRP3011292	1052.87	2913	5.163478e+002	5.168746e+001	586	23	6.931224e+000	0	0	0	0	0	0	540.802	1	1	48.5334	23.4483
DATA	2571	32	29	0	0	ASCRP3001952	ASCRP3001952	1078.19	2913.04	4.170631e+001	4.779244e+000	89.5	23	5.310467e+000	0	0	0	0	0	0	43.6666	1	1	49.8279	23.8571
DATA	2572	32	30	0	0	ASCRP3010301	ASCRP3010301	1103.73	2913.1	3.285567e+002	3.293857e+001	387.5	26	7.789796e+000	0	0	0	0	0	0	343.776	1	1	51.4001	26.5294
DATA	2573	32	31	0	0	ASCRP3006874	ASCRP3006874	1129.31	2913	1.240245e+003	1.240466e+002	1336	24	7.037282e+000	0	0	0	0	0	0	1296.47	1	1	50.4627	25.76
DATA	2574	32	32	0	0	ASCRP3005512	ASCRP3005512	1154.36	2913.18	3.247863e+002	3.256286e+001	391.5	23	4.998655e+000	0	0	0	0	0	0	339.092	1	1	49.5074	23.8857
DATA	2575	32	33	0	0	ASCRP3006361	ASCRP3006361	1179.87	2913.43	2.813362e+001	3.661945e+000	80	28	7.942263e+000	0	0	0	0	0	0	29.3275	1	1	46.5243	27.7273
DATA	2576	32	34	0	0	ASCRP3007599	ASCRP3007599	1205.38	2913.37	4.839687e+001	5.379351e+000	101.5	27	6.554701e+000	0	0	0	0	0	0	50.359	1	1	50.7771	27.1
DATA	2577	32	35	0	0	ASCRP3004090	ASCRP3004090	1230.68	2913.32	7.418652e+000	2.467423e+000	58	24	5.470231e+000	0	0	0	0	0	0	7.7034	1	0	50.7771	23.5135
DATA	2578	32	36	0	0	ASCRP3003921	ASCRP3003921	1256.06	2913.49	1.142338e+003	1.142581e+002	1200.5	25	5.194694e+000	0	0	0	0	0	0	1183.38	1	1	55.2791	24.2121
DATA	2579	32	37	0	0	ASCRP3001705	ASCRP3001705	1281.52	2913.3	1.692475e+002	1.708919e+001	229	25	8.035328e+000	0	0	0	0	0	0	174.87	1	1	51.7088	23.069
DATA	2580	32	38	0	0	ASCRP3010876	ASCRP3010876	1306.76	2913.35	1.154752e+002	1.178858e+001	167	25	7.065591e+000	0	0	0	0	0	0	118.971	1	1	51.0895	24.5484
DATA	2581	32	39	0	0	CUST_13_PI418767722	NM_005022	1332.11	2913.5	8.694390e+004	8.694390e+003	89363	27	8.835899e+000	0	0	0	0	0	0	89297.6	1	1	56.9804	27.8387
DATA	2582	32	40	0	1	RC8	RC8	1357.5	2913.5	2.428343e+000	2.387144e+000	43.5	23	8.047149e+000	0	0	0	0	0	0	-3.38976	0	0	65	23.6429
DATA	2583	32	41	0	0	ASCRP3005205	ASCRP3005205	1382.89	2913.5	6.628577e+002	6.632905e+001	729	22	7.345173e+000	0	0	0	0	0	0	676.114	1	1	56.9804	22.4815
DATA	2584	32	42	0	0	ASCRP3003726	ASCRP3003726	1408.42	2913.43	5.764801e+002	5.769815e+001	622	24.5	5.123307e+000	0	0	0	0	0	0	585.784	1	1	57.5363	24.4
DATA	2585	32	43	0	0	ASCRP3010043	ASCRP3010043	1433.52	2913.24	1.631392e+001	2.913736e+000	66	22.5	5.100980e+000	0	0	0	0	0	0	16.5124	1	1	51.7088	22.5
DATA	2586	32	44	0	0	ASCRP3009956	ASCRP3009956	1459.23	2913.46	1.158795e+002	1.183885e+001	160	22	5.888083e+000	0	0	0	0	0	0	116.797	1	1	51.0895	21.8519
DATA	2587	32	45	0	0	ASCRP3002251	ASCRP3002251	1484.57	2913.39	1.608241e+002	1.626568e+001	207	23	4.860384e+000	0	0	0	0	0	0	161.401	1	1	49.5074	23.04
DATA	2588	32	46	0	0	ASCRP3013393	ASCRP3013393	1509.68	2913.39	3.279114e+002	3.288221e+001	377	22	6.185554e+000	0	0	0	0	0	0	327.638	1	1	49.5074	22.7586
DATA	2589	32	47	0	0	A_23_P82738	NM_012415	1535.4	2913.29	5.603962e+001	6.118935e+000	103	24.5	6.048116e+000	0	0	0	0	0	0	55.7329	1	1	50.4627	22.3333
DATA	2590	32	48	0	0	ASCRP3000612	ASCRP3000612	1560.77	2913.38	4.044341e+000	2.501539e+000	53	20	5.397850e+000	0	0	0	0	0	0	4.0033	1	0	51.4001	19.9667
DATA	2591	32	49	0	0	ASCRP3009424	ASCRP3009424	1586.26	2913.38	1.617152e+003	1.617342e+002	1644	24.5	6.585298e+000	0	0	0	0	0	0	1593.03	1	1	50.1463	25.6154
DATA	2592	32	50	0	0	ASCRP3001069	ASCRP3001069	1611.5	2913.5	4.667673e+001	5.291554e+000	94	24.5	6.073875e+000	0	0	0	0	0	0	45.7576	1	1	57.5363	24.0667
DATA	2593	32	51	0	0	ASCRP3012168	ASCRP3012168	1636.64	2913.44	1.182872e+002	1.209104e+001	162.5	22.5	5.689272e+000	0	0	0	0	0	0	115.391	1	1	52.0157	22.3333
DATA	2594	32	52	0	0	ASCRP3010495	ASCRP3010495	1662.3	2913.63	3.029869e+001	3.939309e+000	78	25	7.443807e+000	0	0	0	0	0	0	29.4085	1	1	51.7088	23.8889
DATA	2595	32	53	0	0	ASCRP3009555	ASCRP3009555	1687.61	2913.52	5.086225e+001	5.680781e+000	97	22.5	6.349292e+000	0	0	0	0	0	0	49.1222	1	1	52.9257	22.4063
DATA	2596	32	54	0	0	ASCRP3001762	ASCRP3001762	1713.22	2913.56	6.046166e+001	6.559157e+000	105.5	24	6.563028e+000	0	0	0	0	0	0	58.0999	1	1	51.0895	24.36
DATA	2597	32	55	0	0	ASCRP3011328	ASCRP3011328	1738.51	2913.63	1.450505e+002	1.472844e+001	189	24	3.004608e+000	0	0	0	0	0	0	138.697	1	1	49.8279	23.8696
DATA	2598	32	56	0	0	ASCRP3012136	ASCRP3012136	1763.75	2913.45	3.511876e+001	4.350642e+000	84	23	4.503876e+000	0	0	0	0	0	0	33.4168	1	1	52.9257	22.1481
DATA	2599	32	57	0	0	ASCRP3004522	ASCRP3004522	1789.39	2913.93	5.349993e+001	5.939837e+000	99.5	22	5.880445e+000	0	0	0	0	0	0	50.6603	1	1	53.8203	23.4688
DATA	2600	32	58	0	0	ASCRP3009368	ASCRP3009368	1814.57	2913.82	1.041114e+001	2.793911e+000	61	20	5.273498e+000	0	0	0	0	0	0	9.81239	1	0	49.5074	20.625
DATA	2601	32	59	0	0	ASCRP3013585	ASCRP3013585	1840	2913.87	8.997751e+001	9.367160e+000	132	20.5	7.688549e+000	0	0	0	0	0	0	84.4136	1	1	54.4085	22.3
DATA	2602	32	60	0	1	ETG10_234183	ETG10_234183	1865.43	2913.83	2.661406e+000	2.616299e+000	50.5	21	4.954416e+000	0	0	0	0	0	0	0.145586	0	0	49.1849	21.7097
DATA	2603	32	61	0	0	ASCRP3009681	ASCRP3009681	1890.91	2913.92	1.856241e+003	1.856427e+002	1772	24	4.908189e+000	0	0	0	0	0	0	1726.36	1	1	51.7088	22.0968
DATA	2604	32	62	0	0	ASCRP3002586	ASCRP3002586	1916.25	2913.8	3.634360e+001	4.490860e+000	84	23	5.769893e+000	0	0	0	0	0	0	33.6646	1	1	49.5074	22.6667
DATA	2605	32	63	0	0	ASCRP3005040	ASCRP3005040	1941.5	2914	4.327146e+001	5.073057e+000	91.5	21	6.260143e+000	0	0	0	0	0	0	39.9315	1	1	49.8279	21.5758
DATA	2606	32	64	0	0	ASCRP3004257	ASCRP3004257	1966.73	2913.96	2.707227e+001	3.793412e+000	75	19	6.073917e+000	0	0	0	0	0	0	24.8955	1	1	49.1849	20.3226
DATA	2607	32	65	0	0	ASCRP3002325	ASCRP3002325	1992.36	2914.03	9.459386e+000	2.828688e+000	60	24	6.224950e+000	0	0	0	0	0	0	8.67074	1	0	49.5074	22.4
DATA	2608	32	66	0	0	ASCRP3005997	ASCRP3005997	2017.71	2914.05	9.014526e+000	2.821352e+000	60	21	6.108690e+000	0	0	0	0	0	0	8.23939	1	0	50.1463	20.8333
DATA	2609	32	67	0	0	ASCRP3004416	ASCRP3004416	2043.24	2914.07	3.551891e+001	4.449627e+000	84.5	22	6.750394e+000	0	0	0	0	0	0	32.3836	1	1	49.1849	22.4667
DATA	2610	32	68	0	0	A_23_P139509	NM_016570	2068.5	2914	7.771834e+000	2.795921e+000	59	23.5	4.863186e+000	0	0	0	0	0	0	7.0711	1	0	48.5334	23.2667
DATA	2611	32	69	0	0	ASCRP3004951	ASCRP3004951	2094	2914	3.750976e+000	2.716182e+000	54.5	21.5	6.333475e+000	0	0	0	0	0	0	3.40716	1	0	54.9904	22.125
DATA	2612	32	70	0	0	ASCRP3005398	ASCRP3005398	2119.35	2913.89	8.659462e+001	9.068638e+000	133	21	7.433466e+000	0	0	0	0	0	0	78.5654	1	1	49.5074	21.7778
DATA	2613	32	71	0	0	ASCRP3007192	ASCRP3007192	2144.84	2913.89	5.107978e+001	5.775356e+000	97	25	6.416126e+000	0	0	0	0	0	0	46.3136	1	1	49.8279	25.6
DATA	2614	32	72	0	0	ASCRP3001353	ASCRP3001353	2170.13	2914	5.768092e+001	6.366736e+000	106	23	5.944424e+000	0	0	0	0	0	0	52.2947	1	1	48.5334	23.4815
DATA	2615	32	73	0	0	ASCRP3012024	ASCRP3012024	2195.47	2913.88	3.906846e+001	4.745618e+000	91	20	3.394604e+000	0	0	0	0	0	0	35.4373	1	1	48.8603	20.24
DATA	2616	32	74	0	0	ASCRP3011475	ASCRP3011475	2220.82	2914.04	1.327311e+001	3.000434e+000	66	22	7.333496e+000	0	0	0	0	0	0	12.0533	1	0	48.5334	23.8611
DATA	2617	32	75	0	0	ASCRP3000240	ASCRP3000240	2246.44	2913.97	9.051553e+002	9.055537e+001	890	23.5	5.086041e+000	0	0	0	0	0	0	823.453	1	1	50.1463	22.8333
DATA	2618	32	76	0	0	ASCRP3009294	ASCRP3009294	2271.88	2914.16	2.725438e+000	2.679198e+000	52	21	5.844421e+000	0	0	0	0	0	0	-3.66376	0	0	47.5395	22.6875
DATA	2619	32	77	0	0	Negative010	Negative010	2297.09	2914.08	8.771156e+002	8.775221e+001	859.5	25	6.375031e+000	0	0	0	0	0	0	802.568	1	1	51.0895	22.8889
DATA	2620	32	78	0	0	ASCRP3005757	ASCRP3005757	2322.5	2914	3.504818e+004	3.504819e+003	32338.5	22	6.218977e+000	0	0	0	0	0	0	32199.4	1	1	54.1152	22.8649
DATA	2621	32	79	0	0	ASCRP3009750	ASCRP3009750	2348.06	2913.97	7.512952e+002	7.517613e+001	742.5	23	5.790894e+000	0	0	0	0	0	0	693.639	1	1	49.8279	23.3714
DATA	2622	32	80	0	0	ASCRP3010905	ASCRP3010905	2373.32	2913.95	6.431117e+001	6.948685e+000	112	24	4.908824e+000	0	0	0	0	0	0	59.7179	1	1	49.1849	23.8
DATA	2623	32	81	0	0	ASCRP3000486	ASCRP3000486	2398.65	2913.95	2.540606e+002	2.554018e+001	289	21	5.808945e+000	0	0	0	0	0	0	237.498	1	1	49.1849	22.6207
DATA	2624	32	82	0	0	ASCRP3012472	ASCRP3012472	2424.23	2914.19	1.947025e+002	1.964225e+001	236.5	24	6.360630e+000	0	0	0	0	0	0	183.431	1	1	51.4001	24.4202
DATA	2625	33	1	0	0	Negative038	Negative038	354.678	2919.47	1.935423e+001	3.215528e+000	76	27	6.671179e+000	0	0	0	0	0	0	18.4177	1	1	52.3208	27.4598
DATA	2626	33	2	0	0	A_23_P67042	NM_017947	379.663	2919.59	6.190904e+001	6.696599e+000	117.5	27	6.759819e+000	0	0	0	0	0	0	59.2587	1	1	52.0157	28.8148
DATA	2627	33	3	0	0	CUST_3_PI418767722	NM_002539	405.333	2919.5	2.581617e+000	2.538055e+000	57	28.5	6.962105e+000	0	0	0	0	0	0	0.334102	0	0	57.5363	28.2143
DATA	2628	33	4	0	0	ASCRP3003685	ASCRP3003685	430.597	2919.84	5.010525e+002	5.016874e+001	541	26.5	7.099943e+000	0	0	0	0	0	0	485.248	1	1	49.8279	26.9333
DATA	2629	33	5	0	0	ASCRP3012339	ASCRP3012339	456	2919.54	1.029028e+003	1.029334e+002	1060	26	7.317231e+000	0	0	0	0	0	0	1002.22	1	1	55.8519	28.4483
DATA	2630	33	6	0	0	ASCRP3007507	ASCRP3007507	481.244	2919.56	4.028861e+001	4.738902e+000	94	25	7.419271e+000	0	0	0	0	0	0	39.4569	1	1	51.4001	26.2593
DATA	2632	33	8	0	0	Negative033	Negative033	532.192	2919.86	1.258093e+001	2.770489e+000	67	24	7.487923e+000	0	0	0	0	0	0	12.4546	1	1	48.8603	24.6579
DATA	2633	33	9	0	0	ASCRP3009395	ASCRP3009395	557.575	2919.95	2.498149e+000	2.467800e+000	56	25	5.647488e+000	0	0	0	0	0	0	2.42219	0	0	48.5334	24.6
DATA	2634	33	10	0	0	ASCRP3000928	ASCRP3000928	583.117	2920	4.493032e+000	2.484570e+000	61	27.5	8.019885e+000	0	0	0	0	0	0	4.49298	1	0	48.5334	27.0625
DATA	2635	33	11	0	0	ASCRP3013316	ASCRP3013316	608.333	2919.88	1.426128e+001	2.819430e+000	68	23	6.545728e+000	0	0	0	0	0	0	14.3283	1	1	50.1463	24.5714
DATA	2636	33	12	0	1	RC6	RC6	633.367	2920.32	2.463063e+000	2.421275e+000	49	24.5	8.089517e+000	0	0	0	0	0	0	-4.64267	0	0	49.5074	24.1176
DATA	2637	33	13	0	0	ASCRP3012546	ASCRP3012546	659.171	2919.82	1.303420e+002	1.325527e+001	183	25.5	5.386659e+000	0	0	0	0	0	0	132.119	1	1	48.2044	24.4667
DATA	2638	33	14	0	0	ASCRP3001419	ASCRP3001419	684.688	2920.14	1.272898e+002	1.295342e+001	179	28	6.946888e+000	0	0	0	0	0	0	129.556	1	1	49.1849	27.5
DATA	2639	33	15	0	0	ASCRP3005827	ASCRP3005827	709.907	2919.93	2.625462e+001	3.551531e+000	80	24	7.399914e+000	0	0	0	0	0	0	26.8239	1	1	65	26.3889
DATA	2640	33	16	0	0	ASCRP3010231	ASCRP3010231	735.408	2920.09	5.929753e+001	6.390715e+000	112.5	22	4.581769e+000	0	0	0	0	0	0	60.8019	1	1	49.1849	22.7241
DATA	2641	33	17	0	0	ASCRP3003563	ASCRP3003563	760.699	2919.89	6.358407e+000	2.458874e+000	57.5	23	6.003078e+000	0	0	0	0	0	0	6.54135	1	0	49.8279	23.5862
DATA	2642	33	18	0	0	ASCRP3002377	ASCRP3002377	786.347	2920.12	3.588579e+002	3.596383e+001	421.5	28	6.739094e+000	0	0	0	0	0	0	370.323	1	1	48.8603	26.1538
DATA	2643	33	19	0	0	ASCRP3005602	ASCRP3005602	811.408	2919.91	3.432212e+001	4.166106e+000	85	27	7.159994e+000	0	0	0	0	0	0	35.5161	1	1	49.1849	25.9
DATA	2644	33	20	0	0	ASCRP3005783	ASCRP3005783	836.859	2920.12	1.745448e+002	1.761270e+001	232	23	3.264455e+000	0	0	0	0	0	0	181.069	1	1	48.5334	22.64
DATA	2645	33	21	0	0	ASCRP3009045	ASCRP3009045	862.5	2920	2.973460e+001	3.790153e+000	85	25	5.687233e+000	0	0	0	0	0	0	30.915	1	1	54.1152	24.2308
DATA	2646	33	22	0	0	ASCRP3004892	ASCRP3004892	887.645	2920.26	9.387011e+000	2.526680e+000	60.5	24	3.972034e+000	0	0	0	0	0	0	9.77813	1	0	48.8603	23.5909
DATA	2647	33	23	0	0	ASCRP3001528	ASCRP3001528	913.091	2920.2	9.577835e+001	9.860020e+000	144	24	5.592333e+000	0	0	0	0	0	0	99.9314	1	1	51.7088	24.625
DATA	2648	33	24	0	0	ASCRP3001192	ASCRP3001192	938.442	2920.21	5.095859e+003	5.095912e+002	5335	26	4.533982e+000	0	0	0	0	0	0	5323.84	1	1	49.1849	25.9032
DATA	2649	33	25	0	0	ASCRP3001376	ASCRP3001376	963.906	2920.08	1.010360e+003	1.010630e+002	1095	25	6.320855e+000	0	0	0	0	0	0	1056.65	1	1	51.0895	26.1034
DATA	2650	33	26	0	0	ASCRP3007211	ASCRP3007211	989.5	2920	1.782144e+001	2.937271e+000	68	25	5.944981e+000	0	0	0	0	0	0	18.6514	1	1	54.1152	25.0303
DATA	2651	33	27	0	0	ASCRP3000889	ASCRP3000889	1014.56	2920.21	1.705080e+002	1.720979e+001	226.5	19	5.836441e+000	0	0	0	0	0	0	178.519	1	1	49.1849	20.2759
DATA	2652	33	28	0	0	ASCRP3005394	ASCRP3005394	1039.9	2920.13	2.648270e+003	2.648373e+002	2801	24	6.196426e+000	0	0	0	0	0	0	2773.01	1	1	50.1463	22.9355
DATA	2653	33	29	0	0	ASCRP3010969	ASCRP3010969	1065.5	2920	4.499822e+001	5.069165e+000	100	24	6.728917e+000	0	0	0	0	0	0	47.1088	1	1	54.1152	23.7241
DATA	2654	33	30	0	0	ASCRP3012580	ASCRP3012580	1090.61	2920.07	7.080766e+000	2.440238e+000	58	26	8.686097e+000	0	0	0	0	0	0	7.40923	1	0	53.8203	27.6552
DATA	2655	33	31	0	0	ASCRP3013028	ASCRP3013028	1116.54	2920.09	9.633053e+001	9.912516e+000	148.5	26	8.427063e+000	0	0	0	0	0	0	100.717	1	1	50.4627	26.1538
DATA	2656	33	32	0	0	ASCRP3004632	ASCRP3004632	1141.62	2920.48	1.672676e+003	1.672840e+002	1803	24.5	5.396590e+000	0	0	0	0	0	0	1746.94	1	1	51.7088	25.0833
DATA	2657	33	33	0	0	ASCRP3009647	ASCRP3009647	1166.68	2920.25	1.325964e+001	2.692054e+000	64	25	4.956958e+000	0	0	0	0	0	0	13.8297	1	1	50.4627	25.3333
DATA	2658	33	34	0	0	ASCRP3004853	ASCRP3004853	1192.38	2920.63	1.562498e+002	1.580024e+001	208.5	24	7.371243e+000	0	0	0	0	0	0	162.691	1	1	50.7771	26.0909
DATA	2659	33	35	130	1	(+)eQC-39	EQC	1217.75	2919.65	1.702276e+001	2.902812e+000	66	26	6.717210e+000	0	0	0	0	0	0	17.6909	1	1	46.5243	25.5263
DATA	2660	33	36	0	0	ASCRP3009185	ASCRP3009185	1243.51	2920.63	6.999492e+002	7.003458e+001	772	22.5	4.167143e+000	0	0	0	0	0	0	725.762	1	1	51.0895	22.5714
DATA	2661	33	37	0	0	ASCRP3007169	ASCRP3007169	1268.58	2920.43	3.009231e+001	3.825770e+000	81.5	24	5.908206e+000	0	0	0	0	0	0	31.1261	1	1	57.5363	23.3
DATA	2662	33	38	0	0	ASCRP3012496	ASCRP3012496	1294.19	2920.76	3.962888e+000	2.401888e+000	53	22	7.379241e+000	0	0	0	0	0	0	4.0877	1	0	51.4001	21.8966
[truncated: 1,955,929 more chars]
