# Supplementary material for: CircRNA_036186 mediates HNSCC progression by regulating 14-3-3ζ
Source: Front Oncol. 2024 Dec 3;14:1498139. doi: 10.3389/fonc.2024.1498139 (PMC11649647; doi:10.3389/fonc.2024.1498139)
Supplement: Supplementary file 1 [file DataSheet1.zip › Supplementary Material/C6.gpr]

ATF	1.0
38	56    
"Type=GenePix Results 3"
"DateTime=2016/08/24 15:16:53"
"Settings="
"GalFile="
"PixelSize=10"
"Wavelengths=635	532"
"ImageFiles="
"NormalizationMethod=None"
"NormalizationFactors=1	1"
"JpegImage="
"StdDev=Type 1"
"RatioFormulations=W1/W2 (635/532)"
"FeatureType=Circular"
"Barcode="
"BackgroundSubtraction=LocalFeature"
"ImageOrigin=4080, 5160"
"JpegOrigin=4470, 5390"
"Creator=GenePix Pro 6.0.1.27"
"Scanner=GenePix 4000B [117241]"
"FocusPosition=0"
"Temperature=35.63"
"LinesAveraged=1"
"Comment="
"PMTGain=500	460"
"ScanPower=33	33"
"LaserPower=4.17	4.25"
"Filters=<Empty>	<Empty>"
"ScanRegion=408,516,1812,5924"
"Supplier=Exiqon A/S"
"Product=miRCURY LNA microRNA Array, 7th generation - hsa, mmu & rno"
"ProductDate=March 2012"
"ProductNumber=208500,208501,208502,208510,208520,208521,208522"
"LotNumberRange=35114-35114"
"Organism(s)=Homo sapiens, Human Epstein-barr virus, Human Human herpesvirus 5, Human Human immunodeficiency virus 1, Human Human herpesvirus 1, Human Human herpesvirus 8, Simian Simian virus 40, Human JC polyomavirus, Human BK polyomavirus, Human Merkel cell polyomavirus, Human Herpes simplex virus 2, Human Herpes B virus, Human Herpesvirus saimiri strain A11, Human Human herpesvirus 6B"
"GalFileCreationDate=2016-08-08 15:13"
"ArrayContents_DesignedFor=miRBase 18.0"
"ArrayContents_CurrentNameColumn=miRBase 21.0"
"ArrayContents_CurrentNameColumnCoverage=Homo sapiens and related vira:75.21%"
"Block"	"Column"	"Row"	"Name"	"ID"	"X"	"Y"	"Dia."	"F635 Median"	"F635 Mean"	"F635 SD"	"F635 CV"	"B635"	"B635 Median"	"B635 Mean"	"B635 SD"	"B635 CV"	"% > B635+1SD"	"% > B635+2SD"	"F635 % Sat."	"F532 Median"	"F532 Mean"	"F532 SD"	"F532 CV"	"B532"	"B532 Median"	"B532 Mean"	"B532 SD"	"B532 CV"	"% > B532+1SD"	"% > B532+2SD"	"F532 % Sat."	"Ratio of Medians (635/532)"	"Ratio of Means (635/532)"	"Median of Ratios (635/532)"	"Mean of Ratios (635/532)"	"Ratios SD (635/532)"	"Rgn Ratio (635/532)"	"Rgn R2 (635/532)"	"F Pixels"	"B Pixels"	"Circularity"	"Sum of Medians (635/532)"	"Sum of Means (635/532)"	"Log Ratio (635/532)"	"F635 Median - B635"	"F532 Median - B532"	"F635 Mean - B635"	"F532 Mean - B532"	"F635 Total Intensity"	"F532 Total Intensity"	"SNR 635"	"SNR 532"	"Flags"	"Normalize"	"Autoflag"
1	1	1	"Hy3"	"13138"	4670	5600	100	35	35	6	17	36	36	36	7	19	10	1	0	126	441	637	144	84	84	84	22	26	58	48	0	-0.024	-0.003	0.042	0.049	8.537	0.000	0.001	80	534	100	41	356	Error	-1	42	-1	357	2830	35278	-0.143	16.227	0	0	0
1	2	1	"hsa-miR-23a-5p"	"42638"	4860	5620	100	36	37	7	18	36	36	36	6	16	17	5	0	94	120	62	51	83	83	84	23	27	43	37	0	0.000	0.027	0.221	0.203	4.987	0.002	0.000	80	474	100	11	38	Error	0	11	1	37	2921	9582	0.167	1.565	0	0	0
1	3	1	""	"42888"	5030	5610	100	35	35	7	20	36	36	36	6	16	18	3	0	1664	1172	901	76	83	83	85	22	25	73	68	0	-0.001	-0.001	0.006	0.014	9.050	-0.001	0.009	80	471	100	1580	1088	Error	-1	1581	-1	1089	2824	93746	-0.167	49.409	0	0	0
1	4	1	"ebv-miR-BART1-3p"	"17519"	5210	5610	100	35	36	7	19	36	36	36	6	16	17	3	0	69	70	18	25	82	82	85	22	25	3	1	0	0.077	0.000	0.278	0.286	3.451	-0.023	0.005	80	483	100	-14	-12	-3.700	-1	-13	0	-12	2881	5608	0.000	-0.682	0	0	0
1	5	1	""	"17278"	5390	5610	100	36	36	6	16	36	36	36	6	16	18	3	0	79	78	23	29	83	83	85	23	27	11	1	0	0.000	0.000	0.250	0.298	3.313	-0.025	0.007	80	483	100	-4	-5	Error	0	-4	0	-5	2885	6211	0.000	-0.304	0	0	0
1	6	1	"hsa-miR-921"	"46507"	5570	5620	100	36	37	6	16	36	36	36	6	16	13	2	0	153	163	84	51	83	83	84	24	28	61	53	0	0.000	0.013	0.077	0.078	5.373	-0.005	0.002	80	474	100	70	81	Error	0	70	1	80	2923	13069	0.167	3.292	0	0	0
1	7	1	"hsa-miR-181a-2-3p"	"17928"	5750	5620	100	37	36	6	16	36	36	36	7	19	7	1	0	106	120	54	45	81	81	83	23	27	50	42	0	0.040	0.000	0.113	0.152	3.625	-0.003	0.000	80	474	100	26	39	-4.644	1	25	0	39	2867	9573	0.000	1.609	0	0	0
1	8	1	""	"42826"	5930	5600	100	36	36	7	19	35	35	35	6	17	16	5	0	293	368	297	80	81	81	83	22	26	62	55	0	0.005	0.003	0.027	0.039	8.965	-0.003	0.008	80	510	100	213	288	-7.728	1	212	1	287	2862	29405	0.167	12.955	0	0	0
1	9	1	""	"17537"	6130	5620	100	36	36	6	16	36	36	36	6	16	13	0	0	107	199	157	78	82	82	82	21	25	51	46	0	0.000	0.000	0.091	0.120	4.766	-0.006	0.011	80	470	100	25	117	Error	0	25	0	117	2889	15941	0.000	5.571	0	0	0
1	10	1	""	"42722"	6290	5610	100	35	35	5	14	36	36	36	6	16	10	0	0	86	87	27	31	80	80	82	22	26	30	11	0	-0.167	-0.143	0.200	0.223	3.082	-0.039	0.021	80	458	100	5	6	Error	-1	6	-1	7	2830	6972	-0.167	0.227	0	0	0
1	11	1	""	"42645"	6470	5610	100	36	36	6	16	36	36	36	6	16	17	3	0	75	79	21	26	79	79	81	23	28	11	3	0	0.000	0.000	0.309	0.378	2.966	0.004	0.000	80	483	100	-4	0	Error	0	-4	0	0	2918	6317	0.000	-0.087	0	0	0
1	12	1	""	"46636"	6650	5620	100	35	35	6	17	36	36	36	6	16	12	1	0	115	167	105	62	83	83	84	24	28	53	45	0	-0.031	-0.012	0.174	0.122	5.832	-0.003	0.001	80	474	100	31	83	Error	-1	32	-1	84	2786	13351	-0.167	3.458	0	0	0
1	13	1	"hsa-miR-502-5p"	"11134"	6830	5630	100	36	36	6	16	36	36	36	6	16	15	1	0	89	101	44	43	81	81	84	24	28	35	25	0	0.000	0.000	0.250	0.241	3.690	-0.010	0.003	80	475	100	8	20	Error	0	8	0	20	2853	8073	0.000	0.708	0	0	0
1	14	1	""	"17295"	7020	5610	100	36	37	6	16	36	36	36	6	16	15	6	0	969	817	675	82	79	79	83	34	40	61	61	0	0.000	0.001	0.024	0.036	14.101	0.000	0.000	80	494	100	890	739	Error	0	890	1	738	2920	65382	0.167	21.588	0	0	0
1	15	1	""	"32825"	7200	5620	100	36	36	6	16	36	36	36	7	19	10	1	0	179	211	142	67	82	82	84	25	29	56	52	0	0.000	0.000	0.041	0.070	7.159	0.001	0.000	80	474	100	97	129	Error	0	97	0	129	2871	16888	0.000	5.080	0	0	0
1	16	1	""	"46276"	7380	5620	100	36	37	6	16	36	36	36	6	16	18	1	0	71	75	22	29	80	80	84	23	27	13	1	0	0.000	-0.200	0.412	0.376	3.688	0.000	0.000	80	475	100	-9	-4	Error	0	-9	1	-5	2930	6004	0.167	-0.391	0	0	0
1	17	1	"hsa-miR-508-5p"	"42812"	7560	5620	100	36	36	6	16	37	37	36	6	16	13	1	0	116	131	58	44	81	81	84	23	27	57	47	0	-0.029	-0.020	0.065	0.095	2.842	-0.003	0.001	80	463	100	34	49	Error	-1	35	-1	50	2918	10441	0.000	2.043	0	0	0
1	18	1	"hsa-miR-19b-2-5p"	"42918"	7730	5610	100	36	36	6	16	36	36	37	5	13	16	5	0	75	78	20	25	82	82	84	23	27	10	0	0	0.000	0.000	0.330	0.331	3.642	-0.043	0.023	80	470	100	-7	-4	Error	0	-7	0	-4	2880	6251	-0.200	-0.261	0	0	0
1	19	1	""	"46457"	7910	5610	100	36	36	5	13	37	37	37	5	13	10	2	0	78	81	22	27	80	80	83	22	26	16	2	0	0.500	-1.000	0.250	0.271	2.994	-0.012	0.002	80	483	100	-3	0	-1.000	-1	-2	-1	1	2897	6511	-0.200	-0.091	0	0	0
1	20	1	""	"42469"	8090	5620	100	37	37	6	16	36	36	37	6	16	15	5	0	102	107	42	39	83	83	86	24	27	46	27	0	0.053	0.042	0.215	0.163	3.012	-0.009	0.002	80	474	100	20	25	-4.248	1	19	1	24	2962	8522	0.000	0.875	0	0	0
1	21	1	""	"27575"	8270	5620	100	37	37	6	16	37	37	37	6	16	17	1	0	127	179	121	67	82	82	85	23	27	51	50	0	0.000	0.000	0.101	0.121	6.742	-0.002	0.001	80	482	100	45	97	Error	0	45	0	97	2963	14357	0.000	4.087	0	0	0
1	22	1	"Hy3"	"13138"	8450	5610	100	36	36	6	16	37	37	38	6	15	11	1	0	117	649	772	118	81	81	84	22	26	53	46	0	-0.028	-0.002	0.028	0.029	12.668	0.000	0.000	80	514	100	35	567	Error	-1	36	-1	568	2918	51884	-0.333	25.682	0	0	0
1	1	2	""	"46481"	4650	5810	100	36	36	7	19	35	35	36	7	19	17	2	0	76	81	21	25	85	85	87	23	26	12	2	0	-0.111	-0.250	0.259	0.300	3.184	-0.028	0.009	80	511	100	-8	-3	Error	1	-9	1	-4	2883	6501	0.000	-0.261	0	0	0
1	2	2	"spike_control_v2_40"	"29001"	4840	5810	100	36	35	6	17	36	36	36	6	16	12	1	0	408	370	267	72	86	86	88	23	26	62	61	0	0.000	-0.004	0.017	0.026	5.844	0.000	0.000	80	463	100	322	283	Error	0	322	-1	284	2839	29631	-0.167	12.261	0	0	0
1	3	2	"kshv-miR-K12-12-5p"	"42516"	5020	5810	100	36	36	6	16	36	36	36	7	19	8	2	0	73	75	21	28	82	82	84	24	28	6	0	0	0.000	0.000	0.330	0.264	3.072	-0.017	0.003	80	461	100	-9	-7	Error	0	-9	0	-7	2910	5995	0.000	-0.375	0	0	0
1	4	2	"hsa-miR-1270"	"46752"	5200	5810	100	36	36	6	16	36	36	36	6	16	18	1	0	113	139	76	54	79	79	81	22	27	52	46	0	0.000	0.000	0.126	0.137	4.446	-0.003	0.000	80	461	100	34	60	Error	0	34	0	60	2889	11133	0.000	2.636	0	0	0
1	5	2	""	"46807"	5380	5810	100	36	36	6	16	36	36	36	6	16	13	1	0	513	406	296	72	81	81	84	23	27	63	60	0	0.000	0.000	0.013	0.025	9.049	-0.002	0.004	80	461	100	432	325	Error	0	432	0	325	2841	32455	0.000	14.000	0	0	0
1	6	2	"hsa-miR-1248"	"46427"	5560	5810	100	37	36	6	16	36	36	36	6	16	15	2	0	118	124	67	54	83	83	85	22	25	53	47	0	0.029	0.000	0.097	0.118	4.074	0.003	0.000	80	452	100	36	41	-5.129	1	35	0	41	2890	9904	0.000	1.773	0	0	0
1	7	2	""	"42821"	5740	5810	100	36	36	6	16	36	36	36	6	16	11	1	0	67	69	17	24	79	79	81	23	28	3	0	0	0.000	0.000	0.200	0.283	3.158	-0.021	0.004	80	460	100	-12	-10	Error	0	-12	0	-10	2888	5539	0.000	-0.522	0	0	0
1	8	2	""	"46279"	5920	5810	100	35	35	6	17	36	36	36	6	16	13	0	0	68	72	21	29	78	78	80	23	28	11	0	0	0.100	0.167	0.286	0.328	3.577	-0.009	0.001	80	478	100	-11	-7	-3.322	-1	-10	-1	-6	2814	5794	-0.167	-0.348	0	0	0
1	9	2	"hsa-miR-31-5p"	"11052"	6110	5810	100	35	36	7	19	35	35	36	6	16	13	7	0	392	1092	1067	97	79	79	81	23	28	60	57	0	0.000	0.001	0.006	0.018	14.583	0.000	0.001	80	451	100	313	1014	Error	0	313	1	1013	2854	87323	0.000	43.957	0	0	0
1	10	2	"hsa-miR-943"	"42696"	6280	5810	100	35	36	6	16	35	35	36	6	16	20	3	0	729	626	499	79	80	80	83	22	26	66	62	0	0.000	0.002	0.014	0.029	7.679	0.002	0.014	80	449	100	649	547	Error	0	649	1	546	2911	50092	0.000	24.682	0	0	0
1	11	2	"hsa-miR-586"	"42754"	6460	5810	100	36	36	6	16	36	36	36	6	16	10	2	0	77	76	22	28	80	80	82	23	28	13	1	0	0.000	0.000	0.220	0.256	3.749	0.008	0.001	80	470	100	-3	-4	Error	0	-3	0	-4	2881	6071	0.000	-0.261	0	0	0
1	12	2	""	"42632"	6640	5810	100	36	36	7	19	36	36	36	6	16	20	1	0	80	85	27	31	80	80	81	22	27	21	8	0	0.000	0.000	0.346	0.413	3.835	-0.002	0.000	80	452	100	0	5	Error	0	0	0	5	2874	6760	0.000	0.182	0	0	0
1	13	2	"hsa-miR-597-5p"	"42818"	6820	5810	100	36	36	7	19	36	36	36	6	16	17	3	0	142	177	117	66	80	80	82	23	28	56	52	0	0.000	0.000	0.057	0.050	4.649	0.001	0.000	80	452	100	62	97	Error	0	62	0	97	2885	14163	0.000	4.130	0	0	0
1	14	2	"hsa-miR-149-5p"	"42810"	7010	5810	100	37	37	6	16	36	36	36	6	16	15	2	0	97	112	54	48	80	80	83	24	28	46	37	0	0.059	0.031	0.102	0.117	3.355	0.012	0.005	80	471	100	18	33	-4.087	1	17	1	32	2922	8948	0.167	1.208	0	0	0
1	15	2	"hsa-miR-634"	"42591"	7190	5810	100	38	37	6	16	36	36	36	6	16	20	3	0	109	140	82	58	83	83	85	24	28	50	47	0	0.077	0.018	0.078	0.100	4.110	0.002	0.000	80	440	100	28	58	-3.700	2	26	1	57	2937	11210	0.167	2.292	0	0	0
1	16	2	"ebv-miR-BART20-3p"	"17585"	7360	5810	100	36	37	6	16	36	36	36	6	16	17	1	0	73	73	21	28	81	81	83	23	27	5	2	0	0.000	-0.125	0.227	0.270	3.540	-0.020	0.006	80	441	100	-8	-7	Error	0	-8	1	-8	2926	5821	0.167	-0.435	0	0	0
1	17	2	"hsa-miR-1180-3p"	"42848"	7540	5810	100	37	37	6	16	36	36	36	6	16	12	2	0	84	87	28	32	79	79	82	24	29	26	11	0	0.200	0.125	0.227	0.238	2.650	-0.007	0.001	80	463	100	6	9	-2.322	1	5	1	8	2931	6943	0.167	0.208	0	0	0
1	18	2	"hsa-miR-24-3p"	"17506"	7730	5810	100	36	36	6	16	37	37	37	6	16	7	3	0	3095	4362	4276	98	82	82	83	22	26	65	61	0	0.000	0.000	0.021	0.011	22.837	0.000	0.001	80	458	100	3012	4279	Error	-1	3013	-1	4280	2877	348979	-0.167	194.500	0	0	0
1	19	2	""	"42919"	7900	5810	100	37	37	5	13	37	37	37	5	13	13	3	0	75	79	21	26	81	81	83	22	26	11	3	0	0.000	0.000	0.249	0.317	3.649	-0.001	0.000	80	449	100	-6	-2	Error	0	-6	0	-2	2958	6285	0.000	-0.182	0	0	0
1	20	2	""	"42937"	8080	5810	100	36	36	5	13	36	36	37	6	16	10	2	0	74	74	20	27	80	80	83	23	27	11	1	0	0.000	0.000	0.282	0.402	4.019	0.012	0.002	80	462	100	-6	-6	Error	0	-6	0	-6	2871	5937	-0.167	-0.391	0	0	0
1	21	2	"kshv-miR-K12-3-5p"	"42795"	8270	5820	100	37	37	6	16	37	37	37	6	16	16	2	0	135	254	203	79	79	79	82	22	26	52	51	0	0.000	0.000	0.098	0.089	5.752	0.003	0.004	80	460	100	56	175	Error	0	56	0	175	2995	20354	0.000	7.818	0	0	0
1	22	2	"ebv-miR-BART10-5p"	"42485"	8450	5810	100	37	38	6	15	37	37	37	6	16	17	1	0	78	81	25	30	81	81	83	22	26	18	5	0	0.000	100000.000	0.313	0.319	3.928	0.004	0.000	80	492	100	-3	1	Error	0	-3	1	0	3011	6483	0.167	-0.091	0	0	0
1	1	3	""	"11271"	4650	6000	100	35	36	7	19	35	35	36	6	16	20	3	0	88	89	28	31	85	85	86	25	29	18	7	0	0.000	0.250	0.290	0.261	3.723	-0.016	0.005	80	494	100	3	5	Error	0	3	1	4	2848	7158	0.000	0.120	0	0	0
1	2	3	"hsa-miR-1267"	"46633"	4840	6000	100	36	36	6	16	36	36	35	6	17	23	1	0	86	91	30	32	85	85	87	23	26	26	8	0	0.000	0.000	0.219	0.236	3.263	-0.035	0.018	80	462	100	1	6	Error	0	1	0	6	2913	7266	0.167	0.174	0	0	0
1	3	3	"spike_control_v2_37"	"28684"	5020	6000	100	36	36	6	16	36	36	36	6	16	13	1	0	257	471	415	88	81	81	84	24	28	57	53	0	0.000	0.000	0.026	0.030	8.284	-0.001	0.001	80	440	100	176	390	Error	0	176	0	390	2877	37641	0.000	16.125	0	0	0
1	4	3	"hsa-miR-450b-5p"	"42896"	5190	6000	100	36	36	6	16	36	36	35	6	17	16	0	0	83	85	41	48	81	81	84	24	28	18	3	0	0.000	0.000	0.229	0.232	3.644	-0.003	0.000	80	450	100	2	4	Error	0	2	0	4	2854	6783	0.167	0.042	0	0	0
1	5	3	""	"42685"	5380	6000	100	36	36	7	19	36	36	36	6	16	17	6	0	78	83	22	26	82	82	84	26	30	18	0	0	0.000	0.000	0.414	0.351	3.918	-0.034	0.014	80	462	100	-4	1	Error	0	-4	0	1	2887	6603	0.000	-0.038	0	0	0
1	6	3	"hsa-miR-504-5p"	"28480"	5560	6000	100	37	36	7	19	36	36	36	6	16	15	3	0	82	88	31	35	82	82	83	23	27	23	12	0	100000.000	0.000	0.318	0.308	4.290	-0.020	0.006	80	452	100	1	6	16.610	1	0	0	6	2880	7070	0.000	0.217	0	0	0
1	7	3	"hsa-miR-1307-3p"	"42681"	5740	6010	100	36	36	6	16	35	35	36	6	16	11	1	0	109	117	56	47	78	78	81	24	29	51	41	0	0.032	0.026	0.109	0.107	3.394	-0.009	0.003	80	450	100	32	40	-4.954	1	31	1	39	2842	9351	0.000	1.500	0	0	0
1	8	3	"hcmv-miR-UL36-3p"	"42610"	5920	6000	100	35	36	6	16	36	36	36	6	16	20	1	0	71	73	21	28	78	78	81	24	29	10	2	0	0.143	0.000	0.250	0.312	3.665	0.001	0.000	80	452	100	-8	-5	-2.807	-1	-7	0	-5	2919	5817	0.000	-0.333	0	0	0
1	9	3	"hsa-miR-103a-3p"	"10919"	6100	6000	100	36	36	6	16	35	35	36	6	16	21	6	0	1155	937	798	85	79	79	81	23	28	65	61	0	0.001	0.001	0.007	0.012	6.401	0.000	0.001	80	452	100	1077	859	Error	1	1076	1	858	2889	74971	0.000	37.217	0	0	0
1	10	3	""	"17388"	6280	6000	100	36	36	7	19	35	35	36	6	16	18	5	0	95	135	80	59	80	80	82	23	28	47	45	0	0.067	0.018	0.100	0.098	4.497	-0.006	0.002	80	462	100	16	56	-3.907	1	15	1	55	2856	10795	0.000	2.304	0	0	0
1	11	3	""	"42767"	6470	6010	100	35	37	6	16	36	36	36	6	16	16	5	0	168	195	128	65	80	80	82	23	28	60	55	0	-0.011	0.009	0.048	0.064	5.000	0.003	0.002	80	449	100	87	116	Error	-1	88	1	115	2930	15636	0.167	4.913	0	0	0
1	12	3	""	"11021"	6640	6000	100	35	36	6	16	36	36	36	6	16	16	3	0	68	71	20	28	81	81	82	21	25	2	1	0	0.077	0.000	0.200	0.292	3.535	0.002	0.000	80	440	100	-14	-10	-3.700	-1	-13	0	-10	2841	5653	0.000	-0.524	0	0	0
1	13	3	"hsa-miR-1225-5p"	"46541"	6820	6000	100	36	36	6	16	36	36	36	6	16	11	2	0	75	75	22	29	79	79	81	22	27	7	3	0	0.000	0.000	0.254	0.297	3.333	-0.002	0.000	80	452	100	-4	-4	Error	0	-4	0	-4	2848	6012	0.000	-0.273	0	0	0
1	14	3	"hsa-miR-105-5p"	"5250"	7000	6000	100	36	36	7	19	35	35	36	6	16	22	5	0	75	76	23	30	78	78	81	23	28	15	2	0	-0.333	-0.500	0.246	0.236	3.857	-0.030	0.011	80	452	100	-2	-1	Error	1	-3	1	-2	2917	6063	0.000	-0.217	0	0	0
1	15	3	"hsa-miR-2110"	"42734"	7180	6000	100	37	36	5	13	36	36	36	6	16	12	1	0	68	70	24	34	80	80	82	21	25	12	1	0	-0.083	0.000	0.250	0.216	2.628	-0.016	0.004	80	452	100	-11	-10	Error	1	-12	0	-10	2898	5602	0.000	-0.571	0	0	0
1	16	3	""	"46518"	7360	6000	100	37	37	6	16	36	36	36	6	16	16	2	0	76	80	26	32	81	81	83	22	26	13	3	0	-0.200	-1.000	0.333	0.377	3.325	-0.006	0.000	80	453	100	-4	0	Error	1	-5	1	-1	2954	6388	0.167	-0.136	0	0	0
1	17	3	""	"42665"	7540	6000	100	36	36	6	16	36	36	36	6	16	11	2	0	78	84	27	32	82	82	83	22	26	26	8	0	0.000	0.000	0.250	0.270	3.233	-0.012	0.002	80	452	100	-4	2	Error	0	-4	0	2	2879	6737	0.000	0.045	0	0	0
1	18	3	""	"46923"	7720	6000	100	36	36	6	16	36	36	36	6	16	16	1	0	275	231	145	62	82	82	83	22	26	67	63	0	0.000	0.000	0.032	0.052	4.682	-0.009	0.020	80	452	100	193	149	Error	0	193	0	149	2853	18451	0.000	6.727	0	0	0
1	19	3	"hsa-miR-1203"	"46411"	7900	6000	100	37	37	5	13	36	36	37	6	16	15	1	0	71	76	22	28	80	80	82	22	26	13	2	0	-0.111	-0.250	0.217	0.281	4.474	0.005	0.000	80	452	100	-8	-3	Error	1	-9	1	-4	2954	6059	0.000	-0.273	0	0	0
1	20	3	"hsa-miR-1263"	"46747"	8080	6000	100	37	36	7	19	37	37	37	6	16	11	2	0	72	76	22	28	78	78	80	22	27	11	5	0	0.000	0.500	0.238	0.270	3.307	0.003	0.000	80	452	100	-6	-3	Error	0	-6	-1	-2	2914	6048	-0.167	-0.182	0	0	0
1	21	3	""	"146183"	8260	6000	100	37	37	5	13	37	37	37	6	16	11	2	0	69	71	19	26	78	78	81	21	25	8	0	0	0.000	0.000	0.243	0.265	4.028	-0.006	0.000	80	442	100	-9	-7	Error	0	-9	0	-7	2988	5718	0.000	-0.476	0	0	0
1	22	3	"hsa-miR-3927-3p"	"146190"	8440	6000	100	38	37	5	13	37	37	37	6	16	11	1	0	72	73	20	27	82	82	83	21	25	10	1	0	-0.100	0.000	0.235	0.231	3.264	-0.027	0.008	80	494	100	-9	-9	Error	1	-10	0	-9	2996	5850	0.000	-0.476	0	0	0
1	1	4	""	"146013"	4660	6190	100	36	36	6	16	36	36	36	6	16	11	1	0	79	82	30	36	86	86	86	24	27	16	5	0	0.000	0.000	0.250	0.230	4.311	-0.029	0.012	80	484	100	-7	-4	Error	0	-7	0	-4	2869	6594	0.000	-0.167	0	0	0
1	2	4	"hsa-miR-1914-3p"	"146061"	4840	6190	100	35	36	7	19	35	35	36	6	16	25	1	0	79	77	23	29	84	84	86	23	26	11	0	0	0.000	-0.143	0.333	0.315	3.848	-0.037	0.017	80	460	100	-5	-6	Error	0	-5	1	-7	2858	6148	0.000	-0.391	0	0	0
1	3	4	"spike_control_v2_17"	"25557"	5020	6190	100	37	37	6	16	35	35	36	6	16	18	5	0	3363	2354	1900	80	84	84	88	24	27	75	71	0	0.001	0.001	0.002	0.005	12.522	0.001	0.012	80	452	100	3281	2272	Error	2	3279	2	2270	2926	188334	0.167	94.417	0	0	0
1	4	4	"spike_control_v2_35"	"28568"	5200	6190	100	36	36	6	16	35	35	36	7	19	13	0	0	340	297	207	69	85	85	85	24	28	61	58	0	0.004	0.005	0.024	0.032	5.968	0.000	0.000	80	452	100	256	213	-7.994	1	255	1	212	2862	23770	0.000	8.833	0	0	0
1	5	4	""	"146060"	5380	6190	100	36	36	7	19	35	35	36	7	19	18	2	0	113	441	418	94	83	83	85	25	29	50	47	0	0.033	0.003	0.029	0.044	9.358	0.001	0.002	80	452	100	31	359	-4.907	1	30	1	358	2887	35261	0.000	14.240	0	0	0
1	6	4	""	"145658"	5560	6190	100	35	36	8	22	36	36	36	7	19	16	2	0	529	679	569	83	82	82	84	24	28	63	60	0	-0.002	0.000	0.033	0.041	11.397	-0.001	0.004	80	452	100	446	597	Error	-1	447	0	597	2880	54358	0.000	24.792	0	0	0
1	7	4	""	"146079"	5740	6190	100	36	35	6	17	35	35	35	6	17	12	1	0	72	75	24	32	80	80	83	23	27	10	1	0	-0.125	0.000	0.312	0.282	2.927	0.002	0.000	80	442	100	-7	-5	Error	1	-8	0	-5	2818	6023	0.000	-0.348	0	0	0
1	8	4	""	"146199"	5920	6190	100	35	35	6	17	35	35	35	6	17	18	3	0	96	115	57	49	80	80	83	23	27	47	40	0	0.000	0.000	0.106	0.145	4.772	-0.012	0.005	80	452	100	16	35	Error	0	16	0	35	2829	9214	0.000	1.391	0	0	0
1	9	4	"hsa-miR-1909-5p"	"146138"	6100	6190	100	35	35	6	17	35	35	35	6	17	17	1	0	69	72	20	27	80	80	81	23	28	7	0	0	0.000	0.000	0.311	0.365	3.090	0.007	0.001	80	452	100	-11	-8	Error	0	-11	0	-8	2826	5755	0.000	-0.391	0	0	0
1	10	4	""	"146177"	6280	6190	100	35	35	6	17	35	35	36	6	16	16	5	0	67	68	20	29	79	79	81	25	30	3	0	0	0.000	0.000	0.304	0.317	2.741	-0.049	0.025	80	462	100	-12	-11	Error	0	-12	0	-11	2829	5425	-0.167	-0.520	0	0	0
1	11	4	"hsv1-miR-H6-3p"	"146117"	6470	6190	100	37	37	6	16	36	36	36	6	16	21	2	0	147	211	157	74	80	80	82	23	28	55	52	0	0.015	0.008	0.037	0.052	5.593	0.004	0.003	80	430	100	68	132	-6.066	1	67	1	131	2946	16890	0.167	5.609	0	0	0
1	12	4	""	"146028"	6640	6190	100	36	36	7	19	36	36	36	6	16	16	6	0	86	87	25	28	82	82	84	22	26	21	6	0	0.000	0.000	0.286	0.353	4.255	0.008	0.001	80	440	100	4	5	Error	0	4	0	5	2900	6956	0.000	0.136	0	0	0
1	13	4	""	"146212"	6820	6190	100	37	37	6	16	36	36	36	6	16	20	3	0	77	77	21	27	80	80	83	23	27	13	0	0	-0.333	-0.333	0.300	0.287	3.543	-0.005	0.000	80	462	100	-2	-2	Error	1	-3	1	-3	2937	6169	0.167	-0.261	0	0	0
1	14	4	""	"146209"	7010	6190	100	36	36	6	16	36	36	36	6	16	12	0	0	232	337	277	82	77	77	79	23	29	53	52	0	0.000	0.000	0.089	0.070	8.368	-0.001	0.001	80	462	100	155	260	Error	0	155	0	260	2842	26995	0.000	11.217	0	0	0
1	15	4	"spike_control_v2_32"	"28393"	7190	6190	100	36	36	5	13	36	36	36	6	16	10	1	0	1998	1918	1688	88	79	79	80	21	26	66	60	0	0.000	0.000	0.003	0.010	18.888	0.000	0.001	80	452	100	1919	1839	Error	0	1919	0	1839	2881	153445	0.000	87.524	0	0	0
1	16	4	""	"146220"	7380	6190	100	36	36	5	13	36	36	36	6	16	11	0	0	104	176	123	69	80	80	83	23	27	50	45	0	0.000	0.000	0.111	0.094	4.454	-0.001	0.000	80	441	100	24	96	Error	0	24	0	96	2894	14057	0.000	4.043	0	0	0
1	17	4	"hsa_negative_control_7"	"10902"	7550	6190	100	37	37	6	16	36	36	36	6	16	17	3	0	66	67	18	26	80	80	81	20	24	3	0	0	-0.071	-0.077	0.275	0.297	2.767	-0.025	0.006	80	418	100	-13	-12	Error	1	-14	1	-13	2984	5370	0.167	-0.700	0	0	0
1	18	4	""	"146055"	7720	6190	100	36	37	7	18	36	36	36	6	16	15	3	0	834	834	720	86	81	81	83	22	26	60	57	0	0.000	0.001	0.008	0.022	11.207	0.000	0.001	80	430	100	753	754	Error	0	753	1	753	2923	66749	0.167	34.136	0	0	0
1	19	4	"spike_control_v2_43"	"29146"	7900	6190	100	37	37	6	16	37	37	37	6	16	16	5	0	242	340	278	81	81	81	83	22	26	63	57	0	0.000	0.000	0.022	0.026	5.454	0.001	0.001	80	442	100	161	259	Error	0	161	0	259	2964	27193	0.000	11.682	0	0	0
1	20	4	"hsa-miR-625-5p"	"145831"	8080	6190	100	35	35	7	20	37	37	37	6	16	11	2	0	74	78	25	32	81	81	82	22	26	11	1	0	0.286	0.667	0.389	0.369	2.804	0.000	0.000	80	463	100	-9	-5	-1.807	-2	-7	-2	-3	2826	6205	-0.333	-0.182	0	0	0
1	21	4	"hsa-miR-646"	"145963"	8260	6190	100	36	36	6	16	37	37	37	6	16	10	5	0	73	71	20	28	83	83	85	22	25	5	0	0	0.100	0.083	0.258	0.246	3.699	-0.023	0.007	80	461	100	-11	-13	-3.322	-1	-10	-1	-12	2897	5689	-0.167	-0.636	0	0	0
1	22	4	"hsa-miR-1247-5p"	"145977"	8460	6200	100	36	36	6	16	37	37	37	6	16	11	3	0	100	103	38	36	84	84	86	21	24	45	33	0	-0.062	-0.053	0.133	0.174	3.785	-0.021	0.009	80	478	100	15	18	Error	-1	16	-1	19	2904	8200	-0.167	0.810	0	0	0
1	1	5	"hsa-miR-501-5p"	"145675"	4670	6380	100	36	36	6	16	36	36	36	6	16	11	5	0	275	394	323	81	84	84	86	24	27	57	56	0	0.000	0.000	0.031	0.055	11.602	0.000	0.000	80	472	100	191	310	Error	0	191	0	310	2852	31491	0.000	12.833	0	0	0
1	2	5	"hsa-miR-125b-1-3p"	"145838"	4840	6390	100	36	36	7	19	36	36	36	6	16	21	2	0	100	112	49	43	84	84	87	25	28	43	27	0	0.000	0.000	0.184	0.228	4.785	-0.002	0.000	80	438	100	16	28	Error	0	16	0	28	2917	8958	0.000	1.000	0	0	0
1	3	5	""	"145953"	5020	6380	100	36	36	6	16	35	35	36	6	16	16	2	0	2491	2811	2681	95	86	86	88	26	29	66	62	0	0.000	0.000	0.002	0.012	18.531	0.000	0.000	80	452	100	2406	2726	Error	1	2405	1	2725	2858	224867	0.000	104.731	0	0	0
1	4	5	"hsa-miR-512-5p"	"145690"	5200	6380	100	35	36	6	16	36	36	36	6	16	11	3	0	81	85	31	36	85	85	86	23	26	16	7	0	0.250	0.000	0.214	0.232	4.863	-0.037	0.020	80	462	100	-5	0	-2.000	-1	-4	0	0	2875	6837	0.000	-0.043	0	0	0
1	5	5	"spike_control_v2_29"	"27968"	5390	6380	100	35	35	5	14	36	36	36	6	16	10	0	0	1189	934	756	80	85	85	86	24	27	66	63	0	-0.001	-0.001	0.006	0.013	11.537	0.000	0.001	80	450	100	1103	848	Error	-1	1104	-1	849	2811	74714	-0.167	35.333	0	0	0
1	6	5	"hsa-miR-150-5p"	"145678"	5560	6380	100	35	36	6	16	36	36	36	6	16	8	1	0	266	300	232	77	83	83	85	23	27	60	55	0	-0.005	0.000	0.044	0.050	6.201	-0.002	0.004	80	459	100	182	217	Error	-1	183	0	217	2867	24014	0.000	9.348	0	0	0
1	7	5	""	"145884"	5750	6380	100	36	36	6	16	36	36	36	6	16	16	3	0	131	124	61	49	84	84	86	22	25	56	52	0	0.000	0.000	0.081	0.083	3.076	0.007	0.002	80	462	100	47	40	Error	0	47	0	40	2919	9889	0.000	1.727	0	0	0
1	8	5	"hsa-miR-648"	"145715"	5930	6380	100	35	36	7	19	36	36	36	6	16	16	3	0	73	72	20	27	85	85	86	22	25	1	1	0	0.083	0.000	0.304	0.298	3.639	-0.040	0.015	80	452	100	-13	-13	-3.585	-1	-12	0	-13	2882	5726	0.000	-0.636	0	0	0
1	9	5	"hsa-miR-27b-3p"	"147199"	6110	6380	100	36	35	6	17	36	36	36	6	16	8	1	0	772	1143	1088	95	82	82	84	22	26	57	56	0	0.000	-0.001	0.004	0.014	15.784	0.000	0.000	80	452	100	690	1060	Error	0	690	-1	1061	2811	91477	-0.167	48.136	0	0	0
1	10	5	"hsa-miR-4309"	"147535"	6290	6380	100	35	36	6	16	36	36	36	6	16	13	0	0	77	77	21	27	82	82	84	24	28	7	0	0	0.200	0.000	0.240	0.263	3.949	-0.009	0.001	80	452	100	-6	-5	-2.322	-1	-5	0	-5	2842	6142	0.000	-0.292	0	0	0
1	11	5	"hsa-miR-3152-3p"	"147892"	6470	6370	100	37	36	6	16	36	36	36	6	16	15	3	0	68	71	21	29	81	81	83	23	27	5	2	0	-0.077	0.000	0.333	0.402	3.421	-0.008	0.001	80	450	100	-12	-10	Error	1	-13	0	-10	2901	5682	0.000	-0.522	0	0	0
1	12	5	""	"147890"	6650	6380	100	35	36	6	16	36	36	36	6	16	17	3	0	286	238	156	65	82	82	84	22	26	63	60	0	-0.005	0.000	0.034	0.044	4.248	0.004	0.005	80	452	100	203	156	Error	-1	204	0	156	2906	19013	0.000	7.000	0	0	0
1	13	5	"hsa-miR-4305"	"147611"	6830	6380	100	37	37	6	16	36	36	36	6	16	13	1	0	99	104	46	44	80	80	80	22	27	47	32	0	0.053	0.042	0.100	0.126	3.203	0.001	0.000	80	462	100	20	25	-4.248	1	19	1	24	2923	8321	0.167	1.091	0	0	0
1	14	5	""	"147934"	7020	6380	100	36	36	6	16	36	36	36	6	16	15	1	0	87	111	58	52	79	79	81	23	28	42	37	0	0.000	0.000	0.119	0.132	3.978	-0.002	0.000	80	450	100	8	32	Error	0	8	0	32	2882	8867	0.000	1.304	0	0	0
1	15	5	"hsa-miR-4294"	"147627"	7190	6370	100	36	36	6	16	36	36	36	6	16	11	1	0	66	68	20	29	80	80	82	22	26	6	0	0	0.000	0.000	0.258	0.265	2.727	0.023	0.006	80	438	100	-14	-12	Error	0	-14	0	-12	2870	5402	0.000	-0.636	0	0	0
1	16	5	"hsa-miR-4276"	"147770"	7370	6370	100	37	37	6	16	36	36	36	6	16	16	2	0	65	68	21	30	80	80	83	23	27	7	1	0	-0.067	-0.083	0.227	0.292	3.613	0.000	0.000	80	450	100	-14	-11	Error	1	-15	1	-12	2951	5463	0.167	-0.652	0	0	0
1	17	5	"hsa-let-7b-5p"	"147165"	7550	6370	100	36	36	6	16	36	36	36	6	16	13	3	0	118	3830	4950	129	79	79	82	21	25	58	50	0	0.000	0.000	0.059	0.016	35.831	0.000	0.000	80	450	100	39	3751	Error	0	39	0	3751	2907	306403	0.000	178.476	0	0	0
1	18	5	"hsa-miR-4320"	"147705"	7730	6370	100	37	37	6	16	36	36	37	6	16	13	1	0	77	83	33	39	81	81	83	21	25	31	8	0	-0.250	0.500	0.161	0.161	4.433	0.000	0.000	80	450	100	-3	3	Error	1	-4	1	2	2921	6623	0.000	0.000	0	0	0
1	19	5	"hsa-miR-466"	"147848"	7910	6370	100	36	36	6	16	36	36	37	6	16	15	2	0	66	67	19	28	79	79	81	22	27	5	0	0	0.000	0.000	0.207	0.265	2.965	-0.029	0.009	80	470	100	-13	-12	Error	0	-13	0	-12	2917	5367	-0.167	-0.636	0	0	0
1	20	5	"hsv2-miR-H6-3p"	"147900"	8110	6390	100	38	38	5	13	36	36	36	6	16	16	1	0	271	232	143	61	79	79	80	21	26	63	61	0	0.010	0.013	0.033	0.046	4.228	0.002	0.001	80	460	100	194	155	-6.585	2	192	2	153	3033	18567	0.333	7.238	0	0	0
1	21	5	"hsa-miR-3175"	"147891"	8270	6370	100	37	37	5	13	37	37	37	6	16	11	0	0	87	410	457	111	83	83	83	22	26	43	41	0	0.000	0.000	0.071	0.051	9.760	0.002	0.010	80	426	100	4	327	Error	0	4	0	327	2968	32772	0.000	14.864	0	0	0
1	22	5	""	"147873"	8450	6360	100	39	38	5	13	37	37	37	6	16	13	1	0	72	72	21	29	82	82	85	23	27	6	1	0	-0.200	-0.100	0.392	0.328	3.605	-0.001	0.000	80	465	100	-8	-9	Error	2	-10	1	-10	3031	5754	0.167	-0.565	0	0	0
1	1	6	"hsa-miR-200b-3p"	"147186"	4680	6570	100	36	36	7	19	36	36	36	6	16	16	2	0	583	1126	1096	97	87	87	87	24	27	58	56	0	0.000	0.000	0.036	0.032	18.048	0.000	0.000	80	472	100	496	1039	Error	0	496	0	1039	2882	90111	0.000	43.292	0	0	0
1	2	6	""	"147844"	4850	6570	100	37	37	6	16	35	35	36	6	16	21	3	0	71	73	20	27	84	84	86	24	27	5	2	0	-0.154	-0.182	0.231	0.273	3.154	-0.013	0.003	80	420	100	-11	-9	Error	2	-13	2	-11	2928	5865	0.167	-0.542	0	0	0
1	3	6	""	"147283"	5030	6570	100	37	36	6	16	35	35	36	7	19	13	0	0	111	126	63	50	84	84	85	24	28	52	40	0	0.074	0.024	0.094	0.104	3.727	-0.015	0.008	80	442	100	29	43	-3.755	2	27	1	42	2880	10050	0.000	1.708	0	0	0
1	4	6	"hsa-miR-3613-3p"	"148493"	5210	6570	100	36	36	7	19	35	35	36	6	16	21	2	0	4006	2852	2304	80	84	84	87	24	27	73	71	0	0.000	0.000	0.002	0.006	15.273	0.000	0.001	80	442	100	3923	2769	Error	1	3922	1	2768	2865	228173	0.000	115.208	0	0	0
1	5	6	"hsa-miR-3918"	"148231"	5390	6570	100	36	36	7	19	36	36	36	7	19	18	2	0	76	76	23	30	84	84	86	23	26	8	2	0	0.000	0.000	0.453	0.436	4.289	-0.006	0.000	80	442	100	-8	-8	Error	0	-8	0	-8	2917	6078	0.000	-0.435	0	0	0
1	6	6	"hsa-miR-933"	"148635"	5570	6580	100	35	35	6	17	36	36	36	6	16	15	1	0	95	97	37	38	83	83	85	29	34	35	10	0	-0.083	-0.071	0.203	0.181	2.722	-0.001	0.000	80	451	100	11	13	Error	-1	12	-1	14	2820	7753	-0.167	0.414	0	0	0
1	7	6	""	"148660"	5750	6570	100	36	37	6	16	36	36	36	6	16	18	3	0	81	86	28	32	83	83	86	24	27	16	7	0	0.000	0.333	0.204	0.257	3.740	-0.027	0.011	80	442	100	-2	4	Error	0	-2	1	3	2922	6876	0.167	0.000	0	0	0
1	8	6	"hsa-miR-4296"	"147660"	5930	6570	100	36	35	6	17	36	36	36	6	16	11	3	0	67	67	18	26	83	83	84	22	26	5	0	0	0.000	0.063	0.349	0.327	3.735	0.000	0.000	80	442	100	-16	-17	Error	0	-16	-1	-16	2821	5389	-0.167	-0.773	0	0	0
1	9	6	"hsa-miR-3185"	"147709"	6110	6570	100	35	36	6	16	36	36	36	6	16	15	0	0	70	70	18	25	81	81	82	22	26	6	0	0	0.091	0.000	0.268	0.237	2.790	0.002	0.000	80	442	100	-12	-11	-3.459	-1	-11	0	-11	2845	5609	0.000	-0.545	0	0	0
1	10	6	"hsa-miR-3689a-5p/hsa-miR-3689b-5p/hsa-miR-3689e"	"148251"	6290	6570	100	35	35	6	17	36	36	36	6	16	11	2	0	82	82	25	30	83	83	84	23	27	17	6	0	1.000	1.000	0.254	0.288	4.153	-0.005	0.000	80	442	100	-2	-2	0.000	-1	-1	-1	-1	2827	6593	-0.167	-0.087	0	0	0
1	11	6	"hsa-miR-3680-5p"	"148599"	6470	6570	100	36	36	6	16	36	36	36	6	16	12	3	0	90	94	34	36	83	83	86	31	36	22	11	0	0.000	0.000	0.134	0.172	3.346	0.002	0.000	80	450	100	7	11	Error	0	7	0	11	2871	7497	0.000	0.258	0	0	0
1	12	6	"hsa-miR-510-5p"	"148665"	6650	6570	100	36	36	6	16	36	36	36	6	16	16	3	0	69	73	22	30	84	84	87	31	35	3	0	0	0.000	0.000	0.250	0.255	2.707	-0.008	0.002	80	442	100	-15	-11	Error	0	-15	0	-11	2880	5803	0.000	-0.452	0	0	0
1	13	6	"hsa-miR-3652"	"148363"	6830	6570	100	37	37	5	13	36	36	36	6	16	16	2	0	90	87	32	36	83	83	84	23	27	27	7	0	0.143	0.250	0.154	0.148	2.246	-0.019	0.005	80	442	100	8	5	-2.807	1	7	1	4	2943	6936	0.167	0.130	0	0	0
1	14	6	"hsa-miR-3181"	"147703"	7010	6570	100	36	36	6	16	35	35	36	6	16	18	2	0	67	70	18	25	82	82	86	32	37	2	0	0	-0.067	-0.083	0.240	0.247	2.810	0.020	0.005	80	442	100	-14	-11	Error	1	-15	1	-12	2899	5565	0.000	-0.500	0	0	0
1	15	6	"hsa-miR-3667-3p"	"148062"	7190	6570	100	36	36	6	16	37	37	37	6	16	11	2	0	68	67	20	29	85	85	87	23	26	3	0	0	0.059	0.056	0.286	0.381	3.615	-0.040	0.020	80	460	100	-18	-19	-4.087	-1	-17	-1	-18	2901	5388	-0.167	-0.870	0	0	0
1	16	6	"hsa-miR-3664-5p"	"148206"	7370	6570	100	36	37	7	18	36	36	36	6	16	17	6	0	80	81	23	28	84	84	86	24	27	11	3	0	0.000	-0.333	0.375	0.388	3.856	0.014	0.002	80	450	100	-4	-2	Error	0	-4	1	-3	2958	6488	0.167	-0.208	0	0	0
1	17	6	"spike_control_v1_i"	"14257"	7550	6570	100	37	37	7	18	36	36	36	6	16	18	2	0	75	79	26	32	78	78	81	22	27	16	7	0	-0.333	1.000	0.228	0.302	2.840	-0.023	0.007	80	450	100	-2	2	Error	1	-3	1	1	2946	6336	0.167	-0.091	0	0	0
1	18	6	"Empty"	"0"	7730	6570	100	35	36	7	19	37	37	37	6	16	13	2	0	63	69	23	33	79	79	81	22	27	10	0	0	0.125	0.100	0.360	0.302	3.205	-0.008	0.001	80	450	100	-18	-11	-3.000	-2	-16	-1	-10	2860	5486	-0.167	-0.545	0	0	0
1	19	6	""	"148496"	7910	6570	100	35	35	6	17	37	37	37	6	16	7	1	0	68	66	18	27	80	80	82	21	25	1	1	0	0.167	0.143	0.320	0.390	3.716	0.014	0.002	80	450	100	-14	-16	-2.585	-2	-12	-2	-14	2796	5299	-0.333	-0.762	0	0	0
1	20	6	""	"148322"	8090	6580	100	36	36	7	19	37	37	37	6	16	17	3	0	147	140	60	42	80	80	82	21	25	68	62	0	-0.015	-0.017	0.103	0.130	2.981	-0.003	0.000	80	443	100	66	59	Error	-1	67	-1	60	2905	11227	-0.167	2.762	0	0	0
1	21	6	""	"148560"	8270	6570	100	37	37	6	16	37	37	38	6	15	15	1	0	94	94	35	37	85	85	86	22	25	33	12	0	0.000	0.000	0.182	0.186	2.900	0.007	0.001	80	450	100	9	9	Error	0	9	0	9	2936	7485	-0.167	0.364	0	0	0
1	22	6	""	"148185"	8450	6570	100	38	38	6	15	37	37	38	6	15	21	2	0	72	71	19	26	83	83	85	23	27	5	0	0	-0.091	-0.083	0.244	0.321	2.496	-0.010	0.001	80	478	100	-10	-11	Error	1	-11	1	-12	3024	5692	0.000	-0.609	0	0	0
1	1	7	""	"148230"	4670	6760	100	34	35	7	20	36	36	36	6	16	16	2	0	149	150	65	43	84	84	85	23	27	66	56	0	-0.031	-0.015	0.068	0.106	4.119	-0.005	0.001	80	474	100	63	65	Error	-2	65	-1	66	2799	12020	-0.167	2.826	0	0	0
1	2	7	""	"148444"	4850	6750	100	35	36	6	16	35	35	36	6	16	21	5	0	100	143	94	65	83	83	85	24	28	45	35	0	0.000	0.017	0.100	0.109	3.879	0.000	0.000	80	430	100	17	61	Error	0	17	1	60	2864	11444	0.000	2.417	0	0	0
1	3	7	""	"148164"	5020	6750	100	35	35	6	17	35	35	36	7	19	7	2	0	69	74	21	28	84	84	85	24	28	10	0	0	0.000	0.000	0.208	0.215	3.128	-0.035	0.014	80	430	100	-15	-10	Error	0	-15	0	-10	2838	5937	-0.143	-0.458	0	0	0
1	4	7	""	"148232"	5200	6750	100	35	36	7	19	35	35	36	6	16	23	3	0	68	70	22	31	84	84	86	23	26	5	1	0	0.000	-0.071	0.214	0.243	3.120	-0.010	0.001	80	452	100	-16	-13	Error	0	-16	1	-14	2860	5596	0.000	-0.696	0	0	0
1	5	7	""	"148350"	5390	6750	100	36	36	5	13	35	35	36	6	16	15	1	0	72	71	25	35	83	83	84	23	27	3	2	0	-0.091	-0.083	0.340	0.320	3.363	-0.028	0.011	80	452	100	-10	-11	Error	1	-11	1	-12	2859	5704	0.000	-0.565	0	0	0
1	6	7	""	"148090"	5570	6760	100	36	36	7	19	36	36	36	6	16	16	3	0	228	191	112	58	81	81	84	28	33	60	57	0	0.000	0.000	0.041	0.058	5.296	0.004	0.002	80	442	100	147	110	Error	0	147	0	110	2891	15294	0.000	3.821	0	0	0
1	7	7	""	"148142"	5750	6750	100	36	36	6	16	36	36	36	6	16	21	1	0	70	73	22	30	81	81	83	22	26	6	1	0	0.000	0.000	0.258	0.269	2.444	-0.014	0.002	80	442	100	-11	-8	Error	0	-11	0	-8	2919	5864	0.000	-0.455	0	0	0
1	8	7	""	"148022"	5930	6750	100	37	37	6	16	36	36	36	6	16	15	5	0	70	78	29	37	82	82	83	22	26	16	5	0	-0.083	-0.250	0.200	0.255	3.518	-0.002	0.000	80	442	100	-11	-3	Error	1	-12	1	-4	2929	6232	0.167	-0.227	0	0	0
1	9	7	""	"148505"	6110	6750	100	36	36	6	16	36	36	36	6	16	13	3	0	69	69	18	26	83	83	84	22	26	3	0	0	0.000	0.000	0.245	0.301	3.782	-0.001	0.000	80	442	100	-14	-14	Error	0	-14	0	-14	2868	5503	0.000	-0.682	0	0	0
1	10	7	""	"148152"	6290	6750	100	36	36	6	16	35	35	36	6	16	11	3	0	74	74	20	27	84	84	87	23	26	6	1	0	-0.100	-0.100	0.206	0.306	4.065	-0.005	0.000	80	442	100	-9	-9	Error	1	-10	1	-10	2851	5897	0.000	-0.565	0	0	0
1	11	7	""	"148161"	6470	6750	100	36	36	6	16	36	36	36	6	16	15	1	0	75	77	24	31	84	84	86	24	27	7	5	0	0.000	0.000	0.286	0.342	3.546	-0.003	0.000	80	442	100	-9	-7	Error	0	-9	0	-7	2883	6134	0.000	-0.375	0	0	0
1	12	7	""	"148513"	6650	6750	100	36	36	6	16	36	36	36	6	16	12	0	0	64	66	21	31	86	86	88	32	36	1	0	0	0.000	0.000	0.167	0.212	3.911	-0.016	0.003	80	450	100	-22	-20	Error	0	-22	0	-20	2850	5315	0.000	-0.687	0	0	0
1	13	7	""	"148469"	6830	6750	100	35	36	6	16	35	35	36	6	16	18	5	0	65	69	22	31	85	85	87	24	27	3	1	0	0.000	-0.062	0.289	0.268	3.839	-0.019	0.005	80	450	100	-20	-15	Error	0	-20	1	-16	2859	5547	0.000	-0.750	0	0	0
1	14	7	""	"148203"	7010	6750	100	37	37	6	16	36	36	36	6	16	18	2	0	70	73	20	27	84	84	88	34	38	1	0	0	-0.071	-0.091	0.267	0.276	3.124	-0.010	0.003	80	450	100	-13	-10	Error	1	-14	1	-11	2973	5821	0.167	-0.441	0	0	0
1	15	7	""	"148477"	7190	6760	100	36	36	6	16	36	36	36	6	16	11	3	0	107	110	41	37	84	84	85	23	27	48	33	0	0.000	0.000	0.130	0.146	3.914	0.004	0.000	80	452	100	23	26	Error	0	23	0	26	2885	8770	0.000	1.087	0	0	0
1	16	7	""	"148572"	7370	6750	100	37	37	6	16	36	36	36	6	16	17	5	0	90	87	23	26	84	84	85	24	28	16	2	0	0.167	0.333	0.207	0.258	3.750	-0.017	0.004	80	450	100	7	4	-2.585	1	6	1	3	2972	6990	0.167	0.083	0	0	0
1	17	7	""	"148333"	7550	6750	100	35	35	6	17	36	36	37	6	16	13	2	0	66	68	18	26	78	78	81	22	27	5	0	0	0.083	0.100	0.231	0.281	3.399	0.004	0.000	80	442	100	-13	-11	-3.585	-1	-12	-1	-10	2828	5463	-0.333	-0.591	0	0	0
1	18	7	""	"148391"	7730	6750	100	37	37	6	16	37	37	37	6	16	12	1	0	83	84	28	33	77	77	79	21	26	25	10	0	0.000	0.000	0.167	0.230	3.853	-0.002	0.000	80	442	100	6	7	Error	0	6	0	7	2961	6703	0.000	0.238	0	0	0
1	19	7	""	"148450"	7910	6750	100	37	37	5	13	37	37	37	6	16	11	0	0	82	87	31	35	76	76	80	22	27	36	15	0	0.000	0.000	0.192	0.230	4.107	-0.014	0.003	80	461	100	6	11	Error	0	6	0	11	2975	6937	0.000	0.318	0	0	0
1	20	7	"hsa-miR-381-3p"	"148306"	8110	6760	100	37	37	5	13	37	37	37	6	16	13	1	0	85	87	28	32	78	78	81	23	28	28	8	0	0.000	0.000	0.194	0.177	2.532	0.005	0.000	80	426	100	7	9	Error	0	7	0	9	2990	6927	0.000	0.261	0	0	0
1	21	7	""	"148122"	8270	6750	100	37	37	5	13	37	37	37	6	16	12	0	0	828	612	475	77	82	82	84	24	28	66	65	0	0.000	0.000	0.019	0.032	8.645	0.000	0.000	80	417	100	746	530	Error	0	746	0	530	2926	48934	0.000	22.000	0	0	0
1	22	7	""	"148150"	8450	6740	100	37	37	6	16	37	37	37	6	16	11	0	0	76	78	23	29	83	83	85	23	27	10	1	0	0.000	0.000	0.318	0.417	3.489	-0.021	0.005	80	470	100	-7	-5	Error	0	-7	0	-5	2953	6234	0.000	-0.304	0	0	0
1	1	8	""	"148120"	4660	6940	100	36	36	6	16	35	35	35	6	17	20	3	0	68	69	18	26	86	86	87	23	26	0	0	0	-0.056	-0.059	0.369	0.327	3.542	-0.044	0.022	80	474	100	-17	-16	Error	1	-18	1	-17	2878	5513	0.167	-0.783	0	0	0
1	2	8	"hsa-miR-383-5p"	"146024"	4840	6940	100	34	35	6	17	35	35	35	6	17	17	2	0	87	92	31	33	83	83	85	24	28	28	12	0	-0.250	0.000	0.291	0.349	2.766	-0.011	0.002	80	462	100	3	9	Error	-1	4	0	9	2770	7370	0.000	0.292	0	0	0
1	3	8	""	"42659"	5030	6940	100	36	36	7	19	35	35	35	7	20	16	3	0	149	167	100	59	83	83	85	24	28	55	51	0	0.015	0.012	0.092	0.111	4.731	-0.008	0.006	80	450	100	67	85	-6.044	1	66	1	84	2874	13354	0.143	3.417	0	0	0
1	4	8	""	"17287"	5200	6940	100	35	35	7	20	36	36	35	6	17	17	2	0	69	70	22	31	82	82	84	22	26	7	0	0	0.077	0.083	0.234	0.222	3.307	-0.019	0.004	80	440	100	-14	-13	-3.700	-1	-13	-1	-12	2823	5591	0.000	-0.636	0	0	0
1	5	8	"Empty"	"0"	5380	6940	100	35	36	7	19	35	35	36	6	16	22	2	0	67	71	21	29	83	83	85	25	29	3	0	0	0.000	-0.083	0.261	0.250	3.407	0.002	0.000	80	452	100	-16	-11	Error	0	-16	1	-12	2844	5662	0.000	-0.560	0	0	0
1	6	8	""	"11234"	5560	6950	100	36	36	7	19	35	35	36	6	16	21	6	0	88	91	31	34	83	83	85	22	25	32	12	0	0.200	0.125	0.222	0.318	4.175	-0.005	0.000	80	442	100	6	9	-2.322	1	5	1	8	2887	7305	0.000	0.273	0	0	0
1	7	8	"hsa-miR-802"	"30442"	5740	6940	100	35	36	7	19	36	36	36	6	16	16	5	0	64	67	19	28	82	82	83	23	27	5	1	0	0.056	0.000	0.254	0.252	2.960	0.003	0.000	80	452	100	-19	-15	-4.170	-1	-18	0	-15	2868	5360	0.000	-0.696	0	0	0
1	8	8	"hsa-miR-4428"	"168574"	5920	6940	100	36	35	7	20	36	36	36	6	16	16	2	0	63	68	20	29	82	82	84	22	26	5	1	0	0.000	0.071	0.345	0.358	3.097	-0.008	0.001	80	452	100	-19	-15	Error	0	-19	-1	-14	2826	5450	-0.167	-0.727	0	0	0
1	9	8	"hsa-miR-5590-5p"	"168970"	6100	6940	100	35	35	6	17	36	36	36	6	16	13	2	0	63	68	24	35	83	83	84	21	25	10	3	0	0.050	0.067	0.163	0.182	2.892	-0.018	0.004	80	461	100	-21	-16	-4.322	-1	-20	-1	-15	2838	5423	-0.167	-0.762	0	0	0
1	10	8	"hsa-miR-5692a"	"168938"	6280	6940	100	34	35	6	17	35	35	36	6	16	11	3	0	60	61	19	31	85	85	87	22	25	2	0	0	0.040	0.000	0.114	0.138	2.957	0.013	0.002	80	452	100	-26	-24	-4.644	-1	-25	0	-24	2807	4907	-0.167	-1.182	0	0	0
1	11	8	"hsa-miR-4729"	"168825"	6460	6940	100	35	37	6	16	35	35	36	6	16	23	1	0	71	79	26	32	86	86	87	24	27	13	2	0	0.000	-0.286	0.125	0.133	2.234	-0.029	0.012	80	462	100	-15	-5	Error	0	-15	2	-7	2925	6325	0.167	-0.333	0	0	0
1	12	8	"hsa-miR-4475"	"168640"	6650	6950	100	35	36	6	16	35	35	36	6	16	16	7	0	167	158	79	50	85	85	87	24	27	61	57	0	0.000	0.014	0.053	0.070	4.106	0.003	0.001	80	460	100	82	74	Error	0	82	1	73	2885	12602	0.000	2.958	0	0	0
1	13	8	"hsa-miR-4535"	"168874"	6830	6950	100	37	37	6	16	35	35	36	6	16	22	1	0	70	73	22	30	84	84	86	22	25	7	1	0	-0.143	-0.182	0.268	0.289	3.163	-0.012	0.002	80	450	100	-12	-9	Error	2	-14	2	-11	2921	5802	0.167	-0.591	0	0	0
1	14	8	"hsa-miR-5002-3p"	"168656"	7010	6950	100	36	36	7	19	36	36	36	6	16	16	3	0	304	253	150	59	87	87	87	24	27	71	66	0	0.000	0.000	0.026	0.034	4.180	0.001	0.000	80	460	100	217	166	Error	0	217	0	166	2917	20237	0.000	6.917	0	0	0
1	15	8	""	"168838"	7190	6950	100	37	36	7	19	36	36	36	6	16	16	5	0	5083	3849	3113	80	85	85	86	22	25	73	70	0	0.000	0.000	0.002	0.004	14.722	0.000	0.001	80	442	100	4999	3764	Error	1	4998	0	3764	2905	307932	0.000	171.045	0	0	0
1	16	8	"hsa-miR-4754"	"168861"	7370	6950	100	37	36	5	13	36	36	36	6	16	12	0	0	83	88	27	30	81	81	83	21	25	26	12	0	0.500	0.000	0.197	0.215	3.107	-0.007	0.001	80	450	100	3	7	-1.000	1	2	0	7	2917	7021	0.000	0.238	0	0	0
1	17	8	"hsa-miR-4999-3p"	"168667"	7550	6940	100	36	35	6	17	36	36	37	6	16	10	0	0	63	66	20	30	80	80	83	23	27	5	0	0	0.000	0.071	0.250	0.237	3.671	0.011	0.001	80	460	100	-17	-15	Error	0	-17	-1	-14	2801	5316	-0.333	-0.739	0	0	0
1	18	8	"hsa-miR-4735-5p"	"168910"	7730	6940	100	38	37	6	16	36	36	37	6	16	10	2	0	82	81	29	35	80	80	82	23	28	16	8	0	1.000	1.000	0.236	0.256	2.968	-0.006	0.000	80	461	100	4	2	0.000	2	2	1	1	2934	6458	0.000	-0.043	0	0	0
1	19	8	"hsa-miR-5683"	"168664"	7910	6940	100	36	36	6	16	37	37	37	6	16	12	2	0	61	64	18	28	79	79	82	23	28	2	0	0	0.056	0.067	0.235	0.241	3.413	-0.004	0.000	80	468	100	-19	-16	-4.170	-1	-18	-1	-15	2890	5125	-0.167	-0.783	0	0	0
1	20	8	""	"168712"	8090	6940	100	36	36	6	16	37	37	37	6	16	8	1	0	77	81	24	29	78	78	81	22	27	22	3	0	1.000	-0.333	0.280	0.304	3.792	0.009	0.001	80	458	100	-2	2	0.000	-1	-1	-1	3	2863	6471	-0.167	0.000	0	0	0
1	21	8	"hsa-miR-4772-5p"	"168766"	8270	6940	100	37	38	6	15	37	37	37	6	16	16	3	0	59	61	17	27	80	80	83	23	27	1	0	0	0.000	-0.053	0.250	0.238	3.157	-0.026	0.009	80	474	100	-21	-18	Error	0	-21	1	-19	3004	4850	0.167	-0.957	0	0	0
1	22	8	"hsa-miR-5088-5p"	"168569"	8450	6940	100	37	38	6	15	37	37	37	6	16	17	2	0	74	76	21	27	85	85	86	24	27	5	1	0	0.000	-0.111	0.220	0.238	3.228	0.012	0.001	80	501	100	-11	-8	Error	0	-11	1	-9	3015	6049	0.167	-0.417	0	0	0
1	1	9	""	"168608"	4670	7130	100	36	35	6	17	35	35	36	6	16	13	2	0	115	122	53	43	84	84	86	23	26	55	41	0	0.032	0.000	0.105	0.132	4.489	0.014	0.006	80	484	100	32	38	-4.954	1	31	0	38	2826	9721	-0.167	1.565	0	0	0
1	2	9	"hsa-miR-3689d"	"168883"	4850	7130	100	36	36	6	16	35	35	36	6	16	18	1	0	66	69	20	28	86	86	86	22	25	5	0	0	-0.050	-0.059	0.267	0.258	3.283	-0.037	0.016	80	452	100	-19	-16	Error	1	-20	1	-17	2905	5498	0.000	-0.773	0	0	0
1	3	9	"hsa-miR-5693"	"168669"	5030	7130	100	35	35	6	17	35	35	35	6	17	20	1	0	67	68	21	30	85	85	86	24	27	3	0	0	0.000	0.000	0.282	0.308	3.394	-0.052	0.042	80	461	100	-18	-17	Error	0	-18	0	-17	2807	5458	0.000	-0.750	0	0	0
1	4	9	"hsa-miR-4785"	"168791"	5210	7130	100	35	35	7	20	35	35	35	6	17	20	6	0	62	67	22	32	82	82	84	24	28	5	1	0	0.000	0.000	0.185	0.221	3.183	-0.040	0.025	80	452	100	-20	-15	Error	0	-20	0	-15	2829	5346	0.000	-0.708	0	0	0
1	5	9	"hsa-miR-4761-3p"	"168804"	5390	7130	100	37	37	6	16	35	35	36	7	19	20	1	0	64	66	20	30	85	85	87	28	32	0	0	0	-0.095	-0.105	0.206	0.267	3.755	-0.006	0.001	80	452	100	-19	-17	Error	2	-21	2	-19	2938	5276	0.143	-0.750	0	0	0
1	6	9	"hsa-miR-3529-3p"	"169368"	5570	7130	100	36	36	7	19	35	35	36	6	16	18	5	0	60	64	23	35	84	84	87	24	27	3	2	0	-0.042	-0.050	0.167	0.181	3.825	-0.009	0.001	80	442	100	-23	-19	Error	1	-24	1	-20	2878	5132	0.000	-0.958	0	0	0
1	7	9	"hsa-miR-4665-5p"	"169178"	5750	7130	100	38	37	7	18	36	36	36	6	16	20	2	0	63	64	18	28	83	83	86	25	29	5	0	0	-0.100	-0.053	0.255	0.307	2.739	0.007	0.001	80	460	100	-18	-18	Error	2	-20	1	-19	2933	5131	0.167	-0.880	0	0	0
1	8	9	"hsa-miR-4748"	"169221"	5930	7130	100	35	36	6	16	36	36	36	6	16	16	3	0	78	81	23	28	85	85	86	23	26	12	3	0	0.143	0.000	0.214	0.243	3.883	0.010	0.001	80	452	100	-8	-4	-2.807	-1	-7	0	-4	2872	6511	0.000	-0.217	0	0	0
1	9	9	"hsa-miR-345-3p"	"169076"	6110	7140	100	36	36	7	19	36	36	36	7	19	12	2	0	122	125	55	44	85	85	86	24	27	57	46	0	0.000	0.000	0.098	0.130	3.807	-0.004	0.000	80	461	100	37	40	Error	0	37	0	40	2894	9983	0.000	1.625	0	0	0
1	10	9	"hsa-miR-5195-3p"	"169346"	6290	7130	100	36	36	5	13	36	36	36	6	16	8	0	0	72	74	24	32	83	83	86	24	27	10	2	0	0.000	0.000	0.259	0.231	3.951	-0.012	0.002	80	461	100	-11	-9	Error	0	-11	0	-9	2843	5881	0.000	-0.500	0	0	0
1	11	9	"hsa-miR-4726-5p"	"169031"	6470	7130	100	37	36	6	16	36	36	36	7	19	8	1	0	687	773	644	83	85	85	87	24	27	68	58	0	0.002	0.000	0.007	0.011	8.060	0.000	0.001	80	471	100	603	688	-9.234	1	602	0	688	2867	61807	0.000	28.583	0	0	0
1	12	9	"hsa-miR-4474-3p"	"169276"	6660	7130	100	37	37	6	16	36	36	36	6	16	16	3	0	70	74	19	25	86	86	88	25	28	2	0	0	-0.062	-0.083	0.305	0.333	2.754	-0.016	0.005	80	452	100	-15	-11	Error	1	-16	1	-12	2945	5889	0.167	-0.560	0	0	0
1	13	9	"hsa-miR-4472"	"169170"	6840	7130	100	36	36	7	19	36	36	36	6	16	18	2	0	113	152	92	60	85	85	86	26	30	50	43	0	0.000	0.000	0.126	0.129	6.078	-0.009	0.006	80	430	100	28	67	Error	0	28	0	67	2910	12173	0.000	2.538	0	0	0
1	14	9	"hsa-miR-5580-3p"	"169168"	7010	7140	100	36	37	6	16	36	36	36	6	16	18	1	0	124	127	56	44	84	84	85	23	27	57	45	0	0.000	0.023	0.069	0.083	3.833	0.011	0.005	80	430	100	40	44	Error	0	40	1	43	2936	10138	0.167	1.826	0	0	0
1	15	9	"hsa-miR-4699-5p"	"169335"	7190	7130	100	35	36	6	16	36	36	36	6	16	12	2	0	86	86	26	30	85	85	87	23	26	21	3	0	-1.000	0.000	0.389	0.313	3.152	-0.021	0.005	80	442	100	0	1	Error	-1	1	0	1	2866	6880	0.000	-0.043	0	0	0
1	16	9	"hsa-miR-4462"	"169043"	7370	7130	100	36	37	6	16	36	36	36	6	16	12	3	0	85	96	36	37	83	83	85	23	27	30	17	0	0.000	0.077	0.200	0.236	3.499	0.013	0.003	80	442	100	2	14	Error	0	2	1	13	2920	7650	0.167	0.478	0	0	0
1	17	9	"hsa-miR-5006-3p"	"169136"	7550	7140	100	37	37	6	16	36	36	36	6	16	20	3	0	94	95	32	33	81	81	83	22	26	37	17	0	0.077	0.071	0.205	0.245	3.623	0.009	0.001	80	460	100	14	15	-3.700	1	13	1	14	2975	7630	0.167	0.545	0	0	0
1	18	9	"hsa-miR-3682-5p"	"169243"	7740	7140	100	38	37	6	16	36	36	37	6	16	11	3	0	109	108	42	38	81	81	83	23	27	55	33	0	0.071	0.037	0.130	0.149	4.019	0.004	0.000	80	461	100	30	28	-3.807	2	28	1	27	2975	8628	0.000	1.087	0	0	0
1	19	9	"hsa-miR-4640-3p"	"169205"	7920	7150	100	35	36	5	13	37	37	37	6	16	7	0	0	89	91	27	29	78	78	80	23	28	36	8	0	-0.182	-0.077	0.273	0.328	3.935	-0.003	0.000	80	418	100	9	12	Error	-2	11	-1	13	2850	7299	-0.167	0.478	0	0	0
1	20	9	"hsa-miR-548ai/hsa-miR-570-5p"	"169078"	8100	7150	100	36	37	5	13	37	37	37	6	16	15	1	0	59	65	21	32	83	83	85	24	28	6	0	0	0.042	0.000	0.185	0.201	3.387	-0.018	0.005	80	446	100	-25	-18	-4.585	-1	-24	0	-18	2934	5188	0.000	-0.833	0	0	0
1	21	9	"hsa-miR-4764-3p"	"169130"	8280	7160	100	36	36	5	13	37	37	37	6	16	7	1	0	504	459	152	33	84	84	85	22	25	92	92	0	-0.002	-0.003	0.011	0.010	2.531	-0.002	0.003	80	438	100	419	374	Error	-1	420	-1	375	2909	36733	-0.167	17.000	0	0	0
1	22	9	"hsa-miR-4417"	"169358"	8460	7140	100	37	37	7	18	37	37	37	6	16	13	3	0	105	517	526	101	83	83	86	23	26	48	45	0	0.000	0.000	0.022	0.030	10.563	0.001	0.001	80	483	100	22	434	Error	0	22	0	434	2956	41367	0.000	18.739	0	0	0
1	1	10	"Empty"	"0"	4670	7320	100	35	36	6	16	36	36	36	7	19	16	0	0	83	85	25	29	84	84	87	25	28	17	2	0	1.000	0.000	0.417	0.396	3.659	-0.036	0.015	80	500	100	-2	1	0.000	-1	-1	0	1	2869	6824	0.000	-0.080	0	0	0
1	2	10	"hsa-miR-4525"	"169278"	4850	7320	100	35	35	6	17	36	36	36	6	16	12	2	0	74	75	18	24	85	85	86	22	25	3	0	0	0.091	0.100	0.263	0.331	3.613	0.014	0.002	80	478	100	-12	-11	-3.459	-1	-11	-1	-10	2793	6029	-0.167	-0.500	0	0	0
1	3	10	"hsa-miR-4451"	"169167"	5040	7330	100	36	35	7	20	35	35	35	6	17	13	5	0	548	1509	1547	102	84	84	84	24	28	58	55	0	0.002	0.000	0.003	0.010	20.261	0.000	0.000	80	468	100	465	1425	-8.858	1	464	0	1425	2807	120757	0.000	59.375	0	0	0
1	4	10	"hsa-miR-4786-5p"	"169086"	5210	7320	100	36	36	7	19	36	36	36	6	16	18	3	0	74	76	20	26	81	81	82	25	30	7	1	0	0.000	0.000	0.404	0.311	4.159	-0.041	0.017	80	466	100	-7	-5	Error	0	-7	0	-5	2898	6085	0.000	-0.240	0	0	0
1	5	10	""	"168937"	5400	7320	100	36	36	7	19	36	36	36	7	19	12	2	0	61	63	18	28	84	84	88	43	48	0	0	0	0.000	0.000	0.273	0.249	2.408	0.006	0.002	80	478	100	-23	-21	Error	0	-23	0	-21	2864	5019	0.000	-0.581	0	0	0
1	6	10	""	"168555"	5580	7320	100	35	36	6	16	36	36	36	7	19	8	1	0	69	72	21	29	86	86	90	42	46	1	1	0	0.059	0.000	0.214	0.219	3.178	0.005	0.001	80	456	100	-18	-14	-4.087	-1	-17	0	-14	2861	5754	0.000	-0.429	0	0	0
1	7	10	""	"168688"	5750	7330	100	36	36	7	19	36	36	36	6	16	16	5	0	2723	2142	1152	53	87	87	89	24	26	82	81	0	0.000	0.000	0.002	0.005	8.970	0.000	0.001	80	456	100	2636	2055	Error	0	2636	0	2055	2880	171348	0.000	85.542	0	0	0
1	8	10	""	"169250"	5930	7320	100	36	36	5	13	36	36	36	6	16	16	0	0	989	748	591	79	90	90	90	25	27	63	62	0	0.000	0.000	0.007	0.019	9.332	0.001	0.002	80	478	100	899	658	Error	0	899	0	658	2878	59872	0.000	26.320	0	0	0
1	9	10	"hsa-miR-5096"	"169398"	6120	7330	100	35	36	6	16	35	35	36	7	19	17	2	0	92	102	44	43	87	87	89	26	29	31	21	0	0.000	0.067	0.170	0.197	2.903	0.009	0.002	80	462	100	5	16	Error	0	5	1	15	2876	8195	0.000	0.500	0	0	0
1	10	10	"hsa-miR-4427"	"169386"	6300	7330	100	36	36	6	16	36	36	36	7	19	10	1	0	61	65	23	35	85	85	88	26	29	2	1	0	0.000	0.000	0.177	0.209	3.318	-0.006	0.001	80	470	100	-24	-20	Error	0	-24	0	-20	2846	5193	0.000	-0.885	0	0	0
1	11	10	""	"168607"	6480	7330	100	36	36	7	19	36	36	36	6	16	18	2	0	1015	847	425	50	86	86	88	25	28	83	83	0	0.000	0.000	0.006	0.011	6.485	0.000	0.000	80	470	100	929	761	Error	0	929	0	761	2870	67787	0.000	30.360	0	0	0
1	12	10	"Empty"	"0"	6660	7320	100	37	36	6	16	36	36	36	6	16	15	2	0	63	69	25	36	86	86	88	24	27	7	2	0	-0.043	0.000	0.200	0.176	2.976	-0.037	0.023	80	468	100	-22	-17	Error	1	-23	0	-17	2904	5483	0.000	-0.792	0	0	0
1	13	10	""	"168813"	6840	7320	100	36	36	6	16	36	36	36	6	16	13	3	0	63	66	15	22	86	86	87	24	27	0	0	0	0.000	0.000	0.216	0.285	2.936	0.003	0.000	80	468	100	-23	-20	Error	0	-23	0	-20	2861	5241	0.000	-0.875	0	0	0
1	14	10	"Empty"	"0"	7020	7320	100	37	36	6	16	36	36	36	6	16	15	1	0	81	84	25	29	85	85	85	23	27	15	5	0	-0.250	0.000	0.292	0.386	4.255	-0.006	0.001	80	458	100	-3	-1	Error	1	-4	0	-1	2891	6738	0.000	-0.043	0	0	0
1	15	10	"Empty"	"0"	7200	7320	100	34	35	6	17	36	36	36	6	16	11	1	0	82	88	26	29	85	85	86	23	26	22	6	0	0.667	-0.333	0.279	0.250	3.370	-0.001	0.000	80	468	100	-5	2	-0.585	-2	-3	-1	3	2838	7015	-0.167	0.087	0	0	0
1	16	10	"Empty"	"0"	7380	7320	100	38	38	6	15	37	37	36	6	16	11	2	0	84	85	25	29	84	84	84	22	26	16	6	0	100000.000	1.000	0.276	0.303	5.047	0.011	0.002	80	468	100	1	2	16.610	1	0	1	1	3008	6836	0.333	0.045	0	0	0
1	17	10	"Empty"	"0"	7560	7320	100	35	36	6	16	36	36	36	6	16	15	1	0	78	79	23	29	84	84	86	24	27	10	2	0	0.167	0.000	0.361	0.411	3.932	-0.006	0.001	80	458	100	-7	-5	-2.585	-1	-6	0	-5	2873	6345	0.000	-0.292	0	0	0
1	18	10	"Empty"	"0"	7740	7320	100	36	36	6	16	36	36	37	6	16	12	2	0	84	86	21	24	84	84	85	22	25	17	2	0	0.000	0.000	0.369	0.414	3.721	0.002	0.000	80	451	100	0	2	Error	0	0	0	2	2859	6890	-0.167	0.045	0	0	0
1	19	10	"Empty"	"0"	7920	7300	100	34	36	6	16	37	37	37	5	13	13	2	0	82	87	27	31	81	81	83	23	27	25	10	0	-3.000	-0.167	0.287	0.292	3.448	-0.010	0.002	80	424	100	-2	5	Error	-3	1	-1	6	2853	6995	-0.200	0.174	0	0	0
1	20	10	"Empty"	"0"	8100	7320	100	37	37	5	13	37	37	37	6	16	11	0	0	86	85	21	24	82	82	84	22	26	21	1	0	0.000	0.000	0.250	0.294	3.344	-0.020	0.006	80	446	100	4	3	Error	0	4	0	3	2940	6825	0.000	0.045	0	0	0
1	21	10	"Empty"	"0"	8280	7320	100	36	36	6	16	37	37	37	6	16	8	1	0	78	84	28	33	86	86	87	21	24	15	7	0	0.125	0.500	0.250	0.251	3.687	-0.017	0.005	80	432	100	-9	-3	-3.000	-1	-8	-1	-2	2895	6742	-0.167	-0.143	0	0	0
1	22	10	"Empty"	"0"	8460	7320	100	37	37	5	13	37	37	37	6	16	8	1	0	85	89	26	29	85	85	87	22	25	23	6	0	0.000	0.000	0.263	0.254	3.040	0.006	0.001	80	482	100	0	4	Error	0	0	0	4	2921	7115	0.000	0.091	0	0	0
1	1	11	"Empty"	"0"	4670	7530	100	37	36	6	16	36	36	36	6	16	11	3	0	90	88	20	22	87	87	87	25	28	10	1	0	0.333	0.000	0.278	0.260	2.933	-0.062	0.049	80	511	100	4	1	-1.585	1	3	0	1	2887	7068	0.000	0.040	0	0	0
1	2	11	"hsa-miR-23a-5p"	"42638"	4860	7530	100	35	35	6	17	35	35	35	6	17	17	2	0	107	122	58	47	85	85	87	25	28	48	38	0	0.000	0.000	0.109	0.151	4.348	-0.013	0.007	80	467	100	22	37	Error	0	22	0	37	2802	9738	0.000	1.400	0	0	0
1	3	11	""	"42888"	5030	7530	100	35	35	6	17	36	36	36	6	16	10	2	0	1435	1150	907	78	81	81	84	25	29	71	70	0	-0.001	-0.001	0.009	0.020	12.306	0.000	0.000	80	449	100	1353	1068	Error	-1	1354	-1	1069	2769	91985	-0.167	42.640	0	0	0
1	4	11	"ebv-miR-BART1-3p"	"17519"	5210	7530	100	36	37	6	16	36	36	36	7	19	12	1	0	67	69	20	28	83	83	85	24	28	3	0	0	0.000	-0.071	0.261	0.257	3.074	-0.042	0.022	80	468	100	-16	-13	Error	0	-16	1	-14	2921	5524	0.143	-0.667	0	0	0
1	5	11	""	"17278"	5390	7530	100	35	35	6	17	36	36	36	7	19	10	0	0	79	79	24	30	86	86	87	22	25	8	2	0	0.143	0.143	0.311	0.261	2.855	0.012	0.002	80	468	100	-8	-8	-2.807	-1	-7	-1	-7	2831	6295	-0.143	-0.364	0	0	0
1	6	11	"hsa-miR-921"	"46507"	5570	7530	100	36	36	6	16	36	36	36	7	19	7	0	0	134	151	85	56	88	88	89	23	25	52	50	0	0.000	0.000	0.095	0.116	5.356	-0.013	0.013	80	476	100	46	63	Error	0	46	0	63	2849	12078	0.000	2.696	0	0	0
1	7	11	"hsa-miR-181a-2-3p"	"17928"	5750	7530	100	36	37	7	18	36	36	36	6	16	18	8	0	119	124	56	45	88	88	89	23	25	51	45	0	0.000	0.028	0.153	0.136	3.882	0.017	0.010	80	460	100	31	37	Error	0	31	1	36	2932	9903	0.167	1.522	0	0	0
1	8	11	""	"42826"	5930	7530	100	35	35	7	20	36	36	36	6	16	12	3	0	354	357	281	78	92	92	91	25	27	58	56	0	-0.004	-0.004	0.105	0.049	8.338	0.000	0.000	80	468	100	261	264	Error	-1	262	-1	265	2807	28526	-0.167	10.640	0	0	0
1	9	11	""	"17537"	6110	7520	100	36	36	6	16	35	35	36	7	19	11	1	0	103	184	146	79	87	87	89	25	28	42	36	0	0.063	0.010	0.141	0.101	5.762	0.000	0.000	80	460	100	17	98	-4.000	1	16	1	97	2853	14727	0.000	3.800	0	0	0
1	10	11	""	"42722"	6290	7530	100	36	36	7	19	35	35	36	7	19	16	3	0	78	79	22	27	83	83	88	24	27	8	0	0	-0.200	-0.250	0.296	0.276	4.306	-0.008	0.001	80	461	100	-4	-3	Error	1	-5	1	-4	2904	6347	0.000	-0.375	0	0	0
1	11	11	""	"42645"	6470	7530	100	36	37	5	13	36	36	36	6	16	15	1	0	73	76	20	26	86	86	88	35	39	2	0	0	0.000	-0.100	0.258	0.245	3.122	-0.013	0.006	80	471	100	-13	-9	Error	0	-13	1	-10	2933	6054	0.167	-0.343	0	0	0
1	12	11	""	"46636"	6660	7530	100	37	37	6	16	36	36	36	6	16	12	3	0	99	154	97	62	85	85	86	24	27	47	45	0	0.071	0.014	0.075	0.098	5.465	0.007	0.005	80	489	100	15	70	-3.807	1	14	1	69	2931	12305	0.167	2.833	0	0	0
1	13	11	"hsa-miR-502-5p"	"11134"	6850	7530	100	36	36	6	16	36	36	36	6	16	16	3	0	96	96	35	36	82	82	84	23	27	37	18	0	0.000	0.000	0.211	0.181	3.215	-0.006	0.001	80	476	100	14	14	Error	0	14	0	14	2911	7667	0.000	0.522	0	0	0
1	14	11	""	"17295"	7020	7530	100	37	37	6	16	36	36	36	6	16	17	1	0	788	791	674	85	83	83	85	24	28	61	57	0	0.001	0.001	0.007	0.018	10.891	0.001	0.008	80	456	100	706	709	-9.461	1	705	1	708	2956	63247	0.167	29.417	0	0	0
1	15	11	""	"32825"	7200	7530	100	36	36	5	13	36	36	36	6	16	15	1	0	102	194	147	75	84	84	86	23	26	47	47	0	0.000	0.000	0.057	0.068	5.820	-0.002	0.001	80	456	100	18	110	Error	0	18	0	110	2911	15552	0.000	4.696	0	0	0
1	16	11	""	"46276"	7370	7530	100	36	37	7	18	36	36	37	6	16	20	5	0	72	68	19	27	82	82	83	22	26	1	0	0	0.000	-0.071	0.333	0.376	3.645	0.013	0.002	80	456	100	-10	-13	Error	0	-10	1	-14	2926	5440	0.000	-0.682	0	0	0
1	17	11	"hsa-miR-508-5p"	"42812"	7550	7530	100	37	37	6	16	36	36	37	6	16	15	1	0	107	124	64	51	82	82	84	23	27	50	46	0	0.040	0.024	0.083	0.103	3.922	0.005	0.001	80	468	100	26	43	-4.644	1	25	1	42	2925	9894	0.000	1.739	0	0	0
1	18	11	"hsa-miR-19b-2-5p"	"42918"	7730	7520	100	37	37	6	16	36	36	37	6	16	13	6	0	68	72	25	34	84	84	85	23	27	7	3	0	-0.062	-0.083	0.154	0.178	3.916	-0.008	0.001	80	469	100	-15	-11	Error	1	-16	1	-12	2944	5791	0.000	-0.565	0	0	0
1	19	11	""	"46457"	7910	7520	100	36	36	6	16	36	36	37	6	16	16	1	0	74	75	19	25	84	84	85	21	24	6	1	0	0.000	0.000	0.303	0.378	3.080	0.007	0.001	80	482	100	-10	-9	Error	0	-10	0	-9	2919	5999	-0.167	-0.476	0	0	0
1	20	11	""	"42469"	8090	7530	100	37	37	6	16	37	37	37	6	16	13	0	0	108	108	42	38	82	82	84	22	26	51	37	0	0.000	0.000	0.083	0.081	3.078	-0.027	0.020	80	478	100	26	26	Error	0	26	0	26	2946	8619	0.000	1.091	0	0	0
1	21	11	""	"27575"	8280	7530	100	35	36	6	16	37	37	37	6	16	13	1	0	106	172	126	73	83	83	85	23	27	50	42	0	-0.087	-0.011	0.091	0.089	4.390	-0.006	0.008	80	478	100	21	88	Error	-2	23	-1	89	2884	13736	-0.167	3.783	0	0	0
1	22	11	"Empty"	"0"	8460	7520	100	38	37	5	13	37	37	37	6	16	7	0	0	86	86	23	26	84	84	86	24	27	12	3	0	0.500	0.000	0.263	0.256	3.204	0.011	0.001	80	492	100	3	2	-1.000	1	2	0	2	2988	6891	0.000	0.000	0	0	0
1	1	12	""	"46481"	4650	7720	100	36	36	6	16	36	36	36	6	16	11	3	0	83	86	23	26	81	81	83	24	28	21	1	0	0.000	0.000	0.321	0.304	3.328	-0.019	0.004	80	495	100	2	5	Error	0	2	0	5	2866	6905	0.000	0.125	0	0	0
1	2	12	""	"-1"	4840	7720	100	35	36	6	16	35	35	35	6	17	16	5	0	396	368	275	74	80	80	82	24	29	63	60	0	0.000	0.003	0.021	0.036	7.704	0.000	0.000	80	463	100	316	289	Error	0	316	1	288	2859	29465	0.167	11.917	0	0	0
1	3	12	"kshv-miR-K12-12-5p"	"42516"	5020	7720	100	35	35	6	17	36	36	36	6	16	10	0	0	69	73	21	28	79	79	81	24	29	8	1	0	0.100	0.167	0.304	0.290	3.179	-0.023	0.006	80	462	100	-11	-7	-3.322	-1	-10	-1	-6	2823	5836	-0.167	-0.333	0	0	0
1	4	12	"hsa-miR-1270"	"46752"	5210	7720	100	36	36	6	16	36	36	36	6	16	11	2	0	90	140	93	66	85	85	86	26	30	41	37	0	0.000	0.000	0.083	0.093	3.383	-0.005	0.002	80	462	100	5	55	Error	0	5	0	55	2891	11182	0.000	2.077	0	0	0
1	5	12	""	"46807"	5390	7720	100	35	36	6	16	36	36	36	6	16	13	2	0	469	412	308	74	85	85	86	23	26	62	58	0	-0.003	0.000	0.020	0.034	6.362	0.000	0.000	80	452	100	383	327	Error	-1	384	0	327	2855	32921	0.000	14.174	0	0	0
1	6	12	"hsa-miR-1248"	"46427"	5570	7730	100	36	37	6	16	36	36	36	7	19	16	2	0	95	115	58	50	86	86	88	23	26	41	35	0	0.000	0.034	0.159	0.159	4.952	-0.008	0.002	80	426	100	9	30	Error	0	9	1	29	2965	9173	0.143	1.174	0	0	0
1	7	12	""	"42821"	5740	7720	100	37	36	6	16	35	35	36	6	16	17	2	0	68	70	21	30	85	85	87	22	25	6	1	0	-0.118	-0.067	0.267	0.208	3.177	-0.005	0.000	80	440	100	-15	-14	Error	2	-17	1	-15	2881	5580	0.000	-0.773	0	0	0
1	8	12	""	"46279"	5920	7720	100	35	36	6	16	36	36	36	6	16	18	2	0	73	75	18	24	84	84	87	23	26	2	0	0	0.091	0.000	0.305	0.317	2.828	-0.052	0.028	80	462	100	-12	-9	-3.459	-1	-11	0	-9	2873	6006	0.000	-0.522	0	0	0
1	9	12	"hsa-miR-31-5p"	"11052"	6110	7720	100	35	36	6	16	36	36	36	6	16	15	3	0	924	1212	1127	92	86	86	87	23	26	66	61	0	-0.001	0.000	0.029	0.023	12.258	0.000	0.003	80	470	100	837	1126	Error	-1	838	0	1126	2893	96997	0.000	48.913	0	0	0
1	10	12	"hsa-miR-943"	"42696"	6290	7720	100	35	36	6	16	36	36	36	6	16	15	3	0	684	664	543	81	82	82	86	25	29	63	63	0	-0.002	0.000	0.015	0.035	10.270	0.001	0.001	80	440	100	601	582	Error	-1	602	0	582	2857	53124	0.000	23.120	0	0	0
1	11	12	"hsa-miR-586"	"42754"	6460	7720	100	36	36	5	13	36	36	36	6	16	7	0	0	74	78	25	32	84	84	87	35	40	7	1	0	0.000	0.000	0.300	0.281	2.523	-0.006	0.001	80	449	100	-10	-6	Error	0	-10	0	-6	2879	6237	0.000	-0.257	0	0	0
1	12	12	""	"42632"	6640	7720	100	37	36	6	16	36	36	36	6	16	12	1	0	81	82	24	29	80	80	83	24	28	18	2	0	1.000	0.000	0.281	0.284	3.339	-0.026	0.010	80	453	100	2	2	0.000	1	1	0	2	2903	6561	0.000	-0.042	0	0	0
1	13	12	"hsa-miR-597-5p"	"42818"	6830	7730	100	36	37	6	16	36	36	36	6	16	15	3	0	132	179	122	68	80	80	83	23	27	57	51	0	0.000	0.010	0.102	0.070	4.535	0.001	0.000	80	450	100	52	100	Error	0	52	1	99	2922	14300	0.167	4.174	0	0	0
1	14	12	"hsa-miR-149-5p"	"42810"	7010	7720	100	36	37	6	16	36	36	36	6	16	16	5	0	97	110	54	49	83	83	86	25	29	42	31	0	0.000	0.037	0.117	0.122	2.666	-0.012	0.005	80	442	100	14	28	Error	0	14	1	27	2923	8774	0.167	0.960	0	0	0
1	15	12	"hsa-miR-634"	"42591"	7190	7720	100	36	37	5	13	36	36	37	6	16	16	0	0	114	151	93	61	80	80	87	57	65	46	36	0	0.000	0.014	0.090	0.075	4.261	0.008	0.007	80	442	100	34	72	Error	0	34	1	71	2928	12050	0.000	1.123	0	0	0
1	16	12	"ebv-miR-BART20-3p"	"17585"	7370	7720	100	37	36	6	16	36	36	37	6	16	16	0	0	68	71	22	30	80	80	83	25	30	5	2	0	-0.083	0.000	0.250	0.311	2.866	-0.002	0.000	80	442	100	-11	-9	Error	1	-12	0	-9	2907	5711	-0.167	-0.480	0	0	0
1	17	12	"hsa-miR-1180-3p"	"42848"	7550	7720	100	36	36	6	16	37	37	37	6	16	12	1	0	74	81	29	35	82	82	83	22	26	20	11	0	0.125	1.000	0.188	0.204	2.590	0.000	0.000	80	442	100	-9	-2	-3.000	-1	-8	-1	-1	2904	6491	-0.167	-0.091	0	0	0
1	18	12	"hsa-miR-24-3p"	"17506"	7730	7720	100	36	36	6	16	37	37	37	6	16	11	1	0	2580	4754	4786	100	81	81	84	23	27	67	65	0	0.000	0.000	0.004	0.009	25.005	0.000	0.001	80	460	100	2498	4672	Error	-1	2499	-1	4673	2902	380328	-0.167	203.043	0	0	0
1	19	12	""	"42919"	7910	7720	100	37	37	6	16	37	37	37	6	16	18	1	0	72	72	21	29	82	82	84	23	27	8	0	0	0.000	0.000	0.263	0.266	3.356	-0.011	0.002	80	450	100	-10	-10	Error	0	-10	0	-10	2986	5750	0.000	-0.522	0	0	0
1	20	12	""	"42937"	8090	7720	100	37	37	5	13	37	37	37	5	13	16	1	0	67	70	22	31	82	82	82	24	29	6	1	0	0.000	0.000	0.196	0.208	3.131	-0.023	0.008	80	442	100	-15	-12	Error	0	-15	0	-12	2935	5562	0.000	-0.500	0	0	0
1	21	12	"kshv-miR-K12-3-5p"	"42795"	8270	7720	100	36	36	6	16	37	37	37	6	16	10	1	0	175	268	220	82	84	84	85	24	28	53	51	0	-0.011	-0.005	0.053	0.062	7.827	-0.005	0.013	80	442	100	90	183	Error	-1	91	-1	184	2898	21461	-0.167	7.625	0	0	0
1	22	12	"ebv-miR-BART10-5p"	"42485"	8450	7710	100	38	38	6	15	37	37	37	6	16	16	1	0	80	82	25	30	83	83	86	24	27	17	3	0	-0.333	-1.000	0.202	0.305	4.514	0.000	0.000	80	484	100	-2	0	Error	1	-3	1	-1	3035	6593	0.167	-0.167	0	0	0
1	1	13	""	"11271"	4650	7910	100	35	35	6	17	35	35	36	6	16	8	2	0	82	87	29	33	78	78	80	23	28	30	12	0	0.000	0.000	0.293	0.260	3.836	-0.012	0.002	80	484	100	4	9	Error	0	4	0	9	2816	6932	-0.167	0.304	0	0	0
1	2	13	"hsa-miR-1267"	"46633"	4840	7910	100	35	35	7	20	35	35	35	6	17	16	1	0	79	87	34	39	76	76	80	23	28	26	17	0	0.000	0.000	0.198	0.204	3.754	-0.011	0.002	80	452	100	3	11	Error	0	3	0	11	2824	6922	0.000	0.304	0	0	0
1	3	13	""	"-1"	5020	7910	100	35	36	7	19	36	36	36	6	16	13	6	0	123	435	408	93	80	80	81	23	28	52	48	0	-0.023	0.000	0.083	0.045	9.333	0.000	0.000	80	452	100	42	355	Error	-1	43	0	355	2858	34819	0.000	15.391	0	0	0
1	4	13	"hsa-miR-450b-5p"	"42896"	5200	7910	100	37	36	7	19	35	35	36	7	19	21	2	0	73	77	24	31	82	82	84	24	28	15	2	0	-0.222	-0.200	0.390	0.367	3.214	-0.004	0.000	80	452	100	-7	-4	Error	2	-9	1	-5	2901	6192	0.000	-0.292	0	0	0
1	5	13	""	"42685"	5380	7910	100	36	37	7	18	36	36	36	6	16	18	6	0	81	83	28	33	82	82	84	23	27	18	5	0	0.000	1.000	0.338	0.358	3.578	-0.008	0.001	80	462	100	-1	2	Error	0	-1	1	1	2935	6622	0.167	-0.043	0	0	0
1	6	13	"hsa-miR-504-5p"	"28480"	5570	7900	100	36	36	6	16	36	36	36	7	19	17	2	0	86	89	32	35	79	79	83	21	25	35	21	0	0.000	0.000	0.190	0.201	3.298	0.005	0.000	80	449	100	7	10	Error	0	7	0	10	2905	7096	0.000	0.286	0	0	0
1	7	13	"hsa-miR-1307-3p"	"42681"	5750	7910	100	35	35	7	20	36	36	36	6	16	15	2	0	92	115	64	55	83	83	85	23	27	40	37	0	-0.111	-0.031	0.093	0.108	4.539	-0.010	0.003	80	430	100	8	31	Error	-1	9	-1	32	2829	9165	-0.167	1.304	0	0	0
1	8	13	"hcmv-miR-UL36-3p"	"42610"	5920	7910	100	38	37	6	16	36	36	36	6	16	16	0	0	69	72	21	29	82	82	85	24	28	6	1	0	-0.154	-0.100	0.286	0.330	3.271	-0.003	0.000	80	430	100	-11	-9	Error	2	-13	1	-10	2936	5742	0.167	-0.542	0	0	0
1	9	13	"hsa-miR-103a-3p"	"10919"	6100	7910	100	37	37	7	18	36	36	36	6	16	22	6	0	1224	964	842	87	84	84	86	24	27	62	58	0	0.001	0.001	0.006	0.023	15.759	0.000	0.000	80	452	100	1141	881	Error	1	1140	1	880	2952	77081	0.167	36.583	0	0	0
1	10	13	""	"17388"	6290	7910	100	36	36	6	16	36	36	36	6	16	11	3	0	101	137	76	55	81	81	83	24	28	50	42	0	0.000	0.000	0.066	0.086	4.655	0.002	0.000	80	452	100	20	56	Error	0	20	0	56	2881	10922	0.000	2.250	0	0	0
1	11	13	""	"42767"	6470	7920	100	35	36	6	16	36	36	36	6	16	13	0	0	195	208	138	66	84	84	84	23	27	58	53	0	-0.009	0.000	0.034	0.069	5.704	0.001	0.000	80	440	100	110	124	Error	-1	111	0	124	2841	16630	0.000	5.391	0	0	0
1	12	13	""	"11021"	6640	7900	100	35	35	7	20	36	36	36	6	16	13	5	0	73	76	24	31	82	82	83	23	27	10	2	0	0.111	0.167	0.236	0.265	3.741	0.000	0.000	80	431	100	-10	-7	-3.170	-1	-9	-1	-6	2825	6041	-0.167	-0.304	0	0	0
1	13	13	"hsa-miR-1225-5p"	"46541"	6820	7900	100	37	36	5	13	36	36	37	5	13	12	0	0	74	73	21	28	81	81	84	23	27	6	1	0	-0.143	0.000	0.276	0.350	3.714	-0.004	0.000	80	430	100	-6	-8	Error	1	-7	0	-8	2890	5858	-0.200	-0.478	0	0	0
1	14	13	"hsa-miR-105-5p"	"5250"	7000	7900	100	35	35	6	17	36	36	36	6	16	12	1	0	72	74	24	32	81	81	87	65	74	1	0	0	0.111	0.143	0.241	0.255	3.134	-0.024	0.006	80	442	100	-10	-8	-3.170	-1	-9	-1	-7	2816	5912	-0.167	-0.200	0	0	0
1	15	13	"hsa-miR-2110"	"42734"	7180	7900	100	38	38	6	15	36	36	36	6	16	18	5	0	69	73	23	31	78	78	85	65	76	0	0	0	-0.222	-0.400	0.238	0.244	3.430	-0.001	0.000	80	442	100	-7	-3	Error	2	-9	2	-5	3021	5859	0.333	-0.185	0	0	0
1	16	13	""	"46518"	7360	7900	100	36	36	6	16	37	37	37	6	16	10	1	0	77	76	20	26	79	79	82	22	26	10	2	0	0.500	0.333	0.275	0.312	2.893	-0.019	0.004	80	442	100	-3	-4	-1.000	-1	-2	-1	-3	2894	6088	-0.167	-0.273	0	0	0
1	17	13	""	"42665"	7540	7900	100	37	38	6	15	36	36	36	6	16	21	6	0	76	79	27	34	82	82	83	22	26	16	7	0	-0.167	-0.667	0.250	0.307	3.211	0.012	0.002	80	452	100	-5	-1	Error	1	-6	2	-3	3013	6345	0.333	-0.182	0	0	0
1	18	13	""	"46923"	7730	7910	100	36	36	6	16	37	37	37	6	16	12	2	0	191	224	156	69	83	83	84	22	26	57	52	0	-0.009	-0.007	0.079	0.075	5.321	-0.006	0.012	80	450	100	107	140	Error	-1	108	-1	141	2910	17944	-0.167	6.364	0	0	0
1	19	13	"hsa-miR-1203"	"46411"	7900	7900	100	34	35	6	17	37	37	37	6	16	12	3	0	69	72	22	30	82	82	83	22	26	7	2	0	0.231	0.200	0.241	0.269	2.772	0.006	0.000	80	448	100	-16	-12	-2.115	-3	-13	-2	-10	2837	5756	-0.333	-0.500	0	0	0
1	20	13	"hsa-miR-1263"	"46747"	8090	7900	100	37	37	6	16	37	37	37	6	16	15	1	0	66	69	19	27	79	79	81	23	28	6	0	0	0.000	0.000	0.333	0.329	3.369	-0.007	0.001	80	452	100	-13	-10	Error	0	-13	0	-10	2986	5506	0.000	-0.522	0	0	0
1	21	13	""	"146183"	8270	7900	100	35	36	5	13	38	38	38	6	15	7	0	0	72	75	21	28	82	82	83	23	27	7	0	0	0.300	0.286	0.263	0.281	2.480	0.001	0.000	80	442	100	-13	-9	-1.737	-3	-10	-2	-7	2872	5976	-0.333	-0.348	0	0	0
1	22	13	"hsa-miR-3927-3p"	"146190"	8450	7900	100	36	37	6	16	38	38	38	6	15	13	1	0	73	73	17	23	83	83	85	21	24	5	0	0	0.200	0.100	0.333	0.389	2.630	0.025	0.005	80	493	100	-12	-11	-2.322	-2	-10	-1	-10	2930	5874	-0.167	-0.571	0	0	0
1	1	14	""	"146013"	4660	8090	100	35	36	7	19	36	36	36	6	16	17	6	0	85	85	23	27	78	78	80	22	27	23	5	0	-0.143	0.000	0.400	0.363	3.417	0.006	0.000	80	482	100	6	7	Error	-1	7	0	7	2889	6831	0.000	0.227	0	0	0
1	2	14	"hsa-miR-1914-3p"	"146061"	4840	8090	100	35	35	6	17	36	36	35	6	17	15	2	0	78	76	21	27	77	77	79	23	29	11	0	0	-1.000	1.000	0.250	0.358	4.105	-0.041	0.015	80	450	100	0	-2	Error	-1	1	-1	-1	2818	6044	0.000	-0.130	0	0	0
1	3	14	"spike_control_v2_17"	"25557"	5020	8100	100	36	36	7	19	35	35	35	6	17	26	5	0	3664	2376	2003	84	80	80	85	75	88	66	63	0	0.000	0.000	0.004	0.010	11.574	0.000	0.001	80	452	100	3585	2297	Error	1	3584	1	2296	2894	190074	0.167	30.547	0	0	0
1	4	14	""	"-1"	5200	8100	100	36	36	7	19	35	35	36	7	19	15	5	0	189	276	217	78	81	81	85	75	88	51	48	0	0.009	0.005	0.027	0.044	7.206	0.001	0.000	80	452	100	109	196	-6.755	1	108	1	195	2874	22043	0.000	2.547	0	0	0
1	5	14	""	"146060"	5380	8100	100	35	35	5	14	35	35	36	6	16	15	2	0	228	467	433	92	81	81	83	24	28	53	53	0	0.000	0.000	0.023	0.032	7.782	-0.001	0.003	80	452	100	147	386	Error	0	147	0	386	2815	37376	-0.167	16.000	0	0	0
1	6	14	""	"145658"	5560	8100	100	36	36	6	16	36	36	36	6	16	13	2	0	577	692	604	87	82	82	84	25	29	60	58	0	0.000	0.000	0.009	0.017	9.051	0.001	0.006	80	461	100	495	610	Error	0	495	0	610	2874	55363	0.000	24.320	0	0	0
1	7	14	""	"146079"	5740	8090	100	35	36	6	16	36	36	36	6	16	13	3	0	75	76	23	30	83	83	84	24	28	11	1	0	0.125	0.000	0.161	0.217	4.214	-0.017	0.004	80	450	100	-9	-7	-3.000	-1	-8	0	-7	2873	6078	0.000	-0.333	0	0	0
1	8	14	""	"146199"	5920	8090	100	37	37	6	16	36	36	36	6	16	16	1	0	102	117	60	51	83	83	84	22	26	48	37	0	0.053	0.029	0.106	0.127	3.947	0.006	0.001	80	451	100	20	35	-4.248	1	19	1	34	2937	9331	0.167	1.500	0	0	0
1	9	14	"hsa-miR-1909-5p"	"146138"	6100	8090	100	36	36	6	16	36	36	36	7	19	12	1	0	66	71	21	29	83	83	85	24	28	3	0	0	0.000	0.000	0.401	0.308	3.631	-0.036	0.014	80	452	100	-17	-12	Error	0	-17	0	-12	2889	5691	0.000	-0.583	0	0	0
1	10	14	""	"146177"	6280	8090	100	35	35	7	20	36	36	36	6	16	16	1	0	68	70	21	30	83	83	85	24	28	6	0	0	0.067	0.077	0.264	0.219	2.694	-0.004	0.000	80	452	100	-16	-14	-3.907	-1	-15	-1	-13	2830	5637	-0.167	-0.625	0	0	0
1	11	14	"hsv1-miR-H6-3p"	"146117"	6470	8100	100	36	36	6	16	36	36	36	6	16	15	2	0	128	206	155	75	87	87	86	23	26	53	48	0	0.000	0.000	0.054	0.061	5.832	-0.001	0.000	80	430	100	41	119	Error	0	41	0	119	2911	16482	0.000	5.217	0	0	0
1	12	14	""	"146028"	6640	8090	100	37	37	6	16	36	36	36	6	16	11	1	0	86	87	29	33	85	85	85	22	25	16	8	0	1.000	0.500	0.278	0.299	3.877	-0.001	0.000	80	449	100	2	3	0.000	1	1	1	2	2927	6967	0.167	0.091	0	0	0
1	13	14	""	"146212"	6820	8090	100	35	36	7	19	36	36	36	6	16	16	5	0	73	73	21	28	82	82	83	23	27	8	1	0	0.111	0.000	0.259	0.332	3.358	0.010	0.001	80	479	100	-10	-9	-3.170	-1	-9	0	-9	2877	5869	0.000	-0.435	0	0	0
1	14	14	""	"146209"	7010	8090	100	37	36	5	13	36	36	36	6	16	10	0	0	348	361	288	79	80	80	83	39	46	57	55	0	0.004	0.000	0.016	0.030	7.690	0.003	0.008	80	471	100	269	281	-8.066	1	268	0	281	2913	28910	0.000	7.128	0	0	0
1	15	14	"spike_control_v2_32"	"28393"	7190	8090	100	37	36	6	16	36	36	37	6	16	18	1	0	2261	1939	1753	90	80	80	84	40	47	63	62	0	0.000	0.000	0.003	0.010	13.692	0.000	0.000	80	452	100	2182	1859	Error	1	2181	0	1859	2914	155122	-0.167	46.375	0	0	0
1	16	14	""	"146220"	7370	8090	100	36	37	7	18	37	37	37	6	16	12	7	0	128	173	115	66	81	81	82	22	26	52	51	0	-0.021	0.000	0.080	0.079	5.398	0.004	0.003	80	452	100	46	92	Error	-1	47	0	92	2939	13854	0.000	4.136	0	0	0
1	17	14	"hsa_negative_control_7"	"10902"	7550	8090	100	36	37	5	13	37	37	37	6	16	10	1	0	66	69	24	34	79	79	82	23	28	10	2	0	0.077	0.000	0.191	0.244	3.686	-0.008	0.001	80	452	100	-14	-10	-3.700	-1	-13	0	-10	2938	5494	0.000	-0.565	0	0	0
1	18	14	""	"146055"	7730	8100	100	34	35	7	20	37	37	37	6	16	13	2	0	818	842	710	84	79	79	81	21	25	63	61	0	-0.004	-0.003	0.087	0.040	14.310	-0.002	0.016	80	405	100	736	761	Error	-3	739	-2	763	2823	67379	-0.333	36.238	0	0	0
1	19	14	"spike_control_v2_43"	"29146"	7900	8100	100	36	37	6	16	36	36	37	6	16	18	1	0	278	350	297	84	79	79	81	22	27	56	52	0	0.000	0.004	0.019	0.034	6.843	-0.001	0.000	80	438	100	199	272	Error	0	199	1	271	2931	27984	0.000	12.227	0	0	0
1	20	14	"hsa-miR-625-5p"	"145831"	8080	8090	100	36	36	5	13	37	37	37	6	16	10	2	0	71	76	22	28	81	81	82	23	28	11	1	0	0.100	0.200	0.250	0.221	2.610	0.013	0.002	80	470	100	-11	-6	-3.322	-1	-10	-1	-5	2899	6048	-0.167	-0.261	0	0	0
1	21	14	"hsa-miR-646"	"145963"	8260	8090	100	37	36	5	13	37	37	37	6	16	5	1	0	66	67	18	26	81	81	83	23	27	2	0	0	0.000	0.071	0.250	0.253	3.139	0.012	0.002	80	471	100	-15	-15	Error	0	-15	-1	-14	2913	5395	-0.167	-0.696	0	0	0
1	22	14	"hsa-miR-1247-5p"	"145977"	8460	8100	100	35	36	7	19	38	38	38	6	15	12	5	0	101	107	41	38	82	82	85	22	25	46	33	0	-0.158	-0.080	0.216	0.200	3.319	-0.025	0.014	80	490	100	16	23	Error	-3	19	-2	25	2907	8590	-0.333	1.000	0	0	0
1	1	15	"hsa-miR-501-5p"	"145675"	4660	8290	100	35	36	7	19	36	36	36	6	16	18	5	0	427	449	367	81	78	78	81	22	27	63	58	0	-0.003	0.000	0.016	0.035	9.656	0.000	0.000	80	492	100	348	371	Error	-1	349	0	371	2879	35918	0.000	16.727	0	0	0
1	2	15	"hsa-miR-125b-1-3p"	"145838"	4840	8290	100	36	36	7	19	36	36	36	6	16	16	5	0	99	115	57	49	78	78	80	23	28	47	38	0	0.000	0.000	0.205	0.195	4.553	0.002	0.000	80	460	100	21	37	Error	0	21	0	37	2889	9216	0.000	1.522	0	0	0
1	3	15	""	"145953"	5020	8290	100	35	36	7	19	35	35	36	6	16	20	5	0	2798	2930	2845	97	79	79	81	25	30	60	56	0	0.000	0.000	0.016	0.014	18.897	0.000	0.000	80	452	100	2719	2852	Error	0	2719	1	2851	2850	234418	0.000	113.960	0	0	0
1	4	15	"hsa-miR-512-5p"	"145690"	5200	8290	100	35	36	7	19	36	36	36	6	16	16	5	0	76	79	26	32	80	80	82	24	29	15	5	0	0.250	0.000	0.278	0.415	3.850	-0.021	0.006	80	452	100	-5	-1	-2.000	-1	-4	0	-1	2854	6321	0.000	-0.125	0	0	0
1	5	15	""	"-1"	5380	8290	100	36	35	6	17	36	36	36	6	16	10	1	0	1451	990	772	77	81	81	82	23	28	71	67	0	0.000	-0.001	0.005	0.013	11.174	0.000	0.001	80	452	100	1370	908	Error	0	1370	-1	909	2831	79196	-0.167	39.478	0	0	0
1	6	15	"hsa-miR-150-5p"	"145678"	5560	8290	100	36	36	7	19	36	36	36	6	16	20	1	0	258	311	236	75	84	84	84	22	26	58	57	0	0.000	0.000	0.022	0.045	6.518	0.000	0.000	80	452	100	174	227	Error	0	174	0	227	2864	24857	0.000	10.318	0	0	0
1	7	15	""	"145884"	5740	8290	100	36	36	7	19	36	36	36	6	16	16	5	0	109	126	60	47	82	82	83	23	27	51	46	0	0.000	0.000	0.117	0.121	4.484	-0.007	0.002	80	470	100	27	44	Error	0	27	0	44	2898	10087	0.000	1.870	0	0	0
1	8	15	"hsa-miR-648"	"145715"	5930	8290	100	36	37	6	16	36	36	36	6	16	15	3	0	71	72	20	27	84	84	85	23	27	5	1	0	0.000	-0.083	0.250	0.267	3.255	-0.007	0.001	80	481	100	-13	-11	Error	0	-13	1	-12	2927	5720	0.167	-0.565	0	0	0
1	9	15	"hsa-miR-27b-3p"	"147199"	6120	8290	100	37	36	6	16	36	36	36	6	16	12	2	0	1223	1214	1103	90	83	83	85	25	29	60	58	0	0.001	0.000	0.004	0.013	14.308	0.000	0.000	80	447	100	1141	1131	Error	1	1140	0	1131	2887	97149	0.000	45.160	0	0	0
1	10	15	"hsa-miR-4309"	"147535"	6280	8280	100	36	36	6	16	36	36	36	6	16	15	1	0	83	81	26	32	81	81	83	24	28	17	2	0	0.000	0.000	0.150	0.231	3.993	0.018	0.005	80	436	100	2	0	Error	0	2	0	0	2847	6509	0.000	-0.083	0	0	0
1	11	15	"hsa-miR-3152-3p"	"147892"	6460	8280	100	37	37	6	16	36	36	36	6	16	21	1	0	69	70	19	27	83	83	84	23	27	5	0	0	-0.071	-0.077	0.261	0.308	3.088	-0.027	0.010	80	461	100	-13	-12	Error	1	-14	1	-13	2961	5606	0.167	-0.609	0	0	0
1	12	15	""	"147890"	6650	8290	100	37	37	6	16	36	36	36	6	16	12	3	0	290	253	165	65	81	81	82	21	25	66	61	0	0.005	0.006	0.032	0.045	6.617	0.002	0.001	80	481	100	210	173	-7.707	1	209	1	172	2939	20251	0.167	8.143	0	0	0
1	13	15	"hsa-miR-4305"	"147611"	6840	8300	100	35	36	6	16	36	36	36	6	16	18	2	0	111	108	41	37	80	80	81	22	27	57	38	0	-0.032	0.000	0.156	0.163	3.068	0.003	0.000	80	469	100	30	28	Error	-1	31	0	28	2904	8626	0.000	1.227	0	0	0
1	14	15	""	"147934"	7020	8290	100	37	37	6	16	36	36	36	6	16	13	2	0	85	112	61	54	81	81	82	22	26	38	37	0	0.250	0.032	0.107	0.131	4.386	0.021	0.017	80	449	100	5	32	-2.000	1	4	1	31	2943	8954	0.167	1.364	0	0	0
1	15	15	"hsa-miR-4294"	"147627"	7190	8280	100	36	36	7	19	37	37	37	6	16	13	1	0	64	68	19	27	80	80	81	21	25	1	1	0	0.063	0.083	0.333	0.312	3.518	0.013	0.001	80	448	100	-17	-13	-4.000	-1	-16	-1	-12	2889	5417	-0.167	-0.619	0	0	0
1	16	15	"hsa-miR-4276"	"147770"	7370	8280	100	38	38	5	13	36	36	37	6	16	18	1	0	62	65	20	30	80	80	82	21	25	5	1	0	-0.111	-0.133	0.222	0.212	3.568	-0.038	0.017	80	460	100	-16	-13	Error	2	-18	2	-15	3022	5161	0.167	-0.810	0	0	0
1	17	15	"hsa-let-7b-5p"	"147165"	7550	8280	100	37	36	6	16	36	36	36	6	16	15	1	0	96	3863	5153	133	82	82	84	23	27	43	42	0	0.071	0.000	0.158	0.024	29.271	0.000	0.000	80	449	100	15	3781	-3.807	1	14	0	3781	2904	309052	0.000	164.304	0	0	0
1	18	15	"hsa-miR-4320"	"147705"	7720	8260	100	36	36	6	16	37	37	37	6	16	15	2	0	87	88	32	36	81	81	84	24	28	35	12	0	-0.167	-0.143	0.172	0.181	4.121	-0.033	0.018	80	439	100	5	6	Error	-1	6	-1	7	2904	7031	-0.167	0.167	0	0	0
1	19	15	"hsa-miR-466"	"147848"	7910	8280	100	37	37	6	16	36	36	37	6	16	15	3	0	62	64	18	28	83	83	84	23	27	2	0	0	-0.048	-0.053	0.250	0.256	3.270	-0.007	0.001	80	481	100	-20	-18	Error	1	-21	1	-19	2936	5093	0.000	-0.870	0	0	0
1	20	15	"hsv2-miR-H6-3p"	"147900"	8110	8300	100	38	37	5	13	37	37	37	6	16	11	1	0	301	248	147	59	81	81	81	23	28	66	65	0	0.005	0.000	0.031	0.042	5.619	0.001	0.000	80	466	100	221	167	-7.781	1	220	0	167	2970	19879	0.000	7.261	0	0	0
1	21	15	"hsa-miR-3175"	"147891"	8270	8280	100	36	37	5	13	37	37	37	6	16	15	0	0	96	448	500	111	80	80	82	23	28	46	42	0	-0.062	0.000	0.125	0.070	10.500	0.000	0.000	80	428	100	15	368	Error	-1	16	0	368	2949	35814	0.000	15.913	0	0	0
1	22	15	""	"147873"	8450	8270	100	36	36	5	13	37	37	38	6	15	11	0	0	64	70	23	32	81	81	83	22	26	7	2	0	0.059	0.091	0.167	0.209	3.340	-0.012	0.002	80	462	100	-18	-12	-4.087	-1	-17	-1	-11	2916	5578	-0.333	-0.591	0	0	0
1	1	16	"hsa-miR-200b-3p"	"147186"	4670	8480	100	35	36	7	19	36	36	36	6	16	17	2	0	215	1251	1272	101	76	76	80	23	28	62	57	0	-0.007	0.000	0.004	0.016	13.971	0.000	0.000	80	484	100	138	1175	Error	-1	139	0	1175	2853	100090	0.000	50.913	0	0	0
1	2	16	""	"147844"	4850	8480	100	35	36	6	16	36	36	36	6	16	17	2	0	71	71	20	28	76	76	78	22	28	10	0	0	0.200	0.000	0.194	0.251	3.262	0.008	0.001	80	442	100	-6	-5	-2.322	-1	-5	0	-5	2905	5685	0.000	-0.318	0	0	0
1	3	16	""	"147283"	5030	8480	100	36	36	6	16	35	35	36	6	16	20	5	0	108	124	68	54	77	77	80	24	30	51	47	0	0.032	0.021	0.080	0.105	4.389	-0.011	0.006	80	442	100	32	48	-4.954	1	31	1	47	2885	9911	0.000	1.833	0	0	0
1	4	16	"hsa-miR-3613-3p"	"148493"	5210	8480	100	36	36	7	19	36	36	36	6	16	18	3	0	4144	2900	2280	78	78	78	80	22	27	73	70	0	0.000	0.000	0.005	0.011	13.116	0.000	0.002	80	442	100	4066	2822	Error	0	4066	0	2822	2880	232003	0.000	128.182	0	0	0
1	5	16	"hsa-miR-3918"	"148231"	5390	8480	100	36	36	6	16	36	36	36	6	16	10	1	0	69	69	21	30	79	79	81	22	27	2	0	0	0.000	0.000	0.311	0.287	2.357	-0.027	0.007	80	442	100	-10	-10	Error	0	-10	0	-10	2846	5505	0.000	-0.545	0	0	0
1	6	16	"hsa-miR-933"	"148635"	5570	8480	100	36	36	6	16	36	36	36	7	19	6	1	0	85	89	34	38	82	82	84	22	26	27	16	0	0.000	0.000	0.128	0.141	2.340	-0.045	0.028	80	442	100	3	7	Error	0	3	0	7	2870	7119	0.000	0.227	0	0	0
1	7	16	""	"148660"	5750	8480	100	36	36	6	16	36	36	36	6	16	17	1	0	88	90	30	33	82	82	84	24	28	22	8	0	0.000	0.000	0.205	0.253	4.019	-0.008	0.001	80	442	100	6	8	Error	0	6	0	8	2914	7205	0.000	0.250	0	0	0
1	8	16	"hsa-miR-4296"	"147660"	5930	8480	100	36	36	6	16	36	36	36	6	16	8	1	0	69	71	21	29	83	83	85	23	27	7	0	0	0.000	0.000	0.260	0.269	2.768	-0.006	0.000	80	442	100	-14	-12	Error	0	-14	0	-12	2867	5650	0.000	-0.609	0	0	0
1	9	16	"hsa-miR-3185"	"147709"	6110	8480	100	36	36	5	13	37	37	36	6	16	6	0	0	69	71	22	30	84	84	86	27	31	5	0	0	0.067	0.077	0.225	0.279	3.605	-0.023	0.008	80	442	100	-16	-14	-3.907	-1	-15	-1	-13	2864	5698	0.000	-0.556	0	0	0
1	10	16	"hsa-miR-3689a-5p/hsa-miR-3689b-5p/hsa-miR-3689e"	"148251"	6290	8480	100	36	35	6	17	36	36	36	6	16	6	2	0	90	93	28	30	81	81	84	26	30	26	8	0	0.000	-0.083	0.275	0.326	4.163	-0.003	0.000	80	451	100	9	11	Error	0	9	-1	12	2802	7416	-0.167	0.346	0	0	0
1	11	16	"hsa-miR-3680-5p"	"148599"	6470	8480	100	36	35	6	17	36	36	36	6	16	10	1	0	93	92	34	36	81	81	84	24	28	35	8	0	0.000	-0.091	0.153	0.165	3.969	-0.018	0.006	80	451	100	12	10	Error	0	12	-1	11	2836	7342	-0.167	0.333	0	0	0
1	12	16	"hsa-miR-510-5p"	"148665"	6650	8480	100	38	37	6	16	36	36	36	6	16	10	5	0	66	68	20	29	79	79	82	22	26	6	3	0	-0.154	-0.091	0.218	0.293	4.921	0.001	0.000	80	452	100	-11	-10	Error	2	-13	1	-11	2932	5420	0.167	-0.636	0	0	0
1	13	16	"hsa-miR-3652"	"148363"	6840	8480	100	36	36	6	16	36	36	36	6	16	17	2	0	77	84	31	36	77	77	80	23	28	30	16	0	0.000	0.000	0.216	0.233	3.097	0.000	0.000	80	430	100	0	7	Error	0	0	0	7	2877	6757	0.000	0.174	0	0	0
1	14	16	"hsa-miR-3181"	"147703"	7010	8480	100	36	36	6	16	36	36	36	6	16	11	2	0	64	64	14	21	79	79	80	23	28	1	0	0	0.000	0.000	0.250	0.308	3.527	0.002	0.000	80	430	100	-15	-15	Error	0	-15	0	-15	2868	5118	0.000	-0.696	0	0	0
1	15	16	"hsa-miR-3667-3p"	"148062"	7190	8480	100	35	36	6	16	36	36	37	6	16	15	0	0	62	65	19	29	80	80	82	24	29	3	1	0	0.056	0.000	0.200	0.231	3.013	0.012	0.002	80	460	100	-19	-15	-4.170	-1	-18	0	-15	2854	5227	-0.167	-0.708	0	0	0
1	16	16	"hsa-miR-3664-5p"	"148206"	7370	8480	100	36	36	6	16	36	36	37	6	16	13	2	0	73	73	22	30	80	80	82	24	29	10	1	0	0.000	0.000	0.393	0.421	3.166	-0.001	0.000	80	450	100	-7	-7	Error	0	-7	0	-7	2909	5860	-0.167	-0.375	0	0	0
1	17	16	"spike_control_v1_i"	"14257"	7550	8480	100	35	36	5	13	36	36	36	6	16	10	1	0	74	75	24	32	80	80	81	22	27	13	3	0	0.167	0.000	0.300	0.281	3.189	-0.003	0.000	80	450	100	-7	-5	-2.585	-1	-6	0	-5	2870	6038	0.000	-0.273	0	0	0
1	18	16	"Empty"	"0"	7730	8480	100	37	37	5	13	37	37	37	6	16	12	2	0	62	67	24	35	83	83	84	23	27	7	1	0	0.000	0.000	0.120	0.121	2.501	-0.003	0.000	80	464	100	-21	-16	Error	0	-21	0	-16	2986	5356	0.000	-0.739	0	0	0
1	19	16	""	"148496"	7910	8480	100	37	37	5	13	37	37	37	6	16	7	1	0	62	64	16	25	82	82	84	23	27	1	0	0	0.000	0.000	0.270	0.238	2.575	-0.028	0.011	80	470	100	-20	-18	Error	0	-20	0	-18	2949	5103	0.000	-0.870	0	0	0
1	20	16	""	"148322"	8100	8490	100	35	36	6	16	37	37	37	6	16	10	1	0	149	143	55	38	79	79	81	22	27	71	63	0	-0.029	-0.016	0.057	0.082	4.472	-0.001	0.000	80	430	100	68	63	Error	-2	70	-1	64	2892	11464	-0.167	2.818	0	0	0
1	21	16	""	"148560"	8270	8470	100	38	37	6	16	37	37	37	6	16	16	1	0	88	91	32	35	80	80	83	23	27	33	16	0	0.125	0.000	0.258	0.233	3.330	-0.017	0.005	80	441	100	9	11	-3.000	1	8	0	11	2972	7306	0.000	0.348	0	0	0
1	22	16	""	"148185"	8450	8460	100	37	37	6	16	37	37	37	6	16	13	1	0	63	67	20	29	81	81	83	22	26	6	0	0	0.000	0.000	0.222	0.213	3.062	-0.003	0.000	80	484	100	-18	-14	Error	0	-18	0	-14	2974	5382	0.000	-0.727	0	0	0
1	1	17	""	"148230"	4680	8670	100	37	36	7	19	36	36	36	6	16	17	2	0	145	145	77	53	77	77	80	26	32	58	52	0	0.015	0.000	0.074	0.084	4.374	-0.002	0.000	80	474	100	69	68	-6.087	1	68	0	68	2879	11567	0.000	2.500	0	0	0
1	2	17	""	"148444"	4850	8660	100	36	36	7	19	35	35	36	7	19	25	1	0	95	160	114	71	76	76	77	22	28	47	43	0	0.053	0.012	0.110	0.146	5.448	0.002	0.000	80	427	100	20	85	-4.248	1	19	1	84	2909	12794	0.000	3.773	0	0	0
1	3	17	""	"148164"	5020	8660	100	36	36	7	19	35	35	35	6	17	20	5	0	69	70	22	31	78	78	79	23	29	13	0	0	-0.111	-0.125	0.276	0.340	3.093	-0.046	0.026	80	430	100	-8	-7	Error	1	-9	1	-8	2862	5624	0.167	-0.391	0	0	0
1	4	17	""	"148232"	5200	8660	100	37	36	6	16	35	35	35	6	17	23	5	0	67	69	20	28	80	80	82	23	28	8	0	0	-0.154	-0.091	0.314	0.310	3.113	-0.023	0.006	80	442	100	-11	-10	Error	2	-13	1	-11	2919	5507	0.167	-0.565	0	0	0
1	5	17	""	"148350"	5380	8660	100	36	36	6	16	36	36	36	6	16	17	2	0	67	71	20	28	78	78	80	22	27	8	2	0	0.000	0.000	0.306	0.284	3.040	-0.005	0.000	80	452	100	-11	-7	Error	0	-11	0	-7	2892	5699	0.000	-0.409	0	0	0
1	6	17	""	"148090"	5570	8660	100	36	35	6	17	36	36	36	7	19	7	1	0	232	206	126	61	83	83	83	23	27	61	57	0	0.000	-0.008	0.048	0.085	6.081	-0.005	0.004	80	440	100	149	122	Error	0	149	-1	123	2832	16442	-0.143	5.348	0	0	0
1	7	17	""	"148142"	5740	8660	100	35	36	6	16	35	35	36	6	16	16	8	0	82	83	23	27	81	81	83	23	27	15	3	0	0.000	0.500	0.455	0.411	3.211	-0.032	0.011	80	430	100	1	3	Error	0	1	1	2	2883	6648	0.000	0.000	0	0	0
1	8	17	""	"148022"	5920	8660	100	36	36	6	16	36	36	36	6	16	12	2	0	76	82	25	30	81	81	83	23	27	18	7	0	0.000	0.000	0.200	0.229	3.353	0.011	0.002	80	442	100	-5	1	Error	0	-5	0	1	2864	6557	0.000	-0.043	0	0	0
1	9	17	""	"148505"	6100	8660	100	37	37	6	16	36	36	36	6	16	17	1	0	68	69	21	30	83	83	85	25	29	3	0	0	-0.067	-0.071	0.214	0.263	2.492	-0.028	0.017	80	442	100	-14	-13	Error	1	-15	1	-14	2949	5513	0.167	-0.640	0	0	0
1	10	17	""	"148152"	6280	8660	100	36	36	6	16	36	36	36	6	16	11	2	0	76	76	28	36	81	81	83	24	28	11	2	0	0.000	0.000	0.283	0.299	3.444	0.018	0.005	80	452	100	-5	-5	Error	0	-5	0	-5	2849	6094	0.000	-0.292	0	0	0
1	11	17	""	"148161"	6470	8660	100	34	36	7	19	35	35	36	6	16	20	2	0	65	68	22	32	78	78	80	23	28	7	1	0	0.077	-0.100	0.310	0.281	3.189	-0.011	0.002	80	452	100	-14	-9	-3.700	-1	-13	1	-10	2842	5459	0.000	-0.522	0	0	0
1	12	17	""	"148513"	6650	8660	100	35	36	6	16	35	35	36	6	16	21	3	0	61	63	19	30	78	78	80	21	26	6	0	0	0.000	-0.067	0.200	0.225	2.826	-0.033	0.013	80	451	100	-17	-14	Error	0	-17	1	-15	2879	5015	0.000	-0.810	0	0	0
1	13	17	""	"148469"	6830	8660	100	36	36	6	16	36	36	36	6	16	16	1	0	63	65	19	29	78	78	80	22	27	6	0	0	0.000	0.000	0.291	0.293	2.544	-0.005	0.000	80	450	100	-15	-13	Error	0	-15	0	-13	2871	5160	0.000	-0.682	0	0	0
1	14	17	""	"148203"	7010	8660	100	36	36	6	16	36	36	36	6	16	13	1	0	72	74	22	29	78	78	79	24	30	11	0	0	0.000	0.000	0.294	0.235	3.068	0.017	0.004	80	442	100	-6	-4	Error	0	-6	0	-4	2871	5956	0.000	-0.208	0	0	0
1	15	17	""	"148477"	7190	8670	100	35	36	6	16	37	37	36	6	16	15	2	0	101	119	61	51	77	77	79	21	26	51	43	0	-0.083	-0.024	0.188	0.198	6.743	-0.009	0.004	80	442	100	22	41	Error	-2	24	-1	42	2861	9545	0.000	1.905	0	0	0
1	16	17	""	"148572"	7370	8660	100	37	36	6	16	36	36	36	6	16	10	0	0	75	79	19	24	80	80	81	21	25	12	1	0	-0.200	0.000	0.261	0.303	3.168	-0.010	0.001	80	443	100	-4	-1	Error	1	-5	0	-1	2858	6339	0.000	-0.095	0	0	0
1	17	17	""	"148333"	7550	8660	100	37	36	5	13	36	36	36	6	16	12	0	0	63	65	20	30	79	79	82	21	25	5	0	0	-0.062	0.000	0.211	0.250	4.533	0.002	0.000	80	442	100	-15	-14	Error	1	-16	0	-14	2916	5209	0.000	-0.810	0	0	0
1	18	17	""	"148391"	7730	8660	100	37	37	5	13	36	36	36	6	16	13	2	0	78	82	26	31	82	82	84	23	27	25	5	0	-0.250	100000.000	0.182	0.233	3.639	-0.021	0.008	80	430	100	-3	1	Error	1	-4	1	0	2948	6595	0.167	-0.087	0	0	0
1	19	17	""	"148450"	7900	8670	100	37	37	5	13	36	36	36	6	16	18	1	0	94	96	27	28	78	78	81	23	28	37	16	0	0.063	0.056	0.200	0.219	3.699	0.005	0.001	80	430	100	17	19	-4.000	1	16	1	18	2972	7715	0.167	0.652	0	0	0
1	20	17	"hsa-miR-381-3p"	"148306"	8080	8660	100	36	37	6	16	36	36	37	6	16	13	2	0	78	82	28	34	78	78	79	22	27	30	6	0	0.000	0.250	0.176	0.183	3.140	-0.011	0.002	80	441	100	0	5	Error	0	0	1	4	2931	6570	0.000	0.136	0	0	0
1	21	17	""	"148122"	8270	8660	100	37	37	6	16	37	37	37	6	16	15	1	0	759	614	483	78	80	80	83	22	26	65	61	0	0.000	0.000	0.013	0.024	7.800	0.000	0.000	80	462	100	679	534	Error	0	679	0	534	2977	49082	0.000	24.136	0	0	0
1	22	17	""	"148150"	8450	8650	100	36	37	5	13	37	37	37	6	16	8	1	0	72	75	21	28	79	79	81	22	27	10	2	0	0.143	0.000	0.215	0.205	2.272	0.003	0.000	80	493	100	-8	-4	-2.807	-1	-7	0	-4	2979	6034	0.000	-0.273	0	0	0
1	1	18	""	"148120"	4650	8860	100	36	35	6	17	36	36	35	6	17	8	2	0	67	70	19	27	75	75	79	22	27	8	0	0	0.000	0.200	0.286	0.344	3.023	0.003	0.000	80	497	100	-8	-6	Error	0	-8	-1	-5	2831	5618	0.000	-0.409	0	0	0
1	2	18	"hsa-miR-383-5p"	"146024"	4840	8860	100	35	35	6	17	35	35	35	6	17	13	2	0	88	91	33	36	75	75	78	22	28	38	17	0	0.000	0.000	0.225	0.240	3.731	-0.012	0.002	80	481	100	13	16	Error	0	13	0	16	2801	7317	0.000	0.591	0	0	0
1	3	18	""	"42659"	5030	8850	100	36	36	6	16	35	35	35	6	17	20	2	0	168	178	108	60	77	77	79	22	27	60	55	0	0.011	0.010	0.077	0.098	4.651	-0.001	0.000	80	458	100	92	102	-6.508	1	91	1	101	2906	14200	0.167	4.500	0	0	0
1	4	18	""	"17287"	5200	8850	100	37	37	6	16	36	36	36	7	19	13	3	0	64	66	21	31	79	79	80	22	27	5	1	0	-0.067	-0.077	0.273	0.257	2.656	0.019	0.003	80	449	100	-14	-12	Error	1	-15	1	-13	2948	5261	0.143	-0.636	0	0	0
1	5	18	"Empty"	"0"	5380	8850	100	35	36	6	16	36	36	36	7	19	7	2	0	64	66	21	31	79	79	81	23	28	7	0	0	0.067	0.000	0.319	0.268	2.602	-0.039	0.015	80	461	100	-16	-13	-3.907	-1	-15	0	-13	2848	5281	0.000	-0.652	0	0	0
1	6	18	""	"11234"	5560	8850	100	36	36	6	16	35	35	35	6	17	18	3	0	90	91	31	34	81	81	84	27	32	32	7	0	0.111	0.100	0.160	0.144	3.162	-0.021	0.007	80	461	100	10	11	-3.170	1	9	1	10	2868	7254	0.167	0.259	0	0	0
1	7	18	"hsa-miR-802"	"30442"	5740	8850	100	36	36	7	19	35	35	36	6	16	22	5	0	69	70	21	30	79	79	82	23	28	5	1	0	-0.100	-0.111	0.286	0.263	3.301	-0.010	0.001	80	461	100	-9	-8	Error	1	-10	1	-9	2887	5568	0.000	-0.522	0	0	0
1	8	18	"hsa-miR-4428"	"168574"	5920	8850	100	37	36	6	16	35	35	36	6	16	11	5	0	66	66	20	30	81	81	81	22	27	3	0	0	-0.133	-0.067	0.294	0.295	4.196	-0.063	0.036	80	461	100	-13	-14	Error	2	-15	1	-15	2889	5243	0.000	-0.682	0	0	0
1	9	18	"hsa-miR-5590-5p"	"168970"	6100	8850	100	35	35	5	14	35	35	36	6	16	13	1	0	62	64	16	25	79	79	81	23	28	2	0	0	0.000	0.000	0.253	0.272	2.683	-0.008	0.001	80	469	100	-17	-15	Error	0	-17	0	-15	2813	5110	-0.167	-0.739	0	0	0
1	10	18	"hsa-miR-5692a"	"168938"	6280	8850	100	36	36	6	16	35	35	36	6	16	15	6	0	59	58	15	25	80	80	83	25	30	0	0	0	-0.048	-0.045	0.176	0.164	3.022	0.011	0.002	80	462	100	-20	-21	Error	1	-21	1	-22	2883	4655	0.000	-1.000	0	0	0
1	11	18	"hsa-miR-4729"	"168825"	6460	8850	100	36	36	7	19	36	36	36	6	16	16	2	0	77	75	22	29	79	79	81	24	29	12	1	0	0.000	0.000	0.236	0.276	3.510	-0.012	0.002	80	462	100	-2	-4	Error	0	-2	0	-4	2901	6033	0.000	-0.250	0	0	0
1	12	18	"hsa-miR-4475"	"168640"	6640	8860	100	36	35	6	17	36	36	36	6	16	13	2	0	193	174	86	49	77	77	81	60	74	63	45	0	0.000	-0.010	0.063	0.081	5.248	-0.004	0.002	80	461	100	116	96	Error	0	116	-1	97	2839	13890	-0.167	1.550	0	0	0
1	13	18	"hsa-miR-4535"	"168874"	6830	8860	100	36	36	7	19	35	35	36	6	16	13	5	0	64	68	21	30	78	78	79	20	25	7	1	0	-0.071	-0.100	0.231	0.238	3.301	0.003	0.000	80	448	100	-13	-9	Error	1	-14	1	-10	2850	5434	0.000	-0.550	0	0	0
1	14	18	"hsa-miR-5002-3p"	"168656"	7000	8850	100	36	36	6	16	36	36	36	6	16	16	1	0	329	269	179	66	78	78	80	21	26	66	62	0	0.000	0.000	0.024	0.036	7.648	0.001	0.000	80	459	100	251	191	Error	0	251	0	191	2896	21518	0.000	9.000	0	0	0
1	15	18	""	"168838"	7190	8850	100	35	36	6	16	36	36	36	6	16	13	1	0	6036	3828	3397	88	81	81	81	22	27	68	67	0	0.000	0.000	0.003	0.008	17.977	0.000	0.001	80	434	100	5954	3747	Error	-1	5955	0	3747	2876	306227	0.000	170.318	0	0	0
1	16	18	"hsa-miR-4754"	"168861"	7350	8850	100	37	36	5	13	36	36	36	6	16	10	0	0	91	92	32	34	80	80	81	20	24	35	21	0	0.091	0.000	0.222	0.220	3.394	-0.007	0.001	80	448	100	12	12	-3.459	1	11	0	12	2905	7351	0.000	0.550	0	0	0
1	17	18	"hsa-miR-4999-3p"	"168667"	7540	8850	100	35	36	6	16	36	36	36	6	16	15	5	0	62	63	19	30	79	79	81	21	25	3	0	0	0.059	0.000	0.213	0.249	3.476	0.001	0.000	80	479	100	-18	-16	-4.087	-1	-17	0	-16	2860	5023	0.000	-0.857	0	0	0
1	18	18	"hsa-miR-4735-5p"	"168910"	7720	8850	100	37	36	6	16	36	36	37	6	16	11	3	0	82	81	23	28	79	79	82	21	25	16	5	0	0.333	0.000	0.250	0.278	3.283	-0.025	0.008	80	468	100	4	2	-1.585	1	3	0	2	2889	6500	-0.167	-0.048	0	0	0
1	19	18	"hsa-miR-5683"	"168664"	7900	8850	100	37	37	5	13	36	36	37	6	16	15	2	0	63	63	18	28	80	80	82	21	25	2	1	0	-0.059	-0.059	0.294	0.246	3.789	0.003	0.000	80	451	100	-16	-16	Error	1	-17	1	-17	2947	5016	0.000	-0.905	0	0	0
1	20	18	""	"168712"	8080	8850	100	38	37	6	16	36	36	37	5	13	17	3	0	73	73	22	30	80	80	81	23	28	8	0	0	-0.286	-0.143	0.200	0.248	3.024	0.011	0.002	80	461	100	-5	-6	Error	2	-7	1	-7	2974	5867	0.000	-0.348	0	0	0
1	21	18	"hsa-miR-4772-5p"	"168766"	8260	8850	100	36	36	6	16	37	37	37	5	13	10	2	0	60	62	19	30	82	82	82	22	26	2	1	0	0.045	0.050	0.163	0.189	3.234	0.014	0.002	80	470	100	-23	-21	-4.459	-1	-22	-1	-20	2856	4924	-0.200	-0.909	0	0	0
1	22	18	"hsa-miR-5088-5p"	"168569"	8440	8850	100	35	36	6	16	37	37	38	6	15	10	2	0	77	76	20	26	83	83	84	23	27	6	0	0	0.333	0.143	0.250	0.269	3.004	0.013	0.002	80	503	100	-8	-8	-1.585	-2	-6	-1	-7	2854	6089	-0.333	-0.348	0	0	0
1	1	19	""	"168608"	4670	9050	100	37	36	6	16	36	36	36	6	16	16	2	0	124	131	58	44	75	75	79	24	30	58	50	0	0.020	0.000	0.083	0.101	5.945	0.012	0.006	80	463	100	50	56	-5.615	1	49	0	56	2877	10480	0.000	2.167	0	0	0
1	2	19	"hsa-miR-3689d"	"168883"	4850	9050	100	36	35	6	17	36	36	36	6	16	6	2	0	61	66	21	31	77	77	78	22	28	7	1	0	0.000	0.091	0.250	0.211	3.059	0.021	0.006	80	442	100	-16	-12	Error	0	-16	-1	-11	2838	5301	-0.167	-0.545	0	0	0
1	3	19	"hsa-miR-5693"	"168669"	5030	9050	100	36	36	6	16	35	35	36	6	16	17	1	0	67	67	17	25	77	77	79	22	27	3	0	0	-0.100	-0.100	0.429	0.472	3.965	-0.010	0.001	80	450	100	-9	-9	Error	1	-10	1	-10	2860	5368	0.000	-0.545	0	0	0
1	4	19	"hsa-miR-4785"	"168791"	5210	9050	100	35	36	6	16	36	36	36	6	16	17	5	0	63	65	23	35	79	79	81	22	27	3	1	0	0.063	0.000	0.198	0.212	3.314	-0.015	0.003	80	451	100	-17	-14	-4.000	-1	-16	0	-14	2899	5224	0.000	-0.727	0	0	0
1	5	19	"hsa-miR-4761-3p"	"168804"	5390	9050	100	35	35	6	17	36	36	36	6	16	12	1	0	66	70	20	28	78	78	80	24	30	5	2	0	0.083	0.125	0.317	0.358	3.761	-0.009	0.001	80	451	100	-13	-9	-3.585	-1	-12	-1	-8	2837	5563	-0.167	-0.417	0	0	0
1	6	19	"hsa-miR-3529-3p"	"169368"	5570	9050	100	36	36	6	16	35	35	36	6	16	15	6	0	55	59	19	32	80	80	84	28	33	0	0	0	-0.040	-0.048	0.200	0.250	4.578	-0.007	0.001	80	451	100	-24	-20	Error	1	-25	1	-21	2898	4755	0.000	-0.893	0	0	0
1	7	19	"hsa-miR-4665-5p"	"169178"	5750	9050	100	36	36	6	16	36	36	36	6	16	18	1	0	65	66	17	25	80	80	84	24	28	2	0	0	0.000	0.000	0.322	0.346	3.595	0.008	0.001	80	461	100	-15	-14	Error	0	-15	0	-14	2885	5260	0.000	-0.750	0	0	0
1	8	19	"hsa-miR-4748"	"169221"	5930	9050	100	36	36	5	13	36	36	36	6	16	10	0	0	73	73	21	28	80	80	82	23	28	10	0	0	0.000	0.000	0.333	0.278	3.080	0.003	0.000	80	471	100	-7	-7	Error	0	-7	0	-7	2919	5851	0.000	-0.391	0	0	0
1	9	19	"hsa-miR-345-3p"	"169076"	6120	9060	100	34	35	6	17	35	35	36	6	16	11	3	0	128	133	62	46	82	82	84	24	28	57	50	0	-0.022	0.000	0.095	0.104	3.451	-0.017	0.014	80	469	100	45	51	Error	-1	46	0	51	2789	10646	-0.167	2.042	0	0	0
1	10	19	"hsa-miR-5195-3p"	"169346"	6300	9050	100	37	37	6	16	35	35	36	6	16	20	6	0	66	70	24	34	80	80	81	23	28	6	3	0	-0.143	-0.200	0.222	0.223	2.814	0.006	0.001	80	462	100	-12	-8	Error	2	-14	2	-10	2945	5579	0.167	-0.478	0	0	0
1	11	19	"hsa-miR-4726-5p"	"169031"	6480	9050	100	36	36	7	19	35	35	36	6	16	16	5	0	742	789	667	84	78	78	82	61	74	62	61	0	0.002	0.001	0.010	0.033	15.408	0.000	0.000	80	450	100	665	712	-9.375	1	664	1	711	2873	63135	0.000	11.590	0	0	0
1	12	19	"hsa-miR-4474-3p"	"169276"	6650	9040	100	35	36	7	19	36	36	36	6	16	16	5	0	66	65	18	27	77	77	81	62	76	0	0	0	0.091	0.000	0.333	0.369	4.146	0.008	0.001	80	430	100	-12	-12	-3.459	-1	-11	0	-12	2897	5230	0.000	-0.258	0	0	0
1	13	19	"hsa-miR-4472"	"169170"	6830	9040	100	36	36	7	19	36	36	36	6	16	18	2	0	81	147	109	74	78	78	78	20	25	42	40	0	0.000	0.000	0.084	0.116	7.645	0.001	0.000	80	442	100	3	69	Error	0	3	0	69	2917	11777	0.000	3.450	0	0	0
1	14	19	"hsa-miR-5580-3p"	"169168"	7010	9050	100	36	36	7	19	36	36	36	6	16	16	5	0	130	125	56	44	78	78	79	21	26	58	55	0	0.000	0.000	0.183	0.186	4.407	0.005	0.001	80	451	100	52	47	Error	0	52	0	47	2898	9962	0.000	2.190	0	0	0
1	15	19	"hsa-miR-4699-5p"	"169335"	7190	9050	100	36	36	6	16	36	36	36	6	16	12	1	0	78	78	23	29	79	79	81	23	28	13	3	0	0.000	0.000	0.279	0.291	3.412	-0.011	0.001	80	460	100	-1	-1	Error	0	-1	0	-1	2861	6202	0.000	-0.130	0	0	0
1	16	19	"hsa-miR-4462"	"169043"	7380	9050	100	36	37	6	16	36	36	36	6	16	17	2	0	89	94	39	41	79	79	81	23	28	33	16	0	0.000	0.067	0.236	0.237	3.290	0.005	0.001	80	463	100	10	16	Error	0	10	1	15	2924	7521	0.167	0.565	0	0	0
1	17	19	"hsa-miR-5006-3p"	"169136"	7560	9060	100	36	36	6	16	36	36	36	6	16	12	1	0	95	96	32	33	78	78	80	23	28	41	20	0	0.000	0.000	0.167	0.158	2.976	0.002	0.000	80	473	100	17	18	Error	0	17	0	18	2904	7648	0.000	0.696	0	0	0
1	18	19	"hsa-miR-3682-5p"	"169243"	7730	9060	100	37	37	6	16	36	36	36	6	16	13	2	0	108	107	41	38	77	77	79	23	29	53	30	0	0.032	0.033	0.114	0.125	2.742	-0.016	0.007	80	434	100	32	31	-4.954	1	31	1	30	2925	8578	0.167	1.217	0	0	0
1	19	19	"hsa-miR-4640-3p"	"169205"	7910	9050	100	35	37	5	13	36	36	37	6	16	13	1	0	82	87	28	32	82	82	83	23	27	23	8	0	100000.000	0.200	0.250	0.234	2.493	-0.026	0.011	80	451	100	-1	6	16.610	-1	0	1	5	2928	6924	0.000	0.174	0	0	0
1	20	19	"hsa-miR-548ai/hsa-miR-570-5p"	"169078"	8090	9050	100	37	37	6	16	37	37	37	6	16	8	2	0	60	65	22	33	80	80	90	170	188	0	0	0	0.000	0.000	0.228	0.260	3.740	-0.021	0.006	80	470	100	-20	-15	Error	0	-20	0	-15	2953	5222	0.000	-0.147	0	0	0
1	21	19	"hsa-miR-4764-3p"	"169130"	8290	9060	100	36	36	6	16	37	37	37	6	16	11	2	0	531	484	166	34	82	82	92	174	189	87	75	0	-0.002	-0.002	0.011	0.011	4.281	0.002	0.009	80	443	100	448	401	Error	-1	449	-1	402	2912	38699	-0.167	2.253	0	0	0
1	22	19	"hsa-miR-4417"	"169358"	8460	9050	100	36	37	5	13	36	36	37	6	16	18	1	0	116	632	660	104	81	81	84	24	28	53	46	0	0.000	0.002	0.100	0.062	10.302	-0.001	0.007	80	460	100	35	552	Error	0	35	1	551	2937	50567	0.000	22.833	0	0	0
1	1	20	"Hy3"	"13138"	4660	9220	100	36	36	7	19	36	36	36	7	19	15	2	0	137	1093	1305	119	75	75	76	22	28	56	52	0	0.000	0.000	0.040	0.044	23.213	0.000	0.001	80	494	100	62	1018	Error	0	62	0	1018	2880	87416	0.000	46.227	0	0	0
1	2	20	"hsa-miR-4525"	"169278"	4850	9230	100	36	36	6	16	35	35	35	6	17	16	5	0	74	75	19	25	74	74	76	20	26	16	0	0	100000.000	1.000	0.392	0.463	3.454	-0.004	0.000	80	484	100	1	2	16.610	1	0	1	1	2888	5980	0.167	-0.050	0	0	0
1	3	20	"hsa-miR-4451"	"169167"	5040	9230	100	35	36	7	19	36	36	36	6	16	17	5	0	231	1487	1674	112	77	77	78	21	26	52	51	0	-0.006	0.000	0.011	0.030	26.030	0.000	0.001	80	462	100	153	1410	Error	-1	154	0	1410	2856	118991	0.000	67.095	0	0	0
1	4	20	"hsa-miR-4786-5p"	"169086"	5210	9230	100	36	36	6	16	36	36	36	6	16	11	2	0	82	86	30	34	79	79	80	23	28	23	10	0	0.000	0.000	0.296	0.278	2.956	-0.019	0.006	80	452	100	3	7	Error	0	3	0	7	2885	6857	0.000	0.261	0	0	0
1	5	20	""	"168937"	5390	9230	100	37	36	7	19	36	36	36	6	16	15	2	0	64	67	20	29	79	79	80	23	28	5	1	0	-0.067	0.000	0.200	0.242	2.959	-0.022	0.005	80	464	100	-14	-12	Error	1	-15	0	-12	2890	5396	0.000	-0.565	0	0	0
1	6	20	""	"168555"	5570	9230	100	36	36	6	16	36	36	36	6	16	12	1	0	72	74	23	31	81	81	83	24	28	8	0	0	0.000	0.000	0.250	0.255	3.073	-0.011	0.002	80	474	100	-9	-7	Error	0	-9	0	-7	2844	5915	0.000	-0.375	0	0	0
1	7	20	""	"168688"	5760	9240	100	36	36	6	16	36	36	36	6	16	15	3	0	2905	2168	1284	59	80	80	84	24	28	82	80	0	0.000	0.000	0.003	0.005	8.285	0.000	0.006	80	484	100	2825	2088	Error	0	2825	0	2088	2880	173466	0.000	86.833	0	0	0
1	8	20	""	"169250"	5940	9240	100	36	36	6	16	36	36	36	6	16	12	1	0	950	743	613	82	82	82	82	23	28	65	60	0	0.000	0.000	0.010	0.025	13.095	0.001	0.002	80	474	100	868	661	Error	0	868	0	661	2893	59441	0.000	28.739	0	0	0
1	9	20	"hsa-miR-5096"	"169398"	6120	9240	100	36	37	7	18	35	35	35	6	17	21	7	0	93	101	38	37	81	81	82	24	29	41	23	0	0.083	0.100	0.205	0.253	4.628	-0.007	0.001	80	464	100	13	22	-3.585	1	12	2	20	2940	8063	0.333	0.792	0	0	0
1	10	20	"hsa-miR-4427"	"169386"	6300	9240	100	35	36	6	16	35	35	36	6	16	15	3	0	64	65	20	30	78	78	79	23	29	6	0	0	0.000	-0.077	0.250	0.270	3.542	-0.007	0.001	80	474	100	-14	-12	Error	0	-14	1	-13	2843	5189	0.000	-0.609	0	0	0
1	11	20	""	"168607"	6480	9240	100	36	36	6	16	35	35	36	6	16	21	2	0	1168	926	501	54	79	79	80	23	28	83	82	0	0.001	0.001	0.008	0.010	4.556	0.000	0.000	80	462	100	1090	848	Error	1	1089	1	847	2911	74101	0.000	36.783	0	0	0
1	12	20	"Empty"	"0"	6650	9230	100	36	36	7	19	36	36	36	6	16	12	2	0	66	68	22	32	76	76	78	22	28	10	1	0	0.000	0.000	0.286	0.279	3.009	-0.030	0.011	80	462	100	-10	-8	Error	0	-10	0	-8	2860	5458	0.000	-0.455	0	0	0
1	13	20	""	"168813"	6830	9230	100	35	36	6	16	36	36	36	6	16	17	1	0	64	67	17	25	80	80	80	23	28	3	0	0	0.063	0.000	0.286	0.289	3.367	-0.008	0.001	80	474	100	-17	-13	-4.000	-1	-16	0	-13	2851	5377	0.000	-0.565	0	0	0
1	14	20	"Empty"	"0"	7010	9230	100	37	36	6	16	36	36	36	6	16	15	1	0	83	84	21	25	80	80	81	22	27	21	5	0	0.333	0.000	0.362	0.327	4.137	-0.035	0.015	80	464	100	4	4	-1.585	1	3	0	4	2907	6750	0.000	0.136	0	0	0
1	15	20	"Empty"	"0"	7190	9230	100	36	37	6	16	36	36	36	6	16	17	2	0	86	88	24	27	80	80	81	22	27	21	10	0	0.000	0.125	0.321	0.361	2.787	-0.008	0.001	80	464	100	6	9	Error	0	6	1	8	2920	7031	0.167	0.318	0	0	0
1	16	20	"Empty"	"0"	7370	9230	100	36	36	6	16	36	36	36	6	16	16	1	0	76	78	22	28	78	78	80	24	30	12	1	0	0.000	0.000	0.354	0.342	2.934	-0.011	0.001	80	478	100	-2	0	Error	0	-2	0	0	2915	6263	0.000	-0.083	0	0	0
1	17	20	"Empty"	"0"	7560	9270	100	36	37	7	18	36	36	36	6	16	13	3	0	77	81	23	28	76	76	79	25	31	21	5	0	0.000	0.200	0.313	0.369	3.190	0.008	0.001	80	497	100	1	6	Error	0	1	1	5	2928	6440	0.167	0.080	0	0	0
1	18	20	"Empty"	"0"	7730	9230	100	37	37	6	16	37	37	36	6	16	11	2	0	83	85	34	40	79	79	81	24	29	16	8	0	0.000	0.000	0.188	0.191	4.113	0.006	0.001	80	445	100	4	6	Error	0	4	0	6	2958	6826	0.167	0.167	0	0	0
1	19	20	"Empty"	"0"	7910	9230	100	38	37	5	13	37	37	37	6	16	7	0	0	84	85	21	24	82	82	84	23	27	16	3	0	0.500	0.000	0.249	0.240	3.550	-0.009	0.001	80	464	100	3	3	-1.000	1	2	0	3	2960	6797	0.000	0.043	0	0	0
1	20	20	"Empty"	"0"	8090	9230	100	37	37	6	16	36	36	37	6	16	18	2	0	80	83	24	28	82	82	84	22	26	16	5	0	-0.500	1.000	0.304	0.289	3.685	0.003	0.000	80	464	100	-1	2	Error	1	-2	1	1	2953	6602	0.000	-0.045	0	0	0
1	21	20	"Hy3"	"13138"	8270	9220	100	37	37	5	13	37	37	37	6	16	17	0	0	520	1469	1708	116	81	81	83	22	26	58	55	0	0.000	0.000	0.010	0.022	17.916	0.000	0.000	80	440	100	439	1388	Error	0	439	0	1388	2974	117553	0.000	63.000	0	0	0
1	22	20	"Hy3"	"13138"	8450	9220	100	37	38	7	18	37	37	37	6	16	16	3	0	405	1470	1785	121	81	81	83	23	27	57	52	0	0.000	0.001	0.022	0.019	11.172	0.000	0.006	80	484	100	324	1390	Error	0	324	1	1389	3028	117594	0.167	60.304	0	0	0
2	1	1	"Hy3"	"13138"	9170	5590	100	37	38	6	15	37	37	37	6	16	17	3	0	174	1354	1697	125	83	83	86	21	24	58	53	0	0.000	0.001	0.012	0.029	17.318	0.000	0.001	80	538	100	91	1272	Error	0	91	1	1271	3015	108339	0.167	60.381	0	0	0
2	2	1	"hsa-miR-10a-3p"	"28019"	9400	5590	100	37	38	6	15	38	38	38	6	15	13	5	0	94	98	33	33	82	82	85	23	27	38	18	0	-0.083	0.000	0.194	0.175	3.315	0.002	0.000	80	473	100	11	16	Error	-1	12	0	16	3047	7827	0.000	0.565	0	0	0
2	3	1	"hsa-miR-30e-5p"	"28191"	9550	5580	100	39	39	5	12	38	38	38	6	15	8	2	0	840	1123	1079	96	80	80	83	22	26	65	60	0	0.001	0.001	0.004	0.012	13.474	0.000	0.001	80	424	100	761	1044	-9.570	1	760	1	1043	3105	89820	0.167	47.273	0	0	0
2	4	1	""	"42938"	9720	5580	100	39	39	5	12	38	38	38	6	15	12	1	0	79	80	21	26	83	83	85	22	25	11	1	0	-0.250	-0.333	0.252	0.244	3.387	-0.004	0.000	80	450	100	-3	-2	Error	1	-4	1	-3	3092	6379	0.167	-0.227	0	0	0
2	5	1	"hsa-miR-514a-3p"	"42959"	9890	5590	100	38	38	6	15	39	39	39	5	12	15	2	0	89	96	31	32	85	85	88	24	27	28	12	0	-0.250	-0.091	0.217	0.215	3.726	0.001	0.000	80	471	100	3	10	Error	-1	4	-1	11	3071	7646	-0.200	0.333	0	0	0
2	6	1	""	"17411"	10090	5580	100	37	38	6	15	38	38	38	5	13	16	5	0	113	116	47	40	85	85	87	23	26	52	36	0	-0.036	0.000	0.125	0.137	2.755	0.008	0.002	80	494	100	27	31	Error	-1	28	0	31	3029	9251	0.000	1.261	0	0	0
2	7	1	""	"42678"	10270	5580	100	38	39	6	15	39	39	39	5	12	15	5	0	68	71	18	25	86	86	88	24	27	2	0	0	0.056	0.000	0.235	0.261	3.391	-0.003	0.000	80	485	100	-19	-15	-4.170	-1	-18	0	-15	3099	5682	0.000	-0.708	0	0	0
2	8	1	"hsa-miR-548l"	"46415"	10460	5590	100	39	39	6	15	38	38	39	6	15	20	6	0	86	87	30	34	82	82	84	22	26	28	11	0	0.250	0.200	0.204	0.251	2.873	0.015	0.003	80	464	100	5	6	-2.000	1	4	1	5	3146	6972	0.000	0.136	0	0	0
2	9	1	""	"42877"	10630	5580	100	38	38	6	15	39	39	39	6	15	10	0	0	70	78	53	67	81	81	83	22	26	5	1	0	0.091	0.333	0.288	0.291	3.215	-0.003	0.000	80	471	100	-12	-4	-3.459	-1	-11	-1	-3	3042	6204	-0.167	-0.227	0	0	0
2	10	1	""	"42770"	10810	5580	100	37	38	6	15	39	39	39	6	15	7	2	0	402	544	486	89	77	77	78	21	26	58	57	0	-0.006	-0.002	0.043	0.041	9.359	-0.002	0.011	80	471	100	323	466	Error	-2	325	-1	467	3031	43543	-0.167	22.190	0	0	0
2	11	1	"hsa-miR-1268a/hsa-miR-1268b"	"46558"	10980	5580	100	38	38	6	15	38	38	39	6	15	12	6	0	71	73	22	30	71	71	74	21	28	18	3	0	0.000	0.000	0.212	0.217	3.010	0.015	0.003	80	471	100	0	2	Error	0	0	0	2	3068	5811	-0.167	-0.048	0	0	0
2	12	1	"hsa-miR-548d-5p"	"42756"	11160	5580	100	40	40	5	12	38	38	39	5	12	27	2	0	89	93	32	34	67	67	69	20	28	52	32	0	0.091	0.077	0.185	0.177	2.934	0.025	0.014	80	501	100	24	28	-3.459	2	22	2	26	3165	7425	0.200	1.200	0	0	0
2	13	1	""	"42539"	11360	5580	100	38	38	5	13	39	39	39	5	12	8	2	0	13829	9753	8478	86	72	72	74	21	28	76	72	0	0.000	0.000	0.001	0.003	27.205	0.000	0.001	80	494	100	13756	9680	Error	-1	13757	-1	9681	3058	780270	-0.200	460.905	0	0	0
2	14	1	"kshv-miR-K12-9-3p"	"17419"	11540	5590	100	39	40	5	12	38	38	38	5	13	22	5	0	68	70	17	24	74	74	77	25	32	5	0	0	-0.167	-0.500	0.300	0.343	3.397	0.007	0.001	80	475	100	-5	-2	Error	1	-6	2	-4	3186	5620	0.400	-0.280	0	0	0
2	15	1	"hsa-miR-151a-5p"	"11260"	11720	5590	100	40	39	5	12	39	39	39	6	15	10	3	0	153	159	95	59	76	76	79	21	26	57	52	0	0.013	0.000	0.069	0.067	4.759	0.007	0.005	80	475	100	78	83	-6.267	1	77	0	83	3150	12681	0.000	3.810	0	0	0
2	16	1	""	"31388"	11900	5590	100	39	39	5	12	38	38	38	6	15	15	0	0	557	397	282	71	75	75	77	20	25	66	62	0	0.002	0.003	0.014	0.025	8.018	0.000	0.000	80	463	100	483	323	-8.913	1	482	1	322	3119	31745	0.167	16.000	0	0	0
2	17	1	""	"45985"	12070	5580	100	35	36	6	16	39	39	39	6	15	8	0	0	79	84	24	28	77	77	79	22	27	20	7	0	-2.000	-0.429	0.310	0.282	3.295	0.007	0.001	80	471	100	-2	4	Error	-4	2	-3	7	2897	6713	-0.500	0.227	0	0	0
2	18	1	""	"28346"	12250	5580	100	37	37	5	13	39	39	39	5	12	7	1	0	67	71	18	25	79	79	81	22	27	7	1	0	0.167	0.250	0.192	0.216	2.610	0.008	0.001	80	483	100	-14	-10	-2.585	-2	-12	-2	-8	2984	5708	-0.400	-0.455	0	0	0
2	19	1	"hsa-miR-452-3p"	"42598"	12430	5580	100	37	37	5	13	38	38	38	5	13	13	1	0	81	84	26	30	79	79	81	22	27	25	6	0	-0.500	-0.200	0.220	0.247	3.629	0.011	0.002	80	474	100	1	4	Error	-1	2	-1	5	2979	6746	-0.200	0.136	0	0	0
2	20	1	"hsa-miR-561-3p"	"31517"	12610	5580	100	38	37	6	16	38	38	38	6	15	11	2	0	64	68	20	29	77	77	80	22	27	7	1	0	0.000	0.111	0.285	0.287	3.179	-0.017	0.003	80	483	100	-13	-10	Error	0	-13	-1	-9	2972	5476	-0.167	-0.545	0	0	0
2	21	1	"hsa-miR-448"	"11113"	12790	5580	100	39	39	6	15	38	38	38	6	15	13	1	0	75	73	20	27	80	80	81	23	28	6	0	0	-0.200	-0.143	0.235	0.260	2.409	-0.020	0.005	80	483	100	-4	-6	Error	1	-5	1	-7	3084	5870	0.167	-0.348	0	0	0
2	22	1	"Hy3"	"13138"	12970	5580	100	37	37	7	18	38	38	38	6	15	18	1	0	235	679	785	115	79	79	80	22	27	58	55	0	-0.006	-0.002	0.062	0.048	8.095	-0.001	0.013	80	515	100	155	599	Error	-1	156	-1	600	2998	54285	-0.167	27.227	0	0	0
2	1	2	"hsa-miR-499a-5p"	"14313"	9170	5780	100	39	39	5	12	37	37	37	6	16	17	5	0	126	154	92	59	83	83	84	22	26	51	50	0	0.047	0.028	0.053	0.090	5.928	0.009	0.007	80	492	100	45	73	-4.426	2	43	2	71	3128	12287	0.333	3.182	0	0	0
2	2	2	"spike_control_v2_40"	"29001"	9350	5780	100	41	40	6	15	38	38	38	6	15	21	2	0	236	283	206	72	81	81	83	22	26	62	57	0	0.019	0.010	0.034	0.051	7.102	0.003	0.005	80	458	100	158	204	-5.691	3	155	2	202	3186	22661	0.333	9.091	0	0	0
2	3	2	"hsa-miR-95-3p"	"11181"	9530	5770	100	40	39	6	15	38	38	39	6	15	17	3	0	85	84	24	28	82	82	84	22	26	18	5	0	0.667	0.500	0.296	0.358	3.587	-0.010	0.001	80	461	100	5	3	-0.585	2	3	1	2	3134	6753	0.000	0.000	0	0	0
2	4	2	""	"46510"	9710	5770	100	39	39	6	15	39	39	39	6	15	12	1	0	78	78	20	25	85	85	86	22	25	8	1	0	0.000	0.000	0.250	0.258	3.482	-0.014	0.003	80	452	100	-7	-7	Error	0	-7	0	-7	3089	6208	0.000	-0.364	0	0	0
2	5	2	"kshv-miR-K12-2-5p"	"17470"	9890	5770	100	39	40	6	15	38	38	39	5	12	26	7	0	81	85	27	31	87	87	88	24	27	20	6	0	-0.167	-1.000	0.205	0.190	3.364	0.001	0.000	80	450	100	-5	0	Error	1	-6	2	-2	3216	6834	0.200	-0.125	0	0	0
2	6	2	"hsa-miR-542-5p"	"42811"	10070	5770	100	39	38	6	15	37	37	38	6	15	17	3	0	89	104	45	43	85	85	87	24	27	35	26	0	0.500	0.053	0.141	0.177	3.434	0.012	0.004	80	461	100	6	20	-1.000	2	4	1	19	3075	8309	0.000	0.708	0	0	0
2	7	2	"hsa-miR-1302"	"46796"	10250	5770	100	38	39	6	15	39	39	39	6	15	10	2	0	73	91	136	149	82	82	86	26	30	10	2	0	0.111	0.000	0.185	0.176	3.115	0.016	0.037	80	461	100	-10	9	-3.170	-1	-9	0	9	3101	7254	0.000	0.192	0	0	0
2	8	2	"hsa-miR-616-5p"	"17289"	10430	5770	100	39	39	6	15	38	38	38	5	13	21	3	0	76	77	21	27	81	81	84	24	28	6	1	0	-0.200	-0.250	0.333	0.273	3.041	0.007	0.001	80	462	100	-4	-3	Error	1	-5	1	-4	3113	6136	0.200	-0.292	0	0	0
2	9	2	""	"42588"	10620	5780	100	40	40	5	12	38	38	38	6	15	20	0	0	97	112	48	42	82	82	85	22	25	46	36	0	0.133	0.067	0.143	0.151	3.352	0.008	0.002	80	471	100	17	32	-2.907	2	15	2	30	3166	8962	0.333	1.227	0	0	0
2	10	2	""	"11208"	10800	5780	100	40	40	6	15	38	38	38	6	15	20	2	0	592	495	365	73	80	80	82	21	25	67	66	0	0.004	0.005	0.011	0.020	7.322	0.002	0.010	80	449	100	514	417	-8.000	2	512	2	415	3168	39631	0.333	19.667	0	0	0
2	11	2	""	"46620"	10970	5780	100	38	38	6	15	39	39	39	6	15	10	1	0	146	2441	2778	113	74	74	75	21	28	56	51	0	-0.014	0.000	0.073	0.033	17.516	0.000	0.003	80	449	100	71	2366	Error	-1	72	-1	2367	3051	195258	-0.167	112.667	0	0	0
2	12	2	"hsa-miR-147a"	"10954"	11150	5780	100	36	37	5	13	39	39	39	5	12	8	1	0	80	91	37	40	71	71	73	20	27	40	28	0	-0.333	-0.100	0.318	0.257	3.493	0.009	0.002	80	461	100	6	18	Error	-3	9	-2	20	2975	7285	-0.400	0.900	0	0	0
2	13	2	""	"11251"	11330	5770	100	39	38	6	15	39	39	39	5	12	15	2	0	89	109	54	49	73	73	76	19	25	48	42	0	0.000	-0.028	0.153	0.135	4.208	-0.017	0.011	80	472	100	16	35	Error	0	16	-1	36	3073	8750	-0.200	1.737	0	0	0
2	14	2	""	"11227"	11520	5780	100	37	38	7	18	39	39	39	6	15	13	2	0	123	158	99	62	74	74	77	20	25	57	51	0	-0.041	-0.012	0.081	0.087	5.556	0.008	0.007	80	463	100	47	83	Error	-2	49	-1	84	3053	12617	-0.167	4.050	0	0	0
2	15	2	"hsa-miR-2276-3p"	"46875"	11700	5780	100	40	40	5	12	39	39	39	6	15	11	0	0	62	65	21	32	77	77	79	22	27	6	1	0	-0.067	-0.083	0.172	0.213	3.204	-0.026	0.011	80	453	100	-14	-11	Error	1	-15	1	-12	3184	5217	0.167	-0.636	0	0	0
2	16	2	"hsa-miR-218-5p"	"11018"	11880	5780	100	36	37	5	13	38	38	38	6	15	8	1	0	85	85	32	37	76	76	77	26	33	33	10	0	-0.222	-0.111	0.200	0.234	3.151	-0.024	0.009	80	453	100	7	8	Error	-2	9	-1	9	2955	6764	-0.167	0.308	0	0	0
2	17	2	"hsa-miR-363-3p"	"11077"	12060	5780	100	39	39	6	15	39	39	39	5	12	22	2	0	84	87	26	29	79	79	81	27	33	23	7	0	0.000	0.000	0.231	0.265	3.211	0.011	0.003	80	461	100	5	8	Error	0	5	0	8	3143	6922	0.000	0.222	0	0	0
2	18	2	"hsa-miR-1252-5p"	"46924"	12240	5780	100	40	40	6	15	39	39	39	6	15	13	5	0	95	138	79	57	82	82	82	21	25	48	46	0	0.077	0.018	0.087	0.122	3.673	0.001	0.000	80	461	100	14	57	-3.700	1	13	1	56	3189	11001	0.167	2.667	0	0	0
2	19	2	""	"11205"	12420	5770	100	40	40	6	15	39	39	39	6	15	11	2	0	1053	1073	924	86	83	83	83	22	26	63	62	0	0.001	0.001	0.010	0.024	10.873	0.000	0.001	80	460	100	971	991	-9.922	1	970	1	990	3211	85802	0.167	45.000	0	0	0
2	20	2	"hsa-miR-520g-3p"	"46454"	12600	5780	100	38	38	5	13	38	38	38	6	15	16	1	0	69	71	18	25	81	81	82	21	25	7	0	0	0.000	0.000	0.250	0.256	3.521	-0.030	0.009	80	451	100	-12	-10	Error	0	-12	0	-10	3077	5669	0.000	-0.524	0	0	0
2	21	2	""	"17422"	12780	5780	100	38	38	6	15	38	38	38	6	15	17	2	0	106	140	82	58	78	78	81	22	27	53	40	0	0.000	0.000	0.148	0.115	4.654	0.003	0.001	80	451	100	28	62	Error	0	28	0	62	3035	11215	0.000	2.682	0	0	0
2	22	2	""	"17517"	12960	5780	100	38	38	5	13	37	37	37	6	16	13	0	0	116	139	72	51	80	80	81	23	28	55	47	0	0.028	0.017	0.058	0.063	4.865	-0.011	0.008	80	483	100	37	60	-5.170	1	36	1	59	3008	11081	0.167	2.522	0	0	0
2	1	3	""	"46453"	9170	5980	100	37	37	5	13	36	36	37	6	16	21	3	0	122	172	107	62	81	81	84	23	27	55	50	0	0.024	0.011	0.050	0.071	5.058	0.007	0.007	80	482	100	42	92	-5.358	1	41	1	91	2998	13752	0.000	3.826	0	0	0
2	2	3	""	"42444"	9350	5970	100	38	38	5	13	37	37	37	6	16	12	1	0	72	75	20	26	83	83	85	23	27	8	1	0	-0.091	-0.125	0.333	0.378	4.338	-0.022	0.006	80	442	100	-10	-7	Error	1	-11	1	-8	3039	5969	0.167	-0.435	0	0	0
2	3	3	""	"-1"	9530	5970	100	38	38	6	15	38	38	38	6	15	13	1	0	113	393	370	94	82	82	84	22	26	53	48	0	0.000	0.000	0.018	0.036	7.773	-0.001	0.001	80	450	100	31	311	Error	0	31	0	311	3030	31468	0.000	14.045	0	0	0
2	4	3	"hsa-miR-136-3p"	"42686"	9710	5960	100	37	38	7	18	38	38	38	5	13	16	6	0	93	103	39	37	84	84	85	23	27	36	25	0	-0.111	0.000	0.200	0.225	3.482	-0.039	0.035	80	460	100	8	19	Error	-1	9	0	19	3001	8226	0.000	0.783	0	0	0
2	5	3	""	"42558"	9890	5970	100	39	39	6	15	38	38	38	6	15	20	3	0	70	71	19	26	85	85	85	22	25	5	0	0	-0.067	-0.071	0.231	0.180	2.885	-0.029	0.009	80	450	100	-14	-13	Error	1	-15	1	-14	3153	5645	0.167	-0.636	0	0	0
2	6	3	"hsa-miR-578"	"17302"	10070	5970	100	40	39	6	15	38	38	38	6	15	13	3	0	82	80	23	28	84	84	85	22	25	10	1	0	-1.000	-0.250	0.186	0.223	3.168	0.025	0.007	80	460	100	0	-3	Error	2	-2	1	-4	3147	6389	0.167	-0.227	0	0	0
2	7	3	"hsa-miR-920"	"42932"	10250	5970	100	38	38	6	15	39	39	39	6	15	7	2	0	100	266	252	94	83	83	86	24	27	47	42	0	-0.059	-0.005	0.129	0.092	6.683	-0.002	0.004	80	450	100	16	182	Error	-1	17	-1	183	3031	21285	-0.167	7.500	0	0	0
2	8	3	""	"17464"	10430	5970	100	38	38	5	13	38	38	38	6	15	15	0	0	209	349	293	83	85	85	86	23	26	53	51	0	0.000	0.000	0.045	0.053	5.527	0.000	0.000	80	460	100	124	264	Error	0	124	0	264	3031	27943	0.000	11.435	0	0	0
2	9	3	"hsa-miR-10a-5p"	"13485"	10620	5970	100	39	39	6	15	39	39	39	6	15	15	2	0	268	238	155	65	85	85	87	22	25	61	58	0	0.000	0.000	0.038	0.047	5.336	0.007	0.019	80	440	100	183	153	Error	0	183	0	153	3133	19024	0.000	6.864	0	0	0
2	10	3	"hsa-miR-1204"	"46791"	10790	5970	100	39	39	5	12	38	38	39	6	15	23	0	0	97	105	43	40	82	82	84	23	27	41	26	0	0.067	0.043	0.132	0.152	3.397	-0.006	0.001	80	450	100	16	24	-3.907	1	15	1	23	3152	8370	0.000	0.913	0	0	0
2	11	3	""	"46976"	10980	5970	100	38	39	6	15	39	39	39	6	15	12	3	0	295	268	186	69	78	78	80	22	27	62	60	0	-0.005	0.000	0.034	0.041	6.072	-0.003	0.004	80	440	100	216	190	Error	-1	217	0	190	3096	21444	0.000	8.545	0	0	0
2	12	3	""	"42679"	11150	5970	100	37	39	7	17	39	39	39	6	15	18	6	0	180	231	170	73	75	75	76	21	27	55	52	0	-0.019	0.000	0.053	0.071	6.725	0.006	0.011	80	440	100	103	156	Error	-2	105	0	156	3095	18480	0.000	7.381	0	0	0
2	13	3	"hsa-miR-1254"	"46750"	11330	5970	100	39	38	5	13	39	39	39	6	15	8	1	0	69	70	19	27	77	77	78	20	25	11	2	0	0.000	0.143	0.303	0.398	3.298	0.002	0.000	80	470	100	-8	-8	Error	0	-8	-1	-7	3060	5621	-0.167	-0.400	0	0	0
2	14	3	""	"42503"	11520	5970	100	36	36	5	13	38	38	39	6	15	10	1	0	150	155	89	57	75	75	77	22	28	57	51	0	-0.027	-0.025	0.154	0.137	5.572	-0.015	0.027	80	462	100	73	78	Error	-2	75	-2	80	2902	12391	-0.500	3.545	0	0	0
2	15	3	"hsa-miR-1236-3p"	"46624"	11700	5970	100	39	39	5	12	39	39	39	6	15	11	1	0	132	140	74	52	74	74	77	21	27	61	55	0	0.000	0.000	0.067	0.084	3.573	0.010	0.008	80	452	100	58	66	Error	0	58	0	66	3148	11163	0.000	3.000	0	0	0
2	16	3	"hsa-miR-205-5p"	"46917"	11880	5970	100	38	38	6	15	39	39	39	6	15	12	0	0	2570	13879	15123	108	77	77	78	20	25	67	60	0	0.000	0.000	0.019	0.007	37.610	0.000	0.000	80	452	100	2492	13801	Error	-1	2493	-1	13802	3073	1110315	-0.167	690.050	0	0	0
2	17	3	"hsa-let-7b-3p"	"42769"	12060	5970	100	39	40	6	15	38	38	38	5	13	25	8	0	432	351	216	61	79	79	81	22	27	67	67	0	0.003	0.007	0.018	0.025	7.084	0.003	0.008	80	440	100	354	274	-8.464	1	353	2	272	3183	28088	0.400	12.273	0	0	0
2	18	3	"hsa-miR-409-3p"	"11240"	12230	5970	100	39	39	6	15	38	38	38	5	13	18	6	0	92	99	37	37	80	80	82	22	26	38	27	0	0.083	0.053	0.184	0.235	4.784	-0.011	0.003	80	450	100	13	20	-3.585	1	12	1	19	3116	7923	0.200	0.773	0	0	0
2	19	3	"hsa-miR-7-2-3p"	"42964"	12420	5970	100	38	39	5	12	38	38	38	5	13	12	5	0	102	114	50	43	81	81	84	22	26	48	36	0	0.000	0.030	0.102	0.133	3.757	0.008	0.003	80	470	100	21	34	Error	0	21	1	33	3095	9108	0.200	1.364	0	0	0
2	20	3	"hsa-miR-503-5p"	"46803"	12600	5960	100	38	37	6	16	37	37	37	6	16	12	2	0	82	86	29	33	80	80	82	21	25	27	12	0	0.500	0.000	0.254	0.253	4.382	-0.014	0.003	80	451	100	3	6	-1.000	1	2	0	6	2989	6915	0.000	0.190	0	0	0
2	21	3	"hsa-miR-1539"	"146105"	12780	5960	100	38	38	6	15	38	38	38	6	15	10	0	0	68	68	20	29	79	79	82	23	28	7	1	0	0.000	0.000	0.321	0.290	3.774	0.011	0.001	80	451	100	-11	-11	Error	0	-11	0	-11	3036	5451	0.000	-0.609	0	0	0
2	22	3	"hsv2-miR-H3"	"146077"	12960	5960	100	35	36	6	16	37	37	38	6	15	11	2	0	78	81	23	28	80	80	82	22	26	21	3	0	1.000	-1.000	0.268	0.303	2.559	-0.014	0.003	80	474	100	-4	0	0.000	-2	-2	-1	1	2913	6493	-0.333	-0.045	0	0	0
2	1	4	"spike_control_v2_28"	"27953"	9180	6160	100	36	37	6	16	37	37	37	6	16	13	2	0	272	817	795	97	83	83	86	23	26	62	56	0	-0.005	0.000	0.064	0.043	12.326	0.000	0.001	80	462	100	188	734	Error	-1	189	0	734	2942	65399	0.000	31.783	0	0	0
2	2	4	""	"146051"	9350	6150	100	36	36	6	16	37	37	37	6	16	13	1	0	71	72	19	26	82	82	85	23	27	5	1	0	0.091	0.100	0.400	0.376	2.957	-0.015	0.003	80	438	100	-12	-11	-3.459	-1	-11	-1	-10	2911	5763	-0.167	-0.565	0	0	0
2	3	4	""	"146038"	9530	6150	100	37	38	5	13	38	38	38	6	15	16	0	0	83	88	25	28	82	82	83	21	25	25	11	0	-1.000	0.000	0.258	0.253	5.006	-0.012	0.002	80	451	100	0	6	Error	-1	1	0	6	3055	7004	0.000	0.238	0	0	0
2	4	4	"spike_control_v2_35"	"28568"	9710	6160	100	38	38	5	13	38	38	39	5	12	11	1	0	230	260	185	71	85	85	87	23	26	61	51	0	0.000	0.000	0.038	0.042	4.817	-0.003	0.005	80	460	100	145	175	Error	0	145	0	175	3044	20818	-0.200	7.522	0	0	0
2	5	4	""	"146146"	9890	6150	100	39	39	6	15	38	38	38	6	15	15	0	0	252	633	596	94	87	87	88	23	26	56	51	0	0.006	0.002	0.006	0.014	10.957	0.001	0.005	80	451	100	166	547	-7.366	1	165	1	546	3085	50601	0.167	23.696	0	0	0
2	6	4	"hsa-miRPlus-C1076"	"42838"	10070	6160	100	37	37	6	16	38	38	38	6	15	11	1	0	85	107	59	55	84	84	86	21	24	40	32	0	-1.000	-0.043	0.171	0.178	3.785	-0.005	0.001	80	462	100	0	22	Error	-1	1	-1	23	2938	8585	-0.167	1.000	0	0	0
2	7	4	"spike_control_v2_49"	"30293"	10260	6150	100	40	40	4	10	38	38	39	6	15	16	0	0	117	117	45	38	84	84	85	22	25	60	41	0	0.061	0.061	0.074	0.068	2.415	0.013	0.005	80	461	100	35	35	-4.044	2	33	2	33	3203	9370	0.167	1.455	0	0	0
2	8	4	"SNORD65"	"145661"	10440	6150	100	38	38	6	15	38	38	39	6	15	15	1	0	84	87	32	36	86	86	88	23	26	25	8	0	0.000	0.000	0.200	0.212	3.336	-0.001	0.000	80	439	100	-2	1	Error	0	-2	0	1	3028	6965	-0.167	-0.043	0	0	0
2	9	4	"SNORD6"	"19605"	10610	6150	100	40	39	5	12	39	39	39	6	15	10	0	0	546	7696	8289	107	87	87	88	23	26	71	61	0	0.002	0.000	0.000	0.004	41.486	0.000	0.003	80	449	100	460	7609	-8.842	1	459	0	7609	3114	615687	0.000	330.783	0	0	0
2	10	4	""	"146097"	10800	6160	100	39	38	5	13	38	38	39	6	15	12	1	0	89	94	34	36	83	83	85	23	27	36	16	0	0.167	0.000	0.171	0.195	3.806	-0.017	0.006	80	438	100	7	11	-2.585	1	6	0	11	3078	7530	-0.167	0.391	0	0	0
2	11	4	""	"46436"	10960	6150	100	40	40	5	12	38	38	38	6	15	22	1	0	94	678	812	119	81	81	81	23	28	45	40	0	0.154	0.003	0.033	0.027	8.764	0.002	0.020	80	429	100	15	599	-2.700	2	13	2	597	3167	54271	0.333	25.957	0	0	0
2	12	4	""	"146039"	11150	6160	100	41	41	6	14	38	38	38	6	15	28	7	0	206	278	223	80	78	78	79	20	25	55	51	0	0.023	0.015	0.034	0.051	7.107	0.010	0.054	80	474	100	131	203	-5.415	3	128	3	200	3286	22214	0.500	9.950	0	0	0
2	13	4	""	"145994"	11340	6160	100	40	40	5	12	38	38	38	6	15	21	2	0	338	297	190	63	78	78	79	21	26	67	65	0	0.008	0.009	0.017	0.023	3.764	0.004	0.009	80	450	100	262	221	-7.022	2	260	2	219	3191	23733	0.333	10.381	0	0	0
2	14	4	""	"146050"	11510	6160	100	40	40	6	15	38	38	38	6	15	18	3	0	109	632	652	103	77	77	79	21	26	51	48	0	0.063	0.004	0.008	0.022	10.956	0.001	0.007	80	459	100	34	557	-4.000	2	32	2	555	3172	50585	0.333	26.333	0	0	0
2	15	4	"spike_control_v2_10"	"13430"	11710	6160	100	37	39	10	25	39	39	39	6	15	15	3	0	91	359	1685	469	77	77	80	22	27	41	18	0	-0.143	0.000	0.180	0.179	4.668	0.004	0.281	80	448	100	12	282	Error	-2	14	0	282	3110	28754	0.000	12.682	0	0	0
2	16	4	""	"42831"	11880	6160	100	42	41	5	12	39	39	39	5	12	22	3	0	235	236	161	68	81	81	82	21	25	61	57	0	0.019	0.013	0.029	0.034	5.276	0.004	0.005	80	430	100	157	157	-5.682	3	154	2	155	3262	18883	0.400	7.333	0	0	0
2	17	4	""	"146124"	12060	6160	100	36	36	6	16	37	37	37	6	16	12	1	0	74	74	21	28	79	79	81	22	27	10	2	0	0.200	0.200	0.333	0.356	4.146	0.009	0.001	80	442	100	-6	-6	-2.322	-1	-5	-1	-5	2901	5953	-0.167	-0.318	0	0	0
2	18	4	"spike_control_v2_35"	"28568"	12240	6160	100	36	36	6	16	38	38	38	6	15	7	1	0	393	312	220	70	80	80	81	22	27	63	60	0	-0.006	-0.009	0.087	0.060	9.485	-0.003	0.006	80	442	100	311	230	Error	-2	313	-2	232	2913	24986	-0.333	10.500	0	0	0
2	19	4	"hsa-miR-3179"	"146152"	12420	6160	100	36	37	7	18	37	37	37	6	16	15	5	0	75	75	19	25	80	80	83	23	27	3	1	0	0.200	0.000	0.329	0.364	3.939	-0.005	0.000	80	452	100	-6	-5	-2.322	-1	-5	0	-5	2944	5980	0.000	-0.348	0	0	0
2	20	4	"hsa-miR-335-3p"	"145745"	12610	6160	100	36	37	7	18	37	37	37	6	16	10	6	0	3761	2466	1956	79	79	79	81	22	27	70	68	0	0.000	0.000	0.004	0.014	19.770	0.000	0.000	80	461	100	3681	2387	Error	-1	3682	0	2387	2945	197267	0.000	108.409	0	0	0
2	21	4	""	"145679"	12790	6160	100	40	39	5	12	38	38	38	6	15	13	2	0	184	178	107	60	80	80	83	22	26	58	56	0	0.019	0.010	0.053	0.055	3.560	0.010	0.017	80	461	100	106	99	-5.700	2	104	1	98	3155	14218	0.167	4.318	0	0	0
2	22	4	"hsa-miR-367-5p"	"145697"	12970	6150	100	34	36	7	19	38	38	38	6	15	12	2	0	67	67	19	28	81	81	82	22	26	3	0	0	0.286	0.143	0.392	0.389	4.202	-0.012	0.001	80	493	100	-18	-16	-1.807	-4	-14	-2	-14	2843	5377	-0.333	-0.682	0	0	0
2	1	5	"hsa-miR-668-3p"	"145701"	9170	6350	100	36	37	5	13	37	37	37	6	16	12	0	0	120	130	65	50	85	85	87	23	26	51	47	0	-0.029	0.000	0.076	0.108	4.451	0.007	0.003	80	474	100	34	45	Error	-1	35	0	45	2950	10376	0.000	1.870	0	0	0
2	2	5	"hsa-miR-330-5p"	"145843"	9350	6350	100	39	38	6	15	38	38	38	5	13	18	2	0	91	93	32	34	86	86	88	24	27	27	11	0	0.200	0.000	0.276	0.267	3.364	-0.010	0.002	80	460	100	6	7	-2.322	1	5	0	7	3074	7431	0.000	0.208	0	0	0
2	3	5	"hsa-miR-523-3p"	"145754"	9540	6350	100	39	39	6	15	38	38	39	5	12	20	3	0	174	162	77	47	86	86	87	22	25	63	60	0	0.011	0.013	0.055	0.057	3.398	0.000	0.000	80	461	100	89	77	-6.459	1	88	1	76	3112	12985	0.000	3.409	0	0	0
2	4	5	"hsa-miR-655-3p"	"145696"	9720	6350	100	39	39	5	12	38	38	39	6	15	17	0	0	81	81	24	29	85	85	87	22	25	12	6	0	-0.250	-0.250	0.255	0.251	3.734	0.008	0.001	80	452	100	-3	-3	Error	1	-4	1	-4	3120	6509	0.000	-0.273	0	0	0
2	5	5	"spike_control_v2_29"	"27968"	9900	6350	100	38	39	6	15	37	37	38	6	15	26	5	0	864	876	717	81	87	87	89	22	24	63	62	0	0.001	0.003	0.009	0.020	8.035	0.001	0.006	80	449	100	778	791	-9.602	1	777	2	789	3116	70088	0.167	35.773	0	0	0
2	6	5	"hsa-miR-29a-5p"	"145638"	10070	6350	100	39	39	5	12	38	38	38	6	15	12	1	0	121	249	193	77	87	87	88	21	23	50	50	0	0.029	0.006	0.027	0.039	8.067	0.006	0.019	80	440	100	35	163	-5.087	1	34	1	162	3113	19958	0.167	7.667	0	0	0
2	7	5	"hsa-miR-545-3p"	"145741"	10250	6350	100	40	40	6	15	38	38	38	6	15	21	3	0	80	80	21	26	85	85	87	23	26	8	2	0	-0.400	-0.400	0.239	0.246	2.901	0.000	0.000	80	451	100	-3	-3	Error	2	-5	2	-5	3188	6423	0.333	-0.304	0	0	0
2	8	5	""	"146100"	10430	6350	100	39	39	7	17	38	38	38	6	15	22	2	0	125	140	81	57	85	85	87	22	25	55	47	0	0.025	0.018	0.087	0.097	3.872	0.009	0.006	80	461	100	41	56	-5.322	1	40	1	55	3117	11196	0.167	2.409	0	0	0
2	9	5	"hsa-miR-3130-3p"	"147827"	10620	6350	100	39	40	6	15	39	39	39	6	15	15	2	0	65	70	21	30	85	85	87	23	26	3	0	0	0.000	-0.067	0.193	0.191	2.847	-0.031	0.014	80	490	100	-20	-14	Error	0	-20	1	-15	3180	5582	0.167	-0.739	0	0	0
2	10	5	"hsa-miR-3133"	"147820"	10820	6350	100	39	40	6	15	39	39	39	6	15	18	1	0	156	137	60	43	83	83	85	22	25	66	60	0	0.000	0.019	0.086	0.090	2.341	0.003	0.000	80	449	100	73	55	Error	0	73	1	54	3169	10990	0.167	2.364	0	0	0
2	11	5	"hsa-miR-3173-3p"	"147845"	10990	6340	100	39	39	5	12	39	39	39	6	15	3	1	0	78	84	29	34	82	82	83	22	26	18	11	0	0.000	0.000	0.250	0.247	4.290	-0.010	0.002	80	452	100	-4	2	Error	0	-4	0	2	3083	6728	0.000	0.045	0	0	0
2	12	5	"hsa-miR-92b-3p"	"145897"	11180	6350	100	39	39	5	12	39	39	39	6	15	8	0	0	158	142	71	50	79	79	80	22	27	61	57	0	0.000	0.000	0.076	0.081	3.626	-0.001	0.000	80	442	100	79	63	Error	0	79	0	63	3096	11369	0.000	2.818	0	0	0
2	13	5	"hsa-miR-18a-5p"	"147195"	11350	6350	100	40	39	5	12	39	39	39	6	15	12	1	0	67	70	24	34	77	77	79	23	29	10	2	0	-0.100	0.000	0.239	0.275	2.860	0.011	0.002	80	440	100	-9	-7	Error	1	-10	0	-7	3152	5594	0.000	-0.391	0	0	0
2	14	5	"hsa-miR-302a-3p"	"147203"	11530	6350	100	38	39	6	15	39	39	39	6	15	15	5	0	150	214	158	73	78	78	80	21	26	53	52	0	-0.014	0.000	0.064	0.078	5.145	-0.001	0.000	80	463	100	71	136	Error	-1	72	0	136	3102	17081	0.000	6.381	0	0	0
2	15	5	""	"148008"	11720	6340	100	40	40	5	12	39	39	39	5	12	16	3	0	1116	1269	1182	93	81	81	82	22	26	60	57	0	0.001	0.001	0.005	0.018	16.302	0.001	0.007	80	426	100	1036	1189	Error	1	1035	1	1188	3177	101539	0.200	53.955	0	0	0
2	16	5	"hsa-miR-4330"	"147865"	11880	6340	100	39	39	6	15	38	38	38	6	15	13	3	0	69	71	19	26	79	79	82	21	25	6	1	0	-0.100	-0.125	0.318	0.347	3.328	-0.022	0.004	80	416	100	-9	-7	Error	1	-10	1	-8	3099	5655	0.167	-0.524	0	0	0
2	17	5	"hsa-miR-548s"	"147870"	12060	6340	100	37	38	6	15	38	38	38	6	15	15	5	0	65	67	24	35	79	79	81	22	27	6	2	0	0.071	0.000	0.179	0.197	3.284	0.015	0.003	80	430	100	-15	-12	-3.807	-1	-14	0	-12	3049	5331	0.000	-0.636	0	0	0
2	18	5	"kshv-miR-K12-12-3p"	"147919"	12230	6340	100	38	38	6	15	38	38	38	6	15	18	2	0	79	89	38	42	82	82	84	21	25	26	15	0	0.000	0.000	0.196	0.194	3.605	-0.007	0.001	80	457	100	-3	7	Error	0	-3	0	7	3061	7153	0.000	0.238	0	0	0
2	19	5	""	"147754"	12440	6340	100	39	39	6	15	38	38	38	6	15	20	5	0	120	128	66	51	82	82	84	22	26	55	47	0	0.026	0.022	0.095	0.108	4.983	0.015	0.014	80	456	100	39	47	-5.248	1	38	1	46	3121	10245	0.167	2.000	0	0	0
2	20	5	"hsa-miR-3119"	"147837"	12610	6340	100	36	37	7	18	38	38	38	6	15	17	2	0	82	94	44	46	81	81	83	22	26	30	26	0	-2.000	-0.077	0.235	0.219	3.717	-0.002	0.000	80	430	100	-1	12	Error	-2	1	-1	13	2964	7531	-0.167	0.500	0	0	0
2	21	5	"hsa-miR-4325"	"147981"	12790	6350	100	38	38	5	13	38	38	38	6	15	8	1	0	109	120	56	46	81	81	84	22	26	52	43	0	0.000	0.000	0.077	0.081	3.501	-0.007	0.002	80	452	100	28	39	Error	0	28	0	39	3045	9593	0.000	1.636	0	0	0
2	22	5	""	"147789"	12980	6350	100	37	37	6	16	38	38	38	6	15	10	1	0	672	494	309	62	83	83	85	23	27	72	70	0	-0.002	-0.002	0.010	0.020	6.532	-0.001	0.001	80	493	100	588	410	Error	-1	589	-1	411	2947	39509	-0.167	17.783	0	0	0
2	1	6	"hsa-miR-4253"	"147562"	9180	6530	100	38	38	7	18	37	37	37	5	13	22	7	0	73	77	25	32	88	88	90	24	26	6	1	0	-0.067	-0.091	0.229	0.297	3.259	-0.017	0.003	80	474	100	-14	-10	Error	1	-15	1	-11	3035	6128	0.200	-0.542	0	0	0
2	2	6	"hsa-miR-4313"	"147846"	9360	6530	100	38	38	5	13	38	38	38	5	13	16	2	0	73	78	23	29	91	91	93	24	25	6	0	0	0.000	0.000	0.186	0.156	3.181	-0.007	0.001	80	442	100	-18	-13	Error	0	-18	0	-13	3068	6269	0.000	-0.625	0	0	0
2	3	6	"hsv1-miR-H12"	"147748"	9540	6530	100	40	40	5	12	39	39	39	5	12	20	2	0	72	73	19	26	87	87	90	33	36	0	0	0	-0.067	-0.071	0.200	0.188	2.918	-0.006	0.001	80	452	100	-14	-13	Error	1	-15	1	-14	3163	5879	0.200	-0.515	0	0	0
2	4	6	"hsa-miR-374c-5p"	"148430"	9730	6540	100	40	40	6	15	39	39	39	6	15	10	1	0	137	179	111	62	87	87	90	34	37	53	48	0	0.020	0.011	0.027	0.042	5.947	0.004	0.003	80	452	100	51	93	-5.644	1	50	1	92	3176	14308	0.167	2.618	0	0	0
2	5	6	"hsa-miR-3915"	"148495"	9910	6540	100	38	39	5	12	38	38	39	6	15	8	2	0	987	727	557	76	88	88	90	25	27	65	63	0	0.000	0.002	0.007	0.014	8.206	0.000	0.000	80	430	100	899	640	Error	0	899	1	639	3102	58122	0.000	25.480	0	0	0
2	6	6	"hsa-miR-3606-5p"	"148335"	10080	6540	100	37	37	6	16	38	38	38	6	15	12	1	0	93	116	56	48	90	90	90	21	23	42	37	0	-0.333	-0.038	0.181	0.128	3.939	-0.010	0.004	80	440	100	2	25	Error	-1	3	-1	26	2948	9258	-0.167	1.238	0	0	0
2	7	6	"hsa-miR-3610"	"148208"	10270	6530	100	39	40	6	15	39	39	38	6	15	17	2	0	75	74	20	27	89	89	91	23	25	3	1	0	0.000	-0.067	0.290	0.284	3.441	0.006	0.001	80	460	100	-14	-14	Error	0	-14	1	-15	3163	5933	0.333	-0.739	0	0	0
2	8	6	"hsa-miR-128-1-5p"	"148562"	10450	6530	100	38	38	6	15	38	38	39	6	15	12	1	0	68	73	21	28	86	86	89	23	25	6	0	0	0.000	0.000	0.224	0.213	2.997	0.019	0.005	80	452	100	-18	-13	Error	0	-18	0	-13	3028	5841	-0.167	-0.696	0	0	0
2	9	6	"hsa-miR-4251"	"147715"	10640	6540	100	39	39	6	15	39	39	39	6	15	13	0	0	169	161	83	51	86	86	89	23	25	60	58	0	0.000	0.000	0.049	0.068	3.950	0.003	0.001	80	441	100	83	75	Error	0	83	0	75	3121	12873	0.000	3.130	0	0	0
2	10	6	"hsa-miR-3662"	"148042"	10810	6530	100	38	39	6	15	39	39	39	6	15	12	1	0	74	76	17	22	86	86	86	24	27	6	0	0	0.083	0.000	0.247	0.267	3.433	-0.030	0.010	80	438	100	-13	-10	-3.585	-1	-12	0	-10	3097	6054	0.000	-0.417	0	0	0
2	11	6	"hsa-miR-3692-5p"	"148332"	10990	6530	100	39	40	6	15	38	38	39	6	15	18	1	0	65	68	19	27	84	84	85	23	27	3	1	0	-0.053	-0.125	0.244	0.279	2.923	-0.026	0.009	80	460	100	-18	-14	Error	1	-19	2	-16	3161	5473	0.167	-0.739	0	0	0
2	12	6	"hsa-miR-3613-5p"	"147334"	11170	6530	100	41	40	5	12	38	38	38	5	13	25	3	0	73	74	19	25	79	79	81	21	25	8	0	0	-0.500	-0.400	0.346	0.329	3.278	0.002	0.000	80	442	100	-3	-3	Error	3	-6	2	-5	3230	5910	0.400	-0.333	0	0	0
2	13	6	"hsa-miR-4306"	"147722"	11350	6540	100	41	40	6	15	39	39	39	6	15	12	3	0	347	836	839	100	77	77	81	23	28	56	53	0	0.007	0.001	0.008	0.021	12.605	0.001	0.008	80	452	100	272	760	-7.077	2	270	1	759	3206	66911	0.167	32.826	0	0	0
2	14	6	"hsv1-miR-H3-5p"	"147718"	11540	6540	100	38	39	7	17	39	39	39	6	15	17	7	0	126	126	49	38	79	79	81	21	25	68	53	0	-0.021	0.000	0.143	0.154	3.683	-0.008	0.002	80	462	100	46	47	Error	-1	47	0	47	3143	10085	0.000	2.143	0	0	0
2	15	6	""	"148642"	11720	6530	100	39	39	5	12	38	38	38	5	13	23	6	0	518	2490	2695	108	82	82	83	22	26	62	55	0	0.002	0.000	0.007	0.012	20.572	0.000	0.005	80	448	100	437	2409	-8.768	1	436	1	2408	3118	199200	0.200	109.409	0	0	0
2	16	6	"hsa-miR-1247-3p"	"148040"	11890	6530	100	38	39	6	15	39	39	39	6	15	13	1	0	77	79	23	29	81	81	83	23	27	12	3	0	0.250	0.000	0.346	0.384	2.770	0.026	0.010	80	440	100	-5	-2	-2.000	-1	-4	0	-2	3082	6300	0.000	-0.174	0	0	0
2	17	6	"hsa-miR-3178"	"147595"	12070	6530	100	40	40	5	12	39	39	39	6	15	16	2	0	98	240	225	93	82	82	84	23	27	46	40	0	0.063	0.006	0.032	0.039	4.854	0.008	0.034	80	452	100	17	159	-4.000	1	16	1	158	3199	19165	0.167	6.783	0	0	0
2	18	6	"hsv1-miR-H1-5p"	"147712"	12250	6530	100	39	39	6	15	38	38	38	6	15	17	6	0	78	80	23	28	85	85	87	23	26	13	2	0	-0.143	-0.200	0.207	0.188	2.512	0.002	0.000	80	453	100	-6	-4	Error	1	-7	1	-5	3148	6417	0.167	-0.304	0	0	0
2	19	6	""	"148170"	12430	6530	100	40	39	5	12	38	38	38	5	13	16	0	0	65	67	18	26	85	85	87	23	26	2	0	0	-0.100	-0.056	0.208	0.230	2.913	-0.008	0.001	80	452	100	-18	-17	Error	2	-20	1	-18	3137	5374	0.200	-0.870	0	0	0
2	20	6	"hsa-miR-134-3p"	"148580"	12610	6530	100	38	38	5	13	39	39	39	5	12	10	1	0	66	68	18	26	86	86	88	24	27	1	0	0	0.050	0.056	0.247	0.251	3.452	-0.004	0.000	80	452	100	-21	-19	-4.322	-1	-20	-1	-18	3009	5477	-0.200	-0.833	0	0	0
2	21	6	""	"148110"	12790	6530	100	37	38	6	15	37	37	38	6	15	20	5	0	69	72	24	33	86	86	89	25	28	6	1	0	0.000	-0.071	0.143	0.133	3.129	0.012	0.002	80	452	100	-17	-13	Error	0	-17	1	-14	3049	5765	0.000	-0.680	0	0	0
2	22	6	""	"148538"	12980	6530	100	38	38	6	15	38	38	38	5	13	15	2	0	78	80	22	27	86	86	89	24	26	7	1	0	0.000	0.000	0.394	0.392	2.995	-0.012	0.002	80	484	100	-8	-6	Error	0	-8	0	-6	3032	6384	0.000	-0.375	0	0	0
2	1	7	""	"148091"	9180	6720	100	39	38	5	13	38	38	38	6	15	11	2	0	69	72	21	29	86	86	87	24	27	6	0	0	-0.059	0.000	0.158	0.185	2.944	0.006	0.001	80	484	100	-16	-14	Error	1	-17	0	-14	3068	5780	0.000	-0.625	0	0	0
2	2	7	""	"148016"	9360	6720	100	38	39	5	12	38	38	38	5	13	18	2	0	76	77	17	22	86	86	88	23	26	2	0	0	0.000	-0.111	0.250	0.276	3.150	0.003	0.000	80	452	100	-10	-8	Error	0	-10	1	-9	3095	6182	0.200	-0.478	0	0	0
2	3	7	""	"148459"	9540	6720	100	38	39	6	15	38	38	39	5	12	23	5	0	77	78	22	28	82	82	85	24	28	10	1	0	0.000	-0.250	0.172	0.246	2.834	-0.004	0.000	80	452	100	-5	-3	Error	0	-5	1	-4	3110	6211	0.000	-0.292	0	0	0
2	4	7	""	"148612"	9720	6720	100	39	38	5	13	39	39	39	5	12	7	1	0	79	77	23	29	83	83	86	34	39	3	1	0	0.000	0.167	0.203	0.210	3.596	0.009	0.002	80	442	100	-4	-7	Error	0	-4	-1	-6	3069	6191	-0.200	-0.265	0	0	0
2	5	7	""	"148511"	9900	6720	100	39	39	6	15	39	39	39	6	15	13	2	0	70	73	20	27	86	86	88	24	27	3	1	0	0.000	0.000	0.214	0.297	3.596	0.008	0.001	80	442	100	-16	-13	Error	0	-16	0	-13	3128	5876	0.000	-0.625	0	0	0
2	6	7	"hsa-miR-3074-5p"	"148453"	10080	6720	100	39	39	5	12	38	38	38	6	15	12	3	0	75	77	24	31	87	87	87	22	25	6	2	0	-0.083	-0.100	0.235	0.225	2.735	0.030	0.013	80	452	100	-11	-9	Error	1	-12	1	-10	3140	6144	0.167	-0.455	0	0	0
2	7	7	""	"148212"	10270	6730	100	39	39	6	15	39	39	39	6	15	10	2	0	226	221	141	63	87	87	89	24	26	61	60	0	0.000	0.000	0.036	0.059	5.066	0.000	0.000	80	460	100	139	134	Error	0	139	0	134	3093	17640	0.000	5.500	0	0	0
2	8	7	""	"148530"	10450	6720	100	37	38	5	13	39	39	39	6	15	7	3	0	172	154	73	47	85	85	88	24	27	62	58	0	-0.023	-0.014	0.099	0.088	4.117	-0.004	0.001	80	453	100	85	68	Error	-2	87	-1	69	3048	12326	-0.167	2.750	0	0	0
2	9	7	""	"148517"	10630	6720	100	39	39	5	12	39	39	39	6	15	8	0	0	58	62	18	29	85	85	87	23	26	1	0	0	0.000	0.000	0.167	0.182	2.838	0.017	0.005	80	464	100	-27	-23	Error	0	-27	0	-23	3113	4990	0.000	-1.087	0	0	0
2	10	7	""	"148267"	10810	6730	100	40	41	5	12	38	38	39	6	15	20	6	0	1169	1524	1456	95	86	86	88	25	28	57	56	0	0.002	0.002	0.003	0.007	11.622	0.001	0.034	80	450	100	1085	1441	-9.081	2	1083	3	1438	3257	121896	0.333	57.440	0	0	0
2	11	7	""	"148134"	10990	6730	100	39	40	6	15	39	39	39	6	15	17	3	0	72	73	19	26	87	87	90	26	28	2	0	0	0.000	-0.071	0.224	0.264	3.444	-0.006	0.000	80	450	100	-15	-13	Error	0	-15	1	-14	3198	5864	0.167	-0.654	0	0	0
2	12	7	""	"148389"	11170	6720	100	39	39	6	15	39	39	39	6	15	15	2	0	488	461	374	81	85	85	89	27	30	60	58	0	0.000	0.000	0.034	0.035	9.111	-0.003	0.016	80	440	100	403	376	Error	0	403	0	376	3129	36895	0.000	13.778	0	0	0
2	13	7	""	"148484"	11340	6720	100	38	38	4	10	39	39	39	6	15	5	0	0	2831	4088	4051	99	83	83	85	23	27	65	57	0	0.000	0.000	0.062	0.019	20.620	0.000	0.016	80	440	100	2747	4004	Error	-1	2748	-1	4005	3030	327036	-0.167	174.043	0	0	0
2	14	7	""	"148576"	11530	6730	100	38	39	6	15	39	39	39	6	15	11	2	0	75	79	28	35	79	79	82	22	26	20	10	0	0.250	0.000	0.250	0.259	3.917	0.012	0.002	80	462	100	-5	0	-2.000	-1	-4	0	0	3131	6308	0.000	-0.136	0	0	0
2	15	7	""	"148435"	11720	6730	100	38	39	6	15	38	38	39	6	15	15	3	0	82	85	29	34	80	80	81	21	25	28	15	0	0.000	0.200	0.263	0.264	3.688	0.015	0.003	80	448	100	2	6	Error	0	2	1	5	3080	6833	0.000	0.190	0	0	0
2	16	7	""	"148329"	11890	6720	100	40	40	6	15	39	39	39	6	15	20	6	0	64	65	17	26	77	77	78	22	28	2	0	0	-0.077	-0.083	0.278	0.326	2.674	-0.022	0.005	80	440	100	-12	-11	Error	1	-13	1	-12	3193	5213	0.167	-0.591	0	0	0
2	17	7	""	"148600"	12070	6720	100	38	38	5	13	38	38	39	6	15	12	1	0	71	74	22	29	81	81	82	23	28	8	3	0	0.000	0.000	0.212	0.269	3.401	0.003	0.000	80	452	100	-10	-7	Error	0	-10	0	-7	3069	5957	-0.167	-0.348	0	0	0
2	18	7	""	"148028"	12250	6720	100	39	39	6	15	37	37	38	6	15	20	2	0	68	69	21	30	83	83	85	24	28	6	1	0	-0.133	-0.143	0.208	0.215	3.133	-0.007	0.001	80	452	100	-13	-12	Error	2	-15	2	-14	3092	5534	0.167	-0.667	0	0	0
2	19	7	""	"148555"	12430	6720	100	38	38	6	15	37	37	38	6	15	17	1	0	70	69	17	24	83	83	86	25	29	0	0	0	-0.077	-0.071	0.277	0.325	3.549	-0.005	0.000	80	452	100	-12	-13	Error	1	-13	1	-14	3008	5536	0.000	-0.680	0	0	0
2	20	7	""	"148153"	12610	6720	100	39	39	6	15	39	39	38	5	13	15	2	0	63	65	18	27	83	83	86	25	29	0	0	0	0.000	0.000	0.227	0.214	2.973	-0.005	0.000	80	452	100	-20	-18	Error	0	-20	0	-18	3118	5223	0.200	-0.840	0	0	0
2	21	7	""	"148392"	12790	6720	100	38	38	5	13	38	38	37	6	16	12	1	0	59	63	18	28	82	82	85	25	29	2	0	0	0.000	0.000	0.156	0.153	2.858	-0.010	0.001	80	452	100	-23	-19	Error	0	-23	0	-19	3064	5037	0.167	-0.880	0	0	0
2	22	7	""	"148636"	12980	6720	100	38	38	6	15	38	38	38	6	15	17	0	0	440	659	600	91	82	82	83	23	27	58	57	0	0.000	0.000	0.032	0.038	12.266	0.000	0.000	80	494	100	358	577	Error	0	358	0	577	3031	52701	0.000	25.043	0	0	0
2	1	8	""	"148301"	9180	6910	100	35	36	6	16	38	38	38	6	15	12	1	0	74	77	21	27	83	83	84	22	26	12	2	0	0.333	0.333	0.319	0.372	2.680	0.003	0.000	80	493	100	-12	-8	-1.585	-3	-9	-2	-6	2897	6176	-0.333	-0.318	0	0	0
2	2	8	"hsa-miR-1911-3p"	"146094"	9360	6910	100	36	36	6	16	37	37	38	6	15	12	1	0	71	74	23	31	83	83	85	26	30	5	1	0	0.083	0.111	0.278	0.252	2.757	0.017	0.003	80	460	100	-13	-10	-3.585	-1	-12	-1	-9	2901	5888	-0.333	-0.423	0	0	0
2	3	8	""	"11039"	9540	6910	100	37	37	5	13	38	38	38	5	13	10	3	0	1812	5295	5590	105	82	82	85	22	25	68	58	0	-0.001	0.000	0.001	0.008	25.712	0.000	0.000	80	460	100	1729	5212	Error	-1	1730	-1	5213	2965	423623	-0.200	236.818	0	0	0
2	4	8	"hsa-miR-548j-5p"	"46592"	9720	6910	100	38	38	5	13	38	38	39	6	15	11	0	0	68	69	17	24	86	86	86	23	26	2	0	0	0.000	0.000	0.220	0.215	2.888	-0.021	0.007	80	452	100	-18	-17	Error	0	-18	0	-17	3077	5527	-0.167	-0.739	0	0	0
2	5	8	"Empty"	"0"	9900	6910	100	37	37	5	13	38	38	39	6	15	12	0	0	74	75	29	38	87	87	88	24	27	10	2	0	0.077	0.083	0.191	0.222	3.888	-0.004	0.000	80	452	100	-14	-13	-3.700	-1	-13	-1	-12	2967	6019	-0.333	-0.542	0	0	0
2	6	8	"hsa-miR-423-5p"	"27565"	10080	6910	100	40	39	5	12	38	38	38	6	15	15	1	0	170	648	700	108	88	88	89	23	25	57	52	0	0.024	0.002	0.011	0.023	9.962	0.001	0.003	80	452	100	84	561	-5.358	2	82	1	560	3147	51815	0.167	24.304	0	0	0
2	7	8	""	"146147"	10260	6910	100	38	38	5	13	38	38	39	6	15	10	0	0	130	1184	1380	116	87	87	89	24	26	53	48	0	0.000	0.000	0.078	0.025	16.032	0.000	0.002	80	430	100	43	1097	Error	0	43	0	1097	3032	94697	-0.167	45.625	0	0	0
2	8	8	"hsa-miR-4478"	"168805"	10430	6910	100	38	38	6	15	39	39	39	6	15	8	1	0	104	237	202	85	86	86	88	23	26	48	45	0	-0.056	-0.007	0.127	0.104	5.440	-0.009	0.033	80	470	100	17	150	Error	-1	18	-1	151	3044	18957	-0.167	6.478	0	0	0
2	9	8	"hsa-miR-4687-5p"	"168648"	10640	6940	100	37	38	6	15	39	39	39	5	12	12	5	0	93	96	34	35	84	84	87	23	26	33	15	0	-0.222	-0.083	0.317	0.306	3.372	-0.015	0.004	80	457	100	7	11	Error	-2	9	-1	12	3047	7645	-0.200	0.391	0	0	0
2	10	8	"hsa-miR-766-5p"	"46474"	10810	6910	100	38	38	5	13	39	39	39	6	15	8	2	0	85	104	51	49	85	85	87	24	27	33	30	0	100000.000	-0.053	0.130	0.138	4.542	-0.011	0.004	80	420	100	-1	18	16.610	-1	0	-1	19	3031	8317	-0.167	0.708	0	0	0
2	11	8	"hsa-miR-4710"	"168799"	10980	6910	100	38	38	5	13	39	39	39	6	15	10	0	0	81	81	27	33	86	86	88	23	26	17	3	0	0.200	0.200	0.240	0.254	3.350	0.003	0.000	80	431	100	-6	-6	-2.322	-1	-5	-1	-5	3027	6478	-0.167	-0.304	0	0	0
2	12	8	"hsa-miR-4789-3p"	"168591"	11160	6910	100	38	38	6	15	39	39	39	6	15	8	1	0	66	68	21	30	85	85	87	25	28	2	0	0	0.053	0.059	0.200	0.184	3.539	0.009	0.001	80	463	100	-20	-18	-4.248	-1	-19	-1	-17	3054	5409	-0.167	-0.760	0	0	0
2	13	8	"hsa-miR-4433a-3p"	"168675"	11350	6910	100	37	37	6	16	39	39	39	6	15	7	1	0	78	84	30	35	80	80	82	20	24	25	15	0	1.000	-0.500	0.218	0.230	3.875	0.001	0.000	80	462	100	-4	2	0.000	-2	-2	-2	4	2971	6690	-0.333	0.100	0	0	0
2	14	8	"hsa-miR-5194"	"168885"	11530	6910	100	37	38	5	13	38	38	39	5	12	15	2	0	70	75	19	25	80	80	83	21	25	8	2	0	0.100	0.000	0.333	0.272	3.085	0.038	0.016	80	442	100	-11	-5	-3.322	-1	-10	0	-5	3013	5983	-0.200	-0.381	0	0	0
2	15	8	"hsa-miR-4656"	"168673"	11710	6910	100	40	40	6	15	39	39	39	6	15	13	2	0	76	80	22	27	80	80	83	23	27	17	3	0	-0.250	100000.000	0.250	0.279	3.038	0.015	0.003	80	440	100	-3	1	Error	1	-4	1	0	3201	6379	0.167	-0.130	0	0	0
2	16	8	"hsa-miR-4463"	"168814"	11880	6910	100	37	37	5	13	38	38	39	6	15	3	0	0	88	115	68	59	81	81	82	24	29	36	28	0	-0.143	-0.029	0.194	0.149	3.827	-0.025	0.033	80	452	100	6	33	Error	-1	7	-1	34	2969	9160	-0.333	1.375	0	0	0
2	17	8	"hsa-miR-4746-5p"	"168744"	12070	6910	100	39	40	5	12	38	38	38	6	15	17	5	0	70	69	16	23	83	83	84	24	28	2	0	0	-0.077	-0.143	0.229	0.212	3.375	-0.011	0.002	80	463	100	-12	-12	Error	1	-13	2	-14	3179	5524	0.333	-0.625	0	0	0
2	18	8	"hsa-miR-5695"	"168628"	12250	6910	100	41	40	6	15	38	38	39	6	15	18	1	0	60	61	19	31	84	84	86	24	27	1	0	0	-0.125	-0.087	0.161	0.137	2.796	0.009	0.001	80	452	100	-21	-21	Error	3	-24	2	-23	3181	4846	0.167	-1.042	0	0	0
2	19	8	"hsa-miR-4722-3p"	"168742"	12430	6910	100	38	39	6	15	38	38	38	6	15	8	3	0	72	72	19	26	83	83	84	22	26	5	1	0	0.000	-0.091	0.188	0.186	3.032	0.014	0.002	80	452	100	-11	-10	Error	0	-11	1	-11	3107	5733	0.167	-0.545	0	0	0
2	20	8	"hsa-miR-5581-3p"	"168933"	12610	6910	100	39	39	4	10	38	38	38	6	15	11	1	0	3578	2687	2056	76	83	83	85	23	27	72	68	0	0.000	0.000	0.001	0.005	19.442	0.000	0.008	80	462	100	3496	2605	Error	1	3495	1	2604	3122	214995	0.167	113.130	0	0	0
2	21	8	"hsa-miR-1260b"	"168619"	12800	6900	100	36	36	5	13	38	38	38	6	15	7	1	0	7783	10146	9856	97	82	82	85	24	28	63	60	0	0.000	0.000	0.023	0.009	39.585	0.000	0.015	80	470	100	7699	10062	Error	-2	7701	-2	10064	2915	811657	-0.333	419.208	0	0	0
2	22	8	"hsa-miR-1290"	"168568"	12990	6910	100	38	38	5	13	37	37	37	6	16	16	0	0	141	483	493	102	80	80	84	23	27	55	51	0	0.016	0.002	0.072	0.046	8.141	0.000	0.000	80	510	100	62	404	-5.931	1	61	1	403	3026	38620	0.167	17.348	0	0	0
2	1	9	"hsa-miR-548au-3p"	"168620"	9170	7110	100	40	39	5	12	38	38	38	6	15	12	1	0	65	70	19	27	84	84	86	24	27	5	0	0	-0.105	-0.071	0.182	0.176	2.398	-0.023	0.007	80	505	100	-17	-13	Error	2	-19	1	-14	3107	5562	0.167	-0.667	0	0	0
2	2	9	"hsa-miR-5580-5p"	"168954"	9360	7110	100	36	36	5	13	38	38	38	5	13	10	1	0	91	93	34	36	85	85	88	28	31	23	10	0	-0.333	-0.250	0.183	0.215	2.704	-0.002	0.000	80	472	100	4	6	Error	-2	6	-2	8	2904	7431	-0.400	0.179	0	0	0
2	3	9	"hsa-miR-1255b-2-3p"	"168811"	9540	7110	100	38	37	5	13	38	38	38	5	13	13	0	0	115	112	51	45	84	84	87	25	28	53	33	0	0.000	-0.036	0.097	0.112	4.459	-0.011	0.005	80	460	100	31	27	Error	0	31	-1	28	2988	8990	-0.200	1.000	0	0	0
2	4	9	"hsa-miR-4477b"	"168801"	9730	7100	100	38	38	6	15	38	38	38	5	13	15	5	0	68	73	19	26	84	84	85	22	25	7	0	0	0.000	0.000	0.177	0.235	2.988	-0.004	0.000	80	462	100	-16	-11	Error	0	-16	0	-11	3013	5877	0.000	-0.545	0	0	0
2	5	9	"hsa-miR-3189-5p"	"168697"	9910	7100	100	38	37	6	16	39	39	39	6	15	7	0	0	74	76	21	27	86	86	86	22	25	8	1	0	0.083	0.200	0.405	0.396	3.426	0.007	0.001	80	452	100	-13	-12	-3.585	-1	-12	-2	-10	2980	6111	-0.333	-0.455	0	0	0
2	6	9	"hsa-miR-3194-3p"	"169333"	10090	7100	100	39	39	5	12	39	39	39	6	15	13	0	0	76	78	27	34	85	85	86	23	26	11	5	0	0.000	0.000	0.250	0.227	3.369	-0.004	0.000	80	452	100	-9	-7	Error	0	-9	0	-7	3152	6274	0.000	-0.348	0	0	0
2	7	9	"hsa-miR-499b-3p"	"169279"	10270	7100	100	36	37	6	16	39	39	39	6	15	7	1	0	67	67	16	23	85	85	87	24	27	1	0	0	0.167	0.111	0.200	0.219	2.681	0.022	0.007	80	452	100	-21	-20	-2.585	-3	-18	-2	-18	2930	5375	-0.333	-0.833	0	0	0
2	8	9	"hsa-miR-4759"	"169117"	10450	7100	100	40	39	5	12	38	38	38	6	15	16	0	0	65	67	19	28	85	85	86	22	25	2	0	0	-0.100	-0.056	0.218	0.256	4.142	-0.001	0.000	80	453	100	-18	-17	Error	2	-20	1	-18	3141	5384	0.167	-0.864	0	0	0
2	9	9	"hsa-miR-4798-3p"	"169195"	10630	7100	100	40	39	5	12	38	38	38	6	15	13	1	0	55	58	17	29	85	85	86	23	26	1	0	0	-0.067	-0.037	0.140	0.146	3.921	-0.020	0.006	80	427	100	-28	-26	Error	2	-30	1	-27	3151	4619	0.167	-1.217	0	0	0
2	10	9	"hsa-miR-4799-5p"	"168988"	10820	7100	100	38	39	6	15	39	39	39	5	12	13	5	0	61	63	18	28	84	84	84	21	25	2	0	0	0.043	0.000	0.174	0.161	2.763	0.015	0.003	80	462	100	-24	-21	-4.524	-1	-23	0	-21	3083	5076	0.000	-1.000	0	0	0
2	11	9	"hsa-miR-4526"	"169151"	11000	7100	100	39	39	6	15	39	39	39	5	12	12	2	0	65	66	15	22	80	80	82	20	24	2	0	0	0.000	0.000	0.286	0.306	2.805	0.004	0.000	80	453	100	-15	-14	Error	0	-15	0	-14	3109	5283	0.000	-0.800	0	0	0
2	12	9	"hsa-miR-548am-5p/hsa-miR-548au-5p/hsa-miR-548c-5p/hsa-miR-548o-5p"	"169147"	11180	7100	100	40	40	6	15	38	38	38	5	13	23	5	0	65	69	19	27	82	82	85	23	27	3	0	0	-0.118	-0.154	0.250	0.229	3.507	-0.033	0.016	80	454	100	-15	-11	Error	2	-17	2	-13	3196	5502	0.400	-0.696	0	0	0
2	13	9	"hsa-miR-4709-5p"	"169174"	11360	7100	100	39	40	5	12	38	38	39	5	12	25	3	0	62	65	21	32	80	80	83	22	26	7	1	0	-0.056	-0.133	0.158	0.156	2.646	-0.015	0.003	80	460	100	-17	-13	Error	1	-18	2	-15	3192	5185	0.200	-0.818	0	0	0
2	14	9	"hsa-miR-5571-3p"	"169241"	11540	7100	100	39	39	6	15	39	39	39	5	12	18	2	0	82	84	24	28	83	83	85	23	27	18	3	0	0.000	0.000	0.324	0.329	2.522	-0.017	0.005	80	462	100	-1	1	Error	0	-1	0	1	3090	6750	0.000	-0.043	0	0	0
2	15	9	"hsa-miR-5704"	"169211"	11730	7110	100	39	38	6	15	39	39	39	6	15	13	2	0	395	333	201	60	82	82	85	24	28	70	68	0	0.000	-0.004	0.027	0.036	6.984	0.001	0.000	80	462	100	313	250	Error	0	313	-1	251	3073	26626	-0.167	10.333	0	0	0
2	16	9	"hsa-miR-4443"	"169188"	11910	7100	100	40	41	6	14	39	39	39	6	15	21	5	0	248	1047	1115	106	85	85	86	22	25	53	52	0	0.006	0.002	0.007	0.024	13.166	0.001	0.013	80	454	100	164	964	-7.349	1	163	2	962	3244	83723	0.333	43.682	0	0	0
2	17	9	"hsa-miR-17-5p"	"169336"	12090	7100	100	39	39	5	12	39	39	38	6	15	12	1	0	251	209	133	63	86	86	86	24	27	57	56	0	0.000	0.000	0.036	0.047	5.146	0.003	0.002	80	441	100	165	123	Error	0	165	0	123	3120	16728	0.167	5.125	0	0	0
2	18	9	"hsa-miR-4493"	"169354"	12260	7100	100	37	38	6	15	38	38	39	6	15	18	0	0	70	73	23	31	83	83	86	24	27	6	2	0	0.077	0.000	0.200	0.224	3.492	-0.003	0.000	80	440	100	-14	-10	-3.700	-1	-13	0	-10	3033	5879	-0.167	-0.542	0	0	0
2	19	9	"hsa-miR-5186"	"169090"	12440	7100	100	38	39	5	12	38	38	38	6	15	12	1	0	71	70	19	27	84	84	85	23	27	5	0	0	0.000	-0.071	0.205	0.216	3.330	0.002	0.000	80	452	100	-13	-13	Error	0	-13	1	-14	3080	5633	0.167	-0.652	0	0	0
2	20	9	"hsa-miR-4760-5p"	"169222"	12620	7100	100	40	39	6	15	38	38	38	6	15	18	1	0	72	77	36	46	83	83	86	23	26	6	1	0	-0.182	-0.167	0.247	0.258	3.308	0.003	0.000	80	452	100	-9	-5	Error	2	-11	1	-6	3139	6181	0.167	-0.391	0	0	0
2	21	9	"hsa-miR-5587-5p"	"169176"	12800	7100	100	37	37	6	16	37	37	37	6	16	10	2	0	62	68	27	39	82	82	85	21	24	7	2	0	0.000	0.000	0.229	0.247	3.491	-0.001	0.000	80	480	100	-20	-14	Error	0	-20	0	-14	2973	5407	0.000	-0.810	0	0	0
2	22	9	"hsa-miR-5582-3p"	"169353"	13000	7120	100	39	38	6	15	37	37	37	6	16	21	1	0	86	90	31	34	83	83	84	22	26	26	12	0	0.667	0.143	0.235	0.231	3.463	0.000	0.000	80	498	100	5	8	-0.585	2	3	1	7	3078	7161	0.167	0.273	0	0	0
2	1	10	"Empty"	"0"	9200	7300	100	35	36	6	16	38	38	38	6	15	8	2	0	87	91	26	28	86	86	88	22	25	21	6	0	-3.000	-0.400	0.286	0.355	3.238	-0.012	0.002	80	498	100	-2	3	Error	-3	1	-2	5	2879	7269	-0.333	0.136	0	0	0
2	2	10	"hsa-miR-4725-5p"	"169193"	9390	7300	100	38	38	5	13	38	38	38	5	13	11	2	0	193	179	92	51	87	87	91	25	27	65	62	0	0.000	0.000	0.053	0.065	4.392	0.000	0.000	80	443	100	106	92	Error	0	106	0	92	3012	14323	0.000	3.520	0	0	0
2	3	10	"hsa-miR-3614-5p"	"169317"	9550	7290	100	39	39	5	12	38	38	38	6	15	12	1	0	75	77	23	29	86	86	88	26	29	6	0	0	-0.091	-0.111	0.300	0.337	2.730	-0.007	0.001	80	436	100	-10	-8	Error	1	-11	1	-9	3102	6182	0.167	-0.423	0	0	0
2	4	10	"hsa-miR-4737"	"169032"	9740	7290	100	38	40	5	12	39	39	39	6	15	18	2	0	69	71	18	25	85	85	86	22	25	1	0	0	0.063	-0.071	0.154	0.181	3.673	0.011	0.002	80	473	100	-17	-13	-4.000	-1	-16	1	-14	3183	5691	0.167	-0.682	0	0	0
2	5	10	""	"168966"	9920	7290	100	38	38	6	15	39	39	38	6	15	15	1	0	304	270	170	62	84	84	86	21	24	63	62	0	-0.005	-0.005	0.052	0.051	5.433	-0.001	0.000	80	470	100	219	185	Error	-1	220	-1	186	3058	21584	0.000	8.762	0	0	0
2	6	10	""	"168828"	10100	7290	100	39	39	6	15	38	38	38	5	13	22	5	0	260	231	132	57	83	83	86	24	27	66	60	0	0.006	0.007	0.037	0.062	5.497	0.001	0.000	80	450	100	178	149	-7.468	1	177	1	148	3123	18515	0.200	6.042	0	0	0
2	7	10	""	"169190"	10270	7290	100	40	40	6	15	38	38	39	6	15	16	5	0	246	426	364	85	80	80	84	23	27	58	56	0	0.012	0.006	0.014	0.024	6.953	0.001	0.001	80	459	100	168	348	-6.375	2	166	2	346	3184	34041	0.167	14.870	0	0	0
2	8	10	""	"168830"	10460	7290	100	39	39	6	15	39	39	39	6	15	12	0	0	61	63	17	26	81	81	83	22	26	1	0	0	0.000	0.000	0.263	0.228	2.661	0.015	0.003	80	472	100	-20	-18	Error	0	-20	0	-18	3099	5058	0.000	-0.909	0	0	0
2	9	10	""	"169175"	10640	7290	100	39	38	6	15	39	39	39	6	15	8	2	0	63	64	18	28	84	84	86	23	26	3	0	0	0.000	0.050	0.233	0.222	2.334	0.008	0.001	80	462	100	-21	-21	Error	0	-21	-1	-20	3042	5083	-0.167	-0.957	0	0	0
2	10	10	""	"168845"	10820	7290	100	40	40	6	15	38	38	39	6	15	15	3	0	63	66	18	27	83	83	84	23	27	3	0	0	-0.100	-0.118	0.196	0.239	2.452	0.023	0.007	80	462	100	-18	-15	Error	2	-20	2	-17	3179	5296	0.167	-0.783	0	0	0
2	11	10	""	"168694"	11000	7290	100	40	40	6	15	39	39	39	6	15	15	2	0	103	102	35	34	80	80	81	20	24	51	30	0	0.043	0.045	0.163	0.205	3.764	0.013	0.004	80	480	100	24	23	-4.524	1	23	1	22	3171	8189	0.167	1.050	0	0	0
2	12	10	""	"168752"	11200	7290	100	38	39	5	12	38	38	39	5	12	25	2	0	97	101	38	37	83	83	84	22	26	45	27	0	0.000	0.056	0.241	0.235	3.303	0.009	0.002	80	458	100	14	19	Error	0	14	1	18	3106	8105	0.000	0.773	0	0	0
2	13	10	"hsa-miR-1260a"	"169412"	11360	7300	100	40	39	6	15	38	38	39	5	12	21	2	0	3357	2562	1662	64	84	84	85	22	25	82	82	0	0.001	0.000	0.002	0.004	8.695	0.000	0.003	80	443	100	3275	2479	Error	2	3273	1	2478	3142	204966	0.000	112.591	0	0	0
2	14	10	"Empty"	"0"	11540	7290	100	38	39	5	12	39	39	39	6	15	11	0	0	82	86	25	29	85	85	86	24	27	21	5	0	0.333	0.000	0.319	0.300	3.294	-0.012	0.002	80	461	100	-4	1	-1.585	-1	-3	0	1	3100	6898	0.000	0.000	0	0	0
2	15	10	"Empty"	"0"	11720	7290	100	39	38	6	15	39	39	39	6	15	13	0	0	86	89	27	30	85	85	88	24	27	20	5	0	0.000	-0.250	0.286	0.239	3.106	0.006	0.001	80	451	100	1	3	Error	0	1	-1	4	3017	7092	-0.167	0.042	0	0	0
2	16	10	"Empty"	"0"	11900	7290	100	41	40	6	15	39	39	39	6	15	15	1	0	90	90	20	22	86	86	88	24	27	16	0	0	0.500	0.250	0.286	0.281	2.836	-0.002	0.000	80	461	100	6	5	-1.000	2	4	1	4	3213	7192	0.167	0.083	0	0	0
2	17	10	"Empty"	"0"	12080	7290	100	37	38	5	13	39	39	39	6	15	8	0	0	87	89	20	22	86	86	88	23	26	12	2	0	-2.000	-0.333	0.295	0.327	3.449	-0.002	0.000	80	462	100	-1	2	Error	-2	1	-1	3	3011	7124	-0.167	0.043	0	0	0
2	18	10	"Empty"	"0"	12260	7290	100	38	37	7	18	38	38	38	6	15	12	2	0	94	95	24	25	83	83	85	24	28	31	6	0	0.000	-0.083	0.333	0.403	3.369	0.000	0.000	80	472	100	11	11	Error	0	11	-1	12	2942	7607	-0.167	0.417	0	0	0
2	19	10	"Empty"	"0"	12450	7290	100	37	37	7	18	38	38	38	6	15	16	1	0	88	91	28	30	84	84	86	23	26	25	6	0	-0.250	-0.143	0.347	0.307	4.056	-0.006	0.000	80	472	100	3	6	Error	-1	4	-1	7	2982	7292	-0.167	0.217	0	0	0
2	20	10	"Empty"	"0"	12630	7290	100	38	38	5	13	39	39	39	6	15	6	1	0	88	90	24	26	86	86	89	23	25	21	3	0	-0.500	-0.250	0.178	0.196	3.178	0.010	0.002	80	462	100	1	3	Error	-1	2	-1	4	3035	7210	-0.167	0.043	0	0	0
2	21	10	"Empty"	"0"	12810	7290	100	39	38	6	15	38	38	38	6	15	15	2	0	88	90	23	25	87	87	88	21	23	17	10	0	1.000	0.000	0.333	0.346	4.409	-0.008	0.001	80	462	100	2	3	0.000	1	1	0	3	3077	7221	0.000	0.095	0	0	0
2	22	10	"Empty"	"0"	12990	7290	100	35	36	6	16	37	37	38	6	15	11	1	0	88	90	22	24	85	85	85	22	25	21	6	0	-0.667	-0.200	0.246	0.316	3.296	-0.017	0.004	80	472	100	1	4	Error	-2	3	-1	5	2901	7224	-0.333	0.227	0	0	0
2	1	11	"Empty"	"0"	9170	7490	100	40	40	5	12	38	38	38	6	15	17	2	0	91	92	24	26	87	87	90	23	25	16	3	0	0.500	0.400	0.250	0.317	2.867	-0.011	0.002	80	486	100	6	7	-1.000	2	4	2	5	3167	7397	0.333	0.087	0	0	0
2	2	11	"hsa-miR-10a-3p"	"28019"	9350	7490	100	41	41	6	14	38	38	38	6	15	28	3	0	97	98	31	31	89	89	89	23	25	30	13	0	0.375	0.333	0.205	0.213	3.440	0.023	0.009	80	466	100	11	12	-1.415	3	8	3	9	3288	7850	0.500	0.391	0	0	0
2	3	11	"hsa-miR-30e-5p"	"28191"	9540	7490	100	42	41	7	17	37	37	38	6	15	38	10	0	273	1158	1194	103	87	87	89	31	34	52	51	0	0.027	0.004	0.006	0.013	10.605	0.001	0.027	80	468	100	191	1075	-5.217	5	186	4	1071	3279	92632	0.500	34.484	0	0	0
2	4	11	""	"42938"	9710	7490	100	40	40	5	12	38	38	38	6	15	16	3	0	75	76	20	26	87	87	88	24	27	2	1	0	-0.167	-0.182	0.160	0.217	3.860	-0.027	0.012	80	451	100	-10	-9	Error	2	-12	2	-11	3205	6117	0.333	-0.500	0	0	0
2	5	11	"hsa-miR-514a-3p"	"42959"	9890	7500	100	38	38	6	15	38	38	38	5	13	17	3	0	97	99	33	33	84	84	86	23	26	37	18	0	0.000	0.000	0.167	0.190	3.259	0.012	0.003	80	470	100	13	15	Error	0	13	0	15	3053	7887	0.000	0.565	0	0	0
2	6	11	""	"17411"	10080	7490	100	41	40	6	15	39	39	39	6	15	11	1	0	114	122	60	49	83	83	85	22	25	51	41	0	0.065	0.026	0.103	0.131	4.300	0.005	0.001	80	472	100	33	40	-3.954	2	31	1	39	3167	9735	0.167	1.682	0	0	0
2	7	11	""	"42678"	10260	7490	100	38	39	5	12	38	38	39	5	12	22	1	0	69	70	20	28	82	82	84	22	26	5	1	0	0.000	-0.083	0.286	0.284	3.683	-0.014	0.003	80	461	100	-13	-11	Error	0	-13	1	-12	3097	5618	0.000	-0.636	0	0	0
2	8	11	"hsa-miR-548l"	"46415"	10440	7490	100	37	37	5	13	39	39	39	6	15	7	1	0	82	85	26	30	81	81	83	22	26	27	7	0	-2.000	-0.500	0.224	0.235	2.965	-0.007	0.001	80	462	100	-1	2	Error	-2	1	-2	4	2986	6792	-0.333	0.091	0	0	0
2	9	11	""	"42877"	10620	7490	100	41	40	5	12	39	39	39	6	15	15	1	0	65	68	16	23	82	82	85	22	25	0	0	0	-0.118	-0.071	0.215	0.233	3.086	-0.020	0.005	80	462	100	-15	-13	Error	2	-17	1	-14	3218	5431	0.167	-0.773	0	0	0
2	10	11	""	"42770"	10800	7490	100	39	39	5	12	39	39	40	6	15	7	0	0	246	558	512	91	84	84	86	23	26	60	52	0	0.000	0.000	0.042	0.024	10.520	-0.003	0.025	80	462	100	162	474	Error	0	162	0	474	3086	44612	-0.167	20.522	0	0	0
2	11	11	"hsa-miR-1268a/hsa-miR-1268b"	"46558"	10980	7490	100	40	41	6	14	38	38	39	6	15	30	3	0	74	74	21	28	81	81	82	22	26	10	1	0	-0.286	-0.429	0.422	0.463	3.493	-0.022	0.006	80	462	100	-5	-4	Error	2	-7	3	-7	3260	5891	0.333	-0.364	0	0	0
2	12	11	"hsa-miR-548d-5p"	"42756"	11160	7490	100	41	41	5	12	38	38	38	6	15	26	2	0	79	78	19	24	81	81	83	22	26	11	2	0	-1.500	-1.000	0.367	0.346	3.508	0.003	0.000	80	473	100	1	0	Error	3	-2	3	-3	3283	6276	0.500	-0.227	0	0	0
2	13	11	""	"42539"	11360	7500	100	39	39	6	15	38	38	38	6	15	13	5	0	16663	11297	8101	71	83	83	84	21	25	85	83	0	0.000	0.000	0.000	0.001	6.093	0.000	0.000	80	459	100	16581	11215	Error	1	16580	1	11214	3140	903766	0.167	533.952	0	0	0
2	14	11	"kshv-miR-K12-9-3p"	"17419"	11530	7490	100	40	41	5	12	39	39	39	6	15	17	2	0	69	71	21	29	81	81	83	23	27	7	0	0	-0.083	-0.200	0.208	0.264	4.352	-0.010	0.001	80	449	100	-11	-8	Error	1	-12	2	-10	3268	5685	0.333	-0.522	0	0	0
2	15	11	"hsa-miR-151a-5p"	"11260"	11710	7490	100	36	37	6	16	39	39	39	6	15	8	0	0	193	181	102	56	84	84	86	23	26	60	58	0	-0.028	-0.021	0.115	0.105	5.036	-0.003	0.001	80	451	100	106	95	Error	-3	109	-2	97	2924	14483	-0.333	4.130	0	0	0
2	16	11	""	"31388"	11890	7490	100	41	42	5	11	39	39	39	5	12	28	7	0	398	348	264	75	86	86	87	22	25	58	55	0	0.006	0.011	0.018	0.036	7.798	0.003	0.007	80	439	100	314	265	-7.285	2	312	3	262	3335	27832	0.600	11.864	0	0	0
2	17	11	""	"45985"	12060	7490	100	36	37	6	16	38	38	39	6	15	12	2	0	76	79	23	29	85	85	86	23	26	11	1	0	0.222	0.167	0.191	0.219	2.253	-0.016	0.004	80	440	100	-11	-7	-2.170	-2	-9	-1	-6	2975	6341	-0.333	-0.304	0	0	0
2	18	11	""	"28346"	12240	7490	100	36	36	6	16	38	38	38	6	15	10	0	0	74	76	21	27	85	85	86	23	26	3	0	0	0.182	0.222	0.279	0.248	2.475	-0.002	0.000	80	472	100	-13	-11	-2.459	-2	-11	-2	-9	2882	6041	-0.333	-0.435	0	0	0
2	19	11	"hsa-miR-452-3p"	"42598"	12430	7490	100	36	36	6	16	37	37	38	6	15	15	1	0	73	77	22	28	85	85	88	24	27	11	2	0	0.083	0.125	0.187	0.180	3.126	-0.003	0.001	80	472	100	-13	-9	-3.585	-1	-12	-1	-8	2886	6142	-0.333	-0.458	0	0	0
2	20	11	"hsa-miR-561-3p"	"31517"	12610	7490	100	37	37	5	13	38	38	38	5	13	13	2	0	68	70	20	28	87	87	90	24	26	2	1	0	0.053	0.059	0.226	0.232	3.873	0.005	0.000	80	463	100	-20	-18	-4.248	-1	-19	-1	-17	2980	5609	-0.200	-0.833	0	0	0
2	21	11	"hsa-miR-448"	"11113"	12790	7490	100	39	38	4	10	38	38	38	6	15	5	1	0	72	74	22	29	87	87	90	24	26	6	0	0	-0.067	0.000	0.152	0.190	3.656	-0.017	0.006	80	463	100	-14	-13	Error	1	-15	0	-13	3070	5905	0.000	-0.667	0	0	0
2	22	11	"Empty"	"0"	12970	7490	100	35	36	6	16	37	37	37	5	13	16	2	0	89	89	25	28	87	87	88	22	25	20	6	0	-1.000	-0.500	0.286	0.288	2.913	-0.014	0.004	80	494	100	0	1	Error	-2	2	-1	2	2904	7148	-0.200	0.045	0	0	0
2	1	12	"hsa-miR-499a-5p"	"14313"	9170	7680	100	37	37	5	13	38	38	38	6	15	8	1	0	143	165	97	58	86	86	89	23	25	52	51	0	-0.018	-0.013	0.054	0.071	5.735	-0.004	0.002	80	484	100	56	78	Error	-1	57	-1	79	2999	13201	-0.167	3.304	0	0	0
2	2	12	"spike_control_v2_40"	"29001"	9350	7680	100	38	38	5	13	38	38	38	6	15	8	1	0	344	310	234	75	88	88	88	22	25	60	53	0	0.000	0.000	0.022	0.038	6.410	0.000	0.000	80	452	100	256	222	Error	0	256	0	222	3031	24774	0.000	10.091	0	0	0
2	3	12	"hsa-miR-95-3p"	"11181"	9530	7690	100	39	39	6	15	39	39	39	6	15	7	1	0	87	91	33	36	84	84	87	29	33	21	8	0	0.000	0.000	0.229	0.193	2.773	0.001	0.000	80	451	100	3	7	Error	0	3	0	7	3086	7259	0.000	0.138	0	0	0
2	4	12	""	"46510"	9710	7680	100	37	38	7	18	38	38	38	6	15	17	2	0	77	80	22	27	86	86	87	26	29	8	0	0	0.111	0.000	0.326	0.273	2.950	0.000	0.000	80	460	100	-10	-6	-3.170	-1	-9	0	-6	3048	6409	0.000	-0.269	0	0	0
2	5	12	"kshv-miR-K12-2-5p"	"17470"	9890	7680	100	39	39	5	12	38	38	38	5	13	16	3	0	80	82	24	29	87	87	88	25	28	11	1	0	-0.143	-0.200	0.190	0.212	2.895	-0.003	0.000	80	442	100	-6	-4	Error	1	-7	1	-5	3115	6599	0.200	-0.240	0	0	0
2	6	12	"hsa-miR-542-5p"	"42811"	10070	7680	100	39	39	6	15	38	38	39	6	15	12	2	0	93	103	44	42	85	85	87	23	26	37	26	0	0.125	0.056	0.150	0.163	3.385	-0.014	0.006	80	452	100	9	19	-3.000	1	8	1	18	3089	8219	0.000	0.696	0	0	0
2	7	12	"hsa-miR-1302"	"46796"	10250	7680	100	41	40	6	15	38	38	38	6	15	22	5	0	69	70	22	31	84	84	86	23	26	7	1	0	-0.200	-0.143	0.157	0.163	2.596	-0.020	0.006	80	452	100	-12	-12	Error	3	-15	2	-14	3224	5561	0.333	-0.696	0	0	0
2	8	12	"hsa-miR-616-5p"	"17289"	10430	7680	100	38	38	5	13	39	39	39	6	15	7	0	0	71	73	22	30	82	82	84	22	26	6	1	0	0.091	0.111	0.297	0.281	2.757	-0.017	0.005	80	462	100	-12	-10	-3.459	-1	-11	-1	-9	3059	5849	-0.167	-0.500	0	0	0
2	9	12	""	"42588"	10620	7680	100	40	40	6	15	39	39	39	6	15	18	1	0	96	115	58	50	83	83	85	23	27	48	42	0	0.077	0.031	0.106	0.085	3.527	-0.002	0.000	80	462	100	14	33	-3.700	1	13	1	32	3177	9215	0.167	1.304	0	0	0
2	10	12	""	"11208"	10800	7680	100	41	41	6	14	38	38	39	6	15	28	2	0	521	498	394	79	83	83	84	23	27	63	61	0	0.007	0.007	0.012	0.018	5.521	0.003	0.016	80	452	100	441	418	-7.190	3	438	3	415	3296	39801	0.333	18.000	0	0	0
2	11	12	""	"46620"	10980	7680	100	42	42	6	14	38	38	39	6	15	28	5	0	200	2413	2854	118	82	82	82	22	26	52	52	0	0.034	0.002	0.002	0.009	15.322	0.001	0.033	80	452	100	122	2335	-4.883	4	118	4	2331	3320	193059	0.500	105.955	0	0	0
2	12	12	"hsa-miR-147a"	"10954"	11160	7670	100	39	40	7	17	39	39	39	6	15	21	5	0	86	91	33	36	81	81	83	22	26	37	17	0	0.000	0.100	0.158	0.193	4.045	0.010	0.002	80	439	100	5	11	Error	0	5	1	10	3172	7296	0.167	0.364	0	0	0
2	13	12	""	"11251"	11330	7680	100	39	39	5	12	39	39	39	6	15	10	1	0	99	105	46	43	84	84	85	23	27	43	27	0	0.000	0.000	0.143	0.122	4.171	0.018	0.009	80	442	100	15	21	Error	0	15	0	21	3108	8411	0.000	0.870	0	0	0
2	14	12	""	"11227"	11520	7680	100	41	40	5	12	39	39	39	6	15	15	1	0	149	171	94	54	82	82	84	22	26	63	53	0	0.030	0.011	0.044	0.058	4.015	0.008	0.009	80	462	100	69	90	-5.066	2	67	1	89	3219	13645	0.167	3.955	0	0	0
2	15	12	"hsa-miR-2276-3p"	"46875"	11700	7670	100	38	38	6	15	39	39	39	6	15	11	1	0	62	68	19	27	82	82	83	22	26	5	0	0	0.050	0.071	0.232	0.292	3.545	0.011	0.001	80	450	100	-21	-15	-4.322	-1	-20	-1	-14	3057	5433	-0.167	-0.682	0	0	0
2	16	12	"hsa-miR-218-5p"	"11018"	11880	7670	100	40	40	5	12	39	39	39	5	12	11	2	0	88	95	33	34	84	84	85	21	24	38	20	0	0.250	0.091	0.133	0.140	2.670	0.001	0.000	80	451	100	5	12	-2.000	1	4	1	11	3161	7607	0.200	0.476	0	0	0
2	17	12	"hsa-miR-363-3p"	"11077"	12060	7670	100	37	37	5	13	39	39	39	6	15	2	1	0	89	89	28	31	83	83	85	23	27	27	8	0	-0.333	-0.333	0.162	0.189	3.529	0.012	0.003	80	458	100	4	4	Error	-2	6	-2	6	2951	7119	-0.333	0.174	0	0	0
2	18	12	"hsa-miR-1252-5p"	"46924"	12240	7680	100	37	37	6	16	38	38	38	6	15	11	3	0	95	140	85	60	83	83	85	22	25	46	42	0	-0.083	-0.018	0.142	0.106	6.100	-0.005	0.002	80	452	100	11	56	Error	-1	12	-1	57	2988	11209	-0.167	2.500	0	0	0
2	19	12	""	"11205"	12420	7680	100	37	37	5	13	38	38	38	6	15	10	0	0	1285	1078	906	84	82	82	84	23	27	67	65	0	-0.001	-0.001	0.004	0.012	12.956	0.000	0.000	80	440	100	1202	995	Error	-1	1203	-1	996	2988	86270	-0.167	43.217	0	0	0
2	20	12	"hsa-miR-520g-3p"	"46454"	12590	7680	100	36	38	5	13	39	39	39	5	12	15	2	0	80	79	23	29	86	86	87	25	28	6	2	0	0.500	0.143	0.308	0.306	3.296	-0.008	0.001	80	431	100	-9	-8	-1.000	-3	-6	-1	-7	3018	6333	-0.200	-0.320	0	0	0
2	21	12	""	"17422"	12770	7680	100	39	38	5	13	38	38	38	6	15	10	1	0	100	138	87	63	88	88	89	25	28	41	37	0	0.083	0.000	0.089	0.094	4.335	0.003	0.001	80	453	100	13	50	-3.585	1	12	0	50	3038	11067	0.000	1.960	0	0	0
2	22	12	""	"17517"	12960	7680	100	39	38	6	15	38	38	38	6	15	13	2	0	150	145	77	53	88	88	88	22	25	58	52	0	0.016	0.000	0.058	0.076	4.637	-0.006	0.002	80	484	100	63	57	-5.954	1	62	0	57	3045	11600	0.000	2.591	0	0	0
2	1	13	""	"46453"	9170	7870	100	34	36	6	16	38	38	38	6	15	8	1	0	102	179	125	69	88	88	91	39	42	46	40	0	-0.286	-0.022	0.154	0.121	4.596	-0.004	0.003	80	474	100	10	89	Error	-4	14	-2	91	2857	14333	-0.333	2.256	0	0	0
2	2	13	""	"42444"	9350	7870	100	38	38	6	15	38	38	38	6	15	15	1	0	67	72	23	31	84	84	86	23	26	7	2	0	0.000	0.000	0.294	0.300	3.774	-0.013	0.002	80	452	100	-17	-12	Error	0	-17	0	-12	3003	5745	0.000	-0.609	0	0	0
2	3	13	"spike_control_v2_37"	"28684"	9530	7870	100	38	38	5	13	39	39	39	6	15	6	1	0	158	428	388	90	83	83	85	24	28	58	51	0	-0.013	-0.003	0.077	0.041	8.985	-0.002	0.006	80	442	100	74	344	Error	-1	75	-1	345	3020	34205	-0.167	14.292	0	0	0
2	4	13	"hsa-miR-136-3p"	"42686"	9710	7880	100	38	38	6	15	38	38	39	6	15	13	3	0	81	102	50	49	81	81	84	23	27	40	32	0	0.000	0.000	0.132	0.127	3.417	0.024	0.017	80	450	100	0	21	Error	0	0	0	21	3065	8146	-0.167	0.783	0	0	0
2	5	13	""	"42558"	9890	7870	100	38	39	5	12	37	37	38	6	15	20	3	0	68	69	17	24	83	83	85	23	27	1	0	0	-0.067	-0.143	0.191	0.213	4.202	-0.009	0.001	80	452	100	-14	-12	Error	1	-15	2	-14	3110	5493	0.167	-0.696	0	0	0
2	6	13	"hsa-miR-578"	"17302"	10070	7870	100	39	40	6	15	39	39	39	5	12	20	7	0	80	79	21	26	85	85	87	22	25	8	1	0	0.000	-0.167	0.369	0.358	3.024	0.003	0.000	80	452	100	-5	-5	Error	0	-5	1	-6	3173	6358	0.200	-0.364	0	0	0
2	7	13	"hsa-miR-920"	"42932"	10250	7870	100	39	38	6	15	39	39	39	5	12	12	5	0	85	262	256	97	83	83	85	22	25	47	41	0	0.000	-0.006	0.112	0.064	6.907	0.003	0.008	80	452	100	2	178	Error	0	2	-1	179	3063	20950	-0.200	8.045	0	0	0
2	8	13	""	"17464"	10430	7870	100	37	38	6	15	39	39	39	6	15	10	1	0	152	348	296	85	84	84	86	24	27	52	51	0	-0.029	-0.004	0.117	0.055	10.078	-0.003	0.015	80	452	100	66	263	Error	-2	68	-1	264	3024	27872	-0.167	10.917	0	0	0
2	9	13	"hsa-miR-10a-5p"	"13485"	10620	7870	100	40	40	5	12	38	38	39	6	15	17	1	0	311	262	171	65	82	82	85	23	27	62	60	0	0.009	0.011	0.022	0.040	8.713	0.001	0.001	80	462	100	231	182	-6.839	2	229	2	180	3160	20978	0.167	7.696	0	0	0
2	10	13	"hsa-miR-1204"	"46791"	10800	7870	100	38	38	5	13	39	39	39	6	15	13	0	0	97	100	42	42	82	82	84	22	26	40	27	0	-0.067	-0.056	0.108	0.123	3.275	0.007	0.001	80	449	100	14	17	Error	-1	15	-1	18	3073	7963	-0.167	0.727	0	0	0
2	11	13	""	"46976"	10970	7870	100	39	39	6	15	39	39	39	6	15	12	2	0	335	292	202	69	80	80	82	21	25	65	60	0	0.000	0.000	0.020	0.031	5.049	0.000	0.000	80	440	100	255	212	Error	0	255	0	212	3122	23364	0.000	10.000	0	0	0
2	12	13	""	"42679"	11150	7870	100	41	39	6	15	39	39	39	6	15	11	0	0	128	214	160	74	80	80	82	21	25	53	50	0	0.042	0.000	0.043	0.057	6.738	0.002	0.001	80	461	100	50	134	-4.585	2	48	0	134	3145	17134	0.000	6.286	0	0	0
2	13	13	"hsa-miR-1254"	"46750"	11330	7870	100	39	39	6	15	39	39	39	6	15	13	3	0	71	74	21	28	81	81	84	24	28	8	2	0	0.000	0.000	0.279	0.324	3.989	-0.017	0.005	80	462	100	-10	-7	Error	0	-10	0	-7	3137	5942	0.000	-0.417	0	0	0
2	14	13	""	"42503"	11520	7870	100	39	38	5	13	38	38	39	6	15	7	1	0	175	167	99	59	81	81	83	23	27	58	57	0	0.011	0.000	0.032	0.048	4.387	0.000	0.000	80	452	100	95	86	-6.555	1	94	0	86	3049	13364	-0.167	3.652	0	0	0
2	15	13	"hsa-miR-1236-3p"	"46624"	11700	7870	100	37	38	5	13	39	39	39	6	15	8	2	0	126	133	65	48	83	83	84	23	27	57	47	0	-0.047	-0.020	0.120	0.094	3.684	-0.010	0.006	80	448	100	41	49	Error	-2	43	-1	50	3025	10613	-0.167	2.130	0	0	0
2	16	13	"hsa-miR-205-5p"	"46917"	11870	7870	100	40	41	5	12	39	39	39	6	15	16	3	0	1874	14361	15289	106	83	83	85	23	27	67	61	0	0.001	0.000	0.000	0.003	35.506	0.000	0.031	80	459	100	1792	14280	Error	1	1791	2	14278	3255	1148864	0.333	620.696	0	0	0
2	17	13	"hsa-let-7b-3p"	"42769"	12060	7880	100	40	40	5	12	39	39	40	6	15	11	0	0	446	359	222	61	82	82	84	23	27	72	68	0	0.003	0.004	0.012	0.017	4.758	0.003	0.008	80	468	100	365	278	-8.508	1	364	1	277	3189	28717	0.000	11.957	0	0	0
2	18	13	"hsa-miR-409-3p"	"11240"	12240	7870	100	38	38	6	15	39	39	39	6	15	11	1	0	91	94	36	38	80	80	82	21	25	41	26	0	-0.091	-0.071	0.156	0.164	3.163	0.000	0.000	80	440	100	10	13	Error	-1	11	-1	14	3060	7539	-0.167	0.571	0	0	0
2	19	13	"hsa-miR-7-2-3p"	"42964"	12410	7870	100	37	39	6	15	39	39	39	6	15	16	1	0	99	107	50	46	79	79	81	21	25	47	36	0	-0.100	0.000	0.229	0.198	3.342	0.013	0.005	80	450	100	18	28	Error	-2	20	0	28	3111	8584	0.000	1.238	0	0	0
2	20	13	"hsa-miR-503-5p"	"46803"	12600	7860	100	39	39	5	12	39	39	39	6	15	10	2	0	83	84	27	32	80	80	83	23	27	26	7	0	0.000	0.000	0.205	0.183	3.430	0.016	0.004	80	461	100	3	4	Error	0	3	0	4	3152	6750	0.000	0.043	0	0	0
2	21	13	"hsa-miR-1539"	"146105"	12780	7860	100	38	38	6	15	38	38	38	6	15	13	2	0	64	69	22	31	82	82	82	23	28	7	2	0	0.000	0.000	0.158	0.172	3.070	-0.001	0.000	80	450	100	-18	-13	Error	0	-18	0	-13	3041	5516	0.000	-0.565	0	0	0
2	22	13	"hsv2-miR-H3"	"146077"	12960	7860	100	40	40	6	15	38	38	38	6	15	15	5	0	76	79	22	27	84	84	85	23	27	8	0	0	-0.250	-0.400	0.366	0.314	3.186	-0.001	0.000	80	474	100	-6	-3	Error	2	-8	2	-5	3184	6287	0.333	-0.261	0	0	0
2	1	14	"spike_control_v2_28"	"27953"	9180	8050	100	38	39	5	12	37	37	37	6	16	16	3	0	649	885	824	93	84	84	87	40	45	57	56	0	0.002	0.002	0.007	0.015	12.288	0.001	0.006	80	458	100	566	803	-9.142	1	565	2	801	3100	70816	0.333	19.950	0	0	0
2	2	14	""	"146051"	9340	8060	100	39	38	6	15	38	38	38	6	15	7	1	0	72	73	19	26	81	81	83	22	26	7	0	0	-0.111	0.000	0.224	0.249	2.523	0.021	0.007	80	427	100	-8	-8	Error	1	-9	0	-8	3022	5833	0.000	-0.455	0	0	0
2	3	14	""	"146038"	9520	8060	100	38	39	6	15	38	38	39	5	12	13	10	0	79	88	35	39	80	80	83	23	27	26	8	0	0.000	0.125	0.325	0.251	3.291	-0.014	0.004	80	463	100	-1	9	Error	0	-1	1	8	3085	7078	0.000	0.217	0	0	0
2	4	14	"spike_control_v2_35"	"28568"	9710	8060	100	39	39	6	15	39	39	39	6	15	12	2	0	138	251	198	78	82	82	84	22	26	53	51	0	0.000	0.000	0.033	0.038	6.160	-0.002	0.003	80	452	100	56	169	Error	0	56	0	169	3081	20075	0.000	7.591	0	0	0
2	5	14	""	"146146"	9890	8060	100	39	39	5	12	39	39	39	6	15	10	1	0	255	671	641	95	83	83	86	23	26	56	52	0	0.000	0.000	0.030	0.027	10.552	-0.001	0.001	80	452	100	172	588	Error	0	172	0	588	3108	53680	0.000	25.435	0	0	0
2	6	14	"hsa-miRPlus-C1076"	"42838"	10070	8060	100	38	38	5	13	38	38	38	6	15	8	0	0	88	110	58	52	84	84	86	22	25	38	37	0	0.000	0.000	0.112	0.107	3.239	-0.002	0.000	80	452	100	4	26	Error	0	4	0	26	3042	8772	0.000	1.091	0	0	0
2	7	14	"spike_control_v2_49"	"30293"	10250	8060	100	38	38	5	13	39	39	39	6	15	7	0	0	97	115	60	52	83	83	85	22	25	48	45	0	-0.071	-0.031	0.129	0.133	2.746	-0.006	0.002	80	471	100	13	31	Error	-1	14	-1	32	3040	9199	-0.167	1.364	0	0	0
2	8	14	"SNORD65"	"145661"	10450	8050	100	38	38	6	15	38	38	39	6	15	12	1	0	79	89	36	40	87	87	88	24	27	22	11	0	0.000	0.000	0.173	0.146	4.122	0.022	0.011	80	446	100	-8	2	Error	0	-8	0	2	3029	7105	-0.167	0.042	0	0	0
2	9	14	"SNORD6"	"19605"	10610	8060	100	42	41	5	12	38	38	38	6	15	26	3	0	2397	8173	8487	103	85	85	87	25	28	68	62	0	0.002	0.000	0.001	0.004	27.329	0.000	0.043	80	427	100	2316	8091	-9.175	4	2312	3	8088	3299	653840	0.500	323.440	0	0	0
2	10	14	""	"146097"	10790	8070	100	39	39	6	15	39	39	39	6	15	12	1	0	96	99	38	38	83	83	84	22	26	40	25	0	0.000	0.000	0.214	0.173	3.559	-0.020	0.010	80	462	100	13	16	Error	0	13	0	16	3100	7897	0.000	0.682	0	0	0
2	11	14	""	"46436"	10970	8060	100	38	38	5	13	39	39	39	6	15	7	1	0	87	688	826	120	81	81	82	21	25	45	40	0	-0.167	-0.002	0.077	0.060	10.788	0.000	0.002	80	452	100	5	606	Error	-1	6	-1	607	3059	55018	-0.167	28.857	0	0	0
2	12	14	""	"146039"	11150	8060	100	40	40	5	12	38	38	38	6	15	16	0	0	161	301	245	81	81	81	83	22	26	55	51	0	0.025	0.009	0.018	0.028	6.197	0.007	0.042	80	462	100	82	222	-5.322	2	80	2	220	3206	24112	0.333	9.909	0	0	0
2	13	14	""	"145994"	11340	8060	100	41	40	5	12	38	38	39	6	15	12	5	0	390	303	191	63	82	82	84	23	27	68	67	0	0.010	0.009	0.018	0.036	5.977	0.005	0.012	80	450	100	311	223	-6.682	3	308	2	221	3214	24271	0.167	9.522	0	0	0
2	14	14	""	"146050"	11510	8050	100	38	38	6	15	39	39	39	5	12	12	3	0	171	671	690	102	81	81	83	21	25	53	51	0	-0.011	-0.002	0.077	0.053	17.084	0.000	0.000	80	440	100	89	589	Error	-1	90	-1	590	3024	53647	-0.200	28.000	0	0	0
2	15	14	"spike_control_v2_10"	"13430"	11690	8060	100	37	38	5	13	39	39	39	6	15	10	0	0	83	90	38	42	80	80	83	21	25	31	17	0	-0.667	-0.100	0.208	0.259	3.558	-0.019	0.008	80	453	100	1	9	Error	-2	3	-1	10	3058	7188	-0.167	0.333	0	0	0
2	16	14	""	"42831"	11870	8060	100	39	39	5	12	39	39	39	5	12	16	3	0	173	233	169	72	81	81	83	21	25	56	52	0	0.000	0.000	0.091	0.057	6.601	-0.001	0.000	80	442	100	92	152	Error	0	92	0	152	3123	18655	0.000	7.143	0	0	0
2	17	14	""	"146124"	12050	8060	100	40	39	5	12	40	40	40	5	12	12	1	0	74	75	20	26	82	82	84	22	26	7	1	0	0.000	0.143	0.265	0.332	3.450	0.020	0.005	80	442	100	-8	-8	Error	0	-8	-1	-7	3148	5988	-0.200	-0.409	0	0	0
2	18	14	"spike_control_v2_35"	"28568"	12240	8060	100	40	40	6	15	39	39	39	5	12	18	3	0	375	315	223	70	81	81	82	22	26	61	58	0	0.003	0.004	0.029	0.043	5.590	0.001	0.001	80	462	100	295	235	-8.200	1	294	1	234	3178	25171	0.200	10.591	0	0	0
2	19	14	"hsa-miR-3179"	"146152"	12420	8060	100	40	40	6	15	39	39	39	5	12	20	5	0	69	71	17	23	81	81	81	22	27	2	0	0	-0.083	-0.100	0.450	0.393	3.990	0.013	0.003	80	462	100	-11	-9	Error	1	-12	1	-10	3199	5677	0.200	-0.455	0	0	0
2	20	14	"hsa-miR-335-3p"	"145745"	12610	8060	100	37	37	6	16	39	39	39	6	15	7	0	0	3852	2478	1950	78	80	80	81	22	27	72	72	0	-0.001	-0.001	0.025	0.021	25.919	0.000	0.013	80	459	100	3770	2396	Error	-2	3772	-2	2398	2971	198251	-0.333	108.955	0	0	0
2	21	14	""	"145679"	12780	8060	100	38	39	6	15	38	38	38	6	15	16	3	0	155	174	114	65	79	79	81	22	27	56	55	0	0.000	0.011	0.052	0.077	4.822	0.016	0.035	80	449	100	76	96	Error	0	76	1	95	3099	13957	0.167	4.227	0	0	0
2	22	14	"hsa-miR-367-5p"	"145697"	12960	8050	100	38	38	5	13	37	37	38	6	15	15	0	0	70	71	20	28	78	78	82	23	28	10	1	0	-0.125	-0.143	0.244	0.334	3.669	0.002	0.000	80	493	100	-7	-6	Error	1	-8	1	-7	3055	5659	0.000	-0.478	0	0	0
2	1	15	"hsa-miR-668-3p"	"145701"	9170	8250	100	39	39	6	15	37	37	37	5	13	31	6	0	103	132	71	53	84	84	86	23	26	48	43	0	0.105	0.042	0.111	0.116	4.096	0.009	0.005	80	493	100	21	50	-3.248	2	19	2	48	3147	10538	0.400	2.000	0	0	0
2	2	15	"hsa-miR-330-5p"	"145843"	9350	8250	100	37	37	5	13	38	38	38	5	13	10	3	0	79	84	29	34	86	86	87	23	26	18	5	0	0.143	0.500	0.294	0.204	3.329	0.004	0.000	80	462	100	-8	-3	-2.807	-1	-7	-1	-2	2980	6723	-0.200	-0.130	0	0	0
2	3	15	"hsa-miR-523-3p"	"145754"	9540	8250	100	37	37	6	16	39	39	39	6	15	5	2	0	189	173	87	50	87	87	89	25	28	63	60	0	-0.020	-0.023	0.067	0.064	4.594	0.003	0.001	80	451	100	100	84	Error	-2	102	-2	86	2975	13808	-0.333	3.360	0	0	0
2	4	15	"hsa-miR-655-3p"	"145696"	9710	8250	100	36	37	5	13	39	39	39	6	15	7	1	0	79	82	26	31	87	87	88	23	26	13	6	0	0.375	0.400	0.286	0.286	3.000	-0.003	0.000	80	440	100	-11	-7	-1.415	-3	-8	-2	-5	2957	6584	-0.333	-0.261	0	0	0
2	5	15	"spike_control_v2_29"	"27968"	9890	8250	100	38	39	6	15	38	38	39	5	12	21	5	0	726	878	786	89	84	84	85	22	25	63	60	0	0.000	0.001	0.004	0.012	10.190	0.000	0.000	80	452	100	642	795	Error	0	642	1	794	3095	70265	0.000	36.045	0	0	0
2	6	15	"hsa-miR-29a-5p"	"145638"	10070	8250	100	40	40	6	15	38	38	39	6	15	25	3	0	146	252	193	76	82	82	84	22	26	55	51	0	0.031	0.012	0.031	0.053	7.925	-0.001	0.000	80	452	100	66	172	-5.000	2	64	2	170	3181	20185	0.167	7.636	0	0	0
2	7	15	"hsa-miR-545-3p"	"145741"	10250	8250	100	39	38	6	15	39	39	39	6	15	11	1	0	76	76	20	26	82	82	84	22	26	6	2	0	0.000	0.167	0.296	0.290	4.795	0.016	0.003	80	452	100	-6	-7	Error	0	-6	-1	-6	3066	6066	-0.167	-0.364	0	0	0
2	8	15	""	"146100"	10430	8250	100	41	40	5	12	39	39	39	5	12	18	2	0	102	137	77	56	83	83	85	23	27	47	45	0	0.105	0.019	0.051	0.073	4.913	0.008	0.006	80	472	100	21	55	-3.248	2	19	1	54	3175	10970	0.200	2.261	0	0	0
2	9	15	"hsa-miR-3130-3p"	"147827"	10620	8250	100	37	37	5	13	39	39	39	6	15	6	0	0	71	71	17	23	83	83	84	24	28	2	0	0	0.167	0.167	0.261	0.260	2.992	0.028	0.010	80	472	100	-14	-14	-2.585	-2	-12	-2	-12	2997	5686	-0.333	-0.542	0	0	0
2	10	15	"hsa-miR-3133"	"147820"	10810	8260	100	36	37	6	16	40	40	40	6	15	8	0	0	164	153	68	44	83	83	84	22	26	67	65	0	-0.049	-0.043	0.175	0.133	4.024	-0.025	0.049	80	441	100	77	67	Error	-4	81	-3	70	2979	12238	-0.500	3.136	0	0	0
2	11	15	"hsa-miR-3173-3p"	"147845"	10980	8250	100	36	37	5	13	40	40	40	6	15	6	1	0	76	83	27	32	84	84	85	22	25	20	8	0	0.500	3.000	0.304	0.273	2.213	0.024	0.008	80	430	100	-12	-4	-1.000	-4	-8	-3	-1	2974	6606	-0.500	-0.091	0	0	0
2	12	15	"hsa-miR-92b-3p"	"145897"	11160	8250	100	37	37	5	13	39	39	39	6	15	3	0	0	102	122	61	50	83	83	85	22	25	48	42	0	-0.105	-0.051	0.154	0.127	4.292	-0.016	0.012	80	442	100	17	37	Error	-2	19	-2	39	2930	9734	-0.333	1.682	0	0	0
2	13	15	"hsa-miR-18a-5p"	"147195"	11340	8250	100	38	38	6	15	38	38	39	6	15	15	2	0	79	80	19	23	81	81	84	22	26	11	2	0	0.000	0.000	0.360	0.394	3.331	0.037	0.018	80	462	100	-2	-1	Error	0	-2	0	-1	3044	6429	-0.167	-0.182	0	0	0
2	14	15	"hsa-miR-302a-3p"	"147203"	11530	8250	100	37	37	6	16	39	39	39	6	15	6	2	0	163	211	152	72	79	79	83	27	32	56	53	0	-0.024	-0.015	0.133	0.096	6.747	-0.007	0.014	80	472	100	82	130	Error	-2	84	-2	132	2948	16904	-0.333	4.741	0	0	0
2	15	15	""	"148008"	11710	8250	100	41	41	5	12	39	39	39	6	15	17	2	0	92	1038	1145	110	81	81	83	22	26	47	45	0	0.182	0.002	0.003	0.009	13.445	0.001	0.008	80	441	100	13	959	-2.459	2	11	2	957	3292	83026	0.333	43.409	0	0	0
2	16	15	"hsa-miR-4330"	"147865"	11880	8240	100	37	37	5	13	38	38	38	5	13	11	2	0	71	72	19	26	80	80	81	22	27	8	1	0	0.111	0.125	0.250	0.285	2.563	0.015	0.003	80	439	100	-10	-9	-3.170	-1	-9	-1	-8	2947	5782	-0.200	-0.409	0	0	0
2	17	15	"hsa-miR-548s"	"147870"	12060	8240	100	37	37	6	16	38	38	39	6	15	12	2	0	64	63	18	28	84	84	85	23	27	1	0	0	0.050	0.048	0.240	0.260	2.608	-0.009	0.001	80	451	100	-21	-22	-4.322	-1	-20	-1	-21	2987	5075	-0.333	-0.957	0	0	0
2	18	15	"kshv-miR-K12-12-3p"	"147919"	12240	8250	100	39	40	5	12	38	38	38	6	15	18	2	0	82	88	35	39	80	80	84	26	30	25	10	0	0.500	0.250	0.165	0.164	4.261	-0.004	0.001	80	452	100	3	10	-1.000	1	2	2	8	3172	7007	0.333	0.154	0	0	0
2	19	15	""	"147754"	12430	8250	100	39	39	6	15	38	38	38	6	15	22	1	0	116	123	60	48	79	79	82	26	31	53	41	0	0.027	0.023	0.136	0.125	4.651	-0.002	0.000	80	452	100	38	45	-5.209	1	37	1	44	3123	9828	0.167	1.577	0	0	0
2	20	15	"hsa-miR-3119"	"147837"	12610	8250	100	37	37	6	16	38	38	38	6	15	15	0	0	82	93	42	45	80	80	81	24	29	35	22	0	-0.500	-0.077	0.200	0.171	3.235	-0.014	0.005	80	452	100	1	12	Error	-1	2	-1	13	2986	7453	-0.167	0.500	0	0	0
2	21	15	"hsa-miR-4325"	"147981"	12800	8250	100	37	38	6	15	38	38	39	6	15	15	3	0	101	111	53	47	81	81	84	31	36	42	23	0	-0.050	0.000	0.150	0.178	3.831	-0.001	0.000	80	441	100	19	30	Error	-1	20	0	30	3031	8845	-0.167	0.871	0	0	0
2	22	15	""	"147789"	12970	8250	100	38	38	6	15	38	38	38	6	15	12	1	0	623	464	306	65	79	79	83	30	36	71	66	0	0.000	0.000	0.009	0.013	4.099	0.000	0.000	80	471	100	544	385	Error	0	544	0	385	3053	37110	0.000	12.700	0	0	0
2	1	16	"hsa-miR-4253"	"147562"	9180	8440	100	38	38	6	15	38	38	38	5	13	15	7	0	76	82	35	42	85	85	87	22	25	11	1	0	0.000	0.000	0.245	0.275	2.785	0.002	0.000	80	484	100	-9	-3	Error	0	-9	0	-3	3038	6546	0.000	-0.227	0	0	0
2	2	16	"hsa-miR-4313"	"147846"	9360	8440	100	40	39	4	10	38	38	38	6	15	10	0	0	69	73	20	27	84	84	87	23	26	8	0	0	-0.133	-0.091	0.179	0.194	3.833	-0.018	0.006	80	452	100	-13	-10	Error	2	-15	1	-11	3148	5812	0.167	-0.609	0	0	0
2	3	16	"hsv1-miR-H12"	"147748"	9540	8440	100	40	40	6	15	39	39	39	6	15	20	1	0	71	71	19	26	85	85	88	24	27	2	0	0	-0.071	-0.071	0.192	0.242	3.603	-0.008	0.001	80	452	100	-13	-13	Error	1	-14	1	-14	3223	5682	0.167	-0.708	0	0	0
2	4	16	"hsa-miR-374c-5p"	"148430"	9720	8440	100	39	40	5	12	39	39	39	6	15	13	2	0	128	172	108	62	85	85	87	22	25	52	50	0	0.000	0.011	0.045	0.055	4.970	0.001	0.000	80	452	100	43	88	Error	0	43	1	87	3206	13761	0.167	3.864	0	0	0
2	5	16	"hsa-miR-3915"	"148495"	9900	8440	100	38	38	6	15	38	38	38	5	13	21	2	0	138	544	562	103	84	84	86	23	26	52	50	0	0.000	0.000	0.031	0.033	7.920	0.001	0.002	80	452	100	54	460	Error	0	54	0	460	3075	43531	0.000	19.913	0	0	0
2	6	16	"hsa-miR-3606-5p"	"148335"	10080	8440	100	39	39	5	12	38	38	38	6	15	12	1	0	93	113	62	54	83	83	86	23	26	43	36	0	0.100	0.033	0.111	0.112	4.099	0.014	0.009	80	452	100	11	31	-3.322	1	10	1	30	3098	9054	0.167	1.174	0	0	0
2	7	16	"hsa-miR-3610"	"148208"	10260	8440	100	39	39	5	12	38	38	38	6	15	15	3	0	79	77	21	27	82	82	84	22	26	12	1	0	-0.333	-0.200	0.125	0.152	3.521	-0.018	0.004	80	461	100	-2	-4	Error	1	-3	1	-5	3146	6141	0.167	-0.318	0	0	0
2	8	16	"hsa-miR-128-1-5p"	"148562"	10440	8440	100	38	38	6	15	39	39	39	6	15	8	0	0	70	71	17	23	85	85	86	23	26	3	0	0	0.067	0.071	0.200	0.284	2.946	0.021	0.006	80	462	100	-16	-15	-3.907	-1	-15	-1	-14	3040	5686	-0.167	-0.652	0	0	0
2	9	16	"hsa-miR-4251"	"147715"	10630	8440	100	38	38	5	13	38	38	38	6	15	12	1	0	106	135	78	57	86	86	87	22	25	48	45	0	0.000	0.000	0.068	0.068	4.368	-0.006	0.003	80	450	100	20	49	Error	0	20	0	49	3068	10814	0.000	2.182	0	0	0
2	10	16	"hsa-miR-3662"	"148042"	10800	8440	100	39	39	5	12	39	39	39	6	15	7	1	0	70	72	21	29	82	82	83	22	26	6	1	0	0.000	0.000	0.216	0.224	2.488	0.001	0.000	80	430	100	-12	-10	Error	0	-12	0	-10	3093	5782	0.000	-0.500	0	0	0
2	11	16	"hsa-miR-3692-5p"	"148332"	10980	8430	100	40	39	6	15	39	39	39	5	12	18	5	0	73	75	22	29	83	83	85	22	25	8	1	0	-0.100	0.000	0.236	0.261	2.631	-0.002	0.000	80	450	100	-9	-8	Error	1	-10	0	-8	3141	5961	0.000	-0.455	0	0	0
2	12	16	"hsa-miR-3613-5p"	"147334"	11160	8430	100	39	39	5	12	38	38	39	6	15	16	1	0	72	76	22	28	81	81	84	22	26	7	2	0	-0.111	-0.200	0.200	0.184	3.319	-0.003	0.000	80	461	100	-8	-4	Error	1	-9	1	-5	3137	6064	0.000	-0.364	0	0	0
2	13	16	"hsa-miR-4306"	"147722"	11350	8440	100	39	38	6	15	38	38	39	5	12	18	3	0	104	740	848	114	80	80	83	22	26	51	43	0	0.042	0.000	0.119	0.052	14.094	0.000	0.000	80	462	100	25	660	-4.585	1	24	0	660	3059	59160	-0.200	29.864	0	0	0
2	14	16	"hsv1-miR-H3-5p"	"147718"	11530	8440	100	37	38	5	13	39	39	39	6	15	13	0	0	93	106	49	46	79	79	81	26	32	43	35	0	-0.143	-0.037	0.133	0.150	2.757	-0.008	0.003	80	452	100	12	26	Error	-2	14	-1	27	3034	8476	-0.167	0.962	0	0	0
2	15	16	""	"148642"	11710	8440	100	38	39	5	12	39	39	39	6	15	10	0	0	148	2404	2663	110	82	82	83	22	26	52	50	0	-0.015	0.000	0.093	0.043	26.135	-0.001	0.027	80	452	100	65	2322	Error	-1	66	0	2322	3093	192290	0.000	105.500	0	0	0
2	16	16	"hsa-miR-1247-3p"	"148040"	11890	8440	100	38	39	5	12	38	38	38	6	15	13	1	0	79	78	23	29	81	81	82	23	28	8	5	0	0.000	-0.333	0.408	0.278	3.535	0.009	0.001	80	461	100	-2	-2	Error	0	-2	1	-3	3084	6271	0.167	-0.174	0	0	0
2	17	16	"hsa-miR-3178"	"147595"	12070	8440	100	42	42	6	14	38	38	38	6	15	30	7	0	97	245	221	90	82	82	83	22	26	46	40	0	0.267	0.025	0.026	0.042	6.510	0.008	0.027	80	461	100	19	167	-1.907	4	15	4	163	3323	19561	0.667	7.364	0	0	0
2	18	16	"hsv1-miR-H1-5p"	"147712"	12250	8430	100	40	40	5	12	38	38	38	6	15	21	1	0	74	78	25	32	81	81	82	23	28	13	5	0	-0.286	-0.667	0.182	0.197	2.432	-0.009	0.001	80	450	100	-5	-1	Error	2	-7	2	-3	3191	6201	0.333	-0.174	0	0	0
2	19	16	""	"148170"	12430	8430	100	40	39	6	15	37	37	37	6	16	21	2	0	64	64	19	29	80	80	82	22	26	3	0	0	-0.187	-0.125	0.333	0.382	3.431	-0.045	0.021	80	442	100	-13	-14	Error	3	-16	2	-16	3117	5142	0.333	-0.818	0	0	0
2	20	16	"hsa-miR-134-3p"	"148580"	12610	8430	100	40	40	5	12	37	37	38	6	15	17	3	0	62	64	18	28	80	80	82	22	26	3	0	0	-0.167	-0.187	0.186	0.227	3.660	0.000	0.000	80	442	100	-15	-13	Error	3	-18	3	-16	3185	5129	0.333	-0.818	0	0	0
2	21	16	""	"148110"	12790	8430	100	37	37	6	16	39	39	39	6	15	8	0	0	69	70	18	25	79	79	82	30	36	1	0	0	0.200	0.222	0.356	0.366	2.686	0.039	0.016	80	442	100	-12	-11	-2.322	-2	-10	-2	-9	2940	5603	-0.333	-0.400	0	0	0
2	22	16	""	"148538"	12970	8430	100	40	39	6	15	38	38	38	6	15	20	1	0	72	77	24	31	79	79	82	23	28	16	3	0	-0.286	-0.500	0.279	0.248	2.825	-0.014	0.002	80	483	100	-5	-1	Error	2	-7	1	-2	3158	6146	0.167	-0.217	0	0	0
2	1	17	""	"148091"	9170	8630	100	37	37	7	18	37	37	38	6	15	16	3	0	75	75	23	30	85	85	85	22	25	6	2	0	0.000	0.000	0.194	0.229	3.370	0.004	0.000	80	484	100	-10	-10	Error	0	-10	0	-10	2982	5974	-0.167	-0.455	0	0	0
2	2	17	""	"148016"	9350	8630	100	38	38	6	15	37	37	38	6	15	15	2	0	75	77	21	27	84	84	86	23	26	7	2	0	-0.111	-0.143	0.402	0.286	4.003	0.000	0.000	80	462	100	-8	-6	Error	1	-9	1	-7	3069	6127	0.000	-0.391	0	0	0
2	3	17	""	"148459"	9540	8630	100	38	39	6	15	39	39	39	6	15	12	1	0	81	84	25	29	82	82	84	22	26	16	7	0	1.000	0.000	0.246	0.260	3.567	-0.023	0.008	80	462	100	-2	2	0.000	-1	-1	0	2	3114	6682	0.000	0.000	0	0	0
2	4	17	""	"148612"	9720	8630	100	39	39	6	15	39	39	39	5	12	13	5	0	76	78	20	25	83	83	85	22	25	6	2	0	0.000	0.000	0.364	0.450	3.776	0.002	0.000	80	452	100	-7	-5	Error	0	-7	0	-5	3136	6208	0.000	-0.318	0	0	0
2	5	17	""	"148511"	9900	8630	100	39	39	6	15	38	38	38	6	15	15	3	0	72	71	18	25	84	84	85	23	27	6	0	0	-0.083	-0.077	0.300	0.288	3.758	-0.019	0.007	80	452	100	-11	-12	Error	1	-12	1	-13	3128	5682	0.167	-0.609	0	0	0
2	6	17	"hsa-miR-3074-5p"	"148453"	10080	8630	100	38	38	5	13	38	38	38	5	13	11	5	0	68	72	23	31	84	84	85	22	25	8	1	0	0.000	0.000	0.182	0.204	3.437	0.018	0.005	80	452	100	-16	-12	Error	0	-16	0	-12	3049	5773	0.000	-0.591	0	0	0
2	7	17	""	"148212"	10270	8640	100	40	39	5	12	38	38	38	5	13	20	2	0	254	235	144	61	82	82	85	24	28	63	61	0	0.012	0.007	0.038	0.055	5.323	-0.001	0.001	80	450	100	174	154	-6.426	2	172	1	153	3153	18811	0.200	6.250	0	0	0
2	8	17	""	"148530"	10450	8630	100	38	38	6	15	38	38	39	6	15	15	2	0	166	159	88	55	84	84	86	24	27	58	57	0	0.000	0.000	0.051	0.072	4.539	0.006	0.004	80	430	100	82	75	Error	0	82	0	75	3028	12712	-0.167	3.042	0	0	0
2	9	17	""	"148517"	10620	8630	100	37	38	5	13	38	38	38	6	15	8	1	0	66	68	17	25	84	84	84	21	25	2	0	0	0.056	0.000	0.188	0.208	3.211	0.016	0.003	80	440	100	-19	-16	-4.170	-1	-18	0	-16	3011	5442	0.000	-0.762	0	0	0
2	10	17	""	"148267"	10800	8630	100	40	39	6	15	39	39	39	6	15	13	2	0	105	1347	1483	110	81	81	85	47	55	47	47	0	0.042	0.000	0.125	0.029	24.564	0.000	0.002	80	452	100	25	1266	-4.585	1	24	0	1266	3138	107776	0.000	26.851	0	0	0
2	11	17	""	"148134"	10980	8630	100	39	39	5	12	39	39	39	5	12	12	2	0	74	74	19	25	84	84	86	22	25	3	1	0	0.000	0.000	0.267	0.239	2.769	0.004	0.000	80	470	100	-10	-10	Error	0	-10	0	-10	3120	5913	0.000	-0.545	0	0	0
2	12	17	""	"148389"	11170	8630	100	39	39	5	12	39	39	39	6	15	11	0	0	645	537	410	76	82	82	82	21	25	65	63	0	0.000	0.000	0.028	0.031	7.610	-0.002	0.011	80	459	100	563	455	Error	0	563	0	455	3088	42923	0.000	21.667	0	0	0
2	13	17	""	"148484"	11340	8630	100	39	39	6	15	39	39	39	6	15	12	1	0	2285	4670	4740	101	79	79	80	19	23	66	62	0	0.000	0.000	0.056	0.014	26.227	0.000	0.000	80	440	100	2206	4591	Error	0	2206	0	4591	3088	373623	0.000	241.579	0	0	0
2	14	17	""	"148576"	11520	8630	100	39	39	7	17	38	38	39	5	12	27	6	0	71	80	29	36	79	79	80	20	25	25	10	0	-0.125	1.000	0.226	0.231	3.040	-0.005	0.000	80	452	100	-7	2	Error	1	-8	1	1	3098	6439	0.000	0.000	0	0	0
2	15	17	""	"148435"	11710	8630	100	38	38	4	10	39	39	39	6	15	3	0	0	82	93	35	37	80	80	81	21	25	37	25	0	-0.500	-0.077	0.189	0.208	3.278	-0.019	0.006	80	440	100	1	12	Error	-1	2	-1	13	3007	7468	-0.167	0.571	0	0	0
2	16	17	""	"148329"	11880	8630	100	40	39	6	15	39	39	39	6	15	10	5	0	59	61	17	27	83	83	84	23	27	1	0	0	-0.042	0.000	0.171	0.212	2.410	0.005	0.000	80	450	100	-23	-22	Error	1	-24	0	-22	3134	4864	0.000	-1.000	0	0	0
2	17	17	""	"148600"	12070	8630	100	40	40	7	17	38	38	38	6	15	22	5	0	78	80	24	30	81	81	83	23	27	13	2	0	-0.667	-2.000	0.203	0.266	3.582	0.012	0.002	80	452	100	-1	1	Error	2	-3	2	-1	3168	6390	0.333	-0.130	0	0	0
2	18	17	""	"148028"	12250	8630	100	36	37	6	16	38	38	38	6	15	11	2	0	65	65	17	26	79	79	82	24	29	1	0	0	0.143	0.071	0.247	0.265	2.806	-0.011	0.001	80	450	100	-16	-15	-2.807	-2	-14	-1	-14	2937	5227	-0.167	-0.708	0	0	0
2	19	17	""	"148555"	12430	8620	100	38	37	6	16	37	37	37	6	16	12	3	0	65	67	19	28	78	78	82	24	29	5	0	0	-0.077	0.000	0.322	0.290	3.135	-0.011	0.001	80	452	100	-12	-11	Error	1	-13	0	-11	2996	5323	0.000	-0.625	0	0	0
2	20	17	""	"148153"	12610	8620	100	38	39	5	12	37	37	38	6	15	21	1	0	58	62	16	25	79	79	83	34	40	0	0	0	-0.048	-0.118	0.182	0.210	2.367	0.002	0.000	80	460	100	-20	-15	Error	1	-21	2	-17	3103	4924	0.167	-0.618	0	0	0
2	21	17	""	"148392"	12790	8620	100	38	37	5	13	39	39	39	6	15	6	0	0	64	67	19	28	79	79	83	35	42	2	0	0	0.067	0.167	0.242	0.249	3.543	0.010	0.003	80	440	100	-16	-14	-3.907	-1	-15	-2	-12	2995	5321	-0.333	-0.457	0	0	0
2	22	17	""	"148636"	12960	8630	100	38	38	5	13	37	37	37	6	16	16	2	0	366	751	705	93	80	80	82	23	28	60	55	0	0.003	0.001	0.022	0.029	9.073	0.001	0.011	80	482	100	287	672	-8.160	1	286	1	671	3077	60070	0.167	29.087	0	0	0
2	1	18	""	"148301"	9170	8820	100	39	39	5	12	37	37	38	6	15	15	3	0	75	73	18	24	85	85	85	23	27	2	0	0	-0.200	-0.167	0.333	0.349	3.331	0.004	0.000	80	474	100	-8	-10	Error	2	-10	2	-12	3115	5860	0.167	-0.522	0	0	0
2	2	18	"hsa-miR-1911-3p"	"146094"	9350	8820	100	41	40	7	17	39	39	39	5	12	28	6	0	70	72	19	26	85	85	86	22	25	5	1	0	-0.133	-0.077	0.255	0.260	2.787	-0.002	0.000	80	452	100	-13	-12	Error	2	-15	1	-13	3234	5799	0.200	-0.636	0	0	0
2	3	18	""	"11039"	9540	8820	100	37	37	5	13	39	39	39	6	15	6	1	0	4345	6087	6165	101	84	84	85	22	25	67	62	0	0.000	0.000	0.008	0.009	26.124	0.000	0.014	80	459	100	4259	6001	Error	-2	4261	-2	6003	2993	486968	-0.333	272.818	0	0	0
2	4	18	"hsa-miR-548j-5p"	"46592"	9710	8820	100	39	39	6	15	38	38	39	6	15	12	2	0	68	71	20	28	83	83	85	21	24	7	2	0	-0.067	-0.083	0.200	0.233	2.883	-0.009	0.001	80	450	100	-14	-11	Error	1	-15	1	-12	3124	5707	0.000	-0.667	0	0	0
2	5	18	"Empty"	"0"	9900	8820	100	39	39	6	15	38	38	39	5	12	21	5	0	70	76	24	31	83	83	84	22	26	15	2	0	-0.077	-0.143	0.208	0.236	3.321	-0.011	0.002	80	462	100	-12	-6	Error	1	-13	1	-7	3118	6096	0.000	-0.364	0	0	0
2	6	18	"hsa-miR-423-5p"	"27565"	10080	8810	100	38	39	5	12	38	38	38	6	15	15	1	0	127	682	730	107	82	82	84	22	26	52	50	0	0.000	0.002	0.057	0.039	13.673	0.001	0.002	80	438	100	45	601	Error	0	45	1	600	3100	54577	0.167	27.182	0	0	0
2	7	18	""	"146147"	10250	8810	100	38	38	6	15	38	38	38	6	15	15	2	0	114	1245	1435	115	84	84	87	25	28	52	47	0	0.000	0.000	0.071	0.021	18.916	0.000	0.000	80	428	100	30	1161	Error	0	30	0	1161	3012	99600	0.000	46.320	0	0	0
2	8	18	"hsa-miR-4478"	"168805"	10430	8810	100	40	39	6	15	38	38	38	5	13	20	3	0	111	256	223	87	84	84	85	22	25	51	45	0	0.074	0.006	0.032	0.046	7.400	0.003	0.004	80	470	100	29	173	-3.755	2	27	1	172	3107	20468	0.200	7.773	0	0	0
2	9	18	"hsa-miR-4687-5p"	"168648"	10630	8820	100	40	40	6	15	38	38	38	5	13	25	6	0	94	96	33	34	81	81	82	22	26	42	17	0	0.154	0.133	0.211	0.225	3.499	0.028	0.014	80	459	100	15	17	-2.700	2	13	2	15	3191	7715	0.400	0.636	0	0	0
2	10	18	"hsa-miR-766-5p"	"46474"	10800	8820	100	39	40	5	12	38	38	38	5	13	23	6	0	93	115	56	48	82	82	86	48	55	37	20	0	0.091	0.061	0.154	0.152	3.179	0.001	0.000	80	440	100	12	35	-3.459	1	11	2	33	3160	9193	0.400	0.604	0	0	0
2	11	18	"hsa-miR-4710"	"168799"	10980	8820	100	39	39	6	15	38	38	38	6	15	16	1	0	80	83	24	28	83	83	84	23	27	7	3	0	-0.333	100000.000	0.408	0.319	2.681	0.037	0.021	80	442	100	-2	1	Error	1	-3	1	0	3089	6621	0.167	-0.043	0	0	0
2	12	18	"hsa-miR-4789-3p"	"168591"	11160	8820	100	39	39	5	12	38	38	38	5	13	22	2	0	64	63	18	28	79	79	80	21	26	2	0	0	-0.067	-0.062	0.320	0.282	3.811	0.009	0.001	80	452	100	-14	-15	Error	1	-15	1	-16	3140	5018	0.200	-0.810	0	0	0
2	13	18	"hsa-miR-4433a-3p"	"168675"	11350	8820	100	38	39	5	12	39	39	39	5	12	13	2	0	83	86	30	34	79	79	80	21	26	27	15	0	-0.250	0.000	0.182	0.161	3.284	-0.014	0.003	80	440	100	3	7	Error	-1	4	0	7	3095	6883	0.000	0.286	0	0	0
2	14	18	"hsa-miR-5194"	"168885"	11520	8810	100	40	40	6	15	38	38	38	6	15	15	5	0	66	68	17	25	81	81	83	21	25	3	0	0	-0.133	-0.154	0.143	0.213	3.809	0.013	0.002	80	430	100	-13	-11	Error	2	-15	2	-13	3183	5448	0.333	-0.714	0	0	0
2	15	18	"hsa-miR-4656"	"168673"	11700	8810	100	38	38	5	13	39	39	39	6	15	10	0	0	79	82	29	35	79	79	82	21	25	23	10	0	100000.000	-0.333	0.280	0.305	4.326	-0.008	0.001	80	451	100	-1	2	16.610	-1	0	-1	3	3077	6575	-0.167	0.000	0	0	0
2	16	18	"hsa-miR-4463"	"168814"	11880	8820	100	40	40	5	12	38	38	39	6	15	17	2	0	89	114	58	50	80	80	83	23	27	41	33	0	0.222	0.059	0.082	0.091	2.868	0.001	0.000	80	452	100	11	36	-2.170	2	9	2	34	3208	9154	0.167	1.348	0	0	0
2	17	18	"hsa-miR-4746-5p"	"168744"	12060	8810	100	38	39	6	15	39	39	39	6	15	16	2	0	68	72	20	27	82	82	85	23	27	5	1	0	0.071	0.000	0.276	0.244	2.743	0.005	0.000	80	451	100	-15	-10	-3.807	-1	-14	0	-10	3145	5735	0.000	-0.565	0	0	0
2	18	18	"hsa-miR-5695"	"168628"	12240	8810	100	38	38	6	15	39	39	39	6	15	10	1	0	60	63	19	30	80	80	81	22	27	3	0	0	0.050	0.059	0.313	0.243	3.702	0.011	0.002	80	452	100	-21	-18	-4.322	-1	-20	-1	-17	3059	5044	-0.167	-0.818	0	0	0
2	19	18	"hsa-miR-4722-3p"	"168742"	12430	8810	100	38	39	6	15	38	38	38	6	15	16	1	0	64	68	22	32	80	80	82	25	30	7	0	0	0.000	-0.083	0.238	0.275	3.140	-0.011	0.003	80	462	100	-16	-11	Error	0	-16	1	-12	3083	5465	0.167	-0.560	0	0	0
2	20	18	"hsa-miR-5581-3p"	"168933"	12610	8820	100	39	40	6	15	37	37	37	6	16	21	2	0	4211	2798	2063	73	80	80	83	32	38	72	72	0	0.000	0.001	0.001	0.003	14.566	0.000	0.017	80	438	100	4133	2721	Error	2	4131	3	2718	3161	223800	0.500	84.844	0	0	0
2	21	18	"hsa-miR-1260b"	"168619"	12780	8810	100	38	37	6	16	37	37	38	6	15	13	1	0	3467	9931	10480	105	80	80	83	32	38	60	56	0	0.000	0.000	0.001	0.005	40.970	0.000	0.002	80	459	100	3388	9851	Error	1	3387	0	9851	2992	794478	-0.167	307.750	0	0	0
2	22	18	"hsa-miR-1290"	"168568"	12980	8820	100	39	39	6	15	37	37	38	6	15	18	6	0	159	530	542	102	79	79	81	22	27	55	52	0	0.025	0.004	0.018	0.031	9.492	0.003	0.020	80	494	100	82	453	-5.322	2	80	2	451	3116	42372	0.167	20.409	0	0	0
2	1	19	"hsa-miR-548au-3p"	"168620"	9180	9000	100	37	37	6	16	37	37	37	5	13	15	2	0	67	68	16	23	83	83	84	23	27	1	0	0	0.000	0.000	0.304	0.462	3.737	0.010	0.001	80	484	100	-16	-15	Error	0	-16	0	-15	2954	5446	0.000	-0.696	0	0	0
2	2	19	"hsa-miR-5580-5p"	"168954"	9370	9000	100	38	38	5	13	37	37	38	5	13	15	5	0	100	101	34	33	85	85	86	23	26	36	20	0	0.067	0.063	0.105	0.146	4.173	-0.002	0.000	80	468	100	16	17	-3.907	1	15	1	16	3047	8054	0.000	0.652	0	0	0
2	3	19	"hsa-miR-1255b-2-3p"	"168811"	9550	9020	100	40	40	6	15	38	38	38	6	15	23	1	0	119	121	52	42	83	83	85	22	25	57	45	0	0.056	0.053	0.094	0.127	4.006	0.017	0.010	80	427	100	38	40	-4.170	2	36	2	38	3173	9714	0.333	1.636	0	0	0
2	4	19	"hsa-miR-4477b"	"168801"	9720	9010	100	39	39	6	15	39	39	39	6	15	11	1	0	71	76	24	31	84	84	85	21	24	10	2	0	0.000	0.000	0.211	0.212	3.079	-0.005	0.000	80	430	100	-13	-8	Error	0	-13	0	-8	3095	6094	0.000	-0.429	0	0	0
2	5	19	"hsa-miR-3189-5p"	"168697"	9900	9010	100	38	38	6	15	38	38	38	6	15	12	2	0	75	73	20	27	84	84	85	21	24	5	0	0	0.000	0.000	0.333	0.331	2.869	-0.003	0.000	80	452	100	-9	-11	Error	0	-9	0	-11	3017	5863	0.000	-0.571	0	0	0
2	6	19	"hsa-miR-3194-3p"	"169333"	10080	9010	100	37	37	6	16	38	38	38	6	15	8	2	0	77	78	24	30	82	82	84	22	26	15	5	0	0.200	0.250	0.250	0.214	3.803	-0.005	0.000	80	460	100	-6	-5	-2.322	-1	-5	-1	-4	2970	6278	-0.167	-0.273	0	0	0
2	7	19	"hsa-miR-499b-3p"	"169279"	10260	9010	100	39	40	6	15	38	38	39	6	15	21	5	0	57	60	15	25	82	82	85	24	28	0	0	0	-0.040	-0.091	0.128	0.111	2.243	0.009	0.002	80	461	100	-24	-20	Error	1	-25	2	-22	3188	4779	0.167	-1.042	0	0	0
2	8	19	"hsa-miR-4759"	"169117"	10440	9010	100	35	37	5	13	38	38	38	6	15	7	1	0	63	68	17	25	81	81	85	26	30	2	0	0	0.167	0.077	0.203	0.254	3.379	0.003	0.000	80	451	100	-21	-14	-2.585	-3	-18	-1	-13	2934	5420	-0.167	-0.654	0	0	0
2	9	19	"hsa-miR-4798-3p"	"169195"	10620	9010	100	40	39	4	10	38	38	38	6	15	11	0	0	63	65	19	29	80	80	83	22	26	5	2	0	-0.118	-0.067	0.158	0.156	3.139	0.002	0.000	80	442	100	-15	-14	Error	2	-17	1	-15	3129	5193	0.167	-0.818	0	0	0
2	10	19	"hsa-miR-4799-5p"	"168988"	10800	9010	100	42	41	6	14	38	38	38	6	15	31	6	0	63	65	16	24	85	85	86	22	25	0	0	0	-0.182	-0.150	0.286	0.269	3.862	0.010	0.001	80	442	100	-18	-17	Error	4	-22	3	-20	3295	5207	0.500	-0.955	0	0	0
2	11	19	"hsa-miR-4526"	"169151"	10980	9000	100	41	40	6	15	39	39	39	6	15	17	2	0	68	70	19	27	82	82	83	22	26	6	1	0	-0.143	-0.083	0.229	0.288	2.754	-0.017	0.004	80	450	100	-12	-11	Error	2	-14	1	-12	3236	5617	0.167	-0.591	0	0	0
2	12	19	"hsa-miR-548am-5p/hsa-miR-548au-5p/hsa-miR-548c-5p/hsa-miR-548o-5p"	"169147"	11160	9000	100	38	38	5	13	39	39	39	5	12	10	0	0	67	68	16	23	77	77	79	21	26	3	0	0	0.100	0.111	0.357	0.288	2.692	0.023	0.006	80	450	100	-11	-10	-3.322	-1	-10	-1	-9	3034	5429	-0.200	-0.524	0	0	0
2	13	19	"hsa-miR-4709-5p"	"169174"	11340	9000	100	37	38	5	13	39	39	39	6	15	5	0	0	63	65	17	26	80	80	80	20	25	2	1	0	0.118	0.067	0.222	0.252	2.368	0.007	0.001	80	469	100	-19	-16	-3.087	-2	-17	-1	-15	3005	5180	-0.167	-0.750	0	0	0
2	14	19	"hsa-miR-5571-3p"	"169241"	11530	9000	100	37	38	6	15	38	38	39	6	15	16	2	0	77	80	27	33	80	80	82	21	25	18	6	0	0.333	0.000	0.256	0.293	4.719	0.001	0.000	80	462	100	-4	0	-1.585	-1	-3	0	0	3044	6409	-0.167	-0.095	0	0	0
2	15	19	"hsa-miR-5704"	"169211"	11710	9010	100	41	41	5	12	38	38	39	6	15	21	3	0	456	368	237	64	81	81	82	22	26	68	67	0	0.008	0.010	0.015	0.021	5.708	0.002	0.002	80	439	100	378	290	-6.966	3	375	3	287	3252	29471	0.333	13.000	0	0	0
2	16	19	"hsa-miR-4443"	"169188"	11880	9010	100	36	36	6	16	38	38	39	6	15	10	0	0	116	1025	1107	108	79	79	81	22	27	57	48	0	-0.054	-0.002	0.069	0.037	17.328	-0.001	0.009	80	440	100	35	944	Error	-2	37	-2	946	2915	81978	-0.500	42.909	0	0	0
2	17	19	"hsa-miR-17-5p"	"169336"	12070	9010	100	39	40	6	15	39	39	39	6	15	15	2	0	201	222	153	68	80	80	83	23	27	58	53	0	0.000	0.007	0.050	0.076	6.008	-0.001	0.000	80	461	100	121	143	Error	0	121	1	142	3166	17768	0.167	6.043	0	0	0
2	18	19	"hsa-miR-4493"	"169354"	12250	9000	100	41	41	6	14	40	40	39	6	15	21	2	0	75	78	22	28	79	79	83	23	27	13	3	0	-0.250	-1.000	0.284	0.301	3.052	0.017	0.005	80	414	100	-3	0	Error	1	-4	1	-1	3279	6202	0.333	-0.217	0	0	0
2	19	19	"hsa-miR-5186"	"169090"	12430	9000	100	41	40	5	12	39	39	39	6	15	13	3	0	72	73	19	26	79	79	82	26	31	6	0	0	-0.286	-0.167	0.236	0.274	3.024	0.029	0.015	80	438	100	-5	-5	Error	2	-7	1	-6	3222	5843	0.167	-0.346	0	0	0
2	20	19	"hsa-miR-4760-5p"	"169222"	12610	9000	100	38	39	6	15	37	37	38	6	15	21	2	0	68	72	20	27	78	78	80	22	27	7	1	0	-0.100	-0.333	0.268	0.276	3.472	-0.015	0.003	80	442	100	-9	-4	Error	1	-10	2	-6	3137	5750	0.167	-0.364	0	0	0
2	21	19	"hsa-miR-5587-5p"	"169176"	12790	9000	100	35	36	6	16	38	38	38	6	15	8	2	0	63	66	21	31	80	80	82	22	26	5	0	0	0.176	0.143	0.279	0.321	3.230	-0.035	0.014	80	460	100	-20	-16	-2.503	-3	-17	-2	-14	2897	5277	-0.333	-0.727	0	0	0
2	22	19	"hsa-miR-5582-3p"	"169353"	12970	9000	100	38	39	6	15	38	38	38	6	15	15	7	0	86	86	23	26	77	77	80	22	27	28	6	0	0.000	0.111	0.186	0.245	3.266	-0.004	0.000	80	474	100	9	10	Error	0	9	1	9	3114	6870	0.167	0.273	0	0	0
2	1	20	"Hy3"	"13138"	9170	9190	100	38	37	5	13	37	37	38	6	15	8	0	0	107	1051	1441	137	82	82	85	23	27	51	45	0	0.040	0.000	0.100	0.036	21.364	0.000	0.000	80	533	100	26	969	-4.644	1	25	0	969	2992	84099	-0.167	42.000	0	0	0
2	2	20	"hsa-miR-4725-5p"	"169193"	9380	9210	100	41	40	5	12	37	37	37	6	16	25	2	0	185	182	97	53	81	81	84	23	27	66	62	0	0.038	0.030	0.050	0.060	4.185	0.009	0.014	80	493	100	108	104	-4.700	4	104	3	101	3163	14522	0.500	4.261	0	0	0
2	3	20	"hsa-miR-3614-5p"	"169317"	9540	9190	100	40	40	6	15	38	38	38	6	15	20	2	0	69	71	22	30	82	82	85	24	28	7	0	0	-0.154	-0.182	0.238	0.323	3.992	0.037	0.021	80	428	100	-11	-9	Error	2	-13	2	-11	3216	5709	0.333	-0.583	0	0	0
2	4	20	"hsa-miR-4737"	"169032"	9720	9190	100	41	41	6	14	38	38	38	6	15	26	5	0	67	68	18	26	82	82	84	21	25	2	1	0	-0.200	-0.214	0.188	0.236	2.569	0.007	0.000	80	474	100	-12	-11	Error	3	-15	3	-14	3257	5457	0.500	-0.762	0	0	0
2	5	20	""	"168966"	9910	9200	100	41	41	6	14	38	38	38	5	13	36	11	0	321	263	164	62	82	82	84	22	26	65	62	0	0.013	0.017	0.026	0.036	3.944	0.006	0.016	80	472	100	242	184	-6.316	3	239	3	181	3294	21030	0.600	8.136	0	0	0
2	6	20	""	"168828"	10080	9200	100	39	39	5	12	38	38	39	6	15	17	1	0	189	214	139	64	80	80	83	22	26	61	57	0	0.009	0.007	0.034	0.043	5.150	0.002	0.001	80	462	100	110	135	-6.768	1	109	1	134	3137	17101	0.000	5.955	0	0	0
2	7	20	""	"169190"	10260	9200	100	37	37	5	13	38	38	38	5	13	15	3	0	114	409	372	90	80	80	82	22	26	52	48	0	-0.029	-0.003	0.078	0.053	8.130	-0.002	0.009	80	474	100	33	328	Error	-1	34	-1	329	2954	32701	-0.200	14.864	0	0	0
2	8	20	""	"168830"	10440	9190	100	40	40	5	12	38	38	39	6	15	15	2	0	62	62	18	29	83	83	85	23	27	1	1	0	-0.095	-0.095	0.176	0.189	4.468	0.003	0.000	80	474	100	-19	-19	Error	2	-21	2	-21	3163	4921	0.167	-1.000	0	0	0
2	9	20	""	"169175"	10630	9190	100	41	41	6	14	38	38	39	5	12	31	7	0	63	64	17	26	82	82	85	23	27	2	0	0	-0.158	-0.167	0.200	0.213	3.808	-0.017	0.004	80	474	100	-16	-15	Error	3	-19	3	-18	3243	5119	0.400	-0.913	0	0	0
2	10	20	""	"168845"	10810	9190	100	38	39	5	12	39	39	39	6	15	11	1	0	67	67	20	29	83	83	86	24	27	2	0	0	0.063	0.000	0.209	0.198	2.440	0.007	0.001	80	452	100	-17	-16	-4.000	-1	-16	0	-16	3099	5393	0.000	-0.792	0	0	0
2	11	20	""	"168694"	10980	9200	100	38	38	6	15	39	39	39	5	12	13	2	0	95	97	35	36	82	82	84	23	27	41	15	0	-0.077	-0.067	0.118	0.166	3.457	0.015	0.005	80	470	100	12	14	Error	-1	13	-1	15	3036	7770	-0.200	0.565	0	0	0
2	12	20	""	"168752"	11160	9200	100	38	39	5	12	38	38	39	5	12	18	1	0	100	100	35	35	79	79	82	45	54	18	2	0	0.000	0.048	0.154	0.179	3.924	-0.001	0.000	80	501	100	21	22	Error	0	21	1	21	3089	8022	0.000	0.400	0	0	0
2	13	20	"hsa-miR-1260a"	"169412"	11360	9210	100	40	40	7	17	39	39	39	6	15	17	5	0	3228	2504	1930	77	81	81	81	22	27	76	75	0	0.000	0.000	0.002	0.005	15.115	0.000	0.009	80	499	100	3148	2424	Error	1	3147	1	2423	3176	200353	0.167	110.136	0	0	0
2	14	20	"Empty"	"0"	11530	9190	100	38	39	6	15	39	39	39	5	12	18	6	0	74	79	22	27	81	81	82	21	25	16	3	0	0.143	0.000	0.208	0.228	2.401	0.014	0.002	80	463	100	-8	-2	-2.807	-1	-7	0	-2	3115	6302	0.000	-0.143	0	0	0
2	15	20	"Empty"	"0"	11710	9190	100	40	39	5	12	38	38	39	6	15	15	2	0	86	88	22	25	83	83	84	22	26	17	6	0	0.667	0.200	0.323	0.337	2.933	-0.006	0.000	80	464	100	5	6	-0.585	2	3	1	5	3145	7000	0.000	0.182	0	0	0
2	16	20	"Empty"	"0"	11890	9190	100	38	38	6	15	38	38	38	6	15	12	2	0	83	85	21	24	80	80	81	20	24	18	5	0	0.000	0.000	0.385	0.395	4.175	0.001	0.000	80	464	100	3	5	Error	0	3	0	5	3064	6799	0.000	0.200	0	0	0
2	17	20	"Empty"	"0"	12070	9190	100	38	39	5	12	39	39	39	6	15	11	1	0	78	79	22	27	78	78	80	22	27	12	3	0	100000.000	0.000	0.390	0.289	4.222	-0.006	0.001	80	496	100	-1	1	16.610	-1	0	0	1	3117	6302	0.000	-0.045	0	0	0
2	18	20	"Empty"	"0"	12300	9150	100	39	39	6	15	40	40	40	6	15	8	1	0	81	83	22	26	80	80	84	21	25	16	3	0	-1.000	-0.333	0.309	0.255	3.051	0.019	0.004	80	397	100	0	2	Error	-1	1	-1	3	3081	6632	-0.167	-0.048	0	0	0
2	19	20	"Empty"	"0"	12430	9190	100	38	38	5	13	39	39	39	5	12	8	1	0	78	80	19	23	80	80	83	22	26	13	1	0	0.500	100000.000	0.397	0.335	3.274	-0.006	0.001	80	417	100	-3	-1	-1.000	-1	-2	-1	0	3044	6406	-0.200	-0.136	0	0	0
2	20	20	"Empty"	"0"	12610	9190	100	37	38	5	13	38	38	38	6	15	12	1	0	80	80	25	31	78	78	102	309	302	0	0	0	-0.500	0.000	0.300	0.289	3.811	-0.011	0.001	80	474	100	1	2	Error	-1	2	0	2	3028	6420	0.000	-0.071	0	0	0
2	21	20	"Hy3"	"13138"	12790	9200	100	36	37	5	13	38	38	38	5	13	16	2	0	317	713	909	127	78	78	80	23	28	66	56	0	-0.008	-0.002	0.035	0.036	11.394	0.000	0.000	80	482	100	237	634	Error	-2	239	-1	635	2928	57073	-0.200	27.522	0	0	0
2	22	20	"Hy3"	"13138"	12970	9190	100	37	37	5	13	38	38	38	6	15	6	0	0	810	1778	2012	113	78	78	81	24	29	67	57	0	-0.001	-0.001	0.032	0.025	16.636	0.000	0.002	80	506	100	731	1699	Error	-1	732	-1	1700	2977	142227	-0.167	70.708	0	0	0
3	1	1	"Hy3"	"13138"	13720	5600	100	36	36	7	19	37	37	37	6	16	17	3	0	151	609	749	122	78	78	80	24	30	61	50	0	-0.014	-0.002	0.097	0.051	9.668	0.001	0.006	80	515	100	72	530	Error	-1	73	-1	531	2911	48730	-0.167	22.042	0	0	0
3	2	1	"hsa-miR-425-5p"	"17608"	13900	5600	100	38	38	7	18	36	36	37	6	16	18	6	0	176	252	192	76	79	79	81	24	29	53	51	0	0.021	0.012	0.032	0.041	5.597	0.001	0.000	80	482	100	99	175	-5.600	2	97	2	173	3021	20164	0.167	7.125	0	0	0
3	3	1	"hsa-miR-125b-5p"	"30787"	14080	5600	100	36	36	6	16	37	37	37	6	16	10	5	0	8567	7079	5825	82	78	78	81	22	27	68	66	0	0.000	0.000	0.001	0.008	42.498	0.000	0.001	80	482	100	8488	7000	Error	-1	8489	-1	7001	2908	566301	-0.167	318.091	0	0	0
3	4	1	"hsa-miR-518e-3p"	"11159"	14260	5590	100	37	38	6	15	37	37	37	6	16	17	1	0	65	66	22	33	76	76	79	21	26	6	1	0	0.000	-0.100	0.188	0.234	4.381	-0.017	0.004	80	482	100	-11	-9	Error	0	-11	1	-10	3033	5302	0.167	-0.619	0	0	0
3	5	1	""	"11218"	14440	5590	100	38	38	7	18	37	37	37	6	16	21	5	0	72	77	23	29	76	76	77	21	27	17	5	0	-0.250	1.000	0.444	0.402	3.419	0.014	0.002	80	482	100	-3	2	Error	1	-4	1	1	3000	6187	0.167	0.000	0	0	0
3	6	1	""	"46572"	14620	5590	100	38	37	5	13	36	36	36	6	16	12	2	0	67	68	19	27	73	73	75	20	26	10	2	0	-0.333	-0.200	0.263	0.271	3.132	-0.020	0.004	80	482	100	-4	-4	Error	2	-6	1	-5	2971	5404	0.167	-0.350	0	0	0
3	7	1	"ebv-miR-BART19-5p"	"42613"	14800	5590	100	36	36	6	16	36	36	36	6	16	12	0	0	71	72	19	26	70	70	73	25	34	12	0	0	0.000	0.000	0.228	0.225	3.186	-0.019	0.003	80	496	100	1	2	Error	0	1	0	2	2868	5756	0.000	-0.040	0	0	0
3	8	1	""	"42511"	14980	5590	100	36	36	6	16	36	36	36	6	16	13	0	0	77	78	23	29	66	66	69	20	28	33	8	0	0.000	0.000	0.297	0.328	3.658	-0.037	0.013	80	490	100	11	12	Error	0	11	0	12	2840	6224	0.000	0.450	0	0	0
3	9	1	""	"11217"	15160	5590	100	36	36	5	13	36	36	36	6	16	11	0	0	67	68	21	30	67	67	68	19	27	21	5	0	0.000	0.000	0.275	0.374	4.524	-0.037	0.014	80	490	100	0	1	Error	0	0	0	1	2858	5436	0.000	0.000	0	0	0
3	10	1	""	"46712"	15340	5600	100	35	35	6	17	36	36	36	6	16	10	1	0	282	246	161	65	67	67	68	19	27	70	65	0	-0.005	-0.006	0.034	0.057	7.178	0.000	0.000	80	482	100	214	178	Error	-1	215	-1	179	2838	19719	-0.167	9.368	0	0	0
3	11	1	"ebv-miR-BART1-5p"	"17541"	15520	5590	100	36	36	6	16	36	36	36	6	16	8	1	0	79	91	41	45	68	68	70	20	28	42	35	0	0.000	0.000	0.244	0.216	3.808	0.004	0.000	80	490	100	11	23	Error	0	11	0	23	2855	7277	0.000	1.050	0	0	0
3	12	1	""	"17596"	15700	5600	100	36	37	6	16	36	36	36	6	16	20	5	0	389	347	262	75	67	67	69	19	27	67	65	0	0.000	0.004	0.030	0.055	5.862	-0.001	0.000	80	494	100	322	281	Error	0	322	1	280	2929	27790	0.167	14.632	0	0	0
3	13	1	""	"28250"	15890	5600	100	36	36	6	16	36	36	36	6	16	8	1	0	62	66	19	28	67	67	69	20	28	16	2	0	0.000	0.000	0.333	0.371	2.913	-0.026	0.006	80	503	100	-5	-1	Error	0	-5	0	-1	2853	5260	0.000	-0.150	0	0	0
3	14	1	"hsa-miR-372-3p"	"11084"	16080	5600	100	36	36	6	16	36	36	36	7	19	15	0	0	69	72	27	37	67	67	70	21	30	23	6	0	0.000	0.000	0.308	0.373	3.402	-0.029	0.008	80	459	100	2	5	Error	0	2	0	5	2873	5724	0.000	0.095	0	0	0
3	15	1	"ebv-miR-BART16"	"17358"	16240	5600	100	35	36	7	19	36	36	36	6	16	17	2	0	90	199	164	82	66	66	68	19	27	52	46	0	-0.042	0.000	0.063	0.068	7.602	-0.004	0.003	80	448	100	23	133	Error	-1	24	0	133	2841	15899	0.000	6.895	0	0	0
3	16	1	"hsa-miR-592"	"17312"	16420	5590	100	35	36	7	19	36	36	36	7	19	12	2	0	65	67	24	35	61	61	63	20	31	18	10	0	-0.250	0.000	0.472	0.476	2.886	-0.051	0.018	80	490	100	3	6	Error	-1	4	0	6	2849	5388	0.000	0.200	0	0	0
3	17	1	"hsa-miR-521"	"11171"	16600	5590	100	36	36	6	16	36	36	36	7	19	8	1	0	57	58	17	29	57	57	59	17	28	17	6	0	0.000	0.000	0.500	0.544	3.773	-0.018	0.001	80	478	100	0	1	Error	0	0	0	1	2860	4666	0.000	-0.059	0	0	0
3	18	1	""	"42803"	16770	5590	100	36	37	7	18	35	35	36	6	16	21	3	0	118	261	237	90	55	55	57	17	29	58	55	0	0.016	0.010	0.043	0.063	9.300	0.000	0.000	80	489	100	64	208	-5.977	1	63	2	206	2920	20909	0.167	12.000	0	0	0
3	19	1	"hsa-miR-621"	"46301"	16960	5600	100	35	36	7	19	36	36	36	6	16	22	1	0	55	57	17	29	56	56	58	17	29	16	1	0	1.000	0.000	0.683	0.603	3.590	-0.058	0.014	80	503	100	-2	1	0.000	-1	-1	0	1	2860	4525	0.000	-0.059	0	0	0
3	20	1	""	"14289"	17150	5600	100	37	36	7	19	36	36	36	7	19	8	1	0	82	92	43	46	54	54	57	17	29	57	48	0	0.036	0.000	0.090	0.124	4.562	-0.012	0.003	80	481	100	29	38	-4.807	1	28	0	38	2874	7338	0.000	2.059	0	0	0
3	21	1	"hsa-miR-21-3p"	"42524"	17320	5600	100	37	37	7	18	36	36	36	7	19	17	2	0	1898	1341	1110	82	52	52	54	16	29	75	68	0	0.001	0.001	0.005	0.019	19.619	0.001	0.005	80	470	100	1847	1290	Error	1	1846	1	1289	2926	107300	0.143	80.438	0	0	0
3	22	1	"Hy3"	"13138"	17500	5600	100	37	36	6	16	36	36	36	6	16	15	5	0	248	438	446	101	51	51	54	22	40	61	57	0	0.005	0.000	0.018	0.031	11.227	0.000	0.000	80	496	100	198	387	-7.622	1	197	0	387	2901	35026	0.000	17.455	0	0	0
3	1	2	"hsa-miR-361-5p"	"14301"	13730	5800	100	38	38	6	15	37	37	37	6	16	21	5	0	708	556	343	61	80	80	82	23	28	72	72	0	0.002	0.002	0.010	0.017	7.612	0.003	0.016	80	482	100	629	477	-9.295	1	628	1	476	3029	44505	0.167	20.609	0	0	0
3	2	2	""	"-1"	13900	5800	100	36	37	6	16	37	37	37	6	16	15	0	0	448	373	244	65	79	79	80	23	28	70	67	0	-0.003	0.000	0.021	0.032	6.118	0.000	0.000	80	448	100	368	294	Error	-1	369	0	294	2926	29853	0.000	12.739	0	0	0
3	3	2	"hsa-miR-1229-3p"	"46689"	14080	5800	100	37	37	6	16	36	36	37	6	16	13	3	0	74	73	21	28	77	77	80	23	28	8	2	0	-0.333	-0.250	0.481	0.524	2.166	0.003	0.000	80	460	100	-2	-3	Error	1	-3	1	-4	2941	5852	0.000	-0.304	0	0	0
3	4	2	"hsa-miR-1324"	"46647"	14260	5790	100	36	37	6	16	37	37	37	6	16	10	5	0	62	64	22	34	75	75	78	22	28	7	1	0	0.077	0.000	0.308	0.317	4.048	-0.010	0.001	80	460	100	-14	-11	-3.700	-1	-13	0	-11	2969	5154	0.000	-0.636	0	0	0
3	5	2	""	"23524"	14440	5790	100	35	36	6	16	36	36	36	6	16	12	2	0	66	68	19	27	75	75	76	21	27	8	1	0	0.111	0.000	0.271	0.293	3.581	-0.009	0.001	80	468	100	-10	-7	-3.170	-1	-9	0	-7	2848	5425	0.000	-0.381	0	0	0
3	6	2	""	"42611"	14620	5790	100	36	36	6	16	36	36	36	6	16	10	2	0	61	62	17	27	71	71	73	20	27	5	1	0	0.000	0.000	0.313	0.382	3.529	-0.023	0.005	80	468	100	-10	-9	Error	0	-10	0	-9	2879	4986	0.000	-0.550	0	0	0
3	7	2	"hsa-miR-744-3p"	"42970"	14800	5810	100	36	36	6	16	36	36	36	6	16	16	2	0	86	85	30	35	68	68	71	20	28	43	21	0	0.000	0.000	0.162	0.186	3.259	-0.032	0.011	80	453	100	18	17	Error	0	18	0	17	2917	6770	0.000	0.700	0	0	0
3	8	2	"hsa-miR-574-5p"	"27740"	14980	5800	100	36	36	6	16	36	36	36	6	16	16	3	0	384	519	473	91	68	68	71	20	28	60	56	0	0.000	0.000	0.009	0.016	6.582	0.001	0.002	80	468	100	316	451	Error	0	316	0	451	2906	41502	0.000	22.400	0	0	0
3	9	2	""	"46228"	15160	5800	100	37	37	7	18	36	36	36	6	16	16	3	0	819	748	675	90	67	67	69	19	27	62	58	0	0.001	0.001	0.014	0.033	12.200	0.001	0.001	80	468	100	753	682	-9.555	1	752	1	681	2943	59847	0.167	35.737	0	0	0
3	10	2	""	"11215"	15340	5800	100	37	37	6	16	36	36	36	6	16	16	2	0	85	86	35	40	67	67	69	21	30	46	26	0	0.056	0.053	0.234	0.199	3.435	-0.018	0.005	80	460	100	19	20	-4.170	1	18	1	19	2982	6917	0.167	0.810	0	0	0
3	11	2	""	"11246"	15530	5800	100	37	37	7	18	36	36	36	6	16	15	6	0	67	71	24	33	68	68	71	21	29	17	7	0	-1.000	0.333	0.333	0.328	3.503	-0.026	0.006	80	478	100	0	4	Error	1	-1	1	3	2963	5656	0.167	0.000	0	0	0
3	12	2	""	"17904"	15720	5800	100	36	36	6	16	36	36	36	6	16	18	2	0	484	404	284	70	67	67	68	18	26	72	68	0	0.000	0.000	0.018	0.029	10.636	0.000	0.000	80	436	100	417	337	Error	0	417	0	337	2885	32307	0.000	18.667	0	0	0
3	13	2	""	"11273"	15880	5800	100	36	36	6	16	36	36	36	6	16	15	2	0	142	224	176	78	67	67	69	18	26	56	52	0	0.000	0.000	0.068	0.066	6.598	-0.003	0.003	80	414	100	75	157	Error	0	75	0	157	2870	17938	0.000	8.611	0	0	0
3	14	2	""	"19583"	16060	5790	100	37	37	6	16	36	36	36	7	19	15	0	0	87	103	51	49	68	68	70	19	27	48	43	0	0.053	0.029	0.109	0.114	2.939	-0.008	0.002	80	462	100	20	36	-4.248	1	19	1	35	2953	8222	0.143	1.737	0	0	0
3	15	2	"hsa-miR-509-3p"	"11141"	16240	5790	100	36	36	6	16	36	36	36	6	16	13	1	0	67	72	25	34	66	66	67	19	28	21	6	0	0.000	0.000	0.268	0.297	4.185	-0.041	0.017	80	462	100	1	6	Error	0	1	0	6	2893	5731	0.000	0.263	0	0	0
3	16	2	"hsa-miR-554"	"42766"	16430	5800	100	35	35	7	20	36	36	36	6	16	15	5	0	99	94	33	35	65	65	67	21	31	57	41	0	-0.029	-0.034	0.174	0.163	4.445	-0.031	0.013	80	456	100	33	28	Error	-1	34	-1	29	2803	7533	-0.167	1.286	0	0	0
3	17	2	""	"17896"	16600	5800	100	36	37	6	16	36	36	36	6	16	18	1	0	2452	2009	1754	87	63	63	65	19	29	78	70	0	0.000	0.001	0.004	0.008	11.989	0.000	0.002	80	466	100	2389	1947	Error	0	2389	1	1946	2920	160711	0.167	102.316	0	0	0
3	18	2	"hsa-miR-1305"	"46501"	16790	5800	100	36	36	6	16	36	36	36	7	19	12	3	0	60	64	19	29	61	61	63	19	30	20	5	0	0.000	0.000	0.417	0.394	3.573	-0.044	0.010	80	469	100	-1	3	Error	0	-1	0	3	2913	5128	0.000	0.053	0	0	0
3	19	2	"hsa-miR-551a"	"17272"	16970	5800	100	37	37	7	18	35	35	36	7	19	18	6	0	127	126	57	45	62	62	63	18	28	71	61	0	0.031	0.031	0.082	0.105	4.330	-0.005	0.001	80	439	100	67	66	-5.022	2	65	2	64	2955	10060	0.143	3.500	0	0	0
3	20	2	""	"42479"	17140	5800	100	36	36	7	19	35	35	36	6	16	18	3	0	74	74	25	33	60	60	62	18	29	42	13	0	0.071	0.071	0.315	0.292	4.085	-0.015	0.002	80	439	100	15	15	-3.807	1	14	1	14	2902	5948	0.000	0.667	0	0	0
3	21	2	"hsa-miR-424-5p"	"42965"	17320	5800	100	37	37	7	18	36	36	36	6	16	20	5	0	555	464	384	82	61	61	63	19	30	66	62	0	0.002	0.002	0.012	0.030	7.495	0.000	0.000	80	450	100	495	404	-8.948	1	494	1	403	2957	37092	0.167	21.105	0	0	0
3	22	2	""	"42913"	17500	5780	100	37	36	6	16	35	35	36	6	16	17	1	0	72	75	22	29	60	60	62	21	33	37	12	0	0.167	0.067	0.200	0.297	3.865	-0.028	0.007	80	483	100	14	16	-2.585	2	12	1	15	2850	6014	0.000	0.619	0	0	0
3	1	3	"hsa-miR-922"	"42683"	13710	5990	100	36	36	7	19	37	37	37	6	16	17	3	0	80	85	25	29	79	79	80	22	27	30	6	0	-1.000	-0.167	0.251	0.318	3.692	0.002	0.000	80	495	100	0	5	Error	-1	1	-1	6	2914	6775	-0.167	0.227	0	0	0
3	2	3	""	"28450"	13900	5990	100	37	37	6	16	37	37	37	6	16	13	2	0	614	465	313	67	77	77	79	23	29	70	68	0	0.000	0.000	0.014	0.022	6.083	0.000	0.000	80	462	100	537	388	Error	0	537	0	388	2962	37161	0.000	16.783	0	0	0
3	3	3	"spike_control_v2_37"	"28684"	14080	5990	100	38	38	5	13	36	36	37	6	16	16	1	0	499	498	416	83	77	77	79	22	27	62	58	0	0.005	0.005	0.011	0.021	7.698	0.001	0.003	80	440	100	424	423	-7.721	2	422	2	421	3001	39856	0.167	19.045	0	0	0
3	4	3	""	"46514"	14250	5980	100	37	37	7	18	37	37	37	6	16	17	3	0	2616	3269	3266	99	76	76	78	21	26	65	60	0	0.000	0.000	0.004	0.012	16.608	0.000	0.000	80	450	100	2540	3193	Error	0	2540	0	3193	2960	261559	0.000	151.952	0	0	0
3	5	3	"hsa-miR-181a-5p"	"42865"	14440	5990	100	38	37	7	18	36	36	37	6	16	20	6	0	3578	2543	1912	75	77	77	79	22	27	76	75	0	0.001	0.000	0.003	0.010	17.895	0.000	0.007	80	460	100	3503	2467	Error	2	3501	1	2466	2974	203430	0.000	112.000	0	0	0
3	6	3	""	"42894"	14620	5990	100	37	37	6	16	36	36	36	6	16	13	1	0	206	208	141	67	74	74	76	22	28	60	57	0	0.008	0.007	0.040	0.047	4.864	0.004	0.003	80	479	100	133	135	-7.044	1	132	1	134	2959	16616	0.167	6.000	0	0	0
3	7	3	"hsa-miR-302b-5p"	"42667"	14820	5980	100	36	36	7	19	36	36	36	6	16	15	6	0	77	76	22	28	67	67	70	21	30	27	8	0	0.000	0.000	0.227	0.309	3.675	-0.040	0.015	80	435	100	10	9	Error	0	10	0	9	2910	6119	0.000	0.286	0	0	0
3	8	3	"hsa-miR-130a-3p"	"10138"	14980	5990	100	35	36	6	16	36	36	36	6	16	13	2	0	835	669	455	68	68	68	70	20	28	75	75	0	-0.001	0.000	0.007	0.011	6.144	0.000	0.001	80	417	100	766	601	Error	-1	767	0	601	2855	53519	0.000	29.950	0	0	0
3	9	3	""	"30681"	15160	5990	100	36	37	6	16	36	36	36	7	19	16	0	0	98	102	39	38	69	69	70	20	28	55	42	0	0.000	0.030	0.127	0.175	4.973	0.007	0.001	80	442	100	29	34	Error	0	29	1	33	2929	8122	0.143	1.600	0	0	0
3	10	3	""	"30831"	15340	5980	100	36	36	7	19	36	36	36	7	19	12	0	0	133	134	76	56	70	70	71	21	29	55	52	0	0.000	0.000	0.106	0.139	4.740	-0.011	0.007	80	442	100	63	64	Error	0	63	0	64	2872	10759	0.000	3.000	0	0	0
3	11	3	"hsa-miR-1298-5p"	"46381"	15520	5980	100	36	36	6	16	36	36	36	6	16	18	0	0	223	193	107	55	67	67	70	19	27	70	63	0	0.000	0.000	0.047	0.066	5.002	0.001	0.000	80	442	100	156	126	Error	0	156	0	126	2866	15402	0.000	6.474	0	0	0
3	12	3	"hsa-miR-26b-3p"	"42523"	15700	5980	100	36	36	6	16	36	36	36	6	16	17	2	0	134	123	65	52	68	68	70	19	27	58	56	0	0.000	0.000	0.084	0.096	4.695	-0.009	0.005	80	417	100	66	55	Error	0	66	0	55	2880	9843	0.000	2.789	0	0	0
3	13	3	"hsa-miR-450b-3p"	"42892"	15860	5970	100	38	37	6	16	36	36	36	7	19	10	0	0	71	74	24	32	68	68	71	21	29	25	10	0	0.667	0.167	0.273	0.314	2.829	0.006	0.000	80	442	100	5	7	-0.585	2	3	1	6	2939	5902	0.143	0.143	0	0	0
3	14	3	"ebv-miR-BART9-5p"	"42824"	16070	5990	100	36	36	7	19	36	36	36	7	19	13	1	0	141	134	67	50	66	66	68	20	29	67	60	0	0.000	0.000	0.088	0.101	5.108	-0.002	0.000	80	466	100	75	68	Error	0	75	0	68	2888	10754	0.000	3.300	0	0	0
3	15	3	"kshv-miR-K12-4-5p"	"17606"	16240	5980	100	36	36	7	19	36	36	36	7	19	11	3	0	62	64	18	28	65	65	67	19	28	15	2	0	0.000	0.000	0.625	0.638	4.133	-0.057	0.021	80	440	100	-3	-1	Error	0	-3	0	-1	2852	5139	0.000	-0.158	0	0	0
3	16	3	""	"42927"	16420	5980	100	36	36	7	19	35	35	36	7	19	18	1	0	81	110	64	58	63	63	66	19	28	48	41	0	0.056	0.021	0.118	0.103	3.523	-0.015	0.007	80	452	100	19	48	-4.170	1	18	1	47	2879	8781	0.000	2.316	0	0	0
3	17	3	""	"42861"	16610	5990	100	36	36	6	16	35	35	36	6	16	23	3	0	130	127	62	48	63	63	65	18	27	68	56	0	0.015	0.016	0.124	0.103	4.102	-0.008	0.003	80	440	100	68	65	-6.066	1	67	1	64	2870	10190	0.000	3.444	0	0	0
3	18	3	"hsa-miR-1277-3p"	"46925"	16780	5980	100	36	36	6	16	36	36	36	7	19	11	2	0	57	59	16	27	64	64	65	18	27	10	3	0	0.000	0.000	0.600	0.642	3.423	-0.045	0.013	80	446	100	-7	-5	Error	0	-7	0	-5	2916	4702	0.000	-0.333	0	0	0
3	19	3	"hsa-miR-1202"	"46832"	16960	5980	100	37	36	7	19	36	36	36	7	19	11	0	0	60	64	20	31	63	63	65	20	30	15	3	0	-0.333	0.000	0.294	0.590	4.454	-0.049	0.020	80	450	100	-2	1	Error	1	-3	0	1	2854	5083	0.000	-0.050	0	0	0
3	20	3	""	"42614"	17140	5980	100	35	36	7	19	35	35	36	6	16	21	5	0	148	140	74	52	63	63	65	19	29	66	66	0	0.000	0.013	0.076	0.088	4.680	-0.006	0.003	80	442	100	85	78	Error	0	85	1	77	2868	11235	0.000	3.947	0	0	0
3	21	3	"hsa-miR-718"	"146064"	17320	5980	100	36	36	6	16	35	35	36	6	16	20	2	0	86	99	42	42	64	64	67	19	28	51	38	0	0.045	0.029	0.156	0.163	4.037	-0.002	0.000	80	430	100	23	36	-4.459	1	22	1	35	2846	7910	0.000	1.684	0	0	0
3	22	3	"hsa-miR-1914-5p"	"146091"	17490	5980	100	36	36	6	16	36	36	36	6	16	15	2	0	186	169	99	58	62	62	63	19	30	65	60	0	0.000	0.000	0.058	0.072	7.049	-0.003	0.001	80	481	100	124	107	Error	0	124	0	107	2878	13503	0.000	5.579	0	0	0
3	1	4	"hsa-miR-1307-5p"	"42780"	13720	6180	100	36	36	6	16	37	37	37	6	16	11	1	0	98	105	42	40	81	81	83	23	27	46	27	0	-0.059	-0.042	0.108	0.171	4.479	-0.021	0.009	80	474	100	16	23	Error	-1	17	-1	24	2890	8367	-0.167	0.957	0	0	0
3	2	4	""	"145866"	13900	6180	100	36	37	6	16	37	37	37	6	16	15	1	0	58	61	17	27	80	80	82	24	29	1	0	0	0.045	0.000	0.208	0.253	3.736	0.014	0.002	80	452	100	-23	-19	-4.459	-1	-22	0	-19	2941	4901	0.000	-0.875	0	0	0
3	3	4	"SNORD48"	"46205"	14080	6180	100	37	38	6	15	36	36	37	6	16	21	2	0	1311	973	764	78	81	81	82	23	28	67	65	0	0.001	0.002	0.006	0.010	7.753	0.001	0.006	80	430	100	1231	894	Error	1	1230	2	892	3013	77831	0.167	38.739	0	0	0
3	4	4	"spike_control_v2_35"	"28568"	14250	6170	100	38	37	6	16	37	37	37	6	16	17	1	0	372	304	225	74	81	81	81	22	27	62	57	0	0.003	0.000	0.025	0.045	6.035	-0.003	0.006	80	440	100	292	223	-8.185	1	291	0	223	2945	24289	0.000	10.136	0	0	0
3	5	4	"spike_control_v2_42"	"29138"	14430	6170	100	36	36	6	16	36	36	37	6	16	17	1	0	3279	2159	1838	85	79	79	81	24	29	62	61	0	0.000	0.000	0.002	0.010	19.009	0.000	0.002	80	452	100	3200	2080	Error	0	3200	0	2080	2876	172751	-0.167	86.583	0	0	0
3	6	4	""	"146192"	14620	6180	100	38	36	7	19	36	36	37	6	16	16	2	0	326	284	156	54	77	77	79	22	27	75	71	0	0.008	0.000	0.023	0.033	4.526	0.002	0.002	80	452	100	251	207	-6.960	2	249	0	207	2915	22697	-0.167	9.318	0	0	0
3	7	4	""	"42802"	14800	6180	100	37	37	6	16	36	36	36	6	16	20	3	0	122	115	53	46	75	75	77	23	29	55	50	0	0.021	0.025	0.097	0.144	4.805	-0.003	0.000	80	440	100	48	41	-5.555	1	47	1	40	2985	9173	0.167	1.652	0	0	0
3	8	4	""	"145872"	14970	6170	100	36	37	7	18	36	36	36	6	16	22	5	0	71	70	22	31	73	73	75	21	28	15	3	0	0.000	-0.333	0.270	0.343	3.468	-0.019	0.003	80	430	100	-2	-2	Error	0	-2	1	-3	2933	5627	0.167	-0.238	0	0	0
3	9	4	""	"146036"	15150	6170	100	35	36	6	16	36	36	36	6	16	12	1	0	62	66	18	27	73	73	76	23	30	5	0	0	0.091	0.000	0.353	0.335	3.085	-0.006	0.000	80	442	100	-12	-7	-3.459	-1	-11	0	-7	2875	5248	0.000	-0.435	0	0	0
3	10	4	""	"146017"	15330	6170	100	35	35	5	14	36	36	36	7	19	5	1	0	64	65	18	27	72	72	74	22	29	6	0	0	0.125	0.143	0.384	0.309	3.100	-0.057	0.030	80	452	100	-9	-8	-3.000	-1	-8	-1	-7	2797	5201	-0.143	-0.409	0	0	0
3	11	4	"spike_control_v2_34"	"28488"	15510	6170	100	35	36	5	13	36	36	36	6	16	10	1	0	310	932	927	99	72	72	73	21	28	57	53	0	-0.004	0.000	0.050	0.022	10.025	0.000	0.001	80	472	100	237	860	Error	-1	238	0	860	2843	74561	0.000	40.905	0	0	0
3	12	4	"hsa-miRPlus-B1114"	"145934"	15700	6170	100	36	36	7	19	36	36	36	6	16	16	6	0	84	94	40	42	69	69	71	21	29	40	31	0	0.000	0.000	0.322	0.269	3.967	-0.009	0.001	80	450	100	15	25	Error	0	15	0	25	2904	7515	0.000	1.095	0	0	0
3	13	4	"hsa-miR-449c-3p"	"146020"	15870	6170	100	35	36	6	16	36	36	36	6	16	16	1	0	62	62	17	27	67	67	70	21	30	7	1	0	0.200	0.000	0.409	0.460	3.130	-0.062	0.038	80	449	100	-6	-5	-2.322	-1	-5	0	-5	2868	4981	0.000	-0.381	0	0	0
3	14	4	"spike_control_v2_40"	"29001"	16050	6170	100	36	36	7	19	36	36	36	6	16	20	2	0	413	379	299	78	66	66	69	20	28	61	58	0	0.000	0.000	0.016	0.026	6.641	0.000	0.000	80	442	100	347	313	Error	0	347	0	313	2884	30285	0.000	15.500	0	0	0
3	15	4	"spike_control_v2_31"	"28098"	16230	6170	100	35	36	6	16	36	36	36	7	19	10	2	0	1211	988	826	83	67	67	68	20	29	62	60	0	-0.001	0.000	0.007	0.018	12.664	-0.001	0.004	80	452	100	1143	921	Error	-1	1144	0	921	2847	79061	0.000	46.000	0	0	0
3	16	4	"hsa_negative_control_1"	"14258"	16410	6170	100	35	35	6	17	35	35	36	7	19	16	1	0	69	72	26	36	66	66	68	20	29	27	8	0	0.000	0.000	0.352	0.300	4.619	-0.014	0.002	80	452	100	3	6	Error	0	3	0	6	2831	5762	-0.143	0.200	0	0	0
3	17	4	""	"145660"	16590	6170	100	36	36	6	16	35	35	36	7	19	13	0	0	142	674	674	100	65	65	68	27	39	52	51	0	0.013	0.002	0.009	0.026	12.911	0.000	0.000	80	462	100	78	610	-6.267	1	77	1	609	2864	53901	0.000	22.444	0	0	0
3	18	4	"ebv-miR-BART21-3p"	"145990"	16790	6190	100	35	36	7	19	36	36	36	7	19	12	3	0	71	78	29	37	64	64	66	27	40	32	10	0	-0.143	0.000	0.385	0.293	4.949	-0.049	0.025	80	454	100	6	14	Error	-1	7	0	14	2860	6259	0.000	0.444	0	0	0
3	19	4	""	"146003"	16960	6180	100	36	37	7	18	36	36	36	6	16	27	6	0	73	75	25	33	62	62	64	19	29	32	15	0	0.000	0.077	0.387	0.338	3.147	-0.069	0.042	80	426	100	11	14	Error	0	11	1	13	2945	6014	0.167	0.579	0	0	0
3	20	4	"hsa-miR-516a-3p/hsa-miR-516b-3p"	"145717"	17130	6170	100	34	36	7	19	36	36	36	6	16	18	2	0	71	72	23	31	63	63	64	18	28	30	12	0	-0.250	0.000	0.250	0.239	2.676	-0.020	0.004	80	459	100	6	9	Error	-2	8	0	9	2864	5744	0.000	0.444	0	0	0
3	21	4	""	"145944"	17330	6170	100	34	36	7	19	36	36	36	6	16	18	2	0	1490	1032	753	72	62	62	64	24	37	71	70	0	-0.001	0.000	0.006	0.015	10.510	0.001	0.004	80	458	100	1426	970	Error	-2	1428	0	970	2847	82521	0.000	40.333	0	0	0
3	22	4	"ebv-miR-BART2-3p"	"145984"	17500	6170	100	36	36	6	16	36	36	36	7	19	10	0	0	77	109	66	60	60	60	62	23	37	47	38	0	0.000	0.000	0.100	0.097	6.156	-0.021	0.022	80	472	100	17	49	Error	0	17	0	49	2894	8714	0.000	2.043	0	0	0
3	1	5	""	"145760"	13710	6360	100	38	38	6	15	37	37	37	6	16	15	1	0	435	474	393	82	89	89	91	28	30	57	56	0	0.003	0.003	0.016	0.030	7.695	0.000	0.000	80	484	100	347	386	-8.435	1	346	1	385	3030	37901	0.167	13.679	0	0	0
3	2	5	"hsa-miR-376a-3p"	"146009"	13900	6370	100	37	37	5	13	37	37	37	6	16	11	1	0	109	121	48	39	87	87	89	26	29	48	40	0	0.000	0.000	0.093	0.099	3.138	-0.014	0.007	80	440	100	22	34	Error	0	22	0	34	2948	9698	0.000	1.231	0	0	0
3	3	5	"hsa-miR-526b-3p"	"145785"	14070	6360	100	37	37	6	16	36	36	36	6	16	15	1	0	66	67	21	31	86	86	89	25	28	1	0	0	-0.050	-0.053	0.215	0.188	3.722	-0.020	0.014	80	430	100	-19	-18	Error	1	-20	1	-19	2929	5389	0.167	-0.880	0	0	0
3	4	5	"hsa-miR-369-5p"	"145641"	14250	6360	100	37	37	5	13	37	37	37	6	16	8	1	0	67	68	20	29	84	84	86	23	26	5	0	0	0.000	0.000	0.195	0.187	2.824	-0.012	0.003	80	452	100	-17	-16	Error	0	-17	0	-16	2950	5448	0.000	-0.783	0	0	0
3	5	5	"spike_control_v2_29"	"27968"	14430	6360	100	37	37	6	16	36	36	37	6	16	17	1	0	1307	980	788	80	83	83	86	25	29	62	61	0	0.001	0.001	0.006	0.014	8.114	0.000	0.001	80	452	100	1225	898	Error	1	1224	1	897	2961	78386	0.000	35.760	0	0	0
3	6	5	"hsa-miR-658"	"145842"	14610	6360	100	36	36	6	16	36	36	36	6	16	16	2	0	71	73	20	27	82	82	84	23	27	6	0	0	0.000	0.000	0.267	0.279	4.609	-0.045	0.021	80	452	100	-11	-9	Error	0	-11	0	-9	2905	5803	0.000	-0.478	0	0	0
3	7	5	"hsa-miR-30a-5p"	"146086"	14800	6360	100	38	37	6	16	36	36	36	6	16	18	3	0	1021	730	566	77	80	80	82	24	29	66	65	0	0.002	0.002	0.011	0.021	8.284	0.001	0.008	80	452	100	943	651	-8.878	2	941	1	650	2938	58435	0.167	27.000	0	0	0
3	8	5	"hsa-miR-518a-5p/hsa-miR-527"	"145905"	14980	6360	100	36	36	6	16	36	36	36	7	19	8	1	0	124	126	57	45	80	80	82	23	28	58	48	0	0.000	0.000	0.108	0.113	3.270	0.009	0.003	80	440	100	44	46	Error	0	44	0	46	2866	10115	0.000	1.913	0	0	0
3	9	5	"hsa-miR-548u"	"147854"	15150	6360	100	37	36	6	16	36	36	36	6	16	17	1	0	65	66	22	33	79	79	82	24	29	10	1	0	-0.071	0.000	0.318	0.343	3.316	0.000	0.000	80	440	100	-13	-13	Error	1	-14	0	-13	2899	5286	0.000	-0.667	0	0	0
3	10	5	"hsa-miR-3143"	"147835"	15330	6360	100	36	36	7	19	36	36	36	6	16	21	3	0	72	72	22	30	79	79	81	22	27	7	3	0	0.000	0.000	0.275	0.331	3.661	-0.033	0.011	80	472	100	-7	-7	Error	0	-7	0	-7	2895	5787	0.000	-0.409	0	0	0
3	11	5	""	"147510"	15530	6370	100	37	36	6	16	36	36	36	6	16	11	5	0	2925	2091	1594	76	79	79	80	23	28	70	67	0	0.000	0.000	0.002	0.009	17.424	0.000	0.001	80	459	100	2847	2012	Error	1	2846	0	2012	2897	167259	0.000	87.435	0	0	0
3	12	5	"hsa-miR-4327"	"147796"	15700	6360	100	36	36	6	16	37	37	36	6	16	15	1	0	68	70	20	28	74	74	76	21	27	12	2	0	0.167	0.250	0.421	0.374	3.927	0.003	0.000	80	450	100	-7	-5	-2.585	-1	-6	-1	-4	2876	5594	0.000	-0.286	0	0	0
3	13	5	"hsa-miR-4317"	"147776"	15880	6360	100	37	36	7	19	36	36	36	6	16	16	2	0	186	297	241	81	72	72	75	21	28	57	53	0	0.009	0.000	0.027	0.046	8.511	0.000	0.000	80	452	100	115	225	-6.833	1	114	0	225	2915	23730	0.000	10.571	0	0	0
3	14	5	"hsv2-miR-H9-3p"	"147840"	16060	6360	100	35	36	7	19	36	36	36	6	16	22	3	0	89	85	27	31	70	70	73	22	30	40	12	0	-0.053	0.000	0.265	0.262	3.795	-0.035	0.014	80	452	100	18	15	Error	-1	19	0	15	2885	6789	0.000	0.545	0	0	0
3	15	5	"kshv-miR-K12-7-5p"	"147901"	16240	6360	100	35	35	6	17	36	36	36	6	16	15	3	0	55	57	18	31	70	70	72	22	30	3	1	0	0.067	0.077	0.251	0.312	2.801	-0.012	0.001	80	452	100	-16	-14	-3.907	-1	-15	-1	-13	2817	4579	-0.167	-0.682	0	0	0
3	16	5	"hsa-miR-3160-3p"	"147941"	16420	6360	100	36	36	6	16	35	35	36	7	19	12	1	0	67	72	25	34	70	70	72	21	29	20	8	0	-0.333	0.500	0.211	0.273	4.159	-0.026	0.006	80	452	100	-2	3	Error	1	-3	1	2	2840	5741	0.000	0.000	0	0	0
3	17	5	"hsa-miR-4279"	"147767"	16600	6360	100	38	37	7	18	36	36	36	7	19	15	2	0	1473	1074	860	80	68	68	77	108	140	62	62	0	0.001	0.001	0.007	0.012	8.946	0.001	0.005	80	452	100	1407	1007	-9.456	2	1405	1	1006	2944	85932	0.143	9.231	0	0	0
3	18	5	"hsa-miR-4326"	"147832"	16780	6360	100	37	36	6	16	35	35	36	7	19	18	1	0	72	75	28	37	70	70	70	20	28	23	11	0	1.000	0.200	0.323	0.293	3.823	-0.033	0.010	80	430	100	4	6	0.000	2	2	1	5	2890	6010	0.000	0.250	0	0	0
3	19	5	"hsa-miR-3201"	"147851"	16960	6360	100	36	36	6	16	36	36	36	6	16	12	1	0	120	256	221	86	67	67	69	20	28	56	50	0	0.000	0.000	0.016	0.044	8.777	-0.003	0.005	80	452	100	53	189	Error	0	53	0	189	2849	20440	0.000	9.350	0	0	0
3	20	5	"hsa-miR-4255"	"147706"	17150	6360	100	36	36	6	16	36	36	36	6	16	15	1	0	110	112	60	53	68	68	70	21	30	55	50	0	0.000	0.000	0.084	0.083	3.513	-0.018	0.012	80	451	100	42	44	Error	0	42	0	44	2865	8944	0.000	2.000	0	0	0
3	21	5	"hsa-miR-3169"	"147821"	17320	6360	100	36	36	7	19	36	36	36	6	16	18	1	0	60	62	17	27	65	65	67	20	29	7	2	0	0.000	0.000	0.633	0.644	4.002	-0.029	0.008	80	440	100	-5	-3	Error	0	-5	0	-3	2892	4921	0.000	-0.250	0	0	0
3	22	5	"hsa-miR-3138"	"147654"	17500	6360	100	36	36	7	19	36	36	36	6	16	16	2	0	70	69	20	28	63	63	66	20	30	23	7	0	0.000	0.000	0.279	0.293	3.722	-0.042	0.012	80	493	100	7	6	Error	0	7	0	6	2883	5530	0.000	0.150	0	0	0
3	1	6	"hsa-miR-4304"	"147623"	13710	6550	100	38	38	6	15	37	37	37	6	16	13	3	0	65	67	21	31	84	84	87	28	32	3	0	0	-0.053	-0.059	0.143	0.224	3.559	-0.014	0.003	80	494	100	-18	-16	Error	1	-19	1	-17	3030	5398	0.167	-0.714	0	0	0
3	2	6	"hsv2-miR-H7-5p"	"147836"	13900	6550	100	37	37	6	16	37	37	37	6	16	6	1	0	115	147	81	55	85	85	88	26	29	51	45	0	0.000	0.000	0.048	0.060	4.121	0.004	0.001	80	452	100	30	62	Error	0	30	0	62	2923	11743	0.000	2.269	0	0	0
3	3	6	"hsa-miR-888-3p"	"148683"	14080	6550	100	37	37	6	16	37	37	37	6	16	8	2	0	67	69	21	30	82	82	85	25	29	5	1	0	0.000	0.000	0.250	0.272	3.256	-0.014	0.003	80	452	100	-15	-13	Error	0	-15	0	-13	2953	5498	0.000	-0.640	0	0	0
3	4	6	"hsa-miR-3939"	"148467"	14260	6550	100	37	36	6	16	37	37	37	6	16	12	1	0	64	63	18	28	81	81	85	37	43	0	0	0	0.000	0.056	0.270	0.235	2.865	-0.013	0.002	80	452	100	-17	-19	Error	0	-17	-1	-18	2918	5004	-0.167	-0.595	0	0	0
3	5	6	"spike_control_v1_a"	"14261"	14440	6550	100	36	36	7	19	36	36	37	6	16	21	2	0	68	71	23	32	81	81	83	24	28	5	2	0	0.000	0.000	0.196	0.238	3.126	-0.012	0.002	80	452	100	-13	-10	Error	0	-13	0	-10	2915	5673	-0.167	-0.500	0	0	0
3	6	6	"hsa-miRPlus-K1303*"	"147986"	14620	6550	100	36	37	6	16	36	36	36	6	16	16	2	0	128	317	276	87	79	79	81	22	27	53	50	0	0.000	0.004	0.032	0.040	6.443	-0.001	0.000	80	461	100	49	239	Error	0	49	1	238	2940	25395	0.167	10.727	0	0	0
3	7	6	""	"148319"	14800	6550	100	37	38	7	18	36	36	36	6	16	20	7	0	94	104	51	49	79	79	82	27	32	47	27	0	0.067	0.080	0.114	0.126	2.886	-0.022	0.014	80	452	100	16	27	-3.907	1	15	2	25	3018	8332	0.333	0.815	0	0	0
3	8	6	"hsa-miR-3942-5p"	"148387"	14980	6550	100	37	36	6	16	36	36	36	6	16	13	1	0	59	61	18	29	80	80	82	23	28	2	1	0	-0.048	0.000	0.252	0.263	3.984	0.017	0.003	80	452	100	-20	-19	Error	1	-21	0	-19	2904	4857	0.000	-0.913	0	0	0
3	9	6	""	"148658"	15160	6550	100	36	36	5	13	36	36	36	6	16	13	1	0	63	65	17	26	78	78	80	23	28	2	1	0	0.000	0.000	0.263	0.249	2.606	-0.022	0.005	80	462	100	-15	-13	Error	0	-15	0	-13	2901	5183	0.000	-0.652	0	0	0
3	10	6	""	"148004"	15350	6550	100	37	37	6	16	37	37	37	6	16	16	1	0	119	117	55	47	78	78	80	22	27	58	47	0	0.000	0.000	0.105	0.136	4.229	-0.012	0.006	80	451	100	41	39	Error	0	41	0	39	2942	9363	0.000	1.682	0	0	0
3	11	6	""	"148671"	15520	6550	100	36	36	7	19	36	36	36	6	16	17	5	0	97	457	553	121	77	77	79	23	29	50	46	0	0.000	0.000	0.075	0.047	8.967	0.002	0.010	80	449	100	20	380	Error	0	20	0	380	2895	36557	0.000	16.435	0	0	0
3	12	6	"hsa-miR-3941"	"148285"	15720	6560	100	36	36	6	16	36	36	37	6	16	13	5	0	195	175	75	42	72	72	75	23	30	73	71	0	0.000	0.000	0.062	0.071	5.022	-0.003	0.001	80	459	100	123	103	Error	0	123	0	103	2903	14006	-0.167	4.348	0	0	0
3	13	6	"hsa-miR-3937"	"148466"	15890	6550	100	38	37	7	18	36	36	36	7	19	13	1	0	65	65	17	26	70	70	72	21	29	7	1	0	-0.400	-0.200	0.500	0.462	3.477	-0.026	0.005	80	428	100	-3	-4	Error	2	-5	1	-5	2936	5188	0.143	-0.333	0	0	0
3	14	6	"hsa-miR-483-3p"	"148682"	16060	6550	100	37	36	6	16	36	36	36	7	19	11	0	0	1723	1339	1140	85	71	71	72	20	27	65	65	0	0.001	0.000	0.003	0.013	16.572	0.000	0.001	80	440	100	1653	1268	Error	1	1652	0	1268	2904	107126	0.000	63.350	0	0	0
3	15	6	"hsa-miR-3665"	"148264"	16240	6550	100	37	36	7	19	36	36	36	6	16	16	1	0	63	70	24	34	70	70	71	21	29	21	7	0	-0.143	0.000	0.289	0.257	2.918	-0.004	0.000	80	462	100	-6	0	Error	1	-7	0	0	2911	5572	0.000	-0.048	0	0	0
3	16	6	"hsa-miR-34b-3p"	"148640"	16430	6550	100	35	36	7	19	36	36	36	7	19	16	1	0	85	90	34	37	68	68	71	22	30	43	23	0	-0.059	0.000	0.244	0.235	5.192	-0.032	0.014	80	462	100	16	22	Error	-1	17	0	22	2864	7189	0.000	0.864	0	0	0
3	17	6	"hsa-miR-3651"	"148327"	16610	6550	100	35	36	7	19	36	36	36	7	19	12	2	0	124	158	102	64	68	68	76	108	142	45	11	0	-0.018	0.000	0.087	0.084	5.965	0.003	0.005	80	440	100	55	90	Error	-1	56	0	90	2881	12667	0.000	0.759	0	0	0
3	18	6	"hsv2-miR-H19"	"147555"	16780	6550	100	36	36	7	19	36	36	36	7	19	10	3	0	58	59	15	25	69	69	70	20	28	3	0	0	0.000	0.000	0.286	0.298	2.852	-0.030	0.006	80	440	100	-11	-10	Error	0	-11	0	-10	2869	4758	0.000	-0.550	0	0	0
3	19	6	""	"148486"	16960	6550	100	38	36	7	19	36	36	36	7	19	12	2	0	63	66	21	31	69	69	71	21	29	12	3	0	-0.333	0.000	0.423	0.390	3.090	0.002	0.000	80	452	100	-4	-3	Error	2	-6	0	-3	2907	5262	0.000	-0.238	0	0	0
3	20	6	""	"148279"	17140	6550	100	36	36	6	16	36	36	36	7	19	11	0	0	55	59	17	28	73	73	74	25	33	2	0	0	0.000	0.000	0.304	0.313	3.066	0.009	0.001	80	452	100	-18	-14	Error	0	-18	0	-14	2880	4755	0.000	-0.600	0	0	0
3	21	6	""	"148035"	17320	6550	100	36	36	7	19	35	35	36	6	16	17	3	0	87	114	63	55	70	70	72	23	31	48	43	0	0.059	0.023	0.100	0.093	5.184	-0.001	0.000	80	462	100	18	45	-4.087	1	17	1	44	2890	9151	0.000	1.826	0	0	0
3	22	6	""	"148158"	17510	6560	100	36	37	6	16	36	36	36	6	16	17	3	0	340	275	160	58	66	66	68	19	27	73	72	0	0.000	0.005	0.029	0.037	4.329	0.000	0.000	80	481	100	274	210	Error	0	274	1	209	2934	22039	0.167	10.895	0	0	0
3	1	7	""	"148611"	13720	6740	100	36	36	6	16	37	37	37	6	16	12	1	0	71	71	18	25	74	74	77	24	31	6	0	0	0.333	0.333	0.500	0.449	2.697	-0.004	0.000	80	474	100	-4	-4	-1.585	-1	-3	-1	-3	2902	5701	-0.167	-0.250	0	0	0
3	2	7	""	"148615"	13900	6740	100	36	37	6	16	37	37	37	6	16	12	2	0	64	66	18	27	76	76	77	23	29	2	0	0	0.083	0.000	0.407	0.382	2.778	-0.013	0.002	80	442	100	-13	-10	-3.585	-1	-12	0	-10	2938	5256	0.000	-0.478	0	0	0
3	3	7	"hsa-miR-203b-3p"	"148012"	14080	6740	100	37	37	6	16	37	37	37	6	16	13	0	0	60	63	30	47	75	75	77	22	28	2	1	0	0.000	0.000	0.286	0.283	3.508	-0.015	0.005	80	452	100	-15	-12	Error	0	-15	0	-12	2941	5076	0.000	-0.636	0	0	0
3	4	7	""	"148070"	14260	6740	100	35	36	6	16	36	36	37	6	16	18	0	0	60	60	17	28	75	75	80	37	46	1	0	0	0.067	0.000	0.250	0.246	3.336	0.019	0.016	80	452	100	-16	-15	-3.907	-1	-15	0	-15	2900	4800	-0.167	-0.541	0	0	0
3	5	7	""	"148582"	14440	6740	100	37	36	6	16	36	36	36	6	16	13	2	0	67	72	22	30	78	78	82	37	45	3	0	0	-0.091	0.000	0.353	0.268	3.266	0.006	0.001	80	462	100	-10	-6	Error	1	-11	0	-6	2916	5755	0.000	-0.270	0	0	0
3	6	7	""	"148528"	14630	6750	100	37	36	7	19	36	36	36	6	16	15	5	0	188	178	117	65	77	77	82	40	48	56	52	0	0.009	0.000	0.035	0.054	5.034	0.004	0.003	80	449	100	112	101	-6.794	1	111	0	101	2912	14266	0.000	2.400	0	0	0
3	7	7	""	"148578"	14800	6740	100	36	37	6	16	36	36	36	6	16	16	0	0	127	145	85	58	76	76	79	27	34	55	50	0	0.000	0.014	0.084	0.110	5.141	-0.005	0.002	80	440	100	51	70	Error	0	51	1	69	2927	11576	0.167	2.444	0	0	0
3	8	7	""	"148130"	14980	6740	100	36	36	6	16	36	36	36	6	16	13	0	0	59	59	17	28	76	76	78	22	28	5	0	0	0.000	0.000	0.263	0.243	2.990	-0.012	0.001	80	452	100	-17	-17	Error	0	-17	0	-17	2854	4754	0.000	-0.864	0	0	0
3	9	7	""	"148258"	15160	6740	100	38	38	6	15	36	36	36	6	16	18	7	0	64	65	18	27	76	76	79	24	30	3	0	0	-0.167	-0.182	0.226	0.277	4.789	-0.021	0.006	80	452	100	-10	-9	Error	2	-12	2	-11	3006	5225	0.333	-0.583	0	0	0
3	10	7	""	"148283"	15340	6740	100	36	36	6	16	36	36	36	6	16	8	3	0	62	63	17	26	76	76	78	22	28	2	1	0	0.000	0.000	0.291	0.300	3.572	-0.042	0.017	80	452	100	-14	-13	Error	0	-14	0	-13	2897	5052	0.000	-0.682	0	0	0
3	11	7	""	"148067"	15520	6740	100	36	36	6	16	36	36	36	6	16	16	5	0	61	61	17	27	75	75	77	21	27	1	0	0	0.000	0.000	0.375	0.289	3.260	-0.016	0.003	80	460	100	-14	-14	Error	0	-14	0	-14	2883	4878	0.000	-0.762	0	0	0
3	12	7	"hsa-miR-216a-3p"	"148172"	15700	6740	100	37	36	6	16	36	36	36	7	19	12	1	0	79	84	32	38	70	70	72	21	29	36	17	0	0.111	0.000	0.193	0.198	3.746	-0.028	0.013	80	452	100	10	14	-3.170	1	9	0	14	2903	6705	0.000	0.571	0	0	0
3	13	7	""	"148689"	15880	6740	100	36	36	6	16	36	36	36	6	16	16	1	0	116	125	72	57	68	68	71	21	29	56	52	0	0.000	0.000	0.109	0.122	4.171	-0.010	0.005	80	452	100	48	57	Error	0	48	0	57	2879	9974	0.000	2.571	0	0	0
3	14	7	""	"148191"	16060	6740	100	36	36	7	19	36	36	36	6	16	13	3	0	71	75	26	34	72	72	73	20	27	18	8	0	0.000	0.000	0.388	0.356	3.244	-0.041	0.015	80	452	100	-1	3	Error	0	-1	0	3	2893	6021	0.000	0.100	0	0	0
3	15	7	""	"148094"	16240	6740	100	36	37	7	18	36	36	36	7	19	17	2	0	572	498	369	74	71	71	72	19	26	67	65	0	0.000	0.002	0.018	0.030	5.404	-0.001	0.002	80	452	100	501	428	Error	0	501	1	427	2956	39820	0.143	22.421	0	0	0
3	16	7	""	"148419"	16420	6740	100	35	35	6	17	36	36	36	7	19	10	0	0	64	66	19	28	70	70	71	19	26	10	3	0	0.167	0.250	0.393	0.365	3.353	-0.068	0.028	80	442	100	-7	-5	-2.585	-1	-6	-1	-4	2836	5260	-0.143	-0.263	0	0	0
3	17	7	""	"148503"	16600	6740	100	37	37	6	16	36	36	36	7	19	15	2	0	57	60	19	31	69	69	71	20	28	7	1	0	-0.083	-0.111	0.299	0.305	2.959	-0.025	0.004	80	452	100	-11	-8	Error	1	-12	1	-9	2961	4831	0.143	-0.550	0	0	0
3	18	7	""	"148605"	16780	6740	100	36	36	6	16	36	36	36	6	16	18	3	0	61	61	16	26	71	71	71	20	28	3	0	0	0.000	0.000	0.400	0.357	2.917	-0.048	0.016	80	468	100	-10	-10	Error	0	-10	0	-10	2912	4874	0.000	-0.500	0	0	0
3	19	7	""	"148025"	16960	6740	100	36	36	7	19	36	36	36	7	19	16	1	0	59	61	19	31	68	68	70	21	30	7	2	0	0.000	0.000	0.462	0.412	3.648	-0.028	0.007	80	460	100	-9	-7	Error	0	-9	0	-7	2882	4895	0.000	-0.429	0	0	0
3	20	7	"hsa-miR-486-3p"	"148661"	17140	6740	100	36	39	9	23	36	36	36	7	19	26	7	0	72	298	751	252	72	72	73	22	30	28	18	0	0.000	0.013	0.211	0.227	7.086	0.005	0.063	80	462	100	0	229	Error	0	0	3	226	3123	23807	0.429	10.227	0	0	0
3	21	7	""	"148429"	17330	6740	100	37	36	6	16	36	36	36	6	16	13	3	0	135	134	67	50	73	73	73	21	28	66	57	0	0.016	0.000	0.079	0.075	3.466	-0.002	0.000	80	462	100	63	61	-5.954	1	62	0	61	2883	10724	0.000	2.905	0	0	0
3	22	7	""	"148407"	17510	6730	100	37	36	7	19	36	36	36	6	16	13	2	0	62	61	21	34	67	67	69	21	30	11	2	0	-0.200	0.000	0.275	0.313	3.234	-0.044	0.017	80	471	100	-4	-6	Error	1	-5	0	-6	2873	4890	0.000	-0.381	0	0	0
3	1	8	""	"148442"	13730	6920	100	36	36	7	19	37	37	37	6	16	16	1	0	82	85	27	31	78	78	81	23	28	25	8	0	-0.250	-0.143	0.167	0.208	2.858	-0.030	0.011	80	493	100	3	6	Error	-1	4	-1	7	2892	6815	-0.167	0.174	0	0	0
3	2	8	""	"42499"	13920	6920	100	36	37	6	16	37	37	37	6	16	7	1	0	84	89	30	33	76	76	78	23	29	32	12	0	-0.125	0.000	0.258	0.272	4.525	-0.023	0.010	80	437	100	7	13	Error	-1	8	0	13	2930	7157	0.000	0.478	0	0	0
3	3	8	"hsa-miR-181c-3p"	"145759"	14080	6930	100	38	37	6	16	36	36	36	6	16	18	1	0	69	71	20	28	77	77	80	25	31	11	0	0	-0.250	-0.167	0.226	0.313	3.682	-0.011	0.001	80	427	100	-6	-5	Error	2	-8	1	-6	2958	5672	0.167	-0.360	0	0	0
3	4	8	"hsa-miR-450a-5p"	"17835"	14260	6930	100	37	37	6	16	36	36	36	6	16	18	3	0	75	78	26	33	76	76	80	43	53	7	0	0	-1.000	0.500	0.192	0.288	3.705	-0.012	0.002	80	452	100	0	3	Error	1	-1	1	2	2962	6224	0.167	-0.047	0	0	0
3	5	8	"hsa-miR-532-3p"	"42732"	14440	6930	100	37	36	6	16	36	36	36	6	16	17	0	0	67	72	23	31	77	77	82	42	51	6	0	0	-0.100	0.000	0.218	0.291	3.092	0.002	0.000	80	452	100	-9	-5	Error	1	-10	0	-5	2910	5759	0.000	-0.238	0	0	0
3	6	8	"hsa-miR-33b-3p"	"145734"	14620	6930	100	35	35	6	17	36	36	36	6	16	16	5	0	59	60	16	26	76	76	79	37	46	1	0	0	0.059	0.063	0.265	0.270	3.238	-0.009	0.004	80	442	100	-18	-17	-4.087	-1	-17	-1	-16	2820	4827	-0.167	-0.514	0	0	0
3	7	8	"hsa-miR-892b"	"42493"	14800	6930	100	35	35	5	14	36	36	36	6	16	8	1	0	62	64	20	31	76	76	79	38	48	2	0	0	0.071	0.083	0.200	0.232	3.023	0.009	0.001	80	440	100	-15	-13	-3.807	-1	-14	-1	-12	2825	5149	-0.167	-0.395	0	0	0
3	8	8	"hsa-miR-5100"	"168878"	14970	6930	100	36	36	6	16	36	36	36	6	16	16	1	0	7863	8492	7865	92	78	78	78	22	28	63	62	0	0.000	0.000	0.001	0.006	32.339	0.000	0.000	80	440	100	7785	8414	Error	0	7785	0	8414	2913	679328	0.000	382.455	0	0	0
3	9	8	"hsa-miR-4653-3p"	"168605"	15150	6930	100	36	37	7	18	36	36	36	6	16	21	7	0	148	237	180	75	76	76	78	23	29	55	52	0	0.000	0.006	0.075	0.088	7.602	-0.002	0.001	80	462	100	72	162	Error	0	72	1	161	2924	18930	0.167	6.913	0	0	0
3	10	8	"hsa-miR-4494"	"168856"	15340	6930	100	35	35	6	17	36	36	36	6	16	11	1	0	58	58	16	27	75	75	76	20	26	3	0	0	0.059	0.059	0.216	0.215	2.194	0.020	0.003	80	471	100	-18	-18	-4.087	-1	-17	-1	-17	2796	4664	-0.167	-0.900	0	0	0
3	11	8	"hsa-miR-5585-3p"	"168558"	15520	6940	100	35	36	7	19	36	36	36	6	16	20	1	0	79	87	36	41	75	75	77	20	25	37	25	0	-0.250	0.000	0.188	0.180	2.497	-0.021	0.007	80	468	100	3	12	Error	-1	4	0	12	2881	6955	0.000	0.500	0	0	0
3	12	8	"hsa-miR-5696"	"168700"	15720	6940	100	36	37	6	16	36	36	36	6	16	17	1	0	111	111	40	36	70	70	71	21	29	65	48	0	0.000	0.024	0.120	0.102	4.242	-0.004	0.001	80	445	100	41	42	Error	0	41	1	41	2940	8882	0.167	1.905	0	0	0
3	13	8	"hsa-miR-4794"	"168829"	15880	6930	100	36	36	7	19	36	36	36	6	16	18	2	0	57	58	17	29	66	66	68	20	29	2	0	0	0.000	0.000	0.445	0.444	2.906	-0.009	0.001	80	427	100	-9	-8	Error	0	-9	0	-8	2907	4603	0.000	-0.500	0	0	0
3	14	8	"hsa-miR-4666a-3p"	"168602"	16060	6930	100	35	35	6	17	36	36	36	7	19	10	1	0	52	55	16	29	72	72	73	21	28	1	0	0	0.050	0.059	0.327	0.331	3.044	-0.019	0.004	80	452	100	-21	-18	-4.322	-1	-20	-1	-17	2830	4414	-0.143	-0.857	0	0	0
3	15	8	"hsa-miR-3978"	"168894"	16240	6930	100	36	36	6	16	36	36	36	6	16	12	2	0	57	56	17	30	71	71	73	21	28	2	0	0	0.000	0.000	0.286	0.268	4.218	-0.030	0.008	80	471	100	-14	-15	Error	0	-14	0	-15	2849	4506	0.000	-0.810	0	0	0
3	16	8	"hsa-miR-4491"	"168918"	16430	6920	100	37	36	7	19	35	35	35	7	20	18	1	0	74	79	30	37	69	69	70	20	28	30	13	0	0.400	0.100	0.255	0.287	3.455	0.004	0.000	80	449	100	7	11	-1.322	2	5	1	10	2900	6307	0.143	0.450	0	0	0
3	17	8	"hsa-miR-506-5p"	"168704"	16600	6930	100	36	36	6	16	35	35	36	6	16	21	2	0	88	96	44	45	69	69	70	20	28	48	37	0	0.053	0.037	0.179	0.220	3.825	-0.039	0.030	80	429	100	20	28	-4.248	1	19	1	27	2896	7696	0.000	1.300	0	0	0
3	18	8	"hsa-miR-296-5p"	"168708"	16770	6950	100	35	35	6	17	35	35	36	6	16	17	3	0	84	84	27	32	68	68	69	20	28	41	18	0	0.000	0.000	0.250	0.273	3.952	-0.025	0.007	80	459	100	16	16	Error	0	16	0	16	2833	6724	-0.167	0.750	0	0	0
3	19	8	"hsa-miR-4796-5p"	"168621"	16960	6940	100	35	36	6	16	35	35	36	6	16	20	5	0	70	72	21	29	67	67	68	20	29	22	3	0	0.000	0.200	0.273	0.336	3.127	-0.055	0.021	80	470	100	3	6	Error	0	3	1	5	2878	5774	0.000	0.200	0	0	0
3	20	8	"hsa-miR-4694-5p"	"168670"	17150	6930	100	36	36	6	16	36	36	36	7	19	13	1	0	78	82	34	41	68	68	70	20	28	40	17	0	0.000	0.000	0.321	0.321	3.382	-0.006	0.000	80	450	100	10	14	Error	0	10	0	14	2905	6583	0.000	0.600	0	0	0
3	21	8	"hsa-miR-4681"	"168767"	17320	6930	100	37	36	6	16	35	35	36	7	19	15	1	0	73	77	26	33	70	70	71	21	29	27	10	0	0.667	0.143	0.306	0.320	3.623	0.002	0.000	80	440	100	5	8	-0.585	2	3	1	7	2917	6150	0.000	0.286	0	0	0
3	22	8	"hsa-miR-3150b-5p"	"168594"	17500	6930	100	36	36	6	16	35	35	36	6	16	15	0	0	71	72	23	31	68	68	71	21	29	20	6	0	0.333	0.250	0.422	0.451	3.335	-0.049	0.021	80	494	100	4	5	-1.585	1	3	1	4	2840	5761	0.000	0.048	0	0	0
3	1	9	"hsa-miR-4532"	"168844"	13720	7120	100	36	36	7	19	37	37	37	6	16	15	1	0	1649	2568	2542	98	84	84	85	22	25	60	56	0	-0.001	0.000	0.005	0.018	21.938	0.000	0.001	80	493	100	1564	2483	Error	-1	1565	-1	2484	2913	205406	-0.167	112.864	0	0	0
3	2	9	"hsa-miR-4528"	"168975"	13900	7120	100	38	38	6	15	37	37	37	6	16	15	2	0	62	65	20	30	82	82	83	25	30	5	0	0	-0.050	-0.059	0.200	0.213	3.173	-0.002	0.000	80	462	100	-19	-16	Error	1	-20	1	-17	3006	5227	0.167	-0.720	0	0	0
3	3	9	"hsa-miR-2682-3p"	"168570"	14080	7120	100	37	37	5	13	36	36	36	6	16	12	2	0	74	82	31	37	81	81	83	24	28	18	7	0	-0.143	1.000	0.167	0.177	3.549	-0.001	0.000	80	452	100	-6	2	Error	1	-7	1	1	2963	6531	0.167	-0.042	0	0	0
3	4	9	"hsa-miR-3129-3p"	"168649"	14260	7120	100	36	36	6	16	36	36	37	6	16	15	2	0	56	59	18	30	81	81	84	43	51	1	0	0	0.000	0.000	0.146	0.190	2.653	-0.005	0.000	80	452	100	-25	-22	Error	0	-25	0	-22	2902	4737	-0.167	-0.581	0	0	0
3	5	9	"hsa-miR-3618"	"168786"	14440	7120	100	37	37	6	16	36	36	36	6	16	16	3	0	69	72	23	31	81	81	85	43	50	3	0	0	-0.083	-0.111	0.243	0.327	3.316	-0.014	0.003	80	461	100	-11	-8	Error	1	-12	1	-9	2935	5735	0.167	-0.302	0	0	0
3	6	9	"hsa-miR-3972"	"169074"	14620	7120	100	37	37	7	18	36	36	36	6	16	17	5	0	73	78	27	34	79	79	80	23	28	17	5	0	-0.167	-1.000	0.218	0.312	4.973	-0.022	0.006	80	452	100	-5	0	Error	1	-6	1	-1	2952	6222	0.167	-0.087	0	0	0
3	7	9	"hsa-miR-4783-3p"	"169106"	14800	7120	100	37	36	6	16	36	36	36	6	16	11	1	0	87	92	40	43	80	80	81	28	34	28	20	0	0.143	0.000	0.134	0.188	3.468	0.007	0.002	80	452	100	8	12	-2.807	1	7	0	12	2912	7364	0.000	0.393	0	0	0
3	8	9	"hsa-miR-4639-5p"	"169071"	14980	7120	100	36	37	6	16	36	36	36	6	16	22	2	0	72	73	20	27	79	79	81	28	34	5	0	0	0.000	-0.167	0.315	0.446	4.283	-0.005	0.000	80	444	100	-7	-5	Error	0	-7	1	-6	2942	5813	0.167	-0.286	0	0	0
3	9	9	"hsa-miR-4637"	"168984"	15160	7120	100	37	36	6	16	36	36	36	6	16	16	3	0	58	59	15	25	77	77	79	22	27	1	0	0	-0.053	0.000	0.214	0.238	2.703	-0.033	0.011	80	440	100	-18	-18	Error	1	-19	0	-18	2919	4732	0.000	-0.909	0	0	0
3	10	9	"hsa-miR-4733-3p"	"169265"	15330	7130	100	36	36	6	16	36	36	36	6	16	10	0	0	82	85	26	30	75	75	77	20	25	37	13	0	0.000	0.000	0.232	0.240	3.178	-0.004	0.000	80	449	100	7	10	Error	0	7	0	10	2860	6808	0.000	0.400	0	0	0
3	11	9	"hsa-miR-4790-3p"	"169099"	15520	7120	100	37	37	6	16	36	36	36	7	19	17	0	0	58	59	16	27	74	74	76	21	27	3	0	0	-0.062	-0.067	0.189	0.224	3.226	-0.041	0.014	80	452	100	-15	-14	Error	1	-16	1	-15	2970	4693	0.143	-0.810	0	0	0
3	12	9	"hsa-miR-5047"	"169201"	15700	7120	100	36	36	6	16	36	36	36	6	16	12	6	0	54	55	15	27	69	69	70	20	28	2	0	0	0.000	0.000	0.333	0.338	2.933	-0.025	0.005	80	452	100	-15	-14	Error	0	-15	0	-14	2898	4395	0.000	-0.750	0	0	0
3	13	9	"hsa-miR-382-3p"	"169132"	15890	7120	100	36	36	6	16	36	36	36	6	16	15	5	0	104	119	57	47	68	68	69	20	28	57	47	0	0.000	0.000	0.130	0.118	4.350	-0.004	0.001	80	452	100	36	51	Error	0	36	0	51	2912	9482	0.000	2.500	0	0	0
3	14	9	"hsa-miR-5687"	"169122"	16070	7120	100	37	36	7	19	36	36	36	7	19	13	1	0	64	65	16	24	71	71	73	20	27	6	0	0	-0.143	0.000	0.615	0.588	3.086	-0.032	0.007	80	442	100	-6	-6	Error	1	-7	0	-6	2915	5236	0.000	-0.400	0	0	0
3	15	9	"hsa-miR-3064-5p"	"169227"	16250	7130	100	36	36	6	16	36	36	36	7	19	12	1	0	81	85	35	41	71	71	72	20	27	33	21	0	0.000	0.000	0.141	0.180	4.013	-0.031	0.012	80	427	100	10	14	Error	0	10	0	14	2856	6773	0.000	0.650	0	0	0
3	16	9	"hsa-miR-4692"	"169289"	16420	7120	100	37	36	6	16	35	35	36	6	16	15	5	0	59	61	22	36	67	67	69	21	30	7	1	0	-0.250	-0.167	0.293	0.342	3.997	-0.004	0.000	80	439	100	-6	-5	Error	2	-8	1	-6	2884	4895	0.000	-0.381	0	0	0
3	17	9	"hsa-miR-4503"	"169308"	16600	7120	100	35	36	7	19	35	35	36	7	19	21	2	0	110	121	61	50	68	68	70	21	30	56	48	0	0.000	0.019	0.110	0.128	3.381	-0.008	0.003	80	461	100	42	54	Error	0	42	1	53	2876	9646	0.000	2.429	0	0	0
3	18	9	"hsa-miR-4290"	"169282"	16800	7130	100	35	36	7	19	35	35	36	7	19	13	3	0	509	407	275	67	69	69	71	20	28	72	67	0	0.000	0.003	0.015	0.027	6.434	0.000	0.000	80	429	100	440	339	Error	0	440	1	338	2847	32584	0.000	16.800	0	0	0
3	19	9	"hsa-miR-4445-3p"	"169172"	16970	7120	100	36	35	6	17	35	35	36	6	16	18	3	0	67	68	20	29	65	65	69	21	30	15	2	0	0.500	0.000	0.387	0.405	3.664	-0.005	0.000	80	436	100	3	3	-1.000	1	2	0	3	2837	5420	-0.167	-0.048	0	0	0
3	20	9	"hsa-miR-4518"	"169199"	17150	7120	100	36	36	7	19	36	36	36	7	19	13	1	0	100	143	91	63	66	66	69	20	28	57	47	0	0.000	0.000	0.130	0.154	5.649	0.008	0.006	80	442	100	34	77	Error	0	34	0	77	2891	11410	0.000	3.700	0	0	0
3	21	9	"hsa-miR-642b-5p"	"169034"	17330	7120	100	37	36	7	19	36	36	36	7	19	13	2	0	702	602	471	78	65	65	70	40	57	68	65	0	0.002	0.000	0.015	0.030	10.511	0.001	0.005	80	452	100	638	537	-9.315	1	637	0	537	2907	48148	0.000	13.300	0	0	0
3	22	9	"hsa-miR-5590-3p"	"169173"	17520	7120	100	35	36	6	16	35	35	36	6	16	16	3	0	62	62	18	29	67	67	71	39	54	2	0	0	0.000	-0.200	0.300	0.294	3.059	-0.050	0.019	80	485	100	-5	-4	Error	0	-5	1	-5	2846	4974	0.000	-0.231	0	0	0
3	1	10	"Empty"	"0"	13720	7310	100	36	38	7	18	37	37	37	6	16	18	6	0	83	82	20	24	83	83	84	22	26	15	0	0	100000.000	-1.000	0.477	0.454	3.172	-0.019	0.004	80	493	100	-1	0	16.610	-1	0	1	-1	3000	6541	0.167	-0.091	0	0	0
3	2	10	"hsa-miR-4766-3p"	"169231"	13900	7310	100	37	37	6	16	37	37	36	6	16	12	1	0	67	68	18	26	80	80	81	24	29	3	1	0	0.000	0.000	0.320	0.300	3.894	-0.031	0.016	80	452	100	-13	-12	Error	0	-13	0	-12	2943	5432	0.167	-0.542	0	0	0
3	3	10	"hsa-miR-4676-3p"	"169315"	14080	7310	100	35	36	6	16	36	36	37	6	16	15	3	0	68	67	19	28	81	81	82	24	29	2	0	0	0.077	0.000	0.314	0.325	3.821	0.014	0.002	80	452	100	-14	-14	-3.700	-1	-13	0	-14	2859	5352	-0.167	-0.625	0	0	0
3	4	10	"hsa-miR-520b/hsa-miR-520c-3p"	"169005"	14260	7310	100	36	37	7	18	36	36	37	6	16	16	3	0	76	76	24	31	80	80	82	24	29	12	2	0	0.000	-0.250	0.283	0.245	3.291	-0.001	0.000	80	462	100	-4	-3	Error	0	-4	1	-4	2922	6062	0.000	-0.250	0	0	0
3	5	10	""	"168580"	14450	7320	100	36	36	6	16	36	36	36	6	16	18	2	0	86	98	46	46	79	79	80	22	27	38	27	0	0.000	0.000	0.125	0.164	4.072	-0.016	0.005	80	461	100	7	19	Error	0	7	0	19	2914	7837	0.000	0.818	0	0	0
3	6	10	""	"169246"	14630	7310	100	36	36	6	16	36	36	36	6	16	15	2	0	69	68	19	27	79	79	79	23	29	2	1	0	0.000	0.000	0.379	0.284	3.755	-0.005	0.000	80	452	100	-10	-11	Error	0	-10	0	-11	2900	5446	0.000	-0.478	0	0	0
3	7	10	""	"169291"	14810	7310	100	36	36	6	16	36	36	36	6	16	12	2	0	81	97	47	48	78	78	79	23	29	38	31	0	0.000	0.000	0.125	0.149	3.508	0.015	0.006	80	471	100	3	19	Error	0	3	0	19	2917	7766	0.000	0.783	0	0	0
3	8	10	""	"168888"	15010	7300	100	36	36	7	19	36	36	36	6	16	17	5	0	77	82	27	32	76	76	79	23	29	23	10	0	0.000	0.000	0.198	0.187	3.090	-0.024	0.008	80	449	100	1	6	Error	0	1	0	6	2887	6561	0.000	0.130	0	0	0
3	9	10	"hsa-miRPlus-A1086"	"169416"	15170	7310	100	37	36	6	16	36	36	36	6	16	17	0	0	91	101	45	44	76	76	78	22	28	48	35	0	0.067	0.000	0.167	0.156	4.170	-0.006	0.001	80	427	100	16	25	-3.907	1	15	0	25	2903	8071	0.000	1.045	0	0	0
3	10	10	""	"168913"	15350	7310	100	35	36	7	19	36	36	36	6	16	20	2	0	280	252	165	65	75	75	77	21	27	65	61	0	-0.005	0.000	0.037	0.063	7.826	-0.001	0.001	80	438	100	204	177	Error	-1	205	0	177	2876	20141	0.000	8.333	0	0	0
3	11	10	""	"169060"	15520	7310	100	36	36	6	16	36	36	36	7	19	13	0	0	334	295	221	74	73	73	76	21	27	62	60	0	0.000	0.000	0.022	0.041	5.111	-0.001	0.001	80	440	100	261	222	Error	0	261	0	222	2885	23562	0.000	10.429	0	0	0
3	12	10	""	"169051"	15700	7310	100	35	36	7	19	36	36	43	31	72	0	0	0	200	195	134	68	72	72	1830	8400	459	0	0	0	-0.008	0.000	0.040	0.044	4.381	-0.002	0.001	80	460	100	127	123	Error	-1	128	0	123	2888	15626	-0.226	-0.195	0	0	0
3	13	10	""	"168604"	15880	7300	100	36	36	6	16	36	36	36	7	19	13	0	0	60	61	16	26	67	67	91	244	268	0	0	0	0.000	0.000	0.421	0.409	2.809	-0.015	0.002	80	451	100	-7	-6	Error	0	-7	0	-6	2857	4882	0.000	-0.123	0	0	0
3	14	10	"Empty"	"0"	16060	7300	100	36	35	7	20	36	36	36	7	19	10	1	0	66	72	22	30	68	68	71	20	28	22	8	0	0.000	-0.250	0.385	0.458	3.006	-0.048	0.015	80	451	100	-2	3	Error	0	-2	-1	4	2817	5740	-0.143	0.050	0	0	0
3	15	10	"Empty"	"0"	16240	7300	100	36	36	6	16	36	36	36	7	19	13	0	0	67	69	19	27	68	68	70	18	25	17	2	0	0.000	0.000	0.297	0.325	3.156	-0.013	0.001	80	438	100	-1	1	Error	0	-1	0	1	2899	5510	0.000	-0.056	0	0	0
3	16	10	"Empty"	"0"	16420	7300	100	36	36	7	19	35	35	36	7	19	13	3	0	68	70	21	30	67	67	69	21	30	16	2	0	1.000	0.333	0.455	0.319	4.222	-0.029	0.006	80	451	100	2	4	0.000	1	1	1	3	2860	5619	0.000	0.048	0	0	0
3	17	10	"Empty"	"0"	16600	7300	100	37	37	6	16	36	36	36	7	19	13	1	0	69	73	29	39	67	67	70	21	30	21	6	0	0.500	0.167	0.536	0.419	4.739	-0.024	0.005	80	451	100	3	7	-1.000	1	2	1	6	2935	5856	0.143	0.143	0	0	0
3	18	10	"Empty"	"0"	16780	7300	100	35	36	8	22	36	36	36	7	19	17	1	0	71	70	17	24	70	70	72	20	27	10	1	0	-1.000	0.000	0.536	0.575	3.062	-0.045	0.014	80	386	100	0	0	Error	-1	1	0	0	2909	5609	0.000	-0.100	0	0	0
3	19	10	"Empty"	"0"	16920	7310	100	37	37	7	18	36	36	36	6	16	21	3	0	66	68	25	36	68	68	71	40	56	5	1	0	-0.500	100000.000	0.450	0.428	3.287	-0.016	0.003	80	440	100	-1	1	Error	1	-2	1	0	2925	5449	0.167	-0.075	0	0	0
3	20	10	"Empty"	"0"	17140	7300	100	36	36	6	16	36	36	36	6	16	16	2	0	64	66	19	28	67	67	69	27	39	5	1	0	0.000	0.000	0.385	0.401	2.709	-0.025	0.004	80	482	100	-3	-1	Error	0	-3	0	-1	2883	5261	0.000	-0.111	0	0	0
3	21	10	"Empty"	"0"	17320	7300	100	35	36	6	16	36	36	36	7	19	13	0	0	66	68	21	30	67	67	69	20	28	17	5	0	1.000	0.000	0.290	0.283	2.952	-0.034	0.008	80	451	100	-2	1	0.000	-1	-1	0	1	2844	5418	0.000	-0.050	0	0	0
3	22	10	"Empty"	"0"	17500	7300	100	35	36	6	16	36	36	36	6	16	16	0	0	66	69	22	31	66	66	69	31	44	8	1	0	100000.000	0.000	0.397	0.276	3.099	-0.026	0.006	80	483	100	-1	3	16.610	-1	0	0	3	2842	5480	0.000	0.000	0	0	0
3	1	11	"Empty"	"0"	13710	7510	100	36	36	6	16	37	37	37	6	16	10	0	0	88	90	35	38	82	82	84	23	27	20	5	0	-0.167	-0.125	0.294	0.270	3.456	0.007	0.001	80	493	100	5	7	Error	-1	6	-1	8	2858	7212	-0.167	0.261	0	0	0
3	2	11	"hsa-miR-425-5p"	"17608"	13890	7500	100	38	38	7	18	37	37	37	6	16	18	6	0	147	210	140	66	83	83	83	24	28	56	50	0	0.016	0.008	0.053	0.068	5.590	0.000	0.000	80	471	100	65	128	-6.000	1	64	1	127	3018	16781	0.167	5.292	0	0	0
3	3	11	"hsa-miR-125b-5p"	"30787"	14080	7500	100	37	37	6	16	37	37	37	6	16	12	1	0	6512	4783	4078	85	81	81	83	23	27	68	68	0	0.000	0.000	0.002	0.006	26.442	0.000	0.003	80	470	100	6431	4702	Error	0	6431	0	4702	2922	382622	0.000	204.348	0	0	0
3	4	11	"hsa-miR-518e-3p"	"11159"	14260	7500	100	36	36	6	16	36	36	37	6	16	11	1	0	59	62	18	29	79	79	81	24	29	2	0	0	0.000	0.000	0.184	0.187	2.924	0.014	0.003	80	460	100	-20	-17	Error	0	-20	0	-17	2891	4977	-0.167	-0.792	0	0	0
3	5	11	""	"11218"	14440	7500	100	36	36	7	19	37	37	37	6	16	13	1	0	72	79	26	32	79	79	79	22	27	25	3	0	0.143	100000.000	0.352	0.317	2.793	-0.002	0.000	80	450	100	-8	-1	-2.807	-1	-7	-1	0	2866	6283	-0.167	0.000	0	0	0
3	6	11	""	"46572"	14620	7500	100	37	37	5	13	37	37	37	6	16	10	0	0	59	59	18	30	80	80	81	24	29	2	0	0	0.000	0.000	0.246	0.221	4.641	-0.012	0.002	80	460	100	-21	-21	Error	0	-21	0	-21	2963	4747	0.000	-0.917	0	0	0
3	7	11	"ebv-miR-BART19-5p"	"42613"	14800	7500	100	36	36	6	16	36	36	36	6	16	12	3	0	72	71	17	23	79	79	80	22	27	2	1	0	0.000	0.000	0.300	0.323	3.708	-0.009	0.001	80	460	100	-7	-8	Error	0	-7	0	-8	2903	5719	0.000	-0.409	0	0	0
3	8	11	""	"42511"	14980	7500	100	36	36	7	19	37	37	36	7	19	11	2	0	73	72	20	27	77	77	79	21	26	10	1	0	0.250	0.200	0.278	0.285	3.764	-0.018	0.003	80	471	100	-5	-6	-2.000	-1	-4	-1	-5	2915	5747	0.000	-0.333	0	0	0
3	9	11	""	"11217"	15160	7500	100	36	37	7	18	36	36	37	6	16	22	5	0	64	65	19	29	78	78	80	24	30	3	0	0	0.000	-0.077	0.304	0.355	4.049	-0.023	0.005	80	470	100	-14	-12	Error	0	-14	1	-13	2954	5219	0.000	-0.625	0	0	0
3	10	11	""	"46712"	15350	7510	100	36	36	7	19	37	37	36	6	16	17	0	0	198	178	95	53	77	77	78	22	28	67	65	0	-0.008	-0.010	0.050	0.058	4.120	-0.002	0.001	80	470	100	120	100	Error	-1	121	-1	101	2911	14215	0.000	4.545	0	0	0
3	11	11	"ebv-miR-BART1-5p"	"17541"	15530	7500	100	36	36	5	13	36	36	37	6	16	13	1	0	71	80	31	38	76	76	77	21	27	31	12	0	0.000	0.000	0.147	0.176	3.193	-0.023	0.007	80	449	100	-5	4	Error	0	-5	0	4	2891	6420	-0.167	0.143	0	0	0
3	12	11	""	"17596"	15700	7510	100	37	38	7	18	37	37	48	40	83	0	0	0	435	415	713	171	78	78	2945	10094	342	0	0	0	0.000	0.003	0.027	0.035	6.986	0.004	0.894	80	458	100	357	338	Error	0	357	1	337	3001	33224	-0.250	-0.251	0	0	0
3	13	11	""	"28250"	15890	7500	100	36	36	6	16	37	37	43	30	69	0	0	0	65	67	22	32	72	72	1668	7487	448	0	0	0	0.143	0.200	0.318	0.314	3.407	0.017	0.188	80	481	100	-8	-6	-2.807	-1	-7	-1	-5	2846	5323	-0.233	-0.214	0	0	0
3	14	11	"hsa-miR-372-3p"	"11084"	16070	7500	100	36	36	7	19	36	36	36	7	19	13	2	0	70	73	25	34	71	71	75	60	80	3	0	0	0.000	0.000	0.359	0.350	3.591	-0.027	0.006	80	458	100	-1	2	Error	0	-1	0	2	2913	5803	0.000	-0.033	0	0	0
3	15	11	"ebv-miR-BART16"	"17358"	16240	7500	100	37	36	6	16	36	36	36	7	19	12	2	0	79	179	153	85	68	68	71	20	28	45	42	0	0.091	0.000	0.126	0.113	6.614	0.000	0.000	80	466	100	12	111	-3.459	1	11	0	111	2902	14338	0.000	5.400	0	0	0
3	16	11	"hsa-miR-592"	"17312"	16430	7500	100	35	35	7	20	36	36	36	7	19	13	1	0	59	62	17	27	68	68	70	20	28	10	0	0	0.111	0.167	0.400	0.433	3.112	-0.017	0.002	80	487	100	-10	-7	-3.170	-1	-9	-1	-6	2813	4968	-0.143	-0.400	0	0	0
3	17	11	"hsa-miR-521"	"11171"	16610	7500	100	37	37	7	18	36	36	36	7	19	16	2	0	58	59	18	30	69	69	71	21	29	3	2	0	-0.091	-0.100	0.299	0.381	3.517	-0.031	0.007	80	458	100	-10	-9	Error	1	-11	1	-10	2946	4742	0.143	-0.571	0	0	0
3	18	11	""	"42803"	16780	7500	100	37	36	7	19	36	36	36	7	19	11	1	0	91	237	219	92	70	70	71	21	29	48	46	0	0.048	0.000	0.056	0.062	9.974	0.003	0.003	80	456	100	22	167	-4.392	1	21	0	167	2866	18963	0.000	7.905	0	0	0
3	19	11	"hsa-miR-621"	"46301"	16960	7500	100	37	36	6	16	36	36	36	6	16	15	2	0	57	61	20	32	69	69	76	52	68	1	0	0	-0.083	0.000	0.369	0.400	3.763	-0.013	0.009	80	465	100	-11	-8	Error	1	-12	0	-8	2912	4841	0.000	-0.288	0	0	0
3	20	11	""	"14289"	17140	7500	100	36	36	6	16	36	36	36	6	16	11	3	0	85	87	32	36	67	67	68	27	39	35	13	0	0.000	0.000	0.308	0.315	3.896	-0.017	0.008	80	478	100	18	20	Error	0	18	0	20	2864	6926	0.000	0.704	0	0	0
3	21	11	"hsa-miR-21-3p"	"42524"	17330	7500	100	35	36	7	19	36	36	36	6	16	15	3	0	1156	893	698	78	67	67	68	20	29	63	62	0	-0.001	0.000	0.007	0.030	13.740	-0.001	0.002	80	480	100	1088	826	Error	-1	1089	0	826	2846	71465	0.000	41.250	0	0	0
3	22	11	"Empty"	"0"	17510	7500	100	36	37	7	18	36	36	36	7	19	22	2	0	69	69	19	27	66	66	67	20	29	18	3	0	0.000	0.333	0.400	0.413	3.127	-0.018	0.002	80	493	100	3	4	Error	0	3	1	3	2947	5497	0.143	0.100	0	0	0
3	1	12	"hsa-miR-361-5p"	"14301"	13720	7700	100	36	37	5	13	37	37	37	6	16	5	3	0	518	401	245	61	84	84	86	23	26	72	68	0	-0.002	0.000	0.019	0.031	6.529	0.000	0.000	80	484	100	433	317	Error	-1	434	0	317	2920	32110	0.000	13.696	0	0	0
3	2	12	"spike_control_v2_40"	"29001"	13900	7700	100	38	38	6	15	37	37	37	6	16	11	1	0	474	385	244	63	81	81	83	23	27	70	68	0	0.003	0.003	0.010	0.018	5.650	0.004	0.011	80	461	100	394	305	-8.618	1	393	1	304	3007	30822	0.167	13.130	0	0	0
3	3	12	"hsa-miR-1229-3p"	"46689"	14080	7700	100	36	36	7	19	37	37	37	6	16	12	5	0	72	75	21	28	80	80	82	24	29	7	0	0	0.125	0.200	0.394	0.293	3.096	-0.004	0.000	80	450	100	-9	-6	-3.000	-1	-8	-1	-5	2895	6017	-0.167	-0.292	0	0	0
3	4	12	"hsa-miR-1324"	"46647"	14260	7700	100	37	37	6	16	37	37	36	6	16	12	2	0	59	62	18	29	78	78	81	24	29	2	0	0	0.000	0.000	0.227	0.268	3.663	-0.034	0.015	80	460	100	-19	-16	Error	0	-19	0	-16	2972	4926	0.167	-0.792	0	0	0
3	5	12	""	"23524"	14440	7700	100	38	37	6	16	36	36	36	6	16	13	2	0	70	72	20	27	79	79	81	24	29	8	0	0	-0.222	-0.143	0.294	0.341	3.873	-0.005	0.008	80	460	100	-7	-6	Error	2	-9	1	-7	2952	5797	0.167	-0.375	0	0	0
3	6	12	""	"42611"	14620	7700	100	37	37	6	16	36	36	36	6	16	22	1	0	57	57	13	22	80	80	82	24	29	0	0	0	-0.043	-0.043	0.180	0.152	2.415	0.000	0.000	80	460	100	-22	-22	Error	1	-23	1	-23	2950	4584	0.167	-1.042	0	0	0
3	7	12	"hsa-miR-744-3p"	"42970"	14800	7700	100	37	36	6	16	36	36	36	6	16	11	1	0	80	81	26	32	80	80	82	21	25	23	7	0	100000.000	0.000	0.278	0.319	3.203	-0.037	0.015	80	460	100	1	1	16.610	1	0	0	1	2880	6498	0.000	-0.048	0	0	0
3	8	12	"hsa-miR-574-5p"	"27740"	14980	7700	100	36	36	6	16	36	36	36	6	16	16	2	0	188	455	421	92	81	81	82	23	28	55	53	0	0.000	0.000	0.039	0.045	12.394	0.000	0.000	80	460	100	107	374	Error	0	107	0	374	2913	36395	0.000	16.217	0	0	0
3	9	12	""	"46228"	15160	7700	100	37	38	7	18	36	36	36	6	16	22	6	0	583	605	506	83	75	75	79	25	31	62	61	0	0.002	0.004	0.010	0.022	10.703	0.001	0.001	80	460	100	509	532	-8.989	1	508	2	530	3007	48428	0.333	21.040	0	0	0
3	10	12	""	"11215"	15340	7700	100	37	37	6	16	36	36	36	6	16	15	3	0	85	85	31	36	76	76	78	21	26	32	12	0	0.111	0.111	0.190	0.237	3.632	-0.019	0.005	80	452	100	10	10	-3.170	1	9	1	9	2923	6817	0.167	0.333	0	0	0
3	11	12	""	"11246"	15520	7700	100	36	37	7	18	36	36	36	6	16	22	3	0	75	77	22	28	78	78	79	23	29	13	2	0	0.000	-1.000	0.261	0.299	3.137	-0.008	0.001	80	461	100	-3	0	Error	0	-3	1	-1	2935	6177	0.167	-0.087	0	0	0
3	12	12	""	"17904"	15710	7700	100	37	37	7	18	36	36	36	6	16	18	5	0	506	422	286	67	77	77	77	22	28	68	68	0	0.002	0.003	0.012	0.026	8.135	0.002	0.006	80	436	100	430	346	-8.745	1	429	1	345	2955	33754	0.167	15.682	0	0	0
3	13	12	""	"11273"	15870	7700	100	36	37	7	18	36	36	36	6	16	22	6	0	117	234	194	82	73	73	75	21	28	55	50	0	0.000	0.006	0.070	0.073	4.847	0.006	0.014	80	446	100	44	162	Error	0	44	1	161	2976	18712	0.167	7.571	0	0	0
3	14	12	""	"19583"	16060	7700	100	35	35	7	20	36	36	36	6	16	15	2	0	90	106	51	48	70	70	75	59	78	36	5	0	-0.050	-0.028	0.136	0.182	4.182	0.001	0.000	80	471	100	19	35	Error	-1	20	-1	36	2836	8499	-0.167	0.525	0	0	0
3	15	12	"hsa-miR-509-3p"	"11141"	16240	7700	100	36	36	7	19	36	36	36	7	19	16	1	0	70	70	23	32	68	68	72	60	83	0	0	0	0.000	0.000	0.233	0.238	3.356	-0.034	0.008	80	460	100	2	2	Error	0	2	0	2	2905	5563	0.000	-0.033	0	0	0
3	16	12	"hsa-miR-554"	"42766"	16430	7710	100	37	36	8	22	36	36	36	7	19	17	6	0	88	88	27	30	67	67	69	21	30	48	23	0	0.048	0.000	0.200	0.207	3.323	-0.020	0.004	80	444	100	22	21	-4.392	1	21	0	21	2903	7060	0.000	0.905	0	0	0
3	17	12	""	"17896"	16600	7700	100	35	36	6	16	36	36	36	7	19	11	2	0	1442	1452	1290	88	67	67	70	21	30	71	66	0	-0.001	0.000	0.007	0.015	16.047	0.000	0.003	80	449	100	1374	1385	Error	-1	1375	0	1385	2864	116192	0.000	65.810	0	0	0
3	18	12	"hsa-miR-1305"	"46501"	16780	7700	100	37	37	7	18	36	36	36	6	16	23	5	0	67	68	22	32	67	67	69	19	27	20	5	0	100000.000	1.000	0.357	0.430	3.880	-0.025	0.004	80	460	100	1	2	16.610	1	0	1	1	2925	5427	0.167	-0.053	0	0	0
3	19	12	"hsa-miR-551a"	"17272"	16970	7700	100	35	36	7	19	36	36	36	6	16	18	5	0	129	129	59	45	71	71	76	43	56	57	30	0	-0.017	0.000	0.146	0.135	3.942	-0.015	0.015	80	449	100	57	58	Error	-1	58	0	58	2897	10341	0.000	1.233	0	0	0
3	20	12	""	"42479"	17140	7700	100	37	36	7	19	36	36	36	7	19	12	3	0	72	72	24	33	68	68	68	20	29	27	6	0	0.250	0.000	0.267	0.270	2.707	-0.041	0.013	80	438	100	5	4	-2.000	1	4	0	4	2915	5782	0.000	0.200	0	0	0
3	21	12	"hsa-miR-424-5p"	"42965"	17320	7700	100	36	36	6	16	36	36	36	6	16	18	0	0	332	374	287	76	66	66	68	20	29	70	63	0	0.000	0.000	0.023	0.039	7.923	0.000	0.000	80	451	100	266	308	Error	0	266	0	308	2884	29954	0.000	15.300	0	0	0
3	22	12	""	"42913"	17500	7690	100	35	36	7	19	36	36	36	6	16	16	2	0	69	70	21	30	66	66	68	23	33	17	5	0	-0.333	0.000	0.259	0.329	3.552	-0.058	0.023	80	492	100	2	4	Error	-1	3	0	4	2887	5588	0.000	0.087	0	0	0
3	1	13	"hsa-miR-922"	"42683"	13710	7890	100	37	37	7	18	37	37	37	6	16	20	2	0	80	81	23	28	85	85	86	23	26	12	2	0	0.000	0.000	0.238	0.283	2.731	-0.009	0.001	80	494	100	-5	-4	Error	0	-5	0	-4	2932	6491	0.000	-0.217	0	0	0
3	2	13	""	"28450"	13900	7890	100	37	38	6	15	36	36	37	6	16	22	3	0	564	438	294	67	82	82	84	23	27	72	68	0	0.002	0.006	0.021	0.020	4.771	0.004	0.017	80	450	100	483	358	-8.913	1	482	2	356	3020	35000	0.167	15.391	0	0	0
3	3	13	"spike_control_v2_37"	"28684"	14070	7880	100	37	37	7	18	37	37	37	6	16	18	5	0	367	474	387	81	80	80	81	23	28	67	61	0	0.000	0.000	0.019	0.024	6.825	0.000	0.000	80	439	100	287	394	Error	0	287	0	394	2991	37928	0.000	17.087	0	0	0
3	4	13	""	"46514"	14250	7890	100	36	36	7	19	37	37	37	6	16	16	2	0	1862	3218	3254	101	79	79	84	43	51	57	57	0	-0.001	0.000	0.002	0.019	25.054	0.000	0.000	80	470	100	1782	3138	Error	-1	1783	-1	3139	2908	257424	-0.167	72.884	0	0	0
3	5	13	"hsa-miR-181a-5p"	"42865"	14450	7890	100	35	35	6	17	37	37	37	6	16	12	1	0	2450	1810	1374	75	80	80	84	41	48	72	71	0	-0.001	-0.001	0.003	0.012	12.958	-0.001	0.011	80	458	100	2368	1728	Error	-2	2370	-2	1730	2827	144806	-0.333	42.098	0	0	0
3	6	13	""	"42894"	14620	7890	100	37	37	6	16	36	36	36	6	16	21	6	0	216	206	134	65	78	78	81	23	28	63	58	0	0.007	0.008	0.038	0.053	5.405	0.001	0.000	80	440	100	139	129	-7.109	1	138	1	128	2971	16461	0.167	5.435	0	0	0
3	7	13	"hsa-miR-302b-5p"	"42667"	14800	7890	100	38	37	6	16	36	36	36	6	16	22	2	0	69	73	23	31	78	78	80	22	27	11	3	0	-0.222	-0.200	0.250	0.235	3.220	-0.022	0.006	80	452	100	-7	-4	Error	2	-9	1	-5	2990	5867	0.167	-0.318	0	0	0
3	8	13	"hsa-miR-130a-3p"	"10138"	14990	7890	100	37	36	7	19	36	36	36	6	16	17	1	0	819	645	428	66	79	79	80	24	30	71	71	0	0.001	0.000	0.009	0.018	8.269	0.000	0.000	80	440	100	741	566	-9.531	1	740	0	566	2911	51566	0.000	23.542	0	0	0
3	9	13	""	"30681"	15160	7890	100	36	36	6	16	36	36	36	6	16	11	0	0	91	96	42	43	74	74	78	23	29	46	27	0	0.000	0.000	0.167	0.181	3.563	0.001	0.000	80	430	100	17	22	Error	0	17	0	22	2877	7685	0.000	0.783	0	0	0
3	10	13	""	"30831"	15340	7890	100	37	37	6	16	36	36	36	6	16	16	3	0	96	134	78	58	76	76	79	22	27	48	47	0	0.050	0.017	0.100	0.091	5.260	0.013	0.010	80	442	100	21	59	-4.322	1	20	1	58	2955	10683	0.167	2.500	0	0	0
3	11	13	"hsa-miR-1298-5p"	"46381"	15520	7880	100	36	36	6	16	36	36	36	6	16	13	2	0	208	186	105	56	75	75	77	23	29	67	61	0	0.000	0.000	0.044	0.056	5.045	-0.004	0.002	80	451	100	133	111	Error	0	133	0	111	2846	14863	0.000	4.739	0	0	0
3	12	13	"hsa-miR-26b-3p"	"42523"	15700	7890	100	36	37	7	18	36	36	36	6	16	18	2	0	98	105	53	50	77	77	77	21	27	48	38	0	0.000	0.036	0.154	0.178	3.143	0.005	0.001	80	452	100	21	29	Error	0	21	1	28	2934	8364	0.167	1.333	0	0	0
3	13	13	"hsa-miR-450b-3p"	"42892"	15880	7890	100	35	35	6	17	36	36	36	6	16	10	1	0	72	75	25	33	76	76	77	21	27	17	3	0	0.250	1.000	0.327	0.276	3.530	0.006	0.000	80	452	100	-5	-2	-2.000	-1	-4	-1	-1	2825	5999	-0.167	-0.095	0	0	0
3	14	13	"ebv-miR-BART9-5p"	"42824"	16060	7890	100	37	36	7	19	36	36	36	7	19	16	0	0	128	133	71	53	69	69	72	20	27	60	51	0	0.017	0.000	0.080	0.072	3.071	0.001	0.000	80	452	100	60	64	-5.883	1	59	0	64	2916	10602	0.000	3.050	0	0	0
3	15	13	"kshv-miR-K12-4-5p"	"17606"	16240	7880	100	35	35	7	20	36	36	36	7	19	11	0	0	64	63	16	25	66	66	69	20	28	8	1	0	0.500	0.333	0.545	0.779	3.256	0.002	0.000	80	450	100	-3	-4	-1.000	-1	-2	-1	-3	2787	5076	-0.143	-0.300	0	0	0
3	16	13	""	"42927"	16420	7880	100	36	37	6	16	36	36	36	6	16	20	1	0	85	107	63	58	65	65	67	20	29	50	40	0	0.000	0.024	0.143	0.148	3.687	-0.017	0.011	80	449	100	20	43	Error	0	20	1	42	2953	8586	0.167	2.000	0	0	0
3	17	13	""	"42861"	16610	7890	100	37	36	7	19	36	36	36	7	19	16	1	0	120	117	55	47	66	66	69	21	30	62	55	0	0.019	0.000	0.093	0.101	3.438	-0.015	0.007	80	451	100	55	51	-5.755	1	54	0	51	2901	9367	0.000	2.286	0	0	0
3	18	13	"hsa-miR-1277-3p"	"46925"	16780	7880	100	37	37	6	16	36	36	36	7	19	11	5	0	59	60	19	31	67	67	69	20	28	10	1	0	-0.125	-0.143	0.167	0.210	3.989	-0.037	0.010	80	430	100	-7	-6	Error	1	-8	1	-7	2975	4829	0.143	-0.450	0	0	0
3	19	13	"hsa-miR-1202"	"46832"	16960	7880	100	35	35	7	20	36	36	36	6	16	13	3	0	62	73	52	71	67	67	71	26	36	10	7	0	0.200	-0.167	0.269	0.259	4.038	0.004	0.001	80	442	100	-6	5	-2.322	-1	-5	-1	6	2811	5874	-0.167	0.077	0	0	0
3	20	13	""	"42614"	17140	7880	100	36	36	6	16	35	35	36	6	16	15	3	0	120	118	59	50	69	69	70	20	28	61	51	0	0.020	0.020	0.085	0.100	3.749	-0.008	0.003	80	452	100	52	50	-5.672	1	51	1	49	2866	9470	0.000	2.400	0	0	0
3	21	13	"hsa-miR-718"	"146064"	17330	7880	100	35	36	7	19	35	35	36	6	16	17	8	0	95	99	42	42	67	67	68	20	29	55	38	0	0.000	0.031	0.285	0.262	5.083	-0.010	0.002	80	448	100	28	33	Error	0	28	1	32	2871	7942	0.000	1.550	0	0	0
3	22	13	"hsa-miR-1914-5p"	"146091"	17500	7890	100	35	36	6	16	36	36	36	6	16	15	0	0	185	176	100	56	66	66	68	20	29	68	63	0	-0.008	0.000	0.045	0.061	5.758	-0.001	0.000	80	480	100	118	110	Error	-1	119	0	110	2858	14068	0.000	5.400	0	0	0
3	1	14	"hsa-miR-1307-5p"	"42780"	13720	8080	100	37	37	6	16	37	37	38	6	15	10	1	0	108	107	40	37	84	84	86	22	25	50	31	0	0.000	0.000	0.143	0.147	3.748	-0.006	0.001	80	474	100	24	23	Error	0	24	0	23	2921	8526	-0.167	0.955	0	0	0
3	2	14	""	"145866"	13900	8080	100	37	37	6	16	37	37	37	6	16	15	0	0	54	53	14	26	83	83	85	23	27	0	0	0	0.000	0.000	0.134	0.175	3.610	0.015	0.004	80	452	100	-29	-30	Error	0	-29	0	-30	2939	4269	0.000	-1.391	0	0	0
3	3	14	"SNORD48"	"46205"	14080	8080	100	38	37	6	16	37	37	37	6	16	12	3	0	1312	940	666	70	79	79	83	28	33	73	71	0	0.001	0.000	0.007	0.011	8.107	0.001	0.003	80	449	100	1234	861	Error	1	1233	0	861	2987	75202	0.000	30.607	0	0	0
3	4	14	"spike_control_v2_35"	"28568"	14250	8080	100	36	36	6	16	36	36	37	6	16	15	2	0	302	286	181	63	83	83	84	27	32	68	65	0	0.000	0.000	0.030	0.038	4.503	0.000	0.000	80	450	100	219	203	Error	0	219	0	203	2909	22909	-0.167	7.481	0	0	0
3	5	14	"spike_control_v2_42"	"29138"	14440	8080	100	39	38	6	15	37	37	37	7	18	10	1	0	2125	1672	1327	79	81	81	83	22	26	65	65	0	0.001	0.001	0.003	0.007	12.709	0.001	0.015	80	462	100	2046	1592	-9.997	2	2044	1	1591	3037	133797	0.143	72.227	0	0	0
3	6	14	""	"146192"	14620	8080	100	36	36	6	16	37	37	37	6	16	15	1	0	364	291	166	57	80	80	81	23	28	73	71	0	-0.004	-0.005	0.031	0.039	4.801	-0.005	0.010	80	452	100	283	210	Error	-1	284	-1	211	2904	23309	-0.167	9.130	0	0	0
3	7	14	""	"42802"	14800	8070	100	36	36	6	16	36	36	36	6	16	15	3	0	130	126	58	46	77	77	80	23	28	60	51	0	0.000	0.000	0.070	0.086	3.746	-0.006	0.001	80	438	100	53	49	Error	0	53	0	49	2905	10051	0.000	2.000	0	0	0
3	8	14	""	"145872"	14970	8070	100	35	36	6	16	35	35	36	6	16	21	6	0	65	69	21	30	79	79	81	24	29	6	1	0	0.000	-0.100	0.214	0.227	3.961	-0.043	0.026	80	439	100	-14	-9	Error	0	-14	1	-10	2916	5557	0.000	-0.500	0	0	0
3	9	14	""	"146036"	15150	8070	100	38	37	7	18	36	36	36	6	16	22	5	0	65	67	20	29	76	76	78	22	28	3	0	0	-0.182	-0.111	0.301	0.315	3.576	-0.019	0.004	80	451	100	-9	-8	Error	2	-11	1	-9	2943	5338	0.167	-0.500	0	0	0
3	10	14	""	"146017"	15330	8070	100	36	36	6	16	36	36	36	7	19	11	1	0	64	67	21	31	78	78	80	22	27	7	1	0	0.000	0.000	0.231	0.288	3.322	0.015	0.002	80	451	100	-14	-11	Error	0	-14	0	-11	2881	5343	0.000	-0.591	0	0	0
3	11	14	"spike_control_v2_34"	"28488"	15510	8080	100	35	36	6	16	36	36	36	6	16	12	1	0	678	821	755	91	74	74	77	21	27	58	56	0	-0.002	0.000	0.037	0.036	10.747	0.000	0.000	80	472	100	603	747	Error	-1	604	0	747	2875	65688	0.000	35.429	0	0	0
3	12	14	"hsa-miRPlus-B1114"	"145934"	15700	8080	100	36	36	7	19	36	36	37	6	16	13	3	0	77	92	45	48	74	74	76	21	27	38	31	0	0.000	0.000	0.188	0.166	4.542	-0.003	0.000	80	462	100	3	18	Error	0	3	0	18	2864	7399	-0.167	0.762	0	0	0
3	13	14	"hsa-miR-449c-3p"	"146020"	15880	8080	100	37	37	6	16	36	36	37	6	16	18	1	0	59	61	19	31	77	77	77	20	25	5	0	0	-0.056	-0.062	0.217	0.216	2.410	-0.012	0.001	80	452	100	-17	-15	Error	1	-18	1	-16	2950	4898	0.000	-0.800	0	0	0
3	14	14	"spike_control_v2_40"	"29001"	16060	8080	100	35	35	6	17	35	35	36	7	19	17	1	0	418	371	265	71	72	72	73	20	27	63	63	0	0.000	0.000	0.023	0.045	7.305	-0.001	0.001	80	474	100	346	299	Error	0	346	0	299	2828	29640	-0.143	14.900	0	0	0
3	15	14	"spike_control_v2_31"	"28098"	16240	8080	100	36	37	7	18	36	36	36	6	16	23	3	0	818	672	516	76	71	71	73	21	28	65	62	0	0.000	0.002	0.011	0.024	8.253	0.001	0.003	80	448	100	747	602	Error	0	747	1	601	2953	53776	0.167	28.524	0	0	0
3	16	14	"hsa_negative_control_1"	"14258"	16410	8080	100	36	37	7	18	35	35	36	6	16	22	7	0	68	68	17	25	72	72	74	22	29	5	0	0	-0.250	-0.500	0.477	0.514	3.389	-0.028	0.007	80	449	100	-3	-2	Error	1	-4	2	-4	2943	5416	0.167	-0.273	0	0	0
3	17	14	""	"145660"	16590	8080	100	36	37	7	18	36	36	36	7	19	15	3	0	460	708	691	97	70	70	72	21	29	56	55	0	0.000	0.002	0.013	0.026	10.331	0.000	0.000	80	464	100	390	639	Error	0	390	1	638	2942	56639	0.143	30.286	0	0	0
3	18	14	"ebv-miR-BART21-3p"	"145990"	16780	8070	100	37	36	6	16	36	36	36	7	19	15	0	0	71	73	23	31	68	68	71	22	30	23	3	0	0.333	0.000	0.295	0.305	3.575	-0.014	0.002	80	471	100	4	5	-1.585	1	3	0	5	2906	5830	0.000	0.091	0	0	0
3	19	14	""	"146003"	16960	8070	100	36	37	7	18	36	36	36	6	16	22	7	0	82	82	39	47	68	68	70	21	30	37	12	0	0.000	0.071	0.273	0.264	3.127	-0.016	0.003	80	452	100	14	15	Error	0	14	1	14	2951	6574	0.167	0.571	0	0	0
3	20	14	"hsa-miR-516a-3p/hsa-miR-516b-3p"	"145717"	17140	8070	100	35	35	6	17	36	36	36	7	19	6	2	0	72	74	22	29	69	69	70	21	30	18	7	0	-0.333	-0.200	0.358	0.329	3.705	-0.021	0.004	80	462	100	2	4	Error	-1	3	-1	5	2781	5928	-0.143	0.190	0	0	0
3	21	14	""	"145944"	17330	8080	100	36	36	6	16	35	35	36	6	16	17	5	0	1337	959	693	72	67	67	68	21	30	72	70	0	0.001	0.001	0.006	0.014	10.984	0.000	0.001	80	448	100	1271	893	Error	1	1270	1	892	2863	76714	0.000	42.429	0	0	0
3	22	14	"ebv-miR-BART2-3p"	"145984"	17500	8080	100	37	37	6	16	36	36	36	6	16	22	2	0	80	114	69	60	65	65	66	20	30	47	41	0	0.067	0.020	0.145	0.164	4.550	0.001	0.000	80	462	100	16	50	-3.907	1	15	1	49	2946	9152	0.167	2.400	0	0	0
3	1	15	""	"145760"	13720	8260	100	37	37	6	16	38	38	37	6	16	11	0	0	664	696	595	85	78	78	79	22	27	60	60	0	-0.002	-0.002	0.014	0.031	11.083	-0.001	0.003	80	482	100	585	617	Error	-1	586	-1	618	2922	55689	0.000	28.045	0	0	0
3	2	15	"hsa-miR-376a-3p"	"146009"	13900	8270	100	36	37	7	18	37	37	37	6	16	16	3	0	142	132	58	43	81	81	82	22	26	62	58	0	-0.016	0.000	0.116	0.139	4.325	-0.008	0.003	80	452	100	60	51	Error	-1	61	0	51	2938	10580	0.000	2.273	0	0	0
3	3	15	"hsa-miR-526b-3p"	"145785"	14080	8270	100	38	38	5	13	37	37	36	6	16	8	3	0	57	60	16	26	81	81	83	28	33	0	0	0	-0.042	-0.048	0.146	0.198	3.242	-0.016	0.005	80	452	100	-23	-20	Error	1	-24	1	-21	3004	4790	0.333	-0.821	0	0	0
3	4	15	"hsa-miR-369-5p"	"145641"	14260	8270	100	37	37	7	18	37	37	37	6	16	13	3	0	71	71	18	25	82	82	85	28	32	2	0	0	0.000	0.000	0.333	0.299	2.815	-0.017	0.006	80	452	100	-11	-11	Error	0	-11	0	-11	2930	5663	0.000	-0.500	0	0	0
3	5	15	"spike_control_v2_29"	"27968"	14440	8270	100	37	37	6	16	37	37	37	6	16	13	2	0	1548	1103	819	74	82	82	85	24	28	70	68	0	0.000	0.000	0.005	0.012	10.786	0.000	0.001	80	452	100	1466	1021	Error	0	1466	0	1021	2932	88254	0.000	42.417	0	0	0
3	6	15	"hsa-miR-658"	"145842"	14620	8270	100	37	37	6	16	37	37	37	6	16	12	2	0	69	70	20	28	84	84	86	24	27	6	0	0	0.000	0.000	0.333	0.288	3.542	-0.023	0.007	80	452	100	-15	-14	Error	0	-15	0	-14	2971	5627	0.000	-0.667	0	0	0
3	7	15	"hsa-miR-30a-5p"	"146086"	14800	8270	100	37	36	6	16	36	36	36	6	16	12	3	0	1415	1065	786	73	82	82	85	25	29	68	68	0	0.001	0.000	0.005	0.009	10.883	0.000	0.000	80	460	100	1334	983	Error	1	1333	0	983	2905	85195	0.000	39.200	0	0	0
3	8	15	"hsa-miR-518a-5p/hsa-miR-527"	"145905"	14980	8270	100	37	37	7	18	36	36	36	6	16	22	6	0	131	133	62	46	84	84	86	24	27	61	48	0	0.021	0.020	0.083	0.089	4.716	-0.004	0.001	80	461	100	48	50	-5.555	1	47	1	49	2950	10636	0.167	1.958	0	0	0
3	9	15	"hsa-miR-548u"	"147854"	15160	8270	100	37	37	7	18	36	36	36	6	16	17	5	0	61	64	17	26	81	81	82	23	28	3	0	0	-0.050	-0.059	0.190	0.245	3.633	-0.035	0.013	80	461	100	-19	-16	Error	1	-20	1	-17	2926	5090	0.167	-0.783	0	0	0
3	10	15	"hsa-miR-3143"	"147835"	15340	8270	100	37	37	6	16	36	36	36	6	16	18	5	0	69	69	19	27	80	80	82	23	28	3	1	0	-0.091	-0.091	0.358	0.358	3.602	0.029	0.009	80	472	100	-10	-10	Error	1	-11	1	-11	2974	5537	0.167	-0.565	0	0	0
3	11	15	""	"147510"	15530	8270	100	36	36	6	16	36	36	36	6	16	15	0	0	2510	2087	1720	82	75	75	79	22	27	72	67	0	0.000	0.000	0.003	0.008	12.851	0.000	0.000	80	463	100	2435	2012	Error	0	2435	0	2012	2877	166987	0.000	91.273	0	0	0
3	12	15	"hsa-miR-4327"	"147796"	15710	8270	100	35	36	7	19	36	36	36	6	16	16	1	0	72	71	21	29	77	77	81	23	28	10	0	0	0.200	0.000	0.265	0.359	3.305	-0.033	0.012	80	452	100	-6	-6	-2.322	-1	-5	0	-6	2848	5656	0.000	-0.435	0	0	0
3	13	15	"hsa-miR-4317"	"147776"	15890	8270	100	36	36	6	16	36	36	36	6	16	18	0	0	425	345	234	67	77	77	79	22	27	66	65	0	0.000	0.000	0.019	0.028	8.145	0.001	0.000	80	480	100	348	268	Error	0	348	0	268	2894	27615	0.000	12.091	0	0	0
3	14	15	"hsv2-miR-H9-3p"	"147840"	16100	8300	100	36	36	7	19	36	36	36	7	19	12	0	0	89	89	30	33	75	75	77	22	28	41	10	0	0.000	0.000	0.200	0.214	3.437	-0.010	0.001	80	421	100	14	14	Error	0	14	0	14	2879	7097	0.000	0.545	0	0	0
3	15	15	"kshv-miR-K12-7-5p"	"147901"	16240	8270	100	35	35	6	17	36	36	37	7	18	10	0	0	61	62	19	30	75	75	76	20	26	6	0	0	0.071	0.077	0.320	0.376	3.594	-0.021	0.003	80	403	100	-15	-14	-3.807	-1	-14	-1	-13	2819	4967	-0.286	-0.700	0	0	0
3	16	15	"hsa-miR-3160-3p"	"147941"	16420	8270	100	37	36	7	19	36	36	36	7	19	13	1	0	70	74	25	33	74	74	75	19	25	16	8	0	-0.250	0.000	0.222	0.291	4.034	-0.029	0.007	80	471	100	-3	0	Error	1	-4	0	0	2870	5939	0.000	-0.053	0	0	0
3	17	15	"hsa-miR-4279"	"147767"	16610	8270	100	37	36	6	16	36	36	36	7	19	12	1	0	1366	1050	837	79	73	73	75	21	28	66	63	0	0.001	0.000	0.003	0.007	9.247	0.000	0.000	80	463	100	1294	977	Error	1	1293	0	977	2916	84012	0.000	46.429	0	0	0
3	18	15	"hsa-miR-4326"	"147832"	16790	8270	100	37	37	7	18	36	36	36	6	16	23	2	0	74	75	25	33	72	72	75	21	28	23	5	0	0.500	0.333	0.290	0.342	3.207	-0.026	0.005	80	461	100	3	4	-1.000	1	2	1	3	2940	6030	0.167	0.000	0	0	0
3	19	15	"hsa-miR-3201"	"147851"	16970	8260	100	36	36	7	19	36	36	36	6	16	15	3	0	122	237	200	84	71	71	73	20	27	52	51	0	0.000	0.000	0.036	0.049	6.917	0.001	0.000	80	460	100	51	166	Error	0	51	0	166	2874	18948	0.000	8.200	0	0	0
3	20	15	"hsa-miR-4255"	"147706"	17150	8260	100	36	36	7	19	36	36	36	6	16	17	3	0	115	119	57	47	69	69	70	20	28	62	55	0	0.000	0.000	0.132	0.142	3.770	-0.007	0.002	80	460	100	46	50	Error	0	46	0	50	2878	9559	0.000	2.450	0	0	0
3	21	15	"hsa-miR-3169"	"147821"	17330	8260	100	36	36	6	16	35	35	36	6	16	15	1	0	58	60	16	26	65	65	67	20	29	7	1	0	-0.143	-0.200	0.227	0.332	3.271	-0.001	0.000	80	451	100	-6	-4	Error	1	-7	1	-5	2852	4791	0.000	-0.350	0	0	0
3	22	15	"hsa-miR-3138"	"147654"	17510	8260	100	35	36	7	19	36	36	36	7	19	18	0	0	66	67	20	29	64	64	66	19	28	18	2	0	-0.500	0.000	0.333	0.320	3.720	-0.055	0.021	80	482	100	1	3	Error	-1	2	0	3	2850	5375	0.000	0.053	0	0	0
3	1	16	"hsa-miR-4304"	"147623"	13720	8460	100	37	38	6	15	37	37	37	6	16	20	3	0	68	67	18	26	76	76	78	21	26	8	0	0	0.000	-0.111	0.333	0.331	2.955	-0.008	0.001	80	502	100	-8	-8	Error	0	-8	1	-9	3012	5359	0.167	-0.524	0	0	0
3	2	16	"hsv2-miR-H7-5p"	"147836"	13910	8460	100	36	37	6	16	37	37	37	6	16	15	1	0	126	155	97	62	76	76	79	22	27	56	50	0	-0.020	0.000	0.040	0.070	5.994	0.004	0.002	80	451	100	49	79	Error	-1	50	0	79	2925	12365	0.000	3.455	0	0	0
3	3	16	"hsa-miR-888-3p"	"148683"	14080	8460	100	38	37	7	18	36	36	37	6	16	20	2	0	65	65	18	27	77	77	79	22	27	2	0	0	-0.167	-0.083	0.320	0.348	3.379	-0.037	0.013	80	440	100	-10	-11	Error	2	-12	1	-12	2981	5223	0.000	-0.636	0	0	0
3	4	16	"hsa-miR-3939"	"148467"	14260	8460	100	37	38	7	18	37	37	37	6	16	23	3	0	64	64	19	29	80	80	82	22	26	1	0	0	0.000	-0.062	0.219	0.228	3.058	0.008	0.001	80	452	100	-16	-15	Error	0	-16	1	-16	3028	5087	0.167	-0.818	0	0	0
3	5	16	"spike_control_v1_a"	"14261"	14440	8460	100	38	37	6	16	36	36	37	6	16	21	3	0	61	67	21	31	80	80	83	24	28	5	2	0	-0.105	-0.077	0.257	0.276	2.645	-0.009	0.001	80	440	100	-17	-12	Error	2	-19	1	-13	2970	5374	0.000	-0.667	0	0	0
3	6	16	"hsa-miRPlus-K1303*"	"147986"	14610	8460	100	36	37	7	18	36	36	36	6	16	18	6	0	138	346	313	90	78	78	80	23	28	51	50	0	0.000	0.004	0.027	0.057	8.770	0.001	0.001	80	458	100	60	269	Error	0	60	1	268	2942	27698	0.167	11.565	0	0	0
3	7	16	""	"148319"	14810	8460	100	37	37	7	18	36	36	36	6	16	25	2	0	127	130	67	51	80	80	81	23	28	56	50	0	0.021	0.020	0.108	0.108	4.382	0.008	0.003	80	458	100	48	51	-5.555	1	47	1	50	2954	10391	0.167	2.130	0	0	0
3	8	16	"hsa-miR-3942-5p"	"148387"	14980	8460	100	36	36	6	16	36	36	36	6	16	15	2	0	61	62	19	30	79	79	82	23	28	5	1	0	0.000	0.000	0.222	0.213	2.750	-0.024	0.007	80	440	100	-18	-17	Error	0	-18	0	-17	2900	4973	0.000	-0.870	0	0	0
3	9	16	""	"148658"	15160	8460	100	37	37	7	18	36	36	36	6	16	16	3	0	63	66	20	30	80	80	81	22	27	6	0	0	-0.059	-0.071	0.182	0.215	3.077	-0.021	0.005	80	470	100	-16	-13	Error	1	-17	1	-14	2920	5305	0.167	-0.682	0	0	0
3	10	16	""	"148004"	15360	8460	100	36	36	7	19	35	35	36	6	16	25	3	0	134	131	61	46	82	82	84	23	27	62	51	0	0.019	0.020	0.109	0.117	3.410	-0.020	0.017	80	461	100	53	50	-5.700	1	52	1	49	2902	10486	0.000	2.043	0	0	0
3	11	16	""	"148671"	15530	8460	100	36	37	6	16	36	36	36	6	16	18	2	0	250	540	588	108	81	81	83	23	27	57	55	0	0.000	0.002	0.009	0.022	9.458	0.000	0.001	80	441	100	169	460	Error	0	169	1	459	2927	43216	0.167	19.870	0	0	0
3	12	16	"hsa-miR-3941"	"148285"	15710	8460	100	36	36	7	19	36	36	36	6	16	18	2	0	183	176	90	51	81	81	83	24	28	70	62	0	0.000	0.000	0.076	0.078	3.920	-0.003	0.001	80	452	100	102	95	Error	0	102	0	95	2874	14114	0.000	3.875	0	0	0
3	13	16	"hsa-miR-3937"	"148466"	15890	8460	100	35	35	6	17	36	36	36	6	16	12	2	0	63	64	19	29	80	80	81	24	29	2	1	0	0.059	0.063	0.233	0.258	3.674	-0.029	0.011	80	452	100	-18	-17	-4.087	-1	-17	-1	-16	2828	5139	-0.167	-0.708	0	0	0
3	14	16	"hsa-miR-483-3p"	"148682"	16070	8460	100	36	37	6	16	36	36	36	6	16	16	3	0	2053	1471	1096	74	81	81	81	23	28	73	72	0	0.000	0.001	0.003	0.007	9.623	0.001	0.009	80	420	100	1972	1391	Error	0	1972	1	1390	2924	117693	0.167	60.435	0	0	0
3	15	16	"hsa-miR-3665"	"148264"	16250	8460	100	36	36	6	16	37	37	36	6	16	7	0	0	71	73	23	31	75	75	77	23	29	11	2	0	0.250	0.500	0.261	0.282	3.162	-0.036	0.016	80	452	100	-5	-3	-2.000	-1	-4	-1	-2	2867	5838	0.000	-0.174	0	0	0
3	16	16	"hsa-miR-34b-3p"	"148640"	16430	8470	100	36	36	7	19	36	36	36	6	16	17	2	0	93	91	34	37	72	72	75	23	30	46	25	0	0.000	0.000	0.176	0.216	3.688	-0.017	0.005	80	439	100	21	19	Error	0	21	0	19	2875	7296	0.000	0.696	0	0	0
3	17	16	"hsa-miR-3651"	"148327"	16610	8460	100	36	36	7	19	36	36	36	7	19	12	3	0	260	221	134	60	75	75	76	23	30	65	63	0	0.000	0.000	0.025	0.032	4.327	-0.002	0.001	80	442	100	185	146	Error	0	185	0	146	2912	17653	0.000	6.304	0	0	0
3	18	16	"hsv2-miR-H19"	"147555"	16790	8460	100	35	36	7	19	36	36	36	7	19	15	2	0	59	60	17	28	73	73	75	22	29	5	0	0	0.071	0.000	0.277	0.333	2.912	-0.007	0.000	80	442	100	-15	-13	-3.807	-1	-14	0	-13	2895	4807	0.000	-0.682	0	0	0
3	19	16	""	"148486"	16970	8460	100	37	36	7	19	36	36	36	6	16	18	3	0	60	63	18	28	69	69	71	21	29	7	2	0	-0.111	0.000	0.456	0.455	3.256	-0.016	0.002	80	450	100	-8	-6	Error	1	-9	0	-6	2885	5019	0.000	-0.381	0	0	0
3	20	16	""	"148279"	17150	8460	100	36	36	6	16	36	36	36	6	16	15	2	0	56	57	16	28	68	68	69	20	28	1	1	0	0.000	0.000	0.359	0.372	3.518	-0.052	0.021	80	438	100	-12	-11	Error	0	-12	0	-11	2889	4566	0.000	-0.600	0	0	0
3	21	16	""	"148035"	17320	8460	100	35	36	7	19	36	36	36	7	19	15	2	0	105	124	69	55	66	66	67	20	29	57	48	0	-0.026	0.000	0.070	0.089	4.046	0.001	0.000	80	459	100	38	58	Error	-1	39	0	58	2840	9955	0.000	2.850	0	0	0
3	22	16	""	"148158"	17510	8460	100	35	36	7	19	35	35	36	6	16	27	1	0	360	300	150	50	64	64	66	19	28	78	77	0	0.000	0.004	0.025	0.024	3.983	-0.001	0.000	80	492	100	296	237	Error	0	296	1	236	2881	24038	0.000	12.316	0	0	0
3	1	17	""	"148611"	13710	8650	100	37	37	7	18	37	37	37	6	16	16	3	0	68	69	20	28	75	75	77	25	32	6	2	0	0.000	0.000	0.367	0.323	3.422	0.019	0.007	80	492	100	-7	-6	Error	0	-7	0	-6	2952	5555	0.000	-0.320	0	0	0
3	2	17	""	"148615"	13890	8650	100	35	36	5	13	37	37	37	6	16	7	0	0	60	62	17	27	74	74	76	21	27	5	0	0	0.143	0.083	0.250	0.277	3.498	-0.021	0.005	80	461	100	-16	-13	-2.807	-2	-14	-1	-12	2891	4968	-0.167	-0.667	0	0	0
3	3	17	"hsa-miR-203b-3p"	"148012"	14070	8650	100	37	37	7	18	37	37	37	6	16	16	3	0	57	61	18	29	75	75	78	22	28	2	0	0	0.000	0.000	0.250	0.291	3.239	-0.041	0.017	80	442	100	-18	-14	Error	0	-18	0	-14	2946	4840	0.000	-0.773	0	0	0
3	4	17	""	"148070"	14250	8650	100	38	38	6	15	36	36	37	6	16	26	3	0	61	62	19	30	78	78	79	21	26	6	0	0	-0.118	-0.125	0.333	0.328	3.063	0.008	0.001	80	442	100	-15	-14	Error	2	-17	2	-16	3011	4967	0.167	-0.810	0	0	0
3	5	17	""	"148582"	14430	8650	100	38	38	6	15	36	36	37	6	16	23	3	0	69	75	23	30	75	75	78	22	28	16	5	0	-0.333	100000.000	0.400	0.345	4.010	-0.034	0.014	80	452	100	-4	2	Error	2	-6	2	0	3018	6009	0.167	-0.136	0	0	0
3	6	17	""	"148528"	14620	8650	100	35	36	6	16	36	36	36	6	16	12	1	0	216	188	127	67	72	72	74	21	28	53	52	0	-0.007	0.000	0.070	0.081	5.650	-0.006	0.006	80	452	100	143	116	Error	-1	144	0	116	2843	15039	0.000	5.429	0	0	0
3	7	17	""	"148578"	14800	8650	100	35	35	6	17	36	36	36	6	16	16	2	0	126	150	92	61	73	73	75	21	28	58	52	0	-0.019	-0.013	0.074	0.118	5.031	0.001	0.000	80	430	100	52	76	Error	-1	53	-1	77	2826	12039	-0.167	3.571	0	0	0
3	8	17	""	"148130"	14970	8650	100	37	36	6	16	36	36	36	6	16	13	1	0	56	62	21	33	75	75	77	21	27	8	2	0	-0.053	0.000	0.200	0.220	3.302	-0.019	0.004	80	440	100	-18	-13	Error	1	-19	0	-13	2898	4973	0.000	-0.714	0	0	0
3	9	17	""	"148258"	15150	8650	100	36	36	7	19	36	36	36	6	16	17	6	0	62	64	18	28	75	75	77	21	27	5	1	0	0.000	0.000	0.312	0.265	2.601	-0.042	0.014	80	442	100	-13	-11	Error	0	-13	0	-11	2892	5156	0.000	-0.619	0	0	0
3	10	17	""	"148283"	15330	8650	100	36	36	7	19	36	36	36	6	16	20	2	0	59	63	20	31	77	77	79	22	27	6	0	0	0.000	0.000	0.273	0.274	3.554	-0.011	0.001	80	454	100	-18	-14	Error	0	-18	0	-14	2874	5056	0.000	-0.727	0	0	0
3	11	17	""	"148067"	15510	8650	100	37	36	6	16	36	36	36	6	16	12	2	0	61	61	18	29	77	77	78	21	26	2	1	0	-0.062	0.000	0.143	0.206	3.522	-0.019	0.004	80	463	100	-15	-16	Error	1	-16	0	-16	2890	4912	0.000	-0.810	0	0	0
3	12	17	"hsa-miR-216a-3p"	"148172"	15700	8650	100	37	37	6	16	35	35	36	6	16	16	8	0	89	97	43	44	75	75	77	22	28	43	28	0	0.143	0.091	0.155	0.155	3.646	-0.013	0.003	80	472	100	16	24	-2.807	2	14	2	22	2957	7765	0.167	0.909	0	0	0
3	13	17	""	"148689"	15880	8650	100	36	36	7	19	36	36	36	6	16	18	5	0	120	131	75	57	74	74	77	23	29	56	50	0	0.000	0.000	0.104	0.100	4.026	-0.004	0.001	80	442	100	46	57	Error	0	46	0	57	2885	10501	0.000	2.348	0	0	0
3	14	17	""	"148191"	16060	8650	100	35	36	7	19	36	36	36	6	16	18	3	0	75	79	29	36	77	77	79	23	29	21	6	0	0.500	0.000	0.346	0.312	3.796	-0.014	0.002	80	442	100	-3	2	-1.000	-1	-2	0	2	2875	6317	0.000	0.000	0	0	0
3	15	17	""	"148094"	16240	8650	100	36	36	6	16	36	36	36	7	19	15	0	0	735	544	424	77	73	73	76	22	28	65	63	0	0.000	0.000	0.012	0.028	10.960	-0.001	0.001	80	442	100	662	471	Error	0	662	0	471	2884	43488	0.000	21.273	0	0	0
3	16	17	""	"148419"	16420	8640	100	35	35	6	17	36	36	36	6	16	16	1	0	64	64	20	31	70	70	72	22	30	8	0	0	0.167	0.167	0.333	0.334	3.162	-0.013	0.001	80	430	100	-7	-7	-2.585	-1	-6	-1	-6	2828	5137	-0.167	-0.364	0	0	0
3	17	17	""	"148503"	16600	8640	100	36	36	6	16	35	35	36	7	19	17	0	0	56	59	18	30	69	69	71	20	28	7	1	0	-0.077	-0.100	0.286	0.328	3.601	-0.080	0.047	80	442	100	-12	-9	Error	1	-13	1	-10	2864	4687	0.000	-0.600	0	0	0
3	18	17	""	"148605"	16780	8640	100	37	36	7	19	36	36	36	7	19	13	1	0	59	60	20	33	68	68	70	20	28	7	3	0	-0.111	0.000	0.414	0.427	3.368	-0.018	0.003	80	458	100	-8	-8	Error	1	-9	0	-8	2883	4763	0.000	-0.500	0	0	0
3	19	17	""	"148025"	16960	8640	100	36	36	7	19	36	36	36	6	16	15	5	0	58	61	17	27	65	65	66	20	30	7	1	0	0.000	0.000	0.333	0.314	2.472	-0.027	0.005	80	442	100	-7	-4	Error	0	-7	0	-4	2919	4887	0.000	-0.250	0	0	0
3	20	17	"hsa-miR-486-3p"	"148661"	17140	8640	100	36	36	6	16	36	36	36	7	19	13	0	0	64	67	21	31	63	63	65	19	29	25	6	0	0.000	0.000	0.286	0.393	3.493	-0.070	0.039	80	432	100	1	4	Error	0	1	0	4	2885	5362	0.000	0.105	0	0	0
3	21	17	""	"148429"	17320	8650	100	35	36	6	16	36	36	36	6	16	11	2	0	142	133	67	50	62	62	63	17	26	67	57	0	-0.013	0.000	0.072	0.087	4.762	0.008	0.004	80	430	100	79	71	Error	-1	80	0	71	2852	10667	0.000	4.118	0	0	0
3	22	17	""	"148407"	17500	8640	100	35	36	7	19	35	35	35	7	20	18	1	0	55	56	15	26	61	61	64	18	28	11	0	0	0.000	-0.200	0.592	0.683	5.036	-0.017	0.002	80	464	100	-6	-4	Error	0	-6	1	-5	2875	4496	0.143	-0.444	0	0	0
3	1	18	""	"148442"	13710	8850	100	37	37	6	16	37	37	37	6	16	15	3	0	78	85	29	34	75	75	78	26	33	28	11	0	0.000	0.000	0.231	0.239	2.846	0.015	0.003	80	470	100	3	10	Error	0	3	0	10	2970	6765	0.000	0.269	0	0	0
3	2	18	""	"42499"	13890	8850	100	38	37	6	16	37	37	37	6	16	17	2	0	84	92	34	36	73	73	76	21	27	36	22	0	0.091	0.000	0.224	0.256	4.833	0.002	0.000	80	450	100	12	19	-3.459	1	11	0	19	2994	7325	0.000	0.762	0	0	0
3	3	18	"hsa-miR-181c-3p"	"145759"	14070	8830	100	36	37	7	18	37	37	37	6	16	18	3	0	86	83	28	33	76	76	77	22	28	30	11	0	-0.100	0.000	0.280	0.257	3.044	-0.043	0.024	80	451	100	9	7	Error	-1	10	0	7	2964	6626	0.000	0.273	0	0	0
3	4	18	"hsa-miR-450a-5p"	"17835"	14250	8830	100	37	36	6	16	37	37	37	6	16	11	2	0	71	77	26	33	74	74	76	20	26	28	8	0	0.000	-0.333	0.258	0.306	3.516	-0.015	0.002	80	451	100	-3	2	Error	0	-3	-1	3	2913	6186	-0.167	0.050	0	0	0
3	5	18	"hsa-miR-532-3p"	"42732"	14430	8830	100	36	35	6	17	36	36	36	6	16	11	0	0	74	73	22	30	74	74	75	21	28	17	1	0	0.000	1.000	0.190	0.194	2.487	-0.019	0.004	80	451	100	0	-2	Error	0	0	-1	-1	2830	5866	-0.167	-0.095	0	0	0
3	6	18	"hsa-miR-33b-3p"	"145734"	14610	8830	100	36	36	6	16	36	36	36	6	16	12	2	0	64	64	17	26	68	68	69	19	27	7	0	0	0.000	0.000	0.477	0.428	2.847	0.025	0.004	80	451	100	-4	-4	Error	0	-4	0	-4	2887	5151	0.000	-0.263	0	0	0
3	7	18	"hsa-miR-892b"	"42493"	14790	8830	100	36	37	6	16	36	36	36	6	16	16	5	0	64	65	21	32	61	61	65	20	30	21	2	0	0.000	0.250	0.265	0.264	3.224	0.026	0.006	80	461	100	3	5	Error	0	3	1	4	2930	5176	0.167	0.000	0	0	0
3	8	18	"hsa-miR-5100"	"168878"	14980	8840	100	35	35	7	20	36	36	36	6	16	17	2	0	10583	8550	7724	90	70	70	72	21	29	77	70	0	0.000	0.000	0.001	0.004	28.217	0.000	0.001	80	450	100	10512	8479	Error	-1	10513	-1	8480	2831	684033	-0.167	403.714	0	0	0
3	9	18	"hsa-miR-4653-3p"	"168605"	15150	8830	100	36	36	6	16	36	36	36	6	16	17	2	0	125	243	198	81	74	74	75	20	26	57	53	0	0.000	0.000	0.040	0.049	6.364	-0.001	0.000	80	449	100	51	169	Error	0	51	0	169	2888	19460	0.000	8.400	0	0	0
3	10	18	"hsa-miR-4494"	"168856"	15340	8840	100	38	37	7	18	36	36	36	6	16	17	2	0	58	58	17	29	73	73	75	21	28	1	0	0	-0.133	-0.067	0.361	0.326	3.414	0.004	0.000	80	462	100	-13	-14	Error	2	-15	1	-15	2931	4677	0.167	-0.810	0	0	0
3	11	18	"hsa-miR-5585-3p"	"168558"	15520	8840	100	36	36	5	13	36	36	36	7	19	7	0	0	79	86	37	43	72	72	74	21	28	35	22	0	0.000	0.000	0.211	0.190	3.260	-0.018	0.005	80	471	100	7	14	Error	0	7	0	14	2878	6854	0.000	0.571	0	0	0
3	12	18	"hsa-miR-5696"	"168700"	15720	8850	100	36	36	6	16	36	36	36	6	16	12	2	0	110	111	37	33	74	74	74	21	28	66	42	0	0.000	0.000	0.143	0.127	2.831	-0.016	0.006	80	447	100	36	37	Error	0	36	0	37	2883	8845	0.000	1.762	0	0	0
3	13	18	"hsa-miR-4794"	"168829"	15880	8830	100	37	37	7	18	36	36	36	6	16	26	3	0	54	56	17	30	73	73	76	22	28	2	0	0	-0.053	-0.059	0.300	0.369	4.586	-0.055	0.030	80	427	100	-18	-16	Error	1	-19	1	-17	2966	4466	0.167	-0.909	0	0	0
3	14	18	"hsa-miR-4666a-3p"	"168602"	16060	8830	100	36	35	6	17	36	36	36	6	16	13	0	0	53	56	20	35	73	73	75	22	29	5	1	0	0.000	0.059	0.278	0.256	3.327	-0.017	0.003	80	451	100	-20	-18	Error	0	-20	-1	-17	2838	4474	-0.167	-0.864	0	0	0
3	15	18	"hsa-miR-3978"	"168894"	16240	8830	100	36	36	6	16	36	36	36	6	16	16	0	0	53	55	16	29	71	71	73	20	27	2	1	0	0.000	0.000	0.308	0.269	3.457	-0.043	0.014	80	461	100	-18	-16	Error	0	-18	0	-16	2901	4368	0.000	-0.900	0	0	0
3	16	18	"hsa-miR-4491"	"168918"	16430	8830	100	36	36	7	19	36	36	36	6	16	15	2	0	73	75	24	32	68	68	70	21	30	26	8	0	0.000	0.000	0.225	0.281	3.415	-0.022	0.005	80	458	100	5	7	Error	0	5	0	7	2876	6005	0.000	0.238	0	0	0
3	17	18	"hsa-miR-506-5p"	"168704"	16600	8830	100	35	36	6	16	36	36	36	7	19	13	2	0	89	94	43	45	67	67	69	19	27	52	36	0	-0.045	0.000	0.174	0.174	3.099	0.007	0.001	80	460	100	21	27	Error	-1	22	0	27	2861	7538	0.000	1.316	0	0	0
3	18	18	"hsa-miR-296-5p"	"168708"	16790	8850	100	35	36	6	16	36	36	36	6	16	20	2	0	79	84	33	39	66	66	67	19	28	40	25	0	-0.077	0.000	0.236	0.277	3.349	-0.035	0.017	80	433	100	12	18	Error	-1	13	0	18	2899	6715	0.000	0.895	0	0	0
3	19	18	"hsa-miR-4796-5p"	"168621"	16950	8830	100	36	35	6	17	36	36	36	6	16	12	0	0	65	68	22	32	63	63	64	18	28	20	10	0	0.000	-0.200	0.500	0.559	4.384	-0.022	0.004	80	426	100	2	4	Error	0	2	-1	5	2836	5439	-0.167	0.222	0	0	0
3	20	18	"hsa-miR-4694-5p"	"168670"	17120	8820	100	37	37	6	16	36	36	36	6	16	11	3	0	73	80	28	35	62	62	65	19	29	43	26	0	0.091	0.056	0.174	0.228	3.777	-0.018	0.003	80	458	100	12	19	-3.459	1	11	1	18	2927	6380	0.167	0.789	0	0	0
3	21	18	"hsa-miR-4681"	"168767"	17310	8820	100	36	36	7	19	35	35	36	6	16	18	7	0	65	68	23	33	61	61	63	18	28	25	8	0	0.250	0.143	0.324	0.356	4.222	-0.038	0.011	80	467	100	5	8	-2.000	1	4	1	7	2865	5404	0.000	0.278	0	0	0
3	22	18	"hsa-miR-3150b-5p"	"168594"	17500	8820	100	36	36	7	19	35	35	36	6	16	20	5	0	64	68	23	33	61	61	63	19	30	28	10	0	0.333	0.143	0.333	0.356	3.280	-0.076	0.043	80	494	100	4	8	-1.585	1	3	1	7	2883	5433	0.000	0.263	0	0	0
3	1	19	"hsa-miR-4532"	"168844"	13720	9020	100	36	37	7	18	36	36	37	6	16	20	5	0	1307	2626	2651	100	78	78	80	24	30	61	58	0	0.000	0.000	0.009	0.018	15.000	0.000	0.000	80	462	100	1229	2549	Error	0	1229	1	2548	2970	210096	0.000	106.083	0	0	0
3	2	19	"hsa-miR-4528"	"168975"	13900	9030	100	37	37	6	16	37	37	37	6	16	10	1	0	62	64	16	25	76	76	78	22	28	5	0	0	0.000	0.000	0.194	0.213	2.840	-0.019	0.003	80	432	100	-14	-12	Error	0	-14	0	-12	2976	5130	0.000	-0.636	0	0	0
3	3	19	"hsa-miR-2682-3p"	"168570"	14080	9030	100	37	37	7	18	37	37	37	6	16	17	2	0	82	86	33	38	76	76	78	21	26	28	13	0	0.000	0.000	0.202	0.210	3.327	-0.030	0.012	80	451	100	6	10	Error	0	6	0	10	2970	6907	0.000	0.381	0	0	0
3	4	19	"hsa-miR-3129-3p"	"168649"	14260	9030	100	37	37	6	16	37	37	36	6	16	12	3	0	60	58	15	25	74	74	75	22	29	2	0	0	0.000	0.000	0.280	0.327	3.817	-0.026	0.006	80	451	100	-14	-16	Error	0	-14	0	-16	2999	4673	0.167	-0.773	0	0	0
3	5	19	"hsa-miR-3618"	"168786"	14440	9030	100	36	36	5	13	36	36	36	6	16	10	0	0	75	74	22	29	73	73	77	44	57	2	0	0	0.000	0.000	0.246	0.281	3.293	-0.037	0.015	80	461	100	2	1	Error	0	2	0	1	2869	5933	0.000	-0.068	0	0	0
3	6	19	"hsa-miR-3972"	"169074"	14620	9030	100	36	37	6	16	36	36	36	6	16	21	3	0	71	73	20	27	65	65	68	20	29	31	6	0	0.000	0.125	0.278	0.313	3.015	-0.045	0.017	80	451	100	6	9	Error	0	6	1	8	2920	5839	0.167	0.250	0	0	0
3	7	19	"hsa-miR-4783-3p"	"169106"	14800	9030	100	37	37	6	16	36	36	36	6	16	13	5	0	76	85	40	47	60	60	61	17	27	48	33	0	0.063	0.040	0.153	0.182	3.794	-0.005	0.001	80	451	100	17	26	-4.000	1	16	1	25	2933	6777	0.167	1.412	0	0	0
3	8	19	"hsa-miR-4639-5p"	"169071"	14980	9030	100	36	37	7	18	37	37	37	6	16	18	3	0	67	66	20	30	68	68	70	21	30	12	3	0	1.000	0.000	0.333	0.417	3.791	-0.002	0.000	80	463	100	-2	-2	0.000	-1	-1	0	-2	2955	5311	0.000	-0.190	0	0	0
3	9	19	"hsa-miR-4637"	"168984"	15160	9030	100	37	36	6	16	36	36	37	6	16	12	0	0	55	58	18	31	72	72	74	21	28	2	0	0	-0.059	0.000	0.304	0.279	2.663	-0.012	0.002	80	471	100	-16	-14	Error	1	-17	0	-14	2867	4616	-0.167	-0.762	0	0	0
3	10	19	"hsa-miR-4733-3p"	"169265"	15350	9030	100	35	36	7	19	36	36	36	6	16	18	2	0	75	84	30	35	70	70	72	21	29	31	17	0	-0.200	0.000	0.444	0.434	3.908	-0.026	0.009	80	440	100	4	14	Error	-1	5	0	14	2883	6692	0.000	0.571	0	0	0
3	11	19	"hsa-miR-4790-3p"	"169099"	15520	9030	100	35	36	7	19	36	36	36	6	16	18	3	0	56	59	20	33	71	71	73	21	28	7	2	0	0.067	0.000	0.250	0.250	3.518	-0.012	0.001	80	440	100	-16	-12	-3.907	-1	-15	0	-12	2875	4695	0.000	-0.667	0	0	0
3	12	19	"hsa-miR-5047"	"169201"	15700	9030	100	37	37	6	16	36	36	36	6	16	15	3	0	59	60	17	28	72	72	72	22	30	2	0	0	-0.077	-0.083	0.385	0.370	3.609	-0.045	0.015	80	452	100	-12	-11	Error	1	-13	1	-12	2943	4760	0.167	-0.545	0	0	0
3	13	19	"hsa-miR-382-3p"	"169132"	15890	9030	100	38	37	6	16	36	36	36	6	16	16	1	0	88	109	55	50	71	71	72	21	29	47	41	0	0.118	0.026	0.107	0.147	4.861	-0.005	0.001	80	461	100	19	39	-3.087	2	17	1	38	2926	8701	0.167	1.762	0	0	0
3	14	19	"hsa-miR-5687"	"169122"	16070	9030	100	35	36	7	19	36	36	36	6	16	20	5	0	59	58	15	25	71	71	74	23	31	1	0	0	0.083	0.000	0.333	0.344	3.377	-0.043	0.015	80	451	100	-13	-13	-3.585	-1	-12	0	-13	2891	4661	0.000	-0.696	0	0	0
3	15	19	"hsa-miR-3064-5p"	"169227"	16250	9030	100	36	36	6	16	36	36	36	6	16	17	0	0	76	90	40	44	69	69	71	22	30	40	28	0	0.000	0.000	0.193	0.221	3.443	-0.005	0.001	80	451	100	7	21	Error	0	7	0	21	2889	7191	0.000	0.864	0	0	0
3	16	19	"hsa-miR-4692"	"169289"	16430	9030	100	36	36	7	19	36	36	36	7	19	12	3	0	53	55	14	25	65	65	67	19	28	3	0	0	0.000	0.000	0.261	0.299	3.424	-0.045	0.011	80	450	100	-12	-10	Error	0	-12	0	-10	2865	4425	0.000	-0.632	0	0	0
3	17	19	"hsa-miR-4503"	"169308"	16610	9030	100	35	36	7	19	35	35	35	6	17	18	5	0	123	131	68	51	66	66	67	19	28	63	57	0	0.000	0.015	0.139	0.126	4.644	-0.005	0.001	80	451	100	57	66	Error	0	57	1	65	2852	10449	0.167	3.368	0	0	0
3	18	19	"hsa-miR-4290"	"169282"	16790	9020	100	37	37	7	18	36	36	36	6	16	20	7	0	483	400	289	72	66	66	67	19	28	68	67	0	0.002	0.003	0.021	0.048	9.046	-0.001	0.001	80	430	100	418	335	-8.704	1	417	1	334	2971	32012	0.167	17.526	0	0	0
3	19	19	"hsa-miR-4445-3p"	"169172"	16970	9030	100	35	35	6	17	36	36	36	6	16	11	2	0	62	66	18	27	63	63	64	19	29	15	2	0	1.000	-0.333	0.629	0.509	4.056	-0.035	0.010	80	452	100	-2	2	0.000	-1	-1	-1	3	2784	5247	-0.167	0.105	0	0	0
3	20	19	"hsa-miR-4518"	"169199"	17150	9030	100	37	37	7	18	37	37	37	6	16	18	6	0	88	153	110	71	63	63	64	18	28	50	48	0	0.000	0.000	0.110	0.119	5.760	0.000	0.000	80	460	100	25	90	Error	0	25	0	90	2965	12242	0.000	4.944	0	0	0
3	21	19	"hsa-miR-642b-5p"	"169034"	17330	9030	100	38	37	7	18	36	36	36	7	19	16	3	0	751	645	495	76	61	61	64	19	29	68	66	0	0.003	0.002	0.011	0.030	12.062	0.002	0.011	80	479	100	692	585	-8.430	2	690	1	584	2975	51616	0.143	30.579	0	0	0
3	22	19	"hsa-miR-5590-3p"	"169173"	17520	9020	100	35	36	6	16	35	35	35	6	17	16	5	0	55	59	18	30	62	62	63	21	33	12	1	0	0.000	-0.333	0.354	0.408	2.970	0.005	0.000	80	505	100	-7	-2	Error	0	-7	1	-3	2855	4687	0.167	-0.190	0	0	0
3	1	20	"Hy3"	"13138"	13720	9210	100	37	37	5	13	37	37	37	6	16	10	1	0	110	478	630	131	77	77	78	22	28	53	46	0	0.000	0.000	0.045	0.039	10.562	0.001	0.002	80	506	100	33	401	Error	0	33	0	401	2975	38202	0.000	18.182	0	0	0
3	2	20	"hsa-miR-4766-3p"	"169231"	13900	9210	100	36	37	5	13	37	37	37	6	16	12	1	0	66	65	20	30	74	74	77	22	28	8	1	0	0.125	0.000	0.211	0.256	3.186	-0.029	0.008	80	464	100	-9	-9	-3.000	-1	-8	0	-9	2961	5235	0.000	-0.545	0	0	0
3	3	20	"hsa-miR-4676-3p"	"169315"	14080	9210	100	35	35	6	17	37	37	37	6	16	6	2	0	63	66	22	33	73	73	75	21	28	10	2	0	0.200	0.286	0.385	0.317	3.366	-0.007	0.001	80	464	100	-12	-9	-2.322	-2	-10	-2	-7	2803	5302	-0.333	-0.429	0	0	0
3	4	20	"hsa-miR-520b/hsa-miR-520c-3p"	"169005"	14260	9210	100	36	36	6	16	37	37	37	6	16	11	3	0	71	72	20	27	73	73	75	23	30	11	0	0	0.500	1.000	0.342	0.434	3.418	-0.018	0.004	80	474	100	-3	-2	-1.000	-1	-2	-1	-1	2892	5795	-0.167	-0.130	0	0	0
3	5	20	""	"168580"	14450	9220	100	36	36	5	13	36	36	36	6	16	16	1	0	86	100	48	48	73	73	76	43	56	35	10	0	0.000	0.000	0.154	0.190	3.969	-0.002	0.000	80	484	100	13	27	Error	0	13	0	27	2917	7993	0.000	0.558	0	0	0
3	6	20	""	"169246"	14630	9210	100	38	37	6	16	36	36	36	6	16	16	2	0	63	68	20	29	70	70	73	43	58	2	0	0	-0.286	-0.500	0.286	0.290	2.968	0.008	0.001	80	464	100	-5	-1	Error	2	-7	1	-2	2958	5421	0.167	-0.116	0	0	0
3	7	20	""	"169291"	14810	9210	100	37	37	6	16	36	36	36	6	16	13	0	0	77	108	67	62	72	72	73	21	28	40	36	0	0.200	0.028	0.133	0.137	4.207	0.007	0.002	80	484	100	6	37	-2.322	1	5	1	36	2924	8610	0.167	1.667	0	0	0
3	8	20	""	"168888"	15010	9230	100	36	35	6	17	36	36	36	6	16	15	0	0	83	82	27	32	70	70	72	21	29	33	15	0	0.000	-0.083	0.185	0.178	2.653	-0.049	0.031	80	480	100	13	11	Error	0	13	-1	12	2832	6520	-0.167	0.476	0	0	0
3	9	20	"hsa-miRPlus-A1086"	"169416"	15170	9220	100	37	36	6	16	36	36	36	6	16	11	0	0	101	114	64	56	68	68	71	21	29	53	46	0	0.030	0.000	0.091	0.077	4.163	-0.007	0.002	80	437	100	34	46	-5.044	1	33	0	46	2884	9080	0.000	2.048	0	0	0
3	10	20	""	"168913"	15340	9210	100	37	37	6	16	36	36	36	6	16	18	1	0	311	263	171	65	70	70	71	22	30	65	61	0	0.004	0.005	0.032	0.059	7.846	0.002	0.002	80	462	100	242	194	-7.913	1	241	1	193	2927	21002	0.167	8.727	0	0	0
3	11	20	""	"169060"	15530	9220	100	36	36	6	16	36	36	36	6	16	16	2	0	424	354	255	72	70	70	73	20	27	68	68	0	0.000	0.000	0.019	0.030	6.665	-0.002	0.004	80	472	100	354	284	Error	0	354	0	284	2899	28345	0.000	14.050	0	0	0
3	12	20	""	"169051"	15700	9220	100	35	35	6	17	36	36	36	6	16	12	1	0	189	211	153	72	69	69	72	23	31	56	55	0	-0.008	-0.007	0.050	0.075	5.993	-0.005	0.007	80	472	100	119	141	Error	-1	120	-1	142	2839	16887	-0.167	6.043	0	0	0
3	13	20	""	"168604"	15890	9210	100	35	36	6	16	36	36	36	6	16	15	1	0	58	59	16	27	67	67	69	21	30	1	0	0	0.111	0.000	0.500	0.454	3.721	-0.061	0.031	80	474	100	-10	-8	-3.170	-1	-9	0	-8	2863	4714	0.000	-0.476	0	0	0
3	14	20	"Empty"	"0"	16070	9210	100	37	37	7	18	36	36	36	7	19	20	1	0	71	70	18	25	66	66	68	19	27	16	3	0	0.200	0.250	0.382	0.421	2.900	0.044	0.016	80	464	100	6	5	-2.322	1	5	1	4	2947	5594	0.143	0.105	0	0	0
3	15	20	"Empty"	"0"	16250	9210	100	36	36	7	19	37	37	36	6	16	11	1	0	63	65	17	26	65	65	67	19	28	15	2	0	0.500	100000.000	0.417	0.435	3.400	-0.030	0.005	80	464	100	-3	-1	-1.000	-1	-2	-1	0	2841	5220	0.000	-0.105	0	0	0
3	16	20	"Empty"	"0"	16430	9210	100	35	37	7	18	36	36	36	6	16	25	6	0	70	68	22	32	65	65	66	19	28	17	3	0	-0.200	0.333	0.364	0.339	3.360	-0.044	0.013	80	464	100	4	4	Error	-1	5	1	3	2935	5426	0.167	0.105	0	0	0
3	17	20	"Empty"	"0"	16610	9210	100	36	36	7	19	35	35	36	7	19	21	3	0	64	67	22	32	64	64	65	19	29	20	10	0	100000.000	0.333	0.318	0.271	3.072	-0.024	0.004	80	464	100	1	4	16.610	1	0	1	3	2886	5362	0.000	0.105	0	0	0
3	18	20	"Empty"	"0"	16790	9210	100	35	36	7	19	36	36	36	7	19	11	2	0	66	66	17	25	63	63	65	20	30	15	1	0	-0.333	0.000	0.481	0.496	2.836	-0.051	0.015	80	474	100	2	3	Error	-1	3	0	3	2864	5268	0.000	0.050	0	0	0
3	19	20	"Empty"	"0"	16970	9210	100	35	36	6	16	36	36	36	6	16	12	2	0	63	64	20	31	61	61	63	18	28	18	6	0	-0.500	0.000	0.375	0.503	4.061	-0.039	0.009	80	464	100	1	3	Error	-1	2	0	3	2847	5135	0.000	0.056	0	0	0
3	20	20	"Empty"	"0"	17150	9210	100	36	36	7	19	36	36	36	6	16	17	3	0	61	62	19	30	61	61	62	18	29	16	3	0	0.000	0.000	0.294	0.432	3.514	-0.004	0.000	80	464	100	0	1	Error	0	0	0	1	2869	4964	0.000	0.000	0	0	0
3	21	20	"Hy3"	"13138"	17330	9220	100	36	36	7	19	36	36	36	6	16	18	5	0	206	476	512	107	61	61	63	19	30	61	58	0	0.000	0.000	0.048	0.051	8.979	-0.002	0.006	80	462	100	145	415	Error	0	145	0	415	2914	38102	0.000	21.737	0	0	0
3	22	20	"Hy3"	"13138"	17500	9210	100	35	35	6	17	36	36	36	6	16	8	1	0	836	1278	1357	106	60	60	62	19	30	63	57	0	-0.001	-0.001	0.009	0.028	22.616	0.000	0.000	80	495	100	775	1217	Error	-1	776	-1	1218	2809	102259	-0.167	64.000	0	0	0
4	1	1	"Hy3"	"13138"	4690	10110	100	36	37	7	18	36	36	36	7	19	22	1	0	123	674	914	135	75	75	77	23	29	53	51	0	0.000	0.002	0.054	0.045	10.025	0.000	0.001	80	506	100	48	600	Error	0	48	1	599	2934	53892	0.143	25.957	0	0	0
4	2	1	""	"28161"	4870	10110	100	36	36	6	16	35	35	36	7	19	16	1	0	73	73	22	30	76	76	80	25	31	13	0	0	-0.333	-0.333	0.321	0.311	4.121	-0.036	0.013	80	474	100	-2	-2	Error	1	-3	1	-3	2851	5835	0.000	-0.280	0	0	0
4	3	1	"hsa-miR-380-5p"	"13170"	5050	10110	100	36	36	6	16	35	35	35	6	17	18	3	0	64	66	20	30	78	78	80	22	27	3	1	0	-0.071	-0.083	0.186	0.256	5.002	-0.040	0.016	80	474	100	-13	-11	Error	1	-14	1	-12	2860	5284	0.167	-0.636	0	0	0
4	4	1	""	"42958"	5230	10110	100	36	36	6	16	36	36	36	6	16	15	2	0	641	728	656	90	78	78	80	22	27	57	55	0	0.000	0.000	0.013	0.030	12.093	0.000	0.001	80	474	100	563	650	Error	0	563	0	650	2858	58256	0.000	29.455	0	0	0
4	5	1	"hsa-miR-320b"	"46324"	5410	10100	100	36	36	7	19	36	36	36	6	16	15	2	0	108	687	835	121	78	78	79	22	27	57	45	0	0.000	0.000	0.077	0.040	10.566	0.001	0.002	80	482	100	30	609	Error	0	30	0	609	2885	54973	0.000	27.636	0	0	0
4	6	1	""	"17433"	5590	10110	100	36	36	6	16	36	36	36	6	16	10	2	0	96	105	46	43	79	79	80	22	27	41	35	0	0.000	0.000	0.113	0.148	4.192	0.016	0.005	80	462	100	17	26	Error	0	17	0	26	2884	8369	0.000	1.136	0	0	0
4	7	1	""	"11202"	5760	10110	100	36	36	6	16	36	36	36	6	16	13	3	0	96	94	30	31	79	79	80	22	27	40	20	0	0.000	0.000	0.240	0.220	4.568	-0.009	0.001	80	472	100	17	15	Error	0	17	0	15	2887	7556	0.000	0.636	0	0	0
4	8	1	""	"42939"	5950	10110	100	38	37	7	18	36	36	36	6	16	17	5	0	1018	751	573	76	78	78	80	23	28	68	65	0	0.002	0.001	0.007	0.020	8.551	0.001	0.006	80	484	100	942	674	-8.877	2	940	1	673	2942	60063	0.167	29.174	0	0	0
4	9	1	"hsa-miR-152-3p"	"17676"	6130	10100	100	36	36	6	16	36	36	36	6	16	13	3	0	458	517	439	84	79	79	81	23	28	58	58	0	0.000	0.000	0.012	0.031	9.836	-0.001	0.002	80	490	100	379	438	Error	0	379	0	438	2875	41384	0.000	18.957	0	0	0
4	10	1	"hsa-miR-650"	"17593"	6310	10120	100	38	37	7	18	36	36	36	6	16	18	2	0	76	82	27	32	78	78	80	22	27	22	11	0	-1.000	0.250	0.321	0.256	4.247	-0.032	0.014	80	452	100	0	5	Error	2	-2	1	4	2964	6572	0.167	0.091	0	0	0
4	11	1	"hsa-miR-27a-3p"	"46483"	6490	10110	100	36	36	6	16	36	36	36	6	16	10	2	0	299	674	661	98	77	77	79	22	27	58	53	0	0.000	0.000	0.064	0.038	10.829	0.000	0.000	80	474	100	222	597	Error	0	222	0	597	2882	53925	0.000	27.045	0	0	0
4	12	1	"hsa-let-7g-5p"	"46438"	6670	10110	100	36	36	6	16	36	36	36	6	16	10	1	0	98	735	844	114	77	77	79	22	27	48	43	0	0.000	0.000	0.036	0.027	10.779	0.000	0.001	80	474	100	21	658	Error	0	21	0	658	2864	58837	0.000	29.818	0	0	0
4	13	1	"hsa-miR-490-3p"	"42703"	6850	10110	100	37	37	6	16	36	36	37	6	16	13	5	0	212	232	162	69	78	78	79	20	25	56	53	0	0.007	0.006	0.039	0.068	7.533	0.000	0.000	80	474	100	135	155	-7.066	1	134	1	154	2970	18582	0.000	7.650	0	0	0
4	14	1	""	"28054"	7030	10110	100	35	36	8	22	36	36	36	6	16	18	6	0	70	74	21	28	77	77	80	22	27	10	2	0	0.143	0.000	0.377	0.366	3.224	-0.041	0.016	80	484	100	-8	-3	-2.807	-1	-7	0	-3	2907	5897	0.000	-0.273	0	0	0
4	15	1	""	"14302"	7220	10110	100	37	37	5	13	36	36	36	6	16	15	2	0	125	158	99	62	78	78	79	22	27	56	50	0	0.021	0.013	0.045	0.055	3.362	0.010	0.012	80	449	100	48	81	-5.555	1	47	1	80	2971	12665	0.167	3.591	0	0	0
4	16	1	"hsa-miR-627-5p"	"17625"	7380	10120	100	37	36	7	19	36	36	37	6	16	21	2	0	88	100	46	46	78	78	81	23	28	36	27	0	0.100	0.000	0.214	0.181	3.314	-0.021	0.012	80	461	100	11	22	-3.322	1	10	0	22	2902	8001	-0.167	0.826	0	0	0
4	17	1	"hsa-miR-744-5p"	"27568"	7570	10100	100	36	37	5	13	36	36	37	6	16	15	1	0	90	184	163	88	79	79	81	24	29	45	37	0	0.000	0.010	0.049	0.065	5.295	0.003	0.002	80	481	100	11	106	Error	0	11	1	105	2927	14753	0.000	4.292	0	0	0
4	18	1	"hsa-miR-593-5p"	"42478"	7740	10100	100	37	38	6	15	36	36	36	6	16	17	5	0	82	79	24	30	81	81	82	21	25	20	3	0	1.000	-1.000	0.227	0.262	2.937	0.008	0.001	80	471	100	2	0	0.000	1	1	2	-2	3043	6356	0.333	-0.143	0	0	0
4	19	1	"hsa-miR-323a-5p"	"42457"	7920	10100	100	37	38	5	13	36	36	36	6	16	18	2	0	68	73	22	30	79	79	81	22	27	6	2	0	-0.091	-0.333	0.216	0.241	3.013	-0.009	0.001	80	483	100	-10	-4	Error	1	-11	2	-6	3017	5830	0.333	-0.364	0	0	0
4	20	1	"ebv-miR-BART3-3p"	"17589"	8100	10100	100	38	38	6	15	37	37	37	6	16	12	3	0	80	79	20	25	79	79	81	22	27	12	1	0	1.000	100000.000	0.254	0.291	4.396	0.018	0.005	80	502	100	2	1	0.000	1	1	1	0	3017	6330	0.167	-0.091	0	0	0
4	21	1	"hsa-miR-638"	"42832"	8300	10110	100	37	38	6	15	38	38	37	6	16	15	1	0	112	235	190	80	79	79	81	21	25	51	46	0	-0.030	0.000	0.133	0.086	5.732	0.000	0.000	80	489	100	32	156	Error	-1	33	0	156	3015	18796	0.167	7.333	0	0	0
4	22	1	"Hy3"	"13138"	8470	10110	100	39	39	5	12	37	37	37	6	16	16	2	0	111	1033	1277	123	80	80	82	22	26	56	46	0	0.065	0.002	0.045	0.026	15.947	0.000	0.001	80	503	100	33	955	-3.954	2	31	2	953	3102	82634	0.333	43.227	0	0	0
4	1	2	""	"42712"	4690	10300	100	35	36	7	19	35	35	36	6	16	16	7	0	65	67	22	32	77	77	79	24	30	8	0	0	0.000	-0.100	0.250	0.305	5.400	-0.054	0.031	80	484	100	-12	-9	Error	0	-12	1	-10	2857	5377	0.000	-0.500	0	0	0
4	2	2	"spike_control_v2_40"	"29001"	4870	10300	100	37	39	21	53	35	35	35	6	17	22	6	0	402	373	286	76	78	78	79	23	29	62	61	0	0.006	0.014	0.020	0.029	5.763	0.015	0.059	80	452	100	326	299	-7.340	2	324	4	295	3119	29808	0.667	12.783	0	0	0
4	3	2	""	"42748"	5050	10300	100	35	36	7	19	35	35	35	6	17	20	5	0	69	71	21	29	77	77	78	22	28	11	1	0	0.000	-0.167	0.381	0.389	3.183	-0.016	0.002	80	452	100	-8	-5	Error	0	-8	1	-6	2860	5701	0.167	-0.318	0	0	0
4	4	2	""	"42807"	5230	10300	100	35	35	6	17	35	35	35	6	17	20	0	0	79	112	68	60	77	77	80	23	28	35	32	0	0.000	0.000	0.106	0.138	3.743	-0.014	0.009	80	452	100	2	35	Error	0	2	0	35	2823	8944	0.000	1.391	0	0	0
4	5	2	"hsa-miR-1224-5p"	"46462"	5410	10300	100	37	36	5	13	36	36	36	7	19	8	0	0	80	82	24	29	79	79	81	23	28	13	5	0	1.000	0.000	0.300	0.288	4.810	-0.028	0.009	80	460	100	2	3	0.000	1	1	0	3	2915	6576	0.000	0.043	0	0	0
4	6	2	"hsa-miR-1178-3p"	"46822"	5590	10300	100	35	35	7	20	36	36	36	6	16	10	3	0	69	70	20	28	77	77	79	22	27	7	2	0	0.125	0.143	0.369	0.350	3.560	0.005	0.000	80	452	100	-9	-8	-3.000	-1	-8	-1	-7	2816	5584	-0.167	-0.409	0	0	0
4	7	2	"hsa-miR-758-3p"	"28759"	5770	10300	100	36	35	6	17	36	36	36	6	16	12	0	0	67	69	21	30	78	78	80	22	27	7	1	0	0.000	0.111	0.242	0.225	3.086	-0.035	0.014	80	452	100	-11	-10	Error	0	-11	-1	-9	2811	5547	-0.167	-0.500	0	0	0
4	8	2	""	"17527"	5950	10300	100	36	35	6	17	36	36	36	6	16	10	3	0	74	77	25	32	76	76	78	22	28	16	3	0	0.000	-1.000	0.333	0.370	2.581	-0.037	0.017	80	452	100	-2	0	Error	0	-2	-1	1	2822	6196	-0.167	-0.045	0	0	0
4	9	2	"hsa-miR-181c-5p"	"42496"	6130	10310	100	36	36	7	19	36	36	36	6	16	15	5	0	75	84	33	39	78	78	79	21	26	30	18	0	0.000	0.000	0.174	0.221	4.596	-0.019	0.005	80	469	100	-3	6	Error	0	-3	0	6	2904	6726	0.000	0.238	0	0	0
4	10	2	"hsa-miR-146b-5p"	"10306"	6320	10290	100	37	37	7	18	36	36	36	6	16	21	5	0	385	775	748	96	75	75	77	21	27	58	56	0	0.003	0.001	0.019	0.038	12.334	0.000	0.000	80	449	100	311	701	-8.276	1	310	1	700	2923	61987	0.167	33.238	0	0	0
4	11	2	""	"46982"	6500	10300	100	36	37	5	13	36	36	36	6	16	15	2	0	62	68	21	30	75	75	76	22	28	8	1	0	0.000	-0.143	0.231	0.236	3.701	-0.001	0.000	80	452	100	-13	-6	Error	0	-13	1	-7	2979	5438	0.167	-0.364	0	0	0
4	12	2	""	"46538"	6680	10300	100	37	37	6	16	36	36	36	6	16	11	1	0	87	239	222	92	77	77	78	21	26	45	45	0	0.100	0.006	0.050	0.065	8.714	0.001	0.001	80	440	100	11	163	-3.322	1	10	1	162	2928	19113	0.167	7.667	0	0	0
4	13	2	"hsa-miR-20b-3p"	"17882"	6850	10300	100	36	37	7	18	36	36	36	6	16	18	5	0	85	334	341	102	79	79	81	22	27	46	43	0	0.000	0.004	0.042	0.061	10.766	0.000	0.000	80	450	100	6	256	Error	0	6	1	255	2966	26720	0.167	11.500	0	0	0
4	14	2	""	"42765"	7040	10300	100	38	37	6	16	36	36	36	6	16	21	3	0	125	147	85	57	79	79	81	22	27	57	50	0	0.043	0.015	0.049	0.070	3.530	0.001	0.000	80	450	100	48	69	-4.524	2	46	1	68	2996	11773	0.167	3.000	0	0	0
4	15	2	""	"46921"	7210	10290	100	37	37	6	16	36	36	36	6	16	13	2	0	122	1614	1995	123	78	78	79	21	26	53	50	0	0.023	0.001	0.038	0.023	18.623	0.000	0.006	80	449	100	45	1537	-5.459	1	44	1	1536	2925	129091	0.167	73.095	0	0	0
4	16	2	"hsa-miR-612"	"27551"	7400	10310	100	37	37	6	16	36	36	37	6	16	12	3	0	105	164	109	66	79	79	80	22	27	52	47	0	0.038	0.012	0.057	0.058	3.669	-0.003	0.001	80	469	100	27	86	-4.700	1	26	1	85	2972	13136	0.000	3.818	0	0	0
4	17	2	""	"42481"	7570	10300	100	36	36	6	16	36	36	37	6	16	10	0	0	68	70	21	30	80	80	81	22	27	6	2	0	0.000	0.000	0.294	0.299	3.051	0.017	0.004	80	448	100	-12	-10	Error	0	-12	0	-10	2873	5626	-0.167	-0.500	0	0	0
4	18	2	""	"42864"	7750	10300	100	36	36	6	16	36	36	37	6	16	16	3	0	109	128	70	54	82	82	82	21	25	50	47	0	0.000	0.000	0.176	0.125	3.948	-0.007	0.003	80	461	100	27	46	Error	0	27	0	46	2891	10212	-0.167	2.190	0	0	0
4	19	2	"hsa-miR-593-3p"	"42504"	7930	10300	100	37	37	6	16	37	37	37	6	16	15	2	0	78	82	27	32	80	80	81	21	25	25	10	0	0.000	0.000	0.207	0.223	3.262	-0.025	0.010	80	461	100	-2	2	Error	0	-2	0	2	2944	6570	0.000	0.048	0	0	0
4	20	2	"ebv-miR-BART15"	"42897"	8110	10300	100	36	37	6	16	37	37	37	6	16	12	6	0	74	76	22	28	78	78	80	20	25	17	5	0	0.250	0.000	0.286	0.292	3.343	0.019	0.004	80	461	100	-5	-2	-2.000	-1	-4	0	-2	2970	6101	0.000	-0.200	0	0	0
4	21	2	"hsa-miR-16-2-3p"	"42874"	8300	10310	100	37	37	6	16	37	37	37	6	16	8	2	0	97	114	56	49	79	79	80	20	25	48	36	0	0.000	0.000	0.188	0.156	4.076	-0.009	0.003	80	460	100	18	35	Error	0	18	0	35	2932	9103	0.000	1.700	0	0	0
4	22	2	""	"42742"	8480	10310	100	35	36	5	13	37	37	37	6	16	10	0	0	99	104	43	41	79	79	79	21	26	50	33	0	-0.100	-0.040	0.144	0.173	2.993	-0.016	0.007	80	472	100	18	24	Error	-2	20	-1	25	2854	8282	-0.167	1.190	0	0	0
4	1	3	"hsa-miR-571"	"17490"	4690	10490	100	34	35	7	20	35	35	35	6	17	21	3	0	75	77	21	27	75	75	78	23	29	16	2	0	100000.000	0.000	0.280	0.335	3.523	-0.003	0.000	80	486	100	-1	2	16.610	-1	0	0	2	2819	6148	0.000	-0.043	0	0	0
4	2	3	"hsa-miR-1207-5p"	"46565"	4870	10490	100	35	36	7	19	35	35	36	6	16	21	3	0	69	72	21	29	76	76	78	21	26	11	2	0	0.000	-0.250	0.189	0.232	2.925	-0.058	0.029	80	442	100	-7	-3	Error	0	-7	1	-4	2859	5745	0.000	-0.286	0	0	0
4	3	3	"spike_control_v2_37"	"28684"	5050	10490	100	35	35	6	17	36	36	36	6	16	16	1	0	246	441	393	89	76	76	78	22	28	57	53	0	-0.006	-0.003	0.014	0.030	6.594	-0.001	0.000	80	442	100	169	364	Error	-1	170	-1	365	2825	35286	-0.167	16.500	0	0	0
4	4	3	"hsa-miR-649"	"15619"	5230	10490	100	36	36	6	16	35	35	36	6	16	17	1	0	69	71	25	35	78	78	79	22	27	11	5	0	-0.111	-0.143	0.429	0.322	3.411	-0.020	0.004	80	452	100	-8	-6	Error	1	-9	1	-7	2862	5697	0.000	-0.364	0	0	0
4	5	3	"hsa-miR-136-5p"	"10943"	5410	10490	100	36	36	6	16	35	35	36	6	16	22	3	0	748	935	851	91	78	78	80	22	27	58	57	0	0.001	0.001	0.009	0.021	10.573	-0.001	0.004	80	452	100	671	858	-9.388	1	670	1	857	2903	74782	0.000	38.864	0	0	0
4	6	3	""	"42706"	5590	10490	100	37	36	6	16	36	36	36	7	19	8	1	0	447	360	258	71	79	79	79	22	27	63	62	0	0.003	0.000	0.012	0.024	5.252	-0.001	0.001	80	452	100	369	281	-8.524	1	368	0	281	2880	28811	0.000	12.773	0	0	0
4	7	3	"hsa-miR-183-5p"	"10977"	5770	10490	100	36	36	6	16	36	36	36	6	16	13	2	0	158	166	105	63	77	77	79	23	29	56	52	0	0.000	0.000	0.054	0.068	3.895	-0.005	0.003	80	452	100	81	89	Error	0	81	0	89	2880	13263	0.000	3.783	0	0	0
4	8	3	"hsa-let-7a-2-3p"	"42530"	5950	10490	100	37	37	6	16	36	36	36	6	16	17	2	0	210	192	122	63	74	74	78	22	28	63	60	0	0.007	0.008	0.034	0.049	3.918	0.002	0.000	80	452	100	137	119	-7.087	1	136	1	118	2932	15356	0.167	5.182	0	0	0
4	9	3	""	"42569"	6130	10490	100	36	36	6	16	36	36	36	6	16	12	5	0	74	76	21	27	78	78	79	22	27	12	2	0	0.000	0.000	0.267	0.255	2.813	-0.020	0.004	80	452	100	-4	-2	Error	0	-4	0	-2	2880	6081	0.000	-0.136	0	0	0
4	10	3	""	"46639"	6320	10490	100	37	37	6	16	36	36	36	6	16	20	3	0	463	478	388	81	75	75	77	23	29	62	60	0	0.003	0.002	0.012	0.022	9.275	0.002	0.004	80	448	100	389	404	-8.600	1	388	1	403	2974	38247	0.167	17.435	0	0	0
4	11	3	"hsa-miR-196a-5p"	"10990"	6490	10490	100	35	36	6	16	36	36	36	6	16	13	3	0	69	77	30	38	74	74	77	24	31	23	11	0	0.200	0.000	0.286	0.265	2.970	-0.005	0.000	80	430	100	-6	3	-2.322	-1	-5	0	3	2856	6190	0.000	0.000	0	0	0
4	12	3	"hsa-miR-487b-3p"	"14285"	6670	10490	100	35	36	6	16	36	36	36	6	16	16	1	0	156	925	976	105	77	77	79	22	27	50	50	0	-0.013	0.000	0.014	0.024	10.993	0.000	0.002	80	452	100	78	848	Error	-1	79	0	848	2846	73984	0.000	38.455	0	0	0
4	13	3	"hsa-miR-380-3p"	"27546"	6850	10490	100	36	36	6	16	36	36	36	6	16	13	1	0	68	69	21	30	77	77	79	22	27	6	2	0	0.000	0.000	0.206	0.259	4.062	0.008	0.016	80	468	100	-9	-8	Error	0	-9	0	-8	2898	5490	0.000	-0.455	0	0	0
4	14	3	"hsa-miR-101-3p"	"31026"	7030	10490	100	36	36	6	16	36	36	36	6	16	11	1	0	2085	1772	1564	88	76	76	78	21	26	63	62	0	0.000	0.000	0.005	0.017	17.603	0.000	0.000	80	452	100	2009	1696	Error	0	2009	0	1696	2866	141794	0.000	80.667	0	0	0
4	15	3	"hsa-miR-29b-3p"	"11040"	7210	10490	100	37	37	7	18	36	36	36	6	16	25	7	0	918	1474	1454	98	76	76	77	22	28	62	60	0	0.001	0.001	0.006	0.021	18.206	0.001	0.010	80	488	100	843	1399	-9.718	1	842	1	1398	2966	117928	0.167	63.500	0	0	0
4	16	3	"hsa-miR-517-5p"	"13130"	7420	10520	100	37	37	6	16	37	37	36	6	16	20	2	0	78	85	31	36	76	76	78	22	28	31	13	0	0.000	0.000	0.220	0.221	4.360	-0.006	0.001	80	408	100	2	9	Error	0	2	0	9	2980	6777	0.167	0.318	0	0	0
4	17	3	""	"46461"	7560	10490	100	36	37	6	16	36	36	36	6	16	16	3	0	72	74	21	28	76	76	78	21	26	13	1	0	0.000	-0.500	0.189	0.244	3.934	0.014	0.003	80	393	100	-4	-1	Error	0	-4	1	-2	2939	5908	0.167	-0.190	0	0	0
4	18	3	"hsa-miR-506-3p"	"11138"	7740	10490	100	37	37	6	16	36	36	36	6	16	18	2	0	73	72	20	27	78	78	80	22	27	8	1	0	-0.200	-0.167	0.400	0.280	2.900	0.032	0.011	80	442	100	-4	-5	Error	1	-5	1	-6	2960	5787	0.167	-0.364	0	0	0
4	19	3	""	"46293"	7920	10490	100	37	37	5	13	36	36	36	6	16	17	2	0	68	70	22	31	80	80	81	22	27	7	2	0	-0.083	-0.100	0.158	0.176	2.961	-0.024	0.007	80	442	100	-11	-9	Error	1	-12	1	-10	2953	5589	0.167	-0.500	0	0	0
4	20	3	""	"28547"	8100	10480	100	37	37	6	16	37	37	37	6	16	7	1	0	81	93	40	43	79	79	80	21	26	35	23	0	0.000	0.000	0.190	0.177	2.817	-0.010	0.002	80	443	100	2	14	Error	0	2	0	14	2923	7406	0.000	0.619	0	0	0
4	21	3	""	"146101"	8280	10490	100	37	37	6	16	37	37	37	6	16	11	1	0	85	98	47	47	75	75	77	21	27	36	23	0	0.000	0.000	0.179	0.179	4.204	-0.003	0.000	80	432	100	10	23	Error	0	10	0	23	2932	7831	0.000	1.000	0	0	0
4	22	3	""	"145998"	8460	10480	100	38	38	5	13	36	36	37	6	16	18	3	0	108	446	429	96	75	75	76	21	27	51	48	0	0.061	0.005	0.013	0.026	6.972	0.003	0.015	80	463	100	35	373	-4.044	2	33	2	371	3078	35646	0.167	17.619	0	0	0
4	1	4	""	"146118"	4720	10680	100	35	36	7	19	36	36	36	6	16	13	3	0	77	80	27	33	73	73	76	23	30	23	6	0	-0.250	0.000	0.344	0.339	4.871	-0.013	0.002	80	451	100	3	7	Error	-1	4	0	7	2865	6416	0.000	0.174	0	0	0
4	2	4	"hsv2-miR-H4-5p"	"146045"	4870	10670	100	36	36	6	16	35	35	35	6	17	18	2	0	64	64	18	28	73	73	75	21	28	5	1	0	-0.111	-0.111	0.250	0.262	3.415	-0.048	0.018	80	411	100	-8	-8	Error	1	-9	1	-9	2883	5120	0.167	-0.524	0	0	0
4	3	4	""	"13146"	5050	10670	100	36	36	6	16	36	36	36	6	16	16	1	0	68	70	19	27	76	76	79	22	27	8	0	0	0.000	0.000	0.571	0.490	3.229	-0.017	0.003	80	451	100	-8	-6	Error	0	-8	0	-6	2846	5614	0.000	-0.409	0	0	0
4	4	4	""	"-1"	5230	10680	100	36	36	6	16	35	35	35	6	17	16	5	0	365	316	215	68	75	75	78	21	26	68	62	0	0.003	0.004	0.032	0.044	7.430	-0.003	0.006	80	442	100	291	242	-8.180	1	290	1	241	2901	25249	0.167	11.333	0	0	0
4	5	4	"hsa-miR-2054"	"145987"	5410	10680	100	35	36	7	19	36	36	36	6	16	10	3	0	64	64	16	25	75	75	78	21	26	2	0	0	0.091	0.000	0.222	0.311	4.000	-0.050	0.018	80	430	100	-12	-11	-3.459	-1	-11	0	-11	2881	5138	0.000	-0.667	0	0	0
4	6	4	"hsa-miR-767-5p"	"146111"	5580	10680	100	37	36	6	16	36	36	36	6	16	16	0	0	438	435	336	77	77	77	78	22	28	65	62	0	0.003	0.000	0.016	0.019	7.273	-0.002	0.004	80	440	100	362	358	-8.496	1	361	0	358	2863	34837	0.000	16.227	0	0	0
4	7	4	"hsa-miR-652-5p"	"145933"	5770	10680	100	36	37	7	18	36	36	36	6	16	21	2	0	110	118	63	53	74	74	77	22	28	55	47	0	0.000	0.023	0.113	0.111	4.187	-0.003	0.000	80	452	100	36	45	Error	0	36	1	44	2953	9450	0.167	1.864	0	0	0
4	8	4	"hsv1-miR-H3-3p"	"146058"	5950	10680	100	35	36	6	16	36	36	36	6	16	16	1	0	81	87	33	37	74	74	77	22	28	36	15	0	-0.143	0.000	0.255	0.247	4.053	-0.022	0.007	80	442	100	6	13	Error	-1	7	0	13	2882	6934	0.000	0.455	0	0	0
4	9	4	"SNORD110"	"145666"	6130	10680	100	36	37	6	16	36	36	36	6	16	21	3	0	225	269	203	75	77	77	79	22	27	62	56	0	0.000	0.005	0.034	0.049	6.386	0.006	0.018	80	452	100	148	193	Error	0	148	1	192	2958	21549	0.167	8.636	0	0	0
4	10	4	""	"146206"	6310	10670	100	35	36	6	16	35	35	36	6	16	17	3	0	125	169	111	65	77	77	79	23	29	57	50	0	0.000	0.011	0.081	0.082	5.411	0.006	0.005	80	451	100	48	93	Error	0	48	1	92	2872	13493	0.000	3.913	0	0	0
4	11	4	""	"146026"	6490	10670	100	35	35	6	17	36	36	36	6	16	12	2	0	71	72	23	31	74	74	81	71	87	1	0	0	0.333	0.500	0.292	0.272	3.368	0.000	0.000	80	458	100	-4	-3	-1.585	-1	-3	-1	-2	2837	5782	-0.167	-0.127	0	0	0
4	12	4	"hsv1-miR-H5-3p"	"146098"	6670	10680	100	36	36	6	16	36	36	36	6	16	17	0	0	182	169	103	60	78	78	81	70	86	53	43	0	0.000	0.000	0.061	0.063	4.120	-0.004	0.003	80	457	100	104	91	Error	0	104	0	91	2867	13510	0.000	1.257	0	0	0
4	13	4	""	"146004"	6840	10700	100	36	37	7	18	36	36	36	7	19	18	2	0	85	115	64	55	76	76	78	23	29	45	37	0	0.000	0.026	0.148	0.171	4.240	0.006	0.001	80	458	100	9	40	Error	0	9	1	39	2977	9198	0.143	1.609	0	0	0
4	14	4	"hsa-miR-2115-3p"	"146161"	7030	10680	100	35	36	6	16	36	36	36	6	16	15	2	0	127	173	124	71	75	75	77	23	29	53	50	0	-0.019	0.000	0.091	0.117	5.694	-0.007	0.007	80	463	100	51	98	Error	-1	52	0	98	2854	13816	0.000	4.174	0	0	0
4	15	4	"hsa-miR-1912"	"146168"	7210	10680	100	37	38	6	15	36	36	36	6	16	21	2	0	67	70	21	30	78	78	80	23	28	11	0	0	-0.091	-0.250	0.242	0.230	3.265	-0.014	0.003	80	442	100	-10	-6	Error	1	-11	2	-8	3017	5612	0.333	-0.435	0	0	0
4	16	4	""	"146133"	7390	10680	100	36	36	6	16	37	37	37	6	16	10	5	0	97	142	94	66	78	78	80	22	27	48	47	0	-0.053	-0.016	0.103	0.098	4.750	0.003	0.001	80	398	100	18	63	Error	-1	19	-1	64	2904	11391	-0.167	2.818	0	0	0
4	17	4	"hsv1-miR-H7-3p"	"146090"	7560	10670	100	36	37	6	16	36	36	36	6	16	21	1	0	190	415	372	89	76	76	79	21	26	53	52	0	0.000	0.003	0.021	0.038	9.257	0.002	0.006	80	439	100	114	340	Error	0	114	1	339	2932	33219	0.167	16.000	0	0	0
4	18	4	"spike_control_v2_46"	"29837"	7740	10670	100	38	38	5	13	36	36	36	6	16	17	2	0	149	263	207	78	79	79	79	22	27	55	51	0	0.029	0.011	0.024	0.041	7.099	0.005	0.013	80	461	100	72	186	-5.129	2	70	2	184	3039	21043	0.333	8.364	0	0	0
4	19	4	""	"145870"	7930	10670	100	38	38	6	15	36	36	36	6	16	27	2	0	65	68	19	27	79	79	79	22	27	6	0	0	-0.143	-0.182	0.273	0.321	3.189	-0.004	0.000	80	470	100	-12	-9	Error	2	-14	2	-11	3041	5424	0.333	-0.500	0	0	0
4	20	4	"hsa-miR-605-5p"	"145736"	8120	10670	100	38	38	5	13	36	36	36	6	16	20	1	0	202	180	109	60	75	75	77	23	29	61	58	0	0.016	0.019	0.041	0.059	3.969	0.006	0.005	80	460	100	129	107	-5.989	2	127	2	105	3038	14374	0.333	4.478	0	0	0
4	21	4	"hsa-miR-875-5p"	"145721"	8290	10670	100	37	38	6	15	36	36	37	6	16	18	5	0	59	63	17	26	66	66	69	20	28	7	2	0	-0.143	-0.667	0.278	0.357	3.342	-0.011	0.001	80	425	100	-6	-1	Error	1	-7	2	-3	3038	5027	0.167	-0.300	0	0	0
4	22	4	"hsa-miR-92a-3p"	"145693"	8470	10670	100	37	37	6	16	37	37	38	6	15	15	2	0	141	308	261	84	67	67	71	27	38	57	53	0	0.000	0.000	0.062	0.068	4.505	-0.001	0.001	80	446	100	74	241	Error	0	74	0	241	2987	24636	-0.167	8.778	0	0	0
4	1	5	"hsa-miR-639"	"145962"	4680	10870	100	36	36	6	16	36	36	36	6	16	12	2	0	95	107	48	44	73	73	74	24	32	47	33	0	0.000	0.000	0.163	0.164	3.600	-0.005	0.001	80	498	100	22	34	Error	0	22	0	34	2861	8537	0.000	1.375	0	0	0
4	2	5	"hsa-miR-431-5p"	"145705"	4870	10870	100	36	35	6	17	35	35	36	6	16	15	2	0	78	84	30	35	74	74	76	21	27	31	16	0	0.250	0.000	0.250	0.223	4.576	-0.021	0.006	80	448	100	5	10	-2.000	1	4	0	10	2815	6729	-0.167	0.381	0	0	0
4	3	5	""	"145878"	5040	10870	100	34	35	6	17	35	35	36	6	16	15	1	0	94	105	49	46	77	77	78	22	28	43	40	0	-0.059	0.000	0.195	0.166	3.194	-0.006	0.001	80	458	100	16	28	Error	-1	17	0	28	2763	8420	-0.167	1.227	0	0	0
4	4	5	"hsa-miR-501-3p"	"145727"	5240	10860	100	35	35	7	20	36	36	36	6	16	11	5	0	78	81	27	33	77	77	78	21	26	22	11	0	-1.000	-0.250	0.250	0.292	4.644	-0.009	0.001	80	449	100	0	3	Error	-1	1	-1	4	2832	6443	-0.167	0.143	0	0	0
4	5	5	"spike_control_v2_29"	"27968"	5410	10860	100	36	36	6	16	36	36	36	7	19	11	0	0	848	861	754	87	76	76	77	21	27	66	60	0	0.000	0.000	0.019	0.032	15.897	-0.001	0.002	80	430	100	772	785	Error	0	772	0	785	2863	68871	0.000	37.333	0	0	0
4	6	5	"hsa-miR-187-3p"	"145637"	5590	10860	100	36	37	6	16	36	36	36	6	16	16	2	0	94	132	83	62	76	76	77	22	28	45	42	0	0.000	0.018	0.113	0.121	3.810	0.008	0.004	80	444	100	18	57	Error	0	18	1	56	2935	10562	0.167	2.500	0	0	0
4	7	5	"hsa-miR-518f-3p"	"145748"	5770	10860	100	35	36	7	19	35	35	36	6	16	23	6	0	59	60	17	28	75	75	76	22	28	0	0	0	0.000	-0.067	0.235	0.267	4.027	-0.013	0.002	80	443	100	-16	-14	Error	0	-16	1	-15	2888	4789	0.000	-0.727	0	0	0
4	8	5	""	"145917"	5950	10860	100	36	35	5	14	36	36	36	6	16	8	0	0	318	340	268	78	77	77	78	22	28	57	57	0	0.000	-0.004	0.022	0.036	7.927	-0.002	0.004	80	450	100	241	262	Error	0	241	-1	263	2796	27232	-0.167	11.909	0	0	0
4	9	5	"hsa-miR-572"	"147193"	6130	10870	100	37	37	6	16	36	36	36	6	16	20	3	0	59	61	17	27	76	76	78	22	28	3	0	0	-0.059	-0.067	0.268	0.226	3.298	-0.021	0.004	80	452	100	-16	-14	Error	1	-17	1	-15	2938	4840	0.167	-0.773	0	0	0
4	10	5	"hsa-miR-4307"	"147608"	6320	10870	100	36	37	6	16	35	35	36	6	16	21	2	0	117	134	69	51	78	78	79	23	29	56	48	0	0.026	0.036	0.093	0.089	4.434	0.003	0.001	80	461	100	40	58	-5.285	1	39	2	56	2920	10690	0.167	2.391	0	0	0
4	11	5	"hsv2-miR-H13"	"147872"	6500	10880	100	37	37	7	18	36	36	36	6	16	18	6	0	65	69	21	30	74	74	77	25	32	12	1	0	-0.111	-0.200	0.242	0.322	2.908	0.003	0.000	80	446	100	-8	-4	Error	1	-9	1	-5	2968	5514	0.167	-0.320	0	0	0
4	12	5	"hsa-miR-4287"	"147938"	6680	10890	100	36	36	7	19	36	36	36	6	16	17	3	0	91	90	32	35	74	74	76	22	28	36	23	0	0.000	0.000	0.217	0.190	3.339	0.013	0.089	80	433	100	17	16	Error	0	17	0	16	2875	7212	0.000	0.636	0	0	0
4	13	5	"hsa-miR-3159"	"147814"	6860	10880	100	37	37	6	16	36	36	36	6	16	16	1	0	61	66	21	31	74	74	76	23	30	5	1	0	-0.077	-0.125	0.246	0.258	2.878	0.006	0.000	80	408	100	-12	-7	Error	1	-13	1	-8	2934	5271	0.167	-0.435	0	0	0
4	14	5	""	"147807"	7030	10870	100	36	36	6	16	36	36	36	6	16	12	2	0	99	280	259	92	76	76	77	22	28	50	46	0	0.000	0.000	0.056	0.067	9.115	-0.002	0.003	80	418	100	23	204	Error	0	23	0	204	2864	22430	0.000	9.227	0	0	0
4	15	5	""	"147924"	7200	10860	100	35	35	6	17	37	37	37	6	16	8	0	0	65	66	19	28	76	76	77	22	28	3	2	0	0.182	0.200	0.357	0.344	3.129	-0.004	0.000	80	430	100	-13	-12	-2.459	-2	-11	-2	-10	2800	5277	-0.333	-0.500	0	0	0
4	16	5	"hsa-miR-4316"	"147760"	7380	10860	100	37	38	5	13	37	37	37	6	16	15	3	0	74	74	22	29	79	79	80	20	25	11	2	0	0.000	-0.200	0.333	0.346	3.554	0.021	0.005	80	472	100	-5	-4	Error	0	-5	1	-5	3021	5897	0.167	-0.300	0	0	0
4	17	5	"hsa-miR-4314"	"147544"	7580	10880	100	36	36	6	16	36	36	37	6	16	15	1	0	77	83	32	38	79	79	81	24	29	25	7	0	0.000	0.000	0.158	0.189	2.794	-0.007	0.001	80	455	100	-2	4	Error	0	-2	0	4	2913	6654	-0.167	0.083	0	0	0
4	18	5	""	"147791"	7750	10870	100	37	37	6	16	36	36	37	6	16	21	5	0	99	9138	11468	125	79	79	80	22	27	48	46	0	0.050	0.000	0.107	0.026	45.677	0.000	0.006	80	439	100	21	9060	-4.322	1	20	1	9059	2980	731070	0.000	411.727	0	0	0
4	19	5	""	"147810"	7930	10870	100	36	37	6	16	36	36	37	6	16	13	5	0	71	72	19	26	78	78	78	21	26	7	0	0	0.000	-0.167	0.382	0.355	2.790	-0.016	0.003	80	450	100	-7	-5	Error	0	-7	1	-6	2921	5773	0.000	-0.286	0	0	0
4	20	5	""	"147737"	8110	10870	100	36	36	6	16	37	37	37	6	16	12	5	0	91	245	215	87	75	75	76	21	27	48	48	0	-0.062	-0.006	0.074	0.073	5.077	-0.003	0.004	80	471	100	15	169	Error	-1	16	-1	170	2915	19570	-0.167	8.048	0	0	0
4	21	5	"hsv1-miR-H18"	"147830"	8300	10870	100	35	36	7	19	37	37	37	6	16	12	5	0	83	133	92	69	71	71	72	22	30	43	40	0	-0.167	-0.016	0.250	0.182	5.736	-0.012	0.013	80	397	100	10	61	Error	-2	12	-1	62	2885	10608	-0.167	2.773	0	0	0
4	22	5	"hsa-miR-4323"	"147671"	8420	10820	100	40	47	24	51	37	37	37	6	16	31	21	0	62	1001	2697	269	66	66	69	20	28	28	20	0	-0.750	0.011	0.091	0.061	5.164	0.008	0.745	80	390	100	-1	945	Error	3	-4	10	935	3735	80065	1.667	46.600	0	0	0
4	1	6	""	"147802"	4690	11060	100	36	36	7	19	35	35	36	6	16	21	1	0	441	1233	1222	99	73	73	76	23	30	61	56	0	0.003	0.001	0.007	0.022	15.949	0.000	0.000	80	494	100	369	1161	-8.524	1	368	1	1160	2872	98644	0.000	50.304	0	0	0
4	2	6	"hsa-miR-3136-5p"	"147897"	4880	11050	100	36	36	6	16	36	36	36	6	16	8	1	0	68	68	17	25	74	74	76	22	28	7	1	0	0.000	0.000	0.357	0.368	3.980	-0.014	0.002	80	461	100	-6	-6	Error	0	-6	0	-6	2857	5459	0.000	-0.364	0	0	0
4	3	6	"hsv2-miR-H22"	"147698"	5060	11050	100	36	36	6	16	36	36	36	6	16	16	2	0	69	71	23	32	75	75	77	22	28	8	3	0	0.000	0.000	0.297	0.356	3.119	-0.049	0.026	80	451	100	-6	-4	Error	0	-6	0	-4	2890	5703	0.000	-0.273	0	0	0
4	4	6	"hsa-miR-615-5p"	"148627"	5240	11050	100	36	36	6	16	36	36	36	6	16	16	1	0	73	73	20	27	74	74	76	22	28	13	1	0	0.000	0.000	0.317	0.351	3.498	0.000	0.000	80	461	100	-1	-1	Error	0	-1	0	-1	2882	5860	0.000	-0.136	0	0	0
4	5	6	"hsa-miR-185-3p"	"148669"	5420	11050	100	36	37	6	16	36	36	37	6	16	16	1	0	73	73	21	28	73	73	75	21	28	15	1	0	0.000	100000.000	0.393	0.352	3.844	-0.029	0.008	80	479	100	0	1	Error	0	0	1	0	2928	5803	0.000	-0.095	0	0	0
4	6	6	"hsa-miR-1908-5p"	"148687"	5620	11050	100	36	36	6	16	36	36	36	6	16	12	2	0	87	498	610	122	75	75	75	21	28	42	41	0	0.000	0.000	0.086	0.074	12.744	0.000	0.000	80	471	100	12	423	Error	0	12	0	423	2847	39870	0.000	20.143	0	0	0
4	7	6	"spike_control_v1_g"	"10905"	5790	11050	100	36	36	6	16	36	36	36	6	16	11	1	0	60	64	21	32	76	76	76	23	30	8	0	0	0.000	0.000	0.214	0.277	3.289	-0.005	0.000	80	426	100	-16	-12	Error	0	-16	0	-12	2871	5130	0.000	-0.522	0	0	0
4	8	6	"hsa-miR-3667-5p"	"148234"	5950	11060	100	35	35	7	20	35	35	36	6	16	18	3	0	104	206	157	76	78	78	80	22	27	52	46	0	0.000	0.000	0.050	0.085	6.200	-0.006	0.009	80	445	100	26	128	Error	0	26	0	128	2818	16516	-0.167	5.727	0	0	0
4	9	6	"hsa-miR-637"	"148677"	6140	11050	100	36	36	6	16	35	35	35	6	17	16	1	0	64	66	19	28	75	75	78	22	28	7	0	0	-0.091	-0.111	0.250	0.251	3.265	-0.021	0.006	80	461	100	-10	-8	Error	1	-11	1	-9	2903	5270	0.167	-0.545	0	0	0
4	10	6	"hsa-miR-184"	"148654"	6320	11050	100	38	37	7	18	35	35	36	6	16	30	3	0	74	73	24	32	77	77	80	23	28	11	6	0	-1.000	-0.500	0.333	0.385	2.999	-0.028	0.009	80	439	100	0	-2	Error	3	-3	2	-4	2957	5872	0.167	-0.304	0	0	0
4	11	6	""	"148079"	6490	11050	100	36	37	6	16	36	36	36	6	16	12	3	0	62	63	16	25	78	78	80	30	37	1	0	0	0.000	-0.067	0.278	0.315	5.052	-0.031	0.011	80	418	100	-16	-14	Error	0	-16	1	-15	2927	5058	0.167	-0.567	0	0	0
4	12	6	"hsa-miR-3622a-5p"	"148474"	6670	11050	100	34	35	7	20	36	36	36	6	16	15	1	0	67	68	18	26	73	73	76	22	28	8	0	0	0.333	0.200	0.389	0.415	3.299	-0.007	0.000	80	417	100	-8	-6	-1.585	-2	-6	-1	-5	2832	5454	-0.167	-0.364	0	0	0
4	13	6	"hsa-miR-941"	"148625"	6850	11050	100	36	37	6	16	36	36	36	6	16	20	1	0	72	78	25	32	75	75	77	23	29	22	6	0	0.000	0.333	0.236	0.208	3.542	-0.033	0.013	80	430	100	-3	4	Error	0	-3	1	3	2925	6277	0.167	0.043	0	0	0
4	14	6	"kshv-miR-K12-10a-5p"	"147640"	7030	11050	100	36	37	6	16	36	36	36	6	16	20	6	0	66	68	21	30	76	76	78	22	28	5	2	0	0.000	-0.125	0.194	0.213	3.002	-0.003	0.000	80	442	100	-10	-7	Error	0	-10	1	-8	2956	5410	0.167	-0.455	0	0	0
4	15	6	""	"147599"	7210	11050	100	36	36	5	13	37	37	37	6	16	10	1	0	68	70	21	30	78	78	79	22	27	8	0	0	0.100	0.125	0.241	0.257	3.057	-0.004	0.000	80	462	100	-11	-9	-3.322	-1	-10	-1	-8	2906	5578	-0.167	-0.409	0	0	0
4	16	6	"hsa-miR-3660"	"147318"	7400	11060	100	36	36	5	13	37	37	37	6	16	8	0	0	86	124	76	61	79	79	81	22	27	42	41	0	-0.143	-0.022	0.085	0.098	3.876	-0.002	0.000	80	450	100	6	44	Error	-1	7	-1	45	2895	9924	-0.167	1.955	0	0	0
4	17	6	"hsa-miR-4277"	"147666"	7570	11050	100	38	37	6	16	36	36	36	6	16	16	1	0	67	70	20	28	80	80	82	24	29	5	0	0	-0.154	-0.100	0.242	0.261	3.340	-0.013	0.002	80	418	100	-11	-9	Error	2	-13	1	-10	2982	5609	0.167	-0.500	0	0	0
4	18	6	"Empty"	"0"	7750	11050	100	36	36	6	16	36	36	36	6	16	13	1	0	69	70	22	31	78	78	80	23	28	7	2	0	0.000	0.000	0.326	0.307	2.704	0.000	0.000	80	442	100	-9	-8	Error	0	-9	0	-8	2880	5611	0.000	-0.435	0	0	0
4	19	6	""	"148186"	7930	11050	100	36	36	6	16	36	36	37	6	16	16	2	0	70	71	20	28	76	76	78	21	26	11	2	0	0.000	0.000	0.333	0.391	3.347	-0.029	0.008	80	450	100	-6	-5	Error	0	-6	0	-5	2907	5695	-0.167	-0.333	0	0	0
4	20	6	""	"148021"	8110	11060	100	36	37	7	18	36	36	37	5	13	18	7	0	86	91	33	36	78	78	79	21	26	37	17	0	0.000	0.077	0.175	0.186	3.293	-0.007	0.001	80	442	100	8	14	Error	0	8	1	13	2922	7316	0.000	0.571	0	0	0
4	21	6	""	"148131"	8290	11050	100	37	37	5	13	37	37	37	6	16	7	1	0	65	68	18	26	77	77	78	28	35	3	1	0	0.000	0.000	0.333	0.266	2.546	-0.031	0.011	80	442	100	-12	-9	Error	0	-12	0	-9	2928	5415	0.000	-0.357	0	0	0
4	22	6	""	"148573"	8470	11050	100	38	39	6	15	37	37	37	6	16	18	3	0	61	64	17	26	70	70	71	20	28	6	1	0	-0.111	-0.333	0.293	0.324	3.835	-0.016	0.010	80	514	100	-8	-4	Error	1	-9	2	-6	3081	5090	0.333	-0.350	0	0	0
4	1	7	""	"148569"	4690	11250	100	37	37	7	18	36	36	36	6	16	15	3	0	66	68	20	29	72	72	74	20	27	8	3	0	-0.167	-0.250	0.387	0.450	3.380	-0.008	0.000	80	484	100	-5	-3	Error	1	-6	1	-4	2923	5411	0.167	-0.300	0	0	0
4	2	7	""	"148137"	4870	11250	100	36	36	6	16	36	36	36	6	16	17	1	0	67	68	18	26	73	73	75	22	29	5	1	0	0.000	0.000	0.364	0.321	3.928	-0.004	0.000	80	461	100	-6	-5	Error	0	-6	0	-5	2885	5441	0.000	-0.318	0	0	0
4	3	7	""	"148359"	5050	11250	100	36	36	7	19	35	35	36	6	16	25	3	0	96	104	44	42	72	72	75	23	30	50	33	0	0.042	0.031	0.135	0.186	5.026	-0.012	0.003	80	480	100	25	33	-4.585	1	24	1	32	2913	8341	0.000	1.261	0	0	0
4	4	7	""	"148315"	5250	11250	100	35	36	7	19	36	36	36	6	16	17	6	0	80	81	28	34	72	72	74	22	29	32	13	0	-0.125	0.000	0.274	0.241	2.649	-0.004	0.000	80	454	100	7	9	Error	-1	8	0	9	2863	6464	0.000	0.318	0	0	0
4	5	7	""	"148044"	5410	11250	100	36	36	6	16	36	36	36	6	16	16	3	0	97	238	212	89	74	74	76	23	30	50	46	0	0.000	0.000	0.096	0.074	6.153	-0.001	0.000	80	435	100	23	164	Error	0	23	0	164	2905	19050	0.000	7.043	0	0	0
4	6	7	""	"148431"	5590	11250	100	36	36	6	16	36	36	36	6	16	13	0	0	66	69	18	26	74	74	77	23	29	5	1	0	0.000	0.000	0.483	0.485	4.036	-0.026	0.007	80	463	100	-8	-5	Error	0	-8	0	-5	2887	5509	0.000	-0.348	0	0	0
4	7	7	""	"148056"	5770	11250	100	34	35	6	17	36	36	36	6	16	13	0	0	68	69	18	26	74	74	75	22	29	8	0	0	0.333	0.200	0.400	0.370	2.417	-0.018	0.003	80	462	100	-8	-6	-1.585	-2	-6	-1	-5	2798	5556	-0.167	-0.273	0	0	0
4	8	7	""	"148653"	5950	11250	100	35	35	6	17	36	36	36	6	16	15	1	0	102	115	62	53	76	76	77	21	27	51	42	0	-0.038	-0.026	0.125	0.145	4.176	-0.012	0.006	80	452	100	25	38	Error	-1	26	-1	39	2834	9232	-0.167	1.810	0	0	0
4	9	7	""	"148367"	6130	11250	100	35	36	7	19	35	35	36	6	16	21	1	0	70	72	22	30	76	76	78	22	28	15	1	0	0.000	-0.250	0.500	0.459	3.575	0.005	0.000	80	461	100	-6	-3	Error	0	-6	1	-4	2857	5781	0.000	-0.273	0	0	0
4	10	7	""	"148475"	6310	11250	100	36	36	7	19	36	36	36	6	16	13	5	0	58	61	15	24	76	76	78	23	29	0	0	0	0.000	0.000	0.278	0.309	2.472	-0.017	0.003	80	461	100	-18	-15	Error	0	-18	0	-15	2891	4868	0.000	-0.739	0	0	0
4	11	7	""	"148112"	6490	11240	100	37	37	7	18	36	36	36	6	16	16	2	0	62	65	20	30	76	76	79	31	39	3	0	0	-0.071	-0.091	0.330	0.318	2.766	-0.021	0.011	80	460	100	-13	-10	Error	1	-14	1	-11	2920	5161	0.167	-0.452	0	0	0
4	12	7	"hsa-miR-203b-5p"	"148181"	6670	11240	100	35	36	6	16	36	36	36	6	16	15	0	0	66	68	19	27	75	75	77	22	28	7	1	0	0.111	0.000	0.250	0.310	3.296	-0.020	0.004	80	460	100	-10	-7	-3.170	-1	-9	0	-7	2842	5422	0.000	-0.409	0	0	0
4	13	7	""	"148076"	6850	11240	100	37	36	7	19	36	36	36	6	16	18	1	0	72	79	31	39	74	74	76	20	26	32	15	0	-0.500	0.000	0.250	0.232	3.221	0.014	0.003	80	461	100	-1	5	Error	1	-2	0	5	2914	6318	0.000	0.150	0	0	0
4	14	7	""	"148457"	7030	11240	100	37	37	7	18	36	36	36	6	16	20	3	0	68	70	20	28	75	75	77	21	27	11	1	0	-0.143	-0.200	0.333	0.394	2.924	-0.006	0.000	80	461	100	-6	-4	Error	1	-7	1	-5	2960	5615	0.167	-0.333	0	0	0
4	15	7	""	"148060"	7210	11240	100	36	36	7	19	36	36	36	6	16	17	1	0	60	63	17	26	75	75	78	23	29	1	0	0	0.000	0.000	0.274	0.293	3.370	-0.004	0.000	80	452	100	-15	-12	Error	0	-15	0	-12	2891	5077	0.000	-0.652	0	0	0
4	16	7	""	"148464"	7390	11240	100	37	37	7	18	36	36	37	6	16	22	10	0	60	64	21	32	77	77	80	23	28	8	1	0	-0.059	-0.077	0.195	0.227	2.804	-0.040	0.018	80	450	100	-16	-12	Error	1	-17	1	-13	2980	5091	0.000	-0.696	0	0	0
4	17	7	""	"148141"	7570	11240	100	37	36	6	16	36	36	37	6	16	11	2	0	72	74	22	29	79	79	80	22	27	11	2	0	-0.143	0.000	0.282	0.230	2.812	-0.010	0.001	80	461	100	-6	-5	Error	1	-7	0	-5	2896	5889	-0.167	-0.273	0	0	0
4	18	7	""	"148194"	7750	11240	100	35	35	6	17	36	36	36	6	16	10	2	0	61	64	20	31	77	77	79	22	27	5	0	0	0.063	0.077	0.286	0.286	2.881	-0.009	0.001	80	461	100	-17	-14	-4.000	-1	-16	-1	-13	2831	5133	-0.167	-0.682	0	0	0
4	19	7	""	"148646"	7930	11250	100	36	35	6	17	36	36	37	6	16	10	0	0	105	244	204	83	76	76	77	20	25	51	48	0	0.000	-0.006	0.040	0.065	7.544	-0.003	0.003	80	460	100	29	167	Error	0	29	-1	168	2837	19520	-0.333	8.350	0	0	0
4	20	7	"hsa-miR-219b-5p"	"148386"	8110	11240	100	36	36	6	16	37	37	37	6	16	12	1	0	81	82	23	28	79	79	81	25	30	17	2	0	-0.500	-0.333	0.369	0.337	3.285	-0.006	0.001	80	451	100	1	2	Error	-1	2	-1	3	2862	6589	-0.167	0.040	0	0	0
4	21	7	""	"148520"	8290	11240	100	34	35	6	17	37	37	37	6	16	10	2	0	78	80	26	32	76	76	79	28	35	16	3	0	-1.500	-0.500	0.323	0.364	3.476	0.014	0.003	80	461	100	-1	2	Error	-3	2	-2	4	2833	6389	-0.333	0.036	0	0	0
4	22	7	"hsa-miR-208b-3p"	"148284"	8470	11250	100	38	37	6	16	37	37	37	6	16	16	0	0	154	295	249	84	72	72	73	20	27	55	53	0	0.012	0.000	0.094	0.086	11.084	-0.001	0.000	80	501	100	83	223	-6.358	1	82	0	223	2985	23616	0.000	11.100	0	0	0
4	1	8	""	"148537"	4690	11440	100	38	36	7	19	35	35	36	6	16	21	3	0	74	72	23	31	72	72	75	21	28	16	5	0	1.500	100000.000	0.388	0.413	3.120	-0.052	0.027	80	484	100	5	1	0.585	3	2	1	0	2919	5730	0.000	-0.143	0	0	0
4	2	8	""	"11255"	4870	11440	100	37	37	7	18	35	35	36	6	16	21	7	0	71	71	19	26	75	75	76	22	28	5	2	0	-0.500	-0.500	0.348	0.368	3.749	-0.037	0.008	80	470	100	-2	-2	Error	2	-4	2	-4	2924	5679	0.167	-0.227	0	0	0
4	3	8	""	"42962"	5070	11440	100	35	36	7	19	36	36	36	6	16	10	5	0	99	141	89	63	73	73	76	21	27	55	43	0	-0.038	0.000	0.091	0.091	4.609	0.001	0.000	80	446	100	25	68	Error	-1	26	0	68	2847	11246	0.000	3.095	0	0	0
4	4	8	""	"29650"	5230	11440	100	36	35	6	17	36	36	36	6	16	10	1	0	78	134	98	73	74	74	76	23	30	42	38	0	0.000	-0.017	0.161	0.143	5.742	-0.019	0.032	80	405	100	4	59	Error	0	4	-1	60	2799	10754	-0.167	2.522	0	0	0
4	5	8	"Empty"	"0"	5400	11440	100	37	37	7	18	36	36	36	6	16	20	6	0	58	60	18	30	74	74	75	23	30	5	0	0	-0.062	-0.071	0.400	0.432	3.150	-0.038	0.013	80	440	100	-15	-13	Error	1	-16	1	-14	2951	4806	0.167	-0.652	0	0	0
4	6	8	"hsa-miR-519e-3p"	"11164"	5580	11440	100	36	36	6	16	35	35	36	6	16	17	5	0	80	87	39	44	77	77	78	21	26	23	17	0	0.333	0.100	0.187	0.184	3.063	-0.014	0.003	80	462	100	4	11	-1.585	1	3	1	10	2900	6998	0.000	0.429	0	0	0
4	7	8	"hsa-miR-301b-3p"	"17886"	5770	11440	100	36	36	5	13	36	36	36	6	16	13	0	0	72	76	27	35	75	75	77	22	28	17	3	0	0.000	0.000	0.269	0.248	2.186	0.008	0.001	80	470	100	-3	1	Error	0	-3	0	1	2884	6046	0.000	-0.045	0	0	0
4	8	8	"hsa-miR-5010-5p"	"168684"	5950	11440	100	35	36	6	16	36	36	36	6	16	11	1	0	61	62	19	30	76	76	77	21	27	5	0	0	0.067	0.000	0.227	0.242	3.553	0.003	0.000	80	442	100	-16	-14	-3.907	-1	-15	0	-14	2850	4980	0.000	-0.714	0	0	0
4	9	8	"hsa-miR-4763-3p"	"168679"	6130	11440	100	36	35	6	17	36	36	36	6	16	12	1	0	65	68	22	32	75	75	77	21	27	10	3	0	0.000	0.143	0.345	0.280	2.577	-0.017	0.003	80	452	100	-10	-8	Error	0	-10	-1	-7	2825	5406	-0.167	-0.429	0	0	0
4	10	8	"hsa-miR-4684-3p"	"168718"	6310	11440	100	35	36	6	16	36	36	36	6	16	16	1	0	60	66	34	51	75	75	77	22	28	7	1	0	0.067	0.000	0.213	0.248	3.147	-0.031	0.014	80	461	100	-16	-9	-3.907	-1	-15	0	-9	2877	5273	0.000	-0.500	0	0	0
4	11	8	"hsa-miR-326"	"168945"	6490	11440	100	37	37	6	16	36	36	36	6	16	20	1	0	70	75	26	34	74	74	77	23	29	20	5	0	-0.250	1.000	0.231	0.282	2.625	0.027	0.010	80	469	100	-3	2	Error	1	-4	1	1	2948	5995	0.167	-0.087	0	0	0
4	12	8	"hsa-miR-4450"	"168964"	6670	11440	100	36	37	6	16	36	36	36	6	16	18	2	0	89	197	165	83	77	77	79	24	30	48	46	0	0.000	0.008	0.053	0.061	5.103	-0.003	0.003	80	457	100	12	121	Error	0	12	1	120	2932	15767	0.167	4.917	0	0	0
4	13	8	"hsa-miR-5094"	"168932"	6840	11440	100	37	37	6	16	36	36	36	6	16	22	2	0	77	82	28	34	76	76	78	23	29	31	8	0	1.000	0.167	0.192	0.227	2.810	-0.010	0.002	80	449	100	2	7	0.000	1	1	1	6	2949	6565	0.167	0.174	0	0	0
4	14	8	"hsa-miR-4999-5p"	"168934"	7020	11440	100	36	37	6	16	36	36	36	6	16	16	6	0	64	68	21	30	75	75	77	21	27	8	1	0	0.000	-0.143	0.226	0.250	3.319	0.000	0.000	80	461	100	-11	-6	Error	0	-11	1	-7	2931	5415	0.167	-0.429	0	0	0
4	15	8	""	"168600"	7200	11430	100	37	36	6	16	36	36	36	6	16	16	2	0	172	1094	1156	105	74	74	76	23	30	55	51	0	0.010	0.000	0.077	0.034	16.577	0.000	0.001	80	471	100	99	1020	-6.615	1	98	0	1020	2896	87496	0.000	44.261	0	0	0
4	16	8	""	"168726"	7390	11440	100	37	36	6	16	37	37	37	6	16	15	1	0	125	121	55	45	74	74	77	22	28	60	52	0	0.000	-0.021	0.172	0.178	5.328	-0.007	0.002	80	458	100	51	46	Error	0	51	-1	47	2916	9713	-0.167	2.000	0	0	0
4	17	8	"hsa-miR-4706"	"168795"	7560	11440	100	37	37	5	13	37	37	37	6	16	11	1	0	79	81	29	35	75	75	79	25	31	22	10	0	0.000	0.000	0.167	0.163	2.400	-0.013	0.003	80	450	100	4	6	Error	0	4	0	6	2973	6452	0.000	0.080	0	0	0
4	18	8	"hsa-miR-4479"	"168755"	7740	11440	100	38	37	5	13	36	36	36	6	16	20	0	0	60	63	18	28	75	75	79	30	37	1	0	0	-0.133	-0.083	0.218	0.246	3.496	0.009	0.002	80	461	100	-13	-11	Error	2	-15	1	-12	2994	5000	0.167	-0.533	0	0	0
4	19	8	""	"168577"	7920	11440	100	37	37	7	18	36	36	36	6	16	18	3	0	62	62	18	29	73	73	76	23	30	3	0	0	-0.091	-0.091	0.306	0.356	3.287	0.004	0.000	80	452	100	-10	-10	Error	1	-11	1	-11	2960	4976	0.167	-0.609	0	0	0
4	20	8	"hsa-miR-548ac"	"168827"	8100	11440	100	38	38	6	15	37	37	37	6	16	15	2	0	57	59	18	30	75	75	79	27	34	1	0	0	-0.056	-0.062	0.257	0.311	3.584	-0.008	0.001	80	461	100	-17	-15	Error	1	-18	1	-16	3031	4702	0.167	-0.741	0	0	0
4	21	8	"hsa-miR-499b-5p"	"168676"	8280	11440	100	37	38	6	15	37	37	37	6	16	11	3	0	64	64	18	28	74	74	75	22	29	5	0	0	0.000	-0.100	0.250	0.329	3.422	-0.007	0.000	80	471	100	-10	-9	Error	0	-10	1	-10	3023	5153	0.167	-0.500	0	0	0
4	22	8	"hsa-miR-4764-5p"	"168852"	8460	11450	100	38	37	5	13	37	37	37	6	16	11	0	0	101	232	194	83	73	73	73	20	27	51	48	0	0.036	0.000	0.020	0.049	7.241	0.002	0.002	80	493	100	29	159	-4.807	1	28	0	159	2977	18562	0.000	7.950	0	0	0
4	1	9	"hsa-miR-4753-3p"	"168611"	4680	11630	100	35	35	7	20	35	35	36	6	16	18	3	0	84	89	35	39	73	73	75	22	29	36	26	0	0.000	0.000	0.272	0.263	4.003	-0.004	0.000	80	494	100	11	16	Error	0	11	0	16	2794	7159	-0.167	0.636	0	0	0
4	2	9	"hsa-miR-4507"	"168572"	4870	11630	100	35	36	7	19	35	35	35	6	17	22	3	0	90	143	100	69	74	74	76	22	28	45	40	0	0.000	0.014	0.118	0.121	4.077	0.001	0.000	80	462	100	16	70	Error	0	16	1	69	2840	11472	0.167	3.045	0	0	0
4	3	9	"hsa-miR-548ad-3p"	"168743"	5050	11630	100	36	35	6	17	35	35	35	6	17	11	3	0	59	60	18	30	72	72	74	22	29	3	1	0	-0.077	0.000	0.250	0.217	3.010	0.000	0.000	80	441	100	-12	-12	Error	1	-13	0	-12	2811	4775	0.000	-0.636	0	0	0
4	4	9	""	"168647"	5220	11620	100	35	36	6	16	36	36	36	6	16	13	3	0	164	975	1041	106	72	72	74	21	28	55	51	0	-0.011	0.000	0.080	0.032	13.938	0.000	0.000	80	449	100	91	903	Error	-1	92	0	903	2850	78038	0.000	42.905	0	0	0
4	5	9	"hsa-miR-875-3p"	"168812"	5410	11630	100	35	35	6	17	36	36	36	7	19	8	0	0	67	66	19	28	72	72	75	21	28	10	0	0	0.200	0.167	0.375	0.344	3.128	-0.011	0.001	80	462	100	-6	-7	-2.322	-1	-5	-1	-6	2829	5278	-0.143	-0.429	0	0	0
4	6	9	"hsa-miR-4520-3p"	"169186"	5590	11630	100	36	36	7	19	35	35	36	6	16	17	3	0	61	60	17	28	73	73	76	22	28	1	0	0	-0.083	-0.077	0.286	0.302	2.827	-0.006	0.000	80	452	100	-11	-12	Error	1	-12	1	-13	2851	4803	0.000	-0.727	0	0	0
4	7	9	"hsa-miR-5009-3p"	"169118"	5770	11640	100	37	36	6	16	36	36	36	6	16	15	2	0	83	91	34	37	75	75	77	23	29	38	16	0	0.125	0.000	0.218	0.211	4.305	0.005	0.000	80	450	100	9	16	-3.000	1	8	0	16	2913	7272	0.000	0.609	0	0	0
4	8	9	"hsa-miR-4468"	"169320"	5950	11620	100	35	36	6	16	36	36	36	6	16	12	3	0	81	162	136	83	74	74	76	22	28	41	37	0	-0.143	0.000	0.180	0.130	4.076	-0.001	0.000	80	452	100	6	88	Error	-1	7	0	88	2860	12963	0.000	3.909	0	0	0
4	9	9	"hsa-miR-4691-3p"	"169321"	6140	11630	100	35	35	6	17	36	36	36	6	16	15	1	0	60	62	21	33	74	74	77	22	28	5	2	0	0.071	0.083	0.300	0.331	4.237	0.004	0.000	80	462	100	-15	-13	-3.807	-1	-14	-1	-12	2831	4986	-0.167	-0.682	0	0	0
4	10	9	"hsa-miR-4695-3p"	"169070"	6320	11640	100	36	36	7	19	36	36	36	6	16	16	2	0	4381	2937	2098	71	75	75	78	25	32	75	73	0	0.000	0.000	0.002	0.004	14.116	0.000	0.001	80	461	100	4306	2862	Error	0	4306	0	2862	2872	234976	0.000	114.360	0	0	0
4	11	9	"hsa-miR-4755-5p"	"169113"	6500	11640	100	37	37	6	16	36	36	36	6	16	18	5	0	62	64	18	28	75	75	77	24	31	1	0	0	-0.077	-0.091	0.226	0.228	2.271	-0.029	0.010	80	451	100	-12	-10	Error	1	-13	1	-11	2958	5154	0.167	-0.542	0	0	0
4	12	9	"hsa-miR-4728-3p"	"169182"	6680	11640	100	34	36	6	16	36	36	36	6	16	18	2	0	251	222	137	61	75	75	78	22	28	68	66	0	-0.011	0.000	0.056	0.066	3.978	0.002	0.001	80	439	100	174	147	Error	-2	176	0	147	2859	17785	0.000	6.545	0	0	0
4	13	9	"hsa-miR-4745-3p"	"169036"	6850	11630	100	36	37	6	16	36	36	36	6	16	15	2	0	59	63	21	33	77	77	79	23	29	6	2	0	0.000	-0.071	0.333	0.254	3.254	0.002	0.000	80	449	100	-18	-13	Error	0	-18	1	-14	2927	5058	0.167	-0.696	0	0	0
4	14	9	"hsa-miR-4747-3p"	"169230"	7030	11630	100	35	36	6	16	37	37	36	6	16	11	0	0	57	61	18	29	75	75	78	22	28	3	1	0	0.111	0.071	0.225	0.304	3.398	0.008	0.004	80	452	100	-20	-15	-3.170	-2	-18	-1	-14	2871	4860	0.000	-0.773	0	0	0
4	15	9	"hsa-miR-4755-3p"	"169157"	7210	11630	100	36	36	6	16	36	36	36	6	16	17	2	0	75	79	23	29	75	75	77	23	29	18	5	0	0.000	0.000	0.308	0.393	4.126	-0.023	0.006	80	461	100	0	4	Error	0	0	0	4	2867	6296	0.000	0.087	0	0	0
4	16	9	"hsa-miR-5707"	"169000"	7390	11630	100	37	37	6	16	37	37	37	6	16	13	2	0	58	61	19	31	75	75	77	22	28	5	0	0	0.000	0.000	0.170	0.199	2.957	-0.021	0.006	80	462	100	-17	-14	Error	0	-17	0	-14	2974	4917	0.000	-0.727	0	0	0
4	17	9	"hsa-miR-3136-3p"	"169319"	7580	11630	100	37	37	6	16	36	36	37	6	16	21	2	0	173	176	114	64	77	77	78	26	33	58	53	0	0.010	0.010	0.047	0.057	4.687	0.000	0.000	80	451	100	97	100	-6.585	1	96	1	99	2962	14079	0.000	3.769	0	0	0
4	18	9	"hsa-miR-4524a-3p"	"168996"	7750	11630	100	37	37	6	16	37	37	37	6	16	15	1	0	60	64	20	31	73	73	76	31	40	5	0	0	0.000	0.000	0.290	0.303	3.031	0.016	0.003	80	440	100	-13	-9	Error	0	-13	0	-9	2949	5125	0.000	-0.387	0	0	0
4	19	9	"hsa-miR-4778-3p"	"169064"	7930	11630	100	38	38	6	15	37	37	37	6	16	21	1	0	77	77	23	29	71	71	73	21	28	23	7	0	0.167	0.167	0.222	0.270	3.541	-0.013	0.002	80	452	100	7	7	-2.585	1	6	1	6	3060	6148	0.167	0.190	0	0	0
4	20	9	"hsa-miR-4727-3p"	"169112"	8110	11630	100	38	37	6	16	37	37	37	6	16	6	2	0	67	69	20	28	73	73	75	22	29	12	2	0	-0.167	0.000	0.286	0.335	2.979	0.013	0.002	80	462	100	-5	-4	Error	1	-6	0	-4	2962	5531	0.000	-0.273	0	0	0
4	21	9	"hsa-miR-5684"	"169169"	8300	11640	100	37	37	5	13	37	37	38	5	13	15	2	0	1623	1870	1721	92	73	73	73	20	27	65	63	0	0.000	0.000	0.002	0.011	16.978	0.000	0.001	80	450	100	1550	1797	Error	0	1550	0	1797	2954	149578	-0.200	89.850	0	0	0
4	22	9	"hsa-miR-4523"	"168987"	8470	11640	100	38	38	6	15	38	38	38	5	13	18	5	0	64	67	18	26	72	72	72	19	26	7	2	0	0.000	0.000	0.343	0.314	2.426	-0.001	0.000	80	462	100	-8	-5	Error	0	-8	0	-5	3058	5341	0.000	-0.263	0	0	0
4	1	10	"Empty"	"0"	4690	11820	100	36	36	7	19	36	36	36	6	16	13	2	0	72	71	20	28	71	71	73	22	30	12	2	0	0.000	0.000	0.256	0.363	4.605	-0.039	0.015	80	484	100	1	0	Error	0	1	0	0	2889	5664	0.000	-0.091	0	0	0
4	2	10	"hsa-miR-3974"	"169365"	4870	11820	100	37	36	6	16	35	35	35	6	17	22	1	0	60	62	18	29	73	73	75	23	30	3	1	0	-0.154	-0.091	0.286	0.252	2.717	-0.046	0.021	80	452	100	-11	-10	Error	2	-13	1	-11	2914	4944	0.167	-0.565	0	0	0
4	3	10	"hsa-miR-4633-3p"	"169160"	5050	11820	100	36	36	6	16	35	35	35	6	17	20	1	0	59	62	18	29	71	71	73	24	32	5	0	0	-0.083	-0.111	0.271	0.311	4.543	-0.038	0.014	80	452	100	-11	-8	Error	1	-12	1	-9	2909	4955	0.167	-0.458	0	0	0
4	4	10	"hsa-miR-5092"	"168992"	5230	11820	100	35	35	6	17	36	36	36	6	16	8	2	0	54	56	18	32	71	71	73	22	30	2	0	0	0.059	0.067	0.152	0.178	3.114	-0.016	0.003	80	461	100	-18	-16	-4.087	-1	-17	-1	-15	2826	4478	-0.167	-0.773	0	0	0
4	5	10	""	"168654"	5410	11820	100	36	36	6	16	36	36	36	6	16	18	1	0	65	66	19	28	72	72	75	30	40	2	0	0	0.000	0.000	0.292	0.363	3.633	-0.002	0.000	80	452	100	-7	-6	Error	0	-7	0	-6	2887	5241	0.000	-0.300	0	0	0
4	6	10	""	"168713"	5590	11820	100	36	36	6	16	35	35	36	6	16	18	5	0	68	74	25	33	72	72	75	21	28	21	6	0	-0.250	0.500	0.336	0.310	3.376	-0.031	0.009	80	452	100	-3	3	Error	1	-4	1	2	2880	5917	0.000	-0.048	0	0	0
4	7	10	""	"168957"	5770	11820	100	36	36	6	16	36	36	36	6	16	13	3	0	56	59	16	27	75	75	77	22	28	2	1	0	0.000	0.000	0.238	0.258	2.904	-0.010	0.001	80	439	100	-19	-16	Error	0	-19	0	-16	2919	4701	0.000	-0.818	0	0	0
4	8	10	""	"168706"	5940	11810	100	36	36	6	16	35	35	36	6	16	16	2	0	76	78	27	34	73	73	75	22	29	28	7	0	0.333	0.200	0.214	0.238	3.142	-0.017	0.003	80	459	100	4	6	-1.585	1	3	1	5	2861	6267	0.000	0.136	0	0	0
4	9	10	""	"168761"	6130	11820	100	36	36	7	19	35	35	36	6	16	17	5	0	62	65	19	29	73	73	76	22	28	6	1	0	-0.091	-0.125	0.308	0.307	2.954	-0.007	0.001	80	481	100	-10	-7	Error	1	-11	1	-8	2869	5170	0.000	-0.500	0	0	0
4	10	10	""	"168842"	6330	11830	100	35	36	6	16	36	36	36	6	16	10	2	0	96	188	147	78	74	74	75	22	29	50	45	0	-0.045	0.000	0.052	0.099	5.811	-0.002	0.001	80	447	100	21	114	Error	-1	22	0	114	2854	15033	0.000	5.136	0	0	0
4	11	10	""	"169268"	6490	11820	100	36	36	6	16	36	36	36	6	16	17	1	0	76	84	31	36	74	74	76	22	28	35	12	0	0.000	0.000	0.243	0.221	3.698	-0.015	0.003	80	417	100	2	10	Error	0	2	0	10	2875	6726	0.000	0.364	0	0	0
4	12	10	"Empty"	"0"	6670	11820	100	36	36	6	16	36	36	36	6	16	17	0	0	61	64	21	32	74	74	75	20	26	7	2	0	0.000	0.000	0.222	0.203	2.343	-0.011	0.001	80	452	100	-13	-10	Error	0	-13	0	-10	2876	5097	0.000	-0.550	0	0	0
4	13	10	""	"168936"	6860	11830	100	37	37	6	16	37	37	36	6	16	11	3	0	138	131	59	45	77	77	78	22	28	66	57	0	0.000	0.000	0.102	0.131	4.516	0.001	0.000	80	459	100	61	54	Error	0	61	0	54	2961	10463	0.167	2.409	0	0	0
4	14	10	"Empty"	"0"	7030	11820	100	37	37	6	16	36	36	36	6	16	17	2	0	78	80	21	26	75	75	78	21	26	20	6	0	0.333	0.200	0.380	0.402	3.476	-0.003	0.000	80	449	100	4	6	-1.585	1	3	1	5	2942	6407	0.167	0.095	0	0	0
4	15	10	"Empty"	"0"	7210	11820	100	36	36	6	16	36	36	36	6	16	15	2	0	77	78	22	28	76	76	79	22	27	17	5	0	0.000	0.000	0.304	0.314	3.502	-0.049	0.026	80	461	100	1	2	Error	0	1	0	2	2863	6224	0.000	-0.045	0	0	0
4	16	10	"Empty"	"0"	7390	11820	100	37	37	6	16	36	36	36	6	16	12	2	0	77	80	23	28	76	76	79	23	29	15	5	0	1.000	0.250	0.323	0.320	3.900	-0.057	0.036	80	461	100	2	5	0.000	1	1	1	4	2930	6421	0.167	0.043	0	0	0
4	17	10	"Empty"	"0"	7570	11820	100	36	37	6	16	36	36	37	5	13	21	6	0	79	78	21	26	75	75	77	22	28	17	1	0	0.000	0.333	0.286	0.282	2.647	-0.042	0.021	80	452	100	4	4	Error	0	4	1	3	2929	6260	0.000	0.045	0	0	0
4	18	10	"Empty"	"0"	7750	11820	100	36	36	6	16	37	37	37	5	13	15	1	0	70	80	69	86	71	71	74	22	29	15	5	0	1.000	-0.111	0.300	0.292	2.585	-0.016	0.013	80	464	100	-2	8	0.000	-1	-1	-1	9	2887	6365	-0.200	0.273	0	0	0
4	19	10	"Empty"	"0"	7930	11820	100	36	37	6	16	37	37	37	6	16	10	2	0	65	66	18	27	71	71	74	20	27	11	1	0	0.167	0.000	0.273	0.312	3.593	-0.002	0.000	80	452	100	-7	-5	-2.585	-1	-6	0	-5	2943	5295	0.000	-0.400	0	0	0
4	20	10	"Empty"	"0"	8110	11820	100	36	36	5	13	37	37	37	6	16	8	1	0	73	74	18	24	70	70	74	21	28	18	1	0	-0.333	-0.250	0.231	0.270	3.173	0.005	0.000	80	452	100	2	3	Error	-1	3	-1	4	2916	5928	-0.167	0.000	0	0	0
4	21	10	"Empty"	"0"	8290	11820	100	38	38	6	15	37	37	37	6	16	15	3	0	72	71	18	25	73	73	75	20	26	15	0	0	-1.000	-0.500	0.303	0.332	3.456	0.008	0.001	80	451	100	0	-1	Error	1	-1	1	-2	3026	5643	0.167	-0.200	0	0	0
4	22	10	"Empty"	"0"	8470	11820	100	38	38	6	15	37	37	38	6	15	15	2	0	69	69	18	26	73	73	74	20	27	7	1	0	-0.250	-0.250	0.250	0.287	3.390	0.012	0.001	80	483	100	-3	-3	Error	1	-4	1	-4	3027	5494	0.000	-0.250	0	0	0
4	1	11	"Empty"	"0"	4690	12010	100	35	35	7	20	36	36	36	6	16	17	3	0	77	78	22	28	70	70	72	22	30	21	3	0	-0.143	-0.125	0.488	0.438	3.534	-0.025	0.005	80	474	100	6	7	Error	-1	7	-1	8	2836	6225	-0.167	0.273	0	0	0
4	2	11	""	"28161"	4870	12010	100	36	36	5	13	36	36	36	6	16	8	2	0	64	66	19	28	71	71	73	21	28	7	1	0	0.000	0.000	0.294	0.277	2.609	-0.015	0.002	80	452	100	-7	-5	Error	0	-7	0	-5	2864	5311	0.000	-0.333	0	0	0
4	3	11	"hsa-miR-380-5p"	"13170"	5050	12010	100	35	35	6	17	36	36	36	6	16	8	1	0	61	60	17	28	70	70	71	21	29	2	0	0	0.111	0.100	0.345	0.334	3.202	-0.025	0.005	80	462	100	-10	-11	-3.170	-1	-9	-1	-10	2778	4789	-0.167	-0.524	0	0	0
4	4	11	""	"42958"	5240	12010	100	37	36	7	19	36	36	36	6	16	17	5	0	539	755	694	91	72	72	73	20	27	60	57	0	0.002	0.000	0.012	0.032	12.927	0.000	0.001	80	450	100	468	683	-8.867	1	467	0	683	2895	60404	0.000	34.100	0	0	0
4	5	11	"hsa-miR-320b"	"46324"	5410	12010	100	36	36	7	19	36	36	36	6	16	18	7	0	84	759	906	119	72	72	78	86	110	38	38	0	0.000	0.000	0.115	0.049	14.499	0.000	0.000	80	440	100	12	687	Error	0	12	0	687	2902	60739	0.000	7.919	0	0	0
4	6	11	""	"17433"	5590	12010	100	37	37	7	18	35	35	36	6	16	25	8	0	98	116	61	52	72	72	78	85	108	31	1	0	0.077	0.045	0.095	0.121	3.032	0.000	0.000	80	452	100	28	46	-3.700	2	26	2	44	2979	9249	0.167	0.447	0	0	0
4	7	11	""	"11202"	5780	12020	100	36	36	6	16	35	35	36	6	16	21	3	0	84	88	36	40	71	71	73	21	28	35	26	0	0.077	0.059	0.200	0.215	3.594	0.001	0.000	80	437	100	14	18	-3.700	1	13	1	17	2886	7072	0.000	0.714	0	0	0
4	8	11	""	"42939"	5950	12010	100	35	35	6	17	35	35	36	6	16	15	1	0	1023	754	571	75	72	72	73	21	28	68	67	0	0.000	0.000	0.007	0.013	8.734	-0.001	0.004	80	439	100	951	682	Error	0	951	0	682	2818	60326	-0.167	32.429	0	0	0
4	9	11	"hsa-miR-152-3p"	"17676"	6130	12010	100	35	36	7	19	35	35	36	6	16	20	3	0	518	550	484	88	75	75	76	21	27	60	56	0	0.000	0.002	0.017	0.032	8.821	0.000	0.000	80	442	100	443	476	Error	0	443	1	475	2874	43963	0.000	22.571	0	0	0
4	10	11	"hsa-miR-650"	"17593"	6310	12020	100	36	36	7	19	36	36	36	6	16	16	3	0	68	72	25	34	74	74	75	21	28	16	5	0	0.000	0.000	0.250	0.249	3.054	-0.038	0.018	80	443	100	-6	-2	Error	0	-6	0	-2	2906	5778	0.000	-0.143	0	0	0
4	11	11	"hsa-miR-27a-3p"	"46483"	6490	12010	100	36	36	5	13	36	36	36	6	16	10	2	0	380	733	719	98	74	74	76	23	30	52	51	0	0.000	0.000	0.125	0.044	12.270	0.001	0.006	80	452	100	306	659	Error	0	306	0	659	2877	58608	0.000	28.565	0	0	0
4	12	11	"hsa-let-7g-5p"	"46438"	6670	12010	100	36	35	6	17	36	36	36	6	16	11	2	0	88	762	875	114	77	77	78	22	28	47	45	0	0.000	-0.001	0.076	0.040	12.387	0.000	0.001	80	452	100	11	684	Error	0	11	-1	685	2837	60997	-0.167	31.091	0	0	0
4	13	11	"hsa-miR-490-3p"	"42703"	6860	12020	100	36	36	6	16	36	36	36	6	16	13	1	0	144	219	157	71	76	76	78	24	30	53	51	0	0.000	0.000	0.036	0.075	7.081	0.000	0.000	80	452	100	68	143	Error	0	68	0	143	2899	17483	0.000	5.875	0	0	0
4	14	11	""	"28054"	7040	12020	100	36	37	6	16	37	37	37	6	16	11	3	0	72	73	19	26	76	76	78	23	29	5	1	0	0.250	0.000	0.255	0.319	3.010	0.008	0.001	80	451	100	-5	-3	-2.000	-1	-4	0	-3	2927	5813	0.000	-0.217	0	0	0
4	15	11	""	"14302"	7220	12020	100	36	36	6	16	36	36	37	6	16	13	3	0	184	175	97	55	75	75	78	22	28	66	61	0	0.000	0.000	0.060	0.069	5.680	-0.006	0.004	80	439	100	109	100	Error	0	109	0	100	2888	13997	-0.167	4.409	0	0	0
4	16	11	"hsa-miR-627-5p"	"17625"	7400	12020	100	37	37	5	13	36	36	37	6	16	10	2	0	77	95	45	47	72	72	75	22	29	40	30	0	0.200	0.043	0.131	0.129	5.418	-0.003	0.000	80	439	100	6	24	-2.322	1	5	1	23	2920	7628	0.000	0.909	0	0	0
4	17	11	"hsa-miR-744-5p"	"27568"	7570	12010	100	37	37	6	16	36	36	37	6	16	17	5	0	83	185	174	94	68	68	70	20	28	43	38	0	0.067	0.009	0.063	0.057	7.356	0.006	0.011	80	387	100	16	118	-3.907	1	15	1	117	2987	14825	0.000	5.750	0	0	0
4	18	11	"hsa-miR-593-5p"	"42478"	7710	12020	100	36	36	6	16	37	37	37	6	16	5	1	0	71	74	22	29	67	67	69	23	33	18	5	0	-0.250	-0.143	0.310	0.395	2.844	-0.026	0.007	80	440	100	3	6	Error	-1	4	-1	7	2889	5911	-0.167	0.217	0	0	0
4	19	11	"hsa-miR-323a-5p"	"42457"	7930	12010	100	37	37	6	16	37	37	37	6	16	13	2	0	63	65	18	27	70	70	73	20	27	10	1	0	0.000	0.000	0.364	0.339	2.656	0.015	0.002	80	485	100	-7	-5	Error	0	-7	0	-5	2943	5173	0.000	-0.400	0	0	0
4	20	11	"ebv-miR-BART3-3p"	"17589"	8110	12010	100	35	36	5	13	37	37	37	5	13	8	0	0	72	76	25	32	70	70	74	27	36	16	3	0	-1.000	-0.167	0.333	0.296	3.017	-0.009	0.001	80	462	100	0	5	Error	-2	2	-1	6	2856	6102	-0.200	0.074	0	0	0
4	21	11	"hsa-miR-638"	"42832"	8300	12020	100	36	36	5	13	37	37	37	6	16	10	1	0	120	239	201	84	73	73	76	29	38	51	50	0	-0.021	-0.006	0.136	0.099	5.361	-0.002	0.003	80	461	100	46	165	Error	-1	47	-1	166	2889	19093	-0.167	5.621	0	0	0
4	22	11	"Empty"	"0"	8480	12020	100	37	38	6	15	37	37	38	6	15	18	3	0	75	83	36	43	72	72	73	21	28	32	12	0	0.000	0.091	0.259	0.275	4.116	0.005	0.000	80	483	100	3	12	Error	0	3	1	11	3057	6617	0.000	0.476	0	0	0
4	1	12	""	"42712"	4680	12190	100	35	35	6	17	36	36	36	6	16	15	0	0	71	70	20	28	69	69	71	20	28	17	2	0	-0.500	-1.000	0.353	0.277	2.895	-0.048	0.020	80	493	100	1	0	Error	-1	2	-1	1	2824	5610	-0.167	-0.050	0	0	0
4	2	12	"spike_control_v2_40"	"29001"	4870	12200	100	36	36	6	16	36	36	36	6	16	17	3	0	479	359	274	76	71	71	73	20	27	62	58	0	0.000	0.000	0.016	0.033	9.151	-0.001	0.001	80	462	100	408	288	Error	0	408	0	288	2864	28736	0.000	14.300	0	0	0
4	3	12	""	"42748"	5050	12200	100	37	36	7	19	36	36	36	7	19	16	0	0	68	67	20	29	70	70	72	20	27	12	2	0	-0.500	0.000	0.389	0.348	2.398	-0.015	0.002	80	452	100	-1	-3	Error	1	-2	0	-3	2878	5399	0.000	-0.250	0	0	0
4	4	12	""	"42807"	5230	12200	100	37	37	7	18	35	35	36	6	16	25	7	0	84	123	81	65	71	71	73	22	30	45	41	0	0.154	0.038	0.167	0.182	4.629	-0.017	0.016	80	452	100	15	54	-2.700	2	13	2	52	2920	9868	0.167	2.273	0	0	0
4	5	12	"hsa-miR-1224-5p"	"46462"	5410	12200	100	36	36	6	16	36	36	36	6	16	18	1	0	77	76	25	32	72	72	74	21	28	22	5	0	0.000	0.000	0.298	0.285	3.133	-0.015	0.003	80	452	100	5	4	Error	0	5	0	4	2887	6056	0.000	0.095	0	0	0
4	6	12	"hsa-miR-1178-3p"	"46822"	5590	12190	100	36	35	7	20	35	35	36	6	16	20	5	0	61	62	16	25	72	72	73	20	27	3	0	0	-0.091	0.000	0.333	0.407	3.623	-0.054	0.022	80	450	100	-10	-10	Error	1	-11	0	-10	2831	4999	-0.167	-0.550	0	0	0
4	7	12	"hsa-miR-758-3p"	"28759"	5770	12190	100	36	36	7	19	35	35	36	6	16	25	7	0	74	72	20	27	72	72	73	21	28	12	2	0	0.500	100000.000	0.375	0.282	3.310	-0.061	0.030	80	438	100	3	1	-1.000	1	2	1	0	2893	5785	0.000	-0.048	0	0	0
4	8	12	""	"17527"	5950	12190	100	36	36	7	19	36	36	36	6	16	18	3	0	73	76	27	35	71	71	74	24	32	18	6	0	0.000	0.000	0.240	0.295	3.652	-0.004	0.000	80	458	100	2	5	Error	0	2	0	5	2896	6046	0.000	0.083	0	0	0
4	9	12	"hsa-miR-181c-5p"	"42496"	6130	12190	100	36	36	7	19	36	36	36	6	16	15	5	0	78	81	28	34	73	73	75	22	29	28	8	0	0.000	0.000	0.250	0.265	3.514	-0.009	0.001	80	468	100	5	8	Error	0	5	0	8	2857	6447	0.000	0.273	0	0	0
4	10	12	"hsa-miR-146b-5p"	"10306"	6320	12200	100	36	36	6	16	36	36	36	6	16	11	3	0	752	836	754	90	74	74	74	21	28	63	58	0	0.000	0.000	0.040	0.034	14.712	0.000	0.001	80	460	100	678	762	Error	0	678	0	762	2891	66900	0.000	36.286	0	0	0
4	11	12	""	"46982"	6500	12200	100	35	35	6	17	36	36	36	6	16	7	1	0	63	66	20	30	74	74	75	22	29	11	1	0	0.091	0.125	0.222	0.278	3.878	0.005	0.000	80	452	100	-12	-9	-3.459	-1	-11	-1	-8	2830	5248	-0.167	-0.409	0	0	0
4	12	12	""	"46538"	6680	12190	100	35	36	6	16	36	36	36	6	16	13	2	0	90	238	228	95	76	76	77	22	28	45	41	0	-0.071	0.000	0.124	0.081	7.412	0.001	0.001	80	439	100	13	162	Error	-1	14	0	162	2860	19025	0.000	7.318	0	0	0
4	13	12	"hsa-miR-20b-3p"	"17882"	6850	12200	100	35	36	7	19	36	36	36	6	16	13	5	0	163	416	384	92	75	75	76	21	27	55	52	0	-0.011	0.000	0.021	0.037	9.025	-0.001	0.001	80	440	100	87	341	Error	-1	88	0	341	2915	33284	0.000	16.190	0	0	0
4	14	12	""	"42765"	7040	12200	100	36	36	6	16	36	36	36	6	16	15	2	0	96	127	74	58	76	76	78	24	30	48	45	0	0.000	0.000	0.098	0.108	5.016	-0.003	0.001	80	448	100	20	51	Error	0	20	0	51	2885	10175	0.000	2.042	0	0	0
4	15	12	""	"46921"	7210	12190	100	36	37	5	13	36	36	36	6	16	15	2	0	186	1775	2057	115	72	72	76	23	30	58	51	0	0.000	0.001	0.024	0.017	17.326	0.000	0.000	80	436	100	114	1704	Error	0	114	1	1703	2921	142025	0.167	73.870	0	0	0
4	16	12	"hsa-miR-612"	"27551"	7400	12200	100	37	37	6	16	36	36	36	6	16	16	2	0	123	173	120	69	70	70	72	21	29	53	50	0	0.019	0.010	0.052	0.063	5.074	0.005	0.003	80	468	100	54	104	-5.728	1	53	1	103	2937	13818	0.167	4.810	0	0	0
4	17	12	""	"42481"	7580	12200	100	37	36	6	16	37	37	37	6	16	10	2	0	58	64	19	29	70	70	71	21	29	8	1	0	0.000	0.167	0.286	0.252	3.075	-0.022	0.005	80	452	100	-12	-7	Error	0	-12	-1	-6	2917	5125	-0.167	-0.333	0	0	0
4	18	12	""	"42864"	7760	12200	100	37	37	6	16	37	37	37	6	16	16	3	0	115	127	69	54	69	69	71	23	32	56	50	0	0.000	0.000	0.082	0.112	3.598	0.006	0.002	80	459	100	46	58	Error	0	46	0	58	2968	10135	0.000	2.435	0	0	0
4	19	12	"hsa-miR-593-3p"	"42504"	7950	12200	100	37	37	6	16	37	37	37	6	16	13	1	0	80	88	36	40	72	72	73	21	28	35	21	0	0.000	0.000	0.368	0.296	3.463	-0.014	0.004	80	452	100	8	16	Error	0	8	0	16	2946	7039	0.000	0.714	0	0	0
4	20	12	"ebv-miR-BART15"	"42897"	8120	12200	100	35	36	6	16	37	37	37	6	16	11	1	0	67	72	24	33	72	72	74	20	27	23	6	0	0.400	100000.000	0.220	0.222	3.311	0.001	0.000	80	428	100	-7	-1	-1.322	-2	-5	-1	0	2918	5793	-0.167	-0.100	0	0	0
4	21	12	"hsa-miR-16-2-3p"	"42874"	8290	12200	100	37	37	6	16	37	37	37	6	16	21	1	0	105	114	57	50	73	73	77	22	28	55	46	0	0.000	0.000	0.116	0.129	3.636	0.004	0.001	80	440	100	32	41	Error	0	32	0	41	2985	9084	0.000	1.682	0	0	0
4	22	12	""	"42742"	8480	12200	100	37	38	6	15	37	37	37	6	16	17	6	0	91	102	44	43	75	75	77	21	27	46	33	0	0.000	0.037	0.144	0.192	4.346	0.005	0.001	80	484	100	16	28	Error	0	16	1	27	3059	8133	0.167	1.190	0	0	0
4	1	13	"hsa-miR-571"	"17490"	4690	12390	100	35	36	6	16	36	36	36	6	16	13	2	0	76	78	21	26	67	67	69	20	28	32	10	0	-0.111	0.000	0.306	0.296	2.718	-0.009	0.001	80	509	100	8	11	Error	-1	9	0	11	2867	6213	0.000	0.450	0	0	0
4	2	13	"hsa-miR-1207-5p"	"46565"	4870	12390	100	36	36	6	16	35	35	35	6	17	15	2	0	67	72	27	37	69	69	71	20	28	22	10	0	-0.500	0.333	0.300	0.270	4.012	0.013	0.003	80	452	100	-1	4	Error	1	-2	1	3	2871	5771	0.167	0.050	0	0	0
4	3	13	"spike_control_v2_37"	"28684"	5050	12390	100	35	35	6	17	36	36	36	6	16	12	1	0	353	477	415	87	71	71	72	21	29	56	56	0	-0.004	-0.002	0.051	0.048	10.162	0.000	0.000	80	452	100	281	405	Error	-1	282	-1	406	2791	38174	-0.167	19.286	0	0	0
4	4	13	"hsa-miR-649"	"15619"	5230	12390	100	35	36	7	19	35	35	36	7	19	17	3	0	66	66	20	30	70	70	72	21	29	12	1	0	0.000	-0.250	0.348	0.393	2.841	-0.025	0.004	80	452	100	-4	-3	Error	0	-4	1	-4	2887	5301	0.000	-0.286	0	0	0
4	5	13	"hsa-miR-136-5p"	"10943"	5410	12390	100	36	36	7	19	36	36	36	7	19	15	1	0	1092	1014	880	86	71	71	72	21	29	62	61	0	0.000	0.000	0.006	0.014	13.209	0.000	0.000	80	452	100	1021	943	Error	0	1021	0	943	2871	81134	0.000	44.857	0	0	0
4	6	13	""	"42706"	5590	12390	100	36	36	7	19	36	36	36	7	19	12	1	0	464	362	262	72	73	73	74	21	28	65	63	0	0.000	0.000	0.020	0.039	5.985	-0.003	0.006	80	468	100	391	289	Error	0	391	0	289	2889	28951	0.000	13.714	0	0	0
4	7	13	"hsa-miR-183-5p"	"10977"	5770	12390	100	38	37	7	18	36	36	36	6	16	17	2	0	173	163	100	61	72	72	73	21	28	56	53	0	0.020	0.011	0.053	0.081	6.642	-0.001	0.000	80	470	100	103	92	-5.658	2	101	1	91	2953	13071	0.167	4.286	0	0	0
4	8	13	"hsa-let-7a-2-3p"	"42530"	5960	12400	100	38	38	6	15	36	36	36	6	16	18	3	0	208	204	125	61	70	70	73	22	30	66	65	0	0.014	0.015	0.033	0.050	4.801	0.003	0.002	80	479	100	140	136	-6.109	2	138	2	134	3002	16290	0.333	5.955	0	0	0
4	9	13	""	"42569"	6140	12400	100	38	37	6	16	37	37	36	6	16	13	2	0	73	74	23	31	70	70	72	20	27	26	6	0	0.333	0.000	0.364	0.294	2.979	-0.037	0.013	80	458	100	4	4	-1.585	1	3	0	4	2969	5908	0.167	0.100	0	0	0
4	10	13	""	"46639"	6320	12400	100	37	36	6	16	37	37	36	6	16	10	2	0	602	519	385	74	73	73	75	22	29	70	67	0	0.000	-0.002	0.010	0.026	9.416	0.000	0.000	80	438	100	529	445	Error	0	529	-1	446	2905	41551	0.000	20.182	0	0	0
4	11	13	"hsa-miR-196a-5p"	"10990"	6490	12390	100	36	37	6	16	36	36	36	6	16	15	3	0	66	73	22	30	74	74	77	21	27	18	2	0	0.000	-1.000	0.194	0.227	3.447	-0.020	0.004	80	440	100	-8	0	Error	0	-8	1	-1	2925	5804	0.167	-0.190	0	0	0
4	12	13	"hsa-miR-487b-3p"	"14285"	6670	12390	100	37	37	6	16	36	36	36	6	16	15	1	0	418	1128	1147	101	75	75	77	21	27	57	55	0	0.003	0.001	0.005	0.014	13.502	0.001	0.004	80	461	100	344	1054	-8.422	1	343	1	1053	2947	90229	0.167	50.048	0	0	0
4	13	13	"hsa-miR-380-3p"	"27546"	6850	12390	100	36	37	7	18	37	37	68	252	370	0	0	0	65	68	18	26	75	75	777	6195	797	0	0	0	0.100	0.000	0.233	0.288	3.034	-0.020	0.004	80	484	100	-11	-7	-3.322	-1	-10	0	-7	2930	5441	-0.123	-0.114	0	0	0
4	14	13	"hsa-miR-101-3p"	"31026"	7040	12400	100	37	36	6	16	36	36	36	6	16	16	2	0	2900	2036	1516	74	74	74	76	23	30	73	71	0	0.000	0.000	0.003	0.008	12.664	0.000	0.002	80	448	100	2827	1962	Error	1	2826	0	1962	2907	162848	0.000	85.217	0	0	0
4	15	13	"hsa-miR-29b-3p"	"11040"	7210	12390	100	37	36	5	13	36	36	36	6	16	10	0	0	1463	1770	1614	91	70	70	73	22	30	65	62	0	0.001	0.000	0.003	0.013	17.791	0.000	0.002	80	459	100	1394	1700	Error	1	1393	0	1700	2898	141635	0.000	77.136	0	0	0
4	16	13	"hsa-miR-517-5p"	"13130"	7400	12410	100	36	37	6	16	36	36	36	6	16	20	0	0	75	79	31	39	70	70	72	20	27	31	18	0	0.000	0.111	0.204	0.221	2.605	-0.005	0.000	80	458	100	5	10	Error	0	5	1	9	2972	6338	0.167	0.350	0	0	0
4	17	13	""	"46461"	7570	12390	100	35	35	6	17	37	37	37	6	16	10	1	0	66	67	21	31	72	72	73	23	31	10	2	0	0.333	0.400	0.400	0.460	3.018	-0.002	0.000	80	441	100	-8	-7	-1.585	-2	-6	-2	-5	2826	5359	-0.333	-0.261	0	0	0
4	18	13	"hsa-miR-506-3p"	"11138"	7750	12390	100	36	37	7	18	37	37	37	6	16	12	2	0	68	67	21	31	71	71	73	22	30	11	2	0	0.333	0.000	0.261	0.337	3.513	-0.013	0.002	80	452	100	-4	-4	-1.585	-1	-3	0	-4	2923	5398	0.000	-0.273	0	0	0
4	19	13	""	"46293"	7930	12390	100	37	37	5	13	37	37	37	6	16	6	0	0	58	62	16	25	75	75	75	21	28	3	0	0	0.000	0.000	0.254	0.223	3.039	-0.019	0.004	80	443	100	-17	-13	Error	0	-17	0	-13	2927	4956	0.000	-0.619	0	0	0
4	20	13	""	"28547"	8110	12390	100	38	38	6	15	37	37	37	6	16	18	2	0	70	80	35	43	76	76	76	20	26	27	15	0	-0.167	0.250	0.167	0.200	3.243	-0.015	0.004	80	430	100	-5	5	Error	1	-6	1	4	3025	6362	0.167	0.200	0	0	0
4	21	13	""	"146101"	8280	12390	100	37	37	6	16	38	38	38	6	15	15	0	0	91	97	45	46	78	78	78	22	28	36	22	0	-0.077	-0.053	0.186	0.149	3.191	0.007	0.001	80	440	100	12	18	Error	-1	13	-1	19	2972	7763	-0.167	0.864	0	0	0
4	22	13	""	"145998"	8470	12390	100	37	37	6	16	37	37	38	6	15	13	1	0	136	462	456	98	76	76	77	21	27	57	53	0	0.000	0.000	0.035	0.034	7.356	-0.002	0.006	80	484	100	60	386	Error	0	60	0	386	2947	36981	-0.167	18.333	0	0	0
4	1	14	""	"146118"	4690	12600	100	36	36	6	16	36	36	36	6	16	17	2	0	84	86	35	40	68	68	69	20	28	42	18	0	0.000	0.000	0.217	0.245	2.952	-0.042	0.021	80	467	100	16	18	Error	0	16	0	18	2891	6863	0.000	0.850	0	0	0
4	2	14	"hsv2-miR-H4-5p"	"146045"	4860	12580	100	36	36	7	19	35	35	35	6	17	18	3	0	65	64	19	29	67	67	70	20	28	12	1	0	-0.500	-0.333	0.476	0.505	3.637	-0.005	0.000	80	441	100	-1	-2	Error	1	-2	1	-3	2901	5136	0.167	-0.300	0	0	0
4	3	14	""	"13146"	5040	12580	100	36	36	6	16	35	35	35	6	17	18	2	0	70	70	20	28	69	69	71	22	30	15	1	0	1.000	1.000	0.195	0.267	3.987	-0.010	0.001	80	462	100	2	2	0.000	1	1	1	1	2873	5574	0.167	-0.045	0	0	0
4	4	14	"spike_control_v2_35"	"28568"	5230	12580	100	36	36	6	16	35	35	36	6	16	16	2	0	248	295	233	78	69	69	71	22	30	60	55	0	0.006	0.004	0.025	0.046	6.514	0.000	0.000	80	452	100	180	227	-7.484	1	179	1	226	2870	23571	0.000	10.182	0	0	0
4	5	14	"hsa-miR-2054"	"145987"	5410	12580	100	37	36	6	16	36	36	36	6	16	15	2	0	57	60	19	31	70	70	72	20	27	8	1	0	-0.077	0.000	0.378	0.468	3.718	-0.034	0.011	80	452	100	-12	-10	Error	1	-13	0	-10	2906	4811	0.000	-0.600	0	0	0
4	6	14	"hsa-miR-767-5p"	"146111"	5590	12590	100	37	37	7	18	35	35	36	6	16	23	7	0	710	505	370	73	73	73	73	20	27	71	67	0	0.003	0.005	0.017	0.019	5.326	0.000	0.000	80	450	100	639	434	-8.315	2	637	2	432	2969	40378	0.167	21.600	0	0	0
4	7	14	"hsa-miR-652-5p"	"145933"	5770	12580	100	36	36	6	16	36	36	36	6	16	10	1	0	112	121	64	52	70	70	73	21	28	55	48	0	0.000	0.000	0.065	0.085	4.626	0.001	0.000	80	440	100	42	51	Error	0	42	0	51	2863	9709	0.000	2.286	0	0	0
4	8	14	"hsv1-miR-H3-3p"	"146058"	5940	12590	100	37	36	6	16	35	35	36	6	16	21	0	0	76	82	32	39	69	69	73	21	28	36	16	0	0.286	0.077	0.240	0.249	3.158	-0.029	0.012	80	441	100	9	14	-1.807	2	7	1	13	2913	6596	0.000	0.429	0	0	0
4	9	14	"SNORD110"	"145666"	6130	12580	100	35	36	7	19	36	36	36	6	16	13	5	0	404	312	226	72	69	69	72	21	29	63	61	0	-0.003	0.000	0.065	0.064	6.851	-0.005	0.013	80	452	100	334	243	Error	-1	335	0	243	2858	24958	0.000	11.429	0	0	0
4	10	14	""	"146206"	6310	12580	100	36	36	6	16	36	36	36	6	16	18	1	0	103	166	123	74	72	72	74	19	25	52	47	0	0.000	0.000	0.086	0.104	4.756	0.003	0.002	80	451	100	31	94	Error	0	31	0	94	2884	13286	0.000	4.842	0	0	0
4	11	14	""	"146026"	6490	12580	100	37	37	6	16	36	36	36	6	16	18	2	0	64	70	24	34	74	74	76	20	26	16	5	0	-0.100	-0.250	0.294	0.266	3.527	-0.042	0.019	80	461	100	-9	-3	Error	1	-10	1	-4	2931	5621	0.167	-0.300	0	0	0
4	12	14	"hsv1-miR-H5-3p"	"146098"	6670	12580	100	35	36	5	13	36	36	41	82	200	0	0	0	163	169	105	62	74	74	181	1680	928	0	0	0	-0.011	0.000	0.029	0.048	4.851	-0.008	0.009	80	470	100	88	95	Error	-1	89	0	95	2852	13528	-0.061	-0.007	0	0	0
4	13	14	""	"146004"	6850	12610	100	37	37	6	16	37	37	70	259	370	0	0	0	86	115	62	53	74	74	820	6380	778	0	0	0	0.000	0.000	0.127	0.130	4.594	0.109	0.919	80	456	100	12	41	Error	0	12	0	41	2942	9208	-0.127	-0.111	0	0	0
4	14	14	"hsa-miR-2115-3p"	"146161"	7030	12580	100	38	37	6	16	36	36	36	6	16	18	2	0	154	179	119	66	71	71	73	22	30	58	55	0	0.024	0.009	0.058	0.064	4.033	0.001	0.000	80	444	100	85	109	-5.375	2	83	1	108	2974	14291	0.167	4.818	0	0	0
4	15	14	"hsa-miR-1912"	"146168"	7210	12580	100	37	36	7	19	36	36	36	6	16	18	2	0	62	64	15	23	69	69	71	20	28	5	1	0	-0.143	0.000	0.469	0.409	3.687	0.024	0.004	80	462	100	-6	-5	Error	1	-7	0	-5	2909	5130	0.000	-0.350	0	0	0
4	16	14	""	"146133"	7400	12590	100	35	36	6	16	36	36	37	6	16	13	3	0	157	151	93	61	71	71	73	21	28	56	55	0	-0.012	0.000	0.082	0.103	5.248	-0.009	0.008	80	430	100	85	80	Error	-1	86	0	80	2876	12073	-0.167	3.714	0	0	0
4	17	14	"hsv1-miR-H7-3p"	"146090"	7570	12580	100	38	38	6	15	36	36	36	6	16	15	6	0	363	472	399	84	74	74	75	22	29	61	57	0	0.007	0.005	0.016	0.032	8.345	0.004	0.027	80	448	100	291	400	-7.175	2	289	2	398	3006	37722	0.333	18.045	0	0	0
4	18	14	"spike_control_v2_46"	"29837"	7750	12580	100	37	38	6	15	36	36	36	6	16	21	5	0	256	265	203	76	73	73	74	20	27	55	52	0	0.005	0.010	0.026	0.037	8.265	0.003	0.005	80	460	100	184	194	-7.516	1	183	2	192	3039	21172	0.333	9.550	0	0	0
4	19	14	""	"145870"	7930	12570	100	38	38	5	13	36	36	37	6	16	17	3	0	62	62	17	27	73	73	75	22	29	3	0	0	-0.182	-0.182	0.200	0.246	2.759	-0.021	0.004	80	468	100	-9	-9	Error	2	-11	2	-11	3048	4970	0.167	-0.591	0	0	0
4	20	14	"hsa-miR-605-5p"	"145736"	8120	12570	100	38	38	5	13	36	36	37	6	16	22	3	0	172	175	108	61	76	76	77	20	25	63	55	0	0.021	0.020	0.043	0.045	3.387	0.014	0.030	80	450	100	98	101	-5.585	2	96	2	99	3064	13996	0.167	4.900	0	0	0
4	21	14	"hsa-miR-875-5p"	"145721"	8290	12570	100	38	39	5	12	37	37	37	6	16	12	1	0	66	65	14	21	75	75	77	20	25	2	0	0	-0.111	-0.200	0.200	0.273	3.116	-0.004	0.000	80	446	100	-8	-8	Error	1	-9	2	-10	3087	5172	0.333	-0.600	0	0	0
4	22	14	"hsa-miR-92a-3p"	"145693"	8470	12570	100	38	38	7	18	37	37	37	6	16	20	5	0	180	374	328	87	76	76	77	22	28	58	55	0	0.010	0.003	0.031	0.040	9.692	0.002	0.005	80	490	100	105	299	-6.700	1	104	1	298	3017	29948	0.167	13.500	0	0	0
4	1	15	"hsa-miR-639"	"145962"	4700	12770	100	34	35	7	20	36	36	36	6	16	17	0	0	78	106	59	55	67	67	69	20	28	45	42	0	-0.182	-0.026	0.236	0.185	3.809	-0.010	0.003	80	450	100	9	38	Error	-2	11	-1	39	2812	8441	-0.167	1.850	0	0	0
4	2	15	"hsa-miR-431-5p"	"145705"	4870	12770	100	35	35	6	17	36	36	36	6	16	11	0	0	78	83	29	34	66	66	69	20	28	40	18	0	-0.083	-0.059	0.207	0.234	2.403	0.006	0.000	80	440	100	11	16	Error	-1	12	-1	17	2814	6622	-0.167	0.700	0	0	0
4	3	15	""	"145878"	5050	12770	100	36	36	7	19	36	36	36	6	16	12	6	0	90	104	50	48	66	66	68	21	30	50	36	0	0.000	0.000	0.313	0.277	4.469	-0.014	0.006	80	452	100	24	38	Error	0	24	0	38	2842	8352	0.000	1.714	0	0	0
4	4	15	"hsa-miR-501-3p"	"145727"	5230	12760	100	35	36	7	19	36	36	36	6	16	13	3	0	79	80	29	36	68	68	70	22	31	35	10	0	-0.091	0.000	0.273	0.251	2.793	0.001	0.000	80	450	100	10	12	Error	-1	11	0	12	2897	6392	0.000	0.455	0	0	0
4	5	15	"spike_control_v2_29"	"27968"	5410	12770	100	35	35	6	17	36	36	36	6	16	11	1	0	1089	900	772	85	71	71	72	20	27	65	61	0	-0.001	-0.001	0.008	0.022	11.987	0.000	0.002	80	452	100	1017	828	Error	-1	1018	-1	829	2813	72038	-0.167	41.400	0	0	0
4	6	15	"hsa-miR-187-3p"	"145637"	5590	12770	100	35	36	6	16	35	35	36	6	16	21	5	0	88	131	82	62	67	67	69	21	30	50	42	0	0.000	0.016	0.182	0.138	6.428	-0.004	0.001	80	442	100	21	65	Error	0	21	1	64	2857	10477	0.000	2.952	0	0	0
4	7	15	"hsa-miR-518f-3p"	"145748"	5770	12770	100	37	36	6	16	36	36	36	6	16	15	1	0	58	60	17	28	68	68	71	21	29	6	1	0	-0.100	0.000	0.375	0.397	3.229	0.008	0.000	80	461	100	-9	-8	Error	1	-10	0	-8	2878	4815	0.000	-0.524	0	0	0
4	8	15	""	"145917"	5950	12770	100	36	36	6	16	36	36	36	6	16	12	2	0	440	382	276	72	69	69	71	22	30	70	65	0	0.000	0.000	0.021	0.032	6.226	-0.001	0.001	80	442	100	371	313	Error	0	371	0	313	2860	30563	0.000	14.136	0	0	0
4	9	15	"hsa-miR-572"	"147193"	6130	12770	100	37	37	7	18	36	36	36	6	16	22	2	0	53	59	18	30	69	69	70	20	28	6	1	0	-0.062	-0.100	0.236	0.322	3.197	-0.040	0.012	80	462	100	-15	-9	Error	1	-16	1	-10	2939	4685	0.167	-0.550	0	0	0
4	10	15	"hsa-miR-4307"	"147608"	6320	12780	100	36	36	6	16	36	36	36	6	16	20	2	0	102	124	68	54	73	73	73	20	27	53	47	0	0.000	0.000	0.087	0.093	4.397	0.006	0.002	80	461	100	29	51	Error	0	29	0	51	2886	9913	0.000	2.550	0	0	0
4	11	15	"hsv2-miR-H13"	"147872"	6500	12780	100	37	37	6	16	36	36	36	7	19	11	1	0	71	72	23	31	72	72	74	21	28	16	3	0	-1.000	100000.000	0.250	0.293	4.346	-0.029	0.007	80	451	100	0	1	Error	1	-1	1	0	2925	5744	0.143	-0.095	0	0	0
4	12	15	"hsa-miR-4287"	"147938"	6680	12790	100	36	36	6	16	36	36	36	6	16	15	3	0	94	90	33	36	72	72	73	20	27	51	27	0	0.000	0.000	0.082	0.121	3.663	-0.027	0.010	80	446	100	22	18	Error	0	22	0	18	2861	7194	0.000	0.850	0	0	0
4	13	15	"hsa-miR-3159"	"147814"	6860	12780	100	36	36	6	16	36	36	36	6	16	13	3	0	55	57	16	28	73	73	74	22	29	1	1	0	0.000	0.000	0.209	0.244	3.159	-0.009	0.001	80	408	100	-18	-16	Error	0	-18	0	-16	2883	4572	0.000	-0.773	0	0	0
4	14	15	""	"147807"	7030	12770	100	37	36	6	16	36	36	36	6	16	18	3	0	85	270	256	94	71	71	73	21	28	48	46	0	0.071	0.000	0.034	0.050	6.484	-0.001	0.001	80	440	100	15	199	-3.807	1	14	0	199	2909	21621	0.000	9.381	0	0	0
4	15	15	""	"147924"	7210	12770	100	37	36	6	16	36	36	37	6	16	12	2	0	58	62	18	29	72	72	74	24	32	5	0	0	-0.071	0.000	0.455	0.423	4.154	-0.010	0.001	80	452	100	-13	-10	Error	1	-14	0	-10	2885	4943	-0.167	-0.500	0	0	0
4	16	15	"hsa-miR-4316"	"147760"	7390	12770	100	37	36	6	16	37	37	37	6	16	3	1	0	66	65	20	30	73	73	75	25	33	7	0	0	0.000	0.125	0.354	0.388	2.982	0.008	0.001	80	451	100	-7	-9	Error	0	-7	-1	-8	2874	5225	-0.167	-0.400	0	0	0
4	17	15	"hsa-miR-4314"	"147544"	7570	12780	100	38	38	6	15	36	36	36	6	16	22	3	0	78	79	27	34	74	74	75	21	28	23	10	0	0.500	0.400	0.238	0.258	3.270	-0.006	0.000	80	450	100	6	7	-1.000	2	4	2	5	3023	6327	0.333	0.190	0	0	0
4	18	15	""	"147791"	7750	12780	100	37	36	6	16	36	36	36	6	16	11	2	0	191	9931	11971	120	75	75	77	21	27	63	53	0	0.009	0.000	0.045	0.010	35.975	0.000	0.000	80	450	100	117	9856	-6.858	1	116	0	9856	2917	794446	0.000	469.238	0	0	0
4	19	15	""	"147810"	7930	12780	100	37	37	6	16	36	36	37	6	16	17	5	0	69	70	19	27	75	75	77	23	29	6	1	0	-0.167	-0.200	0.333	0.332	3.763	0.004	0.000	80	446	100	-5	-4	Error	1	-6	1	-5	2955	5615	0.000	-0.304	0	0	0
4	20	15	""	"147737"	8100	12770	100	37	38	6	15	37	37	37	6	16	16	2	0	105	224	192	85	75	75	77	21	27	51	46	0	0.000	0.007	0.089	0.092	7.645	0.000	0.000	80	479	100	30	150	Error	0	30	1	149	3012	17906	0.167	7.000	0	0	0
4	21	15	"hsv1-miR-H18"	"147830"	8300	12780	100	37	37	6	16	37	37	37	6	16	13	1	0	104	161	115	71	75	75	77	20	25	52	42	0	0.000	0.000	0.095	0.078	3.937	0.006	0.005	80	477	100	29	86	Error	0	29	0	86	2971	12865	0.000	4.200	0	0	0
4	22	15	"hsa-miR-4323"	"147671"	8480	12780	100	37	37	6	16	38	38	38	6	15	7	1	0	77	81	26	32	75	75	77	23	29	27	6	0	-0.500	-0.167	0.231	0.322	4.285	-0.023	0.008	80	490	100	1	5	Error	-1	2	-1	6	2969	6473	-0.167	0.174	0	0	0
4	1	16	""	"147802"	4700	12960	100	36	36	6	16	35	35	35	6	17	20	3	0	892	1243	1153	92	65	65	68	19	27	63	60	0	0.001	0.001	0.006	0.018	10.542	-0.001	0.008	80	481	100	828	1179	-9.692	1	827	1	1178	2850	99471	0.167	61.842	0	0	0
4	2	16	"hsa-miR-3136-5p"	"147897"	4870	12960	100	34	35	6	17	35	35	36	6	16	13	1	0	63	63	18	28	65	65	68	21	30	7	0	0	0.500	0.000	0.400	0.415	2.422	-0.021	0.003	80	448	100	-3	-2	-1.000	-1	-2	0	-2	2765	5055	-0.167	-0.238	0	0	0
4	3	16	"hsv2-miR-H22"	"147698"	5050	12960	100	36	36	6	16	36	36	36	6	16	12	1	0	61	64	19	29	67	67	68	20	29	13	1	0	0.000	0.000	0.228	0.306	3.713	-0.032	0.009	80	468	100	-6	-3	Error	0	-6	0	-3	2873	5146	0.000	-0.200	0	0	0
4	4	16	"hsa-miR-615-5p"	"148627"	5230	12960	100	36	36	6	16	36	36	36	6	16	17	1	0	64	65	18	27	66	66	67	19	28	15	1	0	0.000	0.000	0.417	0.359	2.952	-0.044	0.012	80	476	100	-2	-1	Error	0	-2	0	-1	2882	5217	0.000	-0.105	0	0	0
4	5	16	"hsa-miR-185-3p"	"148669"	5410	12960	100	36	36	7	19	36	36	36	6	16	16	6	0	70	72	23	31	67	67	69	20	28	23	7	0	0.000	0.000	0.442	0.429	4.564	-0.018	0.003	80	452	100	3	5	Error	0	3	0	5	2909	5794	0.000	0.150	0	0	0
4	6	16	"hsa-miR-1908-5p"	"148687"	5590	12960	100	36	36	6	16	36	36	36	6	16	13	1	0	93	621	658	105	65	65	68	19	27	53	48	0	0.000	0.000	0.045	0.050	12.011	0.000	0.000	80	470	100	28	556	Error	0	28	0	556	2858	49650	0.000	29.105	0	0	0
4	7	16	"spike_control_v1_g"	"10905"	5780	12970	100	36	36	6	16	36	36	36	6	16	10	1	0	52	53	14	26	65	65	69	21	30	2	0	0	0.000	0.000	0.292	0.276	2.857	-0.027	0.006	80	459	100	-13	-12	Error	0	-13	0	-12	2885	4227	0.000	-0.762	0	0	0
4	8	16	"hsa-miR-3667-5p"	"148234"	5950	12960	100	36	37	6	16	36	36	36	6	16	20	3	0	142	221	171	77	67	67	69	21	30	56	53	0	0.000	0.006	0.047	0.068	5.986	0.002	0.001	80	448	100	75	155	Error	0	75	1	154	2933	17690	0.167	7.238	0	0	0
4	9	16	"hsa-miR-637"	"148677"	6130	12960	100	36	36	6	16	36	36	36	6	16	8	2	0	60	62	16	25	71	71	72	21	29	3	1	0	0.000	0.000	0.300	0.342	3.038	-0.026	0.005	80	460	100	-11	-9	Error	0	-11	0	-9	2898	4959	0.000	-0.476	0	0	0
4	10	16	"hsa-miR-184"	"148654"	6310	12960	100	36	36	6	16	36	36	36	6	16	12	1	0	64	64	17	26	73	73	73	21	28	5	0	0	0.000	0.000	0.268	0.349	3.625	-0.028	0.008	80	460	100	-9	-9	Error	0	-9	0	-9	2866	5151	0.000	-0.429	0	0	0
4	11	16	""	"148079"	6500	12960	100	36	36	6	16	36	36	36	6	16	13	2	0	64	66	17	25	70	70	72	20	27	6	1	0	0.000	0.000	0.356	0.315	2.834	-0.013	0.001	80	461	100	-6	-4	Error	0	-6	0	-4	2868	5262	0.000	-0.300	0	0	0
4	12	16	"hsa-miR-3622a-5p"	"148474"	6680	12960	100	37	37	5	13	36	36	36	6	16	16	1	0	63	64	20	31	72	72	73	21	28	6	1	0	-0.111	-0.125	0.353	0.316	3.243	-0.033	0.011	80	439	100	-8	-7	Error	1	-9	1	-8	2955	5104	0.167	-0.429	0	0	0
4	13	16	"hsa-miR-941"	"148625"	6860	12960	100	35	36	7	19	36	36	36	6	16	16	3	0	79	78	26	33	73	73	74	21	28	25	7	0	-0.167	0.000	0.242	0.221	2.981	-0.017	0.004	80	442	100	5	5	Error	-1	6	0	5	2908	6244	0.000	0.190	0	0	0
4	14	16	"kshv-miR-K12-10a-5p"	"147640"	7040	12960	100	36	36	5	13	36	36	36	6	16	15	0	0	65	64	19	29	72	72	73	20	27	5	2	0	0.000	0.000	0.308	0.321	2.526	0.019	0.004	80	461	100	-7	-8	Error	0	-7	0	-8	2895	5157	0.000	-0.450	0	0	0
4	15	16	""	"147599"	7220	12960	100	37	37	6	16	36	36	36	6	16	18	2	0	56	58	18	31	73	73	74	21	28	5	0	0	-0.059	-0.067	0.286	0.230	3.271	-0.014	0.002	80	461	100	-16	-14	Error	1	-17	1	-15	2953	4675	0.167	-0.762	0	0	0
4	16	16	"hsa-miR-3660"	"147318"	7400	12970	100	36	36	6	16	36	36	36	6	16	11	2	0	149	147	79	53	75	75	76	22	28	58	56	0	0.000	0.000	0.040	0.061	4.021	-0.005	0.002	80	461	100	74	72	Error	0	74	0	72	2874	11758	0.000	3.227	0	0	0
4	17	16	"hsa-miR-4277"	"147666"	7580	12960	100	37	37	5	13	36	36	36	6	16	15	1	0	64	65	18	27	75	75	76	21	27	3	2	0	-0.091	-0.100	0.325	0.311	3.791	0.000	0.000	80	451	100	-10	-9	Error	1	-11	1	-10	2945	5197	0.167	-0.524	0	0	0
4	18	16	"Empty"	"0"	7760	12960	100	36	37	5	13	36	36	36	6	16	13	2	0	57	59	18	30	75	75	76	22	28	1	1	0	0.000	-0.062	0.167	0.186	3.137	0.021	0.007	80	451	100	-18	-15	Error	0	-18	1	-16	2936	4754	0.167	-0.773	0	0	0
4	19	16	""	"148186"	7940	12960	100	36	36	5	13	36	36	36	6	16	12	0	0	63	65	17	26	75	75	76	20	26	8	1	0	0.000	0.000	0.264	0.244	3.020	0.020	0.005	80	442	100	-12	-10	Error	0	-12	0	-10	2874	5193	0.000	-0.550	0	0	0
4	20	16	""	"148021"	8120	12970	100	37	37	6	16	37	37	37	6	16	13	3	0	83	88	31	35	75	75	76	22	28	41	18	0	0.000	0.000	0.205	0.187	2.397	0.005	0.000	80	462	100	8	13	Error	0	8	0	13	2996	7053	0.000	0.545	0	0	0
4	21	16	""	"148131"	8300	12960	100	36	37	6	16	37	37	37	6	16	12	1	0	65	66	21	31	72	72	74	19	25	11	3	0	0.143	0.000	0.333	0.324	2.848	-0.011	0.001	80	451	100	-8	-6	-2.807	-1	-7	0	-6	2924	5272	0.000	-0.421	0	0	0
4	22	16	""	"148573"	8480	12960	100	36	36	6	16	36	36	37	6	16	11	3	0	53	54	15	27	68	68	71	21	29	1	0	0	0.000	0.000	0.255	0.297	2.544	0.007	0.000	80	474	100	-15	-14	Error	0	-15	0	-14	2876	4326	-0.167	-0.810	0	0	0
4	1	17	""	"148569"	4690	13160	100	36	36	6	16	36	36	36	6	16	16	2	0	73	73	22	30	65	65	67	20	29	23	7	0	0.000	0.000	0.450	0.405	3.422	-0.024	0.005	80	483	100	8	8	Error	0	8	0	8	2890	5821	0.000	0.300	0	0	0
4	2	17	""	"148137"	4870	13160	100	35	35	6	17	36	36	36	6	16	11	2	0	58	63	32	50	62	62	65	19	29	11	2	0	0.250	-1.000	0.347	0.383	3.138	-0.025	0.011	80	460	100	-5	0	-2.000	-1	-4	-1	1	2797	5039	-0.167	-0.105	0	0	0
4	3	17	""	"148359"	5060	13170	100	35	35	7	20	36	36	36	6	16	13	2	0	89	97	41	42	66	66	68	20	29	53	37	0	-0.043	-0.032	0.289	0.206	4.378	0.002	0.000	80	445	100	22	30	Error	-1	23	-1	31	2832	7777	-0.167	1.450	0	0	0
4	4	17	""	"148315"	5230	13170	100	36	35	6	17	36	36	36	6	16	8	1	0	81	87	30	34	67	67	67	20	29	46	30	0	0.000	-0.050	0.396	0.393	5.360	-0.016	0.004	80	434	100	14	19	Error	0	14	-1	20	2797	6948	-0.167	1.000	0	0	0
4	5	17	""	"148044"	5410	13150	100	35	35	7	20	36	36	36	6	16	18	3	0	135	243	207	85	66	66	68	18	26	53	51	0	-0.014	-0.006	0.066	0.089	7.942	0.004	0.007	80	452	100	68	176	Error	-1	69	-1	177	2807	19436	-0.167	9.722	0	0	0
4	6	17	""	"148431"	5590	13160	100	37	36	7	19	35	35	36	6	16	18	3	0	60	63	22	34	66	66	67	18	26	16	6	0	-0.333	-0.333	0.256	0.340	3.277	0.003	0.000	80	460	100	-4	-2	Error	2	-6	1	-3	2895	5062	0.000	-0.222	0	0	0
4	7	17	""	"148056"	5770	13160	100	36	36	6	16	35	35	36	6	16	22	2	0	65	69	22	31	66	66	68	21	30	22	5	0	-1.000	0.333	0.286	0.317	2.913	-0.008	0.001	80	442	100	0	4	Error	1	-1	1	3	2874	5514	0.000	0.048	0	0	0
4	8	17	""	"148653"	5950	13160	100	37	36	6	16	36	36	36	6	16	16	3	0	113	118	60	50	68	68	70	21	30	58	52	0	0.022	0.000	0.057	0.078	4.875	0.008	0.003	80	450	100	46	50	-5.492	1	45	0	50	2900	9455	0.000	2.286	0	0	0
4	9	17	""	"148367"	6130	13160	100	36	36	6	16	36	36	36	6	16	10	3	0	74	73	24	32	68	68	69	19	27	25	8	0	0.000	0.000	0.204	0.260	3.575	-0.017	0.003	80	450	100	6	5	Error	0	6	0	5	2879	5847	0.000	0.211	0	0	0
4	10	17	""	"148475"	6310	13160	100	36	37	7	18	36	36	36	6	16	22	6	0	60	63	19	30	69	69	70	20	28	8	1	0	0.000	-0.167	0.313	0.361	3.737	-0.011	0.001	80	450	100	-9	-5	Error	0	-9	1	-6	2946	5018	0.167	-0.350	0	0	0
4	11	17	""	"148112"	6490	13160	100	35	36	7	19	36	36	36	6	16	20	2	0	62	61	15	24	71	71	72	19	26	3	0	0	0.111	0.000	0.344	0.334	3.195	-0.012	0.001	80	451	100	-10	-10	-3.170	-1	-9	0	-10	2881	4908	0.000	-0.579	0	0	0
4	12	17	"hsa-miR-203b-5p"	"148181"	6670	13160	100	36	36	6	16	36	36	36	6	16	13	1	0	66	67	18	26	70	70	71	20	28	8	2	0	0.000	0.000	0.355	0.377	3.145	-0.009	0.001	80	461	100	-4	-3	Error	0	-4	0	-3	2850	5363	0.000	-0.200	0	0	0
4	13	17	""	"148076"	6850	13150	100	35	36	6	16	36	36	36	6	16	13	2	0	76	82	29	35	69	69	71	20	28	30	17	0	-0.143	0.000	0.234	0.287	3.889	-0.010	0.001	80	430	100	6	13	Error	-1	7	0	13	2887	6531	0.000	0.550	0	0	0
4	14	17	""	"148457"	7030	13160	100	36	36	6	16	35	35	36	6	16	18	2	0	62	65	19	29	72	72	73	20	27	7	2	0	-0.100	-0.143	0.250	0.279	4.007	-0.040	0.015	80	439	100	-9	-6	Error	1	-10	1	-7	2911	5229	0.000	-0.400	0	0	0
4	15	17	""	"148060"	7210	13160	100	37	37	6	16	36	36	36	6	16	25	1	0	65	66	21	31	72	72	73	20	27	10	0	0	-0.143	-0.167	0.357	0.367	3.239	0.009	0.001	80	451	100	-6	-5	Error	1	-7	1	-6	2958	5289	0.167	-0.350	0	0	0
4	16	17	""	"148464"	7390	13160	100	35	36	6	16	37	37	37	6	16	12	2	0	63	64	19	29	74	74	75	21	28	3	0	0	0.182	0.100	0.435	0.426	4.021	0.003	0.000	80	452	100	-13	-11	-2.459	-2	-11	-1	-10	2889	5139	-0.167	-0.524	0	0	0
4	17	17	""	"148141"	7570	13160	100	37	36	6	16	36	36	36	6	16	16	0	0	63	68	22	32	74	74	76	22	28	8	5	0	-0.091	0.000	0.364	0.357	3.529	0.006	0.000	80	451	100	-10	-6	Error	1	-11	0	-6	2889	5406	0.000	-0.364	0	0	0
4	18	17	""	"148194"	7750	13160	100	36	37	6	16	37	37	37	6	16	15	2	0	61	63	18	28	69	69	73	22	30	6	1	0	0.125	0.000	0.244	0.267	2.788	-0.005	0.000	80	451	100	-9	-6	-3.000	-1	-8	0	-6	2936	5035	0.000	-0.455	0	0	0
4	19	17	""	"148646"	7930	13150	100	36	36	5	13	36	36	37	6	16	12	0	0	327	274	205	74	70	70	74	20	27	60	55	0	0.000	0.000	0.038	0.057	9.395	-0.004	0.010	80	452	100	257	204	Error	0	257	0	204	2896	21933	-0.167	10.000	0	0	0
4	20	17	"hsa-miR-219b-5p"	"148386"	8110	13160	100	36	37	6	16	37	37	37	6	16	16	1	0	75	78	26	33	74	74	75	20	26	30	12	0	-1.000	0.000	0.229	0.250	2.488	-0.014	0.002	80	442	100	0	4	Error	-1	1	0	4	2921	6279	0.000	0.150	0	0	0
4	21	17	""	"148520"	8290	13160	100	36	36	7	19	37	37	37	5	13	15	3	0	77	79	27	34	72	72	73	20	27	26	15	0	-0.200	-0.143	0.167	0.216	3.542	-0.004	0.000	80	451	100	4	6	Error	-1	5	-1	7	2905	6303	-0.200	0.300	0	0	0
4	22	17	"hsa-miR-208b-3p"	"148284"	8470	13150	100	35	36	6	16	37	37	37	6	16	10	2	0	283	324	263	81	67	67	70	20	28	58	55	0	-0.009	-0.004	0.176	0.084	7.760	0.001	0.001	80	500	100	214	256	Error	-2	216	-1	257	2866	25924	-0.167	12.700	0	0	0
4	1	18	""	"148537"	4690	13340	100	36	36	6	16	35	35	35	6	17	21	2	0	68	69	20	28	61	61	63	18	28	27	7	0	0.143	0.125	0.267	0.348	2.830	-0.002	0.000	80	482	100	8	9	-2.807	1	7	1	8	2898	5548	0.167	0.333	0	0	0
4	2	18	""	"11255"	4870	13340	100	36	36	6	16	35	35	35	6	17	17	2	0	68	69	22	31	61	61	63	18	28	26	10	0	0.143	0.125	0.333	0.409	4.181	-0.026	0.006	80	438	100	8	9	-2.807	1	7	1	8	2877	5490	0.167	0.333	0	0	0
4	3	18	""	"42962"	5040	13340	100	35	36	6	16	36	36	36	6	16	11	2	0	77	133	93	69	64	64	67	20	29	45	43	0	-0.077	0.000	0.117	0.134	5.454	-0.006	0.003	80	438	100	12	69	Error	-1	13	0	69	2852	10636	0.000	3.300	0	0	0
4	4	18	""	"29650"	5230	13340	100	36	36	7	19	36	36	36	6	16	13	3	0	86	151	114	75	67	67	68	19	27	48	43	0	0.000	0.000	0.112	0.097	3.985	-0.004	0.002	80	440	100	19	84	Error	0	19	0	84	2901	12101	0.000	4.368	0	0	0
4	5	18	"Empty"	"0"	5410	13340	100	36	36	6	16	36	36	36	7	19	12	1	0	52	56	20	35	66	66	67	18	26	7	2	0	0.000	0.000	0.292	0.230	3.875	-0.027	0.005	80	470	100	-14	-10	Error	0	-14	0	-10	2875	4489	0.000	-0.611	0	0	0
4	6	18	"hsa-miR-519e-3p"	"11164"	5600	13350	100	36	35	6	17	35	35	36	7	19	11	1	0	72	82	41	50	65	65	66	19	28	41	31	0	0.143	0.000	0.239	0.158	3.732	-0.012	0.002	80	462	100	8	17	-2.807	1	7	0	17	2823	6596	-0.143	0.842	0	0	0
4	7	18	"hsa-miR-301b-3p"	"17886"	5780	13340	100	37	36	6	16	35	35	36	6	16	17	2	0	75	77	27	35	63	63	66	20	30	36	15	0	0.167	0.071	0.250	0.275	3.722	-0.038	0.018	80	446	100	14	15	-2.585	2	12	1	14	2900	6161	0.000	0.550	0	0	0
4	8	18	"hsa-miR-5010-5p"	"168684"	5950	13340	100	36	37	7	18	36	36	36	6	16	22	6	0	62	61	19	31	65	65	68	20	29	6	2	0	0.000	-0.250	0.444	0.394	4.285	-0.021	0.003	80	430	100	-3	-3	Error	0	-3	1	-4	2933	4899	0.167	-0.350	0	0	0
4	9	18	"hsa-miR-4763-3p"	"168679"	6130	13340	100	36	36	5	13	36	36	36	7	19	7	0	0	63	67	21	31	66	66	69	20	28	22	2	0	0.000	0.000	0.242	0.241	2.526	-0.033	0.010	80	451	100	-3	1	Error	0	-3	0	1	2903	5334	0.000	-0.100	0	0	0
4	10	18	"hsa-miR-4684-3p"	"168718"	6310	13340	100	36	37	6	16	36	36	36	6	16	17	5	0	60	65	18	27	68	68	70	20	28	13	1	0	0.000	-0.333	0.380	0.308	2.367	-0.017	0.002	80	458	100	-8	-2	Error	0	-8	1	-3	2926	5235	0.167	-0.250	0	0	0
4	11	18	"hsa-miR-326"	"168945"	6490	13340	100	36	36	6	16	36	36	36	6	16	15	0	0	67	73	25	34	68	68	70	19	27	22	13	0	0.000	0.000	0.318	0.341	3.773	-0.013	0.002	80	458	100	-1	5	Error	0	-1	0	5	2849	5838	0.000	0.158	0	0	0
4	12	18	"hsa-miR-4450"	"168964"	6670	13350	100	35	35	6	17	36	36	36	6	16	11	3	0	86	200	172	86	69	69	71	20	28	47	43	0	-0.059	-0.008	0.067	0.075	5.948	0.000	0.000	80	473	100	16	130	Error	-1	17	-1	131	2825	16014	-0.167	6.450	0	0	0
4	13	18	"hsa-miR-5094"	"168932"	6860	13320	100	36	36	6	16	36	36	36	6	16	17	0	0	71	79	29	36	69	69	72	20	27	33	16	0	0.000	0.000	0.259	0.265	3.230	-0.023	0.007	80	452	100	2	10	Error	0	2	0	10	2880	6292	0.000	0.350	0	0	0
4	14	18	"hsa-miR-4999-5p"	"168934"	7030	13330	100	36	35	7	20	36	36	36	6	16	17	3	0	66	66	18	27	70	70	72	20	27	11	1	0	0.000	0.250	0.500	0.425	3.212	0.019	0.003	80	434	100	-4	-5	Error	0	-4	-1	-4	2829	5289	-0.167	-0.300	0	0	0
4	15	18	""	"168600"	7210	13340	100	36	37	5	13	36	36	36	6	16	21	2	0	137	1109	1231	111	71	71	74	20	27	55	50	0	0.000	0.001	0.063	0.042	16.362	0.000	0.003	80	451	100	66	1039	Error	0	66	1	1038	2989	88720	0.167	51.750	0	0	0
4	16	18	""	"168726"	7390	13350	100	36	36	6	16	36	36	37	6	16	10	1	0	126	125	61	48	72	72	73	20	27	58	53	0	0.000	0.000	0.072	0.119	4.856	-0.005	0.001	80	452	100	54	53	Error	0	54	0	53	2849	9999	-0.167	2.600	0	0	0
4	17	18	"hsa-miR-4706"	"168795"	7570	13340	100	36	37	5	13	36	36	36	6	16	15	2	0	65	73	29	39	70	70	73	24	32	21	5	0	0.000	0.333	0.146	0.217	3.339	0.025	0.009	80	451	100	-5	4	Error	0	-5	1	3	2929	5837	0.167	0.000	0	0	0
4	18	18	"hsa-miR-4479"	"168755"	7750	13340	100	37	37	5	13	37	37	37	6	16	7	0	0	55	57	17	29	68	68	71	25	35	2	0	0	0.000	0.000	0.243	0.286	3.483	-0.017	0.003	80	458	100	-13	-11	Error	0	-13	0	-11	2954	4596	0.000	-0.560	0	0	0
4	19	18	""	"168577"	7930	13340	100	36	37	6	16	36	36	37	6	16	16	2	0	58	61	18	29	70	70	74	20	27	6	1	0	0.000	-0.111	0.222	0.252	3.147	0.014	0.002	80	474	100	-12	-8	Error	0	-12	1	-9	2975	4875	0.000	-0.650	0	0	0
4	20	18	"hsa-miR-548ac"	"168827"	8110	13340	100	36	37	5	13	36	36	37	6	16	20	2	0	60	59	17	28	74	74	74	19	25	2	1	0	0.000	-0.067	0.158	0.231	3.800	-0.008	0.000	80	458	100	-14	-14	Error	0	-14	1	-15	2944	4751	0.000	-0.789	0	0	0
4	21	18	"hsa-miR-499b-5p"	"168676"	8290	13340	100	39	39	5	12	36	36	37	6	16	26	3	0	66	68	17	25	70	70	72	20	27	7	2	0	-0.750	-1.500	0.333	0.382	3.504	-0.014	0.002	80	451	100	-1	1	Error	3	-4	3	-2	3138	5470	0.333	-0.200	0	0	0
4	22	18	"hsa-miR-4764-5p"	"168852"	8470	13360	100	40	40	6	15	37	37	37	6	16	22	6	0	123	238	195	81	65	65	67	19	28	61	53	0	0.052	0.017	0.042	0.056	5.716	0.003	0.006	80	490	100	61	176	-4.273	3	58	3	173	3165	19050	0.500	9.000	0	0	0
4	1	19	"hsa-miR-4753-3p"	"168611"	4690	13540	100	36	36	7	19	35	35	36	7	19	17	3	0	80	87	33	37	62	62	63	17	26	51	38	0	0.056	0.040	0.200	0.190	4.049	-0.004	0.000	80	482	100	19	26	-4.170	1	18	1	25	2899	6977	0.000	1.412	0	0	0
4	2	19	"hsa-miR-4507"	"168572"	4870	13540	100	36	36	8	22	35	35	35	6	17	23	7	0	87	148	103	69	63	63	64	18	28	53	47	0	0.042	0.012	0.080	0.126	5.773	0.003	0.001	80	450	100	25	86	-4.585	1	24	1	85	2905	11811	0.167	4.667	0	0	0
4	3	19	"hsa-miR-548ad-3p"	"168743"	5050	13540	100	36	36	7	19	36	36	36	6	16	13	2	0	57	59	17	28	64	64	66	20	30	8	0	0	0.000	0.000	0.544	0.411	3.355	-0.061	0.028	80	451	100	-7	-5	Error	0	-7	0	-5	2856	4682	0.000	-0.350	0	0	0
4	4	19	""	"168647"	5230	13530	100	36	36	6	16	36	36	36	6	16	15	3	0	184	1014	1069	105	66	66	68	20	29	57	52	0	0.000	0.000	0.091	0.049	15.493	0.000	0.002	80	452	100	118	948	Error	0	118	0	948	2857	81123	0.000	47.300	0	0	0
4	5	19	"hsa-miR-875-3p"	"168812"	5410	13540	100	36	36	7	19	36	36	36	6	16	16	3	0	63	64	16	25	64	64	67	19	28	10	1	0	0.000	0.000	0.586	0.673	3.728	-0.020	0.003	80	450	100	-1	0	Error	0	-1	0	0	2896	5116	0.000	-0.158	0	0	0
4	6	19	"hsa-miR-4520-3p"	"169186"	5590	13540	100	36	37	7	18	36	36	36	6	16	20	2	0	56	58	17	29	63	63	66	20	30	10	1	0	0.000	-0.200	0.375	0.379	2.995	-0.040	0.010	80	461	100	-7	-4	Error	0	-7	1	-5	2931	4662	0.167	-0.400	0	0	0
4	7	19	"hsa-miR-5009-3p"	"169118"	5790	13550	100	37	36	6	16	36	36	36	6	16	13	1	0	89	88	36	40	62	62	65	20	30	55	31	0	0.037	0.000	0.200	0.193	3.434	-0.005	0.000	80	442	100	28	26	-4.755	1	27	0	26	2871	7049	0.000	1.150	0	0	0
4	8	19	"hsa-miR-4468"	"169320"	5950	13530	100	36	36	6	16	36	36	36	6	16	13	2	0	87	174	136	78	64	64	67	20	29	51	46	0	0.000	0.000	0.097	0.096	5.565	0.007	0.008	80	447	100	23	110	Error	0	23	0	110	2859	13918	0.000	5.350	0	0	0
4	9	19	"hsa-miR-4691-3p"	"169321"	6140	13540	100	36	36	6	16	36	36	36	6	16	12	2	0	61	64	20	31	65	65	67	19	28	18	6	0	0.000	0.000	0.346	0.349	3.157	-0.026	0.005	80	471	100	-4	-1	Error	0	-4	0	-1	2862	5105	0.000	-0.158	0	0	0
4	10	19	"hsa-miR-4695-3p"	"169070"	6320	13550	100	36	36	6	16	36	36	36	6	16	16	3	0	4327	2896	2353	81	68	68	70	19	27	73	72	0	0.000	0.000	0.002	0.008	22.481	0.000	0.003	80	446	100	4259	2828	Error	0	4259	0	2828	2889	231677	0.000	148.737	0	0	0
4	11	19	"hsa-miR-4755-5p"	"169113"	6500	13550	100	35	36	6	16	36	36	36	6	16	15	1	0	62	65	21	32	68	68	70	19	27	11	5	0	0.167	0.000	0.295	0.306	3.802	0.001	0.000	80	458	100	-7	-3	-2.585	-1	-6	0	-3	2887	5233	0.000	-0.263	0	0	0
4	12	19	"hsa-miR-4728-3p"	"169182"	6680	13550	100	37	37	7	18	36	36	36	6	16	20	6	0	263	251	160	63	69	69	71	20	28	75	68	0	0.005	0.005	0.039	0.045	5.005	0.008	0.020	80	439	100	195	183	-7.600	1	194	1	182	2994	20050	0.167	9.000	0	0	0
4	13	19	"hsa-miR-4745-3p"	"169036"	6850	13540	100	36	37	7	18	36	36	36	6	16	16	5	0	57	60	19	31	69	69	71	29	40	5	0	0	0.000	-0.111	0.294	0.263	3.302	-0.010	0.003	80	462	100	-12	-8	Error	0	-12	1	-9	2921	4762	0.167	-0.379	0	0	0
4	14	19	"hsa-miR-4747-3p"	"169230"	7030	13540	100	36	37	6	16	36	36	36	6	16	16	6	0	59	62	18	29	71	71	73	29	39	3	0	0	0.000	-0.111	0.240	0.297	4.789	-0.077	0.042	80	468	100	-12	-8	Error	0	-12	1	-9	2991	4924	0.167	-0.379	0	0	0
4	15	19	"hsa-miR-4755-3p"	"169157"	7220	13540	100	36	37	6	16	36	36	36	6	16	18	3	0	69	70	22	31	71	71	73	20	27	16	3	0	0.000	-1.000	0.290	0.309	3.579	-0.004	0.000	80	461	100	-2	0	Error	0	-2	1	-1	2929	5560	0.167	-0.150	0	0	0
4	16	19	"hsa-miR-5707"	"169000"	7400	13540	100	37	37	7	18	36	36	37	6	16	20	3	0	57	58	17	29	68	68	70	20	28	6	0	0	-0.091	-0.100	0.243	0.247	3.621	-0.016	0.002	80	442	100	-10	-9	Error	1	-11	1	-10	2959	4626	0.000	-0.600	0	0	0
4	17	19	"hsa-miR-3136-3p"	"169319"	7580	13540	100	37	38	5	13	36	36	36	6	16	17	1	0	156	177	120	67	66	66	68	20	29	60	57	0	0.011	0.018	0.037	0.055	5.808	0.004	0.002	80	451	100	91	113	-6.492	1	90	2	111	3011	14134	0.333	5.450	0	0	0
4	18	19	"hsa-miR-4524a-3p"	"168996"	7760	13550	100	38	39	6	15	37	37	37	6	16	13	2	0	63	66	20	30	69	69	71	24	33	12	1	0	-0.167	-0.667	0.360	0.360	2.763	0.001	0.000	80	456	100	-5	-1	Error	1	-6	2	-3	3084	5319	0.333	-0.208	0	0	0
4	19	19	"hsa-miR-4778-3p"	"169064"	7950	13560	100	39	39	6	15	37	37	37	6	16	17	6	0	70	77	27	35	70	70	72	19	26	31	16	0	100000.000	0.286	0.292	0.311	3.383	0.025	0.006	80	438	100	2	9	16.610	2	0	2	7	3084	6191	0.333	0.263	0	0	0
4	20	19	"hsa-miR-4727-3p"	"169112"	8120	13550	100	39	38	6	15	37	37	37	6	16	17	3	0	68	66	18	27	68	68	69	20	28	10	0	0	100000.000	-0.500	0.275	0.322	3.421	-0.013	0.002	80	434	100	2	-1	16.610	2	0	1	-2	3074	5248	0.167	-0.150	0	0	0
4	21	19	"hsa-miR-5684"	"169169"	8300	13540	100	39	39	5	12	36	36	37	6	16	22	3	0	2006	2037	1877	92	62	62	66	20	30	65	61	0	0.002	0.002	0.002	0.009	16.778	0.000	0.009	80	451	100	1947	1978	-9.340	3	1944	3	1975	3081	162965	0.333	98.550	0	0	0
4	22	19	"hsa-miR-4523"	"168987"	8480	13540	100	37	37	6	16	37	37	37	6	16	15	1	0	62	63	19	30	65	65	67	19	28	12	5	0	0.000	0.000	0.356	0.351	3.379	0.005	0.000	80	464	100	-3	-2	Error	0	-3	0	-2	2962	5037	0.000	-0.211	0	0	0
4	1	20	"Hy3"	"13138"	4690	13720	100	36	36	7	19	36	36	36	7	19	15	1	0	97	304	401	131	61	61	61	18	29	53	50	0	0.000	0.000	0.167	0.107	8.676	0.000	0.000	80	496	100	36	243	Error	0	36	0	243	2873	24308	0.000	13.500	0	0	0
4	2	20	"hsa-miR-3974"	"169365"	4870	13720	100	36	36	6	16	35	35	36	6	16	15	3	0	58	58	17	29	61	61	63	18	28	12	1	0	-0.333	-0.333	0.255	0.332	2.989	0.006	0.000	80	464	100	-2	-2	Error	1	-3	1	-3	2876	4675	0.000	-0.278	0	0	0
4	3	20	"hsa-miR-4633-3p"	"169160"	5050	13720	100	36	36	6	16	35	35	36	6	16	18	1	0	52	56	15	26	62	62	65	19	29	6	0	0	-0.100	-0.167	0.261	0.309	2.978	-0.052	0.018	80	464	100	-9	-5	Error	1	-10	1	-6	2873	4483	0.000	-0.474	0	0	0
4	4	20	"hsa-miR-5092"	"168992"	5230	13720	100	36	36	6	16	36	36	36	6	16	13	2	0	57	57	16	28	64	64	66	20	30	5	1	0	0.000	0.000	0.269	0.335	2.898	-0.031	0.007	80	474	100	-7	-7	Error	0	-7	0	-7	2849	4555	0.000	-0.450	0	0	0
4	5	20	""	"168654"	5410	13720	100	36	36	6	16	36	36	36	6	16	18	5	0	60	62	17	27	64	64	66	19	28	13	2	0	0.000	0.000	0.333	0.347	3.199	-0.031	0.007	80	464	100	-4	-2	Error	0	-4	0	-2	2919	4957	0.000	-0.211	0	0	0
4	6	20	""	"168713"	5590	13720	100	35	36	5	13	35	35	36	6	16	15	0	0	72	78	29	37	64	64	66	19	28	35	18	0	0.000	0.071	0.214	0.238	2.714	-0.009	0.001	80	464	100	8	15	Error	0	8	1	14	2868	6213	0.000	0.632	0	0	0
4	7	20	""	"168957"	5770	13720	100	36	36	7	19	35	35	36	6	16	25	5	0	58	61	18	29	63	63	64	18	28	13	3	0	-0.200	-0.500	0.439	0.410	3.016	0.023	0.003	80	463	100	-4	-1	Error	1	-5	1	-2	2876	4841	0.000	-0.167	0	0	0
4	8	20	""	"168706"	5960	13730	100	36	36	7	19	36	36	36	6	16	16	3	0	70	79	32	40	63	63	64	20	31	36	23	0	0.000	0.000	0.257	0.254	4.252	-0.001	0.000	80	493	100	7	16	Error	0	7	0	16	2855	6301	0.000	0.750	0	0	0
4	9	20	""	"168761"	6140	13730	100	37	36	5	13	36	36	36	6	16	10	1	0	63	64	19	29	65	65	67	23	34	6	2	0	-0.500	0.000	0.226	0.303	3.056	0.005	0.000	80	462	100	-1	-1	Error	1	-2	0	-1	2903	5105	0.000	-0.130	0	0	0
4	10	20	""	"168842"	6310	13720	100	37	37	6	16	36	36	36	6	16	11	3	0	167	209	155	74	66	66	68	23	33	60	55	0	0.010	0.007	0.044	0.078	8.675	0.002	0.001	80	450	100	102	144	-6.658	1	101	1	143	2942	16688	0.167	6.130	0	0	0
4	11	20	""	"169268"	6500	13730	100	36	36	6	16	36	36	36	6	16	11	3	0	74	86	41	47	67	67	68	20	29	37	27	0	0.000	0.000	0.167	0.200	4.087	0.012	0.003	80	474	100	7	19	Error	0	7	0	19	2888	6907	0.000	0.900	0	0	0
4	12	20	"Empty"	"0"	6680	13730	100	36	36	6	16	36	36	36	6	16	11	1	0	57	59	16	27	67	67	69	19	27	3	1	0	0.000	0.000	0.313	0.295	2.771	-0.051	0.023	80	464	100	-10	-8	Error	0	-10	0	-8	2873	4726	0.000	-0.526	0	0	0
4	13	20	""	"168936"	6860	13730	100	36	36	6	16	36	36	36	6	16	16	3	0	162	150	62	41	69	69	70	28	40	75	66	0	0.000	0.000	0.078	0.079	4.483	-0.013	0.010	80	462	100	93	81	Error	0	93	0	81	2909	12025	0.000	2.857	0	0	0
4	14	20	"Empty"	"0"	7030	13720	100	36	36	6	16	36	36	36	6	16	13	2	0	69	70	20	28	69	69	70	20	28	11	5	0	0.000	0.000	0.207	0.263	3.360	-0.011	0.001	80	452	100	0	1	Error	0	0	0	1	2895	5561	0.000	0.000	0	0	0
4	15	20	"Empty"	"0"	7210	13720	100	36	36	6	16	36	36	37	6	16	15	2	0	69	71	17	23	69	69	72	21	29	15	2	0	0.000	0.000	0.357	0.370	2.556	-0.004	0.000	80	464	100	0	2	Error	0	0	0	2	2905	5718	-0.167	-0.048	0	0	0
4	16	20	"Empty"	"0"	7390	13720	100	36	36	6	16	36	36	37	6	16	15	1	0	62	66	21	31	65	65	68	20	29	17	3	0	0.000	0.000	0.250	0.264	3.629	0.002	0.000	80	464	100	-3	1	Error	0	-3	0	1	2891	5246	-0.167	-0.100	0	0	0
4	17	20	"Empty"	"0"	7570	13720	100	37	37	6	16	36	36	36	6	16	13	1	0	66	68	24	35	66	66	67	19	28	17	8	0	100000.000	0.500	0.321	0.362	3.653	-0.003	0.000	80	464	100	1	3	16.610	1	0	1	2	2931	5438	0.167	0.053	0	0	0
4	18	20	"Empty"	"0"	7750	13720	100	36	37	6	16	36	36	36	6	16	16	3	0	70	75	22	29	69	69	72	21	29	21	5	0	0.000	0.167	0.385	0.323	3.704	-0.044	0.020	80	452	100	1	7	Error	0	1	1	6	2973	5969	0.167	0.143	0	0	0
4	19	20	"Empty"	"0"	7930	13720	100	37	36	6	16	37	37	36	6	16	6	1	0	69	71	19	26	70	70	72	20	27	16	2	0	0.000	-1.000	0.385	0.346	2.819	-0.009	0.001	80	440	100	-1	0	Error	0	-1	-1	1	2914	5646	0.000	-0.050	0	0	0
4	20	20	"Empty"	"0"	8110	13720	100	36	36	6	16	37	37	37	6	16	7	1	0	70	69	18	26	65	65	68	19	27	18	3	0	-0.200	-0.250	0.250	0.317	3.845	-0.040	0.018	80	452	100	4	3	Error	-1	5	-1	4	2913	5510	-0.167	0.053	0	0	0
4	21	20	"Hy3"	"13138"	8290	13720	100	37	38	5	13	37	37	37	6	16	16	1	0	586	1158	1301	112	63	63	65	18	27	55	53	0	0.000	0.001	0.034	0.021	16.020	0.000	0.000	80	464	100	523	1096	Error	0	523	1	1095	3028	92641	0.167	60.722	0	0	0
4	22	20	"Hy3"	"13138"	8470	13720	100	39	39	5	12	37	37	37	6	16	16	1	0	672	1241	1349	108	65	65	66	17	25	58	56	0	0.003	0.002	0.004	0.013	14.738	0.001	0.022	80	496	100	609	1178	-8.246	2	607	2	1176	3098	99315	0.333	69.118	0	0	0
5	1	1	"Hy3"	"13138"	9160	10100	100	39	39	5	12	38	38	38	6	15	13	2	0	307	1577	1899	120	80	80	82	21	25	63	52	0	0.004	0.001	0.012	0.017	13.453	0.000	0.007	80	506	100	228	1498	-7.827	1	227	1	1497	3109	126195	0.167	71.190	0	0	0
5	2	1	""	"46839"	9340	10100	100	37	36	5	13	38	38	38	6	15	10	1	0	69	71	19	26	77	77	80	23	28	5	1	0	0.125	0.333	0.333	0.302	3.042	0.016	0.003	80	474	100	-9	-8	-3.000	-1	-8	-2	-6	2891	5703	-0.333	-0.391	0	0	0
5	3	1	""	"28769"	9520	10100	100	37	37	5	13	39	39	39	6	15	2	0	0	74	76	20	26	78	78	82	30	36	6	2	0	0.500	1.000	0.250	0.270	3.670	0.011	0.002	80	474	100	-6	-4	-1.000	-2	-4	-2	-2	2951	6100	-0.333	-0.200	0	0	0
5	4	1	""	"42664"	9710	10100	100	36	37	6	16	39	39	39	6	15	8	0	0	76	76	22	28	77	77	81	29	35	8	1	0	3.000	2.000	0.364	0.368	3.493	0.005	0.001	80	474	100	-4	-3	1.585	-3	-1	-2	-1	2990	6119	-0.333	-0.172	0	0	0
5	5	1	"hsa-miR-1289"	"46340"	9890	10100	100	36	37	5	13	39	39	39	6	15	3	1	0	70	71	22	30	78	78	80	21	26	7	5	0	0.375	0.286	0.285	0.285	3.532	0.008	0.001	80	464	100	-11	-9	-1.415	-3	-8	-2	-7	2941	5708	-0.333	-0.429	0	0	0
5	6	1	"hsa-miR-1271-5p"	"46627"	10070	10100	100	39	39	7	17	39	39	39	6	15	16	3	0	79	83	23	27	80	80	82	22	26	15	6	0	0.000	0.000	0.500	0.391	2.982	0.009	0.001	80	474	100	-1	3	Error	0	-1	0	3	3126	6625	0.000	0.045	0	0	0
5	7	1	"hsa-miR-636"	"42750"	10250	10110	100	38	40	5	12	38	38	38	6	15	17	3	0	99	113	49	43	82	82	85	23	27	46	37	0	0.000	0.065	0.120	0.117	3.289	0.026	0.022	80	464	100	17	33	Error	0	17	2	31	3176	9003	0.333	1.217	0	0	0
5	8	1	"hsa-miR-92b-5p"	"42717"	10430	10110	100	38	39	5	12	38	38	38	5	13	18	5	0	72	74	19	25	79	79	82	22	26	10	0	0	0.000	-0.200	0.333	0.310	2.427	0.000	0.000	80	464	100	-7	-4	Error	0	-7	1	-5	3101	5935	0.200	-0.364	0	0	0
5	9	1	"hsa-miR-302c-5p"	"11045"	10610	10110	100	37	38	6	15	39	39	39	5	12	12	5	0	185	179	105	58	78	78	81	22	27	57	57	0	-0.019	-0.010	0.111	0.118	5.806	-0.007	0.009	80	440	100	105	100	Error	-2	107	-1	101	3027	14314	-0.200	4.455	0	0	0
5	10	1	""	"11274"	10780	10100	100	38	39	6	15	38	38	39	6	15	17	6	0	68	72	19	26	80	80	83	26	31	2	0	0	0.000	-0.125	0.364	0.439	3.749	0.008	0.001	80	452	100	-12	-7	Error	0	-12	1	-8	3109	5768	0.000	-0.423	0	0	0
5	11	1	"hsa-miR-20b-5p"	"42640"	10960	10100	100	39	39	6	15	39	39	39	6	15	15	1	0	82	96	38	39	81	81	84	26	30	32	20	0	0.000	0.000	0.219	0.229	3.628	0.009	0.002	80	474	100	1	15	Error	0	1	0	15	3120	7678	0.000	0.462	0	0	0
5	12	1	"ebv-miR-BHRF1-2-5p"	"17562"	11150	10100	100	37	37	5	13	39	39	39	6	15	6	2	0	67	68	21	30	79	79	80	22	27	6	2	0	0.167	0.182	0.308	0.293	3.610	0.003	0.001	80	494	100	-14	-13	-2.585	-2	-12	-2	-11	2983	5412	-0.333	-0.545	0	0	0
5	13	1	""	"14189"	11340	10100	100	37	38	6	15	38	38	39	6	15	17	0	0	78	78	23	29	78	78	80	21	26	17	3	0	100000.000	0.000	0.188	0.230	2.509	-0.009	0.001	80	472	100	-1	0	16.610	-1	0	0	0	3057	6248	-0.167	-0.095	0	0	0
5	14	1	"hsa-miR-132-3p"	"10937"	11510	10100	100	40	40	5	12	39	39	39	6	15	13	1	0	92	89	31	34	77	77	80	21	26	33	15	0	0.067	0.083	0.167	0.157	2.588	0.019	0.006	80	472	100	16	13	-3.907	1	15	1	12	3170	7131	0.167	0.429	0	0	0
5	15	1	"hsa-miR-190b"	"32731"	11710	10120	100	39	39	5	12	38	38	38	6	15	12	3	0	83	82	30	36	77	77	78	21	26	25	10	0	0.167	0.200	0.207	0.218	2.640	-0.005	0.000	80	472	100	7	6	-2.585	1	6	1	5	3136	6523	0.167	0.190	0	0	0
5	16	1	""	"46239"	11900	10110	100	39	39	6	15	39	39	39	6	15	15	2	0	69	70	18	25	78	78	79	21	26	7	2	0	0.000	0.000	0.353	0.329	3.087	-0.003	0.000	80	488	100	-9	-8	Error	0	-9	0	-8	3110	5608	0.000	-0.429	0	0	0
5	17	1	"ebv-miR-BART4-5p"	"17359"	12090	10110	100	39	39	5	12	39	39	39	6	15	8	1	0	81	87	33	37	78	78	81	21	25	32	18	0	0.000	0.000	0.154	0.183	3.663	0.007	0.001	80	429	100	3	9	Error	0	3	0	9	3122	6927	0.000	0.286	0	0	0
5	18	1	"hsa-miR-217"	"19016"	12240	10100	100	38	38	5	13	39	39	39	5	12	13	0	0	66	65	15	23	77	77	80	22	27	0	0	0	0.091	0.083	0.293	0.345	3.443	0.001	0.000	80	425	100	-12	-13	-3.459	-1	-11	-1	-12	3077	5192	-0.200	-0.682	0	0	0
5	19	1	"hsa-miR-1225-3p"	"46684"	12420	10100	100	38	38	5	13	39	39	40	6	15	8	1	0	73	72	19	26	78	78	79	21	26	10	1	0	0.200	0.167	0.257	0.301	3.152	-0.002	0.000	80	474	100	-6	-7	-2.322	-1	-5	-1	-6	3069	5770	-0.333	-0.333	0	0	0
5	20	1	"hsa-miR-1231"	"46531"	12600	10100	100	39	38	6	15	39	39	39	6	15	11	1	0	66	70	19	27	78	78	78	20	25	6	3	0	0.000	0.125	0.200	0.262	3.078	0.000	0.000	80	485	100	-12	-9	Error	0	-12	-1	-8	3039	5588	-0.167	-0.400	0	0	0
5	21	1	"kshv-miR-K12-11-3p"	"17571"	12790	10100	100	37	38	6	15	37	37	37	6	16	16	5	0	84	88	32	36	77	77	78	21	26	27	13	0	0.000	0.091	0.258	0.335	3.235	0.003	0.000	80	474	100	7	12	Error	0	7	1	11	3037	7060	0.167	0.476	0	0	0
5	22	1	"Hy3"	"13138"	12960	10110	100	38	38	5	13	38	38	38	6	15	11	0	0	1432	2193	2220	101	75	75	76	21	27	68	63	0	0.000	0.000	0.004	0.008	13.562	0.000	0.001	80	484	100	1357	2118	Error	0	1357	0	2118	3061	175424	0.000	100.810	0	0	0
5	1	2	""	"11268"	9160	10290	100	35	36	5	13	38	38	38	6	15	7	0	0	187	181	111	61	82	82	83	22	26	61	55	0	-0.029	-0.020	0.100	0.106	6.348	-0.008	0.009	80	474	100	102	97	Error	-3	105	-2	99	2884	14504	-0.333	4.455	0	0	0
5	2	2	"spike_control_v2_40"	"29001"	9340	10290	100	39	38	5	13	39	39	39	5	12	12	1	0	451	354	266	75	79	79	81	21	25	62	60	0	0.000	-0.004	0.017	0.031	9.247	0.000	0.000	80	440	100	372	274	Error	0	372	-1	275	3074	28359	-0.200	13.000	0	0	0
5	3	2	""	"17691"	9510	10280	100	39	40	6	15	39	39	39	6	15	15	2	0	79	78	24	30	80	80	81	22	27	13	3	0	0.000	-0.500	0.222	0.269	3.324	0.014	0.003	80	439	100	-1	-1	Error	0	-1	1	-2	3169	6261	0.167	-0.136	0	0	0
5	4	2	"hsa-miR-623"	"46556"	9690	10280	100	39	40	4	10	39	39	39	6	15	13	0	0	81	81	23	28	82	82	86	30	34	3	2	0	0.000	-1.000	0.226	0.241	2.941	0.020	0.006	80	442	100	-1	0	Error	0	-1	1	-1	3167	6462	0.167	-0.167	0	0	0
5	5	2	"hsa-miR-302d-3p"	"27838"	9870	10280	100	38	38	5	13	38	38	38	6	15	6	1	0	78	77	22	28	80	80	82	21	25	13	2	0	0.000	0.000	0.238	0.325	3.678	0.031	0.015	80	452	100	-2	-3	Error	0	-2	0	-3	3010	6135	0.000	-0.238	0	0	0
5	6	2	"hsa-miR-631"	"42700"	10060	10290	100	37	38	7	18	39	39	39	6	15	10	5	0	101	119	59	49	80	80	82	21	25	50	42	0	-0.095	-0.026	0.252	0.205	3.456	-0.017	0.011	80	452	100	19	38	Error	-2	21	-1	39	3002	9535	-0.167	1.762	0	0	0
5	7	2	""	"46879"	10240	10290	100	38	39	5	12	38	38	38	5	13	20	6	0	238	259	193	74	83	83	85	23	27	58	53	0	0.000	0.006	0.036	0.044	5.048	0.002	0.002	80	452	100	155	177	Error	0	155	1	176	3125	20701	0.200	7.565	0	0	0
5	8	2	"hcmv-miR-UL112-3p"	"17508"	10430	10290	100	37	37	5	13	39	39	39	5	12	7	1	0	93	97	34	35	81	81	84	24	28	40	18	0	-0.167	-0.125	0.189	0.232	4.106	-0.005	0.001	80	440	100	10	14	Error	-2	12	-2	16	2956	7724	-0.400	0.542	0	0	0
5	9	2	"hsa-let-7g-3p"	"42778"	10600	10280	100	40	40	6	15	39	39	39	6	15	11	2	0	73	75	19	25	80	80	82	24	29	7	0	0	-0.143	-0.200	0.167	0.255	3.350	-0.021	0.006	80	418	100	-6	-4	Error	1	-7	1	-5	3192	6007	0.167	-0.292	0	0	0
5	10	2	""	"42536"	10780	10280	100	39	38	6	15	38	38	39	6	15	16	5	0	66	67	16	23	79	79	82	24	29	1	0	0	-0.077	0.000	0.250	0.280	3.251	0.014	0.002	80	442	100	-12	-12	Error	1	-13	0	-12	3078	5349	-0.167	-0.625	0	0	0
5	11	2	""	"46835"	10960	10280	100	40	40	6	15	38	38	38	6	15	20	5	0	69	72	20	27	79	79	81	22	27	12	1	0	-0.200	-0.286	0.167	0.191	4.461	-0.018	0.005	80	461	100	-8	-5	Error	2	-10	2	-7	3206	5721	0.333	-0.409	0	0	0
5	12	2	"hsa-miR-151a-3p"	"17463"	11150	10290	100	40	40	5	12	38	38	38	6	15	16	0	0	685	551	397	72	78	78	80	22	27	68	67	0	0.003	0.004	0.009	0.015	7.223	0.002	0.007	80	462	100	609	475	-8.246	2	607	2	473	3191	44086	0.333	21.409	0	0	0
5	13	2	"hsa-miR-1297"	"46944"	11330	10290	100	40	40	6	15	38	38	38	5	13	27	5	0	138	148	86	58	76	76	78	21	26	58	53	0	0.032	0.028	0.057	0.077	4.131	0.018	0.031	80	440	100	64	74	-4.954	2	62	2	72	3191	11877	0.400	3.333	0	0	0
5	14	2	"hsa-miR-1205"	"46860"	11500	10280	100	39	39	6	15	38	38	39	5	12	20	8	0	77	78	27	34	76	76	79	20	25	22	10	0	1.000	0.500	0.169	0.194	4.024	-0.012	0.002	80	438	100	2	3	0.000	1	1	1	2	3135	6245	0.000	-0.050	0	0	0
5	15	2	""	"42862"	11680	10280	100	38	38	5	13	39	39	39	5	12	10	2	0	73	74	26	35	77	77	78	20	25	12	6	0	0.250	0.333	0.214	0.231	2.991	0.027	0.012	80	428	100	-5	-4	-2.000	-1	-4	-1	-3	3028	5958	-0.200	-0.200	0	0	0
5	16	2	""	"42822"	11860	10290	100	40	40	5	12	38	38	38	6	15	15	0	0	70	72	20	27	75	75	78	21	26	12	3	0	-0.400	-0.667	0.283	0.287	2.688	0.012	0.002	80	446	100	-3	-1	Error	2	-5	2	-3	3180	5748	0.333	-0.286	0	0	0
5	17	2	"hsa-miR-1294"	"46661"	12040	10280	100	40	40	6	15	39	39	39	6	15	16	3	0	83	86	30	34	78	78	79	21	26	22	12	0	0.200	0.125	0.336	0.305	3.445	-0.018	0.005	80	446	100	6	9	-2.322	1	5	1	8	3196	6904	0.167	0.333	0	0	0
5	18	2	"hsa-miR-302a-5p"	"42541"	12220	10280	100	36	36	6	16	39	39	39	6	15	6	2	0	66	68	20	29	77	77	78	20	25	7	0	0	0.273	0.333	0.293	0.312	3.068	0.015	0.002	80	459	100	-14	-12	-1.874	-3	-11	-3	-9	2897	5434	-0.500	-0.500	0	0	0
5	19	2	""	"17749"	12410	10290	100	37	38	6	15	39	39	39	6	15	12	1	0	9099	11857	11791	99	76	76	78	20	25	73	67	0	0.000	0.000	0.009	0.007	66.050	0.000	0.000	80	450	100	9021	11780	Error	-2	9023	-1	11781	3029	948522	-0.167	588.950	0	0	0
5	20	2	""	"46787"	12580	10290	100	40	39	6	15	39	39	39	6	15	13	2	0	63	64	19	29	77	77	78	21	26	5	2	0	-0.071	0.000	0.286	0.273	3.238	0.000	0.000	80	441	100	-13	-13	Error	1	-14	0	-13	3158	5158	0.000	-0.667	0	0	0
5	21	2	""	"27540"	12760	10290	100	39	38	5	13	37	37	38	6	15	11	1	0	92	179	140	78	74	74	77	20	25	48	47	0	0.111	0.010	0.040	0.050	5.633	-0.004	0.003	80	464	100	20	106	-3.170	2	18	1	105	3060	14284	0.000	5.100	0	0	0
5	22	2	"hsa-miR-325"	"11058"	12950	10290	100	39	39	6	15	38	38	38	6	15	21	3	0	74	82	32	39	74	74	75	21	28	26	11	0	100000.000	0.125	0.250	0.231	3.130	0.001	0.000	80	484	100	1	9	16.610	1	0	1	8	3104	6533	0.167	0.333	0	0	0
5	1	3	""	"46422"	9150	10470	100	41	41	6	14	38	38	39	6	15	28	3	0	75	78	26	33	81	81	82	21	25	16	3	0	-0.500	-1.000	0.209	0.305	4.362	-0.021	0.006	80	484	100	-3	0	Error	3	-6	3	-3	3288	6265	0.333	-0.190	0	0	0
5	2	3	"hsa-miR-23a-3p"	"42744"	9340	10480	100	38	38	5	13	38	38	38	5	13	8	1	0	17761	11569	10292	88	79	79	81	22	27	71	70	0	0.000	0.000	0.000	0.001	33.083	0.000	0.000	80	462	100	17682	11490	Error	0	17682	0	11490	3009	925503	0.000	522.182	0	0	0
5	3	3	"spike_control_v2_37"	"28684"	9520	10480	100	38	38	6	15	37	37	37	6	16	11	2	0	326	473	423	89	81	81	84	25	29	55	52	0	0.004	0.003	0.014	0.026	6.780	0.001	0.003	80	449	100	246	393	-7.937	1	245	1	392	3000	37872	0.167	15.560	0	0	0
5	4	3	""	"33163"	9690	10470	100	37	37	6	16	37	37	37	5	13	20	1	0	75	77	23	29	80	80	83	23	27	16	3	0	0.000	0.000	0.333	0.323	3.381	0.006	0.001	80	449	100	-5	-3	Error	0	-5	0	-3	2938	6157	0.000	-0.261	0	0	0
5	5	3	"hsa-miR-539-5p"	"14271"	9870	10470	100	37	37	6	16	39	39	38	6	15	8	1	0	77	80	21	26	81	81	82	22	26	17	0	0	0.500	2.000	0.274	0.278	3.225	-0.001	0.000	80	471	100	-6	-3	-1.000	-2	-4	-2	-1	2978	6409	-0.167	-0.091	0	0	0
5	6	3	"hsa-miR-96-3p"	"42971"	10060	10470	100	38	38	6	15	39	39	39	6	15	8	1	0	71	72	17	23	80	80	83	21	25	6	0	0	0.111	0.125	0.250	0.266	3.627	0.004	0.000	80	460	100	-10	-9	-3.170	-1	-9	-1	-8	3050	5783	-0.167	-0.524	0	0	0
5	7	3	"hsa-miR-204-3p"	"42502"	10240	10480	100	40	40	6	15	38	38	38	6	15	22	1	0	196	620	599	96	79	79	82	21	25	52	50	0	0.017	0.004	0.007	0.014	8.809	0.001	0.009	80	462	100	119	543	-5.870	2	117	2	541	3177	49601	0.333	25.619	0	0	0
5	8	3	"hsa-miR-340-5p"	"29872"	10430	10480	100	37	38	5	13	38	38	38	6	15	10	2	0	644	503	359	71	82	82	84	23	27	68	63	0	-0.002	0.000	0.011	0.019	6.206	-0.002	0.007	80	462	100	561	421	Error	-1	562	0	421	3033	40200	0.000	18.217	0	0	0
5	9	3	"hsa-miR-526b-5p"	"46744"	10610	10470	100	37	38	5	13	39	39	39	6	15	10	1	0	77	78	21	26	79	79	82	25	30	7	1	0	1.000	1.000	0.278	0.298	2.626	-0.003	0.000	80	452	100	-4	-2	0.000	-2	-2	-1	-1	3062	6209	-0.167	-0.160	0	0	0
5	10	3	""	"17540"	10790	10470	100	38	38	5	13	39	39	39	6	15	8	0	0	80	85	32	37	79	79	82	23	28	28	13	0	-1.000	-0.167	0.200	0.188	3.790	-0.003	0.000	80	452	100	0	5	Error	-1	1	-1	6	3047	6834	-0.167	0.130	0	0	0
5	11	3	"hsa-miR-34c-5p"	"11074"	10970	10480	100	40	40	6	15	38	38	39	6	15	25	3	0	203	271	212	78	80	80	80	20	25	56	55	0	0.016	0.010	0.025	0.048	5.212	0.003	0.004	80	449	100	125	193	-5.943	2	123	2	191	3187	21647	0.167	9.550	0	0	0
5	12	3	"hsa-miR-1293"	"46416"	11140	10480	100	39	39	5	12	38	38	38	6	15	16	1	0	91	95	43	45	80	80	81	22	27	40	23	0	0.091	0.067	0.167	0.175	2.724	0.016	0.007	80	440	100	12	16	-3.459	1	11	1	15	3105	7584	0.167	0.636	0	0	0
5	13	3	"hsa-miR-513b-5p"	"46789"	11320	10480	100	38	39	6	15	38	38	38	6	15	15	2	0	108	134	74	55	81	81	82	23	28	52	47	0	0.000	0.019	0.058	0.065	4.080	-0.003	0.001	80	442	100	27	54	Error	0	27	1	53	3083	10750	0.167	2.261	0	0	0
5	14	3	""	"4390"	11500	10480	100	38	38	5	13	39	39	39	6	15	8	0	0	72	76	25	32	76	76	79	22	27	20	5	0	0.250	100000.000	0.200	0.182	3.480	-0.010	0.001	80	450	100	-5	-1	-2.000	-1	-4	-1	0	3036	6061	-0.167	-0.136	0	0	0
5	15	3	""	"42787"	11680	10480	100	40	40	6	15	39	39	39	6	15	15	2	0	74	80	26	32	78	78	81	21	25	20	7	0	-0.250	0.500	0.278	0.276	3.518	0.016	0.004	80	470	100	-3	3	Error	1	-4	1	2	3176	6395	0.167	-0.048	0	0	0
5	16	3	""	"46331"	11870	10480	100	37	37	6	16	38	38	38	6	15	12	2	0	63	65	18	27	77	77	79	21	26	5	1	0	0.071	0.083	0.286	0.260	3.547	-0.019	0.004	80	450	100	-15	-13	-3.807	-1	-14	-1	-12	2988	5206	-0.167	-0.667	0	0	0
5	17	3	"ebv-miR-BART19-3p"	"42522"	12040	10480	100	39	39	6	15	39	39	39	6	15	10	1	0	1220	2322	2350	101	78	78	79	21	26	61	60	0	0.000	0.000	0.101	0.018	22.032	0.000	0.002	80	458	100	1142	2244	Error	0	1142	0	2244	3080	185730	0.000	106.810	0	0	0
5	18	3	""	"17528"	12230	10480	100	39	40	5	12	39	39	39	6	15	17	2	0	61	61	17	27	76	76	78	20	25	3	0	0	0.000	-0.067	0.182	0.211	3.015	-0.024	0.006	80	479	100	-15	-14	Error	0	-15	1	-15	3186	4917	0.167	-0.850	0	0	0
5	19	3	"hsa-miR-518f-5p"	"46622"	12410	10480	100	39	39	5	12	39	39	39	6	15	12	0	0	62	64	17	26	74	74	78	22	28	5	1	0	0.000	0.000	0.242	0.282	3.344	0.007	0.001	80	452	100	-12	-10	Error	0	-12	0	-10	3122	5150	0.000	-0.636	0	0	0
5	20	3	"hsa-miR-555"	"17612"	12590	10480	100	37	37	6	16	37	37	38	5	13	12	3	0	72	75	25	33	74	74	77	23	29	15	5	0	0.000	0.000	0.333	0.323	3.260	0.005	0.000	80	452	100	-2	1	Error	0	-2	0	1	2967	5974	-0.200	-0.087	0	0	0
5	21	3	""	"46616"	12770	10480	100	36	37	5	13	37	37	37	6	16	10	1	0	69	75	24	32	75	75	77	21	27	17	5	0	0.167	0.000	0.316	0.273	2.746	-0.012	0.002	80	453	100	-7	0	-2.585	-1	-6	0	0	2937	5980	0.000	-0.095	0	0	0
5	22	3	""	"146075"	12950	10480	100	39	38	6	15	37	37	37	6	16	15	5	0	76	80	22	27	76	76	78	22	28	23	6	0	100000.000	0.250	0.333	0.369	3.421	0.032	0.012	80	485	100	2	5	16.610	2	0	1	4	3054	6408	0.167	0.091	0	0	0
5	1	4	""	"146181"	9150	10660	100	36	36	5	13	37	37	38	6	15	7	0	0	62	65	18	27	78	78	79	21	26	3	0	0	0.063	0.077	0.288	0.230	3.086	0.023	0.005	80	502	100	-17	-14	-4.000	-1	-16	-1	-13	2895	5160	-0.333	-0.667	0	0	0
5	2	4	""	"146145"	9340	10670	100	39	39	5	12	38	38	38	6	15	12	2	0	91	166	121	72	79	79	81	21	25	48	46	0	0.083	0.011	0.054	0.064	4.923	0.004	0.002	80	462	100	13	88	-3.585	1	12	1	87	3094	13263	0.167	4.048	0	0	0
5	3	4	"spike_control_v2_16"	"24226"	9520	10670	100	38	38	6	15	38	38	38	6	15	13	0	0	122	147	84	57	83	83	85	22	25	53	48	0	0.000	0.000	0.071	0.072	4.536	0.006	0.003	80	452	100	39	64	Error	0	39	0	64	3024	11739	0.000	2.818	0	0	0
5	4	4	"spike_control_v2_35"	"28568"	9700	10670	100	37	39	7	17	38	38	38	6	15	25	3	0	296	287	215	74	81	81	83	25	30	57	55	0	-0.005	0.005	0.052	0.057	6.027	0.007	0.025	80	461	100	214	207	Error	-1	215	1	206	3088	22920	0.167	8.160	0	0	0
5	5	4	""	"146150"	9880	10670	100	38	38	6	15	39	39	39	6	15	11	0	0	67	77	67	87	80	80	82	26	31	5	2	0	0.077	0.333	0.333	0.399	2.794	0.008	0.003	80	461	100	-14	-4	-3.700	-1	-13	-1	-3	3028	6178	-0.167	-0.192	0	0	0
5	6	4	""	"42650"	10060	10670	100	39	39	6	15	39	39	39	5	12	17	5	0	186	222	152	68	81	81	83	21	25	58	55	0	0.000	0.000	0.027	0.047	7.744	-0.006	0.009	80	460	100	105	141	Error	0	105	0	141	3127	17770	0.000	6.619	0	0	0
5	7	4	""	"10991"	10240	10670	100	38	39	6	15	38	38	39	5	12	17	5	0	83	84	25	29	80	80	82	21	25	21	8	0	0.000	0.250	0.191	0.216	2.651	0.008	0.001	80	452	100	3	5	Error	0	3	1	4	3102	6723	0.000	0.095	0	0	0
5	8	4	"hsa-miR-3129-5p"	"146005"	10420	10670	100	40	40	6	15	38	38	38	5	13	21	6	0	81	86	30	34	82	82	82	22	26	26	11	0	-2.000	0.500	0.188	0.226	3.554	-0.008	0.001	80	452	100	1	6	Error	2	-1	2	4	3171	6896	0.400	0.182	0	0	0
5	9	4	""	"146128"	10600	10660	100	40	39	6	15	38	38	38	5	13	20	3	0	69	70	20	28	81	81	82	24	29	3	1	0	-0.167	-0.091	0.273	0.308	3.990	-0.018	0.004	80	460	100	-10	-10	Error	2	-12	1	-11	3134	5624	0.200	-0.500	0	0	0
5	10	4	""	"146007"	10780	10660	100	39	39	5	12	38	38	38	6	15	12	1	0	67	69	22	31	79	79	81	22	27	7	1	0	-0.083	-0.100	0.307	0.323	2.857	0.004	0.000	80	461	100	-11	-9	Error	1	-12	1	-10	3116	5554	0.167	-0.545	0	0	0
5	11	4	"RNU1"	"145659"	10960	10670	100	40	40	5	12	39	39	39	6	15	11	1	0	613	594	527	88	79	79	81	21	25	56	53	0	0.002	0.002	0.010	0.015	8.339	0.002	0.013	80	471	100	535	516	-9.061	1	534	1	515	3186	47517	0.167	24.429	0	0	0
[truncated: 3,042,940 more chars]
