# Supplementary material for: CircRNA_036186 mediates HNSCC progression by regulating 14-3-3ζ
Source: Front Oncol. 2024 Dec 3;14:1498139. doi: 10.3389/fonc.2024.1498139 (PMC11649647; doi:10.3389/fonc.2024.1498139)
Supplement: Supplementary file 1 [file DataSheet1.zip › Supplementary Material/C6.txt]

TYPE	text	text	text	integer	text	float	float	text	integer	text	text	integer	integer	integer	integer	float	float	float	float	float	float	text	text	text	text	text	text	text	text	text	text	text	integer	integer	integer	text	integer	boolean
FEPARAMS	Protocol_Name	Protocol_date	Scan_ScannerName	Scan_NumChannels	Scan_Date	Scan_MicronsPerPixelX	Scan_MicronsPerPixelY	Scan_OriginalGUID	Scan_NumScanPass	Grid_Name	Grid_Date	Grid_NumSubGridRows	Grid_NumSubGridCols	Grid_NumRows	Grid_NumCols	Grid_RowSpacing	Grid_ColSpacing	Grid_OffsetX	Grid_OffsetY	Grid_NomSpotWidth	Grid_NomSpotHeight	Grid_GenomicBuild	FeatureExtractor_Barcode	FeatureExtractor_Sample	FeatureExtractor_ScanFileName	FeatureExtractor_ArrayName	FeatureExtractor_ScanFileGUID	FeatureExtractor_DesignFileName	FeatureExtractor_ExtractionTime	FeatureExtractor_UserName	FeatureExtractor_ComputerName	FeatureExtractor_Version	FeatureExtractor_IsXDRExtraction	FeatureExtractor_ColorMode	FeatureExtractor_QCReportType	DyeNorm_NormFilename	DyeNorm_NormNumProbes	Grid_IsGridFile
DATA	GE1_1100_Jul11 (Read Only)	1-Jul-2011 22:30	Agilent Technologies Scanner G2505C US10450393	1	07-08-2016 12:56:29	5	5	7549240d-7863-4269-8099-c55caf7f7de5	1	074301_D_F_20150519	19-May-2015 00:00	1	1	192	82	73.3235	63.5	0	36.6617	65	65	hg19:GRCh37:Feb2009	2_2		F:\2016.07.08 Human circ 1-color 8x15k(liufaxian,jiangguangjian,wangshouyu,zhuangchengle)\\US10450393_S01.tif	US10450393_S01	4a27a85a-a1ec-453d-82ee-29c43613b629	074301_D_F_20150519.xml	08-Jul-2016 13:31:25	admin	HP4400-CDFC11DC	11.0.1.1	0	0	0		0	0
*
TYPE	float	float	float	integer	integer	float	float	float	integer	float	float	float	integer	float	float	integer	integer	integer	integer	integer	float	float	float	integer	float	float	float	float	float	integer	integer	float	float	float	float	float	integer	float	float	float	float	integer	float	float	float	float	float	integer	float	float	float	float	float	float	float	integer	float	integer	float	float	float	float	integer	float	float	float	float	text	float	float	float	float	float	float	float	float	float	float	float	float	float	float	float	float	float	float	float	float	float	integer	integer	integer	integer	float	integer	text	integer	text	float	float	float	integer	boolean	float	float	boolean	float	boolean	float	boolean	float	boolean	float	boolean	float	boolean	float	boolean	float	boolean	float	boolean	float	boolean	float	boolean
STATS	gDarkOffsetAverage	gDarkOffsetMedian	gDarkOffsetStdDev	gDarkOffsetNumPts	gSaturationValue	gAvgSig2BkgeQC	gAvgSig2BkgNegCtrl	gRatioSig2BkgeQC_NegCtrl	gNumSatFeat	gLocalBGInlierNetAve	gLocalBGInlierAve	gLocalBGInlierSDev	gLocalBGInlierNum	gGlobalBGInlierAve	gGlobalBGInlierSDev	gGlobalBGInlierNum	gNumFeatureNonUnifOL	gNumPopnOL	gNumNonUnifBGOL	gNumPopnBGOL	gOffsetUsed	gGlobalFeatInlierAve	gGlobalFeatInlierSDev	gGlobalFeatInlierNum	AnyColorPrcntFeatNonUnifOL	AnyColorPrcntBGNonUnifOL	AnyColorPrcntFeatPopnOL	AnyColorPrcntBGPopnOL	TotalPrcntFeatOL	gNumNegBGSubFeat	gNonCtrlNumNegFeatBGSubSig	gSpatialDetrendRMSFit	gSpatialDetrendRMSFilteredMinusFit	gSpatialDetrendSurfaceArea	gSpatialDetrendVolume	gSpatialDetrendAveFit	gNonCtrlNumSatFeat	gNonCtrl99PrcntNetSig	gNonCtrl50PrcntNetSig	gNonCtrl1PrcntNetSig	gNonCtrlMedPrcntCVBGSubSig	gCtrleQCNumSatFeat	gCtrleQC99PrcntNetSig	gCtrleQC50PrcntNetSig	gCtrleQC1PrcntNetSig	geQCMedPrcntCVBGSubSig	geQCSig2BkgLow2	gNegCtrlNumInliers	gNegCtrlAveNetSig	gNegCtrlSDevNetSig	gNegCtrlAveBGSubSig	gNegCtrlSDevBGSubSig	gAveNumPixOLLo	gAveNumPixOLHi	gPixCVofHighSignalFeat	gNumHighSignalFeat	AddErrorEstimateGreen	TotalNumFeatures	ROIHeight	ROIWidth	CentroidDiffX	CentroidDiffY	NumFoundFeat	MaxNonUnifEdges	MaxSpotNotFoundEdges	gMultDetrendRMSFit	gMultDetrendSurfaceAverage	eQCLowSigName2	eQCOneColorLogLowSignal	eQCOneColorLogLowSignalError	eQCOneColorLogHighSignal	eQCOneColorLinFitLogLowConc	eQCOneColorLinFitLogLowSignal	eQCOneColorLinFitLogHighConc	eQCOneColorLinFitLogHighSignal	eQCOneColorLinFitSlope	eQCOneColorLinFitIntercept	eQCOneColorLinFitRSQ	eQCOneColorSpikeDetectionLimit	gNonCtrl50PrcntBGSubSig	gCtrleQC50PrcntBGSubSig	gMedPrcntCVProcSignal	geQCMedPrcntCVProcSignal	gOutlierFlagger_Auto_FeatB_Term	gOutlierFlagger_Auto_FeatC_Term	gOutlierFlagger_Auto_BgndB_Term	gOutlierFlagger_Auto_BgndC_Term	OutlierFlagger_FeatChiSq	OutlierFlagger_BgndChiSq	GriddingStatus	IsGoodGrid	NumGeneNonUnifOL	TotalNumberOfReplicatedGenes	gPercentileIntensityProcessedSignal	ExtractionStatus	QCMetricResults	gNonCtrlNumWellAboveBG	ImageDepth	AFHold	gPMTVolts	GlassThickness	gDDN	GridHasBeenOptimized	gNegCtrlSpread	Metric_IsGoodGrid	Metric_IsGoodGrid_IsInRange	Metric_AnyColorPrcntFeatNonUnifOL	Metric_AnyColorPrcntFeatNonUnifOL_IsInRange	Metric_gNegCtrlAveNetSig	Metric_gNegCtrlAveNetSig_IsInRange	Metric_gNegCtrlAveBGSubSig	Metric_gNegCtrlAveBGSubSig_IsInRange	Metric_gNegCtrlSDevBGSubSig	Metric_gNegCtrlSDevBGSubSig_IsInRange	Metric_gSpatialDetrendRMSFilteredMinusFit	Metric_gSpatialDetrendRMSFilteredMinusFit_IsInRange	Metric_gNonCntrlMedCVProcSignal	Metric_gNonCntrlMedCVProcSignal_IsInRange	Metric_gE1aMedCVProcSignal	Metric_gE1aMedCVProcSignal_IsInRange	Metric_absGE1E1aSlope	Metric_absGE1E1aSlope_IsInRange	Metric_DetectionLimit	Metric_DetectionLimit_IsInRange	Metric_gDDN	Metric_gDDN_IsInRange
DATA	7.2245	7.2245	1.87646	0	778141	2.37194	2.47656	0.957753	0	18.6364	25.8609	2.29419	15475	25.8609	2.29419	15475	1	61	0	128	7.2245	1339.84	6783.5	15541	0.00640902	0	0.39095	0.820355	0.00663702	218	65	5.41552	2.11839	1.02211	7.76102	54.8693	0	29675.3	121.119	45.5601	5.69358	0	425.822	57.1909	41.3857	8.11655	8.44219	76	45.1023	5.35494	-2.24522	1.56848	0.363135	0.918413	0.04675	708	2.11839	15603	4.24384	7.61865	0.775324	0.677423	15108	0	0.054878	0.0237964	0.999373	(+)E1A_r60_3	0	0	0	0	0	0	0	0	0	0	-1	73.5398	7.98868	5.07828	6.96874	955.806	85.4958	72.1935	31.3618	1.94526	2.33986	0	1	1	13762	248.692	1	ExtractionEvaluate	13575	20 Bit	0	355	964.219	1	0	5.14854	1	1	0.00640902	1	45.1023	0	-2.24522	1	1.56848	1	2.11839	1	5.07828	1	6.96874	1	0	0	-1	0	1	1
*
TYPE	integer	integer	integer	integer	integer	text	text	float	float	float	float	float	float	float	boolean	boolean	boolean	boolean	boolean	boolean	float	boolean	boolean	float	float
FEATURES	FeatureNum	Row	Col	SubTypeMask	ControlType	ProbeName	SystematicName	PositionX	PositionY	gProcessedSignal	gProcessedSigError	gMedianSignal	gBGMedianSignal	gBGPixSDev	gIsSaturated	gIsFeatNonUnifOL	gIsBGNonUnifOL	gIsFeatPopnOL	gIsBGPopnOL	IsManualFlag	gBGSubSignal	gIsPosAndSignif	gIsWellAboveBG	SpotExtentX	gBGMeanSignal
DATA	1	1	1	260	1	GE_BrightCorner	GE_BrightCorner	3529.38	2688.18	1.211061e+005	1.211061e+004	115241	24	6.609564e+000	0	0	0	0	0	0	114980	1	1	53.5237	24.0664
DATA	2	1	2	66	1	DarkCorner	DarkCorner	3554.5	2688	7.298727e+000	2.343835e+000	55	24	6.785221e+000	0	0	0	0	0	0	6.94185	1	0	65	23.9549
DATA	3	1	3	66	1	DarkCorner	DarkCorner	3579.81	2688.31	2.259241e+000	2.227620e+000	49	24	6.235583e+000	0	0	0	0	0	0	1.44254	0	0	47.8731	24.3008
DATA	4	1	4	0	0	ASCRP3005920	ASCRP3005920	3605.7	2688.17	1.566510e+002	1.582131e+001	195	23	6.257443e+000	0	0	0	0	0	0	149.631	1	1	49.8279	23.5904
DATA	5	1	5	0	0	ASCRP3009233	ASCRP3009233	3630.83	2688.38	3.228708e+001	3.914113e+000	77	23	6.056099e+000	0	0	0	0	0	0	30.912	1	1	46.8651	22.833
DATA	6	1	6	0	0	ASCRP3009385	ASCRP3009385	3656.35	2687.93	2.168035e+001	3.094380e+000	67	23	5.891584e+000	0	0	0	0	0	0	20.8014	1	1	49.1849	23.3264
DATA	7	1	7	0	0	ASCRP3005239	ASCRP3005239	3681.56	2688.32	7.642103e+001	7.953082e+000	121	23	5.645940e+000	0	0	0	0	0	0	73.512	1	1	50.7771	23.3124
DATA	8	1	8	0	0	ASCRP3002896	ASCRP3002896	3707.03	2688	8.000768e+001	8.296957e+000	124.5	23	5.951204e+000	0	0	0	0	0	0	77.1419	1	1	46.8651	23.2697
DATA	9	1	9	0	0	ASCRP3012599	ASCRP3012599	3732.28	2688.14	2.357332e+001	3.218617e+000	71.5	23	6.286339e+000	0	0	0	0	0	0	22.7874	1	1	48.5334	23.3119
DATA	10	1	10	0	0	ASCRP3008371	ASCRP3008371	3757.91	2688.07	2.138096e+002	2.149241e+001	253	23	5.790584e+000	0	0	0	0	0	0	207.208	1	1	54.4085	23.3992
DATA	11	1	11	0	0	ASCRP3002296	ASCRP3002296	3783.25	2688.52	7.794362e+000	2.315004e+000	56	23	6.010520e+000	0	0	0	0	0	0	7.57463	1	0	47.5395	23.2768
DATA	12	1	12	0	0	ASCRP3009151	ASCRP3009151	3808.5	2688	1.556195e+002	1.571317e+001	195	23	6.292250e+000	0	0	0	0	0	0	151.586	1	1	48.5334	23.1437
DATA	13	1	13	0	0	ASCRP3003948	ASCRP3003948	3834.09	2688.78	1.096356e+002	1.117594e+001	144	23	5.997883e+000	0	0	0	0	0	0	107.108	1	1	52.6241	23.675
DATA	14	1	14	0	0	ASCRP3004099	ASCRP3004099	3859.59	2688.29	7.269743e+001	7.584780e+000	117	23	5.807479e+000	0	0	0	0	0	0	71.1893	1	1	50.4627	23.139
DATA	15	1	15	0	0	ASCRP3000075	ASCRP3000075	3884.95	2688.48	6.272714e+001	6.633425e+000	107	23	5.846611e+000	0	0	0	0	0	0	61.5863	1	1	55.8519	22.9961
DATA	16	1	16	0	0	ASCRP3009851	ASCRP3009851	3910.44	2688.49	1.248470e+001	2.488115e+000	60	23	5.924166e+000	0	0	0	0	0	0	12.2885	1	1	49.8279	23.042
DATA	17	1	17	0	0	ASCRP3000317	ASCRP3000317	3935.68	2688.47	2.741987e+002	2.750380e+001	315	22	5.856482e+000	0	0	0	0	0	0	270.544	1	1	50.4627	22.8651
DATA	18	1	18	0	0	ASCRP3008068	ASCRP3008068	3961.35	2688.08	1.007546e+002	1.030067e+001	142	22	5.794294e+000	0	0	0	0	0	0	99.637	1	1	47.5395	22.5932
DATA	19	1	19	0	0	ASCRP3009183	ASCRP3009183	3986.5	2688.5	3.133723e+003	3.133795e+002	3123	22	6.217537e+000	0	0	0	0	0	0	3106.64	1	1	50.4627	22.6558
DATA	20	1	20	0	0	ASCRP3007386	ASCRP3007386	4012	2688.38	2.557523e+002	2.566395e+001	301.5	23	6.166566e+000	0	0	0	0	0	0	254.105	1	1	51.7088	23.2175
DATA	21	1	21	0	0	ASCRP3007026	ASCRP3007026	4037.29	2688.56	7.147039e+001	7.456934e+000	121	23	5.546529e+000	0	0	0	0	0	0	71.1687	1	1	50.1463	23.0471
DATA	22	1	22	0	0	ASCRP3005415	ASCRP3005415	4062.56	2688.53	8.428243e+001	8.691514e+000	130	23	5.809187e+000	0	0	0	0	0	0	84.0995	1	1	50.4627	23.1676
DATA	23	1	23	0	0	CUST_18_PI418767722	NM_000754	4087.89	2688.65	2.294213e+001	3.122872e+000	68	22	5.555824e+000	0	0	0	0	0	0	22.9387	1	1	47.8731	22.3397
DATA	24	1	24	0	0	ASCRP3000412	ASCRP3000412	4113.67	2688.3	1.728360e+001	2.731343e+000	64	23	5.905818e+000	0	0	0	0	0	0	17.3117	1	1	50.7771	22.8293
DATA	25	1	25	0	0	ASCRP3012942	ASCRP3012942	4139.17	2689.15	7.007913e+001	7.318820e+000	117.5	22	5.878646e+000	0	0	0	0	0	0	70.3406	1	1	46.8651	23.0199
DATA	26	1	26	0	0	ASCRP3001268	ASCRP3001268	4164.3	2688.48	3.208091e+001	3.838471e+000	80	22.5	6.233587e+000	0	0	0	0	0	0	32.245	1	1	49.8279	22.9089
DATA	27	1	27	0	0	ASCRP3011593	ASCRP3011593	4189.93	2688.92	1.863858e+001	2.810844e+000	66.5	23	5.853985e+000	0	0	0	0	0	0	18.7659	1	1	46.8651	22.8563
DATA	28	1	28	0	0	ASCRP3002850	ASCRP3002850	4215.37	2688.81	1.855812e+002	1.867668e+001	233.5	22	5.773743e+000	0	0	0	0	0	0	187.104	1	1	49.5074	22.7164
DATA	29	1	29	0	0	ASCRP3010443	ASCRP3010443	4240.44	2689.09	1.008023e+001	2.327872e+000	59	22	6.037697e+000	0	0	0	0	0	0	10.1767	1	0	49.5074	22.5825
DATA	30	1	30	0	0	ASCRP3007634	ASCRP3007634	4265.61	2688.93	8.456878e+000	2.260239e+000	58	22	6.269474e+000	0	0	0	0	0	0	8.54696	1	0	53.8203	22.6077
DATA	31	1	31	0	0	ASCRP3001637	ASCRP3001637	4291.65	2688.93	1.378582e+002	1.394393e+001	190.5	22	5.450185e+000	0	0	0	0	0	0	139.469	1	1	49.1849	22.4083
DATA	32	1	32	0	0	ASCRP3012615	ASCRP3012615	4316.61	2688.68	1.579945e+001	2.621872e+000	63	23	5.777757e+000	0	0	0	0	0	0	15.996	1	1	47.5395	23.2669
DATA	33	1	33	0	0	ASCRP3011633	ASCRP3011633	4342.44	2689.21	1.343250e+002	1.359419e+001	185.5	24	5.991965e+000	0	0	0	0	0	0	136.119	1	1	49.1849	23.8337
DATA	34	1	34	0	0	ASCRP3013504	ASCRP3013504	4367.44	2688.97	1.868331e+002	1.879979e+001	233	23	5.755611e+000	0	0	0	0	0	0	189.418	1	1	48.2044	22.9571
DATA	35	1	35	0	0	ASCRP3001826	ASCRP3001826	4392.88	2689.07	2.821965e+001	3.510770e+000	76	22	5.824852e+000	0	0	0	0	0	0	28.6229	1	1	46.8651	21.9335
DATA	36	1	36	0	0	ASCRP3001026	ASCRP3001026	4418.52	2688.89	1.764054e+002	1.776370e+001	228	22	5.973088e+000	0	0	0	0	0	0	178.962	1	1	49.8279	22.749
DATA	37	1	37	0	0	ASCRP3002469	ASCRP3002469	4443.5	2689	4.126989e+001	4.625042e+000	86	23	6.137564e+000	0	0	0	0	0	0	41.8743	1	1	54.1152	23.0288
DATA	38	1	38	0	0	ASCRP3005995	ASCRP3005995	4469.23	2688.99	7.856377e+001	8.129084e+000	126	22	5.853421e+000	0	0	0	0	0	0	79.7109	1	1	49.1849	22.1924
DATA	39	1	39	0	0	ASCRP3003059	ASCRP3003059	4494.59	2689.09	4.130279e+001	4.628165e+000	89.5	22	5.830556e+000	0	0	0	0	0	0	41.8993	1	1	49.8279	22.4836
DATA	40	1	40	0	0	ASCRP3008503	ASCRP3008503	4519.86	2688.79	1.176331e+002	1.194738e+001	165	22	6.035816e+000	0	0	0	0	0	0	119.28	1	1	47.2035	22.6624
DATA	41	1	41	0	0	ASCRP3008062	ASCRP3008062	4545.38	2689.18	1.153788e+002	1.172562e+001	164.5	23	5.782930e+000	0	0	0	0	0	0	116.952	1	1	48.8603	22.8349
DATA	42	1	42	0	0	ASCRP3009593	ASCRP3009593	4570.71	2688.93	7.532646e+001	7.817589e+000	122	22	5.978333e+000	0	0	0	0	0	0	76.2986	1	1	49.1849	23.0875
DATA	43	1	43	0	0	Negative042	Negative042	4596	2689.46	9.641145e+000	2.304083e+000	56	22	5.807585e+000	0	0	0	0	0	0	9.75963	1	0	65	22.4611
DATA	44	1	44	0	0	ASCRP3006330	ASCRP3006330	4621.52	2689.58	7.572832e+002	7.575728e+001	810	24	6.052884e+000	0	0	0	0	0	0	765.908	1	1	52.9257	23.2676
DATA	45	1	45	0	0	ASCRP3003988	ASCRP3003988	4646.99	2689.62	2.052045e+003	2.052152e+002	2143	23	6.148828e+000	0	0	0	0	0	0	2073.22	1	1	48.8603	22.856
DATA	46	1	46	0	0	ASCRP3000521	ASCRP3000521	4672.26	2689.28	3.721079e+002	3.726997e+001	419	22.5	5.947351e+000	0	0	0	0	0	0	375.458	1	1	53.5237	22.6906
DATA	47	1	47	0	0	ASCRP3012738	ASCRP3012738	4697.6	2689.71	1.825739e+001	2.784199e+000	66	22	5.417701e+000	0	0	0	0	0	0	18.3997	1	1	50.4627	22.1474
DATA	48	1	48	0	0	ASCRP3009482	ASCRP3009482	4723	2689.46	6.931048e+000	2.216415e+000	51	22	5.936793e+000	0	0	0	0	0	0	6.97429	1	0	55.8519	22.9598
DATA	49	1	49	0	0	ASCRP3010011	ASCRP3010011	4748.62	2689.64	3.282945e+001	3.901737e+000	80.5	22	5.700280e+000	0	0	0	0	0	0	32.9833	1	1	49.8279	22.9689
DATA	50	1	50	0	0	A_23_P215720	NM_000492	4773.71	2689.16	2.896159e+001	3.584676e+000	77.5	22	6.179794e+000	0	0	0	0	0	0	29.0439	1	1	50.1463	23.2056
DATA	51	1	51	0	0	ASCRP3005914	ASCRP3005914	4799.35	2689.78	1.071444e+004	1.071446e+003	10614	23	5.896282e+000	0	0	0	0	0	0	10727.2	1	1	51.0895	23.0594
DATA	52	1	52	0	0	ASCRP3008448	ASCRP3008448	4824.62	2689.24	2.731181e+003	2.731263e+002	2773.5	23	6.283407e+000	0	0	0	0	0	0	2728.75	1	1	49.1849	23.5301
DATA	53	1	53	0	0	ASCRP3005403	ASCRP3005403	4849.98	2689.82	3.913436e+001	4.452772e+000	87	22	5.993949e+000	0	0	0	0	0	0	39.0275	1	1	52.9257	22.9389
DATA	54	1	54	0	0	ASCRP3004952	ASCRP3004952	4875.63	2689.5	7.856595e+002	7.859479e+001	824	23	6.013192e+000	0	0	0	0	0	0	781.762	1	1	52.3208	23.2231
DATA	55	1	55	0	0	ASCRP3011716	ASCRP3011716	4900.91	2689.72	2.981286e+002	2.988910e+001	343.5	23	6.018816e+000	0	0	0	0	0	0	296.019	1	1	48.8603	23.2514
DATA	56	1	56	0	0	AS_circRNA_control212	AS_circRNA_control212	4926.45	2689.47	2.086230e+003	2.086339e+002	2102	23	6.174597e+000	0	0	0	0	0	0	2066.56	1	1	51.4001	23.5508
DATA	57	1	57	0	0	ASCRP3000311	ASCRP3000311	4951.81	2689.69	3.207319e+001	3.857619e+000	80	23	6.208159e+000	0	0	0	0	0	0	31.6984	1	1	49.5074	23.2228
DATA	58	1	58	0	0	ASCRP3001004	ASCRP3001004	4977.45	2689.93	2.252350e+001	3.112742e+000	68	23	6.285266e+000	0	0	0	0	0	0	22.2078	1	1	49.1849	23.0705
DATA	59	1	59	0	0	ASCRP3005954	ASCRP3005954	5002.06	2690.19	6.761426e+002	6.764855e+001	701	23	5.755808e+000	0	0	0	0	0	0	665.127	1	1	51.4001	23.115
DATA	60	1	60	0	0	ASCRP3012098	ASCRP3012098	5027.87	2689.87	1.239159e+001	2.489479e+000	58	23	6.215150e+000	0	0	0	0	0	0	12.1576	1	1	48.2044	23.3296
DATA	61	1	61	0	0	ASCRP3003319	ASCRP3003319	5053.13	2690.01	3.752492e+001	4.332013e+000	83	23	6.355085e+000	0	0	0	0	0	0	36.7252	1	1	48.5334	22.6938
DATA	62	1	62	0	0	ASCRP3003051	ASCRP3003051	5078.78	2689.92	2.268757e+002	2.279113e+001	268.5	22.5	6.172007e+000	0	0	0	0	0	0	221.463	1	1	49.8279	22.9321
DATA	63	1	63	0	0	ASCRP3004503	ASCRP3004503	5104.2	2690	4.968264e+001	5.423766e+000	95	23	5.992974e+000	0	0	0	0	0	0	48.3744	1	1	49.1849	22.8709
DATA	64	1	64	0	0	Negative026	Negative026	5129.25	2689.91	2.217320e+000	2.181906e+000	48	23	5.973706e+000	0	0	0	0	0	0	0.525479	0	0	48.8603	23.2146
DATA	65	1	65	0	0	ASCRP3002348	ASCRP3002348	5154.95	2690.38	1.578325e+001	2.696679e+000	63	22	6.099468e+000	0	0	0	0	0	0	15.2913	1	1	48.2044	22.9163
DATA	66	1	66	0	0	ASCRP3011765	ASCRP3011765	5180.45	2689.91	1.593642e+001	2.710386e+000	64.5	22	5.939782e+000	0	0	0	0	0	0	15.3986	1	1	48.8603	22.7673
DATA	67	1	67	0	0	ASCRP3002944	ASCRP3002944	5205.59	2690.09	8.983569e+001	9.248462e+000	131	23	6.132614e+000	0	0	0	0	0	0	86.5969	1	1	49.1849	22.59
DATA	68	1	68	0	0	ASCRP3009856	ASCRP3009856	5231.41	2689.91	7.582231e+000	2.329965e+000	55	22.5	5.966179e+000	0	0	0	0	0	0	7.29056	1	0	49.1849	22.8674
DATA	69	1	69	0	0	ASCRP3011754	ASCRP3011754	5256.59	2690.15	2.180929e+001	3.103583e+000	69.5	23	6.347994e+000	0	0	0	0	0	0	20.9231	1	1	48.5334	23.1727
DATA	70	1	70	0	0	ASCRP3004993	ASCRP3004993	5281.75	2689.99	3.483008e+002	3.490033e+001	378	23	6.158822e+000	0	0	0	0	0	0	333.384	1	1	50.4627	23.5206
DATA	71	1	71	0	0	ASCRP3008023	ASCRP3008023	5307.18	2690.19	2.565204e+002	2.574774e+001	290.5	23	6.065456e+000	0	0	0	0	0	0	245.018	1	1	50.1463	22.8755
DATA	72	1	72	0	0	A_23_P252748	NM_007152	5332.55	2690.1	2.245818e+002	2.256787e+001	262	22	6.100763e+000	0	0	0	0	0	0	214.067	1	1	49.8279	22.5293
DATA	73	1	73	0	0	ASCRP3009717	ASCRP3009717	5357.8	2690.63	3.433669e+001	4.092270e+000	82	23	6.691899e+000	0	0	0	0	0	0	32.6718	1	1	51.4001	23.2443
DATA	75	1	75	0	0	ASCRP3004561	ASCRP3004561	5408.76	2690.67	1.431655e+002	1.448978e+001	182	23	6.081595e+000	0	0	0	0	0	0	135.764	1	1	49.1849	23.3851
DATA	76	1	76	0	0	ASCRP3004592	ASCRP3004592	5434.32	2690.29	7.554900e+002	7.558212e+001	766	22	5.719841e+000	0	0	0	0	0	0	715.322	1	1	50.7771	22.4365
DATA	77	1	77	0	0	ASCRP3003651	ASCRP3003651	5459.44	2690.66	5.078691e+002	5.083628e+001	523	22	6.439136e+000	0	0	0	0	0	0	480.335	1	1	51.0895	23.1205
DATA	78	1	78	0	0	ASCRP3008186	ASCRP3008186	5484.99	2690.4	3.370653e+002	3.378103e+001	369.5	23	6.277870e+000	0	0	0	0	0	0	318.441	1	1	51.0895	23.2448
DATA	79	1	79	0	0	ASCRP3001172	ASCRP3001172	5510.57	2690.85	3.532658e+001	4.184976e+000	80	23	5.947609e+000	0	0	0	0	0	0	33.3531	1	1	50.7771	23.168
DATA	80	1	80	66	1	DarkCorner	DarkCorner	5535.5	2690.5	2.282265e+000	2.245123e+000	46	23	6.244179e+000	0	0	0	0	0	0	-2.29797	0	0	57.5363	23.4585
DATA	81	1	81	260	1	GE_BrightCorner	GE_BrightCorner	5561.11	2690.5	1.197239e+005	1.197239e+004	113960	24	6.725728e+000	0	0	0	0	0	0	112937	1	1	56.9804	24.3558
DATA	82	1	82	260	1	GE_BrightCorner	GE_BrightCorner	5586.5	2690.5	1.251848e+005	1.251848e+004	118464	25	7.396068e+000	0	0	0	0	0	0	118094	1	1	57.5363	25.5277
DATA	83	2	1	260	1	GE_BrightCorner	GE_BrightCorner	3541.88	2695.4	1.220247e+005	1.220247e+004	117022	24	7.730682e+000	0	0	0	0	0	0	116366	1	1	50.1463	25.0098
DATA	84	2	2	66	1	DarkCorner	DarkCorner	3567.5	2695.5	2.253693e+000	2.217015e+000	44	25	6.712765e+000	0	0	0	0	0	0	-2.33921	0	0	57.5363	24.7101
DATA	85	2	3	0	0	ASCRP3011718	ASCRP3011718	3592.67	2695.5	3.663629e+001	4.279893e+000	82.5	24	6.317365e+000	0	0	0	0	0	0	35.0774	1	1	65	25.0995
DATA	86	2	4	0	0	ASCRP3004590	ASCRP3004590	3618.38	2695.37	1.034177e+003	1.034413e+002	1034	23	6.516267e+000	0	0	0	0	0	0	992.277	1	1	50.7771	23.1549
DATA	87	2	5	0	0	ASCRP3004324	ASCRP3004324	3643.53	2695.58	3.377573e+001	4.032361e+000	80.5	23	6.080892e+000	0	0	0	0	0	0	32.4828	1	1	51.7088	23.4541
DATA	88	2	6	0	0	A_23_P57306	NM_005441	3669.11	2695.5	5.917092e+001	6.312012e+000	105	23	5.306821e+000	0	0	0	0	0	0	57.0378	1	1	65	23.0147
DATA	89	2	7	0	0	ASCRP3005419	ASCRP3005419	3694.42	2695.57	5.124071e+000	2.251372e+000	51	23	5.930211e+000	0	0	0	0	0	0	4.95136	1	0	57.5363	23.4434
DATA	90	2	8	0	0	ASCRP3006367	ASCRP3006367	3719.78	2695.69	5.781292e+001	6.181055e+000	103	23	6.041710e+000	0	0	0	0	0	0	56.0044	1	1	49.5074	23.1627
DATA	91	2	9	0	0	ASCRP3003758	ASCRP3003758	3745.12	2695.68	1.022324e+002	1.045337e+001	149	23	6.097300e+000	0	0	0	0	0	0	99.2809	1	1	52.0157	23.2464
DATA	92	2	10	0	0	ASCRP3006209	ASCRP3006209	3770.5	2695.76	1.514086e+004	1.514088e+003	14766	24	5.981988e+000	0	0	0	0	0	0	14741.4	1	1	48.5334	23.9113
DATA	93	2	11	0	0	ASCRP3011890	ASCRP3011890	3796	2696	3.485574e+001	4.105882e+000	83	23	6.285950e+000	0	0	0	0	0	0	34.0262	1	1	46.8651	23.12
DATA	94	2	12	0	0	ASCRP3012914	ASCRP3012914	3821.35	2695.88	6.961174e+001	7.289968e+000	116.5	23	6.228659e+000	0	0	0	0	0	0	68.1243	1	1	48.8603	23.3876
DATA	95	2	13	0	0	ASCRP3008257	ASCRP3008257	3846.86	2695.79	1.168323e+002	1.188108e+001	161	23	5.428801e+000	0	0	0	0	0	0	114.623	1	1	47.2035	23.6524
DATA	96	2	14	0	0	ASCRP3011640	ASCRP3011640	3872.06	2695.99	7.145744e+002	7.148988e+001	736	22	5.509346e+000	0	0	0	0	0	0	702.869	1	1	49.8279	22.5385
DATA	97	2	15	0	0	ASCRP3013127	ASCRP3013127	3897.66	2695.93	2.807044e+001	3.534807e+000	75	23	5.127979e+000	0	0	0	0	0	0	27.6791	1	1	48.8603	22.5693
DATA	98	2	16	0	0	ASCRP3001518	ASCRP3001518	3923.05	2695.91	1.542974e+002	1.557787e+001	198	22	6.435822e+000	0	0	0	0	0	0	152.517	1	1	46.8651	22.8927
DATA	99	2	17	0	0	ASCRP3002547	ASCRP3002547	3948.59	2696.09	6.781492e+001	7.110480e+000	117	23	5.849937e+000	0	0	0	0	0	0	67.1985	1	1	48.8603	23.2551
DATA	100	2	18	0	0	ASCRP3006626	ASCRP3006626	3973.79	2695.9	1.141564e+003	1.141763e+002	1169	22	5.763402e+000	0	0	0	0	0	0	1133.72	1	1	51.7088	22.6207
DATA	101	2	19	0	0	AS_circRNA_control208	AS_circRNA_control208	3999.21	2695.91	7.781306e+002	7.784215e+001	822	23	6.554187e+000	0	0	0	0	0	0	774.535	1	1	48.2044	22.8841
DATA	102	2	20	0	0	ASCRP3006695	ASCRP3006695	4024.33	2696.04	1.786011e+003	1.786138e+002	1814	22	5.566998e+000	0	0	0	0	0	0	1781.69	1	1	49.1849	22.8636
DATA	103	2	21	0	0	ASCRP3002878	ASCRP3002878	4049.93	2696	8.276047e+002	8.278760e+001	865	24	5.869505e+000	0	0	0	0	0	0	827.337	1	1	46.8651	23.8458
DATA	104	2	22	0	0	Negative002	Negative002	4075.49	2696.3	1.111853e+001	2.389065e+000	57	22	6.048335e+000	0	0	0	0	0	0	11.1386	1	1	48.5334	22.734
DATA	105	2	23	1028	1	(+)E1A_r60_n11	E1A_r60_n11	4101	2695.86	1.430454e+001	2.549903e+000	60	22	6.127725e+000	0	0	0	0	0	0	14.3555	1	1	46.8651	22.5349
DATA	106	2	24	0	0	ASCRP3006863	ASCRP3006863	4126.23	2696.09	1.378630e+002	1.394637e+001	183	22.5	5.689081e+000	0	0	0	0	0	0	138.612	1	1	49.1849	22.9854
DATA	107	2	25	0	0	ASCRP3012336	ASCRP3012336	4151.41	2696.2	2.487771e+001	3.257770e+000	71	22	6.516952e+000	0	0	0	0	0	0	25.0557	1	1	50.4627	23.3188
DATA	108	2	26	0	0	ASCRP3001892	ASCRP3001892	4177.35	2696.36	9.046070e+001	9.286594e+000	143	22	6.036305e+000	0	0	0	0	0	0	91.2586	1	1	48.2044	22.5613
DATA	109	2	27	0	0	ASCRP3009478	ASCRP3009478	4202.32	2696.45	1.177098e+003	1.177285e+002	1212	23	5.956982e+000	0	0	0	0	0	0	1189.2	1	1	53.5237	22.9167
DATA	110	2	28	0	0	ASCRP3004476	ASCRP3004476	4227.82	2696.59	9.984264e+002	9.986459e+001	1057	21	5.629318e+000	0	0	0	0	0	0	1010.07	1	1	52.6241	22.0936
DATA	111	2	29	0	0	ASCRP3012342	ASCRP3012342	4253.32	2696.35	2.385443e+002	2.394596e+001	291.5	22	6.171065e+000	0	0	0	0	0	0	241.591	1	1	50.7771	22.7172
DATA	112	2	30	0	0	ASCRP3009415	ASCRP3009415	4278.5	2696.23	3.631789e+002	3.637796e+001	411	23	6.226228e+000	0	0	0	0	0	0	368.182	1	1	49.8279	23.2222
DATA	113	2	31	0	0	ASCRP3009929	ASCRP3009929	4304.04	2696.4	5.046781e+001	5.461505e+000	98	23	5.590717e+000	0	0	0	0	0	0	51.2124	1	1	48.8603	23.209
DATA	114	2	32	0	0	ASCRP3010473	ASCRP3010473	4329.44	2696.79	2.142511e+001	2.990090e+000	70	24	6.097141e+000	0	0	0	0	0	0	21.7606	1	1	50.7771	24.2637
DATA	115	2	33	0	0	ASCRP3010272	ASCRP3010272	4354.45	2696.67	4.935954e+001	5.358080e+000	100	24	6.587843e+000	0	0	0	0	0	0	50.1606	1	1	49.1849	23.7487
DATA	116	2	34	0	0	CUST_2_PI418767722	NM_002455	4380.27	2696.38	6.636541e+002	6.639811e+001	712	22	5.488136e+000	0	0	0	0	0	0	674.681	1	1	50.7771	22.064
DATA	117	2	35	0	0	Negative012	Negative012	4405.72	2696.24	8.391475e+000	2.245863e+000	56	21	5.670172e+000	0	0	0	0	0	0	8.53322	1	0	51.4001	21.2714
DATA	118	2	36	0	0	ASCRP3002893	ASCRP3002893	4430.92	2696.58	2.114185e+003	2.114288e+002	2203.5	23	5.933704e+000	0	0	0	0	0	0	2150.5	1	1	54.9904	23.3202
DATA	119	2	37	0	0	ASCRP3009531	ASCRP3009531	4456.37	2696.59	2.760476e+002	2.768321e+001	328	23	6.202094e+000	0	0	0	0	0	0	280.794	1	1	51.7088	23.2644
DATA	120	2	38	0	0	ASCRP3008102	ASCRP3008102	4481.75	2696.6	3.250779e+002	3.257445e+001	381	22	5.964112e+000	0	0	0	0	0	0	330.625	1	1	52.0157	22.1029
DATA	121	2	39	0	0	ASCRP3000345	ASCRP3000345	4507.19	2696.57	7.117087e+000	2.201669e+000	54	22	5.921360e+000	0	0	0	0	0	0	7.2364	1	0	58.0869	22.3208
DATA	122	2	40	0	0	ASCRP3005981	ASCRP3005981	4532.95	2696.71	2.237340e+001	3.057766e+000	71	22	5.594333e+000	0	0	0	0	0	0	22.7395	1	1	47.8731	22.1053
DATA	123	2	41	0	0	ASCRP3002894	ASCRP3002894	4558.04	2696.89	6.987297e+001	7.291849e+000	118.5	23	5.694505e+000	0	0	0	0	0	0	70.9796	1	1	47.5395	22.9657
DATA	124	2	42	0	0	ASCRP3002179	ASCRP3002179	4583.65	2696.88	4.763151e+003	4.763196e+002	4857	22	6.510755e+000	0	0	0	0	0	0	4835.02	1	1	48.8603	22.6961
DATA	125	2	43	0	0	ASCRP3010700	ASCRP3010700	4608.77	2697.05	6.423138e+001	6.754178e+000	110	23	5.897989e+000	0	0	0	0	0	0	65.1478	1	1	49.1849	22.8966
DATA	126	2	44	0	0	ASCRP3008574	ASCRP3008574	4634.09	2696.93	7.292631e+001	7.586422e+000	118	22.5	6.175264e+000	0	0	0	0	0	0	73.8896	1	1	54.4085	22.9905
DATA	127	2	45	0	0	ASCRP3011854	ASCRP3011854	4659.75	2697	1.561416e+002	1.575383e+001	206.5	23	6.325309e+000	0	0	0	0	0	0	158.024	1	1	49.1849	23.2108
DATA	128	2	46	0	0	ASCRP3008935	ASCRP3008935	4684.81	2696.95	7.203018e+001	7.501736e+000	120	22	5.945538e+000	0	0	0	0	0	0	72.8049	1	1	49.1849	22.4208
DATA	129	2	47	0	0	ASCRP3001256	ASCRP3001256	4710.41	2697.09	7.927020e+001	8.200145e+000	127	22	6.411671e+000	0	0	0	0	0	0	80.0122	1	1	49.1849	22.855
DATA	130	2	48	0	0	ASCRP3003770	ASCRP3003770	4735.76	2696.96	7.129127e+001	7.432571e+000	118	22	5.083659e+000	0	0	0	0	0	0	71.8452	1	1	49.1849	23.0887
DATA	131	2	49	66	-1	(-)3xSLv1	NegativeControl	4761.49	2697.03	2.140390e+000	2.105557e+000	47	22	6.406683e+000	0	0	0	0	0	0	-1.51179	0	0	48.5334	22.899
DATA	132	2	50	0	0	ASCRP3006639	ASCRP3006639	4786.5	2697	1.138308e+002	1.157685e+001	165.5	23	5.666049e+000	0	0	0	0	0	0	114.324	1	1	54.1152	23.5073
DATA	133	2	51	0	0	ASCRP3012632	ASCRP3012632	4811.61	2697.07	1.695186e+002	1.708306e+001	219	23	5.978973e+000	0	0	0	0	0	0	169.939	1	1	65	22.675
DATA	134	2	52	0	0	ASCRP3001111	ASCRP3001111	4837.45	2697.04	7.495807e+000	2.246206e+000	55	22	5.921363e+000	0	0	0	0	0	0	7.49916	1	0	49.1849	22.9158
DATA	135	2	53	0	0	ASCRP3008390	ASCRP3008390	4862.79	2697.19	5.578620e+001	5.968488e+000	104.5	22	6.222673e+000	0	0	0	0	0	0	55.6977	1	1	47.5395	22.5263
DATA	136	2	54	0	1	RC7	RC7	4888	2697.13	2.161551e+000	2.126373e+000	45	23	6.244307e+000	0	0	0	0	0	0	-2.17631	0	0	54.4085	23.1823
DATA	137	2	55	0	0	ASCRP3009364	ASCRP3009364	4913.53	2697.57	1.341090e+001	2.517810e+000	61.5	23	6.018956e+000	0	0	0	0	0	0	13.332	1	1	50.1463	23.25
DATA	138	2	56	0	0	ASCRP3007693	ASCRP3007693	4938.58	2697.43	1.345808e+001	2.524539e+000	61	23	6.262425e+000	0	0	0	0	0	0	13.3477	1	1	57.5363	23.6158
DATA	139	2	57	0	0	ASCRP3008513	ASCRP3008513	4964.17	2697.38	3.170888e+001	3.826066e+000	79	23	6.081106e+000	0	0	0	0	0	0	31.3728	1	1	51.4001	22.77
DATA	140	2	58	0	0	ASCRP3006817	ASCRP3006817	4989.82	2697.41	5.892565e+002	5.896472e+001	619.5	23	5.786933e+000	0	0	0	0	0	0	581.579	1	1	52.6241	23.3535
DATA	141	2	59	0	0	ASCRP3001023	ASCRP3001023	5015	2697.46	9.482155e+000	2.351306e+000	55.5	23	5.693516e+000	0	0	0	0	0	0	9.33566	1	0	55.8519	23.6651
DATA	142	2	60	0	0	Negative050	Negative050	5040.49	2697.47	1.539117e+001	2.649882e+000	59.5	23	6.333074e+000	0	0	0	0	0	0	15.1151	1	1	50.4627	22.6908
DATA	143	2	61	0	0	ASCRP3006015	ASCRP3006015	5065.86	2697.18	8.354471e+000	2.318513e+000	55	23	6.110900e+000	0	0	0	0	0	0	8.18308	1	0	47.5395	23.3318
DATA	144	2	62	0	0	ASCRP3008616	ASCRP3008616	5091.66	2697.45	1.874273e+002	1.886772e+001	233	22	6.036498e+000	0	0	0	0	0	0	183.119	1	1	49.8279	22.9029
DATA	145	2	63	0	0	ASCRP3003996	ASCRP3003996	5116.56	2697.36	1.249809e+002	1.268572e+001	168	23	6.100973e+000	0	0	0	0	0	0	121.799	1	1	50.7771	22.902
DATA	146	2	64	0	0	ASCRP3001970	ASCRP3001970	5142.23	2697.66	4.463133e+002	4.468449e+001	482.5	23	6.084514e+000	0	0	0	0	0	0	433.865	1	1	48.8603	23.8325
DATA	147	2	65	0	0	ASCRP3004002	ASCRP3004002	5167.45	2697.56	4.001336e+001	4.558914e+000	85	21	6.099076e+000	0	0	0	0	0	0	38.7985	1	1	52.0157	22.1401
DATA	148	2	66	0	0	ASCRP3000344	ASCRP3000344	5192.94	2697.49	2.494140e+002	2.503738e+001	284.5	23	5.877388e+000	0	0	0	0	0	0	241.232	1	1	49.5074	22.5146
DATA	149	2	67	0	0	ASCRP3013262	ASCRP3013262	5218.29	2697.87	1.354540e+001	2.579612e+000	61	22	5.866434e+000	0	0	0	0	0	0	13.0705	1	1	49.1849	22.045
DATA	150	2	68	0	0	Negative027	Negative027	5243.58	2697.57	1.138217e+001	2.477680e+000	59	23	6.175228e+000	0	0	0	0	0	0	10.9561	1	1	57.5363	23.0148
DATA	151	2	69	0	0	ASCRP3008344	ASCRP3008344	5269	2697.87	6.068127e+001	6.456558e+000	108	22	6.389771e+000	0	0	0	0	0	0	58.2801	1	1	65	23.278
DATA	152	2	70	0	0	ASCRP3005983	ASCRP3005983	5294.41	2697.91	1.423877e+002	1.440933e+001	182	24	6.289740e+000	0	0	0	0	0	0	136.452	1	1	49.1849	23.3463
DATA	153	2	71	0	0	ASCRP3009337	ASCRP3009337	5319.73	2697.92	5.332209e+001	5.774034e+000	99	22	5.714803e+000	0	0	0	0	0	0	50.9923	1	1	49.1849	22.3636
DATA	154	2	72	0	0	ASCRP3001698	ASCRP3001698	5345.21	2697.81	1.754012e+002	1.768001e+001	217	22	6.991733e+000	0	0	0	0	0	0	167.398	1	1	47.5395	23.0673
DATA	155	2	73	0	0	ASCRP3008893	ASCRP3008893	5370.5	2698	1.852757e+002	1.866053e+001	219	22	5.763723e+000	0	0	0	0	0	0	176.507	1	1	49.8279	22.1393
DATA	156	2	74	0	0	ASCRP3000411	ASCRP3000411	5395.86	2697.94	8.072833e+001	8.374491e+000	123	23	5.889802e+000	0	0	0	0	0	0	76.7763	1	1	49.1849	22.4488
DATA	157	2	75	0	0	ASCRP3004231	ASCRP3004231	5421.41	2697.91	1.370238e+002	1.388279e+001	178.5	22	6.316572e+000	0	0	0	0	0	0	130.116	1	1	49.8279	22.7067
DATA	158	2	76	0	0	ASCRP3010130	ASCRP3010130	5446.92	2698.12	1.495014e+003	1.495181e+002	1454	23	6.239074e+000	0	0	0	0	0	0	1417.83	1	1	47.5395	23.196
DATA	159	2	77	0	0	A_23_P6335	NM_000185	5472.21	2698.19	1.476049e+003	1.476218e+002	1442	22.5	6.749753e+000	0	0	0	0	0	0	1398.32	1	1	47.5395	23.451
DATA	160	2	78	0	0	ASCRP3006054	ASCRP3006054	5497.53	2698	4.491739e+001	5.018522e+000	92	23	5.775888e+000	0	0	0	0	0	0	42.5117	1	1	48.5334	22.9476
DATA	161	2	79	0	0	ASCRP3002857	ASCRP3002857	5523.06	2698.01	1.989500e+003	1.989626e+002	1899	22	5.779525e+000	0	0	0	0	0	0	1881.72	1	1	48.5334	22.71
DATA	162	2	80	66	1	DarkCorner	DarkCorner	5548.5	2698	2.277657e+000	2.240590e+000	48	24	6.571577e+000	0	0	0	0	0	0	-0.78995	0	0	54.1152	24.1699
DATA	163	2	81	66	1	DarkCorner	DarkCorner	5573.5	2698	5.298965e+000	2.302613e+000	53	25.5	8.241152e+000	0	0	0	0	0	0	5.00947	1	0	54.1152	26.4208
DATA	164	2	82	260	1	GE_BrightCorner	GE_BrightCorner	5599.09	2698.07	1.246691e+005	1.246691e+004	118290	25	7.324879e+000	0	0	0	0	0	0	117885	1	1	54.4085	25.5117
DATA	165	3	1	66	1	DarkCorner	DarkCorner	3529.5	2702.5	2.170014e+001	3.101480e+000	67	24	6.599347e+000	0	0	0	0	0	0	20.7452	1	1	57.5363	24.1723
DATA	166	3	2	66	1	DarkCorner	DarkCorner	3554.67	2702.5	2.248544e+000	2.214777e+000	48	25	8.089502e+000	0	0	0	0	0	0	1.07123	0	0	57.5363	25.8269
DATA	167	3	3	0	0	ASCRP3008726	ASCRP3008726	3580.09	2702.77	8.702064e+003	8.702092e+002	7799	25	6.772742e+000	0	0	0	0	0	0	8351.18	1	1	53.2255	26.0182
DATA	168	3	4	0	0	ASCRP3006793	ASCRP3006793	3605.53	2702.62	1.543754e+003	1.543911e+002	1494	23	5.414795e+000	0	0	0	0	0	0	1484.47	1	1	52.0157	24
DATA	169	3	5	0	0	ASCRP3011055	ASCRP3011055	3630.82	2702.85	4.792998e+002	4.798035e+001	507	25	6.953283e+000	0	0	0	0	0	0	461.935	1	1	50.4627	25.2
DATA	171	3	7	0	0	ASCRP3013087	ASCRP3013087	3681.58	2702.57	2.454329e+004	2.454330e+003	23661.5	25	4.517679e+000	0	0	0	0	0	0	23759.9	1	1	57.5363	25.1273
DATA	172	3	8	0	0	ASCRP3000452	ASCRP3000452	3707.07	2702.8	2.929087e+001	3.652954e+000	75	24	4.775569e+000	0	0	0	0	0	0	28.4269	1	1	46.8651	23.5636
DATA	173	3	9	0	0	ASCRP3002529	ASCRP3002529	3732.6	2703.05	5.353321e+001	5.779121e+000	100	23	6.723318e+000	0	0	0	0	0	0	52.0873	1	1	49.1849	22.8947
DATA	174	3	10	0	0	ASCRP3008304	ASCRP3008304	3757.91	2702.93	4.221153e+001	4.747153e+000	87	23	7.580848e+000	0	0	0	0	0	0	41.1708	1	1	54.4085	24.2407
DATA	175	3	11	0	0	ASCRP3010420	ASCRP3010420	3783.5	2703	3.871035e+001	4.436025e+000	82	24	7.103139e+000	0	0	0	0	0	0	37.8521	1	1	54.1152	24.1296
DATA	176	3	12	0	0	ASCRP3002602	ASCRP3002602	3808.61	2702.88	1.670620e+001	2.731596e+000	65	19.5	5.233175e+000	0	0	0	0	0	0	16.3755	1	1	49.1849	20.96
DATA	177	3	13	0	0	ASCRP3007145	ASCRP3007145	3834.22	2703.11	2.333580e+001	3.176769e+000	69	23	6.060414e+000	0	0	0	0	0	0	22.9338	1	1	47.8731	23.8909
DATA	178	3	14	0	0	ASCRP3009735	ASCRP3009735	3859.62	2702.78	1.023894e+001	2.381756e+000	56	25	5.065673e+000	0	0	0	0	0	0	10.0863	1	0	48.8603	24.6071
DATA	179	3	15	0	0	ASCRP3004565	ASCRP3004565	3885	2703	1.613954e+002	1.628145e+001	203.5	24	6.434460e+000	0	0	0	0	0	0	159.396	1	1	50.1463	23.625
DATA	180	3	16	0	0	ASCRP3007898	ASCRP3007898	3910.43	2703.12	3.430614e+001	4.043169e+000	82	22	6.375866e+000	0	0	0	0	0	0	33.9653	1	1	48.8603	23.3396
DATA	181	3	17	0	0	ASCRP3003825	ASCRP3003825	3935.74	2703.03	7.475788e+002	7.478835e+001	781.5	23	5.871631e+000	0	0	0	0	0	0	741.885	1	1	49.1849	22.717
DATA	182	3	18	0	0	ASCRP3013515	ASCRP3013515	3961.09	2703.07	1.338292e+002	1.355131e+001	176	24.5	6.257748e+000	0	0	0	0	0	0	133.121	1	1	54.4085	23.7759
DATA	183	3	19	0	0	ASCRP3004758	ASCRP3004758	3986.32	2703.01	2.098270e+001	2.986301e+000	69	23	5.851747e+000	0	0	0	0	0	0	20.9183	1	1	46.1809	22.8333
DATA	184	3	20	0	0	ASCRP3008824	ASCRP3008824	4011.87	2703	7.863299e+002	7.866157e+001	829	21	5.884779e+000	0	0	0	0	0	0	785.644	1	1	48.5334	22.0847
DATA	185	3	21	0	0	ASCRP3000040	ASCRP3000040	4037.27	2703.22	3.588257e+002	3.594488e+001	406	23	5.180392e+000	0	0	0	0	0	0	359.299	1	1	48.2044	23.0526
DATA	186	3	22	0	0	ASCRP3006798	ASCRP3006798	4062.75	2703	7.988261e+001	8.262606e+000	128	23	5.515695e+000	0	0	0	0	0	0	80.144	1	1	49.1849	23.1455
DATA	187	3	23	0	0	ASCRP3012731	ASCRP3012731	4088.11	2703.29	3.769997e+001	4.318936e+000	83.5	23	5.894116e+000	0	0	0	0	0	0	37.9001	1	1	47.5395	23.2105
DATA	188	3	24	0	0	ASCRP3011610	ASCRP3011610	4113.42	2703.43	3.396308e+001	3.994834e+000	81	22	7.220118e+000	0	0	0	0	0	0	34.2071	1	1	57.5363	23.4898
DATA	189	3	25	0	0	ASCRP3012463	ASCRP3012463	4138.61	2703.53	2.674036e+001	3.399842e+000	72	22	5.029589e+000	0	0	0	0	0	0	26.9793	1	1	49.8279	23.4898
DATA	190	3	26	0	0	ASCRP3011876	ASCRP3011876	4164.42	2703.44	4.515101e+001	4.978009e+000	90	21.5	4.858712e+000	0	0	0	0	0	0	45.627	1	1	50.1463	22.8448
DATA	191	3	27	0	0	ASCRP3006308	ASCRP3006308	4189.93	2703.73	2.450428e+003	2.450517e+002	2525	24	6.815164e+000	0	0	0	0	0	0	2480.18	1	1	47.5395	24.1538
DATA	192	3	28	0	0	ASCRP3010709	ASCRP3010709	4215.11	2703.5	1.115599e+001	2.369410e+000	58	23	6.095772e+000	0	0	0	0	0	0	11.3057	1	1	56.9804	22.9286
DATA	193	3	29	0	0	ASCRP3005126	ASCRP3005126	4240.5	2703.5	1.696487e+001	2.690158e+000	65	22.5	5.299211e+000	0	0	0	0	0	0	17.2135	1	1	57.5363	22.4
DATA	194	3	30	0	0	ASCRP3004355	ASCRP3004355	4265.7	2703.61	2.882852e+001	3.558089e+000	77.5	22	5.204893e+000	0	0	0	0	0	0	29.2837	1	1	51.0895	23.3333
DATA	195	3	31	0	0	ASCRP3000570	ASCRP3000570	4291.17	2703.58	2.378591e+001	3.162069e+000	70.5	23	4.885568e+000	0	0	0	0	0	0	24.1842	1	1	49.5074	22.8846
DATA	196	3	32	0	0	ASCRP3010402	ASCRP3010402	4316.64	2703.33	3.575682e+001	4.137648e+000	83	23	5.326173e+000	0	0	0	0	0	0	36.3822	1	1	51.7088	24.0172
DATA	197	3	33	0	0	ASCRP3009645	ASCRP3009645	4342	2703.54	3.645578e+002	3.651509e+001	422	22.5	6.133747e+000	0	0	0	0	0	0	371.206	1	1	55.8519	23.36
DATA	198	3	34	0	0	ASCRP3013023	ASCRP3013023	4367.38	2703.37	7.401451e+001	7.688026e+000	122.5	24	6.085035e+000	0	0	0	0	0	0	75.3992	1	1	50.7771	23.8571
DATA	199	3	35	0	0	ASCRP3000119	ASCRP3000119	4392.58	2703.57	1.083833e+001	2.344185e+000	59	22	4.370784e+000	0	0	0	0	0	0	11.0459	1	1	57.5363	21.8103
DATA	200	3	36	0	0	ASCRP3007127	ASCRP3007127	4418.42	2703.57	5.132343e+001	5.537101e+000	98	20	4.536042e+000	0	0	0	0	0	0	52.3183	1	1	57.5363	20.3878
DATA	201	3	37	0	0	ASCRP3001984	ASCRP3001984	4443.58	2703.57	1.960654e+002	1.971635e+001	249.5	22	5.759022e+000	0	0	0	0	0	0	199.88	1	1	57.5363	22.3818
DATA	202	3	38	0	0	ASCRP3003018	ASCRP3003018	4469	2703.87	6.162833e+001	6.503713e+000	112	23.5	5.712839e+000	0	0	0	0	0	0	62.8284	1	1	54.4085	23.2083
DATA	203	3	39	0	0	ASCRP3011842	ASCRP3011842	4494.35	2703.93	3.216391e+002	3.223099e+001	380	23	5.819927e+000	0	0	0	0	0	0	327.835	1	1	49.1849	22.8868
DATA	204	3	40	0	0	ASCRP3005340	ASCRP3005340	4520	2703.68	1.615005e+001	2.632819e+000	63	22	5.033627e+000	0	0	0	0	0	0	16.4537	1	1	46.8651	21.8955
DATA	205	3	41	0	0	ASCRP3005773	ASCRP3005773	4544.99	2703.89	1.655610e+001	2.658649e+000	64	22	4.182052e+000	0	0	0	0	0	0	16.8598	1	1	46.8651	21.6545
DATA	206	3	42	0	0	ASCRP3007810	ASCRP3007810	4570.69	2703.85	5.457772e+001	5.841285e+000	103	22	6.354896e+000	0	0	0	0	0	0	55.5406	1	1	48.8603	22.6885
DATA	207	3	43	0	0	ASCRP3003949	ASCRP3003949	4596	2704.16	3.299069e+002	3.305640e+001	381.5	23	6.416886e+000	0	0	0	0	0	0	335.486	1	1	51.4001	23.1636
DATA	208	3	44	0	0	A_23_P49878	NM_019013	4621.5	2703.81	4.495459e+002	4.500293e+001	505.5	23.5	6.151945e+000	0	0	0	0	0	0	456.663	1	1	49.8279	22.8393
DATA	209	3	45	0	0	ASCRP3004707	ASCRP3004707	4646.74	2704.03	1.183113e+001	2.399474e+000	59	23	7.385677e+000	0	0	0	0	0	0	12.0061	1	1	49.1849	23.3729
DATA	210	3	46	0	0	ASCRP3001319	ASCRP3001319	4672.35	2703.88	5.173958e+001	5.580210e+000	99	23	5.844372e+000	0	0	0	0	0	0	52.4376	1	1	48.8603	23.5238
DATA	211	3	47	0	0	ASCRP3005156	ASCRP3005156	4697.5	2704	2.669807e+001	3.392385e+000	75.5	21	5.381382e+000	0	0	0	0	0	0	27.0227	1	1	54.1152	21.5965
DATA	212	3	48	0	0	ASCRP3005212	ASCRP3005212	4723.05	2704.05	3.550056e+001	4.122659e+000	82	22.5	5.551851e+000	0	0	0	0	0	0	35.879	1	1	47.8731	23.1897
DATA	213	3	49	0	0	Negative029	Negative029	4748.32	2704.36	5.454842e+000	2.168943e+000	53	25	5.006748e+000	0	0	0	0	0	0	5.50464	1	0	49.5074	24.617
DATA	214	3	50	0	0	ASCRP3004126	ASCRP3004126	4773.81	2703.96	6.212802e+001	6.559115e+000	110	23.5	5.875738e+000	0	0	0	0	0	0	62.5794	1	1	49.1849	24.8667
DATA	215	3	51	0	0	ASCRP3006046	ASCRP3006046	4799.13	2704.32	1.516516e+003	1.516662e+002	1584.5	23	6.094227e+000	0	0	0	0	0	0	1524.89	1	1	49.5074	24.0196
DATA	216	3	52	0	0	ASCRP3002582	ASCRP3002582	4824.56	2703.97	1.268289e+002	1.285738e+001	173	20	5.800716e+000	0	0	0	0	0	0	127.268	1	1	48.5334	21.25
DATA	218	3	54	0	0	ASCRP3005267	ASCRP3005267	4875.66	2704.15	2.716408e+001	3.445683e+000	76	21	5.176720e+000	0	0	0	0	0	0	27.1451	1	1	50.1463	21.3725
DATA	219	3	55	0	0	ASCRP3001016	ASCRP3001016	4900.58	2704.43	3.403826e+001	4.012337e+000	80	23	4.948567e+000	0	0	0	0	0	0	33.943	1	1	57.5363	23.3571
DATA	220	3	56	0	0	A_23_P57306	NM_005441	4926.33	2704.5	6.386466e+001	6.732063e+000	112.5	22	6.535021e+000	0	0	0	0	0	0	63.5389	1	1	57.5363	22.6429
DATA	221	3	57	0	0	ASCRP3000181	ASCRP3000181	4951.56	2704.79	3.193047e+002	3.200171e+001	357	22	4.492340e+000	0	0	0	0	0	0	316.956	1	1	49.8279	21.8367
DATA	222	3	58	0	0	ASCRP3006062	ASCRP3006062	4976.89	2704.5	1.207530e+002	1.226336e+001	168.5	22	4.874763e+000	0	0	0	0	0	0	119.566	1	1	56.9804	21.7321
DATA	223	3	59	0	0	ASCRP3001846	ASCRP3001846	5002.59	2704.8	3.966958e+002	3.972751e+001	436	22	5.713765e+000	0	0	0	0	0	0	391.845	1	1	50.4627	23.2449
DATA	224	3	60	0	0	ASCRP3010947	ASCRP3010947	5027.81	2704.48	8.645849e+001	8.909203e+000	133	23	6.109486e+000	0	0	0	0	0	0	85.181	1	1	49.8279	23.1754
DATA	225	3	61	0	0	A_23_P67042	NM_017947	5053.1	2704.88	5.135570e+001	5.569537e+000	97	22	4.817371e+000	0	0	0	1	0	0	50.4744	1	1	48.2044	21.4118
DATA	226	3	62	0	0	ASCRP3002177	ASCRP3002177	5078.5	2704.5	1.910548e+002	1.922732e+001	232	23	5.644213e+000	0	0	0	0	0	0	187.277	1	1	50.4627	22.875
DATA	227	3	63	0	0	ASCRP3004484	ASCRP3004484	5103.8	2704.63	2.837722e+002	2.845981e+001	328.5	24	4.763035e+000	0	0	0	0	0	0	277.459	1	1	50.4627	23.9245
DATA	228	3	64	0	0	ASCRP3002811	ASCRP3002811	5129.44	2704.26	1.457219e+002	1.473323e+001	188	23	5.424285e+000	0	0	0	0	0	0	142.098	1	1	49.5074	22.6552
DATA	229	3	65	0	0	Negative010	Negative010	5154.81	2704.63	4.218028e+002	4.223646e+001	455	21.5	5.645565e+000	0	0	0	0	0	0	410.308	1	1	52.3208	21.2679
DATA	230	3	66	0	0	ASCRP3003213	ASCRP3003213	5180.18	2704.05	1.165024e+002	1.185310e+001	159.5	22	6.294552e+000	0	0	0	0	0	0	113.026	1	1	47.8731	22.6438
DATA	231	3	67	0	0	ASCRP3009394	ASCRP3009394	5205.81	2704.71	2.569352e+001	3.375155e+000	71.5	22	6.067081e+000	0	0	0	0	0	0	24.8689	1	1	49.1849	21.8136
DATA	232	3	68	0	0	ASCRP3005323	ASCRP3005323	5230.66	2704.91	6.199283e+000	2.279604e+000	55	21	5.125129e+000	0	0	0	0	0	0	5.98649	1	0	46.8651	21.8148
DATA	233	3	69	0	0	ASCRP3011719	ASCRP3011719	5256.39	2704.93	4.500429e+004	4.500430e+003	42954	23.5	6.695123e+000	0	0	0	0	0	0	43356.4	1	1	53.8203	25.1071
DATA	234	3	70	0	0	ASCRP3005088	ASCRP3005088	5281.99	2704.78	1.196026e+002	1.216164e+001	158.5	24	5.805354e+000	0	0	0	0	0	0	114.956	1	1	48.2044	24.3906
DATA	235	3	71	0	0	ASCRP3010456	ASCRP3010456	5307.35	2705.19	1.362786e+001	2.595152e+000	60	24	5.785787e+000	0	0	0	0	0	0	13.0716	1	1	47.5395	23.7925
DATA	236	3	72	0	0	ASCRP3004768	ASCRP3004768	5332.7	2705.01	4.442840e+001	4.963558e+000	90	21	4.869120e+000	0	0	0	0	0	0	42.526	1	1	49.1849	21.5714
DATA	237	3	73	0	0	ASCRP3001798	ASCRP3001798	5357.88	2705.07	2.639498e+001	3.447250e+000	73.5	21	6.533106e+000	0	0	0	0	0	0	25.2171	1	1	47.8731	22.6441
DATA	238	3	74	0	0	ASCRP3001369	ASCRP3001369	5383.5	2705	7.196475e+001	7.531506e+000	116.5	22	6.003700e+000	0	0	0	0	0	0	68.6296	1	1	48.5334	23.0847
DATA	239	3	75	66	-1	(-)3xSLv1	NegativeControl	5408.74	2705.28	2.261520e+000	2.224716e+000	44	23	6.439462e+000	0	0	0	0	0	0	-2.38428	0	0	45.1352	23.3333
DATA	240	3	76	0	0	Negative015	Negative015	5434.17	2704.57	2.265175e+000	2.230608e+000	48	23.5	6.015852e+000	0	0	0	0	0	0	0.962078	0	0	45.1352	23.4286
DATA	241	3	77	0	0	ASCRP3000417	ASCRP3000417	5459.5	2705	3.773647e+001	4.383693e+000	84.5	24	5.970479e+000	0	0	0	0	0	0	35.8354	1	1	54.1152	23.5263
DATA	242	3	78	0	0	ASCRP3010601	ASCRP3010601	5484.96	2705.07	1.627439e+003	1.627592e+002	1573	24	6.565517e+000	0	0	0	0	0	0	1543.92	1	1	50.1463	23.8361
DATA	243	3	79	0	0	A_23_P10385	NM_016448	5510.6	2705.38	3.282113e+001	3.970563e+000	80	24	5.808122e+000	0	0	0	0	0	0	31.1153	1	1	47.8731	23.02
DATA	245	3	81	66	1	DarkCorner	DarkCorner	5561.16	2705.11	2.273355e+000	2.239996e+000	49	26	9.274885e+000	0	0	0	0	0	0	1.2088	0	0	49.5074	27.0984
DATA	246	3	82	66	1	DarkCorner	DarkCorner	5586.5	2705	4.199522e+000	2.275390e+000	52	28	1.004960e+001	0	0	0	0	0	0	3.9781	1	0	54.1152	29.7297
DATA	247	4	1	66	1	DarkCorner	DarkCorner	3542.18	2709.87	2.279082e+000	2.218294e+000	49	26	6.660583e+000	0	0	0	0	0	0	2.18802	1	0	49.8279	26.4324
DATA	248	4	2	0	0	ASCRP3003392	ASCRP3003392	3567.5	2710	1.013612e+001	2.424461e+000	57.5	25	6.335904e+000	0	0	0	0	0	0	9.74945	1	0	65	25.1667
DATA	249	4	3	0	0	ASCRP3000547	ASCRP3000547	3592.61	2710.07	3.536125e+001	4.163624e+000	81	25	6.516470e+000	0	0	0	0	0	0	34.0792	1	1	65	26.1852
DATA	250	4	4	0	0	ASCRP3005629	ASCRP3005629	3618.1	2710.23	4.451740e+000	2.238091e+000	52	25	6.449806e+000	0	0	0	0	0	0	4.29956	1	0	46.5243	26
DATA	251	4	5	0	0	ASCRP3002428	ASCRP3002428	3643.56	2710.21	7.059776e+001	7.391246e+000	112	26.5	5.488992e+000	0	0	0	0	0	0	68.3322	1	1	49.1849	26.25
DATA	252	4	6	0	0	ASCRP3003928	ASCRP3003928	3669	2710.46	2.473378e+001	3.299262e+000	71	23	5.644866e+000	0	0	0	0	0	0	23.9966	1	1	55.8519	23.2581
DATA	253	4	7	0	0	ASCRP3012372	ASCRP3012372	3694.42	2710.43	1.323500e+001	2.548957e+000	58	24.5	5.980733e+000	0	0	0	0	0	0	12.8703	1	1	57.5363	23.5588
DATA	254	4	8	0	0	ASCRP3004436	ASCRP3004436	3719.74	2710.6	3.665517e+002	3.671953e+001	406	23	5.878560e+000	0	0	0	0	0	0	357.322	1	1	51.0895	23.1667
DATA	255	4	9	0	0	ASCRP3006633	ASCRP3006633	3745.42	2710.43	1.978985e+004	1.978986e+003	19376	22	7.508455e+000	0	0	0	0	0	0	19337.4	1	1	57.5363	24.2424
DATA	256	4	10	0	0	ASCRP3010379	ASCRP3010379	3770.68	2710.4	1.912490e+002	1.924679e+001	234.5	24	7.409350e+000	0	0	0	0	0	0	187.331	1	1	50.7771	25.5385
DATA	257	4	11	0	0	ASCRP3012893	ASCRP3012893	3795.89	2710.26	2.661393e+001	3.426069e+000	73	24	7.868967e+000	0	0	0	0	0	0	26.1312	1	1	49.8279	25.0714
DATA	258	4	12	0	0	Negative019	Negative019	3821.5	2710.5	2.187563e+000	2.151962e+000	47	23	6.000331e+000	0	0	0	0	0	0	-0.169532	0	0	57.5363	22.8214
DATA	259	4	13	0	0	ASCRP3008821	ASCRP3008821	3846.67	2710.5	6.990051e+001	7.312264e+000	117	26	5.514033e+000	0	0	0	0	0	0	68.9782	1	1	57.5363	24.5926
DATA	260	4	14	0	0	ASCRP3000493	ASCRP3000493	3872.52	2710.56	1.710351e+001	2.740551e+000	62.5	24.5	6.279637e+000	0	0	0	0	0	0	16.9202	1	1	49.1849	24.9231
DATA	261	4	15	0	0	ASCRP3007107	ASCRP3007107	3897.5	2710.82	2.417364e+001	3.225887e+000	72	21	7.203939e+000	0	0	0	0	0	0	23.9738	1	1	50.4627	21.625
DATA	262	4	16	0	0	ASCRP3002024	ASCRP3002024	3923	2710.54	1.077790e+002	1.098658e+001	155.5	20	4.773129e+000	0	0	0	0	0	0	107.132	1	1	55.8519	21.9
DATA	263	4	17	0	0	ASCRP3005475	ASCRP3005475	3948.42	2710.57	7.941779e+004	7.941779e+003	78948	25.5	7.630926e+000	0	0	0	0	0	0	79125.9	1	1	57.5363	24.9
DATA	264	4	18	0	0	Negative016	Negative016	3973.63	2710.5	1.584233e+002	1.598374e+001	197.5	23	5.703378e+000	0	0	0	0	0	0	158.192	1	1	52.3208	23.6765
DATA	265	4	19	0	0	ASCRP3000962	ASCRP3000962	3999.31	2710.34	4.294186e+001	4.787617e+000	89	22	4.768066e+000	0	0	0	0	0	0	42.9722	1	1	49.8279	22.1714
DATA	266	4	20	0	0	ASCRP3000827	ASCRP3000827	4024.74	2710.96	2.526442e+001	3.292903e+000	70	21	6.291392e+000	0	0	0	0	0	0	25.3416	1	1	46.5243	22.2667
DATA	267	4	21	0	0	ASCRP3000758	ASCRP3000758	4050	2710.8	1.633300e+002	1.646845e+001	210	24	5.808670e+000	0	0	0	0	0	0	164.152	1	1	46.8651	23.3235
DATA	268	4	22	0	0	ASCRP3012898	ASCRP3012898	4075.53	2710.81	4.068945e+001	4.580582e+000	90	25.5	6.559081e+000	0	0	0	0	0	0	40.9743	1	1	47.8731	25.3077
DATA	269	4	23	0	0	ASCRP3011418	ASCRP3011418	4100.79	2710.76	5.176555e+001	5.586237e+000	99	21.5	7.556619e+000	0	0	0	0	0	0	52.223	1	1	47.5395	23.5588
DATA	270	4	24	0	0	ASCRP3004974	ASCRP3004974	4126.21	2710.73	1.656713e+002	1.669922e+001	217	24	4.664490e+000	0	0	0	0	0	0	167.425	1	1	46.8651	23.9667
DATA	271	4	25	0	0	ASCRP3005018	ASCRP3005018	4151.53	2710.99	4.349346e+002	4.354377e+001	485	21	6.189139e+000	0	0	0	0	0	0	440.29	1	1	48.2044	22.7813
DATA	272	4	26	0	0	ASCRP3006760	ASCRP3006760	4177	2711.05	6.014154e+002	6.017782e+001	663	20	6.945779e+000	0	0	0	0	0	0	609.756	1	1	50.1463	22.6207
DATA	273	4	27	0	0	ASCRP3004625	ASCRP3004625	4202.5	2711	1.180903e+004	1.180905e+003	11949	23	6.956393e+000	0	0	0	0	0	0	11989.3	1	1	49.8279	23.5161
DATA	274	4	28	0	0	A_23_P41948	NM_017785	4227.74	2711.03	1.753453e+002	1.765792e+001	223.5	22.5	5.170762e+000	0	0	0	0	0	0	178.247	1	1	49.1849	22.7667
DATA	275	4	29	0	0	ASCRP3001802	ASCRP3001802	4253.31	2711	5.504866e+002	5.508800e+001	606	23	3.993447e+000	0	0	0	0	0	0	560.229	1	1	50.4627	24.619
DATA	276	4	30	0	0	ASCRP3002076	ASCRP3002076	4278.65	2710.94	9.691771e+001	9.912359e+000	145.5	23	5.295690e+000	0	0	0	0	0	0	98.7289	1	1	49.1849	23.5172
DATA	277	4	31	66	-1	(-)3xSLv1	NegativeControl	4303.91	2711.07	2.112048e+000	2.077676e+000	46	22.5	4.158042e+000	0	0	0	0	0	0	-2.18854	0	0	54.4085	22.4688
DATA	278	4	32	0	0	ASCRP3002645	ASCRP3002645	4329.53	2711.12	1.896958e+001	2.812265e+000	68	24.5	7.217607e+000	0	0	0	0	0	0	19.3556	1	1	49.5074	25.5769
DATA	279	4	33	0	0	A_23_P250813	NM_000553	4354.5	2711	1.006297e+002	1.027469e+001	150	23.5	5.010144e+000	0	0	0	0	0	0	102.731	1	1	54.1152	23.3077
DATA	280	4	34	0	0	ASCRP3011796	ASCRP3011796	4380.29	2711.15	6.585478e+001	6.904366e+000	116	24	6.411852e+000	0	0	0	0	0	0	67.2622	1	1	48.8603	24.5349
DATA	281	4	35	0	0	ASCRP3005115	ASCRP3005115	4405.65	2711.18	2.131858e+001	2.973906e+000	67	19	4.909768e+000	0	0	0	0	0	0	21.7804	1	1	50.4627	20.4286
DATA	282	4	36	0	0	ASCRP3001392	ASCRP3001392	4431.09	2711.36	1.453733e+002	1.468440e+001	192	21	4.280488e+000	0	0	0	0	0	0	148.55	1	1	52.0157	21.4516
DATA	283	4	37	0	0	ASCRP3008831	ASCRP3008831	4456.37	2711.23	1.816116e+001	2.756176e+000	63	23	3.858756e+000	0	0	0	0	0	0	18.5569	1	1	50.4627	23.16
DATA	284	4	38	0	0	ASCRP3000867	ASCRP3000867	4481.68	2711.24	8.091609e+003	8.091635e+002	8330	23	5.109795e+000	0	0	0	0	0	0	8266.55	1	1	49.1849	21.88
DATA	285	4	39	0	0	ASCRP3001992	ASCRP3001992	4507.11	2711.5	1.888443e+001	2.804988e+000	65.5	23	4.019792e+000	0	0	0	0	0	0	19.288	1	1	56.9804	22.8889
DATA	286	4	40	0	0	Negative017	Negative017	4532.5	2711.5	3.268435e+001	3.871488e+000	80	21	4.732642e+000	0	0	0	0	0	0	33.3673	1	1	57.5363	21.8649
DATA	287	4	41	0	0	ASCRP3003094	ASCRP3003094	4557.95	2711.49	6.602865e+001	6.921625e+000	115	23	6.393060e+000	0	0	0	0	0	0	67.3668	1	1	49.1849	22.9394
DATA	288	4	42	0	0	ASCRP3005640	ASCRP3005640	4583.52	2711.45	4.300007e+001	4.775751e+000	91.5	24	7.074131e+000	0	0	0	0	0	0	43.8377	1	1	52.9257	23.28
DATA	289	4	43	0	0	Negative054	Negative054	4608.58	2711.57	2.114099e+000	2.087090e+000	47	23	6.443860e+000	0	0	0	0	0	0	1.78824	0	0	57.5363	23.76
DATA	290	4	44	0	0	ASCRP3007071	ASCRP3007071	4634.04	2711.46	3.183043e+001	3.803443e+000	80.5	22	6.080612e+000	0	0	0	0	0	0	32.388	1	1	49.1849	21.4231
DATA	291	4	45	0	0	ASCRP3002862	ASCRP3002862	4658.36	2711.4	1.750952e+003	1.751076e+002	1760	23	6.529724e+000	0	0	0	0	0	0	1779.59	1	1	46.1809	23.3611
DATA	292	4	46	0	0	Negative005	Negative005	4684.67	2711.5	1.030058e+001	2.327414e+000	56	21	6.148687e+000	0	0	0	0	0	0	10.4552	1	0	57.5363	22.2778
DATA	293	4	47	0	0	ASCRP3001344	ASCRP3001344	4710.5	2711.5	3.748951e+002	3.754773e+001	425	26	6.640672e+000	0	0	0	0	0	0	379.966	1	1	52.9257	25.7931
DATA	294	4	48	0	0	ASCRP3009341	ASCRP3009341	4735.93	2711.48	1.727919e+001	2.714418e+000	64.5	22.5	5.376172e+000	0	0	0	0	0	0	17.4854	1	1	51.0895	23.5
DATA	295	4	49	0	0	ASCRP3004315	ASCRP3004315	4761.04	2711.82	1.521091e+001	2.590340e+000	61.5	23	6.949012e+000	0	0	0	0	0	0	15.3683	1	1	52.3208	23.8824
DATA	296	4	50	0	0	ASCRP3009450	ASCRP3009450	4786.63	2712	1.786263e+003	1.786386e+002	1851	23	5.636091e+000	0	0	0	0	0	0	1801.56	1	1	50.4627	23.6
DATA	297	4	51	0	0	ASCRP3007087	ASCRP3007087	4811.61	2711.93	3.289737e+001	3.905223e+000	81	21	4.805920e+000	0	0	0	0	0	0	33.1165	1	1	53.8203	22.4074
DATA	298	4	52	0	0	ASCRP3001183	ASCRP3001183	4837.35	2711.89	7.026097e+001	7.335707e+000	120	19.5	5.893230e+000	0	0	0	0	0	0	70.5844	1	1	49.5074	21.2857
DATA	299	4	53	0	0	ASCRP3012395	ASCRP3012395	4862.99	2712.08	1.503859e+001	2.593569e+000	61	20	5.261113e+000	0	0	0	0	0	0	15.0765	1	1	46.8651	21.9
DATA	300	4	54	0	0	ASCRP3010546	ASCRP3010546	4888.13	2712	8.391139e+002	8.393811e+001	883	23	5.465510e+000	0	0	0	0	0	0	839.393	1	1	49.1849	23.4444
DATA	301	4	55	0	0	ASCRP3006636	ASCRP3006636	4913.56	2711.99	1.058923e+003	1.059136e+002	1106	20	5.317073e+000	0	0	0	0	0	0	1056.87	1	1	48.2044	22.2667
DATA	302	4	56	0	0	ASCRP3011544	ASCRP3011544	4938.93	2712	3.023981e+003	3.024056e+002	3037	21	4.299672e+000	0	0	0	0	0	0	3011.07	1	1	52.0157	21.5556
DATA	303	4	57	0	0	ASCRP3005373	ASCRP3005373	4964	2712.16	2.431445e+002	2.440778e+001	278	22	4.448916e+000	0	0	0	0	0	0	241.543	1	1	51.4001	21.9167
DATA	304	4	58	0	0	A_23_P11685	NM_024420	4989.5	2712.17	1.287474e+001	2.495464e+000	60	21	5.717674e+000	0	0	0	0	0	0	12.7585	1	1	47.8731	21.8929
DATA	305	4	59	0	0	ASCRP3003797	ASCRP3003797	5014.95	2712.14	5.440780e+001	5.847636e+000	100	22	4.218397e+000	0	0	0	0	0	0	53.7812	1	1	48.5334	22.2222
DATA	306	4	60	0	0	ASCRP3008311	ASCRP3008311	5040.44	2712.03	2.264220e+002	2.274392e+001	270	24	6.193002e+000	0	0	0	0	0	0	223.239	1	1	48.5334	24.2593
DATA	307	4	61	0	0	ASCRP3012882	ASCRP3012882	5065.61	2712.07	7.198114e+001	7.513499e+000	118	23	3.276874e+000	0	0	0	0	0	0	70.7904	1	1	53.8203	22.3125
DATA	308	4	62	0	0	ASCRP3010866	ASCRP3010866	5091.35	2712.12	7.844364e+001	8.136214e+000	122	24	6.458070e+000	0	0	0	0	0	0	76.9464	1	1	48.8603	24.04
DATA	309	4	63	0	0	ASCRP3003189	ASCRP3003189	5116.69	2712.01	1.889322e+001	2.873623e+000	65	23	3.343621e+000	0	0	0	0	0	0	18.4846	1	1	47.2035	22.5862
DATA	310	4	64	0	0	ASCRP3001150	ASCRP3001150	5142.44	2712.03	3.459698e+001	4.084365e+000	82.5	22	5.285851e+000	0	0	0	0	0	0	33.7612	1	1	49.1849	22.125
DATA	311	4	65	0	0	ASCRP3004582	ASCRP3004582	5167.56	2712.48	9.681395e+002	9.683841e+001	991	22	6.176459e+000	0	0	0	0	0	0	942.493	1	1	52.6241	22.5
DATA	312	4	66	0	0	ASCRP3006010	ASCRP3006010	5192.85	2712.16	1.174025e+002	1.194124e+001	161.5	21	5.428484e+000	0	0	0	0	0	0	113.999	1	1	47.5395	21.2326
DATA	313	4	67	0	0	ASCRP3011790	ASCRP3011790	5218.49	2712.33	4.506897e+000	2.232897e+000	52.5	23	5.571089e+000	0	0	0	0	0	0	4.36563	1	0	49.8279	21.963
DATA	314	4	68	0	0	ASCRP3003645	ASCRP3003645	5243.5	2712.5	1.740885e+002	1.754630e+001	217	24	6.979232e+000	0	0	0	0	0	0	168.243	1	1	57.5363	25
DATA	315	4	69	0	0	ASCRP3005194	ASCRP3005194	5268.95	2712.48	2.600779e+001	3.404585e+000	72	25	7.623230e+000	0	0	0	0	0	0	25.0764	1	1	55.8519	26.3636
DATA	316	4	70	0	0	ASCRP3012163	ASCRP3012163	5294.29	2712.56	3.959188e+001	4.530288e+000	89	22	3.500000e+000	0	0	0	0	0	0	38.0904	1	1	50.7771	22
DATA	317	4	71	0	0	ASCRP3000424	ASCRP3000424	5319.93	2712.4	1.844448e+003	1.844580e+002	1796	23	4.940674e+000	0	0	0	0	0	0	1770.66	1	1	51.0895	23.1111
DATA	318	4	72	0	0	ASCRP3004653	ASCRP3004653	5345.44	2712.6	6.563836e+001	6.926201e+000	109	22.5	4.428532e+000	0	0	0	0	0	0	62.8903	1	1	50.7771	22.5313
DATA	319	4	73	0	0	ASCRP3011617	ASCRP3011617	5370.47	2712.43	1.157878e+001	2.499443e+000	58	23	9.876454e+000	0	0	0	0	0	0	11.0734	1	1	50.7771	26.5172
DATA	320	4	74	0	0	ASCRP3011609	ASCRP3011609	5396.26	2712.4	1.369707e+002	1.387563e+001	180	23	6.455472e+000	0	0	0	0	0	0	130.767	1	1	51.0895	23.8387
DATA	321	4	75	0	0	A_23_P1331	NM_080801	5421.33	2712.48	2.390912e+002	2.401217e+001	273	22	6.596663e+000	0	0	0	0	0	0	227.927	1	1	51.0895	22.6857
DATA	322	4	76	0	0	ASCRP3010907	ASCRP3010907	5446.9	2712.65	4.763758e+001	5.257767e+000	94	22	5.510024e+000	0	0	0	0	0	0	45.3546	1	1	49.8279	23.027
DATA	323	4	77	0	0	ASCRP3002996	ASCRP3002996	5472.19	2712.64	4.897862e+003	4.897913e+002	4619	23	6.090523e+000	0	0	0	0	0	0	4657.97	1	1	51.4001	22.7647
DATA	324	4	78	0	0	ASCRP3004956	ASCRP3004956	5497.51	2712.79	1.620906e+002	1.636166e+001	202.5	24	6.289572e+000	0	0	0	0	0	0	154.021	1	1	51.0895	24.0606
DATA	325	4	79	0	0	ASCRP3010650	ASCRP3010650	5523	2712.54	1.227867e+002	1.247969e+001	163	25	6.003797e+000	0	0	0	0	0	0	116.592	1	1	55.8519	24.7407
DATA	326	4	80	0	0	ASCRP3012367	ASCRP3012367	5548.5	2713	4.345523e+001	4.885006e+000	91	22.5	8.208903e+000	0	0	0	0	0	0	41.2521	1	1	65	23.9688
DATA	327	4	81	66	1	DarkCorner	DarkCorner	5573.89	2713.13	2.268569e+000	2.231650e+000	49	25	8.171560e+000	0	0	0	0	0	0	-0.540245	0	0	45.4864	25.0244
DATA	328	4	82	66	1	DarkCorner	DarkCorner	5599.82	2712.93	2.570683e+000	2.246014e+000	49	25	6.160740e+000	0	0	0	0	0	0	2.44065	1	0	47.2035	24.6719
DATA	329	5	1	66	1	DarkCorner	DarkCorner	3529.58	2717.17	2.237762e+000	2.201344e+000	47	24	6.071922e+000	0	0	0	0	0	0	-0.491073	0	0	49.5074	23.7757
DATA	330	5	2	0	0	ASCRP3003394	ASCRP3003394	3554.87	2717.04	4.097432e+001	4.649611e+000	89.5	25	7.560805e+000	0	0	0	0	0	0	39.4955	1	1	48.2044	25.5294
DATA	331	5	3	0	0	Negative030	Negative030	3580.31	2717.38	7.005755e+000	2.302491e+000	56	25	6.406667e+000	0	0	0	0	0	0	6.76642	1	0	48.8603	25.1143
DATA	332	5	4	0	0	ASCRP3000025	ASCRP3000025	3605.4	2717.29	2.846049e+003	2.846133e+002	2810	24.5	7.030169e+000	0	0	0	0	0	0	2754.08	1	1	51.7088	24.6429
DATA	333	5	5	0	0	ASCRP3010203	ASCRP3010203	3630.62	2717.43	1.709585e+002	1.723484e+001	210	25	4.992112e+000	0	0	0	0	0	0	165.786	1	1	50.7771	25.2759
DATA	334	5	6	0	0	CUST_20_PI418767722	NM_006013	3656.27	2717.11	4.505220e+001	5.004929e+000	90	23	6.657036e+000	0	0	0	0	0	0	43.7794	1	1	48.8603	22.871
DATA	335	5	7	66	-1	(-)3xSLv1	NegativeControl	3681.6	2717.69	2.210557e+000	2.174582e+000	46	23.5	4.995236e+000	0	0	0	0	0	0	-1.93244	0	0	49.8279	24.2857
DATA	336	5	8	0	0	ASCRP3003613	ASCRP3003613	3707.44	2717.38	7.836853e+000	2.306928e+000	57	24	5.707593e+000	0	0	0	0	0	0	7.6514	1	0	50.7771	23.4375
DATA	337	5	9	0	0	ASCRP3006846	ASCRP3006846	3732.5	2717.5	3.646972e+001	4.240965e+000	82	21.5	5.499231e+000	0	0	0	0	0	0	35.6916	1	1	65	22.8077
DATA	338	5	10	0	0	ASCRP3006319	ASCRP3006319	3757.89	2717.5	9.641321e+001	9.880183e+000	141	21	6.043036e+000	0	0	0	0	0	0	94.5829	1	1	65	22.5806
DATA	339	5	11	0	0	ASCRP3006673	ASCRP3006673	3783.29	2717.86	1.252476e+002	1.270861e+001	171	20	6.543303e+000	0	0	0	0	0	0	123.185	1	1	49.8279	22
DATA	340	5	12	0	0	ASCRP3002570	ASCRP3002570	3808.68	2717.35	1.464956e+001	2.600863e+000	63.5	21.5	5.006874e+000	0	0	0	0	0	0	14.4406	1	1	50.7771	21.5714
DATA	341	5	13	0	0	ASCRP3009582	ASCRP3009582	3834.24	2717.6	1.213634e+003	1.213823e+002	1234	22.5	5.232002e+000	0	0	0	0	0	0	1199.37	1	1	52.6241	22.4231
DATA	342	5	14	0	0	A_23_P39682	NM_001079	3859.46	2717.41	1.228688e+001	2.466414e+000	60	26	5.619745e+000	0	0	0	0	0	0	12.1709	1	1	51.4001	25.3077
DATA	343	5	15	0	0	ASCRP3004381	ASCRP3004381	3884.87	2717.72	3.273799e+002	3.280741e+001	372	24	6.826503e+000	0	0	0	0	0	0	325.104	1	1	53.2255	24.2963
DATA	344	5	16	0	0	ASCRP3007139	ASCRP3007139	3910.29	2717.44	1.431475e+001	2.564992e+000	61.5	20	7.280797e+000	0	0	0	0	0	0	14.2475	1	1	50.1463	21.48
DATA	345	5	17	0	0	ASCRP3007276	ASCRP3007276	3935.58	2717.57	7.322053e+000	2.246078e+000	54.5	24	5.759670e+000	0	0	0	0	0	0	7.30485	1	0	57.5363	23.9118
DATA	346	5	18	0	0	ASCRP3005073	ASCRP3005073	3961.09	2717.93	7.545563e+001	7.837261e+000	123	25	7.328200e+000	0	0	0	0	0	0	75.4594	1	1	54.4085	25.6571
DATA	347	5	19	0	0	A_23_P58132	NM_004310	3986.5	2718	4.525149e+002	4.530082e+001	506	22	5.238820e+000	0	0	0	0	0	0	453.545	1	1	48.5334	22.4737
DATA	348	5	20	0	0	ASCRP3007337	ASCRP3007337	4011.79	2717.91	7.291931e+001	7.590839e+000	121.5	24	5.990207e+000	0	0	0	0	0	0	73.2383	1	1	48.2044	23.5152
DATA	349	5	21	0	0	Negative040	Negative040	4037.13	2718.01	1.046753e+002	1.067704e+001	151	23.5	6.407452e+000	0	0	0	0	0	0	105.352	1	1	47.5395	22.9063
DATA	350	5	22	0	0	ASCRP3008487	ASCRP3008487	4062.38	2717.99	2.864348e+001	3.552095e+000	77	25	6.245515e+000	0	0	0	0	0	0	28.8849	1	1	49.1849	25.1613
DATA	351	5	23	0	0	ASCRP3002984	ASCRP3002984	4088.09	2717.93	3.550956e+000	2.126608e+000	50	22	7.104949e+000	0	0	0	0	0	0	3.5876	1	0	54.4085	23.1379
DATA	352	5	24	0	0	ASCRP3006868	ASCRP3006868	4113.5	2717.82	2.826060e+003	2.826137e+002	2878	23	6.406778e+000	0	0	0	0	0	0	2860.17	1	1	49.1849	24.2414
DATA	353	5	25	0	0	ASCRP3006534	ASCRP3006534	4138.76	2718	1.868537e+003	1.868654e+002	1928	22.5	5.551846e+000	0	0	0	0	0	0	1894.33	1	1	46.8651	23.7333
DATA	354	5	26	0	0	ASCRP3004287	ASCRP3004287	4164.28	2717.91	5.646921e+002	5.650774e+001	620	21	5.839605e+000	0	0	0	0	0	0	573.359	1	1	48.8603	21.3793
DATA	355	5	27	0	0	ASCRP3006204	ASCRP3006204	4189.5	2718	3.418823e+002	3.425165e+001	395	23	6.879863e+000	0	0	0	0	0	0	347.632	1	1	54.1152	23.7586
DATA	356	5	28	0	0	ASCRP3009381	ASCRP3009381	4215	2718	6.851925e+001	7.160859e+000	118	24	5.888478e+000	0	0	0	0	0	0	69.7628	1	1	65	24.2162
DATA	357	5	29	0	0	ASCRP3012989	ASCRP3012989	4240.3	2718.14	7.682987e+001	7.959071e+000	123	26	3.820025e+000	0	0	0	0	0	0	78.3193	1	1	46.1809	24.8519
DATA	358	5	30	0	0	ASCRP3012180	ASCRP3012180	4265.88	2717.85	3.328960e+001	3.923292e+000	82.5	22	4.586615e+000	0	0	0	0	0	0	33.9675	1	1	47.5395	21.963
DATA	359	5	31	0	0	ASCRP3002782	ASCRP3002782	4291.6	2718.25	1.386885e+001	2.494950e+000	60.5	22.5	4.998809e+000	0	0	0	0	0	0	14.1659	1	1	48.5334	22.6071
DATA	360	5	32	0	0	ASCRP3005118	ASCRP3005118	4316.5	2718.18	6.271133e+002	6.274556e+001	675	22	5.834541e+000	0	0	0	0	0	0	641.013	1	1	49.1849	23.4483
DATA	361	5	33	0	0	ASCRP3007012	ASCRP3007012	4342.1	2718.15	6.035016e+000	2.157305e+000	52	24	5.429122e+000	0	0	0	0	0	0	6.17261	1	0	49.1849	24.7586
DATA	362	5	34	0	0	ASCRP3010294	ASCRP3010294	4367.42	2718.28	2.850387e+002	2.857894e+001	342	24.5	6.050352e+000	0	0	0	0	0	0	291.687	1	1	51.0895	24.4348
DATA	363	5	35	0	0	ASCRP3012715	ASCRP3012715	4392.81	2718.52	6.014415e+001	6.360433e+000	107.5	23	6.071727e+000	0	0	0	0	0	0	61.5716	1	1	49.8279	23.6389
DATA	364	5	36	0	0	ASCRP3008638	ASCRP3008638	4418.25	2717.75	1.346167e+001	2.468676e+000	62	21	4.685250e+000	0	0	0	0	0	0	13.7807	1	1	48.2044	21.4815
DATA	365	5	37	0	0	ASCRP3006560	ASCRP3006560	4443.56	2718.66	2.624713e+002	2.632853e+001	313	22	3.191352e+000	0	0	0	0	0	0	268.771	1	1	51.0895	21.4483
DATA	366	5	38	0	0	ASCRP3001753	ASCRP3001753	4469	2718.46	1.940805e+001	2.836876e+000	66	22	6.611524e+000	0	0	0	0	0	0	19.8705	1	1	65	22.5926
DATA	367	5	39	0	0	ASCRP3008913	ASCRP3008913	4494.5	2718.5	1.087335e+001	2.337856e+000	58	22.5	4.494697e+000	0	0	0	0	0	0	11.1297	1	1	57.5363	22.2667
DATA	368	5	40	0	0	ASCRP3005734	ASCRP3005734	4519.94	2718.49	1.242235e+003	1.242407e+002	1308	23	3.678235e+000	0	0	0	0	0	0	1270.99	1	1	54.4085	22
DATA	369	5	41	0	0	ASCRP3007843	ASCRP3007843	4545.38	2718.63	2.090987e+001	2.943379e+000	68	21	4.630883e+000	0	0	0	0	0	0	21.3828	1	1	50.7771	20.8485
DATA	370	5	42	1028	1	(+)E1A_r60_3	E1A_r60_3	4570.81	2718.55	3.771410e+002	3.777104e+001	437	23	6.972006e+000	0	0	0	0	0	0	385.393	1	1	49.1849	22.8125
DATA	371	5	43	0	0	A_23_P7313	NM_001040058	4596	2718.54	3.502945e+001	4.071277e+000	85	24	7.017740e+000	0	0	0	0	0	0	35.7659	1	1	55.8519	24.7143
DATA	372	5	44	0	0	ASCRP3006688	ASCRP3006688	4621.5	2718.74	4.397557e+001	4.863256e+000	95	22.5	6.133514e+000	0	0	0	0	0	0	44.8581	1	1	49.1849	22.5
DATA	374	5	46	0	0	ASCRP3007535	ASCRP3007535	4672.02	2718.37	2.123024e+002	2.133207e+001	262	22.5	5.583343e+000	0	0	0	0	0	0	216.03	1	1	53.5237	23.425
DATA	375	5	47	0	0	ASCRP3013354	ASCRP3013354	4697.61	2719.01	9.300454e+000	2.282472e+000	56.5	24	6.072015e+000	0	0	0	0	0	0	9.45215	1	0	50.4627	23.2703
DATA	376	5	48	0	0	ASCRP3010157	ASCRP3010157	4723	2718.87	2.034614e+001	2.915107e+000	68	27	6.653976e+000	0	0	0	0	0	0	20.646	1	1	54.4085	26.8056
DATA	377	5	49	0	0	ASCRP3004089	ASCRP3004089	4748.53	2718.88	1.159328e+002	1.178035e+001	166	23	6.669871e+000	0	0	0	0	0	0	117.448	1	1	48.8603	24.5556
DATA	378	5	50	0	0	ASCRP3000699	ASCRP3000699	4773.96	2718.77	3.302359e+001	3.910715e+000	81	23	6.003081e+000	0	0	0	0	0	0	33.3958	1	1	47.8731	23.2632
DATA	379	5	51	0	0	ASCRP3008613	ASCRP3008613	4799.54	2718.96	1.433390e+001	2.541417e+000	61	23	4.548034e+000	0	0	0	0	0	0	14.469	1	1	47.8731	24.2692
DATA	380	5	52	0	0	ASCRP3001380	ASCRP3001380	4824.64	2718.81	4.555618e+002	4.560469e+001	506	19.5	5.817325e+000	0	0	0	0	0	0	458.945	1	1	49.5074	21.2857
DATA	381	5	53	0	0	ASCRP3012368	ASCRP3012368	4850.01	2719.08	5.229823e+001	5.638297e+000	101.5	20.5	5.071444e+000	0	0	0	0	0	0	52.5816	1	1	46.8651	22.7333
DATA	382	5	54	0	0	ASCRP3004633	ASCRP3004633	4875.59	2718.91	1.099945e+002	1.120031e+001	160	21	5.246870e+000	0	0	0	0	0	0	110.346	1	1	49.1849	21.4348
DATA	383	5	55	0	0	ASCRP3006272	ASCRP3006272	4900.72	2718.96	1.679253e+002	1.692536e+001	214	21	6.027237e+000	0	0	0	0	0	0	168.092	1	1	49.1849	22.5
DATA	384	5	56	0	0	ASCRP3000588	ASCRP3000588	4926.09	2719.07	4.485875e+001	4.962085e+000	91	21.5	5.999617e+000	0	0	0	0	0	0	44.8007	1	1	54.4085	22.7333
DATA	385	5	57	0	0	ASCRP3006713	ASCRP3006713	4951.5	2719	8.167146e+000	2.277684e+000	53	23	3.978390e+000	0	0	0	0	0	0	8.13707	1	0	54.1152	22.5517
DATA	386	5	58	0	0	ASCRP3009521	ASCRP3009521	4977.21	2718.88	3.201199e+002	3.208287e+001	365	22.5	5.545197e+000	0	0	0	0	0	0	318.146	1	1	48.2044	22.7778
DATA	387	5	59	0	0	ASCRP3011134	ASCRP3011134	5002.72	2719.09	4.772216e+002	4.776997e+001	519	22	6.505639e+000	0	0	0	0	0	0	473.121	1	1	48.8603	24.64
DATA	388	5	60	0	0	ASCRP3002770	ASCRP3002770	5027.94	2718.97	2.220805e+002	2.231113e+001	270	23	7.064106e+000	0	0	0	0	0	0	219.615	1	1	48.5334	23.6111
DATA	389	5	61	0	0	ASCRP3012672	ASCRP3012672	5053.09	2719.07	3.194799e+002	3.202009e+001	349	23.5	3.934668e+000	0	0	0	0	0	0	315.142	1	1	54.4085	23.3667
DATA	390	5	62	0	0	ASCRP3013193	ASCRP3013193	5078.87	2719	2.129655e+002	2.140512e+001	254	22.5	4.563177e+000	0	0	0	0	0	0	209.524	1	1	48.5334	21.875
DATA	391	5	63	0	0	ASCRP3009665	ASCRP3009665	5104.09	2719.49	5.026025e+001	5.469901e+000	96	23	4.221689e+000	0	0	0	0	0	0	49.3276	1	1	50.4627	22.5862
DATA	392	5	64	0	0	ASCRP3004972	ASCRP3004972	5129.48	2719.04	1.561597e+001	2.668799e+000	63.5	23	2.823709e+000	0	0	0	0	0	0	15.2852	1	1	48.2044	23.16
DATA	393	5	65	0	0	Negative049	Negative049	5154.35	2719.37	2.205368e+000	2.169949e+000	48	22	6.117663e+000	0	0	0	0	0	0	0.441733	0	0	48.2044	22.3226
DATA	394	5	66	0	0	ASCRP3008941	ASCRP3008941	5180.11	2719.5	4.024715e+001	4.574799e+000	85	20.5	4.881880e+000	0	0	0	0	0	0	39.2004	1	1	56.9804	20.8571
DATA	395	5	67	0	0	ASCRP3010463	ASCRP3010463	5205.7	2719.55	1.351243e+002	1.368721e+001	178	23	4.608129e+000	0	0	0	0	0	0	131.283	1	1	51.7088	21.7879
DATA	396	5	68	0	0	ASCRP3000394	ASCRP3000394	5230.67	2719.5	1.306824e+001	2.546486e+000	60	23	5.842910e+000	0	0	0	0	0	0	12.6664	1	1	65	23.2963
DATA	397	5	69	0	0	ASCRP3007573	ASCRP3007573	5256.33	2719.5	4.916194e+004	4.916194e+003	47650	28	8.742437e+000	0	0	0	0	0	0	47537.4	1	1	57.5363	28.2593
DATA	398	5	70	0	0	ASCRP3003107	ASCRP3003107	5281.87	2719.5	3.479636e+002	3.486558e+001	376	23	4.805497e+000	0	0	0	0	0	0	335.701	1	1	49.8279	22.9697
DATA	399	5	71	0	0	A_23_P216068	NM_014109	5307.11	2719.5	9.372929e+000	2.391798e+000	56	21	5.103976e+000	0	0	0	1	0	0	9.02321	1	0	56.9804	21.8667
DATA	400	5	72	0	0	ASCRP3011944	ASCRP3011944	5332.5	2719.5	5.459456e+001	5.887927e+000	100	22.5	5.185745e+000	0	0	0	0	0	0	52.4502	1	1	57.5363	22.9333
DATA	401	5	73	0	0	ASCRP3001639	ASCRP3001639	5358.12	2719.99	3.818463e+001	4.411389e+000	83	23	6.130216e+000	0	0	0	0	0	0	36.6184	1	1	47.2035	24.2727
DATA	402	5	74	0	0	ASCRP3007580	ASCRP3007580	5383.42	2719.57	1.359767e+002	1.377659e+001	178	23	6.402452e+000	0	0	0	0	0	0	130.157	1	1	57.5363	24.5161
DATA	403	5	75	0	0	ASCRP3009494	ASCRP3009494	5408.44	2719.66	1.004435e+002	1.028601e+001	143	23	6.119083e+000	0	0	0	0	0	0	95.9953	1	1	52.0157	23.4545
DATA	404	5	76	0	0	ASCRP3008599	ASCRP3008599	5434	2719.54	1.574286e+001	2.721361e+000	63	22	5.696597e+000	0	0	0	0	0	0	15.0238	1	1	55.8519	22.7317
DATA	405	5	77	0	0	ASCRP3000499	ASCRP3000499	5459.42	2719.57	2.801320e+001	3.575861e+000	72	23	4.828661e+000	0	0	0	0	0	0	26.7013	1	1	57.5363	22.0857
DATA	406	5	78	130	1	(+)eQC-41	EQC	5484.93	2719.8	1.109540e+003	1.109763e+002	1102.5	25	6.899844e+000	0	0	0	0	0	0	1056.58	1	1	46.8651	24.7059
DATA	407	5	79	0	0	ASCRP3003200	ASCRP3003200	5510.28	2720.09	6.692960e+002	6.696661e+001	685	25.5	4.517317e+000	0	0	0	0	0	0	636.909	1	1	48.8603	24.3846
DATA	408	5	80	0	0	ASCRP3009532	ASCRP3009532	5535.7	2719.83	9.175877e+003	9.175904e+002	8232	25	5.315819e+000	0	0	0	0	0	0	8726.89	1	1	49.8279	25.0357
DATA	409	5	81	0	0	ASCRP3002441	ASCRP3002441	5561.05	2720.09	9.503898e+001	9.761502e+000	139	24	7.809792e+000	0	0	0	0	0	0	90.3738	1	1	46.8651	24.75
DATA	410	5	82	66	1	DarkCorner	DarkCorner	5586.72	2719.67	2.264679e+000	2.227823e+000	48	25	6.679937e+000	0	0	0	0	0	0	-1.00193	0	0	47.5395	24.2727
DATA	411	6	1	0	0	ASCRP3009184	ASCRP3009184	3542.19	2724.99	3.254265e+001	3.923811e+000	80	25	6.477478e+000	0	0	0	0	0	0	31.4459	1	1	48.2044	25.3636
DATA	412	6	2	0	0	ASCRP3007297	ASCRP3007297	3567.28	2725.13	7.224532e+001	7.548700e+000	118	25	6.389676e+000	0	0	0	0	0	0	69.9348	1	1	48.8603	24.8065
DATA	413	6	3	0	0	ASCRP3000858	ASCRP3000858	3593.3	2724.96	4.845984e+000	2.237447e+000	52	22	5.805764e+000	0	0	0	0	0	0	4.69968	1	0	49.1849	23.5
DATA	414	6	4	0	0	ASCRP3001808	ASCRP3001808	3618.19	2725.04	6.501807e+001	6.857549e+000	111	27	5.897066e+000	0	0	0	0	0	0	63.18	1	1	49.1849	26.1538
DATA	415	6	5	0	0	ASCRP3009860	ASCRP3009860	3643.49	2725.14	8.927382e+000	2.351461e+000	56	26	5.870524e+000	0	0	0	0	0	0	8.69341	1	0	49.1849	25.0345
DATA	416	6	6	0	0	ASCRP3001616	ASCRP3001616	3669.19	2724.77	3.982759e+001	4.536005e+000	86	23	5.311865e+000	0	0	0	0	0	0	38.8636	1	1	48.2044	22.1818
DATA	417	6	7	0	0	ASCRP3001759	ASCRP3001759	3694.52	2725.07	1.333616e+002	1.351088e+001	178	24	5.808945e+000	0	0	0	0	0	0	130.44	1	1	49.8279	24.3793
DATA	418	6	8	0	0	ASCRP3008008	ASCRP3008008	3719.8	2725	1.522691e+002	1.537948e+001	199	22	4.069398e+000	0	0	0	0	0	0	149.271	1	1	49.1849	22.68
DATA	419	6	9	0	0	ASCRP3011048	ASCRP3011048	3745.29	2725.09	1.175687e+001	2.455533e+000	59.5	22	6.172266e+000	0	0	0	0	0	0	11.553	1	1	49.1849	23.5926
DATA	420	6	10	0	0	Negative029	Negative029	3770.5	2725	4.028660e+000	2.188183e+000	53.5	23	7.126808e+000	0	0	0	0	0	0	3.968	1	0	54.1152	24.5161
DATA	421	6	11	0	0	ASCRP3010540	ASCRP3010540	3796.01	2724.95	4.526828e+001	5.009590e+000	92	19	6.343095e+000	0	0	0	0	0	0	44.6931	1	1	46.8651	21.7879
DATA	422	6	12	0	0	ASCRP3005975	ASCRP3005975	3821.5	2724.96	4.145841e+001	4.665796e+000	89	22	5.940593e+000	0	0	0	0	0	0	41.0306	1	1	49.1849	22.8276
DATA	423	6	13	0	0	ASCRP3007306	ASCRP3007306	3846.61	2725.07	5.861696e+001	6.238522e+000	104.5	25	6.320974e+000	0	0	0	0	0	0	58.1517	1	1	53.8203	25.0417
DATA	424	6	14	0	0	Negative013	Negative013	3872.51	2724.8	4.598976e+000	2.179442e+000	51	28	7.138324e+000	0	0	0	0	0	0	4.57312	1	0	49.1849	28.2069
DATA	425	6	15	0	0	ASCRP3002256	ASCRP3002256	3897.53	2725.01	2.854900e+001	3.559117e+000	75.5	21.5	5.801386e+000	0	0	0	0	0	0	28.4563	1	1	49.1849	21.2143
DATA	426	6	16	0	0	ASCRP3007151	ASCRP3007151	3923	2725.46	1.114351e+002	1.134339e+001	159	20	6.068427e+000	0	0	0	0	0	0	111.348	1	1	55.8519	22.3226
DATA	427	6	17	0	0	ASCRP3008116	ASCRP3008116	3948.27	2725.63	1.904343e+001	2.846134e+000	67	24	5.864559e+000	0	0	0	0	0	0	19.0724	1	1	51.0895	24.0294
DATA	428	6	18	0	0	ASCRP3001726	ASCRP3001726	3973.68	2725.4	1.527983e+002	1.542492e+001	204	22	5.643022e+000	0	0	0	0	0	0	153.357	1	1	50.7771	22.5429
DATA	429	6	19	0	0	ASCRP3003897	ASCRP3003897	3999.33	2725.5	2.597013e+001	3.343642e+000	73	21	5.395538e+000	0	0	0	0	0	0	26.1223	1	1	57.5363	21.3871
DATA	430	6	20	0	0	ASCRP3012026	ASCRP3012026	4024.5	2725.5	1.735463e+001	2.725658e+000	65	25	6.564737e+000	0	0	0	0	0	0	17.492	1	1	65	24.4688
DATA	431	6	21	0	0	ASCRP3008382	ASCRP3008382	4049.8	2725.53	7.037327e+001	7.343287e+000	117	24.5	7.806643e+000	0	0	0	0	0	0	71.0711	1	1	52.3208	24.5667
DATA	432	6	22	0	0	ASCRP3004610	ASCRP3004610	4075.42	2725.27	6.904931e+001	7.215398e+000	118	22.5	5.997948e+000	0	0	0	0	0	0	69.8611	1	1	50.7771	22.8462
DATA	433	6	23	0	0	ASCRP3006158	ASCRP3006158	4100.67	2725.5	4.766651e+004	4.766652e+003	48767.5	22	7.573472e+000	0	0	0	0	0	0	48316.4	1	1	57.5363	23.4333
DATA	434	6	24	0	0	ASCRP3007607	ASCRP3007607	4126.2	2725.22	7.043011e+001	7.345585e+000	120.5	24	4.957480e+000	0	0	0	0	0	0	71.5055	1	1	48.8603	24.0625
DATA	435	6	25	0	0	ASCRP3000597	ASCRP3000597	4151.5	2725.5	3.341832e+001	3.937902e+000	81	24	6.332371e+000	0	0	0	0	0	0	33.9848	1	1	57.5363	23.9677
DATA	436	6	26	0	0	ASCRP3013261	ASCRP3013261	4177	2725.5	8.611334e+002	8.613846e+001	925	21	6.377488e+000	0	0	0	0	0	0	877.016	1	1	48.5334	21.2121
DATA	437	6	27	0	0	ASCRP3000250	ASCRP3000250	4202.38	2725.48	3.591096e+002	3.597098e+001	410	22	4.597476e+000	0	0	0	0	0	0	366.22	1	1	51.7088	22.6333
DATA	438	6	28	0	0	A_23_P70328	NM_018132	4227.89	2725.54	3.212357e+002	3.219050e+001	371	23.5	5.785300e+000	0	0	0	0	0	0	328.003	1	1	53.2255	23.5
DATA	439	6	29	0	0	ASCRP3007488	ASCRP3007488	4253.39	2725.5	3.073519e+002	3.080498e+001	363	26	4.877643e+000	0	0	0	0	0	0	314.164	1	1	51.7088	24.4839
DATA	440	6	30	0	0	ASCRP3005012	ASCRP3005012	4278.5	2726	4.489075e+001	4.943441e+000	93	26	6.097498e+000	0	0	0	0	0	0	45.9353	1	1	48.5334	25.4444
DATA	441	6	31	0	0	ASCRP3002415	ASCRP3002415	4303.72	2725.9	3.290771e+002	3.297267e+001	378	20	5.152837e+000	0	0	0	0	0	0	336.997	1	1	49.8279	22.1379
DATA	442	6	32	0	0	ASCRP3009953	ASCRP3009953	4329.26	2726.03	3.202931e+001	3.812064e+000	81	24.5	7.684650e+000	0	0	0	0	0	0	32.8234	1	1	49.1849	26.5769
DATA	443	6	33	0	0	AS_circRNA_control215	AS_circRNA_control215	4354.72	2726.08	1.917725e+002	1.928822e+001	243	25	6.224528e+000	0	0	0	0	0	0	196.634	1	1	49.1849	25.7568
DATA	444	6	34	0	0	ASCRP3008374	ASCRP3008374	4381	2726.86	3.125927e+001	3.746286e+000	81	25	6.135176e+000	0	0	0	0	0	0	32.0712	1	1	42.2201	25.275
DATA	445	6	35	0	0	ASCRP3004395	ASCRP3004395	4405.35	2725.89	5.490304e+002	5.494186e+001	609	21	6.564169e+000	0	0	0	0	0	0	563.27	1	1	49.5074	22.3704
DATA	446	6	36	0	0	ASCRP3003479	ASCRP3003479	4431	2726.01	1.270085e+002	1.286755e+001	178	21	4.096416e+000	0	0	0	0	0	0	130.319	1	1	50.1463	21.3704
DATA	447	6	37	0	0	ASCRP3013284	ASCRP3013284	4456.3	2726.01	2.963816e+000	2.085857e+000	52	22	4.798715e+000	0	0	0	0	0	0	3.0409	1	0	49.1849	22.1304
DATA	448	6	38	0	0	ASCRP3012532	ASCRP3012532	4481.5	2726.18	7.181466e+002	7.184435e+001	762	24.5	7.365199e+000	0	0	0	0	0	0	736.708	1	1	49.1849	24.6154
DATA	449	6	39	0	0	ASCRP3010501	ASCRP3010501	4507.17	2725.99	6.946103e+001	7.246799e+000	119	22	3.607914e+000	0	0	0	0	0	0	71.2274	1	1	49.1849	22.2727
DATA	450	6	40	0	0	ASCRP3006152	ASCRP3006152	4532.5	2726.18	1.012552e+002	1.033430e+001	150	22	4.671209e+000	0	0	0	0	0	0	103.784	1	1	49.1849	22.0345
DATA	451	6	41	0	0	ASCRP3012076	ASCRP3012076	4558	2726.01	2.555129e+002	2.563486e+001	303.5	20.5	5.648919e+000	0	0	0	0	0	0	261.713	1	1	46.8651	20.6563
DATA	452	6	42	0	0	ASCRP3003461	ASCRP3003461	4583.35	2726.12	7.500000e+002	7.502855e+001	812	25	5.654758e+000	0	0	0	0	0	0	767.617	1	1	48.8603	24.6087
DATA	453	6	43	0	0	ASCRP3008179	ASCRP3008179	4608.71	2726.13	5.322658e+001	5.711619e+000	101	23	5.909033e+000	0	0	0	0	0	0	54.4265	1	1	49.1849	22.6
DATA	454	6	44	0	0	ASCRP3009749	ASCRP3009749	4634	2726.03	9.824567e+001	1.004108e+001	147	21	5.077236e+000	0	0	0	0	0	0	100.351	1	1	46.8651	20.7241
DATA	455	6	45	0	0	ASCRP3007384	ASCRP3007384	4659.56	2726.48	7.668364e+001	7.944464e+000	122	23	5.219233e+000	0	0	0	0	0	0	78.2411	1	1	52.6241	24.0526
DATA	456	6	46	0	0	ASCRP3007816	ASCRP3007816	4684.86	2726.39	2.979706e+002	2.986950e+001	345	21.5	5.111262e+000	0	0	0	0	0	0	303.612	1	1	49.8279	22.0625
DATA	457	6	47	0	0	ASCRP3010657	ASCRP3010657	4710.42	2726.43	3.990396e+004	3.990396e+003	40839.5	27	7.154695e+000	0	0	0	0	0	0	40600	1	1	57.5363	27.2414
DATA	458	6	48	0	0	ASCRP3002785	ASCRP3002785	4735.88	2726.45	1.213753e+003	1.213932e+002	1269.5	22.5	6.284973e+000	0	0	0	0	0	0	1232.97	1	1	52.0157	24.1176
DATA	459	6	49	0	0	Negative035	Negative035	4761.05	2726.45	1.293293e+001	2.456855e+000	60.5	23	5.279361e+000	0	0	0	0	0	0	13.1155	1	1	50.1463	23.3529
DATA	461	6	51	0	0	ASCRP3002064	ASCRP3002064	4811.62	2726.45	6.141780e+001	6.489807e+000	109.5	23	6.006584e+000	0	0	0	0	0	0	62.0533	1	1	52.0157	23.4783
DATA	462	6	52	0	0	ASCRP3006680	ASCRP3006680	4837.5	2726.29	1.571947e+002	1.585927e+001	206	20	6.089609e+000	0	0	0	0	0	0	158.488	1	1	49.1849	22
DATA	464	6	54	66	-1	(-)3xSLv1	NegativeControl	4888	2726.54	2.144939e+000	2.110032e+000	44	21	5.600163e+000	0	0	0	0	0	0	-3.73158	0	0	55.8519	21.8519
DATA	465	6	55	0	0	ASCRP3001211	ASCRP3001211	4913.45	2726.56	7.404645e+000	2.240739e+000	53.5	22	5.364816e+000	0	0	0	0	0	0	7.41702	1	0	49.1849	23.1563
DATA	466	6	56	1028	1	(+)E1A_r60_a135	E1A_r60_a135	4938.58	2726.57	2.154851e+000	2.121313e+000	46	22	5.077573e+000	0	0	0	0	0	0	0.805079	0	0	57.5363	21.6786
DATA	467	6	57	0	0	ASCRP3013572	ASCRP3013572	4964.18	2726.64	5.298908e+002	5.303167e+001	579	23	5.441010e+000	0	0	0	0	0	0	528.264	1	1	52.6241	22.9744
DATA	468	6	58	0	0	ASCRP3013425	ASCRP3013425	4989.69	2726.66	6.412862e+003	6.412898e+002	6379	25.5	6.270692e+000	0	0	0	0	0	0	6377.38	1	1	48.5334	25.0313
DATA	469	6	59	0	0	ASCRP3010169	ASCRP3010169	5015	2726.54	2.514487e+001	3.298987e+000	72.5	22	7.511560e+000	0	0	0	0	0	0	24.9426	1	1	55.8519	23.6
DATA	470	6	60	0	0	ASCRP3012806	ASCRP3012806	5040.87	2727	5.513901e+001	5.914939e+000	102	23	6.986616e+000	0	0	0	0	0	0	54.5596	1	1	48.5334	22.7931
DATA	471	6	61	0	1	RC6	RC6	5065.61	2726.93	2.181787e+000	2.146280e+000	43	24	4.587142e+000	0	0	0	0	0	0	-4.93209	0	0	65	24.4483
DATA	472	6	62	0	0	ASCRP3003258	ASCRP3003258	5091.53	2726.88	1.754271e+002	1.767421e+001	218	22	4.517072e+000	0	0	0	0	0	0	172.691	1	1	48.8603	21.7586
DATA	473	6	63	0	0	ASCRP3012921	ASCRP3012921	5116.8	2727	3.822950e+002	3.829033e+001	427	23	4.565079e+000	0	0	0	0	0	0	375.379	1	1	49.1849	23.8929
DATA	474	6	64	0	0	ASCRP3008082	ASCRP3008082	5142.28	2726.93	8.614285e+001	8.881697e+000	132	23	5.018121e+000	0	0	0	0	0	0	84.3657	1	1	46.1809	23.6923
DATA	475	6	65	0	0	ASCRP3012236	ASCRP3012236	5167.56	2727.03	1.676661e+003	1.676801e+002	1675	22	6.775205e+000	0	0	0	0	0	0	1637.96	1	1	48.5334	22.1818
DATA	476	6	66	0	0	ASCRP3011165	ASCRP3011165	5193.07	2726.8	3.811773e+001	4.388158e+000	82.5	22	4.293033e+000	0	0	0	0	0	0	37.1426	1	1	46.8651	21.925
DATA	477	6	67	0	0	ASCRP3006241	ASCRP3006241	5218.5	2727	1.338358e+004	1.338360e+003	13067	23	5.608921e+000	0	0	0	0	0	0	13009.8	1	1	54.1152	22.72
DATA	478	6	68	0	0	ASCRP3004539	ASCRP3004539	5243.64	2727.03	1.056405e+002	1.078752e+001	148	25	5.604485e+000	0	0	0	0	0	0	102.449	1	1	49.1849	25.1111
DATA	479	6	69	0	0	ASCRP3009818	ASCRP3009818	5269	2727	8.016391e+001	8.310005e+000	123	24	6.427504e+000	0	0	0	0	0	0	77.5625	1	1	54.9904	25.2069
DATA	480	6	70	0	0	ASCRP3005749	ASCRP3005749	5294.44	2727.21	4.791802e+002	4.796823e+001	495.5	21	5.051004e+000	0	0	0	0	0	0	462.625	1	1	49.1849	21.7333
DATA	481	6	71	0	0	ASCRP3004534	ASCRP3004534	5320	2727	6.068282e+001	6.454413e+000	106	23	4.854314e+000	0	0	0	0	0	0	58.4596	1	1	46.8651	22.7667
DATA	483	6	73	0	0	ASCRP3006354	ASCRP3006354	5370.5	2727	9.050381e+004	9.050381e+003	87050.5	23.5	9.010986e+000	0	0	0	0	0	0	86857.6	1	1	54.1152	26.8824
DATA	484	6	74	0	0	ASCRP3003951	ASCRP3003951	5396.07	2727.23	3.346228e+001	4.010676e+000	82.5	23	5.840659e+000	0	0	0	0	0	0	32.0615	1	1	47.5395	24.5517
DATA	485	6	75	0	0	ASCRP3005233	ASCRP3005233	5421.48	2727.49	7.177507e+001	7.511263e+000	117	25	6.345381e+000	0	0	0	0	0	0	68.6709	1	1	50.4627	24.1714
DATA	486	6	76	0	0	ASCRP3011836	ASCRP3011836	5446.72	2727.54	8.101224e+001	8.399109e+000	127	22	4.534172e+000	0	0	0	0	0	0	77.4081	1	1	51.4001	21.9394
DATA	487	6	77	0	0	ASCRP3007860	ASCRP3007860	5472.38	2727.52	1.055907e+003	1.056140e+002	1049	24	6.406524e+000	0	0	0	0	0	0	1007.8	1	1	51.4001	24.1081
DATA	488	6	78	0	0	ASCRP3007964	ASCRP3007964	5497.7	2727.43	1.384407e+003	1.384585e+002	1341	25	5.145183e+000	0	0	0	0	0	0	1320.16	1	1	52.0157	25.4828
DATA	489	6	79	0	0	Negative043	Negative043	5522.89	2727.5	2.259620e+000	2.232096e+000	50	25.5	5.833021e+000	0	0	0	0	0	0	1.93446	0	0	65	24.9
DATA	490	6	80	0	0	ASCRP3013475	ASCRP3013475	5548.42	2727.43	7.222144e+001	7.556732e+000	116	27	8.581103e+000	0	0	0	0	0	0	68.8013	1	1	57.5363	26.4074
DATA	491	6	81	0	0	A_23_P58321	NM_001237	5573.78	2727.72	9.649175e+001	9.902095e+000	140.5	25.5	7.140867e+000	0	0	0	1	0	0	91.9215	1	1	51.4001	24.9118
DATA	492	6	82	66	1	DarkCorner	DarkCorner	5599.11	2727.5	2.469023e+000	2.236989e+000	51	23	6.273507e+000	0	0	0	0	0	0	2.3525	1	0	56.9804	23.4638
DATA	493	7	1	0	0	ASCRP3003466	ASCRP3003466	3529.5	2732	5.239732e+001	5.678129e+000	95	24	6.282838e+000	0	0	0	0	0	0	50.7356	1	1	54.1152	24.5729
DATA	494	7	2	0	0	ASCRP3001579	ASCRP3001579	3554.97	2731.94	4.494622e+001	4.997261e+000	92	24	5.974138e+000	0	0	0	0	0	0	43.5908	1	1	51.4001	23.9032
DATA	495	7	3	0	0	ASCRP3009846	ASCRP3009846	3580.13	2732	1.651354e+002	1.665687e+001	208.5	23	5.792200e+000	0	0	0	0	0	0	160.44	1	1	48.5334	23.5429
DATA	496	7	4	0	0	ASCRP3011084	ASCRP3011084	3605.5	2732	1.937001e+001	2.913443e+000	66	22.5	5.659660e+000	0	0	0	0	0	0	18.8548	1	1	48.5334	22.5714
DATA	497	7	5	0	0	ASCRP3007268	ASCRP3007268	3630.73	2732.18	3.645439e+002	3.651902e+001	404	27	6.220561e+000	0	0	0	0	0	0	355.577	1	1	48.2044	24.8462
DATA	498	7	6	1028	1	(+)E1A_r60_1	E1A_r60_1	3655.8	2731.93	9.448335e+000	2.364507e+000	56	24	7.068357e+000	0	0	0	0	0	0	9.23414	1	0	44.0646	24.0882
DATA	499	7	7	0	0	ASCRP3007661	ASCRP3007661	3681.69	2732	1.523117e+002	1.538395e+001	198	25	6.230586e+000	0	0	0	0	0	0	149.193	1	1	50.4627	25.0345
DATA	500	7	8	0	0	ASCRP3010087	ASCRP3010087	3706.99	2731.89	5.914264e+001	6.295654e+000	107	24	4.811863e+000	0	0	0	0	0	0	58.0585	1	1	46.8651	24.5333
DATA	501	7	9	0	1	RC5	RC5	3732.5	2732.16	2.188397e+000	2.152782e+000	46	22	4.206222e+000	0	0	0	0	0	0	-0.49225	0	0	47.2035	21.3333
DATA	502	7	10	0	0	ASCRP3002720	ASCRP3002720	3757.78	2731.92	7.303274e+002	7.306432e+001	771.5	21	5.794786e+000	0	0	0	0	0	0	720.264	1	1	49.8279	22.7273
DATA	503	7	11	0	0	ASCRP3010599	ASCRP3010599	3782.93	2732.2	1.773109e+002	1.786010e+001	221	23	7.401453e+000	0	0	0	0	0	0	175.293	1	1	46.8651	24.4286
DATA	504	7	12	0	0	Negative020	Negative020	3808.76	2732.13	6.113112e+000	2.223379e+000	55	19	4.850008e+000	0	0	0	0	0	0	6.05793	1	0	49.1849	19.5484
DATA	505	7	13	0	0	ASCRP3000316	ASCRP3000316	3834.14	2732.2	1.882574e+002	1.894614e+001	235	22	5.534670e+000	0	0	0	0	0	0	187.004	1	1	46.8651	22.5152
DATA	506	7	14	0	0	ASCRP3000162	ASCRP3000162	3859.43	2731.71	1.802331e+002	1.814849e+001	224	26	8.425129e+000	0	0	0	0	0	0	179.424	1	1	46.8651	26.129
DATA	507	7	15	0	0	ASCRP3010653	ASCRP3010653	3884.72	2732.54	5.176555e+001	5.594767e+000	100	25	5.607982e+000	0	0	0	0	0	0	51.6671	1	1	51.7088	23.871
DATA	508	7	16	0	1	RC7	RC7	3910.39	2731.97	2.152931e+000	2.117894e+000	46.5	22	5.304677e+000	0	0	0	0	0	0	-0.65963	0	0	48.2044	21.2963
DATA	509	7	17	0	0	ASCRP3002883	ASCRP3002883	3935.58	2732.43	3.459749e+002	3.466195e+001	394	23	4.966885e+000	0	0	0	0	0	0	346.883	1	1	57.5363	22.7931
DATA	510	7	18	0	0	ASCRP3005042	ASCRP3005042	3960.91	2731.79	4.204681e+001	4.703793e+000	90.5	24	6.234493e+000	0	0	0	0	0	0	42.2414	1	1	46.5243	23.6857
DATA	511	7	19	0	0	ASCRP3003000	ASCRP3003000	3986.56	2732.53	3.193145e+001	3.823773e+000	79.5	21	5.707757e+000	0	0	0	0	0	0	32.1562	1	1	49.1849	22.3871
DATA	512	7	20	0	0	ASCRP3002488	ASCRP3002488	4011.67	2732.5	2.035419e+004	2.035420e+003	20395.5	24	7.446014e+000	0	0	0	0	0	0	20539.3	1	1	57.5363	23.5357
DATA	513	7	21	0	0	ASCRP3006327	ASCRP3006327	4037.33	2732.5	2.714110e+002	2.722184e+001	318	26	6.114904e+000	0	0	0	0	0	0	274.431	1	1	57.5363	24.2727
DATA	514	7	22	0	0	ASCRP3008834	ASCRP3008834	4062.58	2732.57	5.258444e+001	5.658954e+000	102	24	6.810625e+000	0	0	0	0	0	0	53.2717	1	1	65	25
DATA	515	7	23	0	0	ASCRP3004919	ASCRP3004919	4088.11	2732.5	2.537175e+002	2.545746e+001	307.5	21	5.749053e+000	0	0	0	0	0	0	257.497	1	1	65	21.4194
DATA	516	7	24	0	0	ASCRP3013486	ASCRP3013486	4113.5	2732.5	1.644332e+002	1.657482e+001	218	24	8.770240e+000	0	0	0	0	0	0	167.169	1	1	57.5363	25.1471
DATA	517	7	25	0	0	ASCRP3009687	ASCRP3009687	4138.9	2732.66	3.463586e+001	4.040296e+000	84	24	5.895480e+000	0	0	0	0	0	0	35.2704	1	1	49.8279	24.0294
DATA	518	7	26	0	0	ASCRP3004414	ASCRP3004414	4164.18	2732.36	2.465119e+003	2.465207e+002	2517	21	5.167750e+000	0	0	0	0	0	0	2513.81	1	1	47.8731	21.5625
DATA	519	7	27	0	0	ASCRP3005643	ASCRP3005643	4189.66	2732.62	1.477755e+001	2.546889e+000	61	22	5.448346e+000	0	0	0	0	0	0	15.0914	1	1	50.7771	22.1563
DATA	520	7	28	0	0	ASCRP3012039	ASCRP3012039	4214.89	2732.76	2.753676e+001	3.445949e+000	74	24	4.733786e+000	0	0	0	0	0	0	28.1577	1	1	48.2044	23.6389
DATA	521	7	29	0	0	ASCRP3009085	ASCRP3009085	4240.59	2732.91	1.109554e+002	1.128684e+001	158	25	6.014141e+000	0	0	0	0	0	0	113.591	1	1	49.1849	23.3548
DATA	522	7	30	0	0	ASCRP3007120	ASCRP3007120	4265.79	2732.81	7.775676e+001	8.045785e+000	125	26	5.873670e+000	0	0	0	0	0	0	79.6805	1	1	47.5395	24.875
DATA	523	7	31	0	0	ASCRP3012974	ASCRP3012974	4291.39	2732.93	4.219399e+001	4.697781e+000	92	22	7.850707e+000	0	0	0	0	0	0	43.2768	1	1	53.8203	23.8214
DATA	524	7	32	0	0	ASCRP3002755	ASCRP3002755	4316.75	2733.03	8.942295e+001	9.177369e+000	137	24	7.137334e+000	0	0	0	0	0	0	91.7862	1	1	49.1849	24.6923
DATA	525	7	33	0	0	Negative008	Negative008	4342	2733	7.379770e+001	7.662612e+000	123	23	5.417491e+000	0	0	0	0	0	0	75.7912	1	1	54.9904	24.3571
DATA	526	7	34	0	0	ASCRP3008861	ASCRP3008861	4367.63	2732.72	7.141461e+001	7.433166e+000	122	25	5.319454e+000	0	0	0	0	0	0	73.3707	1	1	49.1849	25.9737
DATA	527	7	35	0	0	ASCRP3006978	ASCRP3006978	4392.98	2733.07	5.310487e+002	5.314485e+001	579	24	6.348655e+000	0	0	0	0	0	0	545.804	1	1	52.6241	23.6552
DATA	528	7	36	0	0	ASCRP3009035	ASCRP3009035	4418.32	2732.83	6.325889e+001	6.653149e+000	114	21	4.548824e+000	0	0	0	0	0	0	65.0219	1	1	48.8603	21.3929
DATA	529	7	37	0	0	ASCRP3013294	ASCRP3013294	4443.61	2733.13	4.824918e+000	2.116524e+000	51	20	4.549048e+000	0	0	0	0	0	0	4.95977	1	0	47.5395	22.2083
DATA	530	7	38	0	0	ASCRP3012311	ASCRP3012311	4469	2733	2.008641e+002	2.019188e+001	251	23	7.988116e+000	0	0	0	0	0	0	206.441	1	1	50.1463	23.68
DATA	531	7	39	0	0	ASCRP3007531	ASCRP3007531	4494.11	2733.14	1.264954e+001	2.418817e+000	60	21	5.047072e+000	0	0	0	0	0	0	12.9974	1	1	46.8651	21.3704
DATA	532	7	40	0	0	ASCRP3010531	ASCRP3010531	4520	2733	6.331839e+001	6.659343e+000	110	22	4.077871e+000	0	0	0	0	0	0	65.0284	1	1	46.8651	22.125
DATA	533	7	41	0	0	ASCRP3002344	ASCRP3002344	4545.52	2733.1	4.007573e+001	4.507784e+000	88.5	19	4.769293e+000	0	0	0	0	0	0	41.1348	1	1	49.5074	19.8846
DATA	534	7	42	0	0	ASCRP3003361	ASCRP3003361	4570.74	2733.03	1.200325e+002	1.217965e+001	171	22	5.624526e+000	0	0	0	0	0	0	123.113	1	1	49.1849	21.2
DATA	535	7	43	0	0	ASCRP3005946	ASCRP3005946	4596	2733.13	3.828799e+001	4.351174e+000	85	25	7.448479e+000	0	0	0	0	0	0	39.2375	1	1	54.4085	25.4375
DATA	536	7	44	0	0	ASCRP3010693	ASCRP3010693	4621.59	2732.91	3.650573e+001	4.196294e+000	86.5	23	5.362477e+000	0	0	0	0	0	0	37.3709	1	1	49.1849	22.4483
DATA	537	7	45	0	0	ASCRP3004642	ASCRP3004642	4646.73	2733.58	1.441422e+002	1.456229e+001	194	22	4.399299e+000	0	0	0	0	0	0	147.414	1	1	50.7771	21.4688
DATA	538	7	46	0	0	ASCRP3007273	ASCRP3007273	4672.34	2733.11	2.158585e+001	2.993680e+000	70	23.5	5.724564e+000	0	0	0	0	0	0	22.0449	1	1	48.8603	24.0278
DATA	539	7	47	0	0	ASCRP3004075	ASCRP3004075	4697.77	2733.54	4.035474e+002	4.040815e+001	458.5	24	5.974659e+000	0	0	0	0	0	0	411.589	1	1	51.0895	23.4
DATA	540	7	48	0	0	ASCRP3001755	ASCRP3001755	4722.89	2733.5	1.238191e+002	1.255543e+001	173	27	8.212022e+000	0	0	0	0	0	0	126.093	1	1	56.9804	26.6389
DATA	541	7	49	0	0	ASCRP3002338	ASCRP3002338	4748.42	2733.43	6.559534e+001	6.882529e+000	111.5	25.5	5.852679e+000	0	0	0	0	0	0	66.6881	1	1	57.5363	24.5769
DATA	542	7	50	0	0	ASCRP3007961	ASCRP3007961	4773.96	2733.27	1.955731e+001	2.860492e+000	67	24	5.394673e+000	0	0	0	0	0	0	19.847	1	1	49.1849	23.5588
DATA	543	7	51	0	0	ASCRP3006901	ASCRP3006901	4799.35	2733.89	4.777035e+001	5.214672e+000	95	23	6.087871e+000	0	0	0	0	0	0	48.3936	1	1	50.1463	23.8929
DATA	544	7	52	0	0	ASCRP3006849	ASCRP3006849	4824.57	2733.51	3.199467e+001	3.824571e+000	81	21.5	5.742688e+000	0	0	0	0	0	0	32.3455	1	1	51.7088	22.4615
DATA	545	7	53	1028	1	(+)E1A_r60_a107	E1A_r60_a107	4849.89	2733.5	5.754940e+000	2.177204e+000	54	24	5.918605e+000	0	0	0	0	0	0	5.80598	1	0	56.9804	24.2667
DATA	546	7	54	0	0	ASCRP3002219	ASCRP3002219	4875.44	2733.4	6.837422e+001	7.153939e+000	115	23	5.893555e+000	0	0	0	0	0	0	68.8287	1	1	50.1463	23.3448
DATA	547	7	55	0	0	ASCRP3003024	ASCRP3003024	4900.98	2733.73	5.423871e+002	5.427970e+001	586	22	5.852512e+000	0	0	0	0	0	0	544.797	1	1	53.5237	22.4242
DATA	548	7	56	0	0	ASCRP3002138	ASCRP3002138	4926.45	2733.47	1.415140e+002	1.430844e+001	187.5	23	5.012786e+000	0	0	0	0	0	0	141.803	1	1	51.4001	22.9688
DATA	549	7	57	0	0	ASCRP3004191	ASCRP3004191	4951.56	2733.73	6.642960e+001	6.972723e+000	116.5	23	5.123355e+000	0	0	0	0	0	0	66.4121	1	1	50.7771	22.9655
DATA	550	7	58	0	0	ASCRP3002496	ASCRP3002496	4977	2733.8	4.621416e+003	4.621465e+002	4667	23	5.500000e+000	0	0	0	0	0	0	4608.94	1	1	46.8651	23.9167
DATA	551	7	59	0	0	ASCRP3007089	ASCRP3007089	5002.44	2733.97	6.509559e+002	6.513040e+001	695	23	6.881749e+000	0	0	0	0	0	0	647.603	1	1	48.5334	24.3929
DATA	552	7	60	0	0	ASCRP3003304	ASCRP3003304	5027.67	2733.89	1.411696e+001	2.559315e+000	60	22	6.482297e+000	0	0	0	0	0	0	14.0087	1	1	49.1849	22.4571
DATA	553	7	61	0	0	Negative016	Negative016	5053.04	2734.11	1.660661e+002	1.674395e+001	205	25	6.919903e+000	0	0	0	0	0	0	164.38	1	1	51.4001	24.3333
DATA	554	7	62	0	0	ASCRP3010218	ASCRP3010218	5078.56	2733.99	2.260118e+001	3.116457e+000	71	23	5.661040e+000	0	0	0	0	0	0	22.3132	1	1	48.2044	22.7813
DATA	555	7	63	0	0	ASCRP3009868	ASCRP3009868	5104.05	2734.11	1.075587e+002	1.096889e+001	152	22	4.613707e+000	0	0	0	0	0	0	105.916	1	1	46.8651	22.9375
DATA	556	7	64	0	0	ASCRP3010674	ASCRP3010674	5129.43	2733.66	1.269555e+002	1.287749e+001	169.5	23	3.687172e+000	0	0	0	0	0	0	124.684	1	1	47.8731	22.5
DATA	557	7	65	0	0	ASCRP3003450	ASCRP3003450	5154.5	2734	2.196701e+004	2.196702e+003	21569	24	7.114449e+000	0	0	0	0	0	0	21521.1	1	1	54.1152	24.3333
DATA	558	7	66	0	0	ASCRP3008202	ASCRP3008202	5180	2734	1.877608e+001	2.867861e+000	67	21	4.826733e+000	0	0	0	0	0	0	18.3484	1	1	54.9904	21.7879
DATA	559	7	67	0	0	ASCRP3000139	ASCRP3000139	5205.52	2734.34	2.369494e+003	2.369594e+002	2362.5	21	4.145980e+000	0	0	0	0	0	0	2309.93	1	1	43.3362	21.1786
DATA	560	7	68	0	0	ASCRP3006137	ASCRP3006137	5230.61	2734.07	1.308606e+002	1.326613e+001	171	24	4.897219e+000	0	0	0	0	0	0	127.259	1	1	53.8203	23.5
DATA	561	7	69	0	0	ASCRP3005288	ASCRP3005288	5256.46	2733.94	1.435752e+001	2.613347e+000	61	25	6.115727e+000	0	0	0	0	0	0	13.9286	1	1	48.2044	24.9286
DATA	562	7	70	0	0	ASCRP3005672	ASCRP3005672	5281.77	2733.88	1.535750e+001	2.673647e+000	62	22	4.846016e+000	0	0	0	0	0	0	14.865	1	1	48.8603	22.75
DATA	563	7	71	0	0	ASCRP3006973	ASCRP3006973	5306.96	2734.13	5.698915e+001	6.106354e+000	100	20	3.499622e+000	0	0	0	0	0	0	55.0464	1	1	48.5334	20.1071
DATA	564	7	72	0	0	ASCRP3011889	ASCRP3011889	5332.35	2734.07	8.934971e+001	9.201274e+000	133	21.5	5.948634e+000	0	0	0	0	0	0	86.1266	1	1	49.1849	21.1429
DATA	565	7	73	0	0	ASCRP3004116	ASCRP3004116	5357.58	2734.43	5.285022e+000	2.264219e+000	53	22	6.544854e+000	0	0	0	0	0	0	5.0851	1	0	65	23.2059
DATA	566	7	74	0	0	ASCRP3009596	ASCRP3009596	5383.42	2734.43	2.585268e+002	2.594659e+001	296.5	24	6.604223e+000	0	0	0	0	0	0	248.302	1	1	57.5363	25.5172
DATA	567	7	75	0	0	ASCRP3000987	ASCRP3000987	5408.65	2734.84	9.270681e+001	9.530208e+000	137	23	6.485148e+000	0	0	0	0	0	0	88.9073	1	1	50.1463	23
DATA	568	7	76	0	0	ASCRP3006728	ASCRP3006728	5434.3	2734.43	2.489175e+002	2.498987e+001	289.5	22	5.503246e+000	0	0	0	0	0	0	238.355	1	1	51.0895	22.2857
DATA	569	7	77	0	0	ASCRP3002500	ASCRP3002500	5459.56	2734.73	1.094170e+003	1.094394e+002	1099	23.5	5.927770e+000	0	0	0	0	0	0	1046.55	1	1	49.1849	23.4615
DATA	570	7	78	0	0	ASCRP3003520	ASCRP3003520	5484.67	2734.5	5.253600e+001	5.702251e+000	95.5	25	6.497523e+000	0	0	0	0	0	0	50.1979	1	1	57.5363	24.9697
DATA	571	7	79	0	0	ASCRP3012028	ASCRP3012028	5510.38	2734.99	3.938965e+001	4.520758e+000	84	26	5.436604e+000	0	0	0	0	0	0	37.612	1	1	50.4627	25.16
DATA	572	7	80	0	0	ASCRP3010125	ASCRP3010125	5535.78	2734.59	1.051499e+002	1.074675e+001	147	25	5.912956e+000	0	0	0	0	0	0	100.346	1	1	50.1463	25.0345
DATA	573	7	81	0	0	ASCRP3009549	ASCRP3009549	5560.89	2734.5	9.494146e+002	9.496742e+001	937.5	25	8.024291e+000	0	0	0	0	0	0	905.829	1	1	56.9804	25.5484
DATA	574	7	82	0	0	ASCRP3007793	ASCRP3007793	5586.64	2734.57	2.954742e+002	2.963071e+001	326	24	5.792131e+000	0	0	0	0	0	0	281.937	1	1	52.9257	23.4146
DATA	575	8	1	0	0	ASCRP3011536	ASCRP3011536	3541.81	2739.54	6.741871e+001	7.085460e+000	113.5	25	7.191606e+000	0	0	0	0	0	0	65.5236	1	1	51.4001	25.3111
DATA	576	8	2	0	0	ASCRP3002027	ASCRP3002027	3567.38	2739.35	3.716150e+001	4.306457e+000	82.5	24.5	5.574911e+000	0	0	0	0	0	0	36.1745	1	1	50.7771	24.7813
DATA	577	8	3	0	0	ASCRP3008166	ASCRP3008166	3592.7	2739.56	4.323633e+001	4.838594e+000	90.5	21	4.842851e+000	0	0	0	0	0	0	42.1665	1	1	51.0895	21.8966
DATA	578	8	4	0	0	ASCRP3006103	ASCRP3006103	3618.33	2739.5	2.540757e+001	3.340020e+000	72	24.5	6.093951e+000	0	0	0	0	0	0	24.826	1	1	57.5363	24.8929
DATA	579	8	5	0	0	ASCRP3006374	ASCRP3006374	3643.56	2739.6	1.138486e+003	1.138692e+002	1149	26	4.657665e+000	0	0	0	0	0	0	1114.69	1	1	50.7771	24.9583
DATA	580	8	6	0	0	ASCRP3000518	ASCRP3000518	3669	2739.54	2.000649e+001	2.943537e+000	67	24	6.112146e+000	0	0	0	0	0	0	19.6291	1	1	55.8519	23.975
DATA	581	8	7	0	0	ASCRP3002080	ASCRP3002080	3694.42	2739.57	3.968731e+001	4.515791e+000	87	26	4.417977e+000	0	0	0	0	0	0	39.0236	1	1	57.5363	25.5
DATA	582	8	8	0	0	ASCRP3003808	ASCRP3003808	3719.85	2739.6	1.842264e+002	1.854763e+001	229	25	5.173873e+000	0	0	0	0	0	0	181.551	1	1	50.1463	25.7
DATA	583	8	9	0	0	ASCRP3005191	ASCRP3005191	3745.24	2739.92	4.977863e+001	5.420144e+000	98	22	5.858092e+000	0	0	0	0	0	0	49.1728	1	1	49.8279	22.4
DATA	584	8	10	0	0	ASCRP3013121	ASCRP3013121	3770.57	2740.01	4.544265e+001	5.022733e+000	92	26	6.450494e+000	0	0	0	0	0	0	44.9941	1	1	49.8279	24.9375
DATA	585	8	11	0	1	RC12	RC12	3796	2739.87	2.169960e+000	2.134645e+000	46	19	7.299336e+000	0	0	0	0	0	0	-1.72043	0	0	65	22.697
DATA	586	8	12	0	0	ASCRP3003784	ASCRP3003784	3821.13	2739.72	4.086309e+000	2.168678e+000	50.5	21.5	6.476338e+000	0	0	0	0	0	0	4.06436	1	0	47.5395	23.2353
DATA	587	8	13	0	0	ASCRP3013477	ASCRP3013477	3846.67	2739.67	4.508517e+001	4.984166e+000	92	24.5	5.915995e+000	0	0	0	0	0	0	44.9472	1	1	46.8651	23.0313
DATA	588	8	14	0	0	ASCRP3002643	ASCRP3002643	3872.15	2739.92	4.144616e+001	4.655258e+000	90	26	7.323792e+000	0	0	0	0	0	0	41.4185	1	1	46.8651	26.931
DATA	589	8	15	0	0	AS_circRNA_control214	AS_circRNA_control214	3897.56	2740	2.414084e+002	2.423330e+001	289	23	5.871773e+000	0	0	0	0	0	0	241.805	1	1	49.8279	22.6471
DATA	590	8	16	0	0	ASCRP3002055	ASCRP3002055	3923.04	2739.95	7.475219e+001	7.767355e+000	123	22	4.186831e+000	0	0	0	0	0	0	75.0427	1	1	47.5395	22.6207
DATA	591	8	17	0	0	ASCRP3008346	ASCRP3008346	3948.36	2740.08	5.732492e+001	6.106927e+000	105.5	24.5	5.591455e+000	0	0	0	0	0	0	57.6762	1	1	49.1849	23.3333
DATA	592	8	18	0	0	ASCRP3007112	ASCRP3007112	3973.64	2740.03	9.890952e+001	1.011164e+001	143	21.5	6.122325e+000	0	0	0	0	0	0	99.7266	1	1	49.1849	22.5313
DATA	593	8	19	0	0	Negative021	Negative021	3999.39	2740.07	1.438050e+001	2.542374e+000	60	24	5.412254e+000	0	0	0	0	0	0	14.5301	1	1	53.8203	22.2609
DATA	594	8	20	0	0	ASCRP3007049	ASCRP3007049	4024.24	2739.88	3.771565e+001	4.313196e+000	84	26	7.123298e+000	0	0	0	0	0	0	38.1806	1	1	48.2044	24.5
DATA	595	8	21	0	0	ASCRP3006336	ASCRP3006336	4049.91	2740.07	3.897075e+004	3.897076e+003	39731	26	5.092011e+000	0	0	0	0	0	0	39530.1	1	1	54.4085	25
DATA	596	8	22	0	0	ASCRP3006748	ASCRP3006748	4075.5	2740	2.139454e+001	2.987111e+000	68.5	23	4.540730e+000	0	0	0	0	0	0	21.7413	1	1	54.1152	23.7586
DATA	597	8	23	0	0	ASCRP3002706	ASCRP3002706	4100.5	2740	2.719296e+001	3.424222e+000	74.5	22	6.405307e+000	0	0	0	0	0	0	27.6811	1	1	54.1152	22.1935
DATA	598	8	24	0	0	ASCRP3006281	ASCRP3006281	4125.8	2740.04	1.169040e+001	2.383941e+000	58	24	5.228310e+000	0	0	0	0	0	0	11.9198	1	1	46.8651	24.0909
DATA	599	8	25	0	0	ASCRP3010672	ASCRP3010672	4151.59	2740.09	6.293907e+001	6.626938e+000	110	22.5	5.363782e+000	0	0	0	0	0	0	64.2745	1	1	49.1849	22.9375
DATA	600	8	26	0	0	ASCRP3001220	ASCRP3001220	4177.1	2740.22	9.686477e+001	9.905473e+000	143	21	5.321042e+000	0	0	0	0	0	0	99.0637	1	1	49.8279	21.5278
DATA	601	8	27	0	0	ASCRP3012013	ASCRP3012013	4202.41	2740.41	5.292329e+001	5.682240e+000	101	23.5	4.789760e+000	0	0	0	0	0	0	54.1972	1	1	52.3208	23.1429
DATA	602	8	28	0	0	ASCRP3003103	ASCRP3003103	4227.73	2740.37	1.780523e+002	1.792472e+001	234	24	5.005256e+000	0	0	0	0	0	0	182.548	1	1	51.7088	24.0882
DATA	603	8	29	0	0	ASCRP3002116	ASCRP3002116	4253.12	2740.39	1.458504e+002	1.473036e+001	200	24.5	6.336570e+000	0	0	0	0	0	0	149.689	1	1	49.1849	23.1786
DATA	604	8	30	0	0	ASCRP3001291	ASCRP3001291	4278.53	2740.28	7.004767e+003	7.004797e+002	7179	26	6.708345e+000	0	0	0	0	0	0	7195.44	1	1	51.7088	25.7576
DATA	605	8	31	0	1	RC6	RC6	4303.84	2740.5	2.094646e+000	2.060557e+000	46.5	23	8.012152e+000	0	0	0	0	0	0	-1.29185	0	0	47.8731	23.8621
DATA	606	8	32	0	0	ASCRP3004760	ASCRP3004760	4329.41	2740.43	2.984993e+001	3.626410e+000	80	26.5	6.081624e+000	0	0	0	0	0	0	30.7066	1	1	50.7771	26.1154
DATA	607	8	33	0	0	ASCRP3011137	ASCRP3011137	4354.68	2740.46	9.856533e+003	9.856555e+002	9999	23	5.500361e+000	0	0	0	0	0	0	10144.4	1	1	51.7088	23.5714
DATA	608	8	34	0	0	ASCRP3008561	ASCRP3008561	4380.11	2740.5	1.257611e+002	1.274331e+001	179	26	5.424130e+000	0	0	0	0	0	0	129.481	1	1	56.9804	26.2759
DATA	609	8	35	0	0	ASCRP3013005	ASCRP3013005	4405.45	2740.47	1.390849e+002	1.405980e+001	190.5	24	5.976117e+000	0	0	0	0	0	0	143.226	1	1	51.4001	23.7742
DATA	610	8	36	0	0	ASCRP3003176	ASCRP3003176	4430.77	2740.32	2.109713e+001	2.946613e+000	68.5	23	4.430199e+000	0	0	0	0	0	0	21.7258	1	1	48.8603	22.72
DATA	611	8	37	0	0	ASCRP3002218	ASCRP3002218	4456.44	2740.54	6.062255e+000	2.144645e+000	55	25	7.037482e+000	0	0	0	0	0	0	6.24264	1	0	52.0157	24.3846
DATA	612	8	38	0	0	ASCRP3007456	ASCRP3007456	4481.62	2740.76	1.381295e+002	1.396535e+001	192	20.5	6.784404e+000	0	0	0	0	0	0	142.214	1	1	49.1849	22.1364
DATA	613	8	39	0	0	ASCRP3004516	ASCRP3004516	4507.07	2740.51	3.039687e+002	3.046649e+001	362	22	5.848949e+000	0	0	0	0	0	0	312.817	1	1	48.5334	22.1081
DATA	614	8	40	0	0	ASCRP3001143	ASCRP3001143	4532.62	2740.88	4.021145e+001	4.517820e+000	90	22	6.695770e+000	0	0	0	0	0	0	41.3635	1	1	49.1849	24
DATA	615	8	41	0	0	ASCRP3010007	ASCRP3010007	4557.61	2740.93	2.444249e+002	2.452920e+001	302	19.5	6.339838e+000	0	0	0	0	0	0	251.264	1	1	53.8203	20.75
DATA	616	8	42	0	0	ASCRP3007455	ASCRP3007455	4583.5	2741	1.793785e+002	1.805603e+001	228	22	5.464853e+000	0	0	0	0	0	0	184.247	1	1	49.8279	21.7692
DATA	617	8	43	0	0	ASCRP3007885	ASCRP3007885	4608.5	2741	1.836032e+002	1.847601e+001	233	24	6.261506e+000	0	0	0	0	0	0	188.409	1	1	54.1152	23.8387
DATA	618	8	44	0	0	ASCRP3012863	ASCRP3012863	4634.24	2741.12	1.825240e+001	2.757227e+000	66	21	4.366176e+000	0	0	0	0	0	0	18.7099	1	1	48.5334	21.2143
DATA	619	8	45	0	0	ASCRP3000180	ASCRP3000180	4659.66	2741.08	8.086503e+001	8.347031e+000	127	22.5	5.783003e+000	0	0	0	0	0	0	82.7893	1	1	48.8603	23.0357
DATA	620	8	46	0	0	Negative055	Negative055	4684.5	2741	3.859420e+000	2.107580e+000	51	24	5.765747e+000	0	0	0	0	0	0	3.94594	1	0	54.1152	23.3793
DATA	621	8	47	0	0	ASCRP3008652	ASCRP3008652	4710.49	2741.04	5.257911e+001	5.652571e+000	102	27	6.299194e+000	0	0	0	0	0	0	53.6767	1	1	48.5334	26.0435
DATA	622	8	48	0	0	ASCRP3001620	ASCRP3001620	4736.01	2740.8	1.435424e+001	2.526018e+000	62	23.5	7.050223e+000	0	0	0	0	0	0	14.6294	1	1	48.2044	23.8125
DATA	623	8	49	0	0	ASCRP3011108	ASCRP3011108	4761.29	2741.18	5.449063e+001	5.833247e+000	102	24	5.437141e+000	0	0	0	0	0	0	55.4446	1	1	48.8603	24
DATA	624	8	50	0	0	ASCRP3003869	ASCRP3003869	4786.59	2741.09	1.557316e+002	1.571222e+001	204.5	24	5.978409e+000	0	0	0	0	0	0	158.165	1	1	49.1849	24.2069
DATA	625	8	51	0	0	ASCRP3001873	ASCRP3001873	4811.94	2741.01	8.168668e+001	8.431770e+000	131	22.5	6.181173e+000	0	0	0	0	0	0	82.8011	1	1	48.5334	24
DATA	626	8	52	0	0	ASCRP3010362	ASCRP3010362	4837.44	2741.03	1.194069e+002	1.212294e+001	166.5	24	6.805894e+000	0	0	0	0	0	0	120.788	1	1	49.1849	24.0345
DATA	627	8	53	0	0	ASCRP3007656	ASCRP3007656	4862.78	2741.1	1.899938e+003	1.900054e+002	1980	26	4.872570e+000	0	0	0	0	0	0	1917.86	1	1	47.8731	25.75
DATA	628	8	54	0	0	ASCRP3004329	ASCRP3004329	4888.31	2741	7.125127e+002	7.128231e+001	769	21	5.397976e+000	0	0	0	0	0	0	717.615	1	1	50.4627	21.7941
DATA	629	8	55	0	0	ASCRP3010424	ASCRP3010424	4913.42	2741.43	1.203616e+002	1.221935e+001	168.5	23.5	5.809995e+000	0	0	0	0	0	0	120.959	1	1	57.5363	23.0263
DATA	630	8	56	130	1	(+)eQC-40	EQC	4938.58	2741.43	2.781019e+001	3.492607e+000	75.5	23	5.565717e+000	0	0	0	0	0	0	27.8828	1	1	65	23.1481
DATA	631	8	57	0	0	A_23_P128613	NM_024089	4964.11	2741.5	1.874643e+002	1.886570e+001	222.5	22	5.614510e+000	0	0	0	0	0	0	187.499	1	1	54.1152	22.0909
DATA	632	8	58	0	0	ASCRP3011437	ASCRP3011437	4989.64	2741.32	4.122892e+001	4.637554e+000	87.5	26	6.544611e+000	0	0	0	0	0	0	41.1324	1	1	50.7771	24.8571
DATA	633	8	59	0	0	Negative019	Negative019	5015	2741.46	2.163871e+000	2.128656e+000	46	20.5	4.831530e+000	0	0	0	0	0	0	-1.18913	0	0	55.8519	19.9667
DATA	634	8	60	0	0	ASCRP3009029	ASCRP3009029	5040.53	2741.43	4.676101e+001	5.140083e+000	97	24	8.052186e+000	0	0	0	0	0	0	46.4161	1	1	50.1463	24.4688
DATA	635	8	61	0	0	ASCRP3006417	ASCRP3006417	5065.89	2741.54	6.720457e+002	6.723862e+001	710	21.5	5.886043e+000	0	0	0	0	0	0	665.392	1	1	53.2255	21.8571
DATA	636	8	62	0	0	ASCRP3005275	ASCRP3005275	5091.19	2741.56	1.115592e+001	2.417832e+000	60	22	5.032697e+000	0	0	0	0	0	0	11.0171	1	1	50.4627	22.9286
DATA	637	8	63	0	0	ASCRP3010730	ASCRP3010730	5116.62	2741.5	1.025817e+002	1.048119e+001	149	23	4.116689e+000	0	0	0	0	0	0	101.043	1	1	49.8279	23.1333
DATA	638	8	64	0	0	ASCRP3005527	ASCRP3005527	5141.89	2741.5	2.558180e+002	2.567250e+001	301	23	6.234725e+000	0	0	0	0	0	0	251.336	1	1	56.9804	24.4444
DATA	639	8	65	66	-1	(-)3xSLv1	NegativeControl	5167.42	2741.57	2.197412e+000	2.161651e+000	45.5	25	6.126094e+000	0	0	0	0	0	0	-2.3875	0	0	57.5363	24.0645
DATA	640	8	66	0	0	A_23_P39682	NM_001079	5192.89	2741.51	1.318133e+001	2.536504e+000	60.5	20.5	5.238433e+000	0	0	0	0	0	0	12.885	1	1	48.5334	21.2059
DATA	641	8	67	0	0	ASCRP3008689	ASCRP3008689	5218.23	2741.35	1.397108e+002	1.413899e+001	184	23	4.748570e+000	0	0	0	0	0	0	136.231	1	1	51.0895	22.875
DATA	642	8	68	0	0	ASCRP3004444	ASCRP3004444	5243.6	2741.56	4.842986e+001	5.310028e+000	95	24	5.249905e+000	0	0	0	0	0	0	47.1134	1	1	49.8279	22.8824
DATA	643	8	69	0	0	ASCRP3010037	ASCRP3010037	5268.95	2741.67	6.010764e+001	6.394752e+000	106	23	5.336571e+000	0	0	0	0	0	0	58.3405	1	1	50.4627	23.1429
DATA	644	8	70	0	0	ASCRP3004856	ASCRP3004856	5294.39	2742.14	9.044516e+000	2.366823e+000	56	22	5.020971e+000	0	0	0	0	0	0	8.76	1	0	48.5334	23.4167
DATA	645	8	71	0	0	ASCRP3012390	ASCRP3012390	5319.65	2741.8	4.468973e+001	4.977573e+000	90	23	5.255070e+000	0	0	0	0	0	0	43.1906	1	1	46.8651	22.4828
DATA	646	8	72	0	0	ASCRP3003917	ASCRP3003917	5345.13	2742	1.147860e+002	1.168681e+001	160	22	6.387993e+000	0	0	0	0	0	0	110.72	1	1	48.5334	22.1613
DATA	647	8	73	0	0	ASCRP3012865	ASCRP3012865	5370.4	2742.1	7.496989e+001	7.813164e+000	118.5	23	6.938271e+000	0	0	0	0	0	0	72.1838	1	1	48.2044	23.7037
DATA	648	8	74	0	0	ASCRP3003471	ASCRP3003471	5395.91	2741.96	5.282315e+000	2.266343e+000	51.5	25	5.790612e+000	0	0	0	0	0	0	5.07731	1	0	47.8731	25.2581
DATA	649	8	75	0	0	ASCRP3005090	ASCRP3005090	5421.5	2742	1.645653e+001	2.753197e+000	64	22.5	8.737425e+000	0	0	0	0	0	0	15.7941	1	1	48.5334	23.75
DATA	650	8	76	0	0	ASCRP3002433	ASCRP3002433	5446.69	2742	3.830573e+003	3.830636e+002	3677	24.5	8.895122e+000	0	0	0	0	0	0	3671.61	1	1	50.4627	25.5833
DATA	651	8	77	1028	1	(+)E1A_r60_a135	E1A_r60_a135	5472	2742	2.249133e+000	2.214273e+000	47	26	5.790318e+000	0	0	0	0	0	0	0.841072	0	0	54.9904	25.25
DATA	652	8	78	0	0	ASCRP3007406	ASCRP3007406	5497.63	2742	8.319779e+001	8.609449e+000	128	25	6.365896e+000	0	0	0	0	0	0	79.5881	1	1	48.5334	25.1034
DATA	653	8	79	0	0	ASCRP3007326	ASCRP3007326	5523.03	2742.04	1.395605e+001	2.618701e+000	62	25	5.488776e+000	0	0	0	0	0	0	13.3424	1	1	46.8651	24.72
DATA	654	8	80	0	0	ASCRP3000513	ASCRP3000513	5548.5	2742	4.288270e+004	4.288271e+003	40926	25	7.219148e+000	0	0	0	0	0	0	40982.3	1	1	54.1152	26.5667
DATA	655	8	81	0	0	ASCRP3011895	ASCRP3011895	5573.74	2742.04	3.992165e+001	4.566329e+000	86	23.5	7.097227e+000	0	0	0	0	0	0	38.1503	1	1	48.2044	25.0278
DATA	656	8	82	0	0	ASCRP3006745	ASCRP3006745	5599.13	2741.97	1.884727e+001	2.909283e+000	69	23	5.605988e+000	0	0	0	0	0	0	18.0151	1	1	48.5334	22.8059
DATA	657	9	1	0	0	ASCRP3005249	ASCRP3005249	3529.29	2746.94	5.128477e+002	5.133088e+001	536	25	6.758443e+000	0	0	0	0	0	0	499.451	1	1	50.4627	25.1787
DATA	658	9	2	0	0	ASCRP3000898	ASCRP3000898	3554.59	2746.23	2.643567e+001	3.421689e+000	74	24	5.883726e+000	0	0	0	0	0	0	25.7779	1	1	48.5334	24.2414
DATA	659	9	3	0	0	ASCRP3013539	ASCRP3013539	3580.14	2747.01	9.171548e+001	9.424340e+000	136	24.5	5.231197e+000	0	0	0	0	0	0	89.6105	1	1	49.5074	24.2941
DATA	660	9	4	0	0	ASCRP3011218	ASCRP3011218	3605.39	2746.47	2.843650e+001	3.573817e+000	75	24	5.493971e+000	0	0	0	0	0	0	27.8285	1	1	48.8603	23.3939
DATA	661	9	5	0	0	ASCRP3003085	ASCRP3003085	3630.9	2746.89	9.315105e+002	9.317610e+001	950	24	6.399119e+000	0	0	0	0	0	0	913.485	1	1	49.8279	24.5556
DATA	662	9	6	0	0	ASCRP3006470	ASCRP3006470	3655.87	2746.36	1.324267e+001	2.530487e+000	62	24	7.326266e+000	0	0	0	0	0	0	13.0098	1	1	49.1849	24.2162
DATA	663	9	7	0	0	ASCRP3012225	ASCRP3012225	3681.76	2746.82	2.069842e+003	2.069954e+002	2061	25.5	6.333849e+000	0	0	0	0	0	0	2038.12	1	1	50.4627	25.9412
DATA	664	9	8	1028	1	(+)E1A_r60_a22	E1A_r60_a22	3707.32	2746.6	1.791026e+002	1.803847e+001	222	25	4.936572e+000	0	0	0	0	0	0	176.728	1	1	50.7771	25.5714
DATA	665	9	9	0	0	ASCRP3013318	ASCRP3013318	3732.47	2747.15	7.343007e+000	2.264142e+000	55	23	6.452787e+000	0	0	0	0	0	0	7.26288	1	0	46.8651	24.0385
DATA	666	9	10	0	0	ASCRP3004906	ASCRP3004906	3757.92	2746.76	2.824722e+001	3.542129e+000	74	22	5.622535e+000	0	0	0	0	0	0	27.9986	1	1	47.2035	22.25
DATA	667	9	11	0	0	ASCRP3010890	ASCRP3010890	3783.42	2747.09	4.517828e+001	4.995655e+000	91	22	7.142558e+000	0	0	0	0	0	0	44.8881	1	1	49.1849	23.625
DATA	668	9	12	0	0	ASCRP3001525	ASCRP3001525	3808.59	2746.91	7.183090e+002	7.186240e+001	755	22	6.088240e+000	0	0	0	0	0	0	715.278	1	1	49.8279	23
DATA	669	9	13	0	0	ASCRP3003860	ASCRP3003860	3834.09	2746.93	2.533628e+001	3.305160e+000	72.5	25	6.518170e+000	0	0	0	0	0	0	25.2878	1	1	54.4085	24.225
DATA	670	9	14	0	0	ASCRP3005466	ASCRP3005466	3859.57	2746.72	1.083928e+002	1.104422e+001	152.5	24	6.023794e+000	0	0	0	0	0	0	108.427	1	1	48.5334	23.3235
DATA	671	9	15	0	0	ASCRP3012836	ASCRP3012836	3884.92	2747.02	3.251752e+002	3.258609e+001	376	24	5.486767e+000	0	0	0	0	0	0	326.043	1	1	46.8651	24.2308
DATA	672	9	16	0	0	ASCRP3012025	ASCRP3012025	3910.36	2746.82	7.244790e+002	7.247857e+001	779	23	4.269750e+000	0	0	0	0	0	0	727.998	1	1	49.5074	22.3333
DATA	673	9	17	0	0	ASCRP3001370	ASCRP3001370	3935.59	2747.15	1.072778e+002	1.093203e+001	155	23	4.573474e+000	0	0	0	0	0	0	108.044	1	1	48.5334	22.4
DATA	674	9	18	0	0	ASCRP3005313	ASCRP3005313	3960.93	2746.81	8.622196e+002	8.624750e+001	906.5	23	6.499922e+000	0	0	0	0	0	0	870.153	1	1	46.8651	23.5938
DATA	675	9	19	0	0	ASCRP3004975	ASCRP3004975	3986.68	2747	1.097140e+002	1.116954e+001	158.5	24	6.443031e+000	0	0	0	0	0	0	110.964	1	1	49.1849	24.2667
DATA	676	9	20	0	0	CUST_15_PI418767722	NM_001614	4011.85	2747.11	7.695967e+002	7.698805e+001	797	26	8.193525e+000	0	0	0	0	0	0	779.943	1	1	49.8279	25.5769
DATA	677	9	21	0	1	ETG10_13482	ETG10_13482	4037.39	2747.07	2.120760e+000	2.086796e+000	48	26	5.998656e+000	0	0	0	0	0	0	0.486628	0	0	53.8203	24.625
DATA	678	9	22	0	0	Negative053	Negative053	4062.5	2747	4.192581e+000	2.124252e+000	52	23	4.688087e+000	0	0	0	1	0	0	4.26491	1	0	54.1152	24.2333
DATA	679	9	23	0	0	ASCRP3007353	ASCRP3007353	4088.13	2747.39	4.810919e+000	2.133499e+000	52	23	4.627676e+000	0	0	0	0	0	0	4.90313	1	0	46.5243	23.1538
DATA	680	9	24	0	0	ASCRP3007732	ASCRP3007732	4113.63	2747	9.460037e+003	9.460060e+002	9643	23.5	5.819112e+000	0	0	0	0	0	0	9656.45	1	1	48.5334	23
DATA	681	9	25	0	0	ASCRP3011061	ASCRP3011061	4138.58	2747.43	1.039269e+002	1.059720e+001	153	24	5.258480e+000	0	0	0	0	0	0	106.259	1	1	57.5363	23.5806
DATA	682	9	26	0	0	ASCRP3013176	ASCRP3013176	4164.41	2747.13	1.816017e+001	2.752952e+000	67	21	5.564722e+000	0	0	0	0	0	0	18.5935	1	1	50.1463	22.0588
DATA	683	9	27	0	0	ASCRP3009451	ASCRP3009451	4189.69	2747.34	7.773152e+002	7.775898e+001	852	22	5.239839e+000	0	0	0	0	0	0	796.962	1	1	48.5334	21.4516
DATA	684	9	28	0	0	ASCRP3003044	ASCRP3003044	4215.14	2747.41	3.528805e+002	3.534834e+001	411	26	6.523576e+000	0	0	0	0	0	0	362.244	1	1	54.9904	26.4412
DATA	685	9	29	0	0	ASCRP3006650	ASCRP3006650	4240.5	2747.5	5.701022e+001	6.062250e+000	109	26	6.635477e+000	0	0	0	0	0	0	58.5874	1	1	57.5363	24.3793
DATA	686	9	30	0	0	ASCRP3000468	ASCRP3000468	4265.67	2747.5	1.127816e+001	2.348018e+000	58	22	6.125236e+000	0	0	0	0	0	0	11.6011	1	1	65	22.5
DATA	687	9	31	0	0	ASCRP3011627	ASCRP3011627	4291.33	2747.5	3.076506e+001	3.701231e+000	77	24	8.226175e+000	0	0	0	0	0	0	31.6721	1	1	57.5363	23.2069
DATA	688	9	32	0	0	ASCRP3008713	ASCRP3008713	4316.7	2747.41	3.949466e+001	4.452745e+000	88	25	5.920440e+000	0	0	0	0	0	0	40.6859	1	1	53.2255	24.5806
DATA	689	9	33	0	0	ASCRP3010472	ASCRP3010472	4342	2747.54	3.476252e+001	4.038337e+000	79	24	5.407530e+000	0	0	0	0	0	0	35.8314	1	1	65	23.2069
DATA	690	9	34	0	0	A_23_P87879	NM_001781	4367.42	2747.57	1.516352e+002	1.530205e+001	205	24	5.783364e+000	0	0	0	0	0	0	156.361	1	1	57.5363	24.2963
DATA	691	9	35	0	0	ASCRP3008126	ASCRP3008126	4392.58	2747.57	1.793887e+002	1.805606e+001	231	25	5.504725e+000	0	0	0	0	0	0	185.027	1	1	65	24.0741
DATA	692	9	36	0	0	ASCRP3013116	ASCRP3013116	4418.28	2747.29	1.391382e+002	1.406458e+001	187.5	21	4.418622e+000	0	0	0	0	0	0	143.518	1	1	50.1463	22.2963
DATA	693	9	37	0	0	ASCRP3010020	ASCRP3010020	4443.56	2747.73	2.295051e+002	2.304221e+001	285	25	6.283335e+000	0	0	0	0	0	0	236.745	1	1	50.7771	24.8621
DATA	694	9	38	0	0	ASCRP3011741	ASCRP3011741	4469.01	2747.42	1.617556e+002	1.630547e+001	213.5	25	7.701321e+000	0	0	0	0	0	0	166.817	1	1	51.0895	23.8966
DATA	695	9	39	0	0	ASCRP3002220	ASCRP3002220	4494.32	2748	4.859596e+002	4.863937e+001	547	20	6.381457e+000	0	0	0	0	0	0	501.065	1	1	49.1849	21.6333
DATA	696	9	40	0	0	ASCRP3013082	ASCRP3013082	4519.83	2747.89	3.329682e+000	2.082343e+000	50	22	6.830779e+000	0	0	0	0	0	0	3.43148	1	0	48.2044	22.6471
DATA	697	9	41	0	0	ASCRP3000301	ASCRP3000301	4545.15	2748	2.252302e+003	2.252396e+002	2346	21	7.001941e+000	0	0	0	0	0	0	2319.79	1	1	46.8651	22.375
DATA	698	9	42	0	0	ASCRP3011251	ASCRP3011251	4570.66	2747.68	3.937391e+001	4.443016e+000	86	21	6.527511e+000	0	0	0	0	0	0	40.5199	1	1	47.5395	21.2571
DATA	699	9	43	0	0	ASCRP3008933	ASCRP3008933	4596	2748	1.841954e+003	1.842069e+002	1936	22	5.243935e+000	0	0	0	0	0	0	1893.99	1	1	51.4001	22.5333
DATA	700	9	44	0	0	ASCRP3000257	ASCRP3000257	4621.38	2747.94	3.956721e+001	4.461943e+000	89.5	22	5.075346e+000	0	0	0	0	0	0	40.6424	1	1	49.8279	22.6774
DATA	701	9	45	0	0	ASCRP3001961	ASCRP3001961	4646.74	2748.22	3.404602e+001	3.981719e+000	82	21	6.363961e+000	0	0	0	0	0	0	34.9322	1	1	48.2044	22.2
DATA	702	9	46	0	0	ASCRP3007037	ASCRP3007037	4672.19	2748	7.657036e+002	7.659826e+001	812	22	5.356832e+000	0	0	0	0	0	0	784.572	1	1	52.0157	22.5
DATA	703	9	47	0	0	ASCRP3008772	ASCRP3008772	4697.69	2748	1.971484e+002	1.982325e+001	249	27	5.452631e+000	0	0	0	0	0	0	201.716	1	1	50.4627	25.7419
DATA	704	9	48	0	0	ASCRP3003456	ASCRP3003456	4722.91	2748.07	2.843057e+001	3.518919e+000	79	25.5	7.865554e+000	0	0	0	0	0	0	29.0447	1	1	54.4085	24.9375
DATA	705	9	49	0	0	ASCRP3007008	ASCRP3007008	4748.41	2748.09	1.968790e+002	1.979717e+001	246	24	7.045093e+000	0	0	0	0	0	0	200.794	1	1	49.8279	23.7667
DATA	706	9	50	0	0	Negative049	Negative049	4773.78	2748.06	2.115242e+000	2.080818e+000	48	23	5.820062e+000	0	0	0	0	0	0	-0.4217	0	0	46.5243	22.8387
DATA	707	9	51	0	0	ASCRP3007723	ASCRP3007723	4799.15	2748.2	1.569985e+001	2.609764e+000	63	26	5.542407e+000	0	0	0	0	0	0	15.9535	1	1	49.8279	25.4194
DATA	708	9	52	0	0	ASCRP3005794	ASCRP3005794	4824.61	2747.9	2.363645e+001	3.154493e+000	72	22	5.954126e+000	0	0	0	0	0	0	23.9688	1	1	47.2035	23.4194
DATA	709	9	53	0	0	ASCRP3000949	ASCRP3000949	4849.85	2748.08	3.748346e+001	4.293251e+000	83	25	5.817457e+000	0	0	0	0	0	0	37.9327	1	1	54.1152	25.0303
DATA	710	9	54	0	1	ETG05_36762	ETG05_36762	4875.42	2748.43	3.023191e+001	3.679717e+000	79	22	4.698810e+000	0	0	0	0	0	0	30.5291	1	1	57.5363	22.6897
DATA	711	9	55	0	0	ASCRP3001986	ASCRP3001986	4900.5	2748.57	3.374986e+001	3.976262e+000	79	23	5.961078e+000	0	0	0	0	0	0	34.0064	1	1	49.1849	22.2286
DATA	712	9	56	0	0	ASCRP3005036	ASCRP3005036	4926.23	2748.2	5.634017e+003	5.634057e+002	5655	23	5.685949e+000	0	0	0	0	0	0	5663	1	1	50.4627	23.3158
DATA	713	9	57	0	0	ASCRP3002737	ASCRP3002737	4951.59	2748.71	1.533972e+002	1.548449e+001	199	23	8.541459e+000	0	0	0	0	0	0	153.832	1	1	50.4627	24
DATA	714	9	58	0	0	ASCRP3010409	ASCRP3010409	4976.67	2748.5	1.715252e+001	2.725147e+000	64	22	5.513229e+000	0	0	0	0	0	0	17.1587	1	1	57.5363	22.9355
DATA	715	9	59	0	0	ASCRP3009797	ASCRP3009797	5002.49	2748.63	1.150733e+002	1.170153e+001	161	23	6.431980e+000	0	0	0	0	0	0	114.825	1	1	49.8279	24.2963
DATA	716	9	60	0	0	ASCRP3012302	ASCRP3012302	5027.92	2748.18	1.088309e+002	1.108930e+001	152	22	7.735965e+000	0	0	0	0	0	0	108.311	1	1	46.8651	23.6129
DATA	717	9	61	0	0	ASCRP3009098	ASCRP3009098	5053.11	2748.5	2.153588e+001	3.031717e+000	69	23	7.505465e+000	0	0	0	0	0	0	21.3797	1	1	56.9804	23.5357
DATA	718	9	62	0	0	ASCRP3013448	ASCRP3013448	5078.28	2748.25	1.835200e+001	2.818712e+000	65	22.5	5.596568e+000	0	0	0	0	0	0	18.1715	1	1	49.5074	24.0313
DATA	719	9	63	0	0	ASCRP3009388	ASCRP3009388	5104.01	2748.81	8.514100e+001	8.780100e+000	134	23	6.493716e+000	0	0	0	0	0	0	84.0919	1	1	51.4001	23.6563
DATA	720	9	64	0	0	ASCRP3000927	ASCRP3000927	5129.37	2748.36	1.702511e+002	1.716039e+001	211	22.5	5.975590e+000	0	0	0	0	0	0	167.706	1	1	48.8603	22.6786
DATA	721	9	65	0	0	ASCRP3012283	ASCRP3012283	5154.59	2748.72	2.702177e+001	3.456801e+000	72	25	7.353328e+000	0	0	0	0	0	0	26.5522	1	1	48.8603	24
DATA	722	9	66	0	0	Negative017	Negative017	5180.02	2748.58	2.450946e+001	3.267826e+000	70	22	5.099205e+000	0	0	0	0	0	0	24.022	1	1	51.4001	21.5758
DATA	723	9	67	0	0	ASCRP3001179	ASCRP3001179	5205.73	2749.03	6.836983e+001	7.172070e+000	115	23	5.051988e+000	0	0	0	0	0	0	66.8478	1	1	48.2044	22.4516
DATA	724	9	68	0	0	ASCRP3001250	ASCRP3001250	5230.91	2749.07	7.071300e+000	2.284033e+000	54	23	4.228556e+000	0	0	0	0	0	0	6.89736	1	0	46.8651	22.4545
DATA	725	9	69	0	0	ASCRP3006840	ASCRP3006840	5256.31	2749.02	6.605849e+002	6.609435e+001	694	23	5.123660e+000	0	0	0	0	0	0	642.819	1	1	50.7771	22.7576
DATA	726	9	70	0	0	ASCRP3011500	ASCRP3011500	5281.88	2748.7	2.051545e+001	2.995015e+000	69	23	4.811799e+000	0	0	0	0	0	0	19.9171	1	1	45.835	22.8182
DATA	727	9	71	0	0	ASCRP3008581	ASCRP3008581	5307.36	2749.08	1.220500e+001	2.504165e+000	61	22	4.634269e+000	0	0	0	0	0	0	11.8243	1	1	49.1849	21.7917
DATA	728	9	72	0	0	ASCRP3002454	ASCRP3002454	5332.65	2748.89	2.349768e+002	2.359962e+001	279	22	6.377042e+000	0	0	0	0	0	0	227.177	1	1	49.5074	21.8
DATA	729	9	73	0	0	Negative023	Negative023	5357.82	2749.01	2.231529e+000	2.195212e+000	48	22	7.583200e+000	0	0	0	0	0	0	-0.701901	0	0	49.1849	22.8276
DATA	730	9	74	0	0	Negative021	Negative021	5383.35	2748.75	1.133837e+001	2.474282e+000	60	22	5.366085e+000	0	0	0	0	0	0	10.9217	1	1	47.5395	22.8889
DATA	731	9	75	0	0	ASCRP3012776	ASCRP3012776	5408.84	2749.04	5.706494e+000	2.275305e+000	53	23	6.795476e+000	0	0	0	0	0	0	5.48837	1	0	49.1849	23.6129
DATA	732	9	76	0	0	ASCRP3000700	ASCRP3000700	5434.3	2748.95	1.530625e+002	1.546437e+001	191	19.5	6.251811e+000	0	0	0	0	0	0	147.003	1	1	49.1849	20.7083
DATA	733	9	77	0	0	ASCRP3005852	ASCRP3005852	5459.5	2749	4.135241e+001	4.687954e+000	86.5	25.5	7.779455e+000	0	0	0	0	0	0	39.6683	1	1	54.1152	25.7917
DATA	734	9	78	0	1	RC8	RC8	5484.79	2748.96	2.247071e+000	2.210502e+000	47	26	6.840424e+000	0	0	0	0	0	0	-1.80201	0	0	46.8651	25.4839
DATA	735	9	79	0	0	ASCRP3011941	ASCRP3011941	5510.5	2749.18	1.182992e+002	1.203496e+001	158.5	25	5.199408e+000	0	0	0	0	0	0	113.29	1	1	49.1849	23.9231
DATA	736	9	80	0	0	ASCRP3003193	ASCRP3003193	5535.5	2749	8.793309e+000	2.381482e+000	56	25	7.780866e+000	0	0	0	0	0	0	8.41664	1	0	54.1152	26.4483
DATA	737	9	81	0	0	ASCRP3008249	ASCRP3008249	5560.91	2749.07	2.376000e+001	3.247386e+000	72.5	23	7.521449e+000	0	0	0	0	0	0	22.7378	1	1	54.4085	25.4872
DATA	738	9	82	66	-1	(-)3xSLv1	NegativeControl	5586.7	2749.11	2.250017e+000	2.213400e+000	48.5	23	5.721376e+000	0	0	0	0	0	0	-0.230853	0	0	48.2044	23.2821
DATA	739	10	1	0	0	ASCRP3004860	ASCRP3004860	3541.68	2754.06	2.049060e+002	2.060498e+001	249	24	5.891601e+000	0	0	0	0	0	0	200.214	1	1	49.1849	24.8372
DATA	740	10	2	0	0	ASCRP3009125	ASCRP3009125	3567.19	2754.29	2.230626e+003	2.230731e+002	2199	25.5	4.801820e+000	0	0	0	0	0	0	2183.17	1	1	50.1463	25.6667
DATA	741	10	3	0	0	ASCRP3005101	ASCRP3005101	3592.74	2754.29	4.335996e+002	4.341377e+001	456	25	5.644453e+000	0	0	0	0	0	0	425.102	1	1	50.1463	24.8788
DATA	742	10	4	0	0	ASCRP3007420	ASCRP3007420	3618.39	2754.07	1.948434e+001	2.906660e+000	69	24.5	6.043384e+000	0	0	0	0	0	0	19.1363	1	1	53.8203	24.6786
DATA	743	10	5	0	0	A_23_P213255	NM_020159	3643.38	2754.42	3.713427e+001	4.292212e+000	84	24	4.624878e+000	0	0	0	0	0	0	36.5447	1	1	47.5395	23.5417
DATA	744	10	6	0	0	ASCRP3001070	ASCRP3001070	3669	2754.46	9.126294e+000	2.333995e+000	57	23	6.969582e+000	0	0	0	0	0	0	8.99978	1	0	55.8519	23.6216
DATA	745	10	7	0	0	ASCRP3004505	ASCRP3004505	3694.27	2754.47	5.720404e+001	6.108883e+000	104	27	6.983564e+000	0	0	0	0	0	0	56.5288	1	1	51.7088	27.9375
DATA	746	10	8	0	0	ASCRP3013228	ASCRP3013228	3719.69	2754.52	1.974713e+003	1.974829e+002	1983	25	4.009902e+000	0	0	0	0	0	0	1955.64	1	1	49.1849	25.7
DATA	747	10	9	0	0	ASCRP3010480	ASCRP3010480	3745.33	2754.5	3.945616e+001	4.485892e+000	87	23.5	7.315545e+000	0	0	0	0	0	0	39.1616	1	1	57.5363	23.9643
DATA	748	10	10	0	0	ASCRP3003400	ASCRP3003400	3770.44	2754.63	1.765843e+001	2.766429e+000	67	22.5	6.680646e+000	0	0	0	0	0	0	17.566	1	1	44.0646	23.3
DATA	749	10	11	0	0	ASCRP3003705	ASCRP3003705	3796	2754.5	1.984040e+003	1.984154e+002	2018	25	6.847206e+000	0	0	0	0	0	0	1978.06	1	1	48.5334	24.2069
DATA	750	10	12	0	0	ASCRP3006421	ASCRP3006421	3821.5	2754.5	7.381421e+002	7.384465e+001	771	27	6.815468e+000	0	0	0	0	0	0	737.589	1	1	57.5363	25.5313
DATA	751	10	13	0	0	ASCRP3011882	ASCRP3011882	3846.69	2754.52	2.057757e+001	2.951023e+000	70	24	5.568217e+000	0	0	0	0	0	0	20.6084	1	1	49.1849	24.2286
DATA	752	10	14	0	0	ASCRP3003385	ASCRP3003385	3872.33	2754.5	1.024601e+001	2.346019e+000	58	22	5.240660e+000	0	0	0	0	0	0	10.2846	1	0	57.5363	23.7419
DATA	753	10	15	0	0	ASCRP3008822	ASCRP3008822	3897.72	2755.03	7.371832e+002	7.374838e+001	797	23	3.956662e+000	0	0	0	0	0	0	741.712	1	1	46.1809	23
DATA	754	10	16	0	0	ASCRP3000076	ASCRP3000076	3923.02	2754.22	2.623386e+001	3.361231e+000	71.5	24	4.854314e+000	0	0	0	0	0	0	26.4465	1	1	50.1463	23.5667
DATA	755	10	17	0	0	ASCRP3004985	ASCRP3004985	3948.43	2754.49	5.705901e+001	6.078939e+000	105.5	23	5.487110e+000	0	0	0	0	0	0	57.649	1	1	50.4627	22.5862
DATA	756	10	18	0	0	ASCRP3009824	ASCRP3009824	3973.47	2754.46	2.265536e+002	2.275178e+001	270.5	23.5	3.793348e+000	0	0	0	0	0	0	229.365	1	1	50.4627	23.2917
DATA	757	10	19	0	0	ASCRP3003043	ASCRP3003043	3999.42	2754.57	4.915480e+001	5.340589e+000	100.5	26	6.599964e+000	0	0	0	0	0	0	49.8691	1	1	65	26.1786
DATA	758	10	20	0	0	ASCRP3002822	ASCRP3002822	4024.5	2754.65	7.847000e+002	7.849767e+001	847	27	7.121643e+000	0	0	0	0	0	0	797.652	1	1	57.5363	26.0303
DATA	759	10	21	0	0	ASCRP3009308	ASCRP3009308	4049.91	2754.93	1.078782e+002	1.098650e+001	157	26	5.880531e+000	0	0	0	0	0	0	109.872	1	1	65	25.2258
DATA	760	10	22	0	0	ASCRP3010504	ASCRP3010504	4075.74	2754.97	2.237484e+002	2.247096e+001	275.5	23	4.062996e+000	0	0	0	0	0	0	228.299	1	1	49.1849	23.2857
DATA	761	10	23	0	0	ASCRP3009552	ASCRP3009552	4100.57	2754.77	6.819160e+001	7.127250e+000	118	26	5.955707e+000	0	0	0	0	0	0	69.6894	1	1	46.8651	25.4483
DATA	762	10	24	0	0	ASCRP3000272	ASCRP3000272	4126.21	2754.87	1.035026e+004	1.035028e+003	10448.5	26	4.652983e+000	0	0	0	0	0	0	10594.8	1	1	46.8651	25.3103
DATA	763	10	25	0	0	AS_circRNA_control203	AS_circRNA_control203	4151.59	2754.85	4.226158e+002	4.231207e+001	474	25	5.255773e+000	0	0	0	0	0	0	433.237	1	1	48.5334	23.8621
DATA	764	10	26	0	0	ASCRP3008653	ASCRP3008653	4177.09	2754.92	3.244445e+002	3.251001e+001	382.5	21	5.303616e+000	0	0	0	0	0	0	333.059	1	1	51.7088	21.4118
DATA	765	10	27	0	0	ASCRP3004037	ASCRP3004037	4202.35	2754.94	1.574100e+001	2.593389e+000	65	25	3.267398e+000	0	0	0	0	0	0	16.179	1	1	49.1849	25.3043
DATA	766	10	28	0	0	ASCRP3004941	ASCRP3004941	4227.92	2754.82	8.706575e+000	2.235304e+000	58.5	23	7.233262e+000	0	0	0	0	0	0	8.95871	1	0	45.835	24.1515
DATA	767	10	29	0	0	ASCRP3010625	ASCRP3010625	4253.65	2754.91	1.423404e+003	1.423553e+002	1497.5	24	5.412605e+000	0	0	0	0	0	0	1466.13	1	1	49.5074	23.5
DATA	768	10	30	0	0	ASCRP3012949	ASCRP3012949	4278.66	2754.94	1.669208e+001	2.647430e+000	64	24	7.644195e+000	0	0	0	0	0	0	17.2078	1	1	49.1849	24.0606
DATA	769	10	31	0	0	ASCRP3001625	ASCRP3001625	4304.02	2754.97	4.545297e+000	2.103098e+000	54	21.5	6.318422e+000	0	0	0	0	0	0	4.68917	1	0	50.1463	22.6765
DATA	770	10	32	0	1	RC1	RC1	4329.61	2755.06	2.086083e+000	2.052133e+000	43	25	5.833486e+000	0	0	0	0	0	0	-2.37786	0	0	49.1849	24.3793
DATA	771	10	33	0	0	Negative015	Negative015	4354.72	2755	2.277087e+000	2.063852e+000	50	24	6.911266e+000	0	0	0	0	0	0	2.35162	1	0	49.1849	24.1471
DATA	772	10	34	0	0	ASCRP3007131	ASCRP3007131	4380.09	2755.07	3.109495e+004	3.109496e+003	32231.5	26	4.581447e+000	0	0	0	0	0	0	32123.1	1	1	54.4085	25.9
DATA	773	10	35	0	0	ASCRP3003857	ASCRP3003857	4405.72	2755.09	1.173473e+002	1.191249e+001	164.5	21	4.280939e+000	0	0	0	0	0	0	121.248	1	1	48.8603	22.1333
DATA	774	10	36	0	0	ASCRP3002486	ASCRP3002486	4430.76	2755.28	1.187093e+001	2.369000e+000	57	24	4.355839e+000	0	0	0	0	0	0	12.2663	1	1	48.8603	23.84
DATA	775	10	37	0	0	ASCRP3009969	ASCRP3009969	4456.35	2755.24	8.790692e+001	9.026648e+000	138.5	25.5	7.317607e+000	0	0	0	0	0	0	90.8223	1	1	51.0895	24.5313
DATA	776	10	38	0	0	ASCRP3003624	ASCRP3003624	4481.65	2755.16	8.086006e+001	8.342062e+000	134	21.5	8.570522e+000	0	0	0	0	0	0	83.5178	1	1	50.1463	24.4231
DATA	777	10	39	0	0	ASCRP3010143	ASCRP3010143	4507.14	2755.39	1.168841e+003	1.169021e+002	1252.5	22.5	8.205496e+000	0	0	0	0	0	0	1206.81	1	1	49.8279	24.3889
DATA	778	10	40	0	0	ASCRP3008532	ASCRP3008532	4532.58	2755.34	4.248554e+002	4.253511e+001	495	22	7.127052e+000	0	0	0	0	0	0	438.407	1	1	51.4001	23.7778
DATA	779	10	41	0	0	ASCRP3010045	ASCRP3010045	4557.67	2755.5	1.239192e+001	2.399087e+000	60	21	7.215870e+000	0	0	0	0	0	0	12.7787	1	1	57.5363	22.9286
DATA	780	10	42	0	0	ASCRP3002810	ASCRP3002810	4583.36	2755.56	2.831918e+001	3.499555e+000	77	20.5	5.031745e+000	0	0	0	0	0	0	29.1786	1	1	50.7771	20.9615
DATA	781	10	43	0	0	ASCRP3004729	ASCRP3004729	4608.41	2755.51	1.980805e+002	1.991467e+001	252.5	23	3.812933e+000	0	0	0	0	0	0	203.892	1	1	51.7088	23
DATA	782	10	44	0	0	ASCRP3009092	ASCRP3009092	4634.14	2755.61	6.502126e+002	6.505390e+001	712	26	1.074374e+001	0	0	0	0	0	0	668.544	1	1	54.7002	27.8065
DATA	783	10	45	0	0	ASCRP3005142	ASCRP3005142	4659.44	2755.53	5.573812e+001	5.943314e+000	103	22	6.569376e+000	0	0	0	0	0	0	57.2372	1	1	50.4627	23.1852
DATA	784	10	46	0	0	ASCRP3000005	ASCRP3000005	4684.67	2755.5	3.518800e+001	4.080355e+000	84	24	5.368313e+000	0	0	0	0	0	0	36.0846	1	1	57.5363	24.8214
DATA	785	10	47	0	0	ASCRP3009671	ASCRP3009671	4710.32	2755.55	3.010329e+003	3.010400e+002	3148	27	5.020118e+000	0	0	0	0	0	0	3082.37	1	1	49.1849	26.7391
DATA	786	10	48	0	0	ASCRP3000591	ASCRP3000591	4735.58	2755.57	6.280074e+001	6.613127e+000	110.5	22	6.782082e+000	0	0	0	0	0	0	64.1998	1	1	57.5363	22.3429
DATA	788	10	50	0	0	ASCRP3004955	ASCRP3004955	4786.41	2755.91	1.995249e+002	2.006057e+001	253.5	24	7.536237e+000	0	0	0	0	0	0	203.25	1	1	49.8279	25.8889
DATA	789	10	51	0	0	ASCRP3001767	ASCRP3001767	4812.2	2756	6.554509e+001	6.877740e+000	114.5	24	5.721028e+000	0	0	0	0	0	0	66.637	1	1	49.1849	24.8889
DATA	790	10	52	0	0	ASCRP3013274	ASCRP3013274	4837.32	2756	1.729283e+002	1.741842e+001	221	24	4.684946e+000	0	0	0	0	0	0	175.451	1	1	49.1849	24.4444
DATA	791	10	53	0	0	ASCRP3004249	ASCRP3004249	4862.63	2756	1.045016e+003	1.045226e+002	1092.5	25	5.200910e+000	0	0	0	0	0	0	1057.99	1	1	49.8279	24.871
DATA	792	10	54	0	0	ASCRP3002371	ASCRP3002371	4888.13	2756	2.496407e+002	2.505200e+001	300.5	21	5.935133e+000	0	0	0	0	0	0	252.175	1	1	48.5334	22
DATA	793	10	55	0	0	ASCRP3005508	ASCRP3005508	4913.12	2756.17	4.744275e+000	2.154691e+000	53.5	23	5.468128e+000	0	0	0	0	0	0	4.7817	1	0	48.5334	22.7895
DATA	794	10	56	0	0	ASCRP3010673	ASCRP3010673	4938.89	2755.92	4.594878e+001	5.054928e+000	93	23	6.016107e+000	0	0	0	0	0	0	46.1975	1	1	46.8651	22.5
DATA	795	10	57	0	0	ASCRP3006627	ASCRP3006627	4964.28	2755.96	2.147053e+000	2.114167e+000	49	21	6.153183e+000	0	0	0	0	0	0	0.934783	0	0	49.1849	21.9565
DATA	796	10	58	0	0	ASCRP3012445	ASCRP3012445	4989.63	2756	1.430721e+002	1.446304e+001	189	23	5.989827e+000	0	0	0	0	0	0	143.143	1	1	50.4627	24.1563
DATA	797	10	59	0	0	ASCRP3007790	ASCRP3007790	5015.07	2756	1.771695e+001	2.764929e+000	65	22	7.487624e+000	0	0	0	0	0	0	17.6808	1	1	46.8651	24.2581
DATA	798	10	60	0	0	ASCRP3009387	ASCRP3009387	5040.55	2756.01	2.345506e+000	2.141057e+000	49	20.5	8.168414e+000	0	0	0	0	0	0	2.33473	1	0	48.8603	23.0333
DATA	799	10	61	0	0	ASCRP3010831	ASCRP3010831	5065.68	2755.99	3.197900e+001	3.844335e+000	79.5	22	4.427022e+000	0	0	0	0	0	0	31.7507	1	1	49.1849	23.2069
DATA	800	10	62	0	0	ASCRP3008428	ASCRP3008428	5091.49	2756.23	6.880839e+000	2.247093e+000	54	23	4.953478e+000	0	0	0	0	0	0	6.81406	1	0	47.2035	24.5862
DATA	801	10	63	0	0	ASCRP3012718	ASCRP3012718	5116.7	2755.93	2.180244e+000	2.147625e+000	51	23	5.987055e+000	0	0	0	0	0	0	1.09489	0	0	48.8603	21.5
DATA	802	10	64	0	0	ASCRP3012144	ASCRP3012144	5141.94	2756.19	2.325610e+002	2.335529e+001	275	23	5.671093e+000	0	0	0	0	0	0	229.126	1	1	51.4001	23.1935
DATA	803	10	65	0	0	ASCRP3004243	ASCRP3004243	5167.39	2755.97	3.318880e+001	3.957541e+000	80.5	24	7.249739e+000	0	0	0	0	0	0	32.614	1	1	49.1849	23.3939
DATA	804	10	66	0	0	Negative025	Negative025	5192.8	2756.08	3.376974e+000	2.187323e+000	51	23	5.177641e+000	0	0	0	0	0	0	3.31024	1	0	47.8731	22.0526
DATA	805	10	67	0	0	ASCRP3004433	ASCRP3004433	5218.32	2756.25	7.766180e+001	8.062672e+000	124	22	4.966954e+000	0	0	0	0	0	0	75.9421	1	1	49.1849	22.6786
DATA	806	10	68	0	0	ASCRP3002494	ASCRP3002494	5243.5	2756.5	1.378773e+001	2.572157e+000	62	23.5	6.174310e+000	0	0	0	0	0	0	13.4511	1	1	57.5363	23.3824
DATA	807	10	69	0	0	A_23_P148798	NM_015984	5268.89	2756.5	2.985716e+001	3.694761e+000	77	23	5.460609e+000	0	0	0	0	0	0	29.0612	1	1	65	23.3056
DATA	808	10	70	0	0	ASCRP3001617	ASCRP3001617	5294.54	2756.18	1.213164e+002	1.232620e+001	167	23	5.432121e+000	0	0	0	0	0	0	117.813	1	1	49.8279	22.7857
DATA	809	10	71	0	0	ASCRP3011308	ASCRP3011308	5319.64	2756.45	2.080831e+001	3.017889e+000	67	24	4.982431e+000	0	0	0	0	0	0	20.1664	1	1	49.8279	22.7692
DATA	810	10	72	0	0	ASCRP3006312	ASCRP3006312	5345.19	2756.5	9.786896e+001	1.002896e+001	144	24	6.484182e+000	0	0	0	0	0	0	94.6627	1	1	51.0895	24.2692
DATA	811	10	73	0	0	ASCRP3007250	ASCRP3007250	5370.56	2756.51	2.389862e+002	2.399913e+001	275.5	21.5	6.699116e+000	0	0	0	0	0	0	230.735	1	1	52.3208	22.4667
DATA	812	10	74	0	0	ASCRP3005013	ASCRP3005013	5395.52	2756.78	8.622374e+001	8.898033e+000	128	24	7.915549e+000	0	0	0	0	0	0	83.1141	1	1	51.0895	25.5484
DATA	813	10	75	0	0	ASCRP3008205	ASCRP3008205	5421.44	2756.77	4.558182e+002	4.563493e+001	482.5	24	6.547873e+000	0	0	0	0	0	0	438.709	1	1	52.0157	23.4815
DATA	814	10	76	0	0	ASCRP3011105	ASCRP3011105	5446.8	2756.78	1.555959e+002	1.571489e+001	195	24	7.752584e+000	0	0	0	0	0	0	149.562	1	1	50.1463	23.8889
DATA	815	10	77	0	0	ASCRP3011142	ASCRP3011142	5472.11	2756.5	1.328651e+001	2.575532e+000	59.5	26	6.707433e+000	0	0	0	0	0	0	12.7567	1	1	65	25.1
DATA	816	10	78	0	0	ASCRP3013562	ASCRP3013562	5497.42	2756.57	6.841508e+000	2.311781e+000	54	25	5.942592e+000	0	0	0	0	0	0	6.56318	1	0	57.5363	24.5758
DATA	817	10	79	0	0	ASCRP3004541	ASCRP3004541	5523.26	2756.83	1.543816e+002	1.559547e+001	200.5	23.5	7.772931e+000	0	0	0	0	0	0	148.016	1	1	50.4627	24.4615
DATA	818	10	80	0	0	ASCRP3008582	ASCRP3008582	5548.31	2757	1.760702e+003	1.760840e+002	1694	24	7.602490e+000	0	0	0	0	0	0	1687.59	1	1	50.4627	26.2581
DATA	819	10	81	0	0	ASCRP3007919	ASCRP3007919	5574	2757.01	2.474815e+001	3.318135e+000	72	23	6.017963e+000	0	0	0	0	0	0	23.7194	1	1	46.8651	23.8889
DATA	820	10	82	0	0	ASCRP3003892	ASCRP3003892	5599.29	2756.96	1.266345e+001	2.546865e+000	61	23	5.551828e+000	0	0	0	0	0	0	12.14	1	1	49.1849	23.1326
DATA	821	11	1	0	0	ASCRP3007848	ASCRP3007848	3529.31	2761.32	3.613012e+002	3.619487e+001	404	25	6.578674e+000	0	0	0	0	0	0	353.677	1	1	47.5395	25.3388
DATA	822	11	2	0	0	ASCRP3000429	ASCRP3000429	3554.5	2761	3.686413e+001	4.273208e+000	82	24	4.697678e+000	0	0	0	0	0	0	36.1344	1	1	54.1152	24.5455
DATA	823	11	3	0	0	ASCRP3010806	ASCRP3010806	3580.04	2761.19	6.328374e+002	6.332050e+001	678.5	26	4.537538e+000	0	0	0	0	0	0	621.35	1	1	48.5334	25.5484
DATA	824	11	4	0	0	AS_circRNA_control206	AS_circRNA_control206	3605.61	2761.09	1.508701e+002	1.523998e+001	198	23	5.700214e+000	0	0	0	0	0	0	148.385	1	1	50.1463	24.0857
DATA	825	11	5	1028	1	(+)E1A_r60_n9	E1A_r60_n9	3630.93	2761.64	6.672874e+000	2.250733e+000	55	22	4.755564e+000	0	0	0	0	0	0	6.57618	1	0	51.4001	23
DATA	826	11	6	0	0	ASCRP3002271	ASCRP3002271	3656.44	2761.09	1.765819e+001	2.778902e+000	63	24	7.822291e+000	0	0	0	0	0	0	17.4332	1	1	50.1463	25.6
DATA	827	11	7	0	0	ASCRP3013420	ASCRP3013420	3681.68	2761.69	2.551816e+002	2.560782e+001	299	24	8.030474e+000	0	0	0	0	0	0	252.484	1	1	52.9257	24.8333
DATA	829	11	9	0	0	ASCRP3003473	ASCRP3003473	3732.5	2761.5	1.329095e+004	1.329096e+003	13187	23	5.680962e+000	0	0	0	0	0	0	13205.4	1	1	57.5363	22.76
DATA	830	11	10	0	0	AS_circRNA_control203	AS_circRNA_control203	3757.73	2761.38	4.193408e+002	4.198802e+001	467.5	23	7.087472e+000	0	0	0	0	0	0	417.532	1	1	50.7771	24.0323
DATA	831	11	11	0	0	ASCRP3005307	ASCRP3005307	3783.31	2761.66	8.749986e+003	8.750011e+002	8764	26	5.674598e+000	0	0	0	0	0	0	8732.37	1	1	48.5334	25.1429
DATA	832	11	12	0	1	ETG04_27747	ETG04_27747	3808.58	2761.57	2.235872e+000	2.129792e+000	49	26	6.723173e+000	0	0	0	0	0	0	2.23626	1	0	65	25.6429
DATA	833	11	13	0	0	ASCRP3012047	ASCRP3012047	3834.11	2761.5	4.358163e+000	2.157797e+000	52	26	6.685334e+000	0	0	0	0	0	0	4.36861	1	0	65	25.027
DATA	834	11	14	0	0	ASCRP3003581	ASCRP3003581	3859.45	2761.39	1.297595e+001	2.475970e+000	58.5	22.5	5.336178e+000	0	0	0	0	0	0	13.0355	1	1	50.4627	22.9063
DATA	835	11	15	0	0	ASCRP3010261	ASCRP3010261	3884.45	2761.64	1.119517e+001	2.383304e+000	58	24	5.412310e+000	0	0	0	0	0	0	11.2717	1	1	51.7088	23.6897
DATA	836	11	16	0	0	ASCRP3012773	ASCRP3012773	3910.42	2761.53	1.765147e+001	2.742844e+000	67	24	4.606184e+000	0	0	0	0	0	0	17.8112	1	1	49.8279	23.4286
DATA	837	11	17	0	0	ASCRP3002523	ASCRP3002523	3935.46	2761.86	2.574585e+001	3.319137e+000	75	23	3.658888e+000	0	0	0	0	0	0	26.0358	1	1	51.0895	23.1852
DATA	838	11	18	0	0	ASCRP3009393	ASCRP3009393	3961.2	2761.44	5.072155e+002	5.076461e+001	567.5	22	6.810649e+000	0	0	0	0	0	0	513.955	1	1	54.9904	22.4194
DATA	839	11	19	0	0	ASCRP3001978	ASCRP3001978	3986.38	2762	1.501157e+002	1.515582e+001	205	24	7.194233e+000	0	0	0	0	0	0	152.438	1	1	48.5334	26.0968
DATA	840	11	20	0	0	ASCRP3007579	ASCRP3007579	4011.61	2761.93	2.496651e+004	2.496652e+003	25513.5	27	4.382938e+000	0	0	0	0	0	0	25401.7	1	1	53.8203	27.4167
DATA	841	11	21	0	0	ASCRP3013084	ASCRP3013084	4037.39	2761.93	4.368899e+004	4.368899e+003	44637.5	26	7.048267e+000	0	0	0	0	0	0	44535.5	1	1	53.8203	25.7037
DATA	842	11	22	0	0	ASCRP3003313	ASCRP3003313	4062.52	2761.66	1.434928e+003	1.435078e+002	1506	24	3.842657e+000	0	0	0	0	0	0	1465.24	1	1	43.3362	24.1379
DATA	843	11	23	0	0	ASCRP3003559	ASCRP3003559	4088.19	2762.03	1.726810e+002	1.739182e+001	225	25.5	5.777010e+000	0	0	0	0	0	0	176.649	1	1	49.1849	25.5769
DATA	844	11	24	0	0	ASCRP3006775	ASCRP3006775	4113.5	2762	1.615834e+001	2.624020e+000	66	26	5.997030e+000	0	0	0	0	0	0	16.5561	1	1	54.1152	26.6333
DATA	845	11	25	0	0	ASCRP3013070	ASCRP3013070	4138.5	2762	9.942376e+000	2.291377e+000	59	25	5.296733e+000	0	0	0	0	0	0	10.2022	1	0	65	23.8462
DATA	846	11	26	0	0	ASCRP3006450	ASCRP3006450	4164.14	2761.81	1.107246e+002	1.126275e+001	162	21	6.402547e+000	0	0	0	0	0	0	113.774	1	1	47.5395	22.2759
DATA	847	11	27	0	0	ASCRP3012852	ASCRP3012852	4189.35	2762.15	6.154776e+001	6.489997e+000	114	24	4.525516e+000	0	0	0	0	0	0	63.3283	1	1	49.1849	23.1379
DATA	848	11	28	0	0	ASCRP3012162	ASCRP3012162	4215.13	2762	1.613816e+002	1.626866e+001	216	24.5	7.195574e+000	0	0	0	0	0	0	166.24	1	1	48.5334	24.7353
DATA	849	11	29	0	0	ASCRP3006102	ASCRP3006102	4240.54	2761.97	6.794555e+001	7.098335e+000	120	23	6.968408e+000	0	0	0	0	0	0	70.0634	1	1	48.5334	23.9394
DATA	850	11	30	0	0	ASCRP3002021	ASCRP3002021	4265.61	2762.07	4.426502e+001	4.879198e+000	93	23.5	5.259400e+000	0	0	0	0	0	0	45.6866	1	1	53.8203	23.125
DATA	851	11	31	0	0	ASCRP3005357	ASCRP3005357	4291.31	2762.28	4.159420e+001	4.637503e+000	92	21.5	6.617106e+000	0	0	0	0	0	0	42.9657	1	1	47.5395	22.1765
DATA	852	11	32	0	0	ASCRP3007663	ASCRP3007663	4316.75	2762.01	3.644483e+001	4.181270e+000	84	26	5.802854e+000	0	0	0	0	0	0	37.6685	1	1	49.1849	24.8387
DATA	853	11	33	1028	1	(+)E1A_r60_a97	E1A_r60_a97	4341.88	2762.3	2.082324e+000	2.049826e+000	48.5	23.5	5.892091e+000	0	0	0	0	0	0	0.780532	0	0	49.1849	23.1563
DATA	854	11	34	0	0	ASCRP3008405	ASCRP3008405	4367.42	2762.43	3.745926e+002	3.751519e+001	434.5	24	6.018076e+000	0	0	0	0	0	0	387.536	1	1	57.5363	23.7
DATA	855	11	35	0	0	ASCRP3004428	ASCRP3004428	4392.58	2762.43	3.868792e+002	3.874205e+001	446	23	5.466422e+000	0	0	0	0	0	0	400.334	1	1	57.5363	23.8966
DATA	856	11	36	0	0	AS_circRNA_control206	AS_circRNA_control206	4418.42	2762.43	1.481160e+002	1.495238e+001	203	21.5	4.263621e+000	0	0	0	0	0	0	153.279	1	1	57.5363	21.4615
DATA	857	11	37	0	0	ASCRP3003602	ASCRP3003602	4443.5	2762.5	4.325005e+001	4.785027e+000	95	26.5	5.035050e+000	0	0	0	0	0	0	44.7552	1	1	57.5363	25.6
DATA	858	11	38	0	0	ASCRP3004845	ASCRP3004845	4468.89	2762.5	3.178475e+001	3.780914e+000	80	26	8.551400e+000	0	0	0	0	0	0	32.8839	1	1	56.9804	24.3333
DATA	859	11	39	0	0	ASCRP3004621	ASCRP3004621	4494.45	2762.53	9.079755e+001	9.307928e+000	141	24	7.264022e+000	0	0	0	0	0	0	93.904	1	1	52.6241	25.1379
DATA	860	11	40	0	0	ASCRP3007198	ASCRP3007198	4519.89	2762.32	1.280847e+003	1.281011e+002	1351	22.5	6.708337e+000	0	0	0	0	0	0	1323.95	1	1	52.9257	23.2941
DATA	861	11	41	0	0	Negative018	Negative018	4545.37	2762.15	5.258359e+000	2.117163e+000	54	21	7.316390e+000	0	0	0	0	0	0	5.43161	1	0	51.4001	23.6207
DATA	862	11	42	0	0	ASCRP3001171	ASCRP3001171	4570.69	2762.44	3.556472e+002	3.562389e+001	413	21	5.599981e+000	0	0	0	0	0	0	367.096	1	1	51.0895	22.2143
DATA	863	11	43	0	0	Negative034	Negative034	4595.89	2762.5	1.098818e+001	2.329610e+000	59	22	5.943909e+000	0	0	0	0	0	0	11.3316	1	1	56.9804	22.5172
DATA	864	11	44	0	0	ASCRP3012514	ASCRP3012514	4621.42	2762.57	5.788380e+001	6.142796e+000	107	27.5	8.613568e+000	0	0	0	0	0	0	59.63	1	1	57.5363	29
DATA	865	11	45	0	0	ASCRP3013159	ASCRP3013159	4646.58	2762.57	5.365741e+002	5.369689e+001	595.5	21	6.572627e+000	0	0	0	0	0	0	552.106	1	1	57.5363	22.7407
DATA	866	11	46	0	0	ASCRP3005878	ASCRP3005878	4672.27	2762.47	2.328773e+001	3.110208e+000	71.5	24	4.974551e+000	0	0	0	0	0	0	23.9292	1	1	51.0895	24.8846
DATA	867	11	47	0	0	ASCRP3004310	ASCRP3004310	4697.5	2762.65	1.567311e+001	2.592047e+000	65	25.5	5.636600e+000	0	0	0	0	0	0	16.0821	1	1	57.5363	25.4333
DATA	868	11	48	0	0	ASCRP3004840	ASCRP3004840	4723.14	2762.59	6.551128e+003	6.551161e+002	6608	24	6.379269e+000	0	0	0	0	0	0	6711.29	1	1	54.9904	23.4848
DATA	869	11	49	0	0	ASCRP3012920	ASCRP3012920	4748.64	2763	6.627167e+000	2.174651e+000	53	22	6.642665e+000	0	0	0	0	0	0	6.77813	1	0	49.1849	22.5625
DATA	870	11	50	0	0	ASCRP3011770	ASCRP3011770	4774.01	2762.91	4.235934e+002	4.241013e+001	483	23.5	7.322083e+000	0	0	0	0	0	0	432.452	1	1	46.8651	24
DATA	871	11	51	0	0	ASCRP3001837	ASCRP3001837	4799.09	2762.93	6.683651e+001	6.999507e+000	114.5	24	5.994650e+000	0	0	0	0	0	0	68.1056	1	1	54.4085	25.0588
DATA	872	11	52	0	0	ASCRP3001979	ASCRP3001979	4824.59	2762.91	2.570957e+002	2.579382e+001	313	25	4.896968e+000	0	0	0	0	0	0	261.446	1	1	49.8279	24.8621
DATA	873	11	53	0	0	ASCRP3007359	ASCRP3007359	4850.19	2763.04	2.802749e+002	2.810512e+001	332	22	5.495453e+000	0	0	0	0	0	0	284.418	1	1	46.8651	24
DATA	874	11	54	0	0	ASCRP3009536	ASCRP3009536	4875.51	2762.87	3.677247e+002	3.683194e+001	416	22	6.201241e+000	0	0	0	0	0	0	372.331	1	1	47.2035	23.1538
DATA	875	11	55	0	0	ASCRP3004477	ASCRP3004477	4900.93	2763.21	1.134032e+003	1.134226e+002	1205.5	20	5.802298e+000	0	0	0	0	0	0	1145.69	1	1	46.8651	22
DATA	876	11	56	0	0	Negative015	Negative015	4926	2763	2.136558e+000	2.101787e+000	45	22.5	5.599990e+000	0	0	0	0	0	0	-3.36065	0	0	54.9904	22.2105
DATA	877	11	57	0	0	ASCRP3003827	ASCRP3003827	4951.61	2763.26	2.036704e+002	2.047571e+001	256	21	5.409697e+000	0	0	0	0	0	0	204.789	1	1	49.8279	21.913
DATA	878	11	58	0	0	ASCRP3000078	ASCRP3000078	4976.61	2763.07	1.542538e+002	1.556929e+001	202	23	4.455090e+000	0	0	0	0	0	0	154.72	1	1	53.8203	22.75
DATA	879	11	59	0	0	ASCRP3003434	ASCRP3003434	5002.64	2763.12	1.301820e+002	1.318928e+001	178.5	24	6.148546e+000	0	0	0	0	0	0	130.24	1	1	49.5074	24.7308
DATA	880	11	60	0	0	ASCRP3012374	ASCRP3012374	5027.75	2763.03	5.199154e+001	5.615831e+000	100	22.5	7.826496e+000	0	0	0	0	0	0	51.8831	1	1	49.1849	23.6875
DATA	881	11	61	0	0	ASCRP3012175	ASCRP3012175	5053.17	2763.22	4.129154e+002	4.134635e+001	460	21	7.035922e+000	0	0	0	0	0	0	411.007	1	1	49.5074	23.2857
DATA	882	11	62	0	0	ASCRP3002031	ASCRP3002031	5078.75	2763	1.960444e+002	1.972023e+001	243	23	5.174969e+000	0	0	0	0	0	0	194.623	1	1	49.1849	24.697
DATA	883	11	63	0	0	ASCRP3009154	ASCRP3009154	5104	2763.18	5.880818e+001	6.257846e+000	107	22.5	6.436335e+000	0	0	0	0	0	0	58.2334	1	1	46.8651	22.8438
DATA	884	11	64	0	0	ASCRP3007463	ASCRP3007463	5129.44	2763.06	9.239619e+001	9.485310e+000	140	22.5	6.321208e+000	0	0	0	0	0	0	91.2548	1	1	48.2044	22.4286
DATA	885	11	65	0	0	ASCRP3006388	ASCRP3006388	5154.52	2763.45	9.366356e+001	9.609990e+000	140	24	7.235275e+000	0	0	0	0	0	0	92.2789	1	1	51.7088	23.8571
DATA	886	11	66	0	0	ASCRP3001444	ASCRP3001444	5180.41	2763.48	7.743739e+001	8.038197e+000	125.5	22	5.953613e+000	0	0	0	0	0	0	76.0966	1	1	51.4001	22.125
DATA	887	11	67	0	0	Negative044	Negative044	5205.81	2763.12	2.196952e+000	2.166173e+000	49	23	4.846744e+000	0	0	0	1	0	0	1.43828	0	0	47.8731	23.1563
DATA	889	11	69	0	0	CUST_17_PI418767722	NM_003753	5256.38	2763.48	3.209920e+003	3.209994e+002	3131.5	24	5.335770e+000	0	0	0	0	0	0	3131.63	1	1	51.7088	24.5517
DATA	890	11	70	0	0	ASCRP3005121	ASCRP3005121	5281.75	2763.37	1.697765e+002	1.711656e+001	211	23	6.155274e+000	0	0	0	0	0	0	165.26	1	1	49.1849	22.7714
DATA	891	11	71	0	0	ASCRP3006753	ASCRP3006753	5307.06	2763.68	7.793031e+001	8.092433e+000	123	22.5	4.194685e+000	0	0	0	0	0	0	75.6982	1	1	50.4627	22.6538
DATA	892	11	72	0	0	ASCRP3004032	ASCRP3004032	5332.57	2763.39	1.733801e+002	1.747520e+001	217	22.5	5.582528e+000	0	0	0	0	0	0	168.062	1	1	49.5074	21.7308
DATA	893	11	73	0	0	ASCRP3005586	ASCRP3005586	5357.72	2763.85	5.869112e+001	6.264171e+000	105	24	6.250333e+000	0	0	0	0	0	0	56.7883	1	1	51.7088	24
DATA	894	11	74	0	0	ASCRP3009675	ASCRP3009675	5383.53	2763.41	8.057037e+001	8.350269e+000	124	24	4.889288e+000	0	0	0	0	0	0	77.814	1	1	51.0895	23.7826
DATA	895	11	75	0	0	ASCRP3007066	ASCRP3007066	5408.8	2763.82	4.206248e+002	4.211980e+001	451	23	6.861203e+000	0	0	0	0	0	0	405.625	1	1	52.9257	23.2895
DATA	896	11	76	0	0	ASCRP3002100	ASCRP3002100	5434.3	2763.57	3.961702e+002	3.967806e+001	427	21	5.079656e+000	0	0	0	0	0	0	381.492	1	1	52.0157	20.3929
DATA	897	11	77	0	0	ASCRP3003633	ASCRP3003633	5459.55	2763.77	7.714192e+001	8.022435e+000	120	24	5.595236e+000	0	0	0	0	0	0	74.1984	1	1	51.0895	24.16
DATA	898	11	78	0	0	ASCRP3002549	ASCRP3002549	5484.61	2763.93	2.344205e+004	2.344206e+003	22457	23	5.995257e+000	0	0	0	0	0	0	22526.6	1	1	53.8203	23.9474
DATA	899	11	79	0	0	ASCRP3008003	ASCRP3008003	5510.35	2764.12	1.688861e+003	1.689005e+002	1653.5	25	6.678237e+000	0	0	0	0	0	0	1621.76	1	1	48.8603	24.2333
DATA	900	11	80	0	0	ASCRP3005623	ASCRP3005623	5535.7	2763.83	5.306027e+002	5.310616e+001	553	21.5	5.866725e+000	0	0	0	0	0	0	509.254	1	1	49.8279	22.5385
DATA	901	11	81	0	0	ASCRP3006946	ASCRP3006946	5560.91	2763.93	3.254099e+002	3.261578e+001	360	23	4.881940e+000	0	0	0	0	0	0	312.263	1	1	54.4085	23.5
DATA	902	11	82	0	0	ASCRP3001855	ASCRP3001855	5586.32	2764	1.071024e+002	1.093533e+001	152	22	4.873316e+000	0	0	0	0	0	0	102.787	1	1	49.1849	21.7222
DATA	903	12	1	0	0	ASCRP3003755	ASCRP3003755	3541.86	2768.8	8.653974e+002	8.656662e+001	902	25	6.640710e+000	0	0	0	0	0	0	849.846	1	1	46.8651	24.8913
DATA	904	12	2	0	0	ASCRP3011302	ASCRP3011302	3567.69	2768.73	7.787027e+000	2.290378e+000	56	24	4.842020e+000	0	0	0	0	0	0	7.65851	1	0	47.5395	24.6129
DATA	905	12	3	1028	1	(+)E1A_r60_n11	E1A_r60_n11	3592.61	2768.93	1.060983e+001	2.397866e+000	55.5	26	5.026041e+000	0	0	0	0	0	0	10.4521	1	0	53.8203	25.2414
DATA	906	12	4	0	0	ASCRP3000945	ASCRP3000945	3618.39	2768.93	3.383752e+001	4.007179e+000	80	24	5.711050e+000	0	0	0	0	0	0	33.3935	1	1	53.8203	24.2667
DATA	907	12	5	1028	1	(+)E1A_r60_a107	E1A_r60_a107	3643.5	2769	6.586193e+000	2.241529e+000	55.5	24	5.882762e+000	0	0	0	0	0	0	6.51182	1	0	54.1152	25.2083
DATA	908	12	6	0	0	ASCRP3006718	ASCRP3006718	3669	2769	1.608291e+001	2.675707e+000	62	21	6.679289e+000	0	0	0	0	0	0	15.9323	1	1	54.9904	22.7097
DATA	909	12	7	0	0	ASCRP3003824	ASCRP3003824	3694.44	2768.99	3.382308e+002	3.389034e+001	385	25.5	6.823304e+000	0	0	0	0	0	0	335.74	1	1	48.2044	25.8333
DATA	910	12	8	0	0	ASCRP3000184	ASCRP3000184	3720	2769.12	3.392603e+001	4.005594e+000	83	24	4.598712e+000	0	0	0	0	0	0	33.7481	1	1	46.8651	24.0741
DATA	911	12	9	0	0	ASCRP3009348	ASCRP3009348	3744.79	2768.99	1.402963e+002	1.418969e+001	187	22	7.617067e+000	0	0	0	0	0	0	139.845	1	1	49.1849	23.6552
DATA	912	12	10	0	0	ASCRP3008468	ASCRP3008468	3770.66	2769.08	8.042246e+001	8.317103e+000	130	24	6.891274e+000	0	0	0	0	0	0	80.3428	1	1	48.8603	24.6
DATA	913	12	11	0	0	ASCRP3002260	ASCRP3002260	3796	2769	1.711057e+004	1.711058e+003	17232	27	5.961909e+000	0	0	0	0	0	0	17130.5	1	1	54.9904	26.5625
DATA	914	12	12	0	0	ASCRP3009281	ASCRP3009281	3821.44	2769.03	4.953203e+002	4.957701e+001	548	25	7.005417e+000	0	0	0	0	0	0	496.994	1	1	48.5334	25.4
DATA	915	12	13	0	0	ASCRP3010544	ASCRP3010544	3847.01	2769.33	1.023488e+001	2.341918e+000	58	25	6.614808e+000	0	0	0	0	0	0	10.293	1	0	45.835	25.5455
DATA	916	12	14	0	0	ASCRP3009133	ASCRP3009133	3872.13	2769.16	2.780035e+001	3.485247e+000	75	24.5	5.775016e+000	0	0	0	0	0	0	28.0173	1	1	49.5074	24.9375
DATA	917	12	15	0	0	ASCRP3003639	ASCRP3003639	3897.5	2769	1.174936e+002	1.193512e+001	164	23	5.335784e+000	0	0	0	0	0	0	118.661	1	1	54.1152	23
DATA	918	12	16	0	0	ASCRP3005576	ASCRP3005576	3923	2769.46	1.752339e+002	1.764792e+001	224	24	4.278483e+000	0	0	0	0	0	0	177.373	1	1	65	24.3448
DATA	919	12	17	0	0	ASCRP3006082	ASCRP3006082	3948.34	2769.19	7.629496e+001	7.910225e+000	125	23	3.366502e+000	0	0	0	0	0	0	77.3815	1	1	48.5334	23.5556
DATA	920	12	18	0	0	ASCRP3013443	ASCRP3013443	3973.66	2769.13	8.109808e+001	8.373409e+000	131	24	5.464199e+000	0	0	0	0	0	0	82.418	1	1	50.1463	23.9333
DATA	921	12	19	0	0	ASCRP3008771	ASCRP3008771	3999.33	2769.5	3.596423e+001	4.154668e+000	84	28	5.806225e+000	0	0	0	0	0	0	36.6255	1	1	57.5363	27.5926
DATA	922	12	20	0	0	ASCRP3006202	ASCRP3006202	4024.5	2769.5	1.254195e+002	1.271265e+001	180	27	8.328389e+000	0	0	0	0	0	0	127.965	1	1	57.5363	27.1724
DATA	923	12	21	0	0	ASCRP3001872	ASCRP3001872	4049.89	2769.5	1.482789e+002	1.497203e+001	195	24	5.330394e+000	0	0	0	0	0	0	151.563	1	1	65	23.4815
DATA	924	12	22	1028	1	(+)E1A_r60_a107	E1A_r60_a107	4075.64	2769.26	4.827279e+000	2.124546e+000	51.5	23.5	3.567935e+000	0	0	0	0	0	0	4.94257	1	0	48.2044	24.2857
DATA	925	12	23	0	0	ASCRP3013088	ASCRP3013088	4100.81	2769.49	1.585957e+003	1.586091e+002	1679	26.5	5.411100e+000	0	0	0	0	0	0	1626.55	1	1	50.4627	27
DATA	926	12	24	0	0	ASCRP3002695	ASCRP3002695	4126.27	2769.38	1.301247e+002	1.317490e+001	180.5	27	6.230863e+000	0	0	0	0	0	0	133.657	1	1	50.7771	27.0968
DATA	927	12	25	0	0	ASCRP3010781	ASCRP3010781	4151.6	2769.36	1.675964e+001	2.655240e+000	65	25.5	4.831308e+000	0	0	0	0	0	0	17.2391	1	1	49.1849	24.6923
DATA	928	12	26	0	0	ASCRP3002753	ASCRP3002753	4176.33	2769.99	2.090580e+000	2.056558e+000	46	22.5	5.371273e+000	0	0	0	0	0	0	-0.817539	0	0	48.8603	22.3333
DATA	929	12	27	0	0	CUST_12_PI418767722	NM_001861	4202.32	2769.39	3.793452e+001	4.313978e+000	87.5	24	5.212165e+000	0	0	0	0	0	0	39.1181	1	1	49.5074	23.2
DATA	930	12	28	0	0	ASCRP3008211	ASCRP3008211	4227.56	2769.6	2.989712e+003	2.989782e+002	3030	23.5	6.750426e+000	0	0	0	0	0	0	3086.43	1	1	50.7771	24.4444
DATA	931	12	29	0	0	ASCRP3007564	ASCRP3007564	4253.14	2769.56	5.168147e+000	2.114200e+000	54.5	21	4.501613e+000	0	0	0	0	0	0	5.34041	1	0	52.0157	21.7419
DATA	932	12	30	0	0	Negative055	Negative055	4278.65	2769.56	4.898698e+000	2.106136e+000	52.5	21	5.762830e+000	0	0	0	0	0	0	5.06615	1	0	49.8279	21.8919
DATA	933	12	31	0	0	ASCRP3000660	ASCRP3000660	4303.85	2769.9	6.371732e+001	6.692422e+000	114	24	7.770836e+000	0	0	0	0	0	0	65.9449	1	1	46.8651	24.0541
DATA	934	12	32	0	0	ASCRP3004548	ASCRP3004548	4329.18	2769.91	3.411771e+001	3.978079e+000	82	27	6.707563e+000	0	0	0	0	0	0	35.3299	1	1	47.8731	26.5161
DATA	935	12	33	0	0	ASCRP3002011	ASCRP3002011	4354.7	2770.01	1.195954e+001	2.368880e+000	63	21	6.242587e+000	0	0	0	0	0	0	12.3898	1	1	48.8603	22.3548
DATA	936	12	34	0	0	ASCRP3011875	ASCRP3011875	4379.99	2769.89	9.087215e+001	9.314328e+000	141.5	26	9.012092e+000	0	0	0	0	0	0	94.1649	1	1	46.8651	27.9697
DATA	937	12	35	0	0	ASCRP3002018	ASCRP3002018	4405.48	2769.9	2.793023e+002	2.800492e+001	338	24	3.372931e+000	0	0	0	0	0	0	289.461	1	1	49.8279	23.28
DATA	938	12	36	0	0	ASCRP3009643	ASCRP3009643	4430.57	2769.81	2.778774e+003	2.778849e+002	2916	24.5	5.319799e+000	0	0	0	0	0	0	2879.75	1	1	49.5074	24.3214
DATA	939	12	37	0	0	ASCRP3006276	ASCRP3006276	4456.22	2770.2	8.299461e+000	2.206337e+000	58	27	7.805981e+000	0	0	0	0	0	0	8.60031	1	0	48.2044	26
DATA	940	12	38	0	0	ASCRP3006559	ASCRP3006559	4481.63	2770	7.174195e+003	7.174224e+002	7477	21	6.948438e+000	0	0	0	0	0	0	7431.73	1	1	46.5243	22.931
DATA	941	12	39	0	0	ASCRP3012100	ASCRP3012100	4507.16	2769.86	7.793199e+001	8.057286e+000	127	26	7.315649e+000	0	0	0	0	0	0	80.6913	1	1	47.8731	25.7647
DATA	942	12	40	0	0	ASCRP3006922	ASCRP3006922	4532.56	2770.16	5.673503e+001	6.031504e+000	105.5	23.5	6.657533e+000	0	0	0	0	0	0	58.7123	1	1	49.5074	24.2143
DATA	943	12	41	0	0	ASCRP3013250	ASCRP3013250	4557.84	2770.02	2.949070e+001	3.590783e+000	77	21.5	6.755245e+000	0	0	0	0	0	0	30.4956	1	1	49.1849	23.2333
DATA	944	12	42	0	0	ASCRP3005521	ASCRP3005521	4583.2	2770.03	4.317189e+001	4.779344e+000	92	20	5.843076e+000	0	0	0	0	0	0	44.6042	1	1	49.1849	22.6923
DATA	945	12	43	0	0	ASCRP3003146	ASCRP3003146	4608.5	2770	3.909681e+001	4.415666e+000	87	27	8.773698e+000	0	0	0	0	0	0	40.3532	1	1	54.1152	28.2222
DATA	946	12	44	0	0	ASCRP3005950	ASCRP3005950	4634	2770.13	3.722690e+004	3.722691e+003	38621	29	9.931107e+000	0	0	0	0	0	0	38380	1	1	54.4085	29.4242
DATA	947	12	45	0	0	ASCRP3002895	ASCRP3002895	4659.57	2770.25	8.053483e+001	8.312115e+000	129.5	24	8.060378e+000	0	0	0	0	0	0	82.9244	1	1	48.8603	26
DATA	949	12	47	0	0	ASCRP3004321	ASCRP3004321	4710.38	2770.24	4.473200e+002	4.477956e+001	506.5	27	5.529144e+000	0	0	0	0	0	0	459.242	1	1	49.1849	25.8571
DATA	950	12	48	0	0	ASCRP3006982	ASCRP3006982	4735.6	2770.48	5.745056e+001	6.105481e+000	110	21	4.488628e+000	0	0	0	0	0	0	58.8877	1	1	51.7088	21.1724
DATA	951	12	49	0	0	A_23_P122216	NM_002317	4761.23	2770.24	7.646607e+001	7.921957e+000	124	22	6.542961e+000	0	0	0	0	0	0	78.2364	1	1	50.1463	23.1034
DATA	952	12	50	0	0	ASCRP3011083	ASCRP3011083	4786.62	2770.3	1.102756e+004	1.102758e+003	11206	23.5	7.677356e+000	0	0	0	0	0	0	11261.9	1	1	53.2255	24.8571
DATA	953	12	51	0	0	ASCRP3002739	ASCRP3002739	4811.95	2770.62	2.684340e+001	3.394855e+000	72	26	6.582565e+000	0	0	0	0	0	0	27.3612	1	1	49.5074	26.6111
DATA	954	12	52	0	0	ASCRP3005812	ASCRP3005812	4837.38	2770.57	1.469632e+002	1.484316e+001	201	23	5.279422e+000	0	0	0	0	0	0	149.486	1	1	50.4627	24.4091
DATA	955	12	53	0	0	ASCRP3011222	ASCRP3011222	4862.5	2770.61	2.042057e+001	2.919922e+000	67.5	25	5.497424e+000	0	0	0	0	0	0	20.7268	1	1	50.4627	25.3103
DATA	956	12	54	0	1	RC3	RC3	4887.89	2770.5	2.126428e+000	2.091822e+000	46	23	5.686124e+000	0	0	0	0	0	0	-2.195	0	0	56.9804	22.9643
DATA	957	12	55	0	0	ASCRP3007224	ASCRP3007224	4913.56	2770.51	2.678291e+002	2.686486e+001	315	23	5.836714e+000	0	0	0	0	0	0	270.595	1	1	52.9257	22.8571
DATA	958	12	56	0	0	ASCRP3005278	ASCRP3005278	4938.85	2770.56	1.812789e+002	1.824932e+001	229.5	21.5	5.666947e+000	0	0	0	0	0	0	182.718	1	1	51.4001	22
DATA	959	12	57	0	0	ASCRP3006349	ASCRP3006349	4964.33	2770.5	2.154036e+004	2.154037e+003	21678	24	7.208336e+000	0	0	0	0	0	0	21657.8	1	1	57.5363	23.963
DATA	960	12	58	0	0	Negative034	Negative034	4989.79	2770.69	1.032366e+001	2.350920e+000	58	23	5.133201e+000	0	0	0	0	0	0	10.3543	1	0	52.3208	23.7241
DATA	961	12	59	0	0	ASCRP3010820	ASCRP3010820	5014.99	2770.34	8.167298e+000	2.269603e+000	55.5	22	6.930390e+000	0	0	0	0	0	0	8.17051	1	0	49.1849	22.9697
DATA	962	12	60	0	0	ASCRP3012647	ASCRP3012647	5040.17	2770.77	6.263146e+000	2.213278e+000	54	22.5	6.645602e+000	0	0	0	0	0	0	6.25011	1	0	46.1809	23.6429
DATA	963	12	61	0	0	ASCRP3006651	ASCRP3006651	5065.61	2770.93	1.758525e+001	2.760780e+000	66	23	4.942247e+000	0	0	0	0	0	0	17.5037	1	1	53.8203	22.6774
DATA	964	12	62	0	0	ASCRP3009586	ASCRP3009586	5091.35	2770.92	1.880980e+002	1.893045e+001	236	22	6.640956e+000	0	0	0	0	0	0	186.734	1	1	49.1849	22.3667
DATA	965	12	63	0	0	ASCRP3009076	ASCRP3009076	5116.8	2771	1.445476e+002	1.461222e+001	188	22	5.175206e+000	0	0	0	0	0	0	143.129	1	1	49.1849	21.1
DATA	966	12	64	0	0	ASCRP3001513	ASCRP3001513	5141.91	2770.93	2.180344e+000	2.149740e+000	48.5	24	6.408906e+000	0	0	0	0	0	0	1.42974	0	0	65	25.5
DATA	967	12	65	0	0	ASCRP3004933	ASCRP3004933	5167.66	2770.86	5.934584e+000	2.230819e+000	57	22	5.098569e+000	0	0	0	0	0	0	5.84616	1	0	45.4864	21.9333
DATA	968	12	66	0	0	ASCRP3002567	ASCRP3002567	5192.8	2771	6.964035e+002	6.967371e+001	729	22	6.855655e+000	0	0	0	0	0	0	684.342	1	1	49.1849	23.1667
DATA	969	12	67	0	0	ASCRP3011424	ASCRP3011424	5218.27	2771.09	4.084205e+001	4.620680e+000	87	23.5	5.174725e+000	0	0	0	0	0	0	40.0366	1	1	49.1849	23.5
DATA	970	12	68	0	0	ASCRP3005844	ASCRP3005844	5243.75	2771	5.791257e+002	5.795307e+001	613	24	6.265111e+000	0	0	0	0	0	0	566.341	1	1	49.1849	23.4194
DATA	971	12	69	0	0	ASCRP3012734	ASCRP3012734	5268.91	2771.07	1.245005e+001	2.502774e+000	59	23.5	6.237144e+000	0	0	0	0	0	0	12.1476	1	1	54.4085	23.6471
DATA	972	12	70	0	0	ASCRP3012347	ASCRP3012347	5294.88	2771	2.865762e+002	2.874012e+001	322	23	6.595588e+000	0	0	0	0	0	0	278.981	1	1	49.8279	23.7941
DATA	973	12	71	0	0	ASCRP3002940	ASCRP3002940	5319.85	2771.09	7.792590e+002	7.795641e+001	811	23	4.753531e+000	0	0	0	0	0	0	757.058	1	1	47.8731	23.1034
DATA	974	12	72	0	0	ASCRP3007316	ASCRP3007316	5345.27	2771.07	1.229160e+001	2.506845e+000	59.5	22.5	6.215959e+000	0	0	0	0	0	0	11.9179	1	1	48.2044	22.7059
DATA	975	12	73	0	0	Negative034	Negative034	5370.84	2771.22	9.248791e+000	2.376165e+000	60	24	6.173565e+000	0	0	0	0	0	0	8.95136	1	0	47.5395	24.125
DATA	976	12	74	0	0	ASCRP3001148	ASCRP3001148	5395.79	2770.87	1.189620e+001	2.494426e+000	60.5	24	7.682190e+000	0	0	0	0	0	0	11.4942	1	1	46.5243	23.8824
DATA	977	12	75	0	0	A_23_P23303	NM_003686	5421.56	2771.14	3.306309e+001	3.968976e+000	80	23.5	7.369679e+000	0	0	0	0	0	0	31.899	1	1	48.5334	24.3571
DATA	978	12	76	0	0	ASCRP3007578	ASCRP3007578	5446.74	2771.59	1.492158e+003	1.492320e+002	1484	23	6.750661e+000	0	0	0	0	0	0	1437.88	1	1	51.0895	22.3571
DATA	979	12	77	0	0	ASCRP3007443	ASCRP3007443	5472	2771.46	2.261434e+002	2.272117e+001	269	24	4.231220e+000	0	0	0	0	0	0	217.679	1	1	55.8519	23.6452
DATA	980	12	78	0	0	ASCRP3013128	ASCRP3013128	5497.5	2771.5	2.626344e+001	3.427715e+000	74.5	23	5.564702e+000	0	0	0	0	0	0	25.2591	1	1	57.5363	23.1818
DATA	981	12	79	0	0	ASCRP3006037	ASCRP3006037	5522.67	2771.5	2.796094e+001	3.560262e+000	79	21	5.419717e+000	0	0	0	0	0	0	26.8757	1	1	57.5363	22.04
DATA	982	12	80	0	0	ASCRP3010523	ASCRP3010523	5548.28	2771.7	6.378834e+000	2.295028e+000	54.5	22	4.211759e+000	0	0	0	0	0	0	6.1294	1	0	50.4627	21.1034
DATA	983	12	81	0	0	ASCRP3006741	ASCRP3006741	5574	2771.5	9.701086e+002	9.703591e+001	974.5	23	5.425038e+000	0	0	0	0	0	0	932.108	1	1	54.7002	22.5
DATA	984	12	82	0	0	ASCRP3001619	ASCRP3001619	5599.42	2771.59	1.421780e+002	1.438763e+001	184.5	23	5.672164e+000	0	0	0	0	0	0	136.648	1	1	52.9257	23.3147
DATA	985	13	1	0	0	ASCRP3009477	ASCRP3009477	3529.22	2775.96	1.756834e+002	1.769985e+001	221	24	6.299506e+000	0	0	0	0	0	0	172.807	1	1	49.1849	24.5379
DATA	986	13	2	0	0	ASCRP3005805	ASCRP3005805	3554.52	2775.73	1.839161e+001	2.829966e+000	67	23	5.005744e+000	0	0	0	0	0	0	18.114	1	1	48.8603	23.6667
DATA	987	13	3	0	0	A_23_P215720	NM_000492	3579.44	2776.3	3.095693e+001	3.767508e+000	78	24.5	4.868897e+000	0	0	0	0	0	0	30.5405	1	1	49.5074	23.8846
DATA	988	13	4	0	0	ASCRP3009639	ASCRP3009639	3605.5	2776	1.185547e+004	1.185549e+003	11365	23.5	4.733918e+000	0	0	0	0	0	0	11714.7	1	1	54.1152	23.8824
DATA	989	13	5	0	0	ASCRP3010723	ASCRP3010723	3630.91	2775.93	1.187122e+004	1.187124e+003	11279	21.5	6.116588e+000	0	0	0	0	0	0	11750.8	1	1	54.4085	23.0333
DATA	990	13	6	0	0	ASCRP3013168	ASCRP3013168	3656.2	2776	1.727174e+003	1.727307e+002	1759	26.5	7.880627e+000	0	0	0	0	0	0	1712.86	1	1	49.1849	25.6765
DATA	991	13	7	0	0	ASCRP3003376	ASCRP3003376	3681.5	2776	5.231510e+001	5.649245e+000	101	23	6.554978e+000	0	0	0	0	0	0	51.9821	1	1	48.5334	23.5
DATA	992	13	8	0	0	ASCRP3010669	ASCRP3010669	3707.08	2775.89	8.400517e+001	8.665784e+000	134.5	24	5.180401e+000	0	0	0	0	0	0	83.6375	1	1	46.8651	24.6452
DATA	993	13	9	0	0	ASCRP3010135	ASCRP3010135	3732.44	2776.26	5.446738e+001	5.845893e+000	100	22	5.667729e+000	0	0	0	0	0	0	54.3468	1	1	47.8731	24.1379
DATA	994	13	10	0	0	ASCRP3012389	ASCRP3012389	3757.7	2776.11	1.359705e+001	2.517496e+000	64	23	7.743190e+000	0	0	0	0	0	0	13.5949	1	1	48.2044	24.0968
DATA	995	13	11	0	0	ASCRP3005653	ASCRP3005653	3783.14	2776.2	5.832669e+003	5.832708e+002	5876	24.5	5.224689e+000	0	0	0	0	0	0	5844.42	1	1	46.8651	24.8438
DATA	996	13	12	0	0	ASCRP3009506	ASCRP3009506	3808.5	2776	5.598010e+000	2.182696e+000	53.5	25	6.057431e+000	0	0	0	0	0	0	5.6211	1	0	54.1152	25.3226
DATA	997	13	13	0	0	ASCRP3013350	ASCRP3013350	3833.99	2776.04	4.045876e+001	4.560758e+000	89.5	24	6.683815e+000	0	0	0	0	0	0	40.7144	1	1	49.1849	23.8125
DATA	998	13	14	0	0	ASCRP3008091	ASCRP3008091	3859.42	2776.43	2.164748e+001	3.016216e+000	70	26	6.318516e+000	0	0	0	0	0	0	21.8335	1	1	57.5363	24.931
DATA	999	13	15	0	0	ASCRP3011151	ASCRP3011151	3884.58	2776.43	3.548611e+001	4.121335e+000	84	24	6.566822e+000	0	0	0	0	0	0	35.8671	1	1	65	24.1379
DATA	1000	13	16	0	0	ASCRP3005391	ASCRP3005391	3910.42	2776.43	1.534961e+004	1.534962e+003	15510	25	6.914221e+000	0	0	0	0	0	0	15547.7	1	1	57.5363	25.8387
DATA	1001	13	17	0	0	ASCRP3000839	ASCRP3000839	3935.58	2776.71	8.660062e+001	8.907979e+000	137	24	4.894895e+000	0	0	0	0	0	0	87.9047	1	1	50.7771	24.28
DATA	1002	13	18	0	0	ASCRP3011404	ASCRP3011404	3961.05	2776.27	4.413197e+001	4.880060e+000	93	23	4.323604e+000	0	0	0	0	0	0	44.8829	1	1	49.5074	22.875
DATA	1003	13	19	0	0	AS_circRNA_control202	AS_circRNA_control202	3986.44	2776.52	4.606979e+002	4.611666e+001	518.5	27	5.710806e+000	0	0	0	0	0	0	469.486	1	1	52.9257	26.5517
DATA	1004	13	20	0	0	ASCRP3003501	ASCRP3003501	4011.72	2776.29	4.410228e+002	4.415106e+001	488	27.5	6.957011e+000	0	0	0	0	0	0	450.265	1	1	50.1463	27
DATA	1005	13	21	0	0	ASCRP3001218	ASCRP3001218	4037.45	2776.69	2.738758e+001	3.433565e+000	77	23	5.800425e+000	0	0	0	0	0	0	28.0158	1	1	48.5334	24.0833
DATA	1006	13	22	0	0	ASCRP3005130	ASCRP3005130	4062.5	2776.5	1.549268e+001	2.583491e+000	62.5	23	3.498729e+000	0	0	0	0	0	0	15.8747	1	1	57.5363	23.1739
DATA	1007	13	23	0	0	ASCRP3003153	ASCRP3003153	4088.09	2776.72	4.006690e+002	4.012002e+001	455	24.5	6.280250e+000	0	0	0	0	0	0	411.254	1	1	49.8279	24.8077
DATA	1008	13	24	0	0	ASCRP3009439	ASCRP3009439	4113.21	2776.09	2.445099e+001	3.197821e+000	75	26	6.687173e+000	0	0	0	0	0	0	25.1324	1	1	49.1849	26.5806
DATA	1009	13	25	0	0	ASCRP3000041	ASCRP3000041	4138.7	2776.73	1.747870e+002	1.759940e+001	227.5	25	6.949525e+000	0	0	0	0	0	0	179.945	1	1	51.0895	25.3529
DATA	1010	13	26	0	0	ASCRP3006250	ASCRP3006250	4164.27	2776.5	1.433431e+002	1.448086e+001	193.5	24	6.058358e+000	0	0	0	0	0	0	147.767	1	1	51.0895	24.6296
DATA	1011	13	27	0	0	ASCRP3001693	ASCRP3001693	4189.55	2776.93	3.249839e+001	3.843595e+000	82	23	5.945566e+000	0	0	0	0	0	0	33.5456	1	1	49.1849	21.7241
DATA	1012	13	28	0	0	ASCRP3001240	ASCRP3001240	4215	2776.54	1.274155e+002	1.290543e+001	178	25.5	7.384343e+000	0	0	0	0	0	0	131.658	1	1	55.8519	24.6765
DATA	1013	13	29	0	0	ASCRP3000804	ASCRP3000804	4240.59	2777.09	8.450894e+001	8.695476e+000	137.5	23	6.491692e+000	0	0	0	0	0	0	87.4198	1	1	49.1849	23.5278
DATA	1014	13	30	0	0	ASCRP3004177	ASCRP3004177	4265.81	2776.88	6.238307e+001	6.565312e+000	113.5	21	4.895567e+000	0	0	0	0	0	0	64.5846	1	1	47.8731	21.9211
DATA	1015	13	31	0	0	ASCRP3004261	ASCRP3004261	4291.13	2777.01	1.450244e+002	1.464587e+001	193.5	22	5.696058e+000	0	0	0	0	0	0	150.256	1	1	47.5395	22.1515
DATA	1016	13	32	0	0	ASCRP3008747	ASCRP3008747	4316.77	2776.68	5.561708e+001	5.925250e+000	109.5	27	5.604454e+000	0	0	0	0	0	0	57.6547	1	1	46.8651	26.0811
DATA	1017	13	33	0	0	ASCRP3006795	ASCRP3006795	4342.35	2777.12	9.231549e+001	9.454783e+000	143	22.5	6.098803e+000	0	0	0	0	0	0	95.7501	1	1	48.8603	22.6667
DATA	1018	13	34	0	0	ASCRP3004638	ASCRP3004638	4367.99	2777.07	5.021978e+000	2.102616e+000	53	21	6.314797e+000	0	0	0	0	0	0	5.21046	1	0	46.8651	22.72
DATA	1019	13	35	0	0	ASCRP3005979	ASCRP3005979	4392.5	2777	2.430070e+001	3.173748e+000	73	23	6.675635e+000	0	0	0	0	0	0	25.2168	1	1	54.1152	25.1111
DATA	1020	13	36	0	0	ASCRP3003937	ASCRP3003937	4418.14	2776.77	2.495897e+003	2.495980e+002	2617.5	24	4.953786e+000	0	0	0	0	0	0	2590	1	1	47.5395	24.04
DATA	1021	13	37	0	0	Negative003	Negative003	4443.5	2777	4.836375e+000	2.098056e+000	53	27	7.100204e+000	0	0	0	0	0	0	5.01841	1	0	54.1152	26.7097
DATA	1022	13	38	0	0	ASCRP3003947	ASCRP3003947	4469	2777	1.099568e+002	1.118369e+001	163	24	7.411412e+000	0	0	0	0	0	0	114.067	1	1	54.9904	24.9355
DATA	1023	13	39	0	0	ASCRP3012449	ASCRP3012449	4494.5	2777	1.906925e+001	2.794569e+000	65.5	21	5.225249e+000	0	0	0	0	0	0	19.7744	1	1	54.1152	22.3548
DATA	1024	13	40	0	0	ASCRP3011343	ASCRP3011343	4519.95	2776.92	2.941833e+001	3.582207e+000	78	23.5	5.697117e+000	0	0	0	0	0	0	30.4894	1	1	46.8651	24.3333
DATA	1025	13	41	0	0	ASCRP3002910	ASCRP3002910	4545.22	2777.25	5.132475e+003	5.132515e+002	5354.5	22	6.641755e+000	0	0	0	0	0	0	5316.07	1	1	45.1352	23.875
DATA	1026	13	42	0	0	ASCRP3003092	ASCRP3003092	4570.59	2776.91	5.782963e+001	6.134568e+000	110	22	6.860599e+000	0	0	0	0	0	0	59.8462	1	1	49.1849	23.6333
DATA	1027	13	43	0	0	ASCRP3004061	ASCRP3004061	4595.91	2777.07	2.448345e+001	3.192553e+000	75	23	7.767339e+000	0	0	0	0	0	0	25.3138	1	1	54.4085	24.1765
DATA	1028	13	44	0	0	ASCRP3008255	ASCRP3008255	4621.42	2777.43	4.396427e+004	4.396428e+003	45490	29	8.787094e+000	0	0	0	0	0	0	45408.4	1	1	57.5363	29.3824
DATA	1029	13	45	0	0	Negative043	Negative043	4646.58	2777.43	2.087477e+000	2.053505e+000	46	25.5	7.551970e+000	0	0	0	0	0	0	-2.37474	0	0	57.5363	25.75
DATA	1030	13	46	0	0	ASCRP3011250	ASCRP3011250	4672.27	2777.19	8.844333e+002	8.846724e+001	935	22	4.774484e+000	0	0	0	0	0	0	911.1	1	1	49.5074	23.0645
DATA	1031	13	47	0	0	ASCRP3007282	ASCRP3007282	4697.5	2777.5	1.966907e+002	1.977658e+001	255	26.5	5.069743e+000	0	0	0	0	0	0	202.334	1	1	57.5363	25.7667
DATA	1032	13	48	0	0	ASCRP3010888	ASCRP3010888	4722.89	2777.5	5.579368e+001	5.948419e+000	106	22.5	6.411197e+000	0	0	0	0	0	0	57.3027	1	1	56.9804	24
DATA	1033	13	49	0	0	ASCRP3005437	ASCRP3005437	4748.49	2777.87	4.874347e+001	5.294133e+000	98.5	21	4.634812e+000	0	0	0	0	0	0	49.9782	1	1	47.8731	20.4074
DATA	1034	13	50	0	0	ASCRP3012126	ASCRP3012126	4773.93	2777.41	1.112021e+002	1.131123e+001	160	21	7.294275e+000	0	0	0	0	0	0	113.802	1	1	52.3208	23.1613
DATA	1035	13	51	0	0	ASCRP3011366	ASCRP3011366	4799.11	2777.5	2.936998e+001	3.595435e+000	78	26	5.843908e+000	0	0	0	0	0	0	29.9996	1	1	56.9804	26.7143
DATA	1036	13	52	0	0	Negative053	Negative053	4824.7	2777.51	2.876403e+000	2.097997e+000	49.5	26	6.098291e+000	0	0	0	1	0	0	2.93205	1	0	49.8279	25.3214
DATA	1037	13	53	0	0	ASCRP3008953	ASCRP3008953	4849.95	2777.64	4.255694e+002	4.260786e+001	484.5	23.5	6.188326e+000	0	0	0	0	0	0	432.895	1	1	52.9257	25.1538
DATA	1038	13	54	0	0	ASCRP3005780	ASCRP3005780	4875.44	2777.34	2.628997e+002	2.637270e+001	314	21	4.393935e+000	0	0	0	0	0	0	266.82	1	1	51.0895	22.16
DATA	1039	13	55	0	0	ASCRP3003801	ASCRP3003801	4900.73	2777.78	4.924459e+000	2.149078e+000	52	24	5.931327e+000	0	0	0	0	0	0	4.98683	1	0	49.8279	23.2258
DATA	1040	13	56	0	0	ASCRP3007751	ASCRP3007751	4926	2777.54	6.112342e+001	6.462019e+000	111	21	4.905698e+000	0	0	0	0	0	0	61.7501	1	1	55.8519	21.3611
DATA	1041	13	57	0	0	ASCRP3004613	ASCRP3004613	4951.42	2777.57	2.126839e+001	2.990277e+000	69	23	6.903059e+000	0	0	0	0	0	0	21.4345	1	1	65	22.6563
DATA	1042	13	58	0	0	A_23_P142849	NM_005168	4976.58	2777.57	1.521278e+002	1.535802e+001	200	24	4.917554e+000	0	0	0	0	0	0	152.94	1	1	57.5363	24.4815
DATA	1043	13	59	0	0	ASCRP3000060	ASCRP3000060	5002.59	2778.22	2.147340e+000	2.119068e+000	51	22	4.890336e+000	0	0	0	0	0	0	1.68532	0	0	49.5074	22.6538
DATA	1044	13	60	0	0	ASCRP3001879	ASCRP3001879	5027.79	2777.88	5.944095e+001	6.310120e+000	106	21	5.863807e+000	0	0	0	0	0	0	59.4558	1	1	48.2044	20.7931
DATA	1045	13	61	0	0	Negative042	Negative042	5053.09	2777.93	9.197730e+000	2.313954e+000	57	23	5.426203e+000	0	0	0	0	0	0	9.17647	1	0	54.4085	22.9333
DATA	1046	13	62	0	0	ASCRP3009921	ASCRP3009921	5078.66	2777.8	6.439430e+001	6.782214e+000	112	23	6.036098e+000	0	0	0	0	0	0	64.0767	1	1	48.8603	22.7813
DATA	1047	13	63	0	0	ASCRP3007829	ASCRP3007829	5104.03	2778.05	2.340301e+001	3.167398e+000	70.5	20	5.005541e+000	0	0	0	0	0	0	23.2282	1	1	48.2044	20.0938
DATA	1048	13	64	0	0	ASCRP3000051	ASCRP3000051	5129.35	2777.88	8.192210e+003	8.192238e+002	8141	23	6.224147e+000	0	0	0	0	0	0	8109.87	1	1	48.8603	23.36
DATA	1049	13	65	0	0	ASCRP3010327	ASCRP3010327	5154.55	2777.88	3.267113e+000	2.170085e+000	52	22	4.795694e+000	0	0	0	0	0	0	3.22606	1	0	47.5395	22.5357
DATA	1050	13	66	0	0	ASCRP3011491	ASCRP3011491	5180.09	2778.08	5.070630e+002	5.075189e+001	544	22	6.557439e+000	0	0	0	0	0	0	499.434	1	1	51.0895	23.5
DATA	1051	13	67	0	0	ASCRP3001636	ASCRP3001636	5205.44	2778.21	1.391576e+002	1.408179e+001	181	23.5	5.968246e+000	0	0	0	0	0	0	136.727	1	1	49.1849	23.8438
DATA	1052	13	68	0	0	ASCRP3005614	ASCRP3005614	5230.71	2778.04	2.278317e+002	2.288546e+001	267	24	4.795712e+000	0	0	0	0	0	0	223.309	1	1	49.1849	23.6333
DATA	1053	13	69	0	0	ASCRP3005004	ASCRP3005004	5256.31	2778.28	1.325456e+002	1.343043e+001	178	26	6.443721e+000	0	0	0	0	0	0	129.612	1	1	47.5395	25.8077
DATA	1054	13	70	0	0	ASCRP3003557	ASCRP3003557	5281.68	2777.99	7.057276e+001	7.383749e+000	115.5	23	6.553478e+000	0	0	0	0	0	0	68.8526	1	1	49.1849	23.6053
DATA	1055	13	71	0	0	ASCRP3000241	ASCRP3000241	5307	2778.13	6.352879e+000	2.266773e+000	53	22.5	3.634782e+000	0	0	0	0	0	0	6.18489	1	0	54.4085	22.2143
DATA	1056	13	72	0	0	ASCRP3001008	ASCRP3001008	5332.41	2778.13	5.132053e+001	5.576014e+000	98.5	22	4.817354e+000	0	0	0	0	0	0	49.862	1	1	49.5074	22.2759
DATA	1057	13	73	0	0	Negative032	Negative032	5357.82	2777.92	2.220701e+000	2.184560e+000	49	23	5.430081e+000	0	0	0	0	0	0	-1.19673	0	0	48.5334	22.9737
DATA	1058	13	74	0	0	ASCRP3011750	ASCRP3011750	5383.34	2778.04	4.220163e+001	4.753805e+000	87	24	5.612773e+000	0	0	0	0	0	0	40.8525	1	1	49.1849	22.6452
DATA	1059	13	75	0	0	ASCRP3009445	ASCRP3009445	5408.87	2778.53	1.963163e+002	1.975359e+001	238	23	7.265588e+000	0	0	0	0	0	0	189.754	1	1	50.1463	23.6176
DATA	1060	13	76	0	0	ASCRP3000701	ASCRP3000701	5434	2778.46	3.335384e+001	3.992674e+000	80.5	20	7.053368e+000	0	0	0	0	0	0	32.1943	1	1	55.8519	22
DATA	1061	13	77	0	0	ASCRP3012997	ASCRP3012997	5459.47	2778.65	2.580884e+000	2.212337e+000	51	24	4.972592e+000	0	0	0	0	0	0	2.48828	1	0	49.8279	24.32
DATA	1062	13	78	0	0	ASCRP3000319	ASCRP3000319	5484.86	2778.32	3.518523e+001	4.149409e+000	82	23	5.309327e+000	0	0	0	0	0	0	33.8885	1	1	49.8279	23.5882
DATA	1063	13	79	0	0	ASCRP3002781	ASCRP3002781	5510.27	2778.99	1.046800e+001	2.437085e+000	58	23	5.509285e+000	0	0	0	0	0	0	10.0759	1	0	48.8603	23.069
DATA	1064	13	80	0	0	ASCRP3012971	ASCRP3012971	5535.74	2778.41	1.775500e+002	1.789103e+001	217	23	7.406893e+000	0	0	0	0	0	0	170.807	1	1	51.0895	24.1724
DATA	1065	13	81	0	0	A_23_P218608	NM_015904	5560.89	2778.5	1.362052e+001	2.589535e+000	62	22	3.760044e+000	0	0	0	0	0	0	13.1011	1	1	56.9804	21.931
DATA	1066	13	82	0	0	ASCRP3012573	ASCRP3012573	5586.39	2778.35	7.903002e+001	8.204085e+000	123	21.5	5.438688e+000	0	0	0	0	0	0	76.0232	1	1	48.8603	21.7647
DATA	1067	14	1	0	0	ASCRP3002063	ASCRP3002063	3542	2783.46	1.779106e+002	1.792017e+001	222	24.5	6.300637e+000	0	0	0	0	0	0	175.519	1	1	55.8519	25.0952
DATA	1068	14	2	0	0	ASCRP3009880	ASCRP3009880	3567.56	2783.6	1.640308e+003	1.640448e+002	1672.5	24	4.989322e+000	0	0	0	0	0	0	1620.62	1	1	50.7771	24.32
DATA	1069	14	3	0	0	ASCRP3004252	ASCRP3004252	3592.45	2783.65	1.404138e+002	1.420365e+001	185	24	5.235587e+000	0	0	0	0	0	0	138.941	1	1	49.8279	24.1786
DATA	1070	14	4	0	0	ASCRP3002136	ASCRP3002136	3618.33	2783.5	1.740648e+001	2.756430e+000	66	24	5.382094e+000	0	0	0	0	0	0	17.2525	1	1	65	24.3214
DATA	1071	14	5	0	0	ASCRP3011841	ASCRP3011841	3643.5	2783.5	6.461269e+001	6.804410e+000	112	25	6.344924e+000	0	0	0	0	0	0	64.1539	1	1	65	24.5
DATA	1072	14	6	0	0	ASCRP3001355	ASCRP3001355	3669	2783.54	2.839151e+001	3.549030e+000	77	25	7.174066e+000	0	0	0	0	0	0	28.2432	1	1	55.8519	25.6571
DATA	1073	14	7	0	0	ASCRP3009282	ASCRP3009282	3694.54	2783.52	1.130438e+002	1.150244e+001	160.5	24	6.514116e+000	0	0	0	0	0	0	112.673	1	1	52.3208	24.0606
DATA	1074	14	8	0	0	ASCRP3008683	ASCRP3008683	3719.65	2783.39	6.839739e+001	7.161119e+000	118	24	4.686994e+000	0	0	0	0	0	0	68.3061	1	1	49.8279	24.1765
DATA	1075	14	9	0	0	ASCRP3012422	ASCRP3012422	3744.88	2783.7	2.797942e+001	3.508417e+000	74.5	22	6.705450e+000	0	0	0	0	0	0	28.0015	1	1	50.7771	24.0345
DATA	1076	14	10	0	0	ASCRP3000368	ASCRP3000368	3770.58	2783.57	6.925186e+001	7.240169e+000	115.5	24	7.656449e+000	0	0	0	0	0	0	69.4513	1	1	57.5363	24.9394
DATA	1077	14	11	0	0	ASCRP3008065	ASCRP3008065	3796	2783.87	1.614224e+001	2.654812e+000	63	26	4.768672e+000	0	0	0	0	0	0	16.2243	1	1	54.4085	26.1333
DATA	1078	14	12	0	0	ASCRP3000340	ASCRP3000340	3821.51	2783.96	3.499774e+001	4.083083e+000	81	21	5.716351e+000	0	0	0	0	0	0	35.2517	1	1	48.5334	21.52
DATA	1079	14	13	0	0	ASCRP3011231	ASCRP3011231	3846.72	2783.86	4.898773e+001	5.329416e+000	96	25	6.079320e+000	0	0	0	0	0	0	49.4465	1	1	48.5334	25.6207
DATA	1080	14	14	0	0	ASCRP3008767	ASCRP3008767	3871.94	2783.99	5.491630e+003	5.491670e+002	5507	22.5	6.683399e+000	0	0	0	0	0	0	5554.89	1	1	49.8279	23.7667
DATA	1081	14	15	0	0	ASCRP3003845	ASCRP3003845	3897.53	2783.88	1.141511e+002	1.160484e+001	163	24.5	6.188058e+000	0	0	0	0	0	0	115.707	1	1	48.8603	24.7778
DATA	1082	14	16	0	0	ASCRP3012670	ASCRP3012670	3922.82	2784	2.242668e+003	2.242765e+002	2349	25.5	7.126966e+000	0	0	0	0	0	0	2277.97	1	1	51.4001	26.1429
DATA	1083	14	17	0	0	ASCRP3010058	ASCRP3010058	3948.22	2783.97	6.579794e+001	6.901141e+000	115	23	4.289057e+000	0	0	0	0	0	0	66.9685	1	1	46.8651	23.3704
DATA	1084	14	18	0	0	ASCRP3011175	ASCRP3011175	3973.76	2783.96	3.896287e+001	4.415430e+000	89	25	3.575138e+000	0	0	0	0	0	0	39.7345	1	1	47.2035	24.6667
DATA	1085	14	19	0	0	ASCRP3007638	ASCRP3007638	3999.12	2783.91	7.799999e+001	8.070852e+000	130	27.5	6.329642e+000	0	0	0	0	0	0	79.6955	1	1	47.5395	25.7333
DATA	1086	14	20	0	0	ASCRP3002715	ASCRP3002715	4024.53	2783.97	1.224130e+001	2.404423e+000	62.5	27.5	6.457287e+000	0	0	0	0	0	0	12.5306	1	1	48.5334	26.6
DATA	1087	14	21	0	0	ASCRP3005851	ASCRP3005851	4049.94	2784.01	2.032271e+002	2.042744e+001	259	25	5.786811e+000	0	0	0	0	0	0	208.399	1	1	48.5334	25.1111
DATA	1088	14	22	0	0	ASCRP3013143	ASCRP3013143	4075.35	2783.93	9.449764e+001	9.672203e+000	144.5	24	4.620579e+000	0	0	0	0	0	0	97.0634	1	1	49.1849	24.2759
DATA	1089	14	23	0	0	A_23_P58132	NM_004310	4100.56	2783.97	4.513549e+002	4.518243e+001	505	26	6.091421e+000	0	0	0	0	0	0	464.343	1	1	48.5334	25.4815
DATA	1090	14	24	0	0	ASCRP3001497	ASCRP3001497	4126	2784.21	1.733209e+002	1.745361e+001	222	25.5	6.855655e+000	0	0	0	0	0	0	178.583	1	1	46.8651	25.5
DATA	1091	14	25	0	0	ASCRP3005497	ASCRP3005497	4151.36	2784.14	1.208202e+002	1.225523e+001	172	25	6.855116e+000	0	0	0	0	0	0	124.658	1	1	50.1463	25.2759
DATA	1092	14	26	0	0	ASCRP3012194	ASCRP3012194	4176.82	2784.49	9.595119e+001	9.811754e+000	147.5	24	4.039231e+000	0	0	0	0	0	0	99.132	1	1	51.0895	23.6538
DATA	1093	14	27	0	0	ASCRP3004166	ASCRP3004166	4202.29	2784.14	1.050300e+003	1.050500e+002	1142	25	7.630443e+000	0	0	0	0	0	0	1086.3	1	1	49.8279	23.9032
DATA	1094	14	28	0	0	ASCRP3005023	ASCRP3005023	4227.63	2784.52	4.056448e+001	4.543193e+000	90.5	24	6.105177e+000	0	0	0	0	0	0	42.0012	1	1	51.7088	24.2188
DATA	1095	14	29	0	0	ASCRP3003894	ASCRP3003894	4253.11	2784.5	2.192033e+001	2.997207e+000	69	22	5.935182e+000	0	0	0	0	0	0	22.7173	1	1	56.9804	22.4706
DATA	1096	14	30	66	-1	(-)3xSLv1	NegativeControl	4278.95	2784.26	2.076337e+000	2.042546e+000	43.5	21	5.827348e+000	0	0	0	0	0	0	-2.92928	0	0	49.1849	22.4286
DATA	1097	14	31	0	0	ASCRP3001136	ASCRP3001136	4303.69	2784.28	5.691370e+001	6.046354e+000	108	24	6.317713e+000	0	0	0	0	0	0	59.0645	1	1	49.1849	24.4722
DATA	1098	14	32	0	0	ASCRP3010440	ASCRP3010440	4329.49	2784.41	9.120589e+001	9.345978e+000	143	24	7.015641e+000	0	0	0	0	0	0	94.7041	1	1	48.5334	23.1724
DATA	1099	14	33	0	0	ASCRP3001423	ASCRP3001423	4354.52	2784.38	1.830540e+001	2.740443e+000	67	21	6.779135e+000	0	0	0	0	0	0	19.0144	1	1	50.4627	22.96
DATA	1100	14	34	0	0	ASCRP3002558	ASCRP3002558	4380.11	2784.5	1.214051e+004	1.214053e+003	12660	27.5	7.460254e+000	0	0	0	0	0	0	12614	1	1	56.9804	28.1538
DATA	1101	14	35	0	0	ASCRP3005836	ASCRP3005836	4405.65	2784.35	2.090628e+001	2.920128e+000	68.5	22	6.127125e+000	0	0	0	0	0	0	21.7232	1	1	51.4001	24.3333
DATA	1102	14	36	0	0	ASCRP3005770	ASCRP3005770	4430.88	2784.62	4.357937e+003	4.357985e+002	4506	26.5	4.684807e+000	0	0	0	0	0	0	4528.2	1	1	53.8203	26.1471
DATA	1103	14	37	0	0	ASCRP3010172	ASCRP3010172	4456.45	2784.47	2.266418e+001	3.048754e+000	71.5	23	7.937373e+000	0	0	0	0	0	0	23.5446	1	1	51.4001	25.2424
DATA	1104	14	38	0	0	ASCRP3004654	ASCRP3004654	4481.49	2784.63	2.424364e+001	3.168328e+000	72	21	4.418319e+000	0	0	0	0	0	0	25.1778	1	1	49.8279	20.8077
DATA	1105	14	39	0	0	ASCRP3000580	ASCRP3000580	4506.71	2784.5	2.074560e+000	2.040798e+000	46.5	22	5.680693e+000	0	0	0	0	0	0	-0.983784	0	0	50.4627	22.2973
DATA	1106	14	40	0	0	A_23_P49878	NM_019013	4532.5	2784.5	4.397411e+002	4.402150e+001	503	24	5.751484e+000	0	0	0	0	0	0	456.175	1	1	50.4627	24.7097
DATA	1107	14	41	0	0	ASCRP3004446	ASCRP3004446	4557.69	2785.04	1.368940e+001	2.459602e+000	61	22	6.975071e+000	0	0	0	0	0	0	14.1915	1	1	49.1849	23.5806
DATA	1108	14	42	0	0	ASCRP3008783	ASCRP3008783	4583.44	2784.84	1.444849e+002	1.459255e+001	195	23	6.348736e+000	0	0	0	0	0	0	149.644	1	1	49.5074	23.125
DATA	1109	14	43	0	0	ASCRP3002158	ASCRP3002158	4608.5	2785	1.817075e+004	1.817076e+003	18680	26	7.444686e+000	0	0	0	0	0	0	18800.8	1	1	54.1152	25.9706
DATA	1110	14	44	0	0	ASCRP3012766	ASCRP3012766	4634	2785	1.075792e+002	1.095146e+001	163	30	9.523449e+000	0	0	0	0	0	0	111.179	1	1	54.9904	29.9706
DATA	1111	14	45	0	0	ASCRP3011233	ASCRP3011233	4659.36	2785.04	3.679944e+001	4.213611e+000	86	22.5	5.201969e+000	0	0	0	0	0	0	37.9818	1	1	46.5243	23.8125
DATA	1112	14	46	0	0	ASCRP3005445	ASCRP3005445	4684.87	2785.01	1.279918e+002	1.296316e+001	179	23.5	5.487431e+000	0	0	0	0	0	0	131.915	1	1	48.5334	23.7813
DATA	1113	14	47	0	0	ASCRP3008559	ASCRP3008559	4710.5	2785	4.084534e+004	4.084535e+003	41397	26	5.403201e+000	0	0	0	0	0	0	42031.4	1	1	54.1152	26.1379
DATA	1114	14	48	0	0	ASCRP3001819	ASCRP3001819	4735.72	2784.91	4.985649e+002	4.989912e+001	555	21	3.115386e+000	0	0	0	0	0	0	512.186	1	1	48.8603	21.0909
DATA	1115	14	49	0	0	ASCRP3011217	ASCRP3011217	4761.44	2785	2.140512e+002	2.150457e+001	265.5	21	3.664242e+000	0	0	0	0	0	0	219.505	1	1	49.8279	20.52
DATA	1116	14	50	0	0	ASCRP3000652	ASCRP3000652	4786.73	2785.2	2.916907e+001	3.576527e+000	78	26	7.581117e+000	0	0	0	0	0	0	29.8569	1	1	48.5334	26.84
DATA	1117	14	51	0	0	ASCRP3013462	ASCRP3013462	4811.93	2785.21	1.340588e+003	1.340748e+002	1427	26	6.011001e+000	0	0	0	0	0	0	1369.49	1	1	46.8651	26.0811
DATA	1118	14	52	0	0	ASCRP3013344	ASCRP3013344	4837.59	2784.87	1.922039e+002	1.933241e+001	242	27	7.472075e+000	0	0	0	0	0	0	195.924	1	1	49.5074	27.2963
DATA	1119	14	53	0	0	ASCRP3000739	ASCRP3000739	4862.8	2785	7.539658e+002	7.542534e+001	820	25	6.303401e+000	0	0	0	0	0	0	766.915	1	1	49.1849	25.4063
DATA	1120	14	54	0	0	ASCRP3011331	ASCRP3011331	4887.91	2785.07	4.203965e+001	4.693611e+000	90.5	24	5.715548e+000	0	0	0	0	0	0	42.6666	1	1	54.4085	23.8966
DATA	1121	14	55	0	0	ASCRP3009383	ASCRP3009383	4913.72	2785.12	1.815756e+002	1.827770e+001	229	24	6.021467e+000	0	0	0	0	0	0	183.848	1	1	48.8603	23.75
DATA	1122	14	56	0	0	ASCRP3006683	ASCRP3006683	4938.86	2785.61	1.397778e+002	1.413421e+001	188	23	6.538267e+000	0	0	0	0	0	0	141.201	1	1	49.8279	23.1842
DATA	1123	14	57	0	0	ASCRP3013419	ASCRP3013419	4964.3	2785.38	1.516461e+003	1.516607e+002	1592	25	6.322089e+000	0	0	0	0	0	0	1528.09	1	1	52.0157	24.0294
DATA	1124	14	58	0	0	ASCRP3011172	ASCRP3011172	4989.51	2785.29	2.024727e+001	2.922536e+000	68.5	23	5.484416e+000	0	0	0	0	0	0	20.3516	1	1	51.7088	24.3103
DATA	1125	14	59	0	0	ASCRP3005717	ASCRP3005717	5014.89	2785.5	1.373931e+002	1.390081e+001	188	22	4.940533e+000	0	0	0	0	0	0	137.754	1	1	56.9804	21.8621
DATA	1126	14	60	0	0	CUST_1_PI418767722	NM_002107	5040.52	2785.3	9.477412e+003	9.477436e+002	9361	22	5.784726e+000	0	0	0	0	0	0	9477.43	1	1	51.7088	21.9655
DATA	1127	14	61	0	0	ASCRP3010418	ASCRP3010418	5065.57	2785.42	6.455931e+001	6.796283e+000	112	22	5.686827e+000	0	0	0	0	0	0	64.3957	1	1	49.5074	22.44
DATA	1128	14	62	0	0	ASCRP3008873	ASCRP3008873	5091.32	2785.38	1.178156e+003	1.178349e+002	1219	22.5	5.569698e+000	0	0	0	0	0	0	1172.07	1	1	51.0895	21.6923
DATA	1129	14	63	0	0	ASCRP3010656	ASCRP3010656	5116.68	2785.6	7.718536e+001	8.008330e+000	121	22	4.731198e+000	0	0	0	0	0	0	76.5905	1	1	50.7771	21.2069
DATA	1130	14	64	0	0	ASCRP3001406	ASCRP3001406	5141.89	2785.5	1.823453e+002	1.835971e+001	231	22	3.931392e+000	0	0	0	0	0	0	180.475	1	1	56.9804	21.9259
DATA	1131	14	65	0	0	ASCRP3008976	ASCRP3008976	5167.57	2785.61	7.792164e+000	2.282931e+000	54	21	6.299731e+000	0	0	0	0	0	0	7.69252	1	0	49.5074	22.9259
DATA	1132	14	66	0	0	ASCRP3000616	ASCRP3000616	5192.7	2785.52	2.701481e+002	2.710033e+001	310	21.5	7.476323e+000	0	0	0	0	0	0	266.03	1	1	51.0895	22.9667
DATA	1133	14	67	0	0	ASCRP3004672	ASCRP3004672	5218.19	2785.6	7.514477e+003	7.514508e+002	7345	21	5.802873e+000	0	0	0	0	0	0	7381.81	1	1	55.2791	21.56
DATA	1134	14	68	0	0	ASCRP3013246	ASCRP3013246	5243.59	2785.67	7.853066e+001	8.145128e+000	122	23	5.918993e+000	0	0	0	0	0	0	76.9613	1	1	51.4001	22.9655
DATA	1135	14	69	0	0	ASCRP3012931	ASCRP3012931	5268.63	2785.6	2.192198e+001	3.082132e+000	71	23.5	6.353308e+000	0	0	0	0	0	0	21.435	1	1	50.1463	23.6176
DATA	1136	14	70	0	0	ASCRP3005589	ASCRP3005589	5294.54	2786.03	5.827496e+001	6.218852e+000	105.5	25	6.936734e+000	0	0	0	0	0	0	56.8557	1	1	48.5334	25.4194
DATA	1137	14	71	0	0	ASCRP3004796	ASCRP3004796	5319.65	2785.88	6.224365e+002	6.228167e+001	647.5	22	3.475187e+000	0	0	0	0	0	0	606.012	1	1	48.8603	22.3333
DATA	1138	14	72	0	0	ASCRP3010485	ASCRP3010485	5345.2	2785.99	2.468504e+001	3.293361e+000	73	23	5.207461e+000	0	0	0	0	0	0	23.9866	1	1	46.8651	23
DATA	1139	14	73	0	0	ASCRP3011519	ASCRP3011519	5370.69	2786	4.176462e+002	4.182168e+001	459	23	5.891614e+000	0	0	0	0	0	0	405.091	1	1	50.4627	23.5556
DATA	1140	14	74	0	0	ASCRP3001953	ASCRP3001953	5395.84	2785.9	5.086930e+001	5.537393e+000	98	23	7.962626e+000	0	0	0	0	0	0	49.2586	1	1	46.8651	23.1818
DATA	1141	14	75	1028	1	(+)E1A_r60_n9	E1A_r60_n9	5421.62	2786.05	3.800253e+000	2.223614e+000	53.5	23	6.468028e+000	0	0	0	1	0	0	3.67448	1	0	49.1849	24.3462
DATA	1142	14	76	0	0	ASCRP3003574	ASCRP3003574	5446.69	2786	3.492155e+002	3.499038e+001	380	24	7.269430e+000	0	0	0	0	0	0	337.229	1	1	50.4627	23.7308
DATA	1143	14	77	0	0	ASCRP3000698	ASCRP3000698	5471.99	2786.11	1.991571e+002	2.003641e+001	240	23	5.056122e+000	0	0	0	0	0	0	192.119	1	1	46.8651	23.2333
DATA	1144	14	78	0	0	Negative027	Negative027	5497.63	2786.4	1.198288e+001	2.503212e+000	59	22	5.223290e+000	0	0	0	0	0	0	11.5501	1	1	46.1809	22.4
DATA	1145	14	79	0	0	ASCRP3002250	ASCRP3002250	5523.05	2786.09	3.494467e+002	3.501380e+001	375.5	21	5.927695e+000	0	0	0	0	0	0	336.615	1	1	46.8651	22.7857
DATA	1146	14	80	0	0	ASCRP3001149	ASCRP3001149	5548.72	2786.42	7.440543e+000	2.322174e+000	56	21	4.462666e+000	0	0	0	0	0	0	7.16537	1	0	47.5395	20.6538
DATA	1147	14	81	0	0	ASCRP3005708	ASCRP3005708	5573.56	2785.78	1.039320e+001	2.433139e+000	59	21	4.199617e+000	0	0	0	0	0	0	10.0077	1	0	46.8651	20.1333
DATA	1148	14	82	0	0	ASCRP3009853	ASCRP3009853	5599.19	2786.05	1.149841e+002	1.170685e+001	158	23	5.931899e+000	0	0	0	0	0	0	110.755	1	1	47.8731	23.088
DATA	1149	15	1	0	0	ASCRP3011094	ASCRP3011094	3529.18	2790.87	9.240624e+001	9.486077e+000	142	25	5.340830e+000	0	0	0	0	0	0	91.3047	1	1	50.7771	24.5201
DATA	1150	15	2	0	0	ASCRP3002010	ASCRP3002010	3554.56	2790.53	6.188067e+003	6.188104e+002	6032.5	24	6.170217e+000	0	0	0	0	0	0	6121.61	1	1	50.4627	25.1563
DATA	1151	15	3	0	0	ASCRP3012879	ASCRP3012879	3580.11	2790.5	5.077690e+001	5.509562e+000	97	23	6.049758e+000	0	0	0	0	0	0	50.3041	1	1	56.9804	23.8636
DATA	1152	15	4	0	0	ASCRP3007703	ASCRP3007703	3605.5	2790.44	4.480187e+001	4.962882e+000	94	21	4.755197e+000	0	0	0	0	0	0	44.4538	1	1	49.8279	21.9688
DATA	1153	15	5	0	0	ASCRP3013610	ASCRP3013610	3630.58	2790.96	5.048524e+000	2.190099e+000	54	26	7.114859e+000	0	0	0	0	0	0	5.01838	1	0	49.1849	25.0606
DATA	1154	15	6	0	0	ASCRP3012830	ASCRP3012830	3656.19	2790.29	2.572063e+001	3.338031e+000	75	26	7.607085e+000	0	0	0	0	0	0	25.6086	1	1	49.5074	26.359
DATA	1155	15	7	0	0	ASCRP3008208	ASCRP3008208	3681.71	2790.86	8.924991e+001	9.174096e+000	136	26	7.408197e+000	0	0	0	0	0	0	89.0418	1	1	49.8279	25.7027
DATA	1156	15	8	0	0	ASCRP3007804	ASCRP3007804	3707.14	2790.61	2.669107e+002	2.677508e+001	315	25	6.668353e+000	0	0	0	0	0	0	266.79	1	1	49.8279	25.1795
DATA	1157	15	9	0	0	ASCRP3010351	ASCRP3010351	3732.66	2791.32	1.384353e+001	2.527536e+000	61	22	5.474707e+000	0	0	0	0	0	0	13.8676	1	1	47.5395	24.4
DATA	1158	15	10	1028	1	(+)E1A_r60_a104	E1A_r60_a104	3757.74	2790.74	9.013887e+000	2.295165e+000	57	22	6.462298e+000	0	0	0	0	0	0	9.04651	1	0	47.5395	23.1935
DATA	1159	15	11	0	0	A_23_P142849	NM_005168	3783.41	2790.84	1.309709e+002	1.326537e+001	181	27	7.043571e+000	0	0	0	0	0	0	131.724	1	1	48.5334	26.5313
DATA	1160	15	12	0	0	Negative008	Negative008	3808.59	2790.91	7.405663e+001	7.698164e+000	120	22	5.415410e+000	0	0	0	0	0	0	74.6385	1	1	49.8279	22.92
DATA	1161	15	13	0	0	ASCRP3004462	ASCRP3004462	3833.93	2791	1.431437e+003	1.431591e+002	1495.5	21.5	6.046010e+000	0	0	0	0	0	0	1445.74	1	1	46.8651	23.0357
DATA	1162	15	14	0	0	ASCRP3007641	ASCRP3007641	3859.59	2790.84	7.978023e+001	8.248020e+000	132	21	3.582364e+000	0	0	0	0	0	0	80.7451	1	1	48.5334	20.6667
DATA	1163	15	15	0	0	ASCRP3011705	ASCRP3011705	3884.5	2791	7.880407e+001	8.152523e+000	129	25	7.169482e+000	0	0	0	0	0	0	79.9228	1	1	54.1152	25.4828
DATA	1164	15	16	0	0	ASCRP3008484	ASCRP3008484	3910.5	2791	2.875164e+001	3.551212e+000	77	26	7.273171e+000	0	0	0	0	0	0	29.2211	1	1	54.1152	26.5517
DATA	1165	15	17	0	0	CUST_8_PI418767722	NM_021009	3935.49	2791.04	2.501274e+002	2.509909e+001	299	24	5.030642e+000	0	0	0	0	0	0	254.718	1	1	49.8279	24.5455
DATA	1166	15	18	0	0	ASCRP3006788	ASCRP3006788	3961.13	2790.95	9.889931e+001	1.010549e+001	151	23	4.116270e+000	0	0	0	0	0	0	100.913	1	1	50.7771	23.4333
DATA	1167	15	19	0	0	ASCRP3012646	ASCRP3012646	3986.43	2791.12	2.953226e+001	3.607648e+000	77	23	5.214331e+000	0	0	0	0	0	0	30.1921	1	1	49.1849	23.5484
DATA	1168	15	20	0	0	ASCRP3009087	ASCRP3009087	4011.61	2791.07	2.826249e+001	3.502235e+000	75	28	5.590721e+000	0	0	0	0	0	0	28.9466	1	1	53.8203	27.5517
DATA	1169	15	21	0	0	ASCRP3003188	ASCRP3003188	4037.39	2791.26	4.856143e+001	5.276777e+000	99.5	25.5	5.296733e+000	0	0	0	0	0	0	49.8286	1	1	47.8731	25.8462
DATA	1170	15	22	0	0	ASCRP3009072	ASCRP3009072	4062.65	2790.91	8.377232e+002	8.379767e+001	902	24.5	5.289873e+000	0	0	0	0	0	0	860.973	1	1	49.5074	25.5
DATA	1171	15	23	0	0	ASCRP3005564	ASCRP3005564	4088.32	2791.28	1.493809e+001	2.542751e+000	64	23.5	4.879907e+000	0	0	0	0	0	0	15.3787	1	1	49.8279	24.0357
DATA	1172	15	24	0	0	ASCRP3001972	ASCRP3001972	4113.5	2791.01	5.002352e+002	5.006570e+001	564	26	6.695487e+000	0	0	0	0	0	0	515.736	1	1	47.8731	25.2727
DATA	1173	15	25	0	0	ASCRP3007756	ASCRP3007756	4138.8	2791.48	5.871745e+001	6.219861e+000	111	23.5	7.365967e+000	0	0	0	0	0	0	60.6274	1	1	50.1463	24.4667
DATA	1174	15	26	0	0	ASCRP3006437	ASCRP3006437	4164.42	2791.05	4.088137e+001	4.572939e+000	90	26.5	8.307592e+000	0	0	0	0	0	0	42.2633	1	1	50.1463	26.4667
DATA	1175	15	27	0	0	ASCRP3006142	ASCRP3006142	4189.66	2791.27	3.508627e+001	4.061910e+000	83	23	6.055301e+000	0	0	0	0	0	0	36.3167	1	1	51.4001	23
DATA	1176	15	28	0	0	ASCRP3005800	ASCRP3005800	4215.03	2791.22	9.603083e+001	9.818297e+000	146	24	6.993233e+000	0	0	0	0	0	0	99.5043	1	1	48.2044	22.697
DATA	1177	15	29	0	0	ASCRP3010771	ASCRP3010771	4240.31	2791.48	9.600043e+002	9.602216e+001	1023	25	6.592104e+000	0	0	0	0	0	0	995.717	1	1	52.3208	24.9259
DATA	1178	15	30	0	0	ASCRP3010633	ASCRP3010633	4265.81	2791.28	4.281075e+001	4.742619e+000	91	24	5.965366e+000	0	0	0	0	0	0	44.4386	1	1	50.7771	23.5676
DATA	1179	15	31	0	0	ASCRP3003231	ASCRP3003231	4291.05	2791.8	1.995069e+002	2.005463e+001	257	23	5.927443e+000	0	0	0	0	0	0	207.254	1	1	49.8279	23.3235
DATA	1180	15	32	1028	1	(+)E1A_r60_a104	E1A_r60_a104	4316.7	2791.6	7.803157e+000	2.182386e+000	56	25	6.235302e+000	0	0	0	0	0	0	8.1105	1	0	51.0895	24.6571
DATA	1181	15	33	0	0	ASCRP3006993	ASCRP3006993	4341.89	2791.5	1.653838e+001	2.624067e+000	63.5	22.5	6.401851e+000	0	0	0	0	0	0	17.1968	1	1	56.9804	22.125
DATA	1182	15	34	0	0	Negative019	Negative019	4367.42	2791.57	2.070368e+000	2.037189e+000	48	21.5	4.915960e+000	0	0	0	0	0	0	0.476338	0	0	65	22.0833
DATA	1183	15	35	0	0	ASCRP3001903	ASCRP3001903	4392.58	2791.57	2.851018e+001	3.503587e+000	78	24	7.572066e+000	0	0	0	0	0	0	29.6585	1	1	65	26.5185
DATA	1184	15	36	0	0	ASCRP3003388	ASCRP3003388	4418.33	2791.5	5.329013e+001	5.704843e+000	104	24	6.015725e+000	0	0	0	0	0	0	55.4363	1	1	65	24.4118
DATA	1185	15	37	0	0	ASCRP3003334	ASCRP3003334	4443.58	2791.57	1.321102e+002	1.336708e+001	182	26	6.637210e+000	0	0	0	0	0	0	137.414	1	1	57.5363	25.9459
DATA	1186	15	38	0	0	ASCRP3011710	ASCRP3011710	4469.2	2791.72	1.780532e+001	2.705604e+000	65	23	7.326969e+000	0	0	0	0	0	0	18.5154	1	1	49.1849	23.8438
DATA	1187	15	39	0	0	ASCRP3000952	ASCRP3000952	4494.46	2792.15	1.096754e+001	2.314260e+000	58	19	4.152369e+000	0	0	0	0	0	0	11.4009	1	1	48.5334	19.6296
DATA	1188	15	40	0	0	ASCRP3012279	ASCRP3012279	4519.88	2791.65	4.976106e+002	4.980282e+001	562	22	5.919956e+000	0	0	0	0	0	0	516.943	1	1	45.835	23.5128
DATA	1189	15	41	0	0	ASCRP3000728	ASCRP3000728	4545.17	2791.89	3.462166e+001	4.018747e+000	82.5	26	5.462095e+000	0	0	0	0	0	0	35.9429	1	1	47.8731	24.6
DATA	1190	15	42	0	0	ASCRP3009674	ASCRP3009674	4570.5	2791.82	4.310164e+001	4.769520e+000	92	22	6.881485e+000	0	0	0	0	0	0	44.7085	1	1	49.1849	23
DATA	1191	15	43	0	0	ASCRP3013505	ASCRP3013505	4595.91	2791.93	2.078037e+000	2.045894e+000	49	25	7.067183e+000	0	0	0	0	0	0	0.857841	0	0	54.4085	24.5152
DATA	1192	15	44	0	0	ASCRP3001034	ASCRP3001034	4621.5	2792	7.598029e+000	2.182987e+000	55	27.5	8.257633e+000	0	0	0	0	0	0	7.86497	1	0	54.1152	26.4667
DATA	1193	15	45	0	0	ASCRP3012696	ASCRP3012696	4646.79	2791.95	8.293560e+000	2.210526e+000	57	23	5.060958e+000	0	0	0	0	0	0	8.57423	1	0	47.5395	23.5517
DATA	1194	15	46	0	0	ASCRP3001917	ASCRP3001917	4672.16	2791.84	8.300740e+000	2.213429e+000	57	23.5	5.547449e+000	0	0	0	0	0	0	8.56977	1	0	47.8731	23.75
DATA	1195	15	47	0	0	ASCRP3012709	ASCRP3012709	4697.5	2792	2.728665e+000	2.072948e+000	50	25	5.320078e+000	0	0	0	0	0	0	2.81296	1	0	65	24.3548
DATA	1196	15	48	0	0	ASCRP3008440	ASCRP3008440	4722.61	2792.07	1.344907e+003	1.345064e+002	1428	23	6.264491e+000	0	0	0	0	0	0	1384.25	1	1	53.8203	23.6207
DATA	1197	15	49	0	0	ASCRP3007051	ASCRP3007051	4748.44	2792.21	1.170670e+002	1.188687e+001	170	21	3.243723e+000	0	0	0	0	0	0	120.282	1	1	49.1849	20.6087
DATA	1198	15	50	0	0	ASCRP3005895	ASCRP3005895	4773.78	2791.95	8.804992e+001	9.044046e+000	138.5	22	6.551515e+000	0	0	0	0	0	0	90.2985	1	1	49.5074	23.7879
DATA	1199	15	51	0	0	ASCRP3008596	ASCRP3008596	4799.09	2792.07	7.506989e+001	7.787055e+000	123.5	24.5	6.077998e+000	0	0	0	0	0	0	76.8387	1	1	54.4085	25.0278
DATA	1200	15	52	0	0	ASCRP3008155	ASCRP3008155	4824.5	2792	3.119357e+000	2.097215e+000	50	26	6.150013e+000	0	0	0	0	0	0	3.1863	1	0	54.1152	25.4138
DATA	1201	15	53	0	0	ASCRP3002974	ASCRP3002974	4849.61	2792.07	1.243950e+004	1.243952e+003	12620.5	24	7.698974e+000	0	0	0	0	0	0	12679.7	1	1	53.8203	25.125
DATA	1202	15	54	0	0	ASCRP3010482	ASCRP3010482	4875.41	2791.91	4.563290e+002	4.568042e+001	510	24	5.291122e+000	0	0	0	0	0	0	464.081	1	1	49.1849	23.9375
DATA	1203	15	55	0	0	ASCRP3011004	ASCRP3011004	4900.58	2792.43	1.445379e+004	1.445380e+003	14755	24	5.271136e+000	0	0	0	0	0	0	14666.8	1	1	57.5363	23.4571
DATA	1204	15	56	0	0	ASCRP3012051	ASCRP3012051	4926.11	2792.28	5.972824e+001	6.328808e+000	111	24	7.340460e+000	0	0	0	0	0	0	60.4629	1	1	49.8279	23.7647
DATA	1205	15	57	0	0	ASCRP3006118	ASCRP3006118	4951.68	2792.48	3.648324e+001	4.208414e+000	84	23	5.917784e+000	0	0	0	0	0	0	36.8425	1	1	51.7088	22.2571
DATA	1206	15	58	0	0	ASCRP3008169	ASCRP3008169	4977.23	2792.14	2.696842e+002	2.705030e+001	320	25	3.510935e+000	0	0	0	0	0	0	271.648	1	1	50.1463	25.08
DATA	1207	15	59	0	0	ASCRP3009195	ASCRP3009195	5002.5	2792.5	2.299808e+002	2.309451e+001	279	23	6.316508e+000	0	0	0	0	0	0	231.084	1	1	50.4627	24.2273
DATA	1208	15	60	0	0	ASCRP3010397	ASCRP3010397	5027.6	2792.37	3.687420e+002	3.693472e+001	413	23	4.837507e+000	0	0	0	0	0	0	369.567	1	1	53.5237	21.4828
DATA	1209	15	61	0	0	ASCRP3009759	ASCRP3009759	5053.11	2792.5	2.895953e+001	3.588486e+000	75	19	6.250014e+000	0	0	0	0	0	0	28.9495	1	1	65	21.2963
DATA	1210	15	62	0	0	ASCRP3002614	ASCRP3002614	5078.47	2792.32	7.975697e+001	8.253847e+000	126.5	23	4.396969e+000	0	0	0	0	0	0	79.5211	1	1	50.1463	22.3333
DATA	1211	15	63	0	0	ASCRP3012610	ASCRP3012610	5104.06	2792.69	5.184338e+002	5.188712e+001	557	23	6.140657e+000	0	0	0	0	0	0	515.572	1	1	51.4001	23.8214
DATA	1212	15	64	0	0	ASCRP3000687	ASCRP3000687	5129.33	2792.6	4.643838e+000	2.185569e+000	52	21	3.925945e+000	0	0	0	0	0	0	4.60628	1	0	48.8603	21.25
DATA	1213	15	65	0	0	ASCRP3001161	ASCRP3001161	5154.74	2792.56	8.593276e+001	8.856013e+000	131.5	24	5.753988e+000	0	0	0	0	0	0	85.0189	1	1	48.5334	23.4138
DATA	1214	15	66	0	0	ASCRP3004449	ASCRP3004449	5180.35	2792.36	9.013692e+001	9.265791e+000	132	21	6.710115e+000	0	0	0	0	0	0	88.9491	1	1	50.7771	22.8889
DATA	1215	15	67	0	0	ASCRP3010283	ASCRP3010283	5205.42	2792.57	2.382313e+001	3.210300e+000	72	23.5	7.057961e+000	0	0	0	0	0	0	23.4523	1	1	65	22.5
DATA	1216	15	68	0	0	ASCRP3003812	ASCRP3003812	5230.58	2792.57	7.525971e+002	7.529062e+001	787.5	23	5.359415e+000	0	0	0	0	0	0	739.109	1	1	57.5363	23.16
DATA	1217	15	69	0	0	ASCRP3010232	ASCRP3010232	5256.28	2793.08	2.250295e+002	2.260657e+001	264	24	6.236414e+000	0	0	0	0	0	0	220.487	1	1	49.1849	23.6786
DATA	1218	15	70	0	0	ASCRP3005148	ASCRP3005148	5282.04	2792.95	1.083783e+001	2.422917e+000	57	24.5	5.772036e+000	0	0	0	0	0	0	10.5947	1	1	46.8651	24.3235
DATA	1219	15	71	0	0	ASCRP3005517	ASCRP3005517	5307.24	2793.02	1.157171e+003	1.157375e+002	1190.5	23	4.316872e+000	0	0	0	0	0	0	1128.81	1	1	51.0895	23.3462
DATA	1220	15	72	0	0	ASCRP3008157	ASCRP3008157	5332.55	2793.01	2.516906e+001	3.327127e+000	71	21	3.566746e+000	0	0	0	0	0	0	24.5028	1	1	49.1849	21.3103
DATA	1221	15	73	0	0	ASCRP3005479	ASCRP3005479	5358.01	2793.24	1.966610e+001	2.936017e+000	67	24	4.185107e+000	0	0	0	0	0	0	19.1098	1	1	48.5334	24.0313
DATA	1222	15	74	0	0	ASCRP3011851	ASCRP3011851	5383.25	2793.07	5.646850e+001	6.054434e+000	103	23	5.644466e+000	0	0	0	0	0	0	54.7755	1	1	49.1849	24.12
DATA	1223	15	75	0	0	ASCRP3009067	ASCRP3009067	5408.63	2793.18	5.697837e+002	5.702033e+001	601	21	4.305274e+000	0	0	0	0	0	0	551.845	1	1	50.1463	21.1538
DATA	1224	15	76	0	0	ASCRP3007405	ASCRP3007405	5434.28	2792.89	1.055555e+002	1.078042e+001	151	21	5.425176e+000	0	0	0	0	0	0	102.087	1	1	48.8603	21.8929
DATA	1225	15	77	0	0	ASCRP3008039	ASCRP3008039	5459.56	2793	2.066025e+001	3.012854e+000	68	25	6.550667e+000	0	0	0	0	0	0	19.9582	1	1	48.5334	25.9583
DATA	1226	15	78	0	0	ASCRP3008555	ASCRP3008555	5485.08	2792.93	2.276095e+001	3.162072e+000	69	23	5.810431e+000	0	0	0	0	0	0	21.9664	1	1	46.8651	23.1944
DATA	1227	15	79	0	0	ASCRP3000749	ASCRP3000749	5510.38	2793.22	3.179259e+002	3.186838e+001	346	24	6.336931e+000	0	0	0	0	0	0	306.623	1	1	48.8603	24.1852
DATA	1228	15	80	0	0	ASCRP3010973	ASCRP3010973	5535.77	2792.94	7.634093e+001	7.944089e+000	122	22	6.795391e+000	0	0	0	0	0	0	73.5913	1	1	49.1849	24.0345
DATA	1229	15	81	0	0	ASCRP3011480	ASCRP3011480	5561	2793.2	1.148923e+002	1.169755e+001	159	21	3.746263e+000	0	0	0	0	0	0	110.74	1	1	46.8651	21.0345
DATA	1230	15	82	0	0	ASCRP3006311	ASCRP3006311	5586.69	2793	1.436809e+003	1.436977e+002	1433	20.5	4.544227e+000	0	0	0	0	0	0	1385.03	1	1	47.2035	20.75
DATA	1231	16	1	0	0	ASCRP3003282	ASCRP3003282	3542	2798	3.327263e+001	3.955125e+000	81	26	6.314805e+000	0	0	0	0	0	0	32.9628	1	1	54.9904	26.6222
DATA	1232	16	2	0	0	ASCRP3005052	ASCRP3005052	3567.3	2797.99	2.190845e+001	3.059422e+000	70	24.5	6.877917e+000	0	0	0	0	0	0	21.7332	1	1	49.1849	26.0667
DATA	1233	16	3	0	0	ASCRP3003457	ASCRP3003457	3592.62	2798.18	4.049178e+001	4.576274e+000	90	23	5.247982e+000	0	0	0	0	0	0	40.2288	1	1	48.8603	24.1852
DATA	1234	16	4	0	0	ASCRP3010107	ASCRP3010107	3618.32	2798.14	4.855513e+001	5.301688e+000	97	26	6.343803e+000	0	0	0	0	0	0	48.3172	1	1	48.8603	26.3793
DATA	1235	16	5	0	0	Negative052	Negative052	3643.35	2798.44	9.295377e+000	2.319501e+000	57	26	6.079584e+000	0	0	0	0	0	0	9.26604	1	0	48.8603	25.4571
DATA	1236	16	6	0	0	ASCRP3011533	ASCRP3011533	3668.9	2798.22	7.599419e+001	7.889958e+000	125	27	6.640062e+000	0	0	0	0	0	0	75.887	1	1	48.8603	27.2564
DATA	1237	16	7	0	0	ASCRP3007908	ASCRP3007908	3694.51	2798.5	3.294324e+001	3.916022e+000	81	25	5.946733e+000	0	0	0	0	0	0	32.9613	1	1	50.4627	24.3636
DATA	1238	16	8	0	0	ASCRP3009862	ASCRP3009862	3719.75	2798.57	3.830593e+001	4.374782e+000	85	27	6.326150e+000	0	0	0	0	0	0	38.4015	1	1	49.5074	26.4571
DATA	1239	16	9	0	0	ASCRP3007485	ASCRP3007485	3745.04	2798.58	3.026144e+002	3.033484e+001	353	26	6.016596e+000	0	0	0	0	0	0	303.971	1	1	53.5237	25.2593
DATA	1240	16	10	0	0	ASCRP3000940	ASCRP3000940	3770.56	2798.46	3.576503e+001	4.149840e+000	84	24	7.102070e+000	0	0	0	0	0	0	35.9975	1	1	50.4627	24.5
DATA	1241	16	11	0	0	ASCRP3001361	ASCRP3001361	3795.76	2798.57	3.590567e+002	3.596705e+001	406.5	22	4.978610e+000	0	0	0	0	0	0	362.137	1	1	52.6241	23.1739
DATA	1242	16	12	0	0	ASCRP3003957	ASCRP3003957	3821.42	2798.43	3.071447e+000	2.118447e+000	52	23	5.894611e+000	0	0	0	0	0	0	3.10417	1	0	57.5363	24.1481
DATA	1243	16	13	0	0	ASCRP3005488	ASCRP3005488	3846.62	2798.37	6.117488e+003	6.117524e+002	6182	21	4.598495e+000	0	0	0	0	0	0	6195.27	1	1	50.7771	21.8846
DATA	1244	16	14	0	0	ASCRP3005597	ASCRP3005597	3872.19	2798.45	9.171723e+002	9.174098e+001	985	22	5.613882e+000	0	0	0	0	0	0	930.776	1	1	49.1849	23.1481
DATA	1245	16	15	0	0	ASCRP3004178	ASCRP3004178	3897.45	2798.52	6.227580e+001	6.566763e+000	111.5	28	7.609923e+000	0	0	0	0	0	0	63.3285	1	1	48.2044	27.0286
DATA	1246	16	16	0	0	ASCRP3011399	ASCRP3011399	3922.89	2798.5	1.893750e+001	2.812216e+000	70.5	24	5.695074e+000	0	0	0	0	0	0	19.2963	1	1	56.9804	24.7143
DATA	1247	16	17	0	0	ASCRP3012887	ASCRP3012887	3948.48	2798.68	3.190643e+001	3.805928e+000	81	23.5	4.681137e+000	0	0	0	0	0	0	32.5764	1	1	51.7088	24
DATA	1248	16	18	0	0	ASCRP3007052	ASCRP3007052	3973.7	2798.59	1.977924e+003	1.978032e+002	2058	23	3.984918e+000	0	0	0	0	0	0	2023.26	1	1	52.3208	23.7097
DATA	1249	16	19	0	0	ASCRP3010144	ASCRP3010144	3999.11	2798.5	5.383948e+001	5.767139e+000	103.5	23.5	6.740941e+000	0	0	0	0	0	0	55.1748	1	1	65	24.1176
DATA	1250	16	20	0	0	A_23_P215720	NM_000492	4024.5	2798.65	2.840411e+001	3.510763e+000	76.5	28.5	6.251451e+000	0	0	0	0	0	0	29.1614	1	1	65	27.875
DATA	1251	16	21	0	0	ASCRP3010889	ASCRP3010889	4050.01	2798.88	9.025097e+003	9.025120e+002	9069	25	7.149258e+000	0	0	0	0	0	0	9282.06	1	1	47.5395	25.7188
DATA	1252	16	22	0	0	ASCRP3011091	ASCRP3011091	4075.59	2798.91	2.778219e+001	3.456466e+000	77	24	4.966914e+000	0	0	0	0	0	0	28.6201	1	1	49.1849	25.2353
DATA	1253	16	23	0	0	ASCRP3011307	ASCRP3011307	4100.79	2799.08	8.102539e+000	2.207272e+000	57	26	6.012807e+000	0	0	0	0	0	0	8.35989	1	0	46.8651	24.0769
DATA	1254	16	24	0	0	ASCRP3000104	ASCRP3000104	4126.11	2798.91	8.261925e+001	8.512529e+000	135	22.5	6.116807e+000	0	0	0	0	0	0	85.3629	1	1	47.5395	24.4375
DATA	1255	16	25	0	0	ASCRP3004464	ASCRP3004464	4151.65	2798.88	4.058141e+003	4.058192e+002	4237	25	6.709387e+000	0	0	0	0	0	0	4198.51	1	1	48.8603	25.1429
DATA	1256	16	26	0	0	ASCRP3010655	ASCRP3010655	4177	2799	3.048751e+002	3.055602e+001	369	24.5	6.974936e+000	0	0	0	0	0	0	315.813	1	1	50.1463	25.3235
DATA	1257	16	27	0	0	ASCRP3006004	ASCRP3006004	4202.53	2799.07	5.396520e+001	5.770194e+000	102	22	5.416215e+000	0	0	0	0	0	0	55.9643	1	1	48.8603	22.1538
DATA	1258	16	28	0	0	ASCRP3007203	ASCRP3007203	4227.87	2799	4.955267e+002	4.959467e+001	566	25	4.611024e+000	0	0	0	0	0	0	514.385	1	1	48.5334	25.6923
DATA	1259	16	29	0	0	ASCRP3008410	ASCRP3008410	4253.31	2799.01	3.508170e+002	3.514090e+001	418	24	5.692879e+000	0	0	0	0	0	0	364.485	1	1	47.2035	23.8621
DATA	1260	16	30	0	0	ASCRP3002771	ASCRP3002771	4278.28	2799.09	3.052894e+001	3.670332e+000	78	24	6.942085e+000	0	0	0	0	0	0	31.7419	1	1	48.8603	23.5313
DATA	1261	16	31	0	0	ASCRP3002897	ASCRP3002897	4303.87	2799	2.802734e+002	2.810121e+001	337.5	24	7.128996e+000	0	0	0	0	0	0	291.583	1	1	48.5334	24.875
DATA	1262	16	32	0	0	ASCRP3013313	ASCRP3013313	4329.46	2799.33	3.947951e+000	2.073085e+000	52	24	7.467320e+000	0	0	0	0	0	0	4.10944	1	0	48.5334	23.75
DATA	1263	16	33	0	0	ASCRP3003650	ASCRP3003650	4354.7	2799.05	7.337687e+002	7.340507e+001	836	22	5.819331e+000	0	0	0	0	0	0	764.008	1	1	49.1849	22.7692
DATA	1264	16	34	1028	1	(+)E1A_r60_1	E1A_r60_1	4380.39	2799.05	5.626362e+000	2.110513e+000	54.5	25	6.128491e+000	0	0	0	0	0	0	5.85941	1	0	49.1849	26.4074
DATA	1265	16	35	0	0	ASCRP3002201	ASCRP3002201	4405.59	2799.09	1.700795e+002	1.712915e+001	225.5	24	6.844748e+000	0	0	0	0	0	0	177.136	1	1	49.1849	25.6667
DATA	1266	16	36	0	0	ASCRP3005292	ASCRP3005292	4430.82	2799.37	8.930971e+001	9.159679e+000	139.5	24.5	6.364515e+000	0	0	0	0	0	0	93.0114	1	1	49.5074	25.175
DATA	1267	16	37	0	0	ASCRP3011122	ASCRP3011122	4456.41	2799.4	1.909920e+001	2.790539e+000	68	23.5	7.090347e+000	0	0	0	0	0	0	19.8865	1	1	50.7771	25.1111
DATA	1268	16	38	0	0	ASCRP3002505	ASCRP3002505	4481.75	2799.39	3.954260e+002	3.959494e+001	468	21	6.362954e+000	0	0	0	0	0	0	411.575	1	1	51.4001	21.7778
DATA	1269	16	39	0	0	ASCRP3005687	ASCRP3005687	4507	2799.46	3.957962e+001	4.451053e+000	88.5	21	4.863186e+000	0	0	0	0	0	0	41.1758	1	1	65	20.9333
DATA	1270	16	40	0	0	ASCRP3000211	ASCRP3000211	4532.42	2799.43	1.892289e+001	2.780747e+000	68	26	5.726541e+000	0	0	0	0	0	0	19.6732	1	1	65	24.8286
DATA	1271	16	41	0	0	ASCRP3001664	ASCRP3001664	4557.93	2799.51	7.919667e+001	8.177981e+000	128.5	23	4.306388e+000	0	0	0	0	0	0	82.273	1	1	48.5334	22.2143
DATA	1272	16	42	0	0	ASCRP3008075	ASCRP3008075	4583.58	2799.58	7.111946e+000	2.161418e+000	54.5	23	6.671263e+000	0	0	0	0	0	0	7.3814	1	0	50.1463	23.6667
DATA	1273	16	43	0	0	ASCRP3002446	ASCRP3002446	4608.64	2799.58	7.940702e+001	8.199353e+000	127	25	6.857092e+000	0	0	0	0	0	0	82.3295	1	1	52.0157	24.3448
DATA	1274	16	44	0	0	ASCRP3006995	ASCRP3006995	4633.75	2799.61	1.743925e+002	1.755881e+001	227	24	5.187873e+000	0	0	0	0	0	0	180.599	1	1	51.7088	24.1071
DATA	1275	16	45	0	0	ASCRP3010541	ASCRP3010541	4659.57	2799.58	2.609114e+001	3.317105e+000	77	22	5.618220e+000	0	0	0	0	0	0	26.9834	1	1	49.8279	23.7576
DATA	1276	16	46	0	0	ASCRP3011590	ASCRP3011590	4685.07	2799.38	1.611264e+001	2.608508e+000	63	24	5.973792e+000	0	0	0	0	0	0	16.639	1	1	50.1463	23.6216
DATA	1277	16	47	0	0	ASCRP3013102	ASCRP3013102	4710.23	2799.78	5.917379e+001	6.263879e+000	112	21	5.266878e+000	0	0	0	0	0	0	61.0152	1	1	50.1463	22.64
DATA	1278	16	48	0	0	ASCRP3010121	ASCRP3010121	4735.52	2799.66	9.984959e+001	1.019483e+001	152	21.5	3.141298e+000	0	0	0	0	0	0	102.783	1	1	49.8279	21.2917
DATA	1279	16	49	0	0	ASCRP3008480	ASCRP3008480	4760.84	2799.73	4.755247e+001	5.182918e+000	97	21	3.272516e+000	0	0	0	0	0	0	48.862	1	1	49.5074	21.069
DATA	1280	16	50	0	0	ASCRP3002152	ASCRP3002152	4786.44	2799.6	3.289938e+001	3.884642e+000	81	23	5.661018e+000	0	0	0	0	0	0	33.74	1	1	50.7771	23.5667
DATA	1281	16	51	1028	1	(+)E1A_r60_n11	E1A_r60_n11	4811.97	2799.97	8.419830e+000	2.234403e+000	57	24.5	6.478174e+000	0	0	0	0	0	0	8.61795	1	0	46.8651	25.0313
DATA	1282	16	52	0	0	ASCRP3005066	ASCRP3005066	4837.39	2799.93	4.566605e+001	5.015537e+000	93	26	6.926248e+000	0	0	0	0	0	0	46.6421	1	1	53.8203	25.4828
DATA	1283	16	53	0	0	ASCRP3001910	ASCRP3001910	4862.24	2799.9	3.376339e+001	3.964834e+000	82.5	25	6.348252e+000	0	0	0	0	0	0	34.4111	1	1	45.835	25.7568
DATA	1284	16	54	0	0	ASCRP3003891	ASCRP3003891	4888.07	2799.79	4.036650e+002	4.042023e+001	454.5	24	5.696733e+000	0	0	0	0	0	0	410.454	1	1	46.8651	23.8235
DATA	1285	16	55	0	0	ASCRP3005814	ASCRP3005814	4913.5	2800	1.009917e+002	1.031280e+001	149	24	4.568878e+000	0	0	0	0	0	0	102.452	1	1	65	23.4815
DATA	1286	16	56	0	0	ASCRP3002548	ASCRP3002548	4938.5	2800	4.660439e+001	5.108912e+000	93	23	7.450626e+000	0	0	0	0	0	0	47.1663	1	1	54.1152	23.3871
DATA	1287	16	57	0	0	ASCRP3004238	ASCRP3004238	4964.26	2800.03	4.152392e+001	4.652482e+000	89	23	7.013366e+000	0	0	0	0	0	0	41.9198	1	1	49.1849	23.1111
DATA	1288	16	58	0	0	ASCRP3011523	ASCRP3011523	4989.78	2800.08	3.236775e+001	3.860334e+000	81	25	5.287501e+000	0	0	0	0	0	0	32.5941	1	1	47.8731	25.5714
DATA	1289	16	59	0	0	ASCRP3002267	ASCRP3002267	5015.13	2800	2.474198e+002	2.483171e+001	295	23.5	5.540973e+000	0	0	0	0	0	0	248.514	1	1	48.5334	22.9643
DATA	1290	16	60	0	0	ASCRP3011808	ASCRP3011808	5040.42	2800.18	1.209807e+001	2.436082e+000	59	22	4.729124e+000	0	0	0	0	0	0	12.1207	1	1	49.5074	21.7308
DATA	1291	16	61	0	0	ASCRP3009360	ASCRP3009360	5065.69	2800.21	6.795798e+001	7.118767e+000	113	23	4.694221e+000	0	0	0	0	0	0	67.9096	1	1	48.8603	23.0357
DATA	1292	16	62	0	0	ASCRP3004798	ASCRP3004798	5091.26	2799.97	9.388705e+001	9.626297e+000	140	22	5.441507e+000	0	0	0	0	0	0	93.5724	1	1	49.1849	21.12
DATA	1293	16	63	0	0	AS_circRNA_control209	AS_circRNA_control209	5116.5	2800	9.710800e+002	9.713138e+001	1005.5	23	6.129956e+000	0	0	0	0	0	0	965.335	1	1	48.5334	24.8276
DATA	1294	16	64	0	0	ASCRP3001711	ASCRP3001711	5141.72	2800.14	7.266711e+000	2.256630e+000	56	24	5.859816e+000	0	0	0	0	0	0	7.20536	1	0	48.5334	24.1379
DATA	1295	16	65	0	0	ASCRP3004849	ASCRP3004849	5167.37	2799.97	4.551994e+000	2.189811e+000	52.5	21	7.541761e+000	0	0	0	0	0	0	4.50187	1	0	46.8651	23.1333
DATA	1296	16	66	0	0	ASCRP3010825	ASCRP3010825	5193.01	2800.38	9.378297e+002	9.380755e+001	970	20.5	7.417051e+000	0	0	0	0	0	0	925.203	1	1	53.5237	22.7667
DATA	1297	16	67	0	0	ASCRP3004767	ASCRP3004767	5218.42	2800.4	3.335038e+002	3.341978e+001	372	20	6.101702e+000	0	0	0	0	0	0	328.209	1	1	52.9257	21
DATA	1298	16	68	0	0	ASCRP3011187	ASCRP3011187	5243.62	2800.31	5.019347e+003	5.019394e+002	4964	21	5.894809e+000	0	0	0	0	0	0	4927.95	1	1	52.6241	22.0345
DATA	1299	16	69	0	0	ASCRP3006283	ASCRP3006283	5268.95	2800.43	1.059770e+002	1.081610e+001	152	25	6.238640e+000	0	0	0	0	0	0	103.811	1	1	50.7771	23.4286
DATA	1300	16	70	0	0	ASCRP3009807	ASCRP3009807	5294.36	2800.56	1.232890e+002	1.251795e+001	167	25	4.782024e+000	0	0	0	0	0	0	120.505	1	1	50.7771	24.2083
DATA	1301	16	71	0	0	AS_circRNA_control201	AS_circRNA_control201	5319.6	2800.39	1.483377e+002	1.499192e+001	193.5	22.5	4.726582e+000	0	0	0	0	0	0	144.685	1	1	49.8279	22.4167
DATA	1302	16	72	0	0	ASCRP3008176	ASCRP3008176	5345.24	2800.45	1.831485e+002	1.844368e+001	230	23	5.211553e+000	0	0	0	0	0	0	178.288	1	1	52.3208	22.5313
DATA	1303	16	73	0	0	ASCRP3000852	ASCRP3000852	5370.62	2800.55	1.388377e+002	1.405388e+001	179	23	4.280498e+000	0	0	0	0	0	0	134.91	1	1	49.8279	22.5862
DATA	1304	16	74	0	0	ASCRP3013408	ASCRP3013408	5396.15	2800.46	6.675974e+001	7.024041e+000	113	23	5.432973e+000	0	0	0	0	0	0	64.7633	1	1	50.4627	22.9643
DATA	1305	16	75	0	0	ASCRP3013485	ASCRP3013485	5421.56	2800.73	1.736122e+002	1.749840e+001	221	20.5	5.330897e+000	0	0	0	0	0	0	168.178	1	1	49.1849	21.4615
DATA	1306	16	76	0	0	ASCRP3005990	ASCRP3005990	5446.83	2800.78	4.734745e+001	5.216524e+000	93.5	22	4.695402e+000	0	0	0	0	0	0	45.8078	1	1	49.1849	22.2414
DATA	1307	16	77	0	0	ASCRP3000752	ASCRP3000752	5472.18	2800.55	2.356176e+001	3.218116e+000	70	24	6.582987e+000	0	0	0	0	0	0	22.7709	1	1	53.2255	23.5833
DATA	1308	16	78	0	0	ASCRP3001643	ASCRP3001643	5497.62	2800.76	9.579512e+002	9.582023e+001	960	22	5.965066e+000	0	0	0	0	0	0	925.056	1	1	49.1849	23.2143
DATA	1309	16	79	0	0	ASCRP3003699	ASCRP3003699	5522.89	2800.89	1.808580e+002	1.821851e+001	218	22	6.525714e+000	0	0	0	0	0	0	174.55	1	1	46.8651	23.5806
DATA	1310	16	80	0	0	ASCRP3003144	ASCRP3003144	5548.47	2800.72	3.609009e+001	4.224435e+000	85	21	6.141196e+000	0	0	0	0	0	0	34.8201	1	1	51.7088	21
DATA	1311	16	81	0	0	AS_circRNA_control215	AS_circRNA_control215	5573.95	2800.9	1.991840e+002	2.003905e+001	241.5	21	4.819665e+000	0	0	0	0	0	0	192.177	1	1	46.8651	20.6667
DATA	1312	16	82	0	0	A_23_P11507	NM_015534	5599.24	2800.98	2.196815e+002	2.207754e+001	257	23	5.904067e+000	0	0	0	1	0	0	212.019	1	1	51.0895	23.1763
DATA	1313	17	1	0	0	ASCRP3006112	ASCRP3006112	3529.5	2805	5.223436e+001	5.643113e+000	102	25	5.749506e+000	0	0	0	0	0	0	51.8155	1	1	54.1152	25.0695
DATA	1314	17	2	0	0	ASCRP3013364	ASCRP3013364	3554.72	2804.91	5.614042e+001	6.005590e+000	106.5	27.5	8.449429e+000	0	0	0	0	0	0	55.7562	1	1	48.8603	27.75
DATA	1315	17	3	0	0	ASCRP3002381	ASCRP3002381	3580.27	2805.12	1.293871e+002	1.311285e+001	179	22	5.974542e+000	0	0	0	0	0	0	128.686	1	1	48.8603	23.1852
DATA	1316	17	4	0	0	ASCRP3004242	ASCRP3004242	3605.59	2805.14	3.059599e+003	3.059673e+002	3059	25	6.633821e+000	0	0	0	0	0	0	3047.58	1	1	48.5334	25.8485
DATA	1317	17	5	0	0	ASCRP3012838	ASCRP3012838	3630.8	2805.6	1.084049e+003	1.084257e+002	1131.5	27	6.708204e+000	0	0	0	0	0	0	1081.64	1	1	50.4627	26
DATA	1318	17	6	0	1	ETG05_66023	ETG05_66023	3656.09	2805.28	5.606224e+002	5.610230e+001	608	26	7.181452e+000	0	0	0	0	0	0	560.291	1	1	49.8279	26.6842
DATA	1319	17	7	0	0	ASCRP3011726	ASCRP3011726	3681.69	2805.61	5.191697e+002	5.196006e+001	571	26	6.548479e+000	0	0	0	0	0	0	519.846	1	1	53.5237	26.1515
DATA	1320	17	8	0	0	ASCRP3008021	ASCRP3008021	3707.09	2805.37	3.041435e+002	3.048758e+001	347	25	6.799621e+000	0	0	0	0	0	0	305.094	1	1	54.7002	25.7879
DATA	1321	17	9	0	0	ASCRP3008173	ASCRP3008173	3732.45	2805.53	7.745920e+002	7.748787e+001	828	27.5	6.614785e+000	0	0	0	0	0	0	778.542	1	1	51.4001	27.3462
DATA	1322	17	10	0	0	ASCRP3012169	ASCRP3012169	3757.6	2804.73	1.591906e+002	1.605748e+001	211	24	5.833550e+000	0	0	0	0	0	0	160.287	1	1	47.8731	23.697
DATA	1323	17	11	0	0	ASCRP3001923	ASCRP3001923	3783.33	2805.5	7.700104e+000	2.236021e+000	56	21	4.751118e+000	0	0	0	0	0	0	7.7703	1	0	57.5363	22.1304
DATA	1324	17	12	0	0	A_23_P87238	NM_006512	3808.47	2805.18	2.301054e+001	3.112018e+000	71	22	5.826797e+000	0	0	0	0	0	0	23.2654	1	1	50.7771	24.5185
DATA	1325	17	13	0	0	ASCRP3006052	ASCRP3006052	3834	2805.54	1.552521e+002	1.566535e+001	208	21	5.207091e+000	0	0	0	0	0	0	157.306	1	1	55.8519	22.3
DATA	1326	17	14	0	0	ASCRP3012611	ASCRP3012611	3859.5	2805.5	9.368773e+001	9.598300e+000	139	21	5.009843e+000	0	0	0	0	0	0	95.1201	1	1	57.5363	21.2069
DATA	1327	17	15	0	0	ASCRP3006233	ASCRP3006233	3884.67	2805.5	2.292896e+001	3.097327e+000	71	31	6.827754e+000	0	0	0	0	0	0	23.3261	1	1	57.5363	28.7586
DATA	1328	17	16	0	0	ASCRP3004027	ASCRP3004027	3910.13	2805.43	1.168263e+002	1.186603e+001	167	28	7.357723e+000	0	0	0	0	0	0	119.086	1	1	50.1463	28.1563
DATA	1329	17	17	0	0	ASCRP3007828	ASCRP3007828	3935.58	2806.1	2.096195e+002	2.106428e+001	266	26	7.527727e+000	0	0	0	0	0	0	214.122	1	1	47.8731	24.6667
DATA	1330	17	18	0	0	ASCRP3000822	ASCRP3000822	3961	2805.54	3.267496e+002	3.274047e+001	384	24	4.161621e+000	0	0	0	0	0	0	334.372	1	1	55.8519	24.6296
DATA	1331	17	19	66	-1	(-)3xSLv1	NegativeControl	3986.05	2806.31	2.100200e+000	2.066020e+000	46	23	5.493281e+000	0	0	0	0	0	0	-3.08542	0	0	43.7019	24.3636
DATA	1332	17	20	0	0	ASCRP3003125	ASCRP3003125	4011.61	2805.93	1.056284e+004	1.056286e+003	10639	28	5.755926e+000	0	0	0	0	0	0	10849.4	1	1	53.8203	27.4545
DATA	1333	17	21	0	0	ASCRP3007544	ASCRP3007544	4037.39	2805.93	2.092889e+000	2.063177e+000	49	25	5.652644e+000	0	0	0	0	0	0	1.37748	0	0	65	24.7857
DATA	1334	17	22	0	0	ASCRP3003514	ASCRP3003514	4062.5	2806	4.715922e+001	5.144399e+000	98	24	5.333804e+000	0	0	0	0	0	0	48.603	1	1	54.1152	24.871
DATA	1335	17	23	0	0	ASCRP3012668	ASCRP3012668	4088.13	2805.95	2.555574e+002	2.563801e+001	307.5	23	5.725924e+000	0	0	0	0	0	0	263.793	1	1	49.1849	23.2
DATA	1336	17	24	0	0	ASCRP3005171	ASCRP3005171	4113.32	2805.49	3.282417e+001	3.869681e+000	82	25	5.082390e+000	0	0	0	0	0	0	33.9286	1	1	46.8651	24.1429
DATA	1337	17	25	0	0	ASCRP3001006	ASCRP3001006	4138.56	2805.94	5.697524e+001	6.053919e+000	105	24	5.914262e+000	0	0	0	0	0	0	58.9768	1	1	46.5243	24.6129
DATA	1338	17	26	0	0	ASCRP3006044	ASCRP3006044	4164.14	2805.81	3.158991e+002	3.165596e+001	379.5	24.5	8.234747e+000	0	0	0	0	0	0	327.404	1	1	47.5395	26.3529
DATA	1339	17	27	0	0	ASCRP3004624	ASCRP3004624	4189.35	2806.24	2.985438e+001	3.616696e+000	79	21.5	6.420280e+000	0	0	0	0	0	0	30.9791	1	1	47.5395	22.5
DATA	1340	17	28	0	0	ASCRP3000538	ASCRP3000538	4215.14	2805.81	2.786286e+002	2.793740e+001	337	23	5.583860e+000	0	0	0	0	0	0	289.409	1	1	47.5395	23.5556
DATA	1341	17	29	0	0	ASCRP3000732	ASCRP3000732	4240.43	2806.18	2.617118e+002	2.625037e+001	321.5	25	6.321757e+000	0	0	0	0	0	0	272.1	1	1	49.5074	25.2692
DATA	1342	17	30	0	0	ASCRP3002411	ASCRP3002411	4265.75	2806	4.289035e+002	4.293865e+001	479	24	5.432504e+000	0	0	0	0	0	0	446.265	1	1	51.4001	23.8125
DATA	1343	17	31	0	0	ASCRP3012525	ASCRP3012525	4291.14	2806.2	1.607593e+003	1.607722e+002	1708.5	23	5.877443e+000	0	0	0	0	0	0	1673.81	1	1	46.8651	22.5172
DATA	1344	17	32	0	0	ASCRP3011152	ASCRP3011152	4316.59	2806.09	3.600650e+001	4.135213e+000	85	23.5	6.418454e+000	0	0	0	0	0	0	37.5088	1	1	49.1849	24.9
DATA	1345	17	33	0	0	ASCRP3006814	ASCRP3006814	4341.56	2806.21	3.442432e+003	3.442492e+002	3593	22	6.244998e+000	0	0	0	0	0	0	3587.5	1	1	49.1849	23.3333
DATA	1346	17	34	0	0	ASCRP3004518	ASCRP3004518	4367.38	2806	4.567303e+001	4.999034e+000	97	23	5.309857e+000	0	0	0	0	0	0	47.6087	1	1	48.5334	23.1379
DATA	1347	17	35	0	0	ASCRP3003816	ASCRP3003816	4392.79	2806.41	1.322416e+002	1.337935e+001	185.5	25	5.980469e+000	0	0	0	0	0	0	137.87	1	1	50.1463	26.1379
DATA	1348	17	36	0	0	ASCRP3005966	ASCRP3005966	4418.11	2806.5	2.525289e+001	3.241274e+000	75	22.5	6.532276e+000	0	0	0	0	0	0	26.3273	1	1	56.9804	23.6786
DATA	1349	17	37	0	0	ASCRP3003102	ASCRP3003102	4443.67	2806.75	4.073288e+000	2.072631e+000	51.5	23	6.641394e+000	0	0	0	0	0	0	4.24602	1	0	47.8731	23.9459
DATA	1350	17	38	0	0	ASCRP3000462	ASCRP3000462	4468.98	2806.3	7.812800e+001	8.072964e+000	128.5	24	7.114060e+000	0	0	0	0	0	0	81.4115	1	1	50.7771	24.7879
DATA	1351	17	39	0	0	ASCRP3012541	ASCRP3012541	4494.43	2806.25	8.524378e+000	2.205291e+000	57	19	5.949059e+000	0	0	0	0	0	0	8.87859	1	0	48.8603	20.5
DATA	1352	17	40	0	0	ASCRP3009838	ASCRP3009838	4519.58	2806.43	1.768439e+004	1.768440e+003	18473.5	26	5.990207e+000	0	0	0	0	0	0	18408.9	1	1	57.5363	24.4848
DATA	1353	17	41	0	0	ASCRP3006542	ASCRP3006542	4545.21	2806.76	2.824776e+000	2.055924e+000	52	23.5	4.374615e+000	0	0	0	0	0	0	2.93847	1	0	48.8603	23.8824
DATA	1354	17	42	0	0	ASCRP3005674	ASCRP3005674	4570.68	2806.45	1.428875e+002	1.443339e+001	192	25	6.067521e+000	0	0	0	0	0	0	148.504	1	1	50.1463	24
DATA	1355	17	43	0	0	ASCRP3002196	ASCRP3002196	4595.77	2806.99	2.156240e+001	2.968436e+000	72	25	6.206133e+000	0	0	0	0	0	0	22.3893	1	1	47.8731	25.0333
DATA	1356	17	44	0	0	ASCRP3009049	ASCRP3009049	4621.39	2806.5	1.389683e+003	1.389834e+002	1467.5	23	6.677824e+000	0	0	0	0	0	0	1441.24	1	1	51.7088	24.52
DATA	1357	17	45	0	0	ASCRP3001817	ASCRP3001817	4646.59	2806.79	1.033740e+002	1.053776e+001	156	23	4.272752e+000	0	0	0	0	0	0	107.078	1	1	51.4001	22.7778
DATA	1358	17	46	0	0	ASCRP3006079	ASCRP3006079	4671.89	2806.37	1.796014e+001	2.723999e+000	65	24	5.562773e+000	0	0	0	0	0	0	18.577	1	1	49.1849	24
DATA	1359	17	47	0	0	ASCRP3003443	ASCRP3003443	4697.75	2806.67	2.541134e+001	3.265662e+000	73	24	6.401458e+000	0	0	0	0	0	0	26.2445	1	1	49.1849	23.6842
DATA	1360	17	48	0	0	ASCRP3003803	ASCRP3003803	4723	2806.51	1.507196e+002	1.521134e+001	204	21.5	6.403004e+000	0	0	0	0	0	0	155.405	1	1	49.8279	22.9615
DATA	1361	17	49	0	0	ASCRP3006893	ASCRP3006893	4748.56	2806.79	1.792586e+002	1.804362e+001	229	21.5	3.594528e+000	0	0	0	0	0	0	184.512	1	1	49.1849	21.5714
DATA	1362	17	50	0	0	ASCRP3000740	ASCRP3000740	4774	2807.01	1.167981e+002	1.186041e+001	171	22.5	5.376110e+000	0	0	0	0	0	0	120	1	1	46.8651	23.5526
DATA	1363	17	51	0	0	ASCRP3007945	ASCRP3007945	4799.21	2806.99	2.168788e+001	2.995260e+000	70.5	24	5.409725e+000	0	0	0	0	0	0	22.2389	1	1	49.1849	24.3438
DATA	1364	17	52	0	0	ASCRP3010598	ASCRP3010598	4824.61	2806.88	2.824218e+001	3.501698e+000	76	24	6.521840e+000	0	0	0	0	0	0	28.8998	1	1	49.1849	23.6429
DATA	1365	17	53	0	0	ASCRP3011824	ASCRP3011824	4850.01	2807.09	2.708236e+001	3.411529e+000	75.5	26	5.863504e+000	0	0	0	0	0	0	27.654	1	1	46.8651	25.5455
DATA	1366	17	54	0	0	ASCRP3001198	ASCRP3001198	4875.72	2807	4.400017e+000	2.125374e+000	51	24.5	6.451589e+000	0	0	0	0	0	0	4.48267	1	0	49.1849	24.2059
DATA	1367	17	55	0	0	ASCRP3004317	ASCRP3004317	4900.8	2807	1.549394e+002	1.563347e+001	206	23	4.234821e+000	0	0	0	0	0	0	157.49	1	1	49.1849	22.0606
DATA	1368	17	56	0	0	ASCRP3006598	ASCRP3006598	4926	2807	4.817354e+004	4.817355e+003	48946	24	6.855991e+000	0	0	0	0	0	0	48850.8	1	1	54.9904	24.7308
DATA	1369	17	57	0	0	Negative005	Negative005	4951.4	2807.38	1.308307e+001	2.469147e+000	61.5	23	7.405434e+000	0	0	0	0	0	0	13.2352	1	1	47.8731	23.0741
DATA	1370	17	58	0	0	ASCRP3001683	ASCRP3001683	4976.87	2806.87	4.008224e+000	2.137323e+000	53	25	4.907094e+000	0	0	0	0	0	0	4.04448	1	0	49.1849	24.2903
DATA	1371	17	59	0	0	ASCRP3008112	ASCRP3008112	5002.52	2807.1	1.203919e+003	1.204103e+002	1267	25	5.917421e+000	0	0	0	0	0	0	1211.73	1	1	49.8279	25.8571
DATA	1372	17	60	0	0	ASCRP3005556	ASCRP3005556	5027.97	2807.1	9.167986e+000	2.300716e+000	59.5	23	6.878516e+000	0	0	0	0	0	0	9.20375	1	0	46.8651	22.7742
DATA	1373	17	61	0	0	Negative018	Negative018	5053.24	2807.11	4.258361e+000	2.158034e+000	51	22	4.714425e+000	0	0	0	0	0	0	4.26398	1	0	44.7812	22.6774
DATA	1374	17	62	0	0	A_23_P53126	NM_005574	5078.64	2807.15	2.288522e+001	3.120323e+000	72	22.5	4.632992e+000	0	0	0	0	0	0	22.8559	1	1	48.5334	22.2308
DATA	1375	17	63	0	0	ASCRP3012671	ASCRP3012671	5103.61	2807.07	2.704907e+001	3.440749e+000	73	24	6.183961e+000	0	0	0	0	0	0	26.9453	1	1	53.8203	24.7931
DATA	1376	17	64	0	0	ASCRP3003792	ASCRP3003792	5129.42	2807.43	1.269082e+001	2.481193e+000	59	26	6.962316e+000	0	0	0	0	0	0	12.6094	1	1	57.5363	25.9231
DATA	1377	17	65	0	0	ASCRP3000116	ASCRP3000116	5154.43	2807.67	2.655429e+002	2.664017e+001	307	25	6.822882e+000	0	0	0	0	0	0	263.179	1	1	51.0895	25.8621
DATA	1378	17	66	0	0	ASCRP3007409	ASCRP3007409	5180.15	2807.08	1.926693e+001	2.881792e+000	66.5	21	7.160029e+000	0	0	0	0	0	0	19.0454	1	1	49.8279	22.8621
DATA	1379	17	67	0	0	ASCRP3012224	ASCRP3012224	5205.41	2807.57	9.616662e+001	9.853680e+000	146.5	21.5	6.464403e+000	0	0	0	0	0	0	94.8318	1	1	50.7771	22.7333
DATA	1380	17	68	0	0	ASCRP3010337	ASCRP3010337	5230.9	2807.11	1.354828e+001	2.544259e+000	60	24	7.947818e+000	0	0	0	0	0	0	13.3272	1	1	51.7088	25.0667
DATA	1381	17	69	0	0	AS_circRNA_control207	AS_circRNA_control207	5256.29	2807.7	1.190190e+002	1.209604e+001	165.5	24	6.260057e+000	0	0	0	0	0	0	116.811	1	1	49.8279	23.9545
DATA	1382	17	70	0	0	ASCRP3004421	ASCRP3004421	5281.42	2807.12	4.343212e+001	4.852183e+000	91	22	5.536973e+000	0	0	0	0	0	0	42.529	1	1	48.5334	23.4839
DATA	1383	17	71	0	0	ASCRP3010954	ASCRP3010954	5306.89	2807.5	1.573966e+002	1.588826e+001	201	24.5	4.924832e+000	0	0	0	0	0	0	153.799	1	1	56.9804	23.5714
DATA	1384	17	72	0	0	A_23_P2683	NM_024604	5332.5	2807.5	4.631232e+000	2.221179e+000	53	21	6.387993e+000	0	0	0	0	0	0	4.51618	1	0	57.5363	23.1613
DATA	1385	17	73	0	0	ASCRP3011211	ASCRP3011211	5357.83	2807.81	2.172740e+001	3.075285e+000	67.5	22.5	5.034251e+000	0	0	0	0	0	0	21.1486	1	1	46.8651	22.6333
DATA	1386	17	74	0	0	Negative038	Negative038	5383.61	2807.39	9.801799e+000	2.390479e+000	57	23	5.474364e+000	0	0	0	0	0	0	9.52355	1	0	48.8603	23.2593
DATA	1387	17	75	0	0	ASCRP3007768	ASCRP3007768	5408.56	2807.74	6.245666e+002	6.249481e+001	648.5	23	7.808083e+000	0	0	0	0	0	0	605.933	1	1	49.5074	23.6154
DATA	1388	17	76	0	0	A_23_P215720	NM_000492	5433.96	2807.67	3.202164e+001	3.877479e+000	79	21.5	5.922225e+000	0	0	0	0	0	0	31.0235	1	1	49.5074	22.9643
DATA	1389	17	77	0	0	ASCRP3007074	ASCRP3007074	5459.42	2807.97	1.686306e+001	2.763234e+000	66.5	24	5.564776e+000	0	0	0	0	0	0	16.3189	1	1	49.1849	23.5313
DATA	1390	17	78	0	0	Negative045	Negative045	5484.79	2807.65	2.024889e+001	2.983513e+000	68	24	6.526807e+000	0	0	0	0	0	0	19.5764	1	1	47.5395	24.0278
DATA	1391	17	79	0	0	ASCRP3007156	ASCRP3007156	5510.15	2807.92	1.758837e+001	2.810888e+000	64.5	25	5.002563e+000	0	0	0	0	0	0	16.9929	1	1	54.1152	24.8889
DATA	1392	17	80	0	0	ASCRP3011599	ASCRP3011599	5535.43	2807.9	8.575691e+001	8.851794e+000	128	23	7.908329e+000	0	0	0	0	0	0	82.8176	1	1	48.2044	23.6667
DATA	1393	17	81	0	0	ASCRP3009148	ASCRP3009148	5561.04	2808.16	2.363587e+001	3.224833e+000	68.5	22	6.567964e+000	0	0	0	0	0	0	22.8228	1	1	47.5395	22.2059
DATA	1394	17	82	0	0	ASCRP3002847	ASCRP3002847	5586.5	2807.76	9.477261e+001	9.727820e+000	139	21	4.420710e+000	0	0	0	0	0	0	91.5221	1	1	48.5334	21.6053
DATA	1395	18	1	0	0	ASCRP3004065	ASCRP3004065	3541.95	2813.14	2.559544e+001	3.329783e+000	74	29	7.442009e+000	0	0	0	0	0	0	25.4579	1	1	46.8651	28.3061
DATA	1396	18	2	0	0	ASCRP3013373	ASCRP3013373	3567.37	2812.96	7.600476e+000	2.258961e+000	56	24	7.959773e+000	0	0	0	0	0	0	7.56879	1	0	47.8731	26.3714
DATA	1397	18	3	0	0	Negative007	Negative007	3592.67	2813.17	2.316443e+000	2.136792e+000	53	25	5.381140e+000	0	0	0	0	0	0	2.31011	1	0	48.8603	26.96
DATA	1398	18	4	0	0	ASCRP3013067	ASCRP3013067	3618.29	2812.95	9.474707e+000	2.323059e+000	58	28	5.817325e+000	0	0	0	0	0	0	9.46278	1	0	48.5334	27.2857
DATA	1399	18	5	0	0	ASCRP3001833	ASCRP3001833	3643.75	2813.05	2.923724e+002	2.931382e+001	341	25	4.769301e+000	0	0	0	0	0	0	292.489	1	1	49.1849	26.2903
DATA	1400	18	6	0	0	ASCRP3005376	ASCRP3005376	3668.8	2813.01	1.053052e+001	2.361733e+000	59.5	26	6.098777e+000	0	0	0	0	0	0	10.5525	1	0	46.8651	25.8485
DATA	1401	18	7	0	0	ASCRP3003593	ASCRP3003593	3694.4	2812.88	3.844686e+001	4.385720e+000	87	26	5.347204e+000	0	0	0	0	0	0	38.5962	1	1	49.5074	26.1481
DATA	1402	18	8	0	0	ASCRP3006657	ASCRP3006657	3719.8	2813	6.133742e+001	6.485279e+000	110.5	26.5	6.321522e+000	0	0	0	0	0	0	61.6927	1	1	49.1849	26.4643
DATA	1403	18	9	0	0	ASCRP3007355	ASCRP3007355	3745.24	2813	2.630939e+002	2.639323e+001	315	26	6.283439e+000	0	0	0	0	0	0	265.128	1	1	46.8651	25.6333
DATA	1404	18	10	0	0	ASCRP3009144	ASCRP3009144	3770.65	2813.09	2.508673e+002	2.517430e+001	299.5	23	6.057431e+000	0	0	0	0	0	0	253.308	1	1	49.5074	23.6774
DATA	1405	18	11	0	0	ASCRP3000435	ASCRP3000435	3795.71	2813.16	5.600241e+001	5.978868e+000	104	22	7.417176e+000	0	0	0	0	0	0	56.6591	1	1	48.8603	25.1667
DATA	1406	18	12	0	0	Negative027	Negative027	3821.41	2813	1.288294e+001	2.454875e+000	61	22	6.468016e+000	0	0	0	0	0	0	13.06	1	1	45.4864	23.0909
DATA	1407	18	13	0	0	ASCRP3003451	ASCRP3003451	3846.8	2813	1.192979e+002	1.211070e+001	168	21	5.217235e+000	0	0	0	0	0	0	121.181	1	1	49.1849	22.5667
DATA	1408	18	14	0	0	ASCRP3000920	ASCRP3000920	3872.41	2813.14	3.739831e+001	4.279937e+000	87.5	24	7.166843e+000	0	0	0	0	0	0	38.0661	1	1	48.5334	25.3636
DATA	1409	18	15	0	0	ASCRP3003698	ASCRP3003698	3897.5	2813	7.836376e+004	7.836376e+003	80295.5	31	5.942432e+000	0	0	0	0	0	0	79916.9	1	1	54.1152	31
DATA	1410	18	16	0	0	ASCRP3007767	ASCRP3007767	3922.85	2813.08	8.615964e+002	8.618458e+001	927.5	26	6.135228e+000	0	0	0	0	0	0	880.397	1	1	54.1152	25.4444
DATA	1411	18	17	0	0	ASCRP3007481	ASCRP3007481	3948.42	2813.43	2.102537e+002	2.112693e+001	260.5	27	7.403663e+000	0	0	0	0	0	0	215.268	1	1	57.5363	26.7826
DATA	1412	18	18	0	0	ASCRP3000554	ASCRP3000554	3973.74	2813.22	3.437470e+003	3.437533e+002	3577.5	26	5.737820e+000	0	0	0	0	0	0	3525.85	1	1	47.5395	25.5484
DATA	1413	18	19	0	0	ASCRP3010348	ASCRP3010348	3999.19	2813.36	5.253296e+002	5.257340e+001	587.5	24	7.760274e+000	0	0	0	0	0	0	539.821	1	1	51.4001	25.6857
DATA	1414	18	20	0	0	ASCRP3002194	ASCRP3002194	4024.5	2813.5	1.962955e+001	2.843978e+000	67	27	6.697829e+000	0	0	0	0	0	0	20.2064	1	1	57.5363	26.9667
DATA	1415	18	21	0	0	ASCRP3001013	ASCRP3001013	4049.84	2813.84	2.088383e+000	2.054396e+000	46	25	5.676713e+000	0	0	0	0	0	0	-2.09643	0	0	43.7019	24.0741
DATA	1416	18	22	0	0	ASCRP3011615	ASCRP3011615	4075.21	2813.37	3.284045e+001	3.872063e+000	84	23	5.083395e+000	0	0	0	0	0	0	33.9142	1	1	50.1463	23.1818
DATA	1417	18	23	0	0	ASCRP3000321	ASCRP3000321	4100.46	2813.4	3.651968e+000	2.080583e+000	52	25	6.066747e+000	0	0	0	0	0	0	3.77697	1	0	51.0895	24.6552
DATA	1418	18	24	0	0	A_23_P1331	NM_080801	4126.11	2813.5	2.284649e+002	2.293787e+001	288	25	4.842989e+000	0	0	0	0	0	0	236.621	1	1	56.9804	24.2727
DATA	1419	18	25	0	0	ASCRP3000377	ASCRP3000377	4151.5	2813.5	1.876074e+002	1.887162e+001	243	24	6.392171e+000	0	0	0	0	0	0	194.556	1	1	50.4627	25.2121
DATA	1420	18	26	0	0	ASCRP3009155	ASCRP3009155	4176.94	2813.48	3.708916e+002	3.714524e+001	435	23	4.104754e+000	0	0	0	0	0	0	385.082	1	1	49.5074	21.8148
DATA	1421	18	27	0	0	ASCRP3012813	ASCRP3012813	4202.56	2813.26	6.611177e+001	6.918229e+000	117	24	4.724757e+000	0	0	0	0	0	0	68.713	1	1	49.5074	23.64
DATA	1422	18	28	0	0	ASCRP3006697	ASCRP3006697	4227.49	2813.4	1.570968e+001	2.571821e+000	65	24	4.561389e+000	0	0	0	0	0	0	16.3434	1	1	51.7088	24.963
DATA	1423	18	29	0	0	ASCRP3010532	ASCRP3010532	4252.83	2813.52	1.090641e+002	1.109456e+001	162	25	5.001264e+000	0	0	0	0	0	0	113.559	1	1	51.0895	24.2333
DATA	1424	18	30	0	0	ASCRP3004888	ASCRP3004888	4278.51	2813.76	2.600477e+001	3.300858e+000	75	23	5.875731e+000	0	0	0	0	0	0	27.0967	1	1	50.4627	23.2963
DATA	1425	18	31	0	0	ASCRP3001791	ASCRP3001791	4303.62	2813.78	1.029208e+002	1.049073e+001	152	24	8.498334e+000	0	0	0	0	0	0	107.303	1	1	48.8603	26.3103
DATA	1426	18	32	0	0	ASCRP3000186	ASCRP3000186	4329.39	2813.93	1.364736e+001	2.446864e+000	63	28	5.815361e+000	0	0	0	0	0	0	14.2351	1	1	53.8203	28.35
DATA	1427	18	33	0	0	Negative046	Negative046	4354.44	2814.04	1.721319e+001	2.661764e+000	66	22	7.416198e+000	0	0	0	0	0	0	17.9602	1	1	47.8731	25
DATA	1428	18	34	0	0	ASCRP3000053	ASCRP3000053	4380.18	2813.69	8.178570e+001	8.426744e+000	133	25	4.956225e+000	0	0	0	0	0	0	85.3456	1	1	47.2035	25.2647
DATA	1429	18	35	0	0	ASCRP3004270	ASCRP3004270	4405.48	2813.9	2.095848e+002	2.105655e+001	265	24	7.210640e+000	0	0	0	0	0	0	218.719	1	1	49.8279	25.08
DATA	1430	18	36	0	0	Negative003	Negative003	4430.5	2814	4.113511e+000	2.071370e+000	53	24	6.426119e+000	0	0	0	0	0	0	4.29238	1	0	54.1152	23.9118
DATA	1431	18	37	1028	1	(+)E1A_r60_a20	E1A_r60_a20	4456.25	2814	7.073622e+001	7.359320e+000	121	26	6.512705e+000	0	0	0	0	0	0	73.7934	1	1	49.1849	26.3125
DATA	1432	18	38	0	0	ASCRP3004819	ASCRP3004819	4481.65	2813.9	2.378669e+002	2.387328e+001	298	22	6.844068e+000	0	0	0	0	0	0	248.047	1	1	48.2044	23.2143
DATA	1433	18	39	0	0	ASCRP3000015	ASCRP3000015	4507.13	2813.95	4.248142e+002	4.253001e+001	495	24	6.191392e+000	0	0	0	0	0	0	442.762	1	1	49.1849	23.4444
DATA	1434	18	40	0	0	ASCRP3001072	ASCRP3001072	4532.43	2814.1	1.656305e+001	2.622953e+000	68	24	5.784726e+000	0	0	0	0	0	0	17.2516	1	1	48.2044	24.9655
DATA	1435	18	41	0	0	ASCRP3002140	ASCRP3002140	4557.8	2814.04	4.137643e+001	4.611222e+000	90.5	23	4.130678e+000	0	0	0	0	0	0	43.0613	1	1	49.1849	23
DATA	1436	18	42	0	0	Negative004	Negative004	4583.23	2814.15	4.444982e+000	2.085332e+000	52.5	24	5.109268e+000	0	0	0	0	0	0	4.62166	1	0	49.1849	22.7692
DATA	1437	18	43	0	0	A_23_P111995	NM_002318	4608.66	2814.1	1.970974e+002	1.981500e+001	250.5	25	5.889288e+000	0	0	0	0	0	0	204.709	1	1	49.1849	24.9394
DATA	1438	18	44	0	0	ASCRP3002703	ASCRP3002703	4633.91	2814.07	5.033781e+001	5.432227e+000	100	26	6.494495e+000	0	0	0	0	0	0	52.2187	1	1	54.4085	25.4615
DATA	1439	18	45	0	0	ASCRP3010085	ASCRP3010085	4659.19	2814.12	7.792261e+001	8.056087e+000	129.5	24	5.723113e+000	0	0	0	0	0	0	80.7269	1	1	49.8279	24.0667
DATA	1440	18	46	0	0	ASCRP3007970	ASCRP3007970	4684.58	2814.43	1.664425e+002	1.676974e+001	216	24	7.096881e+000	0	0	0	0	0	0	172.186	1	1	57.5363	24.7179
DATA	1441	18	47	0	0	ASCRP3001166	ASCRP3001166	4710.42	2814.43	3.502062e+000	2.080721e+000	52	22	6.663730e+000	0	0	0	0	0	0	3.61707	1	0	65	22.9697
DATA	1442	18	48	0	0	ASCRP3013198	ASCRP3013198	4735.58	2814.43	8.135949e+001	8.391344e+000	131	23	5.337242e+000	0	0	0	0	0	0	83.8895	1	1	57.5363	23.6154
DATA	1443	18	49	0	0	ASCRP3006356	ASCRP3006356	4761.15	2814.44	1.282737e+001	2.425250e+000	61	21.5	5.338873e+000	0	0	0	0	0	0	13.2021	1	1	51.4001	22.7353
DATA	1444	18	50	0	0	ASCRP3012365	ASCRP3012365	4786.48	2814.41	1.236988e+002	1.254060e+001	173.5	22	5.878071e+000	0	0	0	0	0	0	127.069	1	1	52.9257	24.1379
DATA	1445	18	51	0	0	ASCRP3009637	ASCRP3009637	4811.63	2814.41	1.108631e+002	1.127724e+001	162	24	6.131763e+000	0	0	0	0	0	0	113.656	1	1	51.7088	23.7931
DATA	1446	18	52	0	0	ASCRP3002751	ASCRP3002751	4837.14	2814.14	4.375384e+001	4.840677e+000	92	27	6.541534e+000	0	0	0	0	0	0	44.7596	1	1	46.8651	26.3333
DATA	1447	18	53	0	0	ASCRP3002721	ASCRP3002721	4862.5	2814.5	1.506451e+001	2.564401e+000	63.5	25	6.321834e+000	0	0	0	0	0	0	15.3775	1	1	65	24.9677
DATA	1448	18	54	0	0	ASCRP3002773	ASCRP3002773	4887.64	2814.5	6.014533e+000	2.165178e+000	53	24	6.480887e+000	0	0	0	0	0	0	6.12565	1	0	36.5637	24.2424
DATA	1449	18	55	0	0	ASCRP3007943	ASCRP3007943	4913.42	2814.57	1.271911e+001	2.442266e+000	62	24	3.759260e+000	0	0	0	0	0	0	12.9233	1	1	65	24.3182
DATA	1450	18	56	0	0	ASCRP3000069	ASCRP3000069	4938.58	2814.57	1.479601e+004	1.479603e+003	14785.5	24.5	4.901198e+000	0	0	0	0	0	0	14997.6	1	1	57.5363	24.25
DATA	1451	18	57	0	0	ASCRP3010629	ASCRP3010629	4964.11	2814.5	1.597939e+002	1.611615e+001	210	23	5.740971e+000	0	0	0	0	0	0	161.567	1	1	56.9804	21.5263
DATA	1452	18	58	0	0	CUST_20_PI418767722	NM_006013	4989.69	2814.53	4.523009e+001	4.986937e+000	95	27	7.871843e+000	0	0	0	0	0	0	45.6163	1	1	51.7088	27.1818
DATA	1453	18	59	0	0	ASCRP3010122	ASCRP3010122	5015.05	2814.18	6.834340e+001	7.151434e+000	116.5	24	5.737244e+000	0	0	0	0	0	0	68.7489	1	1	49.8279	23.7143
DATA	1454	18	60	0	0	ASCRP3005782	ASCRP3005782	5040.56	2814.58	1.497514e+002	1.512324e+001	194	22	5.992257e+000	0	0	0	0	0	0	150.256	1	1	49.8279	23.0833
DATA	1455	18	61	0	0	ASCRP3008940	ASCRP3008940	5065.8	2815	2.699792e+002	2.708077e+001	315	20	5.656265e+000	0	0	0	0	0	0	270.2	1	1	49.1849	22.08
DATA	1456	18	62	0	0	ASCRP3013488	ASCRP3013488	5091.43	2814.81	7.949959e+003	7.949988e+002	7890	23	4.534766e+000	0	0	0	0	0	0	7935.44	1	1	49.5074	23.4444
DATA	1457	18	63	0	0	ASCRP3004514	ASCRP3004514	5116.72	2814.91	1.935852e+003	1.935969e+002	1951.5	26	7.074683e+000	0	0	0	0	0	0	1927.34	1	1	48.8603	25.6364
DATA	1458	18	64	0	0	AS_circRNA_control205	AS_circRNA_control205	5142.22	2814.75	7.173287e+003	7.173319e+002	7193.5	24	6.747797e+000	0	0	0	0	0	0	7123.18	1	1	45.1352	24.9259
DATA	1459	18	65	0	0	ASCRP3008682	ASCRP3008682	5167.68	2814.71	2.348068e+001	3.176115e+000	70	24.5	7.076349e+000	0	0	0	0	0	0	23.2571	1	1	47.5395	23.8333
DATA	1460	18	66	0	0	ASCRP3009989	ASCRP3009989	5192.77	2815.06	7.973585e+000	2.287455e+000	55	23	7.097748e+000	0	0	0	0	0	0	7.8784	1	0	49.1849	23.5938
DATA	1461	18	67	1028	1	(+)E1A_r60_a20	E1A_r60_a20	5218.51	2814.96	6.676300e+001	7.013743e+000	112.5	24	9.346726e+000	0	0	0	0	0	0	65.802	1	1	49.8279	25.8065
DATA	1462	18	68	0	0	ASCRP3002507	ASCRP3002507	5243.8	2815	2.903720e+002	2.911701e+001	331	24	7.858978e+000	0	0	0	0	0	0	285.517	1	1	49.1849	25.0741
DATA	1463	18	69	0	0	ASCRP3001502	ASCRP3001502	5268.61	2815.07	4.215265e+000	2.199993e+000	53	22	7.010231e+000	0	0	0	0	0	0	4.13554	1	0	53.8203	22.32
DATA	1464	18	70	0	0	ASCRP3011608	ASCRP3011608	5294.5	2815	2.774312e+002	2.782740e+001	317.5	24	6.398122e+000	0	0	0	0	0	0	271.574	1	1	54.1152	23.6897
DATA	1465	18	71	0	0	ASCRP3003607	ASCRP3003607	5320.03	2815	7.515052e+003	7.515084e+002	7399	23	6.879647e+000	0	0	0	0	0	0	7341.04	1	1	46.8651	23.7273
DATA	1466	18	72	0	0	ASCRP3002495	ASCRP3002495	5345.39	2815.23	1.704964e+002	1.718753e+001	211	23	5.807413e+000	0	0	0	0	0	0	166.229	1	1	49.5074	23.2571
DATA	1467	18	73	0	0	ASCRP3012564	ASCRP3012564	5370.74	2815.03	2.312700e+002	2.322922e+001	276	24	6.329654e+000	0	0	0	0	0	0	225.071	1	1	49.1849	24.2581
DATA	1468	18	74	0	0	ASCRP3003966	ASCRP3003966	5395.89	2815.28	5.804350e+000	2.256158e+000	53.5	22	5.870649e+000	0	0	0	0	0	0	5.63975	1	0	45.835	22.2581
DATA	1469	18	75	0	0	A_23_P250813	NM_000553	5421.38	2815.18	1.001505e+002	1.025030e+001	151	20	5.762078e+000	0	0	0	0	0	0	97.1672	1	1	48.8603	21.1923
DATA	1470	18	76	0	0	ASCRP3001426	ASCRP3001426	5446.74	2815.4	1.305890e+002	1.324062e+001	174	22	4.378350e+000	0	0	0	0	0	0	126.542	1	1	51.0895	22.7931
DATA	1471	18	77	0	0	ASCRP3011451	ASCRP3011451	5472.22	2815.4	5.624169e+001	6.034944e+000	104	23.5	6.545171e+000	0	0	0	0	0	0	54.4415	1	1	49.8279	23.1579
DATA	1472	18	78	0	0	ASCRP3007205	ASCRP3007205	5497.7	2815.43	5.863818e+002	5.867907e+001	614	23	6.756314e+000	0	0	0	0	0	0	567.152	1	1	52.0157	23.8276
DATA	1473	18	79	0	0	ASCRP3006006	ASCRP3006006	5523.13	2815.58	2.369231e+001	3.227312e+000	71	23	5.514100e+000	0	0	0	0	0	0	22.9028	1	1	51.0895	23.9697
DATA	1474	18	80	0	0	ASCRP3004675	ASCRP3004675	5548.47	2815.41	2.065338e+001	3.011783e+000	68	22	6.835946e+000	0	0	0	0	0	0	19.9591	1	1	49.1849	21.7143
DATA	1475	18	81	0	0	ASCRP3006260	ASCRP3006260	5573.83	2815.51	2.532765e+002	2.542233e+001	295	24	3.698590e+000	0	0	0	0	0	0	244.766	1	1	54.1152	23.7097
DATA	1476	18	82	0	0	Negative046	Negative046	5599	2815.46	1.870145e+001	2.880901e+000	65	23	6.362029e+000	0	0	0	0	0	0	18.0786	1	1	55.8519	23.273
DATA	1477	19	1	0	0	ASCRP3003011	ASCRP3003011	3529.38	2820.3	1.174788e+001	2.430095e+000	60	25	6.208315e+000	0	0	0	0	0	0	11.6989	1	1	49.8279	24.4075
DATA	1478	19	2	0	0	ASCRP3012540	ASCRP3012540	3554.47	2820.44	2.060663e+001	2.959920e+000	71	27	9.052352e+000	0	0	0	0	0	0	20.5444	1	1	48.2044	27.8485
DATA	1479	19	3	0	0	ASCRP3010858	ASCRP3010858	3579.99	2820.11	5.469394e+002	5.473510e+001	591	25	6.893587e+000	0	0	0	0	0	0	545.952	1	1	46.8651	26.1923
DATA	1480	19	4	0	0	ASCRP3000312	ASCRP3000312	3605.26	2819.97	5.653244e+001	6.037429e+000	104	24	5.466589e+000	0	0	0	0	0	0	56.5085	1	1	49.1849	24.5714
DATA	1481	19	5	0	0	ASCRP3010168	ASCRP3010168	3630.71	2820.1	1.464343e+002	1.479552e+001	192.5	27	5.966243e+000	0	0	0	0	0	0	146.603	1	1	49.1849	27.1034
DATA	1482	19	6	0	0	ASCRP3007687	ASCRP3007687	3656.5	2820	2.638326e+001	3.379841e+000	75	23	4.654747e+000	0	0	0	0	0	0	26.4571	1	1	54.1152	22.2
DATA	1483	19	7	0	0	ASCRP3007982	ASCRP3007982	3681.5	2820.18	2.348699e+002	2.358147e+001	289.5	25	4.059829e+000	0	0	0	0	0	0	235.938	1	1	49.1849	24.8696
DATA	1484	19	8	0	0	ASCRP3011104	ASCRP3011104	3706.79	2819.92	4.088617e+001	4.598733e+000	87	25	6.573407e+000	0	0	0	0	0	0	41.1438	1	1	48.5334	25.125
DATA	1485	19	9	0	0	ASCRP3000489	ASCRP3000489	3732.49	2820.25	3.570982e+001	4.143207e+000	84.5	23	6.191930e+000	0	0	0	0	0	0	36.0052	1	1	48.5334	23.44
DATA	1486	19	10	0	0	ASCRP3005723	ASCRP3005723	3757.83	2820.14	2.409913e+001	3.194577e+000	74	22.5	5.512084e+000	0	0	0	0	0	0	24.3443	1	1	47.2035	23.4375
DATA	1487	19	11	0	0	Negative005	Negative005	3783.52	2820.25	1.391939e+001	2.513499e+000	64.5	24	8.413475e+000	0	0	0	0	0	0	14.089	1	1	49.1849	27.1739
DATA	1488	19	12	0	0	Negative041	Negative041	3808.33	2820.36	1.353513e+001	2.489013e+000	62.5	22	6.626752e+000	0	0	0	0	0	0	13.7267	1	1	46.8651	24.0769
DATA	1489	19	13	0	0	A_23_P11507	NM_015534	3833.85	2820.09	2.399836e+002	2.408875e+001	285	23.5	5.952724e+000	0	0	0	0	0	0	243.851	1	1	52.0157	23.7778
DATA	1490	19	14	0	0	A_23_P256956	NM_005733	3859.21	2820.19	3.697713e+001	4.242896e+000	86	22	7.545494e+000	0	0	0	0	0	0	37.648	1	1	47.5395	25.0313
DATA	1491	19	15	0	0	ASCRP3013020	ASCRP3013020	3884.58	2820.43	8.484386e+001	8.734793e+000	138	31	5.410611e+000	0	0	0	0	0	0	86.5561	1	1	57.5363	30.3667
DATA	1492	19	16	0	0	ASCRP3002231	ASCRP3002231	3910.42	2820.43	2.043870e+001	2.910714e+000	68	29	7.119869e+000	0	0	0	0	0	0	20.8923	1	1	65	28.7813
DATA	1493	19	17	0	0	CUST_13_PI418767722	NM_005022	3935.58	2820.43	7.324615e+004	7.324615e+003	74974	27	5.441750e+000	0	0	0	0	0	0	75012.8	1	1	57.5363	28.6087
DATA	1494	19	18	0	0	ASCRP3002824	ASCRP3002824	3961	2820.46	4.236767e+002	4.241795e+001	480	28	7.931092e+000	0	0	0	0	0	0	434.705	1	1	55.8519	27.4688
DATA	1495	19	19	0	0	ASCRP3002682	ASCRP3002682	3986.76	2820.55	1.884812e+001	2.792774e+000	69	29	5.575870e+000	0	0	0	0	0	0	19.3745	1	1	47.5395	27.0968
DATA	1496	19	20	0	0	ASCRP3004665	ASCRP3004665	4011.85	2820.36	9.252296e+001	9.478276e+000	141.5	28	7.161876e+000	0	0	0	0	0	0	95.2676	1	1	51.7088	28.3226
DATA	1497	19	21	0	0	ASCRP3006498	ASCRP3006498	4037.23	2820.52	3.073116e+002	3.079972e+001	367	25.5	5.296500e+000	0	0	0	0	0	0	316.966	1	1	53.5237	23.8571
DATA	1498	19	22	0	0	ASCRP3000402	ASCRP3000402	4062.62	2820.26	2.259282e+001	3.051172e+000	73	23	5.102790e+000	0	0	0	0	0	0	23.3388	1	1	50.1463	22.9615
DATA	1499	19	23	0	0	Negative031	Negative031	4087.89	2820.5	5.923962e+000	2.131500e+000	54	23.5	5.957802e+000	0	0	0	0	0	0	6.129	1	0	56.9804	23.5667
DATA	1500	19	24	0	0	ASCRP3011957	ASCRP3011957	4113.41	2820.11	1.078421e+001	2.311687e+000	59	25	5.345962e+000	0	0	0	0	0	0	11.1727	1	1	48.5334	24.8
DATA	1501	19	25	0	0	ASCRP3008063	ASCRP3008063	4138.83	2820.77	4.443468e+003	4.443515e+002	4546.5	25	5.139151e+000	0	0	0	0	0	0	4610.08	1	1	51.0895	25.7941
DATA	1502	19	26	0	0	ASCRP3011135	ASCRP3011135	4164.18	2820.21	6.379792e+001	6.697864e+000	115.5	24	7.011681e+000	0	0	0	0	0	0	66.2651	1	1	47.5395	25.0541
DATA	1503	19	27	0	0	ASCRP3002171	ASCRP3002171	4189.56	2820.79	2.130877e+002	2.140592e+001	274	23	6.115727e+000	0	0	0	0	0	0	221.591	1	1	49.8279	23.9286
DATA	1504	19	28	0	0	ASCRP3012455	ASCRP3012455	4214.94	2820.48	1.101244e+002	1.119892e+001	163.5	24.5	5.553373e+000	0	0	0	0	0	0	114.627	1	1	49.5074	24.6071
DATA	1505	19	29	0	0	ASCRP3008396	ASCRP3008396	4240.33	2820.73	4.882772e+002	4.887004e+001	557	26	5.617687e+000	0	0	0	0	0	0	508.702	1	1	52.9257	25.4074
DATA	1506	19	30	1028	1	(+)E1A_r60_a135	E1A_r60_a135	4266.07	2821.07	6.054279e+000	2.119999e+000	55	25	5.386363e+000	0	0	0	0	0	0	6.31257	1	0	47.5395	24.7097
DATA	1507	19	31	0	0	ASCRP3000960	ASCRP3000960	4291.45	2820.9	1.058779e+001	2.289968e+000	58	24	5.672697e+000	0	0	0	0	0	0	11.0461	1	1	47.5395	23.7778
DATA	1508	19	32	0	0	ASCRP3002393	ASCRP3002393	4316.79	2820.81	7.411066e+001	7.683939e+000	126	28	7.050662e+000	0	0	0	0	0	0	77.3552	1	1	47.5395	28.6129
DATA	1509	19	33	0	0	ASCRP3002032	ASCRP3002032	4341.87	2821	1.922426e+002	1.933101e+001	249	24	5.010144e+000	0	0	0	0	0	0	200.734	1	1	48.5334	24.3077
DATA	1510	19	34	0	0	ASCRP3004239	ASCRP3004239	4367.54	2820.44	2.163119e+001	2.965426e+000	71	25	6.605472e+000	0	0	0	0	0	0	22.5902	1	1	46.1809	24.9677
DATA	1511	19	35	0	0	ASCRP3011431	ASCRP3011431	4393.12	2821.12	1.672353e+001	2.628707e+000	65	25	5.468292e+000	0	0	0	0	0	0	17.4677	1	1	47.8731	25.0313
DATA	1512	19	36	0	0	ASCRP3002530	ASCRP3002530	4418.31	2820.98	2.234778e+003	2.234870e+002	2340	22	8.109308e+000	0	0	0	0	0	0	2334.06	1	1	50.7771	23.25
DATA	1513	19	37	0	0	ASCRP3012292	ASCRP3012292	4443.79	2821.19	2.271632e+002	2.280672e+001	282	23.5	5.199715e+000	0	0	0	0	0	0	237.214	1	1	47.5395	24
DATA	1514	19	38	0	0	ASCRP3000519	ASCRP3000519	4468.91	2821.07	9.460146e+000	2.239009e+000	58	25	6.710097e+000	0	0	0	0	0	0	9.87528	1	0	54.4085	24.9444
DATA	1515	19	39	0	0	ASCRP3013499	ASCRP3013499	4494.49	2821.16	2.918154e+001	3.554954e+000	77	24	6.374589e+000	0	0	0	0	0	0	30.4478	1	1	48.5334	23.6538
DATA	1516	19	40	0	0	ASCRP3004095	ASCRP3004095	4519.73	2820.99	5.196609e+001	5.579607e+000	101.5	26	6.624439e+000	0	0	0	0	0	0	54.187	1	1	49.1849	27.037
DATA	1517	19	41	0	0	ASCRP3003853	ASCRP3003853	4545.17	2821.28	6.880170e+001	7.174258e+000	120.5	24	4.692887e+000	0	0	0	0	0	0	71.6902	1	1	47.2035	24.0938
DATA	1518	19	42	0	0	ASCRP3001092	ASCRP3001092	4570.68	2821	6.365375e+001	6.682730e+000	113	24	4.609361e+000	0	0	0	0	0	0	66.265	1	1	49.1849	23.9394
DATA	1519	19	43	0	0	ASCRP3001745	ASCRP3001745	4595.9	2821.17	1.568508e+001	2.570873e+000	64	24.5	5.935048e+000	0	0	0	0	0	0	16.3122	1	1	48.2044	24.5313
DATA	1520	19	44	0	0	ASCRP3011484	ASCRP3011484	4621.5	2821.18	1.839657e+002	1.850926e+001	235	27	5.687120e+000	0	0	0	0	0	0	191.098	1	1	49.1849	26.52
DATA	1521	19	45	0	0	AS_circRNA_control210	AS_circRNA_control210	4646.58	2821.43	1.449196e+004	1.449197e+003	15053	24	6.289636e+000	0	0	0	0	0	0	15035.1	1	1	57.5363	25.1786
DATA	1522	19	46	0	0	ASCRP3012485	ASCRP3012485	4672.49	2821.01	6.079192e+001	6.413905e+000	111	27	7.195853e+000	0	0	0	0	0	0	62.9768	1	1	50.4627	26.9697
DATA	1523	19	47	0	0	ASCRP3010637	ASCRP3010637	4697.42	2821.43	1.465581e+001	2.518297e+000	65	24	7.247649e+000	0	0	0	0	0	0	15.1603	1	1	57.5363	24.1818
DATA	1524	19	48	0	0	ASCRP3002301	ASCRP3002301	4722.89	2821.2	9.558688e+003	9.558710e+002	9889	24	5.955326e+000	0	0	0	0	0	0	9871.12	1	1	50.4627	23.8182
DATA	1525	19	49	0	0	Negative013	Negative013	4748.38	2821.71	5.097068e+000	2.117158e+000	53	22	5.235481e+000	0	0	0	0	0	0	5.25459	1	0	50.4627	23.2222
DATA	1526	19	50	0	0	Negative040	Negative040	4773.8	2821.39	9.957942e+001	1.016854e+001	146.5	24.5	5.458051e+000	0	0	0	0	0	0	102.461	1	1	50.4627	25.375
DATA	1527	19	51	0	0	ASCRP3006205	ASCRP3006205	4799.24	2821.56	9.540404e+001	9.760876e+000	147	23	6.252741e+000	0	0	0	0	0	0	97.9723	1	1	50.4627	23.25
DATA	1528	19	52	0	0	ASCRP3011316	ASCRP3011316	4824.48	2821.16	6.056659e+001	6.399719e+000	110	25	6.792152e+000	0	0	0	0	0	0	62.0666	1	1	49.8279	24.0667
DATA	1529	19	53	0	0	AS_circRNA_control205	AS_circRNA_control205	4849.97	2821.97	7.146380e+003	7.146410e+002	7381	25	6.212015e+000	0	0	0	0	0	0	7308.02	1	1	46.8651	25.3235
DATA	1530	19	54	0	0	ASCRP3001091	ASCRP3001091	4875.48	2821.43	6.092409e+000	2.163859e+000	55	23.5	6.256425e+000	0	0	0	0	0	0	6.21585	1	0	51.4001	24.4286
DATA	1531	19	55	0	0	ASCRP3000680	ASCRP3000680	4900.68	2821.62	2.079120e+002	2.089509e+001	261	24	6.436503e+000	0	0	0	0	0	0	211.64	1	1	50.4627	24.4286
DATA	1532	19	56	0	0	ASCRP3013598	ASCRP3013598	4926	2821.54	1.906659e+001	2.826127e+000	66	25	6.625633e+000	0	0	0	0	0	0	19.3621	1	1	65	25.5517
DATA	1533	19	57	0	0	ASCRP3012915	ASCRP3012915	4951.38	2821.76	7.112572e+003	7.112603e+002	7190	23	4.876302e+000	0	0	0	0	0	0	7205.28	1	1	49.1849	23.2759
DATA	1534	19	58	0	0	ASCRP3009046	ASCRP3009046	4977.22	2821.46	6.602847e+001	6.927696e+000	113	25	7.485171e+000	0	0	0	0	0	0	66.7174	1	1	50.1463	24.5278
DATA	1535	19	59	0	0	ASCRP3007774	ASCRP3007774	5002.39	2821.93	3.079607e+001	3.728432e+000	76.5	25.5	7.551813e+000	0	0	0	0	0	0	31.0404	1	1	53.8203	27.2667
DATA	1536	19	60	0	0	ASCRP3000236	ASCRP3000236	5027.56	2821.54	1.253075e+002	1.270669e+001	172.5	24	6.401365e+000	0	0	0	0	0	0	125.976	1	1	47.2035	23.5405
DATA	1537	19	61	0	0	ASCRP3010805	ASCRP3010805	5053.57	2821.95	3.826814e+000	2.147066e+000	51	22	6.721975e+000	0	0	0	0	0	0	3.83715	1	0	49.8279	23.5806
DATA	1538	19	62	0	0	ASCRP3008833	ASCRP3008833	5078.5	2822	5.262872e+000	2.182489e+000	53	22	4.696807e+000	0	0	0	0	0	0	5.26364	1	0	54.1152	22.32
DATA	1539	19	63	0	0	AS_circRNA_control202	AS_circRNA_control202	5103.72	2821.93	4.796061e+002	4.800760e+001	518.5	26	6.047432e+000	0	0	0	0	0	0	478.434	1	1	47.8731	26
DATA	1540	19	64	0	0	ASCRP3001520	ASCRP3001520	5129.39	2821.93	4.225074e+001	4.731228e+000	89	26	6.642526e+000	0	0	0	0	0	0	42.0373	1	1	53.8203	25.8621
DATA	1541	19	65	0	0	ASCRP3011964	ASCRP3011964	5154.58	2821.93	1.289339e+002	1.306889e+001	174	25	7.977758e+000	0	0	0	0	0	0	127.957	1	1	48.2044	26.7308
DATA	1542	19	66	0	0	Negative032	Negative032	5180.04	2821.76	2.175420e+000	2.145140e+000	49	23.5	6.491184e+000	0	0	0	0	0	0	1.46679	0	0	47.8731	23.4706
DATA	1543	19	67	0	0	ASCRP3008361	ASCRP3008361	5205.59	2822.07	1.711083e+001	2.744105e+000	63.5	22	8.203048e+000	0	0	0	0	0	0	16.8962	1	1	46.5243	24.96
DATA	1544	19	68	0	0	ASCRP3002427	ASCRP3002427	5230.85	2821.9	7.978403e+002	7.981301e+001	826	26	9.085392e+000	0	0	0	0	0	0	785.934	1	1	46.8651	27.8125
DATA	1545	19	69	0	0	ASCRP3006167	ASCRP3006167	5256.28	2822.09	1.065395e+003	1.065613e+002	1105	26	7.473126e+000	0	0	0	0	0	0	1047.06	1	1	48.8603	26.381
DATA	1546	19	70	0	0	ASCRP3000543	ASCRP3000543	5281.72	2821.91	6.341170e+003	6.341207e+002	6236.5	22	5.136209e+000	0	0	0	0	0	0	6217.97	1	1	49.8279	22.2258
DATA	1547	19	71	0	0	ASCRP3006934	ASCRP3006934	5306.91	2822.07	1.425262e+001	2.591956e+000	62	25	6.801122e+000	0	0	0	0	0	0	13.9463	1	1	65	24.4595
DATA	1548	19	72	0	0	A_23_P252748	NM_007152	5332.26	2822.03	2.054962e+002	2.066380e+001	251.5	22	6.408898e+000	0	0	0	0	0	0	200.675	1	1	49.1849	23.3235
DATA	1549	19	73	0	0	ASCRP3008069	ASCRP3008069	5357.88	2822.21	2.444744e+002	2.454385e+001	288	23	5.540986e+000	0	0	0	0	0	0	238.292	1	1	48.8603	23.9429
DATA	1550	19	74	0	0	Negative056	Negative056	5383.42	2822.43	2.213085e+000	2.177464e+000	49	24	6.891478e+000	0	0	0	0	0	0	0.403479	0	0	57.5363	24.3226
DATA	1551	19	75	0	0	ASCRP3009503	ASCRP3009503	5408.62	2822.54	2.508319e+001	3.323518e+000	72	23	8.534052e+000	0	0	0	0	0	0	24.3699	1	1	52.0157	23.4828
DATA	1553	19	77	0	0	ASCRP3008481	ASCRP3008481	5459.59	2822.73	4.194505e+001	4.729885e+000	90	25	5.111018e+000	0	0	0	0	0	0	40.6506	1	1	50.7771	24.2593
DATA	1554	19	78	0	0	ASCRP3009583	ASCRP3009583	5484.87	2822.39	8.011446e+001	8.304837e+000	120	25	6.782330e+000	0	0	0	0	0	0	77.568	1	1	51.4001	25
DATA	1555	19	79	0	0	ASCRP3004896	ASCRP3004896	5510.11	2822.5	1.964766e+001	2.941731e+000	67	24.5	6.235952e+000	0	0	0	0	0	0	19.0104	1	1	56.9804	23.625
DATA	1556	19	80	0	0	ASCRP3013138	ASCRP3013138	5535.92	2822.4	6.616938e+001	6.970045e+000	113	24	5.942985e+000	0	0	0	0	0	0	63.9953	1	1	49.8279	23.8824
DATA	1557	19	81	0	0	ASCRP3009758	ASCRP3009758	5561.32	2822.67	6.319463e+001	6.688374e+000	109.5	25	4.100042e+000	0	0	0	0	0	0	61.1115	1	1	50.7771	25.1034
DATA	1558	19	82	0	0	ASCRP3010310	ASCRP3010310	5586.51	2822.43	9.236955e+002	9.239552e+001	934	25	6.172260e+000	0	0	0	0	0	0	893.374	1	1	50.4627	25.175
DATA	1559	20	1	0	0	CUST_15_PI418767722	NM_001614	3541.78	2827.81	7.079851e+002	7.083032e+001	752	24	7.410223e+000	0	0	0	0	0	0	706.646	1	1	53.2255	25.3953
DATA	1560	20	2	0	0	ASCRP3007186	ASCRP3007186	3567.35	2827.5	2.663849e+002	2.672272e+001	316.5	26	8.354639e+000	0	0	0	0	0	0	266.177	1	1	53.5237	28
DATA	1561	20	3	0	0	ASCRP3003516	ASCRP3003516	3592.31	2827.42	4.045154e+000	2.155628e+000	54	24.5	6.377042e+000	0	0	0	0	0	0	4.04718	1	0	47.8731	27
DATA	1562	20	4	0	0	ASCRP3004151	ASCRP3004151	3618.54	2827.47	4.650660e+000	2.164697e+000	55	25	6.452986e+000	0	0	0	0	0	0	4.65999	1	0	52.9257	26.4444
DATA	1563	20	5	0	0	ASCRP3004364	ASCRP3004364	3643.42	2827.6	8.178136e+001	8.446164e+000	128	24	4.990220e+000	0	0	0	0	0	0	82.0728	1	1	51.7088	25.1667
DATA	1564	20	6	0	0	ASCRP3012152	ASCRP3012152	3668.86	2827.59	1.193195e+003	1.193382e+002	1252	23	5.079085e+000	0	0	0	0	0	0	1199.43	1	1	54.9904	24.1667
DATA	1565	20	7	0	0	ASCRP3008197	ASCRP3008197	3694.41	2827.63	4.045014e+001	4.559346e+000	89	23	4.673377e+000	0	0	0	0	0	0	40.7329	1	1	50.7771	22.9259
DATA	1566	20	8	0	0	ASCRP3005442	ASCRP3005442	3719.58	2827.57	1.566014e+001	2.619580e+000	64	24	7.496666e+000	0	0	0	0	0	0	15.7976	1	1	57.5363	25
DATA	1567	20	9	0	0	ASCRP3001055	ASCRP3001055	3745.11	2827.5	6.629465e+000	2.198406e+000	54	23	5.337834e+000	0	0	0	0	0	0	6.70008	1	0	56.9804	23.6774
DATA	1568	20	10	0	0	ASCRP3000813	ASCRP3000813	3770.5	2827.65	3.092302e+001	3.733489e+000	81.5	24	6.986730e+000	0	0	0	0	0	0	31.3126	1	1	65	25.4242
DATA	1569	20	11	0	0	ASCRP3005035	ASCRP3005035	3795.86	2827.59	8.834684e+000	2.267247e+000	57	25	9.107948e+000	0	0	0	0	0	0	8.96312	1	0	56.9804	26.2083
DATA	1570	20	12	66	-1	(-)3xSLv1	NegativeControl	3821.01	2827.85	2.118403e+000	2.083927e+000	46	23	6.475513e+000	0	0	0	0	0	0	-3.05267	0	0	51.7088	24.3529
DATA	1571	20	13	0	0	ASCRP3005107	ASCRP3005107	3846.59	2827.91	3.059100e+002	3.066162e+001	352	25	6.588287e+000	0	0	0	0	0	0	311.582	1	1	49.1849	25.4412
DATA	1572	20	14	0	0	ASCRP3011888	ASCRP3011888	3872.09	2827.93	3.910380e+001	4.427180e+000	89	27	6.827035e+000	0	0	0	0	0	0	39.9066	1	1	54.4085	25.7429
DATA	1573	20	15	0	0	ASCRP3007672	ASCRP3007672	3897.28	2828.04	2.598085e+001	3.323006e+000	77	31	9.495701e+000	0	0	0	0	0	0	26.5652	1	1	49.1849	29.3438
DATA	1574	20	16	0	0	ASCRP3003417	ASCRP3003417	3922.69	2828	2.804775e+003	2.804851e+002	2890	27	6.035035e+000	0	0	0	0	0	0	2873.28	1	1	50.4627	26.963
DATA	1575	20	17	0	0	ASCRP3003350	ASCRP3003350	3948.28	2828.09	6.608448e+003	6.608480e+002	6831	28	6.815467e+000	0	0	0	0	0	0	6782.6	1	1	48.8603	29.7826
DATA	1576	20	18	0	0	ASCRP3013544	ASCRP3013544	3973.5	2828	4.279706e+001	4.749827e+000	93	29	4.575421e+000	0	0	0	0	0	0	44.003	1	1	54.1152	28.3704
DATA	1577	20	19	0	0	ASCRP3001208	ASCRP3001208	3999.07	2828	1.081293e+003	1.081488e+002	1168	24	7.225604e+000	0	0	0	0	0	0	1113.72	1	1	46.8651	26.069
DATA	1578	20	20	0	0	ASCRP3008243	ASCRP3008243	4024.44	2828.21	1.285894e+002	1.302183e+001	181.5	27	6.614878e+000	0	0	0	0	0	0	132.673	1	1	49.1849	27.8571
DATA	1579	20	21	0	0	ASCRP3007255	ASCRP3007255	4049.63	2828	1.032951e+002	1.053097e+001	151	22	4.964024e+000	0	0	0	0	0	0	106.743	1	1	48.5334	22.1923
DATA	1580	20	22	0	0	ASCRP3011654	ASCRP3011654	4075.21	2828.29	1.925827e+001	2.810328e+000	68	24	6.617019e+000	0	0	0	0	0	0	19.9325	1	1	48.5334	24.5806
DATA	1581	20	23	0	0	ASCRP3012666	ASCRP3012666	4100.36	2828.16	5.220266e+002	5.224265e+001	575	25	5.231670e+000	0	0	0	0	0	0	541.065	1	1	49.5074	25.7037
DATA	1582	20	24	0	0	CUST_8_PI418767722	NM_021009	4126.09	2828.07	2.540837e+002	2.549022e+001	310.5	25	4.358797e+000	0	0	0	0	0	0	263.706	1	1	54.4085	24.0294
DATA	1583	20	25	0	0	ASCRP3000793	ASCRP3000793	4151.18	2828.16	9.889065e+001	1.009700e+001	152	25.5	5.945759e+000	0	0	0	0	0	0	102.764	1	1	47.8731	25.7353
DATA	1584	20	26	0	0	ASCRP3008465	ASCRP3008465	4176.79	2827.86	5.731701e+001	6.082670e+000	109	23	6.748019e+000	0	0	0	0	0	0	59.6279	1	1	45.1352	24.1282
DATA	1585	20	27	0	0	Negative060	Negative060	4202.46	2828.29	4.670970e+000	2.087010e+000	52.5	23.5	5.160799e+000	0	0	0	0	0	0	4.86461	1	0	49.1849	24.0769
DATA	1586	20	28	0	0	Negative055	Negative055	4227.73	2828.01	2.065918e+000	2.034855e+000	49	26	4.616026e+000	0	0	0	0	0	0	1.06323	0	0	49.1849	26
DATA	1587	20	29	0	0	ASCRP3002449	ASCRP3002449	4253	2828.46	2.329217e+001	3.090075e+000	71.5	25	4.928419e+000	0	0	0	0	0	0	24.2993	1	1	55.8519	25.0313
DATA	1588	20	30	0	0	CUST_9_PI418767722	NM_003746	4278.42	2828.41	5.435825e+002	5.439611e+001	618	25.5	5.627958e+000	0	0	0	0	0	0	567.46	1	1	52.9257	24.75
DATA	1589	20	31	0	0	ASCRP3007146	ASCRP3007146	4303.72	2828.46	2.225374e+001	3.010934e+000	69.5	27	7.553109e+000	0	0	0	0	0	0	23.2438	1	1	51.7088	28.129
DATA	1590	20	32	0	0	ASCRP3003165	ASCRP3003165	4329.44	2828.64	5.944408e+001	6.280595e+000	114	26	6.259771e+000	0	0	0	0	0	0	62.1154	1	1	49.8279	27.4483
DATA	1591	20	33	0	0	ASCRP3005641	ASCRP3005641	4354.62	2828.43	1.226331e+001	2.368919e+000	60	24	6.290734e+000	0	0	0	0	0	0	12.8175	1	1	50.4627	23.64
DATA	1592	20	34	0	0	ASCRP3005673	ASCRP3005673	4380.15	2828.61	5.843820e+001	6.185212e+000	107	26	5.521859e+000	0	0	0	0	0	0	61.0887	1	1	50.1463	26.3438
DATA	1593	20	35	0	0	ASCRP3000796	ASCRP3000796	4405.44	2828.34	1.509236e+001	2.526790e+000	63	23	7.990984e+000	0	0	0	0	0	0	15.7764	1	1	51.4001	23.6786
DATA	1594	20	36	0	0	ASCRP3004693	ASCRP3004693	4430.95	2828.63	3.429895e+002	3.435878e+001	401.5	23	6.374468e+000	0	0	0	0	0	0	358.495	1	1	50.1463	25.0769
DATA	1595	20	37	0	0	AS_circRNA_control209	AS_circRNA_control209	4456.21	2828.6	9.294504e+002	9.296715e+001	1032	24.5	5.970272e+000	0	0	0	0	0	0	971.194	1	1	50.1463	25.0313
DATA	1596	20	38	0	0	ASCRP3013110	ASCRP3013110	4481.62	2828.68	3.461095e+001	4.011567e+000	85	26	7.855586e+000	0	0	0	0	0	0	36.1505	1	1	49.5074	25.9091
DATA	1597	20	39	0	0	AS_circRNA_control212	AS_circRNA_control212	4506.94	2828.71	2.034525e+003	2.034626e+002	2171	24	8.123755e+000	0	0	0	0	0	0	2123.85	1	1	53.2255	26.2667
DATA	1598	20	40	0	0	ASCRP3013210	ASCRP3013210	4532.44	2828.48	9.668704e+002	9.670837e+001	1057.5	26	6.155017e+000	0	0	0	0	0	0	1008.59	1	1	48.2044	25.2069
DATA	1599	20	41	0	0	ASCRP3011188	ASCRP3011188	4557.76	2828.86	5.653449e+001	6.007665e+000	108	23.5	3.979979e+000	0	0	0	0	0	0	58.9272	1	1	48.2044	23.5667
DATA	1600	20	42	0	0	ASCRP3002550	ASCRP3002550	4583.27	2829.03	7.904819e+000	2.182507e+000	57.5	24	5.579249e+000	0	0	0	0	0	0	8.23148	1	0	48.2044	23.9688
DATA	1601	20	43	0	0	ASCRP3012398	ASCRP3012398	4608.87	2829	7.409687e+001	7.684476e+000	123	25	6.252913e+000	0	0	0	0	0	0	77.073	1	1	48.5334	23.9677
DATA	1602	20	44	0	0	ASCRP3000262	ASCRP3000262	4634.18	2829	1.049010e+003	1.049208e+002	1124	28	6.342773e+000	0	0	0	0	0	0	1089.8	1	1	51.4001	27
DATA	1603	20	45	0	0	ASCRP3011547	ASCRP3011547	4659.5	2829	9.955859e+001	1.016309e+001	154	24.5	7.928210e+000	0	0	0	0	0	0	103.29	1	1	54.1152	25.8529
DATA	1604	20	46	0	0	ASCRP3006652	ASCRP3006652	4684.5	2829	1.033473e+002	1.053509e+001	153	29.5	8.790277e+000	0	0	0	0	0	0	107.064	1	1	65	27.8
DATA	1605	20	47	0	0	ASCRP3000523	ASCRP3000523	4710.23	2828.99	7.092579e+001	7.382391e+000	121	24.5	6.891366e+000	0	0	0	0	0	0	73.3573	1	1	47.8731	25.1563
DATA	1606	20	48	0	0	ASCRP3013002	ASCRP3013002	4735.78	2828.95	5.135114e+001	5.529827e+000	100	23	4.975556e+000	0	0	0	0	0	0	53.0196	1	1	47.5395	23.5517
DATA	1607	20	49	0	0	A_23_P6335	NM_000185	4761.06	2829.03	1.609866e+003	1.609997e+002	1711.5	23	5.533151e+000	0	0	0	0	0	0	1659.16	1	1	45.835	23.5172
DATA	1608	20	50	0	0	ASCRP3007375	ASCRP3007375	4786.57	2829.18	7.134900e+002	7.137872e+001	767	24	5.849524e+000	0	0	0	0	0	0	733.918	1	1	49.5074	26.0714
DATA	1609	20	51	0	0	ASCRP3001446	ASCRP3001446	4811.89	2829.1	7.137399e+000	2.183567e+000	56	21.5	6.764427e+000	0	0	0	0	0	0	7.32683	1	0	46.8651	21.9667
DATA	1611	20	53	0	0	ASCRP3010610	ASCRP3010610	4862.46	2828.92	1.259485e+002	1.276424e+001	177	28.5	5.863975e+000	0	0	0	0	0	0	128.732	1	1	48.5334	26.6
DATA	1612	20	54	0	0	ASCRP3007592	ASCRP3007592	4887.9	2829.05	8.191727e+001	8.451017e+000	130	24	8.101043e+000	0	0	0	0	0	0	83.5365	1	1	50.7771	25.4242
DATA	1613	20	55	0	0	ASCRP3003025	ASCRP3003025	4913.46	2829.13	5.108377e+001	5.516460e+000	100	28	6.275752e+000	0	0	0	0	0	0	51.9701	1	1	49.8279	26.8333
DATA	1614	20	56	0	0	ASCRP3010736	ASCRP3010736	4938.85	2829.11	8.221548e+001	8.482379e+000	133	23.5	5.117077e+000	0	0	0	0	0	0	83.4393	1	1	46.8651	23.5938
DATA	1615	20	57	0	0	ASCRP3006544	ASCRP3006544	4964.05	2829.48	1.163008e+002	1.181680e+001	163.5	23	5.771370e+000	0	0	0	0	0	0	117.745	1	1	55.8519	22.0606
DATA	1616	20	58	0	0	ASCRP3013044	ASCRP3013044	4989.5	2829.5	4.869848e+004	4.869849e+003	49523	25	8.192575e+000	0	0	0	0	0	0	49178.8	1	1	57.5363	26.4194
DATA	1617	20	59	0	0	CUST_14_PI418767722	NM_004309	5015.11	2829.51	6.128880e+002	6.132487e+001	671	25	6.041523e+000	0	0	0	1	0	0	617.337	1	1	54.1152	24
DATA	1618	20	60	0	0	ASCRP3000865	ASCRP3000865	5040.37	2829.6	7.158297e+000	2.226723e+000	55	23.5	6.728001e+000	0	0	0	0	0	0	7.19179	1	0	50.1463	24.3684
DATA	1619	20	61	0	0	ASCRP3002442	ASCRP3002442	5065.63	2829.36	1.009023e+002	1.030931e+001	150	20	5.079085e+000	0	0	0	0	0	0	101.111	1	1	48.8603	21.8333
DATA	1620	20	62	0	0	ASCRP3012434	ASCRP3012434	5091.17	2829.3	5.635205e+002	5.639189e+001	602	22	4.803410e+000	0	0	0	0	0	0	563.203	1	1	52.3208	22.4643
DATA	1621	20	63	0	0	ASCRP3002817	ASCRP3002817	5116.84	2829.34	2.760269e+001	3.483584e+000	76.5	23	5.156326e+000	0	0	0	0	0	0	27.5149	1	1	49.5074	23.1563
DATA	1622	20	64	0	0	ASCRP3003321	ASCRP3003321	5142.07	2829.45	2.712962e+002	2.721315e+001	313	24	6.086650e+000	0	0	0	0	0	0	269.743	1	1	50.4627	24.2258
DATA	1623	20	65	0	0	A_23_P1331	NM_080801	5167.5	2829.5	2.386351e+002	2.395891e+001	280	25	6.412186e+000	0	0	0	0	0	0	236.666	1	1	52.9257	24.129
DATA	1624	20	66	0	0	ASCRP3003910	ASCRP3003910	5192.73	2829.58	6.007785e+001	6.377989e+000	109	22.5	4.890742e+000	0	0	0	0	0	0	59.4345	1	1	50.7771	22.875
DATA	1625	20	67	0	0	ASCRP3010786	ASCRP3010786	5218	2829.54	3.353691e+004	3.353691e+003	33261	26.5	9.410854e+000	0	0	0	0	0	0	33097	1	1	55.8519	28.2647
DATA	1626	20	68	0	0	ASCRP3009498	ASCRP3009498	5243.42	2829.57	2.475852e+002	2.485184e+001	290	29	8.650294e+000	0	0	0	0	0	0	243.758	1	1	57.5363	28.5517
DATA	1627	20	69	0	0	ASCRP3007743	ASCRP3007743	5268.58	2829.57	6.524382e+001	6.871551e+000	112.5	22	5.441358e+000	0	0	0	0	0	0	64.0898	1	1	57.5363	21.5862
DATA	1628	20	70	0	0	ASCRP3011937	ASCRP3011937	5294.42	2829.57	3.497247e+001	4.111221e+000	81	23	5.764967e+000	0	0	0	0	0	0	34.2775	1	1	57.5363	23.1212
DATA	1629	20	71	0	0	ASCRP3013051	ASCRP3013051	5319.76	2830.05	2.382120e+001	3.219457e+000	70.5	23	6.381397e+000	0	0	0	0	0	0	23.3005	1	1	49.1849	24
DATA	1630	20	72	0	0	ASCRP3005064	ASCRP3005064	5345.16	2829.8	8.453436e+001	8.727509e+000	132	24.5	6.256425e+000	0	0	0	0	0	0	82.5244	1	1	47.8731	25
DATA	1631	20	73	0	0	ASCRP3003677	ASCRP3003677	5370.55	2829.91	2.263584e+003	2.263688e+002	2235	23.5	5.420894e+000	0	0	0	0	0	0	2205.82	1	1	49.8279	23.9688
DATA	1632	20	74	0	0	ASCRP3000815	ASCRP3000815	5395.92	2830.08	1.057184e+002	1.079374e+001	150	24.5	6.262528e+000	0	0	0	0	0	0	102.854	1	1	46.8651	23.5882
DATA	1633	20	75	0	0	ASCRP3008700	ASCRP3008700	5421.34	2829.91	5.105736e+002	5.110391e+001	533	22	7.463552e+000	0	0	0	0	0	0	496.015	1	1	49.1849	22.7692
DATA	1634	20	76	0	0	ASCRP3011348	ASCRP3011348	5446.59	2829.92	4.872872e+001	5.339627e+000	94.5	22	4.641480e+000	0	0	0	0	0	0	47.2803	1	1	48.5334	23.28
DATA	1635	20	77	0	0	ASCRP3001559	ASCRP3001559	5472.09	2830.19	2.528628e+001	3.342218e+000	73.5	25	4.361186e+000	0	0	0	0	0	0	24.5097	1	1	48.8603	23.5926
DATA	1636	20	78	0	0	ASCRP3007752	ASCRP3007752	5497.58	2829.96	6.537735e+000	2.282926e+000	54.5	26	6.922691e+000	0	0	0	0	0	0	6.33174	1	0	48.2044	25.069
DATA	1637	20	79	0	0	ASCRP3001357	ASCRP3001357	5522.81	2830.13	5.438753e+000	2.255041e+000	52	24	6.565809e+000	0	0	0	0	0	0	5.26459	1	0	46.8651	24.7879
DATA	1638	20	80	1028	1	(+)E1A_r60_a107	E1A_r60_a107	5548.5	2830	3.179309e+000	2.212072e+000	49	24.5	4.192301e+000	0	0	0	0	0	0	3.07661	1	0	54.1152	24.8462
DATA	1639	20	81	0	0	ASCRP3004424	ASCRP3004424	5573.69	2830.39	9.336124e+001	9.589313e+000	136	24	4.361159e+000	0	0	0	0	0	0	90.35	1	1	46.8651	24.3448
DATA	1640	20	82	0	0	ASCRP3010400	ASCRP3010400	5599.04	2830.03	3.067639e+001	3.768190e+000	77	24	6.215312e+000	0	0	0	0	0	0	29.6958	1	1	46.8651	23.6468
DATA	1641	21	1	0	0	ASCRP3009443	ASCRP3009443	3529.33	2834.5	2.556590e+001	3.321431e+000	75.5	24	5.978279e+000	0	0	0	0	0	0	25.5427	1	1	57.5363	24.2957
DATA	1642	21	2	0	0	A_23_P1331	NM_080801	3554.5	2834.5	2.394272e+002	2.403623e+001	294.5	28	7.447054e+000	0	0	0	0	0	0	239.462	1	1	57.5363	28.7
DATA	1643	21	3	0	0	ASCRP3000879	ASCRP3000879	3580.11	2834.5	1.207349e+001	2.435775e+000	61	24	6.232221e+000	0	0	0	0	0	0	12.09	1	1	56.9804	25.3333
DATA	1644	21	4	0	0	ASCRP3007136	ASCRP3007136	3605.46	2834.27	3.703207e+001	4.263498e+000	86	24	6.447311e+000	0	0	0	0	0	0	37.1311	1	1	50.4627	25.8667
DATA	1645	21	5	0	0	ASCRP3012895	ASCRP3012895	3630.77	2834.94	3.830425e+001	4.372821e+000	86	23	6.140657e+000	0	0	0	0	0	0	38.4682	1	1	50.4627	22.8214
DATA	1646	21	6	0	0	A_23_P154235	NM_004688	3656.42	2834.57	2.599331e+001	3.345513e+000	75	24	5.746865e+000	0	0	0	0	0	0	26.1442	1	1	57.5363	24.7143
DATA	1647	21	7	0	0	ASCRP3001676	ASCRP3001676	3681.57	2834.91	1.168022e+002	1.186795e+001	167	25	4.687454e+000	0	0	0	0	0	0	117.682	1	1	49.8279	24.25
DATA	1648	21	8	0	0	ASCRP3002890	ASCRP3002890	3706.89	2834.5	3.260528e+002	3.267278e+001	375	22	7.384524e+000	0	0	0	0	0	0	329.052	1	1	54.1152	24.1176
DATA	1649	21	9	0	0	ASCRP3004871	ASCRP3004871	3732.42	2834.57	1.531987e+004	1.531988e+003	15406.5	24	5.376239e+000	0	0	0	0	0	0	15489	1	1	57.5363	23.2414
DATA	1650	21	10	0	0	ASCRP3008936	ASCRP3008936	3757.63	2834.83	4.935050e+001	5.359883e+000	97	23	5.255070e+000	0	0	0	0	0	0	49.9893	1	1	47.8731	23.5172
DATA	1651	21	11	0	0	ASCRP3010305	ASCRP3010305	3783.39	2834.93	9.935800e+004	9.935800e+003	100905	29.5	8.529573e+000	0	0	0	0	0	0	100838	1	1	53.8203	28.6667
DATA	1652	21	12	0	0	ASCRP3006157	ASCRP3006157	3808.66	2834.68	4.723102e+002	4.727695e+001	527	27	6.211156e+000	0	0	0	0	0	0	480.235	1	1	47.5395	25.4615
DATA	1653	21	13	0	0	ASCRP3002954	ASCRP3002954	3834.01	2834.92	2.178918e+002	2.188817e+001	269	24	5.743517e+000	0	0	0	0	0	0	221.981	1	1	46.8651	24.8919
DATA	1654	21	14	0	0	ASCRP3009115	ASCRP3009115	3859.23	2834.79	4.433603e+002	4.438458e+001	493	26	6.629108e+000	0	0	0	0	0	0	452.531	1	1	45.835	25.4848
DATA	1655	21	15	0	0	ASCRP3007061	ASCRP3007061	3884.85	2835.09	1.637080e+003	1.637211e+002	1667	28	6.927871e+000	0	0	0	0	0	0	1674.23	1	1	49.8279	26.9333
DATA	1656	21	16	0	0	ASCRP3000676	ASCRP3000676	3910.5	2835	6.733834e+001	7.044075e+000	120	26.5	8.174276e+000	0	0	0	0	0	0	68.9965	1	1	54.1152	25.3214
DATA	1657	21	17	0	0	ASCRP3004757	ASCRP3004757	3935.68	2835	4.193659e+002	4.198733e+001	469	26	6.442169e+000	0	0	0	0	0	0	430.48	1	1	49.1849	27.3077
DATA	1658	21	18	0	0	ASCRP3005166	ASCRP3005166	3961.24	2834.98	6.778024e+003	6.778055e+002	6899	28	5.050538e+000	0	0	0	0	0	0	6970.29	1	1	51.0895	27.7857
DATA	1659	21	19	0	0	ASCRP3004223	ASCRP3004223	3986.66	2835.22	5.598398e+001	5.964087e+000	107.5	28	6.242828e+000	0	0	0	0	0	0	57.6751	1	1	48.8603	27.4828
DATA	1660	21	20	0	0	ASCRP3008748	ASCRP3008748	4011.86	2834.8	2.259092e+003	2.259185e+002	2411	26	6.459596e+000	0	0	0	0	0	0	2331.11	1	1	46.8651	26.9706
DATA	1661	21	21	0	0	ASCRP3007088	ASCRP3007088	4037.03	2835.22	3.114946e+001	3.728734e+000	80	23	5.381370e+000	0	0	0	0	0	0	32.1961	1	1	48.5334	23.6774
DATA	1662	21	22	0	0	ASCRP3006036	ASCRP3006036	4062.65	2834.89	9.698212e+001	9.911768e+000	148	25	5.336693e+000	0	0	0	0	0	0	100.393	1	1	49.5074	23.8621
DATA	1663	21	23	0	0	A_23_P76799	NM_013448	4088.45	2835.03	4.478372e+001	4.922505e+000	96	22	5.303458e+000	0	0	0	0	0	0	46.4286	1	1	47.5395	23.72
DATA	1664	21	24	0	0	ASCRP3004044	ASCRP3004044	4113.5	2835	2.183941e+001	2.988910e+000	71	25	5.160262e+000	0	0	0	0	0	0	22.6721	1	1	54.1152	24.0357
DATA	1665	21	25	0	0	ASCRP3006303	ASCRP3006303	4138.86	2835.24	5.956794e+001	6.295756e+000	111	25	4.047988e+000	0	0	0	0	0	0	61.9199	1	1	49.5074	25.4
DATA	1666	21	26	0	0	AS_circRNA_control207	AS_circRNA_control207	4164.1	2834.9	1.142986e+002	1.160972e+001	168	23	6.880425e+000	0	0	0	0	0	0	118.945	1	1	46.8651	23.9024
DATA	1667	21	27	0	0	ASCRP3012999	ASCRP3012999	4189.62	2835.71	2.385129e+001	3.134170e+000	75.5	25	6.777721e+000	0	0	0	0	0	0	24.8498	1	1	50.4627	26
DATA	1668	21	28	0	0	ASCRP3006088	ASCRP3006088	4214.89	2835.5	2.621902e+001	3.316766e+000	75	24	5.443675e+000	0	0	0	0	0	0	27.3419	1	1	56.9804	24.8214
DATA	1669	21	29	0	0	ASCRP3011119	ASCRP3011119	4240.57	2835.39	1.528679e+003	1.528814e+002	1628	27	5.313264e+000	0	0	0	0	0	0	1595.47	1	1	49.5074	27
DATA	1670	21	30	0	0	ASCRP3003720	ASCRP3003720	4265.7	2835.2	4.009883e+001	4.493696e+000	90.5	25	4.945267e+000	0	0	0	0	0	0	41.8792	1	1	48.8603	26.2069
DATA	1671	21	31	0	0	ASCRP3012178	ASCRP3012178	4290.95	2835.55	2.548571e+002	2.556620e+001	319	24	6.063363e+000	0	0	0	0	0	0	266.337	1	1	48.5334	23.8333
DATA	1672	21	32	0	0	ASCRP3001215	ASCRP3001215	4316.65	2835.38	6.413392e+001	6.725847e+000	114.5	26	7.680939e+000	0	0	0	0	0	0	67.0525	1	1	50.7771	28.4444
DATA	1673	21	33	0	0	ASCRP3003733	ASCRP3003733	4341.78	2835.51	4.222297e+001	4.683001e+000	93	23	4.938078e+000	0	0	0	0	0	0	44.1591	1	1	50.4627	23.3333
DATA	1674	21	34	0	0	ASCRP3011805	ASCRP3011805	4367.54	2835.32	3.399698e+001	3.957176e+000	83	25	5.541092e+000	0	0	0	0	0	0	35.562	1	1	50.7771	24.6296
DATA	1675	21	35	0	0	ASCRP3009336	ASCRP3009336	4392.52	2835.59	5.804108e+001	6.147222e+000	107.5	25	7.282478e+000	0	0	0	0	0	0	60.7176	1	1	51.4001	24.0345
DATA	1676	21	36	0	0	ASCRP3003283	ASCRP3003283	4418.32	2835.32	4.171271e+002	4.176185e+001	478	24	6.297311e+000	0	0	0	0	0	0	436.313	1	1	53.5237	24.7391
DATA	1677	21	37	0	0	Negative010	Negative010	4443.44	2835.81	4.288579e+002	4.293360e+001	485	24	5.834963e+000	0	0	0	0	0	0	448.505	1	1	51.7088	23.7586
DATA	1678	21	38	0	0	ASCRP3004184	ASCRP3004184	4468.88	2835.4	1.218521e+003	1.218689e+002	1314	25.5	5.866504e+000	0	0	0	0	0	0	1273.83	1	1	48.5334	25.3889
DATA	1679	21	39	0	0	ASCRP3012252	ASCRP3012252	4494.42	2835.57	2.060937e+000	2.029602e+000	49	25	8.353517e+000	0	0	0	0	0	0	0.9882	0	0	65	25.3438
DATA	1680	21	40	0	0	ASCRP3002998	ASCRP3002998	4519.56	2835.76	2.832627e+001	3.484133e+000	80	28	7.081684e+000	0	0	0	0	0	0	29.5794	1	1	48.2044	28.6897
DATA	1681	21	41	0	0	ASCRP3001017	ASCRP3001017	4545.28	2835.91	5.692027e+001	6.043257e+000	111	24	5.106184e+000	0	0	0	0	0	0	59.3923	1	1	48.8603	23.8387
DATA	1682	21	42	0	0	ASCRP3007278	ASCRP3007278	4570.57	2835.81	2.996305e+002	3.003187e+001	361	25	4.670633e+000	0	0	0	0	0	0	312.357	1	1	49.5074	25.5
DATA	1683	21	43	0	0	ASCRP3006359	ASCRP3006359	4596	2836	3.681320e+001	4.205948e+000	87	24.5	6.155733e+000	0	0	0	0	0	0	38.3372	1	1	50.1463	24.5294
DATA	1684	21	44	0	0	ASCRP3004831	ASCRP3004831	4621.35	2835.88	3.088311e+002	3.095019e+001	373	25	6.158463e+000	0	0	0	0	0	0	321.235	1	1	48.8603	24.48
DATA	1685	21	45	0	0	ASCRP3006961	ASCRP3006961	4646.5	2836	6.360467e+002	6.363735e+001	700.5	24	6.642938e+000	0	0	0	0	0	0	660.745	1	1	48.5334	25.0417
DATA	1686	21	46	0	0	ASCRP3011690	ASCRP3011690	4672	2836	2.164560e+004	2.164561e+003	22465	27.5	9.432153e+000	0	0	0	0	0	0	22453.8	1	1	54.9904	28
DATA	1687	21	47	0	0	ASCRP3008529	ASCRP3008529	4697.56	2836	4.416123e+002	4.420857e+001	499	26	6.527886e+000	0	0	0	0	0	0	457.387	1	1	49.8279	26.4483
DATA	1688	21	48	0	0	ASCRP3001186	ASCRP3001186	4723.07	2836	2.364640e+001	3.128732e+000	72	22.5	6.264539e+000	0	0	0	0	0	0	24.45	1	1	46.8651	23.8889
DATA	1689	21	49	0	0	ASCRP3003715	ASCRP3003715	4748.51	2836.04	6.583516e+001	6.896022e+000	118.5	23	4.966954e+000	0	0	0	0	0	0	67.9513	1	1	49.8279	22.6786
DATA	1690	21	50	0	0	ASCRP3005982	ASCRP3005982	4773.76	2835.86	2.517251e+001	3.250378e+000	73.5	26.5	6.192396e+000	0	0	0	0	0	0	25.9325	1	1	48.2044	26.0938
DATA	1691	21	51	1028	1	(+)E1A_r60_1	E1A_r60_1	4799.09	2836.07	8.772845e+000	2.239362e+000	57	22	6.186527e+000	0	0	0	0	0	0	9.01991	1	0	54.4085	22.8387
DATA	1692	21	52	0	0	ASCRP3000361	ASCRP3000361	4824.74	2836.16	1.285139e+001	2.431990e+000	60	21	6.384289e+000	0	0	0	0	0	0	13.1856	1	1	48.2044	21.3226
DATA	1693	21	53	0	0	ASCRP3008469	ASCRP3008469	4849.85	2836.1	1.438194e+002	1.453003e+001	194	27	5.828200e+000	0	0	0	0	0	0	147.242	1	1	46.8651	26.1765
DATA	1694	21	54	0	0	ASCRP3007142	ASCRP3007142	4875.19	2836.03	7.995146e+001	8.259731e+000	126	23	7.628446e+000	0	0	0	0	0	0	81.6692	1	1	49.1849	24.5455
DATA	1695	21	55	0	0	ASCRP3004173	ASCRP3004173	4900.75	2836.55	4.326077e+002	4.331068e+001	497	23	7.094536e+000	0	0	0	0	0	0	440.883	1	1	49.5074	24.9706
DATA	1696	21	56	0	0	ASCRP3009318	ASCRP3009318	4926	2836.46	2.958764e+001	3.618799e+000	78	25	5.849599e+000	0	0	0	0	0	0	30.0816	1	1	55.8519	25.0303
DATA	1697	21	57	0	0	ASCRP3012811	ASCRP3012811	4951.57	2836.61	8.298700e+003	8.298726e+002	8468	24	5.191981e+000	0	0	0	0	0	0	8416.48	1	1	48.2044	23.96
DATA	1698	21	58	0	0	ASCRP3012759	ASCRP3012759	4976.58	2836.43	7.180361e+001	7.479449e+000	123.5	24.5	8.023861e+000	0	0	0	0	0	0	72.6422	1	1	57.5363	24.2647
DATA	1699	21	59	0	0	ASCRP3009003	ASCRP3009003	5002.33	2836.5	2.621453e+001	3.358458e+000	74	26	7.796741e+000	0	0	0	0	0	0	26.4524	1	1	65	26.5926
DATA	1700	21	60	0	0	ASCRP3010164	ASCRP3010164	5027.64	2836.32	7.889485e+001	8.165415e+000	129	25	6.439963e+000	0	0	0	0	0	0	79.4058	1	1	50.7771	24.8387
DATA	1701	21	61	0	0	ASCRP3008260	ASCRP3008260	5053.24	2836.57	2.413914e+001	3.206262e+000	73	22.5	5.663748e+000	0	0	0	0	0	0	24.2323	1	1	51.4001	23.1786
DATA	1702	21	62	0	0	ASCRP3006545	ASCRP3006545	5078.5	2836.5	8.475213e+000	2.279168e+000	58	22.5	4.237300e+000	0	0	0	0	0	0	8.48587	1	0	57.5363	22.9583
DATA	1703	21	63	0	0	ASCRP3011665	ASCRP3011665	5103.67	2836.5	9.227358e+001	9.468030e+000	143.5	23	3.857927e+000	0	0	0	0	0	0	92.1516	1	1	57.5363	23.0714
DATA	1704	21	64	0	0	ASCRP3009890	ASCRP3009890	5129.2	2836.24	3.672923e+002	3.679075e+001	418	24	5.527361e+000	0	0	0	0	0	0	365.846	1	1	46.8651	24.1379
DATA	1705	21	65	0	0	ASCRP3000446	ASCRP3000446	5154.63	2836.63	9.931782e+001	1.015807e+001	148.5	26	6.604062e+000	0	0	0	0	0	0	98.6757	1	1	48.2044	25.3636
DATA	1706	21	66	0	0	ASCRP3000183	ASCRP3000183	5180.09	2836.44	2.138597e+002	2.149253e+001	260	25	6.957536e+000	0	0	0	0	0	0	211.937	1	1	50.4627	23.6765
DATA	1707	21	67	0	0	ASCRP3005754	ASCRP3005754	5205.42	2836.57	3.951001e+001	4.494698e+000	85	23	7.913033e+000	0	0	0	0	0	0	39.0586	1	1	65	25.0667
DATA	1708	21	68	0	0	ASCRP3011027	ASCRP3011027	5230.58	2836.57	1.722407e+004	1.722408e+003	17023	26	9.402309e+000	0	0	0	0	0	0	16986.7	1	1	57.5363	27.8182
DATA	1709	21	69	0	0	ASCRP3002836	ASCRP3002836	5256.65	2836.89	4.126017e+001	4.654012e+000	89	24	5.526916e+000	0	0	0	0	0	0	40.5952	1	1	49.5074	23.7586
DATA	1710	21	70	0	0	ASCRP3012016	ASCRP3012016	5281.94	2836.78	1.763817e+001	2.787046e+000	65	22	5.231631e+000	0	0	0	0	0	0	17.3152	1	1	46.8651	22.2813
DATA	1711	21	71	0	0	ASCRP3007746	ASCRP3007746	5307.25	2837	2.494546e+002	2.503901e+001	289.5	23	6.173602e+000	0	0	0	0	0	0	244.371	1	1	51.4001	23.6923
DATA	1712	21	72	0	1	ETG04_27747	ETG04_27747	5332.7	2836.53	2.202724e+000	2.166876e+000	47	24	5.969919e+000	0	0	0	0	0	0	-0.845627	0	0	47.8731	25.2353
DATA	1713	21	73	0	0	A_23_P25019	NM_000946	5357.95	2837.09	1.757199e+002	1.770557e+001	217	23	5.468187e+000	0	0	0	0	0	0	171.477	1	1	46.8651	23.9118
DATA	1714	21	74	0	0	ASCRP3004568	ASCRP3004568	5383.09	2836.93	1.025410e+002	1.048213e+001	147.5	24	6.156560e+000	0	0	0	0	0	0	99.8945	1	1	54.4085	23.6452
DATA	1715	21	75	0	0	ASCRP3000487	ASCRP3000487	5408.79	2837.09	7.923386e+001	8.217249e+000	121.5	22	6.779703e+000	0	0	0	0	0	0	77.0698	1	1	48.2044	22.6333
DATA	1716	21	76	0	0	ASCRP3013208	ASCRP3013208	5434.03	2836.82	2.398542e+001	3.241767e+000	71	24	7.937719e+000	0	0	0	0	0	0	23.2986	1	1	46.8651	25.6897
DATA	1717	21	77	0	0	ASCRP3002843	ASCRP3002843	5459.43	2837.19	1.027838e+003	1.028070e+002	1036	24	4.420407e+000	0	0	0	0	0	0	997.297	1	1	49.5074	24.5
DATA	1718	21	78	0	0	ASCRP3012172	ASCRP3012172	5484.74	2837.03	7.051218e+001	7.382083e+000	116	26	5.835704e+000	0	0	0	0	0	0	68.3537	1	1	49.1849	25.4063
DATA	1719	21	79	0	0	Negative008	Negative008	5510.44	2837.21	8.182281e+001	8.469448e+000	127	24	6.820757e+000	0	0	0	0	0	0	79.2654	1	1	49.1849	25.0909
DATA	1720	21	80	0	0	ASCRP3002759	ASCRP3002759	5535.8	2837	5.453543e+001	5.875966e+000	102	24	4.170327e+000	0	0	0	0	0	0	52.8087	1	1	49.1849	24.0345
DATA	1721	21	81	0	0	ASCRP3009642	ASCRP3009642	5561	2837.16	8.406466e+003	8.406494e+002	8110	25	5.093073e+000	0	0	0	0	0	0	8139.4	1	1	51.4001	24.4242
DATA	1722	21	82	0	0	ASCRP3011275	ASCRP3011275	5586.56	2836.97	1.136469e+002	1.157331e+001	159	25.5	6.597616e+000	0	0	0	0	0	0	110.055	1	1	48.5334	24.7727
DATA	1723	22	1	0	0	ASCRP3008016	ASCRP3008016	3541.91	2842.07	3.031864e+001	3.697168e+000	81	23.5	5.453533e+000	0	0	0	0	0	0	30.355	1	1	54.4085	23.95
DATA	1724	22	2	0	0	ASCRP3006549	ASCRP3006549	3567.22	2842.1	1.602484e+003	1.602623e+002	1655	27	8.715754e+000	0	0	0	0	0	0	1606.18	1	1	47.8731	26.6333
DATA	1725	22	3	0	0	ASCRP3011701	ASCRP3011701	3592.56	2842.17	2.873604e+001	3.565577e+000	80	25	4.323460e+000	0	0	0	0	0	0	28.8386	1	1	49.5074	25.6667
DATA	1726	22	4	0	0	ASCRP3002009	ASCRP3002009	3618.21	2842.19	1.056735e+002	1.077553e+001	154	23	5.928476e+000	0	0	0	0	0	0	106.198	1	1	47.5395	23.9643
DATA	1727	22	5	0	0	ASCRP3003081	ASCRP3003081	3643.6	2841.9	2.139725e+000	2.112282e+000	51.5	23.5	7.023393e+000	0	0	0	0	0	0	1.77534	0	0	48.2044	23.9286
DATA	1728	22	6	0	0	ASCRP3010145	ASCRP3010145	3668.57	2842.01	9.590139e+001	9.817709e+000	145.5	26	5.362655e+000	0	0	0	0	0	0	96.6686	1	1	49.8279	26.375
DATA	1729	22	7	0	0	ASCRP3001118	ASCRP3001118	3694.25	2842.55	4.165295e+000	2.138788e+000	53	25	6.431877e+000	0	0	0	0	0	0	4.20611	1	0	51.7088	24.0357
DATA	1730	22	8	0	0	Negative030	Negative030	3719.58	2842.43	8.582066e+000	2.263274e+000	56	23.5	8.107181e+000	0	0	0	0	0	0	8.68099	1	0	57.5363	25.0294
DATA	1731	22	9	0	0	ASCRP3002129	ASCRP3002129	3745.11	2842.5	5.264931e+002	5.269080e+001	584	24	5.177871e+000	0	0	0	0	0	0	533.528	1	1	56.9804	23.8966
DATA	1732	22	10	0	0	ASCRP3000579	ASCRP3000579	3770.5	2842.5	2.787361e+002	2.795160e+001	329.5	26.5	6.425882e+000	0	0	0	0	0	0	282.979	1	1	57.5363	25.8667
DATA	1733	22	11	0	0	ASCRP3006343	ASCRP3006343	3795.89	2842.5	3.125247e+003	3.125316e+002	3225	29	7.916902e+000	0	0	0	0	0	0	3178.74	1	1	56.9804	29.0345
DATA	1734	22	12	0	0	ASCRP3004734	ASCRP3004734	3821.23	2842.29	5.564315e+002	5.568197e+001	613	24.5	6.077476e+000	0	0	0	0	0	0	567.001	1	1	49.8279	24.4167
DATA	1735	22	13	0	0	ASCRP3010874	ASCRP3010874	3846.71	2842.54	1.182534e+001	2.388214e+000	62	24	4.575798e+000	0	0	0	0	0	0	12.0733	1	1	50.7771	24.4
DATA	1736	22	14	130	1	(+)eQC-41	EQC	3872.07	2842.51	9.946420e+002	9.948576e+001	1056	26	6.339511e+000	0	0	0	0	0	0	1017.4	1	1	48.5334	26.4242
DATA	1737	22	15	0	0	ASCRP3001987	ASCRP3001987	3897.26	2842.6	2.750051e+001	3.440337e+000	73	23	8.090831e+000	0	0	0	0	0	0	28.1821	1	1	51.4001	24
DATA	1738	22	16	0	0	ASCRP3003367	ASCRP3003367	3922.67	2842.5	7.168387e+000	2.184361e+000	56.5	24	6.163952e+000	0	0	0	0	0	0	7.35947	1	0	57.5363	24.0741
DATA	1739	22	17	0	0	ASCRP3006138	ASCRP3006138	3948.42	2842.57	2.893222e+001	3.551437e+000	77	25	6.791685e+000	0	0	0	0	0	0	29.758	1	1	57.5363	25.8571
DATA	1740	22	18	0	0	A_23_P2683	NM_024604	3973.58	2842.57	7.221675e+000	2.179170e+000	55	27	4.499573e+000	0	0	0	0	0	0	7.44072	1	0	57.5363	27.6154
DATA	1741	22	19	0	0	A_23_P250813	NM_000553	3999.26	2842.51	1.046304e+002	1.066246e+001	155	25	5.633369e+000	0	0	0	0	0	0	107.988	1	1	51.0895	25.8788
DATA	1742	22	20	0	0	ASCRP3002372	ASCRP3002372	4024.39	2842.54	6.946254e+001	7.242212e+000	114	26	6.000862e+000	0	0	0	0	0	0	71.8082	1	1	51.7088	26.3
DATA	1743	22	21	0	0	ASCRP3006306	ASCRP3006306	4049.58	2842.57	1.119746e+002	1.138285e+001	165	25	4.483412e+000	0	0	0	0	0	0	115.936	1	1	57.5363	24.3793
DATA	1744	22	22	0	0	ASCRP3008215	ASCRP3008215	4075.43	2842.81	4.398331e+001	4.849599e+000	92.5	25	4.834291e+000	0	0	0	0	0	0	45.6094	1	1	49.5074	24.7037
DATA	1745	22	23	0	0	ASCRP3010581	ASCRP3010581	4100.47	2842.88	3.546830e+001	4.091670e+000	85	22	6.343501e+000	0	0	0	0	0	0	36.8306	1	1	48.8603	23.36
DATA	1746	22	24	0	0	ASCRP3013439	ASCRP3013439	4125.89	2842.86	1.342572e+002	1.357943e+001	190.5	24.5	4.813296e+000	0	0	0	0	0	0	139.595	1	1	46.8651	23.7333
DATA	1747	22	25	0	0	ASCRP3013191	ASCRP3013191	4151.41	2842.91	3.062257e+002	3.069010e+001	363.5	23.5	5.060919e+000	0	0	0	0	0	0	318.788	1	1	49.1849	23.25
DATA	1748	22	26	0	0	ASCRP3001587	ASCRP3001587	4177.07	2843.09	2.459642e+001	3.190826e+000	73	24.5	7.868089e+000	0	0	0	0	0	0	25.6344	1	1	47.5395	25.3421
DATA	1749	22	27	0	0	ASCRP3005904	ASCRP3005904	4202.38	2842.83	1.052335e+002	1.071749e+001	159	23	5.545869e+000	0	0	0	0	0	0	109.779	1	1	48.8603	24.56
DATA	1750	22	28	0	0	ASCRP3006363	ASCRP3006363	4227.5	2843	2.900085e+004	2.900085e+003	30309	26.5	5.546699e+000	0	0	0	0	0	0	30280.2	1	1	54.1152	26.1071
DATA	1751	22	29	0	0	ASCRP3002588	ASCRP3002588	4253.01	2843.09	1.705910e+003	1.706030e+002	1830.5	27.5	5.345225e+000	0	0	0	0	0	0	1782.53	1	1	46.8651	26.8571
DATA	1752	22	30	0	0	ASCRP3006804	ASCRP3006804	4278.59	2842.91	1.033226e+002	1.052904e+001	157.5	24	5.137784e+000	0	0	0	0	0	0	108.029	1	1	49.8279	23.2143
DATA	1753	22	31	0	0	Negative021	Negative021	4303.86	2843.21	1.485304e+001	2.511348e+000	64	28	8.189724e+000	0	0	0	0	0	0	15.5378	1	1	47.5395	28.6563
DATA	1754	22	32	0	0	ASCRP3000608	ASCRP3000608	4329.15	2843.14	3.410771e+003	3.410831e+002	3630	24	6.820904e+000	0	0	0	0	0	0	3569.32	1	1	46.1809	24.4839
DATA	1755	22	33	0	0	ASCRP3011649	ASCRP3011649	4354.68	2843	1.258506e+002	1.274675e+001	180	25	5.908805e+000	0	0	0	0	0	0	131.731	1	1	49.1849	24.2258
DATA	1756	22	34	0	0	ASCRP3009791	ASCRP3009791	4380.31	2843	7.625834e+002	7.628519e+001	843	22	4.763644e+000	0	0	0	0	0	0	798.295	1	1	50.4627	23
DATA	1757	22	35	0	0	ASCRP3003871	ASCRP3003871	4405.65	2842.88	6.083497e+001	6.411268e+000	112.5	26	8.472346e+000	0	0	0	0	0	0	63.6811	1	1	48.8603	24.7742
DATA	1758	22	36	0	0	ASCRP3007659	ASCRP3007659	4430.8	2843	9.387035e+001	9.602768e+000	146.5	24.5	6.904625e+000	0	0	0	0	0	0	98.2465	1	1	49.1849	25.0769
DATA	1759	22	37	0	0	ASCRP3012385	ASCRP3012385	4456.27	2843.42	6.167778e+001	6.491567e+000	112	23	6.620818e+000	0	0	0	0	0	0	64.5355	1	1	50.7771	23.9091
DATA	1760	22	38	0	0	ASCRP3000807	ASCRP3000807	4481.43	2843.42	9.595642e+000	2.241281e+000	55.5	25.5	7.454437e+000	0	0	0	0	0	0	10.0358	1	0	47.2035	26.3529
DATA	1761	22	39	0	0	ASCRP3002047	ASCRP3002047	4507	2843.46	7.847380e+001	8.104860e+000	129	25	7.961132e+000	0	0	0	0	0	0	82.0255	1	1	55.8519	26.25
DATA	1762	22	40	0	0	ASCRP3011380	ASCRP3011380	4532.42	2843.43	6.051041e+001	6.381882e+000	114	26	6.705633e+000	0	0	0	0	0	0	63.2033	1	1	57.5363	26.4138
DATA	1763	22	41	0	0	Negative026	Negative026	4557.69	2843.59	2.063419e+000	2.031135e+000	50	23.5	3.655335e+000	0	0	0	0	0	0	0.757371	0	0	50.4627	24.1364
DATA	1764	22	42	0	0	ASCRP3003967	ASCRP3003967	4583.33	2843.5	8.651877e+000	2.208416e+000	56	24	5.893304e+000	0	0	0	0	0	0	9.02023	1	0	57.5363	24.6
DATA	1765	22	43	0	0	CUST_16_PI418767722	NM_001536	4608.5	2843.5	6.198321e+000	2.126486e+000	54.5	25	6.570053e+000	0	0	0	0	0	0	6.45503	1	0	57.5363	23.9677
DATA	1766	22	44	0	0	ASCRP3006948	ASCRP3006948	4634.05	2843.53	9.620519e+002	9.622674e+001	1053	24	5.599863e+000	0	0	0	0	0	0	1000.64	1	1	48.5334	23.8929
DATA	1767	22	45	0	0	ASCRP3002293	ASCRP3002293	4659.42	2843.57	3.664626e+000	2.072168e+000	52	25	8.500334e+000	0	0	0	0	0	0	3.80637	1	0	57.5363	25.5455
DATA	1768	22	46	0	0	ASCRP3004551	ASCRP3004551	4684.58	2843.57	4.486044e+000	2.091225e+000	52	30	8.390203e+000	0	0	0	0	0	0	4.65263	1	0	65	27.6071
DATA	1769	22	47	0	0	ASCRP3006483	ASCRP3006483	4710.2	2843.68	5.883688e+000	2.128790e+000	54	25	5.761527e+000	0	0	0	0	0	0	6.09226	1	0	50.4627	25.1622
DATA	1770	22	48	0	0	Negative027	Negative027	4735.51	2843.64	9.324154e+000	2.251551e+000	57	23.5	5.483755e+000	0	0	0	0	0	0	9.638	1	0	51.7088	24.8438
DATA	1771	22	49	0	0	ASCRP3011229	ASCRP3011229	4761.12	2843.67	3.686438e+001	4.219661e+000	86.5	21.5	6.330848e+000	0	0	0	0	0	0	38.0345	1	1	50.4627	22.2813
DATA	1772	22	50	0	0	ASCRP3004929	ASCRP3004929	4786.42	2843.57	1.131055e+001	2.347648e+000	58.5	24	6.619683e+000	0	0	0	0	0	0	11.6469	1	1	57.5363	25.0345
DATA	1773	22	51	0	0	ASCRP3009175	ASCRP3009175	4811.61	2843.93	1.537596e+002	1.551352e+001	209	21	7.069326e+000	0	0	0	0	0	0	158.014	1	1	53.8203	22.2414
DATA	1774	22	52	0	0	ASCRP3011783	ASCRP3011783	4837.09	2843.93	8.242554e+000	2.224150e+000	56	26	7.500394e+000	0	0	0	0	0	0	8.45248	1	0	65	25.4516
DATA	1775	22	53	0	0	ASCRP3012581	ASCRP3012581	4862.39	2843.81	1.850513e+001	2.776841e+000	65.5	25	7.280240e+000	0	0	0	0	0	0	18.9343	1	1	48.5334	24.7576
DATA	1776	22	54	0	0	ASCRP3003521	ASCRP3003521	4888	2843.76	1.879323e+001	2.799690e+000	66	24	7.718253e+000	0	0	0	0	0	0	19.1845	1	1	48.2044	25.1667
DATA	1777	22	55	1028	1	(+)E1A_r60_3	E1A_r60_3	4913.44	2843.79	3.065414e+002	3.072464e+001	361	27	6.171170e+000	0	0	0	1	0	0	312.182	1	1	49.1849	27
DATA	1778	22	56	0	0	ASCRP3010739	ASCRP3010739	4938.59	2844.06	6.884384e+001	7.193219e+000	119.5	24.5	4.392878e+000	0	0	0	0	0	0	69.943	1	1	46.5243	24.1563
DATA	1779	22	57	0	0	ASCRP3000453	ASCRP3000453	4964	2844	4.338953e+001	4.816209e+000	91.5	22	7.322964e+000	0	0	0	0	0	0	43.9726	1	1	54.9904	22.6774
DATA	1780	22	58	0	0	ASCRP3002826	ASCRP3002826	4989.72	2843.86	1.468098e+001	2.558748e+000	64.5	26	8.676734e+000	0	0	0	0	0	0	14.8401	1	1	48.5334	26.2143
DATA	1781	22	59	0	0	ASCRP3011114	ASCRP3011114	5015.05	2843.91	7.129812e+001	7.432942e+000	120.5	24	5.472756e+000	0	0	0	0	0	0	71.8867	1	1	46.8651	23.6071
DATA	1782	22	60	0	0	ASCRP3009548	ASCRP3009548	5040.2	2844	7.537019e+001	7.825835e+000	123	23	5.780367e+000	0	0	0	0	0	0	75.7983	1	1	49.1849	24.3667
DATA	1783	22	61	0	0	ASCRP3003711	ASCRP3003711	5065.65	2843.94	1.824691e+002	1.836872e+001	229	23	7.063668e+000	0	0	0	0	0	0	183.027	1	1	49.1849	24.9667
DATA	1784	22	62	0	0	A_23_P142849	NM_005168	5091.13	2844.01	1.742228e+002	1.755048e+001	223.5	22	4.064999e+000	0	0	0	0	0	0	174.299	1	1	48.5334	22.2963
DATA	1785	22	63	0	0	ASCRP3012906	ASCRP3012906	5116.59	2843.91	5.834173e+001	6.208437e+000	107	22	4.917864e+000	0	0	0	0	0	0	58.2152	1	1	49.1849	22.7647
DATA	1786	22	64	0	0	ASCRP3002077	ASCRP3002077	5142	2844.01	7.658052e+001	7.948341e+000	124	21	5.037173e+000	0	0	0	0	0	0	76.218	1	1	46.8651	23.4571
DATA	1787	22	65	0	0	ASCRP3006860	ASCRP3006860	5167.34	2844.11	3.060345e+002	3.067775e+001	357	24.5	4.934654e+000	0	0	0	0	0	0	303.815	1	1	48.5334	23.3125
DATA	1788	22	66	0	0	ASCRP3005220	ASCRP3005220	5192.8	2844.1	3.721856e+001	4.292842e+000	85	26	6.782974e+000	0	0	0	0	0	0	36.8561	1	1	46.8651	24.6389
DATA	1789	22	67	0	0	ASCRP3000613	ASCRP3000613	5218	2844.46	5.494115e+001	5.897764e+000	103	26	7.764039e+000	0	0	0	0	0	0	54.2756	1	1	55.8519	27.0303
DATA	1790	22	68	0	0	ASCRP3011894	ASCRP3011894	5243.68	2844.31	3.026618e+002	3.034241e+001	346	24	6.211251e+000	0	0	0	0	0	0	298.277	1	1	52.9257	23.4688
DATA	1791	22	69	0	0	ASCRP3004930	ASCRP3004930	5268.81	2844.1	7.569730e+001	7.870346e+000	121	23.5	6.144719e+000	0	0	0	0	0	0	74.4314	1	1	49.1849	23
DATA	1792	22	70	0	0	ASCRP3012424	ASCRP3012424	5294.23	2844.2	3.150421e+001	3.819287e+000	79.5	23	6.174136e+000	0	0	0	0	0	0	30.9099	1	1	50.4627	23.4063
DATA	1793	22	71	0	0	ASCRP3010694	ASCRP3010694	5319.96	2844.58	9.932213e+000	2.380676e+000	56.5	23	6.267797e+000	0	0	0	0	0	0	9.72472	1	0	49.8279	24.7838
DATA	1794	22	72	0	0	ASCRP3010242	ASCRP3010242	5345.31	2844.56	1.178628e+003	1.178827e+002	1198	25	5.990996e+000	0	0	0	0	0	0	1151.78	1	1	54.1152	24.9487
DATA	1795	22	73	0	0	AS_circRNA_control203	AS_circRNA_control203	5370.41	2844.43	4.633665e+002	4.638751e+001	502	26	5.924982e+000	0	0	0	0	0	0	452.009	1	1	50.7771	24.5185
DATA	1796	22	74	0	0	ASCRP3006758	ASCRP3006758	5395.86	2844.38	1.336587e+002	1.354170e+001	181.5	23.5	5.938484e+000	0	0	0	0	0	0	130.171	1	1	50.4627	23.6471
DATA	1797	22	75	0	0	ASCRP3006694	ASCRP3006694	5421.51	2844.37	4.871732e+001	5.336558e+000	94	22	6.993330e+000	0	0	0	0	0	0	47.377	1	1	49.8279	22.64
DATA	1798	22	76	0	0	ASCRP3007992	ASCRP3007992	5446.64	2844.63	8.428635e+001	8.706232e+000	130	22	6.664022e+000	0	0	0	0	0	0	81.8683	1	1	51.7088	23.7333
DATA	1799	22	77	0	0	ASCRP3008269	ASCRP3008269	5472	2844.54	2.219322e+000	2.187684e+000	49	23	4.414785e+000	0	0	0	0	0	0	1.35772	0	0	55.8519	22.9032
DATA	1800	22	78	0	0	ASCRP3008887	ASCRP3008887	5497.64	2844.75	3.127028e+002	3.134652e+001	347	26.5	6.284537e+000	0	0	0	0	0	0	303.182	1	1	51.0895	26.2333
DATA	1801	22	79	0	0	ASCRP3013233	ASCRP3013233	5523.26	2844.62	1.839305e+002	1.852251e+001	224	23	4.412046e+000	0	0	0	0	0	0	178.233	1	1	51.0895	24.1154
DATA	1802	22	80	0	0	ASCRP3013039	ASCRP3013039	5548.42	2844.57	2.222847e+000	2.186753e+000	47.5	23.5	5.254888e+000	0	0	0	0	0	0	0.182538	0	0	65	22.5769
DATA	1803	22	81	0	0	ASCRP3001707	ASCRP3001707	5573.5	2845	5.825519e+001	6.222349e+000	104	25	5.347501e+000	0	0	0	0	0	0	56.4395	1	1	54.1152	24.2813
DATA	1804	22	82	0	0	ASCRP3008546	ASCRP3008546	5599.09	2845.08	2.221929e+000	2.187111e+000	49	23	6.017464e+000	0	0	0	0	0	0	0.742509	0	0	47.5395	22.8228
DATA	1805	23	1	0	0	ASCRP3003435	ASCRP3003435	3529.43	2849.28	2.098011e+001	2.978207e+000	70	24	5.759675e+000	0	0	0	0	0	0	21.0259	1	1	48.5334	24.0295
DATA	1806	23	2	0	0	ASCRP3010026	ASCRP3010026	3554.68	2849	6.427769e+002	6.431237e+001	689	27	8.339285e+000	0	0	0	0	0	0	644.779	1	1	49.1849	26.1765
DATA	1807	23	3	0	0	Negative027	Negative027	3580	2849.13	1.303411e+001	2.479570e+000	63.5	26	8.092650e+000	0	0	0	0	0	0	13.0899	1	1	54.4085	26.1892
DATA	1808	23	4	0	0	ASCRP3004348	ASCRP3004348	3605.59	2848.91	1.541116e+002	1.555449e+001	204	23	4.140791e+000	0	0	0	0	0	0	154.965	1	1	48.8603	22.8846
DATA	1809	23	5	0	0	ASCRP3002946	ASCRP3002946	3630.79	2849.81	6.389593e+000	2.198364e+000	57	24	7.426343e+000	0	0	0	0	0	0	6.43496	1	0	40.6843	23.7667
DATA	1810	23	6	0	0	ASCRP3002618	ASCRP3002618	3656.15	2849.21	1.912589e+001	2.840809e+000	71	25	6.634896e+000	0	0	0	0	0	0	19.2886	1	1	50.4627	25.5143
DATA	1811	23	7	0	0	ASCRP3003856	ASCRP3003856	3681.62	2849.71	2.197101e+002	2.207086e+001	267	27.5	4.910386e+000	0	0	0	0	0	0	221.953	1	1	50.4627	27.2188
DATA	1812	23	8	0	0	ASCRP3010577	ASCRP3010577	3707	2849.46	4.202487e+001	4.695098e+000	92	24	8.081732e+000	0	0	0	0	0	0	42.5231	1	1	65	25.2424
DATA	1813	23	9	0	0	A_23_P202496	NM_022451	3732.42	2849.43	4.586931e+001	5.040617e+000	96	24.5	6.297692e+000	0	0	0	0	0	0	46.4936	1	1	57.5363	24.8333
DATA	1814	23	10	0	0	ASCRP3009258	ASCRP3009258	3757.67	2849.5	2.419232e+001	3.194525e+000	72	26	5.793498e+000	0	0	0	0	0	0	24.5654	1	1	57.5363	24.7308
DATA	1815	23	11	0	0	ASCRP3001036	ASCRP3001036	3783.33	2849.5	4.757605e+001	5.193372e+000	98.5	28	6.223652e+000	0	0	0	0	0	0	48.3988	1	1	57.5363	27.4231
DATA	1816	23	12	0	0	ASCRP3011935	ASCRP3011935	3808.5	2849.5	1.058475e+002	1.078691e+001	158	27.5	6.192140e+000	0	0	0	0	0	0	107.875	1	1	57.5363	26.25
DATA	1817	23	13	0	0	ASCRP3008720	ASCRP3008720	3833.9	2849.56	8.448519e+001	8.699532e+000	134	24	4.161807e+000	0	0	0	0	0	0	86.2643	1	1	50.1463	24.2222
DATA	1818	23	14	0	0	ASCRP3002367	ASCRP3002367	3859.42	2849.57	1.623944e+001	2.631639e+000	66.5	26	6.433250e+000	0	0	0	0	0	0	16.6124	1	1	65	26.6207
DATA	1819	23	15	0	0	ASCRP3000522	ASCRP3000522	3884.86	2849.58	2.613279e+002	2.621441e+001	314	23	6.758501e+000	0	0	0	0	0	0	267.826	1	1	50.1463	23.9655
DATA	1820	23	16	0	0	ASCRP3010105	ASCRP3010105	3909.89	2849.5	1.788147e+002	1.800012e+001	223	23	5.849298e+000	0	0	0	0	0	0	183.589	1	1	52.3208	23
DATA	1821	23	17	0	0	ASCRP3009783	ASCRP3009783	3935.54	2849.88	1.063313e+002	1.083074e+001	157	24	6.592968e+000	0	0	0	0	0	0	109.374	1	1	49.8279	24.3429
DATA	1822	23	18	0	0	ASCRP3006686	ASCRP3006686	3961.06	2849.34	1.095233e+002	1.114363e+001	163	27	6.195367e+000	0	0	0	0	0	0	112.848	1	1	49.8279	26.8485
DATA	1823	23	19	0	0	ASCRP3000855	ASCRP3000855	3986.45	2849.76	9.840712e+000	2.276101e+000	60	26	3.552144e+000	0	0	0	0	0	0	10.1573	1	0	51.7088	26.1071
DATA	1824	23	20	0	0	ASCRP3007694	ASCRP3007694	4011.94	2849.81	7.558861e+002	7.561637e+001	824	25.5	5.859486e+000	0	0	0	0	0	0	781.493	1	1	51.4001	25.8684
DATA	1825	23	21	0	0	ASCRP3004407	ASCRP3004407	4037.13	2850	2.659712e+003	2.659791e+002	2806	26	6.136405e+000	0	0	0	0	0	0	2754.18	1	1	48.5334	25.1429
DATA	1826	23	22	0	0	ASCRP3010533	ASCRP3010533	4062.5	2849.82	6.435581e+001	6.751990e+000	114	25.5	4.462998e+000	0	0	0	0	0	0	66.7401	1	1	49.1849	24.2188
DATA	1827	23	23	0	0	ASCRP3009570	ASCRP3009570	4087.86	2849.92	4.285996e+001	4.746634e+000	94	22	5.577335e+000	0	0	0	0	0	0	44.5114	1	1	47.8731	22.76
DATA	1828	23	24	0	0	ASCRP3008282	ASCRP3008282	4113.35	2849.88	1.653206e+002	1.665709e+001	226	20.5	4.869306e+000	0	0	0	0	0	0	171.919	1	1	48.8603	21.1667
DATA	1829	23	25	0	0	ASCRP3008189	ASCRP3008189	4138.65	2849.93	8.889988e+001	9.119834e+000	141	24	2.591412e+000	0	0	0	0	0	0	92.5623	1	1	49.1849	23.5217
DATA	1830	23	26	0	0	ASCRP3006190	ASCRP3006190	4164.18	2849.82	1.814663e+001	2.724552e+000	68	23	6.751154e+000	0	0	0	0	0	0	18.9155	1	1	47.5395	23.7568
DATA	1831	23	27	0	0	ASCRP3007598	ASCRP3007598	4189.59	2850.09	1.148575e+001	2.332537e+000	58	23	7.414636e+000	0	0	0	0	0	0	11.985	1	1	48.8603	24.5882
DATA	1832	23	28	0	0	ASCRP3001812	ASCRP3001812	4215	2850	3.717799e+001	4.235104e+000	88	24	4.880846e+000	0	0	0	0	0	0	38.829	1	1	65	25.5862
DATA	1833	23	29	0	0	ASCRP3001267	ASCRP3001267	4240.37	2850.13	4.457852e+001	4.896928e+000	95.5	26	5.620795e+000	0	0	0	0	0	0	46.5956	1	1	47.2035	25.52
DATA	1834	23	30	0	0	AS_circRNA_control204	AS_circRNA_control204	4265.78	2849.92	5.162954e+002	5.166925e+001	590	24	5.707946e+000	0	0	0	0	0	0	540.01	1	1	49.8279	24.5
DATA	1835	23	31	0	0	ASCRP3012267	ASCRP3012267	4291.09	2850.07	1.157389e+002	1.174957e+001	172	24	6.591531e+000	0	0	0	0	0	0	121.123	1	1	54.4085	24.3448
DATA	1836	23	32	0	0	ASCRP3010864	ASCRP3010864	4316.5	2850	4.837661e+001	5.243764e+000	98	27.5	9.092339e+000	0	0	0	0	0	0	50.648	1	1	54.1152	28.3214
DATA	1837	23	33	0	0	Negative024	Negative024	4341.61	2850.07	2.164027e+000	2.034340e+000	51	23.5	4.468415e+000	0	0	0	0	0	0	2.2663	1	0	53.8203	23.0313
DATA	1838	23	34	0	0	CUST_18_PI418767722	NM_000754	4367.39	2850.07	1.342360e+001	2.427413e+000	63.5	22	3.672877e+000	0	0	0	0	0	0	14.0602	1	1	53.8203	22.4815
DATA	1839	23	35	0	0	ASCRP3001845	ASCRP3001845	4392.58	2850.43	1.272291e+001	2.389293e+000	60.5	22	5.921019e+000	0	0	0	0	0	0	13.327	1	1	57.5363	22.4615
DATA	1840	23	36	0	0	ASCRP3011838	ASCRP3011838	4418.35	2850.16	9.184707e+001	9.404784e+000	143	28	4.060847e+000	0	0	0	0	0	0	96.1945	1	1	50.1463	28.2381
DATA	1841	23	37	0	0	ASCRP3007686	ASCRP3007686	4443.62	2850.5	2.505629e+001	3.220427e+000	76	24.5	6.382669e+000	0	0	0	0	0	0	26.2364	1	1	49.8279	24.5385
DATA	1842	23	38	0	0	ASCRP3000685	ASCRP3000685	4468.94	2850.3	8.850526e+001	9.078992e+000	142	24	5.738415e+000	0	0	0	0	0	0	92.6361	1	1	46.8651	23.8
DATA	1843	23	39	0	0	ASCRP3010059	ASCRP3010059	4494.66	2850.67	1.206388e+001	2.357078e+000	60.5	25	5.984175e+000	0	0	0	0	0	0	12.6205	1	1	48.8603	24.8966
DATA	1844	23	40	0	0	ASCRP3010055	ASCRP3010055	4519.58	2850.43	6.339595e+004	6.339595e+003	66895	26	6.356659e+000	0	0	0	0	0	0	66276.8	1	1	57.5363	27.0435
DATA	1845	23	41	0	0	ASCRP3009491	ASCRP3009491	4545.22	2850.55	2.869593e+001	3.513840e+000	79.5	24	7.014763e+000	0	0	0	0	0	0	29.976	1	1	49.5074	24.7241
DATA	1846	23	42	0	0	ASCRP3002813	ASCRP3002813	4570.45	2850.44	1.183790e+001	2.349803e+000	61	24	6.158131e+000	0	0	0	0	0	0	12.3544	1	1	49.8279	23.4516
DATA	1847	23	43	0	0	ASCRP3012290	ASCRP3012290	4595.88	2850.63	1.375075e+003	1.375226e+002	1490.5	23	6.331888e+000	0	0	0	0	0	0	1433.55	1	1	48.8603	23.303
DATA	1848	23	44	0	0	ASCRP3008607	ASCRP3008607	4621.33	2850.5	4.909344e+001	5.314187e+000	101	25	5.558034e+000	0	0	0	0	0	0	51.1195	1	1	57.5363	24.2593
DATA	1849	23	45	0	0	ASCRP3006316	ASCRP3006316	4646.4	2850.7	6.054487e+001	6.387994e+000	110	23.5	6.209003e+000	0	0	0	0	0	0	62.9619	1	1	51.0895	24
DATA	1850	23	46	0	0	ASCRP3012793	ASCRP3012793	4672.25	2850.67	2.421846e+001	3.166584e+000	71	29	9.031299e+000	0	0	0	0	0	0	25.1481	1	1	49.1849	27.7667
DATA	1851	23	47	0	0	Negative019	Negative019	4697.27	2850.7	2.077032e+000	2.043793e+000	48	23	6.439545e+000	0	0	0	0	0	0	0.497216	0	0	50.7771	24.375
DATA	1852	23	48	0	0	ASCRP3003391	ASCRP3003391	4722.83	2850.51	1.010561e+001	2.282607e+000	59	23.5	4.902753e+000	0	0	0	0	0	0	10.4595	1	0	51.0895	24.2632
DATA	1853	23	49	0	0	ASCRP3002017	ASCRP3002017	4748.81	2851.03	5.297297e+000	2.117748e+000	54	22.5	6.018453e+000	0	0	0	0	0	0	5.47289	1	0	48.2044	21.8125
DATA	1854	23	50	0	0	A_23_P70328	NM_018132	4773.74	2850.61	3.165042e+002	3.171702e+001	377	24	6.341009e+000	0	0	0	0	0	0	326.377	1	1	48.8603	23.1842
DATA	1855	23	51	0	0	ASCRP3011582	ASCRP3011582	4799.31	2851	8.384821e+003	8.384846e+002	8573.5	26	7.819516e+000	0	0	0	0	0	0	8629.14	1	1	50.4627	24.4
DATA	1856	23	52	0	0	ASCRP3010717	ASCRP3010717	4824.57	2850.73	4.882504e+003	4.882547e+002	5058.5	22	6.624989e+000	0	0	0	0	0	0	5014.21	1	1	44.0646	22.2381
DATA	1857	23	53	0	0	ASCRP3002143	ASCRP3002143	4849.72	2851.09	8.663342e+001	8.906554e+000	137	23	6.470749e+000	0	0	0	0	0	0	88.7799	1	1	48.8603	24.2
DATA	1858	23	54	0	0	ASCRP3004526	ASCRP3004526	4875.5	2850.81	1.657056e+002	1.669960e+001	220	22	6.480887e+000	0	0	0	0	0	0	169.418	1	1	49.8279	22.4242
DATA	1859	23	55	0	0	ASCRP3010127	ASCRP3010127	4900.71	2851.12	5.241051e+001	5.637512e+000	102.5	25	6.605715e+000	0	0	0	0	0	0	53.4612	1	1	48.8603	25.2759
DATA	1860	23	56	0	0	ASCRP3011687	ASCRP3011687	4926.09	2850.88	3.615832e+001	4.172297e+000	86	25	6.115876e+000	0	0	0	0	0	0	36.7942	1	1	49.5074	24.2414
DATA	1861	23	57	0	0	ASCRP3008766	ASCRP3008766	4951.65	2851.12	1.529502e+003	1.529644e+002	1610	23	7.152389e+000	0	0	0	0	0	0	1552.56	1	1	48.8603	23.36
DATA	1862	23	58	0	0	ASCRP3010740	ASCRP3010740	4977.13	2850.77	1.254076e+002	1.271409e+001	174.5	24	7.071603e+000	0	0	0	0	0	0	126.976	1	1	47.8731	24.1515
DATA	1863	23	59	0	0	A_23_P49878	NM_019013	5002.31	2851	3.506291e+002	3.512559e+001	400	23	5.138237e+000	0	0	0	0	0	0	354.121	1	1	50.4627	22.4828
DATA	1864	23	60	0	0	ASCRP3001302	ASCRP3001302	5027.79	2850.91	1.098472e+003	1.098673e+002	1135.5	23	4.295031e+000	0	0	0	0	0	0	1106.54	1	1	48.2044	23.2963
DATA	1865	23	61	0	0	ASCRP3010757	ASCRP3010757	5053.27	2851.11	2.008869e+001	2.912212e+000	67	23	6.660871e+000	0	0	0	0	0	0	20.1837	1	1	49.1849	24.2353
DATA	1866	23	62	0	0	ASCRP3008073	ASCRP3008073	5078.62	2850.78	1.136093e+001	2.399892e+000	59	22	4.559971e+000	0	0	0	0	0	0	11.3848	1	1	48.5334	22.28
DATA	1867	23	63	0	0	ASCRP3005513	ASCRP3005513	5103.78	2851.11	1.835947e+002	1.848139e+001	229	25	5.423961e+000	0	0	0	0	0	0	183.51	1	1	47.8731	24.5
DATA	1868	23	64	0	0	ASCRP3001054	ASCRP3001054	5129.44	2851.03	3.947543e+001	4.483128e+000	86.5	23	5.427728e+000	0	0	0	0	0	0	39.3539	1	1	48.5334	24.0909
DATA	1869	23	65	0	0	ASCRP3012174	ASCRP3012174	5154.44	2851.77	3.652350e+001	4.228179e+000	86	24	4.782607e+000	0	0	0	0	0	0	36.3207	1	1	49.1849	24.04
DATA	1870	23	66	0	0	ASCRP3011637	ASCRP3011637	5180.12	2851.27	3.813501e+002	3.819477e+001	430.5	22	7.234117e+000	0	0	0	0	0	0	378.256	1	1	52.3208	23.0294
DATA	1871	23	67	0	0	ASCRP3000322	ASCRP3000322	5205.5	2851.71	1.232805e+002	1.251257e+001	165	26	7.934680e+000	0	0	0	0	0	0	121.982	1	1	49.1849	25.6774
DATA	1872	23	68	0	1	RC11	RC11	5231.08	2851.21	2.181703e+000	2.146197e+000	45	24.5	6.591478e+000	0	0	0	0	0	0	-2.73946	0	0	48.5334	23.8125
DATA	1873	23	69	0	0	ASCRP3004859	ASCRP3004859	5256.11	2851.5	2.914916e+001	3.622695e+000	77	24	6.591531e+000	0	0	0	0	0	0	28.7061	1	1	56.9804	22.3448
DATA	1874	23	70	0	0	ASCRP3005735	ASCRP3005735	5281.58	2851.32	9.136791e+000	2.341547e+000	57.5	23	5.136628e+000	0	0	0	0	0	0	8.97771	1	0	49.5074	22.5806
DATA	1875	23	71	0	0	ASCRP3013273	ASCRP3013273	5307.2	2851.81	3.827906e+001	4.395520e+000	84	22	7.144345e+000	0	0	0	0	0	0	37.5331	1	1	48.8603	23.3333
DATA	1876	23	72	0	0	ASCRP3005099	ASCRP3005099	5332.42	2851.57	1.127830e+001	2.440983e+000	59	23	5.547062e+000	0	0	0	0	0	0	11.0365	1	1	57.5363	22.6452
DATA	1877	23	73	0	0	ASCRP3005370	ASCRP3005370	5357.96	2851.76	3.835464e+003	3.835525e+002	3750.5	23	6.093495e+000	0	0	0	0	0	0	3746.26	1	1	48.5334	23.4545
DATA	1878	23	74	0	0	ASCRP3002592	ASCRP3002592	5383.11	2851.5	2.644760e+001	3.422659e+000	73	23	6.224914e+000	0	0	0	0	0	0	25.7887	1	1	56.9804	23.0882
DATA	1879	23	75	0	0	ASCRP3010699	ASCRP3010699	5408.52	2851.76	3.990128e+001	4.544808e+000	89	21	5.458695e+000	0	0	0	0	0	0	38.8483	1	1	49.1849	21.8788
DATA	1880	23	76	0	0	ASCRP3008408	ASCRP3008408	5434.04	2851.3	3.745511e+001	4.333128e+000	84	22	7.836255e+000	0	0	0	0	0	0	36.4167	1	1	49.1849	23.8
DATA	1881	23	77	0	0	ASCRP3005680	ASCRP3005680	5459.5	2851.95	2.039784e+002	2.051413e+001	246	22	5.264668e+000	0	0	0	0	0	0	198.107	1	1	50.4627	23.6563
DATA	1882	23	78	0	0	ASCRP3001595	ASCRP3001595	5485.04	2851.61	2.119041e+001	3.042481e+000	68	24	5.566724e+000	0	0	0	0	0	0	20.5614	1	1	50.4627	24.2647
DATA	1883	23	79	0	0	CUST_4_PI418767722	NM_006098	5510.5	2852.32	1.650807e+001	2.738136e+000	64	24	6.831721e+000	0	0	0	0	0	0	16.0082	1	1	48.5334	24.6207
DATA	1884	23	80	0	0	A_23_P213255	NM_020159	5535.65	2851.88	2.851604e+001	3.592745e+000	73	22.5	4.890173e+000	0	0	0	0	0	0	27.6411	1	1	48.8603	22.5
DATA	1885	23	81	0	0	Negative022	Negative022	5561.01	2852.03	3.524978e+001	4.147600e+000	82	24	6.837913e+000	0	0	0	0	0	0	34.1648	1	1	46.8651	23.7813
DATA	1886	23	82	0	0	ASCRP3012701	ASCRP3012701	5586.35	2851.88	8.312808e+001	8.595239e+000	129.5	22	5.776002e+000	0	0	0	0	0	0	80.5844	1	1	48.8603	22.2927
DATA	1887	24	1	0	0	ASCRP3012751	ASCRP3012751	3541.58	2857.46	7.206994e+001	7.509389e+000	126	24	6.329380e+000	0	0	0	0	0	0	72.3723	1	1	40.6843	24.9362
DATA	1888	24	2	0	0	CUST_15_PI418767722	NM_001614	3567.24	2856.98	7.170542e+002	7.173638e+001	747	25	8.434165e+000	0	0	0	0	0	0	720.747	1	1	51.0895	25
DATA	1889	24	3	0	0	Negative011	Negative011	3592.79	2856.67	8.919345e+000	2.286319e+000	58	24	5.705360e+000	0	0	0	0	0	0	8.9754	1	0	47.5395	24.6364
DATA	1890	24	4	0	0	ASCRP3013069	ASCRP3013069	3618.04	2856.91	6.735346e+001	7.055830e+000	118	23	6.902248e+000	0	0	0	0	0	0	67.8675	1	1	48.5334	23.7778
DATA	1891	24	5	0	0	ASCRP3002911	ASCRP3002911	3643.5	2857	9.590202e+001	9.817288e+000	144	25	7.240213e+000	0	0	0	0	0	0	96.773	1	1	48.5334	24.9412
DATA	1892	24	6	0	0	Negative054	Negative054	3669.19	2857.14	4.980121e+000	2.154405e+000	54	26.5	6.705724e+000	0	0	0	0	0	0	5.03319	1	0	46.1809	26.4688
DATA	1894	24	8	0	0	ASCRP3004411	ASCRP3004411	3719.5	2857	3.215454e+004	3.215454e+003	32665	26	7.905354e+000	0	0	0	0	0	0	32602	1	1	54.1152	27.1935
DATA	1895	24	9	0	0	ASCRP3007076	ASCRP3007076	3745.31	2857	1.580264e+002	1.593968e+001	207	26	6.021467e+000	0	0	0	0	0	0	160.508	1	1	50.4627	25.5161
DATA	1896	24	10	0	0	ASCRP3007217	ASCRP3007217	3770.52	2856.9	1.608380e+001	2.630900e+000	64	28	5.767029e+000	0	0	0	0	0	0	16.3649	1	1	49.5074	27.4828
DATA	1897	24	11	0	0	ASCRP3006833	ASCRP3006833	3795.86	2857.06	4.031469e+002	4.036822e+001	453	28	5.512713e+000	0	0	0	0	0	0	410.941	1	1	49.5074	26.84
DATA	1898	24	12	0	0	ASCRP3002279	ASCRP3002279	3821.15	2857.16	2.201700e+001	3.025009e+000	71	25	5.684595e+000	0	0	0	0	0	0	22.4838	1	1	47.5395	25.4412
DATA	1899	24	13	0	0	ASCRP3011904	ASCRP3011904	3846.74	2856.97	8.791633e+001	9.032186e+000	138	23	3.721425e+000	0	0	0	0	0	0	89.9436	1	1	49.1849	23.1852
DATA	1900	24	14	0	0	ASCRP3005155	ASCRP3005155	3872.24	2856.98	4.148879e+003	4.148930e+002	4290	22	5.364758e+000	0	0	0	0	0	0	4252.34	1	1	51.0895	23.3704
DATA	1901	24	15	0	0	ASCRP3011393	ASCRP3011393	3897.5	2857	2.326748e+001	3.109703e+000	72	23	6.108421e+000	0	0	0	0	0	0	23.8907	1	1	54.1152	22.7931
DATA	1902	24	16	0	0	ASCRP3010319	ASCRP3010319	3922.61	2857.07	6.560176e+000	2.161432e+000	56	21	6.427627e+000	0	0	0	0	0	0	6.74785	1	0	53.8203	22.5758
DATA	1903	24	17	0	0	ASCRP3001259	ASCRP3001259	3948.3	2857.28	3.154949e+002	3.161640e+001	373	24.5	6.850120e+000	0	0	0	0	0	0	325.104	1	1	51.4001	25.8
DATA	1904	24	18	0	0	ASCRP3009635	ASCRP3009635	3973.75	2857.4	5.956307e+002	5.959841e+001	651	27	4.475861e+000	0	0	0	0	0	0	614.828	1	1	52.0157	26.6333
DATA	1905	24	19	0	0	ASCRP3009082	ASCRP3009082	3998.95	2857.45	3.890939e+001	4.397421e+000	86	26.5	5.255758e+000	0	0	0	0	0	0	40.2295	1	1	48.8603	26.2059
DATA	1906	24	20	0	0	ASCRP3004744	ASCRP3004744	4024.42	2857.43	1.163195e+002	1.181045e+001	167	26.5	5.787025e+000	0	0	0	0	0	0	120.457	1	1	57.5363	26.4
DATA	1907	24	21	0	0	ASCRP3007533	ASCRP3007533	4049.67	2857.5	9.419215e+001	9.638130e+000	144	25	5.012628e+000	0	0	0	0	0	0	97.6905	1	1	57.5363	24.3333
DATA	1908	24	22	0	0	ASCRP3003111	ASCRP3003111	4075.59	2857.2	9.023490e+002	9.025794e+001	968	26	5.118051e+000	0	0	0	0	0	0	937.207	1	1	50.4627	25.25
DATA	1909	24	23	0	0	ASCRP3005050	ASCRP3005050	4100.44	2857.46	2.245691e+001	3.031812e+000	70	22	5.433095e+000	0	0	0	0	0	0	23.3559	1	1	50.4627	22.5
DATA	1910	24	24	0	0	ASCRP3012769	ASCRP3012769	4126.13	2857.42	1.337509e+002	1.352890e+001	186	24	4.860487e+000	0	0	0	0	0	0	139.282	1	1	52.6241	24.0714
DATA	1911	24	25	0	0	ASCRP3007038	ASCRP3007038	4151.38	2857.5	2.396443e+001	3.141904e+000	73	23	5.982417e+000	0	0	0	0	0	0	24.9845	1	1	51.0895	23.2188
DATA	1912	24	26	0	0	ASCRP3003701	ASCRP3003701	4176.88	2857.7	5.040981e+001	5.434262e+000	103	26.5	8.499728e+000	0	0	0	0	0	0	52.6124	1	1	50.1463	26.6053
DATA	1913	24	27	0	0	ASCRP3009793	ASCRP3009793	4202.33	2857.5	3.088486e+001	3.694697e+000	82	23	3.863787e+000	0	0	0	0	0	0	32.2644	1	1	65	22.2609
DATA	1914	24	28	0	0	ASCRP3002872	ASCRP3002872	4227.58	2857.57	2.320779e+001	3.080777e+000	73	24.5	6.127852e+000	0	0	0	0	0	0	24.2647	1	1	65	26.0333
DATA	1915	24	29	0	0	ASCRP3005581	ASCRP3005581	4252.88	2857.43	4.083621e+001	4.558001e+000	89	26	5.564702e+000	0	0	0	0	0	0	42.7258	1	1	47.8731	25.8182
DATA	1916	24	30	0	0	ASCRP3012834	ASCRP3012834	4278.51	2857.75	1.633105e+001	2.600256e+000	67	21	5.004165e+000	0	0	0	0	0	0	17.0974	1	1	51.0895	21.5417
DATA	1917	24	31	0	0	ASCRP3003030	ASCRP3003030	4303.58	2857.57	1.088783e+005	1.088783e+004	114452	27	9.581119e+000	0	0	0	0	0	0	114039	1	1	57.5363	28.7419
DATA	1918	24	32	0	0	ASCRP3002687	ASCRP3002687	4329.21	2857.91	3.081884e+002	3.088508e+001	373.5	25	6.628709e+000	0	0	0	0	0	0	322.914	1	1	48.2044	25.1613
DATA	1919	24	33	0	0	ASCRP3012316	ASCRP3012316	4354.72	2857.86	3.934502e+001	4.423378e+000	86.5	23	4.563950e+000	0	0	0	0	0	0	41.2333	1	1	48.5334	22.5938
DATA	1920	24	34	0	0	ASCRP3007780	ASCRP3007780	4379.99	2857.91	4.097558e+002	4.102540e+001	479	22	5.025933e+000	0	0	0	0	0	0	429.454	1	1	46.8651	22.48
DATA	1921	24	35	0	0	ASCRP3011038	ASCRP3011038	4405.29	2857.79	5.318765e+001	5.689919e+000	105.5	26	7.317607e+000	0	0	0	0	0	0	55.7407	1	1	48.8603	25.5313
DATA	1922	24	36	0	0	ASCRP3005031	ASCRP3005031	4430.65	2857.88	7.797308e+001	8.055152e+000	128	28	7.175457e+000	0	0	0	0	0	0	81.7002	1	1	48.8603	26.7778
DATA	1923	24	37	0	0	ASCRP3002639	ASCRP3002639	4456.2	2858	3.984203e+002	3.989333e+001	463	24	6.392031e+000	0	0	0	0	0	0	417.328	1	1	49.1849	23.4839
DATA	1924	24	38	0	0	ASCRP3011206	ASCRP3011206	4481.65	2857.89	9.095623e+001	9.317963e+000	144	24	5.967440e+000	0	0	0	0	0	0	95.227	1	1	48.8603	23.9
DATA	1925	24	39	0	0	ASCRP3001489	ASCRP3001489	4507	2858	5.198180e+001	5.578537e+000	104	23	5.999396e+000	0	0	0	0	0	0	54.3899	1	1	65	24.4167
DATA	1926	24	40	0	0	ASCRP3004701	ASCRP3004701	4531.65	2857.75	1.245719e+001	2.378414e+000	61	24	5.739472e+000	0	0	0	0	0	0	13.0247	1	1	47.5395	24.3077
DATA	1927	24	41	0	0	ASCRP3004291	ASCRP3004291	4557.69	2858	2.332698e+002	2.341496e+001	288	22	6.528075e+000	0	0	0	0	0	0	243.681	1	1	50.4627	22.4828
DATA	1928	24	42	0	0	A_23_P67042	NM_017947	4583.16	2857.96	6.364909e+001	6.680773e+000	115.5	23	6.336382e+000	0	0	0	0	0	0	66.4224	1	1	49.1849	23.1765
DATA	1929	24	43	0	0	ASCRP3007339	ASCRP3007339	4608.43	2857.9	3.891571e+001	4.390261e+000	87.5	23	5.649273e+000	0	0	0	0	0	0	40.5651	1	1	48.2044	23.5
DATA	1930	24	44	0	0	ASCRP3009627	ASCRP3009627	4634.11	2858.02	8.055189e+001	8.308231e+000	131	24	5.717545e+000	0	0	0	0	0	0	83.8587	1	1	50.4627	23.9032
DATA	1931	24	45	0	0	A_23_P41948	NM_017785	4659.19	2858.03	1.581853e+002	1.594923e+001	213	25	6.511399e+000	0	0	0	0	0	0	164.452	1	1	49.1849	24.8857
DATA	1932	24	46	0	0	ASCRP3008610	ASCRP3008610	4684.85	2858.14	4.109655e+002	4.114719e+001	471	25	6.479322e+000	0	0	0	0	0	0	426.595	1	1	47.8731	24.8667
DATA	1933	24	47	0	0	ASCRP3011043	ASCRP3011043	4710.19	2858.43	1.301462e+001	2.423236e+000	61	24	5.732265e+000	0	0	0	0	0	0	13.4878	1	1	65	24.4054
DATA	1934	24	48	0	0	ASCRP3011283	ASCRP3011283	4735.58	2858.43	4.645698e+001	5.076949e+000	95	23	5.619548e+000	0	0	0	0	0	0	48.0618	1	1	57.5363	23.7647
DATA	1935	24	49	0	0	ASCRP3011575	ASCRP3011575	4760.87	2858.53	1.443809e+001	2.508582e+000	63	23	6.437205e+000	0	0	0	0	0	0	14.9093	1	1	51.0895	22.3235
DATA	1936	24	50	0	0	ASCRP3009891	ASCRP3009891	4786.43	2858.52	9.466681e+002	9.468912e+001	1011	26	6.308514e+000	0	0	0	0	0	0	975.637	1	1	46.5243	24.7879
DATA	1937	24	51	0	0	ASCRP3003202	ASCRP3003202	4811.58	2858.43	8.966454e+001	9.199980e+000	139	24	8.391837e+000	0	0	0	0	0	0	92.2199	1	1	65	24.8261
DATA	1938	24	52	0	0	ASCRP3012822	ASCRP3012822	4837.11	2858.5	2.849374e+001	3.518464e+000	79	22	6.208886e+000	0	0	0	0	0	0	29.2427	1	1	56.9804	23.4286
DATA	1939	24	53	0	0	A_23_P139509	NM_016570	4862.52	2858.6	9.001540e+000	2.256097e+000	57.5	22	6.570406e+000	0	0	0	0	0	0	9.21757	1	0	51.4001	22.2647
DATA	1940	24	54	0	0	ASCRP3013032	ASCRP3013032	4888	2858.5	1.032117e+003	1.032325e+002	1111	23	2.771253e+000	0	0	0	0	0	0	1054.44	1	1	54.7002	23.0435
DATA	1941	24	55	0	0	ASCRP3008628	ASCRP3008628	4913.49	2858.46	3.815770e+002	3.821427e+001	444.5	25	5.526751e+000	0	0	0	0	0	0	388.899	1	1	52.0157	25.2143
DATA	1942	24	56	0	0	ASCRP3012092	ASCRP3012092	4938.84	2858.55	1.127865e+002	1.146949e+001	164.5	22	5.289439e+000	0	0	0	0	0	0	114.672	1	1	50.4627	21.7667
DATA	1943	24	57	0	0	ASCRP3001169	ASCRP3001169	4964.11	2858.5	2.057440e+001	2.931878e+000	70	23	8.135384e+000	0	0	0	0	0	0	20.8664	1	1	56.9804	23.5938
DATA	1944	24	58	0	0	ASCRP3000351	ASCRP3000351	4989.68	2858.47	6.951615e+001	7.260175e+000	118	24	5.960095e+000	0	0	0	0	0	0	70.3231	1	1	50.4627	22.9091
DATA	1945	24	59	0	0	ASCRP3006954	ASCRP3006954	5014.87	2858.06	1.059073e+001	2.351462e+000	58	25	5.621758e+000	0	0	0	0	0	0	10.6862	1	1	46.5243	23.6667
DATA	1946	24	60	0	0	ASCRP3010561	ASCRP3010561	5040.62	2858.53	2.802280e+001	3.504791e+000	76.5	23	5.071086e+000	0	0	0	0	0	0	28.2018	1	1	51.4001	24.8182
DATA	1947	24	61	0	0	ASCRP3011883	ASCRP3011883	5065.86	2858.8	6.445024e+002	6.448478e+001	694	22.5	6.914918e+000	0	0	0	0	0	0	646.951	1	1	46.8651	23.6667
DATA	1948	24	62	0	0	ASCRP3000983	ASCRP3000983	5091.59	2858.91	3.480043e+001	4.072828e+000	84.5	23	6.887214e+000	0	0	0	0	0	0	34.8406	1	1	49.1849	25.0606
DATA	1949	24	63	0	0	ASCRP3003762	ASCRP3003762	5116.73	2858.78	6.399597e+001	6.742047e+000	109	21	5.777515e+000	0	0	0	0	0	0	63.905	1	1	48.2044	23.1176
DATA	1950	24	64	0	0	ASCRP3002673	ASCRP3002673	5141.91	2858.96	1.301881e+001	2.493642e+000	61.5	23	5.647921e+000	0	0	0	0	0	0	12.9672	1	1	46.8651	23.5517
DATA	1951	24	65	0	0	ASCRP3000419	ASCRP3000419	5167.53	2858.88	4.086766e+002	4.092324e+001	450.5	24	4.795136e+000	0	0	0	0	0	0	406.013	1	1	48.2044	23.08
DATA	1952	24	66	0	0	ASCRP3002207	ASCRP3002207	5192.5	2859	5.259615e+000	2.201278e+000	51	24	7.408278e+000	0	0	0	0	0	0	5.21255	1	0	54.1152	24.4848
DATA	1953	24	67	0	0	ASCRP3001217	ASCRP3001217	5218.08	2858.9	1.345017e+002	1.361979e+001	181	26	6.390724e+000	0	0	0	0	0	0	132.971	1	1	46.8651	25.3529
DATA	1954	24	68	0	0	ASCRP3006526	ASCRP3006526	5243.8	2858.97	1.795731e+001	2.799676e+000	66	24	7.223677e+000	0	0	0	0	0	0	17.7105	1	1	47.5395	22.6286
DATA	1955	24	69	0	0	ASCRP3009622	ASCRP3009622	5269.13	2858.97	9.656642e+001	9.893699e+000	140	24	6.409969e+000	0	0	0	0	0	0	95.0231	1	1	47.5395	23.4063
DATA	1956	24	70	0	0	ASCRP3012680	ASCRP3012680	5294.3	2859.03	1.760301e+002	1.773473e+001	217	21	6.151423e+000	0	0	0	0	0	0	172.844	1	1	46.1809	22
DATA	1957	24	71	0	0	ASCRP3008755	ASCRP3008755	5319.88	2859.09	1.381338e+002	1.398153e+001	181	23	6.520980e+000	0	0	0	0	0	0	135.354	1	1	47.5395	23.1563
DATA	1958	24	72	0	0	ASCRP3003635	ASCRP3003635	5345.22	2859.11	1.118746e+004	1.118748e+003	10911.5	22.5	5.147815e+000	0	0	0	0	0	0	10941.3	1	1	45.835	22.625
DATA	1959	24	73	0	0	ASCRP3013609	ASCRP3013609	5370.5	2859	2.817359e+001	3.556120e+000	73.5	25	7.290913e+000	0	0	0	0	0	0	27.5048	1	1	54.1152	25.25
DATA	1960	24	74	0	0	ASCRP3011075	ASCRP3011075	5395.97	2859.14	5.815267e+002	5.819327e+001	600	22	5.843477e+000	0	0	0	0	0	0	566.809	1	1	47.8731	22.0286
DATA	1961	24	75	0	0	ASCRP3012665	ASCRP3012665	5421.59	2859.09	6.776541e+001	7.117500e+000	112	21.5	5.293828e+000	0	0	0	0	0	0	65.9552	1	1	49.1849	20.7692
DATA	1962	24	76	0	0	ASCRP3009266	ASCRP3009266	5446.76	2859.22	3.518699e+001	4.138842e+000	81	22	6.605066e+000	0	0	0	0	0	0	34.2056	1	1	47.8731	23.4242
DATA	1963	24	77	0	0	ASCRP3011507	ASCRP3011507	5472.14	2859.38	2.636448e+002	2.645457e+001	310	22	4.703319e+000	0	0	0	0	0	0	256.035	1	1	50.1463	22.6061
DATA	1964	24	78	0	0	ASCRP3000877	ASCRP3000877	5497.45	2859.47	9.004406e+001	9.265254e+000	135	24	5.845502e+000	0	0	0	0	0	0	87.378	1	1	51.4001	23.3548
DATA	1965	24	79	0	0	ASCRP3005910	ASCRP3005910	5523.19	2859.52	3.969318e+001	4.530573e+000	88	22	5.295796e+000	0	0	0	0	0	0	38.4978	1	1	51.0895	23.0455
DATA	1966	24	80	0	0	ASCRP3006251	ASCRP3006251	5548.45	2859.47	9.349975e+001	9.601821e+000	138.5	22.5	5.124379e+000	0	0	0	0	0	0	90.6617	1	1	51.4001	22.5
DATA	1967	24	81	0	0	ASCRP3006155	ASCRP3006155	5573.58	2859.59	1.593571e+003	1.593721e+002	1574	22	6.407977e+000	0	0	0	0	0	0	1545.28	1	1	52.9257	22.3929
DATA	1968	24	82	0	0	ASCRP3001761	ASCRP3001761	5599.16	2859.55	2.028540e+001	2.980594e+000	69	22	5.878882e+000	0	0	0	0	0	0	19.6779	1	1	51.0895	22.2587
DATA	1969	25	1	0	0	ASCRP3007048	ASCRP3007048	3529.05	2864.08	1.055386e+002	1.076232e+001	155	25	6.124090e+000	0	0	0	0	0	0	106.062	1	1	46.8651	24.6974
DATA	1970	25	2	0	0	ASCRP3002391	ASCRP3002391	3554.5	2864	3.531561e+001	4.111851e+000	87.5	25	8.335441e+000	0	0	0	0	0	0	35.5228	1	1	54.1152	26.2903
DATA	1971	25	3	0	0	ASCRP3000077	ASCRP3000077	3579.91	2864.08	2.219551e+002	2.229499e+001	271	24	7.295737e+000	0	0	0	0	0	0	223.499	1	1	51.0895	23.9722
DATA	1972	25	4	0	0	ASCRP3004700	ASCRP3004700	3605.44	2863.84	8.442755e+001	8.700317e+000	135	21	4.714517e+000	0	0	0	0	0	0	85.1148	1	1	49.5074	21.32
DATA	1973	25	5	0	0	ASCRP3007969	ASCRP3007969	3630.5	2864	9.544554e+001	9.772518e+000	148.5	24	7.346458e+000	0	0	0	0	0	0	96.3514	1	1	54.1152	23.4483
DATA	1974	25	6	0	0	ASCRP3002222	ASCRP3002222	3656.22	2863.92	2.680569e+002	2.688747e+001	311	27	7.055516e+000	0	0	0	0	0	0	270.992	1	1	47.8731	26.9697
DATA	1975	25	7	0	0	ASCRP3000731	ASCRP3000731	3681.57	2864.19	1.087841e+003	1.088043e+002	1147	25	5.028075e+000	0	0	0	0	0	0	1101.48	1	1	49.5074	25.8077
DATA	1976	25	8	0	0	ASCRP3002378	ASCRP3002378	3707	2864	2.930966e+002	2.938400e+001	344.5	28	6.853678e+000	0	0	0	0	0	0	297.241	1	1	65	27.4828
DATA	1977	25	9	0	0	ASCRP3005595	ASCRP3005595	3732.25	2864.2	8.670803e+002	8.673310e+001	935	26	7.336729e+000	0	0	0	0	0	0	880.829	1	1	50.1463	26.4483
DATA	1978	25	10	0	0	AS_circRNA_control201	AS_circRNA_control201	3757.8	2863.96	1.351662e+002	1.367600e+001	183	25	5.871967e+000	0	0	0	0	0	0	137.543	1	1	49.1849	24
DATA	1979	25	11	0	0	ASCRP3008385	ASCRP3008385	3783.38	2864.09	6.461100e+001	6.787056e+000	116	25	4.790316e+000	0	0	0	0	0	0	65.8652	1	1	49.1849	25.4667
DATA	1980	25	12	0	0	ASCRP3004511	ASCRP3004511	3808.65	2863.92	3.590691e+001	4.146834e+000	85	25	6.394228e+000	0	0	0	0	0	0	36.6682	1	1	49.8279	25.3846
DATA	1981	25	13	0	0	ASCRP3012186	ASCRP3012186	3833.91	2864.07	3.709438e+001	4.248240e+000	86	24	4.906179e+000	0	0	0	0	0	0	37.9495	1	1	54.4085	24.6
DATA	1982	25	14	0	0	ASCRP3011934	ASCRP3011934	3859.36	2863.97	1.958714e+003	1.958823e+002	2011	27	7.420139e+000	0	0	0	0	0	0	2007.47	1	1	49.1849	28.5385
DATA	1984	25	16	0	0	ASCRP3001164	ASCRP3001164	3910.12	2864.38	1.734962e+003	1.735084e+002	1762	23	6.652225e+000	0	0	0	0	0	0	1784.58	1	1	53.8203	22.5714
DATA	1985	25	17	0	0	ASCRP3001320	ASCRP3001320	3935.87	2864.84	2.141047e+001	2.968197e+000	70	23.5	7.921462e+000	0	0	0	0	0	0	22.0629	1	1	48.8603	24.9118
DATA	1986	25	18	0	0	A_23_P7313	NM_001040058	3960.89	2864.5	2.853476e+001	3.514912e+000	76	25	5.730699e+000	0	0	0	0	0	0	29.4525	1	1	65	24.8182
DATA	1987	25	19	0	0	ASCRP3006101	ASCRP3006101	3986.29	2864.44	6.110383e+001	6.444781e+000	112	27	5.179060e+000	0	0	0	0	0	0	63.173	1	1	50.7771	27.4138
DATA	1988	25	20	0	0	ASCRP3006959	ASCRP3006959	4011.86	2864.53	2.029179e+001	2.881397e+000	69	27	5.547837e+000	0	0	0	0	0	0	21.0129	1	1	49.8279	26.3871
DATA	1989	25	21	0	0	ASCRP3010611	ASCRP3010611	4037.2	2864.56	1.131675e+004	1.131677e+003	11628	25	7.374323e+000	0	0	0	0	0	0	11736.8	1	1	54.9904	25.2258
DATA	1990	25	22	0	0	ASCRP3007525	ASCRP3007525	4062.47	2864.38	2.589912e+002	2.597931e+001	319	26	5.052945e+000	0	0	0	0	0	0	268.99	1	1	52.6241	25.125
DATA	1991	25	23	0	0	ASCRP3003446	ASCRP3003446	4087.94	2864.76	1.232243e+002	1.248962e+001	180	22	5.170206e+000	0	0	0	0	0	0	128.162	1	1	46.8651	22.4
DATA	1992	25	24	0	0	A_23_P252748	NM_007152	4113.45	2864.35	2.140931e+002	2.150573e+001	270	23	6.317459e+000	0	0	0	0	0	0	222.952	1	1	49.8279	24.3438
DATA	1993	25	25	0	0	ASCRP3000544	ASCRP3000544	4138.82	2864.67	1.019569e+003	1.019772e+002	1114	24	4.962010e+000	0	0	0	0	0	0	1063.05	1	1	47.5395	24.3077
DATA	1994	25	26	0	0	ASCRP3004244	ASCRP3004244	4164.11	2864.5	2.707671e+001	3.383874e+000	77	24	7.850148e+000	0	0	0	0	0	0	28.2618	1	1	56.9804	24.5128
DATA	1995	25	27	0	0	CUST_3_PI418767722	NM_002539	4190	2864.7	2.519033e+000	2.043083e+000	50	25	7.385541e+000	0	0	0	0	0	0	2.63197	1	0	46.1809	26.5714
DATA	1996	25	28	0	0	ASCRP3012539	ASCRP3012539	4214.74	2864.5	1.141259e+004	1.141261e+003	11462.5	24	5.836481e+000	0	0	0	0	0	0	11934.2	1	1	51.7088	25.25
DATA	1997	25	29	0	1	ETG02_36680	ETG02_36680	4240.42	2864.57	8.645943e+000	2.201151e+000	58	25.5	5.780599e+000	0	0	0	0	0	0	9.04809	1	0	57.5363	24.9375
DATA	1998	25	30	0	0	ASCRP3002995	ASCRP3002995	4265.86	2865.04	1.635680e+001	2.601439e+000	68	25.5	4.762619e+000	0	0	0	0	0	0	17.1291	1	1	46.8651	25.6429
DATA	1999	25	31	0	0	ASCRP3005401	ASCRP3005401	4291.09	2864.93	7.127189e+001	7.408424e+000	124	24	8.542274e+000	0	0	0	0	0	0	74.6746	1	1	65	25.5517
DATA	2000	25	32	0	0	ASCRP3002506	ASCRP3002506	4316.5	2865	2.949629e+002	2.956545e+001	354	28	8.799738e+000	0	0	0	0	0	0	309.166	1	1	65	29.6538
DATA	2001	25	33	0	0	A_23_P25873	NM_007086	4341.9	2864.95	1.219097e+002	1.235728e+001	177	21	6.151035e+000	0	0	0	0	0	0	127.812	1	1	48.5334	22.9091
DATA	2002	25	34	0	0	ASCRP3012790	ASCRP3012790	4367.4	2864.88	1.876784e+002	1.887627e+001	240.5	23	5.583308e+000	0	0	0	0	0	0	196.79	1	1	49.5074	23.56
DATA	2003	25	35	0	0	ASCRP3002696	ASCRP3002696	4392.61	2864.85	3.405458e+001	3.959657e+000	84	22	4.343911e+000	0	0	0	0	0	0	35.7075	1	1	48.8603	23
DATA	2004	25	36	0	0	Negative011	Negative011	4418.28	2864.89	4.814218e+000	2.077178e+000	52	25.5	6.125357e+000	0	0	0	0	0	0	5.04717	1	0	48.8603	26
DATA	2005	25	37	0	0	ASCRP3012518	ASCRP3012518	4443.62	2865.03	3.276593e+001	3.849828e+000	82	25	7.191983e+000	0	0	0	0	0	0	34.3421	1	1	49.1849	25.7308
DATA	2006	25	38	0	0	ASCRP3003171	ASCRP3003171	4469.15	2864.76	2.901088e+001	3.536236e+000	79	25	5.960894e+000	0	0	0	0	0	0	30.3932	1	1	47.8731	24.625
DATA	2007	25	39	0	0	ASCRP3012407	ASCRP3012407	4494.51	2864.93	8.834365e+000	2.207613e+000	58	24.5	6.118823e+000	0	0	0	0	0	0	9.2503	1	0	48.5334	25
DATA	2008	25	40	0	0	ASCRP3011450	ASCRP3011450	4519.74	2864.81	1.293858e+001	2.402669e+000	61	23.5	4.206405e+000	0	0	0	0	0	0	13.5384	1	1	47.5395	23.0417
DATA	2009	25	41	0	0	ASCRP3004048	ASCRP3004048	4545.09	2865.08	4.822846e+002	4.827100e+001	539	24	6.435395e+000	0	0	0	0	0	0	504.236	1	1	51.7088	23.4872
DATA	2010	25	42	0	0	ASCRP3010368	ASCRP3010368	4570.84	2865.24	3.329808e+000	2.055273e+000	52	19	6.093536e+000	0	0	0	0	0	0	3.47802	1	0	48.5334	21.2581
DATA	2011	25	43	0	0	ASCRP3003239	ASCRP3003239	4595.93	2865.21	1.052183e+002	1.071592e+001	158	22	6.123625e+000	0	0	0	0	0	0	109.783	1	1	46.8651	22.5854
DATA	2012	25	44	0	0	ASCRP3011078	ASCRP3011078	4621.61	2865.13	1.397009e+001	2.466568e+000	65	23	5.370969e+000	0	0	0	0	0	0	14.5582	1	1	46.5243	23.7742
DATA	2013	25	45	0	0	ASCRP3000157	ASCRP3000157	4646.69	2865.66	5.760061e+000	2.115392e+000	55	25	6.886936e+000	0	0	0	0	0	0	5.99474	1	0	52.3208	25.1333
DATA	2014	25	46	0	0	ASCRP3002758	ASCRP3002758	4672.28	2865.2	6.417287e+002	6.420524e+001	713	26.5	6.747615e+000	0	0	0	0	0	0	666.875	1	1	49.1849	25.5
DATA	2015	25	47	0	0	ASCRP3011321	ASCRP3011321	4697.38	2865.62	6.424482e+000	2.140365e+000	54	23	5.561108e+000	0	0	0	0	0	0	6.6659	1	0	46.5243	23.1852
DATA	2016	25	48	0	0	ASCRP3003254	ASCRP3003254	4722.82	2865.26	1.860591e+003	1.860703e+002	1968	23	6.235214e+000	0	0	0	0	0	0	1927.19	1	1	51.7088	24.0294
DATA	2018	25	50	0	0	ASCRP3012531	ASCRP3012531	4773.82	2865.38	1.724855e+001	2.681281e+000	67	24	6.542838e+000	0	0	0	0	0	0	17.7993	1	1	50.4627	23.6389
DATA	2019	25	51	0	0	ASCRP3009631	ASCRP3009631	4798.89	2865.5	6.688506e+000	2.162928e+000	55	25	6.408848e+000	0	0	0	0	0	0	6.88841	1	0	56.9804	23.36
DATA	2020	25	52	0	0	ASCRP3010785	ASCRP3010785	4824.53	2865.17	3.268471e+003	3.268536e+002	3360	21.5	6.746509e+000	0	0	0	0	0	0	3358.96	1	1	51.0895	22.6538
DATA	2021	25	53	0	0	ASCRP3003721	ASCRP3003721	4850.1	2865.64	1.578577e+002	1.592038e+001	211	24	6.544821e+000	0	0	0	0	0	0	161.873	1	1	49.8279	23.4375
DATA	2022	25	54	0	0	AS_circRNA_control215	AS_circRNA_control215	4875.33	2865.5	1.971065e+002	1.981910e+001	252	23	6.717975e+000	0	0	0	0	0	0	201.662	1	1	57.5363	22.7419
DATA	2023	25	55	0	0	ASCRP3004718	ASCRP3004718	4900.62	2865.62	2.459146e+002	2.467887e+001	300	24	5.719525e+000	0	0	0	0	0	0	251.012	1	1	50.7771	23.25
DATA	2024	25	56	0	0	ASCRP3013136	ASCRP3013136	4925.96	2865.45	5.181049e+002	5.185224e+001	573	25	5.758844e+000	0	0	0	0	0	0	527.569	1	1	51.0895	24.75
DATA	2025	25	57	0	0	ASCRP3009429	ASCRP3009429	4951.44	2865.73	5.630152e+001	6.004001e+000	104.5	20	7.348469e+000	0	0	0	0	0	0	57.1888	1	1	49.1849	21.3333
DATA	2026	25	58	0	0	ASCRP3000574	ASCRP3000574	4977.06	2865.65	1.903642e+001	2.827619e+000	69	22	6.986021e+000	0	0	0	0	0	0	19.2873	1	1	47.5395	22.625
DATA	2027	25	59	0	0	ASCRP3000056	ASCRP3000056	5002.44	2865.74	1.679754e+002	1.692782e+001	220	23.5	5.324413e+000	0	0	0	0	0	0	169.756	1	1	49.5074	22.8824
DATA	2028	25	60	0	0	ASCRP3002717	ASCRP3002717	5027.64	2865.82	2.666590e+002	2.674858e+001	316	22.5	4.540495e+000	0	0	0	0	0	0	268.797	1	1	49.5074	22.2667
DATA	2029	25	61	0	0	ASCRP3008306	ASCRP3008306	5053	2866	7.089764e+002	7.092895e+001	762	24	5.647913e+000	0	0	0	0	0	0	712.812	1	1	51.4001	24.0323
DATA	2030	25	62	0	0	ASCRP3012932	ASCRP3012932	5078.41	2865.76	1.472937e+001	2.575318e+000	63	22	5.106340e+000	0	0	0	0	0	0	14.7703	1	1	48.5334	22.8333
DATA	2031	25	63	0	0	ASCRP3008928	ASCRP3008928	5103.99	2866.11	2.251314e+002	2.261255e+001	274	23	6.635533e+000	0	0	0	0	0	0	225.169	1	1	47.2035	23.9697
DATA	2032	25	64	0	0	ASCRP3002605	ASCRP3002605	5129.28	2865.88	2.077167e+002	2.087993e+001	254	21	4.795832e+000	0	0	0	0	0	0	207.215	1	1	48.8603	23
DATA	2033	25	65	0	0	ASCRP3011493	ASCRP3011493	5154.69	2866.03	2.371522e+001	3.186937e+000	71	23	5.226113e+000	0	0	0	0	0	0	23.5975	1	1	46.1809	22.6957
DATA	2034	25	66	0	0	ASCRP3008278	ASCRP3008278	5180.13	2866	9.812760e+002	9.815081e+001	1001	24.5	7.232715e+000	0	0	0	0	0	0	973.945	1	1	52.0157	23.3571
DATA	2035	25	67	0	0	ASCRP3009525	ASCRP3009525	5205.41	2866.15	1.713296e+002	1.726604e+001	217	26	7.485028e+000	0	0	0	0	0	0	169.633	1	1	48.5334	25.7778
DATA	2036	25	68	0	0	ASCRP3007555	ASCRP3007555	5230.64	2865.96	8.829700e+000	2.319347e+000	56	24	7.173578e+000	0	0	0	0	0	0	8.72139	1	0	48.5334	23.0909
DATA	2037	25	69	0	0	ASCRP3004294	ASCRP3004294	5256.28	2866.09	8.467640e+001	8.736258e+000	133	21	5.898930e+000	0	0	0	0	0	0	83.4425	1	1	48.8603	20.9063
DATA	2038	25	70	0	0	ASCRP3006127	ASCRP3006127	5281.63	2866	6.546323e+002	6.549867e+001	667.5	24	8.185005e+000	0	0	0	0	0	0	643.66	1	1	50.4627	25.0741
DATA	2039	25	71	0	0	A_23_P213255	NM_020159	5307.25	2866.05	3.091067e+001	3.770465e+000	76.5	21	6.018240e+000	0	0	0	0	0	0	30.3279	1	1	48.8603	20.8276
DATA	2040	25	72	0	0	ASCRP3007115	ASCRP3007115	5332.5	2866	7.011042e+001	7.337228e+000	117	20	5.366085e+000	0	0	0	0	0	0	68.6526	1	1	54.1152	20.5556
DATA	2041	25	73	0	0	ASCRP3004025	ASCRP3004025	5357.82	2866.21	4.381336e+003	4.381390e+002	4254.5	23	5.521309e+000	0	0	0	0	0	0	4282.37	1	1	48.5334	23.1212
DATA	2042	25	74	0	0	ASCRP3003527	ASCRP3003527	5383.16	2866.12	4.958170e+003	4.958217e+002	4910.5	23	8.037413e+000	0	0	0	0	0	0	4837.99	1	1	46.5243	24.1667
DATA	2043	25	75	0	0	ASCRP3006259	ASCRP3006259	5408.68	2866.4	1.780791e+002	1.794016e+001	221	21	5.296739e+000	0	0	0	0	0	0	173.5	1	1	50.7771	20.5938
DATA	2044	25	76	0	0	ASCRP3012197	ASCRP3012197	5433.61	2866.16	4.912157e+000	2.231883e+000	53	23	6.279045e+000	0	0	0	0	0	0	4.77957	1	0	49.1849	23.8438
DATA	2045	25	77	0	0	ASCRP3008644	ASCRP3008644	5459.59	2866.57	3.667890e+001	4.266627e+000	82.5	24	5.625289e+000	0	0	0	0	0	0	35.6488	1	1	51.0895	24.5185
DATA	2046	25	78	0	0	ASCRP3004074	ASCRP3004074	5484.58	2866.43	1.517871e+001	2.657630e+000	62.5	24	4.999570e+000	0	0	0	0	0	0	14.7394	1	1	57.5363	23.0645
DATA	2047	25	79	0	0	ASCRP3008254	ASCRP3008254	5510.39	2866.77	1.203292e+002	1.222933e+001	167	23.5	6.384717e+000	0	0	0	0	0	0	116.772	1	1	51.4001	24.2692
DATA	2048	25	80	0	0	ASCRP3001896	ASCRP3001896	5535.62	2866.37	4.252152e+002	4.257756e+001	459	22	4.342481e+000	0	0	0	0	0	0	412.483	1	1	50.7771	22
DATA	2049	25	81	0	0	ASCRP3012803	ASCRP3012803	5560.67	2866.5	1.608023e+001	2.712097e+000	64	25	6.753944e+000	0	0	0	0	0	0	15.5974	1	1	57.5363	23.5172
DATA	2050	25	82	0	0	A_23_P213255	NM_020159	5586.33	2866.5	3.017149e+001	3.724367e+000	80	21	4.695811e+000	0	0	0	0	0	0	29.2717	1	1	57.5363	21.275
DATA	2051	26	1	0	0	ASCRP3008859	ASCRP3008859	3541.89	2871.5	5.503501e+001	5.892096e+000	106	25	5.637957e+000	0	0	0	0	0	0	55.4023	1	1	56.9804	25.0857
DATA	2052	26	2	0	0	ASCRP3006853	ASCRP3006853	3567.19	2871.67	1.430341e+001	2.542729e+000	64	28	1.061148e+001	0	0	0	0	0	0	14.413	1	1	49.8279	27.5
DATA	2053	26	3	0	0	ASCRP3005823	ASCRP3005823	3592.56	2871.66	1.228687e+002	1.246504e+001	169	23	5.151632e+000	0	0	0	0	0	0	123.947	1	1	51.0895	23.9063
DATA	2054	26	4	0	0	ASCRP3011860	ASCRP3011860	3618.11	2871.5	9.530049e+000	2.303769e+000	60	22	5.379216e+000	0	0	0	0	0	0	9.62538	1	0	56.9804	21.3103
DATA	2055	26	5	0	0	A_23_P253524	NM_001813	3643.57	2871.49	3.750696e+002	3.756540e+001	429	25	7.594560e+000	0	0	0	0	0	0	379.335	1	1	51.7088	24.9655
DATA	2056	26	6	0	0	CUST_16_PI418767722	NM_001536	3668.67	2871.5	3.133903e+000	2.114912e+000	52.5	26	5.833150e+000	0	0	0	0	0	0	3.1741	1	0	65	25.2222
DATA	2057	26	7	0	0	ASCRP3009248	ASCRP3009248	3694.45	2871.65	1.234026e+002	1.251570e+001	178	27	6.652121e+000	0	0	0	0	0	0	125.183	1	1	49.8279	27.5926
DATA	2058	26	8	0	0	ASCRP3003622	ASCRP3003622	3720.05	2871.62	2.119366e+000	2.085296e+000	50	26	6.867500e+000	0	0	0	0	0	0	0.425728	0	0	49.1849	26.6552
DATA	2059	26	9	0	0	ASCRP3005374	ASCRP3005374	3745	2871.54	3.631982e+001	4.186150e+000	88	26	7.793381e+000	0	0	0	0	0	0	36.9639	1	1	65	25.7667
DATA	2060	26	10	0	0	ASCRP3002182	ASCRP3002182	3770.3	2871.59	7.588931e+002	7.591775e+001	804	26	6.012001e+000	0	0	0	0	0	0	773.674	1	1	52.3208	25.7188
DATA	2061	26	11	0	0	ASCRP3012676	ASCRP3012676	3795.58	2871.57	1.947972e+001	2.845588e+000	69	25	4.923554e+000	0	0	0	0	0	0	19.8936	1	1	57.5363	24.7931
DATA	2062	26	12	0	0	CUST_17_PI418767722	NM_003753	3821.3	2871.77	2.990194e+003	2.990266e+002	2963.5	24	5.889288e+000	0	0	0	0	0	0	3059.27	1	1	52.0157	24.6061
DATA	2063	26	13	0	0	ASCRP3002628	ASCRP3002628	3846.6	2871.81	9.562340e+000	2.277374e+000	59	26	5.200097e+000	0	0	0	0	0	0	9.80059	1	0	48.5334	25.8214
DATA	2064	26	14	1028	1	(+)E1A_r60_a20	E1A_r60_a20	3872.08	2871.76	7.616119e+001	7.890642e+000	130	25.5	6.731296e+000	0	0	0	0	0	0	78.1971	1	1	47.5395	25
DATA	2065	26	15	0	0	A_23_P41948	NM_017785	3897.26	2872.03	1.581210e+002	1.594567e+001	211	24	5.985203e+000	0	0	0	0	0	0	162.636	1	1	49.1849	23.5862
DATA	2066	26	16	0	0	ASCRP3010429	ASCRP3010429	3922.46	2871.74	1.085917e+001	2.325254e+000	60	24	6.179359e+000	0	0	0	0	0	0	11.1881	1	1	49.1849	23.4063
DATA	2067	26	17	0	0	ASCRP3006708	ASCRP3006708	3948.28	2871.91	7.018095e+003	7.018125e+002	7256.5	22	7.355216e+000	0	0	0	0	0	0	7243.29	1	1	48.8603	24.8929
DATA	2068	26	18	0	0	ASCRP3003663	ASCRP3003663	3973.66	2871.97	2.844335e+001	3.505590e+000	75	27	5.264904e+000	0	0	0	0	0	0	29.4048	1	1	48.8603	27.1724
DATA	2069	26	19	0	0	ASCRP3004510	ASCRP3004510	3999.16	2872.11	2.620112e+001	3.324202e+000	76	26	5.930818e+000	0	0	0	0	0	0	27.1307	1	1	47.8731	25.2857
DATA	2070	26	20	0	0	ASCRP3005426	ASCRP3005426	4024.5	2872	6.471227e+001	6.785968e+000	115	27	6.050344e+000	0	0	0	0	0	0	67.1106	1	1	54.1152	26.76
DATA	2071	26	21	0	0	ASCRP3009225	ASCRP3009225	4049.5	2872	3.793307e+001	4.306935e+000	87	22.5	5.176277e+000	0	0	0	0	0	0	39.3959	1	1	54.1152	22.9231
DATA	2072	26	22	0	0	ASCRP3005218	ASCRP3005218	4075.01	2872.12	5.848114e+001	6.192675e+000	109.5	26	5.542995e+000	0	0	0	0	0	0	60.8221	1	1	48.2044	25.2813
DATA	2073	26	23	0	0	ASCRP3005193	ASCRP3005193	4100.38	2872	6.953596e+003	6.953626e+002	7313	23	5.429905e+000	0	0	0	0	0	0	7241.35	1	1	48.5334	24.5
DATA	2074	26	24	0	0	ASCRP3003567	ASCRP3003567	4126	2872	1.303859e+003	1.304017e+002	1412.5	25	5.924880e+000	0	0	0	0	0	0	1359.49	1	1	46.8651	25.1143
DATA	2075	26	25	0	0	ASCRP3013532	ASCRP3013532	4151.2	2872	9.288830e+002	9.291046e+001	1002	23.5	6.177156e+000	0	0	0	0	0	0	969.592	1	1	49.1849	23.1875
DATA	2076	26	26	0	0	ASCRP3011928	ASCRP3011928	4176.74	2872.19	1.083448e+002	1.102253e+001	159	26	7.309942e+000	0	0	0	0	0	0	113.211	1	1	48.2044	27.275
DATA	2077	26	27	0	0	ASCRP3004218	ASCRP3004218	4202.42	2872.43	1.012917e+002	1.032970e+001	153	22	4.992359e+000	0	0	0	0	0	0	105.94	1	1	57.5363	22.931
DATA	2078	26	28	0	0	ASCRP3002257	ASCRP3002257	4227.85	2872.23	1.482050e+003	1.482189e+002	1519	26	6.021390e+000	0	0	0	0	0	0	1551.28	1	1	53.5237	26.5143
DATA	2079	26	29	0	0	ASCRP3009650	ASCRP3009650	4253	2872.46	1.332967e+002	1.348222e+001	187	24	4.876981e+000	0	0	0	0	0	0	139.619	1	1	55.8519	24.4194
DATA	2080	26	30	0	0	ASCRP3012307	ASCRP3012307	4278.51	2872.32	4.197406e+001	4.658763e+000	96.5	25	5.722762e+000	0	0	0	0	0	0	43.9892	1	1	48.8603	24.6
DATA	2081	26	31	0	0	ASCRP3003778	ASCRP3003778	4303.79	2872.14	7.059610e+001	7.343058e+000	123	27	8.307579e+000	0	0	0	0	0	0	74.0165	1	1	47.5395	28.8571
DATA	2082	26	32	0	0	ASCRP3007902	ASCRP3007902	4329.18	2872.36	6.752923e+001	7.048529e+000	121	25	7.484927e+000	0	0	0	0	0	0	70.8237	1	1	47.8731	26.1
DATA	2083	26	33	0	0	ASCRP3013052	ASCRP3013052	4354.69	2872.52	1.136555e+001	2.317333e+000	61	23.5	6.944774e+000	0	0	0	0	0	0	11.9222	1	1	49.1849	24.3333
DATA	2084	26	34	0	0	ASCRP3006892	ASCRP3006892	4380.06	2872.34	1.549088e+002	1.562195e+001	209	22.5	5.348032e+000	0	0	0	0	0	0	162.502	1	1	52.9257	23.4167
DATA	2085	26	35	0	0	A_23_P250196	NM_178812	4405.5	2872.5	2.138540e+001	2.941432e+000	72	24	5.216193e+000	0	0	0	0	0	0	22.4318	1	1	57.5363	24.2188
DATA	2086	26	36	0	0	ASCRP3008804	ASCRP3008804	4430.58	2872.57	2.054847e+002	2.064752e+001	267	27	8.160270e+000	0	0	0	0	0	0	215.492	1	1	57.5363	26.44
DATA	2087	26	37	0	0	ASCRP3013175	ASCRP3013175	4456.12	2872.4	1.634622e+002	1.647065e+001	220	25	7.266960e+000	0	0	0	0	0	0	171.36	1	1	48.5334	25.9394
DATA	2088	26	38	0	0	ASCRP3011650	ASCRP3011650	4481.44	2872.48	5.499420e+001	5.859274e+000	107.5	24	6.528396e+000	0	0	0	0	0	0	57.623	1	1	49.1849	24.3438
DATA	2089	26	39	0	0	ASCRP3006213	ASCRP3006213	4506.89	2872.5	2.721733e+001	3.391234e+000	77.5	24	4.457928e+000	0	0	0	0	0	0	28.5004	1	1	56.9804	22.8387
DATA	2090	26	40	0	0	ASCRP3010774	ASCRP3010774	4532.42	2872.57	2.337258e+001	3.092198e+000	72	24	5.486556e+000	0	0	0	0	0	0	24.4556	1	1	57.5363	22.6333
DATA	2091	26	41	0	0	ASCRP3008756	ASCRP3008756	4557.58	2872.57	2.976722e+001	3.600985e+000	80	22	5.199256e+000	0	0	0	0	0	0	31.1188	1	1	65	21.0323
DATA	2092	26	42	66	-1	(-)3xSLv1	NegativeControl	4583.15	2872.92	2.062016e+000	2.028458e+000	45.5	21	6.410338e+000	0	0	0	0	0	0	-3.92209	0	0	65	22.7143
DATA	2093	26	43	0	0	ASCRP3013511	ASCRP3013511	4608.96	2872.77	1.228663e+001	2.373612e+000	64	22.5	5.843910e+000	0	0	0	0	0	0	12.8161	1	1	46.8651	22.95
DATA	2094	26	44	0	0	ASCRP3010393	ASCRP3010393	4634.04	2873.02	3.594292e+001	4.129625e+000	85	23	5.126880e+000	0	0	0	0	0	0	37.4446	1	1	50.7771	23.8519
DATA	2095	26	45	0	0	ASCRP3001609	ASCRP3001609	4659.5	2873	7.448874e+002	7.451657e+001	811	26	7.082843e+000	0	0	0	0	0	0	774.908	1	1	48.5334	24.6667
DATA	2096	26	46	0	0	ASCRP3000857	ASCRP3000857	4684.5	2873	1.643515e+002	1.656120e+001	216.5	24	6.438480e+000	0	0	0	0	0	0	170.717	1	1	54.1152	23.8333
DATA	2097	26	47	0	0	ASCRP3008957	ASCRP3008957	4710.09	2872.93	7.267650e+000	2.168227e+000	56	21	5.225356e+000	0	0	0	0	0	0	7.53659	1	0	65	21.5
DATA	2098	26	48	0	0	ASCRP3002253	ASCRP3002253	4735.5	2873	2.683667e+001	3.374879e+000	76	25	5.955480e+000	0	0	0	0	0	0	27.7808	1	1	65	24.625
DATA	2099	26	49	0	0	ASCRP3003322	ASCRP3003322	4760.93	2872.96	2.934817e+001	3.580030e+000	80	21	6.012001e+000	0	0	0	0	0	0	30.3238	1	1	46.8651	22.2813
DATA	2100	26	50	0	0	ASCRP3001415	ASCRP3001415	4786.59	2873.09	3.033452e+002	3.040401e+001	359.5	25	5.571505e+000	0	0	0	0	0	0	312.807	1	1	49.8279	23.7917
DATA	2101	26	51	0	0	ASCRP3005423	ASCRP3005423	4811.74	2872.88	7.181070e+000	2.180200e+000	56	22.5	7.181325e+000	0	0	0	0	0	0	7.38985	1	0	48.2044	23.3571
DATA	2102	26	52	0	0	A_23_P154235	NM_004688	4837.09	2873.07	2.920960e+001	3.576010e+000	78	24	5.856620e+000	0	0	0	0	0	0	29.9944	1	1	54.4085	24.1
DATA	2103	26	53	0	0	ASCRP3012964	ASCRP3012964	4862.59	2873.09	2.003559e+001	2.879108e+000	68	22	6.279511e+000	0	0	0	0	0	0	20.5277	1	1	49.1849	22.9677
DATA	2104	26	54	0	0	ASCRP3001584	ASCRP3001584	4888.01	2873.12	9.259820e+003	9.259843e+002	9517	21	6.008519e+000	0	0	0	0	0	0	9465.27	1	1	47.5395	21.6333
DATA	2105	26	55	0	0	Negative030	Negative030	4913.68	2873	3.664090e+000	2.109484e+000	51	25	5.308465e+000	0	0	0	0	0	0	3.73636	1	0	49.1849	24.4138
DATA	2106	26	56	0	0	CUST_2_PI418767722	NM_002455	4939	2873.01	5.464661e+002	5.468627e+001	599	24	5.623858e+000	0	0	0	0	0	0	555.887	1	1	50.1463	23.0278
DATA	2107	26	57	0	0	ASCRP3010457	ASCRP3010457	4964.31	2873.39	1.268196e+003	1.268368e+002	1338	21.5	6.260153e+000	0	0	0	0	0	0	1286.87	1	1	53.5237	21.8125
DATA	2108	26	58	0	0	ASCRP3005618	ASCRP3005618	4989.61	2873.66	5.584918e+000	2.166156e+000	55	24	6.311365e+000	0	0	0	0	0	0	5.65288	1	0	49.5074	23.5
DATA	2109	26	59	0	0	Negative008	Negative008	5014.81	2873.49	7.586972e+001	7.871779e+000	126	24	6.807312e+000	0	0	0	0	0	0	76.597	1	1	50.4627	23.6857
DATA	2110	26	60	0	0	ASCRP3009114	ASCRP3009114	5040.44	2873.31	2.728349e+002	2.736448e+001	317	22	6.138789e+000	0	0	0	0	0	0	274.729	1	1	52.9257	22.5517
DATA	2111	26	61	0	0	ASCRP3006516	ASCRP3006516	5065.58	2873.43	4.368028e+001	4.850614e+000	92	23	5.251523e+000	0	0	0	0	0	0	43.8703	1	1	57.5363	23.6129
DATA	2112	26	62	0	0	ASCRP3006690	ASCRP3006690	5091	2873.46	5.745971e+001	6.122764e+000	106	23	7.244181e+000	0	0	0	0	0	0	57.5594	1	1	55.8519	24.0667
DATA	2113	26	63	0	0	A_23_P11685	NM_024420	5116.5	2873.5	1.065068e+001	2.372719e+000	59.5	21	6.694053e+000	0	0	0	0	0	0	10.6414	1	1	57.5363	23.5
DATA	2114	26	64	0	0	ASCRP3004620	ASCRP3004620	5141.86	2873.31	7.478336e+002	7.481356e+001	775	20.5	4.106375e+000	0	0	0	0	0	0	745.258	1	1	50.4627	21.0833
DATA	2115	26	65	0	0	ASCRP3001831	ASCRP3001831	5167.32	2873.47	2.397262e+002	2.406716e+001	290	23	5.162598e+000	0	0	0	0	0	0	238.294	1	1	50.4627	22.037
DATA	2116	26	66	0	0	ASCRP3003194	ASCRP3003194	5192.5	2873.5	2.496622e+001	3.285927e+000	76	24	6.286003e+000	0	0	0	0	0	0	24.7558	1	1	57.5363	24.1739
DATA	2117	26	67	0	0	ASCRP3005309	ASCRP3005309	5218	2873.54	7.568271e+001	7.865447e+000	124.5	27	6.356274e+000	0	0	0	0	0	0	74.8618	1	1	55.8519	25.7188
DATA	2118	26	68	0	0	ASCRP3002978	ASCRP3002978	5243.2	2873.6	1.830581e+002	1.843124e+001	228	23	6.743142e+000	0	0	0	0	0	0	180.649	1	1	50.4627	22.5946
DATA	2119	26	69	0	0	ASCRP3009823	ASCRP3009823	5268.9	2873.58	1.340800e+001	2.535159e+000	61	23	7.080302e+000	0	0	0	0	0	0	13.2012	1	1	50.1463	23.4545
DATA	2120	26	70	0	0	ASCRP3004606	ASCRP3004606	5294.44	2873.79	3.155864e+002	3.163222e+001	352	25.5	6.003717e+000	0	0	0	0	0	0	310.044	1	1	49.8279	25.2692
DATA	2121	26	71	1028	1	(+)E1A_r60_a22	E1A_r60_a22	5319.62	2873.71	1.711988e+002	1.725569e+001	214.5	20	6.284315e+000	0	0	0	0	0	0	167.85	1	1	50.4627	21.2759
DATA	2122	26	72	0	0	ASCRP3009446	ASCRP3009446	5345.13	2874	3.476912e+002	3.483644e+001	391	21.5	4.985630e+000	0	0	0	0	0	0	340.239	1	1	48.5334	21.8529
DATA	2123	26	73	0	0	ASCRP3003550	ASCRP3003550	5370.54	2873.91	2.072876e+002	2.084189e+001	249	24	7.316895e+000	0	0	0	0	0	0	202.486	1	1	49.8279	25.5862
DATA	2124	26	74	0	0	AS_circRNA_control201	AS_circRNA_control201	5395.72	2874.09	1.428512e+002	1.444931e+001	185	23.5	6.607836e+000	0	0	0	0	0	0	139.322	1	1	49.1849	23.2222
DATA	2125	26	75	0	0	ASCRP3006461	ASCRP3006461	5421.26	2873.97	1.055806e+002	1.077979e+001	148	22	5.644249e+000	0	0	0	0	0	0	102.825	1	1	49.1849	21.6296
DATA	2126	26	76	0	0	ASCRP3001689	ASCRP3001689	5446.66	2874.08	7.742465e+001	8.042923e+000	124	23.5	5.759151e+000	0	0	0	0	0	0	75.3123	1	1	49.1849	23.7333
DATA	2127	26	77	0	0	ASCRP3007361	ASCRP3007361	5472.19	2874.03	7.745697e+002	7.748764e+001	809	21	6.021456e+000	0	0	0	0	0	0	752.681	1	1	49.1849	21.4643
DATA	2128	26	78	0	0	ASCRP3002404	ASCRP3002404	5497.43	2874.28	6.135369e+001	6.511700e+000	107	24	4.874423e+000	0	0	0	0	0	0	59.5754	1	1	48.5334	24
DATA	2129	26	79	0	0	ASCRP3009560	ASCRP3009560	5522.84	2874.08	2.897135e+002	2.905346e+001	314	23	4.614878e+000	0	0	0	0	0	0	281.172	1	1	51.0895	23.4167
DATA	2130	26	80	0	0	ASCRP3003804	ASCRP3003804	5548.47	2874.31	4.433517e+001	4.941920e+000	93	22	5.545718e+000	0	0	0	0	0	0	43.0185	1	1	48.5334	22.2963
DATA	2131	26	81	0	0	ASCRP3009023	ASCRP3009023	5573.61	2873.95	1.213262e+001	2.497604e+000	61	24	6.539799e+000	0	0	0	0	0	0	11.7729	1	1	49.5074	23.3
DATA	2132	26	82	0	0	ASCRP3009660	ASCRP3009660	5598.91	2874.07	7.891511e+001	8.187694e+000	125.5	22	6.271852e+000	0	0	0	0	0	0	76.6044	1	1	54.4085	23.1604
DATA	2133	27	1	0	0	ASCRP3008225	ASCRP3008225	3529.42	2878.78	2.799099e+001	3.500909e+000	77	25	6.547108e+000	0	0	0	0	0	0	28.1997	1	1	50.1463	25.2667
DATA	2134	27	2	0	0	ASCRP3004162	ASCRP3004162	3554.51	2878.37	1.015673e+002	1.037178e+001	152.5	28	8.060909e+000	0	0	0	0	0	0	102.403	1	1	49.8279	28.25
DATA	2135	27	3	0	0	ASCRP3005775	ASCRP3005775	3579.89	2878.5	1.428873e+002	1.444207e+001	192	25	5.645763e+000	0	0	0	0	0	0	144.211	1	1	56.9804	25.5185
DATA	2136	27	4	0	0	ASCRP3012944	ASCRP3012944	3605.5	2878.5	1.217248e+001	2.424290e+000	61	23	3.247710e+000	0	0	0	0	0	0	12.2993	1	1	57.5363	22.381
DATA	2137	27	5	0	0	ASCRP3009094	ASCRP3009094	3630.7	2878.65	4.862185e+001	5.293878e+000	98	22	7.308579e+000	0	0	0	0	0	0	49.1913	1	1	51.0895	22.9375
DATA	2138	27	6	0	0	ASCRP3002892	ASCRP3002892	3656.31	2878.34	2.727488e+003	2.727568e+002	2833	25	6.833661e+000	0	0	0	0	0	0	2763.14	1	1	48.5334	24.9677
DATA	2139	27	7	0	0	ASCRP3002700	ASCRP3002700	3681.51	2878.71	3.438808e+001	4.023033e+000	83.5	26.5	6.159691e+000	0	0	0	0	0	0	34.89	1	1	50.4627	26.6429
DATA	2140	27	8	0	0	ASCRP3012520	ASCRP3012520	3706.83	2878.42	5.237388e+001	5.637067e+000	103.5	24.5	4.689926e+000	0	0	0	0	0	0	53.2184	1	1	50.1463	23.9333
DATA	2141	27	9	0	0	ASCRP3002479	ASCRP3002479	3732.38	2878.76	3.071742e+002	3.078785e+001	359	25.5	7.066715e+000	0	0	0	0	0	0	312.647	1	1	50.1463	24.4615
DATA	2142	27	10	0	0	ASCRP3007864	ASCRP3007864	3757.61	2878.93	1.251397e+004	1.251398e+003	12775	24	6.994622e+000	0	0	0	0	0	0	12758.2	1	1	53.8203	24.4839
DATA	2143	27	11	0	0	ASCRP3006738	ASCRP3006738	3783.22	2878.92	2.758737e+002	2.766524e+001	327	24.5	5.305062e+000	0	0	0	0	0	0	281.742	1	1	49.8279	24.1667
DATA	2144	27	12	0	0	ASCRP3006801	ASCRP3006801	3808.62	2878.13	5.918865e+002	5.922486e+001	670	24	4.655364e+000	0	0	0	0	0	0	605.47	1	1	42.2201	23.6207
DATA	2145	27	13	0	0	ASCRP3010056	ASCRP3010056	3833.82	2878.84	1.121229e+002	1.140125e+001	161	27	6.331888e+000	0	0	0	0	0	0	114.904	1	1	46.1809	28.0303
DATA	2146	27	14	0	0	ASCRP3010307	ASCRP3010307	3859.49	2878.78	3.586918e+001	4.138111e+000	85	27	4.635731e+000	0	0	0	0	0	0	36.8236	1	1	49.1849	27.36
DATA	2147	27	15	0	0	ASCRP3009657	ASCRP3009657	3884.76	2878.88	3.991749e+001	4.491908e+000	90.5	22	5.334616e+000	0	0	0	0	0	0	41.051	1	1	48.5334	22.3793
DATA	2149	27	17	0	0	ASCRP3003140	ASCRP3003140	3935.61	2879.01	2.067625e+003	2.067727e+002	2189.5	21.5	5.604698e+000	0	0	0	0	0	0	2133.64	1	1	49.1849	22.6333
DATA	2150	27	18	0	0	ASCRP3000036	ASCRP3000036	3961	2879	6.029163e+001	6.367973e+000	112	27	6.959795e+000	0	0	0	0	0	0	62.3196	1	1	54.9904	26.1481
DATA	2151	27	19	0	0	ASCRP3013479	ASCRP3013479	3986.39	2879.39	4.292074e+001	4.754833e+000	95.5	25	6.256197e+000	0	0	0	0	0	0	44.4371	1	1	47.8731	25.5
DATA	2152	27	20	0	0	ASCRP3001475	ASCRP3001475	4011.65	2878.88	6.278669e+001	6.602703e+000	113.5	26	6.612459e+000	0	0	0	0	0	0	65.1024	1	1	48.8603	25.2692
DATA	2153	27	21	0	0	ASCRP3006515	ASCRP3006515	4037.25	2879.01	2.136199e+002	2.145917e+001	271.5	25.5	6.500309e+000	0	0	0	0	0	0	221.833	1	1	50.4627	25.4333
DATA	2154	27	22	0	0	ASCRP3003943	ASCRP3003943	4062.72	2878.91	5.077825e+003	5.077866e+002	5340	25	5.590060e+000	0	0	0	0	0	0	5280.48	1	1	48.8603	24.0345
DATA	2155	27	23	0	1	ETG05_36762	ETG05_36762	4087.91	2879.07	3.522070e+001	4.067391e+000	84	23	5.542350e+000	0	0	0	0	0	0	36.6752	1	1	54.4085	24.6
DATA	2156	27	24	0	0	Negative046	Negative046	4112.99	2878.84	2.018983e+001	2.864428e+000	70	25	7.411235e+000	0	0	0	0	0	0	21.0492	1	1	46.8651	26.0938
DATA	2157	27	25	0	0	ASCRP3001333	ASCRP3001333	4138.71	2878.97	1.920893e+002	1.931585e+001	245	25	5.087492e+000	0	0	0	0	0	0	200.501	1	1	49.1849	24.5152
DATA	2158	27	26	0	0	ASCRP3012777	ASCRP3012777	4164	2879.46	2.160526e+001	2.962756e+000	71	23	6.897799e+000	0	0	0	0	0	0	22.5757	1	1	55.8519	23.9688
DATA	2159	27	27	0	0	ASCRP3012689	ASCRP3012689	4189.56	2879.6	1.179012e+001	2.343549e+000	60.5	25	7.144722e+000	0	0	0	0	0	0	12.3316	1	1	50.7771	25.2
DATA	2160	27	28	0	0	ASCRP3012258	ASCRP3012258	4214.87	2879	2.410942e+001	3.147739e+000	72	26.5	5.529886e+000	0	0	0	0	0	0	25.2367	1	1	47.2035	26.4688
DATA	2161	27	29	0	0	ASCRP3001061	ASCRP3001061	4240.42	2879.43	9.188105e+000	2.221187e+000	58	24	5.128378e+000	0	0	0	0	0	0	9.62496	1	0	65	25.1786
DATA	2162	27	30	0	0	ASCRP3001564	ASCRP3001564	4265.58	2879.43	8.517886e+000	2.193198e+000	57.5	26	5.810640e+000	0	0	0	0	0	0	8.92822	1	0	57.5363	25.9259
DATA	2163	27	31	0	0	ASCRP3001838	ASCRP3001838	4291.04	2879.81	1.768376e+001	2.684700e+000	68	25	5.980794e+000	0	0	0	0	0	0	18.545	1	1	49.5074	24.3548
DATA	2164	27	32	0	0	ASCRP3006764	ASCRP3006764	4316.56	2879.26	3.294992e+002	3.301174e+001	396	28	8.409153e+000	0	0	0	0	0	0	345.659	1	1	49.5074	28.0769
DATA	2165	27	33	0	0	ASCRP3006710	ASCRP3006710	4341.94	2879.52	8.187069e+001	8.432315e+000	132.5	21	7.436761e+000	0	0	0	0	0	0	85.9066	1	1	49.5074	25.3448
DATA	2166	27	34	0	0	ASCRP3000225	ASCRP3000225	4367.26	2879.26	5.854881e+001	6.193123e+000	111	26	7.064621e+000	0	0	0	0	0	0	61.4402	1	1	49.5074	25.8621
DATA	2167	27	35	0	0	ASCRP3011966	ASCRP3011966	4392.88	2879.55	1.841060e+002	1.852095e+001	237.5	22	4.701639e+000	0	0	0	0	0	0	193.193	1	1	52.0157	23.5185
DATA	2168	27	36	0	0	ASCRP3006692	ASCRP3006692	4418.25	2879.4	3.191262e+003	3.191326e+002	3345	25	6.044580e+000	0	0	0	0	0	0	3348.19	1	1	54.1152	25.4138
DATA	2169	27	37	0	0	ASCRP3006854	ASCRP3006854	4443.42	2879.57	1.528060e+001	2.532617e+000	64	28	6.698854e+000	0	0	0	0	0	0	16.0273	1	1	65	28.5185
DATA	2170	27	38	0	0	ASCRP3005279	ASCRP3005279	4468.58	2879.57	2.644344e+001	3.327955e+000	78	25	7.022932e+000	0	0	0	0	0	0	27.7235	1	1	65	24.9688
DATA	2171	27	39	0	0	ASCRP3006324	ASCRP3006324	4494.42	2879.57	2.917020e+001	3.549157e+000	77	24	4.877670e+000	0	0	0	0	0	0	30.5644	1	1	57.5363	23.3333
DATA	2172	27	40	0	0	ASCRP3002178	ASCRP3002178	4519.79	2879.76	1.005361e+001	2.259204e+000	59	24	5.447233e+000	0	0	0	0	0	0	10.5267	1	0	47.5395	23.1212
DATA	2173	27	41	0	0	ASCRP3004465	ASCRP3004465	4545.09	2879.9	1.016764e+004	1.016766e+003	10649	23	5.874154e+000	0	0	0	0	0	0	10637.2	1	1	46.8651	22.4545
DATA	2174	27	42	0	0	ASCRP3009876	ASCRP3009876	4570.56	2879.79	8.096070e+002	8.098607e+001	901	21.5	6.812509e+000	0	0	0	0	0	0	846.168	1	1	49.1849	22.0938
DATA	2175	27	43	0	0	ASCRP3005032	ASCRP3005032	4595.85	2880.07	5.462951e+001	5.827606e+000	105.5	22	6.116038e+000	0	0	0	0	0	0	57.0342	1	1	47.5395	22.3571
DATA	2176	27	44	0	0	Negative024	Negative024	4621.67	2879.99	2.543779e+000	2.047495e+000	50	23	5.230406e+000	0	0	0	0	0	0	2.65241	1	0	49.1849	23
DATA	2177	27	45	0	0	ASCRP3000566	ASCRP3000566	4646.64	2880.22	3.470632e+003	3.470692e+002	3662.5	26	6.155817e+000	0	0	0	0	0	0	3614.03	1	1	44.7812	24.5862
DATA	2178	27	46	0	0	ASCRP3004385	ASCRP3004385	4672.04	2879.84	4.587775e+001	5.019819e+000	95	26	7.478935e+000	0	0	0	0	0	0	47.7021	1	1	47.5395	25.4688
DATA	2179	27	47	0	0	ASCRP3010511	ASCRP3010511	4697.55	2880.16	1.260587e+001	2.398597e+000	62.5	19	3.607352e+000	0	0	0	0	0	0	13.0862	1	1	48.2044	19.8182
DATA	2180	27	48	0	0	ASCRP3005345	ASCRP3005345	4722.5	2880	1.626118e+004	1.626120e+003	16877	25	7.075887e+000	0	0	0	0	0	0	16852.3	1	1	54.1152	25.4545
DATA	2181	27	49	0	0	ASCRP3005615	ASCRP3005615	4748.47	2880.12	4.967323e+001	5.372908e+000	99	20.5	6.027142e+000	0	0	0	0	0	0	51.3834	1	1	48.8603	21.4667
DATA	2182	27	50	0	0	ASCRP3008296	ASCRP3008296	4773.7	2880.14	1.642105e+002	1.654874e+001	212	22	5.975506e+000	0	0	0	0	0	0	169.539	1	1	49.5074	22.96
DATA	2183	27	51	1028	1	(+)E1A_r60_n9	E1A_r60_n9	4798.63	2880.03	1.049214e+001	2.308153e+000	59	22	6.337783e+000	0	0	0	0	0	0	10.8111	1	1	46.8651	21.8966
DATA	2184	27	52	0	0	ASCRP3001519	ASCRP3001519	4824.67	2880.1	1.997190e+001	2.869472e+000	69	23.5	5.407226e+000	0	0	0	0	0	0	20.5344	1	1	47.8731	23.1429
DATA	2185	27	53	0	0	ASCRP3011426	ASCRP3011426	4849.85	2880.11	2.153117e+002	2.162995e+001	269	26	6.359644e+000	0	0	0	0	0	0	220.892	1	1	46.8651	25.4848
DATA	2186	27	54	0	1	RC5	RC5	4875.39	2880.07	2.103860e+000	2.069621e+000	43	22	7.248700e+000	0	0	0	0	0	0	-2.30426	0	0	53.8203	22.6071
DATA	2187	27	55	0	0	ASCRP3005138	ASCRP3005138	4900.5	2880.35	6.235955e+001	6.571940e+000	113	24	5.793774e+000	0	0	0	0	0	0	63.6811	1	1	57.5363	23.5333
DATA	2188	27	56	0	0	ASCRP3004931	ASCRP3004931	4926	2880.46	2.935294e+001	3.597241e+000	76	24	5.706026e+000	0	0	0	0	0	0	29.9024	1	1	55.8519	24.1111
DATA	2189	27	57	0	0	ASCRP3007632	ASCRP3007632	4951.65	2880.41	9.162630e+001	9.396789e+000	138.5	24	6.953576e+000	0	0	0	0	0	0	93.1083	1	1	50.7771	24.069
DATA	2190	27	58	0	0	ASCRP3007930	ASCRP3007930	4977.11	2880.2	2.095728e+002	2.106123e+001	259.5	22	6.557210e+000	0	0	0	0	0	0	212.424	1	1	50.4627	22.9459
DATA	2191	27	59	0	0	ASCRP3007925	ASCRP3007925	5002.33	2880.5	2.460876e+001	3.232029e+000	75	23	6.388170e+000	0	0	0	0	0	0	24.8805	1	1	57.5363	23.0606
DATA	2192	27	60	0	0	ASCRP3008048	ASCRP3008048	5027.5	2880.5	1.779684e+001	2.753165e+000	65	22	6.160777e+000	0	0	0	0	0	0	17.9473	1	1	57.5363	22.9
DATA	2193	27	61	0	0	ASCRP3009578	ASCRP3009578	5053.02	2880.65	8.364967e+001	8.626031e+000	135	22	6.422764e+000	0	0	0	0	0	0	84.137	1	1	51.0895	23.2424
DATA	2194	27	62	0	0	ASCRP3001339	ASCRP3001339	5078.36	2880.4	5.734444e+002	5.738330e+001	616	22	5.747135e+000	0	0	0	0	0	0	575.284	1	1	52.3208	22.6207
DATA	2195	27	63	0	0	ASCRP3001089	ASCRP3001089	5104.01	2880.68	2.152189e+000	2.122358e+000	49	25	6.687754e+000	0	0	0	0	0	0	1.48486	0	0	49.5074	24.2571
DATA	2196	27	64	0	0	ASCRP3004705	ASCRP3004705	5129.43	2880.29	8.299492e+002	8.302206e+001	883	21	4.118922e+000	0	0	0	0	0	0	828.277	1	1	50.7771	22
DATA	2197	27	65	0	0	ASCRP3006823	ASCRP3006823	5154.38	2880.6	5.099852e+001	5.526016e+000	101	22	5.318355e+000	0	0	0	0	0	0	50.7684	1	1	51.4001	22.1481
DATA	2198	27	66	0	0	ASCRP3004868	ASCRP3004868	5180.25	2880.36	1.897388e+002	1.909345e+001	230	22	5.273551e+000	0	0	0	0	0	0	188.398	1	1	48.5334	21.8966
DATA	2199	27	67	0	0	ASCRP3004077	ASCRP3004077	5205.61	2881.25	1.178767e+001	2.442015e+000	60	22	6.279568e+000	0	0	0	0	0	0	11.6759	1	1	46.8651	23.2917
DATA	2200	27	68	0	0	ASCRP3003278	ASCRP3003278	5230.75	2880.66	3.481120e+003	3.481186e+002	3445	24	6.456292e+000	0	0	0	0	0	0	3439.89	1	1	48.2044	23.3939
DATA	2201	27	69	0	0	ASCRP3001864	ASCRP3001864	5256.29	2880.94	2.180306e+002	2.190869e+001	260	25	7.283361e+000	0	0	0	0	0	0	214.949	1	1	50.4627	23.1212
DATA	2202	27	70	0	0	ASCRP3008566	ASCRP3008566	5281.86	2880.52	6.270383e+003	6.270420e+002	6265	25.5	6.246286e+000	0	0	0	0	0	0	6167.92	1	1	44.7812	25.5333
DATA	2203	27	71	0	0	ASCRP3003745	ASCRP3003745	5306.88	2881.07	4.519379e+001	5.008181e+000	92	22	8.485010e+000	0	0	0	0	0	0	44.3637	1	1	50.7771	24.0667
DATA	2204	27	72	0	0	ASCRP3001784	ASCRP3001784	5332.51	2880.81	1.071207e+001	2.413147e+000	59	22	6.262092e+000	0	0	0	0	0	0	10.4943	1	0	49.1849	22.6
DATA	2205	27	73	0	0	ASCRP3008840	ASCRP3008840	5358.16	2881.1	1.333803e+001	2.544040e+000	57.5	23	6.590036e+000	0	0	0	0	0	0	13.0427	1	1	46.8651	24
DATA	2206	27	74	0	0	ASCRP3008860	ASCRP3008860	5383.09	2880.93	9.168354e+002	9.170921e+001	940	24	6.625775e+000	0	0	0	0	0	0	895.054	1	1	54.4085	25.3514
DATA	2207	27	75	0	0	ASCRP3001306	ASCRP3001306	5408.8	2881	9.648003e+001	9.889740e+000	143	22	5.827107e+000	0	0	0	0	0	0	94.0448	1	1	49.1849	22.1
DATA	2208	27	76	0	1	ETG10_195139	ETG10_195139	5434.25	2880.79	1.716913e+002	1.730648e+001	216	25.5	6.100568e+000	0	0	0	0	0	0	167.137	1	1	48.5334	24.4286
DATA	2209	27	77	0	0	ASCRP3006132	ASCRP3006132	5459.36	2881.22	6.122378e+003	6.122417e+002	5987	25	5.346338e+000	0	0	0	0	0	0	5953.55	1	1	44.7812	24
DATA	2210	27	78	0	0	A_23_P111995	NM_002318	5484.71	2880.92	1.910534e+002	1.922935e+001	235	22	4.110150e+000	0	0	0	0	0	0	185.621	1	1	49.1849	21.68
DATA	2211	27	79	0	0	ASCRP3006552	ASCRP3006552	5510	2881	3.669930e+001	4.269474e+000	84	22.5	6.273553e+000	0	0	0	0	0	0	35.6336	1	1	54.9904	23.2333
DATA	2212	27	80	0	0	ASCRP3008429	ASCRP3008429	5535.72	2880.91	5.827748e+003	5.827789e+002	5672	24	6.666270e+000	0	0	0	0	0	0	5656.41	1	1	48.8603	24.0714
DATA	2213	27	81	0	0	ASCRP3008195	ASCRP3008195	5561.19	2881.18	2.959717e+001	3.677517e+000	78	24	6.951060e+000	0	0	0	0	0	0	28.7251	1	1	47.8731	24.4
DATA	2214	27	82	0	0	ASCRP3000665	ASCRP3000665	5586.65	2880.88	1.477212e+003	1.477373e+002	1481.5	21	5.247772e+000	0	0	0	0	0	0	1434	1	1	48.8603	22.6364
DATA	2215	28	1	0	0	ASCRP3002533	ASCRP3002533	3541.84	2886.13	8.296332e+001	8.557876e+000	133	28	7.840104e+000	0	0	0	0	0	0	83.7077	1	1	49.5074	28.9429
DATA	2216	28	2	0	0	ASCRP3004117	ASCRP3004117	3567.51	2886.09	9.944957e+000	2.321481e+000	60	28.5	7.598646e+000	0	0	0	0	0	0	10.0432	1	0	49.8279	28.4643
DATA	2217	28	3	0	0	ASCRP3010260	ASCRP3010260	3592.63	2886	2.771835e+003	2.771915e+002	2799	24	5.015645e+000	0	0	0	0	0	0	2802.05	1	1	50.4627	24.8148
DATA	2218	28	4	0	0	ASCRP3001909	ASCRP3001909	3618.03	2886.17	1.183100e+001	2.404286e+000	61	22	5.436725e+000	0	0	0	0	0	0	11.9742	1	1	46.8651	22.1714
DATA	2219	28	5	0	0	ASCRP3001308	ASCRP3001308	3643.28	2886.07	8.677786e+001	8.926016e+000	135.5	24	6.669606e+000	0	0	0	0	0	0	87.9397	1	1	49.5074	23.9474
DATA	2220	28	6	0	0	ASCRP3004023	ASCRP3004023	3668.76	2885.89	4.258238e+001	4.742407e+000	92.5	26	7.448856e+000	0	0	0	0	0	0	43.2117	1	1	49.1849	26.6786
DATA	2221	28	7	0	0	ASCRP3004732	ASCRP3004732	3694.44	2886.03	3.919824e+001	4.439561e+000	87	27	6.048572e+000	0	0	0	0	0	0	39.8376	1	1	48.5334	27.0909
DATA	2222	28	8	0	0	A_23_P209962	NM_024624	3719.75	2886.15	2.669948e+001	3.385229e+000	78	24.5	5.954328e+000	0	0	0	0	0	0	27.1774	1	1	51.4001	24.1667
DATA	2223	28	9	0	0	ASCRP3004228	ASCRP3004228	3745	2886.46	1.315706e+002	1.332011e+001	184.5	24.5	6.784025e+000	0	0	0	0	0	0	134.145	1	1	55.8519	24.6667
DATA	2224	28	10	0	0	ASCRP3001279	ASCRP3001279	3770.36	2886.46	2.079524e+001	2.937210e+000	72.5	27	9.234348e+000	0	0	0	0	0	0	21.2371	1	1	49.8279	27.7813
DATA	2225	28	11	0	0	ASCRP3005294	ASCRP3005294	3795.56	2886.35	8.394144e+000	2.234526e+000	58	24.5	4.840443e+000	0	0	0	0	0	0	8.58678	1	0	50.4627	24.8667
DATA	2226	28	12	0	0	ASCRP3003414	ASCRP3003414	3821.11	2886.54	2.822542e+002	2.830103e+001	338	27	5.441131e+000	0	0	0	0	0	0	289.234	1	1	53.2255	26.0345
DATA	2227	28	13	0	0	ASCRP3012549	ASCRP3012549	3846.34	2886.45	8.054146e+000	2.215356e+000	59	28	6.434107e+000	0	0	0	0	0	0	8.26735	1	0	49.8279	27.9091
DATA	2228	28	14	0	0	ASCRP3009780	ASCRP3009780	3872.35	2886.44	3.567190e+001	4.119344e+000	85	24.5	5.097216e+000	0	0	0	0	0	0	36.6807	1	1	50.4627	23.1333
DATA	2229	28	15	0	0	ASCRP3010354	ASCRP3010354	3897.44	2886.52	3.639743e+002	3.645549e+001	421	25	6.015365e+000	0	0	0	0	0	0	374.9	1	1	52.9257	25.2308
DATA	2230	28	16	0	0	ASCRP3009888	ASCRP3009888	3922.94	2886.29	3.461218e+001	4.024395e+000	85	22.5	4.923437e+000	0	0	0	0	0	0	35.7108	1	1	45.835	22.6333
DATA	2231	28	17	0	0	ASCRP3000134	ASCRP3000134	3948.27	2886.38	6.129217e+001	6.462904e+000	111.5	25.5	7.001889e+000	0	0	0	0	0	0	63.3421	1	1	50.7771	25.7143
DATA	2232	28	18	0	0	ASCRP3003911	ASCRP3003911	3973.65	2886.84	2.979213e+003	2.979283e+002	3131	26	6.557439e+000	0	0	0	0	0	0	3083.91	1	1	50.1463	25.8
DATA	2233	28	19	0	0	ASCRP3006879	ASCRP3006879	3999.01	2886.59	1.470799e+001	2.517631e+000	63.5	23	5.179060e+000	0	0	0	0	0	0	15.2483	1	1	51.0895	23.5862
DATA	2234	28	20	0	0	ASCRP3012909	ASCRP3012909	4024.5	2886.5	2.816214e+002	2.823595e+001	333	25	5.660127e+000	0	0	0	0	0	0	292.402	1	1	50.4627	24.037
DATA	2235	28	21	1028	1	(+)E1A_r60_a22	E1A_r60_a22	4049.81	2886.52	1.748452e+002	1.760282e+001	231.5	25	5.139715e+000	0	0	0	0	0	0	181.797	1	1	51.0895	24.75
DATA	2236	28	22	0	0	Negative031	Negative031	4075.2	2886.62	4.712606e+000	2.088482e+000	54	25	5.477134e+000	0	0	0	0	0	0	4.90664	1	0	46.8651	24.5313
DATA	2237	28	23	0	0	ASCRP3001503	ASCRP3001503	4100.85	2886.86	2.636669e+001	3.328810e+000	77	25	6.304018e+000	0	0	0	0	0	0	27.4879	1	1	47.8731	25.3235
DATA	2238	28	24	0	0	ASCRP3010508	ASCRP3010508	4126.07	2887	9.773100e+001	9.981620e+000	143	26.5	5.831258e+000	0	0	0	0	0	0	102.007	1	1	46.8651	25.7647
DATA	2239	28	25	0	0	ASCRP3001313	ASCRP3001313	4151.65	2886.88	2.071208e+002	2.081107e+001	263	23	5.703046e+000	0	0	0	0	0	0	216.417	1	1	48.8603	23.4839
DATA	2240	28	26	0	0	ASCRP3000434	ASCRP3000434	4176.95	2886.89	8.426757e+001	8.666750e+000	140	23	7.184925e+000	0	0	0	0	0	0	88.1358	1	1	46.8651	24.1379
DATA	2241	28	27	0	0	ASCRP3012591	ASCRP3012591	4202.46	2886.87	3.065996e+001	3.673617e+000	80.5	24.5	4.943597e+000	0	0	0	0	0	0	32.0955	1	1	49.1849	23.9286
DATA	2242	28	28	0	0	ASCRP3005102	ASCRP3005102	4227.85	2887.09	4.762470e+003	4.762513e+002	4977	24	5.807306e+000	0	0	0	0	0	0	4989.3	1	1	49.8279	25.7813
DATA	2243	28	29	0	0	ASCRP3006888	ASCRP3006888	4253.09	2886.9	8.952567e+003	8.952590e+002	9428.5	26	5.925798e+000	0	0	0	0	0	0	9384.9	1	1	46.8651	25.3214
DATA	2244	28	30	0	0	ASCRP3000426	ASCRP3000426	4278.53	2886.88	4.306565e+001	4.756665e+000	94	26	5.646831e+000	0	0	0	0	0	0	45.1691	1	1	48.8603	25.6207
DATA	2245	28	31	0	0	ASCRP3004147	ASCRP3004147	4303.76	2886.81	6.892900e+001	7.182492e+000	121	25.5	6.070464e+000	0	0	0	0	0	0	72.3244	1	1	47.8731	24.9643
DATA	2246	28	32	0	0	ASCRP3000784	ASCRP3000784	4329.36	2887.13	7.499184e+001	7.766048e+000	127	27	6.592278e+000	0	0	0	0	0	0	78.7089	1	1	46.8651	26.3793
DATA	2247	28	33	0	0	ASCRP3008955	ASCRP3008955	4354.65	2887.11	5.461678e+002	5.465405e+001	622.5	26.5	7.047968e+000	0	0	0	0	0	0	573.322	1	1	49.5074	26.0769
DATA	2248	28	34	0	0	ASCRP3006371	ASCRP3006371	4380.09	2886.72	2.957506e+000	2.039614e+000	53	25	5.423868e+000	0	0	0	0	0	0	3.10455	1	0	47.8731	25.4688
DATA	2249	28	35	0	0	ASCRP3007637	ASCRP3007637	4405.22	2887.11	2.459161e+002	2.467430e+001	304	24	5.166684e+000	0	0	0	0	0	0	258.117	1	1	47.8731	24.1935
DATA	2250	28	36	0	0	ASCRP3004775	ASCRP3004775	4430.77	2886.96	3.340867e+001	3.903442e+000	83	27	7.315196e+000	0	0	0	0	0	0	35.0572	1	1	48.2044	26.8125
DATA	2251	28	37	0	0	ASCRP3005758	ASCRP3005758	4456.42	2887.43	3.853542e+004	3.853543e+003	40934	26	7.045055e+000	0	0	0	0	0	0	40421.8	1	1	57.5363	26.9412
DATA	2252	28	38	0	0	ASCRP3007567	ASCRP3007567	4481.68	2887.05	2.876773e+001	3.515488e+000	80	24	5.836666e+000	0	0	0	0	0	0	30.16	1	1	49.5074	22
DATA	2253	28	39	0	0	ASCRP3012071	ASCRP3012071	4506.89	2887.5	3.681945e+001	4.200566e+000	85	24	5.954323e+000	0	0	0	0	0	0	38.5768	1	1	56.9804	23.4444
DATA	2254	28	40	0	0	ASCRP3003739	ASCRP3003739	4532.38	2887.37	7.599361e+002	7.602055e+001	853	23.5	5.432973e+000	0	0	0	0	0	0	795.575	1	1	50.7771	22.9643
DATA	2255	28	41	0	0	ASCRP3007949	ASCRP3007949	4557.58	2887.43	7.196078e+001	7.475663e+000	124	23.5	6.141624e+000	0	0	0	0	0	0	75.267	1	1	57.5363	23.2667
DATA	2256	28	42	0	0	ASCRP3012469	ASCRP3012469	4583.11	2887.5	3.044841e+001	3.658101e+000	81	25	7.966193e+000	0	0	0	0	0	0	31.8138	1	1	56.9804	25.0909
DATA	2257	28	43	0	0	ASCRP3006606	ASCRP3006606	4608.68	2887.51	5.329334e+002	5.333198e+001	600	22	5.433485e+000	0	0	0	0	0	0	556.171	1	1	53.5237	23.1316
DATA	2258	28	44	0	0	ASCRP3007055	ASCRP3007055	4633.89	2887.5	9.391876e+000	2.239018e+000	60	24	5.603043e+000	0	0	0	0	0	0	9.78868	1	0	56.9804	24.5862
DATA	2259	28	45	0	0	ASCRP3012700	ASCRP3012700	4659.42	2887.57	3.491475e+001	4.041459e+000	85	22.5	6.153548e+000	0	0	0	0	0	0	36.3377	1	1	57.5363	23.1154
DATA	2260	28	46	0	0	ASCRP3008812	ASCRP3008812	4684.94	2887.48	3.292464e+002	3.298769e+001	383	24	6.301341e+000	0	0	0	0	0	0	342.131	1	1	50.4627	24.2759
DATA	2261	28	47	0	0	ASCRP3002337	ASCRP3002337	4710.25	2887.41	2.836718e+002	2.844058e+001	345.5	21.5	5.180856e+000	0	0	0	0	0	0	294.284	1	1	54.7002	21.2143
DATA	2262	28	48	0	0	ASCRP3000031	ASCRP3000031	4735.5	2887.5	3.343095e+002	3.349347e+001	391	23.5	5.854444e+000	0	0	0	0	0	0	346.205	1	1	57.5363	23.2941
DATA	2263	28	49	0	0	ASCRP3003106	ASCRP3003106	4761.01	2887.62	1.733150e+002	1.745225e+001	226	24	6.451714e+000	0	0	0	0	0	0	179.144	1	1	53.5237	24.2308
DATA	2264	28	50	0	0	ASCRP3000845	ASCRP3000845	4786.44	2887.74	7.052224e+002	7.055214e+001	770	19.5	6.936321e+000	0	0	0	0	0	0	727.495	1	1	49.5074	21.7273
DATA	2265	28	51	0	0	A_23_P70328	NM_018132	4811.74	2887.5	3.149640e+002	3.156355e+001	374	24	6.047703e+000	0	0	0	0	0	0	324.238	1	1	51.7088	23.6667
DATA	2266	28	52	0	0	ASCRP3001758	ASCRP3001758	4837.29	2887.89	2.000911e+002	2.011510e+001	255	22	6.140795e+000	0	0	0	0	0	0	205.536	1	1	49.1849	23.931
DATA	2267	28	53	0	0	Negative020	Negative020	4862.59	2887.95	4.410462e+000	2.113431e+000	51	24	6.377936e+000	0	0	0	0	0	0	4.52034	1	0	49.8279	23.7037
DATA	2268	28	54	0	0	ASCRP3012756	ASCRP3012756	4887.8	2887.91	1.081149e+002	1.100818e+001	159	23.5	6.219731e+000	0	0	0	0	0	0	110.553	1	1	49.1849	22.2667
DATA	2269	28	55	0	0	ASCRP3010743	ASCRP3010743	4913.28	2887.91	1.351667e+003	1.351827e+002	1423	24	3.569781e+000	0	0	0	0	0	0	1378.84	1	1	48.8603	23.08
DATA	2270	28	56	0	0	ASCRP3013141	ASCRP3013141	4938.76	2888	3.178188e+002	3.184999e+001	376	25	5.990188e+000	0	0	0	0	0	0	323.413	1	1	46.8651	24.7647
DATA	2271	28	57	0	0	ASCRP3004550	ASCRP3004550	4964.19	2887.97	2.456024e+002	2.464875e+001	297	23	5.044959e+000	0	0	0	0	0	0	249.3	1	1	49.1849	23.4194
DATA	2272	28	58	0	0	ASCRP3001572	ASCRP3001572	4989.8	2888.17	1.868177e+001	2.804973e+000	67	24	6.663817e+000	0	0	0	0	0	0	18.9146	1	1	46.1809	22.8387
DATA	2273	28	59	0	0	ASCRP3011392	ASCRP3011392	5014.93	2888	3.753096e+003	3.753155e+002	3715	21.5	7.250921e+000	0	0	0	0	0	0	3790.19	1	1	52.0157	23.9
DATA	2274	28	60	0	0	ASCRP3008103	ASCRP3008103	5040.26	2888.03	7.753575e+001	8.033736e+000	128	22	6.452306e+000	0	0	0	0	0	0	78.0999	1	1	49.1849	24.0323
DATA	2275	28	61	0	0	ASCRP3005974	ASCRP3005974	5065.78	2888.11	2.755317e+002	2.763373e+001	331.5	22	7.204534e+000	0	0	0	0	0	0	276.811	1	1	47.8731	22.9697
DATA	2276	28	62	0	0	ASCRP3008477	ASCRP3008477	5091.03	2887.95	1.768214e+001	2.756066e+000	65	22	6.573016e+000	0	0	0	0	0	0	17.7182	1	1	46.8651	22.7273
DATA	2277	28	63	0	0	A_23_P49878	NM_019013	5116.65	2888.1	3.956102e+002	3.961776e+001	443	25.5	5.879433e+000	0	0	0	0	0	0	395.382	1	1	49.5074	25.0882
DATA	2278	28	64	0	0	ASCRP3012101	ASCRP3012101	5141.93	2888	9.245628e+002	9.248070e+001	963	20	4.359746e+000	0	0	0	0	0	0	921.665	1	1	46.8651	20.3103
DATA	2279	28	65	0	0	ASCRP3008603	ASCRP3008603	5167.35	2887.91	2.410961e+002	2.420356e+001	288	24	4.917382e+000	0	0	0	0	0	0	239.731	1	1	49.5074	23.7742
DATA	2280	28	66	0	0	ASCRP3003885	ASCRP3003885	5192.53	2888.12	2.106433e+002	2.117232e+001	257	21	4.772923e+000	0	0	0	0	0	0	208.935	1	1	48.8603	20.5417
DATA	2281	28	67	0	0	ASCRP3002541	ASCRP3002541	5218	2888.46	1.270629e+001	2.489577e+000	62	24.5	6.577565e+000	0	0	0	0	0	0	12.5726	1	1	55.8519	24.3333
DATA	2282	28	68	0	0	ASCRP3012796	ASCRP3012796	5243.51	2888.37	2.075962e+002	2.087024e+001	253	23	6.004496e+000	0	0	0	0	0	0	204.928	1	1	49.8279	21.9444
DATA	2283	28	69	0	0	A_23_P53126	NM_005574	5268.86	2888.08	2.511734e+001	3.306801e+000	74	24	5.821674e+000	0	0	0	0	0	0	24.7384	1	1	49.8279	24.3243
DATA	2284	28	70	0	0	ASCRP3008625	ASCRP3008625	5294.82	2888.4	4.702871e+001	5.173348e+000	94	27	6.122677e+000	0	0	0	0	0	0	46.2173	1	1	50.4627	26.2222
DATA	2285	28	71	0	0	ASCRP3006821	ASCRP3006821	5319.5	2888.5	3.835118e+001	4.401489e+000	85	22	6.886171e+000	0	0	0	0	0	0	37.6149	1	1	57.5363	23
DATA	2286	28	72	0	0	ASCRP3004940	ASCRP3004940	5344.89	2888.5	4.034431e+001	4.578147e+000	89.5	23	6.104827e+000	0	0	0	0	0	0	39.4944	1	1	56.9804	24.2857
DATA	2287	28	73	0	0	ASCRP3001666	ASCRP3001666	5370.51	2888.58	8.297136e+003	8.297164e+002	8043	23	6.519450e+000	0	0	0	0	0	0	8107.98	1	1	51.7088	24.6452
DATA	2288	28	74	0	0	ASCRP3000635	ASCRP3000635	5396.06	2888.49	1.422028e+003	1.422193e+002	1433	24	6.977236e+000	0	0	0	0	0	0	1387.39	1	1	50.4627	24.5
DATA	2289	28	75	0	0	ASCRP3008114	ASCRP3008114	5421.32	2888.6	2.123076e+002	2.134181e+001	254	24	6.884158e+000	0	0	0	0	0	0	206.847	1	1	50.7771	24.0345
DATA	2291	28	77	0	0	ASCRP3003982	ASCRP3003982	5471.89	2888.5	3.214285e+001	3.883289e+000	77	22	5.934605e+000	0	0	0	0	0	0	31.2479	1	1	56.9804	21.4333
DATA	2292	28	78	0	0	ASCRP3000200	ASCRP3000200	5497.37	2888.76	6.839750e+000	2.285433e+000	55	21.5	4.999868e+000	0	0	0	0	0	0	6.64437	1	0	51.7088	20.5357
DATA	2293	28	79	0	0	ASCRP3006446	ASCRP3006446	5522.94	2888.51	1.509177e+003	1.509335e+002	1497	22.5	6.194990e+000	0	0	0	0	0	0	1465.33	1	1	50.4627	22.4706
DATA	2294	28	80	0	0	ASCRP3007916	ASCRP3007916	5548.2	2888.82	6.728284e+002	6.731821e+001	699	22	6.814438e+000	0	0	0	0	0	0	653.148	1	1	52.9257	22.6452
DATA	2295	28	81	0	0	ASCRP3006154	ASCRP3006154	5573.5	2888.65	7.224544e+001	7.546881e+000	119.5	21	7.546272e+000	0	0	0	0	0	0	70.1375	1	1	65	23.2286
DATA	2296	28	82	0	0	Negative034	Negative034	5599.16	2888.76	1.218981e+001	2.498692e+000	59	22	6.046287e+000	0	0	0	0	0	0	11.8389	1	1	46.5243	22.7003
DATA	2297	29	1	130	1	(+)eQC-39	EQC	3529.39	2893.07	2.703621e+001	3.422299e+000	79	26	6.105701e+000	0	0	0	0	0	0	27.296	1	1	53.8203	25.8136
DATA	2298	29	2	0	0	Negative035	Negative035	3554.5	2893	1.260461e+001	2.446357e+000	63	29	6.771888e+000	0	0	0	0	0	0	12.7354	1	1	65	29.4615
DATA	2299	29	3	0	0	ASCRP3008990	ASCRP3008990	3579.91	2893.07	2.344351e+002	2.353690e+001	284	26	5.657507e+000	0	0	0	0	0	0	237.09	1	1	54.4085	26.3103
DATA	2300	29	4	0	0	ASCRP3008841	ASCRP3008841	3605.5	2893	1.930874e+001	2.847189e+000	69	24	4.724556e+000	0	0	0	0	0	0	19.5484	1	1	54.1152	24.1071
DATA	2301	29	5	0	0	ASCRP3012809	ASCRP3012809	3630.97	2893.28	4.743138e+001	5.183121e+000	98	22	5.127357e+000	0	0	0	0	0	0	48.0797	1	1	48.2044	22.6486
DATA	2302	29	6	0	0	ASCRP3003775	ASCRP3003775	3656.3	2893.46	6.617669e+001	6.938973e+000	115	23	7.268777e+000	0	0	0	0	0	0	67.1702	1	1	51.0895	25.2059
DATA	2303	29	7	0	0	A_23_P128613	NM_024089	3681.27	2893.72	1.905347e+002	1.916712e+001	236	25	5.711668e+000	0	0	0	0	0	0	193.668	1	1	53.5237	26.1379
DATA	2304	29	8	0	0	ASCRP3010509	ASCRP3010509	3706.89	2893.38	3.068518e+001	3.707655e+000	79	27	6.669270e+000	0	0	0	0	0	0	31.2353	1	1	50.4627	26.6667
DATA	2305	29	9	1028	1	(+)E1A_r60_3	E1A_r60_3	3732.5	2893.5	3.676745e+002	3.682611e+001	423	24	5.445204e+000	0	0	0	0	0	0	374.857	1	1	50.4627	22.6897
DATA	2306	29	10	0	0	A_23_P87879	NM_001781	3757.58	2893.43	1.568581e+002	1.582240e+001	208	23	9.678843e+000	0	0	0	0	0	0	160.175	1	1	57.5363	25
DATA	2307	29	11	0	0	ASCRP3012582	ASCRP3012582	3782.95	2893.79	3.434535e+002	3.440774e+001	393	26.5	7.498366e+000	0	0	0	0	0	0	351.305	1	1	48.8603	27.6765
DATA	2308	29	12	0	0	ASCRP3009022	ASCRP3009022	3808.71	2893.14	4.538409e+001	4.987223e+000	98	26	6.651868e+000	0	0	0	0	0	0	46.4975	1	1	49.8279	27.1071
DATA	2309	29	13	0	0	ASCRP3004415	ASCRP3004415	3833.7	2893.54	1.323553e+002	1.339552e+001	180	27	4.647779e+000	0	0	0	0	0	0	135.833	1	1	50.4627	26.75
DATA	2310	29	14	0	0	ASCRP3009995	ASCRP3009995	3859.42	2893.57	1.869223e+001	2.782102e+000	67	25.5	5.231544e+000	0	0	0	0	0	0	19.2164	1	1	57.5363	25.5357
DATA	2311	29	15	1028	1	(+)E1A_r60_a97	E1A_r60_a97	3884.53	2893.73	2.558175e+000	2.072989e+000	51	22	6.380196e+000	0	0	0	0	0	0	2.63434	1	0	50.7771	22.2759
DATA	2312	29	16	0	0	ASCRP3011915	ASCRP3011915	3910.18	2893.56	2.259855e+002	2.269168e+001	283	23	5.136799e+000	0	0	0	0	0	0	233.103	1	1	50.1463	23.3793
DATA	2313	29	17	0	0	ASCRP3006958	ASCRP3006958	3935.47	2894.03	3.504616e+001	4.060291e+000	86	24	6.952063e+000	0	0	0	0	0	0	36.2105	1	1	48.5334	25.7419
DATA	2314	29	18	0	0	ASCRP3000143	ASCRP3000143	3960.89	2893.5	1.075398e+002	1.094708e+001	163	22	6.261738e+000	0	0	0	0	0	0	111.287	1	1	56.9804	24.069
DATA	2315	29	19	0	0	ASCRP3006458	ASCRP3006458	3986.42	2893.57	1.553087e+001	2.566980e+000	67	25	5.916080e+000	0	0	0	0	0	0	16.0973	1	1	57.5363	25
DATA	2316	29	20	0	0	ASCRP3010312	ASCRP3010312	4011.7	2893.83	1.983930e+001	2.846164e+000	68	26	5.911744e+000	0	0	0	0	0	0	20.5941	1	1	49.8279	24.4444
DATA	2317	29	21	0	0	ASCRP3010188	ASCRP3010188	4036.99	2893.89	2.715628e+002	2.723264e+001	337	26	6.630242e+000	0	0	0	0	0	0	282.3	1	1	46.8651	25.963
DATA	2318	29	22	0	0	ASCRP3009760	ASCRP3009760	4062.5	2893.82	6.823210e+001	7.120220e+000	119	26	5.052996e+000	0	0	0	0	0	0	71.0272	1	1	49.1849	26.0741
DATA	2319	29	23	0	0	ASCRP3013522	ASCRP3013522	4087.85	2894.1	7.722174e+001	7.985144e+000	130.5	25	5.815556e+000	0	0	0	0	0	0	80.49	1	1	46.8651	24.8
DATA	2320	29	24	0	0	ASCRP3000442	ASCRP3000442	4113.54	2893.73	2.329231e+001	3.089658e+000	73	25	7.167879e+000	0	0	0	0	0	0	24.3072	1	1	47.2035	25.6129
DATA	2321	29	25	0	0	ASCRP3011897	ASCRP3011897	4138.53	2894.09	8.642292e+001	8.876976e+000	140	27	5.866026e+000	0	0	0	0	0	0	90.289	1	1	48.5334	26.1111
DATA	2322	29	26	0	0	ASCRP3003347	ASCRP3003347	4164.26	2893.78	9.908225e+000	2.254976e+000	57	23	6.940118e+000	0	0	0	0	0	0	10.3619	1	0	48.2044	23.6296
DATA	2323	29	27	0	0	ASCRP3000092	ASCRP3000092	4189.41	2894.09	8.136075e+001	8.383996e+000	132	21	5.879367e+000	0	0	0	0	0	0	85.1645	1	1	49.1849	22.4815
DATA	2324	29	28	1028	1	(+)E1A_r60_3	E1A_r60_3	4215.28	2893.91	3.511632e+002	3.517449e+001	417.5	25	6.024376e+000	0	0	0	0	0	0	367.877	1	1	48.8603	25.3103
DATA	2325	29	29	0	0	ASCRP3008635	ASCRP3008635	4240.5	2894	7.156522e+001	7.436347e+000	122.5	24	4.198412e+000	0	0	0	0	0	0	75.023	1	1	54.1152	24.28
DATA	2326	29	30	0	0	ASCRP3010481	ASCRP3010481	4265.23	2893.7	2.683380e+001	3.358503e+000	79	26	6.671074e+000	0	0	0	0	0	0	28.1456	1	1	46.8651	24.6452
DATA	2327	29	31	0	0	ASCRP3012555	ASCRP3012555	4290.96	2894.59	1.551417e+001	2.545957e+000	68	24	6.263614e+000	0	0	0	0	0	0	16.2806	1	1	45.4864	24.1563
DATA	2328	29	32	0	0	ASCRP3002417	ASCRP3002417	4316.47	2893.68	1.227266e+001	2.361948e+000	61	27	6.004309e+000	0	0	0	0	0	0	12.8827	1	1	47.5395	24.8621
DATA	2329	29	33	0	0	ASCRP3011730	ASCRP3011730	4341.75	2894.3	6.433793e+001	6.742739e+000	118	23	7.005195e+000	0	0	0	0	0	0	67.551	1	1	47.5395	24.9643
DATA	2330	29	34	0	0	ASCRP3001303	ASCRP3001303	4367.26	2894.03	5.537710e+001	5.893775e+000	107.5	26	4.939536e+000	0	0	0	0	0	0	58.1461	1	1	49.1849	26.4483
DATA	2332	29	36	0	0	Negative031	Negative031	4418	2894.46	4.263368e+000	2.062548e+000	51	24.5	6.208633e+000	0	0	0	0	0	0	4.47545	1	0	55.8519	24.7333
DATA	2333	29	37	0	0	ASCRP3010213	ASCRP3010213	4443.42	2894.43	1.805545e+002	1.816794e+001	233	25.5	6.034003e+000	0	0	0	0	0	0	189.474	1	1	65	26.0667
DATA	2334	29	38	0	0	ASCRP3013057	ASCRP3013057	4468.58	2894.43	1.128474e+001	2.313488e+000	59.5	24	6.752121e+000	0	0	0	0	0	0	11.8368	1	1	57.5363	23.3448
DATA	2336	29	40	0	0	ASCRP3006001	ASCRP3006001	4519.63	2894.23	6.150671e+000	2.113768e+000	55	24	5.710771e+000	0	0	0	0	0	0	6.44292	1	0	47.5395	23.2903
DATA	2337	29	41	0	0	ASCRP3008696	ASCRP3008696	4544.79	2894.39	1.952507e+002	1.962969e+001	250	24	4.835216e+000	0	0	0	0	0	0	204.354	1	1	49.1849	23
DATA	2339	29	43	0	0	ASCRP3008575	ASCRP3008575	4595.9	2894.65	1.470719e+002	1.484640e+001	197.5	22	6.942147e+000	0	0	0	0	0	0	153.602	1	1	50.1463	23.5588
DATA	2340	29	44	0	0	ASCRP3001773	ASCRP3001773	4621.36	2894.48	5.464605e+001	5.829786e+000	108	24	5.139584e+000	0	0	0	0	0	0	57.0006	1	1	51.7088	24.3125
DATA	2341	29	45	0	0	ASCRP3008671	ASCRP3008671	4646.92	2894.91	6.306958e+001	6.626734e+000	114	26	5.527588e+000	0	0	0	0	0	0	65.6965	1	1	47.8731	25.0357
DATA	2342	29	46	0	0	ASCRP3002918	ASCRP3002918	4672.05	2894.47	1.397759e+003	1.397908e+002	1476	23	6.198010e+000	0	0	0	0	0	0	1453.81	1	1	54.4085	23.8125
DATA	2343	29	47	0	0	ASCRP3010824	ASCRP3010824	4697.76	2894.53	3.115518e+001	3.724008e+000	81	25	7.661961e+000	0	0	0	0	0	0	32.3517	1	1	48.8603	25.9375
DATA	2344	29	48	0	0	Negative047	Negative047	4723.02	2894.25	2.278576e+001	3.060726e+000	73	23	6.571886e+000	0	0	0	0	0	0	23.6201	1	1	50.1463	22.8056
DATA	2345	29	49	0	0	ASCRP3006966	ASCRP3006966	4748.51	2894.8	3.876876e+001	4.384251e+000	86.5	22.5	6.106432e+000	0	0	0	0	0	0	40.1147	1	1	51.0895	22.4333
DATA	2346	29	50	0	0	ASCRP3002666	ASCRP3002666	4773.62	2894.82	6.369107e+001	6.691271e+000	112	22	9.814955e+000	0	0	0	0	0	0	65.7761	1	1	48.8603	24
DATA	2347	29	51	0	0	ASCRP3010193	ASCRP3010193	4799	2894.87	8.510878e+000	2.224654e+000	56	23	6.961718e+000	0	0	0	0	0	0	8.77164	1	0	54.4085	23.5862
DATA	2348	29	52	0	0	ASCRP3010434	ASCRP3010434	4824.5	2894.82	4.121886e+001	4.607902e+000	91	22	5.220221e+000	0	0	0	0	0	0	42.3911	1	1	49.1849	21.4074
DATA	2349	29	53	0	0	ASCRP3001057	ASCRP3001057	4850	2895.01	1.176650e+003	1.176831e+002	1256.5	24	7.207708e+000	0	0	0	0	0	0	1207.43	1	1	46.8651	24.6071
DATA	2350	29	54	0	0	ASCRP3010326	ASCRP3010326	4875.57	2894.72	8.549612e+001	8.796436e+000	140	25.5	4.725624e+000	0	0	0	0	0	0	87.5304	1	1	48.5334	25.625
DATA	2351	29	55	0	0	CUST_14_PI418767722	NM_004309	4900.86	2895.2	5.658377e+002	5.662177e+001	621	23	5.937690e+000	0	0	0	1	0	0	577.943	1	1	46.8651	21.5517
DATA	2352	29	56	0	0	Negative059	Negative059	4926.17	2894.85	1.179222e+002	1.197409e+001	166	24	3.446995e+000	0	0	0	0	0	0	120.154	1	1	47.8731	25.1034
DATA	2353	29	57	0	0	ASCRP3009938	ASCRP3009938	4951.53	2895.13	6.076232e+001	6.423740e+000	111	24.5	4.861674e+000	0	0	0	0	0	0	61.7595	1	1	47.8731	24.625
DATA	2354	29	58	0	0	Negative040	Negative040	4976.97	2894.9	9.555261e+001	9.781047e+000	144	24	5.804602e+000	0	0	0	0	0	0	96.8754	1	1	47.8731	23.0588
DATA	2355	29	59	0	0	Negative055	Negative055	5002.09	2895.07	2.129413e+000	2.094758e+000	46.5	23	6.998982e+000	0	0	0	0	0	0	-0.293908	0	0	54.4085	23.2963
DATA	2356	29	60	1028	1	(+)E1A_r60_a104	E1A_r60_a104	5027.5	2895	5.693224e+000	2.175983e+000	55	23	6.337394e+000	0	0	0	0	0	0	5.74258	1	0	65	24.6552
DATA	2357	29	61	0	0	ASCRP3008951	ASCRP3008951	5052.91	2895.07	3.006817e+001	3.670795e+000	77	23	7.107814e+000	0	0	0	0	0	0	30.25	1	1	54.4085	24.9189
DATA	2358	29	62	0	0	ASCRP3001902	ASCRP3001902	5078.68	2895	9.745696e+000	2.325317e+000	59	21	6.636005e+000	0	0	0	0	0	0	9.77873	1	0	49.1849	22.3548
DATA	2359	29	63	0	0	ASCRP3006168	ASCRP3006168	5104.08	2895.1	5.258099e+001	5.668171e+000	103	24	5.470368e+000	0	0	0	0	0	0	52.6222	1	1	46.8651	24.2703
DATA	2360	29	64	0	0	Negative055	Negative055	5129.09	2895.07	2.157232e+000	2.122558e+000	48.5	23	5.041508e+000	0	0	0	0	0	0	0.427991	0	0	54.4085	23.6286
DATA	2361	29	65	0	0	ASCRP3007333	ASCRP3007333	5154.58	2895.29	1.150769e+002	1.170271e+001	164	20.5	4.416679e+000	0	0	0	0	0	0	114.581	1	1	50.7771	20.9063
DATA	2362	29	66	0	0	ASCRP3006962	ASCRP3006962	5180.19	2895.13	8.884947e+001	9.137387e+000	137	24	6.004837e+000	0	0	0	0	0	0	88.2423	1	1	50.7771	23.4839
DATA	2363	29	67	0	0	ASCRP3001780	ASCRP3001780	5205.42	2895.43	1.512844e+002	1.527879e+001	197.5	21.5	5.081759e+000	0	0	0	0	0	0	149.885	1	1	57.5363	21.5417
DATA	2364	29	68	0	0	ASCRP3007218	ASCRP3007218	5230.74	2895.46	1.564079e+002	1.578695e+001	201	23	6.085767e+000	0	0	0	0	0	0	154.592	1	1	48.8603	22.3548
DATA	2365	29	69	0	0	ASCRP3002840	ASCRP3002840	5256.32	2895.71	6.395236e+002	6.398843e+001	683.5	23	4.802503e+000	0	0	0	0	0	0	630.635	1	1	50.7771	22.2759
DATA	2366	29	70	0	0	ASCRP3001922	ASCRP3001922	5281.71	2895.18	4.187297e+001	4.708388e+000	87	25	6.101123e+000	0	0	0	0	0	0	41.1996	1	1	50.1463	25.5588
DATA	2367	29	71	0	0	ASCRP3006576	ASCRP3006576	5307.18	2895.67	1.677504e+003	1.677643e+002	1680.5	22.5	7.509764e+000	0	0	0	0	0	0	1647.07	1	1	47.5395	23.5
DATA	2368	29	72	0	0	ASCRP3000125	ASCRP3000125	5332.33	2895.5	1.754086e+004	1.754087e+003	17162.5	22.5	5.369422e+000	0	0	0	0	0	0	17189	1	1	57.5363	22.6429
DATA	2369	29	73	0	0	ASCRP3005897	ASCRP3005897	5357.96	2895.76	3.384039e+001	4.017727e+000	83	23.5	6.408121e+000	0	0	0	0	0	0	33.1006	1	1	48.8603	24.2632
DATA	2370	29	74	0	0	ASCRP3011384	ASCRP3011384	5383.11	2895.5	2.765591e+002	2.774086e+001	317	23	4.542899e+000	0	0	0	0	0	0	270.066	1	1	56.9804	22.931
DATA	2371	29	75	0	0	ASCRP3005906	ASCRP3005906	5408.5	2895.5	2.657113e+001	3.432244e+000	73.5	23	7.033663e+000	0	0	0	0	0	0	25.9085	1	1	57.5363	22.1
DATA	2372	29	76	0	0	ASCRP3006984	ASCRP3006984	5433.95	2895.31	2.598660e+001	3.389016e+000	74	26	5.529005e+000	0	0	0	0	0	0	25.3055	1	1	49.1849	25.3548
DATA	2373	29	77	0	0	ASCRP3009358	ASCRP3009358	5459.42	2895.88	3.037649e+002	3.045446e+001	343.5	21	5.228129e+000	0	0	0	0	0	0	295.483	1	1	48.5334	22
DATA	2374	29	78	0	0	ASCRP3009798	ASCRP3009798	5484.78	2895.73	3.240711e+002	3.248033e+001	363	21	3.528231e+000	0	0	0	0	0	0	314.964	1	1	49.8279	20.6786
DATA	2375	29	79	0	0	ASCRP3007865	ASCRP3007865	5510	2895.54	8.240012e+001	8.523760e+000	127	21	5.416900e+000	0	0	0	0	0	0	80.0354	1	1	55.8519	21.0303
DATA	2376	29	80	0	0	ASCRP3010212	ASCRP3010212	5535.59	2895.91	8.423269e+001	8.701231e+000	130	21	6.196517e+000	0	0	0	0	0	0	81.7873	1	1	49.1849	21.2143
DATA	2377	29	81	0	0	ASCRP3010285	ASCRP3010285	5560.61	2895.93	1.561003e+004	1.561005e+003	14860.5	22.5	7.681088e+000	0	0	0	0	0	0	15155.9	1	1	53.8203	23.0294
DATA	2378	29	82	0	0	ASCRP3009704	ASCRP3009704	5586.68	2896	2.120181e+001	3.041923e+000	72	21	6.197381e+000	0	0	0	0	0	0	20.5902	1	1	49.1849	22.2093
DATA	2379	30	1	0	0	ASCRP3005913	ASCRP3005913	3541.58	2900.57	4.228434e+004	4.228435e+003	43046	29	6.831079e+000	0	0	0	0	0	0	42748.7	1	1	57.5363	28.8
DATA	2380	30	2	0	0	ASCRP3011683	ASCRP3011683	3567.31	2900.96	1.767782e+001	2.740066e+000	69	27.5	6.185262e+000	0	0	0	0	0	0	17.8877	1	1	48.8603	27.4667
DATA	2381	30	3	0	0	ASCRP3005048	ASCRP3005048	3592.72	2900.91	1.131005e+003	1.131198e+002	1188.5	25	4.491097e+000	0	0	0	0	0	0	1145.53	1	1	48.8603	26.2069
DATA	2382	30	4	0	0	ASCRP3009727	ASCRP3009727	3618.12	2901	1.003701e+002	1.025214e+001	151	23	5.061484e+000	0	0	0	0	0	0	101.773	1	1	50.7771	22.7838
DATA	2383	30	5	0	0	Negative043	Negative043	3643.28	2901.36	3.641641e+000	2.118122e+000	53	25	5.913287e+000	0	0	0	0	0	0	3.69716	1	0	42.5954	25.2432
DATA	2384	30	6	0	0	ASCRP3007762	ASCRP3007762	3668.87	2901	6.848859e+002	6.852029e+001	743	24.5	6.562278e+000	0	0	0	0	0	0	696.228	1	1	48.5334	26.2143
DATA	2385	30	7	0	0	ASCRP3013062	ASCRP3013062	3694.2	2900.96	2.158580e+001	2.998306e+000	70	27	5.769777e+000	0	0	0	0	0	0	21.9741	1	1	49.1849	28.0968
DATA	2386	30	8	0	0	ASCRP3002258	ASCRP3002258	3719.59	2900.91	7.192626e+001	7.486749e+000	124	24	5.927144e+000	0	0	0	0	0	0	73.3289	1	1	49.1849	23.8
DATA	2387	30	9	0	0	ASCRP3012006	ASCRP3012006	3745.07	2900.9	2.132892e+001	2.975461e+000	73	24	5.281952e+000	0	0	0	0	0	0	21.7787	1	1	46.8651	23.5517
DATA	2388	30	10	0	0	ASCRP3010027	ASCRP3010027	3770.5	2901	1.298309e+004	1.298311e+003	13166	29	8.942344e+000	0	0	0	0	0	0	13278.2	1	1	54.1152	27.5862
DATA	2389	30	11	0	0	ASCRP3011124	ASCRP3011124	3795.95	2900.92	1.794556e+001	2.738027e+000	67	26	5.530391e+000	0	0	0	0	0	0	18.3834	1	1	46.8651	27.0909
DATA	2390	30	12	0	0	ASCRP3011692	ASCRP3011692	3821.41	2901.11	1.941916e+001	2.834270e+000	67	27	6.917647e+000	0	0	0	0	0	0	19.9263	1	1	48.5334	26.5769
DATA	2391	30	13	0	0	ASCRP3003118	ASCRP3003118	3846.74	2901.03	1.455590e+001	2.523233e+000	65	25	6.109221e+000	0	0	0	0	0	0	14.9608	1	1	49.1849	25.4516
DATA	2392	30	14	0	0	ASCRP3012968	ASCRP3012968	3872.1	2901.08	1.526157e+002	1.539965e+001	206	23.5	5.885481e+000	0	0	0	0	0	0	157.123	1	1	50.7771	23.25
DATA	2393	30	15	0	0	ASCRP3008210	ASCRP3008210	3897.44	2901.03	2.500618e+001	3.236200e+000	75.5	25	6.361832e+000	0	0	0	0	0	0	25.7871	1	1	49.1849	26.4828
DATA	2394	30	16	0	0	ASCRP3009412	ASCRP3009412	3922.91	2901.12	1.267046e+001	2.410695e+000	63	24	5.215980e+000	0	0	0	0	0	0	13.0876	1	1	47.8731	24.1613
DATA	2395	30	17	0	0	ASCRP3003599	ASCRP3003599	3948.31	2901	2.101916e+002	2.111866e+001	268	26	6.120908e+000	0	0	0	0	0	0	217.459	1	1	50.4627	26.4138
DATA	2396	30	18	0	0	ASCRP3009352	ASCRP3009352	3973.65	2901.11	1.082366e+003	1.082559e+002	1169	25	5.054041e+000	0	0	0	0	0	0	1121.54	1	1	50.1463	24.28
DATA	2397	30	19	0	0	ASCRP3008302	ASCRP3008302	3999.05	2901.35	1.324615e+001	2.433403e+000	63	25	4.812513e+000	0	0	0	0	0	0	13.7465	1	1	49.1849	24.5313
DATA	2398	30	20	0	0	ASCRP3000823	ASCRP3000823	4024.33	2901.18	4.495015e+002	4.499634e+001	507	24	5.354126e+000	0	0	0	0	0	0	467.15	1	1	51.7088	24
DATA	2399	30	21	0	0	ASCRP3009319	ASCRP3009319	4049.71	2901.17	3.053748e+002	3.060525e+001	366	25.5	5.366968e+000	0	0	0	0	0	0	317.804	1	1	50.7771	25.25
DATA	2400	30	22	0	0	ASCRP3007799	ASCRP3007799	4075.34	2901.18	7.886254e+001	8.144046e+000	130	27	5.715297e+000	0	0	0	0	0	0	82.181	1	1	49.5074	26.7692
DATA	2401	30	23	0	0	ASCRP3008476	ASCRP3008476	4100.62	2901.24	7.381336e+002	7.384128e+001	818	24.5	5.376086e+000	0	0	0	0	0	0	770.136	1	1	49.1849	25.1667
DATA	2402	30	24	0	0	ASCRP3002049	ASCRP3002049	4126.12	2901.49	7.340733e+001	7.615722e+000	124.5	27	6.194382e+000	0	0	0	0	0	0	76.6786	1	1	49.8279	26.7037
DATA	2403	30	25	0	0	ASCRP3008823	ASCRP3008823	4151.41	2901.69	4.521435e+001	4.954554e+000	97	24	6.248200e+000	0	0	0	0	0	0	47.2788	1	1	48.8603	23.96
DATA	2404	30	26	0	0	ASCRP3007754	ASCRP3007754	4176.67	2901.5	1.953780e+001	2.813158e+000	70	23	6.493477e+000	0	0	0	0	0	0	20.4489	1	1	57.5363	24.3704
DATA	2405	30	27	0	0	Negative018	Negative018	4202.38	2901.3	5.768719e+000	2.102973e+000	54	23	6.042351e+000	0	0	0	0	0	0	6.04281	1	0	51.0895	22.48
DATA	2406	30	28	0	0	ASCRP3012802	ASCRP3012802	4227.44	2901.4	2.493108e+002	2.501285e+001	307	25	4.452265e+000	0	0	0	0	0	0	261.345	1	1	50.7771	25.4138
DATA	2407	30	29	0	0	ASCRP3011482	ASCRP3011482	4253.06	2901.53	6.748102e+001	7.043834e+000	119	23.5	6.143118e+000	0	0	0	0	0	0	70.7825	1	1	49.5074	23.4375
DATA	2408	30	30	0	0	ASCRP3004245	ASCRP3004245	4278.39	2901.55	1.594308e+001	2.572258e+000	64.5	25.5	6.822488e+000	0	0	0	0	0	0	16.7313	1	1	50.4627	24.3824
DATA	2409	30	31	0	0	ASCRP3007953	ASCRP3007953	4303.67	2901.23	1.208684e+001	2.352162e+000	61	24	6.175990e+000	0	0	0	0	0	0	12.689	1	1	51.0895	24.0714
DATA	2410	30	32	0	0	ASCRP3004293	ASCRP3004293	4329.26	2902.05	9.685651e+000	2.237779e+000	60	29	6.618377e+000	0	0	0	0	0	0	10.171	1	0	45.4864	26.1071
DATA	2411	30	33	0	0	ASCRP3000471	ASCRP3000471	4354.48	2901.85	4.662426e+000	2.070267e+000	53.5	23.5	4.383558e+000	0	0	0	0	0	0	4.8966	1	0	49.8279	24.5417
DATA	2412	30	34	0	0	ASCRP3013225	ASCRP3013225	4380.05	2901.91	2.332184e+002	2.340891e+001	292	25	5.034118e+000	0	0	0	0	0	0	244.929	1	1	46.8651	25.1351
DATA	2413	30	35	0	0	ASCRP3002172	ASCRP3002172	4405.5	2902	2.569274e+004	2.569275e+003	26713	24	5.885179e+000	0	0	0	0	0	0	26979.1	1	1	54.1152	23.5926
DATA	2414	30	36	0	0	ASCRP3011830	ASCRP3011830	4430.59	2901.89	1.606077e+002	1.618704e+001	223	25	5.779401e+000	0	0	0	0	0	0	168.602	1	1	48.5334	25.4828
DATA	2415	30	37	0	0	ASCRP3006107	ASCRP3006107	4456.13	2902	5.502647e+002	5.506349e+001	619	25	6.686837e+000	0	0	0	0	0	0	577.42	1	1	48.5334	23.9
DATA	2417	30	39	0	0	ASCRP3008067	ASCRP3008067	4507	2902	5.315660e+001	5.686968e+000	102	26	7.185559e+000	0	0	0	0	0	0	55.7119	1	1	65	26.0323
DATA	2418	30	40	1028	1	(+)E1A_r60_a107	E1A_r60_a107	4532.5	2902	4.064720e+000	2.063305e+000	53	24.5	6.463880e+000	0	0	0	0	0	0	4.25666	1	0	54.1152	24.6786
DATA	2419	30	41	0	0	ASCRP3008404	ASCRP3008404	4557.71	2902.11	1.241921e+003	1.242086e+002	1351.5	25	8.019373e+000	0	0	0	0	0	0	1299.35	1	1	45.835	25.1034
DATA	2420	30	42	0	0	ASCRP3006587	ASCRP3006587	4583.09	2902.07	3.089755e+001	3.695267e+000	81	27	7.673498e+000	0	0	0	0	0	0	32.2919	1	1	54.4085	26.5152
DATA	2421	30	43	0	0	ASCRP3008074	ASCRP3008074	4608.44	2902.21	4.568846e+002	4.573350e+001	526.5	24	5.906445e+000	0	0	0	0	0	0	476.933	1	1	49.1849	24.2188
DATA	2422	30	44	1028	1	(+)E1A_r60_n11	E1A_r60_n11	4633.91	2902.22	7.977485e+000	2.183015e+000	59	25	5.025339e+000	0	0	0	0	0	0	8.31652	1	0	48.5334	25.1875
DATA	2423	30	45	0	0	ASCRP3006512	ASCRP3006512	4659.32	2902	1.488871e+001	2.521478e+000	64	24	5.152053e+000	0	0	0	0	0	0	15.499	1	1	49.1849	24.6071
DATA	2424	30	46	0	0	ASCRP3010549	ASCRP3010549	4685.04	2902.03	3.263166e+000	2.064153e+000	52	24	6.393060e+000	0	0	0	0	0	0	3.39156	1	0	46.8651	24.0606
DATA	2425	30	47	0	0	ASCRP3010340	ASCRP3010340	4710	2902.46	2.075327e+000	2.046410e+000	50	23	5.845378e+000	0	0	0	0	0	0	1.46214	0	0	55.8519	23.2059
DATA	2426	30	48	0	0	ASCRP3008108	ASCRP3008108	4735.62	2902.43	7.456568e+001	7.731973e+000	127	23	5.978440e+000	0	0	0	0	0	0	77.2328	1	1	50.7771	21.6216
DATA	2427	30	49	0	0	ASCRP3002464	ASCRP3002464	4761.02	2902.52	1.196214e+002	1.213638e+001	167.5	24	6.972473e+000	0	0	0	0	0	0	123.666	1	1	52.6241	25
DATA	2428	30	50	0	0	ASCRP3003437	ASCRP3003437	4786.42	2902.43	2.310635e+001	3.091062e+000	73	25	8.660254e+000	0	0	0	0	0	0	23.84	1	1	57.5363	25.6667
DATA	2429	30	51	0	0	ASCRP3012086	ASCRP3012086	4811.73	2902.37	1.742979e+001	2.696512e+000	68.5	23	7.056144e+000	0	0	0	0	0	0	17.9458	1	1	50.1463	23.4074
DATA	2430	30	52	0	0	A_23_P25019	NM_000946	4837.6	2902.23	1.818856e+002	1.830508e+001	238	20	5.519230e+000	0	0	0	0	0	0	186.856	1	1	49.8279	21.8095
DATA	2431	30	53	0	0	ASCRP3004967	ASCRP3004967	4862.56	2902.47	2.513338e+002	2.521820e+001	311.5	23	6.122677e+000	0	0	0	0	0	0	257.631	1	1	49.8279	23.1111
DATA	2432	30	54	0	0	ASCRP3004499	ASCRP3004499	4888.12	2902.4	1.674997e+002	1.687757e+001	219.5	24	7.224572e+000	0	0	0	0	0	0	171.294	1	1	48.5334	22.75
DATA	2433	30	55	0	0	ASCRP3012764	ASCRP3012764	4913.31	2902.47	9.235109e+001	9.465656e+000	143	23	2.677871e+000	0	0	0	0	0	0	94.2191	1	1	49.8279	22.8636
DATA	2434	30	56	0	0	ASCRP3009063	ASCRP3009063	4938.69	2902.6	2.229944e+002	2.239637e+001	275	24	4.563568e+000	0	0	0	0	0	0	226.948	1	1	52.0157	24.8846
DATA	2435	30	57	0	0	ASCRP3008790	ASCRP3008790	4964	2902.54	1.327177e+002	1.343481e+001	185.5	23	4.835254e+000	0	0	0	0	0	0	134.734	1	1	55.8519	23.1176
DATA	2436	30	58	0	0	ASCRP3011017	ASCRP3011017	4989.42	2902.57	6.979758e+001	7.286529e+000	118	23	6.656972e+000	0	0	0	0	0	0	70.678	1	1	57.5363	23.3793
DATA	2437	30	59	0	0	ASCRP3009847	ASCRP3009847	5015.06	2902.52	4.762832e+002	4.767448e+001	534	22.5	6.611032e+000	0	0	0	0	0	0	481.039	1	1	50.4627	23.8667
DATA	2438	30	60	0	0	ASCRP3004939	ASCRP3004939	5040.38	2902.63	5.104036e+002	5.108366e+001	568	22	6.685296e+000	0	0	0	0	0	0	514.169	1	1	50.7771	24.4545
DATA	2439	30	61	0	0	ASCRP3008907	ASCRP3008907	5065.55	2902.97	8.750455e+001	9.000859e+000	135	24	7.889468e+000	0	0	0	0	0	0	87.9228	1	1	49.8279	23.8571
DATA	2440	30	62	66	-1	(-)3xSLv1	NegativeControl	5091.07	2902.9	2.148809e+000	2.113839e+000	44	23.5	6.373757e+000	0	0	0	0	0	0	-4.37484	0	0	46.8651	24.2647
DATA	2441	30	63	0	1	RC10	RC10	5116.33	2903.4	2.154357e+000	2.119296e+000	47	25.5	5.200022e+000	0	0	0	0	0	0	-1.66323	0	0	44.4243	24.8333
DATA	2442	30	64	0	0	ASCRP3009295	ASCRP3009295	5141.75	2903.13	1.930181e+001	2.870569e+000	67	22	4.886673e+000	0	0	0	0	0	0	19.244	1	1	48.8603	22.7097
DATA	2443	30	65	0	0	ASCRP3010960	ASCRP3010960	5167.25	2902.84	5.675267e+001	6.061869e+000	106	23.5	5.797227e+000	0	0	0	0	0	0	56.439	1	1	48.8603	23.2941
DATA	2444	30	66	0	1	RC3	RC3	5192.74	2902.87	2.170807e+000	2.135479e+000	43	22.5	5.924428e+000	0	0	0	0	0	0	-5.83619	0	0	45.835	22.7333
DATA	2445	30	67	0	0	ASCRP3006325	ASCRP3006325	5218	2903	7.890966e+002	7.893869e+001	814	24	4.900599e+000	0	0	0	0	0	0	780.899	1	1	54.9904	23.6429
DATA	2446	30	68	0	0	ASCRP3004139	ASCRP3004139	5243.68	2903	6.895876e+002	6.899213e+001	728	23	5.002955e+000	0	0	0	0	0	0	680.808	1	1	49.1849	21.6207
DATA	2447	30	69	0	0	ASCRP3004104	ASCRP3004104	5268.93	2902.96	5.577093e+001	5.977352e+000	102	23	4.457849e+000	0	0	0	0	0	0	54.9375	1	1	46.8651	23.3
DATA	2448	30	70	0	0	CUST_9_PI418767722	NM_003746	5294.44	2902.98	4.967782e+002	4.972454e+001	535	25.5	6.308158e+000	0	0	0	0	0	0	488.299	1	1	50.1463	24.75
DATA	2449	30	71	0	0	ASCRP3010744	ASCRP3010744	5319.84	2903.04	3.045395e+001	3.733381e+000	77	20	6.555560e+000	0	0	0	0	0	0	29.8734	1	1	48.2044	21.7586
DATA	2450	30	72	0	0	ASCRP3005611	ASCRP3005611	5344.91	2903.07	4.610910e+001	5.093298e+000	91	23	6.056292e+000	0	0	0	0	0	0	45.1456	1	1	65	23.3514
DATA	2451	30	73	0	0	Negative024	Negative024	5370.38	2903.04	2.203253e+000	2.169624e+000	48	23	4.198426e+000	0	0	0	0	0	0	0.960597	0	0	49.1849	23.3704
DATA	2452	30	74	0	0	ASCRP3004435	ASCRP3004435	5396.01	2903.09	9.186156e+002	9.188721e+001	942	24	4.527693e+000	0	0	0	0	0	0	896.418	1	1	46.8651	24
DATA	2453	30	75	0	0	CUST_5_PI418767722	NM_000841	5421.59	2903.15	1.875725e+001	2.871262e+000	66	23	7.801726e+000	0	0	0	0	0	0	18.2784	1	1	48.5334	23.3125
DATA	2454	30	76	0	0	ASCRP3011791	ASCRP3011791	5446.73	2903.12	1.286561e+001	2.528275e+000	62	24.5	5.353237e+000	0	0	0	0	0	0	12.5224	1	1	48.8603	23.5
DATA	2455	30	77	0	0	ASCRP3006117	ASCRP3006117	5472	2903.46	3.755478e+000	2.210677e+000	53	20	5.734478e+000	0	0	0	0	0	0	3.65178	1	0	55.8519	21.2069
DATA	2456	30	78	0	0	ASCRP3008294	ASCRP3008294	5497.5	2903.5	3.328386e+002	3.335518e+001	374	22	4.100000e+000	0	0	0	0	0	0	323.411	1	1	52.9257	21.32
DATA	2457	30	79	0	0	ASCRP3007509	ASCRP3007509	5522.66	2903.41	4.727105e+001	5.206058e+000	95.5	20	6.414604e+000	0	0	0	0	0	0	45.9104	1	1	50.7771	21.7297
DATA	2458	30	80	0	0	Negative060	Negative060	5548.11	2903.5	2.828398e+000	2.199866e+000	51	20	4.788680e+000	0	0	0	0	1	0	2.74644	1	0	65	19.3125
DATA	2459	30	81	0	0	ASCRP3011226	ASCRP3011226	5573.5	2903.5	7.682236e+001	7.985941e+000	123	23	8.425857e+000	0	0	0	0	0	0	74.6035	1	1	57.5363	22.931
DATA	2460	30	82	0	0	ASCRP3006525	ASCRP3006525	5599.17	2903.59	3.060020e+001	3.757422e+000	78	22	6.143365e+000	0	0	0	0	0	0	29.7289	1	1	50.1463	22.9742
DATA	2461	31	1	0	0	ASCRP3009288	ASCRP3009288	3529.39	2907.93	6.470057e+001	6.800512e+000	115.5	26	6.835915e+000	0	0	0	0	0	0	65.4506	1	1	65	26.2417
DATA	2462	31	2	0	0	ASCRP3002743	ASCRP3002743	3554.31	2907.86	2.327809e+002	2.337196e+001	286	30	6.609070e+000	0	0	0	0	0	0	235.64	1	1	49.1849	30.4138
DATA	2463	31	3	0	0	Negative048	Negative048	3579.91	2907.93	2.858358e+001	3.541445e+000	80	26	4.857047e+000	0	0	0	0	0	0	28.9602	1	1	54.4085	26.8182
DATA	2464	31	4	0	0	ASCRP3008787	ASCRP3008787	3605.44	2907.84	1.035574e+002	1.056429e+001	149	25.5	5.307661e+000	0	0	0	0	0	0	105.027	1	1	49.5074	24.9667
DATA	2465	31	5	0	0	A_23_P10385	NM_016448	3630.93	2908.2	2.072931e+001	2.941029e+000	71	22.5	5.261987e+000	0	0	0	0	0	0	21.0483	1	1	47.5395	22.6333
DATA	2466	31	6	0	0	ASCRP3003683	ASCRP3003683	3656.38	2907.89	3.773748e+001	4.310824e+000	89	23	5.063134e+000	0	0	0	0	0	0	38.3648	1	1	48.5334	24.5926
DATA	2467	31	7	1028	1	(+)E1A_r60_a135	E1A_r60_a135	3681.32	2908.04	6.444339e+000	2.178479e+000	56.5	25	6.988595e+000	0	0	0	0	0	0	6.5602	1	0	49.1849	27.0741
DATA	2468	31	8	0	0	ASCRP3008182	ASCRP3008182	3706.92	2907.87	9.458566e+001	9.684145e+000	144	27	6.632566e+000	0	0	0	0	0	0	96.4229	1	1	47.5395	27.4063
DATA	2469	31	9	0	0	ASCRP3002007	ASCRP3002007	3732.31	2908.44	9.401557e+001	9.627781e+000	147	23.5	6.004614e+000	0	0	0	0	0	0	95.9898	1	1	47.2035	23.1538
DATA	2470	31	10	0	0	ASCRP3007105	ASCRP3007105	3757.5	2908	2.242226e+001	3.052802e+000	75	24.5	6.191949e+000	0	0	0	0	0	0	22.9274	1	1	54.1152	24.9333
DATA	2471	31	11	0	0	ASCRP3005291	ASCRP3005291	3783.09	2908.07	1.335572e+002	1.351493e+001	189	27	8.647047e+000	0	0	0	0	0	0	136.786	1	1	54.4085	27.1667
DATA	2472	31	12	0	0	ASCRP3002137	ASCRP3002137	3808.28	2907.91	5.806539e+001	6.162834e+000	105	27	7.621009e+000	0	0	0	0	0	0	59.5639	1	1	48.8603	27.8148
DATA	2473	31	13	0	0	ASCRP3007522	ASCRP3007522	3833.69	2908.23	3.556442e+001	4.110810e+000	86	25	6.974679e+000	0	0	0	0	0	0	36.5429	1	1	48.8603	25.6154
DATA	2474	31	14	0	0	ASCRP3007691	ASCRP3007691	3859.2	2908	2.757655e+002	2.765326e+001	336	23.5	5.175619e+000	0	0	0	0	0	0	283.816	1	1	49.1849	22.75
DATA	2475	31	15	0	0	ASCRP3003253	ASCRP3003253	3884.66	2908.39	2.344373e+001	3.117466e+000	72.5	24	6.931694e+000	0	0	0	0	0	0	24.1684	1	1	47.2035	25.625
DATA	2476	31	16	0	0	Negative060	Negative060	3910.28	2907.96	3.556347e+000	2.082169e+000	52	24	6.777124e+000	0	0	0	0	0	0	3.67218	1	0	47.5395	24.2
DATA	2477	31	17	0	0	ASCRP3001447	ASCRP3001447	3935.44	2908.49	3.037051e+003	3.037120e+002	3028	23	5.766175e+000	0	0	0	0	0	0	3141.03	1	1	52.3208	25.0345
DATA	2478	31	18	0	0	Negative007	Negative007	3960.89	2908.5	3.310966e+000	2.071697e+000	51	25.5	6.954025e+000	0	0	0	0	0	0	3.42968	1	0	56.9804	25.9615
DATA	2479	31	19	0	0	ASCRP3008432	ASCRP3008432	3986.18	2908.4	4.775517e+001	5.193777e+000	96	26	5.142486e+000	0	0	0	0	0	0	49.5417	1	1	50.1463	26.3871
DATA	2480	31	20	0	0	ASCRP3004986	ASCRP3004986	4011.84	2908.1	2.074568e+001	2.908855e+000	72	24	4.846903e+000	0	0	0	0	0	0	21.5532	1	1	49.8279	24.3226
DATA	2481	31	21	0	0	ASCRP3008172	ASCRP3008172	4037.23	2908.37	3.761232e+001	4.277003e+000	89	23	5.119520e+000	0	0	0	0	0	0	39.1316	1	1	51.0895	22.8696
DATA	2482	31	22	0	0	ASCRP3009628	ASCRP3009628	4062.38	2908.24	1.190897e+002	1.208133e+001	172	26.5	6.198205e+000	0	0	0	0	0	0	124.062	1	1	49.1849	26.3182
DATA	2483	31	23	0	0	ASCRP3006986	ASCRP3006986	4087.76	2908.57	2.455792e+001	3.186774e+000	73	26	5.728874e+000	0	0	0	0	0	0	25.6157	1	1	51.4001	26.5
DATA	2484	31	24	0	0	ASCRP3007859	ASCRP3007859	4113.32	2908.39	6.607155e+001	6.911548e+000	118	25.5	6.426282e+000	0	0	0	0	0	0	68.9979	1	1	49.5074	25.9167
DATA	2485	31	25	0	0	ASCRP3008153	ASCRP3008153	4138.62	2908.76	3.996631e+002	4.001765e+001	459	25	4.715875e+000	0	0	0	0	0	0	417.817	1	1	49.1849	24.65
DATA	2486	31	26	0	0	ASCRP3002476	ASCRP3002476	4164.05	2908.41	1.164517e+003	1.164692e+002	1264	22	4.898979e+000	0	0	0	0	0	0	1218.59	1	1	51.0895	21.8
DATA	2487	31	27	0	0	ASCRP3010391	ASCRP3010391	4189.56	2908.66	9.061421e+000	2.216299e+000	59.5	25	6.796213e+000	0	0	0	0	0	0	9.4906	1	0	49.8279	23.8667
DATA	2488	31	28	0	0	ASCRP3003913	ASCRP3003913	4214.97	2908.33	5.695359e+000	2.099777e+000	55	25	6.188161e+000	0	0	0	0	0	0	5.96963	1	0	49.1849	24.72
DATA	2489	31	29	0	0	ASCRP3012926	ASCRP3012926	4240.37	2908.65	6.602326e+001	6.904345e+000	119	23	4.986676e+000	0	0	0	0	0	0	69.2488	1	1	50.7771	23.1875
DATA	2490	31	30	0	0	ASCRP3009267	ASCRP3009267	4265.68	2908.4	8.503350e+001	8.739674e+000	138	23	6.979335e+000	0	0	0	0	0	0	89.2351	1	1	50.7771	23.4444
DATA	2491	31	31	0	0	Negative030	Negative030	4291	2908.87	3.609806e+000	2.049817e+000	51	22	6.142046e+000	0	0	0	0	0	0	3.7898	1	0	54.4085	22.5161
DATA	2492	31	32	0	0	Negative021	Negative021	4316.41	2909	1.174005e+001	2.333945e+000	61	29	6.847926e+000	0	0	0	0	0	0	12.3291	1	1	49.1849	26.4138
DATA	2493	31	33	0	0	ASCRP3000988	ASCRP3000988	4341.86	2908.99	1.651808e+002	1.664075e+001	220	23	5.109795e+000	0	0	0	0	0	0	173.498	1	1	46.8651	24.88
DATA	2494	31	34	0	0	ASCRP3003992	ASCRP3003992	4367.32	2908.95	6.647479e+000	2.123487e+000	55	25	5.335215e+000	0	0	0	0	0	0	6.98248	1	0	49.1849	24.2581
DATA	2495	31	35	0	0	ASCRP3010634	ASCRP3010634	4393.09	2908.93	1.310116e+002	1.325551e+001	188	25	4.716077e+000	0	0	0	0	0	0	137.601	1	1	47.8731	23.2069
DATA	2496	31	36	0	0	ASCRP3012044	ASCRP3012044	4418	2909	6.569924e+001	6.872679e+000	116	25	3.835552e+000	0	0	0	0	0	0	68.9889	1	1	65	24.5652
DATA	2497	31	37	0	0	Negative034	Negative034	4443.47	2909.28	8.138496e+000	2.176011e+000	58	23	5.226105e+000	0	0	0	0	0	0	8.543	1	0	48.5334	23.1429
DATA	2498	31	38	0	0	ASCRP3008604	ASCRP3008604	4468.88	2908.91	2.577673e+002	2.585568e+001	319.5	24	6.613540e+000	0	0	0	0	0	0	270.446	1	1	47.5395	22.8966
DATA	2499	31	39	0	0	ASCRP3005762	ASCRP3005762	4494.5	2909	2.731185e+001	3.397226e+000	75.5	24	4.856267e+000	0	0	0	0	0	0	28.6374	1	1	54.1152	24.2
DATA	2500	31	40	0	0	ASCRP3001648	ASCRP3001648	4519.5	2909	1.245429e+004	1.245430e+003	12875	27	7.443051e+000	0	0	0	0	0	0	13049.1	1	1	54.1152	26.5517
DATA	2501	31	41	0	0	ASCRP3013239	ASCRP3013239	4545.21	2908.92	4.618806e+001	5.042668e+000	99.5	23.5	7.381068e+000	0	0	0	0	0	0	48.3506	1	1	48.5334	24.9643
DATA	2502	31	42	0	0	ASCRP3003257	ASCRP3003257	4570.51	2909.1	3.343620e+003	3.343682e+002	3552	26	8.777490e+000	0	0	0	0	0	0	3496.64	1	1	42.9674	26.5172
DATA	2503	31	43	0	0	ASCRP3000192	ASCRP3000192	4595.64	2909.08	3.704794e+002	3.710341e+001	436	25	6.233311e+000	0	0	0	0	0	0	386.997	1	1	49.1849	24.6667
DATA	2504	31	44	0	0	ASCRP3004312	ASCRP3004312	4621.59	2909.09	9.375610e+001	9.592987e+000	147	22.5	5.665889e+000	0	0	0	0	0	0	97.8094	1	1	49.8279	23.6333
DATA	2505	31	45	0	0	ASCRP3005132	ASCRP3005132	4646.71	2909.29	1.038209e+001	2.283109e+000	61	26	5.348500e+000	0	0	0	0	0	0	10.816	1	1	47.5395	26.1613
DATA	2506	31	46	0	0	ASCRP3000578	ASCRP3000578	4672.21	2909.11	4.095761e+001	4.574116e+000	90	25	6.602378e+000	0	0	0	0	0	0	42.6049	1	1	50.7771	25.5161
DATA	2507	31	47	0	0	ASCRP3009495	ASCRP3009495	4697.42	2909.59	2.135488e+002	2.145208e+001	273.5	24	5.228746e+000	0	0	0	0	0	0	221.779	1	1	52.9257	23.1613
DATA	2508	31	48	0	0	ASCRP3000466	ASCRP3000466	4722.74	2909.29	1.886471e+001	2.780990e+000	67	24	6.766114e+000	0	0	0	0	0	0	19.5579	1	1	47.8731	23.303
DATA	2509	31	49	0	0	A_23_P252740	NM_024094	4748.38	2909.53	1.408777e+001	2.485031e+000	62	20	6.147753e+000	0	0	0	0	0	0	14.5782	1	1	49.1849	20.2222
DATA	2510	31	50	0	0	ASCRP3005316	ASCRP3005316	4773.5	2909.5	3.019880e+004	3.019880e+003	30780	25.5	7.706458e+000	0	0	0	0	0	0	31189.9	1	1	57.5363	26.7917
DATA	2511	31	51	0	0	ASCRP3006405	ASCRP3006405	4798.89	2909.5	1.735506e+002	1.747634e+001	227	24.5	6.926212e+000	0	0	0	0	0	0	178.881	1	1	56.9804	24.4
DATA	2512	31	52	0	0	ASCRP3009329	ASCRP3009329	4824.58	2909.27	1.280369e+002	1.296830e+001	181	22	6.394830e+000	0	0	0	0	0	0	131.685	1	1	51.0895	22.5769
DATA	2513	31	53	0	0	ASCRP3007228	ASCRP3007228	4849.64	2909.53	7.202663e+001	7.492622e+000	121	21	6.388933e+000	0	0	0	0	0	0	73.9166	1	1	50.7771	21.4615
DATA	2514	31	54	0	0	Negative024	Negative024	4875.46	2909.27	2.103278e+000	2.069049e+000	45.5	25	5.059036e+000	0	0	0	0	0	0	-3.21378	0	0	48.8603	24.0769
DATA	2515	31	55	0	0	ASCRP3004833	ASCRP3004833	4900.52	2909.57	6.018075e+001	6.365393e+000	109	24	5.918161e+000	0	0	0	0	0	0	61.4722	1	1	51.4001	23.1034
DATA	2516	31	56	0	0	ASCRP3003594	ASCRP3003594	4925.99	2909.38	2.856729e+002	2.864283e+001	336	24	4.706143e+000	0	0	0	0	0	0	291.094	1	1	53.5237	25.1724
DATA	2517	31	57	0	0	ASCRP3010300	ASCRP3010300	4951.42	2909.57	9.076960e+002	9.079352e+001	950	23	4.449463e+000	0	0	0	0	0	0	922.627	1	1	57.5363	23.4815
DATA	2518	31	58	0	0	ASCRP3007472	ASCRP3007472	4977.06	2909.51	2.962351e+003	2.962425e+002	3028	23	5.336625e+000	0	0	0	0	0	0	3003.41	1	1	51.0895	22.7097
DATA	2519	31	59	0	0	ASCRP3013542	ASCRP3013542	5002.3	2909.8	2.271714e+002	2.281351e+001	277	19.5	4.371938e+000	0	0	0	0	0	0	229.735	1	1	50.7771	20.9231
DATA	2520	31	60	0	0	ASCRP3011462	ASCRP3011462	5027.41	2909.91	9.825248e+002	9.827492e+001	995	24	6.607206e+000	0	0	0	0	0	0	991.074	1	1	49.8279	26
DATA	2521	31	61	0	0	ASCRP3012201	ASCRP3012201	5052.93	2909.8	5.161824e+002	5.166116e+001	563	22	6.763446e+000	0	0	0	0	0	0	519.315	1	1	46.8651	22.7941
DATA	2522	31	62	0	0	ASCRP3006477	ASCRP3006477	5078.41	2909.85	4.445452e+001	4.921268e+000	92.5	24.5	6.748702e+000	0	0	0	0	0	0	44.6076	1	1	48.5334	24.2857
DATA	2523	31	63	0	0	ASCRP3000126	ASCRP3000126	5103.76	2909.97	3.704900e+002	3.710941e+001	411	25	5.694366e+000	0	0	0	0	0	0	370.802	1	1	49.1849	24.6774
DATA	2524	31	64	0	0	ASCRP3009530	ASCRP3009530	5129.27	2909.78	1.368946e+002	1.385297e+001	185	26	5.150446e+000	0	0	0	0	0	0	136.655	1	1	48.2044	25.2069
DATA	2525	31	65	0	0	ASCRP3004663	ASCRP3004663	5154.41	2910.09	1.908403e+002	1.920225e+001	233.5	23	5.451678e+000	0	0	0	0	0	0	190.026	1	1	49.1849	23.4815
DATA	2526	31	66	0	0	ASCRP3012423	ASCRP3012423	5180	2909.8	2.186152e+002	2.196531e+001	265.5	23	5.585505e+000	0	0	0	0	0	0	217.134	1	1	46.8651	22.8824
DATA	2527	31	67	0	0	ASCRP3005478	ASCRP3005478	5205.5	2910.18	4.060882e+002	4.066507e+001	448	22	5.350891e+000	0	0	0	0	0	0	402.345	1	1	49.1849	22.1818
DATA	2528	31	68	0	0	ASCRP3005344	ASCRP3005344	5230.5	2910	9.941336e+001	1.016972e+001	147	23.5	7.313318e+000	0	0	0	0	0	0	98.2662	1	1	54.1152	23.7308
DATA	2529	31	69	0	0	ASCRP3008701	ASCRP3008701	5255.95	2910.03	5.535623e+001	5.937786e+000	103	23	4.225188e+000	0	0	0	0	0	0	54.5915	1	1	46.8651	24.069
DATA	2530	31	70	0	0	AS_circRNA_control208	AS_circRNA_control208	5281.63	2909.96	8.051105e+002	8.053982e+001	842	23.5	5.102873e+000	0	0	0	0	0	0	792.223	1	1	48.2044	23.6563
DATA	2531	31	71	0	0	ASCRP3003971	ASCRP3003971	5306.92	2910.22	7.468779e+001	7.774109e+000	122	21	6.855525e+000	0	0	0	0	0	0	73.3395	1	1	47.8731	21.8235
DATA	2532	31	72	0	0	ASCRP3011986	ASCRP3011986	5332.32	2909.88	5.015863e+001	5.461801e+000	98	22	5.744134e+000	0	0	0	0	0	0	49.1567	1	1	47.8731	21.931
DATA	2533	31	73	0	0	ASCRP3008351	ASCRP3008351	5357.91	2910.3	1.058157e+001	2.410232e+000	59	21	4.506785e+000	0	0	0	0	0	0	10.3512	1	0	47.8731	21.5556
DATA	2534	31	74	0	0	ASCRP3004867	ASCRP3004867	5383.36	2909.92	1.573798e+002	1.588676e+001	200	22	6.103856e+000	0	0	0	0	0	0	153.699	1	1	49.1849	23.0313
DATA	2535	31	75	0	0	ASCRP3002236	ASCRP3002236	5408.55	2910.07	4.617755e+001	5.103197e+000	93	24.5	5.334975e+000	0	0	0	0	0	0	45.0313	1	1	49.1849	23.875
DATA	2536	31	76	1028	1	(+)E1A_r60_a104	E1A_r60_a104	5433.58	2910.43	7.286539e+000	2.293880e+000	54	21	7.283226e+000	0	0	0	0	0	0	7.09665	1	0	57.5363	22.1143
DATA	2537	31	77	0	0	Negative010	Negative010	5459.38	2910.52	4.115066e+002	4.120823e+001	444	23	4.947013e+000	0	0	0	0	0	0	400.345	1	1	51.7088	22.3704
DATA	2538	31	78	0	0	ASCRP3000966	ASCRP3000966	5484.58	2910.43	1.337317e+001	2.556893e+000	59	22	5.016435e+000	0	0	0	0	0	0	12.9995	1	1	57.5363	22.7308
DATA	2539	31	79	0	0	ASCRP3008053	ASCRP3008053	5510	2910.46	9.524930e+001	9.771350e+000	136.5	21	5.465456e+000	0	0	0	0	0	0	92.5323	1	1	55.8519	21.6061
DATA	2540	31	80	0	0	ASCRP3009720	ASCRP3009720	5535.5	2910.5	2.311840e+002	2.322108e+001	271	20	4.387331e+000	0	0	0	0	0	0	224.515	1	1	57.5363	19.7143
DATA	2541	31	81	0	0	ASCRP3010195	ASCRP3010195	5560.95	2910.83	1.853479e+001	2.862505e+000	64	22	6.614844e+000	0	0	0	0	0	0	17.9993	1	1	50.7771	22.5517
DATA	2542	31	82	0	0	ASCRP3010032	ASCRP3010032	5586.44	2910.06	3.375844e+001	4.019009e+000	81	23	5.591588e+000	0	0	0	0	0	0	32.7916	1	1	48.2044	22.8864
DATA	2543	32	1	0	0	ASCRP3010051	ASCRP3010051	3541.76	2915.5	1.779307e+002	1.791558e+001	230.5	28	7.705401e+000	0	0	0	0	0	0	180.211	1	1	51.0895	27.7674
DATA	2544	32	2	0	0	ASCRP3013037	ASCRP3013037	3567.21	2915.41	3.334198e+001	3.935111e+000	84	27	4.886013e+000	0	0	0	0	0	0	33.7944	1	1	50.1463	27.1613
DATA	2545	32	3	0	0	ASCRP3009130	ASCRP3009130	3592.64	2915.43	7.331645e+002	7.334618e+001	788.5	25.5	4.516127e+000	0	0	0	0	0	0	743.789	1	1	52.9257	26.5333
DATA	2546	32	4	0	0	ASCRP3009518	ASCRP3009518	3617.95	2915.22	2.154685e+001	2.999021e+000	71.5	25	6.110541e+000	0	0	0	0	0	0	21.8813	1	1	44.7812	24.875
DATA	2547	32	5	0	0	ASCRP3007441	ASCRP3007441	3643.5	2915.5	5.127069e+001	5.534248e+000	101.5	25	6.532790e+000	0	0	0	0	0	0	52.1287	1	1	50.4627	25.9655
DATA	2548	32	6	0	0	CUST_14_PI418767722	NM_004309	3668.93	2915.41	7.408111e+002	7.411033e+001	800.5	24	4.695259e+000	0	0	0	0	0	0	754.157	1	1	53.5237	23.9545
DATA	2549	32	7	0	0	ASCRP3001123	ASCRP3001123	3694.08	2915.73	8.984319e+000	2.263955e+000	58	29	6.291228e+000	0	0	0	0	0	0	9.15871	1	0	49.8279	28.7273
DATA	2550	32	8	0	0	ASCRP3008660	ASCRP3008660	3719.5	2915.5	4.448096e+002	4.452934e+001	506	24	6.987145e+000	0	0	0	0	0	0	454.084	1	1	50.4627	23.0345
DATA	2551	32	9	0	0	CUST_11_PI418767722	NM_001003	3744.94	2915.56	1.623065e+002	1.636237e+001	210	26	4.126728e+000	0	0	0	0	0	0	165.939	1	1	51.7088	25.2667
DATA	2552	32	10	66	-1	(-)3xSLv1	NegativeControl	3770.41	2915.25	2.103087e+000	2.068907e+000	49.5	24	7.223305e+000	0	0	0	0	0	0	0.141567	0	0	49.5074	24.6364
DATA	2553	32	11	0	0	A_23_P253524	NM_001813	3796	2915.5	3.682611e+002	3.688399e+001	430	26	6.990253e+000	0	0	0	0	0	0	377.685	1	1	54.7002	26.5
DATA	2554	32	12	0	0	ASCRP3008770	ASCRP3008770	3821.33	2915.51	1.524028e+002	1.537918e+001	207	27	7.906954e+000	0	0	0	0	0	0	156.553	1	1	51.7088	26.2083
DATA	2555	32	13	0	0	ASCRP3006420	ASCRP3006420	3846.56	2916	2.090034e+002	2.100151e+001	260.5	23	6.367390e+000	0	0	0	0	0	0	215.047	1	1	49.8279	23.6071
DATA	2556	32	14	0	0	ASCRP3007542	ASCRP3007542	3871.76	2916.04	4.297256e+001	4.763584e+000	95.5	23	6.308383e+000	0	0	0	0	0	0	44.2861	1	1	46.8651	23.0645
DATA	2557	32	15	0	0	ASCRP3001042	ASCRP3001042	3897.31	2915.96	5.815359e+001	6.166860e+000	108	27.5	6.666288e+000	0	0	0	0	0	0	60.0276	1	1	47.2035	27.5
DATA	2558	32	16	0	0	ASCRP3012565	ASCRP3012565	3922.83	2915.79	1.823193e+002	1.834670e+001	235	23	5.123519e+000	0	0	0	0	0	0	188.493	1	1	49.8279	23.8529
DATA	2559	32	17	0	0	ASCRP3010373	ASCRP3010373	3948.39	2915.96	5.482824e+001	5.852061e+000	105	25.5	6.529137e+000	0	0	0	0	0	0	56.774	1	1	49.1849	25.5
DATA	2560	32	18	0	0	ASCRP3011223	ASCRP3011223	3973.48	2915.9	3.334033e+002	3.340285e+001	391	25.5	4.742653e+000	0	0	0	0	0	0	345.751	1	1	49.8279	26.1667
DATA	2561	32	19	0	0	ASCRP3000704	ASCRP3000704	3998.92	2915.9	3.292335e+002	3.298647e+001	389	25	4.657594e+000	0	0	0	0	0	0	341.928	1	1	47.8731	24.5455
DATA	2562	32	20	0	0	ASCRP3011636	ASCRP3011636	4024.35	2915.93	6.098380e+001	6.429546e+000	110	24	4.752489e+000	0	0	0	0	0	0	63.4247	1	1	49.1849	24.1154
DATA	2563	32	21	0	0	ASCRP3013173	ASCRP3013173	4049.63	2915.87	5.646977e+002	5.650639e+001	635	22	6.166017e+000	0	0	0	0	0	0	588.084	1	1	45.835	24.2609
DATA	2564	32	22	0	0	ASCRP3000715	ASCRP3000715	4075.05	2915.84	1.978844e+001	2.836033e+000	69	27	6.481255e+000	0	0	0	0	0	0	20.6342	1	1	48.5334	26.56
DATA	2565	32	23	0	0	ASCRP3005054	ASCRP3005054	4100.66	2916.08	5.961928e+001	6.297769e+000	111	27	5.881565e+000	0	0	0	0	0	0	62.2424	1	1	48.8603	27.697
DATA	2566	32	24	0	1	ETG10_195139	ETG10_195139	4125.91	2916.07	1.714252e+002	1.726193e+001	232	26	6.166724e+000	0	0	0	0	0	0	179.164	1	1	54.4085	25.5185
DATA	2567	32	25	0	0	ASCRP3004579	ASCRP3004579	4151.28	2916.09	1.715924e+002	1.727829e+001	231	24	4.026368e+000	0	0	0	0	0	0	179.519	1	1	48.8603	24.2857
DATA	2568	32	26	0	0	ASCRP3013365	ASCRP3013365	4176.63	2916	8.870092e+002	8.872399e+001	985	24.5	6.871746e+000	0	0	0	0	0	0	928.826	1	1	50.4627	24.9643
DATA	2569	32	27	0	0	ASCRP3003826	ASCRP3003826	4202.39	2916.07	5.246138e+001	5.622089e+000	104	26.5	6.710726e+000	0	0	0	0	0	0	54.9795	1	1	53.8203	26.0769
DATA	2570	32	28	0	0	ASCRP3011292	ASCRP3011292	4227.34	2916.09	5.176032e+002	5.179972e+001	594	24.5	5.953845e+000	0	0	0	0	0	0	542.819	1	1	48.8603	25
DATA	2571	32	29	0	0	ASCRP3001952	ASCRP3001952	4253.44	2916.38	3.090331e+001	3.691283e+000	80	22.5	6.848593e+000	0	0	0	0	0	0	32.4284	1	1	48.2044	23.25
DATA	2572	32	30	0	0	ASCRP3010301	ASCRP3010301	4278.42	2916.43	1.402293e+002	1.416736e+001	193	23.5	6.940342e+000	0	0	0	0	0	0	147.216	1	1	57.5363	24.3438
DATA	2573	32	31	0	0	ASCRP3006874	ASCRP3006874	4303.72	2916.2	8.596941e+002	8.599307e+001	961	25	7.493587e+000	0	0	0	0	0	0	902.835	1	1	49.1849	24.9231
DATA	2574	32	32	0	0	ASCRP3005512	ASCRP3005512	4329.11	2916.5	2.073550e+002	2.083334e+001	266	30	5.498251e+000	0	0	0	0	0	0	217.809	1	1	56.9804	28
DATA	2575	32	33	0	0	ASCRP3006361	ASCRP3006361	4354.61	2916.42	2.851621e+001	3.492585e+000	77	24	6.919768e+000	0	0	0	0	0	0	29.9566	1	1	50.4627	24.037
DATA	2576	32	34	0	0	ASCRP3007599	ASCRP3007599	4380.06	2916.09	3.730798e+001	4.240943e+000	88	24	5.545439e+000	0	0	0	0	0	0	39.1908	1	1	49.5074	23.7576
DATA	2577	32	35	0	0	ASCRP3004090	ASCRP3004090	4405.58	2916.26	1.467533e+001	2.494345e+000	64	25	3.789019e+000	0	0	0	0	0	0	15.4134	1	1	49.8279	23.76
DATA	2578	32	36	0	0	ASCRP3003921	ASCRP3003921	4430.7	2916.6	6.118270e+002	6.121596e+001	695	25	4.451235e+000	0	0	0	0	0	0	642.409	1	1	51.0895	24.5357
DATA	2579	32	37	0	0	ASCRP3001705	ASCRP3001705	4456.27	2916.62	1.858634e+002	1.869562e+001	247	23	5.791767e+000	0	0	0	0	0	0	195.069	1	1	50.7771	23.0294
DATA	2580	32	38	0	0	ASCRP3010876	ASCRP3010876	4481.44	2916.6	1.011912e+002	1.031868e+001	156	24	7.299898e+000	0	0	0	0	0	0	106.144	1	1	50.1463	22.7667
DATA	2581	32	39	0	0	CUST_13_PI418767722	NM_005022	4506.67	2916.5	7.065883e+004	7.065883e+003	74101	26	5.666918e+000	0	0	0	0	0	0	74065.8	1	1	57.5363	26.037
DATA	2582	32	40	0	1	RC8	RC8	4532.42	2916.57	2.056103e+000	2.022641e+000	49	24	7.297699e+000	0	0	0	0	0	0	-0.439123	0	0	57.5363	25.2222
DATA	2583	32	41	0	0	ASCRP3005205	ASCRP3005205	4557.58	2916.57	1.484190e+002	1.497935e+001	198	25	8.595167e+000	0	0	0	0	0	0	155.298	1	1	57.5363	26.5758
DATA	2584	32	42	0	0	ASCRP3003726	ASCRP3003726	4583	2916.87	1.845455e+003	1.845567e+002	1945	25.5	7.620471e+000	0	0	0	0	0	0	1928.89	1	1	54.4085	24.8438
DATA	2585	32	43	0	0	ASCRP3010043	ASCRP3010043	4608.47	2916.93	9.953066e+000	2.260178e+000	60	23	5.998745e+000	0	0	0	0	0	0	10.3904	1	0	48.8603	23.4194
DATA	2586	32	44	0	0	ASCRP3009956	ASCRP3009956	4634.06	2916.97	9.932296e+001	1.013802e+001	154	22	5.708699e+000	0	0	0	0	0	0	103.547	1	1	49.8279	23.5484
DATA	2587	32	45	0	0	ASCRP3002251	ASCRP3002251	4659.44	2916.97	1.496146e+002	1.509921e+001	204	25.5	5.723339e+000	0	0	0	0	0	0	155.751	1	1	48.5334	25.6429
DATA	2588	32	46	0	0	ASCRP3013393	ASCRP3013393	4684.72	2916.91	1.985003e+002	1.995439e+001	258	23.5	5.134960e+000	0	0	0	0	0	0	206.318	1	1	48.8603	23.6667
DATA	2589	32	47	0	0	A_23_P82738	NM_012415	4710.19	2916.93	5.100838e+001	5.494233e+000	103	23.5	5.629046e+000	0	0	0	0	0	0	52.9275	1	1	46.8651	23.3846
DATA	2590	32	48	0	0	ASCRP3000612	ASCRP3000612	4735.7	2917.07	9.065728e+000	2.237190e+000	60	22.5	6.379012e+000	0	0	0	0	0	0	9.38983	1	0	48.8603	22.3929
DATA	2591	32	49	0	0	ASCRP3009424	ASCRP3009424	4761.15	2917.11	6.482096e+002	6.485334e+001	712	25	9.282600e+000	0	0	0	0	0	0	670.103	1	1	50.1463	25.9167
DATA	2592	32	50	0	0	ASCRP3001069	ASCRP3001069	4786.25	2916.93	3.953252e+001	4.454657e+000	88	25	6.354264e+000	0	0	0	0	0	0	40.7871	1	1	45.835	25.72
DATA	2593	32	51	0	0	ASCRP3012168	ASCRP3012168	4811.61	2917.04	1.103729e+002	1.122743e+001	164	23	5.441507e+000	0	0	0	0	0	0	113.638	1	1	49.1849	23.12
DATA	2594	32	52	0	0	ASCRP3010495	ASCRP3010495	4837.46	2916.93	4.645038e+001	5.082190e+000	94	22	7.435933e+000	0	0	0	0	0	0	47.7183	1	1	49.8279	23.3103
DATA	2595	32	53	0	0	ASCRP3009555	ASCRP3009555	4862.57	2917	3.517999e+001	4.080154e+000	85	22	5.914626e+000	0	0	0	0	0	0	36.0595	1	1	49.8279	21.871
DATA	2596	32	54	0	0	ASCRP3001762	ASCRP3001762	4887.95	2917.15	2.464917e+001	3.219805e+000	78	23	6.486379e+000	0	0	0	0	0	0	25.2065	1	1	45.835	23.1613
DATA	2597	32	55	0	0	ASCRP3011328	ASCRP3011328	4913.5	2917	2.216966e+002	2.226670e+001	274	25	5.537823e+000	0	0	0	0	0	0	226.163	1	1	48.5334	25.1034
DATA	2598	32	56	0	0	ASCRP3012136	ASCRP3012136	4938.74	2916.84	2.713871e+001	3.420273e+000	75	23	5.828417e+000	0	0	0	0	0	0	27.618	1	1	49.5074	23.4483
DATA	2599	32	57	0	0	ASCRP3004522	ASCRP3004522	4964	2917.13	9.645599e+001	9.868760e+000	145.5	23	4.628802e+000	0	0	0	0	0	0	97.915	1	1	54.4085	23.3226
DATA	2600	32	58	0	0	ASCRP3009368	ASCRP3009368	4989.51	2917.15	1.301973e+001	2.464203e+000	60.5	21	4.512035e+000	0	0	0	0	0	0	13.1829	1	1	50.4627	21.0385
DATA	2601	32	59	0	0	ASCRP3013585	ASCRP3013585	5014.9	2917.21	1.088152e+002	1.108184e+001	158	22	5.367853e+000	0	0	0	0	0	0	109.896	1	1	49.1849	22.5769
DATA	2602	32	60	0	1	ETG10_234183	ETG10_234183	5040.37	2917.46	7.293603e+000	2.225915e+000	57	23.5	8.177899e+000	0	0	0	0	0	0	7.34688	1	0	49.8279	24.3438
DATA	2603	32	61	0	0	ASCRP3009681	ASCRP3009681	5065.82	2917.34	2.171460e+003	2.171563e+002	2215	22	7.098884e+000	0	0	0	0	0	0	2181.63	1	1	49.1849	23.1563
DATA	2604	32	62	0	0	ASCRP3002586	ASCRP3002586	5091.13	2917.51	4.157215e+001	4.663841e+000	90	23.5	7.094506e+000	0	0	0	0	0	0	41.6586	1	1	50.4627	24.4643
DATA	2605	32	63	0	0	ASCRP3005040	ASCRP3005040	5116.44	2917.34	6.865828e+001	7.185519e+000	117	29	5.505707e+000	0	0	0	0	0	0	68.6238	1	1	51.0895	26.7931
DATA	2606	32	64	0	0	ASCRP3004257	ASCRP3004257	5141.98	2917.52	4.088220e+001	4.607481e+000	89	25	6.154402e+000	0	0	0	0	0	0	40.7564	1	1	51.0895	25.28
DATA	2607	32	65	0	0	ASCRP3002325	ASCRP3002325	5167.36	2917.49	6.910130e+000	2.239577e+000	55	24	5.868025e+000	0	0	0	0	0	0	6.87148	1	0	49.8279	24.0606
DATA	2608	32	66	0	0	ASCRP3005997	ASCRP3005997	5193.11	2917.3	1.218736e+001	2.458935e+000	58.5	23	5.803071e+000	0	0	0	0	0	0	12.0888	1	1	48.8603	23.1714
DATA	2609	32	67	0	0	ASCRP3004416	ASCRP3004416	5217.89	2917.5	4.664110e+001	5.131912e+000	95	22.5	6.639393e+000	0	0	0	0	0	0	46.155	1	1	56.9804	22.8077
DATA	2610	32	68	0	0	A_23_P139509	NM_016570	5243.27	2917.56	1.403215e+001	2.563804e+000	62	23	4.930921e+000	0	0	0	0	0	0	13.8535	1	1	47.8731	23.2258
DATA	2611	32	69	0	0	ASCRP3004951	ASCRP3004951	5268.77	2917.44	7.188551e+000	2.267523e+000	56	23	4.122062e+000	0	0	0	0	0	0	7.08103	1	0	51.4001	24.4839
DATA	2612	32	70	0	0	ASCRP3005398	ASCRP3005398	5294.22	2917.76	1.025154e+002	1.047563e+001	149	23	5.416522e+000	0	0	0	0	0	0	100.765	1	1	49.1849	22.625
DATA	2613	32	71	0	0	ASCRP3007192	ASCRP3007192	5319.76	2917.82	3.050766e+001	3.737770e+000	78.5	21	6.988316e+000	0	0	0	0	0	0	29.9259	1	1	50.4627	22.6452
DATA	2614	32	72	0	0	ASCRP3001353	ASCRP3001353	5344.77	2918	3.446624e+001	4.069439e+000	84	21	4.522234e+000	0	0	0	0	0	0	33.7462	1	1	47.8731	21.4688
DATA	2615	32	73	0	0	ASCRP3012024	ASCRP3012024	5370.35	2917.96	7.621262e+001	7.923455e+000	119	21	4.523758e+000	0	0	0	0	0	0	74.4903	1	1	49.1849	20.8148
DATA	2616	32	74	0	0	ASCRP3011475	ASCRP3011475	5395.5	2918	2.147162e+001	3.053260e+000	69	25	6.913599e+000	0	0	0	0	0	0	20.9539	1	1	54.1152	23.7419
DATA	2617	32	75	0	0	ASCRP3000240	ASCRP3000240	5421.1	2917.87	6.842618e+002	6.846070e+001	720	20	6.492466e+000	0	0	0	0	0	0	666.834	1	1	51.0895	21.3214
DATA	2618	32	76	0	0	ASCRP3009294	ASCRP3009294	5446.8	2917.78	5.011516e+000	2.233301e+000	54	23	4.906992e+000	0	0	0	0	0	0	4.87806	1	0	47.8731	22.0833
DATA	2619	32	77	0	0	Negative010	Negative010	5471.78	2917.92	3.903580e+002	3.909654e+001	423.5	22	5.625241e+000	0	0	0	0	0	0	379.606	1	1	49.8279	21.68
DATA	2620	32	78	0	0	ASCRP3005757	ASCRP3005757	5497.5	2918	4.401763e+004	4.401763e+003	42883	23	8.285497e+000	0	0	0	0	0	0	42774.1	1	1	54.1152	25.129
DATA	2621	32	79	0	0	ASCRP3009750	ASCRP3009750	5523	2918	9.932075e+003	9.932099e+002	9482.5	22	5.711389e+000	0	0	0	0	0	0	9647.06	1	1	51.4001	22.6563
DATA	2622	32	80	0	0	ASCRP3010905	ASCRP3010905	5548.12	2918.09	5.092690e+001	5.540204e+000	95	21	5.493398e+000	0	0	0	0	0	0	49.4566	1	1	47.5395	21.875
DATA	2623	32	81	0	0	ASCRP3000486	ASCRP3000486	5573.54	2917.91	1.960712e+002	1.972806e+001	237	22	7.410127e+000	0	0	0	0	0	0	190.432	1	1	48.8603	22.6176
DATA	2624	32	82	0	0	ASCRP3012472	ASCRP3012472	5599	2918	9.291363e+001	9.543720e+000	135.5	23	6.037463e+000	0	0	0	0	0	0	90.2806	1	1	46.8651	22.9182
DATA	2625	33	1	0	0	Negative038	Negative038	3529.27	2922.9	1.714407e+001	2.703597e+000	66	25	6.686215e+000	0	0	0	0	0	0	17.3727	1	1	50.7771	25.8194
DATA	2626	33	2	0	0	A_23_P67042	NM_017947	3554.44	2922.47	5.655179e+001	6.028779e+000	107	26	5.839605e+000	0	0	0	0	0	0	57.3396	1	1	49.8279	26.3793
DATA	2627	33	3	0	0	CUST_3_PI418767722	NM_002539	3579.89	2922.5	4.055804e+000	2.126640e+000	55	27	6.698426e+000	0	0	0	0	0	0	4.11561	1	0	65	27.1143
DATA	2628	33	4	0	0	ASCRP3003685	ASCRP3003685	3605.38	2922.5	2.654213e+002	2.662394e+001	317	25	6.181260e+000	0	0	0	0	0	0	269.59	1	1	49.8279	24.8519
DATA	2629	33	5	0	0	ASCRP3012339	ASCRP3012339	3630.71	2922.83	6.389834e+002	6.393229e+001	702	27.5	6.233019e+000	0	0	0	0	0	0	649.733	1	1	50.7771	26.5357
DATA	2630	33	6	0	0	ASCRP3007507	ASCRP3007507	3656.33	2922.5	4.832740e+001	5.261709e+000	99	22	5.701417e+000	0	0	0	0	0	0	49.1978	1	1	57.5363	22.8846
DATA	2632	33	8	0	0	Negative033	Negative033	3706.89	2922.5	1.822995e+001	2.762378e+000	70	26	7.999494e+000	0	0	0	0	0	0	18.6073	1	1	56.9804	25.4615
DATA	2633	33	9	0	0	ASCRP3009395	ASCRP3009395	3732.42	2922.57	6.821680e+000	2.181813e+000	58	26	4.921753e+000	0	0	0	0	0	0	6.97298	1	0	57.5363	25.0968
DATA	2634	33	10	0	0	ASCRP3000928	ASCRP3000928	3757.71	2922.48	1.642440e+001	2.641944e+000	66.5	25	6.851233e+000	0	0	0	0	0	0	16.8135	1	1	50.4627	25.2424
DATA	2635	33	11	0	0	ASCRP3013316	ASCRP3013316	3783.15	2923.04	1.671129e+001	2.657340e+000	67.5	25	7.666177e+000	0	0	0	0	0	0	17.1342	1	1	46.8651	26.2973
DATA	2636	33	12	0	1	RC6	RC6	3808.51	2922.76	2.097042e+000	2.065823e+000	51	26.5	7.572233e+000	0	0	0	0	0	0	1.12533	0	0	48.5334	26.125
DATA	2637	33	13	0	0	ASCRP3012546	ASCRP3012546	3833.8	2923	1.647264e+002	1.660091e+001	223	24.5	8.316977e+000	0	0	0	0	0	0	169.426	1	1	49.1849	25.7083
DATA	2638	33	14	0	0	ASCRP3001419	ASCRP3001419	3859.57	2922.95	1.386002e+002	1.401173e+001	191.5	25	8.177074e+000	0	0	0	0	0	0	142.784	1	1	49.1849	25.6897
DATA	2639	33	15	0	0	ASCRP3005827	ASCRP3005827	3884.5	2923	4.770870e+001	5.193886e+000	97.5	26	6.737656e+000	0	0	0	0	0	0	49.2257	1	1	54.1152	25.6296
DATA	2640	33	16	0	0	ASCRP3010231	ASCRP3010231	3910.06	2922.76	6.434984e+001	6.753596e+000	116	24	5.873599e+000	0	0	0	0	0	0	66.5004	1	1	46.8651	25.0286
DATA	2641	33	17	0	0	ASCRP3003563	ASCRP3003563	3935.53	2923.19	1.286946e+001	2.417656e+000	64	22	4.698728e+000	0	0	0	0	0	0	13.3205	1	1	48.2044	22.6786
DATA	2642	33	18	0	0	ASCRP3002377	ASCRP3002377	3961.13	2922.77	3.637383e+002	3.643120e+001	424	23	4.926237e+000	0	0	0	0	0	0	377.054	1	1	46.1809	24.037
DATA	2643	33	19	0	0	ASCRP3005602	ASCRP3005602	3986.41	2923.09	1.465427e+002	1.479566e+001	202	25	5.136319e+000	0	0	0	0	0	0	152.132	1	1	49.1849	25.1034
DATA	2644	33	20	0	0	ASCRP3005783	ASCRP3005783	4011.81	2922.97	9.010397e+001	9.237934e+000	142	24	5.028548e+000	0	0	0	0	0	0	93.6727	1	1	49.1849	24.0625
DATA	2645	33	21	0	0	ASCRP3009045	ASCRP3009045	4037.23	2923.2	2.418697e+001	3.160845e+000	75	23	5.657106e+000	0	0	0	0	0	0	25.1793	1	1	49.1849	23.1852
DATA	2646	33	22	0	0	ASCRP3004892	ASCRP3004892	4062.56	2922.99	1.700464e+001	2.649880e+000	64	21.5	6.680442e+000	0	0	0	0	0	0	17.7249	1	1	48.5334	23.4643
DATA	2647	33	23	0	0	ASCRP3001528	ASCRP3001528	4087.61	2923.07	7.648842e+001	7.913608e+000	127	28.5	6.440622e+000	0	0	0	0	0	0	79.8237	1	1	53.8203	29.0333
DATA	2648	33	24	0	0	ASCRP3001192	ASCRP3001192	4113.44	2922.98	3.582777e+003	3.582834e+002	3783	26	7.192977e+000	0	0	0	0	0	0	3743.29	1	1	50.1463	26.8966
DATA	2649	33	25	0	0	ASCRP3001376	ASCRP3001376	4138.65	2923.11	6.384809e+002	6.388021e+001	718	24	4.569187e+000	0	0	0	0	0	0	667.775	1	1	49.5074	23.8261
DATA	2650	33	26	0	0	ASCRP3007211	ASCRP3007211	4164.19	2923.1	3.702165e+001	4.219094e+000	88	25	6.546148e+000	0	0	0	0	0	0	38.7569	1	1	50.4627	26.2353
DATA	2651	33	27	0	0	ASCRP3000889	ASCRP3000889	4189.64	2923.4	1.961010e+002	1.971405e+001	258	25	7.196026e+000	0	0	0	0	0	0	205.467	1	1	52.3208	25.129
DATA	2652	33	28	0	0	ASCRP3005394	ASCRP3005394	4214.76	2923.27	1.497245e+003	1.497382e+002	1582	25	6.930259e+000	0	0	0	0	0	0	1569.89	1	1	51.4001	26.4815
DATA	2653	33	29	0	0	ASCRP3010969	ASCRP3010969	4240.42	2923.43	3.682867e+001	4.200027e+000	87.5	24	6.023803e+000	0	0	0	0	0	0	38.64	1	1	65	24.3
DATA	2654	33	30	0	0	ASCRP3012580	ASCRP3012580	4265.58	2923.43	1.195749e+001	2.345726e+000	64	24	7.280978e+000	0	0	0	0	0	0	12.5519	1	1	65	24.5667
DATA	2655	33	31	0	0	ASCRP3013028	ASCRP3013028	4291	2923.46	1.362884e+002	1.377733e+001	188.5	23	6.445637e+000	0	0	0	0	0	0	143.119	1	1	55.8519	23.2903
DATA	2656	33	32	0	0	ASCRP3004632	ASCRP3004632	4316.65	2923.15	9.965058e+002	9.967099e+001	1102	28	6.638313e+000	0	0	0	0	0	0	1046.73	1	1	50.4627	27.6087
DATA	2657	33	33	0	0	ASCRP3009647	ASCRP3009647	4341.67	2923.5	1.066487e+001	2.281118e+000	61	28	6.186948e+000	0	0	0	0	0	0	11.204	1	1	57.5363	26.2759
DATA	2658	33	34	0	0	ASCRP3004853	ASCRP3004853	4367.38	2923.37	1.665971e+002	1.678129e+001	228	24	5.883484e+000	0	0	0	0	0	0	175.021	1	1	50.7771	24.3333
DATA	2659	33	35	130	1	(+)eQC-39	EQC	4392.49	2923.58	2.738160e+001	3.400649e+000	79	23	4.464291e+000	0	0	0	0	0	0	28.763	1	1	50.4627	22.6786
DATA	2660	33	36	0	0	ASCRP3009185	ASCRP3009185	4418.07	2922.8	6.863476e+002	6.866440e+001	775.5	24	5.309557e+000	0	0	0	0	0	0	720.794	1	1	44.7812	23.4839
DATA	2661	33	37	0	0	ASCRP3007169	ASCRP3007169	4443.42	2923.57	1.873574e+001	2.753585e+000	68	24	5.719149e+000	0	0	0	0	0	0	19.6687	1	1	57.5363	23.4688
DATA	2662	33	38	0	0	ASCRP3012496	ASCRP3012496	4468.89	2923.18	3.407336e+000	2.047486e+000	53	22.5	6.560632e+000	0	0	0	0	0	0	3.57519	1	0	47.8731	22.4412
[truncated: 1,957,848 more chars]
