# Supplementary material for: CircRNA_036186 mediates HNSCC progression by regulating 14-3-3ζ
Source: Front Oncol. 2024 Dec 3;14:1498139. doi: 10.3389/fonc.2024.1498139 (PMC11649647; doi:10.3389/fonc.2024.1498139)
Supplement: Supplementary file 1 [file DataSheet1.zip › Supplementary Material/C8.gpr]

ATF	1.0
38	56    
"Type=GenePix Results 3"
"DateTime=2016/08/24 15:48:52"
"Settings="
"GalFile="
"PixelSize=10"
"Wavelengths=635	532"
"ImageFiles="
"NormalizationMethod=None"
"NormalizationFactors=1	1"
"JpegImage="
"StdDev=Type 1"
"RatioFormulations=W1/W2 (635/532)"
"FeatureType=Circular"
"Barcode="
"BackgroundSubtraction=LocalFeature"
"ImageOrigin=3920, 4800"
"JpegOrigin=4370, 4980"
"Creator=GenePix Pro 6.0.1.27"
"Scanner=GenePix 4000B [117241]"
"FocusPosition=0"
"Temperature=35.91"
"LinesAveraged=1"
"Comment="
"PMTGain=500	450"
"ScanPower=33	33"
"LaserPower=4.17	4.13"
"Filters=<Empty>	<Empty>"
"ScanRegion=392,480,1796,5888"
"Supplier=Exiqon A/S"
"Product=miRCURY LNA microRNA Array, 7th generation - hsa, mmu & rno"
"ProductDate=March 2012"
"ProductNumber=208500,208501,208502,208510,208520,208521,208522"
"LotNumberRange=35114-35114"
"Organism(s)=Homo sapiens, Human Epstein-barr virus, Human Human herpesvirus 5, Human Human immunodeficiency virus 1, Human Human herpesvirus 1, Human Human herpesvirus 8, Simian Simian virus 40, Human JC polyomavirus, Human BK polyomavirus, Human Merkel cell polyomavirus, Human Herpes simplex virus 2, Human Herpes B virus, Human Herpesvirus saimiri strain A11, Human Human herpesvirus 6B"
"GalFileCreationDate=2016-08-08 15:13"
"ArrayContents_DesignedFor=miRBase 18.0"
"ArrayContents_CurrentNameColumn=miRBase 21.0"
"ArrayContents_CurrentNameColumnCoverage=Homo sapiens and related vira:75.21%"
"Block"	"Column"	"Row"	"Name"	"ID"	"X"	"Y"	"Dia."	"F635 Median"	"F635 Mean"	"F635 SD"	"F635 CV"	"B635"	"B635 Median"	"B635 Mean"	"B635 SD"	"B635 CV"	"% > B635+1SD"	"% > B635+2SD"	"F635 % Sat."	"F532 Median"	"F532 Mean"	"F532 SD"	"F532 CV"	"B532"	"B532 Median"	"B532 Mean"	"B532 SD"	"B532 CV"	"% > B532+1SD"	"% > B532+2SD"	"F532 % Sat."	"Ratio of Medians (635/532)"	"Ratio of Means (635/532)"	"Median of Ratios (635/532)"	"Mean of Ratios (635/532)"	"Ratios SD (635/532)"	"Rgn Ratio (635/532)"	"Rgn R2 (635/532)"	"F Pixels"	"B Pixels"	"Circularity"	"Sum of Medians (635/532)"	"Sum of Means (635/532)"	"Log Ratio (635/532)"	"F635 Median - B635"	"F532 Median - B532"	"F635 Mean - B635"	"F532 Mean - B532"	"F635 Total Intensity"	"F532 Total Intensity"	"SNR 635"	"SNR 532"	"Flags"	"Normalize"	"Autoflag"
1	1	1	"Hy3"	"13138"	4570	5210	100	33	34	7	20	34	34	34	6	17	16	2	0	97	376	476	126	64	64	65	18	27	57	47	0	-0.030	0.000	0.200	0.088	11.202	-0.001	0.002	80	540	100	32	312	Error	-1	33	0	312	2682	30086	0.000	17.278	0	0	0
1	2	1	"hsa-miR-23a-5p"	"42638"	4760	5240	100	35	34	5	14	33	33	34	7	20	10	0	0	76	118	74	62	62	62	64	17	26	47	45	0	0.143	0.018	0.074	0.102	4.233	-0.007	0.002	80	486	100	16	57	-2.807	2	14	1	56	2689	9429	0.000	3.176	0	0	0
1	3	1	""	"42888"	4940	5240	100	34	34	6	17	33	33	34	6	17	22	5	0	1347	971	701	72	63	63	64	16	25	73	68	0	0.001	0.001	0.007	0.017	14.131	0.000	0.000	80	452	100	1285	909	Error	1	1284	1	908	2741	77706	0.000	56.688	0	0	0
1	4	1	"ebv-miR-BART1-3p"	"17519"	5110	5230	100	34	34	7	20	33	33	34	6	17	18	6	0	56	57	15	26	63	63	66	23	34	2	0	0	-0.143	-0.167	0.429	0.510	3.517	-0.026	0.004	80	462	100	-6	-5	Error	1	-7	1	-6	2701	4537	0.000	-0.391	0	0	0
1	5	1	""	"17278"	5290	5230	100	35	35	6	17	34	34	34	6	17	15	7	0	64	65	19	29	62	62	64	18	28	16	3	0	0.500	0.333	0.269	0.336	3.422	-0.045	0.013	80	482	100	3	4	-1.000	1	2	1	3	2772	5178	0.167	0.056	0	0	0
1	6	1	"hsa-miR-921"	"46507"	5470	5240	100	35	35	6	17	34	34	34	6	17	22	2	0	85	84	32	38	62	62	63	17	26	53	35	0	0.043	0.045	0.161	0.206	3.207	-0.018	0.004	80	474	100	24	23	-4.524	1	23	1	22	2804	6703	0.167	1.235	0	0	0
1	7	1	"hsa-miR-181a-2-3p"	"17928"	5650	5240	100	33	34	6	17	34	34	34	6	17	11	2	0	110	111	52	46	63	63	64	17	26	60	55	0	-0.021	0.000	0.108	0.126	4.201	0.002	0.000	80	474	100	46	48	Error	-1	47	0	48	2706	8887	0.000	2.765	0	0	0
1	8	1	""	"42826"	5840	5230	100	34	34	6	17	34	34	34	6	17	17	2	0	475	459	368	80	63	63	64	17	26	65	62	0	0.000	0.000	0.012	0.028	8.911	-0.001	0.001	80	473	100	412	396	Error	0	412	0	396	2744	36707	0.000	23.235	0	0	0
1	9	1	""	"17537"	6010	5230	100	34	34	7	20	34	34	34	6	17	16	2	0	73	158	129	81	64	64	66	19	28	46	45	0	0.000	0.000	0.082	0.086	6.182	-0.004	0.002	80	462	100	9	94	Error	0	9	0	94	2709	12632	0.000	4.842	0	0	0
1	10	1	""	"42722"	6190	5230	100	34	34	6	17	34	34	34	6	17	17	0	0	62	66	29	43	64	64	66	18	27	11	6	0	0.000	0.000	0.438	0.412	2.993	-0.017	0.003	80	474	100	-2	2	Error	0	-2	0	2	2716	5289	0.000	0.000	0	0	0
1	11	1	""	"42645"	6370	5230	100	35	34	7	20	34	34	34	6	17	16	3	0	64	65	17	26	64	64	65	18	27	11	3	0	100000.000	0.000	0.379	0.373	3.812	0.003	0.000	80	484	100	1	1	16.610	1	0	0	1	2722	5212	0.000	0.000	0	0	0
1	12	1	""	"46636"	6560	5230	100	33	33	6	18	34	34	34	6	17	12	3	0	126	135	77	57	63	63	64	18	28	58	55	0	-0.016	-0.014	0.089	0.104	5.369	0.000	0.000	80	484	100	62	71	Error	-1	63	-1	72	2663	10785	-0.167	3.944	0	0	0
1	13	1	"hsa-miR-502-5p"	"11134"	6740	5240	100	34	35	6	17	34	34	34	6	17	18	1	0	74	75	25	33	60	60	61	17	27	46	25	0	0.000	0.067	0.250	0.225	3.262	-0.010	0.001	80	464	100	14	16	Error	0	14	1	15	2779	6022	0.167	0.824	0	0	0
1	14	1	""	"17295"	6920	5230	100	33	34	6	17	34	34	34	6	17	11	1	0	615	514	393	76	60	60	62	26	41	68	66	0	-0.002	0.000	0.010	0.020	8.024	0.000	0.000	80	483	100	554	454	Error	-1	555	0	454	2709	41111	0.000	17.385	0	0	0
1	15	1	""	"32825"	7100	5230	100	34	34	6	17	34	34	34	6	17	15	3	0	134	140	83	59	64	64	66	26	39	56	52	0	0.000	0.000	0.100	0.100	4.800	-0.008	0.007	80	474	100	70	76	Error	0	70	0	76	2738	11197	0.000	2.846	0	0	0
1	16	1	""	"46276"	7280	5230	100	34	34	6	17	35	35	35	6	17	12	1	0	57	57	15	26	63	63	64	20	31	5	0	0	0.167	0.167	0.318	0.368	3.322	0.013	0.001	80	474	100	-7	-7	-2.585	-1	-6	-1	-6	2727	4587	-0.167	-0.350	0	0	0
1	17	1	"hsa-miR-508-5p"	"42812"	7460	5230	100	36	36	5	13	35	35	35	6	17	12	3	0	84	93	38	40	60	60	64	18	28	53	47	0	0.042	0.030	0.111	0.139	3.259	0.032	0.019	80	485	100	25	34	-4.585	1	24	1	33	2854	7415	0.167	1.611	0	0	0
1	18	1	"hsa-miR-19b-2-5p"	"42918"	7650	5250	100	35	35	6	17	35	35	35	6	17	12	1	0	61	62	16	25	61	61	63	18	28	13	2	0	0.000	0.000	0.500	0.369	2.559	0.003	0.000	80	484	100	0	1	Error	0	0	0	1	2761	4950	0.000	-0.056	0	0	0
1	19	1	""	"46457"	7850	5270	100	35	35	6	17	35	35	35	6	17	13	3	0	63	64	18	28	61	61	62	16	25	22	5	0	0.000	0.000	0.368	0.448	3.205	-0.020	0.002	80	416	100	2	3	Error	0	2	0	3	2781	5135	0.000	0.125	0	0	0
1	20	1	""	"42469"	8000	5220	100	34	34	6	17	35	35	35	6	17	13	3	0	68	73	27	36	61	61	63	16	25	38	18	0	-0.143	-0.083	0.315	0.341	3.384	-0.001	0.000	80	455	100	6	11	Error	-1	7	-1	12	2744	5840	-0.167	0.625	0	0	0
1	21	1	""	"27575"	8180	5230	100	35	35	6	17	35	35	35	6	17	16	1	0	204	224	171	76	60	60	62	17	27	58	55	0	0.000	0.000	0.046	0.069	6.128	0.000	0.000	80	463	100	144	164	Error	0	144	0	164	2787	17922	0.000	9.529	0	0	0
1	22	1	"Hy3"	"13138"	8350	5210	100	36	36	5	13	35	35	35	6	17	17	1	0	261	588	668	113	61	61	62	17	27	61	56	0	0.005	0.002	0.010	0.031	12.977	0.000	0.001	80	503	100	201	528	-7.644	1	200	1	527	2882	47016	0.167	30.941	0	0	0
1	1	2	""	"46481"	4560	5430	100	34	34	7	20	34	34	34	6	17	17	3	0	61	66	40	60	61	61	64	18	28	17	3	0	0.000	0.000	0.375	0.427	3.895	-0.022	0.007	80	506	100	0	5	Error	0	0	0	5	2751	5274	0.000	0.111	0	0	0
1	2	2	"spike_control_v2_40"	"29001"	4750	5430	100	32	34	7	20	33	33	34	6	17	25	5	0	911	678	522	76	61	61	63	18	28	72	66	0	-0.001	0.002	0.011	0.024	9.751	0.000	0.001	80	452	100	849	618	Error	-1	850	1	617	2757	54266	0.000	34.167	0	0	0
1	3	2	"kshv-miR-K12-12-5p"	"42516"	4930	5420	100	33	34	5	14	33	33	33	6	18	15	1	0	56	57	14	24	63	63	64	17	26	7	1	0	0.000	-0.167	0.362	0.407	2.995	-0.050	0.013	80	442	100	-7	-5	Error	0	-7	1	-6	2724	4593	0.167	-0.412	0	0	0
1	4	2	"hsa-miR-1270"	"46752"	5110	5420	100	34	35	6	17	33	33	34	6	17	17	3	0	82	94	48	51	65	65	67	22	32	46	33	0	0.059	0.069	0.100	0.148	3.391	-0.006	0.001	80	460	100	18	31	-4.087	1	17	2	29	2765	7526	0.167	1.227	0	0	0
1	5	2	""	"46807"	5290	5430	100	35	34	6	17	34	34	34	6	17	17	2	0	462	350	231	66	61	61	64	19	29	70	67	0	0.002	0.000	0.014	0.024	5.558	-0.001	0.001	80	450	100	402	289	-8.647	1	401	0	289	2718	28020	0.000	15.053	0	0	0
1	6	2	"hsa-miR-1248"	"46427"	5470	5430	100	34	34	6	17	34	34	34	6	17	17	2	0	98	95	45	47	61	61	62	16	25	57	52	0	0.000	0.000	0.133	0.131	3.928	-0.005	0.000	80	430	100	37	34	Error	0	37	0	34	2751	7615	0.000	2.063	0	0	0
1	7	2	""	"42821"	5640	5420	100	33	34	6	17	33	33	34	7	20	11	2	0	56	56	17	30	61	61	62	16	25	10	5	0	0.000	-0.200	0.419	0.430	3.125	-0.025	0.003	80	439	100	-5	-4	Error	0	-5	1	-5	2687	4465	0.000	-0.375	0	0	0
1	8	2	""	"46279"	5820	5420	100	34	34	7	20	34	34	34	6	17	17	2	0	63	63	18	28	61	61	62	16	25	20	5	0	0.000	0.000	0.448	0.443	4.128	-0.065	0.018	80	480	100	2	2	Error	0	2	0	2	2710	5001	0.000	0.063	0	0	0
1	9	2	"hsa-miR-31-5p"	"11052"	6020	5420	100	33	33	6	18	34	34	34	6	17	15	1	0	3763	2503	1957	78	64	64	66	18	27	73	72	0	0.000	0.000	0.003	0.008	16.711	0.000	0.012	80	458	100	3698	2438	Error	-1	3699	-1	2439	2660	200252	-0.167	135.389	0	0	0
1	10	2	"hsa-miR-943"	"42696"	6190	5420	100	34	34	6	17	34	34	34	6	17	11	1	0	1318	976	700	71	65	65	67	18	26	72	68	0	0.000	0.000	0.004	0.009	8.434	0.000	0.000	80	440	100	1253	911	Error	0	1253	0	911	2702	78118	0.000	50.500	0	0	0
1	11	2	"hsa-miR-586"	"42754"	6370	5420	100	34	34	6	17	34	34	34	6	17	15	3	0	56	60	18	30	66	66	66	19	28	8	1	0	0.000	0.000	0.357	0.437	2.720	-0.046	0.013	80	460	100	-10	-6	Error	0	-10	0	-6	2719	4809	0.000	-0.316	0	0	0
1	12	2	""	"42632"	6550	5420	100	35	34	6	17	34	34	34	6	17	15	1	0	63	66	18	27	64	64	65	18	27	17	6	0	-1.000	0.000	0.342	0.281	3.139	-0.016	0.002	80	452	100	0	2	Error	1	-1	0	2	2738	5252	0.000	0.056	0	0	0
1	13	2	"hsa-miR-597-5p"	"42818"	6730	5420	100	33	34	6	17	34	34	34	6	17	21	1	0	138	140	80	57	60	60	61	17	27	66	62	0	-0.013	0.000	0.060	0.100	4.812	-0.009	0.007	80	442	100	77	80	Error	-1	78	0	80	2751	11214	0.000	4.647	0	0	0
1	14	2	"hsa-miR-149-5p"	"42810"	6910	5430	100	34	34	6	17	34	34	34	6	17	10	1	0	89	97	44	45	61	61	62	18	29	56	46	0	0.000	0.000	0.159	0.159	5.597	-0.012	0.004	80	451	100	28	36	Error	0	28	0	36	2715	7742	0.000	1.944	0	0	0
1	15	2	"hsa-miR-634"	"42591"	7090	5420	100	35	34	6	17	34	34	35	6	17	10	1	0	152	143	80	55	63	63	65	18	27	65	58	0	0.011	0.000	0.067	0.065	4.583	-0.008	0.005	80	452	100	90	80	-6.476	1	89	0	80	2698	11459	-0.167	4.333	0	0	0
1	16	2	"ebv-miR-BART20-3p"	"17585"	7270	5420	100	34	34	6	17	35	35	35	6	17	7	2	0	57	58	16	27	62	62	64	17	26	10	2	0	0.200	0.250	0.500	0.478	2.468	0.006	0.000	80	452	100	-6	-5	-2.322	-1	-5	-1	-4	2741	4678	-0.167	-0.353	0	0	0
1	17	2	"hsa-miR-1180-3p"	"42848"	7450	5420	100	35	35	6	17	34	34	34	6	17	18	2	0	68	69	22	31	62	62	64	17	26	32	11	0	0.167	0.143	0.240	0.294	4.129	-0.025	0.005	80	452	100	7	8	-2.585	1	6	1	7	2803	5559	0.167	0.294	0	0	0
1	18	2	"hsa-miR-24-3p"	"17506"	7630	5420	100	33	34	6	17	34	34	35	6	17	16	2	0	7859	7273	6547	90	63	63	65	17	26	71	67	0	0.000	0.000	0.001	0.006	30.903	0.000	0.004	80	439	100	7795	7210	Error	-1	7796	0	7210	2705	581836	-0.167	424.000	0	0	0
1	19	2	""	"42919"	7810	5420	100	36	36	5	13	35	35	35	6	17	15	2	0	59	61	16	26	64	64	65	18	27	12	1	0	-0.200	-0.333	0.353	0.426	3.660	-0.015	0.001	80	410	100	-4	-2	Error	1	-5	1	-3	2847	4866	0.167	-0.222	0	0	0
1	20	2	""	"42937"	7990	5420	100	35	36	6	16	34	34	35	6	17	21	7	0	58	58	15	25	63	63	65	17	26	8	0	0	-0.200	-0.400	0.200	0.288	3.482	-0.006	0.000	80	453	100	-4	-3	Error	1	-5	2	-5	2901	4661	0.167	-0.412	0	0	0
1	21	2	"kshv-miR-K12-3-5p"	"42795"	8170	5420	100	34	35	6	17	35	35	35	6	17	12	2	0	225	238	179	75	63	63	64	17	26	60	58	0	-0.006	0.000	0.036	0.068	6.787	0.001	0.000	80	452	100	161	175	Error	-1	162	0	175	2798	19039	0.000	10.235	0	0	0
1	22	2	"ebv-miR-BART10-5p"	"42485"	8350	5410	100	36	36	5	13	35	35	35	6	17	15	1	0	61	64	17	26	62	62	62	16	25	23	5	0	-1.000	0.500	0.184	0.220	3.232	-0.013	0.001	80	500	100	0	3	Error	1	-1	1	2	2899	5138	0.167	0.125	0	0	0
1	1	3	""	"11271"	4540	5610	100	34	35	7	20	34	34	34	6	17	20	7	0	65	65	20	30	61	61	63	18	28	21	7	0	0.000	0.250	0.345	0.418	3.443	-0.031	0.006	80	485	100	4	5	Error	0	4	1	4	2783	5234	0.167	0.111	0	0	0
1	2	3	"hsa-miR-1267"	"46633"	4730	5610	100	33	34	7	20	34	34	34	7	20	10	5	0	61	66	19	28	61	61	64	19	29	25	6	0	100000.000	0.000	0.295	0.350	3.245	0.020	0.002	80	470	100	-1	5	16.610	-1	0	0	5	2723	5318	0.000	0.105	0	0	0
1	3	3	"spike_control_v2_37"	"28684"	4930	5610	100	34	34	6	17	33	33	33	6	18	17	2	0	789	1015	943	92	63	63	65	18	27	61	58	0	0.001	0.001	0.008	0.022	14.408	0.000	0.001	80	470	100	727	953	-9.504	1	726	1	952	2707	81217	0.167	52.778	0	0	0
1	4	3	"hsa-miR-450b-5p"	"42896"	5110	5620	100	34	34	7	20	33	33	33	6	18	18	5	0	77	79	29	36	66	66	66	18	27	36	17	0	0.091	0.077	0.250	0.249	4.361	-0.026	0.008	80	448	100	12	14	-3.459	1	11	1	13	2717	6281	0.167	0.722	0	0	0
1	5	3	""	"42685"	5280	5610	100	36	35	6	17	34	34	34	7	20	13	1	0	61	63	18	28	61	61	64	19	29	16	2	0	100000.000	0.500	0.511	0.445	3.187	0.011	0.001	80	430	100	2	3	16.610	2	0	1	2	2789	5028	0.143	-0.053	0	0	0
1	6	3	"hsa-miR-504-5p"	"28480"	5460	5610	100	34	34	7	20	34	34	34	7	20	15	0	0	65	66	20	30	60	60	62	18	29	26	6	0	0.000	0.000	0.385	0.365	3.136	-0.085	0.039	80	452	100	5	6	Error	0	5	0	6	2741	5244	0.000	0.222	0	0	0
1	7	3	"hsa-miR-1307-3p"	"42681"	5650	5620	100	34	34	6	17	33	33	34	6	17	16	3	0	77	94	50	53	63	63	64	17	26	45	38	0	0.071	0.032	0.121	0.139	3.665	0.014	0.005	80	461	100	15	32	-3.807	1	14	1	31	2707	7507	0.000	1.765	0	0	0
1	8	3	"hcmv-miR-UL36-3p"	"42610"	5830	5620	100	34	34	6	17	34	34	34	6	17	12	2	0	63	61	14	22	63	63	64	17	26	7	0	0	0.000	0.000	0.619	0.604	3.015	-0.019	0.002	80	451	100	0	-2	Error	0	0	0	-2	2703	4886	0.000	-0.176	0	0	0
1	9	3	"hsa-miR-103a-3p"	"10919"	6010	5610	100	35	34	7	20	34	34	34	6	17	16	3	0	2007	1431	1105	77	64	64	65	18	27	67	67	0	0.001	0.000	0.004	0.014	20.227	0.000	0.000	80	452	100	1944	1367	Error	1	1943	0	1367	2736	114487	0.000	75.889	0	0	0
1	10	3	""	"17388"	6190	5610	100	34	33	7	21	34	34	34	6	17	16	2	0	103	106	57	53	64	64	66	18	27	56	52	0	0.000	-0.024	0.154	0.131	4.782	-0.002	0.000	80	452	100	39	41	Error	0	39	-1	42	2663	8463	-0.167	2.222	0	0	0
1	11	3	""	"42767"	6370	5620	100	34	34	6	17	33	33	34	6	17	16	3	0	192	164	91	55	64	64	65	17	26	66	65	0	0.008	0.010	0.036	0.045	4.417	-0.006	0.005	80	438	100	129	101	-7.000	1	128	1	100	2716	13111	0.000	5.824	0	0	0
1	12	3	""	"11021"	6540	5610	100	34	35	6	17	34	34	34	6	17	15	3	0	59	66	53	80	65	65	66	18	27	13	3	0	0.000	1.000	0.292	0.260	2.407	-0.019	0.008	80	440	100	-6	2	Error	0	-6	1	1	2773	5299	0.167	0.000	0	0	0
1	13	3	"hsa-miR-1225-5p"	"46541"	6720	5610	100	35	35	6	17	34	34	34	6	17	20	2	0	57	58	16	27	61	61	63	19	30	12	0	0	-0.250	-0.333	0.333	0.340	3.479	-0.043	0.013	80	462	100	-3	-2	Error	1	-4	1	-3	2780	4630	0.167	-0.263	0	0	0
1	14	3	"hsa-miR-105-5p"	"5250"	6910	5610	100	34	34	6	17	33	33	34	6	17	17	3	0	58	59	16	27	63	63	65	19	29	8	1	0	-0.200	-0.250	0.421	0.391	3.143	-0.039	0.012	80	452	100	-4	-3	Error	1	-5	1	-4	2718	4755	0.000	-0.316	0	0	0
1	15	3	"hsa-miR-2110"	"42734"	7090	5610	100	34	34	6	17	34	34	35	6	17	18	2	0	60	59	16	27	67	67	69	20	28	7	0	0	0.000	0.000	0.286	0.370	4.186	-0.002	0.000	80	452	100	-7	-8	Error	0	-7	0	-8	2745	4728	-0.167	-0.500	0	0	0
1	16	3	""	"46518"	7270	5610	100	35	34	6	17	34	34	35	6	17	16	1	0	62	65	19	29	67	67	69	19	27	12	2	0	-0.200	0.000	0.400	0.321	3.510	-0.029	0.007	80	452	100	-4	-2	Error	1	-5	0	-2	2746	5178	-0.167	-0.211	0	0	0
1	17	3	""	"42665"	7450	5610	100	35	35	5	14	35	35	35	6	17	12	1	0	65	68	20	29	69	69	70	20	28	15	3	0	0.000	0.000	0.288	0.290	3.045	0.005	0.000	80	452	100	-4	-1	Error	0	-4	0	-1	2814	5422	0.000	-0.100	0	0	0
1	18	3	""	"46923"	7630	5620	100	34	34	6	17	34	34	35	6	17	18	1	0	1711	1203	837	69	69	69	72	21	29	70	68	0	0.000	0.000	0.005	0.013	13.682	0.000	0.001	80	460	100	1642	1134	Error	0	1642	0	1134	2739	96233	-0.167	53.857	0	0	0
1	19	3	"hsa-miR-1203"	"46411"	7810	5610	100	35	35	6	17	34	34	35	6	17	16	2	0	55	57	16	28	68	68	71	20	28	3	1	0	-0.077	-0.091	0.273	0.249	2.543	-0.001	0.000	80	452	100	-12	-10	Error	1	-13	1	-11	2771	4564	0.000	-0.700	0	0	0
1	20	3	"hsa-miR-1263"	"46747"	7990	5610	100	33	34	5	14	35	35	35	5	14	15	2	0	57	58	16	27	67	67	70	20	28	5	0	0	0.200	0.111	0.281	0.330	3.572	-0.003	0.000	80	453	100	-12	-10	-2.322	-2	-10	-1	-9	2724	4644	-0.200	-0.600	0	0	0
1	21	3	""	"146183"	8170	5610	100	35	35	6	17	35	35	35	6	17	16	5	0	53	56	14	25	71	71	72	20	27	1	0	0	0.000	0.000	0.250	0.225	3.424	0.001	0.000	80	474	100	-18	-15	Error	0	-18	0	-15	2798	4472	0.000	-0.800	0	0	0
1	22	3	"hsa-miR-3927-3p"	"146190"	8350	5610	100	35	34	6	17	36	36	36	6	16	7	1	0	61	82	183	223	68	68	70	20	28	10	1	0	0.143	-0.143	0.333	0.359	2.998	0.000	0.000	80	500	100	-8	12	-2.807	-1	-7	-2	14	2755	6597	-0.333	0.600	0	0	0
1	1	4	""	"146013"	4560	5800	100	34	34	7	20	34	34	34	6	17	13	3	0	65	67	19	28	63	63	64	18	28	20	7	0	0.000	0.000	0.462	0.420	3.428	-0.019	0.002	80	494	100	2	4	Error	0	2	0	4	2692	5393	0.000	0.167	0	0	0
1	2	4	"hsa-miR-1914-3p"	"146061"	4740	5800	100	34	34	6	17	34	34	34	6	17	12	2	0	58	59	17	28	62	62	64	18	28	10	1	0	0.000	0.000	0.292	0.286	2.958	-0.036	0.007	80	471	100	-4	-3	Error	0	-4	0	-3	2714	4699	0.000	-0.278	0	0	0
1	3	4	"spike_control_v2_17"	"25557"	4930	5800	100	35	35	6	17	34	34	34	7	20	18	0	0	5263	3641	2829	77	63	63	65	18	27	76	72	0	0.000	0.000	0.001	0.005	17.980	0.000	0.000	80	462	100	5201	3579	Error	1	5200	1	3578	2770	291258	0.143	198.667	0	0	0
1	4	4	"spike_control_v2_35"	"28568"	5110	5810	100	33	33	7	21	34	34	34	7	20	8	1	0	337	331	242	73	63	63	65	19	29	63	62	0	-0.004	-0.004	0.030	0.055	8.120	-0.003	0.004	80	442	100	273	267	Error	-1	274	-1	268	2631	26480	-0.143	14.000	0	0	0
1	5	4	""	"146060"	5290	5800	100	35	34	7	20	34	34	34	6	17	15	3	0	457	475	411	86	64	64	65	18	27	60	58	0	0.003	0.000	0.013	0.026	10.517	0.001	0.002	80	452	100	394	411	-8.618	1	393	0	411	2755	37992	0.000	22.778	0	0	0
1	6	4	""	"145658"	5470	5800	100	34	34	6	17	34	34	34	6	17	16	2	0	1532	1116	933	83	64	64	64	17	26	65	62	0	0.000	0.000	0.004	0.012	10.629	0.000	0.000	80	440	100	1468	1052	Error	0	1468	0	1052	2741	89312	0.000	61.882	0	0	0
1	7	4	""	"146079"	5640	5800	100	34	34	7	20	34	34	34	6	17	20	2	0	61	64	18	28	64	64	65	18	27	15	5	0	0.000	0.000	0.450	0.457	2.555	-0.044	0.011	80	440	100	-3	0	Error	0	-3	0	0	2740	5095	0.000	-0.056	0	0	0
1	8	4	""	"146199"	5830	5800	100	34	35	6	17	34	34	34	6	17	17	1	0	82	95	46	48	63	63	64	17	26	50	42	0	0.000	0.031	0.158	0.162	4.735	-0.011	0.003	80	452	100	19	33	Error	0	19	1	32	2772	7626	0.167	1.824	0	0	0
1	9	4	"hsa-miR-1909-5p"	"146138"	6010	5800	100	34	35	7	20	34	34	34	6	17	20	6	0	53	56	16	28	62	62	65	18	27	8	1	0	0.000	-0.167	0.429	0.323	3.153	-0.034	0.010	80	452	100	-9	-5	Error	0	-9	1	-6	2796	4451	0.167	-0.500	0	0	0
1	10	4	""	"146177"	6190	5800	100	33	34	6	17	33	33	34	6	17	23	6	0	49	53	14	26	62	62	64	17	26	6	0	0	0.000	-0.111	0.368	0.423	4.152	-0.033	0.007	80	452	100	-13	-8	Error	0	-13	1	-9	2747	4205	0.000	-0.647	0	0	0
1	11	4	"hsv1-miR-H6-3p"	"146117"	6370	5800	100	35	35	7	20	34	34	34	6	17	15	5	0	227	248	191	77	63	63	65	17	26	60	57	0	0.006	0.005	0.025	0.053	6.835	-0.001	0.000	80	442	100	165	186	-7.358	1	164	1	185	2777	19821	0.167	10.765	0	0	0
1	12	4	""	"146028"	6550	5800	100	35	35	6	17	35	35	35	6	17	13	1	0	64	69	22	31	64	64	65	18	27	23	7	0	0.000	0.000	0.385	0.383	4.080	0.017	0.003	80	461	100	0	5	Error	0	0	0	5	2806	5497	0.000	0.222	0	0	0
1	13	4	""	"146212"	6730	5800	100	33	34	6	17	34	34	34	6	17	15	3	0	68	67	20	29	62	62	63	17	26	23	8	0	-0.167	0.000	0.261	0.319	3.396	-0.010	0.001	80	471	100	5	5	Error	-1	6	0	5	2733	5365	0.000	0.235	0	0	0
1	14	4	""	"146209"	6920	5800	100	35	35	6	17	34	34	34	6	17	13	1	0	1040	761	599	78	63	63	65	19	29	70	63	0	0.001	0.001	0.006	0.013	9.242	0.001	0.002	80	462	100	978	699	-9.932	1	977	1	698	2794	60882	0.167	36.632	0	0	0
1	15	4	"spike_control_v2_32"	"28393"	7100	5800	100	36	35	7	20	34	34	35	6	17	15	5	0	3569	2468	1839	74	66	66	68	19	27	72	70	0	0.001	0.000	0.002	0.007	14.986	0.000	0.004	80	440	100	3505	2403	Error	2	3503	1	2402	2832	197400	0.000	126.316	0	0	0
1	16	4	""	"146220"	7270	5800	100	36	36	7	19	34	34	34	6	17	25	7	0	304	273	188	68	67	67	70	19	27	66	62	0	0.008	0.010	0.020	0.045	6.583	0.008	0.029	80	440	100	239	208	-6.889	2	237	2	206	2886	21855	0.333	10.684	0	0	0
1	17	4	"hsa_negative_control_7"	"10902"	7450	5800	100	34	35	5	14	35	35	35	6	17	11	1	0	48	52	14	26	69	69	72	21	29	0	0	0	0.048	0.000	0.222	0.209	2.459	-0.028	0.010	80	430	100	-22	-17	-4.392	-1	-21	0	-17	2760	4129	0.000	-0.952	0	0	0
1	18	4	""	"146055"	7630	5810	100	34	34	6	17	35	35	35	6	17	11	2	0	491	383	243	63	76	76	77	22	28	70	66	0	-0.002	-0.003	0.017	0.027	10.151	-0.002	0.003	80	431	100	414	306	Error	-1	415	-1	307	2697	30620	-0.167	13.909	0	0	0
1	19	4	"spike_control_v2_43"	"29146"	7810	5800	100	35	36	5	13	35	35	35	6	17	20	1	0	631	498	386	77	78	78	79	21	26	66	65	0	0.000	0.002	0.013	0.026	7.915	0.002	0.007	80	471	100	553	421	Error	0	553	1	420	2878	39808	0.167	19.952	0	0	0
1	20	4	"hsa-miR-625-5p"	"145831"	8010	5800	100	36	36	5	13	35	35	35	6	17	13	0	0	87	84	28	33	78	78	80	22	27	32	7	0	0.111	0.167	0.200	0.175	2.857	-0.015	0.005	80	492	100	10	7	-3.170	1	9	1	6	2867	6703	0.167	0.182	0	0	0
1	21	4	"hsa-miR-646"	"145963"	8190	5870	100	36	36	5	13	34	34	35	6	17	18	3	0	90	94	29	30	77	77	79	21	26	36	26	0	0.154	0.118	0.190	0.211	3.536	-0.003	0.000	80	386	100	15	19	-2.700	2	13	2	17	2872	7540	0.167	0.714	0	0	0
1	22	4	"hsa-miR-1247-5p"	"145977"	8350	5810	100	36	36	6	16	35	35	36	6	16	21	1	0	93	98	33	33	80	80	82	22	26	43	22	0	0.077	0.056	0.253	0.201	3.688	0.019	0.007	80	458	100	14	19	-3.700	1	13	1	18	2875	7843	0.000	0.727	0	0	0
1	1	5	"hsa-miR-501-5p"	"145675"	4570	6000	100	33	34	8	23	34	34	34	7	20	17	3	0	146	139	69	49	61	61	63	18	28	72	65	0	-0.012	0.000	0.091	0.141	7.215	-0.002	0.000	80	483	100	84	78	Error	-1	85	0	78	2727	11122	0.000	4.222	0	0	0
1	2	5	"hsa-miR-125b-1-3p"	"145838"	4750	6000	100	33	34	6	17	34	34	34	7	20	8	1	0	66	75	33	44	63	63	65	18	27	32	22	0	-0.333	0.000	0.215	0.211	3.205	-0.016	0.003	80	451	100	2	12	Error	-1	3	0	12	2692	6008	0.000	0.556	0	0	0
1	3	5	""	"145953"	4930	5990	100	33	34	7	20	34	34	34	6	17	15	3	0	3228	3166	2838	89	65	65	65	18	27	70	65	0	0.000	0.000	0.002	0.007	18.783	0.000	0.002	80	452	100	3162	3101	Error	-1	3163	0	3101	2714	253270	0.000	172.278	0	0	0
1	4	5	"hsa-miR-512-5p"	"145690"	5110	5990	100	35	35	6	17	34	34	34	6	17	15	5	0	61	64	19	29	61	61	63	18	28	21	7	0	100000.000	0.333	0.400	0.351	4.018	-0.023	0.003	80	461	100	1	4	16.610	1	0	1	3	2761	5149	0.167	0.056	0	0	0
1	5	5	"spike_control_v2_29"	"27968"	5300	5990	100	35	35	7	20	33	33	34	6	17	22	7	0	2689	1879	1404	74	63	63	65	18	27	71	68	0	0.001	0.001	0.002	0.006	14.780	0.000	0.000	80	450	100	2628	1818	Error	2	2626	2	1816	2774	150345	0.167	100.778	0	0	0
1	6	5	"hsa-miR-150-5p"	"145678"	5470	5990	100	34	34	7	20	34	34	34	6	17	16	1	0	318	274	200	72	67	67	67	19	28	63	60	0	0.000	0.000	0.033	0.046	3.961	0.001	0.001	80	418	100	251	207	Error	0	251	0	207	2757	21943	0.000	10.895	0	0	0
1	7	5	""	"145884"	5640	5990	100	35	35	7	20	34	34	34	6	17	18	5	0	84	90	36	40	65	65	66	19	28	48	35	0	0.053	0.040	0.182	0.212	3.196	-0.013	0.003	80	451	100	20	26	-4.248	1	19	1	25	2771	7177	0.167	1.263	0	0	0
1	8	5	"hsa-miR-648"	"145715"	5830	5990	100	35	35	6	17	34	34	34	6	17	17	3	0	61	63	18	28	64	64	65	19	29	8	5	0	-0.333	-1.000	0.277	0.307	2.262	-0.047	0.015	80	472	100	-2	0	Error	1	-3	1	-1	2839	5039	0.167	-0.105	0	0	0
1	9	5	"hsa-miR-27b-3p"	"147199"	6020	5990	100	34	34	6	17	34	34	34	6	17	18	1	0	1485	1705	1544	90	63	63	65	19	29	67	65	0	0.000	0.000	0.004	0.010	12.645	0.000	0.000	80	450	100	1422	1642	Error	0	1422	0	1642	2735	136433	0.000	86.316	0	0	0
1	10	5	"hsa-miR-4309"	"147535"	6190	5990	100	34	34	6	17	34	34	34	6	17	16	2	0	64	64	20	31	61	61	62	16	25	25	10	0	0.000	0.000	0.284	0.322	2.460	-0.011	0.001	80	440	100	3	3	Error	0	3	0	3	2741	5138	0.000	0.125	0	0	0
1	11	5	"hsa-miR-3152-3p"	"147892"	6370	5990	100	33	33	6	18	34	34	34	6	17	8	1	0	58	56	14	25	62	62	62	17	27	5	0	0	0.250	0.167	0.353	0.488	4.316	-0.026	0.004	80	471	100	-5	-7	-2.000	-1	-4	-1	-6	2641	4506	-0.167	-0.353	0	0	0
1	12	5	""	"147890"	6560	6000	100	33	33	5	15	34	34	34	6	17	11	0	0	161	143	73	51	60	60	61	18	29	68	65	0	-0.010	-0.012	0.049	0.080	6.899	-0.009	0.007	80	461	100	100	82	Error	-1	101	-1	83	2637	11442	-0.167	4.556	0	0	0
1	13	5	"hsa-miR-4305"	"147611"	6740	6000	100	34	35	6	17	35	35	34	6	17	13	3	0	96	96	42	43	58	58	60	16	26	66	55	0	-0.026	0.000	0.112	0.134	2.837	-0.004	0.000	80	451	100	37	38	Error	-1	38	0	38	2812	7690	0.167	2.250	0	0	0
1	14	5	""	"147934"	6920	5990	100	35	34	5	14	34	34	35	6	17	11	0	0	76	82	39	47	59	59	60	16	26	50	36	0	0.059	0.000	0.125	0.137	3.470	-0.004	0.000	80	440	100	18	23	-4.087	1	17	0	23	2748	6572	-0.167	1.375	0	0	0
1	15	5	"hsa-miR-4294"	"147627"	7090	5990	100	33	34	5	14	34	34	35	6	17	13	1	0	54	55	16	29	61	61	62	16	25	7	2	0	0.143	0.000	0.385	0.348	2.711	-0.006	0.000	80	440	100	-8	-6	-2.807	-1	-7	0	-6	2733	4398	-0.167	-0.437	0	0	0
1	16	5	"hsa-miR-4276"	"147770"	7270	5990	100	35	35	7	20	35	35	35	6	17	13	3	0	54	56	13	23	60	60	63	18	28	5	1	0	0.000	0.000	0.472	0.586	3.480	-0.001	0.000	80	463	100	-6	-4	Error	0	-6	0	-4	2802	4446	0.000	-0.389	0	0	0
1	17	5	"hsa-let-7b-5p"	"147165"	7460	5970	100	34	34	6	17	34	34	35	6	17	18	0	0	93	1976	2246	113	63	63	66	18	27	53	48	0	0.000	0.000	0.182	0.040	35.153	0.000	0.009	80	467	100	30	1913	Error	0	30	0	1913	2743	158078	-0.167	106.111	0	0	0
1	18	5	"hsa-miR-4320"	"147705"	7650	5980	100	34	34	6	17	35	35	35	6	17	10	1	0	67	72	25	34	65	65	67	20	29	25	10	0	-0.500	-0.143	0.333	0.411	4.795	-0.033	0.013	80	450	100	1	6	Error	-1	2	-1	7	2719	5741	-0.167	0.250	0	0	0
1	19	5	"hsa-miR-466"	"147848"	7830	5990	100	36	37	6	16	35	35	35	6	17	17	6	0	54	55	14	25	68	68	69	21	30	1	0	0	-0.071	-0.154	0.322	0.344	3.529	-0.004	0.000	80	453	100	-13	-11	Error	1	-14	2	-13	2921	4432	0.333	-0.667	0	0	0
1	20	5	"hsv2-miR-H6-3p"	"147900"	8010	6000	100	35	35	5	14	34	34	34	6	17	18	2	0	303	243	152	62	68	68	71	20	28	66	65	0	0.004	0.006	0.025	0.033	6.003	0.003	0.004	80	448	100	236	176	-7.877	1	235	1	175	2833	19418	0.167	8.600	0	0	0
1	21	5	"hsa-miR-3175"	"147891"	8180	5990	100	37	37	5	13	34	34	34	6	17	23	3	0	84	197	170	86	67	67	71	20	28	47	43	0	0.176	0.023	0.092	0.089	5.587	0.005	0.009	80	361	100	20	133	-2.503	3	17	3	130	2955	15766	0.500	6.300	0	0	0
1	22	5	""	"147873"	8360	5980	100	37	37	5	13	35	35	35	6	17	25	1	0	60	61	15	24	74	74	76	22	28	3	0	0	-0.143	-0.154	0.150	0.168	4.000	-0.010	0.001	80	452	100	-12	-11	Error	2	-14	2	-13	2991	4903	0.333	-0.682	0	0	0
1	1	6	"hsa-miR-200b-3p"	"147186"	4580	6180	100	33	33	6	18	34	34	34	7	20	11	0	0	478	1306	1259	96	62	62	63	18	28	62	62	0	-0.002	-0.001	0.006	0.019	14.054	0.000	0.000	80	483	100	415	1243	Error	-1	416	-1	1244	2667	104495	-0.143	69.056	0	0	0
1	2	6	""	"147844"	4760	6180	100	32	33	7	21	34	34	34	6	17	16	3	0	54	55	15	27	62	62	64	18	28	6	1	0	0.250	0.143	0.375	0.377	2.664	-0.092	0.050	80	442	100	-10	-8	-2.000	-2	-8	-1	-7	2671	4395	-0.167	-0.500	0	0	0
1	3	6	""	"147283"	4940	6180	100	34	34	6	17	34	34	34	6	17	20	2	0	155	154	98	63	63	63	64	19	29	60	53	0	0.000	0.000	0.060	0.089	5.517	-0.008	0.006	80	452	100	92	91	Error	0	92	0	91	2730	12300	0.000	4.737	0	0	0
1	4	6	"hsa-miR-3613-3p"	"148493"	5120	6190	100	34	34	6	17	34	34	34	6	17	17	2	0	2797	2174	1633	75	62	62	63	18	28	75	72	0	0.000	0.000	0.002	0.007	13.939	0.000	0.002	80	451	100	2735	2112	Error	0	2735	0	2112	2748	173948	0.000	117.278	0	0	0
1	5	6	"hsa-miR-3918"	"148231"	5300	6180	100	35	34	6	17	34	34	34	7	20	11	0	0	55	57	18	31	62	62	64	18	28	7	2	0	-0.143	0.000	0.466	0.392	2.443	-0.031	0.006	80	462	100	-6	-5	Error	1	-7	0	-5	2716	4534	0.000	-0.389	0	0	0
1	6	6	"hsa-miR-933"	"148635"	5490	6170	100	34	35	7	20	34	34	35	6	17	17	7	0	68	119	441	370	63	63	65	18	27	31	13	0	0.000	0.018	0.317	0.259	3.612	0.005	0.028	80	456	100	5	57	Error	0	5	1	56	2801	9491	0.000	3.000	0	0	0
1	7	6	""	"148660"	5660	6180	100	34	35	6	17	33	33	34	6	17	20	5	0	60	63	19	30	64	64	65	19	29	15	2	0	-0.250	-2.000	0.323	0.291	2.278	0.001	0.000	80	441	100	-3	1	Error	1	-4	2	-1	2787	5014	0.167	-0.105	0	0	0
1	8	6	"hsa-miR-4296"	"147660"	5840	6180	100	33	33	6	18	34	34	34	6	17	10	1	0	57	55	14	25	62	62	63	18	28	1	0	0	0.200	0.143	0.444	0.435	2.345	-0.006	0.000	80	452	100	-6	-8	-2.322	-1	-5	-1	-7	2667	4423	-0.167	-0.444	0	0	0
1	9	6	"hsa-miR-3185"	"147709"	6020	6180	100	33	34	7	20	34	34	34	6	17	13	5	0	53	55	14	25	62	62	63	18	28	7	0	0	0.111	0.000	0.444	0.429	3.730	-0.026	0.003	80	452	100	-10	-7	-3.170	-1	-9	0	-7	2701	4391	0.000	-0.444	0	0	0
1	10	6	"hsa-miR-3689a-5p/hsa-miR-3689b-5p/hsa-miR-3689e"	"148251"	6200	6180	100	34	34	6	17	34	34	34	6	17	16	5	0	67	68	19	27	63	63	63	16	25	23	7	0	0.000	0.000	0.333	0.451	3.965	0.002	0.000	80	452	100	4	5	Error	0	4	0	5	2745	5410	0.000	0.313	0	0	0
1	11	6	"hsa-miR-3680-5p"	"148599"	6380	6190	100	34	34	5	14	34	34	34	6	17	10	1	0	75	79	28	35	61	61	62	18	29	47	26	0	0.000	0.000	0.179	0.190	3.546	-0.003	0.000	80	451	100	14	18	Error	0	14	0	18	2734	6350	0.000	0.944	0	0	0
1	12	6	"hsa-miR-510-5p"	"148665"	6560	6180	100	33	34	6	17	34	34	34	6	17	15	3	0	52	55	16	29	60	60	61	16	26	11	1	0	0.125	0.000	0.462	0.378	2.968	-0.008	0.000	80	442	100	-9	-5	-3.000	-1	-8	0	-5	2715	4402	0.000	-0.375	0	0	0
1	13	6	"hsa-miR-3652"	"148363"	6740	6180	100	34	34	6	17	34	34	34	6	17	11	0	0	58	63	21	33	58	58	59	16	27	26	12	0	0.000	0.000	0.235	0.251	2.778	-0.019	0.002	80	442	100	0	5	Error	0	0	0	5	2693	5078	0.000	0.250	0	0	0
1	14	6	"hsa-miR-3181"	"147703"	6920	6180	100	36	35	6	17	34	34	34	6	17	13	1	0	52	52	12	23	58	58	59	15	25	3	0	0	-0.333	-0.167	0.477	0.427	3.223	-0.076	0.019	80	452	100	-4	-5	Error	2	-6	1	-6	2760	4127	0.167	-0.467	0	0	0
1	15	6	"hsa-miR-3667-3p"	"148062"	7100	6180	100	36	35	6	17	34	34	35	6	17	22	2	0	55	58	18	31	57	57	57	15	26	21	5	0	-1.000	1.000	0.450	0.407	3.431	-0.035	0.007	80	452	100	0	2	Error	2	-2	1	1	2825	4635	0.000	0.067	0	0	0
1	16	6	"hsa-miR-3664-5p"	"148206"	7280	6180	100	33	34	6	17	34	34	35	6	17	12	2	0	63	63	18	28	58	58	58	16	27	26	6	0	-0.200	0.000	0.455	0.432	3.620	-0.002	0.000	80	452	100	4	5	Error	-1	5	0	5	2707	5008	-0.167	0.313	0	0	0
1	17	6	"spike_control_v1_i"	"14257"	7460	6180	100	35	34	6	17	34	34	34	6	17	18	1	0	55	57	16	28	58	58	59	16	27	21	0	0	-0.333	0.000	0.475	0.413	3.496	-0.035	0.007	80	468	100	-2	-1	Error	1	-3	0	-1	2734	4559	0.000	-0.125	0	0	0
1	18	6	"Empty"	"0"	7640	6180	100	34	35	6	17	35	35	35	6	17	15	3	0	53	53	16	30	58	58	60	16	26	10	1	0	0.200	0.000	0.333	0.369	3.288	-0.031	0.004	80	461	100	-6	-5	-2.322	-1	-5	0	-5	2774	4279	0.000	-0.437	0	0	0
1	19	6	""	"148496"	7820	6180	100	35	35	6	17	35	35	35	6	17	13	1	0	50	52	15	28	59	59	61	18	29	6	1	0	0.000	0.000	0.313	0.362	3.250	-0.052	0.015	80	468	100	-9	-7	Error	0	-9	0	-7	2784	4135	0.000	-0.500	0	0	0
1	20	6	""	"148322"	8000	6190	100	35	35	5	14	34	34	35	6	17	8	0	0	138	129	51	39	60	60	62	17	27	80	77	0	0.013	0.014	0.057	0.069	3.023	0.003	0.000	80	452	100	79	70	-6.285	1	78	1	69	2760	10282	0.000	3.941	0	0	0
1	21	6	""	"148560"	8180	6180	100	35	36	6	16	35	35	35	6	17	20	2	0	72	72	28	38	60	60	61	16	26	43	26	0	0.000	0.083	0.207	0.210	3.569	-0.002	0.000	80	452	100	12	13	Error	0	12	1	12	2866	5791	0.167	0.688	0	0	0
1	22	6	""	"148185"	8360	6170	100	37	36	6	16	35	35	36	6	16	13	0	0	54	56	13	23	61	61	63	17	26	2	0	0	-0.286	-0.200	0.625	0.679	2.542	0.032	0.005	80	484	100	-5	-4	Error	2	-7	1	-5	2875	4440	0.000	-0.412	0	0	0
1	1	7	""	"148230"	4570	6380	100	34	34	6	17	34	34	34	7	20	7	1	0	144	135	75	55	59	59	61	17	27	62	58	0	0.000	0.000	0.091	0.125	6.721	-0.009	0.005	80	503	100	85	76	Error	0	85	0	76	2700	10821	0.000	4.353	0	0	0
1	2	7	""	"148444"	4760	6370	100	33	34	7	20	34	34	34	6	17	21	1	0	71	143	108	75	61	61	61	17	27	46	45	0	-0.100	0.000	0.170	0.173	8.281	-0.001	0.000	80	459	100	9	82	Error	-1	10	0	82	2699	11422	0.000	4.824	0	0	0
1	3	7	""	"148164"	4930	6370	100	34	34	6	17	34	34	34	6	17	12	2	0	57	57	15	26	60	60	62	17	27	10	0	0	0.000	0.000	0.414	0.405	2.893	-0.069	0.032	80	449	100	-3	-3	Error	0	-3	0	-3	2741	4531	0.000	-0.294	0	0	0
1	4	7	""	"148232"	5110	6370	100	34	34	6	17	34	34	34	6	17	12	2	0	54	55	14	25	60	60	62	16	25	7	0	0	0.000	0.000	0.633	0.590	4.357	-0.043	0.007	80	442	100	-6	-5	Error	0	-6	0	-5	2711	4374	0.000	-0.437	0	0	0
1	5	7	""	"148350"	5290	6370	100	34	34	6	17	34	34	34	7	20	12	0	0	54	54	13	24	60	60	61	17	27	5	0	0	0.000	0.000	0.400	0.405	3.741	-0.094	0.033	80	462	100	-6	-6	Error	0	-6	0	-6	2742	4293	0.000	-0.412	0	0	0
1	6	7	""	"148090"	5480	6380	100	34	35	7	20	34	34	34	6	17	21	3	0	145	145	80	55	62	62	64	18	28	65	63	0	0.000	0.012	0.054	0.082	4.161	0.002	0.000	80	456	100	83	84	Error	0	83	1	83	2765	11597	0.167	4.500	0	0	0
1	7	7	""	"148142"	5650	6370	100	34	34	7	20	33	33	34	6	17	22	3	0	58	60	16	26	63	63	64	19	29	6	1	0	-0.200	-0.333	0.568	0.520	2.994	-0.008	0.001	80	440	100	-4	-2	Error	1	-5	1	-3	2712	4773	0.000	-0.211	0	0	0
1	8	7	""	"148022"	5830	6370	100	34	34	5	14	34	34	34	6	17	10	0	0	57	60	19	31	61	61	63	18	28	21	2	0	0.000	0.000	0.250	0.251	3.425	-0.054	0.019	80	452	100	-4	-1	Error	0	-4	0	-1	2704	4822	0.000	-0.167	0	0	0
1	9	7	""	"148505"	6010	6370	100	34	34	6	17	34	34	34	6	17	17	1	0	53	53	14	26	60	60	63	19	30	5	0	0	0.000	0.000	0.375	0.412	2.717	-0.045	0.013	80	452	100	-7	-7	Error	0	-7	0	-7	2700	4271	0.000	-0.526	0	0	0
1	10	7	""	"148152"	6190	6370	100	34	34	6	17	33	33	34	6	17	15	0	0	58	60	14	23	63	63	64	25	39	3	0	0	-0.200	-0.333	0.477	0.413	3.969	-0.005	0.001	80	452	100	-4	-2	Error	1	-5	1	-3	2694	4778	0.000	-0.160	0	0	0
1	11	7	""	"148161"	6370	6370	100	34	34	6	17	34	34	34	6	17	11	1	0	58	59	17	28	61	61	63	18	28	15	1	0	0.000	0.000	0.333	0.424	3.781	-0.010	0.001	80	442	100	-3	-2	Error	0	-3	0	-2	2688	4751	0.000	-0.222	0	0	0
1	12	7	""	"148513"	6550	6370	100	34	35	6	17	35	35	35	6	17	15	2	0	50	52	14	26	60	60	62	17	27	7	0	0	0.100	0.000	0.400	0.523	3.850	-0.018	0.002	80	460	100	-11	-8	-3.322	-1	-10	0	-8	2802	4169	0.000	-0.588	0	0	0
1	13	7	""	"148469"	6730	6370	100	33	34	6	17	34	34	34	6	17	17	3	0	53	53	13	24	59	59	60	17	28	7	0	0	0.167	0.000	0.364	0.371	3.315	0.020	0.002	80	452	100	-7	-6	-2.585	-1	-6	0	-6	2759	4224	0.000	-0.412	0	0	0
1	14	7	""	"148203"	6910	6370	100	35	36	7	19	35	35	35	6	17	18	3	0	68	68	21	30	57	57	59	17	28	38	10	0	0.000	0.091	0.343	0.354	2.899	0.007	0.000	80	452	100	11	12	Error	0	11	1	11	2854	5466	0.167	0.529	0	0	0
1	15	7	""	"148477"	7090	6370	100	34	34	7	20	34	34	34	6	17	13	5	0	141	127	74	58	55	55	58	18	31	58	55	0	0.000	0.000	0.070	0.072	5.500	-0.005	0.001	80	452	100	86	72	Error	0	86	0	72	2705	10130	0.000	3.833	0	0	0
1	16	7	""	"148572"	7270	6370	100	34	34	5	14	34	34	34	6	17	10	1	0	56	59	16	27	55	55	57	16	28	17	6	0	0.000	0.000	0.273	0.296	2.635	-0.025	0.004	80	442	100	1	4	Error	0	1	0	4	2743	4729	0.000	0.125	0	0	0
1	17	7	""	"148333"	7450	6370	100	35	34	7	20	34	34	35	6	17	15	2	0	56	56	14	25	58	58	59	16	27	7	1	0	-0.500	0.000	0.455	0.476	3.707	0.007	0.000	80	430	100	-1	-2	Error	1	-2	0	-2	2757	4458	-0.167	-0.187	0	0	0
1	18	7	""	"148391"	7630	6370	100	34	34	6	17	34	34	35	6	17	13	1	0	64	67	17	25	59	59	60	16	26	30	10	0	0.000	0.000	0.389	0.374	3.252	-0.018	0.002	80	430	100	5	8	Error	0	5	0	8	2728	5373	-0.167	0.438	0	0	0
1	19	7	""	"148450"	7810	6390	100	35	36	6	16	34	34	35	6	17	27	5	0	78	82	29	35	58	58	60	16	26	56	33	0	0.050	0.083	0.250	0.274	3.915	0.000	0.000	80	446	100	21	26	-4.322	1	20	2	24	2888	6598	0.167	1.375	0	0	0
1	20	7	"hsa-miR-381-3p"	"148306"	7990	6380	100	36	35	5	14	35	35	34	6	17	13	0	0	60	60	18	30	58	58	60	16	26	21	3	0	0.500	0.000	0.250	0.271	3.194	0.015	0.002	80	442	100	3	2	-1.000	1	2	0	2	2816	4789	0.167	0.000	0	0	0
1	21	7	""	"148122"	8170	6370	100	35	36	6	16	35	35	35	6	17	13	2	0	605	443	339	76	59	59	61	16	26	65	63	0	0.000	0.003	0.013	0.038	11.019	0.002	0.008	80	452	100	546	385	Error	0	546	1	384	2840	35470	0.167	23.875	0	0	0
1	22	7	""	"148150"	8350	6360	100	36	36	5	13	35	35	35	6	17	10	1	0	53	56	15	26	59	59	61	16	26	13	1	0	-0.167	-0.333	0.300	0.326	3.518	0.009	0.000	80	492	100	-5	-2	Error	1	-6	1	-3	2872	4470	0.167	-0.312	0	0	0
1	1	8	""	"148120"	4560	6570	100	33	34	5	14	35	35	34	7	20	8	0	0	53	55	15	27	59	59	60	16	26	11	3	0	0.333	0.250	0.333	0.352	2.831	-0.025	0.003	80	484	100	-8	-5	-1.585	-2	-6	-1	-4	2703	4379	0.000	-0.312	0	0	0
1	2	8	"hsa-miR-383-5p"	"146024"	4750	6570	100	34	35	7	20	34	34	34	6	17	16	3	0	64	69	23	33	59	59	60	16	26	31	15	0	0.000	0.100	0.422	0.384	3.716	-0.036	0.008	80	471	100	5	11	Error	0	5	1	10	2775	5498	0.167	0.563	0	0	0
1	3	8	""	"42659"	4940	6570	100	34	34	6	17	34	34	34	6	17	13	1	0	167	157	88	56	57	57	60	17	28	68	63	0	0.000	0.000	0.043	0.084	7.897	-0.004	0.002	80	449	100	110	100	Error	0	110	0	100	2685	12556	0.000	5.706	0	0	0
1	4	8	""	"17287"	5110	6560	100	34	35	6	17	34	34	34	6	17	18	3	0	51	53	16	30	57	57	60	17	28	15	1	0	0.000	-0.250	0.306	0.327	3.212	-0.049	0.012	80	440	100	-6	-3	Error	0	-6	1	-4	2788	4279	0.167	-0.412	0	0	0
1	5	8	"Empty"	"0"	5290	6560	100	33	34	7	20	34	34	34	6	17	22	2	0	53	54	15	27	60	60	61	16	26	11	1	0	0.143	0.000	0.545	0.484	3.713	-0.060	0.016	80	452	100	-8	-6	-2.807	-1	-7	0	-6	2716	4352	0.000	-0.437	0	0	0
1	6	8	""	"11234"	5470	6560	100	35	35	6	17	34	34	34	6	17	16	2	0	76	81	38	46	62	62	63	17	26	47	30	0	0.071	0.053	0.178	0.197	2.661	0.028	0.012	80	442	100	15	20	-3.807	1	14	1	19	2815	6494	0.167	1.059	0	0	0
1	7	8	"hsa-miR-802"	"30442"	5650	6560	100	34	34	7	20	34	34	34	6	17	17	1	0	50	52	14	26	62	62	63	19	30	3	0	0	0.000	0.000	0.625	0.505	3.419	-0.034	0.005	80	452	100	-12	-10	Error	0	-12	0	-10	2717	4183	0.000	-0.579	0	0	0
1	8	8	"hsa-miR-4428"	"168574"	5830	6560	100	34	34	6	17	34	34	34	6	17	15	3	0	47	52	17	32	61	61	63	18	28	7	2	0	0.000	0.000	0.250	0.275	2.503	-0.043	0.011	80	452	100	-14	-9	Error	0	-14	0	-9	2724	4156	0.000	-0.611	0	0	0
1	9	8	"hsa-miR-5590-5p"	"168970"	6010	6560	100	35	35	6	17	34	34	34	6	17	16	3	0	53	53	14	26	62	62	64	18	28	3	0	0	-0.111	-0.111	0.400	0.305	3.080	-0.017	0.001	80	461	100	-8	-8	Error	1	-9	1	-9	2766	4208	0.167	-0.611	0	0	0
1	10	8	"hsa-miR-5692a"	"168938"	6190	6560	100	35	34	6	17	34	34	34	6	17	12	1	0	51	50	14	28	62	62	65	26	40	1	0	0	-0.091	0.000	0.481	0.401	3.640	-0.013	0.001	80	452	100	-10	-12	Error	1	-11	0	-12	2718	4034	0.000	-0.577	0	0	0
1	11	8	"hsa-miR-4729"	"168825"	6370	6560	100	35	35	6	17	34	34	34	6	17	13	1	0	55	57	16	28	60	60	63	18	28	10	1	0	-0.200	-0.333	0.313	0.312	2.972	-0.027	0.004	80	452	100	-4	-2	Error	1	-5	1	-3	2772	4567	0.167	-0.333	0	0	0
1	12	8	"hsa-miR-4475"	"168640"	6550	6570	100	33	34	7	20	34	34	34	6	17	20	1	0	151	136	69	50	59	59	61	18	29	68	62	0	-0.011	0.000	0.075	0.103	3.670	-0.009	0.005	80	450	100	91	77	Error	-1	92	0	77	2686	10893	0.000	4.167	0	0	0
1	13	8	"hsa-miR-4535"	"168874"	6730	6560	100	34	34	5	14	35	35	34	6	17	10	0	0	59	58	17	29	59	59	60	16	26	15	3	0	100000.000	1.000	0.240	0.248	2.741	-0.038	0.008	80	452	100	-1	-2	16.610	-1	0	-1	-1	2730	4662	0.000	-0.125	0	0	0
1	14	8	"hsa-miR-5002-3p"	"168656"	6910	6560	100	36	35	7	20	34	34	34	6	17	25	6	0	299	234	157	67	57	57	59	16	27	67	62	0	0.008	0.006	0.027	0.046	6.597	0.003	0.003	80	462	100	244	178	-6.919	2	242	1	177	2839	18736	0.167	10.938	0	0	0
1	15	8	""	"168838"	7100	6560	100	35	35	6	17	34	34	35	6	17	15	3	0	10587	6695	5199	77	55	55	57	16	28	83	77	0	0.000	0.000	0.001	0.002	20.448	0.000	0.000	80	462	100	10533	6641	Error	1	10532	1	6640	2797	535574	0.000	414.875	0	0	0
1	16	8	"hsa-miR-4754"	"168861"	7280	6550	100	35	35	5	14	34	34	35	6	17	15	2	0	61	63	20	31	56	56	58	16	27	33	10	0	0.200	0.143	0.192	0.204	3.078	-0.017	0.002	80	439	100	6	8	-2.322	1	5	1	7	2818	5025	0.000	0.313	0	0	0
1	17	8	"hsa-miR-4999-3p"	"168667"	7450	6540	100	34	34	6	17	35	35	35	6	17	11	2	0	52	54	14	25	58	58	59	16	27	8	2	0	0.167	0.250	0.471	0.431	2.899	-0.005	0.000	80	434	100	-7	-5	-2.585	-1	-6	-1	-4	2734	4304	-0.167	-0.312	0	0	0
1	18	8	"hsa-miR-4735-5p"	"168910"	7630	6540	100	35	36	6	16	35	35	35	6	17	11	7	0	61	64	20	31	58	58	59	16	27	32	8	0	0.000	0.167	0.295	0.313	4.022	-0.016	0.002	80	452	100	3	7	Error	0	3	1	6	2867	5128	0.167	0.313	0	0	0
1	19	8	"hsa-miR-5683"	"168664"	7810	6560	100	37	36	6	16	35	35	35	6	17	18	1	0	49	52	13	25	57	57	58	15	25	8	1	0	-0.250	-0.200	0.429	0.427	3.258	-0.001	0.000	80	446	100	-6	-4	Error	2	-8	1	-5	2911	4178	0.167	-0.400	0	0	0
1	20	8	""	"168712"	7990	6560	100	35	35	6	17	35	35	35	6	17	12	3	0	61	61	17	27	58	58	59	15	25	23	6	0	0.000	0.000	0.500	0.456	4.316	-0.010	0.001	80	458	100	3	3	Error	0	3	0	3	2817	4893	0.000	0.133	0	0	0
1	21	8	"hsa-miR-4772-5p"	"168766"	8170	6560	100	35	35	6	17	35	35	35	6	17	18	0	0	50	53	15	28	58	58	59	16	27	10	2	0	0.000	0.000	0.359	0.352	2.801	0.004	0.000	80	474	100	-8	-5	Error	0	-8	0	-5	2830	4267	0.000	-0.375	0	0	0
1	22	8	"hsa-miR-5088-5p"	"168569"	8350	6560	100	35	35	6	17	35	35	35	6	17	16	1	0	59	60	16	26	57	57	59	18	30	16	1	0	0.000	0.000	0.462	0.533	2.973	0.001	0.000	80	493	100	2	3	Error	0	2	0	3	2805	4772	0.000	0.056	0	0	0
1	1	9	""	"168608"	4580	6750	100	35	35	7	20	34	34	34	7	20	12	2	0	436	337	236	70	58	58	60	16	26	72	67	0	0.003	0.004	0.020	0.035	6.327	0.003	0.008	80	471	100	379	280	-8.562	1	378	1	279	2771	26954	0.143	17.313	0	0	0
1	2	9	"hsa-miR-3689d"	"168883"	4750	6750	100	33	34	7	20	34	34	34	6	17	20	6	0	51	51	12	23	58	58	60	17	28	3	0	0	0.143	0.000	0.321	0.371	2.915	-0.049	0.010	80	439	100	-8	-7	-2.807	-1	-7	0	-7	2750	4091	0.000	-0.529	0	0	0
1	3	9	"hsa-miR-5693"	"168669"	4930	6750	100	35	34	6	17	34	34	34	6	17	10	2	0	49	51	12	23	58	58	59	16	27	3	0	0	-0.111	0.000	0.286	0.357	3.412	-0.047	0.011	80	452	100	-8	-7	Error	1	-9	0	-7	2758	4076	0.000	-0.500	0	0	0
1	4	9	"hsa-miR-4785"	"168791"	5110	6750	100	34	34	5	14	34	34	34	6	17	15	3	0	51	54	16	29	57	57	58	16	27	12	2	0	0.000	0.000	0.333	0.365	3.024	-0.038	0.007	80	461	100	-6	-3	Error	0	-6	0	-3	2742	4297	0.000	-0.250	0	0	0
1	5	9	"hsa-miR-4761-3p"	"168804"	5290	6750	100	35	35	7	20	34	34	34	6	17	21	5	0	53	55	15	27	58	58	59	16	27	11	0	0	-0.200	-0.333	0.438	0.405	2.862	-0.019	0.002	80	461	100	-4	-2	Error	1	-5	1	-3	2800	4413	0.167	-0.250	0	0	0
1	6	9	"hsa-miR-3529-3p"	"169368"	5470	6750	100	34	34	6	17	34	34	34	6	17	13	2	0	48	48	12	25	59	59	60	18	30	1	0	0	0.000	0.000	0.333	0.403	3.103	-0.085	0.039	80	461	100	-11	-11	Error	0	-11	0	-11	2738	3863	0.000	-0.667	0	0	0
1	7	9	"hsa-miR-4665-5p"	"169178"	5650	6750	100	33	34	10	29	34	34	34	6	17	17	1	0	49	51	14	27	59	59	61	18	29	5	1	0	0.100	0.000	0.476	0.458	2.772	-0.020	0.002	80	462	100	-11	-8	-3.322	-1	-10	0	-8	2757	4067	0.000	-0.556	0	0	0
1	8	9	"hsa-miR-4748"	"169221"	5830	6750	100	33	33	6	18	34	34	34	6	17	10	2	0	58	57	15	26	59	59	61	17	27	13	0	0	1.000	0.500	0.263	0.308	3.198	-0.061	0.021	80	463	100	-2	-3	0.000	-1	-1	-1	-2	2633	4580	-0.167	-0.235	0	0	0
1	9	9	"hsa-miR-345-3p"	"169076"	6020	6760	100	34	34	6	17	34	34	34	6	17	17	2	0	99	93	36	38	61	61	63	18	28	57	51	0	0.000	0.000	0.122	0.152	4.177	-0.018	0.006	80	471	100	38	32	Error	0	38	0	32	2740	7405	0.000	1.667	0	0	0
1	10	9	"hsa-miR-5195-3p"	"169346"	6200	6750	100	34	35	7	20	34	34	34	6	17	22	7	0	57	59	15	25	61	61	63	19	30	7	0	0	0.000	-0.500	0.456	0.482	3.405	-0.014	0.002	80	460	100	-4	-1	Error	0	-4	1	-2	2789	4683	0.167	-0.211	0	0	0
1	11	9	"hsa-miR-4726-5p"	"169031"	6380	6750	100	34	34	6	17	34	34	34	6	17	15	2	0	605	677	591	87	59	59	62	18	29	66	58	0	0.000	0.000	0.015	0.031	13.018	0.001	0.002	80	460	100	546	618	Error	0	546	0	618	2747	54192	0.000	34.167	0	0	0
1	12	9	"hsa-miR-4474-3p"	"169276"	6560	6750	100	34	35	7	20	35	35	35	6	17	12	3	0	52	51	13	25	58	58	60	17	28	2	0	0	0.167	0.000	0.646	0.753	3.079	-0.028	0.004	80	442	100	-7	-7	-2.585	-1	-6	0	-7	2783	4112	0.000	-0.529	0	0	0
1	13	9	"hsa-miR-4472"	"169170"	6740	6750	100	35	35	5	14	34	34	34	6	17	20	1	0	76	129	93	72	60	60	60	16	26	48	41	0	0.063	0.014	0.136	0.124	5.859	-0.006	0.004	80	452	100	17	70	-4.000	1	16	1	69	2796	10303	0.167	4.313	0	0	0
1	14	9	"hsa-miR-5580-3p"	"169168"	6920	6750	100	34	34	5	14	34	34	34	6	17	11	0	0	89	92	38	41	58	58	59	14	23	61	51	0	0.000	0.000	0.121	0.132	4.580	-0.005	0.001	80	440	100	31	34	Error	0	31	0	34	2711	7340	0.000	2.357	0	0	0
1	15	9	"hsa-miR-4699-5p"	"169335"	7090	6750	100	33	34	6	17	35	35	35	6	17	13	1	0	56	59	15	25	56	56	57	14	24	22	5	0	100000.000	-0.333	0.550	0.575	3.689	-0.007	0.000	80	440	100	-2	2	16.610	-2	0	-1	3	2722	4690	-0.167	0.143	0	0	0
1	16	9	"hsa-miR-4462"	"169043"	7270	6750	100	36	35	5	14	35	35	35	6	17	12	1	0	58	63	25	39	55	55	56	15	26	25	18	0	0.333	0.000	0.232	0.276	3.809	-0.029	0.007	80	471	100	4	8	-1.585	1	3	0	8	2816	5039	0.000	0.467	0	0	0
1	17	9	"hsa-miR-5006-3p"	"169136"	7460	6750	100	34	34	6	17	35	35	35	6	17	12	3	0	75	81	31	38	56	56	58	16	27	51	37	0	-0.053	-0.040	0.238	0.311	4.774	0.008	0.001	80	478	100	18	24	Error	-1	19	-1	25	2726	6487	-0.167	1.438	0	0	0
1	18	9	"hsa-miR-3682-5p"	"169243"	7640	6760	100	35	35	6	17	34	34	35	6	17	16	1	0	92	90	35	38	56	56	59	16	27	60	51	0	0.028	0.029	0.142	0.177	4.383	0.007	0.001	80	464	100	37	35	-5.170	1	36	1	34	2801	7214	0.000	1.938	0	0	0
1	19	9	"hsa-miR-4640-3p"	"169205"	7820	6770	100	35	35	6	17	35	35	35	6	17	13	2	0	74	77	24	31	57	57	59	15	25	52	36	0	0.000	0.000	0.217	0.297	3.564	-0.024	0.006	80	446	100	17	20	Error	0	17	0	20	2802	6177	0.000	1.200	0	0	0
1	20	9	"hsa-miR-548ai/hsa-miR-570-5p"	"169078"	8000	6770	100	35	36	7	19	35	35	35	6	17	18	6	0	52	52	15	28	60	60	61	16	26	7	1	0	0.000	-0.125	0.343	0.404	3.092	-0.002	0.000	80	456	100	-8	-7	Error	0	-8	1	-8	2856	4199	0.167	-0.562	0	0	0
1	21	9	"hsa-miR-4764-3p"	"169130"	8190	6780	100	33	34	6	17	36	36	36	6	16	8	0	0	385	357	135	37	59	59	60	16	26	91	90	0	-0.009	-0.007	0.016	0.021	4.002	-0.005	0.016	80	451	100	323	296	Error	-3	326	-2	298	2722	28552	-0.333	18.563	0	0	0
1	22	9	"hsa-miR-4417"	"169358"	8370	6750	100	36	36	6	16	35	35	35	6	17	20	1	0	135	257	220	85	61	61	62	16	25	55	52	0	0.014	0.005	0.034	0.050	6.488	0.001	0.000	80	487	100	75	197	-6.209	1	74	1	196	2873	20549	0.167	12.188	0	0	0
1	1	10	"Empty"	"0"	4570	6950	100	34	35	7	20	34	34	34	7	20	21	2	0	56	56	16	28	56	56	58	16	27	12	3	0	0.000	100000.000	0.333	0.406	3.017	-0.093	0.026	80	503	100	0	1	Error	0	0	1	0	2779	4495	0.143	-0.125	0	0	0
1	2	10	"hsa-miR-4525"	"169278"	4760	6950	100	33	34	7	20	34	34	34	6	17	15	3	0	56	56	15	26	56	56	57	15	26	13	2	0	100000.000	0.000	0.333	0.308	2.527	0.000	0.000	80	481	100	-1	0	16.610	-1	0	0	0	2722	4456	0.000	-0.067	0	0	0
1	3	10	"hsa-miR-4451"	"169167"	4950	6950	100	33	34	6	17	34	34	34	7	20	8	1	0	272	716	724	101	56	56	57	16	28	57	52	0	-0.005	0.000	0.040	0.037	14.393	0.000	0.000	80	468	100	215	660	Error	-1	216	0	660	2682	57305	0.000	41.188	0	0	0
1	4	10	"hsa-miR-4786-5p"	"169086"	5120	6950	100	36	35	7	20	34	34	34	6	17	20	3	0	56	57	16	28	57	57	58	16	27	17	2	0	-2.000	100000.000	0.600	0.532	4.422	-0.050	0.013	80	449	100	1	1	Error	2	-1	1	0	2808	4574	0.167	-0.062	0	0	0
1	5	10	""	"168937"	5300	6950	100	34	34	7	20	34	34	34	6	17	18	3	0	54	56	16	28	57	57	58	15	25	16	3	0	0.000	0.000	0.488	0.516	2.939	0.021	0.002	80	461	100	-3	-1	Error	0	-3	0	-1	2728	4441	0.000	-0.133	0	0	0
1	6	10	""	"168555"	5480	6950	100	35	35	7	20	34	34	34	6	17	17	3	0	52	54	16	29	57	57	58	15	25	15	2	0	-0.200	-0.333	0.367	0.407	3.753	-0.034	0.005	80	471	100	-4	-2	Error	1	-5	1	-3	2768	4318	0.167	-0.267	0	0	0
1	7	10	""	"168688"	5670	6950	100	34	34	6	17	34	34	34	7	20	5	0	0	4388	3492	1735	49	58	58	59	17	28	92	88	0	0.000	0.000	0.002	0.004	11.587	0.000	0.000	80	472	100	4330	3434	Error	0	4330	0	3434	2688	279351	0.000	201.941	0	0	0
1	8	10	""	"169250"	5850	6940	100	34	34	6	17	34	34	34	6	17	15	2	0	1796	1422	1061	74	61	61	62	17	27	72	71	0	0.000	0.000	0.004	0.013	15.862	0.000	0.000	80	449	100	1735	1361	Error	0	1735	0	1361	2744	113786	0.000	80.000	0	0	0
1	9	10	"hsa-miR-5096"	"169398"	6020	6950	100	34	34	7	20	34	34	34	6	17	17	5	0	76	77	28	36	59	59	61	16	26	50	35	0	0.000	0.000	0.259	0.303	3.331	-0.003	0.000	80	440	100	17	18	Error	0	17	0	18	2737	6198	0.000	1.000	0	0	0
1	10	10	"hsa-miR-4427"	"169386"	6200	6950	100	34	34	6	17	34	34	34	6	17	18	3	0	47	48	11	22	60	60	62	17	27	1	0	0	0.000	0.000	0.315	0.355	2.448	-0.044	0.010	80	460	100	-13	-12	Error	0	-13	0	-12	2734	3852	0.000	-0.824	0	0	0
1	11	10	""	"168607"	6380	6950	100	34	34	6	17	34	34	34	6	17	17	1	0	1748	1377	759	55	59	59	61	17	27	82	82	0	0.000	0.000	0.004	0.007	8.634	0.000	0.000	80	460	100	1689	1318	Error	0	1689	0	1318	2742	110169	0.000	77.412	0	0	0
1	12	10	"Empty"	"0"	6560	6940	100	35	35	6	17	34	34	34	6	17	16	5	0	49	51	14	27	57	57	60	16	26	5	1	0	-0.125	-0.167	0.382	0.378	3.118	-0.053	0.017	80	461	100	-7	-5	Error	1	-8	1	-6	2787	4072	0.167	-0.562	0	0	0
1	13	10	""	"168813"	6740	6940	100	35	34	7	20	34	34	34	6	17	13	3	0	51	51	14	27	58	58	60	17	28	2	1	0	-0.143	0.000	0.354	0.414	2.640	-0.016	0.001	80	468	100	-6	-7	Error	1	-7	0	-7	2750	4102	0.000	-0.529	0	0	0
1	14	10	"Empty"	"0"	6920	6940	100	34	34	6	17	34	34	35	6	17	20	2	0	58	60	18	30	58	58	59	16	27	18	5	0	0.000	0.000	0.286	0.403	4.026	-0.037	0.006	80	460	100	0	2	Error	0	0	0	2	2744	4806	-0.167	0.063	0	0	0
1	15	10	"Empty"	"0"	7100	6940	100	35	35	6	17	34	34	35	6	17	18	1	0	53	54	13	24	55	55	56	14	25	18	0	0	-0.500	-1.000	0.633	0.543	3.632	-0.044	0.007	80	460	100	-1	0	Error	1	-2	1	-1	2767	4307	0.000	-0.143	0	0	0
1	16	10	"Empty"	"0"	7280	6940	100	35	35	5	14	35	35	35	6	17	12	1	0	59	58	14	24	55	55	57	16	28	15	3	0	0.000	0.000	0.400	0.427	3.086	0.000	0.000	80	460	100	4	3	Error	0	4	0	3	2771	4621	0.000	0.063	0	0	0
1	17	10	"Empty"	"0"	7460	6940	100	34	35	6	17	35	35	35	6	17	17	1	0	53	59	25	42	57	57	58	15	25	18	5	0	0.250	0.000	0.519	0.457	3.049	-0.002	0.000	80	468	100	-5	2	-2.000	-1	-4	0	2	2761	4729	0.000	0.067	0	0	0
1	18	10	"Empty"	"0"	7640	6940	100	35	35	6	17	34	34	35	6	17	15	1	0	62	63	19	30	57	57	59	16	27	22	7	0	0.200	0.167	0.333	0.306	2.916	0.014	0.001	80	450	100	6	7	-2.322	1	5	1	6	2773	5008	0.000	0.250	0	0	0
1	19	10	"Empty"	"0"	7820	6940	100	35	34	5	14	34	34	35	6	17	11	1	0	60	60	16	26	56	56	58	16	27	20	5	0	0.250	0.000	0.273	0.374	3.527	-0.019	0.002	80	438	100	5	4	-2.000	1	4	0	4	2757	4772	-0.167	0.125	0	0	0
1	20	10	"Empty"	"0"	8000	6940	100	35	35	6	17	35	35	35	6	17	13	2	0	55	57	17	29	59	59	60	16	26	12	5	0	0.000	0.000	0.368	0.408	3.325	-0.009	0.000	80	446	100	-4	-2	Error	0	-4	0	-2	2808	4579	0.000	-0.187	0	0	0
1	21	10	"Empty"	"0"	8180	6940	100	36	35	5	14	35	35	35	6	17	10	2	0	57	59	16	27	56	56	57	16	28	18	2	0	1.000	0.000	0.300	0.362	3.115	0.015	0.001	80	426	100	2	3	0.000	1	1	0	3	2832	4744	0.000	0.125	0	0	0
1	22	10	"Empty"	"0"	8360	6940	100	35	35	6	17	35	35	35	6	17	15	1	0	59	58	13	22	59	59	60	16	26	10	0	0	0.000	0.000	0.317	0.394	3.494	0.011	0.000	80	484	100	0	-1	Error	0	0	0	-1	2812	4638	0.000	-0.125	0	0	0
1	1	11	"Empty"	"0"	4570	7140	100	33	34	7	20	34	34	34	6	17	17	2	0	56	57	15	26	55	55	57	16	28	20	3	0	-1.000	0.000	0.433	0.571	3.929	-0.043	0.008	80	503	100	0	2	Error	-1	1	0	2	2706	4599	0.000	0.000	0	0	0
1	2	11	"hsa-miR-23a-5p"	"42638"	4760	7140	100	33	34	7	20	34	34	34	6	17	17	3	0	89	112	65	58	55	55	56	15	26	56	50	0	-0.029	0.000	0.133	0.153	5.886	-0.015	0.009	80	472	100	33	57	Error	-1	34	0	57	2685	8970	0.000	3.733	0	0	0
1	3	11	""	"42888"	4950	7150	100	34	34	6	17	34	34	34	6	17	18	1	0	1509	1094	862	78	55	55	57	16	28	73	72	0	0.000	0.000	0.007	0.014	9.386	0.000	0.001	80	448	100	1454	1039	Error	0	1454	0	1039	2723	87517	0.000	64.813	0	0	0
1	4	11	"ebv-miR-BART1-3p"	"17519"	5120	7140	100	33	34	7	20	34	34	34	6	17	15	3	0	52	52	12	23	57	57	57	16	28	5	1	0	0.200	0.000	0.400	0.427	3.486	-0.025	0.002	80	428	100	-6	-5	-2.322	-1	-5	0	-5	2730	4169	0.000	-0.312	0	0	0
1	5	11	""	"17278"	5290	7140	100	34	34	6	17	34	34	34	6	17	12	0	0	58	59	19	32	56	56	56	16	28	22	6	0	0.000	0.000	0.304	0.426	5.365	-0.038	0.008	80	459	100	2	3	Error	0	2	0	3	2690	4686	0.000	0.188	0	0	0
1	6	11	"hsa-miR-921"	"46507"	5480	7140	100	34	35	6	17	34	34	34	6	17	12	6	0	85	88	37	42	56	56	58	16	27	58	45	0	0.000	0.031	0.157	0.222	4.628	0.006	0.001	80	471	100	29	33	Error	0	29	1	32	2787	7027	0.167	1.875	0	0	0
1	7	11	"hsa-miR-181a-2-3p"	"17928"	5660	7140	100	33	34	6	17	34	34	34	7	20	10	0	0	105	111	57	51	57	57	59	29	49	56	45	0	-0.021	0.000	0.073	0.112	4.580	-0.017	0.010	80	462	100	47	54	Error	-1	48	0	54	2725	8899	0.000	1.793	0	0	0
1	8	11	""	"42826"	5850	7140	100	34	34	7	20	34	34	34	7	20	12	0	0	589	462	385	83	56	56	59	17	28	63	60	0	0.000	0.000	0.070	0.076	10.827	0.001	0.001	80	445	100	533	406	Error	0	533	0	406	2724	36953	0.000	23.706	0	0	0
1	9	11	""	"17537"	6010	7140	100	34	34	6	17	34	34	34	6	17	12	1	0	131	186	143	76	57	57	59	17	28	53	51	0	0.000	0.000	0.120	0.095	8.157	-0.002	0.001	80	416	100	74	129	Error	0	74	0	129	2745	14872	0.000	7.471	0	0	0
1	10	11	""	"42722"	6190	7140	100	35	34	6	17	34	34	34	6	17	18	1	0	53	57	16	28	58	58	60	17	28	15	2	0	-0.200	0.000	0.400	0.332	3.443	-0.005	0.000	80	462	100	-4	-1	Error	1	-5	0	-1	2752	4541	0.000	-0.176	0	0	0
1	11	11	""	"42645"	6380	7140	100	34	34	6	17	34	34	34	6	17	17	2	0	61	62	20	32	58	58	59	17	28	23	8	0	0.000	0.000	0.286	0.317	3.044	-0.056	0.018	80	450	100	3	4	Error	0	3	0	4	2729	4982	0.000	0.176	0	0	0
1	12	11	""	"46636"	6550	7140	100	34	34	6	17	34	34	34	6	17	10	0	0	108	127	78	61	59	59	61	16	26	58	51	0	0.000	0.000	0.057	0.073	5.051	-0.005	0.002	80	459	100	49	68	Error	0	49	0	68	2685	10173	0.000	4.125	0	0	0
1	13	11	"hsa-miR-502-5p"	"11134"	6740	7150	100	33	34	6	17	34	34	34	6	17	16	3	0	72	74	26	35	61	61	63	17	26	36	21	0	-0.091	0.000	0.233	0.312	3.210	0.003	0.000	80	468	100	10	13	Error	-1	11	0	13	2707	5955	0.000	0.647	0	0	0
1	14	11	""	"17295"	6920	7140	100	35	35	6	17	35	35	35	6	17	11	3	0	816	580	440	75	61	61	62	18	29	67	66	0	0.000	0.000	0.011	0.023	9.976	0.000	0.001	80	468	100	755	519	Error	0	755	0	519	2788	46389	0.000	28.778	0	0	0
1	15	11	""	"32825"	7100	7140	100	35	34	6	17	34	34	34	6	17	11	1	0	153	152	100	65	57	57	59	16	27	60	55	0	0.010	0.000	0.039	0.052	5.881	0.002	0.001	80	460	100	97	95	-6.585	1	96	0	95	2740	12182	0.000	5.813	0	0	0
1	16	11	""	"46276"	7280	7140	100	35	35	6	17	34	34	35	6	17	16	2	0	54	55	15	27	56	56	59	16	27	12	2	0	-0.500	-1.000	0.429	0.406	3.990	-0.063	0.018	80	460	100	-1	0	Error	1	-2	1	-1	2831	4418	0.000	-0.250	0	0	0
1	17	11	"hsa-miR-508-5p"	"42812"	7460	7150	100	34	35	6	17	35	35	35	6	17	16	3	0	91	92	39	42	59	59	61	22	36	55	38	0	-0.031	0.000	0.173	0.243	3.969	-0.029	0.019	80	458	100	31	33	Error	-1	32	0	33	2787	7331	0.000	1.409	0	0	0
1	18	11	"hsa-miR-19b-2-5p"	"42918"	7640	7140	100	35	35	6	17	35	35	35	6	17	12	3	0	55	57	17	29	57	57	60	17	28	15	3	0	0.000	0.000	0.408	0.447	3.485	-0.020	0.002	80	460	100	-2	0	Error	0	-2	0	0	2821	4588	0.000	-0.176	0	0	0
1	19	11	""	"46457"	7820	7140	100	35	36	6	16	34	34	35	6	17	20	2	0	58	61	21	34	56	56	58	16	27	28	10	0	0.500	0.400	0.343	0.390	3.652	-0.008	0.000	80	470	100	3	7	-1.000	1	2	2	5	2850	4875	0.167	0.188	0	0	0
1	20	11	""	"42469"	8010	7150	100	35	35	6	17	34	34	35	6	17	17	3	0	73	74	26	35	57	57	59	15	25	50	32	0	0.063	0.059	0.192	0.194	2.807	-0.003	0.000	80	468	100	17	18	-4.000	1	16	1	17	2821	5886	0.000	1.000	0	0	0
1	21	11	""	"27575"	8190	7140	100	36	36	6	16	35	35	35	6	17	15	1	0	132	211	178	84	56	56	58	16	27	55	52	0	0.013	0.006	0.083	0.084	7.108	-0.002	0.002	80	462	100	77	156	-6.248	1	76	1	155	2846	16904	0.167	9.563	0	0	0
1	22	11	"Empty"	"0"	8370	7130	100	36	36	6	16	35	35	35	6	17	12	3	0	52	55	15	27	56	56	57	16	28	10	2	0	-0.250	-1.000	0.333	0.436	4.405	0.023	0.003	80	485	100	-3	0	Error	1	-4	1	-1	2856	4378	0.167	-0.125	0	0	0
1	1	12	""	"46481"	4560	7340	100	34	34	6	17	34	34	34	6	17	17	2	0	54	56	17	30	54	54	55	15	27	21	6	0	0.000	0.000	0.500	0.560	3.131	-0.074	0.019	80	503	100	0	2	Error	0	0	0	2	2733	4514	0.000	0.067	0	0	0
1	2	12	""	"-1"	4750	7330	100	33	34	6	17	33	33	33	6	18	12	5	0	956	689	509	73	53	53	55	14	25	68	67	0	0.000	0.002	0.010	0.022	9.723	0.000	0.000	80	462	100	903	637	Error	0	903	1	636	2691	55156	0.167	45.286	0	0	0
1	3	12	"kshv-miR-K12-12-5p"	"42516"	4930	7330	100	35	35	6	17	33	33	34	6	17	21	6	0	57	58	15	25	55	55	57	16	28	16	2	0	1.000	0.667	0.333	0.434	3.217	-0.018	0.002	80	442	100	4	5	0.000	2	2	2	3	2807	4622	0.167	0.063	0	0	0
1	4	12	"hsa-miR-1270"	"46752"	5110	7330	100	35	34	6	17	33	33	34	6	17	21	2	0	79	97	53	54	55	55	57	17	29	51	47	0	0.083	0.024	0.155	0.131	3.244	-0.015	0.006	80	470	100	26	43	-3.585	2	24	1	42	2706	7746	0.000	2.353	0	0	0
1	5	12	""	"46807"	5300	7340	100	35	35	6	17	34	34	34	7	20	15	1	0	483	373	241	64	55	55	57	16	28	75	72	0	0.002	0.003	0.013	0.015	5.466	0.000	0.000	80	449	100	429	319	-8.741	1	428	1	318	2786	29853	0.143	19.750	0	0	0
1	6	12	"hsa-miR-1248"	"46427"	5470	7340	100	35	34	6	17	34	34	34	6	17	12	2	0	86	87	38	43	58	58	59	16	27	57	47	0	0.036	0.000	0.133	0.158	3.410	-0.020	0.006	80	439	100	29	29	-4.807	1	28	0	29	2729	6978	0.000	1.750	0	0	0
1	7	12	""	"42821"	5650	7330	100	33	33	6	18	34	34	34	7	20	5	1	0	53	53	15	28	57	57	59	30	50	2	0	0	0.250	0.250	0.364	0.403	3.657	0.087	0.146	80	452	100	-5	-5	-2.000	-1	-4	-1	-4	2647	4261	-0.143	-0.200	0	0	0
1	8	12	""	"46279"	5830	7330	100	34	34	6	17	34	34	34	7	20	7	1	0	54	54	13	24	55	55	58	30	51	2	0	0	0.000	0.000	0.655	0.496	3.376	-0.047	0.010	80	463	100	-1	-1	Error	0	-1	0	-1	2717	4348	0.000	-0.133	0	0	0
1	9	12	"hsa-miR-31-5p"	"11052"	6020	7320	100	33	33	5	15	33	33	34	6	17	11	0	0	4102	2611	2136	81	56	56	58	16	27	75	71	0	0.000	0.000	0.002	0.010	21.405	0.000	0.001	80	461	100	4046	2555	Error	0	4046	0	2555	2654	208843	-0.167	159.563	0	0	0
1	10	12	"hsa-miR-943"	"42696"	6200	7330	100	34	34	6	17	34	34	34	6	17	11	3	0	1342	937	734	78	57	57	59	20	33	70	68	0	0.000	0.000	0.006	0.020	13.994	0.000	0.000	80	440	100	1285	880	Error	0	1285	0	880	2739	74935	0.000	43.900	0	0	0
1	11	12	"hsa-miR-586"	"42754"	6370	7330	100	33	34	5	14	34	34	34	6	17	6	2	0	55	57	17	29	58	58	58	15	25	16	2	0	0.333	0.000	0.224	0.242	2.591	0.048	0.011	80	440	100	-4	-1	-1.585	-1	-3	0	-1	2698	4562	0.000	-0.067	0	0	0
1	12	12	""	"42632"	6550	7330	100	35	35	6	17	35	35	35	6	17	13	1	0	56	58	16	27	59	59	59	15	25	13	2	0	0.000	0.000	0.333	0.361	2.648	-0.042	0.011	80	452	100	-3	-1	Error	0	-3	0	-1	2792	4662	0.000	-0.067	0	0	0
1	13	12	"hsa-miR-597-5p"	"42818"	6730	7330	100	34	34	6	17	34	34	35	6	17	12	1	0	124	149	93	62	58	58	60	16	26	62	55	0	0.000	0.000	0.041	0.068	5.861	-0.003	0.001	80	452	100	66	91	Error	0	66	0	91	2728	11933	-0.167	5.563	0	0	0
1	14	12	"hsa-miR-149-5p"	"42810"	6920	7340	100	34	34	6	17	35	35	35	6	17	11	0	0	97	102	49	48	62	62	64	18	28	53	50	0	-0.029	-0.025	0.108	0.164	3.393	0.001	0.000	80	448	100	34	39	Error	-1	35	-1	40	2740	8167	-0.167	2.111	0	0	0
1	15	12	"hsa-miR-634"	"42591"	7090	7330	100	33	34	5	14	34	34	34	6	17	11	0	0	158	145	88	60	61	61	63	17	26	60	58	0	-0.010	0.000	0.116	0.097	5.597	0.000	0.000	80	440	100	96	84	Error	-1	97	0	84	2723	11562	0.000	4.824	0	0	0
1	16	12	"ebv-miR-BART20-3p"	"17585"	7270	7330	100	35	35	6	17	34	34	34	6	17	15	5	0	57	57	15	26	60	60	62	16	25	11	1	0	-0.333	-0.333	0.315	0.356	3.160	-0.042	0.009	80	452	100	-2	-2	Error	1	-3	1	-3	2794	4549	0.167	-0.312	0	0	0
1	17	12	"hsa-miR-1180-3p"	"42848"	7450	7330	100	34	35	6	17	35	35	35	6	17	20	5	0	61	62	15	24	61	61	64	22	34	10	0	0	100000.000	0.000	0.545	0.478	3.393	0.001	0.000	80	458	100	-1	1	16.610	-1	0	0	1	2800	4946	0.000	-0.091	0	0	0
1	18	12	"hsa-miR-24-3p"	"17506"	7630	7330	100	35	35	6	17	34	34	35	6	17	17	2	0	9131	7674	6695	87	59	59	62	22	35	70	67	0	0.000	0.000	0.001	0.002	19.334	0.000	0.013	80	461	100	9073	7616	Error	1	9072	1	7615	2784	613900	0.000	346.000	0	0	0
1	19	12	""	"42919"	7810	7330	100	36	36	6	16	34	34	35	6	17	18	2	0	59	61	15	24	58	58	60	16	26	16	6	0	2.000	0.667	0.268	0.316	2.820	-0.011	0.001	80	452	100	3	5	1.000	2	1	2	3	2847	4844	0.167	0.063	0	0	0
1	20	12	""	"42937"	7990	7330	100	35	36	5	13	34	34	35	6	17	20	1	0	56	57	15	26	58	58	60	15	25	15	1	0	-0.500	-2.000	0.348	0.342	2.895	-0.014	0.001	80	442	100	-1	1	Error	1	-2	2	-1	2848	4546	0.167	-0.200	0	0	0
1	21	12	"kshv-miR-K12-3-5p"	"42795"	8170	7330	100	36	37	5	13	34	34	35	6	17	21	5	0	213	232	169	72	57	57	59	16	27	63	62	0	0.013	0.017	0.025	0.045	7.708	0.002	0.002	80	453	100	158	178	-6.285	2	156	3	175	2949	18584	0.333	10.813	0	0	0
1	22	12	"ebv-miR-BART10-5p"	"42485"	8350	7320	100	36	36	5	13	34	34	35	6	17	12	1	0	59	60	18	30	56	56	57	15	26	25	7	0	0.667	0.500	0.278	0.283	3.061	0.020	0.002	80	493	100	5	6	-0.585	2	3	2	4	2846	4823	0.167	0.200	0	0	0
1	1	13	""	"11271"	4570	7530	100	34	34	7	20	34	34	34	6	17	18	2	0	70	69	23	33	53	53	55	17	30	48	20	0	0.000	0.000	0.444	0.363	4.295	-0.032	0.007	80	462	100	17	16	Error	0	17	0	16	2739	5497	0.000	0.824	0	0	0
1	2	13	"hsa-miR-1267"	"46633"	4740	7520	100	34	34	6	17	33	33	34	6	17	17	3	0	61	64	20	31	53	53	54	17	31	28	13	0	0.125	0.091	0.334	0.366	3.719	0.001	0.000	80	450	100	9	12	-3.000	1	8	1	11	2738	5142	0.000	0.588	0	0	0
1	3	13	""	"-1"	4930	7520	100	34	34	6	17	33	33	34	6	17	16	2	0	969	1031	948	91	55	55	56	15	26	63	60	0	0.001	0.001	0.008	0.016	16.776	0.000	0.000	80	462	100	915	977	-9.836	1	914	1	976	2722	82492	0.000	65.000	0	0	0
1	4	13	"hsa-miR-450b-5p"	"42896"	5110	7530	100	34	34	7	20	34	34	34	6	17	17	6	0	71	76	27	35	55	55	57	16	28	48	33	0	0.000	0.000	0.286	0.317	3.406	-0.008	0.000	80	460	100	16	21	Error	0	16	0	21	2744	6057	0.000	1.188	0	0	0
1	5	13	""	"42685"	5300	7520	100	35	35	6	17	34	34	34	6	17	12	5	0	59	64	21	32	56	56	57	15	26	30	12	0	0.333	0.125	0.286	0.362	4.345	-0.041	0.009	80	416	100	4	9	-1.585	1	3	1	8	2764	5123	0.167	0.467	0	0	0
1	6	13	"hsa-miR-504-5p"	"28480"	5460	7520	100	35	35	6	17	34	34	34	6	17	13	2	0	76	74	24	32	55	55	56	15	26	55	32	0	0.048	0.053	0.231	0.282	4.777	-0.034	0.009	80	426	100	22	20	-4.392	1	21	1	19	2772	5937	0.167	1.200	0	0	0
1	7	13	"hsa-miR-1307-3p"	"42681"	5650	7520	100	35	35	6	17	34	34	34	7	20	15	0	0	101	111	64	57	55	55	56	16	28	55	51	0	0.022	0.018	0.192	0.151	5.327	-0.003	0.000	80	462	100	47	57	-5.524	1	46	1	56	2771	8903	0.143	3.438	0	0	0
1	8	13	"hcmv-miR-UL36-3p"	"42610"	5830	7520	100	34	35	6	17	34	34	34	6	17	20	5	0	54	55	16	29	55	55	57	16	28	16	3	0	0.000	100000.000	0.364	0.440	2.663	0.011	0.000	80	452	100	-1	1	Error	0	-1	1	0	2778	4429	0.167	-0.125	0	0	0
1	9	13	"hsa-miR-103a-3p"	"10919"	6010	7520	100	34	34	6	17	34	34	34	6	17	15	1	0	2478	1676	1247	74	55	55	56	15	26	72	70	0	0.000	0.000	0.003	0.009	14.294	0.000	0.000	80	451	100	2423	1621	Error	0	2423	0	1621	2729	134095	0.000	108.000	0	0	0
1	10	13	""	"17388"	6190	7520	100	33	34	6	17	34	34	34	6	17	17	2	0	83	108	64	59	55	55	58	20	34	55	46	0	-0.036	0.000	0.134	0.158	3.530	-0.009	0.004	80	442	100	27	53	Error	-1	28	0	53	2711	8667	0.000	2.500	0	0	0
1	11	13	""	"42767"	6370	7520	100	35	34	6	17	34	34	34	6	17	12	3	0	185	157	94	59	55	55	58	16	27	68	63	0	0.008	0.000	0.053	0.063	5.200	-0.003	0.001	80	452	100	131	102	-7.022	1	130	0	102	2707	12558	0.000	6.188	0	0	0
1	12	13	""	"11021"	6550	7520	100	34	34	6	17	35	35	35	6	17	15	1	0	54	54	14	25	57	57	58	15	25	11	1	0	0.333	0.333	0.333	0.345	3.252	-0.016	0.001	80	442	100	-4	-4	-1.585	-1	-3	-1	-3	2746	4342	-0.167	-0.267	0	0	0
1	13	13	"hsa-miR-1225-5p"	"46541"	6730	7520	100	35	35	7	20	35	35	35	6	17	18	0	0	53	56	16	28	57	57	58	15	25	17	6	0	0.000	0.000	0.396	0.423	3.755	-0.021	0.002	80	462	100	-4	-1	Error	0	-4	0	-1	2814	4451	0.000	-0.133	0	0	0
1	14	13	"hsa-miR-105-5p"	"5250"	6910	7520	100	34	35	6	17	34	34	34	7	20	15	3	0	55	55	15	27	60	60	61	16	26	8	2	0	0.000	-0.200	0.607	0.585	3.177	-0.054	0.012	80	432	100	-5	-4	Error	0	-5	1	-5	2772	4393	0.143	-0.375	0	0	0
1	15	13	"hsa-miR-2110"	"42734"	7090	7520	100	34	35	6	17	35	35	35	6	17	13	2	0	55	55	15	27	61	61	62	17	27	6	1	0	0.167	0.000	0.352	0.449	3.770	-0.012	0.001	80	442	100	-7	-6	-2.585	-1	-6	0	-6	2825	4398	0.000	-0.412	0	0	0
1	16	13	""	"46518"	7270	7520	100	34	34	7	20	34	34	34	6	17	15	5	0	63	65	20	30	61	61	62	16	25	25	7	0	0.000	0.000	0.389	0.357	3.542	-0.024	0.003	80	453	100	2	4	Error	0	2	0	4	2692	5174	0.000	0.188	0	0	0
1	17	13	""	"42665"	7460	7540	100	36	36	6	16	34	34	35	6	17	23	3	0	62	66	19	28	61	61	63	17	26	22	7	0	2.000	0.400	0.429	0.403	3.914	-0.023	0.004	80	444	100	3	7	1.000	2	1	2	5	2863	5298	0.167	0.176	0	0	0
1	18	13	""	"46923"	7640	7530	100	35	36	6	16	34	34	35	6	17	20	3	0	1834	1314	942	71	61	61	62	18	29	73	67	0	0.001	0.002	0.004	0.012	11.253	0.000	0.000	80	439	100	1774	1255	Error	1	1773	2	1253	2866	105114	0.167	69.556	0	0	0
1	19	13	"hsa-miR-1203"	"46411"	7810	7520	100	35	33	5	15	34	34	35	6	17	10	0	0	51	52	16	30	59	59	61	16	26	7	2	0	-0.125	0.143	0.400	0.401	2.880	-0.010	0.001	80	440	100	-7	-8	Error	1	-8	-1	-7	2669	4172	-0.333	-0.562	0	0	0
1	20	13	"hsa-miR-1263"	"46747"	7990	7520	100	36	34	6	17	36	36	35	6	17	6	2	0	53	56	15	26	57	57	60	23	38	6	0	0	0.000	2.000	0.646	0.491	3.780	0.014	0.004	80	452	100	-4	-3	Error	0	-4	-2	-1	2751	4519	-0.167	-0.174	0	0	0
1	21	13	""	"146183"	8170	7520	100	34	34	6	17	35	35	35	6	17	11	0	0	52	55	14	25	55	55	58	16	27	16	3	0	0.333	100000.000	0.419	0.558	3.958	-0.035	0.006	80	452	100	-4	-1	-1.585	-1	-3	-1	0	2715	4421	-0.167	-0.187	0	0	0
1	22	13	"hsa-miR-3927-3p"	"146190"	8350	7520	100	34	35	6	17	35	35	35	6	17	15	2	0	55	55	16	29	57	57	59	15	25	16	2	0	0.500	0.000	0.333	0.319	2.953	-0.011	0.001	80	500	100	-3	-2	-1.000	-1	-2	0	-2	2813	4412	0.000	-0.267	0	0	0
1	1	14	""	"146013"	4560	7710	100	33	33	6	18	34	34	34	7	20	12	0	0	60	58	16	27	53	53	54	16	29	21	7	0	-0.143	-0.200	0.393	0.396	3.243	-0.031	0.004	80	483	100	6	4	Error	-1	7	-1	5	2675	4638	-0.143	0.250	0	0	0
1	2	14	"hsa-miR-1914-3p"	"146061"	4740	7710	100	36	35	6	17	34	34	34	6	17	17	1	0	54	57	17	29	53	53	54	14	25	26	6	0	2.000	0.250	0.396	0.404	2.926	-0.017	0.001	80	471	100	3	5	1.000	2	1	1	4	2777	4545	0.167	0.214	0	0	0
1	3	14	"spike_control_v2_17"	"25557"	4930	7710	100	34	34	6	17	34	34	34	6	17	12	0	0	5816	3930	2998	76	53	53	55	15	27	72	70	0	0.000	0.000	0.001	0.004	29.076	0.000	0.000	80	462	100	5763	3877	Error	0	5763	0	3877	2684	314411	0.000	258.333	0	0	0
1	4	14	""	"-1"	5110	7710	100	33	33	7	21	34	34	34	6	17	15	2	0	424	333	247	74	53	53	55	15	27	66	65	0	-0.003	-0.004	0.021	0.037	7.562	0.001	0.001	80	442	100	370	279	Error	-1	371	-1	280	2662	26647	-0.167	18.533	0	0	0
1	5	14	""	"146060"	5290	7700	100	34	34	7	20	34	34	34	6	17	15	3	0	426	473	418	88	53	53	55	15	27	62	57	0	0.000	0.000	0.018	0.042	9.195	0.000	0.000	80	450	100	373	420	Error	0	373	0	420	2696	37850	0.000	27.867	0	0	0
1	6	14	""	"145658"	5470	7710	100	33	34	6	17	34	34	34	6	17	18	1	0	1797	1199	952	79	54	54	55	15	27	70	70	0	-0.001	0.000	0.005	0.014	13.197	0.000	0.001	80	440	100	1742	1145	Error	-1	1743	0	1145	2726	95949	0.000	76.267	0	0	0
1	7	14	""	"146079"	5640	7710	100	35	34	6	17	34	34	34	6	17	17	3	0	54	56	15	26	56	56	57	16	28	15	2	0	-0.500	0.000	0.357	0.346	2.786	-0.075	0.020	80	450	100	-1	0	Error	1	-2	0	0	2733	4447	0.000	-0.062	0	0	0
1	8	14	""	"146199"	5830	7710	100	33	35	7	20	34	34	34	6	17	20	7	0	80	91	47	51	56	56	57	17	29	52	42	0	-0.042	0.029	0.176	0.175	3.927	-0.007	0.001	80	450	100	23	36	Error	-1	24	1	35	2770	7275	0.167	2.000	0	0	0
1	9	14	"hsa-miR-1909-5p"	"146138"	6000	7700	100	34	34	6	17	34	34	34	6	17	16	2	0	53	54	15	27	55	55	57	16	28	16	1	0	0.000	0.000	0.375	0.377	3.403	-0.004	0.000	80	451	100	-2	-1	Error	0	-2	0	-1	2722	4320	0.000	-0.187	0	0	0
1	10	14	""	"146177"	6190	7700	100	34	34	6	17	34	34	34	6	17	8	1	0	50	50	13	26	56	56	58	16	27	5	0	0	0.000	0.000	0.625	0.579	5.343	-0.060	0.018	80	478	100	-6	-6	Error	0	-6	0	-6	2743	3983	0.000	-0.500	0	0	0
1	11	14	"hsv1-miR-H6-3p"	"146117"	6380	7710	100	36	36	7	19	34	34	34	6	17	23	3	0	333	291	211	72	54	54	56	16	28	68	65	0	0.007	0.008	0.025	0.038	5.785	0.005	0.011	80	459	100	281	239	-7.124	2	279	2	237	2847	23254	0.333	14.688	0	0	0
1	12	14	""	"146028"	6550	7700	100	36	35	7	20	34	34	34	6	17	13	6	0	64	68	26	38	55	55	56	15	26	37	23	0	0.222	0.077	0.391	0.367	3.998	-0.010	0.001	80	466	100	11	14	-2.170	2	9	1	13	2810	5438	0.167	0.800	0	0	0
1	13	14	""	"146212"	6750	7720	100	33	34	7	20	34	34	34	6	17	18	2	0	60	60	18	30	55	55	57	15	26	28	8	0	-0.200	0.000	0.706	0.548	3.813	-0.058	0.018	80	458	100	4	5	Error	-1	5	0	5	2701	4766	0.000	0.200	0	0	0
1	14	14	""	"146209"	6910	7700	100	35	35	6	17	34	34	34	6	17	16	2	0	1634	1142	935	81	57	57	58	15	25	73	68	0	0.001	0.001	0.007	0.019	13.106	0.000	0.003	80	427	100	1578	1086	Error	1	1577	1	1085	2765	91394	0.167	72.267	0	0	0
1	15	14	"spike_control_v2_32"	"28393"	7090	7700	100	35	35	6	17	34	34	35	6	17	22	1	0	5674	3950	2990	75	56	56	58	16	27	68	68	0	0.000	0.000	0.001	0.003	25.029	0.000	0.001	80	460	100	5619	3895	Error	1	5618	1	3894	2796	315960	0.000	243.250	0	0	0
1	16	14	""	"146220"	7280	7700	100	34	34	6	17	34	34	35	6	17	15	2	0	419	343	256	74	59	59	61	17	27	67	63	0	0.000	0.000	0.025	0.046	7.865	-0.002	0.003	80	449	100	360	284	Error	0	360	0	284	2732	27432	-0.167	16.588	0	0	0
1	17	14	"hsa_negative_control_7"	"10902"	7450	7700	100	35	35	6	17	35	35	35	6	17	13	0	0	54	55	15	27	61	61	62	16	25	8	3	0	0.000	0.000	0.429	0.391	3.526	-0.002	0.000	80	395	100	-7	-6	Error	0	-7	0	-6	2781	4401	0.000	-0.437	0	0	0
1	18	14	""	"146055"	7630	7710	100	35	35	6	17	35	35	35	6	17	10	2	0	552	414	291	70	61	61	62	16	25	72	68	0	0.000	0.000	0.011	0.024	8.585	0.000	0.000	80	434	100	491	353	Error	0	491	0	353	2806	33128	0.000	22.000	0	0	0
1	19	14	"spike_control_v2_43"	"29146"	7810	7710	100	34	35	6	17	35	35	35	6	17	12	2	0	641	527	407	77	62	62	63	17	26	67	66	0	-0.002	0.000	0.019	0.036	8.294	0.000	0.001	80	452	100	578	465	Error	-1	579	0	465	2768	42143	0.000	27.294	0	0	0
1	20	14	"hsa-miR-625-5p"	"145831"	8000	7710	100	35	36	5	13	35	35	35	6	17	12	0	0	77	88	43	48	58	58	61	24	39	48	31	0	0.000	0.033	0.154	0.157	3.146	0.014	0.005	80	450	100	19	31	Error	0	19	1	30	2845	7026	0.167	1.125	0	0	0
1	21	14	"hsa-miR-646"	"145963"	8170	7710	100	34	35	6	17	35	35	35	5	14	17	5	0	49	51	13	25	57	57	57	15	26	6	1	0	0.125	0.000	0.421	0.462	3.073	-0.048	0.011	80	430	100	-9	-6	-3.000	-1	-8	0	-6	2793	4085	0.000	-0.400	0	0	0
1	22	14	"hsa-miR-1247-5p"	"145977"	8350	7720	100	35	36	6	16	35	35	35	5	14	21	7	0	93	95	36	37	56	56	58	16	27	67	53	0	0.000	0.026	0.098	0.111	3.879	0.014	0.004	80	457	100	37	40	Error	0	37	1	39	2848	7629	0.200	2.313	0	0	0
1	1	15	"hsa-miR-501-5p"	"145675"	4570	7910	100	34	34	6	17	34	34	34	6	17	16	2	0	155	131	71	54	52	52	53	15	28	67	62	0	0.000	0.000	0.065	0.098	5.626	0.001	0.000	80	483	100	103	79	Error	0	103	0	79	2744	10481	0.000	5.200	0	0	0
1	2	15	"hsa-miR-125b-1-3p"	"145838"	4750	7910	100	34	34	6	17	33	33	34	6	17	18	5	0	73	84	37	44	52	52	53	14	26	57	48	0	0.048	0.031	0.135	0.156	3.349	0.006	0.001	80	451	100	22	33	-4.392	1	21	1	32	2727	6688	0.000	2.214	0	0	0
1	3	15	""	"145953"	4930	7900	100	34	34	7	20	34	34	34	6	17	17	2	0	4771	3953	3505	88	52	52	53	15	28	71	66	0	0.000	0.000	0.002	0.008	27.795	0.000	0.000	80	452	100	4719	3901	Error	0	4719	0	3901	2721	316217	0.000	260.000	0	0	0
1	4	15	"hsa-miR-512-5p"	"145690"	5110	7900	100	33	33	7	21	34	34	34	6	17	15	5	0	59	60	19	31	52	52	53	16	30	28	10	0	-0.143	-0.125	0.435	0.473	2.775	-0.055	0.013	80	462	100	6	7	Error	-1	7	-1	8	2672	4814	-0.167	0.438	0	0	0
1	5	15	""	"-1"	5290	7900	100	33	34	6	17	34	34	34	6	17	16	2	0	3032	2023	1541	76	53	53	55	15	27	73	72	0	0.000	0.000	0.004	0.010	20.805	0.000	0.001	80	460	100	2978	1970	Error	-1	2979	0	1970	2697	161879	0.000	131.200	0	0	0
1	6	15	"hsa-miR-150-5p"	"145678"	5470	7900	100	34	34	6	17	34	34	34	6	17	13	3	0	366	298	219	73	54	54	55	15	27	65	62	0	0.000	0.000	0.024	0.040	8.968	0.000	0.000	80	452	100	312	244	Error	0	312	0	244	2714	23826	0.000	16.200	0	0	0
1	7	15	""	"145884"	5650	7900	100	33	34	7	20	34	34	34	6	17	18	5	0	93	97	44	45	55	55	56	15	26	62	57	0	-0.026	0.000	0.149	0.191	3.776	-0.004	0.000	80	430	100	37	42	Error	-1	38	0	42	2726	7753	0.000	2.733	0	0	0
1	8	15	"hsa-miR-648"	"145715"	5830	7900	100	34	35	6	17	34	34	34	6	17	17	5	0	50	52	16	30	53	53	55	14	25	15	1	0	0.000	-1.000	0.500	0.564	3.093	-0.043	0.008	80	470	100	-3	0	Error	0	-3	1	-1	2783	4199	0.167	-0.214	0	0	0
1	9	15	"hsa-miR-27b-3p"	"147199"	6030	7900	100	32	34	7	20	34	34	34	6	17	18	3	0	2845	2313	1979	85	53	53	55	15	27	75	70	0	-0.001	0.000	0.003	0.009	15.365	0.001	0.017	80	457	100	2790	2260	Error	-2	2792	0	2260	2694	185005	0.000	150.533	0	0	0
1	10	15	"hsa-miR-4309"	"147535"	6190	7910	100	34	34	6	17	35	35	34	6	17	13	1	0	63	64	22	34	53	53	55	15	27	38	15	0	-0.100	-0.091	0.322	0.306	3.143	-0.009	0.000	80	433	100	9	10	Error	-1	10	-1	11	2753	5117	0.000	0.600	0	0	0
1	11	15	"hsa-miR-3152-3p"	"147892"	6370	7910	100	35	34	7	20	34	34	34	6	17	15	2	0	52	53	16	30	52	52	54	15	27	21	5	0	100000.000	0.000	0.417	0.450	3.524	-0.004	0.000	80	471	100	1	1	16.610	1	0	0	1	2738	4275	0.000	-0.067	0	0	0
1	12	15	""	"147890"	6560	7910	100	33	34	6	17	34	34	34	6	17	11	3	0	177	152	81	53	53	53	55	14	25	71	66	0	-0.008	0.000	0.077	0.093	5.025	-0.006	0.003	80	478	100	123	99	Error	-1	124	0	99	2738	12196	0.000	6.929	0	0	0
1	13	15	"hsa-miR-4305"	"147611"	6750	7910	100	34	35	6	17	34	34	35	6	17	18	3	0	93	98	39	39	53	53	55	15	27	72	62	0	0.000	0.022	0.174	0.155	4.014	-0.032	0.018	80	428	100	40	46	Error	0	40	1	45	2786	7806	0.000	2.867	0	0	0
1	14	15	""	"147934"	6920	7900	100	34	35	6	17	34	34	34	6	17	12	3	0	68	87	46	52	55	55	57	15	26	48	43	0	0.000	0.031	0.169	0.144	4.417	-0.002	0.000	80	437	100	13	33	Error	0	13	1	32	2767	6925	0.167	2.000	0	0	0
1	15	15	"hsa-miR-4294"	"147627"	7090	7900	100	33	34	6	17	34	34	35	6	17	10	2	0	53	54	14	25	54	54	56	16	28	8	2	0	1.000	0.000	0.608	0.599	3.443	-0.042	0.009	80	448	100	-2	0	0.000	-1	-1	0	0	2701	4308	-0.167	-0.125	0	0	0
1	16	15	"hsa-miR-4276"	"147770"	7270	7900	100	35	35	7	20	35	35	35	6	17	13	6	0	52	52	12	23	56	56	58	17	29	5	0	0	0.000	0.000	0.596	0.556	3.258	-0.029	0.004	80	497	100	-4	-4	Error	0	-4	0	-4	2779	4172	0.000	-0.353	0	0	0
1	17	15	"hsa-let-7b-5p"	"147165"	7470	7880	100	34	35	6	17	35	35	35	6	17	12	2	0	509	3643	4016	110	59	59	61	16	26	60	51	0	-0.002	0.000	0.075	0.021	33.131	0.000	0.001	80	488	100	449	3584	Error	-1	450	0	3584	2786	291442	0.000	223.875	0	0	0
1	18	15	"hsa-miR-4320"	"147705"	7660	7890	100	34	34	6	17	35	35	35	6	17	7	1	0	66	72	26	36	58	58	61	18	29	40	22	0	-0.125	-0.071	0.313	0.331	4.153	-0.030	0.010	80	452	100	7	13	Error	-1	8	-1	14	2724	5782	-0.167	0.611	0	0	0
1	19	15	"hsa-miR-466"	"147848"	7830	7890	100	34	35	6	17	35	35	35	6	17	15	1	0	53	53	14	26	60	60	61	18	29	1	0	0	0.143	0.000	0.276	0.391	3.122	-0.020	0.003	80	439	100	-8	-7	-2.807	-1	-7	0	-7	2774	4272	0.000	-0.444	0	0	0
1	20	15	"hsv2-miR-H6-3p"	"147900"	8010	7900	100	35	35	5	14	35	35	35	6	17	15	1	0	334	280	178	63	57	57	59	16	27	70	70	0	0.000	0.000	0.027	0.051	6.781	0.000	0.000	80	450	100	277	223	Error	0	277	0	223	2822	22407	0.000	13.813	0	0	0
1	21	15	"hsa-miR-3175"	"147891"	8180	7890	100	35	35	6	17	36	36	36	6	16	11	0	0	97	205	172	83	56	56	57	14	24	56	52	0	-0.024	-0.007	0.106	0.094	7.213	0.001	0.000	80	430	100	40	148	Error	-1	41	-1	149	2779	16378	-0.167	10.571	0	0	0
1	22	15	""	"147873"	8360	7880	100	34	35	6	17	36	36	36	6	16	8	2	0	51	53	13	24	56	56	57	15	26	10	0	0	0.400	0.333	0.462	0.410	2.677	-0.016	0.001	80	449	100	-7	-4	-1.322	-2	-5	-1	-3	2784	4268	-0.167	-0.267	0	0	0
1	1	16	"hsa-miR-200b-3p"	"147186"	4590	8090	100	33	34	7	20	34	34	34	7	20	13	1	0	1432	1548	1420	91	51	51	52	15	28	72	63	0	-0.001	0.000	0.009	0.020	16.440	0.000	0.001	80	471	100	1380	1497	Error	-1	1381	0	1497	2706	123879	0.000	99.733	0	0	0
1	2	16	""	"147844"	4760	8090	100	34	34	6	17	34	34	34	6	17	16	2	0	52	53	15	28	51	51	52	13	25	21	5	0	0.000	0.000	0.354	0.448	3.540	-0.060	0.012	80	430	100	1	2	Error	0	1	0	2	2731	4225	0.000	0.077	0	0	0
1	3	16	""	"147283"	4940	8090	100	35	35	6	17	34	34	34	6	17	12	2	0	150	160	103	64	52	52	53	14	26	70	60	0	0.010	0.009	0.054	0.066	5.677	0.001	0.000	80	462	100	99	109	-6.615	1	98	1	108	2767	12804	0.167	7.643	0	0	0
1	4	16	"hsa-miR-3613-3p"	"148493"	5130	8100	100	34	35	7	20	34	34	34	6	17	17	6	0	3071	2185	1597	73	52	52	54	16	29	76	72	0	0.000	0.000	0.003	0.007	15.682	0.000	0.002	80	437	100	3019	2134	Error	0	3019	1	2133	2767	174822	0.167	133.188	0	0	0
1	5	16	"hsa-miR-3918"	"148231"	5290	8090	100	34	34	6	17	34	34	34	6	17	12	3	0	50	53	14	26	54	54	55	15	27	11	2	0	0.000	0.000	0.313	0.358	2.762	-0.066	0.019	80	427	100	-4	-1	Error	0	-4	0	-1	2724	4204	0.000	-0.133	0	0	0
1	6	16	"hsa-miR-933"	"148635"	5470	8090	100	34	34	7	20	34	34	34	6	17	21	5	0	60	70	28	40	53	53	55	15	27	42	31	0	0.000	0.000	0.588	0.509	4.935	-0.049	0.018	80	463	100	7	17	Error	0	7	0	17	2745	5606	0.000	1.000	0	0	0
1	7	16	""	"148660"	5660	8070	100	33	33	6	18	34	34	34	6	17	13	0	0	57	61	19	31	53	53	54	15	27	33	15	0	-0.250	-0.125	0.480	0.488	4.399	-0.033	0.006	80	446	100	3	7	Error	-1	4	-1	8	2670	4905	-0.167	0.467	0	0	0
1	8	16	"hsa-miR-4296"	"147660"	5830	8090	100	35	34	6	17	34	34	34	6	17	11	1	0	50	50	13	26	53	53	54	15	27	5	2	0	-0.333	0.000	0.396	0.453	2.651	-0.036	0.004	80	441	100	-2	-3	Error	1	-3	0	-3	2726	4009	0.000	-0.267	0	0	0
1	9	16	"hsa-miR-3185"	"147709"	6010	8090	100	35	34	6	17	34	34	34	6	17	15	2	0	53	52	13	25	53	53	54	14	25	11	2	0	100000.000	0.000	0.500	0.444	3.193	-0.010	0.000	80	453	100	1	-1	16.610	1	0	0	-1	2740	4166	0.000	-0.143	0	0	0
1	10	16	"hsa-miR-3689a-5p/hsa-miR-3689b-5p/hsa-miR-3689e"	"148251"	6190	8090	100	34	34	6	17	34	34	34	6	17	13	3	0	60	63	19	30	51	51	53	14	26	37	23	0	0.000	0.000	0.323	0.339	3.889	-0.045	0.011	80	452	100	9	12	Error	0	9	0	12	2723	5044	0.000	0.714	0	0	0
1	11	16	"hsa-miR-3680-5p"	"148599"	6380	8100	100	34	35	7	20	34	34	34	6	17	17	6	0	75	86	41	47	52	52	53	14	26	55	48	0	0.000	0.029	0.173	0.187	4.132	-0.001	0.000	80	462	100	23	35	Error	0	23	1	34	2782	6849	0.167	2.357	0	0	0
1	12	16	"hsa-miR-510-5p"	"148665"	6570	8090	100	34	34	7	20	35	35	35	6	17	16	5	0	50	51	14	27	52	52	54	15	27	12	1	0	0.500	1.000	0.444	0.500	3.785	-0.021	0.002	80	463	100	-3	-2	-1.000	-1	-2	-1	-1	2755	4117	-0.167	-0.200	0	0	0
1	13	16	"hsa-miR-3652"	"148363"	6760	8080	100	36	34	6	17	34	34	34	6	17	15	1	0	56	58	17	29	53	53	54	15	27	27	6	0	0.667	0.000	0.391	0.367	3.319	-0.063	0.019	80	426	100	5	5	-0.585	2	3	0	5	2755	4621	0.000	0.267	0	0	0
1	14	16	"hsa-miR-3181"	"147703"	6920	8090	100	35	34	6	17	34	34	34	6	17	17	1	0	51	53	13	24	52	52	53	14	26	15	2	0	-1.000	0.000	0.500	0.505	2.450	-0.076	0.019	80	427	100	0	1	Error	1	-1	0	1	2745	4203	0.000	0.000	0	0	0
1	15	16	"hsa-miR-3667-3p"	"148062"	7100	8090	100	33	33	6	18	35	35	35	6	17	8	1	0	51	53	14	26	51	51	54	15	27	18	5	0	100000.000	-1.000	0.400	0.458	2.982	-0.017	0.001	80	452	100	-2	0	16.610	-2	0	-2	2	2668	4267	-0.333	-0.067	0	0	0
1	16	16	"hsa-miR-3664-5p"	"148206"	7280	8110	100	34	34	6	17	35	35	35	6	17	11	2	0	61	62	20	32	53	53	55	15	27	35	12	0	-0.125	-0.111	0.408	0.401	3.782	-0.035	0.006	80	470	100	7	8	Error	-1	8	-1	9	2734	4956	-0.167	0.467	0	0	0
1	17	16	"spike_control_v1_i"	"14257"	7460	8090	100	34	34	6	17	35	35	35	6	17	8	3	0	55	57	18	31	56	56	57	15	26	20	7	0	1.000	-1.000	0.333	0.365	3.810	-0.024	0.003	80	476	100	-2	0	0.000	-1	-1	-1	1	2745	4564	-0.167	0.000	0	0	0
1	18	16	"Empty"	"0"	7640	8090	100	34	34	5	14	35	35	35	6	17	8	0	0	53	52	12	23	55	55	57	16	28	7	1	0	0.500	0.333	0.700	0.708	3.305	0.008	0.000	80	464	100	-3	-4	-1.000	-1	-2	-1	-3	2738	4157	-0.167	-0.312	0	0	0
1	19	16	""	"148496"	7820	8090	100	35	35	6	17	35	35	36	6	16	11	1	0	47	49	13	26	54	54	57	16	28	8	0	0	0.000	0.000	0.250	0.307	2.590	-0.047	0.011	80	449	100	-7	-5	Error	0	-7	0	-5	2770	3940	-0.167	-0.500	0	0	0
1	20	16	""	"148322"	7990	8100	100	34	35	6	17	35	35	35	6	17	15	2	0	131	123	55	44	54	54	56	15	26	72	70	0	-0.013	0.000	0.056	0.076	3.559	-0.005	0.001	80	415	100	76	69	Error	-1	77	0	69	2777	9875	0.000	4.467	0	0	0
1	21	16	""	"148560"	8170	8080	100	35	35	5	14	36	36	36	6	16	6	0	0	68	76	32	42	54	54	56	14	25	50	41	0	-0.071	-0.045	0.163	0.203	3.677	-0.020	0.006	80	461	100	13	21	Error	-1	14	-1	22	2769	6080	-0.167	1.429	0	0	0
1	22	16	""	"148185"	8350	8070	100	34	35	6	17	36	36	36	6	16	13	1	0	51	52	11	21	55	55	56	14	25	2	0	0	0.500	0.333	0.500	0.535	2.951	-0.007	0.000	80	493	100	-6	-4	-1.000	-2	-4	-1	-3	2799	4182	-0.167	-0.286	0	0	0
1	1	17	""	"148230"	4580	8290	100	34	34	7	20	34	34	34	7	20	15	2	0	148	132	74	56	50	50	52	14	26	71	65	0	0.000	0.000	0.053	0.078	5.914	-0.003	0.000	80	483	100	98	82	Error	0	98	0	82	2706	10585	0.000	5.714	0	0	0
1	2	17	""	"148444"	4760	8280	100	35	35	6	17	34	34	34	6	17	11	2	0	60	149	127	85	50	50	52	15	28	46	43	0	0.100	0.010	0.083	0.097	6.573	-0.003	0.002	80	440	100	11	100	-3.322	1	10	1	99	2774	11912	0.167	6.467	0	0	0
1	3	17	""	"148164"	4930	8280	100	35	34	5	14	34	34	34	6	17	13	0	0	52	54	17	31	52	52	52	14	26	21	5	0	100000.000	0.000	0.400	0.309	3.757	-0.086	0.030	80	440	100	1	2	16.610	1	0	0	2	2744	4310	0.000	0.143	0	0	0
1	4	17	""	"148232"	5110	8280	100	33	34	7	20	34	34	34	6	17	18	3	0	50	52	15	28	52	52	53	15	28	15	3	0	0.500	0.000	0.474	0.477	3.437	-0.063	0.010	80	442	100	-3	0	-1.000	-1	-2	0	0	2735	4135	0.000	-0.067	0	0	0
1	5	17	""	"148350"	5290	8280	100	33	34	6	17	34	34	34	6	17	13	3	0	50	51	12	23	52	52	53	14	26	10	0	0	0.500	0.000	0.333	0.403	3.028	-0.079	0.021	80	452	100	-3	-1	-1.000	-1	-2	0	-1	2724	4057	0.000	-0.143	0	0	0
1	6	17	""	"148090"	5470	8280	100	34	34	6	17	35	35	35	6	17	8	2	0	156	143	89	62	51	51	53	14	26	65	60	0	-0.010	-0.011	0.077	0.076	5.242	-0.006	0.003	80	460	100	104	91	Error	-1	105	-1	92	2721	11423	-0.167	6.429	0	0	0
1	7	17	""	"148142"	5650	8280	100	34	34	6	17	35	35	35	6	17	12	1	0	55	58	18	31	52	52	53	15	28	22	6	0	-0.333	-0.167	0.382	0.382	2.933	-0.024	0.002	80	468	100	2	5	Error	-1	3	-1	6	2729	4608	-0.167	0.333	0	0	0
1	8	17	""	"148022"	5830	8280	100	34	35	7	20	34	34	35	6	17	18	7	0	54	57	20	35	52	52	53	15	28	23	10	0	0.000	0.200	0.300	0.350	3.967	-0.011	0.000	80	452	100	2	6	Error	0	2	1	5	2802	4539	0.000	0.267	0	0	0
1	9	17	""	"148505"	6010	8280	100	34	34	5	14	35	35	35	6	17	8	0	0	52	52	12	23	53	53	54	15	27	10	1	0	1.000	1.000	0.531	0.456	2.776	-0.051	0.010	80	442	100	-2	-2	0.000	-1	-1	-1	-1	2747	4151	-0.167	-0.133	0	0	0
1	10	17	""	"148152"	6190	8280	100	34	34	6	17	34	34	34	6	17	16	1	0	49	53	16	30	52	52	54	14	25	21	6	0	0.000	0.000	0.529	0.556	2.988	-0.008	0.000	80	442	100	-3	1	Error	0	-3	0	1	2744	4206	0.000	-0.071	0	0	0
1	11	17	""	"148161"	6370	8280	100	35	34	6	17	34	34	34	6	17	13	2	0	50	52	17	32	52	52	54	15	27	18	6	0	-0.500	0.000	0.455	0.578	4.469	0.014	0.001	80	432	100	-1	0	Error	1	-2	0	0	2731	4162	0.000	-0.133	0	0	0
1	12	17	""	"148513"	6550	8280	100	34	34	6	17	34	34	34	6	17	16	2	0	45	47	12	25	51	51	53	15	28	8	2	0	0.000	0.000	0.483	0.457	3.326	-0.028	0.003	80	453	100	-6	-4	Error	0	-6	0	-4	2749	3762	0.000	-0.400	0	0	0
1	13	17	""	"148469"	6730	8280	100	34	33	5	15	34	34	34	6	17	12	0	0	48	48	13	27	52	52	54	15	27	8	0	0	0.000	0.250	0.384	0.418	2.661	0.030	0.005	80	413	100	-4	-5	Error	0	-4	-1	-4	2676	3861	-0.167	-0.400	0	0	0
1	14	17	""	"148203"	6910	8280	100	33	34	7	20	35	35	34	6	17	11	6	0	65	68	22	32	51	51	54	15	27	48	26	0	-0.143	-0.059	0.333	0.352	3.759	-0.069	0.033	80	452	100	12	16	Error	-2	14	-1	17	2718	5469	0.000	0.933	0	0	0
1	15	17	""	"148477"	7090	8280	100	36	36	6	16	35	35	35	6	17	12	5	0	97	96	48	50	51	51	53	15	28	61	55	0	0.022	0.022	0.113	0.126	3.864	0.017	0.008	80	484	100	47	46	-5.524	1	46	1	45	2888	7663	0.167	2.867	0	0	0
1	16	17	""	"148572"	7310	8300	100	34	34	6	17	35	35	35	6	17	11	2	0	57	56	17	30	52	52	54	14	25	27	5	0	-0.200	-0.250	0.375	0.349	3.075	-0.033	0.006	80	430	100	4	3	Error	-1	5	-1	4	2737	4464	-0.167	0.143	0	0	0
1	17	17	""	"148333"	7460	8290	100	34	35	6	17	35	35	35	6	17	15	2	0	53	54	16	29	53	53	54	13	24	20	6	0	100000.000	0.000	0.286	0.419	4.322	0.002	0.000	80	372	100	-1	1	16.610	-1	0	0	1	2830	4297	0.000	0.000	0	0	0
1	18	17	""	"148391"	7610	8280	100	37	37	5	13	35	35	35	6	17	25	0	0	58	63	24	38	53	53	54	14	25	33	18	0	0.400	0.200	0.326	0.355	3.356	0.033	0.008	80	435	100	7	12	-1.322	2	5	2	10	2979	5056	0.333	0.643	0	0	0
1	19	17	""	"148450"	7810	8280	100	33	34	6	17	34	34	35	6	17	18	1	0	73	76	28	36	52	52	55	15	27	60	38	0	-0.048	0.000	0.233	0.267	3.416	-0.029	0.010	80	467	100	20	24	Error	-1	21	0	24	2707	6070	-0.167	1.400	0	0	0
1	20	17	"hsa-miR-381-3p"	"148306"	7980	8260	100	34	35	6	17	35	35	35	5	14	15	7	0	56	60	20	33	53	53	54	15	27	26	12	0	-0.333	0.000	0.333	0.320	3.932	-0.071	0.038	80	448	100	2	7	Error	-1	3	0	7	2801	4791	0.000	0.400	0	0	0
1	21	17	""	"148122"	8180	8280	100	34	34	6	17	35	35	36	6	16	8	0	0	605	467	343	73	53	53	55	15	27	70	68	0	-0.002	-0.002	0.020	0.041	10.610	-0.004	0.026	80	471	100	551	413	Error	-1	552	-1	414	2710	37376	-0.333	27.467	0	0	0
1	22	17	""	"148150"	8360	8270	100	36	36	6	16	36	36	36	6	16	7	2	0	55	58	14	24	53	53	54	14	25	20	10	0	0.000	0.000	0.500	0.606	3.502	-0.026	0.003	80	493	100	2	5	Error	0	2	0	5	2877	4604	0.000	0.286	0	0	0
1	1	18	""	"148120"	4560	8470	100	33	33	6	18	34	34	34	6	17	11	1	0	50	51	14	27	49	49	51	13	25	18	5	0	-1.000	-0.500	0.529	0.536	3.076	-0.095	0.028	80	485	100	0	1	Error	-1	1	-1	2	2665	4104	-0.167	0.000	0	0	0
1	2	18	"hsa-miR-383-5p"	"146024"	4750	8470	100	33	34	6	17	34	34	34	6	17	18	3	0	65	67	24	35	49	49	51	14	27	51	28	0	-0.062	0.000	0.321	0.328	3.759	-0.003	0.000	80	462	100	15	18	Error	-1	16	0	18	2747	5374	0.000	1.143	0	0	0
1	3	18	""	"42659"	4930	8470	100	33	33	6	18	34	34	34	6	17	7	1	0	149	148	95	64	49	49	51	14	27	67	56	0	-0.010	-0.010	0.093	0.118	7.233	0.001	0.000	80	452	100	99	98	Error	-1	100	-1	99	2654	11830	-0.167	6.929	0	0	0
1	4	18	""	"17287"	5110	8470	100	33	33	7	21	34	34	34	6	17	12	2	0	54	55	14	25	51	51	53	14	26	25	5	0	-0.333	-0.250	0.588	0.451	3.669	0.011	0.000	80	452	100	2	3	Error	-1	3	-1	4	2637	4426	-0.167	0.143	0	0	0
1	5	18	"Empty"	"0"	5290	8470	100	33	34	6	17	34	34	34	7	20	8	1	0	49	50	13	26	51	51	53	14	26	11	3	0	0.500	0.000	0.300	0.357	3.209	-0.068	0.013	80	452	100	-3	-1	-1.000	-1	-2	0	-1	2739	3996	0.000	-0.214	0	0	0
1	6	18	""	"11234"	5470	8480	100	35	34	6	17	34	34	34	6	17	13	3	0	72	72	26	36	52	52	53	13	24	53	40	0	0.050	0.000	0.170	0.181	3.934	-0.041	0.012	80	450	100	21	20	-4.322	1	20	0	20	2746	5772	0.000	1.462	0	0	0
1	7	18	"hsa-miR-802"	"30442"	5650	8470	100	34	34	6	17	34	34	35	6	17	16	1	0	52	53	14	26	51	51	52	14	26	16	2	0	0.000	0.000	0.667	0.612	3.853	-0.046	0.010	80	452	100	1	2	Error	0	1	0	2	2718	4247	-0.167	0.071	0	0	0
1	8	18	"hsa-miR-4428"	"168574"	5830	8470	100	34	34	6	17	34	34	34	7	20	13	1	0	50	51	14	27	51	51	52	14	26	8	5	0	0.000	0.000	0.462	0.527	3.695	-0.043	0.004	80	452	100	-1	0	Error	0	-1	0	0	2743	4063	0.000	-0.071	0	0	0
1	9	18	"hsa-miR-5590-5p"	"168970"	6010	8460	100	34	34	6	17	34	34	34	6	17	15	0	0	49	49	12	24	53	53	54	14	25	10	0	0	0.000	0.000	0.500	0.506	4.439	-0.099	0.033	80	458	100	-4	-4	Error	0	-4	0	-4	2703	3951	0.000	-0.357	0	0	0
1	10	18	"hsa-miR-5692a"	"168938"	6190	8460	100	34	34	6	17	34	34	34	6	17	12	2	0	47	48	12	25	52	52	54	23	42	1	0	0	0.000	0.000	0.333	0.419	2.995	-0.061	0.012	80	451	100	-5	-4	Error	0	-5	0	-4	2695	3809	0.000	-0.261	0	0	0
1	11	18	"hsa-miR-4729"	"168825"	6370	8460	100	35	34	6	17	34	34	34	6	17	16	2	0	52	53	14	26	53	53	55	24	43	6	1	0	-1.000	0.000	0.375	0.420	3.131	-0.013	0.001	80	452	100	0	0	Error	1	-1	0	0	2759	4278	0.000	-0.083	0	0	0
1	12	18	"hsa-miR-4475"	"168640"	6550	8470	100	35	34	6	17	34	34	35	6	17	12	1	0	147	135	71	52	53	53	55	15	27	71	67	0	0.011	0.000	0.070	0.077	4.013	-0.001	0.000	80	456	100	95	82	-6.555	1	94	0	82	2755	10800	-0.167	5.333	0	0	0
1	13	18	"hsa-miR-4535"	"168874"	6730	8430	100	33	34	6	17	34	34	34	6	17	17	0	0	55	57	17	29	52	52	53	15	28	26	8	0	-0.333	0.000	0.500	0.414	2.691	-0.034	0.006	80	442	100	2	5	Error	-1	3	0	5	2755	4594	0.000	0.267	0	0	0
1	14	18	"hsa-miR-5002-3p"	"168656"	6920	8470	100	34	35	6	17	34	34	34	6	17	16	3	0	275	240	166	69	52	52	54	15	27	68	63	0	0.000	0.005	0.047	0.060	6.786	0.004	0.006	80	466	100	223	189	Error	0	223	1	188	2781	19160	0.167	12.400	0	0	0
1	15	18	""	"168838"	7100	8470	100	33	34	6	17	34	34	35	6	17	17	2	0	8931	6297	5140	81	52	52	54	16	29	81	78	0	0.000	0.000	0.001	0.006	30.062	0.000	0.001	80	440	100	8878	6245	Error	-1	8879	0	6245	2721	503764	-0.167	390.188	0	0	0
1	16	18	"hsa-miR-4754"	"168861"	7270	8470	100	37	35	6	17	35	35	35	6	17	18	2	0	65	68	22	32	52	52	54	14	25	45	30	0	0.154	0.000	0.300	0.338	3.678	0.025	0.005	80	433	100	15	16	-2.700	2	13	0	16	2830	5444	0.000	1.000	0	0	0
1	17	18	"hsa-miR-4999-3p"	"168667"	7450	8470	100	34	34	6	17	35	35	35	6	17	11	0	0	54	54	14	25	53	53	54	13	24	15	7	0	-1.000	-1.000	0.472	0.614	3.793	-0.015	0.001	80	462	100	0	0	Error	-1	1	-1	1	2759	4319	-0.167	0.000	0	0	0
1	18	18	"hsa-miR-4735-5p"	"168910"	7640	8470	100	36	36	5	13	35	35	35	6	17	12	2	0	64	66	21	31	53	53	54	14	25	41	23	0	0.091	0.077	0.250	0.291	4.149	-0.044	0.012	80	460	100	12	14	-3.459	1	11	1	13	2876	5301	0.167	0.857	0	0	0
1	19	18	"hsa-miR-5683"	"168664"	7810	8480	100	36	35	7	20	35	35	35	6	17	16	3	0	49	49	13	26	52	52	54	14	25	11	1	0	-0.333	0.000	0.600	0.641	3.404	0.003	0.000	80	437	100	-2	-3	Error	1	-3	0	-3	2818	3933	0.000	-0.357	0	0	0
1	20	18	""	"168712"	7980	8490	100	35	35	5	14	35	35	35	6	17	11	1	0	59	60	17	28	53	53	55	14	25	33	11	0	0.000	0.000	0.317	0.338	2.592	-0.004	0.000	80	466	100	6	7	Error	0	6	0	7	2817	4765	0.000	0.357	0	0	0
1	21	18	"hsa-miR-4772-5p"	"168766"	8170	8460	100	37	37	5	13	35	35	35	6	17	16	2	0	49	49	11	22	53	53	55	15	27	6	1	0	-0.500	-0.500	0.400	0.533	3.561	-0.029	0.003	80	476	100	-2	-2	Error	2	-4	2	-4	2990	3958	0.333	-0.400	0	0	0
1	22	18	"hsa-miR-5088-5p"	"168569"	8350	8460	100	36	37	5	13	35	35	35	6	17	12	1	0	58	59	14	23	53	53	55	14	25	27	5	0	0.200	0.333	0.317	0.311	2.987	-0.007	0.000	80	495	100	6	8	-2.322	1	5	2	6	2922	4726	0.333	0.286	0	0	0
1	1	19	""	"168608"	4580	8660	100	34	34	7	20	34	34	34	6	17	20	5	0	437	332	262	78	49	49	50	14	28	66	61	0	0.000	0.000	0.021	0.034	7.011	-0.001	0.001	80	450	100	388	283	Error	0	388	0	283	2720	26541	0.000	20.143	0	0	0
1	2	19	"hsa-miR-3689d"	"168883"	4760	8660	100	33	33	5	15	34	34	34	6	17	8	0	0	45	47	12	25	49	49	50	14	28	7	2	0	0.250	0.500	0.455	0.515	3.511	-0.089	0.028	80	442	100	-5	-3	-2.000	-1	-4	-1	-2	2675	3768	-0.167	-0.214	0	0	0
1	3	19	"hsa-miR-5693"	"168669"	4940	8660	100	35	34	7	20	35	35	34	6	17	12	0	0	51	52	14	26	49	49	51	14	27	21	6	0	0.000	-0.333	0.485	0.543	3.801	0.031	0.003	80	462	100	2	2	Error	0	2	-1	3	2737	4162	0.000	0.071	0	0	0
1	4	19	"hsa-miR-4785"	"168791"	5120	8660	100	33	34	7	20	34	34	34	6	17	21	3	0	49	50	14	28	50	50	52	14	26	8	2	0	1.000	0.000	0.500	0.582	4.196	-0.103	0.031	80	442	100	-2	0	0.000	-1	-1	0	0	2731	3963	0.000	-0.143	0	0	0
1	5	19	"hsa-miR-4761-3p"	"168804"	5300	8660	100	35	35	7	20	34	34	34	7	20	15	3	0	51	51	13	25	50	50	52	14	26	16	3	0	1.000	1.000	0.600	0.587	3.255	-0.068	0.015	80	442	100	2	2	0.000	1	1	1	1	2801	4119	0.143	-0.071	0	0	0
1	6	19	"hsa-miR-3529-3p"	"169368"	5480	8660	100	34	34	6	17	34	34	34	6	17	11	3	0	49	50	12	24	50	50	52	14	26	11	0	0	0.000	0.000	0.564	0.489	3.576	-0.040	0.005	80	432	100	-1	0	Error	0	-1	0	0	2724	3996	0.000	-0.143	0	0	0
1	7	19	"hsa-miR-4665-5p"	"169178"	5660	8660	100	34	35	6	17	34	34	34	6	17	16	2	0	49	50	14	28	51	51	53	14	26	13	1	0	0.000	-1.000	0.375	0.473	2.959	-0.076	0.019	80	461	100	-2	0	Error	0	-2	1	-1	2779	4010	0.167	-0.214	0	0	0
1	8	19	"hsa-miR-4748"	"169221"	5840	8660	100	35	35	7	20	34	34	34	6	17	21	3	0	55	56	16	28	51	51	53	14	26	25	8	0	0.250	0.200	0.591	0.524	2.878	-0.043	0.006	80	452	100	5	6	-2.000	1	4	1	5	2809	4449	0.167	0.214	0	0	0
1	9	19	"hsa-miR-345-3p"	"169076"	6020	8670	100	35	34	6	17	34	34	34	6	17	18	0	0	87	90	39	43	52	52	53	14	26	68	55	0	0.029	0.000	0.130	0.129	3.950	-0.014	0.004	80	468	100	36	38	-5.129	1	35	0	38	2730	7178	0.000	2.643	0	0	0
1	10	19	"hsa-miR-5195-3p"	"169346"	6200	8660	100	34	34	6	17	34	34	34	6	17	16	3	0	54	56	15	26	51	51	54	23	42	13	2	0	0.000	0.000	0.400	0.582	3.936	-0.008	0.000	80	479	100	3	5	Error	0	3	0	5	2746	4505	0.000	0.087	0	0	0
1	11	19	"hsa-miR-4726-5p"	"169031"	6390	8660	100	34	34	7	20	34	34	34	6	17	20	3	0	668	699	614	87	51	51	52	14	26	63	61	0	0.000	0.000	0.008	0.021	12.687	0.000	0.000	80	468	100	617	648	Error	0	617	0	648	2741	55954	0.000	46.214	0	0	0
1	12	19	"hsa-miR-4474-3p"	"169276"	6560	8660	100	34	34	5	14	35	35	35	6	17	7	0	0	51	51	13	25	51	51	52	14	26	11	1	0	100000.000	100000.000	0.308	0.318	3.658	-0.012	0.000	80	430	100	-1	-1	16.610	-1	0	-1	0	2741	4109	-0.167	-0.071	0	0	0
1	13	19	"hsa-miR-4472"	"169170"	6740	8660	100	34	34	7	20	34	34	34	6	17	17	3	0	74	119	80	67	51	51	53	14	26	62	46	0	0.000	0.000	0.170	0.146	5.865	-0.008	0.004	80	464	100	23	68	Error	0	23	0	68	2746	9550	0.000	4.714	0	0	0
1	14	19	"hsa-miR-5580-3p"	"169168"	6920	8660	100	35	35	6	17	34	34	34	6	17	15	2	0	84	87	40	45	51	51	53	14	26	67	56	0	0.030	0.028	0.122	0.141	4.644	0.013	0.004	80	442	100	34	37	-5.044	1	33	1	36	2771	6986	0.167	2.429	0	0	0
1	15	19	"hsa-miR-4699-5p"	"169335"	7100	8660	100	35	35	6	17	35	35	35	6	17	11	1	0	59	60	18	30	51	51	53	15	28	40	12	0	0.000	0.000	0.328	0.316	3.284	-0.013	0.001	80	452	100	8	9	Error	0	8	0	9	2790	4762	0.000	0.467	0	0	0
1	16	19	"hsa-miR-4462"	"169043"	7290	8670	100	35	34	6	17	35	35	35	6	17	10	0	0	57	62	23	37	51	51	52	14	26	40	22	0	0.000	-0.091	0.333	0.381	4.026	-0.046	0.014	80	450	100	6	10	Error	0	6	-1	11	2734	4995	-0.167	0.714	0	0	0
1	17	19	"hsa-miR-5006-3p"	"169136"	7470	8670	100	34	35	6	17	35	35	35	6	17	16	1	0	90	89	36	40	52	52	54	14	25	70	55	0	-0.026	0.000	0.154	0.156	2.602	0.000	0.000	80	428	100	37	37	Error	-1	38	0	37	2805	7123	0.000	2.500	0	0	0
1	18	19	"hsa-miR-3682-5p"	"169243"	7640	8670	100	35	35	6	17	35	35	35	6	17	13	1	0	78	81	32	39	53	53	54	14	25	57	46	0	0.000	0.000	0.157	0.129	2.909	-0.017	0.004	80	436	100	25	28	Error	0	25	0	28	2812	6484	0.000	1.929	0	0	0
1	19	19	"hsa-miR-4640-3p"	"169205"	7830	8670	100	34	35	5	14	35	35	35	6	17	10	0	0	75	75	29	38	52	52	54	13	24	61	47	0	-0.043	0.000	0.200	0.245	4.143	-0.005	0.000	80	441	100	22	23	Error	-1	23	0	23	2781	6028	0.000	1.615	0	0	0
1	20	19	"hsa-miR-548ai/hsa-miR-570-5p"	"169078"	8010	8670	100	34	35	6	17	35	35	35	6	17	18	1	0	49	50	13	26	52	52	53	14	26	12	3	0	0.333	0.000	0.750	0.772	3.160	0.032	0.003	80	422	100	-4	-2	-1.585	-1	-3	0	-2	2761	3996	0.000	-0.214	0	0	0
1	21	19	"hsa-miR-4764-3p"	"169130"	8190	8680	100	34	35	6	17	35	35	35	6	17	13	1	0	399	381	104	27	50	50	52	14	26	97	97	0	-0.003	0.000	0.012	0.012	3.439	-0.004	0.011	80	421	100	348	331	Error	-1	349	0	331	2787	30505	0.000	23.500	0	0	0
1	22	19	"hsa-miR-4417"	"169358"	8380	8660	100	36	36	5	13	35	35	36	6	16	15	0	0	120	263	238	90	52	52	54	13	24	62	52	0	0.015	0.005	0.021	0.045	9.295	0.001	0.002	80	472	100	69	212	-6.087	1	68	1	211	2888	21046	0.000	16.077	0	0	0
1	1	20	"Hy3"	"13138"	4570	8820	100	33	34	7	20	34	34	34	7	20	15	0	0	184	246	252	102	48	48	49	13	26	65	56	0	-0.007	0.000	0.039	0.077	9.324	-0.001	0.001	80	482	100	135	198	Error	-1	136	0	198	2680	19677	0.000	15.154	0	0	0
1	2	20	"hsa-miR-4525"	"169278"	4760	8840	100	34	33	6	18	34	34	34	6	17	10	1	0	53	54	15	27	48	48	50	14	28	27	7	0	0.000	-0.167	0.500	0.556	4.431	-0.063	0.016	80	495	100	5	5	Error	0	5	-1	6	2658	4346	-0.167	0.286	0	0	0
1	3	20	"hsa-miR-4451"	"169167"	4960	8860	100	34	33	6	18	34	34	34	6	17	11	2	0	142	744	804	108	49	49	50	13	26	60	52	0	0.000	-0.001	0.036	0.033	13.782	0.000	0.001	80	480	100	93	694	Error	0	93	-1	695	2677	59539	-0.167	53.385	0	0	0
1	4	20	"hsa-miR-4786-5p"	"169086"	5120	8840	100	35	34	7	20	34	34	34	6	17	21	3	0	54	55	15	27	49	49	50	13	26	23	12	0	0.200	0.000	0.550	0.576	3.297	-0.077	0.018	80	440	100	6	6	-2.322	1	5	0	6	2736	4372	0.000	0.385	0	0	0
1	5	20	""	"168937"	5300	8840	100	34	34	6	17	34	34	34	6	17	13	2	0	50	51	14	27	50	50	51	13	25	13	7	0	0.000	0.000	0.300	0.389	2.852	-0.055	0.010	80	464	100	0	1	Error	0	0	0	1	2705	4064	0.000	0.000	0	0	0
1	6	20	""	"168555"	5480	8840	100	34	34	6	17	34	34	34	6	17	15	1	0	51	53	15	28	50	50	51	14	27	23	5	0	0.000	0.000	0.500	0.533	3.227	-0.056	0.013	80	475	100	1	3	Error	0	1	0	3	2746	4269	0.000	0.143	0	0	0
1	7	20	""	"168688"	5670	8860	100	35	35	7	20	34	34	34	6	17	20	7	0	4816	3553	2084	58	51	51	52	15	28	96	90	0	0.000	0.000	0.001	0.002	8.309	0.000	0.001	80	494	100	4766	3503	Error	1	4765	1	3502	2789	284202	0.167	233.400	0	0	0
1	8	20	""	"169250"	5850	8850	100	34	34	6	17	33	33	34	6	17	25	1	0	1699	1287	1081	83	50	50	52	14	26	73	66	0	0.001	0.001	0.005	0.020	15.744	0.000	0.000	80	462	100	1650	1238	Error	1	1649	1	1237	2736	102965	0.000	88.214	0	0	0
1	9	20	"hsa-miR-5096"	"169398"	6020	8860	100	34	34	6	17	34	34	34	6	17	13	0	0	84	85	36	42	51	51	53	14	26	65	52	0	0.000	0.000	0.176	0.171	4.125	-0.008	0.001	80	462	100	33	34	Error	0	33	0	34	2686	6836	0.000	2.286	0	0	0
1	10	20	"hsa-miR-4427"	"169386"	6200	8860	100	33	34	6	17	34	34	34	6	17	20	2	0	48	50	12	24	51	51	53	15	28	8	1	0	0.333	0.000	0.400	0.502	2.695	-0.014	0.001	80	492	100	-4	-1	-1.585	-1	-3	0	-1	2727	3980	0.000	-0.200	0	0	0
1	11	20	""	"168607"	6390	8860	100	36	35	6	17	34	34	34	6	17	18	2	0	1908	1424	846	59	50	50	52	15	28	81	80	0	0.001	0.001	0.004	0.006	7.457	0.000	0.003	80	481	100	1860	1375	-9.860	2	1858	1	1374	2800	113903	0.167	91.467	0	0	0
1	12	20	"Empty"	"0"	6560	8840	100	35	35	5	14	34	34	34	6	17	17	1	0	50	49	12	24	50	50	52	15	28	10	0	0	100000.000	-1.000	0.583	0.607	3.493	-0.040	0.009	80	453	100	1	0	16.610	1	0	1	-1	2810	3934	0.167	-0.200	0	0	0
1	13	20	""	"168813"	6740	8840	100	36	35	6	17	34	34	34	6	17	15	5	0	50	52	14	26	50	50	52	15	28	15	1	0	100000.000	0.500	0.591	0.576	2.465	-0.035	0.005	80	464	100	2	3	16.610	2	0	1	2	2819	4136	0.167	0.000	0	0	0
1	14	20	"Empty"	"0"	6920	8840	100	34	34	6	17	34	34	34	6	17	10	1	0	55	57	23	40	50	50	53	14	26	21	7	0	0.000	0.000	0.456	0.456	3.460	0.000	0.000	80	464	100	5	7	Error	0	5	0	7	2697	4549	0.000	0.286	0	0	0
1	15	20	"Empty"	"0"	7100	8840	100	35	35	5	14	34	34	35	6	17	13	2	0	52	54	16	29	50	50	52	14	26	25	5	0	0.500	0.250	0.361	0.449	2.993	-0.019	0.002	80	464	100	3	5	-1.000	1	2	1	4	2818	4298	0.000	0.143	0	0	0
1	16	20	"Empty"	"0"	7280	8840	100	33	34	6	17	35	35	35	6	17	12	0	0	50	53	16	30	50	50	52	14	26	23	6	0	100000.000	-0.333	0.400	0.430	3.312	-0.039	0.006	80	452	100	-2	2	16.610	-2	0	-1	3	2694	4256	-0.167	0.071	0	0	0
1	17	20	"Empty"	"0"	7460	8840	100	36	35	6	17	34	34	35	6	17	16	2	0	53	56	16	28	51	51	53	14	26	21	10	0	1.000	0.200	0.389	0.450	3.905	-0.050	0.013	80	452	100	4	6	0.000	2	2	1	5	2830	4476	0.000	0.214	0	0	0
1	18	20	"Empty"	"0"	7640	8840	100	36	36	6	16	34	34	35	6	17	23	3	0	49	49	11	22	51	51	53	14	26	7	1	0	-1.000	-1.000	0.625	0.615	3.381	-0.001	0.000	80	452	100	0	0	Error	2	-2	2	-2	2891	3933	0.167	-0.286	0	0	0
1	19	20	"Empty"	"0"	7820	8840	100	35	35	6	17	35	35	35	6	17	16	3	0	52	51	14	27	51	51	52	13	25	11	5	0	0.000	0.000	0.372	0.520	3.200	-0.007	0.000	80	452	100	1	0	Error	0	1	0	0	2824	4119	0.000	-0.077	0	0	0
1	20	20	"Empty"	"0"	8000	8840	100	35	36	6	16	35	35	35	6	17	12	2	0	51	52	12	23	50	50	52	12	23	17	5	0	0.000	0.500	0.333	0.448	4.070	0.023	0.001	80	463	100	1	3	Error	0	1	1	2	2852	4158	0.167	0.000	0	0	0
1	21	20	"Hy3"	"13138"	8190	8820	100	35	36	6	16	35	35	35	6	17	11	1	0	215	360	366	101	50	50	52	14	26	62	60	0	0.000	0.003	0.016	0.040	14.043	-0.001	0.001	80	409	100	165	311	Error	0	165	1	310	2847	28837	0.167	22.000	0	0	0
1	22	20	"Hy3"	"13138"	8360	8820	100	35	35	6	17	36	36	36	6	16	15	2	0	651	896	845	94	51	51	53	14	26	66	62	0	-0.002	-0.001	0.024	0.038	14.581	-0.001	0.005	80	460	100	599	844	Error	-1	600	-1	845	2825	71668	-0.167	60.214	0	0	0
2	1	1	"Hy3"	"13138"	9100	5180	100	35	35	6	17	36	36	36	5	13	16	0	0	103	297	337	113	60	60	61	15	24	60	52	0	-0.023	-0.004	0.242	0.113	7.498	-0.004	0.017	80	506	100	42	236	Error	-1	43	-1	237	2806	23730	-0.200	15.733	0	0	0
2	2	1	"hsa-miR-10a-3p"	"28019"	9280	5180	100	36	36	5	13	36	36	36	6	16	12	2	0	73	73	25	34	60	60	61	17	27	43	25	0	0.000	0.000	0.243	0.249	2.579	-0.003	0.000	80	475	100	13	13	Error	0	13	0	13	2901	5843	0.000	0.706	0	0	0
2	3	1	"hsa-miR-30e-5p"	"28191"	9460	5180	100	35	36	7	19	36	36	37	6	16	15	2	0	2318	1516	1185	78	59	59	61	16	26	75	70	0	0.000	0.000	0.004	0.011	12.711	0.000	0.001	80	474	100	2258	1457	Error	-1	2259	0	1457	2853	121261	-0.167	90.938	0	0	0
2	4	1	""	"42938"	9640	5180	100	37	36	6	16	37	37	37	6	16	11	2	0	55	59	18	30	57	57	59	15	25	15	7	0	0.000	-0.500	0.500	0.586	2.492	0.022	0.002	80	474	100	-2	1	Error	0	-2	-1	2	2916	4739	-0.167	0.000	0	0	0
2	5	1	"hsa-miR-514a-3p"	"42959"	9820	5180	100	37	37	5	13	37	37	37	6	16	8	0	0	63	62	18	29	57	57	58	15	25	26	10	0	0.000	0.000	0.220	0.299	4.191	-0.012	0.001	80	474	100	6	5	Error	0	6	0	5	2963	4985	0.000	0.267	0	0	0
2	6	1	""	"17411"	10000	5180	100	38	37	5	13	36	36	36	6	16	18	2	0	111	113	52	46	56	56	58	15	25	67	61	0	0.036	0.018	0.062	0.102	5.112	-0.007	0.002	80	474	100	57	58	-4.781	2	55	1	57	2985	9019	0.167	3.667	0	0	0
2	7	1	""	"42678"	10180	5180	100	36	36	5	13	37	37	37	6	16	10	0	0	49	51	14	27	55	55	56	15	26	6	1	0	0.167	0.250	0.385	0.336	3.356	-0.007	0.000	80	474	100	-7	-5	-2.585	-1	-6	-1	-4	2917	4116	-0.167	-0.333	0	0	0
2	8	1	"hsa-miR-548l"	"46415"	10360	5180	100	36	36	6	16	36	36	37	6	16	15	1	0	63	65	17	26	55	55	57	16	28	31	11	0	0.000	0.000	0.417	0.335	3.564	0.014	0.001	80	474	100	8	10	Error	0	8	0	10	2894	5175	-0.167	0.500	0	0	0
2	9	1	""	"42877"	10540	5180	100	36	36	6	16	37	37	37	6	16	11	1	0	54	57	15	26	55	55	57	15	26	25	2	0	1.000	-0.500	0.400	0.458	3.018	0.007	0.000	80	474	100	-2	1	0.000	-1	-1	-1	2	2891	4552	-0.167	0.000	0	0	0
2	10	1	""	"42770"	10720	5180	100	36	36	6	16	37	37	37	5	13	15	2	0	349	289	186	64	58	58	61	17	27	71	67	0	-0.003	-0.004	0.025	0.050	7.797	-0.005	0.017	80	483	100	290	230	Error	-1	291	-1	231	2885	23123	-0.200	13.412	0	0	0
2	11	1	"hsa-miR-1268a/hsa-miR-1268b"	"46558"	10900	5170	100	37	38	7	18	36	36	37	5	13	31	12	0	62	61	16	26	58	58	60	15	25	17	2	0	0.250	0.667	0.353	0.440	3.330	0.035	0.007	80	483	100	5	5	-2.000	1	4	2	3	3003	4889	0.200	0.067	0	0	0
2	12	1	"hsa-miR-548d-5p"	"42756"	11080	5170	100	36	37	6	16	37	37	37	6	16	15	1	0	62	65	20	30	56	56	58	14	24	36	13	0	-0.167	0.000	0.391	0.399	3.769	-0.033	0.008	80	490	100	5	9	Error	-1	6	0	9	2921	5239	0.000	0.500	0	0	0
2	13	1	""	"42539"	11260	5180	100	36	36	6	16	36	36	37	6	16	12	1	0	11036	7669	5466	71	55	55	58	14	24	81	77	0	0.000	0.000	0.001	0.004	32.467	0.000	0.023	80	474	100	10981	7614	Error	0	10981	0	7614	2878	613499	-0.167	543.643	0	0	0
2	14	1	"kshv-miR-K12-9-3p"	"17419"	11440	5180	100	36	37	5	13	37	37	37	6	16	6	0	0	53	54	14	25	57	57	59	15	25	5	5	0	0.250	0.000	0.400	0.468	2.532	0.033	0.006	80	484	100	-5	-3	-2.000	-1	-4	0	-3	2923	4310	0.000	-0.333	0	0	0
2	15	1	"hsa-miR-151a-5p"	"11260"	11630	5180	100	38	37	5	13	37	37	37	6	16	8	0	0	385	311	177	56	55	55	57	15	26	80	72	0	0.003	0.000	0.018	0.028	6.434	0.001	0.001	80	485	100	331	256	-8.366	1	330	0	256	2988	24886	0.000	16.933	0	0	0
2	16	1	""	"31388"	11810	5190	100	37	37	6	16	37	37	37	6	16	12	3	0	297	255	120	47	55	55	57	14	24	80	80	0	0.000	0.000	0.019	0.036	5.538	0.000	0.000	80	464	100	242	200	Error	0	242	0	200	2921	20372	0.000	14.143	0	0	0
2	17	1	""	"45985"	11990	5180	100	37	37	6	16	36	36	37	6	16	18	1	0	52	56	14	25	54	54	55	13	23	20	5	0	-0.500	0.500	0.286	0.322	3.140	0.000	0.000	80	493	100	-1	3	Error	1	-2	1	2	2951	4456	0.000	0.077	0	0	0
2	18	1	""	"28346"	12180	5170	100	37	37	6	16	36	36	37	5	13	20	5	0	58	58	19	32	54	54	55	14	25	23	8	0	0.250	0.250	0.342	0.238	3.232	0.008	0.000	80	483	100	5	5	-2.000	1	4	1	4	2950	4667	0.000	0.214	0	0	0
2	19	1	"hsa-miR-452-3p"	"42598"	12350	5180	100	36	37	6	16	36	36	36	5	13	23	6	0	70	73	24	32	54	54	56	16	28	48	33	0	0.000	0.053	0.385	0.310	5.943	-0.018	0.004	80	451	100	16	20	Error	0	16	1	19	2938	5874	0.200	1.063	0	0	0
2	20	1	"hsa-miR-561-3p"	"31517"	12520	5170	100	37	37	5	13	36	36	36	5	13	22	6	0	51	53	13	24	52	52	54	16	29	13	0	0	-1.000	1.000	0.333	0.385	3.816	-0.024	0.002	80	463	100	0	2	Error	1	-1	1	1	2980	4203	0.200	-0.062	0	0	0
2	21	1	"hsa-miR-448"	"11113"	12700	5170	100	35	35	5	14	36	36	36	6	16	7	0	0	53	53	12	22	50	50	52	13	25	20	3	0	-0.333	-0.333	0.700	0.604	3.247	-0.005	0.000	80	475	100	2	2	Error	-1	3	-1	3	2799	4239	-0.167	0.077	0	0	0
2	22	1	"Hy3"	"13138"	12880	5190	100	36	37	6	16	36	36	36	6	16	12	5	0	181	416	447	107	49	49	50	13	26	67	58	0	0.000	0.003	0.030	0.042	14.334	0.001	0.005	80	496	100	132	368	Error	0	132	1	367	2922	33259	0.167	28.154	0	0	0
2	1	2	"hsa-miR-499a-5p"	"14313"	9090	5370	100	35	36	5	13	36	36	36	6	16	11	2	0	69	75	32	42	60	60	61	16	26	42	30	0	-0.111	0.000	0.273	0.272	3.890	-0.015	0.003	80	480	100	8	15	Error	-1	9	0	15	2859	5992	0.000	0.875	0	0	0
2	2	2	"spike_control_v2_40"	"29001"	9260	5370	100	36	36	6	16	36	36	36	6	16	17	0	0	774	572	467	81	60	60	62	18	29	61	60	0	0.000	0.000	0.010	0.033	9.897	-0.001	0.005	80	460	100	714	512	Error	0	714	0	512	2877	45793	0.000	28.333	0	0	0
2	3	2	"hsa-miR-95-3p"	"11181"	9450	5370	100	37	37	6	16	36	36	37	5	13	22	6	0	94	125	81	64	60	60	61	16	26	56	50	0	0.029	0.015	0.108	0.106	4.603	0.003	0.001	80	462	100	35	66	-5.087	1	34	1	65	2991	10035	0.000	4.000	0	0	0
2	4	2	""	"46510"	9630	5370	100	36	37	6	16	36	36	37	6	16	17	5	0	57	58	15	25	57	57	59	15	25	20	5	0	0.000	1.000	0.600	0.602	3.628	-0.015	0.001	80	460	100	0	2	Error	0	0	1	1	2942	4678	0.000	-0.067	0	0	0
2	5	2	"kshv-miR-K12-2-5p"	"17470"	9810	5370	100	39	37	6	16	36	36	36	6	16	17	5	0	58	62	19	30	54	54	57	15	26	26	11	0	0.750	0.125	0.600	0.498	3.575	0.032	0.005	80	452	100	7	9	-0.415	3	4	1	8	2993	4991	0.167	0.333	0	0	0
2	6	2	"hsa-miR-542-5p"	"42811"	9990	5370	100	36	37	5	13	36	36	37	6	16	13	0	0	74	88	42	47	55	55	57	16	28	52	40	0	0.000	0.030	0.258	0.196	4.618	0.002	0.000	80	452	100	19	34	Error	0	19	1	33	2958	7020	0.000	1.938	0	0	0
2	7	2	"hsa-miR-1302"	"46796"	10170	5370	100	36	36	5	13	36	36	36	6	16	13	0	0	54	53	11	20	54	54	56	18	32	3	0	0	0.000	0.000	0.667	0.612	3.014	0.082	0.024	80	452	100	0	-1	Error	0	0	0	-1	2878	4259	0.000	-0.167	0	0	0
2	8	2	"hsa-miR-616-5p"	"17289"	10350	5370	100	37	37	6	16	36	36	37	6	16	20	5	0	57	59	16	27	57	57	59	18	30	12	2	0	100000.000	0.500	0.477	0.442	3.704	-0.013	0.002	80	452	100	1	3	16.610	1	0	1	2	2979	4699	0.000	0.000	0	0	0
2	9	2	""	"42588"	10530	5370	100	37	37	5	13	37	37	37	6	16	8	0	0	92	248	210	84	57	57	59	15	25	57	52	0	0.000	0.000	0.042	0.057	9.083	-0.002	0.003	80	452	100	35	191	Error	0	35	0	191	2933	19838	0.000	12.600	0	0	0
2	10	2	""	"11208"	10710	5380	100	36	36	6	16	37	37	37	6	16	11	1	0	260	221	156	70	59	59	61	16	26	62	61	0	-0.005	-0.006	0.039	0.054	5.562	-0.003	0.003	80	451	100	200	161	Error	-1	201	-1	162	2901	17710	-0.167	10.000	0	0	0
2	11	2	""	"46620"	10890	5370	100	36	38	6	15	37	37	37	6	16	16	5	0	95	260	240	92	58	58	59	14	23	60	52	0	-0.027	0.005	0.067	0.062	6.594	0.001	0.001	80	471	100	36	203	Error	-1	37	1	202	3031	20806	0.167	14.357	0	0	0
2	12	2	"hsa-miR-147a"	"10954"	11080	5380	100	36	36	5	13	37	37	37	6	16	5	1	0	64	66	21	31	57	57	58	15	25	35	15	0	-0.143	-0.111	0.442	0.403	2.938	-0.007	0.000	80	468	100	6	8	Error	-1	7	-1	9	2848	5291	-0.167	0.533	0	0	0
2	13	2	""	"11251"	11260	5370	100	36	36	5	13	38	38	38	5	13	6	1	0	69	74	27	36	57	57	58	15	25	43	33	0	-0.167	-0.118	0.286	0.222	3.509	-0.013	0.002	80	440	100	10	15	Error	-2	12	-2	17	2873	5902	-0.400	1.067	0	0	0
2	14	2	""	"11227"	11430	5370	100	36	36	6	16	38	38	38	6	15	5	1	0	99	114	66	57	57	57	59	15	25	56	53	0	-0.048	-0.035	0.243	0.199	4.848	0.000	0.000	80	440	100	40	55	Error	-2	42	-2	57	2856	9089	-0.333	3.667	0	0	0
2	15	2	"hsa-miR-2276-3p"	"46875"	11610	5370	100	38	39	5	12	37	37	37	6	16	20	1	0	52	54	12	22	56	56	58	15	25	6	1	0	-0.250	-1.000	0.444	0.429	2.711	0.029	0.005	80	471	100	-3	0	Error	1	-4	2	-2	3092	4284	0.333	-0.267	0	0	0
2	16	2	"hsa-miR-218-5p"	"11018"	11800	5370	100	38	37	5	13	37	37	37	6	16	7	1	0	94	94	42	44	55	55	56	14	25	62	56	0	0.026	0.000	0.083	0.114	4.952	0.017	0.007	80	442	100	40	39	-5.285	1	39	0	39	2955	7530	0.000	2.714	0	0	0
2	17	2	"hsa-miR-363-3p"	"11077"	11980	5380	100	37	38	5	13	37	37	37	6	16	16	1	0	91	97	45	46	54	54	55	13	23	66	56	0	0.000	0.023	0.092	0.092	4.392	0.012	0.004	80	449	100	37	44	Error	0	37	1	43	3019	7720	0.167	3.231	0	0	0
2	18	2	"hsa-miR-1252-5p"	"46924"	12150	5370	100	34	35	6	17	35	35	35	6	17	12	3	0	70	82	41	50	53	53	54	15	27	52	38	0	-0.059	0.000	0.225	0.229	3.089	-0.009	0.001	80	451	100	16	29	Error	-1	17	0	29	2820	6588	0.000	1.867	0	0	0
2	19	2	""	"11205"	12330	5370	100	33	33	6	18	34	34	34	6	17	17	1	0	637	700	617	88	53	53	54	16	29	65	65	0	-0.002	-0.002	0.024	0.042	13.934	0.000	0.001	80	441	100	583	646	Error	-1	584	-1	647	2665	56016	-0.167	40.375	0	0	0
2	20	2	"hsa-miR-520g-3p"	"46454"	12500	5360	100	34	35	7	20	35	35	35	6	17	15	5	0	53	52	14	26	51	51	52	15	28	16	2	0	-0.500	0.000	0.545	0.574	4.072	-0.071	0.023	80	450	100	1	1	Error	-1	2	0	1	2772	4198	0.000	0.000	0	0	0
2	21	2	""	"17422"	12680	5360	100	38	38	5	13	36	36	37	6	16	23	5	0	73	115	79	68	51	51	52	13	25	58	47	0	0.091	0.031	0.168	0.161	4.658	0.002	0.000	80	472	100	24	66	-3.459	2	22	2	64	3072	9214	0.167	4.846	0	0	0
2	22	2	""	"17517"	12870	5370	100	34	35	7	20	35	35	36	6	16	17	5	0	108	114	63	55	49	49	51	13	25	63	58	0	-0.017	0.000	0.081	0.161	5.898	-0.010	0.004	80	485	100	58	65	Error	-1	59	0	65	2773	9081	-0.167	4.846	0	0	0
2	1	3	""	"46453"	9090	5570	100	36	37	5	13	35	35	35	6	17	16	3	0	124	139	79	56	64	64	66	18	27	58	53	0	0.017	0.027	0.053	0.083	3.472	0.012	0.010	80	482	100	61	77	-5.907	1	60	2	75	2944	11095	0.333	4.056	0	0	0
2	2	3	""	"42444"	9270	5570	100	36	36	5	13	36	36	36	6	16	10	1	0	57	60	18	30	62	62	63	17	26	13	3	0	0.000	0.000	0.380	0.398	3.347	-0.005	0.000	80	439	100	-5	-2	Error	0	-5	0	-2	2850	4800	0.000	-0.176	0	0	0
2	3	3	""	"-1"	9440	5560	100	37	37	6	16	37	37	37	5	13	12	3	0	541	892	856	95	60	60	62	15	24	58	56	0	0.000	0.000	0.108	0.056	19.054	0.000	0.000	80	450	100	481	832	Error	0	481	0	832	2950	71340	0.000	55.333	0	0	0
2	4	3	"hsa-miR-136-3p"	"42686"	9630	5570	100	36	36	6	16	37	37	37	6	16	8	0	0	71	74	27	36	58	58	59	14	23	47	27	0	-0.077	-0.062	0.283	0.333	2.854	-0.047	0.023	80	448	100	12	15	Error	-1	13	-1	16	2859	5942	-0.167	1.071	0	0	0
2	5	3	""	"42558"	9800	5560	100	35	36	6	16	37	37	37	6	16	10	3	0	54	55	15	27	56	56	58	15	25	13	2	0	1.000	1.000	0.481	0.478	3.506	0.011	0.001	80	440	100	-4	-2	0.000	-2	-2	-1	-1	2865	4404	-0.167	-0.200	0	0	0
2	6	3	"hsa-miR-578"	"17302"	9980	5560	100	36	36	5	13	37	37	37	6	16	5	0	0	60	63	17	26	55	55	58	16	27	28	10	0	-0.200	-0.125	0.467	0.498	3.585	0.003	0.000	80	462	100	4	7	Error	-1	5	-1	8	2855	5052	-0.167	0.313	0	0	0
2	7	3	"hsa-miR-920"	"42932"	10170	5560	100	39	38	6	15	36	36	36	6	16	16	3	0	73	146	123	84	56	56	57	15	26	50	43	0	0.176	0.022	0.111	0.102	5.012	0.001	0.000	80	462	100	20	92	-2.503	3	17	2	90	3013	11693	0.333	5.933	0	0	0
2	8	3	""	"17464"	10350	5560	100	34	35	6	17	37	37	37	6	16	7	2	0	974	770	660	85	56	56	58	18	31	58	57	0	-0.003	-0.003	0.273	0.090	14.666	-0.001	0.013	80	461	100	915	712	Error	-3	918	-2	714	2781	61618	-0.333	39.556	0	0	0
2	9	3	"hsa-miR-10a-5p"	"13485"	10530	5560	100	36	36	5	13	36	36	36	5	13	13	2	0	261	215	130	60	59	59	61	16	26	71	62	0	0.000	0.000	0.019	0.029	4.583	-0.005	0.008	80	452	100	202	156	Error	0	202	0	156	2900	17231	0.000	9.625	0	0	0
2	10	3	"hsa-miR-1204"	"46791"	10710	5560	100	38	39	5	12	36	36	37	5	13	28	6	0	84	89	41	46	60	60	62	15	24	52	47	0	0.083	0.103	0.154	0.173	3.959	0.016	0.005	80	450	100	26	32	-3.585	2	24	3	29	3084	7107	0.400	1.800	0	0	0
2	11	3	""	"46976"	10890	5560	100	38	38	6	15	37	37	37	6	16	16	1	0	275	228	153	67	58	58	61	16	26	68	67	0	0.005	0.006	0.030	0.050	6.302	0.005	0.010	80	442	100	218	171	-7.762	1	217	1	170	3028	18270	0.167	10.438	0	0	0
2	12	3	""	"42679"	11070	5560	100	37	37	6	16	37	37	37	6	16	13	1	0	278	260	204	78	57	57	59	15	25	61	57	0	0.000	0.000	0.060	0.083	6.522	-0.001	0.001	80	442	100	221	203	Error	0	221	0	203	2983	20809	0.000	13.400	0	0	0
2	13	3	"hsa-miR-1254"	"46750"	11250	5560	100	38	38	5	13	36	36	36	6	16	17	2	0	56	56	15	26	55	55	58	16	27	13	3	0	2.000	2.000	0.330	0.413	3.480	0.002	0.000	80	452	100	3	3	1.000	2	1	2	1	3030	4504	0.333	-0.125	0	0	0
2	14	3	""	"42503"	11430	5560	100	38	37	6	16	37	37	37	6	16	10	2	0	114	107	52	48	56	56	58	15	25	61	58	0	0.017	0.000	0.082	0.135	6.013	-0.005	0.001	80	442	100	59	51	-5.858	1	58	0	51	2998	8596	0.000	3.267	0	0	0
2	15	3	"hsa-miR-1236-3p"	"46624"	11610	5570	100	37	37	6	16	37	37	37	6	16	16	3	0	112	110	55	50	55	55	57	15	26	63	57	0	0.000	0.000	0.156	0.160	4.931	0.001	0.000	80	439	100	57	55	Error	0	57	0	55	2969	8807	0.000	3.533	0	0	0
2	16	3	"hsa-miR-205-5p"	"46917"	11780	5550	100	38	38	6	15	37	37	37	6	16	17	1	0	4934	9826	10375	105	55	55	58	15	25	66	60	0	0.000	0.000	0.004	0.009	36.962	0.000	0.001	80	450	100	4880	9772	Error	1	4879	1	9771	3017	786048	0.167	651.200	0	0	0
2	17	3	"hsa-let-7b-3p"	"42769"	11970	5570	100	36	37	6	16	36	36	37	6	16	17	5	0	231	197	97	49	54	54	55	14	25	80	75	0	0.000	0.007	0.044	0.068	6.348	0.010	0.019	80	453	100	177	144	Error	0	177	1	143	2969	15796	0.000	10.143	0	0	0
2	18	3	"hsa-miR-409-3p"	"11240"	12150	5560	100	36	36	6	16	36	36	36	6	16	12	2	0	65	69	22	31	55	55	57	15	26	41	26	0	0.000	0.000	0.211	0.286	3.764	0.020	0.003	80	452	100	10	14	Error	0	10	0	14	2910	5544	0.000	0.800	0	0	0
2	19	3	"hsa-miR-7-2-3p"	"42964"	12330	5560	100	37	37	6	16	37	37	36	7	19	12	1	0	73	76	27	35	55	55	56	15	26	56	35	0	0.000	0.000	0.231	0.222	2.726	0.001	0.000	80	452	100	18	21	Error	0	18	0	21	2972	6106	0.143	1.333	0	0	0
2	20	3	"hsa-miR-503-5p"	"46803"	12510	5560	100	37	36	6	16	36	36	36	6	16	12	1	0	55	56	15	26	52	52	53	14	26	20	5	0	0.333	0.000	0.333	0.455	3.977	0.021	0.002	80	461	100	4	4	-1.585	1	3	0	4	2883	4491	0.000	0.214	0	0	0
2	21	3	"hsa-miR-1539"	"146105"	12690	5560	100	35	35	6	17	36	36	36	6	16	8	2	0	51	53	14	26	49	49	51	13	25	25	10	0	-0.500	-0.250	0.417	0.464	3.053	-0.020	0.001	80	479	100	1	3	Error	-1	2	-1	4	2839	4242	-0.167	0.154	0	0	0
2	22	3	"hsv2-miR-H3"	"146077"	12890	5560	100	37	37	6	16	35	35	35	6	17	17	3	0	56	58	14	24	48	48	50	12	24	37	16	0	0.250	0.200	0.523	0.444	3.070	-0.001	0.000	80	493	100	10	12	-2.000	2	8	2	10	2940	4668	0.333	0.667	0	0	0
2	1	4	"spike_control_v2_28"	"27953"	9090	5750	100	37	38	5	13	35	35	36	6	16	23	2	0	443	539	446	82	77	77	79	21	26	62	62	0	0.005	0.006	0.009	0.018	10.903	0.001	0.002	80	470	100	368	465	-7.516	2	366	3	462	3030	43128	0.333	21.905	0	0	0
2	2	4	""	"146051"	9260	5750	100	35	35	6	17	36	36	36	6	16	12	1	0	56	58	16	27	69	69	72	20	27	2	1	0	0.077	0.091	0.278	0.349	3.371	-0.007	0.000	80	430	100	-14	-12	-3.700	-1	-13	-1	-11	2835	4670	-0.167	-0.700	0	0	0
2	3	4	""	"146038"	9440	5750	100	35	35	7	20	37	37	37	6	16	11	2	0	71	73	22	30	68	68	71	19	26	30	7	0	-0.667	-0.400	0.301	0.321	3.430	-0.005	0.000	80	462	100	1	3	Error	-2	3	-2	5	2798	5861	-0.333	0.105	0	0	0
2	4	4	"spike_control_v2_35"	"28568"	9630	5750	100	36	37	5	13	38	38	38	6	15	5	0	0	248	253	190	75	67	67	71	28	39	58	53	0	-0.011	-0.005	0.182	0.109	8.108	0.001	0.001	80	452	100	179	185	Error	-2	181	-1	186	2921	20226	-0.167	6.500	0	0	0
2	5	4	""	"146146"	9810	5750	100	36	36	5	13	38	38	38	6	15	2	0	0	2152	1806	1625	89	64	64	67	28	41	60	58	0	-0.001	-0.001	0.004	0.016	21.311	0.000	0.001	80	452	100	2086	1740	Error	-2	2088	-2	1742	2843	144472	-0.333	62.107	0	0	0
2	6	4	"hsa-miRPlus-C1076"	"42838"	9990	5750	100	36	36	5	13	37	37	37	5	13	11	1	0	76	110	65	59	61	61	64	21	32	46	38	0	-0.067	-0.020	0.164	0.171	5.481	-0.002	0.000	80	460	100	14	48	Error	-1	15	-1	49	2876	8812	-0.200	2.190	0	0	0
2	7	4	"spike_control_v2_49"	"30293"	10170	5750	100	39	39	6	15	36	36	36	5	13	36	7	0	1605	1103	907	82	59	59	61	17	27	68	65	0	0.002	0.003	0.005	0.015	15.047	0.001	0.012	80	449	100	1549	1047	-9.009	3	1546	3	1044	3088	88267	0.600	61.294	0	0	0
2	8	4	"SNORD65"	"145661"	10340	5760	100	35	36	6	16	37	37	37	6	16	8	3	0	77	83	31	37	60	60	62	26	41	37	18	0	-0.118	-0.043	0.294	0.282	3.919	-0.024	0.021	80	449	100	15	22	Error	-2	17	-1	23	2901	6626	-0.167	0.808	0	0	0
2	9	4	"SNORD6"	"19605"	10520	5750	100	39	39	6	15	37	37	37	6	16	22	3	0	5912	5884	5485	93	60	60	63	26	41	62	60	0	0.000	0.000	0.001	0.009	39.284	0.000	0.003	80	472	100	5854	5826	Error	2	5852	2	5824	3120	470756	0.333	223.885	0	0	0
2	10	4	""	"146097"	10710	5760	100	37	37	6	16	37	37	37	6	16	12	3	0	99	103	47	45	59	59	61	17	27	61	52	0	0.000	0.000	0.133	0.128	3.965	0.005	0.001	80	469	100	40	44	Error	0	40	0	44	2988	8244	0.000	2.471	0	0	0
2	11	4	""	"46436"	10880	5740	100	37	37	6	16	37	37	38	5	13	18	3	0	81	1034	1252	121	60	60	62	18	29	51	46	0	0.000	0.000	0.071	0.041	17.280	0.000	0.001	80	447	100	21	974	Error	0	21	0	974	2963	82748	-0.200	54.000	0	0	0
2	12	4	""	"146039"	11060	5750	100	37	37	6	16	37	37	37	6	16	16	5	0	170	198	144	72	59	59	61	16	26	60	56	0	0.000	0.000	0.106	0.080	6.039	0.001	0.000	80	473	100	111	139	Error	0	111	0	139	2973	15819	0.000	8.563	0	0	0
2	13	4	""	"145994"	11250	5750	100	39	38	6	15	36	36	37	6	16	23	3	0	419	329	218	66	58	58	59	15	25	72	68	0	0.008	0.007	0.018	0.031	7.498	0.003	0.007	80	459	100	364	273	-6.911	3	361	2	271	3065	26307	0.167	18.000	0	0	0
2	14	4	""	"146050"	11420	5740	100	36	37	6	16	37	37	37	6	16	15	5	0	169	411	390	94	55	55	56	15	26	58	52	0	-0.009	0.000	0.111	0.068	12.141	-0.004	0.026	80	457	100	113	356	Error	-1	114	0	356	2957	32854	0.000	23.667	0	0	0
2	15	4	"spike_control_v2_10"	"13430"	11610	5750	100	37	37	6	16	37	37	37	6	16	16	3	0	69	73	20	27	55	55	56	14	25	47	23	0	0.000	0.000	0.255	0.343	3.502	0.001	0.000	80	450	100	14	18	Error	0	14	0	18	2987	5804	0.000	1.214	0	0	0
2	16	4	""	"42831"	11780	5750	100	37	37	5	13	37	37	37	6	16	8	1	0	496	410	341	83	56	56	58	16	27	63	60	0	0.000	0.000	0.012	0.035	11.088	0.001	0.001	80	449	100	440	354	Error	0	440	0	354	2974	32835	0.000	22.000	0	0	0
2	17	4	""	"146124"	11960	5750	100	36	36	6	16	37	37	37	5	13	13	2	0	61	61	17	27	54	54	57	15	26	31	8	0	-0.143	-0.143	0.375	0.373	2.674	0.004	0.000	80	443	100	6	6	Error	-1	7	-1	7	2896	4862	-0.200	0.267	0	0	0
2	18	4	"spike_control_v2_35"	"28568"	12140	5750	100	35	36	6	16	37	37	37	6	16	11	0	0	316	282	210	74	55	55	57	15	26	63	60	0	-0.008	-0.004	0.021	0.054	11.741	0.001	0.001	80	442	100	259	226	Error	-2	261	-1	227	2859	22571	-0.167	15.000	0	0	0
2	19	4	"hsa-miR-3179"	"146152"	12330	5750	100	36	36	5	13	37	37	37	6	16	3	0	0	56	56	14	25	53	53	54	14	25	17	3	0	-0.333	-0.333	0.500	0.425	3.209	-0.007	0.000	80	472	100	2	2	Error	-1	3	-1	3	2867	4494	-0.167	0.143	0	0	0
2	20	4	"hsa-miR-335-3p"	"145745"	12520	5750	100	33	35	6	17	36	36	36	6	16	12	3	0	1148	788	631	80	52	52	54	15	27	70	65	0	-0.003	-0.001	0.010	0.034	11.776	0.001	0.002	80	450	100	1093	735	Error	-3	1096	-1	736	2768	63052	-0.167	48.933	0	0	0
2	21	4	""	"145679"	12690	5750	100	38	37	5	13	36	36	36	6	16	12	3	0	389	319	230	72	52	52	55	20	36	67	62	0	0.006	0.004	0.021	0.041	8.268	0.000	0.000	80	449	100	339	268	-7.397	2	337	1	267	2974	25553	0.167	13.200	0	0	0
2	22	4	"hsa-miR-367-5p"	"145697"	12870	5740	100	35	36	6	16	36	36	36	6	16	15	2	0	50	52	13	25	54	54	59	22	37	5	0	0	0.250	0.000	0.325	0.350	3.062	0.023	0.007	80	491	100	-5	-2	-2.000	-1	-4	0	-2	2873	4134	0.000	-0.318	0	0	0
2	1	5	"hsa-miR-668-3p"	"145701"	9090	5950	100	36	36	6	16	35	35	36	6	16	8	3	0	118	206	168	81	76	76	78	21	26	55	50	0	0.024	0.008	0.031	0.041	5.326	0.006	0.011	80	492	100	43	131	-5.392	1	42	1	130	2850	16497	0.000	6.095	0	0	0
2	2	5	"hsa-miR-330-5p"	"145843"	9270	5940	100	35	36	6	16	37	37	37	5	13	10	0	0	71	73	20	27	71	71	73	21	28	17	3	0	100000.000	-0.500	0.293	0.407	3.852	0.001	0.000	80	461	100	-2	1	16.610	-2	0	-1	2	2857	5845	-0.200	0.000	0	0	0
2	3	5	"hsa-miR-523-3p"	"145754"	9450	5940	100	35	35	5	14	37	37	37	5	13	5	1	0	234	197	114	57	70	70	72	20	27	68	63	0	-0.012	-0.016	0.080	0.069	6.012	-0.014	0.042	80	461	100	162	125	Error	-2	164	-2	127	2828	15742	-0.400	6.250	0	0	0
2	4	5	"hsa-miR-655-3p"	"145696"	9630	5940	100	38	39	6	15	38	38	38	6	15	12	2	0	63	63	17	26	68	68	71	28	39	2	0	0	0.000	-0.200	0.313	0.330	3.868	0.028	0.007	80	461	100	-5	-4	Error	0	-5	1	-5	3090	5076	0.167	-0.286	0	0	0
2	5	5	"spike_control_v2_29"	"27968"	9810	5940	100	36	37	6	16	38	38	38	6	15	7	0	0	1747	1170	954	81	64	64	67	21	31	67	65	0	-0.001	-0.001	0.004	0.014	18.404	0.000	0.001	80	461	100	1681	1105	Error	-2	1683	-1	1106	2947	93613	-0.167	52.524	0	0	0
2	6	5	"hsa-miR-29a-5p"	"145638"	9990	5950	100	36	36	5	13	37	37	38	6	15	8	0	0	201	211	152	72	61	61	65	21	32	57	53	0	-0.007	-0.007	0.063	0.068	6.622	-0.003	0.003	80	471	100	139	149	Error	-1	140	-1	150	2891	16899	-0.333	6.952	0	0	0
2	7	5	"hsa-miR-545-3p"	"145741"	10180	5950	100	37	37	6	16	36	36	36	6	16	15	2	0	70	76	28	36	59	59	60	15	25	41	27	0	0.091	0.059	0.333	0.297	4.971	0.003	0.000	80	449	100	12	18	-3.459	1	11	1	17	2943	6083	0.167	1.067	0	0	0
2	8	5	""	"146100"	10350	5950	100	37	37	5	13	37	37	37	6	16	15	1	0	213	195	129	66	60	60	61	15	24	63	57	0	0.000	0.000	0.034	0.077	8.672	-0.001	0.000	80	440	100	153	135	Error	0	153	0	135	2989	15612	0.000	8.933	0	0	0
2	9	5	"hsa-miR-3130-3p"	"147827"	10540	5950	100	38	37	6	16	37	37	37	6	16	13	1	0	55	57	15	26	58	58	60	15	25	17	2	0	-0.333	0.000	0.348	0.412	2.971	0.016	0.002	80	482	100	-2	-1	Error	1	-3	0	-1	2983	4547	0.000	-0.200	0	0	0
2	10	5	"hsa-miR-3133"	"147820"	10730	5960	100	37	37	7	18	37	37	37	6	16	13	5	0	149	140	62	44	59	59	61	16	26	75	73	0	0.000	0.000	0.064	0.077	3.495	0.010	0.007	80	425	100	90	81	Error	0	90	0	81	2981	11227	0.000	4.938	0	0	0
2	11	5	"hsa-miR-3173-3p"	"147845"	10890	5950	100	36	36	5	13	38	38	38	5	13	6	2	0	61	66	21	31	59	59	61	17	27	28	11	0	-1.000	-0.286	0.600	0.450	4.018	0.030	0.008	80	451	100	0	5	Error	-2	2	-2	7	2882	5241	-0.400	0.294	0	0	0
2	12	5	"hsa-miR-92b-3p"	"145897"	11090	5950	100	37	37	5	13	37	37	37	6	16	13	1	0	123	115	56	48	59	59	62	18	29	68	61	0	0.000	0.000	0.105	0.090	3.360	0.002	0.000	80	469	100	64	56	Error	0	64	0	56	2990	9217	0.000	2.944	0	0	0
2	13	5	"hsa-miR-18a-5p"	"147195"	11260	5950	100	37	38	6	15	36	36	37	6	16	15	6	0	53	54	14	25	58	58	60	18	30	7	1	0	-0.200	-0.500	0.387	0.388	2.671	0.000	0.000	80	427	100	-4	-2	Error	1	-5	2	-4	3009	4356	0.167	-0.333	0	0	0
2	14	5	"hsa-miR-302a-3p"	"147203"	11440	5950	100	36	37	5	13	37	37	37	6	16	7	1	0	272	349	300	85	54	54	56	15	26	61	56	0	-0.005	0.000	0.105	0.057	11.270	-0.001	0.003	80	479	100	217	295	Error	-1	218	0	295	2944	27905	0.000	19.533	0	0	0
2	15	5	""	"148008"	11630	5950	100	36	36	7	19	38	38	37	6	16	11	3	0	760	769	675	87	55	55	57	15	26	67	63	0	-0.003	-0.003	0.030	0.048	11.495	-0.001	0.002	80	450	100	703	712	Error	-2	705	-2	714	2904	61511	-0.167	47.467	0	0	0
2	16	5	"hsa-miR-4330"	"147865"	11800	5940	100	39	39	5	12	37	37	37	6	16	13	1	0	54	58	17	29	56	56	57	14	24	20	6	0	-1.000	1.000	0.400	0.409	3.165	-0.005	0.000	80	450	100	0	4	Error	2	-2	2	2	3107	4611	0.333	0.071	0	0	0
2	17	5	"hsa-miR-548s"	"147870"	11980	5940	100	36	36	6	16	37	37	37	6	16	7	1	0	46	50	14	28	54	54	57	15	26	8	3	0	0.125	0.250	0.519	0.504	3.221	0.057	0.024	80	473	100	-9	-5	-3.000	-1	-8	-1	-4	2860	3963	-0.167	-0.467	0	0	0
2	18	5	"kshv-miR-K12-12-3p"	"147919"	12170	5920	100	35	36	6	16	37	37	36	6	16	12	5	0	60	62	18	29	54	54	56	15	26	30	11	0	-0.333	-0.125	0.491	0.461	3.486	0.000	0.000	80	448	100	4	7	Error	-2	6	-1	8	2864	4969	0.000	0.400	0	0	0
2	19	5	""	"147754"	12340	5940	100	36	35	5	14	36	36	36	6	16	8	1	0	96	94	40	42	55	55	58	17	29	63	55	0	0.000	-0.026	0.100	0.102	2.799	-0.007	0.001	80	441	100	41	38	Error	0	41	-1	39	2839	7509	-0.167	2.118	0	0	0
2	20	5	"hsa-miR-3119"	"147837"	12520	5940	100	35	35	6	17	36	36	36	6	16	8	3	0	65	73	27	36	55	55	58	18	31	40	23	0	-0.100	-0.056	0.500	0.516	3.565	0.007	0.001	80	452	100	9	17	Error	-1	10	-1	18	2780	5853	-0.167	0.833	0	0	0
2	21	5	"hsa-miR-4325"	"147981"	12700	5950	100	37	37	5	13	37	37	37	6	16	10	1	0	74	76	25	32	56	56	58	16	27	52	28	0	0.000	0.000	0.167	0.144	2.798	0.028	0.009	80	461	100	18	20	Error	0	18	0	20	2933	6103	0.000	1.125	0	0	0
2	22	5	""	"147789"	12890	5950	100	37	37	5	13	36	36	36	6	16	13	1	0	332	286	181	63	56	56	60	19	31	75	70	0	0.004	0.004	0.023	0.034	7.106	0.002	0.003	80	501	100	277	231	-8.109	1	276	1	230	2926	22856	0.167	11.895	0	0	0
2	1	6	"hsa-miR-4253"	"147562"	9100	6140	100	36	37	5	13	36	36	37	6	16	15	1	0	59	59	17	28	63	63	65	17	26	8	2	0	0.000	-0.250	0.348	0.421	3.779	-0.010	0.001	80	474	100	-4	-3	Error	0	-4	1	-4	2937	4725	0.000	-0.353	0	0	0
2	2	6	"hsa-miR-4313"	"147846"	9280	6140	100	36	35	6	17	37	37	36	6	16	6	1	0	62	65	17	26	63	63	65	17	26	16	3	0	1.000	-1.000	0.385	0.509	3.882	0.028	0.004	80	451	100	-2	0	0.000	-1	-1	-2	2	2819	5180	-0.167	0.000	0	0	0
2	3	6	"hsv1-miR-H12"	"147748"	9460	6140	100	35	36	6	16	36	36	36	5	13	20	6	0	57	57	16	28	62	62	63	17	26	6	1	0	0.200	0.000	0.333	0.340	2.863	-0.012	0.001	80	451	100	-6	-5	-2.322	-1	-5	0	-5	2863	4543	0.000	-0.353	0	0	0
2	4	6	"hsa-miR-374c-5p"	"148430"	9640	6140	100	36	36	6	16	36	36	36	5	13	18	5	0	326	266	165	62	63	63	64	16	25	67	66	0	0.000	0.000	0.029	0.061	8.400	-0.005	0.009	80	451	100	263	203	Error	0	263	0	203	2874	21241	0.000	12.625	0	0	0
2	5	6	"hsa-miR-3915"	"148495"	9820	6140	100	36	36	5	13	37	37	37	5	13	6	1	0	222	248	189	76	62	62	64	18	28	58	56	0	-0.006	-0.005	0.219	0.084	10.981	-0.003	0.005	80	461	100	159	185	Error	-1	160	-1	186	2867	19837	-0.200	10.222	0	0	0
2	6	6	"hsa-miR-3606-5p"	"148335"	10010	6140	100	40	39	5	12	37	37	37	6	16	15	2	0	102	101	49	48	59	59	62	19	30	56	51	0	0.070	0.048	0.093	0.134	4.617	0.030	0.028	80	441	100	46	44	-3.841	3	43	2	42	3130	8079	0.333	2.053	0	0	0
2	7	6	"hsa-miR-3610"	"148208"	10180	6130	100	35	35	5	14	36	36	36	5	13	10	5	0	56	56	14	25	56	56	57	16	28	11	2	0	100000.000	100000.000	0.364	0.447	4.807	0.026	0.005	80	446	100	-1	-1	16.610	-1	0	-1	0	2830	4498	-0.200	-0.062	0	0	0
2	8	6	"hsa-miR-128-1-5p"	"148562"	10360	6130	100	39	39	6	15	37	37	37	6	16	18	3	0	55	57	17	29	58	58	59	15	25	18	5	0	-0.667	-2.000	0.333	0.365	3.312	0.023	0.003	80	460	100	-1	1	Error	2	-3	2	-1	3138	4595	0.333	-0.133	0	0	0
2	9	6	"hsa-miR-4251"	"147715"	10550	6140	100	38	38	5	13	37	37	37	6	16	15	2	0	81	85	31	36	56	56	58	15	25	58	42	0	0.040	0.034	0.171	0.166	4.029	0.021	0.006	80	440	100	26	30	-4.644	1	25	1	29	3024	6794	0.167	1.800	0	0	0
2	10	6	"hsa-miR-3662"	"148042"	10720	6130	100	35	36	6	16	38	38	38	6	15	11	1	0	54	57	14	24	56	56	59	15	25	10	2	0	1.500	-2.000	0.472	0.453	2.625	0.009	0.000	80	418	100	-5	-1	0.585	-3	-2	-2	1	2886	4522	-0.333	-0.133	0	0	0
2	11	6	"hsa-miR-3692-5p"	"148332"	10900	6130	100	36	36	5	13	38	38	38	6	15	3	1	0	53	56	14	25	58	58	59	14	23	11	2	0	0.400	1.000	0.409	0.441	2.708	0.050	0.012	80	442	100	-7	-4	-1.322	-2	-5	-2	-2	2918	4479	-0.333	-0.214	0	0	0
2	12	6	"hsa-miR-3613-5p"	"147334"	11080	6140	100	38	38	6	15	37	37	37	6	16	17	3	0	137	124	63	50	57	57	59	14	23	63	62	0	0.013	0.015	0.099	0.093	3.570	0.021	0.025	80	452	100	81	68	-6.322	1	80	1	67	3041	9907	0.167	4.643	0	0	0
2	13	6	"hsa-miR-4306"	"147722"	11260	6120	100	38	38	5	13	37	37	37	6	16	15	3	0	211	509	496	97	53	53	55	14	25	66	57	0	0.006	0.002	0.012	0.028	9.813	0.003	0.023	80	438	100	159	457	-7.304	1	158	1	456	3027	40704	0.167	32.429	0	0	0
2	14	6	"hsv1-miR-H3-5p"	"147718"	11440	6140	100	39	39	5	12	37	37	37	6	16	18	0	0	83	84	34	40	55	55	57	16	28	60	46	0	0.071	0.069	0.171	0.155	3.342	0.031	0.016	80	430	100	30	31	-3.807	2	28	2	29	3119	6754	0.333	1.688	0	0	0
2	15	6	""	"148642"	11610	6130	100	35	35	6	17	36	36	37	6	16	12	1	0	667	2906	3012	103	57	57	59	15	25	60	56	0	-0.002	0.000	0.029	0.018	29.760	0.000	0.011	80	459	100	609	2848	Error	-1	610	-1	2849	2802	232456	-0.333	189.800	0	0	0
2	16	6	"hsa-miR-1247-3p"	"148040"	11810	6140	100	38	38	5	13	37	37	37	6	16	15	3	0	62	62	16	25	56	56	58	15	25	27	10	0	0.167	0.167	0.429	0.469	2.752	0.000	0.000	80	470	100	7	7	-2.585	1	6	1	6	3065	4972	0.167	0.267	0	0	0
2	17	6	"hsa-miR-3178"	"147595"	11990	6140	100	35	35	6	17	37	37	37	6	16	6	1	0	286	301	247	82	56	56	57	16	28	66	58	0	-0.009	-0.008	0.088	0.053	8.661	-0.003	0.008	80	439	100	228	243	Error	-2	230	-2	245	2816	24059	-0.333	15.250	0	0	0
2	18	6	"hsv1-miR-H1-5p"	"147712"	12160	6130	100	37	37	6	16	37	37	37	6	16	10	1	0	59	58	15	25	55	55	56	15	26	20	5	0	0.000	0.000	0.500	0.423	2.926	0.034	0.005	80	456	100	4	3	Error	0	4	0	3	2940	4677	0.000	0.133	0	0	0
2	19	6	""	"148170"	12340	6130	100	37	38	5	13	36	36	37	6	16	17	3	0	57	58	13	22	56	56	57	15	26	12	3	0	1.000	1.000	0.550	0.588	3.479	0.016	0.001	80	452	100	2	4	0.000	1	1	2	2	3058	4605	0.167	0.067	0	0	0
2	20	6	"hsa-miR-134-3p"	"148580"	12520	6130	100	36	35	6	17	36	36	37	6	16	7	0	0	54	54	11	20	53	53	55	15	27	7	1	0	0.000	-1.000	0.800	0.841	3.186	0.020	0.001	80	452	100	1	0	Error	0	1	-1	1	2773	4283	-0.333	-0.067	0	0	0
2	21	6	""	"148110"	12700	6130	100	37	36	5	13	36	36	36	6	16	11	1	0	51	51	12	23	54	54	55	14	25	8	0	0	-0.333	0.000	0.429	0.529	3.608	-0.034	0.004	80	442	100	-2	-3	Error	1	-3	0	-3	2902	4101	0.000	-0.286	0	0	0
2	22	6	""	"148538"	12880	6130	100	36	36	5	13	36	36	36	6	16	15	1	0	55	58	16	27	51	51	53	15	28	30	6	0	0.000	0.000	0.367	0.424	3.569	-0.015	0.001	80	474	100	4	7	Error	0	4	0	7	2901	4651	0.000	0.333	0	0	0
2	1	7	""	"148091"	9100	6320	100	35	35	4	11	36	36	37	6	16	6	0	0	54	55	16	29	62	62	63	17	26	6	0	0	0.125	0.143	0.167	0.237	2.858	0.005	0.000	80	474	100	-9	-8	-3.000	-1	-8	-1	-7	2822	4401	-0.333	-0.471	0	0	0
2	2	7	""	"148016"	9280	6320	100	38	38	6	15	36	36	36	6	16	17	0	0	55	57	14	24	62	62	64	18	28	8	0	0	-0.286	-0.400	0.525	0.520	3.008	0.036	0.010	80	442	100	-5	-3	Error	2	-7	2	-5	3018	4597	0.333	-0.389	0	0	0
2	3	7	""	"148459"	9460	6320	100	36	36	5	13	36	36	36	6	16	16	1	0	66	67	19	28	61	61	63	17	26	26	6	0	0.000	0.000	0.333	0.305	3.417	0.009	0.001	80	442	100	5	6	Error	0	5	0	6	2912	5322	0.000	0.235	0	0	0
2	4	7	""	"148612"	9640	6320	100	37	37	5	13	36	36	37	5	13	13	2	0	55	56	13	23	62	62	63	18	28	1	1	0	-0.143	-0.167	0.400	0.345	2.823	0.004	0.000	80	442	100	-6	-5	Error	1	-7	1	-6	2934	4494	0.000	-0.389	0	0	0
2	5	7	""	"148511"	9820	6320	100	38	38	6	15	36	36	37	5	13	31	5	0	55	56	16	28	60	60	62	18	29	10	0	0	-0.400	-0.500	0.431	0.396	3.238	-0.014	0.001	80	442	100	-3	-2	Error	2	-5	2	-4	3044	4464	0.200	-0.333	0	0	0
2	6	7	"hsa-miR-3074-5p"	"148453"	10000	6320	100	37	37	6	16	36	36	36	6	16	15	2	0	55	58	16	27	58	58	59	15	25	18	6	0	-0.333	100000.000	0.390	0.450	2.548	-0.002	0.000	80	442	100	-2	1	Error	1	-3	1	0	2970	4625	0.167	-0.067	0	0	0
2	7	7	""	"148212"	10180	6340	100	36	36	6	16	37	37	37	6	16	6	2	0	271	248	107	43	54	54	56	14	25	90	85	0	-0.005	-0.005	0.022	0.034	6.229	-0.005	0.008	80	446	100	216	193	Error	-1	217	-1	194	2882	19803	-0.167	13.714	0	0	0
2	8	7	""	"148530"	10360	6330	100	37	38	7	18	37	37	37	6	16	18	7	0	175	151	71	47	56	56	57	14	24	76	73	0	0.000	0.011	0.064	0.087	4.997	0.016	0.024	80	450	100	119	96	Error	0	119	1	95	3009	12099	0.167	6.714	0	0	0
2	9	7	""	"148517"	10540	6320	100	35	36	5	13	37	37	37	6	16	6	1	0	51	53	16	30	56	56	58	14	24	12	2	0	0.400	0.333	0.333	0.325	3.087	0.027	0.004	80	452	100	-7	-4	-1.322	-2	-5	-1	-3	2872	4238	-0.167	-0.357	0	0	0
2	10	7	""	"148267"	10730	6320	100	36	36	5	13	38	38	38	6	15	10	0	0	923	800	647	80	56	56	58	15	25	68	66	0	-0.002	-0.003	0.008	0.026	10.239	-0.001	0.003	80	450	100	865	742	Error	-2	867	-2	744	2884	63965	-0.333	49.467	0	0	0
2	11	7	""	"148134"	10900	6320	100	36	37	6	16	37	37	37	6	16	10	2	0	61	64	15	23	56	56	59	16	27	22	6	0	-0.200	0.000	0.429	0.485	3.507	0.022	0.003	80	440	100	4	8	Error	-1	5	0	8	2930	5123	0.000	0.313	0	0	0
2	12	7	""	"148389"	11080	6330	100	37	37	5	13	37	37	37	6	16	12	1	0	2534	1985	1487	74	56	56	58	15	25	80	76	0	0.000	0.000	0.003	0.015	20.742	0.000	0.002	80	442	100	2478	1929	Error	0	2478	0	1929	2955	158809	0.000	128.467	0	0	0
2	13	7	""	"148484"	11260	6320	100	37	38	6	15	37	37	37	6	16	20	3	0	10025	6310	5198	82	54	54	56	14	25	76	72	0	0.000	0.000	0.001	0.003	17.902	0.000	0.008	80	460	100	9971	6257	Error	0	9971	1	6256	3013	504795	0.167	446.714	0	0	0
2	14	7	""	"148576"	11440	6320	100	36	36	6	16	37	37	37	6	16	10	2	0	57	59	16	27	57	57	59	15	25	20	5	0	100000.000	-0.500	0.556	0.454	2.938	0.025	0.003	80	452	100	-1	1	16.610	-1	0	-1	2	2913	4692	-0.167	0.000	0	0	0
2	15	7	""	"148435"	11630	6330	100	37	37	6	16	37	37	37	6	16	16	1	0	76	75	23	30	57	57	60	15	25	55	26	0	0.000	0.000	0.354	0.304	3.919	0.001	0.000	80	450	100	19	18	Error	0	19	0	18	2996	5992	0.000	1.000	0	0	0
2	16	7	""	"148329"	11800	6320	100	36	37	5	13	37	37	37	5	13	17	2	0	50	52	14	26	55	55	58	15	25	10	2	0	0.200	0.000	0.343	0.384	3.196	-0.002	0.000	80	420	100	-6	-3	-2.322	-1	-5	0	-3	2928	4172	0.000	-0.400	0	0	0
2	17	7	""	"148600"	11980	6320	100	37	37	6	16	38	38	38	5	13	16	5	0	55	57	13	22	56	56	57	14	24	16	2	0	1.000	-1.000	0.400	0.546	3.142	-0.005	0.000	80	432	100	-2	0	0.000	-1	-1	-1	1	2999	4524	-0.200	0.000	0	0	0
2	18	7	""	"148028"	12160	6320	100	36	36	5	13	37	37	37	6	16	7	1	0	54	57	14	24	56	56	57	14	24	17	3	0	0.500	-1.000	0.396	0.415	2.719	0.015	0.001	80	442	100	-3	0	-1.000	-1	-2	-1	1	2895	4533	-0.167	0.000	0	0	0
2	19	7	""	"148555"	12340	6320	100	37	36	6	16	37	37	37	6	16	10	1	0	56	55	14	25	55	55	56	15	26	17	1	0	0.000	100000.000	0.325	0.448	3.035	-0.022	0.002	80	442	100	1	-1	Error	0	1	-1	0	2910	4400	-0.167	-0.067	0	0	0
2	20	7	""	"148153"	12520	6320	100	36	37	5	13	37	37	37	6	16	10	0	0	51	52	13	25	53	53	54	14	25	15	2	0	0.500	0.000	0.333	0.386	2.570	0.031	0.004	80	452	100	-3	-1	-1.000	-1	-2	0	-1	2932	4179	0.000	-0.143	0	0	0
2	21	7	""	"148392"	12700	6320	100	37	37	5	13	36	36	36	6	16	13	2	0	50	52	12	23	53	53	54	14	25	10	1	0	-0.333	-1.000	0.613	0.593	3.919	0.009	0.000	80	452	100	-2	0	Error	1	-3	1	-1	2964	4144	0.167	-0.143	0	0	0
2	22	7	""	"148636"	12880	6320	100	35	35	7	20	36	36	36	6	16	12	3	0	531	421	291	69	51	51	53	14	26	75	68	0	-0.002	-0.003	0.020	0.037	8.716	0.001	0.000	80	484	100	479	369	Error	-1	480	-1	370	2816	33707	-0.167	26.286	0	0	0
2	1	8	""	"148301"	9090	6510	100	35	36	6	16	36	36	36	6	16	16	2	0	57	60	17	28	61	61	62	16	25	16	6	0	0.250	0.000	0.419	0.413	3.219	0.042	0.010	80	493	100	-5	-1	-2.000	-1	-4	0	-1	2907	4810	0.000	-0.125	0	0	0
2	2	8	"hsa-miR-1911-3p"	"146094"	9270	6510	100	37	37	5	13	36	36	36	6	16	12	1	0	50	52	13	25	58	58	60	15	25	6	0	0	-0.125	-0.167	0.420	0.503	2.799	0.052	0.011	80	470	100	-7	-5	Error	1	-8	1	-6	2947	4162	0.167	-0.533	0	0	0
2	3	8	""	"11039"	9460	6510	100	37	37	6	16	36	36	36	5	13	23	5	0	6692	4554	3800	83	58	58	60	16	26	72	71	0	0.000	0.000	0.001	0.003	20.484	0.000	0.003	80	451	100	6635	4497	Error	1	6634	1	4496	2955	364355	0.200	280.875	0	0	0
2	4	8	"hsa-miR-548j-5p"	"46592"	9630	6510	100	38	38	5	13	36	36	37	5	13	28	5	0	52	54	12	22	58	58	61	18	29	5	0	0	-0.333	-0.500	0.384	0.429	3.361	-0.013	0.001	80	449	100	-4	-2	Error	2	-6	2	-4	3047	4313	0.200	-0.389	0	0	0
2	5	8	"Empty"	"0"	9810	6510	100	38	38	6	15	37	37	37	6	16	23	2	0	52	53	13	24	58	58	61	18	29	5	0	0	-0.167	-0.200	0.377	0.517	3.232	0.017	0.002	80	471	100	-5	-4	Error	1	-6	1	-5	3058	4206	0.167	-0.444	0	0	0
2	6	8	"hsa-miR-423-5p"	"27565"	10000	6510	100	38	37	5	13	36	36	36	6	16	13	2	0	487	404	313	77	58	58	60	15	25	68	63	0	0.005	0.003	0.016	0.023	7.051	-0.002	0.003	80	470	100	431	347	-7.745	2	429	1	346	2991	32289	0.167	22.933	0	0	0
2	7	8	""	"146147"	10180	6510	100	37	37	5	13	37	37	37	6	16	12	1	0	1046	854	731	85	55	55	57	15	26	63	61	0	0.000	0.000	0.007	0.018	9.824	0.001	0.003	80	438	100	991	799	Error	0	991	0	799	2939	68335	0.000	53.133	0	0	0
2	8	8	"hsa-miR-4478"	"168805"	10360	6510	100	38	38	5	13	36	36	37	6	16	18	3	0	92	201	164	81	55	55	56	14	25	55	51	0	0.054	0.014	0.071	0.089	8.773	0.000	0.000	80	450	100	39	148	-4.209	2	37	2	146	3034	16077	0.167	10.357	0	0	0
2	9	8	"hsa-miR-4687-5p"	"168648"	10540	6510	100	36	37	6	16	37	37	37	6	16	15	1	0	82	87	36	41	55	55	56	14	25	60	50	0	-0.037	0.000	0.149	0.166	3.175	0.021	0.008	80	452	100	26	32	Error	-1	27	0	32	2983	6939	0.000	2.214	0	0	0
2	10	8	"hsa-miR-766-5p"	"46474"	10720	6510	100	37	37	7	18	37	37	37	6	16	12	6	0	143	132	74	56	56	56	58	16	27	62	60	0	0.000	0.000	0.094	0.112	5.726	-0.010	0.007	80	440	100	87	76	Error	0	87	0	76	2921	10581	0.000	4.625	0	0	0
2	11	8	"hsa-miR-4710"	"168799"	10890	6510	100	36	37	6	16	37	37	37	6	16	11	1	0	58	59	16	27	55	55	58	17	29	16	2	0	-0.333	0.000	0.464	0.454	3.331	0.017	0.001	80	440	100	2	4	Error	-1	3	0	4	2924	4735	0.000	0.059	0	0	0
2	12	8	"hsa-miR-4789-3p"	"168591"	11070	6510	100	38	38	5	13	36	36	37	6	16	17	2	0	54	56	12	21	55	55	56	16	28	10	1	0	-2.000	2.000	0.500	0.518	3.435	-0.007	0.000	80	442	100	1	3	Error	2	-1	2	1	3069	4487	0.167	0.000	0	0	0
2	13	8	"hsa-miR-4433a-3p"	"168675"	11250	6510	100	39	39	6	15	36	36	37	6	16	28	6	0	59	59	15	25	56	56	57	14	24	21	7	0	1.000	1.000	0.353	0.313	3.629	-0.044	0.009	80	452	100	6	6	0.000	3	3	3	3	3145	4753	0.333	0.143	0	0	0
2	14	8	"hsa-miR-5194"	"168885"	11430	6510	100	39	39	5	12	36	36	36	6	16	25	1	0	53	56	12	21	56	56	58	14	24	18	1	0	-1.000	100000.000	0.470	0.538	3.412	-0.023	0.002	80	452	100	0	3	Error	3	-3	3	0	3087	4442	0.500	-0.143	0	0	0
2	15	8	"hsa-miR-4656"	"168673"	11610	6510	100	38	38	4	10	37	37	37	6	16	13	1	0	63	65	16	24	55	55	58	16	27	30	13	0	0.125	0.100	0.400	0.378	3.416	-0.026	0.005	80	443	100	9	11	-3.000	1	8	1	10	3036	5199	0.167	0.438	0	0	0
2	16	8	"hsa-miR-4463"	"168814"	11790	6500	100	34	35	6	17	36	36	37	5	13	13	6	0	70	89	50	56	55	55	57	15	26	48	43	0	-0.133	-0.029	0.167	0.156	3.148	-0.013	0.005	80	452	100	13	33	Error	-2	15	-1	34	2838	7080	-0.400	2.133	0	0	0
2	17	8	"hsa-miR-4746-5p"	"168744"	11970	6500	100	38	38	5	13	37	37	38	6	15	20	1	0	55	56	14	25	54	54	55	13	23	16	5	0	1.000	0.500	0.444	0.509	2.828	0.005	0.000	80	452	100	2	3	0.000	1	1	1	2	3078	4459	0.000	0.077	0	0	0
2	18	8	"hsa-miR-5695"	"168628"	12150	6500	100	39	39	5	12	38	38	38	5	13	17	6	0	50	52	14	26	55	55	56	14	25	15	3	0	-0.200	-0.333	0.333	0.375	2.913	-0.004	0.000	80	451	100	-4	-2	Error	1	-5	1	-3	3103	4162	0.200	-0.286	0	0	0
2	19	8	"hsa-miR-4722-3p"	"168742"	12330	6500	100	39	39	5	12	37	37	37	6	16	20	3	0	60	60	15	25	55	55	56	13	23	31	6	0	0.400	0.400	0.400	0.359	3.130	0.002	0.000	80	451	100	7	7	-1.322	2	5	2	5	3112	4767	0.333	0.308	0	0	0
2	20	8	"hsa-miR-5581-3p"	"168933"	12510	6510	100	37	38	4	10	37	37	37	5	13	11	2	0	2507	1855	1223	65	53	53	55	13	23	82	78	0	0.000	0.001	0.002	0.005	12.906	0.000	0.003	80	484	100	2454	1803	Error	0	2454	1	1802	3002	148379	0.200	138.462	0	0	0
2	21	8	"hsa-miR-1260b"	"168619"	12700	6510	100	37	36	6	16	36	36	37	6	16	11	1	0	12533	8528	6708	78	52	52	53	14	26	78	73	0	0.000	0.000	0.000	0.001	25.856	0.000	0.009	80	466	100	12482	8476	Error	1	12481	0	8476	2909	682215	-0.167	605.357	0	0	0
2	22	8	"hsa-miR-1290"	"168568"	12870	6510	100	36	37	7	18	36	36	36	6	16	21	6	0	647	460	355	77	52	52	53	13	24	67	63	0	0.000	0.002	0.014	0.028	9.628	0.002	0.008	80	481	100	595	409	Error	0	595	1	408	2978	36800	0.167	31.308	0	0	0
2	1	9	"hsa-miR-548au-3p"	"168620"	9080	6710	100	36	36	6	16	35	35	36	6	16	18	2	0	54	56	14	25	59	59	61	16	26	8	1	0	-0.200	-0.333	0.350	0.359	3.251	0.019	0.002	80	504	100	-4	-2	Error	1	-5	1	-3	2873	4508	0.000	-0.312	0	0	0
2	2	9	"hsa-miR-5580-5p"	"168954"	9270	6710	100	34	35	6	17	36	36	36	6	16	13	3	0	76	80	28	35	58	58	59	15	25	53	37	0	-0.111	-0.045	0.211	0.215	3.199	-0.002	0.000	80	459	100	16	21	Error	-2	18	-1	22	2791	6410	-0.167	1.400	0	0	0
2	3	9	"hsa-miR-1255b-2-3p"	"168811"	9440	6700	100	40	40	9	22	36	36	36	5	13	37	21	0	188	833	1065	127	58	58	60	16	26	83	80	0	0.031	0.005	0.027	0.029	7.154	0.004	0.168	80	450	100	134	779	-5.022	4	130	4	775	3215	66620	0.800	48.313	0	0	0
2	4	9	"hsa-miR-4477b"	"168801"	9640	6710	100	35	35	6	17	37	37	37	5	13	13	3	0	60	59	14	23	58	58	59	15	25	10	1	0	-1.000	-2.000	0.396	0.449	3.787	-0.011	0.001	80	458	100	0	-1	Error	-2	2	-2	1	2827	4704	-0.400	0.000	0	0	0
2	5	9	"hsa-miR-3189-5p"	"168697"	9820	6710	100	37	37	5	13	37	37	38	6	15	8	2	0	64	66	19	28	57	57	59	16	27	26	11	0	0.000	0.000	0.255	0.319	3.665	0.061	0.024	80	451	100	7	9	Error	0	7	0	9	2984	5245	-0.167	0.438	0	0	0
2	6	9	"hsa-miR-3194-3p"	"169333"	10000	6710	100	39	38	5	13	36	36	37	6	16	17	1	0	62	62	17	27	54	54	56	15	26	32	10	0	0.375	0.250	0.333	0.308	3.696	0.016	0.001	80	450	100	11	10	-1.415	3	8	2	8	3067	4952	0.167	0.400	0	0	0
2	7	9	"hsa-miR-499b-3p"	"169279"	10180	6710	100	36	36	5	13	37	37	37	6	16	8	0	0	50	50	11	22	53	53	55	14	25	3	1	0	0.333	0.333	0.521	0.492	2.902	-0.005	0.000	80	450	100	-4	-4	-1.585	-1	-3	-1	-3	2890	4013	-0.167	-0.357	0	0	0
2	8	9	"hsa-miR-4759"	"169117"	10360	6710	100	36	37	6	16	37	37	37	6	16	13	2	0	50	52	13	25	54	54	56	14	25	12	1	0	0.250	0.000	0.450	0.519	3.364	0.010	0.000	80	438	100	-5	-2	-2.000	-1	-4	0	-2	2968	4168	0.000	-0.286	0	0	0
2	9	9	"hsa-miR-4798-3p"	"169195"	10540	6700	100	38	37	5	13	37	37	37	6	16	8	0	0	48	51	13	25	55	55	55	14	25	10	1	0	-0.143	0.000	0.333	0.299	2.859	-0.035	0.006	80	442	100	-6	-4	Error	1	-7	0	-4	2987	4064	0.000	-0.286	0	0	0
2	10	9	"hsa-miR-4799-5p"	"168988"	10720	6700	100	36	37	6	16	37	37	37	6	16	10	1	0	50	52	13	25	52	52	54	15	27	12	3	0	0.500	0.000	0.714	0.722	3.131	-0.002	0.000	80	442	100	-3	0	-1.000	-1	-2	0	0	2929	4175	0.000	-0.133	0	0	0
2	11	9	"hsa-miR-4526"	"169151"	10900	6700	100	37	37	6	16	37	37	37	6	16	16	1	0	53	53	12	22	53	53	55	15	27	10	1	0	0.000	0.000	0.500	0.521	3.495	-0.040	0.005	80	452	100	0	0	Error	0	0	0	0	2956	4238	0.000	-0.133	0	0	0
2	12	9	"hsa-miR-548am-5p/hsa-miR-548au-5p/hsa-miR-548c-5p/hsa-miR-548o-5p"	"169147"	11080	6700	100	37	37	5	13	37	37	37	6	16	8	0	0	57	58	16	27	53	53	55	14	25	23	7	0	0.000	0.000	0.324	0.410	2.976	0.064	0.018	80	461	100	4	5	Error	0	4	0	5	2963	4663	0.000	0.214	0	0	0
2	13	9	"hsa-miR-4709-5p"	"169174"	11260	6700	100	38	38	6	15	36	36	37	6	16	15	2	0	49	53	14	26	52	52	55	14	25	18	3	0	-0.667	2.000	0.435	0.442	2.680	-0.059	0.015	80	452	100	-1	3	Error	2	-3	2	1	3032	4235	0.167	-0.143	0	0	0
2	14	9	"hsa-miR-5571-3p"	"169241"	11440	6700	100	38	38	6	15	36	36	37	5	13	27	3	0	61	65	20	30	55	55	56	14	25	32	17	0	0.333	0.200	0.320	0.337	3.838	0.034	0.007	80	452	100	8	12	-1.585	2	6	2	10	3018	5179	0.200	0.643	0	0	0
2	15	9	"hsa-miR-5704"	"169211"	11630	6700	100	37	37	5	13	37	37	37	6	16	8	0	0	434	350	204	58	54	54	56	14	25	76	73	0	0.000	0.000	0.013	0.022	7.050	-0.001	0.001	80	453	100	380	296	Error	0	380	0	296	2969	27972	0.000	21.000	0	0	0
2	16	9	"hsa-miR-4443"	"169188"	11810	6700	100	39	38	6	15	37	37	37	6	16	17	1	0	275	1752	1807	103	53	53	55	14	25	67	57	0	0.009	0.001	0.010	0.019	17.224	0.000	0.000	80	431	100	224	1700	-6.794	2	222	1	1699	3059	140185	0.167	121.214	0	0	0
2	17	9	"hsa-miR-17-5p"	"169336"	11990	6700	100	35	35	5	14	37	37	37	6	16	7	0	0	489	384	253	65	52	52	53	13	24	76	72	0	-0.005	-0.006	0.014	0.044	10.119	-0.001	0.001	80	399	100	435	330	Error	-2	437	-2	332	2836	30718	-0.333	25.462	0	0	0
2	18	9	"hsa-miR-4493"	"169354"	12160	6700	100	38	37	5	13	37	37	37	5	13	15	1	0	56	55	12	21	51	51	53	15	28	17	2	0	0.200	0.000	0.400	0.425	2.974	0.015	0.001	80	439	100	6	4	-2.322	1	5	0	4	2972	4438	0.000	0.133	0	0	0
2	19	9	"hsa-miR-5186"	"169090"	12340	6700	100	38	38	6	15	37	37	37	5	13	21	3	0	54	55	14	25	51	51	53	15	28	15	5	0	0.333	0.250	0.500	0.482	2.942	0.008	0.000	80	472	100	4	5	-1.585	1	3	1	4	3020	4412	0.200	0.133	0	0	0
2	20	9	"hsa-miR-4760-5p"	"169222"	12540	6730	100	34	34	6	17	36	36	37	6	16	11	1	0	56	56	15	26	50	50	52	13	25	32	6	0	-0.333	-0.333	0.545	0.423	3.973	0.018	0.001	80	433	100	4	4	Error	-2	6	-2	6	2750	4459	-0.500	0.308	0	0	0
2	21	9	"hsa-miR-5587-5p"	"169176"	12710	6720	100	33	34	5	14	36	36	36	6	16	3	0	0	51	51	13	25	51	51	53	14	26	15	3	0	100000.000	100000.000	0.845	0.703	3.161	-0.048	0.007	80	424	100	-3	-2	16.610	-3	0	-2	0	2713	4117	-0.333	-0.143	0	0	0
2	22	9	"hsa-miR-5582-3p"	"169353"	12880	6710	100	37	38	5	13	36	36	36	5	13	21	5	0	59	61	18	29	50	50	51	12	23	41	20	0	0.111	0.182	0.233	0.266	3.326	0.071	0.030	80	460	100	10	13	-3.170	1	9	2	11	3004	4903	0.400	0.833	0	0	0
2	1	10	"Empty"	"0"	9100	6900	100	35	35	5	14	36	36	36	6	16	11	1	0	62	60	14	23	58	58	60	16	26	12	1	0	-0.250	-0.500	0.422	0.378	3.307	0.045	0.011	80	496	100	3	1	Error	-1	4	-1	2	2839	4796	-0.167	0.000	0	0	0
2	2	10	"hsa-miR-4725-5p"	"169193"	9290	6900	100	36	36	6	16	36	36	36	6	16	15	1	0	126	114	41	35	57	57	58	15	25	78	67	0	0.000	0.000	0.115	0.115	4.029	-0.002	0.000	80	453	100	69	57	Error	0	69	0	57	2876	9094	0.000	3.733	0	0	0
2	3	10	"hsa-miR-3614-5p"	"169317"	9460	6880	100	37	37	6	16	36	36	36	5	13	17	6	0	49	51	13	25	57	57	59	16	27	6	1	0	-0.125	-0.167	0.313	0.354	3.400	0.000	0.000	80	447	100	-7	-5	Error	1	-8	1	-6	2986	4085	0.200	-0.500	0	0	0
2	4	10	"hsa-miR-4737"	"169032"	9640	6880	100	37	36	4	11	36	36	36	6	16	6	0	0	54	53	12	22	55	55	57	16	28	6	1	0	-1.000	0.000	0.345	0.426	2.833	-0.034	0.007	80	456	100	0	-2	Error	1	-1	0	-2	2904	4245	0.000	-0.250	0	0	0
2	5	10	""	"168966"	9830	6890	100	35	36	6	16	36	36	37	6	16	12	0	0	609	437	324	74	55	55	57	17	29	65	63	0	-0.002	0.000	0.013	0.034	10.009	-0.003	0.010	80	460	100	553	382	Error	-1	554	0	382	2861	34984	-0.167	22.353	0	0	0
2	6	10	""	"168828"	10010	6890	100	36	36	6	16	36	36	36	5	13	15	5	0	150	171	125	73	52	52	54	15	27	57	53	0	0.000	0.000	0.053	0.075	7.957	-0.003	0.003	80	451	100	98	119	Error	0	98	0	119	2881	13654	0.000	7.800	0	0	0
2	7	10	""	"169190"	10190	6890	100	38	38	5	13	37	37	37	5	13	13	2	0	113	218	179	82	52	52	54	14	25	56	51	0	0.016	0.006	0.025	0.052	7.968	0.000	0.000	80	430	100	62	167	-5.931	1	61	1	166	3025	17447	0.200	11.714	0	0	0
2	8	10	""	"168830"	10360	6880	100	35	35	6	17	37	37	37	6	16	12	1	0	53	55	15	27	52	52	54	13	24	25	6	0	-2.000	-0.667	0.472	0.462	2.813	-0.027	0.003	80	418	100	-1	1	Error	-2	1	-2	3	2829	4374	-0.333	0.077	0	0	0
2	9	10	""	"169175"	10540	6880	100	37	37	7	18	37	37	37	6	16	17	5	0	50	51	12	23	52	52	53	13	24	16	1	0	0.000	0.000	0.385	0.483	3.133	0.016	0.001	80	450	100	-2	-1	Error	0	-2	0	-1	2993	4116	0.000	-0.154	0	0	0
2	10	10	""	"168845"	10720	6880	100	38	38	5	13	37	37	37	5	13	21	5	0	54	54	12	22	52	52	53	13	24	17	1	0	0.500	0.500	0.437	0.463	2.801	0.007	0.000	80	468	100	3	3	-1.000	1	2	1	2	3038	4324	0.200	0.077	0	0	0
2	11	10	""	"168694"	10910	6890	100	37	37	5	13	37	37	37	6	16	17	2	0	106	103	44	42	52	52	54	13	24	71	66	0	0.000	0.000	0.108	0.168	5.889	-0.003	0.000	80	471	100	54	51	Error	0	54	0	51	2989	8231	0.000	3.769	0	0	0
2	12	10	""	"168752"	11090	6900	100	37	37	7	18	37	37	37	6	16	8	6	0	169	162	63	38	52	52	54	12	22	86	86	0	0.000	0.000	0.035	0.048	4.453	0.000	0.000	80	449	100	117	110	Error	0	117	0	110	2970	12938	0.000	9.000	0	0	0
2	13	10	"hsa-miR-1260a"	"169412"	11260	6890	100	37	37	6	16	37	37	38	6	15	12	1	0	1824	1346	911	67	52	52	54	13	24	77	76	0	0.000	0.000	0.004	0.009	9.124	0.000	0.000	80	440	100	1772	1294	Error	0	1772	0	1294	2950	107689	-0.167	99.385	0	0	0
2	14	10	"Empty"	"0"	11440	6880	100	34	34	5	14	37	37	37	6	16	3	1	0	52	54	13	24	54	54	55	13	23	15	3	0	1.500	100000.000	0.581	0.645	3.343	0.015	0.001	80	458	100	-5	-3	0.585	-3	-2	-3	0	2752	4328	-0.500	-0.077	0	0	0
2	15	10	"Empty"	"0"	11620	6880	100	37	37	5	13	36	36	37	5	13	20	1	0	55	55	13	23	53	53	54	13	24	12	3	0	0.500	0.500	0.329	0.397	2.938	0.037	0.005	80	458	100	3	3	-1.000	1	2	1	2	2937	4373	0.000	0.077	0	0	0
2	16	10	"Empty"	"0"	11800	6880	100	39	39	5	12	37	37	37	5	13	23	5	0	51	53	15	28	52	52	54	13	24	20	6	0	-2.000	2.000	0.375	0.378	2.628	0.028	0.003	80	413	100	1	3	Error	2	-1	2	1	3090	4241	0.400	-0.077	0	0	0
2	17	10	"Empty"	"0"	11940	6840	100	37	37	5	13	37	37	37	6	16	12	1	0	54	55	13	23	54	54	54	12	22	21	3	0	0.000	0.000	0.500	0.493	3.579	0.015	0.001	80	389	100	0	1	Error	0	0	0	1	2991	4401	0.000	0.083	0	0	0
2	18	10	"Empty"	"0"	12160	6880	100	34	35	5	14	37	37	37	5	13	5	1	0	54	55	14	25	52	52	53	15	28	22	3	0	-1.500	-0.667	0.600	0.559	3.230	0.000	0.000	80	496	100	-1	1	Error	-3	2	-2	3	2773	4404	-0.400	0.133	0	0	0
2	19	10	"Empty"	"0"	12340	6880	100	33	34	5	14	37	37	37	5	13	10	1	0	54	55	12	21	49	49	51	13	25	30	5	0	-0.800	-0.500	0.845	0.672	3.234	0.019	0.001	80	458	100	1	3	Error	-4	5	-3	6	2733	4394	-0.600	0.308	0	0	0
2	20	10	"Empty"	"0"	12520	6880	100	34	34	5	14	37	37	37	5	13	7	1	0	49	53	16	30	49	49	51	14	27	20	10	0	100000.000	-0.750	0.732	0.762	3.783	-0.018	0.001	80	388	100	-3	1	16.610	-3	0	-3	4	2751	4255	-0.600	0.143	0	0	0
2	21	10	"Empty"	"0"	12680	6890	100	39	38	5	13	36	36	36	6	16	16	2	0	50	53	14	26	50	50	52	14	26	21	5	0	100000.000	0.667	0.333	0.329	3.362	0.069	0.024	80	405	100	3	5	16.610	3	0	2	3	3079	4241	0.333	0.071	0	0	0
2	22	10	"Empty"	"0"	12860	6880	100	34	35	6	17	36	36	36	6	16	12	1	0	49	50	12	24	51	51	51	12	23	8	5	0	1.000	1.000	0.438	0.489	3.237	-0.096	0.027	80	473	100	-4	-2	0.000	-2	-2	-1	-1	2790	3988	-0.167	-0.083	0	0	0
2	1	11	"Empty"	"0"	9080	7090	100	37	37	6	16	36	36	36	6	16	20	2	0	57	57	15	26	58	58	59	15	25	15	1	0	-1.000	-1.000	0.455	0.538	4.242	-0.009	0.001	80	495	100	0	0	Error	1	-1	1	-1	2960	4522	0.167	-0.133	0	0	0
2	2	11	"hsa-miR-10a-3p"	"28019"	9270	7090	100	36	36	6	16	36	36	37	6	16	13	2	0	82	78	26	33	57	57	58	14	24	61	43	0	0.000	0.000	0.201	0.197	3.763	-0.005	0.000	80	463	100	25	21	Error	0	25	0	21	2870	6239	-0.167	1.429	0	0	0
2	3	11	"hsa-miR-30e-5p"	"28191"	9460	7090	100	35	36	4	11	36	36	36	5	13	11	0	0	2213	1545	1103	71	57	57	58	15	25	78	75	0	0.000	0.000	0.002	0.006	12.558	0.000	0.000	80	478	100	2155	1488	Error	-1	2156	0	1488	2859	123572	0.000	99.133	0	0	0
2	4	11	""	"42938"	9640	7090	100	36	37	5	13	36	36	36	6	16	12	3	0	56	57	16	28	54	54	56	14	25	21	6	0	0.000	0.333	0.286	0.398	3.683	0.006	0.000	80	478	100	2	4	Error	0	2	1	3	2940	4547	0.167	0.071	0	0	0
2	5	11	"hsa-miR-514a-3p"	"42959"	9830	7090	100	37	37	5	13	36	36	36	6	16	16	1	0	59	62	18	29	54	54	55	15	27	28	12	0	0.200	0.125	0.400	0.373	2.927	-0.034	0.008	80	459	100	6	9	-2.322	1	5	1	8	2933	4930	0.167	0.467	0	0	0
2	6	11	""	"17411"	10000	7090	100	38	37	6	16	36	36	37	5	13	25	5	0	77	95	47	49	52	52	54	13	24	60	48	0	0.080	0.023	0.120	0.180	6.336	-0.014	0.006	80	449	100	27	44	-3.644	2	25	1	43	2994	7610	0.000	3.154	0	0	0
2	7	11	""	"42678"	10180	7080	100	36	36	6	16	37	37	37	5	13	17	3	0	50	52	13	25	51	51	52	12	23	23	1	0	1.000	-1.000	0.458	0.443	2.847	0.020	0.002	80	452	100	-2	0	0.000	-1	-1	-1	1	2918	4163	-0.200	0.000	0	0	0
2	8	11	"hsa-miR-548l"	"46415"	10360	7070	100	36	36	6	16	36	36	36	6	16	17	3	0	57	60	18	30	52	52	53	13	24	31	15	0	0.000	0.000	0.403	0.416	2.681	0.056	0.015	80	461	100	5	8	Error	0	5	0	8	2915	4784	0.000	0.538	0	0	0
2	9	11	""	"42877"	10540	7080	100	38	38	6	15	36	36	37	6	16	20	3	0	53	55	14	25	51	51	54	13	24	27	7	0	1.000	0.500	0.708	0.575	3.433	-0.016	0.001	80	469	100	4	6	0.000	2	2	2	4	3000	4428	0.167	0.077	0	0	0
2	10	11	""	"42770"	10720	7090	100	37	37	6	16	37	37	37	6	16	18	1	0	365	290	186	64	52	52	54	13	24	71	68	0	0.000	0.000	0.028	0.041	7.502	-0.002	0.001	80	468	100	313	238	Error	0	313	0	238	2967	23238	0.000	18.154	0	0	0
2	11	11	"hsa-miR-1268a/hsa-miR-1268b"	"46558"	10900	7090	100	37	38	5	13	37	37	37	6	16	15	1	0	56	58	15	25	53	53	54	13	24	22	10	0	0.000	0.200	0.450	0.411	3.609	-0.015	0.001	80	451	100	3	6	Error	0	3	1	5	3010	4649	0.167	0.308	0	0	0
2	12	11	"hsa-miR-548d-5p"	"42756"	11080	7090	100	37	37	5	13	37	37	37	6	16	8	2	0	63	67	21	31	51	51	52	12	23	47	28	0	0.000	0.000	0.354	0.304	4.567	-0.002	0.000	80	452	100	12	16	Error	0	12	0	16	2959	5351	0.000	1.250	0	0	0
2	13	11	""	"42539"	11260	7080	100	37	37	6	16	37	37	37	6	16	13	1	0	11779	8067	5623	69	50	50	52	14	26	78	76	0	0.000	0.000	0.001	0.001	21.207	0.000	0.010	80	462	100	11729	8017	Error	0	11729	0	8017	2942	645369	0.000	572.500	0	0	0
2	14	11	"kshv-miR-K12-9-3p"	"17419"	11450	7090	100	36	37	6	16	37	37	37	6	16	12	5	0	53	54	14	25	52	52	54	15	27	20	2	0	-1.000	0.000	0.500	0.475	2.511	0.036	0.006	80	468	100	0	2	Error	-1	1	0	2	2941	4329	0.000	0.000	0	0	0
2	15	11	"hsa-miR-151a-5p"	"11260"	11630	7090	100	37	37	6	16	37	37	37	6	16	13	1	0	384	314	166	52	52	52	53	13	24	78	78	0	0.000	0.000	0.018	0.031	7.316	-0.003	0.004	80	458	100	332	262	Error	0	332	0	262	2933	25114	0.000	20.077	0	0	0
2	16	11	""	"31388"	11810	7090	100	38	38	5	13	37	37	37	6	16	15	2	0	308	259	136	52	53	53	54	13	24	78	76	0	0.004	0.005	0.022	0.034	4.635	0.004	0.009	80	446	100	256	207	-7.994	1	255	1	206	3053	20736	0.167	15.769	0	0	0
2	17	11	""	"45985"	11980	7100	100	36	37	5	13	37	37	38	6	15	11	1	0	58	56	14	25	53	53	54	13	24	18	6	0	-0.200	0.000	0.333	0.372	2.955	-0.047	0.008	80	452	100	4	3	Error	-1	5	0	3	2930	4494	-0.167	0.154	0	0	0
2	18	11	""	"28346"	12160	7110	100	33	34	6	17	37	37	37	6	16	10	1	0	58	62	17	27	52	52	54	15	27	30	12	0	-0.667	-0.300	0.500	0.516	2.616	-0.003	0.000	80	463	100	2	7	Error	-4	6	-3	10	2750	4944	-0.500	0.533	0	0	0
2	19	11	"hsa-miR-452-3p"	"42598"	12350	7090	100	35	35	6	17	36	36	37	6	16	7	1	0	58	61	20	32	51	51	53	15	28	33	16	0	-0.143	-0.100	0.268	0.310	3.485	0.002	0.000	80	457	100	6	9	Error	-1	7	-1	10	2793	4904	-0.333	0.533	0	0	0
2	20	11	"hsa-miR-561-3p"	"31517"	12520	7080	100	34	36	7	19	36	36	37	5	13	22	7	0	52	54	15	27	50	50	53	16	30	20	5	0	-1.000	0.000	0.592	0.534	2.962	-0.040	0.006	80	448	100	0	4	Error	-2	2	0	4	2840	4327	-0.200	0.063	0	0	0
2	21	11	"hsa-miR-448"	"11113"	12700	7080	100	36	37	5	13	36	36	36	5	13	20	3	0	55	55	12	21	52	52	53	14	26	21	0	0	0.000	0.333	0.375	0.315	2.750	-0.021	0.002	80	453	100	3	4	Error	0	3	1	3	2971	4402	0.200	0.143	0	0	0
2	22	11	"Empty"	"0"	12880	7080	100	37	36	6	16	36	36	36	6	16	15	3	0	52	54	14	25	51	51	52	14	26	22	7	0	1.000	0.000	0.523	0.514	3.433	-0.029	0.003	80	494	100	2	3	0.000	1	1	0	3	2918	4349	0.000	0.143	0	0	0
2	1	12	"hsa-miR-499a-5p"	"14313"	9090	7280	100	34	34	6	17	36	36	36	6	16	6	1	0	71	79	33	41	56	56	57	16	28	47	32	0	-0.133	-0.087	0.200	0.274	3.693	-0.003	0.000	80	472	100	13	21	Error	-2	15	-2	23	2722	6280	-0.333	1.375	0	0	0
2	2	12	"spike_control_v2_40"	"29001"	9260	7270	100	37	36	5	13	36	36	36	6	16	10	1	0	457	418	341	81	55	55	57	14	24	63	62	0	0.002	0.000	0.015	0.034	11.077	0.002	0.007	80	449	100	403	363	-8.651	1	402	0	363	2899	33475	0.000	25.786	0	0	0
2	3	12	"hsa-miR-95-3p"	"11181"	9450	7280	100	37	37	5	13	37	37	37	5	13	7	1	0	93	118	73	61	55	55	57	15	26	58	52	0	0.000	0.000	0.071	0.093	4.993	0.005	0.003	80	462	100	38	63	Error	0	38	0	63	2958	9447	0.000	4.067	0	0	0
2	4	12	""	"46510"	9630	7280	100	37	37	5	13	37	37	37	5	13	10	5	0	58	59	17	28	55	55	57	15	26	22	7	0	0.000	0.000	0.333	0.341	3.202	0.005	0.000	80	452	100	3	4	Error	0	3	0	4	2953	4734	0.000	0.133	0	0	0
2	5	12	"kshv-miR-K12-2-5p"	"17470"	9810	7280	100	38	38	5	13	37	37	37	6	16	15	2	0	62	64	17	26	55	55	56	15	26	27	11	0	0.143	0.111	0.327	0.330	2.845	0.056	0.022	80	443	100	8	10	-2.807	1	7	1	9	3030	5108	0.167	0.533	0	0	0
2	6	12	"hsa-miR-542-5p"	"42811"	9990	7280	100	37	37	6	16	37	37	37	6	16	8	1	0	74	84	37	44	52	52	54	14	25	60	43	0	0.000	0.000	0.154	0.182	4.822	-0.019	0.007	80	442	100	22	32	Error	0	22	0	32	2922	6701	0.000	2.143	0	0	0
2	7	12	"hsa-miR-1302"	"46796"	10170	7270	100	38	37	6	16	36	36	36	5	13	21	3	0	51	50	11	22	51	51	52	12	23	12	0	0	100000.000	-1.000	0.500	0.677	3.814	0.018	0.001	80	452	100	2	0	16.610	2	0	1	-1	2968	4036	0.200	-0.167	0	0	0
2	8	12	"hsa-miR-616-5p"	"17289"	10350	7270	100	36	36	6	16	36	36	37	6	16	16	5	0	58	60	17	28	52	52	53	12	22	36	16	0	0.000	0.000	0.500	0.443	2.765	0.025	0.003	80	461	100	6	8	Error	0	6	0	8	2915	4822	-0.167	0.583	0	0	0
2	9	12	""	"42588"	10530	7280	100	36	36	5	13	36	36	37	5	13	13	2	0	106	216	179	82	52	52	53	13	24	66	55	0	0.000	0.000	0.138	0.121	7.657	-0.008	0.028	80	461	100	54	164	Error	0	54	0	164	2872	17311	-0.200	12.538	0	0	0
2	10	12	""	"11208"	10710	7280	100	37	38	5	13	37	37	37	6	16	16	2	0	277	235	168	71	52	52	54	12	22	71	65	0	0.000	0.005	0.077	0.077	6.596	0.004	0.007	80	452	100	225	184	Error	0	225	1	183	3046	18837	0.167	15.083	0	0	0
2	11	12	""	"46620"	10900	7270	100	36	37	6	16	37	37	37	6	16	10	3	0	113	275	253	92	52	52	53	13	24	60	52	0	-0.016	0.000	0.101	0.065	9.567	-0.003	0.008	80	461	100	60	223	Error	-1	61	0	223	2961	21997	0.000	17.077	0	0	0
2	12	12	"hsa-miR-147a"	"10954"	11080	7280	100	38	38	6	15	36	36	36	6	16	27	1	0	57	63	20	31	50	50	51	12	23	46	22	0	0.286	0.154	0.293	0.257	3.301	0.023	0.003	80	430	100	9	15	-1.807	2	7	2	13	3057	5006	0.333	1.000	0	0	0
2	13	12	""	"11251"	11250	7270	100	37	37	6	16	36	36	36	6	16	20	5	0	66	77	30	38	50	50	51	12	23	56	45	0	0.063	0.037	0.246	0.252	3.903	-0.012	0.002	80	440	100	17	28	-4.000	1	16	1	27	2980	6122	0.167	2.167	0	0	0
2	14	12	""	"11227"	11430	7270	100	37	37	6	16	37	37	37	6	16	13	3	0	81	119	75	63	52	52	53	13	24	57	51	0	0.000	0.000	0.065	0.113	5.564	0.012	0.010	80	450	100	29	67	Error	0	29	0	67	2968	9539	0.000	5.077	0	0	0
2	15	12	"hsa-miR-2276-3p"	"46875"	11610	7270	100	35	36	6	16	37	37	37	6	16	11	3	0	51	51	12	23	50	50	53	13	24	15	3	0	-2.000	-1.000	0.600	0.632	2.697	0.080	0.017	80	460	100	-1	0	Error	-2	1	-1	1	2863	4117	-0.167	-0.154	0	0	0
2	16	12	"hsa-miR-218-5p"	"11018"	11800	7270	100	36	37	5	13	37	37	37	5	13	12	2	0	94	94	42	44	52	52	53	12	22	65	57	0	-0.024	0.000	0.124	0.166	4.062	0.006	0.001	80	440	100	41	42	Error	-1	42	0	42	2955	7527	0.000	3.417	0	0	0
2	17	12	"hsa-miR-363-3p"	"11077"	11970	7280	100	36	36	6	16	37	37	37	6	16	12	1	0	88	99	48	48	51	51	52	13	25	67	55	0	-0.027	-0.021	0.126	0.174	4.514	-0.011	0.004	80	439	100	36	47	Error	-1	37	-1	48	2889	7886	-0.167	3.615	0	0	0
2	18	12	"hsa-miR-1252-5p"	"46924"	12150	7280	100	36	36	6	16	36	36	37	6	16	13	2	0	71	90	43	47	50	50	52	15	28	55	42	0	0.000	0.000	0.141	0.182	4.202	-0.004	0.001	80	420	100	21	40	Error	0	21	0	40	2872	7203	-0.167	2.533	0	0	0
2	19	12	""	"11205"	12330	7270	100	36	36	5	13	36	36	36	5	13	12	2	0	852	675	574	85	49	49	52	16	30	70	62	0	0.000	0.000	0.008	0.017	12.429	-0.001	0.010	80	442	100	803	626	Error	0	803	0	626	2868	54015	0.000	38.938	0	0	0
2	20	12	"hsa-miR-520g-3p"	"46454"	12510	7270	100	36	36	6	16	36	36	36	5	13	15	6	0	51	54	18	33	49	49	52	14	26	23	6	0	0.000	0.000	0.417	0.425	3.045	-0.035	0.006	80	471	100	2	5	Error	0	2	0	5	2853	4297	0.000	0.143	0	0	0
2	21	12	""	"17422"	12690	7270	100	36	36	5	13	36	36	36	6	16	10	1	0	68	111	75	67	51	51	52	13	25	53	46	0	0.000	0.000	0.111	0.145	5.855	0.000	0.000	80	461	100	17	60	Error	0	17	0	60	2884	8872	0.000	4.538	0	0	0
2	22	12	""	"17517"	12870	7270	100	36	36	6	16	36	36	36	6	16	13	2	0	112	113	62	54	50	50	50	12	24	66	62	0	0.000	0.000	0.077	0.125	5.723	0.000	0.000	80	484	100	62	63	Error	0	62	0	63	2903	9003	0.000	5.250	0	0	0
2	1	13	""	"46453"	9090	7470	100	35	35	6	17	36	36	36	6	16	8	1	0	112	125	76	60	55	55	57	16	28	58	52	0	-0.018	-0.014	0.051	0.099	7.090	-0.008	0.005	80	474	100	56	69	Error	-1	57	-1	70	2834	10028	-0.167	4.250	0	0	0
2	2	13	""	"42444"	9270	7470	100	36	36	5	13	35	35	35	6	17	10	2	0	54	57	16	28	54	54	56	14	25	17	8	0	100000.000	0.333	0.321	0.332	3.843	0.023	0.003	80	439	100	1	4	16.610	1	0	1	3	2855	4580	0.167	0.071	0	0	0
2	3	13	"spike_control_v2_37"	"28684"	9440	7470	100	34	35	5	14	36	36	36	5	13	10	1	0	292	626	611	97	54	54	55	14	25	61	57	0	-0.008	-0.002	0.100	0.053	12.100	-0.001	0.005	80	440	100	236	571	Error	-2	238	-1	572	2766	50065	-0.200	40.786	0	0	0
2	4	13	"hsa-miR-136-3p"	"42686"	9630	7470	100	34	35	5	14	36	36	37	6	16	6	1	0	65	69	24	34	54	54	56	15	26	42	26	0	-0.182	-0.067	0.222	0.282	3.591	-0.024	0.005	80	462	100	9	14	Error	-2	11	-1	15	2769	5515	-0.333	0.867	0	0	0
2	5	13	""	"42558"	9810	7460	100	36	35	5	14	36	36	36	5	13	13	2	0	51	52	12	23	55	55	55	14	25	8	1	0	0.000	0.333	0.444	0.420	3.174	0.055	0.015	80	442	100	-4	-4	Error	0	-4	-1	-3	2824	4162	-0.200	-0.214	0	0	0
2	6	13	"hsa-miR-578"	"17302"	9990	7460	100	37	38	6	15	36	36	36	6	16	20	5	0	59	59	16	27	52	52	54	14	25	26	8	0	0.143	0.286	0.326	0.313	3.292	0.042	0.008	80	450	100	8	9	-2.807	1	7	2	7	3020	4704	0.333	0.357	0	0	0
2	7	13	"hsa-miR-920"	"42932"	10170	7460	100	37	37	6	16	36	36	37	5	13	22	7	0	64	146	125	85	50	50	52	13	25	50	46	0	0.071	0.010	0.135	0.134	6.570	0.007	0.009	80	460	100	15	97	-3.807	1	14	1	96	2980	11713	0.000	7.231	0	0	0
2	8	13	""	"17464"	10350	7460	100	36	37	6	16	37	37	37	6	16	7	3	0	597	716	644	89	51	51	53	13	24	66	61	0	-0.002	0.000	0.010	0.022	16.284	0.001	0.002	80	460	100	545	665	Error	-1	546	0	665	2920	57303	0.000	51.000	0	0	0
2	9	13	"hsa-miR-10a-5p"	"13485"	10530	7470	100	36	36	5	13	37	37	37	6	16	8	1	0	268	217	123	56	52	52	53	13	24	76	71	0	-0.005	-0.006	0.032	0.043	6.990	-0.006	0.008	80	442	100	215	164	Error	-1	216	-1	165	2880	17377	-0.167	12.615	0	0	0
2	10	13	"hsa-miR-1204"	"46791"	10710	7460	100	36	37	6	16	38	38	38	6	15	12	2	0	85	90	43	47	52	52	53	13	24	55	53	0	-0.061	-0.026	0.235	0.195	4.530	0.008	0.004	80	450	100	31	37	Error	-2	33	-1	38	2968	7237	-0.167	2.846	0	0	0
2	11	13	""	"46976"	10890	7470	100	38	38	5	13	37	37	37	6	16	17	1	0	283	236	157	66	50	50	52	12	23	71	66	0	0.004	0.005	0.032	0.053	5.781	0.000	0.000	80	439	100	234	187	-7.864	1	233	1	186	3006	18907	0.167	15.333	0	0	0
2	12	13	""	"42679"	11070	7460	100	38	37	6	16	37	37	37	6	16	11	1	0	296	250	180	72	51	51	51	12	23	66	63	0	0.004	0.000	0.026	0.048	9.042	0.003	0.004	80	430	100	246	199	-7.937	1	245	0	199	2973	20026	0.000	16.583	0	0	0
2	13	13	"hsa-miR-1254"	"46750"	11240	7460	100	36	37	6	16	38	38	37	6	16	8	3	0	54	54	15	27	50	50	51	12	23	28	11	0	-0.500	-0.250	0.500	0.511	3.234	0.031	0.004	80	459	100	2	3	Error	-2	4	-1	4	2928	4349	0.000	0.250	0	0	0
2	14	13	""	"42503"	11430	7470	100	37	37	6	16	37	37	37	6	16	12	0	0	119	113	53	46	49	49	52	14	26	72	67	0	0.000	0.000	0.065	0.089	4.123	0.012	0.007	80	448	100	70	64	Error	0	70	0	64	2950	9027	0.000	4.357	0	0	0
2	15	13	"hsa-miR-1236-3p"	"46624"	11610	7470	100	37	38	5	13	37	37	37	6	16	15	1	0	110	110	51	46	50	50	52	13	25	75	63	0	0.000	0.017	0.114	0.119	3.965	0.000	0.000	80	439	100	60	61	Error	0	60	1	60	3030	8800	0.167	4.462	0	0	0
2	16	13	"hsa-miR-205-5p"	"46917"	11790	7460	100	37	38	5	13	37	37	37	6	16	16	0	0	7899	10302	10271	99	52	52	52	12	23	78	67	0	0.000	0.000	0.001	0.003	30.620	0.000	0.013	80	441	100	7847	10251	Error	0	7847	1	10250	3013	824120	0.167	854.167	0	0	0
2	17	13	"hsa-let-7b-3p"	"42769"	11960	7480	100	38	38	5	13	37	37	37	5	13	12	6	0	248	210	111	52	50	50	51	13	25	80	75	0	0.005	0.006	0.022	0.032	5.092	-0.001	0.000	80	448	100	199	161	-7.629	1	198	1	160	3011	16820	0.200	12.231	0	0	0
2	18	13	"hsa-miR-409-3p"	"11240"	12160	7460	100	36	36	7	19	37	37	37	6	16	12	2	0	62	65	22	33	51	51	52	13	25	45	25	0	-0.091	-0.071	0.470	0.452	3.978	0.000	0.000	80	450	100	10	13	Error	-1	11	-1	14	2881	5228	-0.167	1.000	0	0	0
2	19	13	"hsa-miR-7-2-3p"	"42964"	12330	7460	100	36	36	5	13	36	36	36	5	13	15	3	0	63	69	26	37	48	48	50	13	26	52	40	0	0.000	0.000	0.167	0.216	4.181	-0.007	0.000	80	472	100	15	21	Error	0	15	0	21	2872	5537	0.000	1.462	0	0	0
2	20	13	"hsa-miR-503-5p"	"46803"	12550	7480	100	38	38	6	15	36	36	36	5	13	27	5	0	51	55	13	23	49	49	51	12	23	28	11	0	1.000	0.333	0.469	0.425	3.675	0.027	0.002	80	444	100	4	8	0.000	2	2	2	6	3025	4363	0.400	0.333	0	0	0
2	21	13	"hsa-miR-1539"	"146105"	12700	7470	100	35	36	5	13	36	36	36	6	16	11	0	0	48	49	13	26	49	49	50	12	24	20	3	0	1.000	0.000	0.387	0.385	2.462	-0.058	0.013	80	387	100	-2	0	0.000	-1	-1	0	0	2903	3955	0.000	-0.083	0	0	0
2	22	13	"hsv2-miR-H3"	"146077"	12860	7460	100	35	35	6	17	36	36	36	6	16	11	1	0	53	60	38	63	48	48	50	12	24	36	17	0	-0.200	-0.083	0.500	0.480	4.112	-0.012	0.002	80	449	100	4	11	Error	-1	5	-1	12	2816	4820	-0.167	0.833	0	0	0
2	1	14	"spike_control_v2_28"	"27953"	9080	7650	100	35	36	5	13	36	36	36	6	16	6	0	0	298	552	523	94	55	55	57	14	24	62	57	0	-0.004	0.000	0.068	0.045	14.733	0.000	0.000	80	493	100	242	497	Error	-1	243	0	497	2842	44182	0.000	35.357	0	0	0
2	2	14	""	"146051"	9270	7650	100	37	37	6	16	35	35	35	6	17	17	2	0	50	52	12	23	55	55	57	14	24	6	1	0	-0.400	-0.667	0.624	0.454	2.423	-0.018	0.001	80	461	100	-3	-1	Error	2	-5	2	-3	2931	4168	0.333	-0.357	0	0	0
2	3	14	""	"146038"	9450	7650	100	38	38	6	15	36	36	36	5	13	23	7	0	62	63	20	31	55	55	57	14	24	31	15	0	0.286	0.250	0.524	0.430	2.485	-0.009	0.000	80	450	100	9	10	-1.807	2	7	2	8	3006	5051	0.400	0.429	0	0	0
2	4	14	"spike_control_v2_35"	"28568"	9630	7660	100	37	37	6	16	36	36	36	6	16	16	3	0	175	219	166	75	55	55	56	14	25	63	56	0	0.008	0.006	0.050	0.086	7.872	-0.004	0.006	80	456	100	121	165	-6.907	1	120	1	164	2949	17530	0.167	11.643	0	0	0
2	5	14	""	"146146"	9800	7650	100	38	37	5	13	36	36	37	5	13	23	2	0	1528	1697	1596	94	52	52	55	14	25	65	61	0	0.001	0.001	0.002	0.005	12.126	0.000	0.007	80	459	100	1478	1646	-9.527	2	1476	1	1645	2992	135796	0.000	117.286	0	0	0
2	6	14	"hsa-miRPlus-C1076"	"42838"	9990	7660	100	38	38	5	13	36	36	37	6	16	17	1	0	75	105	63	60	53	53	54	13	24	55	48	0	0.091	0.038	0.115	0.125	4.499	0.011	0.006	80	460	100	24	54	-3.459	2	22	2	52	3033	8371	0.167	3.923	0	0	0
2	7	14	"spike_control_v2_49"	"30293"	10170	7660	100	36	36	5	13	36	36	37	6	16	10	1	0	1373	1052	832	79	51	51	53	13	24	70	66	0	0.000	0.000	0.004	0.009	10.005	0.001	0.005	80	460	100	1322	1001	Error	0	1322	0	1001	2897	84164	-0.167	76.846	0	0	0
2	8	14	"SNORD65"	"145661"	10350	7660	100	37	37	5	13	37	37	37	6	16	10	0	0	80	81	31	38	51	51	54	13	24	63	51	0	0.000	0.000	0.184	0.200	3.793	0.003	0.000	80	450	100	29	30	Error	0	29	0	30	2985	6511	0.000	2.077	0	0	0
2	9	14	"SNORD6"	"19605"	10530	7650	100	37	37	6	16	36	36	37	6	16	16	5	0	6039	5287	4822	91	50	50	53	13	24	77	66	0	0.000	0.000	0.003	0.008	24.256	0.000	0.000	80	451	100	5990	5238	Error	1	5989	1	5237	2975	422961	0.000	402.615	0	0	0
2	10	14	""	"146097"	10710	7660	100	36	37	6	16	37	37	37	6	16	16	3	0	106	109	49	44	51	51	53	13	24	77	63	0	-0.018	0.000	0.130	0.108	4.031	0.012	0.006	80	459	100	54	58	Error	-1	55	0	58	2956	8754	0.000	4.308	0	0	0
2	11	14	""	"46436"	10880	7640	100	37	38	5	13	36	36	37	6	16	15	2	0	84	1031	1241	120	50	50	52	12	23	62	52	0	0.029	0.002	0.049	0.037	16.843	0.000	0.000	80	451	100	35	983	-5.087	1	34	2	981	3002	82477	0.167	81.583	0	0	0
2	12	14	""	"146039"	11070	7650	100	37	38	6	15	37	37	37	5	13	21	6	0	228	192	134	69	51	51	52	13	25	63	60	0	0.000	0.007	0.046	0.090	7.214	0.007	0.013	80	478	100	177	142	Error	0	177	1	141	3012	15371	0.200	10.769	0	0	0
2	13	14	""	"145994"	11250	7660	100	37	38	5	13	37	37	37	6	16	13	1	0	406	327	197	60	50	50	51	12	23	80	73	0	0.000	0.004	0.017	0.036	7.778	0.003	0.009	80	470	100	356	278	Error	0	356	1	277	3005	26175	0.167	23.000	0	0	0
2	14	14	""	"146050"	11430	7640	100	39	39	5	12	37	37	37	6	16	20	2	0	142	427	413	96	50	50	52	12	23	63	56	0	0.022	0.005	0.012	0.035	11.374	0.003	0.024	80	470	100	94	379	-5.524	2	92	2	377	3134	34171	0.333	31.250	0	0	0
2	15	14	"spike_control_v2_10"	"13430"	11630	7640	100	37	37	6	16	37	37	37	6	16	10	0	0	61	65	18	27	50	50	52	13	25	46	30	0	0.000	0.000	0.375	0.400	4.436	-0.020	0.002	80	440	100	11	15	Error	0	11	0	15	2947	5199	0.000	1.000	0	0	0
2	16	14	""	"42831"	11790	7650	100	36	37	5	13	38	38	38	6	15	12	0	0	569	427	336	78	50	50	52	12	23	66	60	0	-0.004	-0.003	0.012	0.043	12.785	0.001	0.001	80	427	100	517	376	Error	-2	519	-1	377	2988	34195	-0.167	31.250	0	0	0
2	17	14	""	"146124"	11970	7650	100	36	36	6	16	36	36	37	6	16	15	0	0	51	52	11	21	48	48	50	12	24	20	6	0	0.000	0.000	0.529	0.634	2.954	0.004	0.000	80	430	100	3	4	Error	0	3	0	4	2887	4162	-0.167	0.167	0	0	0
2	18	14	"spike_control_v2_35"	"28568"	12150	7650	100	37	37	4	10	37	37	38	6	15	11	0	0	361	273	200	73	49	49	50	11	22	66	61	0	0.000	0.000	0.027	0.068	12.550	-0.001	0.001	80	442	100	312	224	Error	0	312	0	224	2977	21826	-0.167	20.273	0	0	0
2	19	14	"hsa-miR-3179"	"146152"	12330	7650	100	38	38	5	13	37	37	38	5	13	22	2	0	52	56	16	28	50	50	52	15	28	25	7	0	0.500	0.167	0.333	0.320	3.390	-0.010	0.001	80	462	100	3	7	-1.000	1	2	1	6	3034	4505	0.000	0.267	0	0	0
2	20	14	"hsa-miR-335-3p"	"145745"	12520	7650	100	37	38	5	13	36	36	37	5	13	25	2	0	1156	837	612	73	49	49	51	12	23	76	71	0	0.001	0.003	0.006	0.015	10.747	0.000	0.000	80	442	100	1108	790	Error	1	1107	2	788	3037	66959	0.200	65.500	0	0	0
2	21	14	""	"145679"	12700	7650	100	36	36	7	19	35	35	36	6	16	20	5	0	388	313	237	75	48	48	49	12	24	72	63	0	0.003	0.004	0.016	0.042	10.299	0.000	0.000	80	450	100	341	266	-8.409	1	340	1	265	2880	25041	0.000	22.000	0	0	0
2	22	14	"hsa-miR-367-5p"	"145697"	12880	7640	100	38	37	6	16	36	36	36	5	13	21	3	0	55	54	12	22	48	48	50	13	26	18	5	0	0.286	0.167	0.487	0.521	2.944	0.004	0.000	80	490	100	9	7	-1.807	2	7	1	6	2964	4301	0.200	0.308	0	0	0
2	1	15	"hsa-miR-668-3p"	"145701"	9090	7850	100	37	36	5	13	36	36	36	6	16	16	1	0	141	188	137	72	55	55	57	15	26	62	57	0	0.012	0.000	0.034	0.071	9.220	0.003	0.002	80	495	100	87	133	-6.426	1	86	0	133	2897	15064	0.000	8.733	0	0	0
2	2	15	"hsa-miR-330-5p"	"145843"	9280	7850	100	37	37	5	13	35	35	36	6	16	17	2	0	69	72	25	34	55	55	56	15	26	47	27	0	0.143	0.118	0.178	0.177	2.889	0.022	0.006	80	449	100	16	19	-2.807	2	14	2	17	2989	5748	0.167	1.067	0	0	0
2	3	15	"hsa-miR-523-3p"	"145754"	9450	7850	100	37	37	7	18	36	36	36	6	16	21	3	0	212	190	112	58	53	53	55	14	25	68	66	0	0.006	0.007	0.036	0.045	4.958	0.002	0.001	80	449	100	160	138	-7.313	1	159	1	137	2983	15180	0.167	9.643	0	0	0
2	4	15	"hsa-miR-655-3p"	"145696"	9630	7870	100	37	38	6	15	36	36	36	5	13	27	8	0	59	62	19	30	54	54	55	14	25	30	11	0	0.200	0.250	0.381	0.325	3.394	0.010	0.000	80	458	100	6	10	-2.322	1	5	2	8	3018	4971	0.400	0.500	0	0	0
2	5	15	"spike_control_v2_29"	"27968"	9810	7850	100	36	36	5	13	36	36	36	5	13	15	3	0	1172	1213	1035	85	52	52	54	13	24	68	63	0	0.000	0.000	0.003	0.012	16.879	0.000	0.000	80	461	100	1120	1161	Error	0	1120	0	1161	2871	97032	0.000	89.154	0	0	0
2	6	15	"hsa-miR-29a-5p"	"145638"	9990	7840	100	38	37	5	13	36	36	37	6	16	18	1	0	262	228	173	75	52	52	53	13	24	60	56	0	0.010	0.006	0.027	0.064	8.616	0.000	0.000	80	451	100	212	177	-6.714	2	210	1	176	2984	18275	0.000	13.462	0	0	0
2	7	15	"hsa-miR-545-3p"	"145741"	10170	7850	100	37	37	6	16	36	36	37	6	16	17	1	0	85	82	32	39	52	52	53	13	24	62	56	0	0.030	0.033	0.129	0.152	3.454	0.018	0.005	80	452	100	34	31	-5.044	1	33	1	30	2954	6575	0.000	2.231	0	0	0
2	8	15	""	"146100"	10350	7840	100	37	37	7	18	36	36	37	6	16	17	2	0	171	277	793	286	51	51	53	13	24	67	63	0	0.008	0.004	0.072	0.086	7.298	0.005	0.122	80	461	100	121	227	-6.907	1	120	1	226	2986	22152	0.000	17.231	0	0	0
2	9	15	"hsa-miR-3130-3p"	"147827"	10540	7850	100	35	37	6	16	37	37	37	5	13	20	6	0	52	53	13	24	50	50	52	13	25	22	5	0	-1.000	0.000	0.571	0.594	2.979	0.031	0.003	80	490	100	0	3	Error	-2	2	0	3	2946	4261	0.000	0.077	0	0	0
2	10	15	"hsa-miR-3133"	"147820"	10730	7860	100	37	37	6	16	37	37	37	6	16	15	1	0	156	136	65	47	51	51	52	12	23	75	72	0	0.000	0.000	0.053	0.091	5.016	-0.006	0.003	80	450	100	105	85	Error	0	105	0	85	2999	10871	0.000	7.000	0	0	0
2	11	15	"hsa-miR-3173-3p"	"147845"	10900	7860	100	38	37	6	16	37	37	37	6	16	10	0	0	56	62	21	33	50	50	51	12	23	38	25	0	0.167	0.000	0.333	0.365	3.916	-0.006	0.000	80	452	100	7	12	-2.585	1	6	0	12	2973	4948	0.000	0.917	0	0	0
2	12	15	"hsa-miR-92b-3p"	"145897"	11080	7860	100	38	38	6	15	37	37	37	6	16	12	1	0	137	124	55	44	48	48	50	12	24	83	68	0	0.011	0.013	0.064	0.067	3.864	0.007	0.003	80	458	100	90	77	-6.476	1	89	1	76	3013	9889	0.167	6.167	0	0	0
2	13	15	"hsa-miR-18a-5p"	"147195"	11260	7860	100	37	38	6	15	37	37	37	6	16	16	3	0	51	53	11	20	50	50	51	13	25	16	3	0	0.000	0.333	0.857	0.651	3.938	0.000	0.000	80	461	100	1	4	Error	0	1	1	3	3033	4236	0.167	0.154	0	0	0
2	14	15	"hsa-miR-302a-3p"	"147203"	11450	7860	100	38	38	6	15	37	37	37	6	16	12	3	0	554	424	283	66	51	51	52	13	25	75	71	0	0.002	0.003	0.011	0.023	8.835	0.004	0.027	80	462	100	504	374	-8.974	1	503	1	373	3060	33941	0.167	28.615	0	0	0
2	15	15	""	"148008"	11620	7850	100	36	36	6	16	37	37	38	6	15	12	0	0	463	780	728	93	50	50	53	14	26	72	61	0	-0.002	-0.001	0.048	0.047	12.530	-0.001	0.006	80	444	100	412	729	Error	-1	413	-1	730	2873	62371	-0.333	51.929	0	0	0
2	16	15	"hsa-miR-4330"	"147865"	11790	7840	100	38	38	5	13	37	37	38	5	13	21	2	0	52	55	14	25	50	50	52	13	25	23	6	0	0.500	0.200	0.438	0.354	2.935	0.005	0.000	80	449	100	3	6	-1.000	1	2	1	5	3061	4366	0.000	0.231	0	0	0
2	17	15	"hsa-miR-548s"	"147870"	11970	7840	100	36	36	6	16	36	36	36	6	16	17	5	0	47	47	11	23	50	50	51	13	25	10	2	0	0.000	0.000	0.563	0.653	3.111	0.046	0.008	80	471	100	-3	-3	Error	0	-3	0	-3	2914	3790	0.000	-0.308	0	0	0
2	18	15	"kshv-miR-K12-12-3p"	"147919"	12160	7830	100	38	38	6	15	37	37	37	6	16	21	2	0	57	61	21	34	50	50	52	12	23	40	28	0	0.143	0.091	0.229	0.362	3.974	0.071	0.027	80	460	100	8	12	-2.807	1	7	1	11	3024	4919	0.167	0.750	0	0	0
2	19	15	""	"147754"	12340	7840	100	37	37	6	16	37	37	37	5	13	13	5	0	96	99	47	47	49	49	52	16	30	67	57	0	0.000	0.000	0.099	0.127	4.313	0.023	0.019	80	452	100	47	50	Error	0	47	0	50	2947	7937	0.000	2.938	0	0	0
2	20	15	"hsa-miR-3119"	"147837"	12520	7840	100	35	37	6	16	36	36	36	6	16	16	5	0	69	73	28	38	49	49	51	12	23	65	46	0	-0.050	0.042	0.231	0.262	2.574	0.048	0.021	80	452	100	19	25	Error	-1	20	1	24	2936	5867	0.167	1.833	0	0	0
2	21	15	"hsa-miR-4325"	"147981"	12700	7850	100	36	36	6	16	35	35	35	6	17	16	2	0	68	75	28	37	49	49	50	12	24	57	46	0	0.053	0.038	0.306	0.340	3.928	-0.026	0.008	80	450	100	20	27	-4.248	1	19	1	26	2881	5966	0.167	2.083	0	0	0
2	22	15	""	"147789"	12880	7850	100	36	36	6	16	36	36	37	6	16	17	2	0	355	291	190	65	48	48	50	16	32	75	72	0	0.000	0.000	0.022	0.031	6.569	0.000	0.000	80	490	100	307	243	Error	0	307	0	243	2905	23273	-0.167	15.063	0	0	0
2	1	16	"hsa-miR-4253"	"147562"	9120	8030	100	38	38	7	18	36	36	36	6	16	25	6	0	51	56	16	28	54	54	55	14	25	22	3	0	-0.667	1.000	0.451	0.396	2.788	0.005	0.000	80	486	100	-1	4	Error	2	-3	2	2	3051	4444	0.333	0.071	0	0	0
2	2	16	"hsa-miR-4313"	"147846"	9300	8030	100	35	35	5	14	37	37	37	6	16	6	1	0	58	62	18	29	54	54	55	14	25	30	18	0	-0.500	-0.250	0.500	0.518	3.515	-0.036	0.008	80	440	100	2	6	Error	-2	4	-2	8	2768	4978	-0.333	0.500	0	0	0
2	3	16	"hsv1-miR-H12"	"147748"	9470	8040	100	32	33	6	18	37	37	37	6	16	6	1	0	59	58	16	27	53	53	54	13	24	25	8	0	-0.833	-0.800	0.476	0.437	3.835	-0.048	0.010	80	419	100	1	1	Error	-5	6	-4	5	2662	4641	-0.667	0.308	0	0	0
2	4	16	"hsa-miR-374c-5p"	"148430"	9640	8050	100	34	35	6	17	37	37	37	5	13	11	2	0	413	324	206	63	51	51	53	13	24	76	70	0	-0.008	-0.007	0.016	0.043	12.386	-0.004	0.013	80	395	100	359	271	Error	-3	362	-2	273	2767	25959	-0.400	20.846	0	0	0
2	5	16	"hsa-miR-3915"	"148495"	9820	8040	100	37	37	5	13	37	37	37	5	13	13	3	0	103	233	193	82	52	52	53	13	24	56	53	0	0.000	0.000	0.031	0.061	10.324	0.000	0.000	80	430	100	51	181	Error	0	51	0	181	2983	18645	0.000	13.846	0	0	0
2	6	16	"hsa-miR-3606-5p"	"148335"	10000	8040	100	38	38	6	15	37	37	37	6	16	21	3	0	94	101	57	56	51	51	52	12	23	56	52	0	0.023	0.020	0.094	0.136	4.941	0.000	0.000	80	451	100	44	51	-5.426	1	43	1	50	3062	8055	0.167	4.083	0	0	0
2	7	16	"hsa-miR-3610"	"148208"	10180	8040	100	37	37	6	16	37	37	37	6	16	11	2	0	56	58	14	24	50	50	52	14	26	28	11	0	0.000	0.000	0.481	0.427	3.301	-0.005	0.000	80	460	100	6	8	Error	0	6	0	8	2936	4676	0.000	0.429	0	0	0
2	8	16	"hsa-miR-128-1-5p"	"148562"	10360	8040	100	38	38	5	13	37	37	37	6	16	13	0	0	52	53	12	22	51	51	52	13	25	18	5	0	1.000	0.500	0.600	0.539	3.449	-0.001	0.000	80	479	100	2	3	0.000	1	1	1	2	3008	4232	0.167	0.077	0	0	0
2	9	16	"hsa-miR-4251"	"147715"	10550	8050	100	37	37	5	13	37	37	37	5	13	16	0	0	82	79	30	37	49	49	51	12	23	68	56	0	0.000	0.000	0.143	0.162	3.556	-0.001	0.000	80	449	100	33	30	Error	0	33	0	30	2969	6332	0.000	2.333	0	0	0
2	10	16	"hsa-miR-3662"	"148042"	10720	8040	100	39	39	6	15	37	37	37	6	16	17	2	0	54	58	13	22	49	49	51	13	25	30	7	0	0.400	0.222	0.500	0.535	3.189	0.031	0.003	80	430	100	7	11	-1.322	2	5	2	9	3097	4608	0.333	0.538	0	0	0
2	11	16	"hsa-miR-3692-5p"	"148332"	10900	8040	100	36	37	6	16	37	37	37	6	16	12	5	0	52	52	12	23	49	49	51	14	27	18	3	0	-0.333	0.000	0.536	0.514	3.025	-0.020	0.001	80	460	100	2	3	Error	-1	3	0	3	2939	4191	0.000	0.071	0	0	0
2	12	16	"hsa-miR-3613-5p"	"147334"	11090	8040	100	38	38	6	15	37	37	37	6	16	20	2	0	73	107	67	62	50	50	51	12	23	51	50	0	0.043	0.018	0.077	0.110	6.856	0.002	0.000	80	456	100	24	58	-4.524	1	23	1	57	3028	8569	0.167	4.667	0	0	0
2	13	16	"hsa-miR-4306"	"147722"	11260	8040	100	38	38	5	13	37	37	37	6	16	17	1	0	77	474	499	105	51	51	53	13	24	60	50	0	0.038	0.002	0.027	0.048	13.026	0.001	0.005	80	440	100	27	424	-4.700	1	26	1	423	3044	37930	0.167	32.385	0	0	0
2	14	16	"hsv1-miR-H3-5p"	"147718"	11450	8040	100	37	38	5	13	37	37	37	6	16	18	2	0	75	77	30	38	51	51	53	13	24	61	43	0	0.000	0.038	0.173	0.169	2.626	0.010	0.001	80	452	100	24	27	Error	0	24	1	26	3035	6155	0.167	1.846	0	0	0
2	15	16	""	"148642"	11630	8040	100	36	36	6	16	37	37	37	6	16	7	1	0	5601	3741	3067	81	50	50	52	13	25	76	72	0	0.000	0.000	0.002	0.008	25.113	0.000	0.017	80	440	100	5550	3690	Error	-1	5551	-1	3691	2880	299316	-0.167	283.769	0	0	0
2	16	16	"hsa-miR-1247-3p"	"148040"	11800	8040	100	38	38	6	15	37	37	37	6	16	16	1	0	57	56	13	23	51	51	53	14	26	25	2	0	0.167	0.200	0.400	0.412	2.725	0.027	0.003	80	449	100	7	6	-2.585	1	6	1	5	3055	4501	0.167	0.214	0	0	0
2	17	16	"hsa-miR-3178"	"147595"	11980	8040	100	36	36	5	13	37	37	37	6	16	5	0	0	275	285	225	78	50	50	52	14	26	66	61	0	-0.004	-0.004	0.034	0.066	9.096	-0.004	0.009	80	470	100	224	234	Error	-1	225	-1	235	2873	22769	-0.167	16.643	0	0	0
2	18	16	"hsv1-miR-H1-5p"	"147712"	12160	8030	100	38	37	6	16	37	37	37	6	16	13	1	0	53	56	14	25	49	49	51	12	23	33	12	0	0.250	0.000	0.462	0.498	3.703	-0.036	0.003	80	460	100	5	7	-2.000	1	4	0	7	2967	4471	0.000	0.417	0	0	0
2	19	16	""	"148170"	12340	8030	100	37	37	5	13	37	37	37	5	13	12	1	0	51	53	13	24	49	49	51	12	23	27	10	0	0.000	0.000	0.556	0.470	2.823	0.047	0.009	80	452	100	2	4	Error	0	2	0	4	2930	4268	0.000	0.167	0	0	0
2	20	16	"hsa-miR-134-3p"	"148580"	12520	8030	100	37	36	7	19	36	36	36	6	16	17	3	0	49	50	11	22	51	51	52	12	23	11	2	0	-0.500	0.000	0.700	0.645	2.979	0.050	0.004	80	452	100	-1	-1	Error	1	-2	0	-1	2918	3996	0.000	-0.167	0	0	0
2	21	16	""	"148110"	12700	8030	100	37	37	5	13	36	36	36	6	16	13	0	0	55	56	16	28	50	50	51	12	23	32	15	0	0.200	0.167	0.400	0.404	3.096	-0.014	0.001	80	442	100	6	7	-2.322	1	5	1	6	2944	4509	0.167	0.417	0	0	0
2	22	16	""	"148538"	12880	8030	100	37	37	6	16	36	36	36	6	16	18	2	0	54	56	14	25	49	49	50	13	26	28	11	0	0.200	0.143	0.405	0.492	3.815	-0.074	0.018	80	482	100	6	8	-2.322	1	5	1	7	2975	4473	0.167	0.462	0	0	0
2	1	17	""	"148091"	9100	8230	100	37	37	5	13	37	37	37	6	16	12	0	0	57	59	16	27	53	53	54	13	24	23	11	0	0.000	0.000	0.333	0.365	3.286	0.041	0.005	80	484	100	4	6	Error	0	4	0	6	2979	4696	0.000	0.385	0	0	0
2	2	17	""	"148016"	9280	8230	100	38	38	5	13	37	37	37	6	16	10	2	0	52	53	13	24	53	53	55	13	23	15	1	0	-1.000	100000.000	0.500	0.489	3.321	-0.016	0.001	80	471	100	0	1	Error	1	-1	1	0	3021	4213	0.167	-0.154	0	0	0
2	3	17	""	"148459"	9480	8220	100	37	38	6	15	36	36	37	6	16	25	3	0	57	58	16	27	52	52	53	13	24	26	12	0	0.200	0.333	0.357	0.353	3.355	0.044	0.008	80	459	100	6	8	-2.322	1	5	2	6	3010	4662	0.167	0.385	0	0	0
2	4	17	""	"148612"	9650	8210	100	34	36	6	16	37	37	36	6	16	13	1	0	50	52	13	25	52	52	53	13	24	12	2	0	1.500	100000.000	0.500	0.499	2.681	0.038	0.005	80	415	100	-5	-1	0.585	-3	-2	-1	0	2844	4142	0.000	-0.077	0	0	0
2	5	17	""	"148511"	9830	8210	100	37	36	5	13	36	36	36	6	16	11	0	0	56	57	17	29	52	52	53	13	24	25	11	0	0.250	0.000	0.300	0.406	4.198	0.001	0.000	80	428	100	5	5	-2.000	1	4	0	5	2913	4580	0.000	0.308	0	0	0
2	6	17	"hsa-miR-3074-5p"	"148453"	10000	8220	100	36	37	6	16	37	37	37	6	16	12	3	0	58	59	16	27	51	51	51	12	23	33	12	0	-0.143	0.000	0.333	0.425	3.326	0.034	0.005	80	430	100	6	8	Error	-1	7	0	8	2942	4712	0.000	0.667	0	0	0
2	7	17	""	"148212"	10180	8240	100	37	37	6	16	37	37	37	6	16	8	1	0	293	254	118	46	50	50	52	14	26	86	82	0	0.000	0.000	0.018	0.024	5.271	0.000	0.000	80	438	100	243	204	Error	0	243	0	204	2922	20294	0.000	14.429	0	0	0
2	8	17	""	"148530"	10360	8240	100	38	39	7	17	37	37	37	6	16	22	6	0	182	157	76	48	51	51	52	13	25	76	72	0	0.008	0.019	0.062	0.086	5.809	0.018	0.032	80	438	100	132	108	-7.033	1	131	2	106	3110	12590	0.333	8.077	0	0	0
2	9	17	""	"148517"	10540	8230	100	37	37	6	16	37	37	37	5	13	21	6	0	50	51	13	25	49	49	51	12	23	21	6	0	0.000	0.000	0.667	0.595	2.793	0.008	0.000	80	442	100	1	2	Error	0	1	0	2	2978	4105	0.000	0.000	0	0	0
2	10	17	""	"148267"	10720	8230	100	37	37	6	16	37	37	37	6	16	15	2	0	92	629	647	102	49	49	51	15	29	62	51	0	0.000	0.000	0.080	0.051	13.444	0.000	0.000	80	442	100	43	580	Error	0	43	0	580	2971	50301	0.000	38.533	0	0	0
2	11	17	""	"148134"	10900	8240	100	37	37	5	13	37	37	37	6	16	15	1	0	59	62	17	27	49	49	52	15	28	38	12	0	0.000	0.000	0.308	0.316	4.552	-0.039	0.009	80	425	100	10	13	Error	0	10	0	13	2986	4928	0.000	0.667	0	0	0
2	12	17	""	"148389"	11080	8250	100	38	38	6	15	37	37	37	6	16	16	5	0	2937	2324	1280	55	51	51	52	13	25	90	86	0	0.000	0.000	0.002	0.004	11.583	0.000	0.007	80	419	100	2887	2274	Error	1	2886	1	2273	3076	185952	0.167	174.769	0	0	0
2	13	17	""	"148484"	11260	8230	100	38	38	5	13	37	37	37	6	16	11	1	0	11911	8269	6102	73	51	51	53	13	24	87	81	0	0.000	0.000	0.001	0.002	17.972	0.000	0.001	80	452	100	11861	8219	Error	1	11860	1	8218	3017	661488	0.167	632.000	0	0	0
2	14	17	""	"148576"	11440	8230	100	37	37	5	13	38	38	38	6	15	6	1	0	59	60	17	28	50	50	52	13	25	37	15	0	-0.111	-0.100	0.333	0.312	3.241	0.034	0.006	80	442	100	8	9	Error	-1	9	-1	10	2961	4825	-0.167	0.615	0	0	0
2	15	17	""	"148435"	11620	8230	100	37	38	6	15	37	37	38	6	15	17	1	0	74	78	32	41	51	51	52	13	25	57	46	0	0.000	0.037	0.214	0.211	3.049	-0.018	0.004	80	430	100	23	28	Error	0	23	1	27	3001	6225	0.000	2.000	0	0	0
2	16	17	""	"148329"	11790	8230	100	37	37	6	16	36	36	37	6	16	20	2	0	49	49	12	24	50	50	51	12	23	12	2	0	-1.000	-1.000	0.500	0.579	2.460	-0.025	0.002	80	440	100	0	0	Error	1	-1	1	-1	2988	3933	0.000	-0.167	0	0	0
2	17	17	""	"148600"	11970	8240	100	36	36	5	13	38	38	38	5	13	8	1	0	51	55	16	29	49	49	50	12	24	31	15	0	-1.000	-0.333	0.414	0.511	3.961	-0.020	0.001	80	450	100	0	4	Error	-2	2	-2	6	2905	4411	-0.400	0.417	0	0	0
2	18	17	""	"148028"	12160	8220	100	39	39	6	15	37	37	37	6	16	20	2	0	52	54	13	24	50	50	51	12	23	22	7	0	1.000	0.500	0.375	0.521	3.395	-0.013	0.000	80	463	100	4	6	0.000	2	2	2	4	3096	4287	0.333	0.250	0	0	0
2	19	17	""	"148555"	12340	8220	100	39	38	6	15	36	36	37	5	13	25	10	0	50	52	12	23	50	50	51	12	23	20	2	0	100000.000	1.000	0.358	0.371	3.139	0.025	0.002	80	452	100	3	4	16.610	3	0	2	2	3073	4121	0.200	0.083	0	0	0
2	20	17	""	"148153"	12520	8220	100	37	37	5	13	37	37	37	5	13	12	2	0	50	51	13	25	50	50	51	12	23	20	5	0	0.000	0.000	0.348	0.386	2.810	0.017	0.001	80	452	100	0	1	Error	0	0	0	1	2968	4104	0.000	0.000	0	0	0
2	21	17	""	"148392"	12700	8220	100	36	36	7	19	36	36	36	6	16	21	7	0	50	50	12	24	49	49	49	12	24	17	5	0	0.000	0.000	0.750	0.740	3.080	-0.035	0.003	80	461	100	1	1	Error	0	1	0	1	2909	4033	0.000	0.083	0	0	0
2	22	17	""	"148636"	12880	8230	100	37	37	5	13	35	35	36	6	16	18	2	0	634	458	325	70	48	48	49	12	24	78	72	0	0.003	0.005	0.013	0.021	6.043	0.002	0.009	80	482	100	588	412	-8.195	2	586	2	410	2952	36604	0.167	34.083	0	0	0
2	1	18	""	"148301"	9090	8410	100	33	34	6	17	37	37	37	6	16	8	1	0	58	60	16	26	53	53	54	14	25	26	12	0	-0.800	-0.429	0.571	0.638	3.261	0.004	0.000	80	483	100	1	4	Error	-4	5	-3	7	2757	4760	-0.500	0.429	0	0	0
2	2	18	"hsa-miR-1911-3p"	"146094"	9270	8410	100	36	37	4	10	36	36	36	6	16	7	1	0	49	51	11	21	53	53	54	14	25	6	0	0	0.000	-0.500	0.308	0.356	3.108	0.029	0.004	80	461	100	-4	-1	Error	0	-4	1	-2	2941	4060	0.167	-0.214	0	0	0
2	3	18	""	"11039"	9460	8420	100	37	37	4	10	36	36	37	5	13	11	2	0	6902	5461	4906	89	52	52	54	12	22	70	66	0	0.000	0.000	0.001	0.005	35.667	0.000	0.002	80	469	100	6851	5410	Error	1	6850	1	5409	2939	436914	0.000	450.583	0	0	0
2	4	18	"hsa-miR-548j-5p"	"46592"	9630	8410	100	37	37	5	13	36	36	37	5	13	22	3	0	54	56	13	23	52	52	54	13	24	18	6	0	0.500	0.250	0.438	0.502	4.218	-0.053	0.012	80	458	100	3	5	-1.000	1	2	1	4	2982	4441	0.000	0.154	0	0	0
2	5	18	"Empty"	"0"	9810	8410	100	37	37	4	10	37	37	36	6	16	6	0	0	51	57	35	61	51	51	52	14	26	12	3	0	0.000	0.000	0.444	0.379	3.167	0.009	0.001	80	471	100	0	6	Error	0	0	0	6	2993	4555	0.167	0.357	0	0	0
2	6	18	"hsa-miR-423-5p"	"27565"	9990	8410	100	35	36	5	13	37	37	37	6	16	8	0	0	281	376	331	88	50	50	51	13	25	62	56	0	-0.009	-0.003	0.125	0.073	8.855	-0.003	0.017	80	469	100	229	325	Error	-2	231	-1	326	2849	30105	-0.167	25.000	0	0	0
2	7	18	""	"146147"	10170	8410	100	37	37	6	16	38	38	38	5	13	13	2	0	107	696	747	107	50	50	52	13	25	61	52	0	-0.018	-0.002	0.015	0.039	19.722	0.000	0.001	80	439	100	56	645	Error	-1	57	-1	646	2945	55661	-0.200	49.538	0	0	0
2	8	18	"hsa-miR-4478"	"168805"	10350	8410	100	36	36	6	16	36	36	37	5	13	15	3	0	77	185	163	88	50	50	53	15	28	55	48	0	0.000	0.000	0.158	0.105	7.940	-0.001	0.000	80	440	100	27	135	Error	0	27	0	135	2868	14776	-0.200	8.800	0	0	0
2	9	18	"hsa-miR-4687-5p"	"168648"	10540	8420	100	37	37	6	16	37	37	37	5	13	16	6	0	92	90	33	36	51	51	53	14	26	67	62	0	0.000	0.000	0.125	0.146	4.907	-0.009	0.002	80	452	100	41	39	Error	0	41	0	39	2968	7176	0.000	2.643	0	0	0
2	10	18	"hsa-miR-766-5p"	"46474"	10720	8410	100	38	39	6	15	37	37	37	6	16	21	5	0	77	115	74	64	51	51	52	12	23	60	52	0	0.038	0.031	0.104	0.134	4.611	0.015	0.012	80	430	100	27	66	-4.700	1	26	2	64	3140	9229	0.333	5.250	0	0	0
2	11	18	"hsa-miR-4710"	"168799"	10890	8400	100	37	37	5	13	38	38	38	6	15	12	0	0	52	55	16	29	50	50	52	12	23	26	11	0	-0.500	-0.200	0.390	0.472	3.576	0.024	0.003	80	414	100	1	4	Error	-1	2	-1	5	2997	4387	-0.167	0.250	0	0	0
2	12	18	"hsa-miR-4789-3p"	"168591"	11070	8400	100	38	38	6	15	37	37	38	6	15	22	2	0	53	55	16	29	49	49	51	12	23	31	12	0	0.250	0.167	0.563	0.506	2.982	0.018	0.001	80	436	100	5	7	-2.000	1	4	1	6	3054	4394	0.000	0.333	0	0	0
2	13	18	"hsa-miR-4433a-3p"	"168675"	11260	8420	100	38	37	5	13	37	37	37	6	16	12	2	0	56	62	27	43	49	49	51	12	23	42	21	0	0.143	0.000	0.188	0.192	3.148	-0.024	0.005	80	441	100	8	13	-2.807	1	7	0	13	2969	4989	0.000	0.917	0	0	0
2	14	18	"hsa-miR-5194"	"168885"	11430	8410	100	37	37	5	13	37	37	37	5	13	13	2	0	53	53	12	22	50	50	52	13	25	16	2	0	0.000	0.000	0.536	0.515	2.818	0.039	0.004	80	430	100	3	3	Error	0	3	0	3	2941	4214	0.000	0.077	0	0	0
2	15	18	"hsa-miR-4656"	"168673"	11610	8410	100	36	36	7	19	37	37	38	6	15	11	3	0	64	63	19	30	51	51	52	12	23	50	28	0	-0.077	-0.083	0.333	0.364	3.220	0.005	0.000	80	461	100	12	11	Error	-1	13	-1	12	2888	5053	-0.333	0.917	0	0	0
2	16	18	"hsa-miR-4463"	"168814"	11800	8420	100	38	38	6	15	37	37	37	5	13	20	6	0	65	91	54	59	49	49	51	11	21	56	45	0	0.063	0.024	0.161	0.162	4.611	0.006	0.001	80	440	100	17	43	-4.000	1	16	1	42	3020	7316	0.200	3.636	0	0	0
2	17	18	"hsa-miR-4746-5p"	"168744"	11970	8410	100	36	36	7	19	38	38	38	6	15	13	1	0	52	53	13	24	49	49	51	12	23	28	6	0	-0.667	-0.500	0.778	0.584	3.059	-0.022	0.001	80	428	100	1	2	Error	-2	3	-2	4	2894	4277	-0.333	0.167	0	0	0
2	18	18	"hsa-miR-5695"	"168628"	12150	8410	100	37	37	6	16	36	36	37	6	16	13	5	0	46	47	11	23	49	49	51	12	23	8	2	0	-0.333	-0.500	0.500	0.466	3.440	0.036	0.003	80	417	100	-2	-1	Error	1	-3	1	-2	2957	3757	0.000	-0.333	0	0	0
2	19	18	"hsa-miR-4722-3p"	"168742"	12330	8410	100	37	37	5	13	36	36	36	5	13	16	6	0	58	57	16	28	49	49	50	11	22	45	16	0	0.111	0.125	0.325	0.283	3.616	0.020	0.002	80	462	100	10	9	-3.170	1	9	1	8	2983	4575	0.200	0.636	0	0	0
2	20	18	"hsa-miR-5581-3p"	"168933"	12520	8410	100	37	37	5	13	36	36	36	5	13	18	3	0	2483	1622	1253	77	48	48	49	11	22	80	73	0	0.000	0.001	0.003	0.013	16.815	0.000	0.002	80	450	100	2436	1575	Error	1	2435	1	1574	2976	129793	0.200	143.000	0	0	0
2	21	18	"hsa-miR-1260b"	"168619"	12690	8420	100	35	35	6	17	37	37	37	6	16	13	0	0	13202	9874	6655	67	48	48	49	12	24	83	82	0	0.000	0.000	0.000	0.002	27.373	0.000	0.000	80	449	100	13152	9824	Error	-2	13154	-2	9826	2826	789938	-0.333	818.750	0	0	0
2	22	18	"hsa-miR-1290"	"168568"	12880	8410	100	37	37	5	13	36	36	36	6	16	16	1	0	576	456	348	76	48	48	49	12	24	75	68	0	0.002	0.002	0.012	0.030	8.881	0.001	0.002	80	484	100	529	409	-9.044	1	528	1	408	2987	36503	0.167	33.917	0	0	0
2	1	19	"hsa-miR-548au-3p"	"168620"	9100	8610	100	36	36	5	13	36	36	36	6	16	8	1	0	49	52	14	26	53	53	55	14	25	10	2	0	0.000	0.000	0.500	0.503	2.146	0.022	0.002	80	471	100	-4	-1	Error	0	-4	0	-1	2870	4151	0.000	-0.214	0	0	0
2	2	19	"hsa-miR-5580-5p"	"168954"	9280	8610	100	36	36	6	16	36	36	36	5	13	13	3	0	85	82	30	36	52	52	54	14	25	68	53	0	0.000	0.000	0.130	0.168	4.526	-0.008	0.001	80	458	100	33	30	Error	0	33	0	30	2880	6568	0.000	2.000	0	0	0
2	3	19	"hsa-miR-1255b-2-3p"	"168811"	9450	8620	100	36	36	5	13	36	36	37	5	13	13	1	0	149	137	59	43	53	53	55	13	23	80	78	0	0.000	0.000	0.049	0.073	4.600	-0.012	0.012	80	439	100	96	84	Error	0	96	0	84	2851	10952	-0.200	6.308	0	0	0
2	4	19	"hsa-miR-4477b"	"168801"	9630	8610	100	37	37	5	13	37	37	37	7	18	7	0	0	56	56	15	26	52	52	53	13	24	25	8	0	0.000	0.000	0.300	0.333	3.392	-0.005	0.000	80	470	100	4	4	Error	0	4	0	4	2941	4515	0.000	0.231	0	0	0
2	5	19	"hsa-miR-3189-5p"	"168697"	9820	8610	100	35	35	5	14	37	37	38	17	44	0	0	0	57	59	16	27	51	51	82	471	574	0	0	0	-0.333	-0.250	0.364	0.359	3.242	-0.012	0.001	80	481	100	4	6	Error	-2	6	-2	8	2797	4718	-0.176	-0.049	0	0	0
2	6	19	"hsa-miR-3194-3p"	"169333"	10010	8620	100	37	38	5	13	37	37	37	6	16	20	0	0	63	65	20	30	52	52	53	13	24	40	25	0	0.000	0.077	0.237	0.322	3.847	0.006	0.000	80	457	100	11	14	Error	0	11	1	13	3000	5190	0.167	0.923	0	0	0
2	7	19	"hsa-miR-499b-3p"	"169279"	10180	8610	100	39	38	5	13	37	37	37	5	13	18	5	0	50	52	11	21	51	51	53	15	28	10	0	0	-2.000	1.000	0.556	0.549	2.985	-0.002	0.000	80	449	100	1	2	Error	2	-1	1	1	3049	4132	0.200	-0.067	0	0	0
2	8	19	"hsa-miR-4759"	"169117"	10360	8600	100	38	38	5	13	37	37	37	5	13	20	2	0	53	54	14	25	50	50	52	14	26	22	6	0	0.333	0.250	0.348	0.385	2.233	0.012	0.001	80	461	100	4	5	-1.585	1	3	1	4	3013	4359	0.200	0.143	0	0	0
2	9	19	"hsa-miR-4798-3p"	"169195"	10540	8600	100	37	37	6	16	37	37	38	6	15	13	2	0	49	51	14	27	51	51	53	13	24	17	6	0	0.000	0.000	0.390	0.423	2.597	0.021	0.002	80	442	100	-2	0	Error	0	-2	0	0	2987	4104	-0.167	-0.154	0	0	0
2	10	19	"hsa-miR-4799-5p"	"168988"	10720	8600	100	38	38	6	15	37	37	38	6	15	20	0	0	49	49	10	20	51	51	52	13	25	7	0	0	-0.500	-0.500	0.429	0.440	3.162	-0.064	0.010	80	452	100	-1	-1	Error	1	-2	1	-2	3039	3925	0.000	-0.231	0	0	0
2	11	19	"hsa-miR-4526"	"169151"	10900	8600	100	38	38	6	15	37	37	38	6	15	17	3	0	50	52	11	21	50	50	51	12	23	15	2	0	100000.000	0.500	0.550	0.505	3.732	0.001	0.000	80	481	100	1	3	16.610	1	0	1	2	3078	4131	0.000	0.083	0	0	0
2	12	19	"hsa-miR-548am-5p/hsa-miR-548au-5p/hsa-miR-548c-5p/hsa-miR-548o-5p"	"169147"	11090	8620	100	38	38	5	13	37	37	37	6	16	15	0	0	56	58	15	25	50	50	51	12	23	35	12	0	0.167	0.125	0.407	0.383	2.812	-0.003	0.000	80	464	100	7	9	-2.585	1	6	1	8	3028	4606	0.167	0.583	0	0	0
2	13	19	"hsa-miR-4709-5p"	"169174"	11260	8600	100	37	37	6	16	37	37	37	5	13	16	5	0	53	54	13	24	51	51	52	13	25	18	5	0	0.000	0.000	0.500	0.509	2.504	0.009	0.000	80	447	100	2	3	Error	0	2	0	3	2989	4289	0.000	0.154	0	0	0
2	14	19	"hsa-miR-5571-3p"	"169241"	11440	8600	100	36	37	5	13	37	37	37	5	13	12	5	0	62	63	18	28	52	52	53	13	24	38	16	0	-0.100	0.000	0.310	0.395	4.013	-0.026	0.005	80	452	100	9	11	Error	-1	10	0	11	2930	5060	0.000	0.769	0	0	0
2	15	19	"hsa-miR-5704"	"169211"	11620	8610	100	38	38	6	15	37	37	37	6	16	17	1	0	508	427	199	46	51	51	52	12	23	86	83	0	0.002	0.003	0.010	0.016	4.955	0.003	0.014	80	451	100	458	377	-8.836	1	457	1	376	3026	34164	0.167	31.250	0	0	0
2	16	19	"hsa-miR-4443"	"169188"	11800	8600	100	37	37	6	16	38	38	37	6	16	7	0	0	1336	1859	1766	94	50	50	51	11	21	71	63	0	-0.001	-0.001	0.003	0.015	30.196	0.000	0.006	80	452	100	1285	1808	Error	-1	1286	-1	1809	2929	148708	0.000	164.364	0	0	0
2	17	19	"hsa-miR-17-5p"	"169336"	11990	8610	100	36	36	6	16	37	37	37	6	16	10	2	0	620	483	318	65	51	51	52	12	23	78	72	0	-0.002	-0.002	0.013	0.024	8.746	0.000	0.000	80	430	100	568	431	Error	-1	569	-1	432	2903	38653	-0.167	35.917	0	0	0
2	18	19	"hsa-miR-4493"	"169354"	12140	8570	100	36	37	4	10	37	37	37	6	16	6	0	0	50	51	13	25	50	50	53	15	28	12	2	0	100000.000	0.000	0.414	0.387	2.687	0.034	0.007	80	428	100	-1	1	16.610	-1	0	0	1	2961	4111	0.000	-0.133	0	0	0
2	19	19	"hsa-miR-5186"	"169090"	12340	8600	100	36	36	5	13	36	36	37	5	13	10	3	0	53	54	13	24	49	49	51	15	29	17	5	0	0.000	0.000	0.500	0.457	2.834	0.032	0.009	80	473	100	4	5	Error	0	4	0	5	2897	4296	-0.200	0.200	0	0	0
2	20	19	"hsa-miR-4760-5p"	"169222"	12520	8600	100	36	37	5	13	36	36	36	5	13	23	3	0	53	55	16	29	48	48	50	12	24	31	12	0	0.000	0.143	0.286	0.353	3.161	0.018	0.001	80	452	100	5	8	Error	0	5	1	7	2967	4387	0.200	0.417	0	0	0
2	21	19	"hsa-miR-5587-5p"	"169176"	12700	8600	100	36	37	6	16	36	36	37	6	16	17	3	0	48	51	14	27	48	48	49	11	22	22	10	0	0.000	0.333	0.538	0.510	4.349	-0.037	0.004	80	432	100	0	4	Error	0	0	1	3	2934	4048	0.000	0.182	0	0	0
2	22	19	"hsa-miR-5582-3p"	"169353"	12880	8600	100	36	36	5	13	36	36	36	6	16	7	1	0	58	60	17	28	48	48	48	12	25	38	22	0	0.000	0.000	0.325	0.374	4.277	-0.007	0.000	80	474	100	10	12	Error	0	10	0	12	2868	4796	0.000	1.000	0	0	0
2	1	20	"Hy3"	"13138"	9100	8780	100	36	37	6	16	37	37	37	5	13	21	6	0	136	691	955	138	52	52	54	14	25	61	53	0	-0.012	0.000	0.045	0.035	10.822	0.000	0.002	80	496	100	83	639	Error	-1	84	0	639	2983	55319	0.000	45.500	0	0	0
2	2	20	"hsa-miR-4725-5p"	"169193"	9290	8810	100	36	36	5	13	36	36	36	6	16	8	3	0	118	113	53	46	51	51	53	14	26	70	66	0	0.000	0.000	0.059	0.075	4.479	0.015	0.010	80	483	100	67	62	Error	0	67	0	62	2897	9039	0.000	4.286	0	0	0
2	3	20	"hsa-miR-3614-5p"	"169317"	9460	8800	100	37	37	6	16	36	36	37	6	16	13	3	0	51	52	11	21	53	53	55	13	23	8	2	0	-0.500	-1.000	0.375	0.407	3.653	0.002	0.000	80	452	100	-1	0	Error	1	-2	1	-1	2970	4161	0.000	-0.231	0	0	0
2	4	20	"hsa-miR-4737"	"169032"	9640	8800	100	37	37	6	16	37	37	38	15	39	1	0	0	50	53	17	32	53	53	73	385	527	0	0	0	0.000	0.000	0.348	0.380	2.848	-0.018	0.002	80	484	100	-3	0	Error	0	-3	0	0	2958	4276	-0.067	-0.052	0	0	0
2	5	20	""	"168966"	9830	8800	100	38	38	6	15	37	37	39	18	46	0	0	0	761	543	393	72	50	50	82	476	580	53	7	0	0.001	0.002	0.008	0.014	6.602	0.002	0.013	80	472	100	712	494	-9.474	1	711	1	493	3036	43466	-0.056	0.968	0	0	0
2	6	20	""	"168828"	10000	8800	100	36	36	6	16	37	37	37	6	16	12	5	0	212	197	134	68	50	50	52	13	25	70	62	0	-0.006	-0.007	0.052	0.053	9.180	0.000	0.000	80	462	100	161	146	Error	-1	162	-1	147	2885	15780	-0.167	11.154	0	0	0
2	7	20	""	"169190"	10190	8800	100	40	39	5	12	37	37	37	5	13	27	2	0	123	271	239	88	52	52	53	13	24	62	55	0	0.042	0.009	0.033	0.044	8.104	0.004	0.013	80	484	100	74	221	-4.565	3	71	2	219	3136	21649	0.400	16.769	0	0	0
2	8	20	""	"168830"	10370	8800	100	36	37	5	13	37	37	37	5	13	8	1	0	58	59	16	27	51	51	52	15	28	28	6	0	-0.143	0.000	0.313	0.343	3.273	-0.013	0.002	80	471	100	6	8	Error	-1	7	0	8	2922	4686	0.000	0.467	0	0	0
2	9	20	""	"169175"	10540	8790	100	34	35	5	14	37	37	38	5	13	10	1	0	53	53	12	22	50	50	52	17	32	12	1	0	-1.000	-0.667	0.500	0.528	2.334	0.027	0.003	80	462	100	0	1	Error	-3	3	-2	3	2825	4217	-0.600	0.059	0	0	0
2	10	20	""	"168845"	10720	8790	100	38	38	6	15	37	37	38	6	15	16	1	0	49	51	12	23	50	50	52	12	23	17	3	0	-1.000	1.000	0.563	0.598	2.730	0.027	0.002	80	484	100	0	2	Error	1	-1	1	1	3000	4064	0.000	-0.083	0	0	0
2	11	20	""	"168694"	10910	8800	100	37	37	6	16	37	37	38	6	15	10	3	0	88	90	38	42	50	50	51	12	23	65	56	0	0.000	0.000	0.092	0.109	3.580	-0.004	0.000	80	493	100	38	40	Error	0	38	0	40	2993	7217	-0.167	3.250	0	0	0
2	12	20	""	"168752"	11090	8800	100	38	38	6	15	37	37	37	6	16	15	5	0	155	140	63	45	49	49	51	13	25	81	76	0	0.009	0.011	0.048	0.063	3.677	0.014	0.013	80	464	100	107	92	-6.728	1	106	1	91	3049	11233	0.167	6.846	0	0	0
2	13	20	"hsa-miR-1260a"	"169412"	11270	8810	100	37	38	6	15	37	37	38	6	15	17	3	0	2038	1520	940	61	51	51	52	13	25	85	83	0	0.000	0.001	0.003	0.007	6.977	0.000	0.000	80	479	100	1987	1470	Error	0	1987	1	1469	3043	121618	0.000	112.923	0	0	0
2	14	20	"Empty"	"0"	11440	8790	100	37	37	5	13	37	37	38	6	15	10	1	0	48	50	13	26	51	51	52	13	25	11	3	0	0.000	0.000	0.500	0.564	3.487	-0.013	0.001	80	463	100	-3	-1	Error	0	-3	0	-1	2989	4008	-0.167	-0.154	0	0	0
2	15	20	"Empty"	"0"	11620	8790	100	37	37	5	13	37	37	37	6	16	13	0	0	50	51	13	25	50	50	51	12	23	17	6	0	0.000	0.000	0.384	0.413	3.420	0.046	0.007	80	464	100	0	1	Error	0	0	0	1	2957	4061	0.000	0.000	0	0	0
2	16	20	"Empty"	"0"	11800	8790	100	37	37	6	16	37	37	37	6	16	13	0	0	51	53	19	35	51	51	52	12	23	12	6	0	0.000	0.000	0.555	0.630	3.658	0.014	0.001	80	474	100	0	2	Error	0	0	0	2	2949	4264	0.000	0.083	0	0	0
2	17	20	"Empty"	"0"	11980	8790	100	37	38	6	15	36	36	36	6	16	23	5	0	55	55	16	29	51	51	52	12	23	20	5	0	0.250	0.500	0.469	0.459	3.094	-0.005	0.000	80	464	100	5	6	-2.000	1	4	2	4	3039	4392	0.333	0.250	0	0	0
2	18	20	"Empty"	"0"	12160	8790	100	37	37	7	18	37	37	37	5	13	25	10	0	50	50	11	22	50	50	51	14	27	11	0	0	0.000	0.000	0.639	0.737	3.280	-0.038	0.004	80	496	100	0	0	Error	0	0	0	0	2982	4019	0.000	-0.071	0	0	0
2	19	20	"Empty"	"0"	12340	8790	100	36	36	5	13	37	37	37	5	13	7	0	0	48	50	12	24	49	49	50	13	26	12	5	0	1.000	-1.000	0.571	0.530	3.106	0.030	0.004	80	474	100	-2	0	0.000	-1	-1	-1	1	2869	4027	-0.200	0.000	0	0	0
2	20	20	"Empty"	"0"	12520	8790	100	37	38	7	18	37	37	36	6	16	13	8	0	46	46	10	21	49	49	50	12	24	6	0	0	0.000	-0.333	0.600	0.602	2.993	-0.007	0.000	80	484	100	-3	-2	Error	0	-3	1	-3	3005	3714	0.333	-0.333	0	0	0
2	21	20	"Hy3"	"13138"	12710	8780	100	38	38	5	13	36	36	36	6	16	16	1	0	421	847	937	110	49	49	50	12	24	71	62	0	0.005	0.003	0.019	0.034	14.188	0.001	0.004	80	474	100	374	800	-7.539	2	372	2	798	3028	67767	0.333	66.417	0	0	0
2	22	20	"Hy3"	"13138"	12890	8780	100	33	35	6	17	36	36	36	6	16	10	5	0	450	863	941	109	47	47	48	12	25	70	63	0	-0.007	-0.001	0.077	0.057	14.770	0.000	0.001	80	496	100	400	815	Error	-3	403	-1	816	2760	69021	-0.167	67.917	0	0	0
3	1	1	"Hy3"	"13138"	13630	5200	100	36	36	6	16	35	35	35	6	17	11	2	0	205	754	878	116	46	46	48	12	25	68	57	0	0.006	0.001	0.012	0.022	14.433	0.001	0.009	80	506	100	160	709	-7.313	1	159	1	708	2862	60315	0.167	58.833	0	0	0
3	2	1	"hsa-miR-425-5p"	"17608"	13810	5190	100	35	35	6	17	35	35	35	6	17	15	1	0	209	196	140	71	47	47	48	12	25	65	60	0	0.000	0.000	0.037	0.094	8.930	-0.001	0.000	80	483	100	162	149	Error	0	162	0	149	2769	15698	0.000	12.333	0	0	0
3	3	1	"hsa-miR-125b-5p"	"30787"	13990	5200	100	34	33	6	18	35	35	35	6	17	6	1	0	4230	2956	2456	83	47	47	48	12	25	76	72	0	0.000	-0.001	0.002	0.011	38.132	-0.001	0.029	80	464	100	4182	2907	Error	-1	4183	-2	2909	2670	236511	-0.333	242.333	0	0	0
3	4	1	"hsa-miR-518e-3p"	"11159"	14170	5200	100	36	36	6	16	35	35	35	6	17	21	5	0	51	50	12	24	46	46	48	12	25	21	6	0	0.200	0.250	0.583	0.551	2.714	-0.056	0.004	80	464	100	6	5	-2.322	1	5	1	4	2892	4038	0.167	0.167	0	0	0
3	5	1	""	"11218"	14350	5200	100	34	34	6	17	35	35	35	7	20	8	1	0	55	60	22	36	46	46	47	12	25	46	25	0	-0.111	-0.071	0.403	0.414	4.419	-0.048	0.009	80	464	100	8	13	Error	-1	9	-1	14	2737	4829	-0.143	1.083	0	0	0
3	6	1	""	"46572"	14530	5200	100	36	35	6	17	34	34	34	6	17	15	2	0	49	50	14	28	46	46	47	11	23	26	10	0	0.667	0.250	0.556	0.513	2.836	-0.019	0.001	80	464	100	5	5	-0.585	2	3	1	4	2765	3998	0.167	0.273	0	0	0
3	7	1	"ebv-miR-BART19-5p"	"42613"	14710	5200	100	35	35	6	17	34	34	34	6	17	18	5	0	59	61	19	31	44	44	46	11	23	60	33	0	0.067	0.059	0.294	0.329	3.707	-0.011	0.000	80	462	100	16	18	-3.907	1	15	1	17	2829	4911	0.167	1.364	0	0	0
3	8	1	""	"42511"	14880	5210	100	33	35	5	14	34	34	34	6	17	17	1	0	53	56	23	41	45	45	46	12	26	36	15	0	-0.125	0.091	0.444	0.477	3.576	0.007	0.000	80	440	100	7	12	Error	-1	8	1	11	2773	4462	0.167	0.833	0	0	0
3	9	1	""	"11217"	15060	5200	100	33	34	6	17	34	34	34	6	17	10	1	0	55	55	14	25	44	44	46	12	26	46	15	0	-0.091	0.000	0.389	0.417	3.309	-0.070	0.014	80	484	100	10	11	Error	-1	11	0	11	2694	4369	0.000	0.750	0	0	0
3	10	1	""	"46712"	15250	5190	100	34	34	6	17	34	34	34	6	17	16	1	0	576	441	309	70	45	45	46	12	26	77	76	0	0.000	0.000	0.013	0.029	9.603	-0.002	0.004	80	493	100	531	396	Error	0	531	0	396	2751	35302	0.000	32.917	0	0	0
3	11	1	"ebv-miR-BART1-5p"	"17541"	15430	5200	100	34	34	7	20	34	34	34	6	17	16	3	0	54	55	18	32	44	44	46	11	23	45	20	0	0.000	0.000	0.275	0.390	5.290	-0.114	0.041	80	475	100	10	11	Error	0	10	0	11	2737	4399	0.000	0.818	0	0	0
3	12	1	""	"17596"	15610	5200	100	34	34	5	14	34	34	34	6	17	10	0	0	213	188	127	67	46	46	46	11	23	71	63	0	0.000	0.000	0.028	0.049	5.944	-0.001	0.000	80	475	100	167	142	Error	0	167	0	142	2697	15010	0.000	12.909	0	0	0
3	13	1	""	"28250"	15790	5190	100	34	34	7	20	34	34	34	6	17	15	3	0	55	55	19	34	44	44	45	11	24	46	25	0	0.000	0.000	0.556	0.530	3.557	-0.045	0.006	80	474	100	11	11	Error	0	11	0	11	2733	4391	0.000	0.909	0	0	0
3	14	1	"hsa-miR-372-3p"	"11084"	15970	5190	100	34	35	6	17	34	34	34	6	17	18	0	0	53	55	16	29	44	44	46	13	28	36	15	0	0.000	0.091	0.500	0.401	3.668	-0.065	0.014	80	474	100	9	12	Error	0	9	1	11	2766	4381	0.167	0.692	0	0	0
3	15	1	"ebv-miR-BART16"	"17358"	16150	5190	100	34	34	6	17	34	34	34	6	17	13	2	0	62	146	121	82	44	44	46	13	28	52	47	0	0.000	0.000	0.236	0.159	7.977	-0.004	0.002	80	493	100	18	102	Error	0	18	0	102	2714	11670	0.000	7.692	0	0	0
3	16	1	"hsa-miR-592"	"17312"	16340	5200	100	33	33	6	18	34	34	34	6	17	12	3	0	56	58	16	27	47	47	48	13	27	38	18	0	-0.111	-0.091	0.395	0.352	3.973	-0.100	0.035	80	462	100	8	10	Error	-1	9	-1	11	2654	4635	-0.167	0.769	0	0	0
3	17	1	"hsa-miR-521"	"11171"	16510	5190	100	34	34	6	17	34	34	35	7	20	13	1	0	52	51	13	25	48	48	49	13	26	22	3	0	0.000	0.000	1.000	0.870	3.839	-0.150	0.047	80	462	100	4	3	Error	0	4	0	3	2755	4076	-0.143	0.154	0	0	0
3	18	1	""	"42803"	16690	5190	100	33	34	6	17	34	34	35	7	20	5	3	0	77	189	164	86	48	48	50	14	28	55	50	0	-0.034	0.000	0.069	0.104	9.746	-0.003	0.002	80	474	100	28	141	Error	-1	29	0	141	2709	15110	-0.143	9.929	0	0	0
3	19	1	"hsa-miR-621"	"46301"	16870	5190	100	33	34	6	17	34	34	34	7	20	11	0	0	50	51	13	25	50	50	51	14	27	16	2	0	100000.000	0.000	0.700	0.641	4.314	-0.127	0.039	80	492	100	-1	1	16.610	-1	0	0	1	2690	4093	0.000	0.000	0	0	0
3	20	1	""	"14289"	17060	5200	100	34	34	6	17	34	34	35	7	20	12	2	0	59	66	31	46	48	48	50	14	28	41	23	0	0.000	0.000	0.429	0.421	4.308	-0.038	0.011	80	473	100	11	18	Error	0	11	0	18	2734	5287	-0.143	1.143	0	0	0
3	21	1	"hsa-miR-21-3p"	"42524"	17230	5180	100	35	35	6	17	34	34	34	7	20	18	1	0	1493	1068	869	81	48	48	49	14	28	70	67	0	0.001	0.001	0.005	0.013	14.122	0.000	0.000	80	471	100	1446	1021	Error	1	1445	1	1020	2800	85438	0.143	72.786	0	0	0
3	22	1	"Hy3"	"13138"	17410	5200	100	33	33	6	18	33	33	34	6	17	15	2	0	190	299	322	107	48	48	49	14	28	66	57	0	0.000	0.000	0.053	0.063	9.860	-0.001	0.001	80	496	100	142	251	Error	0	142	0	251	2634	23888	-0.167	17.857	0	0	0
3	1	2	"hsa-miR-361-5p"	"14301"	13630	5390	100	35	35	5	14	35	35	35	6	17	15	0	0	593	485	262	54	48	48	49	12	24	82	80	0	0.000	0.000	0.011	0.028	10.085	0.000	0.000	80	462	100	545	437	Error	0	545	0	437	2800	38833	0.000	36.333	0	0	0
3	2	2	""	"-1"	13800	5390	100	35	36	5	13	35	35	35	6	17	15	1	0	1034	766	515	67	46	46	48	11	22	78	75	0	0.000	0.001	0.006	0.011	9.684	0.002	0.011	80	459	100	988	721	Error	0	988	1	720	2856	61262	0.167	65.273	0	0	0
3	3	2	"hsa-miR-1229-3p"	"46689"	13990	5380	100	34	35	6	17	34	34	35	6	17	21	5	0	55	54	14	25	47	47	48	12	25	31	15	0	0.000	0.143	0.354	0.367	3.003	-0.032	0.003	80	452	100	8	8	Error	0	8	1	7	2797	4343	0.000	0.500	0	0	0
3	4	2	"hsa-miR-1324"	"46647"	14170	5380	100	34	34	6	17	35	35	35	6	17	8	2	0	51	50	12	24	48	48	49	14	28	13	2	0	-0.333	-0.500	0.500	0.520	3.557	-0.082	0.018	80	442	100	2	1	Error	-1	3	-1	2	2745	4014	-0.167	0.071	0	0	0
3	5	2	""	"23524"	14350	5380	100	34	35	6	17	35	35	35	6	17	12	2	0	56	57	16	28	46	46	48	14	29	36	10	0	-0.100	0.000	0.455	0.452	3.396	-0.034	0.005	80	450	100	9	11	Error	-1	10	0	11	2787	4571	0.000	0.643	0	0	0
3	6	2	""	"42611"	14530	5380	100	34	34	6	17	35	35	35	6	17	10	1	0	47	50	15	30	45	45	47	14	29	27	6	0	-0.500	-0.200	0.550	0.465	3.532	-0.076	0.023	80	442	100	1	4	Error	-1	2	-1	5	2741	3975	-0.167	0.214	0	0	0
3	7	2	"hsa-miR-744-3p"	"42970"	14710	5390	100	34	34	6	17	34	34	34	6	17	16	0	0	67	66	22	33	45	45	46	13	28	57	35	0	0.000	0.000	0.200	0.260	3.241	-0.004	0.000	80	430	100	22	21	Error	0	22	0	21	2720	5277	0.000	1.538	0	0	0
3	8	2	"hsa-miR-574-5p"	"27740"	14880	5380	100	34	35	5	14	34	34	34	6	17	13	0	0	299	360	315	87	44	44	45	11	24	63	57	0	0.000	0.003	0.019	0.042	8.431	0.001	0.001	80	437	100	255	317	Error	0	255	1	316	2769	28772	0.167	28.636	0	0	0
3	9	2	""	"46228"	15070	5390	100	34	34	7	20	35	35	35	6	17	11	3	0	683	489	353	72	45	45	46	11	23	75	73	0	-0.002	-0.002	0.015	0.027	8.797	0.001	0.003	80	472	100	637	443	Error	-1	638	-1	444	2741	39098	-0.167	40.273	0	0	0
3	10	2	""	"11215"	15260	5390	100	34	34	6	17	34	34	34	6	17	12	1	0	77	76	31	40	45	45	46	11	23	65	56	0	0.000	0.000	0.259	0.232	3.878	-0.039	0.017	80	471	100	32	31	Error	0	32	0	31	2702	6099	0.000	2.727	0	0	0
3	11	2	""	"11246"	15450	5390	100	33	34	6	17	34	34	34	6	17	10	1	0	70	76	29	38	45	45	46	12	26	71	50	0	-0.040	0.000	0.112	0.147	3.920	-0.032	0.012	80	453	100	24	31	Error	-1	25	0	31	2682	6100	0.000	2.500	0	0	0
3	12	2	""	"17904"	15630	5390	100	34	35	6	17	34	34	34	6	17	15	3	0	278	230	143	62	44	44	45	12	26	76	72	0	0.000	0.005	0.023	0.040	6.040	-0.002	0.001	80	420	100	234	187	Error	0	234	1	186	2764	18393	0.167	15.417	0	0	0
3	13	2	""	"11273"	15790	5380	100	34	34	5	14	35	35	34	6	17	10	0	0	322	393	347	88	44	44	46	15	32	66	57	0	-0.004	-0.003	0.026	0.049	9.707	0.000	0.000	80	443	100	277	348	Error	-1	278	-1	349	2729	31416	0.000	23.133	0	0	0
3	14	2	""	"19583"	15970	5380	100	35	35	6	17	34	34	34	6	17	16	3	0	71	73	29	39	46	46	47	15	31	52	38	0	0.040	0.037	0.207	0.263	4.640	-0.018	0.003	80	440	100	26	28	-4.644	1	25	1	27	2788	5804	0.167	1.733	0	0	0
3	15	2	"hsa-miR-509-3p"	"11141"	16140	5390	100	34	34	6	17	34	34	34	6	17	18	2	0	52	54	16	29	45	45	47	12	25	36	16	0	0.000	0.000	0.560	0.544	4.508	-0.050	0.006	80	427	100	7	9	Error	0	7	0	9	2741	4337	0.000	0.583	0	0	0
3	16	2	"hsa-miR-554"	"42766"	16320	5380	100	34	34	6	17	34	34	34	6	17	13	1	0	58	59	18	30	47	47	49	17	34	38	11	0	0.000	0.000	0.308	0.325	3.932	-0.030	0.004	80	452	100	11	12	Error	0	11	0	12	2737	4697	0.000	0.588	0	0	0
3	17	2	""	"17896"	16510	5380	100	34	33	7	21	34	34	34	6	17	12	3	0	1643	1529	1321	86	46	46	49	17	34	73	68	0	0.000	-0.001	0.003	0.013	18.631	0.000	0.002	80	462	100	1597	1482	Error	0	1597	-1	1483	2679	122351	-0.167	87.059	0	0	0
3	18	2	"hsa-miR-1305"	"46501"	16690	5380	100	34	34	6	17	34	34	34	6	17	15	6	0	60	61	18	29	47	47	49	13	26	48	17	0	0.000	0.000	0.406	0.330	3.011	-0.037	0.005	80	462	100	13	14	Error	0	13	0	14	2757	4888	0.000	0.923	0	0	0
3	19	2	"hsa-miR-551a"	"17272"	16870	5390	100	35	35	7	20	34	34	34	6	17	21	3	0	79	83	32	38	49	49	51	14	27	70	50	0	0.033	0.029	0.135	0.158	4.106	0.002	0.000	80	478	100	31	35	-4.907	1	30	1	34	2774	6663	0.167	2.286	0	0	0
3	20	2	""	"42479"	17050	5390	100	34	34	6	17	35	35	35	7	20	7	1	0	67	69	23	33	48	48	50	14	28	62	30	0	-0.053	-0.048	0.214	0.166	3.309	-0.034	0.006	80	442	100	18	20	Error	-1	19	-1	21	2726	5553	-0.143	1.357	0	0	0
3	21	2	"hsa-miR-424-5p"	"42965"	17230	5380	100	34	34	7	20	34	34	34	7	20	16	2	0	858	738	574	77	47	47	48	13	27	73	71	0	0.000	0.000	0.009	0.021	10.334	0.000	0.000	80	468	100	811	691	Error	0	811	0	691	2730	59069	0.000	53.077	0	0	0
3	22	2	""	"42913"	17410	5380	100	34	34	6	17	34	34	34	7	20	11	1	0	55	60	20	33	48	48	49	13	26	37	26	0	0.000	0.000	0.394	0.423	3.776	-0.088	0.034	80	474	100	7	12	Error	0	7	0	12	2741	4812	0.000	0.846	0	0	0
3	1	3	"hsa-miR-922"	"42683"	13630	5570	100	35	34	6	17	35	35	35	6	17	10	0	0	63	67	25	37	48	48	49	12	24	53	35	0	0.000	-0.053	0.200	0.207	3.448	-0.016	0.002	80	482	100	15	18	Error	0	15	-1	19	2739	5352	-0.167	1.500	0	0	0
3	2	3	""	"28450"	13810	5580	100	35	35	6	17	35	35	35	6	17	12	3	0	248	211	125	59	47	47	49	13	26	75	68	0	0.000	0.000	0.036	0.057	7.257	0.000	0.000	80	440	100	201	164	Error	0	201	0	164	2783	16860	0.000	12.462	0	0	0
3	3	3	"spike_control_v2_37"	"28684"	13980	5570	100	35	35	6	17	35	35	35	6	17	13	1	0	1116	1121	1036	92	47	47	49	13	26	71	61	0	0.000	0.000	0.004	0.013	13.714	0.000	0.003	80	449	100	1069	1074	Error	0	1069	0	1074	2800	89685	0.000	82.462	0	0	0
3	4	3	""	"46514"	14160	5570	100	34	35	7	20	35	35	35	6	17	16	2	0	3134	4116	3898	94	47	47	49	13	26	75	67	0	0.000	0.000	0.003	0.008	32.081	0.000	0.002	80	462	100	3086	4069	Error	-1	3087	0	4069	2766	329288	0.000	312.846	0	0	0
3	5	3	"hsa-miR-181a-5p"	"42865"	14350	5580	100	36	35	6	17	35	35	35	6	17	13	2	0	1418	1018	738	72	46	46	48	13	27	80	73	0	0.001	0.000	0.004	0.006	6.522	0.000	0.000	80	448	100	1373	972	Error	1	1372	0	972	2827	81463	0.000	74.615	0	0	0
3	6	3	""	"42894"	14520	5570	100	34	34	6	17	35	35	35	6	17	10	0	0	170	158	100	63	46	46	47	12	25	71	63	0	-0.008	-0.009	0.045	0.078	5.647	-0.006	0.004	80	449	100	123	111	Error	-1	124	-1	112	2720	12656	-0.167	9.250	0	0	0
3	7	3	"hsa-miR-302b-5p"	"42667"	14700	5570	100	35	35	6	17	34	34	34	6	17	22	3	0	51	51	15	29	45	45	47	13	27	31	10	0	0.167	0.167	0.303	0.329	3.889	-0.014	0.001	80	452	100	7	7	-2.585	1	6	1	6	2814	4110	0.167	0.308	0	0	0
3	8	3	"hsa-miR-130a-3p"	"10138"	14890	5580	100	36	36	6	16	34	34	34	6	17	16	5	0	2458	1811	1261	69	45	45	46	12	26	83	78	0	0.001	0.001	0.003	0.009	14.096	0.001	0.008	80	461	100	2415	1768	Error	2	2413	2	1766	2856	144897	0.333	147.083	0	0	0
3	9	3	""	"30681"	15070	5580	100	34	34	6	17	34	34	34	6	17	15	3	0	90	89	40	44	46	46	47	12	25	68	60	0	0.000	0.000	0.123	0.143	3.761	-0.017	0.006	80	442	100	44	43	Error	0	44	0	43	2710	7144	0.000	3.500	0	0	0
3	10	3	""	"30831"	15250	5570	100	33	33	6	18	34	34	34	6	17	13	1	0	106	113	67	59	46	46	46	12	26	67	56	0	-0.017	-0.015	0.125	0.138	5.235	-0.011	0.006	80	442	100	59	66	Error	-1	60	-1	67	2666	9059	-0.167	5.583	0	0	0
3	11	3	"hsa-miR-1298-5p"	"46381"	15430	5570	100	34	34	6	17	34	34	34	6	17	16	1	0	77	85	37	43	45	45	46	12	26	71	58	0	0.000	0.000	0.154	0.142	4.256	-0.014	0.004	80	430	100	32	40	Error	0	32	0	40	2689	6801	0.000	3.250	0	0	0
3	12	3	"hsa-miR-26b-3p"	"42523"	15600	5570	100	34	35	6	17	34	34	34	6	17	16	3	0	99	102	56	54	45	45	46	12	26	63	57	0	0.000	0.018	0.200	0.179	5.407	-0.010	0.004	80	443	100	54	58	Error	0	54	1	57	2778	8131	0.167	4.667	0	0	0
3	13	3	"hsa-miR-450b-3p"	"42892"	15790	5590	100	35	35	6	17	34	34	34	6	17	16	5	0	48	53	17	32	44	44	46	15	32	31	8	0	0.250	0.111	0.500	0.518	3.769	0.006	0.000	80	457	100	5	10	-2.000	1	4	1	9	2782	4212	0.167	0.467	0	0	0
3	14	3	"ebv-miR-BART9-5p"	"42824"	15970	5570	100	34	33	7	21	34	34	34	6	17	13	3	0	73	74	31	41	45	45	46	12	26	63	53	0	0.000	-0.034	0.181	0.186	3.781	-0.034	0.012	80	427	100	28	28	Error	0	28	-1	29	2675	5934	-0.167	2.333	0	0	0
3	15	3	"kshv-miR-K12-4-5p"	"17606"	16130	5560	100	35	34	6	17	34	34	34	6	17	13	2	0	54	54	17	31	46	46	47	12	25	38	15	0	0.125	0.000	0.364	0.483	3.323	-0.014	0.001	80	434	100	9	8	-3.000	1	8	0	8	2716	4289	0.000	0.583	0	0	0
3	16	3	""	"42927"	16330	5570	100	33	33	6	18	34	34	34	6	17	8	5	0	64	68	26	38	48	48	49	14	28	51	37	0	-0.062	-0.050	0.158	0.203	3.633	-0.042	0.014	80	471	100	15	19	Error	-1	16	-1	20	2678	5415	-0.167	1.357	0	0	0
3	17	3	""	"42861"	16510	5570	100	34	35	7	20	34	34	34	6	17	18	2	0	129	119	55	46	48	48	49	14	28	75	68	0	0.000	0.014	0.079	0.100	4.148	-0.009	0.004	80	427	100	81	72	Error	0	81	1	71	2766	9553	0.167	5.000	0	0	0
3	18	3	"hsa-miR-1277-3p"	"46925"	16670	5580	100	34	34	6	17	34	34	34	6	17	16	2	0	52	54	14	25	46	46	48	13	27	31	8	0	0.000	0.000	0.440	0.405	2.929	-0.073	0.011	80	416	100	6	8	Error	0	6	0	8	2754	4302	0.000	0.462	0	0	0
3	19	3	"hsa-miR-1202"	"46832"	16840	5600	100	35	35	6	17	35	35	35	7	20	11	2	0	55	55	15	27	49	49	50	13	26	27	7	0	0.000	0.000	0.500	0.488	3.365	-0.017	0.001	80	452	100	6	6	Error	0	6	0	6	2793	4378	0.000	0.385	0	0	0
3	20	3	""	"42614"	17050	5570	100	34	34	7	20	34	34	34	7	20	11	1	0	102	96	44	45	50	50	51	14	27	67	60	0	0.000	0.000	0.124	0.126	2.987	-0.021	0.009	80	470	100	52	46	Error	0	52	0	46	2689	7703	0.000	3.214	0	0	0
3	21	3	"hsa-miR-718"	"146064"	17230	5580	100	34	34	6	17	34	34	34	7	20	10	1	0	83	86	37	43	47	47	49	14	28	65	56	0	0.000	0.000	0.163	0.200	3.245	-0.019	0.006	80	460	100	36	39	Error	0	36	0	39	2741	6868	0.000	2.643	0	0	0
3	22	3	"hsa-miR-1914-5p"	"146091"	17410	5570	100	33	33	7	21	34	34	34	7	20	11	2	0	219	186	114	61	47	47	48	13	27	67	67	0	-0.006	-0.007	0.034	0.056	6.901	-0.006	0.007	80	474	100	171	138	Error	-1	172	-1	139	2673	14858	-0.143	10.615	0	0	0
3	1	4	"hsa-miR-1307-5p"	"42780"	13630	5770	100	35	35	6	17	35	35	35	6	17	12	1	0	123	116	54	46	51	51	52	13	25	72	70	0	0.000	0.000	0.092	0.083	3.429	0.003	0.001	80	492	100	72	65	Error	0	72	0	65	2807	9257	0.000	4.923	0	0	0
3	2	4	""	"145866"	13810	5770	100	34	35	6	17	35	35	35	6	17	16	2	0	46	47	12	25	49	49	50	13	26	11	2	0	0.333	0.000	0.753	0.769	3.008	-0.004	0.000	80	468	100	-4	-2	-1.585	-1	-3	0	-2	2793	3735	0.000	-0.231	0	0	0
3	3	4	"SNORD48"	"46205"	13990	5770	100	35	35	6	17	35	35	35	6	17	13	2	0	1340	995	703	70	48	48	50	13	26	80	73	0	0.000	0.000	0.005	0.014	9.521	0.000	0.000	80	449	100	1292	947	Error	0	1292	0	947	2820	79590	0.000	72.692	0	0	0
3	4	4	"spike_control_v2_35"	"28568"	14160	5760	100	35	36	7	19	35	35	35	6	17	16	7	0	441	333	218	65	48	48	50	13	26	76	68	0	0.000	0.004	0.025	0.032	6.242	0.002	0.003	80	449	100	393	286	Error	0	393	1	285	2848	26665	0.167	21.769	0	0	0
3	5	4	"spike_control_v2_42"	"29138"	14340	5760	100	35	36	6	16	35	35	35	6	17	17	2	0	2667	2003	1606	80	47	47	48	13	27	73	70	0	0.000	0.001	0.003	0.011	20.360	0.000	0.001	80	461	100	2620	1957	Error	0	2620	1	1956	2841	160249	0.167	150.385	0	0	0
3	6	4	""	"146192"	14530	5770	100	35	36	6	16	35	35	35	6	17	21	2	0	465	361	208	57	46	46	47	14	29	85	81	0	0.000	0.003	0.016	0.029	8.466	-0.002	0.002	80	471	100	419	316	Error	0	419	1	315	2852	28850	0.167	22.429	0	0	0
3	7	4	""	"42802"	14710	5760	100	35	35	6	17	35	35	35	6	17	12	2	0	88	96	46	47	44	44	46	13	28	75	66	0	0.000	0.000	0.074	0.087	2.796	0.010	0.003	80	440	100	44	52	Error	0	44	0	52	2796	7703	0.000	3.846	0	0	0
3	8	4	""	"145872"	14880	5760	100	35	34	6	17	34	34	35	6	17	17	1	0	54	54	16	29	45	45	46	12	26	41	12	0	0.111	0.000	0.364	0.371	2.147	-0.032	0.003	80	439	100	10	9	-3.170	1	9	0	9	2745	4287	-0.167	0.667	0	0	0
3	9	4	""	"146036"	15060	5760	100	35	35	5	14	34	34	34	7	20	8	1	0	49	50	13	26	47	47	48	12	25	20	8	0	0.500	0.333	0.429	0.452	3.204	-0.102	0.026	80	442	100	3	4	-1.000	1	2	1	3	2765	4017	0.143	0.167	0	0	0
3	10	4	""	"146017"	15240	5760	100	35	34	6	17	34	34	34	6	17	16	3	0	50	50	12	24	46	46	46	12	26	30	2	0	0.250	0.000	0.500	0.579	3.635	-0.017	0.003	80	452	100	5	4	-2.000	1	4	0	4	2738	4027	0.000	0.333	0	0	0
3	11	4	"spike_control_v2_34"	"28488"	15420	5760	100	35	35	7	20	34	34	34	6	17	25	12	0	247	292	249	85	46	46	47	11	23	63	56	0	0.005	0.004	0.034	0.070	7.030	0.005	0.014	80	472	100	202	247	-7.651	1	201	1	246	2823	23399	0.167	22.273	0	0	0
3	12	4	"hsa-miRPlus-B1114"	"145934"	15610	5760	100	34	33	6	18	34	34	34	6	17	6	1	0	54	58	18	31	46	46	47	12	25	37	23	0	0.000	-0.083	0.200	0.283	3.891	-0.022	0.002	80	462	100	8	11	Error	0	8	-1	12	2668	4658	-0.167	0.917	0	0	0
3	13	4	"hsa-miR-449c-3p"	"146020"	15790	5760	100	35	35	7	20	35	35	35	6	17	17	3	0	47	50	13	26	45	45	46	11	23	28	12	0	0.000	0.000	0.412	0.539	3.949	-0.110	0.023	80	418	100	2	5	Error	0	2	0	5	2811	4036	0.000	0.364	0	0	0
3	14	4	"spike_control_v2_40"	"29001"	15960	5760	100	34	34	5	14	34	34	34	6	17	12	1	0	980	709	569	80	45	45	46	12	26	73	68	0	0.000	0.000	0.009	0.032	17.279	-0.001	0.003	80	460	100	935	664	Error	0	935	0	664	2724	56757	0.000	55.250	0	0	0
3	15	4	"spike_control_v2_31"	"28098"	16150	5760	100	34	34	6	17	34	34	34	6	17	16	1	0	1387	1042	844	80	48	48	50	15	30	76	72	0	0.000	0.000	0.005	0.021	12.769	0.000	0.001	80	460	100	1339	994	Error	0	1339	0	994	2689	83342	0.000	66.133	0	0	0
3	16	4	"hsa_negative_control_1"	"14258"	16320	5760	100	34	34	6	17	34	34	34	6	17	15	1	0	58	62	19	30	52	52	54	17	31	30	11	0	0.000	0.000	0.500	0.580	4.059	-0.027	0.004	80	440	100	6	10	Error	0	6	0	10	2740	4923	0.000	0.471	0	0	0
3	17	4	""	"145660"	16500	5760	100	35	35	7	20	34	34	34	7	20	20	2	0	146	328	299	91	54	54	56	17	30	56	52	0	0.011	0.004	0.032	0.065	11.305	0.001	0.000	80	472	100	93	275	-6.524	1	92	1	274	2823	26201	0.143	16.000	0	0	0
3	18	4	"ebv-miR-BART21-3p"	"145990"	16690	5760	100	35	34	7	20	34	34	34	7	20	16	1	0	62	69	26	37	49	49	51	15	29	46	37	0	0.077	0.000	0.257	0.272	3.981	0.027	0.005	80	434	100	14	20	-3.700	1	13	0	20	2759	5508	0.000	1.200	0	0	0
3	19	4	""	"146003"	16850	5760	100	35	34	6	17	35	35	35	7	20	8	1	0	63	64	18	28	49	49	50	14	28	47	20	0	0.000	-0.067	0.400	0.315	3.092	-0.045	0.007	80	419	100	14	14	Error	0	14	-1	15	2758	5143	-0.143	1.000	0	0	0
3	20	4	"hsa-miR-516a-3p/hsa-miR-516b-3p"	"145717"	17060	5760	100	34	34	7	20	34	34	34	7	20	15	2	0	65	68	22	32	49	49	51	14	27	52	31	0	0.000	0.000	0.226	0.273	3.655	-0.005	0.000	80	478	100	16	19	Error	0	16	0	19	2745	5413	0.000	1.214	0	0	0
3	21	4	""	"145944"	17240	5770	100	34	34	6	17	34	34	34	7	20	10	2	0	1795	1309	870	66	47	47	49	14	28	82	78	0	0.000	0.000	0.004	0.008	11.449	0.000	0.000	80	431	100	1748	1262	Error	0	1748	0	1262	2706	104692	0.000	90.000	0	0	0
3	22	4	"ebv-miR-BART2-3p"	"145984"	17410	5750	100	34	34	7	20	34	34	34	7	20	11	2	0	62	68	26	38	47	47	49	13	26	51	36	0	0.000	0.000	0.332	0.363	4.439	-0.065	0.023	80	471	100	15	21	Error	0	15	0	21	2750	5441	0.000	1.462	0	0	0
3	1	5	""	"145760"	13620	5960	100	35	35	6	17	35	35	36	6	16	11	2	0	291	303	239	78	50	50	51	14	27	66	61	0	0.000	0.000	0.031	0.052	5.884	-0.002	0.002	80	474	100	241	253	Error	0	241	0	253	2797	24235	-0.167	18.000	0	0	0
3	2	5	"hsa-miR-376a-3p"	"146009"	13800	5980	100	34	35	6	17	35	35	35	6	17	13	1	0	58	61	16	26	50	50	51	14	27	36	15	0	-0.125	0.000	0.375	0.395	4.564	-0.059	0.014	80	445	100	7	11	Error	-1	8	0	11	2789	4908	0.000	0.714	0	0	0
3	3	5	"hsa-miR-526b-3p"	"145785"	13990	5960	100	36	35	6	17	35	35	35	6	17	11	0	0	52	51	13	25	49	49	51	13	25	21	2	0	0.333	0.000	0.519	0.528	2.991	-0.046	0.005	80	463	100	4	2	-1.585	1	3	0	2	2797	4113	0.000	0.000	0	0	0
3	4	5	"hsa-miR-369-5p"	"145641"	14170	5960	100	36	35	6	17	35	35	35	6	17	13	2	0	56	57	15	26	48	48	49	12	24	36	16	0	0.125	0.000	0.564	0.485	3.265	-0.066	0.019	80	461	100	9	9	-3.000	1	8	0	9	2831	4584	0.000	0.667	0	0	0
3	5	5	"spike_control_v2_29"	"27968"	14350	5960	100	35	35	6	17	35	35	35	6	17	17	1	0	2201	1464	1079	73	49	49	49	13	26	80	73	0	0.000	0.000	0.005	0.011	17.849	0.001	0.005	80	461	100	2152	1415	Error	0	2152	0	1415	2810	117087	0.000	108.846	0	0	0
3	6	5	"hsa-miR-658"	"145842"	14530	5960	100	35	35	5	14	35	35	35	6	17	11	1	0	52	53	16	30	47	47	48	14	29	26	12	0	0.000	0.000	0.400	0.319	3.775	-0.060	0.017	80	440	100	5	6	Error	0	5	0	6	2795	4237	0.000	0.357	0	0	0
3	7	5	"hsa-miR-30a-5p"	"146086"	14700	5950	100	35	35	6	17	34	34	35	6	17	15	2	0	1097	765	567	74	45	45	46	12	26	76	70	0	0.001	0.001	0.008	0.016	11.694	0.000	0.000	80	459	100	1053	721	Error	1	1052	1	720	2767	61170	0.000	59.917	0	0	0
3	8	5	"hsa-miR-518a-5p/hsa-miR-527"	"145905"	14890	5960	100	34	34	6	17	34	34	34	6	17	16	2	0	74	74	27	36	44	44	46	12	26	72	60	0	0.000	0.000	0.163	0.206	2.886	-0.015	0.002	80	461	100	30	30	Error	0	30	0	30	2725	5955	0.000	2.333	0	0	0
3	9	5	"hsa-miR-548u"	"147854"	15070	5950	100	34	34	6	17	34	34	34	6	17	6	1	0	48	48	13	27	46	46	47	13	27	18	6	0	0.000	0.000	0.583	0.571	3.643	-0.088	0.021	80	452	100	2	2	Error	0	2	0	2	2685	3853	0.000	0.077	0	0	0
3	10	5	"hsa-miR-3143"	"147835"	15250	5950	100	34	34	6	17	34	34	34	6	17	13	1	0	48	47	11	23	46	46	46	12	26	15	3	0	0.000	0.000	0.708	0.596	3.215	-0.097	0.019	80	479	100	2	1	Error	0	2	0	1	2702	3794	0.000	0.083	0	0	0
3	11	5	""	"147510"	15440	5960	100	34	34	6	17	35	35	34	6	17	13	1	0	465	358	235	65	45	45	46	12	26	78	72	0	-0.002	-0.003	0.016	0.024	6.566	0.000	0.000	80	460	100	419	312	Error	-1	420	-1	313	2749	28623	0.000	26.000	0	0	0
3	12	5	"hsa-miR-4327"	"147796"	15610	5950	100	35	35	7	20	34	34	34	6	17	15	5	0	47	49	14	28	46	46	47	12	25	25	6	0	1.000	0.333	0.750	0.611	3.644	-0.127	0.028	80	449	100	2	4	0.000	1	1	1	3	2787	3939	0.167	0.167	0	0	0
3	13	5	"hsa-miR-4317"	"147776"	15790	5950	100	34	34	7	20	35	35	35	6	17	11	2	0	388	427	362	84	45	45	46	12	26	66	62	0	-0.003	-0.003	0.015	0.045	11.109	0.000	0.000	80	471	100	342	381	Error	-1	343	-1	382	2736	34193	-0.167	31.750	0	0	0
3	14	5	"hsv2-miR-H9-3p"	"147840"	15980	5960	100	35	35	7	20	34	34	36	27	75	0	0	0	77	82	32	39	46	46	65	300	461	0	0	0	0.032	0.028	0.149	0.167	4.041	0.000	0.000	80	460	100	32	37	-4.954	1	31	1	36	2794	6566	-0.037	0.057	0	0	0
3	15	5	"kshv-miR-K12-7-5p"	"147901"	16150	5950	100	34	34	6	17	34	34	34	6	17	11	1	0	49	50	14	28	49	49	51	14	27	16	3	0	0.000	0.000	0.500	0.536	3.403	-0.041	0.005	80	440	100	0	1	Error	0	0	0	1	2686	4016	0.000	-0.071	0	0	0
3	16	5	"hsa-miR-3160-3p"	"147941"	16330	5950	100	35	35	6	17	34	34	34	6	17	17	1	0	53	53	13	24	54	54	56	17	30	8	0	0	-1.000	-1.000	0.500	0.472	3.145	-0.028	0.004	80	471	100	0	0	Error	1	-1	1	-1	2768	4233	0.167	-0.176	0	0	0
3	17	5	"hsa-miR-4279"	"147767"	16520	5960	100	34	35	6	17	34	34	34	7	20	17	1	0	2388	1659	1149	69	57	57	58	17	29	82	80	0	0.000	0.001	0.004	0.007	8.767	0.000	0.001	80	460	100	2331	1603	Error	0	2331	1	1602	2795	132746	0.143	94.176	0	0	0
3	18	5	"hsa-miR-4326"	"147832"	16690	5960	100	33	34	7	20	34	34	34	7	20	12	2	0	73	74	28	37	53	53	54	16	29	55	30	0	-0.050	0.000	0.333	0.329	3.907	-0.045	0.018	80	448	100	19	21	Error	-1	20	0	21	2703	5941	0.000	1.250	0	0	0
3	19	5	"hsa-miR-3201"	"147851"	16880	5950	100	33	34	6	17	34	34	35	6	17	12	3	0	85	109	63	57	49	49	51	14	27	65	53	0	-0.028	0.000	0.100	0.140	6.224	0.000	0.000	80	464	100	35	60	Error	-1	36	0	60	2718	8759	-0.167	4.143	0	0	0
3	20	5	"hsa-miR-4255"	"147706"	17060	5950	100	35	34	7	20	35	35	34	6	17	18	0	0	81	84	36	42	49	49	51	14	27	57	52	0	0.000	-0.029	0.204	0.204	5.505	0.000	0.000	80	440	100	32	34	Error	0	32	-1	35	2752	6693	0.000	2.357	0	0	0
3	21	5	"hsa-miR-3169"	"147821"	17230	5950	100	35	35	6	17	34	34	34	6	17	15	3	0	51	52	14	26	49	49	51	15	29	18	8	0	0.500	0.333	0.444	0.430	2.903	-0.045	0.006	80	430	100	3	4	-1.000	1	2	1	3	2780	4193	0.167	0.067	0	0	0
3	22	5	"hsa-miR-3138"	"147654"	17410	5950	100	34	34	6	17	34	34	34	6	17	16	1	0	53	54	15	27	48	48	50	14	28	32	8	0	0.000	0.000	0.581	0.586	3.338	-0.060	0.013	80	501	100	5	6	Error	0	5	0	6	2715	4349	0.000	0.286	0	0	0
3	1	6	"hsa-miR-4304"	"147623"	13630	6140	100	36	36	5	13	35	35	35	6	17	15	1	0	50	50	11	22	47	47	49	13	26	18	3	0	0.333	0.333	0.402	0.464	3.098	-0.011	0.001	80	493	100	4	4	-1.585	1	3	1	3	2849	4014	0.167	0.077	0	0	0
3	2	6	"hsv2-miR-H7-5p"	"147836"	13820	6140	100	36	35	6	17	35	35	35	6	17	13	3	0	84	109	65	59	49	49	50	13	26	58	53	0	0.029	0.000	0.091	0.132	4.654	0.000	0.000	80	417	100	36	60	-5.129	1	35	0	60	2837	8706	0.000	4.538	0	0	0
3	3	6	"hsa-miR-888-3p"	"148683"	13990	6150	100	35	35	6	17	35	35	35	6	17	12	1	0	51	51	15	29	48	48	49	13	26	16	6	0	0.000	0.000	0.732	0.591	3.517	-0.054	0.012	80	430	100	3	3	Error	0	3	0	3	2799	4104	0.000	0.154	0	0	0
3	4	6	"hsa-miR-3939"	"148467"	14170	6150	100	35	35	5	14	35	35	35	6	17	12	0	0	46	49	13	26	47	47	48	13	27	18	3	0	0.000	0.000	0.707	0.657	2.894	-0.053	0.009	80	442	100	-1	2	Error	0	-1	0	2	2827	3922	0.000	0.077	0	0	0
3	5	6	"spike_control_v1_a"	"14261"	14350	6150	100	34	34	6	17	34	34	35	6	17	12	3	0	56	59	18	30	47	47	48	13	27	41	20	0	0.000	0.000	0.374	0.407	3.969	-0.044	0.008	80	452	100	9	12	Error	0	9	0	12	2744	4708	-0.167	0.846	0	0	0
3	6	6	"hsa-miRPlus-K1303*"	"147986"	14540	6150	100	35	35	7	20	34	34	35	6	17	20	3	0	108	151	110	72	46	46	48	13	27	61	52	0	0.016	0.010	0.046	0.110	8.077	0.001	0.000	80	450	100	63	106	-5.954	1	62	1	105	2804	12057	0.000	7.923	0	0	0
3	7	6	""	"148319"	14710	6150	100	34	34	6	17	34	34	34	6	17	16	0	0	122	121	74	61	46	46	47	12	25	63	57	0	0.000	0.000	0.056	0.068	3.863	0.002	0.000	80	449	100	76	75	Error	0	76	0	75	2745	9702	0.000	6.167	0	0	0
3	8	6	"hsa-miR-3942-5p"	"148387"	14890	6140	100	33	33	6	18	34	34	34	6	17	12	1	0	47	50	15	30	45	45	46	12	26	26	8	0	-0.500	-0.200	0.429	0.600	5.177	-0.079	0.016	80	442	100	1	4	Error	-1	2	-1	5	2677	4009	-0.167	0.333	0	0	0
3	9	6	""	"148658"	15070	6140	100	34	34	7	20	34	34	34	6	17	22	2	0	49	50	13	26	45	45	47	12	25	30	10	0	0.000	0.000	0.641	0.701	2.897	-0.127	0.039	80	472	100	4	5	Error	0	4	0	5	2756	4013	0.000	0.250	0	0	0
3	10	6	""	"148004"	15270	6160	100	34	34	6	17	35	35	35	6	17	8	2	0	63	66	22	33	44	44	46	12	26	65	45	0	-0.053	-0.045	0.103	0.139	3.935	-0.033	0.006	80	456	100	18	21	Error	-1	19	-1	22	2690	5282	-0.167	1.667	0	0	0
3	11	6	""	"148671"	15440	6150	100	34	34	6	17	34	34	35	6	17	20	3	0	71	92	50	54	45	45	48	33	68	47	38	0	0.000	0.000	0.137	0.180	5.262	-0.007	0.003	80	430	100	26	47	Error	0	26	0	47	2741	7326	-0.167	1.333	0	0	0
3	12	6	"hsa-miR-3941"	"148285"	15620	6150	100	35	35	7	20	34	34	34	6	17	22	5	0	174	157	78	49	46	46	48	32	66	75	67	0	0.008	0.009	0.053	0.052	4.383	0.002	0.000	80	461	100	129	112	-7.000	1	128	1	111	2839	12555	0.167	3.406	0	0	0
3	13	6	"hsa-miR-3937"	"148466"	15800	6150	100	34	34	6	17	35	35	38	33	86	0	0	0	49	51	14	27	46	46	66	303	459	0	0	0	-0.333	-0.200	0.464	0.499	3.435	-0.118	0.031	80	451	100	2	4	Error	-1	3	-1	5	2725	4094	-0.121	-0.050	0	0	0
3	14	6	"hsa-miR-483-3p"	"148682"	15980	6150	100	35	35	6	17	34	34	37	33	89	0	0	0	2836	1912	1390	72	45	45	65	303	466	67	66	0	0.000	0.001	0.003	0.006	18.578	0.000	0.003	80	452	100	2792	1868	Error	1	2791	1	1867	2760	152991	-0.061	6.096	0	0	0
3	15	6	"hsa-miR-3665"	"148264"	16160	6140	100	34	35	7	20	34	34	34	6	17	18	10	0	54	54	15	27	44	44	47	13	27	33	13	0	0.000	0.100	0.591	0.668	3.883	-0.057	0.006	80	461	100	10	11	Error	0	10	1	10	2783	4344	0.167	0.538	0	0	0
3	16	6	"hsa-miR-34b-3p"	"148640"	16340	6150	100	35	35	6	17	34	34	34	6	17	16	2	0	97	94	34	36	49	49	51	15	29	75	65	0	0.021	0.022	0.113	0.169	5.075	-0.014	0.003	80	439	100	49	46	-5.585	1	48	1	45	2768	7510	0.167	2.867	0	0	0
3	17	6	"hsa-miR-3651"	"148327"	16520	6150	100	34	34	6	17	34	34	34	7	20	17	0	0	300	338	252	74	54	54	56	16	28	75	65	0	0.000	0.000	0.016	0.027	5.649	0.001	0.001	80	442	100	246	284	Error	0	246	0	284	2733	27029	0.000	17.625	0	0	0
3	18	6	"hsv2-miR-H19"	"147555"	16700	6140	100	34	35	7	20	34	34	34	7	20	16	3	0	53	54	15	27	51	51	53	15	28	20	3	0	0.000	0.333	0.326	0.378	3.743	-0.053	0.009	80	442	100	2	4	Error	0	2	1	3	2783	4312	0.143	0.067	0	0	0
3	19	6	""	"148486"	16880	6140	100	34	34	6	17	34	34	34	7	20	11	1	0	54	54	16	29	47	47	50	14	28	33	8	0	0.000	0.000	0.315	0.295	2.717	-0.054	0.013	80	452	100	7	7	Error	0	7	0	7	2726	4354	0.000	0.286	0	0	0
3	20	6	""	"148279"	17060	6140	100	36	35	7	20	34	34	34	6	17	18	3	0	54	53	15	28	48	48	51	14	27	26	5	0	0.333	0.200	0.429	0.567	2.954	-0.098	0.026	80	456	100	8	6	-1.585	2	6	1	5	2787	4267	0.167	0.143	0	0	0
3	21	6	""	"148035"	17230	6140	100	35	35	7	20	35	35	35	6	17	16	3	0	118	124	69	55	50	50	51	15	29	65	62	0	0.000	0.000	0.089	0.119	4.674	0.003	0.000	80	450	100	68	74	Error	0	68	0	74	2773	9939	0.000	4.867	0	0	0
3	22	6	""	"148158"	17420	6150	100	35	35	7	20	34	34	34	6	17	13	2	0	435	349	182	52	50	50	51	15	29	85	83	0	0.003	0.003	0.014	0.018	6.020	0.000	0.000	80	481	100	386	300	-8.589	1	385	1	299	2789	27899	0.167	19.867	0	0	0
3	1	7	""	"148611"	13620	6340	100	34	35	6	17	36	36	36	6	16	8	1	0	53	54	14	25	49	49	51	13	25	25	8	0	-0.500	-0.200	0.528	0.480	2.323	-0.025	0.002	80	493	100	2	4	Error	-2	4	-1	5	2791	4316	-0.167	0.231	0	0	0
3	2	7	""	"148615"	13800	6330	100	36	36	5	13	35	35	35	6	17	12	1	0	46	50	15	30	51	51	51	13	25	17	6	0	-0.200	-1.000	0.364	0.404	3.261	-0.046	0.006	80	463	100	-4	0	Error	1	-5	1	-1	2861	4017	0.167	-0.077	0	0	0
3	3	7	"hsa-miR-203b-3p"	"148012"	13980	6330	100	35	35	7	20	34	34	35	6	17	16	8	0	52	54	11	20	48	48	50	14	28	20	3	0	0.250	0.167	0.429	0.639	3.319	-0.062	0.008	80	451	100	5	7	-2.000	1	4	1	6	2797	4317	0.000	0.286	0	0	0
3	4	7	""	"148070"	14160	6330	100	34	35	6	17	35	35	35	6	17	13	1	0	48	50	13	26	49	49	50	13	26	15	5	0	1.000	0.000	0.500	0.462	2.464	0.019	0.001	80	450	100	-2	1	0.000	-1	-1	0	1	2794	3965	0.000	0.000	0	0	0
3	5	7	""	"148582"	14340	6330	100	34	34	6	17	34	34	34	6	17	12	3	0	56	58	17	29	48	48	50	14	28	32	15	0	0.000	0.000	0.450	0.382	3.508	-0.003	0.000	80	442	100	8	10	Error	0	8	0	10	2756	4620	0.000	0.571	0	0	0
3	6	7	""	"148528"	14530	6340	100	32	34	6	17	34	34	34	6	17	16	2	0	197	165	98	59	48	48	49	13	26	68	66	0	-0.013	0.000	0.041	0.078	7.720	-0.003	0.001	80	462	100	147	117	Error	-2	149	0	117	2720	13172	0.000	8.923	0	0	0
3	7	7	""	"148578"	14710	6340	100	34	35	6	17	34	34	35	6	17	17	3	0	146	147	93	63	47	47	48	13	27	66	57	0	0.000	0.010	0.054	0.101	5.721	-0.005	0.003	80	452	100	99	101	Error	0	99	1	100	2777	11746	0.000	7.615	0	0	0
3	8	7	""	"148130"	14890	6330	100	34	34	6	17	34	34	34	6	17	12	3	0	45	47	11	23	46	46	47	12	25	10	5	0	0.000	0.000	0.600	0.575	3.501	-0.079	0.018	80	460	100	-1	1	Error	0	-1	0	1	2729	3729	0.000	0.000	0	0	0
3	9	7	""	"148258"	15070	6330	100	34	35	7	20	34	34	34	6	17	20	5	0	48	50	15	30	45	45	47	13	27	20	8	0	0.000	0.200	0.451	0.415	2.436	-0.040	0.005	80	452	100	3	6	Error	0	3	1	5	2764	4000	0.167	0.231	0	0	0
3	10	7	""	"148283"	15250	6330	100	34	34	6	17	34	34	34	6	17	16	1	0	51	51	11	21	45	45	47	12	25	21	7	0	0.000	0.000	0.528	0.497	2.639	-0.049	0.006	80	421	100	6	6	Error	0	6	0	6	2742	4067	0.000	0.333	0	0	0
3	11	7	""	"148067"	15430	6330	100	34	34	6	17	34	34	34	6	17	13	2	0	48	49	11	22	45	45	46	12	26	17	5	0	0.000	0.000	0.417	0.496	2.815	-0.069	0.009	80	432	100	3	4	Error	0	3	0	4	2733	3880	0.000	0.250	0	0	0
3	12	7	"hsa-miR-216a-3p"	"148172"	15610	6340	100	34	34	7	20	34	34	34	6	17	22	2	0	57	61	22	36	45	45	46	11	23	51	32	0	0.000	0.000	0.333	0.382	4.526	-0.059	0.018	80	468	100	12	16	Error	0	12	0	16	2744	4916	0.000	1.364	0	0	0
3	13	7	""	"148689"	15790	6330	100	34	34	6	17	33	33	34	7	20	13	1	0	155	136	84	61	46	46	47	12	25	67	60	0	0.009	0.011	0.090	0.114	5.709	-0.006	0.003	80	442	100	110	91	-6.768	1	109	1	90	2740	10904	0.000	7.417	0	0	0
3	14	7	""	"148191"	15970	6340	100	34	34	6	17	34	34	34	7	20	15	2	0	73	74	30	40	44	44	46	13	28	63	53	0	0.000	0.000	0.163	0.202	4.199	0.005	0.000	80	442	100	29	30	Error	0	29	0	30	2726	5887	0.000	2.154	0	0	0
3	15	7	""	"148094"	16150	6340	100	34	34	6	17	34	34	34	6	17	18	2	0	442	358	242	67	46	46	47	13	27	76	70	0	0.000	0.000	0.016	0.035	8.647	-0.002	0.003	80	462	100	396	312	Error	0	396	0	312	2752	28655	0.000	23.923	0	0	0
3	16	7	""	"148419"	16340	6320	100	33	33	6	18	34	34	34	6	17	12	0	0	62	63	18	28	51	51	52	14	26	41	21	0	-0.091	-0.083	0.455	0.395	3.935	-0.060	0.019	80	438	100	10	11	Error	-1	11	-1	12	2659	5074	-0.167	0.786	0	0	0
3	17	7	""	"148503"	16510	6330	100	33	33	7	21	34	34	34	6	17	12	3	0	53	54	14	25	54	54	56	16	28	16	1	0	1.000	100000.000	0.857	0.812	4.060	-0.074	0.019	80	438	100	-2	-1	0.000	-1	-1	-1	0	2635	4328	-0.167	-0.125	0	0	0
3	18	7	""	"148605"	16690	6330	100	33	34	6	17	34	34	34	7	20	15	1	0	51	52	14	26	53	53	54	16	29	11	1	0	0.500	0.000	0.690	0.563	3.592	-0.100	0.034	80	461	100	-3	-1	-1.000	-1	-2	0	-1	2700	4157	0.000	-0.125	0	0	0
3	19	7	""	"148025"	16870	6330	100	34	33	7	21	34	34	34	6	17	17	2	0	51	52	13	25	49	49	50	14	28	17	3	0	0.000	-0.333	0.448	0.502	4.121	-0.080	0.014	80	452	100	2	2	Error	0	2	-1	3	2676	4195	-0.167	0.143	0	0	0
3	20	7	"hsa-miR-486-3p"	"148661"	17050	6350	100	35	35	7	20	34	34	35	6	17	22	5	0	58	61	20	32	50	50	52	14	26	35	11	0	0.125	0.091	0.472	0.432	4.287	-0.050	0.011	80	446	100	9	12	-3.000	1	8	1	11	2784	4882	0.000	0.643	0	0	0
3	21	7	""	"148429"	17230	6330	100	34	34	7	20	35	35	35	6	17	12	1	0	137	131	58	44	47	47	49	14	28	78	76	0	-0.011	-0.012	0.081	0.123	7.353	-0.017	0.015	80	452	100	89	83	Error	-1	90	-1	84	2702	10450	-0.167	5.857	0	0	0
3	22	7	""	"148407"	17410	6320	100	33	34	7	20	34	34	34	6	17	12	3	0	48	48	11	22	49	49	51	15	29	6	0	0	1.000	0.000	0.616	0.733	3.211	-0.024	0.001	80	471	100	-2	-1	0.000	-1	-1	0	-1	2722	3857	0.000	-0.200	0	0	0
3	1	8	""	"148442"	13630	6530	100	34	35	6	17	36	36	36	6	16	13	2	0	57	59	18	30	49	49	51	14	27	36	13	0	-0.250	-0.100	0.500	0.397	2.450	-0.003	0.000	80	484	100	6	9	Error	-2	8	-1	10	2818	4686	-0.167	0.571	0	0	0
3	2	8	""	"42499"	13820	6530	100	35	35	6	17	35	35	36	6	16	15	1	0	85	86	29	33	49	49	51	13	25	76	58	0	0.000	0.000	0.110	0.138	3.056	-0.001	0.000	80	460	100	36	37	Error	0	36	0	37	2821	6855	-0.167	2.692	0	0	0
3	3	8	"hsa-miR-181c-3p"	"145759"	13990	6530	100	35	35	6	17	34	34	35	6	17	21	1	0	64	63	18	28	49	49	51	14	27	50	22	0	0.067	0.071	0.316	0.330	2.851	-0.024	0.003	80	437	100	16	15	-3.907	1	15	1	14	2828	5032	0.000	0.857	0	0	0
3	4	8	"hsa-miR-450a-5p"	"17835"	14160	6530	100	35	34	5	14	35	35	35	6	17	10	0	0	59	63	21	33	49	49	50	13	26	41	25	0	0.000	-0.071	0.333	0.342	3.681	-0.059	0.019	80	459	100	10	13	Error	0	10	-1	14	2747	5016	-0.167	1.000	0	0	0
3	5	8	"hsa-miR-532-3p"	"42732"	14350	6510	100	35	35	6	17	34	34	35	6	17	20	5	0	56	60	20	33	49	49	51	15	29	27	20	0	0.143	0.091	0.225	0.300	3.119	-0.068	0.022	80	469	100	8	12	-2.807	1	7	1	11	2812	4771	0.000	0.600	0	0	0
3	6	8	"hsa-miR-33b-3p"	"145734"	14530	6530	100	35	35	6	17	35	35	35	6	17	16	3	0	64	70	26	37	48	48	49	12	24	52	43	0	0.000	0.000	0.333	0.345	4.351	-0.016	0.002	80	442	100	16	22	Error	0	16	0	22	2814	5572	0.000	1.750	0	0	0
3	7	8	"hsa-miR-892b"	"42493"	14710	6530	100	35	35	7	20	35	35	35	6	17	22	3	0	51	54	15	27	47	47	48	12	25	32	13	0	0.000	0.000	0.833	0.809	3.796	-0.082	0.014	80	442	100	4	7	Error	0	4	0	7	2803	4359	0.000	0.500	0	0	0
3	8	8	"hsa-miR-5100"	"168878"	14890	6530	100	34	35	7	20	35	35	35	6	17	18	3	0	22907	14621	11215	76	46	46	47	12	25	91	87	0	0.000	0.000	0.000	0.001	21.181	0.000	0.002	80	448	100	22860	14575	Error	-1	22861	0	14575	2802	1169651	0.000	1214.500	0	0	0
3	9	8	"hsa-miR-4653-3p"	"168605"	15060	6520	100	36	35	7	20	35	35	35	6	17	15	2	0	126	121	75	61	45	45	47	12	25	66	61	0	0.012	0.000	0.062	0.083	4.862	-0.006	0.002	80	459	100	82	76	-6.340	1	81	0	76	2810	9688	0.000	6.167	0	0	0
3	10	8	"hsa-miR-4494"	"168856"	15250	6510	100	35	35	7	20	34	34	35	6	17	21	6	0	48	48	11	22	45	45	46	12	26	18	5	0	0.333	0.333	0.714	0.633	3.153	-0.017	0.000	80	484	100	4	4	-1.585	1	3	1	3	2808	3846	0.000	0.167	0	0	0
3	11	8	"hsa-miR-5585-3p"	"168558"	15440	6510	100	37	36	7	19	34	34	34	6	17	25	5	0	50	51	15	29	45	45	46	11	23	35	12	0	0.600	0.333	0.485	0.531	3.116	-0.082	0.017	80	442	100	8	8	-0.737	3	5	2	6	2866	4102	0.333	0.455	0	0	0
3	12	8	"hsa-miR-5696"	"168700"	15600	6550	100	34	35	7	20	34	34	34	6	17	21	10	0	63	66	23	34	45	45	46	11	23	63	45	0	0.000	0.048	0.292	0.333	3.838	0.017	0.002	80	426	100	18	22	Error	0	18	1	21	2816	5271	0.167	1.818	0	0	0
3	13	8	"hsa-miR-4794"	"168829"	15790	6520	100	34	34	7	20	34	34	34	6	17	11	3	0	46	48	11	22	46	46	47	12	25	17	2	0	0.000	0.000	0.500	0.628	3.621	-0.137	0.024	80	473	100	0	2	Error	0	0	0	2	2708	3803	0.000	0.083	0	0	0
3	14	8	"hsa-miR-4666a-3p"	"168602"	15970	6520	100	34	35	7	20	34	34	34	7	20	18	0	0	43	44	10	22	46	46	47	12	25	8	2	0	0.000	-0.500	0.789	0.834	3.225	-0.137	0.031	80	442	100	-3	-1	Error	0	-3	1	-2	2790	3515	0.143	-0.250	0	0	0
3	15	8	"hsa-miR-3978"	"168894"	16150	6520	100	34	34	7	20	34	34	34	6	17	21	3	0	44	46	13	28	46	46	48	13	27	11	2	0	0.000	0.000	0.417	0.439	3.198	-0.088	0.021	80	443	100	-2	0	Error	0	-2	0	0	2740	3673	0.000	-0.154	0	0	0
3	16	8	"hsa-miR-4491"	"168918"	16330	6520	100	35	35	6	17	34	34	34	7	20	11	1	0	55	56	16	28	51	51	53	15	28	23	10	0	0.250	0.200	0.353	0.453	3.062	-0.104	0.039	80	461	100	5	6	-2.000	1	4	1	5	2773	4491	0.143	0.200	0	0	0
3	17	8	"hsa-miR-506-5p"	"168704"	16510	6530	100	35	35	6	17	34	34	34	7	20	12	0	0	78	80	30	37	54	54	56	16	28	56	46	0	0.042	0.038	0.182	0.218	3.678	-0.008	0.001	80	470	100	25	27	-4.585	1	24	1	26	2788	6427	0.143	1.500	0	0	0
3	18	8	"hsa-miR-296-5p"	"168708"	16700	6530	100	34	35	7	20	34	34	34	7	20	18	5	0	96	96	38	39	55	55	56	15	26	70	58	0	0.000	0.024	0.119	0.178	5.870	-0.016	0.004	80	459	100	41	42	Error	0	41	1	41	2777	7689	0.143	2.667	0	0	0
3	19	8	"hsa-miR-4796-5p"	"168621"	16870	6520	100	34	33	6	18	34	34	34	6	17	10	2	0	60	64	20	31	51	51	52	14	26	37	21	0	0.000	-0.077	0.400	0.408	4.357	-0.079	0.031	80	449	100	9	12	Error	0	9	-1	13	2672	5108	-0.167	0.857	0	0	0
3	20	8	"hsa-miR-4694-5p"	"168670"	17050	6520	100	34	35	5	14	34	34	35	7	20	15	0	0	111	121	68	56	49	49	51	13	25	71	62	0	0.000	0.014	0.063	0.080	5.139	-0.002	0.000	80	439	100	62	73	Error	0	62	1	72	2766	9656	0.000	5.385	0	0	0
3	21	8	"hsa-miR-4681"	"168767"	17230	6520	100	36	35	7	20	35	35	35	7	20	11	1	0	59	61	20	32	49	49	51	14	27	43	20	0	0.100	0.000	0.267	0.283	3.640	-0.038	0.006	80	472	100	11	12	-3.322	1	10	0	12	2799	4899	0.000	0.714	0	0	0
3	22	8	"hsa-miR-3150b-5p"	"168594"	17420	6520	100	34	34	7	20	34	34	35	7	20	17	2	0	68	70	22	31	51	51	53	14	26	57	27	0	0.000	0.000	0.194	0.246	3.799	-0.039	0.008	80	511	100	17	19	Error	0	17	0	19	2741	5566	-0.143	1.214	0	0	0
3	1	9	"hsa-miR-4532"	"168844"	13630	6710	100	36	35	7	20	36	36	36	6	16	16	2	0	1705	1756	1536	87	49	49	50	13	26	68	65	0	0.000	-0.001	0.003	0.016	22.056	-0.001	0.008	80	474	100	1656	1706	Error	0	1656	-1	1707	2831	140472	-0.167	131.231	0	0	0
3	2	9	"hsa-miR-4528"	"168975"	13810	6720	100	37	37	6	16	36	36	36	6	16	12	3	0	49	51	14	27	48	48	49	13	26	21	5	0	1.000	0.333	0.414	0.460	2.926	-0.063	0.010	80	442	100	2	4	0.000	1	1	1	3	2928	4049	0.167	0.154	0	0	0
3	3	9	"hsa-miR-2682-3p"	"168570"	13990	6720	100	36	36	6	16	35	35	35	6	17	21	0	0	60	64	22	34	49	49	50	13	26	45	32	0	0.091	0.067	0.235	0.243	3.160	0.011	0.001	80	430	100	12	16	-3.459	1	11	1	15	2888	5126	0.167	1.077	0	0	0
3	4	9	"hsa-miR-3129-3p"	"168649"	14160	6720	100	36	35	6	17	35	35	35	6	17	18	1	0	48	49	13	26	48	48	49	12	24	17	5	0	100000.000	0.000	0.583	0.517	2.508	-0.016	0.001	80	456	100	1	1	16.610	1	0	0	1	2808	3952	0.000	0.000	0	0	0
3	5	9	"hsa-miR-3618"	"168786"	14340	6720	100	35	35	6	17	35	35	35	6	17	10	1	0	63	63	19	30	48	48	50	15	30	45	20	0	0.000	0.000	0.215	0.268	3.481	-0.019	0.002	80	458	100	15	15	Error	0	15	0	15	2760	5074	0.000	0.867	0	0	0
3	6	9	"hsa-miR-3972"	"169074"	14530	6710	100	35	35	5	14	35	35	35	6	17	11	0	0	56	61	20	32	47	47	49	13	26	46	26	0	0.000	0.000	0.197	0.265	3.336	-0.002	0.000	80	442	100	9	14	Error	0	9	0	14	2772	4878	0.000	0.923	0	0	0
3	7	9	"hsa-miR-4783-3p"	"169106"	14710	6710	100	34	35	6	17	34	34	34	6	17	17	3	0	62	70	29	41	45	45	48	12	25	53	43	0	0.000	0.040	0.216	0.208	3.144	0.002	0.000	80	430	100	17	26	Error	0	17	1	25	2770	5605	0.167	1.833	0	0	0
3	8	9	"hsa-miR-4639-5p"	"169071"	14880	6720	100	35	35	5	14	35	35	35	6	17	11	1	0	52	54	15	27	45	45	47	13	27	30	13	0	0.000	0.000	0.220	0.263	4.079	-0.048	0.009	80	452	100	7	9	Error	0	7	0	9	2764	4289	0.000	0.538	0	0	0
3	9	9	"hsa-miR-4637"	"168984"	15070	6720	100	35	35	7	20	35	35	35	6	17	17	5	0	48	48	11	22	45	45	47	12	25	17	3	0	0.000	0.000	0.636	0.766	3.450	0.011	0.000	80	481	100	3	3	Error	0	3	0	3	2821	3820	0.000	0.083	0	0	0
3	10	9	"hsa-miR-4733-3p"	"169265"	15260	6730	100	34	34	6	17	34	34	35	6	17	15	3	0	65	66	22	33	44	44	46	15	32	55	32	0	0.000	0.000	0.216	0.257	4.211	-0.063	0.020	80	463	100	21	22	Error	0	21	0	22	2758	5261	-0.167	1.333	0	0	0
3	11	9	"hsa-miR-4790-3p"	"169099"	15430	6710	100	35	35	7	20	34	34	34	6	17	17	5	0	46	46	13	28	44	44	46	13	28	17	3	0	0.500	0.500	0.523	0.597	3.672	-0.026	0.001	80	450	100	3	3	-1.000	1	2	1	2	2770	3678	0.167	0.000	0	0	0
3	12	9	"hsa-miR-5047"	"169201"	15610	6710	100	34	34	6	17	34	34	34	6	17	16	0	0	48	46	11	23	45	45	46	13	28	13	1	0	0.000	0.000	0.667	0.521	2.907	-0.119	0.041	80	427	100	3	1	Error	0	3	0	1	2745	3704	0.000	0.000	0	0	0
3	13	9	"hsa-miR-382-3p"	"169132"	15800	6720	100	33	34	6	17	34	34	35	6	17	15	5	0	88	91	42	46	45	45	46	11	23	68	63	0	-0.023	0.000	0.167	0.236	6.101	-0.021	0.009	80	461	100	42	46	Error	-1	43	0	46	2735	7318	-0.167	4.091	0	0	0
3	14	9	"hsa-miR-5687"	"169122"	15980	6710	100	35	35	6	17	35	35	35	6	17	12	1	0	51	53	13	24	45	45	46	11	23	37	12	0	0.000	0.000	0.368	0.435	3.559	-0.106	0.023	80	462	100	6	8	Error	0	6	0	8	2770	4238	0.000	0.636	0	0	0
3	15	9	"hsa-miR-3064-5p"	"169227"	16170	6710	100	34	34	6	17	34	34	35	6	17	20	1	0	59	66	33	50	46	46	47	12	25	51	35	0	0.000	0.000	0.333	0.308	3.133	-0.067	0.043	80	451	100	13	20	Error	0	13	0	20	2722	5280	-0.167	1.583	0	0	0
3	16	9	"hsa-miR-4692"	"169289"	16340	6710	100	34	35	7	20	34	34	34	6	17	23	3	0	51	51	12	23	50	50	52	15	28	10	1	0	0.000	1.000	1.000	0.876	3.489	-0.156	0.040	80	440	100	1	2	Error	0	1	1	1	2779	4079	0.167	-0.067	0	0	0
3	17	9	"hsa-miR-4503"	"169308"	16520	6720	100	34	34	6	17	34	34	34	6	17	15	0	0	80	80	30	37	54	54	56	16	28	61	36	0	0.000	0.000	0.179	0.204	2.926	-0.031	0.011	80	442	100	26	26	Error	0	26	0	26	2699	6398	0.000	1.500	0	0	0
3	18	9	"hsa-miR-4290"	"169282"	16700	6720	100	35	35	6	17	34	34	34	6	17	18	3	0	576	455	274	60	54	54	56	17	30	80	72	0	0.002	0.002	0.012	0.015	5.942	0.001	0.001	80	442	100	523	402	-9.028	1	522	1	401	2821	36394	0.167	23.471	0	0	0
3	19	9	"hsa-miR-4445-3p"	"169172"	16880	6720	100	34	35	7	20	34	34	34	6	17	20	3	0	58	59	18	30	50	50	51	14	27	31	13	0	0.000	0.111	0.444	0.501	3.771	-0.056	0.012	80	451	100	8	10	Error	0	8	1	9	2762	4686	0.167	0.571	0	0	0
3	20	9	"hsa-miR-4518"	"169199"	17060	6720	100	34	34	6	17	34	34	35	6	17	17	1	0	105	120	72	60	47	47	49	14	28	63	55	0	0.000	0.000	0.067	0.093	4.274	-0.002	0.000	80	461	100	58	73	Error	0	58	0	73	2747	9633	-0.167	5.071	0	0	0
3	21	9	"hsa-miR-642b-5p"	"169034"	17250	6720	100	35	35	7	20	35	35	35	6	17	11	3	0	1126	827	542	65	49	49	52	14	26	78	77	0	0.000	0.000	0.010	0.023	13.523	0.000	0.000	80	450	100	1077	778	Error	0	1077	0	778	2767	66185	0.000	55.357	0	0	0
3	22	9	"hsa-miR-5590-3p"	"169173"	17420	6720	100	34	34	6	17	35	35	35	7	20	11	0	0	53	56	17	30	52	52	54	15	27	25	6	0	-1.000	-0.250	0.439	0.425	2.430	-0.023	0.002	80	470	100	0	3	Error	-1	1	-1	4	2749	4449	-0.143	0.133	0	0	0
3	1	10	"Empty"	"0"	13630	6900	100	36	36	5	13	35	35	35	6	17	17	5	0	49	50	12	24	47	47	49	13	26	15	5	0	0.500	0.333	0.475	0.444	2.672	-0.008	0.000	80	502	100	3	4	-1.000	1	2	1	3	2910	4017	0.167	0.077	0	0	0
3	2	10	"hsa-miR-4766-3p"	"169231"	13820	6900	100	35	35	6	17	36	36	35	6	17	10	1	0	52	52	12	23	47	47	50	14	28	17	5	0	-0.200	-0.200	0.586	0.514	3.637	-0.009	0.000	80	452	100	4	4	Error	-1	5	-1	5	2816	4173	0.000	0.143	0	0	0
3	3	10	"hsa-miR-4676-3p"	"169315"	14000	6900	100	35	35	6	17	35	35	35	6	17	17	1	0	47	50	12	24	48	48	50	13	26	18	2	0	0.000	0.000	0.500	0.657	3.504	-0.002	0.000	80	440	100	-1	2	Error	0	-1	0	2	2804	3990	0.000	0.000	0	0	0
3	4	10	"hsa-miR-520b/hsa-miR-520c-3p"	"169005"	14170	6930	100	35	35	6	17	35	35	35	6	17	21	0	0	53	56	17	30	47	47	49	13	26	35	15	0	0.000	0.000	0.444	0.388	3.060	-0.002	0.000	80	458	100	6	9	Error	0	6	0	9	2827	4466	0.000	0.538	0	0	0
3	5	10	""	"168580"	14370	6890	100	35	35	7	20	35	35	35	6	17	18	3	0	60	61	18	29	46	46	49	14	28	48	22	0	0.000	0.000	0.321	0.324	3.455	-0.050	0.013	80	458	100	14	15	Error	0	14	0	15	2811	4878	0.000	0.857	0	0	0
3	6	10	""	"169246"	14540	6890	100	34	34	5	14	35	35	35	6	17	8	0	0	52	56	14	25	46	46	48	13	27	32	12	0	-0.167	-0.100	0.400	0.489	2.680	-0.083	0.023	80	434	100	5	9	Error	-1	6	-1	10	2743	4452	-0.167	0.615	0	0	0
3	7	10	""	"169291"	14710	6900	100	35	35	6	17	35	35	35	6	17	16	1	0	57	67	31	46	45	45	47	11	23	50	38	0	0.000	0.000	0.229	0.243	3.955	-0.028	0.008	80	468	100	12	22	Error	0	12	0	22	2811	5367	0.000	1.818	0	0	0
3	8	10	""	"168888"	14910	6910	100	35	35	6	17	35	35	35	6	17	18	1	0	65	66	19	28	45	45	46	11	23	65	42	0	0.000	0.000	0.222	0.236	3.422	-0.010	0.000	80	451	100	20	21	Error	0	20	0	21	2813	5260	0.000	1.818	0	0	0
3	9	10	"hsa-miRPlus-A1086"	"169416"	15080	6910	100	34	34	6	17	34	34	35	6	17	16	1	0	94	104	56	53	46	46	47	16	34	63	56	0	0.000	0.000	0.062	0.094	5.253	0.004	0.001	80	430	100	48	58	Error	0	48	0	58	2704	8333	-0.167	3.563	0	0	0
3	10	10	""	"168913"	15260	6910	100	34	34	6	17	34	34	35	6	17	15	3	0	168	153	86	56	46	46	47	16	34	71	66	0	0.000	0.000	0.052	0.073	6.913	-0.001	0.000	80	430	100	122	107	Error	0	122	0	107	2719	12279	-0.167	6.625	0	0	0
3	11	10	""	"169060"	15430	6900	100	36	35	6	17	34	34	34	6	17	13	3	0	600	443	306	69	45	45	46	12	26	73	68	0	0.004	0.003	0.009	0.024	9.780	0.001	0.003	80	440	100	557	399	-8.116	2	555	1	398	2790	35465	0.167	33.083	0	0	0
3	12	10	""	"169051"	15620	6900	100	33	34	6	17	34	34	34	6	17	16	1	0	116	122	71	58	44	44	45	12	26	70	63	0	-0.014	0.000	0.062	0.102	6.784	-0.009	0.005	80	470	100	71	78	Error	-1	72	0	78	2733	9795	0.000	6.417	0	0	0
3	13	10	""	"168604"	15800	6900	100	33	34	6	17	35	35	35	6	17	16	0	0	49	50	12	24	45	45	45	11	24	26	7	0	-0.500	-0.200	0.800	0.768	2.397	-0.035	0.003	80	451	100	2	4	Error	-2	4	-1	5	2719	3965	-0.167	0.455	0	0	0
3	14	10	"Empty"	"0"	15980	6900	100	34	35	7	20	35	35	34	6	17	18	3	0	45	47	11	23	44	44	45	11	24	23	3	0	-1.000	0.000	0.600	0.629	3.262	-0.038	0.003	80	461	100	0	3	Error	-1	1	0	3	2791	3745	0.167	0.182	0	0	0
3	15	10	"Empty"	"0"	16160	6900	100	34	34	6	17	34	34	34	6	17	12	2	0	45	45	11	24	43	43	45	11	24	12	3	0	0.000	0.000	0.679	0.657	2.898	-0.100	0.016	80	452	100	2	2	Error	0	2	0	2	2753	3601	0.000	0.000	0	0	0
3	16	10	"Empty"	"0"	16340	6900	100	34	34	7	20	34	34	34	6	17	12	3	0	49	51	15	29	48	48	49	14	28	23	5	0	0.000	0.000	0.440	0.480	2.802	-0.056	0.009	80	452	100	1	3	Error	0	1	0	3	2695	4044	0.000	0.143	0	0	0
3	17	10	"Empty"	"0"	16520	6900	100	34	34	7	20	34	34	34	7	20	16	1	0	55	55	15	27	51	51	53	15	28	21	3	0	0.000	0.000	0.582	0.579	4.495	-0.088	0.021	80	442	100	4	4	Error	0	4	0	4	2751	4426	0.000	0.133	0	0	0
3	18	10	"Empty"	"0"	16700	6900	100	34	34	7	20	34	34	34	6	17	16	5	0	54	55	15	27	51	51	52	15	28	16	6	0	0.000	0.000	0.833	0.679	3.658	-0.023	0.002	80	460	100	3	4	Error	0	3	0	4	2717	4408	0.000	0.200	0	0	0
3	19	10	"Empty"	"0"	16890	6900	100	34	34	7	20	34	34	35	6	17	16	3	0	54	56	15	26	48	48	52	18	34	18	6	0	0.000	0.000	0.500	0.448	2.716	-0.111	0.038	80	449	100	6	8	Error	0	6	0	8	2724	4483	-0.167	0.222	0	0	0
3	20	10	"Empty"	"0"	17060	6900	100	35	34	6	17	35	35	35	6	17	12	0	0	46	46	10	21	46	46	49	14	28	11	0	0	0.000	100000.000	0.900	0.860	2.783	-0.110	0.026	80	438	100	0	-1	Error	0	0	-1	0	2739	3673	-0.167	-0.214	0	0	0
3	21	10	"Empty"	"0"	17240	6900	100	33	34	6	17	34	34	34	6	17	15	5	0	53	55	15	27	50	50	52	14	26	26	5	0	-0.333	0.000	0.375	0.436	3.324	-0.076	0.017	80	450	100	2	5	Error	-1	3	0	5	2733	4377	0.000	0.214	0	0	0
3	22	10	"Empty"	"0"	17420	6900	100	33	34	6	17	34	34	35	7	20	12	2	0	50	52	14	26	52	52	54	19	35	7	1	0	0.500	0.000	0.538	0.528	3.494	0.021	0.004	80	474	100	-3	0	-1.000	-1	-2	0	0	2696	4128	-0.143	-0.105	0	0	0
3	1	11	"Empty"	"0"	13630	7100	100	36	36	6	16	35	35	35	6	17	22	2	0	48	50	12	24	48	48	49	13	26	16	5	0	100000.000	0.500	0.667	0.653	3.411	-0.044	0.005	80	492	100	1	3	16.610	1	0	1	2	2845	3989	0.167	0.077	0	0	0
3	2	11	"hsa-miR-425-5p"	"17608"	13810	7090	100	36	37	6	16	35	35	35	6	17	22	6	0	213	201	140	69	48	48	50	13	26	66	61	0	0.006	0.013	0.024	0.039	5.163	0.007	0.010	80	470	100	166	155	-7.366	1	165	2	153	2935	16058	0.333	11.615	0	0	0
3	3	11	"hsa-miR-125b-5p"	"30787"	14000	7100	100	35	35	6	17	35	35	35	6	17	13	0	0	4571	3255	2443	75	48	48	50	13	26	76	75	0	0.000	0.000	0.002	0.010	19.552	0.000	0.000	80	448	100	4523	3207	Error	0	4523	0	3207	2796	260392	0.000	246.538	0	0	0
3	4	11	"hsa-miR-518e-3p"	"11159"	14180	7100	100	35	35	5	14	35	35	35	6	17	10	2	0	49	50	11	22	48	48	49	15	30	11	1	0	0.000	0.000	0.467	0.408	3.113	-0.054	0.007	80	430	100	1	2	Error	0	1	0	2	2772	4029	0.000	0.067	0	0	0
3	5	11	""	"11218"	14370	7100	100	34	35	6	17	35	35	35	6	17	16	1	0	61	61	17	27	47	47	49	15	30	47	15	0	-0.071	0.000	0.372	0.423	4.233	0.018	0.001	80	475	100	13	14	Error	-1	14	0	14	2785	4867	0.000	0.800	0	0	0
3	6	11	""	"46572"	14540	7100	100	35	35	7	20	34	34	34	6	17	22	5	0	48	49	12	24	46	46	48	13	27	20	2	0	0.500	0.333	0.636	0.611	3.565	-0.005	0.000	80	464	100	3	4	-1.000	1	2	1	3	2809	3932	0.167	0.077	0	0	0
3	7	11	"ebv-miR-BART19-5p"	"42613"	14720	7100	100	34	34	5	14	34	34	34	6	17	11	2	0	62	64	19	29	44	44	46	11	23	67	37	0	0.000	0.000	0.239	0.283	3.965	0.002	0.000	80	458	100	18	20	Error	0	18	0	20	2756	5141	0.000	1.636	0	0	0
3	8	11	""	"42511"	14890	7090	100	35	35	6	17	34	34	34	6	17	21	1	0	56	56	15	26	46	46	47	15	31	35	6	0	0.100	0.100	0.485	0.494	3.385	0.036	0.004	80	438	100	11	11	-3.322	1	10	1	10	2778	4453	0.167	0.600	0	0	0
3	9	11	""	"11217"	15070	7090	100	35	34	6	17	34	34	35	6	17	16	2	0	56	56	15	26	45	45	47	14	29	38	11	0	0.091	0.000	0.278	0.277	2.574	-0.003	0.000	80	460	100	12	11	-3.459	1	11	0	11	2755	4490	-0.167	0.643	0	0	0
3	10	11	""	"46712"	15260	7100	100	34	34	6	17	34	34	35	7	20	13	0	0	625	478	317	66	45	45	47	12	25	80	77	0	0.000	0.000	0.012	0.023	8.609	0.000	0.000	80	462	100	580	433	Error	0	580	0	433	2736	38266	-0.143	35.917	0	0	0
3	11	11	"ebv-miR-BART1-5p"	"17541"	15440	7080	100	34	34	6	17	34	34	35	7	20	13	2	0	56	58	26	44	44	44	49	64	130	1	1	0	0.000	0.000	0.322	0.246	3.980	0.017	0.042	80	464	100	12	14	Error	0	12	0	14	2749	4612	-0.143	0.141	0	0	0
3	12	11	""	"17596"	15620	7100	100	34	34	6	17	34	34	35	6	17	13	3	0	220	194	127	65	45	45	49	66	134	61	55	0	0.000	0.000	0.037	0.081	8.418	-0.002	0.001	80	448	100	175	149	Error	0	175	0	149	2740	15558	-0.167	2.197	0	0	0
3	13	11	""	"28250"	15790	7100	100	34	35	7	20	34	34	35	6	17	17	8	0	52	56	16	28	45	45	46	12	26	40	16	0	0.000	0.091	0.500	0.596	4.589	-0.079	0.018	80	449	100	7	12	Error	0	7	1	11	2783	4453	0.000	0.833	0	0	0
3	14	11	"hsa-miR-372-3p"	"11084"	15970	7100	100	34	34	7	20	34	34	34	6	17	21	0	0	51	54	16	29	45	45	46	12	26	40	15	0	0.000	0.000	0.429	0.509	3.041	-0.064	0.012	80	471	100	6	9	Error	0	6	0	9	2750	4319	0.000	0.667	0	0	0
3	15	11	"ebv-miR-BART16"	"17358"	16160	7090	100	34	34	6	17	35	35	35	6	17	6	1	0	99	160	122	76	44	44	45	12	26	67	57	0	-0.018	-0.009	0.038	0.078	10.558	-0.007	0.009	80	462	100	54	115	Error	-1	55	-1	116	2722	12827	-0.167	9.583	0	0	0
3	16	11	"hsa-miR-592"	"17312"	16340	7090	100	35	35	7	20	34	34	34	6	17	20	5	0	56	55	15	27	45	45	46	12	26	43	12	0	0.091	0.100	0.500	0.488	3.569	-0.109	0.027	80	452	100	12	11	-3.459	1	11	1	10	2804	4380	0.167	0.750	0	0	0
3	17	11	"hsa-miR-521"	"11171"	16520	7090	100	34	34	7	20	34	34	34	7	20	16	2	0	58	60	14	23	50	50	52	17	32	25	5	0	0.000	0.000	0.433	0.566	3.782	-0.105	0.044	80	461	100	8	10	Error	0	8	0	10	2741	4768	0.000	0.471	0	0	0
3	18	11	""	"42803"	16700	7100	100	35	34	6	17	34	34	35	6	17	18	1	0	142	195	154	78	50	50	52	16	30	62	55	0	0.011	0.000	0.033	0.067	8.288	-0.004	0.003	80	460	100	93	145	-6.524	1	92	0	145	2731	15563	-0.167	8.938	0	0	0
3	19	11	"hsa-miR-621"	"46301"	16880	7100	100	35	35	6	17	34	34	35	7	20	15	1	0	51	54	17	31	52	52	54	17	31	12	5	0	-1.000	0.500	0.500	0.395	3.237	-0.018	0.001	80	461	100	0	3	Error	1	-1	1	2	2792	4304	0.000	0.000	0	0	0
3	20	11	""	"14289"	17060	7100	100	35	35	7	20	34	34	35	7	20	15	3	0	63	64	21	32	47	47	49	13	26	56	32	0	0.063	0.059	0.286	0.301	3.210	-0.052	0.010	80	460	100	17	18	-4.000	1	16	1	17	2760	5137	0.000	1.154	0	0	0
3	21	11	"hsa-miR-21-3p"	"42524"	17240	7100	100	34	34	6	17	34	34	35	7	20	13	0	0	1549	1085	766	70	49	49	51	14	27	80	72	0	0.000	0.000	0.006	0.014	9.675	0.001	0.004	80	460	100	1500	1036	Error	0	1500	0	1036	2741	86798	-0.143	73.857	0	0	0
3	22	11	"Empty"	"0"	17420	7090	100	33	34	7	20	34	34	35	7	20	16	2	0	49	51	15	29	51	51	53	19	35	11	2	0	0.500	0.000	0.667	0.550	4.181	0.037	0.009	80	484	100	-3	0	-1.000	-1	-2	0	0	2706	4082	-0.143	-0.105	0	0	0
3	1	12	"hsa-miR-361-5p"	"14301"	13640	7290	100	34	35	7	20	35	35	35	6	17	17	3	0	568	443	257	58	47	47	48	12	25	83	78	0	-0.002	0.000	0.017	0.039	8.178	-0.002	0.003	80	481	100	520	396	Error	-1	521	0	396	2798	35465	0.000	32.917	0	0	0
3	2	12	"spike_control_v2_40"	"29001"	13810	7290	100	35	36	6	16	35	35	35	6	17	13	2	0	1007	778	509	65	48	48	49	13	26	82	77	0	0.000	0.001	0.006	0.011	8.156	0.000	0.000	80	457	100	959	731	Error	0	959	1	730	2843	62216	0.167	56.077	0	0	0
3	3	12	"hsa-miR-1229-3p"	"46689"	13990	7270	100	35	35	6	17	35	35	35	6	17	15	1	0	51	53	16	30	48	48	49	13	26	25	8	0	0.000	0.000	0.408	0.365	3.617	-0.045	0.007	80	456	100	3	5	Error	0	3	0	5	2821	4200	0.000	0.308	0	0	0
3	4	12	"hsa-miR-1324"	"46647"	14180	7280	100	34	34	6	17	35	35	35	6	17	11	2	0	46	49	13	26	47	47	48	14	29	17	3	0	1.000	-0.500	0.625	0.637	3.192	-0.114	0.027	80	481	100	-2	1	0.000	-1	-1	-1	2	2744	3934	-0.167	0.071	0	0	0
3	5	12	""	"23524"	14380	7300	100	34	36	8	22	35	35	35	6	17	16	3	0	53	57	19	33	46	46	47	14	29	36	16	0	-0.143	0.091	0.333	0.395	4.371	-0.069	0.014	80	457	100	6	12	Error	-1	7	1	11	2842	4560	0.167	0.714	0	0	0
3	6	12	""	"42611"	14540	7300	100	35	35	6	17	34	34	35	6	17	15	2	0	48	52	24	46	46	46	48	13	27	20	7	0	0.500	0.167	0.400	0.400	4.152	-0.062	0.019	80	412	100	3	7	-1.000	1	2	1	6	2784	4188	0.000	0.308	0	0	0
3	7	12	"hsa-miR-744-3p"	"42970"	14710	7300	100	35	35	6	17	34	34	34	6	17	17	3	0	59	64	20	31	46	46	48	13	27	48	32	0	0.077	0.056	0.214	0.231	3.970	-0.030	0.005	80	439	100	14	19	-3.700	1	13	1	18	2774	5092	0.167	1.231	0	0	0
3	8	12	"hsa-miR-574-5p"	"27740"	14890	7290	100	34	35	8	22	35	35	35	6	17	17	3	0	238	360	318	88	46	46	48	12	25	66	62	0	-0.005	0.000	0.035	0.054	11.239	0.002	0.003	80	460	100	191	314	Error	-1	192	0	314	2789	28781	0.000	26.000	0	0	0
3	9	12	""	"46228"	15070	7290	100	34	34	6	17	34	34	35	6	17	12	1	0	628	482	379	78	45	45	47	12	25	77	67	0	0.000	0.000	0.009	0.020	9.973	0.001	0.000	80	478	100	583	437	Error	0	583	0	437	2727	38568	-0.167	36.250	0	0	0
3	10	12	""	"11215"	15270	7290	100	35	35	6	17	34	34	34	6	17	11	2	0	61	65	24	36	45	45	47	13	27	56	36	0	0.063	0.050	0.208	0.238	4.002	-0.058	0.023	80	471	100	17	21	-4.000	1	16	1	20	2765	5227	0.167	1.385	0	0	0
3	11	12	""	"11246"	15450	7300	100	35	35	6	17	34	34	34	6	17	11	2	0	73	77	32	41	44	44	46	12	26	71	53	0	0.034	0.030	0.162	0.158	3.409	-0.015	0.002	80	452	100	30	34	-4.858	1	29	1	33	2771	6122	0.167	2.583	0	0	0
3	12	12	""	"17904"	15620	7290	100	34	35	5	14	34	34	34	6	17	11	2	0	261	219	145	66	45	45	45	11	24	78	68	0	0.000	0.006	0.026	0.053	7.585	-0.001	0.000	80	428	100	216	175	Error	0	216	1	174	2760	17525	0.167	15.818	0	0	0
3	13	12	""	"11273"	15790	7290	100	33	35	7	20	34	34	35	6	17	20	6	0	196	398	375	94	45	45	46	11	23	62	61	0	-0.007	0.003	0.020	0.054	11.448	0.001	0.002	80	440	100	150	354	Error	-1	151	1	353	2761	31849	0.000	32.000	0	0	0
3	14	12	""	"19583"	15970	7290	100	35	35	6	17	34	34	34	6	17	15	3	0	68	73	31	42	46	46	46	11	23	56	50	0	0.045	0.037	0.158	0.174	3.985	-0.025	0.007	80	452	100	23	28	-4.459	1	22	1	27	2799	5860	0.167	2.455	0	0	0
3	15	12	"hsa-miR-509-3p"	"11141"	16150	7280	100	35	35	7	20	34	34	34	7	20	18	1	0	55	57	18	31	44	44	45	11	24	47	26	0	0.091	0.077	0.344	0.322	2.895	-0.034	0.004	80	471	100	12	14	-3.459	1	11	1	13	2825	4596	0.143	1.091	0	0	0
3	16	12	"hsa-miR-554"	"42766"	16340	7280	100	34	34	6	17	35	35	35	7	20	8	1	0	58	58	17	29	45	45	45	12	26	50	26	0	-0.077	-0.077	0.417	0.416	3.440	-0.062	0.012	80	459	100	12	12	Error	-1	13	-1	13	2684	4623	-0.143	1.083	0	0	0
3	17	12	""	"17896"	16510	7290	100	35	34	7	20	34	34	34	7	20	13	2	0	1773	1464	1220	83	48	48	50	16	32	75	70	0	0.001	0.000	0.004	0.009	17.024	0.000	0.002	80	459	100	1726	1416	Error	1	1725	0	1416	2731	117121	0.000	88.375	0	0	0
3	18	12	"hsa-miR-1305"	"46501"	16700	7290	100	34	34	7	20	34	34	34	6	17	17	3	0	54	56	18	32	49	49	51	15	29	30	13	0	0.000	0.000	0.333	0.442	4.976	-0.103	0.047	80	452	100	5	7	Error	0	5	0	7	2727	4498	0.000	0.333	0	0	0
3	19	12	"hsa-miR-551a"	"17272"	16880	7290	100	33	34	7	20	34	34	34	6	17	17	3	0	78	79	26	32	51	51	53	14	26	66	45	0	-0.037	0.000	0.243	0.235	2.572	-0.031	0.009	80	442	100	26	28	Error	-1	27	0	28	2730	6308	0.000	1.857	0	0	0
3	20	12	""	"42479"	17060	7290	100	34	34	7	20	34	34	34	6	17	16	6	0	68	72	23	31	49	49	51	14	27	56	33	0	0.000	0.000	0.214	0.284	4.522	-0.071	0.035	80	430	100	19	23	Error	0	19	0	23	2717	5742	0.000	1.500	0	0	0
3	21	12	"hsa-miR-424-5p"	"42965"	17230	7290	100	35	35	6	17	34	34	34	6	17	13	5	0	917	744	602	80	48	48	50	14	28	76	70	0	0.001	0.001	0.008	0.016	11.251	0.001	0.004	80	459	100	870	697	-9.763	1	869	1	696	2792	59545	0.167	49.571	0	0	0
3	22	12	""	"42913"	17430	7280	100	33	33	6	18	34	34	34	6	17	11	1	0	55	58	17	29	51	51	52	14	26	27	8	0	-0.250	-0.143	0.583	0.526	2.499	-0.116	0.050	80	513	100	3	6	Error	-1	4	-1	7	2667	4611	-0.167	0.429	0	0	0
3	1	13	"hsa-miR-922"	"42683"	13630	7490	100	37	36	6	16	35	35	36	6	16	20	2	0	59	66	23	34	47	47	48	12	25	48	40	0	0.167	0.053	0.243	0.311	3.741	0.041	0.010	80	503	100	14	20	-2.585	2	12	1	19	2910	5305	0.000	1.500	0	0	0
3	2	13	""	"28450"	13820	7490	100	35	36	6	16	35	35	35	6	17	20	3	0	240	211	115	54	48	48	49	12	24	81	75	0	0.000	0.006	0.029	0.042	4.916	-0.003	0.003	80	459	100	192	164	Error	0	192	1	163	2851	16886	0.167	13.500	0	0	0
3	3	13	"spike_control_v2_37"	"28684"	13990	7480	100	35	35	6	17	35	35	35	6	17	10	1	0	1100	1113	1006	90	48	48	49	12	24	68	66	0	0.000	0.000	0.005	0.013	12.951	-0.001	0.005	80	465	100	1052	1065	Error	0	1052	0	1065	2811	89063	0.000	88.667	0	0	0
3	4	13	""	"46514"	14170	7480	100	35	35	7	20	35	35	35	6	17	16	1	0	3303	4045	3817	94	46	46	47	12	25	73	66	0	0.000	0.000	0.001	0.010	40.013	0.000	0.000	80	469	100	3257	3999	Error	0	3257	0	3999	2801	323615	0.000	333.167	0	0	0
3	5	13	"hsa-miR-181a-5p"	"42865"	14350	7490	100	34	34	6	17	35	35	35	6	17	8	1	0	1515	1070	778	72	46	46	47	12	25	82	76	0	-0.001	-0.001	0.004	0.009	10.439	0.000	0.000	80	432	100	1468	1023	Error	-1	1469	-1	1024	2724	85624	-0.167	85.250	0	0	0
3	6	13	""	"42894"	14530	7480	100	34	34	7	20	34	34	35	6	17	18	5	0	188	171	114	66	46	46	47	12	25	71	66	0	0.000	0.000	0.041	0.060	4.950	-0.002	0.001	80	451	100	142	125	Error	0	142	0	125	2716	13719	-0.167	10.333	0	0	0
3	7	13	"hsa-miR-302b-5p"	"42667"	14710	7480	100	34	34	6	17	34	34	34	6	17	13	1	0	50	52	14	26	47	47	48	13	27	25	8	0	0.000	0.000	0.345	0.306	3.413	-0.065	0.016	80	442	100	3	5	Error	0	3	0	5	2729	4185	0.000	0.308	0	0	0
3	8	13	"hsa-miR-130a-3p"	"10138"	14890	7480	100	35	35	6	17	35	35	35	6	17	15	1	0	2806	2083	1377	66	45	45	47	12	25	81	78	0	0.000	0.000	0.002	0.005	12.959	0.000	0.000	80	462	100	2761	2038	Error	0	2761	0	2038	2777	166608	0.000	169.667	0	0	0
3	9	13	""	"30681"	15080	7480	100	34	34	7	20	35	35	35	6	17	8	2	0	91	89	39	43	45	45	46	11	23	70	65	0	-0.022	-0.023	0.130	0.152	4.344	0.005	0.001	80	450	100	45	43	Error	-1	46	-1	44	2730	7142	-0.167	3.909	0	0	0
3	10	13	""	"30831"	15250	7480	100	34	34	7	20	34	34	34	7	20	17	0	0	109	111	63	56	46	46	47	12	25	65	60	0	0.000	0.000	0.067	0.089	4.738	-0.009	0.004	80	441	100	63	65	Error	0	63	0	65	2746	8850	0.000	5.333	0	0	0
3	11	13	"hsa-miR-1298-5p"	"46381"	15430	7480	100	34	34	7	20	34	34	34	6	17	12	3	0	83	84	35	41	45	45	47	12	25	70	57	0	0.000	0.000	0.146	0.180	4.474	-0.020	0.005	80	442	100	38	39	Error	0	38	0	39	2697	6713	0.000	3.083	0	0	0
3	12	13	"hsa-miR-26b-3p"	"42523"	15610	7480	100	35	35	7	20	34	34	34	6	17	16	3	0	107	101	53	52	45	45	46	11	23	65	60	0	0.016	0.018	0.115	0.153	4.761	0.004	0.001	80	460	100	63	57	-5.954	1	62	1	56	2772	8116	0.167	5.000	0	0	0
3	13	13	"hsa-miR-450b-3p"	"42892"	15790	7480	100	36	35	6	17	34	34	34	7	20	15	1	0	58	60	20	33	45	45	46	11	23	51	35	0	0.154	0.067	0.220	0.213	3.687	-0.019	0.001	80	452	100	15	16	-2.700	2	13	1	15	2837	4800	0.143	1.273	0	0	0
3	14	13	"ebv-miR-BART9-5p"	"42824"	15970	7480	100	35	35	7	20	34	34	34	6	17	23	3	0	76	82	33	40	46	46	47	11	23	71	57	0	0.033	0.028	0.106	0.150	3.281	-0.003	0.000	80	462	100	31	37	-4.907	1	30	1	36	2775	6575	0.167	3.182	0	0	0
3	15	13	"kshv-miR-K12-4-5p"	"17606"	16160	7480	100	34	34	7	20	34	34	34	6	17	12	3	0	52	54	15	27	44	44	45	11	24	42	21	0	0.000	0.000	0.382	0.340	3.808	-0.142	0.042	80	459	100	8	10	Error	0	8	0	10	2748	4309	0.000	0.818	0	0	0
3	16	13	""	"42927"	16330	7480	100	34	34	6	17	34	34	34	6	17	13	5	0	57	67	28	41	45	45	46	13	28	48	36	0	0.000	0.000	0.227	0.309	6.053	-0.034	0.010	80	449	100	12	22	Error	0	12	0	22	2729	5328	0.000	1.615	0	0	0
3	17	13	""	"42861"	16520	7480	100	34	35	8	22	34	34	34	7	20	21	6	0	123	119	56	47	49	49	51	16	31	71	67	0	0.000	0.014	0.097	0.083	3.672	0.002	0.000	80	440	100	74	71	Error	0	74	1	70	2789	9540	0.143	4.250	0	0	0
3	18	13	"hsa-miR-1277-3p"	"46925"	16690	7470	100	34	34	7	20	34	34	34	6	17	16	3	0	61	62	15	24	51	51	52	16	30	30	7	0	0.000	0.000	0.417	0.419	3.147	-0.101	0.039	80	446	100	10	11	Error	0	10	0	11	2726	4936	0.000	0.625	0	0	0
3	19	13	"hsa-miR-1202"	"46832"	16870	7470	100	35	35	7	20	34	34	34	6	17	18	5	0	51	54	17	31	48	48	49	13	26	25	13	0	0.333	0.167	0.481	0.542	2.876	-0.067	0.017	80	430	100	4	7	-1.585	1	3	1	6	2779	4335	0.167	0.385	0	0	0
3	20	13	""	"42614"	17060	7470	100	35	35	7	20	34	34	35	7	20	21	3	0	96	99	40	40	51	51	52	14	26	78	65	0	0.022	0.021	0.100	0.118	2.946	0.002	0.000	80	440	100	46	49	-5.492	1	45	1	48	2823	7910	0.000	3.357	0	0	0
3	21	13	"hsa-miR-718"	"146064"	17230	7480	100	35	36	7	19	34	34	34	6	17	20	5	0	80	87	36	41	48	48	49	13	26	67	56	0	0.031	0.051	0.143	0.147	4.703	0.022	0.007	80	430	100	33	41	-5.000	1	32	2	39	2847	6937	0.333	2.923	0	0	0
3	22	13	"hsa-miR-1914-5p"	"146091"	17410	7480	100	33	33	7	21	34	34	34	6	17	20	1	0	216	183	106	57	49	49	50	15	30	75	67	0	-0.006	-0.007	0.038	0.066	6.176	-0.008	0.010	80	484	100	166	133	Error	-1	167	-1	134	2665	14642	-0.167	8.867	0	0	0
3	1	14	"hsa-miR-1307-5p"	"42780"	13640	7680	100	34	34	5	14	36	36	36	6	16	5	1	0	127	121	61	50	46	46	48	12	25	75	67	0	-0.025	-0.027	0.044	0.063	5.029	-0.014	0.012	80	474	100	79	73	Error	-2	81	-2	75	2742	9690	-0.333	6.083	0	0	0
3	2	14	""	"145866"	13820	7680	100	35	35	7	20	35	35	35	6	17	18	2	0	46	48	13	27	47	47	48	12	25	21	3	0	0.000	0.000	0.500	0.656	3.477	-0.088	0.017	80	452	100	-1	1	Error	0	-1	0	1	2807	3822	0.000	0.000	0	0	0
3	3	14	"SNORD48"	"46205"	14000	7680	100	36	36	7	19	35	35	35	6	17	20	2	0	1374	1032	690	66	47	47	48	12	25	78	75	0	0.001	0.001	0.006	0.011	10.112	0.001	0.011	80	439	100	1328	986	Error	1	1327	1	985	2909	82585	0.167	82.000	0	0	0
3	4	14	"spike_control_v2_35"	"28568"	14170	7680	100	35	35	6	17	35	35	35	6	17	16	2	0	506	380	257	67	45	45	47	12	25	75	72	0	0.000	0.000	0.019	0.057	13.096	-0.001	0.001	80	440	100	461	335	Error	0	461	0	335	2804	30433	0.000	27.750	0	0	0
3	5	14	"spike_control_v2_42"	"29138"	14350	7660	100	34	35	7	20	35	35	35	6	17	17	5	0	3702	2523	2044	81	45	45	46	13	28	75	67	0	0.000	0.000	0.003	0.008	20.981	0.000	0.001	80	449	100	3656	2478	Error	-1	3657	0	2478	2822	201826	0.000	190.538	0	0	0
3	6	14	""	"146192"	14540	7680	100	36	36	7	19	35	35	35	6	17	21	7	0	458	384	207	53	47	47	47	12	25	86	82	0	0.002	0.003	0.020	0.028	5.094	0.002	0.003	80	439	100	412	338	-8.683	1	411	1	337	2909	30723	0.167	28.083	0	0	0
3	7	14	""	"42802"	14710	7670	100	35	34	6	17	34	34	35	6	17	13	2	0	103	102	53	51	46	46	47	12	25	67	61	0	0.018	0.000	0.110	0.116	5.128	-0.002	0.000	80	449	100	58	56	-5.833	1	57	0	56	2741	8193	-0.167	4.583	0	0	0
3	8	14	""	"145872"	14890	7670	100	35	35	7	20	34	34	34	6	17	18	8	0	51	52	12	23	45	45	46	11	23	31	11	0	0.167	0.143	0.640	0.570	3.336	-0.022	0.001	80	452	100	7	8	-2.585	1	6	1	7	2833	4165	0.167	0.545	0	0	0
3	9	14	""	"146036"	15070	7670	100	34	35	6	17	35	35	35	6	17	17	5	0	49	50	12	24	45	45	47	12	25	26	6	0	-0.250	0.000	0.542	0.549	2.841	-0.086	0.016	80	452	100	3	5	Error	-1	4	0	5	2779	3981	0.000	0.250	0	0	0
3	10	14	""	"146017"	15250	7670	100	36	35	6	17	34	34	34	7	20	12	0	0	50	51	13	25	46	46	47	12	25	27	8	0	0.500	0.200	0.467	0.574	3.260	-0.079	0.013	80	452	100	6	6	-1.000	2	4	1	5	2778	4090	0.143	0.333	0	0	0
3	11	14	"spike_control_v2_34"	"28488"	15430	7670	100	34	34	6	17	34	34	34	6	17	13	3	0	223	320	274	85	45	45	46	12	26	67	61	0	0.000	0.000	0.025	0.041	9.828	0.000	0.000	80	452	100	178	275	Error	0	178	0	275	2726	25575	0.000	22.833	0	0	0
3	12	14	"hsa-miRPlus-B1114"	"145934"	15610	7680	100	35	35	7	20	34	34	35	6	17	22	3	0	57	61	21	34	45	45	46	12	26	48	30	0	0.083	0.063	0.343	0.350	3.751	0.006	0.000	80	450	100	13	17	-3.585	1	12	1	16	2816	4906	0.000	1.250	0	0	0
3	13	14	"hsa-miR-449c-3p"	"146020"	15790	7670	100	34	34	7	20	35	35	35	7	20	11	1	0	51	56	18	32	44	44	46	12	26	40	17	0	-0.143	-0.083	0.432	0.444	4.259	-0.058	0.011	80	452	100	6	11	Error	-1	7	-1	12	2746	4453	-0.143	0.833	0	0	0
3	14	14	"spike_control_v2_40"	"29001"	15970	7670	100	34	34	6	17	34	34	34	7	20	13	1	0	1163	824	635	77	44	44	45	11	24	81	73	0	0.000	0.000	0.007	0.013	10.512	-0.001	0.002	80	463	100	1119	780	Error	0	1119	0	780	2741	65888	0.000	70.818	0	0	0
3	15	14	"spike_control_v2_31"	"28098"	16150	7670	100	33	34	6	17	34	34	34	6	17	12	2	0	1964	1320	1022	77	44	44	45	11	24	81	75	0	-0.001	0.000	0.003	0.009	11.496	0.000	0.000	80	473	100	1919	1276	Error	-1	1920	0	1276	2684	105620	0.000	115.909	0	0	0
3	16	14	"hsa_negative_control_1"	"14258"	16350	7660	100	36	35	7	20	34	34	34	7	20	15	1	0	54	56	18	32	45	45	47	13	27	45	16	0	0.222	0.091	0.298	0.356	2.486	-0.016	0.001	80	445	100	11	12	-2.170	2	9	1	11	2807	4455	0.143	0.692	0	0	0
3	17	14	""	"145660"	16510	7660	100	34	35	7	20	35	35	35	6	17	18	5	0	242	383	353	92	46	46	49	13	26	58	58	0	-0.005	0.000	0.022	0.037	9.785	0.002	0.003	80	425	100	195	337	Error	-1	196	0	337	2783	30656	0.000	25.692	0	0	0
3	18	14	"ebv-miR-BART21-3p"	"145990"	16690	7680	100	33	35	9	25	34	34	34	7	20	20	2	0	74	87	94	108	51	51	53	15	28	61	38	0	-0.043	0.028	0.234	0.225	4.083	0.043	0.095	80	462	100	22	37	Error	-1	23	1	36	2772	6963	0.143	2.267	0	0	0
3	19	14	""	"146003"	16870	7640	100	34	34	6	17	34	34	35	7	20	10	2	0	56	56	17	30	50	50	52	15	28	27	10	0	0.000	0.000	0.333	0.327	3.933	-0.028	0.004	80	476	100	6	6	Error	0	6	0	6	2699	4512	-0.143	0.267	0	0	0
3	20	14	"hsa-miR-516a-3p/hsa-miR-516b-3p"	"145717"	17070	7660	100	36	36	7	19	35	35	35	6	17	27	3	0	62	66	21	31	51	51	53	14	26	43	26	0	0.091	0.067	0.382	0.388	3.856	-0.012	0.001	80	468	100	12	16	-3.459	1	11	1	15	2870	5248	0.167	0.929	0	0	0
3	21	14	""	"145944"	17240	7660	100	34	35	6	17	34	34	34	6	17	18	3	0	1765	1269	878	69	48	48	49	13	26	83	78	0	0.000	0.001	0.004	0.007	10.522	0.000	0.001	80	418	100	1717	1222	Error	0	1717	1	1221	2767	101553	0.167	93.846	0	0	0
3	22	14	"ebv-miR-BART2-3p"	"145984"	17410	7660	100	34	33	6	18	34	34	34	6	17	10	1	0	60	66	28	42	48	48	49	15	30	43	32	0	0.000	-0.056	0.154	0.214	3.741	-0.073	0.041	80	462	100	12	17	Error	0	12	-1	18	2676	5260	-0.167	1.133	0	0	0
3	1	15	""	"145760"	13630	7860	100	35	35	6	17	35	35	35	6	17	13	2	0	479	401	313	78	47	47	48	13	27	70	65	0	0.000	0.000	0.016	0.038	9.414	0.001	0.001	80	474	100	432	354	Error	0	432	0	354	2802	32080	0.000	27.154	0	0	0
3	2	15	"hsa-miR-376a-3p"	"146009"	13810	7870	100	36	36	6	16	35	35	35	6	17	21	1	0	56	58	18	31	46	46	48	12	25	40	23	0	0.100	0.083	0.469	0.425	2.847	0.008	0.000	80	452	100	11	13	-3.322	1	10	1	12	2852	4624	0.167	0.833	0	0	0
3	3	15	"hsa-miR-526b-3p"	"145785"	14000	7860	100	36	36	6	16	35	35	35	6	17	16	2	0	50	50	12	24	45	45	47	12	25	30	2	0	0.200	0.200	0.500	0.484	3.188	-0.042	0.004	80	460	100	6	6	-2.322	1	5	1	5	2840	4028	0.167	0.250	0	0	0
3	4	15	"hsa-miR-369-5p"	"145641"	14200	7860	100	34	34	6	17	34	34	35	6	17	13	1	0	55	58	17	29	45	45	47	12	25	47	22	0	0.000	0.000	0.380	0.427	3.413	-0.039	0.005	80	400	100	10	13	Error	0	10	0	13	2745	4641	-0.167	0.917	0	0	0
3	5	15	"spike_control_v2_29"	"27968"	14350	7860	100	36	35	7	20	35	35	35	6	17	17	5	0	3075	2019	1515	75	46	46	47	13	27	81	76	0	0.000	0.000	0.003	0.008	12.526	0.000	0.000	80	408	100	3030	1973	Error	1	3029	0	1973	2822	161558	0.000	151.692	0	0	0
3	6	15	"hsa-miR-658"	"145842"	14520	7850	100	35	35	7	20	35	35	35	6	17	16	3	0	52	57	17	29	46	46	47	12	25	41	20	0	0.000	0.000	0.464	0.393	3.983	-0.052	0.009	80	449	100	6	11	Error	0	6	0	11	2796	4552	0.000	0.833	0	0	0
3	7	15	"hsa-miR-30a-5p"	"146086"	14720	7870	100	35	35	5	14	35	35	35	6	17	12	2	0	1328	948	658	69	46	46	47	11	23	82	77	0	0.000	0.000	0.004	0.009	11.072	0.001	0.005	80	481	100	1282	902	Error	0	1282	0	902	2826	75813	0.000	81.909	0	0	0
3	8	15	"hsa-miR-518a-5p/hsa-miR-527"	"145905"	14900	7860	100	34	34	6	17	34	34	35	6	17	16	1	0	72	76	30	39	45	45	46	12	26	70	52	0	0.000	0.000	0.143	0.176	2.829	-0.040	0.019	80	452	100	27	31	Error	0	27	0	31	2744	6088	-0.167	2.500	0	0	0
3	9	15	"hsa-miR-548u"	"147854"	15080	7860	100	34	35	6	17	34	34	34	6	17	20	1	0	48	49	12	24	45	45	46	12	26	22	5	0	0.000	0.250	0.429	0.406	2.938	-0.085	0.017	80	452	100	3	5	Error	0	3	1	4	2788	3920	0.167	0.250	0	0	0
3	10	15	"hsa-miR-3143"	"147835"	15260	7860	100	36	35	6	17	34	34	34	6	17	23	1	0	50	50	11	22	44	44	45	12	26	31	3	0	0.333	0.167	0.767	0.777	3.211	-0.081	0.011	80	461	100	8	7	-1.585	2	6	1	6	2818	3986	0.167	0.417	0	0	0
3	11	15	""	"147510"	15440	7860	100	35	35	6	17	34	34	35	7	20	16	0	0	529	429	296	68	44	44	45	12	26	77	72	0	0.002	0.003	0.013	0.025	6.422	0.001	0.000	80	452	100	486	386	-8.922	1	485	1	385	2798	34327	0.000	32.000	0	0	0
3	12	15	"hsa-miR-4327"	"147796"	15620	7860	100	33	35	6	17	34	34	35	6	17	17	3	0	50	51	14	27	43	43	45	12	26	33	11	0	-0.143	0.125	0.353	0.451	3.893	-0.076	0.019	80	451	100	6	9	Error	-1	7	1	8	2763	4056	0.000	0.500	0	0	0
3	13	15	"hsa-miR-4317"	"147776"	15800	7860	100	36	35	7	20	34	34	35	6	17	17	6	0	559	459	378	82	43	43	45	12	26	75	63	0	0.004	0.002	0.010	0.026	9.778	0.002	0.004	80	471	100	518	417	-8.011	2	516	1	416	2804	36722	0.000	34.500	0	0	0
3	14	15	"hsv2-miR-H9-3p"	"147840"	16000	7870	100	34	35	7	20	34	34	34	6	17	17	7	0	83	78	29	37	45	45	45	12	26	66	55	0	0.000	0.030	0.222	0.206	3.528	0.000	0.000	80	472	100	38	34	Error	0	38	1	33	2770	6217	0.167	2.750	0	0	0
3	15	15	"kshv-miR-K12-7-5p"	"147901"	16180	7860	100	35	34	6	17	34	34	34	6	17	15	1	0	47	49	12	24	45	45	46	12	26	21	6	0	0.500	0.000	0.667	0.618	2.957	0.048	0.004	80	464	100	3	4	-1.000	1	2	0	4	2733	3925	0.000	0.250	0	0	0
3	16	15	"hsa-miR-3160-3p"	"147941"	16370	7860	100	34	35	7	20	34	34	34	6	17	15	3	0	48	50	16	32	45	45	46	12	26	32	15	0	0.000	0.200	0.294	0.360	3.672	-0.071	0.010	80	433	100	3	6	Error	0	3	1	5	2765	4021	0.167	0.333	0	0	0
3	17	15	"hsa-miR-4279"	"147767"	16520	7860	100	33	34	6	17	34	34	34	6	17	12	1	0	2562	1861	1171	62	45	45	47	13	27	86	77	0	0.000	0.000	0.002	0.004	9.064	0.000	0.000	80	431	100	2516	1816	Error	-1	2517	0	1816	2699	148919	0.000	139.538	0	0	0
3	18	15	"hsa-miR-4326"	"147832"	16710	7860	100	35	35	6	17	34	34	35	6	17	16	5	0	76	76	25	32	51	51	52	15	28	60	40	0	0.040	0.040	0.159	0.190	3.620	-0.006	0.000	80	430	100	26	26	-4.644	1	25	1	25	2783	6090	0.000	1.600	0	0	0
3	19	15	"hsa-miR-3201"	"147851"	16880	7860	100	33	34	6	17	34	34	34	6	17	18	2	0	85	109	64	58	49	49	51	14	27	60	52	0	-0.028	0.000	0.173	0.139	5.135	0.000	0.000	80	462	100	35	60	Error	-1	36	0	60	2724	8684	0.000	4.143	0	0	0
3	20	15	"hsa-miR-4255"	"147706"	17070	7860	100	34	34	6	17	34	34	35	7	20	12	2	0	82	84	31	36	49	49	52	15	28	67	52	0	0.000	0.000	0.172	0.184	4.206	-0.021	0.005	80	448	100	33	35	Error	0	33	0	35	2751	6757	-0.143	2.133	0	0	0
3	21	15	"hsa-miR-3169"	"147821"	17240	7850	100	34	35	6	17	34	34	34	6	17	18	3	0	51	52	16	30	47	47	49	14	28	28	6	0	0.000	0.200	0.404	0.389	4.364	-0.095	0.033	80	448	100	4	6	Error	0	4	1	5	2790	4190	0.167	0.214	0	0	0
3	22	15	"hsa-miR-3138"	"147654"	17420	7850	100	33	34	6	17	34	34	34	6	17	16	5	0	50	51	17	33	48	48	49	14	28	26	6	0	-0.500	0.000	0.500	0.426	3.362	-0.014	0.001	80	500	100	1	3	Error	-1	2	0	3	2714	4083	0.000	0.143	0	0	0
3	1	16	"hsa-miR-4304"	"147623"	13630	8050	100	34	35	6	17	35	35	36	6	16	12	2	0	48	50	13	26	47	47	48	12	25	23	8	0	-1.000	0.000	0.360	0.384	2.930	0.040	0.004	80	516	100	0	3	Error	-1	1	0	3	2806	3988	-0.167	0.167	0	0	0
3	2	16	"hsv2-miR-H7-5p"	"147836"	13820	8050	100	35	36	6	16	35	35	35	6	17	20	2	0	101	105	54	51	45	45	47	12	25	68	61	0	0.000	0.017	0.097	0.120	4.658	0.017	0.498	80	470	100	56	61	Error	0	56	1	60	2896	8371	0.167	4.833	0	0	0
3	3	16	"hsa-miR-888-3p"	"148683"	14010	8040	100	35	35	5	14	35	35	35	6	17	11	0	0	51	52	13	25	45	45	47	12	25	30	10	0	0.000	0.000	0.500	0.371	3.027	-0.049	0.008	80	478	100	6	7	Error	0	6	0	7	2824	4124	0.000	0.417	0	0	0
3	4	16	"hsa-miR-3939"	"148467"	14200	8030	100	35	35	7	20	35	35	35	6	17	21	2	0	48	49	13	26	45	45	48	13	27	21	5	0	0.000	0.000	0.600	0.703	3.326	-0.033	0.002	80	438	100	3	4	Error	0	3	0	4	2824	3944	0.000	0.077	0	0	0
3	5	16	"spike_control_v1_a"	"14261"	14360	8050	100	34	35	6	17	35	35	35	6	17	16	2	0	60	63	23	36	45	45	47	12	25	53	38	0	-0.067	0.000	0.320	0.327	3.308	0.002	0.000	80	428	100	14	18	Error	-1	15	0	18	2787	5067	0.000	1.333	0	0	0
3	6	16	"hsa-miRPlus-K1303*"	"147986"	14540	8050	100	35	34	6	17	34	34	35	6	17	12	1	0	111	149	106	71	44	44	46	11	23	68	57	0	0.015	0.000	0.046	0.079	7.650	-0.003	0.001	80	470	100	68	105	-6.066	1	67	0	105	2717	11889	-0.167	9.364	0	0	0
3	7	16	""	"148319"	14720	8060	100	35	35	6	17	35	35	35	6	17	12	3	0	115	121	74	61	44	44	45	12	26	71	60	0	0.000	0.000	0.172	0.145	6.000	-0.002	0.000	80	442	100	71	77	Error	0	71	0	77	2831	9694	0.000	6.333	0	0	0
3	8	16	"hsa-miR-3942-5p"	"148387"	14900	8050	100	34	35	6	17	35	35	35	6	17	13	3	0	49	49	13	26	45	45	46	12	26	23	7	0	-0.250	0.000	0.500	0.536	3.467	-0.140	0.052	80	442	100	3	4	Error	-1	4	0	4	2762	3930	0.000	0.250	0	0	0
3	9	16	""	"148658"	15080	8050	100	34	35	7	20	34	34	35	6	17	20	6	0	50	52	13	25	43	43	45	12	26	36	12	0	0.000	0.111	0.414	0.528	2.251	-0.077	0.011	80	470	100	7	10	Error	0	7	1	9	2789	4121	0.000	0.583	0	0	0
3	10	16	""	"148004"	15270	8060	100	35	36	6	16	34	34	35	6	17	22	2	0	71	70	23	32	43	43	45	11	24	73	61	0	0.036	0.074	0.194	0.202	3.568	0.003	0.000	80	475	100	29	29	-4.807	1	28	2	27	2854	5598	0.167	2.273	0	0	0
3	11	16	""	"148671"	15440	8050	100	35	35	7	20	34	34	35	6	17	21	3	0	73	91	52	57	44	44	45	12	26	61	51	0	0.034	0.021	0.111	0.147	4.370	-0.008	0.002	80	458	100	30	48	-4.858	1	29	1	47	2770	7296	0.000	3.833	0	0	0
3	12	16	"hsa-miR-3941"	"148285"	15630	8060	100	34	35	7	20	35	35	35	7	20	13	0	0	193	166	83	50	44	44	45	11	24	81	76	0	-0.007	0.000	0.045	0.071	6.095	0.000	0.000	80	461	100	148	122	Error	-1	149	0	122	2774	13281	0.000	11.000	0	0	0
3	13	16	"hsa-miR-3937"	"148466"	15810	8050	100	35	35	6	17	34	34	34	6	17	16	2	0	48	50	13	26	44	44	45	12	26	30	10	0	0.250	0.167	0.571	0.583	3.558	-0.052	0.005	80	452	100	5	7	-2.000	1	4	1	6	2811	3962	0.167	0.417	0	0	0
3	14	16	"hsa-miR-483-3p"	"148682"	15990	8050	100	34	34	7	20	34	34	35	6	17	16	3	0	2718	1931	1353	70	44	44	45	12	26	85	78	0	0.000	0.000	0.003	0.007	11.527	0.000	0.003	80	451	100	2674	1887	Error	0	2674	0	1887	2751	154440	-0.167	157.167	0	0	0
3	15	16	"hsa-miR-3665"	"148264"	16170	8050	100	35	34	6	17	34	34	34	6	17	16	1	0	47	50	14	28	45	45	46	11	23	26	10	0	0.500	0.000	0.558	0.457	3.528	-0.041	0.003	80	452	100	3	5	-1.000	1	2	0	5	2740	3960	0.000	0.364	0	0	0
3	16	16	"hsa-miR-34b-3p"	"148640"	16350	8050	100	33	34	6	17	34	34	34	6	17	16	1	0	92	86	38	44	43	43	44	11	25	71	63	0	-0.020	0.000	0.151	0.172	3.691	-0.015	0.004	80	450	100	48	43	Error	-1	49	0	43	2734	6858	0.000	3.818	0	0	0
3	17	16	"hsa-miR-3651"	"148327"	16520	8050	100	35	35	7	20	34	34	34	6	17	18	3	0	529	416	298	71	43	43	45	13	28	77	71	0	0.002	0.003	0.017	0.038	11.143	-0.001	0.000	80	440	100	487	374	-8.925	1	486	1	373	2787	33316	0.167	28.538	0	0	0
3	18	16	"hsv2-miR-H19"	"147555"	16700	8040	100	33	34	7	20	34	34	34	6	17	20	2	0	49	53	15	28	49	49	51	14	27	21	7	0	100000.000	0.000	0.889	0.743	2.980	-0.048	0.007	80	450	100	-1	4	16.610	-1	0	0	4	2730	4223	0.000	0.143	0	0	0
3	19	16	""	"148486"	16880	8040	100	35	35	7	20	34	34	34	6	17	17	5	0	54	57	15	26	49	49	51	14	27	31	12	0	0.200	0.125	0.500	0.528	3.194	-0.093	0.029	80	450	100	6	9	-2.322	1	5	1	8	2766	4568	0.167	0.429	0	0	0
3	20	16	""	"148279"	17060	8040	100	34	35	7	20	34	34	35	7	20	16	3	0	51	52	16	30	48	48	49	14	28	21	8	0	0.000	0.250	0.457	0.508	4.264	-0.029	0.003	80	450	100	3	5	Error	0	3	1	4	2813	4159	0.000	0.214	0	0	0
3	21	16	""	"148035"	17240	8050	100	35	35	6	17	34	34	35	7	20	11	2	0	132	137	76	55	49	49	50	14	28	76	62	0	0.012	0.011	0.059	0.061	5.125	-0.003	0.001	80	470	100	84	89	-6.375	1	83	1	88	2776	10999	0.000	6.214	0	0	0
3	22	16	""	"148158"	17430	8060	100	34	34	6	17	34	34	34	7	20	12	0	0	489	409	206	50	45	45	47	17	36	85	83	0	0.000	0.000	0.010	0.016	5.539	-0.002	0.002	80	488	100	444	364	Error	0	444	0	364	2686	32748	0.000	21.294	0	0	0
3	1	17	""	"148611"	13650	8280	100	38	37	6	16	36	36	36	6	16	16	1	0	52	55	15	27	45	45	47	12	25	36	17	0	0.286	0.100	0.475	0.509	3.126	-0.047	0.006	80	449	100	9	11	-1.807	2	7	1	10	2970	4381	0.167	0.667	0	0	0
3	2	17	""	"148615"	13820	8250	100	36	36	6	16	35	35	35	6	17	10	3	0	47	48	11	22	46	46	47	11	23	22	3	0	1.000	0.500	0.481	0.644	3.113	-0.024	0.001	80	450	100	2	3	0.000	1	1	1	2	2846	3837	0.167	0.091	0	0	0
3	3	17	"hsa-miR-203b-3p"	"148012"	14000	8250	100	35	35	5	14	35	35	35	6	17	10	1	0	52	51	13	25	45	45	47	12	25	31	6	0	0.000	0.000	0.261	0.313	2.898	-0.015	0.001	80	468	100	7	6	Error	0	7	0	6	2794	4115	0.000	0.333	0	0	0
3	4	17	""	"148070"	14180	8250	100	34	34	6	17	35	35	35	6	17	11	1	0	47	47	10	21	44	44	46	12	26	18	2	0	-0.333	-0.333	0.500	0.479	2.695	-0.075	0.015	80	464	100	2	2	Error	-1	3	-1	3	2744	3772	-0.167	0.083	0	0	0
3	5	17	""	"148582"	14360	8240	100	35	35	6	17	35	35	35	6	17	15	1	0	61	61	19	31	45	45	46	12	26	57	35	0	0.000	0.000	0.250	0.307	3.793	-0.023	0.002	80	452	100	16	16	Error	0	16	0	16	2761	4854	0.000	1.250	0	0	0
3	6	17	""	"148528"	14540	8250	100	35	35	6	17	35	35	35	6	17	21	1	0	179	161	97	60	44	44	46	12	26	78	66	0	0.000	0.000	0.049	0.082	7.306	-0.003	0.001	80	450	100	135	117	Error	0	135	0	117	2799	12916	0.000	9.583	0	0	0
3	7	17	""	"148578"	14720	8240	100	35	35	5	14	34	34	35	7	20	12	1	0	159	142	86	60	44	44	45	12	26	72	66	0	0.009	0.010	0.062	0.094	6.295	-0.001	0.000	80	442	100	116	99	-6.845	1	115	1	98	2839	11399	0.000	8.083	0	0	0
3	8	17	""	"148130"	14900	8230	100	36	35	6	17	34	34	35	6	17	21	1	0	47	50	13	26	45	45	46	12	26	33	6	0	1.000	0.200	0.500	0.561	3.430	-0.059	0.008	80	451	100	4	6	0.000	2	2	1	5	2826	3969	0.000	0.333	0	0	0
3	9	17	""	"148258"	15080	8250	100	34	35	6	17	34	34	34	6	17	20	2	0	49	50	11	22	44	44	45	11	24	26	7	0	0.000	0.167	0.500	0.613	3.906	-0.099	0.026	80	461	100	5	7	Error	0	5	1	6	2800	3989	0.167	0.455	0	0	0
3	10	17	""	"148283"	15270	8270	100	35	35	6	17	35	35	35	6	17	15	0	0	48	49	14	28	44	44	44	11	25	30	12	0	0.000	0.000	0.314	0.385	3.755	-0.154	0.058	80	458	100	4	5	Error	0	4	0	5	2781	3916	0.000	0.455	0	0	0
3	11	17	""	"148067"	15440	8250	100	33	33	7	21	34	34	34	6	17	15	1	0	49	50	13	26	44	44	45	12	26	25	11	0	-0.200	-0.167	0.571	0.580	3.635	-0.085	0.013	80	439	100	4	5	Error	-1	5	-1	6	2679	3986	-0.167	0.417	0	0	0
3	12	17	"hsa-miR-216a-3p"	"148172"	15620	8240	100	34	35	6	17	34	34	34	6	17	15	2	0	59	67	25	37	44	44	45	12	26	55	40	0	0.000	0.043	0.319	0.269	3.803	-0.049	0.017	80	458	100	15	24	Error	0	15	1	23	2770	5375	0.167	1.833	0	0	0
3	13	17	""	"148689"	15800	8240	100	35	35	6	17	34	34	34	6	17	20	5	0	163	145	89	61	44	44	45	12	26	70	63	0	0.008	0.010	0.063	0.123	7.008	0.001	0.000	80	452	100	120	102	-6.895	1	119	1	101	2834	11577	0.167	8.333	0	0	0
3	14	17	""	"148191"	15980	8250	100	35	34	6	17	34	34	34	6	17	16	1	0	77	75	30	40	44	44	45	11	24	68	56	0	0.030	0.000	0.215	0.198	4.214	-0.034	0.013	80	451	100	34	31	-5.044	1	33	0	31	2751	6019	0.000	2.727	0	0	0
3	15	17	""	"148094"	16160	8240	100	34	34	6	17	34	34	34	6	17	16	2	0	450	349	240	68	44	44	45	12	26	77	70	0	0.000	0.000	0.013	0.017	7.515	0.002	0.002	80	452	100	406	305	Error	0	406	0	305	2713	27933	0.000	25.333	0	0	0
3	16	17	""	"148419"	16340	8250	100	33	34	6	17	34	34	34	7	20	12	0	0	57	60	21	35	44	44	46	12	26	51	36	0	-0.077	0.000	0.305	0.285	3.008	-0.078	0.026	80	451	100	12	16	Error	-1	13	0	16	2711	4828	0.000	1.167	0	0	0
3	17	17	""	"148503"	16520	8240	100	35	35	7	20	34	34	34	6	17	21	3	0	44	46	12	26	43	43	45	12	26	20	6	0	1.000	0.333	0.857	0.760	3.039	-0.085	0.014	80	460	100	2	4	0.000	1	1	1	3	2778	3650	0.167	0.083	0	0	0
3	18	17	""	"148605"	16700	8240	100	35	35	6	17	34	34	34	6	17	13	1	0	48	50	13	26	47	47	49	15	30	18	2	0	1.000	0.333	0.571	0.608	3.609	-0.007	0.001	80	460	100	2	4	0.000	1	1	1	3	2782	3985	0.167	0.067	0	0	0
3	19	17	""	"148025"	16880	8240	100	35	35	6	17	34	34	35	7	20	17	1	0	59	60	16	26	51	51	52	14	26	32	8	0	0.125	0.111	0.500	0.556	3.181	-0.047	0.009	80	438	100	9	10	-3.000	1	8	1	9	2810	4782	0.000	0.571	0	0	0
3	20	17	"hsa-miR-486-3p"	"148661"	17060	8240	100	35	35	7	20	34	34	35	6	17	25	3	0	54	58	17	29	49	49	50	13	26	37	17	0	0.200	0.111	0.452	0.450	3.505	0.016	0.001	80	460	100	6	10	-2.322	1	5	1	9	2803	4664	0.000	0.615	0	0	0
3	21	17	""	"148429"	17240	8240	100	35	34	6	17	34	34	35	6	17	13	0	0	147	135	66	48	49	49	51	15	29	75	66	0	0.010	0.000	0.052	0.055	3.778	-0.010	0.007	80	460	100	99	86	-6.615	1	98	0	86	2735	10764	-0.167	5.600	0	0	0
3	22	17	""	"148407"	17420	8230	100	34	34	7	20	34	34	34	6	17	17	3	0	49	50	13	26	48	48	50	18	36	10	1	0	0.000	0.000	0.667	0.749	2.984	-0.049	0.016	80	471	100	1	2	Error	0	1	0	2	2714	4006	0.000	0.000	0	0	0
3	1	18	""	"148442"	13630	8430	100	34	34	6	17	35	35	36	6	16	8	1	0	56	59	19	32	46	46	48	12	25	43	28	0	-0.100	-0.077	0.412	0.398	3.082	-0.016	0.001	80	437	100	9	12	Error	-1	10	-1	13	2740	4691	-0.333	0.917	0	0	0
3	2	18	""	"42499"	13810	8440	100	36	36	7	19	35	35	35	6	17	17	2	0	71	74	26	35	45	45	47	11	23	73	53	0	0.038	0.034	0.152	0.199	3.153	0.031	0.150	80	442	100	27	30	-4.700	1	26	1	29	2845	5950	0.167	2.455	0	0	0
3	3	18	"hsa-miR-181c-3p"	"145759"	13990	8440	100	36	36	6	16	35	35	35	6	17	17	5	0	62	65	23	35	46	46	47	12	25	56	32	0	0.063	0.053	0.267	0.245	4.344	-0.040	0.011	80	452	100	17	20	-4.000	1	16	1	19	2852	5220	0.167	1.500	0	0	0
3	4	18	"hsa-miR-450a-5p"	"17835"	14180	8430	100	35	35	6	17	35	35	35	6	17	20	2	0	55	60	21	35	45	45	47	12	25	45	26	0	0.000	0.000	0.500	0.422	4.229	-0.011	0.001	80	440	100	10	15	Error	0	10	0	15	2836	4812	0.000	1.083	0	0	0
3	5	18	"hsa-miR-532-3p"	"42732"	14350	8430	100	35	35	6	17	35	35	35	6	17	15	2	0	59	64	26	40	46	46	46	12	26	50	33	0	0.000	0.000	0.455	0.329	4.777	-0.017	0.002	80	450	100	13	18	Error	0	13	0	18	2797	5095	0.000	1.500	0	0	0
3	6	18	"hsa-miR-33b-3p"	"145734"	14540	8430	100	34	35	6	17	35	35	35	6	17	15	3	0	71	73	27	36	46	46	47	11	23	66	57	0	-0.040	0.000	0.162	0.140	2.846	-0.004	0.000	80	461	100	24	27	Error	-1	25	0	27	2787	5849	0.000	2.364	0	0	0
3	7	18	"hsa-miR-892b"	"42493"	14720	8430	100	33	34	6	17	35	35	35	6	17	13	1	0	54	54	16	29	45	45	46	12	26	35	15	0	-0.222	-0.111	0.429	0.491	2.467	-0.019	0.001	80	440	100	7	8	Error	-2	9	-1	9	2731	4284	-0.167	0.667	0	0	0
3	8	18	"hsa-miR-5100"	"168878"	14890	8430	100	33	34	6	17	34	34	35	6	17	13	2	0	18399	13193	10458	79	44	44	46	11	23	80	77	0	0.000	0.000	0.001	0.003	24.384	0.000	0.007	80	459	100	18354	13149	Error	-1	18355	0	13149	2726	1055408	-0.167	1195.182	0	0	0
3	9	18	"hsa-miR-4653-3p"	"168605"	15080	8430	100	34	35	6	17	34	34	35	6	17	16	3	0	130	130	81	62	44	44	46	11	23	70	58	0	0.000	0.012	0.071	0.103	6.012	-0.002	0.000	80	452	100	86	87	Error	0	86	1	86	2773	10362	0.000	7.636	0	0	0
3	10	18	"hsa-miR-4494"	"168856"	15260	8450	100	34	34	6	17	35	35	34	6	17	17	1	0	45	47	13	27	44	44	45	11	24	17	8	0	-1.000	-0.333	0.857	0.773	3.775	-0.073	0.013	80	408	100	0	2	Error	-1	1	-1	3	2752	3777	0.000	0.182	0	0	0
3	11	18	"hsa-miR-5585-3p"	"168558"	15420	8430	100	34	35	6	17	34	34	34	6	17	18	3	0	51	55	18	32	44	44	45	11	24	33	22	0	0.000	0.091	0.300	0.396	2.931	-0.031	0.004	80	439	100	7	12	Error	0	7	1	11	2760	4378	0.167	0.909	0	0	0
3	12	18	"hsa-miR-5696"	"168700"	15620	8450	100	34	34	5	14	34	34	34	6	17	15	0	0	64	67	17	25	45	45	46	12	26	68	41	0	0.000	0.000	0.247	0.238	3.150	-0.061	0.023	80	455	100	19	22	Error	0	19	0	22	2749	5397	0.000	1.750	0	0	0
3	13	18	"hsa-miR-4794"	"168829"	15790	8430	100	35	34	6	17	34	34	34	6	17	13	2	0	43	45	11	24	44	44	46	12	26	16	3	0	-1.000	0.000	0.556	0.673	3.364	-0.179	0.066	80	450	100	0	1	Error	1	-1	0	1	2727	3625	0.000	-0.083	0	0	0
3	14	18	"hsa-miR-4666a-3p"	"168602"	15970	8430	100	34	35	6	17	34	34	34	6	17	15	2	0	44	44	11	25	44	44	45	12	26	11	0	0	0.000	100000.000	0.431	0.463	3.045	-0.060	0.008	80	432	100	0	1	Error	0	0	1	0	2772	3558	0.167	-0.083	0	0	0
3	15	18	"hsa-miR-3978"	"168894"	16150	8430	100	34	34	6	17	34	34	34	7	20	12	1	0	42	43	11	25	43	43	44	11	25	15	5	0	0.000	0.000	0.750	0.616	3.000	-0.115	0.022	80	441	100	-1	0	Error	0	-1	0	0	2758	3475	0.000	-0.091	0	0	0
3	16	18	"hsa-miR-4491"	"168918"	16320	8430	100	34	34	6	17	34	34	34	7	20	13	0	0	49	53	17	32	43	43	45	12	26	33	17	0	0.000	0.000	0.804	0.677	4.330	-0.126	0.041	80	450	100	6	10	Error	0	6	0	10	2748	4248	0.000	0.667	0	0	0
3	17	18	"hsa-miR-506-5p"	"168704"	16520	8440	100	34	34	6	17	34	34	34	6	17	13	2	0	71	75	32	42	43	43	45	12	26	66	52	0	0.000	0.000	0.125	0.141	3.353	-0.020	0.005	80	469	100	28	32	Error	0	28	0	32	2740	5963	0.000	2.500	0	0	0
3	18	18	"hsa-miR-296-5p"	"168708"	16700	8430	100	35	34	6	17	34	34	35	6	17	13	6	0	94	91	31	34	45	45	47	13	27	78	68	0	0.020	0.000	0.129	0.100	3.385	-0.025	0.010	80	463	100	50	46	-5.615	1	49	0	46	2758	7318	-0.167	3.385	0	0	0
3	19	18	"hsa-miR-4796-5p"	"168621"	16890	8410	100	34	34	7	20	34	34	35	7	20	12	1	0	55	60	17	28	51	51	52	14	26	37	16	0	0.000	0.000	0.400	0.407	3.453	-0.084	0.028	80	446	100	4	9	Error	0	4	0	9	2698	4826	-0.143	0.571	0	0	0
3	20	18	"hsa-miR-4694-5p"	"168670"	17060	8430	100	36	36	7	19	35	35	35	7	20	20	0	0	106	115	65	56	48	48	50	13	26	65	58	0	0.017	0.015	0.090	0.127	4.998	-0.002	0.000	80	441	100	59	68	-5.858	1	58	1	67	2863	9192	0.143	5.000	0	0	0
3	21	18	"hsa-miR-4681"	"168767"	17240	8440	100	34	34	6	17	34	34	35	6	17	16	1	0	60	64	22	34	48	48	50	13	26	48	28	0	0.000	0.000	0.286	0.284	4.651	-0.058	0.021	80	438	100	12	16	Error	0	12	0	16	2726	5106	-0.167	1.077	0	0	0
3	22	18	"hsa-miR-3150b-5p"	"168594"	17410	8430	100	34	34	6	17	34	34	34	6	17	12	5	0	70	73	25	34	50	50	52	19	36	50	27	0	0.000	0.000	0.216	0.273	3.911	-0.080	0.047	80	471	100	20	23	Error	0	20	0	23	2734	5815	0.000	1.105	0	0	0
3	1	19	"hsa-miR-4532"	"168844"	13630	8620	100	35	35	6	17	35	35	35	6	17	12	2	0	1587	1720	1551	90	47	47	48	12	25	70	63	0	0.000	0.000	0.071	0.046	15.921	0.000	0.002	80	494	100	1540	1673	Error	0	1540	0	1673	2792	137630	0.000	139.333	0	0	0
3	2	19	"hsa-miR-4528"	"168975"	13820	8620	100	35	35	6	17	35	35	35	6	17	13	1	0	46	47	12	25	45	45	47	12	25	18	3	0	0.000	0.000	0.625	0.548	2.714	-0.031	0.002	80	452	100	1	2	Error	0	1	0	2	2806	3784	0.000	0.000	0	0	0
3	3	19	"hsa-miR-2682-3p"	"168570"	14000	8620	100	36	36	6	16	35	35	35	6	17	17	5	0	60	61	21	34	46	46	47	14	29	46	27	0	0.071	0.067	0.257	0.271	3.354	-0.010	0.001	80	442	100	15	16	-3.807	1	14	1	15	2853	4878	0.167	1.000	0	0	0
3	4	19	"hsa-miR-3129-3p"	"168649"	14180	8620	100	35	35	6	17	35	35	35	6	17	8	2	0	49	50	16	32	47	47	48	12	25	20	11	0	0.000	0.000	0.464	0.505	3.405	-0.079	0.016	80	474	100	2	3	Error	0	2	0	3	2793	4003	0.000	0.167	0	0	0
3	5	19	"hsa-miR-3618"	"168786"	14360	8620	100	35	35	6	17	35	35	35	6	17	15	1	0	64	67	24	35	46	46	47	11	23	57	41	0	0.000	0.000	0.267	0.261	3.624	-0.029	0.005	80	462	100	18	21	Error	0	18	0	21	2813	5351	0.000	1.818	0	0	0
3	6	19	"hsa-miR-3972"	"169074"	14550	8630	100	35	34	6	17	35	35	35	6	17	8	0	0	64	65	20	30	45	45	46	11	23	57	46	0	0.000	-0.050	0.147	0.181	3.345	-0.018	0.002	80	461	100	19	19	Error	0	19	-1	20	2744	5194	-0.167	1.727	0	0	0
3	7	19	"hsa-miR-4783-3p"	"169106"	14730	8620	100	34	34	6	17	35	35	35	6	17	10	1	0	72	78	35	44	44	44	45	12	26	63	51	0	-0.036	-0.029	0.203	0.227	4.717	0.007	0.001	80	440	100	27	33	Error	-1	28	-1	34	2717	6204	-0.167	2.750	0	0	0
3	8	19	"hsa-miR-4639-5p"	"169071"	14900	8620	100	36	35	6	17	35	35	35	6	17	13	1	0	51	53	16	30	44	44	45	11	24	41	15	0	0.143	0.000	0.333	0.369	4.202	0.004	0.000	80	456	100	8	9	-2.807	1	7	0	9	2822	4272	0.000	0.727	0	0	0
3	9	19	"hsa-miR-4637"	"168984"	15080	8620	100	34	34	6	17	34	34	35	6	17	15	2	0	47	49	13	26	45	45	47	11	23	18	8	0	0.000	0.000	0.577	0.657	4.052	-0.018	0.001	80	461	100	2	4	Error	0	2	0	4	2701	3890	-0.167	0.182	0	0	0
3	10	19	"hsa-miR-4733-3p"	"169265"	15260	8630	100	35	35	6	17	34	34	35	6	17	17	3	0	65	64	19	29	44	44	45	12	26	62	41	0	0.048	0.050	0.247	0.239	2.961	-0.037	0.008	80	432	100	22	21	-4.392	1	21	1	20	2793	5153	0.000	1.583	0	0	0
3	11	19	"hsa-miR-4790-3p"	"169099"	15440	8620	100	35	35	6	17	34	34	35	6	17	13	3	0	44	46	12	26	44	44	45	11	24	18	6	0	100000.000	0.500	0.367	0.394	2.686	-0.092	0.014	80	453	100	1	3	16.610	1	0	1	2	2787	3650	0.000	0.091	0	0	0
3	12	19	"hsa-miR-5047"	"169201"	15620	8620	100	35	34	5	14	34	34	35	6	17	8	0	0	48	49	12	24	44	44	45	11	24	25	7	0	0.250	0.000	0.625	0.479	3.568	-0.062	0.008	80	430	100	5	5	-2.000	1	4	0	5	2753	3917	-0.167	0.364	0	0	0
3	13	19	"hsa-miR-382-3p"	"169132"	15800	8630	100	35	34	6	17	35	35	35	6	17	12	3	0	78	92	44	47	45	45	46	12	26	73	57	0	0.000	-0.021	0.133	0.170	4.484	-0.013	0.004	80	427	100	33	46	Error	0	33	-1	47	2753	7336	-0.167	3.833	0	0	0
3	14	19	"hsa-miR-5687"	"169122"	15960	8610	100	33	34	6	17	34	34	35	6	17	13	1	0	50	52	13	25	44	44	45	12	26	37	10	0	-0.167	0.000	0.467	0.483	3.317	-0.056	0.008	80	454	100	5	8	Error	-1	6	0	8	2715	4122	-0.167	0.583	0	0	0
3	15	19	"hsa-miR-3064-5p"	"169227"	16170	8620	100	34	33	6	18	35	35	34	6	17	11	2	0	65	68	25	36	43	43	45	12	26	66	46	0	-0.045	-0.080	0.286	0.266	3.587	-0.045	0.016	80	467	100	21	23	Error	-1	22	-2	25	2670	5419	-0.167	1.917	0	0	0
3	16	19	"hsa-miR-4692"	"169289"	16340	8620	100	34	35	6	17	34	34	34	6	17	15	3	0	50	49	11	22	44	44	46	12	26	22	3	0	0.000	0.200	0.667	0.550	3.228	-0.062	0.007	80	441	100	6	6	Error	0	6	1	5	2770	3919	0.167	0.250	0	0	0
3	17	19	"hsa-miR-4503"	"169308"	16520	8620	100	34	34	6	17	34	34	34	6	17	18	2	0	88	85	33	38	43	43	45	12	26	77	67	0	0.000	0.000	0.111	0.117	2.905	-0.013	0.002	80	452	100	45	42	Error	0	45	0	42	2730	6769	0.000	3.333	0	0	0
3	18	19	"hsa-miR-4290"	"169282"	16710	8620	100	35	35	7	20	34	34	34	7	20	17	2	0	629	493	283	57	45	45	49	51	104	80	73	0	0.002	0.002	0.015	0.017	5.316	0.004	0.020	80	462	100	585	449	-9.190	1	584	1	448	2805	39428	0.143	8.706	0	0	0
3	19	19	"hsa-miR-4445-3p"	"169172"	16890	8620	100	34	35	6	17	34	34	34	7	20	13	1	0	52	52	15	28	50	50	54	51	94	0	0	0	0.000	0.500	0.818	0.735	3.468	-0.078	0.025	80	468	100	2	3	Error	0	2	1	2	2766	4195	0.143	-0.039	0	0	0
3	20	19	"hsa-miR-4518"	"169199"	17070	8620	100	34	35	6	17	34	34	34	6	17	16	2	0	124	117	63	53	50	50	51	14	27	67	58	0	0.000	0.015	0.108	0.104	4.482	-0.008	0.002	80	452	100	74	68	Error	0	74	1	67	2789	9348	0.167	4.714	0	0	0
3	21	19	"hsa-miR-642b-5p"	"169034"	17250	8620	100	35	35	6	17	34	34	35	7	20	16	1	0	1140	835	519	62	47	47	49	13	26	86	78	0	0.001	0.001	0.007	0.015	9.188	-0.001	0.001	80	420	100	1094	789	Error	1	1093	1	788	2770	66821	0.000	60.462	0	0	0
3	22	19	"hsa-miR-5590-3p"	"169173"	17420	8610	100	34	34	7	20	34	34	35	7	20	13	2	0	52	53	15	28	50	50	51	18	35	15	1	0	0.000	0.000	0.462	0.405	3.994	-0.008	0.000	80	470	100	2	3	Error	0	2	0	3	2757	4253	-0.143	0.111	0	0	0
3	1	20	"Hy3"	"13138"	13640	8810	100	35	34	6	17	35	35	35	6	17	12	1	0	254	658	769	116	47	47	47	12	25	60	56	0	0.000	-0.002	0.021	0.035	13.207	-0.001	0.005	80	506	100	207	610	Error	0	207	-1	611	2758	52657	-0.167	50.917	0	0	0
3	2	20	"hsa-miR-4766-3p"	"169231"	13820	8810	100	34	35	6	17	35	35	35	6	17	11	7	0	50	53	16	30	46	46	48	12	25	32	11	0	-0.250	0.000	0.500	0.471	4.268	-0.030	0.003	80	474	100	3	7	Error	-1	4	0	7	2762	4262	0.000	0.417	0	0	0
3	3	20	"hsa-miR-4676-3p"	"169315"	14000	8810	100	35	35	6	17	35	35	35	6	17	15	2	0	46	48	14	29	46	46	47	13	27	15	7	0	0.000	0.000	0.573	0.506	3.210	0.002	0.000	80	502	100	0	2	Error	0	0	0	2	2833	3831	0.000	0.077	0	0	0
3	4	20	"hsa-miR-520b/hsa-miR-520c-3p"	"169005"	14210	8840	100	35	35	6	17	35	35	35	6	17	16	1	0	52	53	14	26	45	45	47	12	25	30	11	0	0.000	0.000	0.500	0.502	3.759	-0.065	0.009	80	502	100	7	8	Error	0	7	0	8	2825	4228	0.000	0.500	0	0	0
3	5	20	""	"168580"	14370	8810	100	35	36	6	16	35	35	35	6	17	18	1	0	59	63	22	34	45	45	46	12	26	56	33	0	0.000	0.056	0.429	0.402	3.353	-0.024	0.003	80	452	100	14	19	Error	0	14	1	18	2841	5047	0.167	1.417	0	0	0
3	6	20	""	"169246"	14550	8810	100	35	35	6	17	35	35	35	6	17	10	5	0	51	52	15	28	45	45	46	11	23	30	13	0	0.000	0.000	0.261	0.346	4.370	-0.044	0.005	80	464	100	6	7	Error	0	6	0	7	2810	4140	0.000	0.545	0	0	0
3	7	20	""	"169291"	14730	8810	100	34	35	6	17	35	35	35	6	17	17	1	0	59	68	31	45	44	44	46	12	26	53	43	0	-0.067	0.000	0.235	0.266	4.497	-0.018	0.003	80	474	100	14	24	Error	-1	15	0	24	2809	5461	0.000	1.833	0	0	0
3	8	20	""	"168888"	14910	8830	100	35	34	7	20	35	35	34	6	17	13	2	0	71	73	24	32	44	44	45	11	24	77	55	0	0.000	-0.034	0.151	0.163	2.871	-0.012	0.001	80	490	100	27	28	Error	0	27	-1	29	2750	5855	0.000	2.545	0	0	0
3	9	20	"hsa-miRPlus-A1086"	"169416"	15090	8820	100	35	35	6	17	35	35	34	6	17	11	3	0	83	101	61	60	45	45	46	11	23	65	55	0	0.000	0.000	0.154	0.155	4.723	-0.017	0.010	80	471	100	38	56	Error	0	38	0	56	2775	8116	0.167	5.000	0	0	0
3	10	20	""	"168913"	15260	8810	100	34	34	5	14	34	34	34	6	17	13	1	0	191	159	83	52	45	45	46	12	26	81	73	0	0.000	0.000	0.032	0.043	4.417	-0.002	0.000	80	452	100	146	114	Error	0	146	0	114	2753	12717	0.000	9.417	0	0	0
3	11	20	""	"169060"	15440	8810	100	35	35	6	17	35	35	35	6	17	17	0	0	629	474	321	67	45	45	46	12	26	77	76	0	0.000	0.000	0.013	0.037	8.287	0.001	0.004	80	474	100	584	429	Error	0	584	0	429	2822	37937	0.000	35.667	0	0	0
3	12	20	""	"169051"	15620	8810	100	34	35	6	17	34	34	35	6	17	16	3	0	152	136	80	58	43	43	44	11	25	75	70	0	0.000	0.011	0.067	0.084	4.645	-0.002	0.000	80	474	100	109	94	Error	0	109	1	93	2784	10873	0.000	8.364	0	0	0
3	13	20	""	"168604"	15800	8810	100	36	35	6	17	34	34	34	7	20	15	2	0	50	52	23	44	44	44	45	11	24	32	12	0	0.333	0.125	0.464	0.487	3.003	-0.089	0.032	80	464	100	8	9	-1.585	2	6	1	8	2807	4191	0.143	0.636	0	0	0
3	14	20	"Empty"	"0"	15980	8810	100	34	34	6	17	34	34	35	6	17	16	5	0	43	45	12	26	44	44	45	11	24	20	8	0	0.000	0.000	0.746	0.667	3.290	-0.103	0.021	80	484	100	-1	1	Error	0	-1	0	1	2742	3601	-0.167	0.000	0	0	0
3	15	20	"Empty"	"0"	16160	8810	100	35	35	7	20	35	35	34	6	17	18	3	0	42	45	11	24	44	44	45	11	24	15	5	0	0.000	0.000	0.750	0.673	2.922	-0.005	0.000	80	474	100	-2	1	Error	0	-2	0	1	2792	3579	0.167	0.000	0	0	0
3	16	20	"Empty"	"0"	16340	8810	100	34	35	7	20	34	34	34	6	17	13	7	0	41	43	12	27	45	45	46	12	26	11	2	0	0.000	-0.500	0.380	0.484	2.682	-0.061	0.006	80	474	100	-4	-1	Error	0	-4	1	-2	2780	3447	0.167	-0.250	0	0	0
3	17	20	"Empty"	"0"	16520	8810	100	34	35	7	20	34	34	34	7	20	17	2	0	45	45	11	24	44	44	46	12	26	17	1	0	0.000	1.000	0.667	0.777	2.570	-0.083	0.014	80	474	100	1	2	Error	0	1	1	1	2760	3593	0.143	-0.083	0	0	0
3	18	20	"Empty"	"0"	16700	8810	100	34	34	7	20	34	34	34	6	17	17	5	0	45	45	11	24	45	45	47	13	27	10	0	0	0.000	0.000	0.857	0.655	2.958	-0.076	0.010	80	474	100	0	0	Error	0	0	0	0	2720	3598	0.000	-0.154	0	0	0
3	19	20	"Empty"	"0"	16880	8810	100	34	35	6	17	34	34	34	7	20	11	0	0	48	50	13	26	48	48	50	13	26	18	3	0	0.000	0.500	0.408	0.438	3.500	-0.074	0.015	80	474	100	0	3	Error	0	0	1	2	2761	4002	0.143	0.000	0	0	0
3	20	20	"Empty"	"0"	17060	8810	100	35	35	6	17	34	34	34	7	20	15	1	0	51	52	15	28	50	50	52	14	26	17	5	0	1.000	0.500	0.500	0.492	3.038	-0.100	0.025	80	474	100	2	3	0.000	1	1	1	2	2782	4120	0.143	0.000	0	0	0
3	21	20	"Hy3"	"13138"	17240	8800	100	33	35	7	20	34	34	34	7	20	17	1	0	233	374	395	105	49	49	51	15	29	62	60	0	-0.005	0.003	0.056	0.080	11.959	-0.001	0.000	80	464	100	183	326	Error	-1	184	1	325	2767	29903	0.143	21.533	0	0	0
3	22	20	"Hy3"	"13138"	17420	8810	100	34	34	7	20	34	34	34	7	20	13	0	0	814	960	907	94	50	50	51	14	27	70	65	0	0.000	0.000	0.006	0.012	13.096	0.000	0.000	80	514	100	764	910	Error	0	764	0	910	2717	76838	0.000	64.929	0	0	0
4	1	1	"Hy3"	"13138"	4610	9720	100	35	34	6	17	34	34	34	6	17	16	3	0	74	243	282	116	48	48	50	14	28	55	48	0	0.038	0.000	0.052	0.090	9.651	-0.003	0.005	80	530	100	27	195	-4.700	1	26	0	195	2750	19415	0.000	13.786	0	0	0
4	2	1	""	"28161"	4810	9670	100	33	34	6	17	34	34	34	6	17	11	3	0	47	50	14	28	47	47	49	14	28	18	2	0	100000.000	0.000	0.381	0.507	3.549	0.013	0.001	80	509	100	-1	3	16.610	-1	0	0	3	2707	4035	0.000	0.071	0	0	0
4	3	1	"hsa-miR-380-5p"	"13170"	4980	9690	100	34	34	6	17	34	34	34	6	17	15	1	0	48	48	12	25	48	48	49	13	26	12	2	0	0.000	0.000	0.769	0.759	3.335	-0.053	0.006	80	458	100	0	0	Error	0	0	0	0	2692	3862	0.000	-0.077	0	0	0
4	4	1	""	"42958"	5140	9720	100	33	34	7	20	34	34	34	7	20	13	2	0	870	722	602	83	48	48	49	14	28	67	65	0	-0.001	0.000	0.009	0.021	11.601	0.000	0.000	80	442	100	821	674	Error	-1	822	0	674	2681	57793	0.000	48.071	0	0	0
4	5	1	"hsa-miR-320b"	"46324"	5320	9720	100	33	34	7	20	34	34	35	6	17	13	2	0	72	421	424	100	47	47	48	13	27	55	48	0	-0.040	0.000	0.017	0.043	12.532	0.000	0.000	80	492	100	24	374	Error	-1	25	0	374	2719	33683	-0.167	28.692	0	0	0
4	6	1	""	"17433"	5510	9720	100	34	34	7	20	35	35	35	6	17	13	1	0	72	77	33	42	48	48	49	14	28	57	43	0	-0.042	-0.034	0.245	0.226	2.812	-0.039	0.017	80	474	100	23	28	Error	-1	24	-1	29	2746	6166	-0.167	2.000	0	0	0
4	7	1	""	"11202"	5690	9730	100	35	35	6	17	34	34	35	7	20	17	1	0	73	72	24	33	48	48	49	13	26	61	43	0	0.040	0.042	0.242	0.298	4.834	-0.047	0.017	80	452	100	26	25	-4.644	1	25	1	24	2810	5761	0.000	1.769	0	0	0
4	8	1	""	"42939"	5870	9730	100	34	35	6	17	34	34	34	6	17	15	2	0	763	603	340	56	49	49	50	13	26	86	85	0	0.000	0.002	0.008	0.013	6.365	-0.001	0.001	80	452	100	714	555	Error	0	714	1	554	2763	48227	0.167	42.538	0	0	0
4	9	1	"hsa-miR-152-3p"	"17676"	6040	9720	100	35	35	7	20	34	34	34	6	17	20	3	0	753	570	421	73	49	49	50	13	26	76	71	0	0.001	0.002	0.010	0.030	11.951	-0.002	0.007	80	462	100	705	522	-9.459	1	704	1	521	2782	45598	0.167	40.000	0	0	0
4	10	1	"hsa-miR-650"	"17593"	6220	9720	100	35	34	6	17	34	34	34	6	17	12	1	0	57	57	17	29	49	49	50	13	26	33	16	0	0.125	0.000	0.300	0.286	3.245	-0.035	0.005	80	474	100	9	8	-3.000	1	8	0	8	2737	4572	0.000	0.538	0	0	0
4	11	1	"hsa-miR-27a-3p"	"46483"	6400	9720	100	33	34	7	20	34	34	34	6	17	17	5	0	1148	1314	1186	90	51	51	52	17	32	68	66	0	-0.001	0.000	0.004	0.012	11.240	0.001	0.005	80	474	100	1096	1263	Error	-1	1097	0	1263	2740	105083	0.000	74.235	0	0	0
4	12	1	"hsa-let-7g-5p"	"46438"	6580	9710	100	33	34	6	17	34	34	34	6	17	15	3	0	312	1208	1249	103	49	49	50	13	26	60	55	0	-0.004	0.000	0.023	0.032	18.478	0.000	0.001	80	493	100	262	1159	Error	-1	263	0	1159	2750	96675	0.000	89.077	0	0	0
4	13	1	"hsa-miR-490-3p"	"42703"	6770	9720	100	35	34	6	17	35	35	35	6	17	11	1	0	218	197	131	66	48	48	50	13	26	73	67	0	0.000	-0.007	0.022	0.051	7.238	-0.009	0.016	80	494	100	170	148	Error	0	170	-1	149	2732	15737	-0.167	11.308	0	0	0
4	14	1	""	"28054"	6960	9710	100	34	35	5	14	35	35	35	6	17	13	1	0	60	64	21	32	48	48	50	13	26	47	27	0	-0.083	0.000	0.333	0.311	2.868	-0.025	0.003	80	481	100	11	16	Error	-1	12	0	16	2775	5113	0.000	1.077	0	0	0
4	15	1	""	"14302"	7130	9720	100	34	34	6	17	35	35	35	6	17	15	1	0	498	393	250	63	50	50	51	14	27	77	76	0	-0.002	-0.003	0.011	0.021	7.232	-0.001	0.001	80	452	100	447	342	Error	-1	448	-1	343	2752	31430	-0.167	24.429	0	0	0
4	16	1	"hsa-miR-627-5p"	"17625"	7310	9720	100	36	35	6	17	36	36	35	6	17	6	1	0	67	78	38	48	48	48	51	15	29	53	43	0	0.000	-0.033	0.171	0.158	4.296	-0.021	0.007	80	474	100	19	29	Error	0	19	-1	30	2781	6216	0.000	1.800	0	0	0
4	17	1	"hsa-miR-744-5p"	"27568"	7490	9710	100	36	35	6	17	35	35	35	6	17	8	1	0	96	140	104	74	49	49	51	13	25	57	51	0	0.021	0.000	0.056	0.073	6.428	0.000	0.000	80	483	100	48	91	-5.555	1	47	0	91	2778	11204	0.000	6.846	0	0	0
4	18	1	"hsa-miR-593-5p"	"42478"	7670	9730	100	35	36	7	19	35	35	35	6	17	21	3	0	68	66	23	34	50	50	51	14	27	51	28	0	0.000	0.063	0.353	0.372	3.812	-0.027	0.005	80	464	100	18	17	Error	0	18	1	16	2847	5310	0.167	1.071	0	0	0
4	19	1	"hsa-miR-323a-5p"	"42457"	7850	9720	100	35	36	5	13	34	34	35	6	17	21	3	0	50	52	14	26	50	50	51	15	29	17	2	0	100000.000	1.000	0.412	0.382	3.130	-0.017	0.001	80	484	100	1	4	16.610	1	0	2	2	2874	4177	0.167	0.067	0	0	0
4	20	1	"ebv-miR-BART3-3p"	"17589"	8040	9710	100	36	37	7	18	35	35	35	6	17	20	6	0	60	64	20	31	50	50	52	15	28	36	21	0	0.100	0.143	0.399	0.321	2.883	-0.028	0.005	80	486	100	11	16	-3.322	1	10	2	14	2927	5110	0.333	0.800	0	0	0
4	21	1	"hsa-miR-638"	"42832"	8220	9710	100	36	37	7	18	35	35	36	6	16	23	6	0	283	268	209	77	49	49	50	13	26	68	61	0	0.004	0.009	0.034	0.073	9.946	-0.004	0.009	80	463	100	235	221	-7.870	1	234	2	219	2929	21428	0.167	16.769	0	0	0
4	22	1	"Hy3"	"13138"	8390	9720	100	36	36	6	16	36	36	36	6	16	13	0	0	280	784	864	110	50	50	50	12	24	61	55	0	0.000	0.000	0.008	0.038	19.060	0.000	0.001	80	494	100	230	734	Error	0	230	0	734	2849	62708	0.000	61.167	0	0	0
4	1	2	""	"42712"	4600	9910	100	34	34	6	17	34	34	34	6	17	15	3	0	56	56	16	28	48	48	50	14	28	31	12	0	0.000	0.000	0.450	0.579	4.312	-0.045	0.009	80	485	100	8	8	Error	0	8	0	8	2689	4490	0.000	0.429	0	0	0
4	2	2	"spike_control_v2_40"	"29001"	4780	9910	100	34	34	6	17	34	34	34	6	17	12	1	0	951	665	540	81	46	46	48	17	35	77	65	0	0.000	0.000	0.004	0.008	9.265	0.000	0.000	80	474	100	905	619	Error	0	905	0	619	2713	53182	0.000	36.294	0	0	0
4	3	2	""	"42748"	4960	9900	100	35	34	6	17	34	34	34	6	17	13	2	0	52	54	15	27	47	47	49	13	26	31	11	0	0.200	0.000	0.375	0.505	3.984	-0.074	0.018	80	479	100	6	7	-2.322	1	5	0	7	2737	4318	0.000	0.385	0	0	0
4	4	2	""	"42807"	5150	9900	100	35	35	7	20	34	34	35	7	20	17	2	0	63	104	77	74	47	47	49	14	28	51	42	0	0.063	0.018	0.146	0.204	4.427	-0.003	0.000	80	441	100	17	58	-4.000	1	16	1	57	2806	8343	0.000	3.929	0	0	0
4	5	2	"hsa-miR-1224-5p"	"46462"	5320	9920	100	34	35	7	20	34	34	34	6	17	20	1	0	56	62	20	32	48	48	50	14	28	38	23	0	0.000	0.071	0.464	0.523	3.780	-0.047	0.010	80	439	100	8	15	Error	0	8	1	14	2763	4933	0.167	0.857	0	0	0
4	6	2	"hsa-miR-1178-3p"	"46822"	5500	9900	100	36	35	7	20	34	34	35	6	17	21	5	0	53	54	15	27	48	48	50	13	26	25	8	0	0.400	0.167	0.900	0.905	3.403	-0.022	0.002	80	442	100	7	7	-1.322	2	5	1	6	2775	4346	0.000	0.308	0	0	0
4	7	2	"hsa-miR-758-3p"	"28759"	5680	9900	100	36	35	7	20	34	34	35	6	17	25	3	0	54	55	14	25	48	48	50	13	26	23	7	0	0.333	0.143	0.750	0.600	3.104	-0.077	0.016	80	457	100	8	8	-1.585	2	6	1	7	2818	4378	0.000	0.385	0	0	0
4	8	2	""	"17527"	5880	9910	100	34	35	6	17	34	34	35	6	17	18	3	0	58	58	15	25	48	48	50	14	28	38	12	0	0.000	0.100	0.500	0.579	3.851	-0.008	0.000	80	450	100	10	11	Error	0	10	1	10	2782	4669	0.000	0.571	0	0	0
4	9	2	"hsa-miR-181c-5p"	"42496"	6050	9910	100	35	35	6	17	35	35	35	6	17	8	3	0	96	92	37	40	47	47	49	13	26	73	62	0	0.000	0.000	0.118	0.118	4.763	-0.012	0.003	80	440	100	49	45	Error	0	49	0	45	2772	7399	0.000	3.308	0	0	0
4	10	2	"hsa-miR-146b-5p"	"10306"	6230	9910	100	33	34	6	17	34	34	34	6	17	15	1	0	1034	1138	1015	89	50	50	51	14	27	70	65	0	-0.001	0.000	0.005	0.024	16.260	-0.001	0.007	80	452	100	983	1088	Error	-1	984	0	1088	2743	91016	0.000	77.643	0	0	0
4	11	2	""	"46982"	6410	9910	100	34	34	6	17	34	34	34	6	17	18	3	0	55	56	15	26	51	51	52	14	26	23	7	0	0.000	0.000	0.417	0.496	3.133	-0.021	0.001	80	442	100	4	5	Error	0	4	0	5	2757	4469	0.000	0.286	0	0	0
4	12	2	""	"46538"	6590	9910	100	35	35	5	14	34	34	35	6	17	15	0	0	68	364	397	109	48	48	50	14	28	51	48	0	0.050	0.003	0.022	0.053	17.020	0.001	0.001	80	451	100	21	317	-4.322	1	20	1	316	2772	29083	0.000	22.429	0	0	0
4	13	2	"hsa-miR-20b-3p"	"17882"	6770	9910	100	35	34	5	14	34	34	35	6	17	12	0	0	338	402	322	80	48	48	49	13	26	68	62	0	0.003	0.000	0.017	0.030	8.170	-0.001	0.003	80	452	100	291	354	-8.180	1	290	0	354	2749	32171	-0.167	27.154	0	0	0
4	14	2	""	"42765"	6950	9910	100	35	35	6	17	35	35	35	6	17	10	3	0	61	74	33	44	49	49	49	12	24	48	40	0	0.000	0.000	0.200	0.202	2.882	0.003	0.000	80	449	100	12	25	Error	0	12	0	25	2801	5882	0.000	2.083	0	0	0
4	15	2	""	"46921"	7120	9900	100	33	34	6	17	34	34	34	6	17	13	2	0	196	2558	2924	114	50	50	51	13	25	57	52	0	-0.007	0.000	0.006	0.019	32.817	0.000	0.000	80	430	100	145	2508	Error	-1	146	0	2508	2745	204621	0.000	192.846	0	0	0
4	16	2	"hsa-miR-612"	"27551"	7300	9910	100	35	35	7	20	35	35	35	5	14	17	5	0	71	76	30	39	48	48	50	13	26	56	47	0	0.000	0.000	0.281	0.294	4.543	-0.001	0.000	80	442	100	23	28	Error	0	23	0	28	2786	6100	0.000	2.000	0	0	0
4	17	2	""	"42481"	7480	9910	100	35	35	6	17	35	35	35	6	17	13	2	0	52	54	13	24	48	48	50	13	26	25	7	0	0.000	0.000	0.400	0.417	3.397	0.043	0.006	80	461	100	4	6	Error	0	4	0	6	2826	4281	0.000	0.308	0	0	0
4	18	2	""	"42864"	7670	9910	100	35	35	5	14	35	35	35	6	17	10	1	0	94	103	54	52	49	49	50	13	26	63	58	0	0.000	0.000	0.120	0.146	4.963	-0.001	0.000	80	442	100	45	54	Error	0	45	0	54	2801	8251	0.000	4.077	0	0	0
4	19	2	"hsa-miR-593-3p"	"42504"	7850	9910	100	36	35	6	17	34	34	35	6	17	16	1	0	60	66	24	36	50	50	51	14	27	45	32	0	0.200	0.063	0.286	0.283	4.181	-0.011	0.001	80	417	100	12	17	-2.322	2	10	1	16	2782	5308	0.000	1.071	0	0	0
4	20	2	"ebv-miR-BART15"	"42897"	8010	9900	100	35	35	5	14	35	35	36	6	16	12	3	0	55	59	18	30	50	50	52	13	25	35	18	0	0.000	0.000	0.200	0.237	2.894	0.015	0.001	80	439	100	5	9	Error	0	5	0	9	2832	4720	-0.167	0.538	0	0	0
4	21	2	"hsa-miR-16-2-3p"	"42874"	8200	9900	100	35	35	6	17	35	35	36	6	16	15	3	0	167	160	103	64	49	49	50	13	26	66	60	0	0.000	0.000	0.086	0.104	4.507	-0.013	0.023	80	473	100	118	111	Error	0	118	0	111	2815	12816	-0.167	8.462	0	0	0
4	22	2	""	"42742"	8390	9910	100	35	36	7	19	35	35	36	6	16	18	5	0	98	120	68	56	48	48	50	13	26	71	58	0	0.000	0.014	0.080	0.117	6.310	0.007	0.003	80	484	100	50	73	Error	0	50	1	72	2848	9592	0.000	5.385	0	0	0
4	1	3	"hsa-miR-571"	"17490"	4620	10100	100	35	34	7	20	34	34	34	6	17	18	1	0	59	62	20	32	50	50	51	14	27	38	17	0	0.111	0.000	0.458	0.434	4.497	-0.052	0.012	80	473	100	10	12	-3.170	1	9	0	12	2755	4922	0.000	0.786	0	0	0
4	2	3	"hsa-miR-1207-5p"	"46565"	4790	10100	100	35	35	7	20	34	34	34	6	17	23	5	0	49	54	19	35	46	46	47	12	25	36	21	0	0.333	0.125	0.408	0.494	3.544	-0.052	0.010	80	418	100	4	9	-1.585	1	3	1	8	2808	4333	0.167	0.583	0	0	0
4	3	3	"spike_control_v2_37"	"28684"	4960	10090	100	33	34	8	23	34	34	34	6	17	25	5	0	918	1009	944	93	47	47	48	12	25	70	62	0	-0.001	0.000	0.009	0.026	12.054	0.000	0.000	80	440	100	870	962	Error	-1	871	0	962	2750	80710	0.000	80.083	0	0	0
4	4	3	"hsa-miR-649"	"15619"	5140	10090	100	34	34	6	17	34	34	34	7	20	13	0	0	52	52	14	26	47	47	49	13	26	31	5	0	0.000	0.000	0.389	0.513	3.630	-0.028	0.002	80	462	100	5	5	Error	0	5	0	5	2709	4170	0.000	0.231	0	0	0
4	5	3	"hsa-miR-136-5p"	"10943"	5330	10100	100	33	34	7	20	34	34	34	6	17	21	1	0	652	618	502	81	48	48	49	13	26	71	65	0	-0.002	0.000	0.009	0.023	8.795	0.000	0.000	80	440	100	603	570	Error	-1	604	0	570	2713	49407	0.000	43.769	0	0	0
4	6	3	""	"42706"	5500	10090	100	35	35	7	20	34	34	34	6	17	21	6	0	450	350	253	72	48	48	50	14	28	70	63	0	0.002	0.003	0.021	0.044	8.831	-0.001	0.001	80	448	100	403	303	-8.651	1	402	1	302	2809	28034	0.167	21.429	0	0	0
4	7	3	"hsa-miR-183-5p"	"10977"	5680	10100	100	35	34	6	17	34	34	34	6	17	15	5	0	231	203	139	68	48	48	50	13	26	63	62	0	0.005	0.000	0.035	0.059	6.466	0.000	0.000	80	460	100	184	155	-7.516	1	183	0	155	2758	16203	0.000	11.769	0	0	0
4	8	3	"hsa-let-7a-2-3p"	"42530"	5860	10100	100	33	34	6	17	34	34	35	6	17	17	1	0	305	283	207	73	48	48	49	12	24	72	66	0	-0.004	0.000	0.021	0.053	8.407	0.002	0.003	80	453	100	256	235	Error	-1	257	0	235	2718	22617	-0.167	19.500	0	0	0
4	9	3	""	"42569"	6040	10100	100	34	34	6	17	34	34	34	6	17	13	0	0	51	53	16	30	49	49	51	23	45	11	0	0	0.000	0.000	0.500	0.403	2.947	-0.005	0.000	80	452	100	2	4	Error	0	2	0	4	2712	4246	0.000	0.087	0	0	0
4	10	3	""	"46639"	6230	10100	100	34	34	7	20	34	34	34	6	17	15	5	0	358	332	271	81	49	49	51	14	27	67	58	0	0.000	0.000	0.028	0.064	8.319	-0.001	0.000	80	440	100	309	283	Error	0	309	0	283	2714	26545	0.000	20.071	0	0	0
4	11	3	"hsa-miR-196a-5p"	"10990"	6400	10090	100	34	35	6	17	34	34	34	6	17	17	6	0	60	67	29	43	49	49	50	13	26	45	33	0	0.000	0.056	0.286	0.239	3.220	-0.014	0.002	80	430	100	11	19	Error	0	11	1	18	2793	5388	0.167	1.308	0	0	0
4	12	3	"hsa-miR-487b-3p"	"14285"	6580	10090	100	35	35	7	20	35	35	35	6	17	15	3	0	352	682	653	95	49	49	50	16	32	58	55	0	0.000	0.000	0.035	0.036	20.485	0.002	0.010	80	461	100	303	633	Error	0	303	0	633	2786	54532	0.000	39.500	0	0	0
4	13	3	"hsa-miR-380-3p"	"27546"	6770	10100	100	34	35	7	20	34	34	34	6	17	21	6	0	52	52	14	26	48	48	49	14	28	22	5	0	0.000	0.250	0.500	0.469	3.207	-0.044	0.005	80	472	100	4	5	Error	0	4	1	4	2771	4120	0.167	0.214	0	0	0
4	14	3	"hsa-miR-101-3p"	"31026"	6950	10100	100	35	35	6	17	34	34	34	6	17	16	6	0	4839	3281	2378	72	48	48	49	12	24	82	81	0	0.000	0.000	0.002	0.002	9.165	0.000	0.008	80	430	100	4792	3234	Error	1	4791	1	3233	2803	262461	0.167	269.333	0	0	0
4	15	3	"hsa-miR-29b-3p"	"11040"	7120	10090	100	35	34	7	20	35	35	35	6	17	12	5	0	1485	2040	1948	95	48	48	49	13	26	67	65	0	0.000	-0.001	0.001	0.005	18.258	0.000	0.000	80	440	100	1437	1991	Error	0	1437	-1	1992	2741	163222	-0.167	153.154	0	0	0
4	16	3	"hsa-miR-517-5p"	"13130"	7300	10090	100	35	35	5	14	35	35	35	6	17	12	2	0	53	56	15	26	48	48	49	13	26	30	11	0	0.000	0.000	0.308	0.393	3.275	0.023	0.002	80	451	100	5	8	Error	0	5	0	8	2839	4443	0.000	0.538	0	0	0
4	17	3	""	"46461"	7480	10090	100	34	35	5	14	35	35	35	6	17	8	1	0	54	55	15	27	48	48	49	13	26	28	7	0	-0.167	0.000	0.375	0.388	3.402	-0.071	0.021	80	442	100	5	7	Error	-1	6	0	7	2776	4391	0.000	0.462	0	0	0
4	18	3	"hsa-miR-506-3p"	"11138"	7660	10090	100	35	35	6	17	34	34	35	6	17	22	1	0	52	55	15	27	48	48	50	13	26	25	13	0	0.250	0.143	0.643	0.583	4.122	-0.035	0.004	80	442	100	5	8	-2.000	1	4	1	7	2821	4383	0.000	0.385	0	0	0
4	19	3	""	"46293"	7840	10090	100	34	35	5	14	35	35	34	6	17	15	2	0	51	52	14	26	49	49	51	12	23	26	5	0	-0.500	0.000	0.455	0.428	4.241	-0.012	0.000	80	442	100	1	3	Error	-1	2	0	3	2801	4142	0.167	0.083	0	0	0
4	20	3	""	"28547"	8020	10090	100	36	35	6	17	35	35	35	5	14	17	1	0	60	70	34	48	49	49	50	13	26	47	35	0	0.091	0.000	0.172	0.249	4.793	-0.008	0.003	80	453	100	12	21	-3.459	1	11	0	21	2822	5565	0.000	1.538	0	0	0
4	21	3	""	"146101"	8200	10090	100	35	34	6	17	36	36	35	6	17	8	1	0	59	65	24	36	49	49	51	13	25	46	27	0	-0.100	-0.125	0.314	0.305	4.427	-0.023	0.004	80	462	100	9	14	Error	-1	10	-2	16	2748	5234	-0.167	1.077	0	0	0
4	22	3	""	"145998"	8390	10090	100	36	37	5	13	35	35	35	6	17	21	3	0	116	210	174	82	51	51	51	14	27	58	53	0	0.015	0.013	0.024	0.044	7.693	0.002	0.002	80	484	100	66	161	-6.022	1	65	2	159	2948	16831	0.333	11.357	0	0	0
4	1	4	""	"146118"	4610	10290	100	34	35	7	20	34	34	34	6	17	21	5	0	68	69	20	28	50	50	51	14	27	55	28	0	0.000	0.053	0.471	0.470	3.194	-0.060	0.020	80	472	100	18	20	Error	0	18	1	19	2771	5510	0.167	1.286	0	0	0
4	2	4	"hsv2-miR-H4-5p"	"146045"	4780	10280	100	33	34	6	17	33	33	34	6	17	21	2	0	54	55	16	29	47	47	47	12	25	33	16	0	0.000	0.125	0.333	0.405	2.856	-0.070	0.016	80	430	100	7	9	Error	0	7	1	8	2743	4404	0.000	0.667	0	0	0
4	3	4	""	"13146"	4960	10280	100	34	34	6	17	33	33	34	7	20	16	2	0	49	51	15	29	47	47	48	12	25	27	8	0	0.500	0.250	0.286	0.320	3.101	-0.048	0.007	80	452	100	3	5	-1.000	1	2	1	4	2740	4088	0.000	0.250	0	0	0
4	4	4	""	"-1"	5140	10280	100	34	34	6	17	34	34	34	6	17	13	1	0	429	345	285	82	47	47	49	13	26	68	60	0	0.000	0.000	0.020	0.038	7.416	-0.001	0.000	80	460	100	382	298	Error	0	382	0	298	2689	27591	0.000	22.769	0	0	0
4	5	4	"hsa-miR-2054"	"145987"	5320	10290	100	33	34	6	17	34	34	34	6	17	16	1	0	51	53	14	26	48	48	48	12	25	28	8	0	-0.333	0.000	0.374	0.396	3.108	-0.025	0.002	80	452	100	2	5	Error	-1	3	0	5	2693	4219	0.000	0.417	0	0	0
4	6	4	"hsa-miR-767-5p"	"146111"	5500	10290	100	33	33	6	18	34	34	34	6	17	12	0	0	395	349	371	106	48	48	50	13	26	76	72	0	-0.003	-0.003	0.016	0.035	7.022	-0.002	0.006	80	438	100	346	300	Error	-1	347	-1	301	2667	27884	-0.167	23.000	0	0	0
4	7	4	"hsa-miR-652-5p"	"145933"	5680	10290	100	35	35	7	20	34	34	34	6	17	23	7	0	73	78	34	43	47	47	49	14	28	61	46	0	0.038	0.032	0.214	0.191	3.791	-0.011	0.002	80	442	100	27	32	-4.700	1	26	1	31	2785	6234	0.167	2.071	0	0	0
4	8	4	"hsv1-miR-H3-3p"	"146058"	5860	10290	100	35	35	6	17	34	34	34	6	17	16	0	0	59	63	21	33	48	48	49	13	26	46	27	0	0.091	0.067	0.475	0.414	4.193	-0.028	0.004	80	442	100	12	16	-3.459	1	11	1	15	2762	5001	0.167	1.077	0	0	0
4	9	4	"SNORD110"	"145666"	6040	10280	100	35	34	6	17	34	34	34	6	17	17	0	0	791	587	454	77	48	48	50	23	46	66	65	0	0.001	0.000	0.007	0.023	15.292	-0.002	0.008	80	451	100	744	539	-9.537	1	743	0	539	2756	46968	0.000	23.348	0	0	0
4	10	4	""	"146206"	6220	10280	100	34	34	5	14	35	35	35	6	17	10	1	0	92	134	94	70	48	48	49	13	26	61	51	0	-0.023	-0.012	0.154	0.105	5.003	-0.001	0.000	80	451	100	43	85	Error	-1	44	-1	86	2733	10723	-0.167	6.538	0	0	0
4	11	4	""	"146026"	6400	10280	100	34	35	6	17	35	35	35	6	17	12	2	0	53	54	15	27	47	47	49	12	24	33	8	0	-0.167	0.000	0.442	0.439	3.377	-0.038	0.004	80	470	100	5	7	Error	-1	6	0	7	2763	4286	0.000	0.417	0	0	0
4	12	4	"hsv1-miR-H5-3p"	"146098"	6590	10290	100	35	35	6	17	35	35	35	6	17	11	2	0	215	186	111	59	49	49	49	16	32	68	66	0	0.000	0.000	0.032	0.046	4.170	-0.002	0.001	80	455	100	166	137	Error	0	166	0	137	2796	14888	0.000	8.563	0	0	0
4	13	4	""	"146004"	6750	10300	100	34	35	6	17	34	34	35	6	17	18	2	0	67	87	49	56	47	47	49	14	28	53	47	0	0.000	0.025	0.152	0.158	4.593	-0.008	0.002	80	447	100	20	41	Error	0	20	1	40	2765	6962	0.000	2.714	0	0	0
4	14	4	"hsa-miR-2115-3p"	"146161"	6950	10280	100	35	36	5	13	34	34	34	6	17	13	2	0	239	266	205	77	47	47	49	13	26	66	65	0	0.005	0.009	0.025	0.043	8.713	0.003	0.005	80	470	100	193	221	-7.585	1	192	2	219	2842	21253	0.333	16.692	0	0	0
4	15	4	"hsa-miR-1912"	"146168"	7130	10280	100	34	34	6	17	34	34	35	6	17	12	2	0	50	54	15	27	47	47	49	13	26	30	10	0	0.000	0.000	0.414	0.429	3.421	0.013	0.001	80	452	100	3	7	Error	0	3	0	7	2735	4289	-0.167	0.385	0	0	0
4	16	4	""	"146133"	7310	10290	100	35	35	6	17	35	35	35	6	17	12	5	0	100	92	41	44	48	48	49	13	26	66	57	0	0.000	0.000	0.080	0.124	4.879	-0.012	0.003	80	439	100	52	44	Error	0	52	0	44	2795	7386	0.000	3.308	0	0	0
4	17	4	"hsv1-miR-H7-3p"	"146090"	7480	10280	100	36	36	6	16	35	35	35	6	17	16	2	0	241	325	288	88	48	48	49	13	26	57	55	0	0.005	0.004	0.016	0.051	13.456	0.004	0.013	80	440	100	194	278	-7.592	1	193	1	277	2867	25970	0.167	21.231	0	0	0
4	18	4	"spike_control_v2_46"	"29837"	7660	10280	100	35	35	5	14	35	35	35	6	17	7	1	0	301	258	200	77	49	49	50	12	24	63	60	0	0.000	0.000	0.032	0.068	9.974	-0.005	0.014	80	462	100	252	209	Error	0	252	0	209	2777	20656	0.000	17.333	0	0	0
4	19	4	""	"145870"	7850	10280	100	33	34	6	17	35	35	36	6	16	13	3	0	46	48	11	22	49	49	51	13	25	10	2	0	0.667	1.000	0.500	0.561	3.707	-0.034	0.003	80	480	100	-5	-2	-0.585	-2	-3	-1	-1	2739	3829	-0.333	-0.231	0	0	0
4	20	4	"hsa-miR-605-5p"	"145736"	8040	10280	100	34	34	5	14	36	36	36	6	16	5	0	0	86	91	43	47	48	48	50	12	24	60	55	0	-0.053	-0.047	0.143	0.187	4.806	-0.019	0.011	80	451	100	36	41	Error	-2	38	-2	43	2740	7318	-0.333	3.417	0	0	0
4	21	4	"hsa-miR-875-5p"	"145721"	8210	10280	100	36	36	6	16	36	36	36	6	16	16	1	0	47	50	13	26	48	48	50	13	26	16	5	0	0.000	0.000	0.536	0.615	3.036	-0.038	0.004	80	448	100	-1	2	Error	0	-1	0	2	2850	3993	0.000	0.000	0	0	0
4	22	4	"hsa-miR-92a-3p"	"145693"	8390	10280	100	35	35	7	20	35	35	36	6	16	16	3	0	184	334	294	88	49	49	50	13	26	62	58	0	0.000	0.000	0.015	0.036	8.104	-0.002	0.003	80	493	100	135	285	Error	0	135	0	285	2808	26740	-0.167	21.846	0	0	0
4	1	5	"hsa-miR-639"	"145962"	4610	10480	100	34	35	6	17	34	34	34	6	17	16	3	0	78	89	41	46	49	49	50	14	28	65	50	0	0.000	0.025	0.220	0.234	4.330	-0.012	0.003	80	484	100	29	41	Error	0	29	1	40	2760	7153	0.167	2.786	0	0	0
4	2	5	"hsa-miR-431-5p"	"145705"	4790	10470	100	34	34	6	17	34	34	34	6	17	15	2	0	60	64	23	35	47	47	48	12	25	50	36	0	0.000	0.000	0.263	0.290	2.742	-0.048	0.014	80	448	100	13	17	Error	0	13	0	17	2732	5099	0.000	1.333	0	0	0
4	3	5	""	"145878"	4960	10470	100	35	35	6	17	34	34	34	6	17	16	2	0	187	261	218	83	46	46	48	13	27	61	56	0	0.007	0.005	0.022	0.046	9.352	0.002	0.002	80	449	100	142	216	-7.140	1	141	1	215	2765	20919	0.167	16.385	0	0	0
4	4	5	"hsa-miR-501-3p"	"145727"	5140	10480	100	33	34	6	17	34	34	34	6	17	13	5	0	71	76	27	35	47	47	48	13	27	65	48	0	-0.042	0.000	0.180	0.207	3.254	0.012	0.001	80	471	100	23	29	Error	-1	24	0	29	2689	6066	0.000	2.154	0	0	0
4	5	5	"spike_control_v2_29"	"27968"	5320	10480	100	34	34	7	20	34	34	34	6	17	17	2	0	2845	1924	1610	83	47	47	48	12	25	76	70	0	0.000	0.000	0.003	0.010	17.748	0.000	0.000	80	453	100	2798	1877	Error	0	2798	0	1877	2708	153905	0.000	156.333	0	0	0
4	6	5	"hsa-miR-187-3p"	"145637"	5500	10460	100	34	34	7	20	34	34	34	6	17	17	5	0	87	151	107	70	47	47	49	34	69	50	47	0	0.000	0.000	0.067	0.098	6.112	0.006	0.005	80	450	100	40	104	Error	0	40	0	104	2740	12078	0.000	3.000	0	0	0
4	7	5	"hsa-miR-518f-3p"	"145748"	5690	10470	100	34	35	7	20	34	34	34	6	17	20	2	0	47	49	14	28	47	47	51	43	84	2	0	0	0.000	0.500	0.636	0.544	3.346	-0.013	0.007	80	449	100	0	3	Error	0	0	1	2	2768	3959	0.167	-0.047	0	0	0
4	8	5	""	"145917"	5860	10470	100	34	35	6	17	35	35	34	6	17	10	2	0	3991	2951	2401	81	47	47	48	13	27	80	72	0	0.000	0.000	0.002	0.008	22.486	0.000	0.000	80	457	100	3943	2904	Error	-1	3944	0	2904	2777	236108	0.167	223.308	0	0	0
4	9	5	"hsa-miR-572"	"147193"	6050	10480	100	34	34	6	17	35	35	34	6	17	12	2	0	47	48	13	27	47	47	49	13	26	17	2	0	100000.000	-1.000	0.556	0.546	3.211	-0.023	0.002	80	471	100	-1	0	16.610	-1	0	-1	1	2735	3867	0.000	-0.077	0	0	0
4	10	5	"hsa-miR-4307"	"147608"	6230	10480	100	34	35	6	17	34	34	34	6	17	21	2	0	72	88	50	56	48	48	50	15	30	53	42	0	0.000	0.025	0.112	0.185	4.805	0.017	0.008	80	449	100	24	41	Error	0	24	1	40	2775	7004	0.167	2.533	0	0	0
4	11	5	"hsv2-miR-H13"	"147872"	6400	10480	100	33	35	6	17	34	34	34	6	17	13	5	0	51	52	13	25	47	47	49	14	28	18	5	0	-0.250	0.200	0.500	0.531	2.861	-0.017	0.001	80	448	100	3	6	Error	-1	4	1	5	2760	4127	0.167	0.214	0	0	0
4	12	5	"hsa-miR-4287"	"147938"	6580	10490	100	34	34	7	20	34	34	35	6	17	17	7	0	63	62	18	29	48	48	48	12	25	53	23	0	0.000	0.000	0.333	0.312	3.355	-0.030	0.004	80	451	100	15	14	Error	0	15	0	14	2756	4946	-0.167	1.167	0	0	0
4	13	5	"hsa-miR-3159"	"147814"	6760	10480	100	34	35	6	17	34	34	34	6	17	16	3	0	48	48	12	25	47	47	48	13	27	12	3	0	0.000	1.000	0.500	0.502	3.239	-0.042	0.006	80	453	100	1	2	Error	0	1	1	1	2764	3840	0.167	0.000	0	0	0
4	14	5	""	"147807"	6950	10480	100	34	34	6	17	34	34	34	6	17	12	1	0	66	234	247	105	47	47	48	13	27	52	43	0	0.000	0.000	0.098	0.085	9.904	-0.004	0.010	80	474	100	19	187	Error	0	19	0	187	2749	18744	0.000	14.308	0	0	0
4	15	5	""	"147924"	7120	10470	100	35	34	6	17	34	34	34	6	17	13	3	0	48	48	14	29	48	48	50	13	26	13	5	0	100000.000	0.000	0.500	0.533	4.197	-0.020	0.001	80	457	100	1	0	16.610	1	0	0	0	2756	3847	0.000	-0.154	0	0	0
4	16	5	"hsa-miR-4316"	"147760"	7300	10470	100	34	35	5	14	35	35	35	6	17	11	1	0	49	51	15	29	48	48	50	13	26	21	6	0	-1.000	0.000	0.375	0.456	4.458	-0.039	0.004	80	462	100	0	3	Error	-1	1	0	3	2761	4052	0.000	0.077	0	0	0
4	17	5	"hsa-miR-4314"	"147544"	7490	10470	100	35	35	6	17	34	34	35	6	17	18	5	0	54	56	17	30	49	49	50	13	26	33	11	0	0.200	0.143	0.423	0.365	3.916	0.058	0.014	80	470	100	6	8	-2.322	1	5	1	7	2817	4464	0.000	0.462	0	0	0
4	18	5	""	"147791"	7670	10470	100	34	34	6	17	35	35	35	6	17	8	0	0	4914	7935	8324	104	47	47	49	13	26	75	58	0	0.000	0.000	0.001	0.005	43.891	0.000	0.000	80	460	100	4866	7887	Error	-1	4867	-1	7888	2720	634805	-0.167	606.615	0	0	0
4	19	5	""	"147810"	7850	10480	100	35	35	6	17	35	35	35	6	17	18	5	0	60	62	21	33	47	47	50	14	28	46	25	0	0.000	0.000	0.369	0.310	4.141	-0.004	0.000	80	460	100	13	15	Error	0	13	0	15	2834	4967	0.000	0.857	0	0	0
4	20	5	""	"147737"	8030	10470	100	33	34	6	17	35	35	35	6	17	10	0	0	80	141	106	75	47	47	49	12	24	57	53	0	-0.061	-0.011	0.073	0.122	5.667	0.000	0.000	80	460	100	31	93	Error	-2	33	-1	94	2739	11304	-0.167	7.667	0	0	0
4	21	5	"hsv1-miR-H18"	"147830"	8210	10480	100	36	36	5	13	36	36	36	6	16	7	1	0	143	145	97	66	50	50	50	12	24	62	58	0	0.000	0.000	0.112	0.090	4.995	0.000	0.000	80	470	100	93	95	Error	0	93	0	95	2848	11612	0.000	7.917	0	0	0
4	22	5	"hsa-miR-4323"	"147671"	8400	10480	100	37	37	6	16	35	35	36	6	16	23	2	0	72	75	26	34	48	48	49	12	24	62	50	0	0.083	0.074	0.141	0.176	3.780	0.027	0.007	80	503	100	26	29	-3.585	2	24	2	27	2944	6018	0.167	2.167	0	0	0
4	1	6	""	"147802"	4610	10670	100	33	33	6	18	34	34	34	6	17	6	0	0	1229	1433	1355	94	50	50	51	14	27	66	60	0	-0.001	-0.001	0.005	0.024	21.098	0.000	0.005	80	492	100	1178	1382	Error	-1	1179	-1	1383	2653	114644	-0.167	98.714	0	0	0
4	2	6	"hsa-miR-3136-5p"	"147897"	4790	10670	100	34	35	6	17	34	34	34	6	17	13	2	0	53	52	14	26	45	45	47	12	25	32	11	0	0.000	0.143	0.397	0.328	3.189	-0.044	0.005	80	460	100	8	8	Error	0	8	1	7	2767	4198	0.167	0.417	0	0	0
4	3	6	"hsv2-miR-H22"	"147698"	4970	10670	100	34	34	6	17	34	34	34	6	17	16	3	0	51	53	14	26	46	46	47	13	27	27	6	0	0.000	0.000	0.500	0.420	3.442	-0.041	0.006	80	480	100	5	7	Error	0	5	0	7	2744	4239	0.000	0.462	0	0	0
4	4	6	"hsa-miR-615-5p"	"148627"	5170	10680	100	34	35	6	17	34	34	34	6	17	20	2	0	54	55	14	25	47	47	48	12	25	33	13	0	0.000	0.125	0.933	0.630	3.406	-0.033	0.003	80	460	100	7	9	Error	0	7	1	8	2774	4417	0.167	0.583	0	0	0
4	5	6	"hsa-miR-185-3p"	"148669"	5340	10670	100	34	34	6	17	34	34	35	6	17	13	1	0	58	59	15	25	46	46	48	12	25	48	23	0	0.000	0.000	0.404	0.398	3.435	-0.026	0.002	80	441	100	12	13	Error	0	12	0	13	2742	4712	-0.167	0.917	0	0	0
4	6	6	"hsa-miR-1908-5p"	"148687"	5520	10660	100	35	35	6	17	34	34	35	7	20	16	2	0	63	493	551	111	45	45	47	12	25	53	48	0	0.056	0.002	0.030	0.064	15.817	0.000	0.000	80	472	100	19	449	-4.170	1	18	1	448	2798	39416	0.000	37.167	0	0	0
4	7	6	"spike_control_v1_g"	"10905"	5700	10670	100	35	35	5	14	35	35	35	6	17	6	1	0	49	51	13	25	46	46	49	28	57	3	0	0	0.000	0.000	0.500	0.486	3.489	-0.016	0.007	80	462	100	3	5	Error	0	3	0	5	2768	4050	0.000	0.071	0	0	0
4	8	6	"hsa-miR-3667-5p"	"148234"	5880	10680	100	35	35	6	17	35	35	35	6	17	13	1	0	140	165	119	72	47	47	48	13	27	65	57	0	0.000	0.000	0.051	0.078	7.127	0.006	0.007	80	447	100	93	118	Error	0	93	0	118	2776	13181	0.000	9.000	0	0	0
4	9	6	"hsa-miR-637"	"148677"	6050	10670	100	34	34	6	17	34	34	34	6	17	17	5	0	54	54	13	24	48	48	49	13	26	28	6	0	0.000	0.000	0.455	0.467	2.672	-0.052	0.007	80	440	100	6	6	Error	0	6	0	6	2744	4288	0.000	0.385	0	0	0
4	10	6	"hsa-miR-184"	"148654"	6230	10670	100	34	34	6	17	34	34	34	6	17	12	2	0	55	55	16	29	47	47	49	15	30	32	8	0	0.000	0.000	0.333	0.280	3.278	-0.011	0.000	80	452	100	8	8	Error	0	8	0	8	2741	4435	0.000	0.400	0	0	0
4	11	6	""	"148079"	6410	10670	100	35	35	6	17	34	34	35	6	17	18	2	0	49	51	12	23	47	47	48	13	27	20	5	0	0.500	0.250	0.688	0.613	3.430	-0.061	0.015	80	452	100	3	5	-1.000	1	2	1	4	2819	4055	0.000	0.231	0	0	0
4	12	6	"hsa-miR-3622a-5p"	"148474"	6590	10670	100	34	35	6	17	34	34	34	6	17	21	5	0	50	51	14	27	45	45	47	12	25	32	17	0	0.000	0.167	0.667	0.623	3.135	-0.054	0.009	80	461	100	5	7	Error	0	5	1	6	2799	4094	0.167	0.333	0	0	0
4	13	6	"hsa-miR-941"	"148625"	6780	10670	100	36	35	6	17	34	34	35	6	17	18	3	0	68	69	24	34	46	46	47	12	25	61	40	0	0.091	0.043	0.238	0.280	4.152	0.012	0.001	80	472	100	24	24	-3.459	2	22	1	23	2816	5483	0.000	1.833	0	0	0
4	14	6	"kshv-miR-K12-10a-5p"	"147640"	6960	10690	100	36	36	5	13	34	34	34	6	17	15	5	0	51	55	17	30	45	45	47	12	25	35	20	0	0.333	0.200	0.295	0.288	3.055	-0.033	0.005	80	458	100	8	12	-1.585	2	6	2	10	2857	4391	0.333	0.667	0	0	0
4	15	6	""	"147599"	7140	10680	100	34	35	6	17	34	34	35	6	17	18	6	0	50	52	14	26	47	47	48	12	25	27	7	0	0.000	0.200	0.555	0.522	3.951	0.010	0.000	80	459	100	3	6	Error	0	3	1	5	2808	4124	0.000	0.333	0	0	0
4	16	6	"hsa-miR-3660"	"147318"	7320	10670	100	35	35	6	17	35	35	35	6	17	16	0	0	68	72	27	37	48	48	49	13	26	57	40	0	0.000	0.000	0.191	0.211	2.937	-0.013	0.002	80	451	100	20	24	Error	0	20	0	24	2810	5759	0.000	1.769	0	0	0
4	17	6	"hsa-miR-4277"	"147666"	7490	10670	100	35	36	6	16	34	34	35	6	17	23	5	0	50	51	12	23	48	48	49	13	26	17	5	0	0.500	0.667	0.545	0.509	3.279	-0.064	0.012	80	448	100	3	5	-1.000	1	2	2	3	2859	4111	0.167	0.154	0	0	0
4	18	6	"Empty"	"0"	7670	10670	100	34	35	6	17	35	35	35	6	17	11	3	0	45	48	13	27	48	48	49	13	26	11	5	0	0.333	0.000	0.571	0.592	2.916	-0.051	0.008	80	460	100	-4	0	-1.585	-1	-3	0	0	2761	3806	0.000	-0.077	0	0	0
4	19	6	""	"148186"	7850	10670	100	34	35	5	14	35	35	35	6	17	10	1	0	52	55	14	25	48	48	50	13	26	31	11	0	-0.250	0.000	0.333	0.371	3.980	-0.009	0.000	80	452	100	3	7	Error	-1	4	0	7	2786	4361	0.000	0.385	0	0	0
4	20	6	""	"148021"	8030	10670	100	36	36	5	13	36	36	36	6	16	15	1	0	63	71	27	38	48	48	49	13	26	51	41	0	0.000	0.000	0.194	0.243	4.620	0.024	0.006	80	460	100	15	23	Error	0	15	0	23	2907	5659	0.000	1.692	0	0	0
4	21	6	""	"148131"	8210	10670	100	35	36	5	13	36	36	36	6	16	10	0	0	53	54	16	29	49	49	50	13	26	20	8	0	-0.250	0.000	0.387	0.414	2.923	-0.037	0.005	80	452	100	3	5	Error	-1	4	0	5	2855	4287	0.000	0.308	0	0	0
4	22	6	""	"148573"	8390	10670	100	36	36	5	13	35	35	36	6	16	12	0	0	48	49	12	24	48	48	49	13	26	18	5	0	100000.000	1.000	0.333	0.437	3.258	-0.020	0.001	80	474	100	1	2	16.610	1	0	1	1	2860	3953	0.000	0.000	0	0	0
4	1	7	""	"148569"	4610	10870	100	33	33	6	18	35	35	34	6	17	10	0	0	59	61	17	27	50	50	52	14	26	37	21	0	-0.222	-0.182	0.615	0.441	3.728	-0.091	0.039	80	482	100	7	9	Error	-2	9	-2	11	2677	4864	-0.167	0.643	0	0	0
4	2	7	""	"148137"	4790	10860	100	35	34	6	17	34	34	34	6	17	13	1	0	44	48	15	31	46	46	47	12	25	18	8	0	-0.500	0.000	0.652	0.542	3.549	-0.076	0.017	80	452	100	-1	2	Error	1	-2	0	2	2758	3832	0.000	0.083	0	0	0
4	3	7	""	"148359"	4970	10860	100	32	34	6	17	35	35	35	6	17	11	0	0	165	143	87	60	45	45	47	13	27	71	62	0	-0.025	-0.010	0.093	0.128	5.929	0.001	0.000	80	452	100	117	97	Error	-3	120	-1	98	2692	11454	-0.167	7.385	0	0	0
4	4	7	""	"148315"	5150	10860	100	34	34	6	17	35	35	35	6	17	10	2	0	73	75	28	37	45	45	47	13	27	65	51	0	-0.036	-0.033	0.143	0.173	4.299	0.025	0.006	80	442	100	27	29	Error	-1	28	-1	30	2717	6001	-0.167	2.154	0	0	0
4	5	7	""	"148044"	5330	10860	100	36	35	7	20	35	35	35	6	17	18	1	0	109	238	214	89	45	45	47	13	27	66	56	0	0.016	0.000	0.024	0.063	8.412	-0.001	0.000	80	440	100	65	193	-6.000	1	64	0	193	2834	19074	0.000	14.692	0	0	0
4	6	7	""	"148431"	5500	10860	100	33	33	6	18	34	34	34	6	17	11	1	0	50	51	15	29	46	46	48	12	25	22	8	0	-0.250	-0.200	0.733	0.791	3.425	-0.051	0.006	80	450	100	3	4	Error	-1	4	-1	5	2671	4079	-0.167	0.250	0	0	0
4	7	7	""	"148056"	5680	10860	100	35	34	7	20	34	34	35	6	17	16	2	0	53	55	15	27	46	46	48	12	25	40	15	0	0.143	0.000	0.400	0.412	3.725	-0.056	0.008	80	463	100	8	9	-2.807	1	7	0	9	2731	4415	-0.167	0.583	0	0	0
4	8	7	""	"148653"	5870	10860	100	34	33	6	18	35	35	35	6	17	7	0	0	130	119	68	57	46	46	48	12	25	70	61	0	-0.012	-0.027	0.053	0.074	4.438	-0.007	0.003	80	442	100	83	71	Error	-1	84	-2	73	2671	9541	-0.333	5.917	0	0	0
4	9	7	""	"148367"	6050	10860	100	35	34	6	17	35	35	35	6	17	8	1	0	53	55	19	34	46	46	48	13	27	33	16	0	0.000	-0.111	0.500	0.506	3.141	-0.021	0.002	80	430	100	7	8	Error	0	7	-1	9	2743	4393	-0.167	0.538	0	0	0
4	10	7	""	"148475"	6220	10860	100	35	34	6	17	34	34	34	6	17	13	3	0	52	52	14	26	47	47	48	13	27	21	5	0	0.200	0.000	0.333	0.434	3.261	-0.037	0.004	80	430	100	6	5	-2.322	1	5	0	5	2757	4155	0.000	0.308	0	0	0
4	11	7	""	"148112"	6400	10860	100	34	34	6	17	34	34	34	6	17	10	3	0	45	47	15	31	46	46	47	12	25	15	7	0	0.000	0.000	0.536	0.554	3.426	-0.059	0.010	80	461	100	-1	1	Error	0	-1	0	1	2726	3766	0.000	0.000	0	0	0
4	12	7	"hsa-miR-203b-5p"	"148181"	6600	10870	100	33	33	7	21	34	34	34	6	17	8	3	0	59	58	16	27	45	45	48	13	27	50	16	0	-0.071	-0.077	0.389	0.436	3.253	-0.081	0.022	80	447	100	13	12	Error	-1	14	-1	13	2640	4672	-0.167	0.769	0	0	0
4	13	7	""	"148076"	6770	10870	100	35	35	6	17	35	35	35	6	17	17	1	0	52	53	15	28	46	46	48	13	27	30	8	0	0.000	0.000	0.495	0.395	3.914	0.000	0.000	80	439	100	6	7	Error	0	6	0	7	2827	4232	0.000	0.385	0	0	0
4	14	7	""	"148457"	6950	10870	100	35	35	6	17	34	34	35	6	17	16	2	0	48	50	13	26	46	46	48	12	25	23	8	0	0.500	0.250	0.432	0.459	2.578	0.021	0.001	80	420	100	3	5	-1.000	1	2	1	4	2792	4001	0.000	0.167	0	0	0
4	15	7	""	"148060"	7120	10860	100	34	34	6	17	34	34	35	6	17	16	1	0	52	52	14	26	46	46	48	12	25	32	10	0	0.000	0.000	0.333	0.268	3.130	-0.034	0.003	80	430	100	6	6	Error	0	6	0	6	2742	4143	-0.167	0.333	0	0	0
4	16	7	""	"148464"	7300	10860	100	34	34	6	17	34	34	35	6	17	16	2	0	49	51	13	25	48	48	49	13	26	21	3	0	0.000	0.000	0.500	0.573	3.629	-0.029	0.003	80	453	100	1	3	Error	0	1	0	3	2756	4041	-0.167	0.154	0	0	0
4	17	7	""	"148141"	7480	10860	100	36	36	5	13	35	35	35	6	17	13	3	0	55	56	17	30	46	46	49	13	26	38	18	0	0.111	0.100	0.282	0.279	3.609	0.048	0.011	80	442	100	10	11	-3.170	1	9	1	10	2854	4503	0.167	0.538	0	0	0
4	18	7	""	"148194"	7660	10860	100	34	34	6	17	35	35	35	6	17	10	2	0	52	54	15	27	47	47	48	12	25	32	12	0	-0.200	-0.143	0.359	0.359	3.119	0.001	0.000	80	452	100	4	6	Error	-1	5	-1	7	2746	4315	-0.167	0.500	0	0	0
4	19	7	""	"148646"	7850	10860	100	34	34	6	17	35	35	35	6	17	13	1	0	379	324	232	71	48	48	50	14	28	65	65	0	-0.003	-0.004	0.026	0.044	8.142	-0.004	0.015	80	452	100	330	275	Error	-1	331	-1	276	2711	25911	-0.167	19.571	0	0	0
4	20	7	"hsa-miR-219b-5p"	"148386"	8030	10860	100	35	34	6	17	35	35	35	6	17	8	2	0	67	79	37	46	48	48	49	12	24	60	46	0	0.000	-0.032	0.160	0.164	4.682	-0.021	0.008	80	430	100	19	30	Error	0	19	-1	31	2735	6320	-0.167	2.500	0	0	0
4	21	7	""	"148520"	8200	10860	100	35	35	6	17	35	35	35	6	17	15	2	0	55	60	20	33	49	49	50	13	26	40	20	0	0.000	0.000	0.279	0.339	3.911	-0.009	0.000	80	440	100	6	11	Error	0	6	0	11	2814	4796	0.000	0.769	0	0	0
4	22	7	"hsa-miR-208b-3p"	"148284"	8390	10850	100	34	35	7	20	36	36	36	6	16	13	3	0	72	78	32	41	48	48	50	12	24	60	50	0	-0.083	-0.033	0.230	0.254	3.358	-0.016	0.003	80	493	100	22	29	Error	-2	24	-1	30	2791	6243	-0.167	2.333	0	0	0
4	1	8	""	"148537"	4620	11050	100	35	34	6	17	35	35	35	6	17	15	0	0	51	54	17	31	51	51	53	15	28	20	8	0	0.000	-0.333	0.588	0.460	3.416	-0.039	0.007	80	474	100	0	2	Error	0	0	-1	3	2748	4317	-0.167	0.067	0	0	0
4	2	8	""	"11255"	4800	11050	100	33	34	7	20	35	35	35	6	17	15	6	0	53	56	15	26	46	46	49	13	26	41	17	0	-0.286	-0.100	0.500	0.458	2.859	-0.022	0.002	80	440	100	5	9	Error	-2	7	-1	10	2713	4459	-0.167	0.538	0	0	0
4	3	8	""	"42962"	4970	11050	100	34	34	6	17	34	34	35	6	17	20	2	0	70	122	88	72	44	44	46	14	30	62	48	0	0.000	0.000	0.137	0.188	6.893	0.012	0.012	80	440	100	26	78	Error	0	26	0	78	2754	9730	-0.167	5.429	0	0	0
4	4	8	""	"29650"	5150	11050	100	34	34	7	20	34	34	35	6	17	20	3	0	68	109	75	68	46	46	47	14	29	55	47	0	0.000	0.000	0.143	0.119	6.731	-0.014	0.012	80	442	100	22	63	Error	0	22	0	63	2730	8702	-0.167	4.429	0	0	0
4	5	8	"Empty"	"0"	5330	11050	100	34	34	6	17	35	35	34	6	17	8	0	0	47	48	12	25	45	45	47	14	29	16	3	0	-0.500	-0.333	0.545	0.470	2.853	-0.061	0.010	80	454	100	1	2	Error	-1	2	-1	3	2690	3844	0.000	0.071	0	0	0
4	6	8	"hsa-miR-519e-3p"	"11164"	5510	11050	100	35	35	7	20	34	34	34	6	17	16	5	0	77	81	34	41	47	47	49	23	46	53	36	0	0.033	0.029	0.200	0.239	3.419	0.014	0.006	80	452	100	31	35	-4.907	1	30	1	34	2770	6514	0.167	1.391	0	0	0
4	7	8	"hsa-miR-301b-3p"	"17886"	5690	11050	100	34	35	6	17	34	34	34	6	17	13	5	0	76	83	37	44	46	46	48	13	27	62	53	0	0.000	0.027	0.167	0.155	3.788	0.005	0.001	80	460	100	30	38	Error	0	30	1	37	2795	6607	0.167	2.692	0	0	0
4	8	8	"hsa-miR-5010-5p"	"168684"	5870	11040	100	34	34	7	20	34	34	34	6	17	18	3	0	48	49	13	26	46	46	47	13	27	18	6	0	0.000	0.000	0.944	0.994	3.003	-0.119	0.032	80	450	100	2	3	Error	0	2	0	3	2721	3929	0.000	0.154	0	0	0
4	9	8	"hsa-miR-4763-3p"	"168679"	6050	11040	100	33	34	6	17	34	34	34	6	17	17	2	0	54	55	15	27	47	47	49	12	24	35	17	0	-0.143	0.000	0.348	0.377	3.540	-0.028	0.002	80	450	100	6	8	Error	-1	7	0	8	2744	4369	0.000	0.500	0	0	0
4	10	8	"hsa-miR-4684-3p"	"168718"	6230	11040	100	34	34	5	14	34	34	34	6	17	8	1	0	51	51	13	25	47	47	48	12	25	22	8	0	0.000	0.000	0.495	0.452	3.642	-0.050	0.007	80	438	100	4	4	Error	0	4	0	4	2716	4046	0.000	0.250	0	0	0
4	11	8	"hsa-miR-326"	"168945"	6400	11040	100	35	35	7	20	34	34	34	6	17	18	5	0	58	60	19	31	46	46	47	12	25	47	22	0	0.083	0.071	0.500	0.452	2.851	0.013	0.001	80	452	100	13	15	-3.585	1	12	1	14	2817	4804	0.167	1.083	0	0	0
4	12	8	"hsa-miR-4450"	"168964"	6580	11040	100	34	35	6	17	35	35	35	6	17	13	2	0	109	188	150	79	46	46	48	14	29	62	55	0	-0.016	0.000	0.045	0.070	7.661	0.000	0.000	80	474	100	62	142	Error	-1	63	0	142	2769	15014	0.000	10.000	0	0	0
4	13	8	"hsa-miR-5094"	"168932"	6790	11050	100	34	34	6	17	34	34	35	6	17	13	1	0	56	57	17	29	46	46	48	14	29	41	16	0	0.000	0.000	0.354	0.402	3.443	-0.023	0.002	80	443	100	10	11	Error	0	10	0	11	2753	4558	-0.167	0.643	0	0	0
4	14	8	"hsa-miR-4999-5p"	"168934"	6950	11050	100	35	35	6	17	35	35	35	6	17	8	3	0	51	50	13	26	46	46	48	12	25	25	6	0	0.000	0.000	0.550	0.580	3.075	0.036	0.003	80	404	100	5	4	Error	0	5	0	4	2777	4030	0.000	0.167	0	0	0
4	15	8	""	"168600"	7120	11050	100	34	34	6	17	35	35	35	6	17	11	2	0	442	534	479	89	48	48	48	12	25	65	58	0	-0.003	-0.002	0.014	0.035	13.139	0.001	0.001	80	440	100	393	485	Error	-1	394	-1	486	2759	42732	-0.167	40.500	0	0	0
4	16	8	""	"168726"	7310	11050	100	35	35	6	17	34	34	34	6	17	15	1	0	125	117	55	47	48	48	49	12	24	75	72	0	0.013	0.014	0.056	0.071	4.673	-0.008	0.003	80	440	100	78	70	-6.267	1	77	1	69	2778	9392	0.167	5.667	0	0	0
4	17	8	"hsa-miR-4706"	"168795"	7480	11040	100	33	34	6	17	35	35	35	6	17	11	3	0	54	57	17	29	48	48	50	13	26	35	13	0	-0.333	-0.111	0.536	0.583	3.207	-0.052	0.008	80	440	100	4	8	Error	-2	6	-1	9	2732	4526	-0.167	0.538	0	0	0
4	18	8	"hsa-miR-4479"	"168755"	7660	11040	100	35	35	6	17	35	35	35	6	17	15	1	0	44	47	12	25	47	47	49	13	26	12	3	0	0.000	0.000	0.555	0.632	2.888	-0.042	0.004	80	452	100	-3	0	Error	0	-3	0	0	2812	3768	0.000	-0.154	0	0	0
4	19	8	""	"168577"	7840	11040	100	35	36	6	16	35	35	35	6	17	16	5	0	50	50	12	24	48	48	50	15	30	13	1	0	0.000	0.500	0.500	0.486	3.039	-0.016	0.001	80	459	100	2	3	Error	0	2	1	2	2868	4005	0.167	0.000	0	0	0
4	20	8	"hsa-miR-548ac"	"168827"	8020	11040	100	35	35	5	14	36	36	35	6	17	6	1	0	46	47	11	23	47	47	49	14	28	10	0	0	1.000	100000.000	0.692	0.620	3.281	-0.025	0.002	80	452	100	-2	-1	0.000	-1	-1	-1	0	2761	3735	0.000	-0.143	0	0	0
4	21	8	"hsa-miR-499b-5p"	"168676"	8200	11040	100	36	36	6	16	36	36	36	6	16	12	5	0	52	53	13	24	47	47	48	12	25	27	11	0	0.000	0.000	0.433	0.484	3.727	-0.088	0.025	80	452	100	5	6	Error	0	5	0	6	2863	4272	0.000	0.417	0	0	0
4	22	8	"hsa-miR-4764-5p"	"168852"	8380	11050	100	34	35	6	17	35	35	35	6	17	13	2	0	227	190	125	65	48	48	49	12	24	72	67	0	-0.006	0.000	0.075	0.095	7.238	-0.005	0.005	80	467	100	178	142	Error	-1	179	0	142	2790	15189	0.000	11.750	0	0	0
4	1	9	"hsa-miR-4753-3p"	"168611"	4610	11240	100	34	34	6	17	35	35	34	6	17	17	2	0	82	91	44	48	49	49	52	14	26	66	52	0	-0.030	-0.024	0.124	0.126	3.266	-0.021	0.010	80	484	100	32	41	Error	-1	33	-1	42	2751	7255	0.000	2.786	0	0	0
4	2	9	"hsa-miR-4507"	"168572"	4790	11240	100	35	34	7	20	34	34	34	6	17	20	2	0	78	112	73	65	46	46	49	14	28	58	51	0	0.031	0.000	0.154	0.126	5.449	-0.009	0.004	80	452	100	33	66	-5.000	1	32	0	66	2758	8993	0.000	4.500	0	0	0
4	3	9	"hsa-miR-548ad-3p"	"168743"	4970	11240	100	34	35	6	17	34	34	34	6	17	17	2	0	46	48	13	27	46	46	46	12	26	20	6	0	0.000	0.500	0.333	0.392	2.599	-0.035	0.003	80	440	100	0	3	Error	0	0	1	2	2763	3804	0.167	0.167	0	0	0
4	4	9	""	"168647"	5140	11230	100	36	35	7	20	34	34	34	7	20	16	2	0	135	457	443	96	45	45	46	13	28	62	57	0	0.022	0.002	0.020	0.041	11.114	-0.001	0.001	80	471	100	92	413	-5.492	2	90	1	412	2830	36594	0.143	31.615	0	0	0
4	5	9	"hsa-miR-875-3p"	"168812"	5360	11240	100	34	35	6	17	34	34	34	6	17	16	5	0	49	52	15	28	46	46	47	13	27	28	6	0	0.000	0.167	0.558	0.511	3.872	-0.049	0.008	80	476	100	3	7	Error	0	3	1	6	2767	4175	0.167	0.385	0	0	0
4	6	9	"hsa-miR-4520-3p"	"169186"	5520	11240	100	35	35	6	17	34	34	34	6	17	13	2	0	49	49	11	22	47	47	49	24	48	2	0	0	0.500	0.500	0.600	0.621	2.768	0.005	0.000	80	392	100	3	3	-1.000	1	2	1	2	2805	3934	0.167	0.000	0	0	0
4	7	9	"hsa-miR-5009-3p"	"169118"	5690	11250	100	35	35	7	20	34	34	35	7	20	18	3	0	65	69	24	34	46	46	47	12	25	60	38	0	0.053	0.043	0.250	0.270	4.478	-0.050	0.016	80	426	100	20	24	-4.248	1	19	1	23	2816	5537	0.000	1.833	0	0	0
4	8	9	"hsa-miR-4468"	"169320"	5870	11240	100	35	35	6	17	34	34	34	7	20	17	0	0	213	217	166	76	46	46	47	12	25	68	63	0	0.006	0.006	0.054	0.082	7.402	0.002	0.002	80	460	100	168	172	-7.384	1	167	1	171	2800	17372	0.143	14.167	0	0	0
4	9	9	"hsa-miR-4691-3p"	"169321"	6050	11240	100	34	34	7	20	34	34	34	6	17	23	3	0	51	54	13	24	47	47	48	12	25	33	11	0	0.000	0.000	0.467	0.509	3.356	-0.104	0.022	80	469	100	4	7	Error	0	4	0	7	2746	4319	0.000	0.500	0	0	0
4	10	9	"hsa-miR-4695-3p"	"169070"	6230	11240	100	33	34	6	17	35	35	35	6	17	11	0	0	4102	2660	2057	77	46	46	48	13	27	77	75	0	0.000	0.000	0.009	0.018	30.326	0.000	0.001	80	449	100	4054	2613	Error	-2	4056	-1	2614	2705	212781	-0.167	200.923	0	0	0
4	11	9	"hsa-miR-4755-5p"	"169113"	6400	11260	100	34	35	6	17	34	34	34	6	17	17	3	0	55	56	15	26	46	46	47	12	25	38	20	0	0.000	0.100	0.270	0.334	3.174	-0.005	0.000	80	460	100	9	11	Error	0	9	1	10	2771	4494	0.167	0.750	0	0	0
4	12	9	"hsa-miR-4728-3p"	"169182"	6600	11250	100	35	35	6	17	34	34	34	6	17	17	5	0	378	304	183	60	46	46	47	12	25	81	75	0	0.003	0.004	0.019	0.024	5.218	0.000	0.000	80	466	100	333	259	-8.375	1	332	1	258	2780	24333	0.167	21.417	0	0	0
4	13	9	"hsa-miR-4745-3p"	"169036"	6770	11240	100	35	35	6	17	34	34	35	6	17	15	3	0	49	49	13	26	46	46	47	12	25	16	2	0	0.333	0.333	0.622	0.608	2.867	-0.060	0.008	80	450	100	4	4	-1.585	1	3	1	3	2772	3885	0.000	0.167	0	0	0
4	14	9	"hsa-miR-4747-3p"	"169230"	6950	11240	100	34	35	7	20	35	35	35	6	17	12	5	0	50	51	14	27	47	47	49	12	24	21	8	0	-0.333	0.000	0.444	0.503	3.320	-0.047	0.005	80	440	100	2	4	Error	-1	3	0	4	2762	4045	0.000	0.167	0	0	0
4	15	9	"hsa-miR-4755-3p"	"169157"	7120	11230	100	34	34	6	17	35	35	35	6	17	15	0	0	50	52	16	30	48	48	48	12	25	31	11	0	-0.500	-0.250	0.500	0.526	3.478	-0.040	0.005	80	449	100	1	3	Error	-1	2	-1	4	2751	4180	-0.167	0.333	0	0	0
4	16	9	"hsa-miR-5707"	"169000"	7310	11230	100	35	35	6	17	35	35	35	6	17	16	2	0	46	49	18	36	48	48	49	13	26	11	1	0	0.000	0.000	0.727	0.700	2.827	-0.056	0.013	80	470	100	-2	1	Error	0	-2	0	1	2804	3914	0.000	0.000	0	0	0
4	17	9	"hsa-miR-3136-3p"	"169319"	7500	11240	100	35	35	6	17	35	35	35	6	17	13	6	0	233	193	118	61	47	47	49	13	26	77	66	0	0.000	0.000	0.060	0.075	6.145	0.000	0.000	80	472	100	186	146	Error	0	186	0	146	2802	15406	0.000	11.077	0	0	0
4	18	9	"hsa-miR-4524a-3p"	"168996"	7680	11240	100	35	35	5	14	35	35	35	5	14	15	3	0	48	50	11	22	47	47	48	12	25	21	3	0	0.000	0.000	0.571	0.488	3.050	-0.033	0.003	80	462	100	1	3	Error	0	1	0	3	2765	4023	0.000	0.167	0	0	0
4	19	9	"hsa-miR-4778-3p"	"169064"	7860	11250	100	36	36	7	19	35	35	35	6	17	20	5	0	63	66	22	33	47	47	49	13	26	55	35	0	0.063	0.053	0.262	0.285	3.865	0.017	0.002	80	459	100	17	20	-4.000	1	16	1	19	2888	5287	0.167	1.308	0	0	0
4	20	9	"hsa-miR-4727-3p"	"169112"	8040	11240	100	35	36	6	16	35	35	35	6	17	15	5	0	51	52	12	23	48	48	49	12	24	25	3	0	0.000	0.250	0.438	0.466	3.131	-0.044	0.007	80	462	100	3	5	Error	0	3	1	4	2856	4183	0.167	0.250	0	0	0
4	21	9	"hsa-miR-5684"	"169169"	8220	11240	100	36	36	6	16	35	35	35	6	17	15	3	0	2581	2563	2291	89	47	47	48	12	25	75	67	0	0.000	0.000	0.002	0.006	19.132	0.000	0.004	80	490	100	2535	2517	Error	1	2534	1	2516	2903	205050	0.167	209.583	0	0	0
4	22	9	"hsa-miR-4523"	"168987"	8430	11210	100	36	36	6	16	36	36	36	6	16	11	1	0	52	53	15	28	47	47	49	13	26	30	8	0	0.000	0.000	0.500	0.459	3.339	-0.039	0.007	80	508	100	5	6	Error	0	5	0	6	2846	4232	0.000	0.308	0	0	0
4	1	10	"Empty"	"0"	4610	11430	100	34	35	7	20	35	35	35	6	17	18	1	0	49	48	12	25	49	49	51	14	27	12	1	0	100000.000	0.000	0.533	0.644	3.263	-0.107	0.029	80	500	100	-1	-1	16.610	-1	0	0	-1	2766	3876	0.000	-0.214	0	0	0
4	2	10	"hsa-miR-3974"	"169365"	4790	11430	100	34	34	6	17	34	34	34	6	17	17	1	0	49	51	14	27	47	47	49	13	26	16	6	0	0.000	0.000	0.542	0.531	3.530	-0.039	0.005	80	466	100	2	4	Error	0	2	0	4	2726	4103	0.000	0.154	0	0	0
4	3	10	"hsa-miR-4633-3p"	"169160"	4970	11430	100	35	35	7	20	35	35	35	6	17	15	2	0	48	49	14	28	46	46	47	11	23	17	7	0	0.000	0.000	0.545	0.520	3.213	-0.034	0.002	80	462	100	2	3	Error	0	2	0	3	2804	3942	0.000	0.182	0	0	0
4	4	10	"hsa-miR-5092"	"168992"	5150	11430	100	34	35	7	20	35	35	35	6	17	15	5	0	42	46	16	34	46	46	47	12	25	15	6	0	0.250	0.000	0.714	0.722	3.692	-0.152	0.055	80	481	100	-5	0	-2.000	-1	-4	0	0	2767	3671	0.000	-0.083	0	0	0
4	5	10	""	"168654"	5350	11450	100	35	35	6	17	35	35	35	7	20	10	1	0	52	53	14	26	46	46	47	13	27	27	8	0	0.000	0.000	0.667	0.582	3.788	-0.062	0.008	80	448	100	6	7	Error	0	6	0	7	2771	4234	0.000	0.462	0	0	0
4	6	10	""	"168713"	5510	11410	100	34	35	7	20	35	35	35	6	17	15	2	0	58	58	18	31	45	45	47	12	25	50	27	0	-0.077	0.000	0.340	0.371	3.678	-0.051	0.009	80	433	100	12	13	Error	-1	13	0	13	2763	4663	0.000	0.917	0	0	0
4	7	10	""	"168957"	5690	11420	100	34	34	7	20	35	35	35	6	17	13	5	0	46	47	13	27	46	46	48	12	25	15	6	0	100000.000	-1.000	0.600	0.595	3.020	0.001	0.000	80	456	100	-1	0	16.610	-1	0	-1	1	2758	3730	-0.167	-0.083	0	0	0
4	8	10	""	"168706"	5880	11430	100	34	34	7	20	34	34	34	6	17	18	3	0	72	77	34	44	48	48	48	12	25	62	48	0	0.000	0.000	0.148	0.155	3.117	0.004	0.000	80	470	100	24	29	Error	0	24	0	29	2756	6138	0.000	2.417	0	0	0
4	9	10	""	"168761"	6060	11440	100	35	35	6	17	35	35	35	6	17	13	0	0	75	74	29	39	48	48	49	12	24	62	53	0	0.000	0.000	0.136	0.184	4.209	-0.018	0.003	80	449	100	27	26	Error	0	27	0	26	2760	5915	0.000	2.083	0	0	0
4	10	10	""	"168842"	6230	11430	100	35	35	7	20	35	35	35	6	17	17	5	0	312	250	187	74	46	46	48	13	27	65	60	0	0.000	0.000	0.040	0.079	9.789	0.002	0.002	80	456	100	266	204	Error	0	266	0	204	2836	20017	0.000	15.538	0	0	0
4	11	10	""	"169268"	6410	11430	100	35	35	7	20	34	34	34	6	17	20	2	0	59	71	33	46	46	46	47	12	25	50	38	0	0.077	0.040	0.376	0.310	4.616	0.012	0.001	80	430	100	14	26	-3.700	1	13	1	25	2774	5664	0.167	2.000	0	0	0
4	12	10	"Empty"	"0"	6590	11430	100	35	35	7	20	34	34	34	6	17	21	5	0	46	46	11	23	47	47	48	13	27	8	2	0	-1.000	-1.000	0.833	0.741	2.379	-0.003	0.000	80	442	100	0	0	Error	1	-1	1	-1	2789	3709	0.167	-0.154	0	0	0
4	13	10	""	"168936"	6780	11440	100	37	36	6	16	34	34	35	6	17	22	3	0	211	190	87	45	46	46	48	18	37	85	81	0	0.018	0.014	0.036	0.046	4.763	0.003	0.001	80	449	100	168	146	-5.781	3	165	2	144	2869	15204	0.167	7.889	0	0	0
4	14	10	"Empty"	"0"	6950	11430	100	34	35	6	17	35	35	35	6	17	12	2	0	47	48	13	27	46	46	48	18	37	8	1	0	-1.000	0.000	0.625	0.596	4.277	-0.070	0.010	80	449	100	0	2	Error	-1	1	0	2	2786	3849	0.000	0.000	0	0	0
4	15	10	"Empty"	"0"	7130	11430	100	34	34	7	20	35	35	35	6	17	12	1	0	48	48	13	27	46	46	48	12	25	17	2	0	-0.500	-0.500	0.732	0.696	3.108	-0.016	0.001	80	470	100	1	1	Error	-1	2	-1	2	2736	3870	-0.167	0.000	0	0	0
4	16	10	"Empty"	"0"	7310	11430	100	35	35	6	17	34	34	35	6	17	18	1	0	46	48	12	25	47	47	48	12	25	16	5	0	-1.000	1.000	0.460	0.629	3.341	-0.026	0.002	80	469	100	0	2	Error	1	-1	1	1	2787	3849	0.000	0.000	0	0	0
4	17	10	"Empty"	"0"	7490	11430	100	35	36	6	16	35	35	35	6	17	16	1	0	48	48	12	25	46	46	47	12	25	18	6	0	0.000	0.500	0.550	0.518	3.390	-0.018	0.001	80	452	100	2	3	Error	0	2	1	2	2892	3834	0.167	0.083	0	0	0
4	18	10	"Empty"	"0"	7670	11430	100	35	35	5	14	35	35	35	6	17	15	1	0	49	49	12	24	47	47	48	12	25	17	3	0	0.000	0.000	0.500	0.515	3.003	-0.039	0.004	80	461	100	2	2	Error	0	2	0	2	2830	3886	0.000	0.083	0	0	0
4	19	10	"Empty"	"0"	7850	11430	100	35	35	6	17	36	36	35	6	17	11	0	0	47	49	12	24	47	47	49	12	24	20	3	0	100000.000	-0.500	0.722	0.902	3.590	-0.009	0.000	80	450	100	-1	1	16.610	-1	0	-1	2	2777	3881	0.000	0.000	0	0	0
4	20	10	"Empty"	"0"	8030	11430	100	34	34	6	17	35	35	36	6	16	7	1	0	46	47	12	25	47	47	49	12	24	17	2	0	1.000	100000.000	0.419	0.567	3.732	-0.069	0.011	80	461	100	-2	-1	0.000	-1	-1	-1	0	2741	3771	-0.333	-0.167	0	0	0
4	21	10	"Empty"	"0"	8210	11430	100	36	36	6	16	35	35	36	6	16	13	5	0	48	49	11	22	48	48	50	13	26	13	0	0	100000.000	1.000	0.528	0.599	2.906	0.006	0.000	80	459	100	1	2	16.610	1	0	1	1	2871	3893	0.000	-0.077	0	0	0
4	22	10	"Empty"	"0"	8400	11470	100	36	36	5	13	36	36	36	6	16	12	1	0	47	49	14	28	49	49	50	12	24	20	6	0	0.000	0.000	0.394	0.396	2.320	-0.002	0.000	80	430	100	-2	0	Error	0	-2	0	0	2887	3943	0.000	-0.083	0	0	0
4	1	11	"Empty"	"0"	4550	11630	100	33	34	5	14	34	34	34	6	17	11	0	0	50	50	12	24	46	46	48	13	27	25	5	0	-0.250	0.000	0.667	0.638	3.472	-0.117	0.037	80	528	100	3	4	Error	-1	4	0	4	2704	4023	0.000	0.154	0	0	0
4	2	11	""	"28161"	4740	11630	100	34	34	6	17	34	34	35	6	17	16	2	0	55	57	16	28	48	48	49	12	24	41	16	0	0.000	0.000	0.429	0.437	2.544	-0.030	0.003	80	494	100	7	9	Error	0	7	0	9	2733	4592	-0.167	0.667	0	0	0
4	3	11	"hsa-miR-380-5p"	"13170"	4950	11630	100	34	35	7	20	34	34	35	7	20	20	2	0	45	47	12	25	46	46	47	12	25	17	6	0	0.000	1.000	0.563	0.522	3.346	-0.065	0.006	80	497	100	-1	2	Error	0	-1	1	1	2776	3792	0.000	0.000	0	0	0
4	4	11	""	"42958"	5150	11620	100	33	34	6	17	34	34	34	6	17	12	1	0	1095	788	617	78	46	46	47	13	27	71	71	0	-0.001	0.000	0.007	0.022	10.682	0.001	0.002	80	461	100	1048	742	Error	-1	1049	0	742	2694	63020	0.000	57.000	0	0	0
4	5	11	"hsa-miR-320b"	"46324"	5330	11620	100	36	34	6	17	35	35	35	7	20	5	0	0	74	423	455	107	47	47	47	12	25	56	51	0	0.037	-0.003	0.013	0.036	12.059	-0.001	0.004	80	384	100	28	375	-4.755	1	27	-1	376	2747	33859	-0.143	31.333	0	0	0
4	6	11	""	"17433"	5510	11630	100	34	35	6	17	35	35	35	7	20	11	1	0	71	78	34	43	45	45	47	12	25	63	50	0	-0.038	0.000	0.200	0.319	5.742	-0.028	0.008	80	446	100	25	33	Error	-1	26	0	33	2782	6201	0.000	2.583	0	0	0
4	7	11	""	"11202"	5700	11630	100	34	35	6	17	34	34	35	6	17	17	5	0	74	76	32	42	46	46	47	12	25	63	53	0	0.000	0.033	0.151	0.166	3.820	-0.014	0.002	80	478	100	28	31	Error	0	28	1	30	2767	6078	0.000	2.417	0	0	0
4	8	11	""	"42939"	5880	11630	100	35	35	6	17	34	34	35	6	17	15	3	0	753	580	361	62	46	46	48	12	25	90	82	0	0.001	0.002	0.007	0.011	5.962	0.001	0.001	80	438	100	708	535	-9.466	1	707	1	534	2792	46407	0.000	44.333	0	0	0
4	9	11	"hsa-miR-152-3p"	"17676"	6060	11630	100	34	35	5	14	35	35	35	6	17	12	1	0	804	613	457	74	47	47	47	12	25	76	73	0	-0.001	0.000	0.009	0.024	10.229	0.000	0.000	80	452	100	756	566	Error	-1	757	0	566	2785	49028	0.000	47.167	0	0	0
4	10	11	"hsa-miR-650"	"17593"	6240	11640	100	34	34	7	20	34	34	35	6	17	20	3	0	58	59	18	30	45	45	47	12	25	52	23	0	0.000	0.000	0.333	0.402	3.636	-0.024	0.002	80	435	100	13	14	Error	0	13	0	14	2752	4750	-0.167	1.000	0	0	0
4	11	11	"hsa-miR-27a-3p"	"46483"	6410	11620	100	35	35	6	17	34	34	34	6	17	16	3	0	872	1488	1438	96	47	47	48	12	25	71	61	0	0.001	0.001	0.004	0.017	22.997	0.000	0.001	80	441	100	826	1442	-9.688	1	825	1	1441	2808	119004	0.167	120.000	0	0	0
4	12	11	"hsa-let-7g-5p"	"46438"	6590	11610	100	35	35	6	17	34	34	35	6	17	20	0	0	1037	1394	1331	95	46	46	48	13	27	65	60	0	0.001	0.001	0.004	0.025	26.624	0.000	0.003	80	451	100	992	1349	-9.953	1	991	1	1348	2779	111526	0.000	103.538	0	0	0
4	13	11	"hsa-miR-490-3p"	"42703"	6770	11620	100	33	34	6	17	34	34	34	6	17	18	2	0	200	188	129	68	46	46	48	13	27	66	63	0	-0.006	0.000	0.040	0.059	5.185	-0.005	0.005	80	452	100	153	142	Error	-1	154	0	142	2725	15019	0.000	10.769	0	0	0
4	14	11	""	"28054"	6960	11630	100	34	35	5	14	34	34	34	6	17	17	1	0	61	63	24	38	46	46	48	18	37	38	16	0	0.000	0.059	0.182	0.222	3.432	-0.004	0.000	80	461	100	15	18	Error	0	15	1	17	2765	5069	0.167	0.833	0	0	0
4	15	11	""	"14302"	7140	11630	100	35	35	6	17	35	35	35	6	17	13	3	0	484	384	257	66	46	46	48	12	25	72	70	0	0.000	0.000	0.018	0.049	10.645	-0.002	0.005	80	439	100	438	338	Error	0	438	0	338	2812	30754	0.000	28.000	0	0	0
4	16	11	"hsa-miR-627-5p"	"17625"	7320	11630	100	35	35	6	17	34	34	35	6	17	16	2	0	65	75	35	46	47	47	48	12	25	55	43	0	0.056	0.036	0.214	0.227	4.694	-0.026	0.009	80	451	100	19	29	-4.170	1	18	1	28	2816	6001	0.000	2.250	0	0	0
4	17	11	"hsa-miR-744-5p"	"27568"	7500	11620	100	33	35	6	17	35	35	35	6	17	17	2	0	73	144	113	78	45	45	47	12	25	55	52	0	-0.071	0.000	0.067	0.139	8.615	0.003	0.001	80	427	100	26	99	Error	-2	28	0	99	2795	11488	0.000	8.083	0	0	0
4	18	11	"hsa-miR-593-5p"	"42478"	7660	11630	100	34	35	5	14	35	35	35	6	17	10	0	0	65	68	25	36	46	46	48	12	25	63	35	0	-0.053	0.000	0.267	0.292	2.987	-0.004	0.000	80	436	100	18	22	Error	-1	19	0	22	2776	5456	0.000	1.667	0	0	0
4	19	11	"hsa-miR-323a-5p"	"42457"	7850	11630	100	35	35	5	14	35	35	35	6	17	12	0	0	50	52	13	25	46	46	48	12	25	27	8	0	0.000	0.000	0.545	0.510	3.582	-0.044	0.005	80	470	100	4	6	Error	0	4	0	6	2803	4176	0.000	0.333	0	0	0
4	20	11	"ebv-miR-BART3-3p"	"17589"	8040	11630	100	36	36	5	13	35	35	35	6	17	11	1	0	60	65	23	35	47	47	48	12	25	50	32	0	0.077	0.056	0.232	0.216	3.238	0.005	0.000	80	480	100	14	19	-3.700	1	13	1	18	2850	5227	0.167	1.417	0	0	0
4	21	11	"hsa-miR-638"	"42832"	8220	11620	100	35	35	5	14	36	36	36	6	16	12	1	0	128	267	227	85	48	48	50	12	24	62	60	0	-0.013	-0.005	0.088	0.079	11.049	0.000	0.000	80	418	100	79	218	Error	-1	80	-1	219	2837	21340	-0.167	18.083	0	0	0
4	22	11	"Empty"	"0"	8370	11560	100	35	35	5	14	36	36	36	5	13	16	0	0	49	51	14	27	48	48	50	13	26	18	8	0	-1.000	-0.333	0.500	0.464	3.575	-0.010	0.000	80	384	100	0	2	Error	-1	1	-1	3	2835	4117	-0.200	0.077	0	0	0
4	1	12	""	"42712"	4640	11820	100	34	34	7	20	33	33	34	6	17	18	3	0	54	56	17	30	48	48	50	15	30	30	11	0	0.167	0.125	0.708	0.538	4.836	-0.081	0.024	80	448	100	7	9	-2.585	1	6	1	8	2725	4463	0.000	0.400	0	0	0
4	2	12	"spike_control_v2_40"	"29001"	4780	11810	100	33	35	7	20	34	34	34	6	17	13	7	0	975	698	551	78	47	47	48	13	27	70	66	0	-0.001	0.002	0.012	0.037	12.299	0.000	0.000	80	403	100	927	652	Error	-1	928	1	651	2765	55812	0.167	50.000	0	0	0
4	3	12	""	"42748"	4970	11810	100	35	34	5	14	34	34	34	6	17	8	0	0	48	50	13	26	45	45	47	12	25	26	11	0	0.333	0.000	0.500	0.452	3.538	-0.051	0.005	80	452	100	4	5	-1.585	1	3	0	5	2729	4008	0.000	0.250	0	0	0
4	4	12	""	"42807"	5150	11800	100	35	34	6	17	34	34	34	6	17	13	1	0	75	124	89	71	46	46	47	13	27	60	51	0	0.034	0.000	0.075	0.091	6.785	-0.013	0.012	80	471	100	30	78	-4.858	1	29	0	78	2737	9916	0.000	5.923	0	0	0
4	5	12	"hsa-miR-1224-5p"	"46462"	5350	11770	100	34	34	6	17	34	34	35	6	17	18	3	0	52	55	15	27	47	47	48	13	27	32	8	0	0.000	0.000	0.360	0.431	3.046	-0.074	0.025	80	434	100	5	8	Error	0	5	0	8	2742	4360	-0.167	0.538	0	0	0
4	6	12	"hsa-miR-1178-3p"	"46822"	5520	11790	100	35	35	7	20	34	34	34	7	20	16	3	0	51	52	14	26	46	46	48	13	27	25	6	0	0.200	0.167	0.571	0.564	3.662	-0.045	0.006	80	418	100	6	7	-2.322	1	5	1	6	2800	4159	0.143	0.308	0	0	0
4	7	12	"hsa-miR-758-3p"	"28759"	5690	11820	100	36	35	6	17	34	34	34	6	17	20	2	0	58	60	17	28	46	46	47	12	25	48	28	0	0.167	0.071	0.229	0.286	3.322	-0.051	0.011	80	442	100	14	15	-2.585	2	12	1	14	2815	4820	0.167	1.083	0	0	0
4	8	12	""	"17527"	5870	11800	100	34	34	7	20	34	34	35	6	17	17	3	0	62	65	21	32	45	45	48	13	27	56	38	0	0.000	0.000	0.267	0.285	4.030	-0.017	0.001	80	457	100	17	20	Error	0	17	0	20	2750	5164	-0.167	1.308	0	0	0
4	9	12	"hsa-miR-181c-5p"	"42496"	6060	11820	100	35	35	6	17	35	35	35	6	17	17	1	0	102	100	48	48	45	45	46	12	26	73	61	0	0.000	0.000	0.093	0.138	5.154	0.005	0.001	80	429	100	57	55	Error	0	57	0	55	2789	7975	0.000	4.500	0	0	0
4	10	12	"hsa-miR-146b-5p"	"10306"	6230	11810	100	35	34	7	20	34	34	34	6	17	15	2	0	1746	1209	992	82	46	46	47	13	27	76	68	0	0.001	0.000	0.004	0.015	18.457	0.000	0.002	80	418	100	1701	1163	Error	1	1700	0	1163	2744	96702	0.000	89.385	0	0	0
4	11	12	""	"46982"	6410	11810	100	34	34	6	17	34	34	34	6	17	15	2	0	51	52	14	26	46	46	47	13	27	25	10	0	0.000	0.000	0.563	0.439	3.444	0.016	0.001	80	462	100	5	6	Error	0	5	0	6	2715	4181	0.000	0.385	0	0	0
4	12	12	""	"46538"	6600	11810	100	35	34	7	20	35	35	35	6	17	15	2	0	70	334	347	103	45	45	47	13	27	57	46	0	0.000	-0.003	0.037	0.052	10.779	0.002	0.006	80	459	100	25	288	Error	0	25	-1	289	2752	26757	-0.167	22.077	0	0	0
4	13	12	"hsa-miR-20b-3p"	"17882"	6770	11810	100	35	35	6	17	35	35	35	6	17	10	2	0	282	401	357	89	46	46	47	12	25	63	60	0	0.000	0.000	0.023	0.048	10.601	0.000	0.000	80	450	100	236	355	Error	0	236	0	355	2785	32099	0.000	29.500	0	0	0
4	14	12	""	"42765"	6960	11810	100	34	35	6	17	34	34	34	6	17	17	5	0	77	84	42	50	47	47	48	12	25	60	53	0	0.000	0.027	0.171	0.158	4.219	0.002	0.000	80	449	100	30	38	Error	0	30	1	37	2782	6745	0.167	3.000	0	0	0
4	15	12	""	"46921"	7130	11800	100	34	34	6	17	35	35	35	6	17	15	0	0	586	2911	3193	109	46	46	48	12	25	68	65	0	-0.002	0.000	0.008	0.017	21.816	0.000	0.000	80	436	100	539	2864	Error	-1	540	-1	2865	2755	232853	-0.167	238.583	0	0	0
4	16	12	"hsa-miR-612"	"27551"	7320	11810	100	35	35	6	17	35	35	35	6	17	13	3	0	76	80	33	41	46	46	48	11	22	68	57	0	0.000	0.000	0.157	0.173	4.572	0.018	0.005	80	430	100	30	34	Error	0	30	0	34	2819	6365	0.000	2.909	0	0	0
4	17	12	""	"42481"	7490	11810	100	35	35	6	17	35	35	35	6	17	16	2	0	50	52	13	25	47	47	48	11	22	23	12	0	0.000	0.000	0.500	0.462	3.640	-0.062	0.010	80	440	100	3	5	Error	0	3	0	5	2813	4149	0.000	0.364	0	0	0
4	18	12	""	"42864"	7670	11810	100	35	35	7	20	35	35	35	6	17	16	3	0	141	135	83	61	47	47	48	12	25	71	66	0	0.000	0.000	0.083	0.077	5.901	0.001	0.000	80	461	100	94	88	Error	0	94	0	88	2807	10772	0.000	7.250	0	0	0
4	19	12	"hsa-miR-593-3p"	"42504"	7860	11810	100	35	34	5	14	36	36	36	6	16	6	1	0	66	69	23	33	47	47	48	12	25	63	40	0	-0.053	-0.091	0.167	0.195	3.065	-0.004	0.000	80	463	100	18	20	Error	-1	19	-2	22	2750	5488	-0.333	1.750	0	0	0
4	20	12	"ebv-miR-BART15"	"42897"	8050	11830	100	35	35	6	17	35	35	35	6	17	12	1	0	59	62	23	37	47	47	48	13	27	46	18	0	0.000	0.000	0.339	0.391	4.751	-0.010	0.001	80	429	100	12	15	Error	0	12	0	15	2811	4976	0.000	1.077	0	0	0
4	21	12	"hsa-miR-16-2-3p"	"42874"	8210	11800	100	35	35	6	17	36	36	36	6	16	8	3	0	202	167	100	59	48	48	49	13	26	67	65	0	-0.006	-0.008	0.077	0.088	6.519	-0.010	0.015	80	428	100	153	118	Error	-1	154	-1	119	2822	13357	-0.167	9.077	0	0	0
4	22	12	""	"42742"	8390	11820	100	36	36	6	16	36	36	36	6	16	18	1	0	145	130	65	50	48	48	49	13	26	73	67	0	0.000	0.000	0.082	0.113	6.207	-0.004	0.001	80	496	100	97	82	Error	0	97	0	82	2904	10386	0.000	6.231	0	0	0
4	1	13	"hsa-miR-571"	"17490"	4620	12010	100	34	35	6	17	34	34	35	6	17	13	2	0	59	64	22	34	48	48	49	14	28	46	30	0	0.000	0.063	0.340	0.274	4.334	-0.046	0.014	80	473	100	11	17	Error	0	11	1	16	2769	5132	0.000	1.071	0	0	0
4	2	13	"hsa-miR-1207-5p"	"46565"	4790	12000	100	33	34	6	17	34	34	34	6	17	11	2	0	54	56	17	30	48	48	49	13	26	31	11	0	-0.167	0.000	0.420	0.451	3.384	0.002	0.000	80	448	100	5	8	Error	-1	6	0	8	2727	4455	0.000	0.538	0	0	0
4	3	13	"spike_control_v2_37"	"28684"	4970	12000	100	35	35	7	20	34	34	35	6	17	25	3	0	1053	1067	951	89	45	45	48	14	29	72	65	0	0.001	0.001	0.005	0.016	15.511	0.001	0.005	80	463	100	1009	1023	-9.977	1	1008	1	1022	2780	85345	0.000	72.786	0	0	0
4	4	13	"hsa-miR-649"	"15619"	5150	12000	100	34	34	6	17	35	35	35	7	20	7	0	0	50	53	15	28	46	46	48	14	29	30	10	0	-0.250	-0.143	0.613	0.456	3.250	-0.051	0.008	80	468	100	3	6	Error	-1	4	-1	7	2725	4203	-0.143	0.357	0	0	0
4	5	13	"hsa-miR-136-5p"	"10943"	5330	12000	100	34	34	7	20	34	34	35	6	17	20	3	0	924	674	516	76	46	46	47	12	25	81	70	0	0.000	0.000	0.009	0.015	7.691	0.000	0.000	80	482	100	878	628	Error	0	878	0	628	2754	53884	-0.167	52.250	0	0	0
4	6	13	""	"42706"	5510	12010	100	33	34	7	20	34	34	35	6	17	17	5	0	522	401	240	59	45	45	47	13	27	81	78	0	-0.002	0.000	0.019	0.032	9.388	-0.001	0.001	80	474	100	476	356	Error	-1	477	0	356	2755	32116	-0.167	27.231	0	0	0
4	7	13	"hsa-miR-183-5p"	"10977"	5690	12010	100	34	34	6	17	34	34	35	6	17	11	5	0	327	254	158	62	47	47	49	13	26	77	72	0	0.000	0.000	0.031	0.052	7.686	-0.001	0.000	80	452	100	280	207	Error	0	280	0	207	2739	20338	-0.167	15.769	0	0	0
4	8	13	"hsa-let-7a-2-3p"	"42530"	5870	12010	100	34	35	7	20	34	34	34	6	17	21	2	0	489	381	244	64	47	47	49	14	28	81	75	0	0.000	0.003	0.022	0.043	6.838	0.001	0.000	80	458	100	442	335	Error	0	442	1	334	2803	30447	0.167	23.714	0	0	0
4	9	13	""	"42569"	6050	11990	100	33	33	7	21	34	34	34	6	17	13	1	0	56	58	18	31	46	46	47	12	25	46	25	0	-0.100	-0.083	0.417	0.435	3.812	-0.045	0.007	80	438	100	9	11	Error	-1	10	-1	12	2649	4622	-0.167	0.917	0	0	0
4	10	13	""	"46639"	6230	12000	100	34	34	6	17	34	34	34	6	17	15	3	0	512	378	280	74	46	46	47	12	25	72	67	0	0.000	0.000	0.011	0.035	8.580	-0.002	0.003	80	452	100	466	332	Error	0	466	0	332	2736	30212	0.000	27.583	0	0	0
4	11	13	"hsa-miR-196a-5p"	"10990"	6410	12000	100	35	35	6	17	35	35	34	6	17	11	2	0	59	64	25	39	46	46	47	15	31	47	28	0	0.000	0.000	0.286	0.300	4.161	-0.011	0.001	80	474	100	13	18	Error	0	13	0	18	2781	5151	0.167	1.133	0	0	0
4	12	13	"hsa-miR-487b-3p"	"14285"	6590	12000	100	34	34	6	17	34	34	35	6	17	15	3	0	1292	953	779	81	46	46	47	12	25	73	68	0	0.000	0.000	0.004	0.012	14.039	0.000	0.002	80	461	100	1246	907	Error	0	1246	0	907	2744	76266	-0.167	75.500	0	0	0
4	13	13	"hsa-miR-380-3p"	"27546"	6770	12000	100	35	35	6	17	34	34	35	6	17	17	1	0	53	53	13	24	46	46	48	13	27	28	5	0	0.143	0.143	0.471	0.370	3.425	-0.034	0.003	80	461	100	8	8	-2.807	1	7	1	7	2762	4256	0.000	0.385	0	0	0
4	14	13	"hsa-miR-101-3p"	"31026"	6950	12010	100	34	35	6	17	34	34	35	6	17	16	3	0	5144	3886	2315	59	46	46	47	12	25	88	83	0	0.000	0.000	0.001	0.003	9.629	0.000	0.001	80	451	100	5098	3841	Error	0	5098	1	3840	2819	310917	0.000	319.917	0	0	0
4	15	13	"hsa-miR-29b-3p"	"11040"	7130	12000	100	35	35	7	20	35	35	35	6	17	12	5	0	2014	2310	2162	93	47	47	47	12	25	71	66	0	0.000	0.000	0.002	0.010	25.541	0.000	0.000	80	501	100	1967	2263	Error	0	1967	0	2263	2785	184825	0.000	188.583	0	0	0
4	16	13	"hsa-miR-517-5p"	"13130"	7330	11990	100	34	34	6	17	34	34	35	6	17	17	2	0	56	59	22	37	47	47	48	12	25	36	17	0	0.000	0.000	0.455	0.419	3.482	-0.029	0.005	80	459	100	9	12	Error	0	9	0	12	2750	4716	-0.167	0.917	0	0	0
4	17	13	""	"46461"	7500	12000	100	35	35	5	14	35	35	35	6	17	8	1	0	55	56	14	25	47	47	49	12	24	41	13	0	0.000	0.000	0.263	0.319	3.674	0.001	0.000	80	440	100	8	9	Error	0	8	0	9	2788	4445	0.000	0.583	0	0	0
4	18	13	"hsa-miR-506-3p"	"11138"	7680	12010	100	36	36	6	16	35	35	35	6	17	15	2	0	56	61	25	40	47	47	51	64	125	3	1	0	0.111	0.071	0.269	0.323	4.318	0.042	0.012	80	439	100	10	15	-3.170	1	9	1	14	2849	4886	0.167	0.156	0	0	0
4	19	13	""	"46293"	7850	12000	100	35	35	5	14	35	35	35	6	17	10	0	0	45	48	12	25	46	46	47	12	25	17	10	0	0.000	0.000	0.500	0.526	3.353	-0.004	0.000	80	430	100	-1	2	Error	0	-1	0	2	2800	3850	0.000	0.083	0	0	0
4	20	13	""	"28547"	8030	12000	100	36	36	6	16	35	35	35	6	17	21	3	0	63	67	23	34	46	46	47	12	25	53	32	0	0.059	0.048	0.167	0.178	3.526	0.029	0.006	80	421	100	18	22	-4.087	1	17	1	21	2892	5343	0.167	1.667	0	0	0
4	21	13	""	"146101"	8210	12000	100	36	36	5	13	35	35	36	6	16	12	2	0	62	67	26	38	46	46	48	12	25	57	35	0	0.063	0.048	0.200	0.166	2.817	0.014	0.002	80	438	100	17	22	-4.000	1	16	1	21	2856	5383	0.000	1.583	0	0	0
4	22	13	""	"145998"	8390	12000	100	36	36	5	13	36	36	36	6	16	12	1	0	136	226	192	84	48	48	49	13	26	62	56	0	0.000	0.000	0.091	0.093	7.549	0.002	0.002	80	452	100	88	178	Error	0	88	0	178	2919	18119	0.000	13.615	0	0	0
4	1	14	""	"146118"	4630	12200	100	35	35	7	20	34	34	35	6	17	21	3	0	62	64	22	34	47	47	48	14	29	50	21	0	0.067	0.059	0.333	0.285	3.649	-0.026	0.004	80	448	100	16	18	-3.907	1	15	1	17	2796	5083	0.000	1.143	0	0	0
4	2	14	"hsv2-miR-H4-5p"	"146045"	4790	12200	100	34	34	6	17	34	34	35	6	17	15	3	0	56	57	18	31	47	47	48	13	27	35	15	0	0.000	0.000	0.394	0.361	3.465	-0.094	0.034	80	450	100	9	10	Error	0	9	0	10	2738	4555	-0.167	0.692	0	0	0
4	3	14	""	"13146"	5000	12200	100	34	34	7	20	34	34	34	6	17	21	3	0	49	52	14	26	46	46	46	12	26	32	12	0	0.000	0.000	0.750	0.669	3.228	-0.054	0.006	80	429	100	3	6	Error	0	3	0	6	2734	4166	0.000	0.500	0	0	0
4	4	14	"spike_control_v2_35"	"28568"	5150	12200	100	35	35	6	17	34	34	34	7	20	15	2	0	484	376	267	71	46	46	47	12	25	75	68	0	0.002	0.003	0.015	0.023	7.928	0.002	0.003	80	410	100	439	331	-8.775	1	438	1	330	2813	30050	0.143	27.417	0	0	0
4	5	14	"hsa-miR-2054"	"145987"	5330	12200	100	33	34	7	20	35	35	35	6	17	18	3	0	47	50	15	30	46	46	47	12	25	27	11	0	-2.000	-0.250	0.633	0.679	4.011	-0.110	0.024	80	450	100	-1	3	Error	-2	1	-1	4	2739	4010	-0.167	0.250	0	0	0
4	6	14	"hsa-miR-767-5p"	"146111"	5510	12200	100	34	35	7	20	34	34	35	6	17	16	5	0	491	378	254	67	45	45	46	12	26	76	72	0	0.000	0.003	0.016	0.021	5.781	0.000	0.000	80	442	100	446	334	Error	0	446	1	333	2766	30257	0.000	27.667	0	0	0
4	7	14	"hsa-miR-652-5p"	"145933"	5690	12200	100	36	35	6	17	34	34	35	6	17	16	3	0	77	81	34	41	47	47	47	12	25	66	53	0	0.067	0.029	0.160	0.182	4.174	-0.026	0.009	80	442	100	32	35	-3.907	2	30	1	34	2784	6447	0.000	2.833	0	0	0
4	8	14	"hsv1-miR-H3-3p"	"146058"	5870	12190	100	34	35	6	17	34	34	35	6	17	18	2	0	58	62	23	37	46	46	46	13	28	47	28	0	0.000	0.063	0.333	0.431	4.002	-0.014	0.001	80	442	100	12	17	Error	0	12	1	16	2775	4962	0.000	1.231	0	0	0
4	9	14	"SNORD110"	"145666"	6050	12190	100	34	35	6	17	34	34	34	6	17	18	2	0	839	640	492	76	46	46	46	12	26	72	68	0	0.000	0.002	0.009	0.023	10.234	0.000	0.000	80	460	100	793	595	Error	0	793	1	594	2804	51177	0.167	49.500	0	0	0
4	10	14	""	"146206"	6230	12190	100	35	34	6	17	34	34	34	6	17	20	0	0	134	154	110	71	46	46	47	12	25	66	60	0	0.011	0.000	0.033	0.071	8.110	-0.004	0.002	80	473	100	89	108	-6.459	1	88	0	108	2746	12337	0.000	8.917	0	0	0
4	11	14	""	"146026"	6420	12220	100	35	34	6	17	34	34	34	6	17	13	2	0	57	60	20	33	47	47	49	15	30	38	18	0	0.100	0.000	0.303	0.266	4.148	0.008	0.000	80	450	100	11	13	-3.322	1	10	0	13	2746	4793	0.000	0.733	0	0	0
4	12	14	"hsv1-miR-H5-3p"	"146098"	6600	12200	100	34	34	6	17	34	34	35	6	17	16	3	0	209	187	100	53	47	47	49	13	26	81	76	0	0.000	0.000	0.033	0.052	5.967	-0.002	0.001	80	444	100	162	140	Error	0	162	0	140	2749	14951	-0.167	10.615	0	0	0
4	13	14	""	"146004"	6760	12200	100	36	35	6	17	34	34	34	6	17	17	2	0	82	102	59	57	47	47	48	13	27	58	53	0	0.057	0.018	0.088	0.138	5.648	-0.006	0.002	80	445	100	37	56	-4.129	2	35	1	55	2821	8146	0.167	4.154	0	0	0
4	14	14	"hsa-miR-2115-3p"	"146161"	6950	12190	100	34	34	6	17	35	35	35	6	17	12	1	0	317	257	186	72	46	46	48	13	27	71	66	0	-0.004	-0.005	0.033	0.052	7.657	0.002	0.001	80	480	100	270	210	Error	-1	271	-1	211	2735	20579	-0.167	16.077	0	0	0
4	15	14	"hsa-miR-1912"	"146168"	7160	12220	100	36	36	7	19	35	35	35	6	17	22	3	0	52	59	29	49	46	46	47	12	25	40	23	0	0.167	0.077	0.333	0.409	3.835	-0.008	0.001	80	414	100	7	14	-2.585	1	6	1	13	2852	4699	0.167	1.000	0	0	0
4	16	14	""	"146133"	7310	12190	100	35	35	6	17	35	35	35	6	17	16	2	0	109	105	56	53	47	47	48	13	27	63	58	0	0.000	0.000	0.123	0.152	4.094	-0.001	0.000	80	405	100	62	58	Error	0	62	0	58	2833	8420	0.000	4.385	0	0	0
4	17	14	"hsv1-miR-H7-3p"	"146090"	7490	12190	100	36	36	7	19	35	35	35	6	17	15	3	0	514	399	295	73	47	47	48	12	25	75	71	0	0.002	0.003	0.024	0.045	11.286	-0.002	0.003	80	452	100	468	353	-8.867	1	467	1	352	2870	31939	0.167	29.250	0	0	0
4	18	14	"spike_control_v2_46"	"29837"	7670	12190	100	34	35	5	14	35	35	35	6	17	12	1	0	327	264	193	73	46	46	50	63	126	60	57	0	-0.004	0.000	0.044	0.073	9.878	-0.001	0.001	80	450	100	280	218	Error	-1	281	0	218	2776	21142	0.000	3.397	0	0	0
4	19	14	""	"145870"	7850	12180	100	35	35	6	17	36	36	35	6	17	10	0	0	47	49	11	22	47	47	50	62	124	0	0	0	100000.000	-0.500	0.818	0.638	3.195	0.026	0.002	80	460	100	-1	1	16.610	-1	0	-1	2	2768	3944	0.000	-0.016	0	0	0
4	20	14	"hsa-miR-605-5p"	"145736"	8040	12180	100	35	36	6	16	35	35	36	6	16	17	3	0	91	92	46	50	46	46	47	12	25	62	58	0	0.000	0.022	0.125	0.173	4.128	0.000	0.000	80	449	100	45	47	Error	0	45	1	46	2872	7323	0.000	3.750	0	0	0
4	21	14	"hsa-miR-875-5p"	"145721"	8210	12170	100	35	35	7	20	35	35	36	6	16	20	1	0	47	48	14	29	46	46	48	12	25	15	7	0	0.000	0.000	0.909	0.792	2.885	0.018	0.001	80	434	100	1	2	Error	0	1	0	2	2827	3856	-0.167	0.000	0	0	0
4	22	14	"hsa-miR-92a-3p"	"145693"	8390	12170	100	35	36	6	16	35	35	36	6	16	13	2	0	291	351	308	87	47	47	48	12	25	66	53	0	0.000	0.003	0.022	0.034	8.521	-0.001	0.000	80	484	100	244	305	Error	0	244	1	304	2850	28095	0.000	25.250	0	0	0
4	1	15	"hsa-miR-639"	"145962"	4610	12380	100	34	34	6	17	34	34	35	6	17	13	3	0	75	86	41	47	47	47	49	13	26	61	50	0	0.000	0.000	0.234	0.225	4.034	-0.023	0.011	80	482	100	28	39	Error	0	28	0	39	2713	6876	-0.167	2.846	0	0	0
4	2	15	"hsa-miR-431-5p"	"145705"	4790	12380	100	34	34	6	17	34	34	34	6	17	18	1	0	65	68	26	38	48	48	50	14	28	56	32	0	0.000	0.000	0.263	0.321	3.968	-0.034	0.009	80	450	100	17	20	Error	0	17	0	20	2754	5447	0.000	1.286	0	0	0
4	3	15	""	"145878"	4970	12370	100	34	34	6	17	34	34	34	6	17	13	5	0	246	271	216	79	45	45	47	13	27	70	58	0	0.000	0.000	0.032	0.056	8.950	0.002	0.002	80	448	100	201	226	Error	0	201	0	226	2708	21706	0.000	17.231	0	0	0
4	4	15	"hsa-miR-501-3p"	"145727"	5150	12380	100	34	34	7	20	34	34	34	6	17	17	2	0	71	74	26	35	44	44	46	13	28	70	50	0	0.000	0.000	0.188	0.222	3.145	-0.048	0.019	80	450	100	27	30	Error	0	27	0	30	2756	5916	0.000	2.154	0	0	0
4	5	15	"spike_control_v2_29"	"27968"	5330	12380	100	35	34	6	17	34	34	34	6	17	11	1	0	2800	1902	1621	85	45	45	46	12	26	81	75	0	0.000	0.000	0.004	0.014	12.633	0.000	0.003	80	464	100	2756	1857	Error	1	2755	0	1857	2742	152163	0.000	154.667	0	0	0
4	6	15	"hsa-miR-187-3p"	"145637"	5510	12380	100	34	35	7	20	34	34	34	6	17	16	6	0	136	161	115	71	45	45	47	13	27	63	55	0	0.000	0.009	0.055	0.068	6.784	-0.001	0.000	80	451	100	91	117	Error	0	91	1	116	2798	12896	0.167	8.769	0	0	0
4	7	15	"hsa-miR-518f-3p"	"145748"	5690	12380	100	34	33	6	18	34	34	34	6	17	12	1	0	44	47	14	29	47	47	47	12	25	17	7	0	0.000	100000.000	0.366	0.471	4.072	-0.045	0.005	80	451	100	-3	-1	Error	0	-3	-1	0	2678	3754	-0.167	0.000	0	0	0
4	8	15	""	"145917"	5870	12380	100	34	34	7	20	35	35	35	6	17	13	3	0	5407	3911	2481	63	46	46	46	12	26	87	85	0	0.000	0.000	0.002	0.005	19.213	0.000	0.000	80	461	100	5360	3864	Error	-1	5361	-1	3865	2729	312886	-0.167	322.083	0	0	0
4	9	15	"hsa-miR-572"	"147193"	6050	12380	100	34	35	7	20	34	34	34	7	20	21	1	0	47	47	11	23	46	46	46	12	26	16	1	0	0.000	1.000	0.600	0.570	3.578	-0.107	0.024	80	470	100	1	2	Error	0	1	1	1	2768	3752	0.143	0.083	0	0	0
4	10	15	"hsa-miR-4307"	"147608"	6240	12390	100	35	34	6	17	34	34	35	6	17	18	1	0	102	99	52	52	46	46	47	12	25	63	61	0	0.018	0.000	0.076	0.132	6.475	0.007	0.001	80	471	100	57	53	-5.807	1	56	0	53	2727	7913	-0.167	4.333	0	0	0
4	11	15	"hsv2-miR-H13"	"147872"	6420	12380	100	35	35	6	17	34	34	34	6	17	18	1	0	54	55	15	27	46	46	48	13	27	37	11	0	0.125	0.111	0.263	0.339	3.593	0.019	0.001	80	416	100	9	10	-3.000	1	8	1	9	2786	4417	0.167	0.538	0	0	0
4	12	15	"hsa-miR-4287"	"147938"	6590	12400	100	34	34	6	17	34	34	35	6	17	12	1	0	66	68	22	32	46	46	48	13	27	60	40	0	0.000	0.000	0.197	0.235	4.480	-0.040	0.012	80	440	100	20	22	Error	0	20	0	22	2691	5467	-0.167	1.538	0	0	0
4	13	15	"hsa-miR-3159"	"147814"	6770	12390	100	35	34	7	20	34	34	35	6	17	18	3	0	49	56	23	41	46	46	48	12	25	36	22	0	0.333	0.000	0.472	0.518	4.007	-0.034	0.007	80	472	100	4	10	-1.585	1	3	0	10	2754	4458	-0.167	0.667	0	0	0
4	14	15	""	"147807"	6960	12380	100	35	34	5	14	35	35	35	6	17	10	0	0	143	304	278	91	46	46	47	12	25	61	50	0	0.000	-0.004	0.017	0.035	7.148	0.001	0.001	80	458	100	97	257	Error	0	97	-1	258	2754	24341	-0.167	21.417	0	0	0
4	15	15	""	"147924"	7130	12370	100	34	34	6	17	35	35	35	6	17	11	0	0	48	50	16	32	45	45	47	13	27	25	8	0	-0.333	-0.200	0.500	0.454	2.889	-0.016	0.001	80	404	100	2	4	Error	-1	3	-1	5	2740	3990	-0.167	0.231	0	0	0
4	16	15	"hsa-miR-4316"	"147760"	7310	12360	100	34	35	6	17	35	35	35	6	17	10	2	0	51	52	13	25	46	46	47	12	25	30	10	0	-0.200	0.000	0.412	0.422	3.510	-0.077	0.014	80	444	100	4	6	Error	-1	5	0	6	2770	4146	0.000	0.417	0	0	0
4	17	15	"hsa-miR-4314"	"147544"	7490	12380	100	34	35	6	17	35	35	35	6	17	13	1	0	56	59	20	33	47	47	48	12	25	41	22	0	-0.111	0.000	0.324	0.436	4.539	-0.023	0.003	80	461	100	8	12	Error	-1	9	0	12	2802	4702	0.000	0.917	0	0	0
4	18	15	""	"147791"	7670	12390	100	34	35	6	17	35	35	35	6	17	12	3	0	137	7646	8517	111	46	46	47	12	25	75	62	0	-0.011	0.000	0.001	0.008	35.618	0.000	0.001	80	460	100	90	7600	Error	-1	91	0	7600	2777	611686	0.000	633.250	0	0	0
4	19	15	""	"147810"	7850	12380	100	35	34	5	14	35	35	35	6	17	7	2	0	60	65	23	35	46	46	48	12	25	55	36	0	0.000	-0.053	0.178	0.245	4.527	-0.005	0.000	80	469	100	14	18	Error	0	14	-1	19	2755	5160	-0.167	1.417	0	0	0
4	20	15	""	"147737"	8030	12380	100	35	35	7	20	35	35	36	6	16	10	5	0	74	143	109	76	46	46	48	13	27	63	51	0	0.000	0.000	0.081	0.087	6.090	-0.001	0.000	80	480	100	28	97	Error	0	28	0	97	2797	11409	-0.167	7.308	0	0	0
4	21	15	"hsv1-miR-H18"	"147830"	8220	12380	100	36	36	6	16	36	36	35	6	17	13	3	0	115	160	117	73	48	48	50	21	42	56	51	0	0.000	0.000	0.067	0.085	7.137	0.001	0.000	80	486	100	67	112	Error	0	67	0	112	2917	12817	0.167	5.238	0	0	0
4	22	15	"hsa-miR-4323"	"147671"	8400	12390	100	35	35	6	17	35	35	36	6	16	8	2	0	75	78	28	35	46	46	48	12	25	73	60	0	0.000	0.000	0.163	0.151	3.912	0.009	0.001	80	506	100	29	32	Error	0	29	0	32	2814	6279	-0.167	2.500	0	0	0
4	1	16	""	"147802"	4610	12580	100	36	35	7	20	34	34	35	6	17	17	3	0	948	1282	1258	98	47	47	49	13	26	63	61	0	0.002	0.001	0.003	0.013	15.230	0.001	0.004	80	509	100	903	1236	-8.815	2	901	1	1235	2810	102526	0.000	94.846	0	0	0
4	2	16	"hsa-miR-3136-5p"	"147897"	4790	12580	100	34	35	8	22	34	34	34	6	17	18	7	0	53	53	19	35	49	49	51	14	27	20	6	0	0.000	0.250	0.250	0.352	4.038	0.012	0.000	80	469	100	4	5	Error	0	4	1	4	2776	4251	0.167	0.143	0	0	0
4	3	16	"hsv2-miR-H22"	"147698"	4970	12580	100	35	35	6	17	34	34	34	6	17	15	1	0	48	49	14	28	47	47	49	14	28	13	6	0	1.000	0.500	0.600	0.525	2.603	-0.103	0.027	80	477	100	2	3	0.000	1	1	1	2	2779	3935	0.167	0.000	0	0	0
4	4	16	"hsa-miR-615-5p"	"148627"	5150	12580	100	35	35	6	17	34	34	34	6	17	16	5	0	50	53	18	33	45	45	47	12	25	33	21	0	0.200	0.125	0.318	0.342	3.053	-0.077	0.020	80	487	100	6	9	-2.322	1	5	1	8	2762	4251	0.167	0.500	0	0	0
4	5	16	"hsa-miR-185-3p"	"148669"	5360	12600	100	34	34	6	17	34	34	34	6	17	15	2	0	54	54	14	25	45	45	47	12	25	32	8	0	0.000	0.000	0.333	0.398	3.580	-0.091	0.021	80	457	100	9	9	Error	0	9	0	9	2707	4299	0.000	0.583	0	0	0
4	6	16	"hsa-miR-1908-5p"	"148687"	5520	12580	100	34	34	6	17	34	34	34	6	17	13	2	0	269	613	620	101	46	46	47	12	25	58	55	0	0.000	0.000	0.049	0.043	16.534	0.000	0.000	80	438	100	223	567	Error	0	223	0	567	2728	49011	0.000	47.167	0	0	0
4	7	16	"spike_control_v1_g"	"10905"	5700	12580	100	34	34	7	20	33	33	34	6	17	18	3	0	50	51	13	25	45	45	46	12	26	26	7	0	0.200	0.167	0.500	0.581	3.666	-0.124	0.023	80	471	100	6	7	-2.322	1	5	1	6	2729	4054	0.000	0.417	0	0	0
4	8	16	"hsa-miR-3667-5p"	"148234"	5880	12580	100	35	36	6	16	34	34	34	7	20	17	2	0	174	198	142	71	45	45	46	12	26	70	66	0	0.008	0.013	0.027	0.037	5.756	0.001	0.000	80	449	100	130	155	-7.011	1	129	2	153	2849	15813	0.286	12.667	0	0	0
4	9	16	"hsa-miR-637"	"148677"	6050	12580	100	35	35	6	17	34	34	34	6	17	16	5	0	52	52	15	28	45	45	47	12	25	32	12	0	0.143	0.143	0.250	0.295	3.582	-0.042	0.004	80	449	100	8	8	-2.807	1	7	1	7	2789	4122	0.167	0.417	0	0	0
4	10	16	"hsa-miR-184"	"148654"	6230	12580	100	35	35	6	17	34	34	35	6	17	17	1	0	50	53	17	32	46	46	47	13	27	28	10	0	0.250	0.143	0.265	0.344	3.401	-0.019	0.001	80	426	100	5	8	-2.000	1	4	1	7	2790	4241	0.000	0.462	0	0	0
4	11	16	""	"148079"	6390	12580	100	35	35	7	20	35	35	35	6	17	11	1	0	51	55	17	30	46	46	47	13	27	33	11	0	0.000	0.000	0.418	0.423	3.272	-0.021	0.002	80	464	100	5	9	Error	0	5	0	9	2783	4429	0.000	0.615	0	0	0
4	12	16	"hsa-miR-3622a-5p"	"148474"	6600	12580	100	35	34	6	17	34	34	35	6	17	8	2	0	49	51	15	29	46	46	47	13	27	20	8	0	0.333	0.000	0.449	0.466	4.075	-0.054	0.008	80	478	100	4	5	-1.585	1	3	0	5	2729	4042	-0.167	0.308	0	0	0
4	13	16	"hsa-miR-941"	"148625"	6790	12590	100	34	35	6	17	34	34	35	6	17	21	3	0	70	74	29	39	45	45	47	13	27	61	47	0	0.000	0.034	0.237	0.250	3.734	-0.013	0.002	80	440	100	25	30	Error	0	25	1	29	2800	5943	0.000	2.077	0	0	0
4	14	16	"kshv-miR-K12-10a-5p"	"147640"	6960	12580	100	35	35	5	14	34	34	35	6	17	16	0	0	55	56	15	26	46	46	47	13	27	38	13	0	0.111	0.100	0.385	0.382	3.268	-0.035	0.004	80	464	100	10	11	-3.170	1	9	1	10	2793	4503	0.000	0.692	0	0	0
4	15	16	""	"147599"	7140	12570	100	35	35	6	17	35	35	35	6	17	12	3	0	57	58	19	32	47	47	47	12	25	42	20	0	0.000	0.000	0.333	0.332	3.757	-0.021	0.002	80	480	100	10	11	Error	0	10	0	11	2808	4630	0.000	0.917	0	0	0
4	16	16	"hsa-miR-3660"	"147318"	7330	12580	100	34	35	5	14	35	35	35	6	17	8	0	0	79	78	30	38	46	46	47	12	25	63	53	0	-0.030	0.000	0.190	0.233	4.094	-0.020	0.006	80	473	100	32	32	Error	-1	33	0	32	2783	6252	0.000	2.583	0	0	0
4	17	16	"hsa-miR-4277"	"147666"	7500	12580	100	36	36	6	16	35	35	35	6	17	16	2	0	50	50	14	28	48	48	48	12	25	18	7	0	0.500	0.500	0.333	0.407	3.154	0.010	0.000	80	449	100	3	3	-1.000	1	2	1	2	2868	4004	0.167	0.167	0	0	0
4	18	16	"Empty"	"0"	7680	12580	100	34	35	6	17	35	35	35	6	17	16	1	0	46	47	11	23	46	46	47	11	23	17	3	0	100000.000	0.000	0.625	0.647	3.815	-0.010	0.000	80	453	100	-1	1	16.610	-1	0	0	1	2815	3722	0.000	0.000	0	0	0
4	19	16	""	"148186"	7860	12580	100	35	35	6	17	35	35	35	6	17	15	0	0	54	56	17	30	47	47	48	11	22	40	12	0	0.000	0.000	0.252	0.302	3.538	0.002	0.000	80	461	100	7	9	Error	0	7	0	9	2818	4446	0.000	0.727	0	0	0
4	20	16	""	"148021"	8040	12580	100	34	35	6	17	36	36	35	6	17	8	1	0	67	74	27	36	46	46	48	12	25	62	46	0	-0.095	-0.036	0.141	0.185	4.345	0.010	0.001	80	461	100	19	27	Error	-2	21	-1	28	2782	5919	0.000	2.167	0	0	0
4	21	16	""	"148131"	8220	12580	100	35	35	5	14	35	35	35	6	17	10	0	0	51	53	14	26	47	47	49	22	44	13	1	0	0.000	0.000	0.563	0.442	3.162	0.003	0.000	80	450	100	4	6	Error	0	4	0	6	2809	4240	0.000	0.182	0	0	0
4	22	16	""	"148573"	8400	12580	100	36	36	6	16	36	36	36	6	16	15	2	0	49	52	13	25	47	47	49	12	24	26	7	0	0.000	0.000	0.500	0.558	3.609	0.054	0.009	80	484	100	2	5	Error	0	2	0	5	2894	4137	0.000	0.250	0	0	0
4	1	17	""	"148569"	4630	12790	100	33	34	6	17	35	35	35	6	17	7	3	0	59	60	18	30	47	47	49	14	28	45	18	0	-0.167	-0.077	0.333	0.337	3.172	-0.042	0.006	80	479	100	10	12	Error	-2	12	-1	13	2741	4793	-0.167	0.786	0	0	0
4	2	17	""	"148137"	4800	12780	100	34	33	7	21	34	34	34	6	17	11	2	0	52	53	15	28	48	48	50	14	28	26	3	0	0.000	-0.200	0.683	0.581	4.035	-0.053	0.009	80	439	100	4	4	Error	0	4	-1	5	2667	4209	-0.167	0.214	0	0	0
4	3	17	""	"148359"	4980	12780	100	34	34	6	17	34	34	34	7	20	15	1	0	189	164	79	48	45	45	47	13	27	81	77	0	0.000	0.000	0.041	0.060	4.030	0.000	0.000	80	451	100	144	119	Error	0	144	0	119	2743	13135	0.000	9.000	0	0	0
4	4	17	""	"148315"	5160	12770	100	34	34	6	17	34	34	34	6	17	17	3	0	75	78	47	60	45	45	46	11	23	67	61	0	0.000	0.000	0.198	0.227	4.471	0.002	0.000	80	440	100	30	33	Error	0	30	0	33	2743	6275	0.000	2.909	0	0	0
4	5	17	""	"148044"	5330	12770	100	34	34	6	17	34	34	34	7	20	17	1	0	191	241	206	85	46	46	47	12	25	65	60	0	0.000	0.000	0.069	0.087	7.902	-0.003	0.003	80	408	100	145	195	Error	0	145	0	195	2756	19299	0.000	16.167	0	0	0
4	6	17	""	"148431"	5500	12770	100	34	35	7	20	34	34	34	6	17	15	2	0	51	54	15	27	45	45	47	12	25	30	13	0	0.000	0.111	0.467	0.449	3.443	-0.071	0.011	80	442	100	6	10	Error	0	6	1	9	2767	4288	0.167	0.583	0	0	0
4	7	17	""	"148056"	5680	12780	100	33	34	7	20	34	34	34	6	17	16	2	0	53	54	18	33	43	43	45	12	26	41	22	0	-0.100	0.000	0.464	0.472	3.847	-0.060	0.011	80	471	100	9	11	Error	-1	10	0	11	2690	4298	0.000	0.750	0	0	0
4	8	17	""	"148653"	5880	12770	100	35	35	6	17	34	34	34	7	20	18	2	0	154	133	75	56	44	44	46	12	26	68	65	0	0.009	0.011	0.128	0.134	6.168	-0.011	0.009	80	421	100	111	90	-6.781	1	110	1	89	2787	10626	0.143	7.250	0	0	0
4	9	17	""	"148367"	6030	12770	100	34	34	6	17	35	35	35	6	17	8	0	0	56	57	18	31	45	45	46	12	26	47	23	0	-0.091	-0.083	0.263	0.307	3.486	-0.060	0.015	80	429	100	10	11	Error	-1	11	-1	12	2702	4587	-0.167	0.917	0	0	0
4	10	17	""	"148475"	6240	12770	100	33	34	6	17	35	35	35	6	17	12	5	0	52	54	16	29	45	45	46	13	28	36	16	0	-0.286	-0.111	0.610	0.527	2.670	-0.117	0.050	80	405	100	5	8	Error	-2	7	-1	9	2738	4318	-0.167	0.615	0	0	0
4	11	17	""	"148112"	6410	12770	100	36	34	6	17	34	34	35	6	17	13	0	0	52	53	15	28	45	45	46	12	26	26	10	0	0.286	0.000	0.500	0.494	2.867	-0.038	0.004	80	442	100	9	8	-1.807	2	7	0	8	2758	4268	-0.167	0.583	0	0	0
4	12	17	"hsa-miR-203b-5p"	"148181"	6590	12770	100	33	34	6	17	34	34	35	6	17	13	2	0	56	61	19	31	47	47	48	13	27	41	21	0	-0.111	0.000	0.455	0.504	3.357	-0.049	0.012	80	430	100	8	14	Error	-1	9	0	14	2685	4860	-0.167	1.000	0	0	0
4	13	17	""	"148076"	6760	12760	100	35	35	6	17	35	35	35	6	17	10	2	0	55	57	19	33	47	47	48	13	27	38	17	0	0.000	0.000	0.433	0.374	3.535	-0.005	0.000	80	456	100	8	10	Error	0	8	0	10	2771	4579	0.000	0.692	0	0	0
4	14	17	""	"148457"	6970	12790	100	36	36	6	16	34	34	35	6	17	23	3	0	52	52	14	26	46	46	47	13	27	25	10	0	0.333	0.333	0.417	0.399	3.401	0.018	0.002	80	476	100	8	8	-1.585	2	6	2	6	2858	4151	0.167	0.385	0	0	0
4	15	17	""	"148060"	7130	12770	100	36	36	6	16	34	34	35	6	17	22	6	0	50	51	12	23	46	46	47	12	25	30	3	0	0.500	0.400	0.500	0.523	3.319	0.009	0.000	80	427	100	6	7	-1.000	2	4	2	5	2895	4117	0.167	0.333	0	0	0
4	16	17	""	"148464"	7310	12770	100	35	35	6	17	35	35	35	5	14	15	5	0	47	48	13	27	46	46	47	12	25	21	3	0	0.000	0.000	0.619	0.686	3.705	-0.020	0.001	80	453	100	1	2	Error	0	1	0	2	2781	3840	0.000	0.083	0	0	0
4	17	17	""	"148141"	7490	12770	100	36	36	6	16	35	35	35	6	17	13	2	0	56	58	16	27	46	46	48	12	25	41	21	0	0.100	0.083	0.310	0.353	4.174	-0.006	0.000	80	440	100	11	13	-3.322	1	10	1	12	2853	4643	0.167	0.833	0	0	0
4	18	17	""	"148194"	7660	12770	100	36	36	6	16	35	35	35	6	17	17	2	0	51	52	15	28	45	45	47	12	25	33	15	0	0.167	0.143	0.462	0.470	2.494	0.016	0.001	80	441	100	7	8	-2.585	1	6	1	7	2902	4198	0.167	0.417	0	0	0
4	19	17	""	"148646"	7850	12770	100	34	34	6	17	35	35	35	6	17	12	0	0	411	321	243	75	48	48	49	12	24	71	67	0	-0.003	-0.004	0.045	0.059	8.709	-0.004	0.018	80	462	100	362	272	Error	-1	363	-1	273	2752	25672	-0.167	22.667	0	0	0
4	20	17	"hsa-miR-219b-5p"	"148386"	8040	12770	100	34	35	6	17	35	35	36	5	13	12	5	0	69	76	33	43	47	47	48	12	25	60	48	0	-0.045	0.000	0.120	0.183	4.091	-0.014	0.003	80	440	100	21	29	Error	-1	22	0	29	2773	6066	-0.200	2.333	0	0	0
4	21	17	""	"148520"	8210	12760	100	35	35	6	17	35	35	35	5	14	16	3	0	62	64	23	35	47	47	48	12	25	55	31	0	0.000	0.000	0.195	0.230	3.573	-0.037	0.010	80	430	100	15	17	Error	0	15	0	17	2804	5149	0.000	1.333	0	0	0
4	22	17	"hsa-miR-208b-3p"	"148284"	8390	12770	100	36	36	6	16	35	35	36	6	16	13	3	0	72	79	35	44	47	47	48	11	22	63	53	0	0.040	0.031	0.250	0.258	4.333	-0.015	0.003	80	474	100	26	33	-4.644	1	25	1	32	2887	6359	0.000	2.818	0	0	0
4	1	18	""	"148537"	4620	12970	100	35	35	6	17	35	35	35	6	17	12	2	0	51	55	17	30	46	46	48	13	27	32	15	0	0.000	0.000	0.818	0.553	4.125	-0.047	0.008	80	452	100	5	9	Error	0	5	0	9	2797	4418	0.000	0.538	0	0	0
4	2	18	""	"11255"	4790	12960	100	35	35	7	20	34	34	34	6	17	23	6	0	51	54	15	27	49	49	50	14	28	26	8	0	0.500	0.200	0.500	0.533	3.249	-0.017	0.001	80	430	100	3	6	-1.000	1	2	1	5	2826	4291	0.167	0.286	0	0	0
4	3	18	""	"42962"	4970	12960	100	33	34	6	17	35	35	35	6	17	15	2	0	111	129	86	66	46	46	48	14	29	61	53	0	-0.031	-0.012	0.243	0.188	6.335	-0.001	0.000	80	442	100	63	82	Error	-2	65	-1	83	2690	10311	-0.167	5.786	0	0	0
4	4	18	""	"29650"	5150	12960	100	35	35	7	20	34	34	35	6	17	20	5	0	81	116	80	68	46	46	46	12	26	57	51	0	0.029	0.014	0.130	0.161	5.893	0.001	0.000	80	442	100	36	71	-5.129	1	35	1	70	2808	9288	0.000	5.833	0	0	0
4	5	18	"Empty"	"0"	5330	12960	100	34	35	7	20	34	34	34	6	17	16	8	0	44	45	11	24	46	46	47	12	25	12	1	0	0.000	-1.000	0.519	0.667	5.015	-0.173	0.051	80	452	100	-2	0	Error	0	-2	1	-1	2772	3579	0.167	-0.167	0	0	0
4	6	18	"hsa-miR-519e-3p"	"11164"	5520	12960	100	35	35	7	20	35	35	35	7	20	13	2	0	62	72	31	43	45	45	47	12	25	58	45	0	0.000	0.000	0.264	0.258	4.427	0.001	0.000	80	457	100	17	27	Error	0	17	0	27	2815	5779	0.000	2.083	0	0	0
4	7	18	"hsa-miR-301b-3p"	"17886"	5700	12960	100	35	35	7	20	34	34	35	6	17	23	1	0	70	81	38	46	44	44	46	12	26	63	52	0	0.038	0.027	0.156	0.187	4.900	-0.002	0.000	80	438	100	27	38	-4.700	1	26	1	37	2788	6499	0.000	2.917	0	0	0
4	8	18	"hsa-miR-5010-5p"	"168684"	5870	12950	100	35	34	6	17	35	35	35	7	20	11	0	0	51	53	14	26	44	44	45	12	26	31	12	0	0.000	-0.111	0.556	0.539	3.561	-0.108	0.021	80	430	100	7	8	Error	0	7	-1	9	2732	4209	-0.143	0.667	0	0	0
4	9	18	"hsa-miR-4763-3p"	"168679"	6050	12950	100	36	35	6	17	35	35	35	6	17	16	1	0	49	51	15	29	44	44	46	12	26	28	15	0	0.200	0.000	0.417	0.521	4.044	-0.128	0.039	80	472	100	6	7	-2.322	1	5	0	7	2817	4101	0.000	0.417	0	0	0
4	10	18	"hsa-miR-4684-3p"	"168718"	6260	12910	100	35	35	6	17	35	35	35	6	17	13	2	0	47	48	18	37	45	45	46	11	23	17	10	0	0.000	0.000	0.382	0.438	3.509	0.029	0.003	80	422	100	2	3	Error	0	2	0	3	2795	3861	0.000	0.182	0	0	0
4	11	18	"hsa-miR-326"	"168945"	6420	12970	100	35	35	5	14	35	35	35	6	17	11	2	0	59	61	19	31	46	46	47	11	23	52	33	0	0.000	0.000	0.189	0.289	4.799	0.000	0.000	80	439	100	13	15	Error	0	13	0	15	2831	4867	0.000	1.273	0	0	0
4	12	18	"hsa-miR-4450"	"168964"	6590	12950	100	34	34	6	17	34	34	35	6	17	12	2	0	91	181	146	80	46	46	47	12	25	65	53	0	0.000	0.000	0.111	0.096	9.529	-0.008	0.016	80	428	100	45	135	Error	0	45	0	135	2702	14455	-0.167	11.167	0	0	0
4	13	18	"hsa-miR-5094"	"168932"	6760	12960	100	35	36	6	16	35	35	35	6	17	20	2	0	55	57	19	33	45	45	48	12	25	42	20	0	0.000	0.083	0.360	0.388	3.688	-0.039	0.006	80	427	100	10	13	Error	0	10	1	12	2857	4578	0.167	0.750	0	0	0
4	14	18	"hsa-miR-4999-5p"	"168934"	6930	12980	100	34	35	6	17	35	35	35	6	17	17	5	0	51	52	14	26	46	46	47	12	25	32	10	0	-0.200	0.000	0.481	0.484	3.932	-0.065	0.010	80	432	100	4	6	Error	-1	5	0	6	2792	4188	0.000	0.417	0	0	0
4	15	18	""	"168600"	7130	12950	100	35	35	6	17	35	35	35	6	17	18	3	0	470	453	382	84	45	45	47	12	25	68	62	0	0.000	0.000	0.015	0.035	9.169	0.002	0.005	80	463	100	425	408	Error	0	425	0	408	2837	36228	0.000	33.833	0	0	0
4	16	18	""	"168726"	7310	12960	100	34	34	5	14	35	35	35	6	17	7	1	0	129	121	59	48	46	46	47	12	25	78	68	0	-0.012	-0.013	0.089	0.099	4.402	-0.025	0.038	80	442	100	82	74	Error	-1	83	-1	75	2737	9702	-0.167	6.167	0	0	0
4	17	18	"hsa-miR-4706"	"168795"	7490	12960	100	35	36	7	19	35	35	35	5	14	22	11	0	54	56	17	30	46	46	48	11	22	41	16	0	0.000	0.100	0.667	0.542	3.567	0.002	0.000	80	452	100	8	11	Error	0	8	1	10	2857	4509	0.200	0.727	0	0	0
4	18	18	"hsa-miR-4479"	"168755"	7670	12950	100	35	36	6	16	35	35	35	6	17	16	2	0	48	49	13	26	45	45	47	12	25	21	7	0	0.000	0.250	0.429	0.538	3.522	-0.029	0.002	80	451	100	3	5	Error	0	3	1	4	2851	3890	0.167	0.167	0	0	0
4	19	18	""	"168577"	7850	12950	100	35	36	7	19	35	35	35	6	17	22	5	0	52	52	13	25	46	46	48	12	25	30	12	0	0.000	0.167	0.500	0.575	2.904	-0.008	0.000	80	451	100	6	7	Error	0	6	1	6	2901	4165	0.167	0.333	0	0	0
4	20	18	"hsa-miR-548ac"	"168827"	8030	12950	100	36	36	5	13	35	35	36	6	16	8	0	0	45	47	11	23	47	47	48	12	25	13	5	0	-0.500	100000.000	0.619	0.590	3.165	-0.013	0.001	80	451	100	-1	1	Error	1	-2	1	0	2843	3734	0.000	-0.083	0	0	0
4	21	18	"hsa-miR-499b-5p"	"168676"	8210	12950	100	37	37	5	13	35	35	35	6	17	17	2	0	52	55	15	27	46	46	48	12	25	35	12	0	0.333	0.222	0.522	0.514	4.297	-0.024	0.002	80	462	100	8	11	-1.585	2	6	2	9	2932	4364	0.333	0.583	0	0	0
4	22	18	"hsa-miR-4764-5p"	"168852"	8390	12950	100	37	37	5	13	35	35	35	6	17	17	2	0	157	171	122	71	47	47	49	12	24	65	60	0	0.018	0.016	0.029	0.063	8.238	0.004	0.003	80	475	100	112	126	-5.781	2	110	2	124	2931	13675	0.333	10.167	0	0	0
4	1	19	"hsa-miR-4753-3p"	"168611"	4610	13150	100	34	34	6	17	34	34	34	6	17	13	2	0	86	91	43	47	47	47	48	13	27	67	57	0	0.000	0.000	0.087	0.114	3.417	-0.017	0.007	80	474	100	39	44	Error	0	39	0	44	2735	7262	0.000	3.308	0	0	0
4	2	19	"hsa-miR-4507"	"168572"	4800	13150	100	34	34	6	17	34	34	34	6	17	15	2	0	111	124	81	65	49	49	50	13	26	57	53	0	0.000	0.000	0.077	0.093	4.832	-0.010	0.007	80	396	100	62	75	Error	0	62	0	75	2745	9916	0.000	5.692	0	0	0
4	3	19	"hsa-miR-548ad-3p"	"168743"	4970	13150	100	33	34	6	17	34	34	34	6	17	16	1	0	49	50	13	26	46	46	47	13	27	22	2	0	-0.333	0.000	0.384	0.434	3.382	-0.115	0.033	80	402	100	2	4	Error	-1	3	0	4	2712	4002	0.000	0.231	0	0	0
4	4	19	""	"168647"	5150	13140	100	35	34	7	20	33	33	34	6	17	22	3	0	410	482	433	89	45	45	46	12	26	67	58	0	0.005	0.002	0.013	0.037	10.626	0.001	0.001	80	422	100	367	438	-7.512	2	365	1	437	2740	38539	0.000	36.333	0	0	0
4	5	19	"hsa-miR-875-3p"	"168812"	5310	13140	100	34	35	6	17	34	34	34	6	17	18	2	0	50	51	14	27	44	44	46	13	28	28	11	0	0.000	0.143	0.500	0.474	4.184	-0.121	0.039	80	405	100	6	8	Error	0	6	1	7	2766	4112	0.167	0.385	0	0	0
4	6	19	"hsa-miR-4520-3p"	"169186"	5480	13140	100	35	35	6	17	34	34	34	6	17	17	0	0	47	48	14	29	43	43	45	13	28	26	7	0	0.250	0.200	0.400	0.405	3.471	-0.122	0.055	80	478	100	5	6	-2.000	1	4	1	5	2765	3822	0.167	0.231	0	0	0
4	7	19	"hsa-miR-5009-3p"	"169118"	5700	13160	100	35	35	6	17	34	34	34	6	17	17	1	0	69	70	20	28	44	44	46	12	26	71	50	0	0.040	0.038	0.150	0.160	2.597	-0.045	0.011	80	471	100	26	27	-4.644	1	25	1	26	2798	5586	0.167	2.000	0	0	0
4	8	19	"hsa-miR-4468"	"169320"	5870	13140	100	35	36	7	19	35	35	35	6	17	20	3	0	158	234	195	83	44	44	45	11	24	66	60	0	0.000	0.005	0.096	0.119	9.798	-0.002	0.002	80	468	100	114	191	Error	0	114	1	190	2846	18687	0.167	17.182	0	0	0
4	9	19	"hsa-miR-4691-3p"	"169321"	6070	13140	100	34	34	6	17	34	34	34	6	17	10	0	0	50	51	16	31	44	44	45	11	24	35	15	0	0.000	0.000	0.333	0.317	2.903	-0.079	0.018	80	455	100	6	7	Error	0	6	0	7	2713	4061	0.000	0.545	0	0	0
4	10	19	"hsa-miR-4695-3p"	"169070"	6230	13150	100	35	35	5	14	35	35	35	6	17	13	0	0	3980	2820	1914	67	44	44	45	12	26	80	73	0	0.000	0.000	0.002	0.005	19.184	0.000	0.000	80	437	100	3936	2776	Error	0	3936	0	2776	2773	225615	0.000	231.250	0	0	0
4	11	19	"hsa-miR-4755-5p"	"169113"	6400	13160	100	35	35	7	20	35	35	35	6	17	12	5	0	53	57	19	33	45	45	46	12	26	37	22	0	0.000	0.000	0.472	0.472	3.999	-0.002	0.000	80	439	100	8	12	Error	0	8	0	12	2783	4582	0.000	0.917	0	0	0
4	12	19	"hsa-miR-4728-3p"	"169182"	6600	13150	100	34	35	7	20	34	34	34	6	17	15	5	0	421	333	203	60	45	45	46	12	26	82	81	0	0.000	0.003	0.020	0.030	6.437	0.000	0.000	80	468	100	376	289	Error	0	376	1	288	2785	26661	0.167	23.917	0	0	0
4	13	19	"hsa-miR-4745-3p"	"169036"	6770	13140	100	34	34	6	17	35	35	35	6	17	8	5	0	47	49	13	26	45	45	47	12	25	23	5	0	-0.500	-0.250	0.450	0.414	3.739	-0.062	0.007	80	447	100	1	3	Error	-1	2	-1	4	2721	3902	-0.167	0.167	0	0	0
4	14	19	"hsa-miR-4747-3p"	"169230"	6950	13140	100	35	35	5	14	34	34	35	6	17	17	1	0	47	48	11	22	48	48	48	12	25	11	2	0	-1.000	100000.000	0.800	0.801	3.612	0.006	0.000	80	428	100	0	1	Error	1	-1	1	0	2813	3832	0.000	0.000	0	0	0
4	15	19	"hsa-miR-4755-3p"	"169157"	7140	13140	100	34	34	6	17	35	35	35	6	17	8	1	0	56	56	16	28	45	45	47	12	25	37	18	0	-0.091	-0.091	0.408	0.407	3.459	-0.011	0.000	80	462	100	10	10	Error	-1	11	-1	11	2712	4508	-0.167	0.750	0	0	0
4	16	19	"hsa-miR-5707"	"169000"	7320	13140	100	36	36	6	16	35	35	35	6	17	16	3	0	45	47	12	25	45	45	47	12	25	18	3	0	100000.000	0.500	1.000	0.750	3.174	-0.014	0.000	80	442	100	1	3	16.610	1	0	1	2	2881	3760	0.167	0.000	0	0	0
4	17	19	"hsa-miR-3136-3p"	"169319"	7500	13150	100	35	35	6	17	35	35	35	6	17	13	2	0	202	193	127	65	46	46	48	12	25	76	65	0	0.000	0.000	0.042	0.055	5.598	0.000	0.000	80	442	100	156	147	Error	0	156	0	147	2831	15415	0.000	12.083	0	0	0
4	18	19	"hsa-miR-4524a-3p"	"168996"	7680	13150	100	35	35	6	17	35	35	35	6	17	11	2	0	50	51	13	25	47	47	47	12	25	18	7	0	0.000	0.000	0.484	0.521	2.786	0.016	0.001	80	462	100	3	4	Error	0	3	0	4	2805	4044	0.000	0.333	0	0	0
4	19	19	"hsa-miR-4778-3p"	"169064"	7860	13150	100	35	35	6	17	35	35	35	6	17	17	2	0	68	70	23	32	46	46	47	12	25	65	45	0	0.000	0.000	0.263	0.252	3.084	-0.014	0.002	80	451	100	22	24	Error	0	22	0	24	2818	5585	0.000	1.917	0	0	0
4	20	19	"hsa-miR-4727-3p"	"169112"	8040	13150	100	35	35	5	14	35	35	35	6	17	13	1	0	48	50	11	22	47	47	48	12	25	17	5	0	0.000	0.000	0.727	0.751	3.357	-0.014	0.000	80	461	100	1	3	Error	0	1	0	3	2822	3970	0.000	0.167	0	0	0
4	21	19	"hsa-miR-5684"	"169169"	8230	13150	100	35	36	5	13	35	35	35	6	17	10	1	0	4732	3235	2605	80	46	46	48	12	25	77	76	0	0.000	0.000	0.002	0.006	20.267	0.000	0.000	80	462	100	4686	3190	Error	0	4686	1	3189	2850	258834	0.167	265.583	0	0	0
4	22	19	"hsa-miR-4523"	"168987"	8410	13140	100	36	36	6	16	36	36	36	6	16	15	2	0	54	53	12	22	47	47	48	12	25	28	6	0	0.000	0.000	0.455	0.524	2.633	0.040	0.004	80	485	100	7	6	Error	0	7	0	6	2879	4217	0.000	0.417	0	0	0
4	1	20	"Hy3"	"13138"	4610	13330	100	34	35	7	20	34	34	34	6	17	18	5	0	68	209	244	116	45	45	47	12	25	55	48	0	0.000	0.006	0.050	0.077	9.332	-0.002	0.001	80	496	100	23	165	Error	0	23	1	164	2760	16743	0.167	13.500	0	0	0
4	2	20	"hsa-miR-3974"	"169365"	4790	13310	100	35	35	6	17	34	34	34	6	17	16	3	0	51	52	16	30	45	45	47	13	27	28	17	0	0.167	0.143	0.417	0.371	3.592	-0.065	0.014	80	377	100	7	8	-2.585	1	6	1	7	2778	4196	0.167	0.385	0	0	0
4	3	20	"hsa-miR-4633-3p"	"169160"	4920	13300	100	35	34	6	17	34	34	34	6	17	11	2	0	50	52	14	26	45	45	48	13	27	26	12	0	0.200	0.000	0.551	0.485	3.554	-0.069	0.016	80	386	100	6	7	-2.322	1	5	0	7	2758	4150	0.000	0.308	0	0	0
4	4	20	"hsa-miR-5092"	"168992"	5200	13330	100	34	35	6	17	34	34	34	6	17	16	3	0	47	47	13	27	44	44	46	12	26	22	5	0	0.000	0.333	0.625	0.663	3.206	-0.119	0.033	80	450	100	3	4	Error	0	3	1	3	2766	3779	0.167	0.083	0	0	0
4	5	20	""	"168654"	5330	13330	100	34	34	6	17	34	34	34	6	17	17	1	0	51	52	14	26	44	44	46	11	23	38	11	0	0.000	0.000	0.387	0.486	3.518	-0.080	0.019	80	423	100	7	8	Error	0	7	0	8	2702	4141	0.000	0.545	0	0	0
4	6	20	""	"168713"	5520	13340	100	35	34	7	20	34	34	34	6	17	15	2	0	55	56	17	30	44	44	45	12	26	43	18	0	0.091	0.000	0.406	0.375	3.593	-0.023	0.002	80	496	100	12	12	-3.459	1	11	0	12	2753	4507	0.000	0.917	0	0	0
4	7	20	""	"168957"	5700	13340	100	35	34	6	17	34	34	34	6	17	11	2	0	46	47	11	23	44	44	46	11	23	18	7	0	0.500	0.000	0.938	0.737	4.407	-0.115	0.017	80	464	100	3	3	-1.000	1	2	0	3	2757	3792	0.000	0.091	0	0	0
4	8	20	""	"168706"	5880	13340	100	34	34	6	17	35	35	35	6	17	15	1	0	70	80	38	47	44	44	46	11	23	62	52	0	-0.038	-0.028	0.143	0.175	3.358	-0.021	0.007	80	483	100	25	35	Error	-1	26	-1	36	2749	6383	-0.167	3.091	0	0	0
4	9	20	""	"168761"	6060	13340	100	34	34	6	17	34	34	34	6	17	13	2	0	82	81	32	39	45	45	46	13	28	67	58	0	0.000	0.000	0.128	0.141	3.237	-0.018	0.005	80	483	100	37	36	Error	0	37	0	36	2725	6518	0.000	2.692	0	0	0
4	10	20	""	"168842"	6240	13340	100	34	34	6	17	35	35	34	6	17	11	3	0	240	238	185	77	44	44	46	11	23	66	61	0	-0.005	-0.005	0.038	0.054	8.473	-0.003	0.004	80	474	100	195	193	Error	-1	196	-1	194	2732	19066	0.000	17.455	0	0	0
4	11	20	""	"169268"	6420	13330	100	34	35	6	17	35	35	34	6	17	16	1	0	61	70	32	45	45	45	46	12	26	55	38	0	-0.062	0.000	0.244	0.240	3.571	-0.006	0.000	80	453	100	15	25	Error	-1	16	0	25	2807	5618	0.167	2.000	0	0	0
4	12	20	"Empty"	"0"	6600	13340	100	34	34	6	17	34	34	35	6	17	12	3	0	44	45	12	26	45	45	47	12	25	12	3	0	0.000	0.000	0.539	0.533	3.346	-0.036	0.003	80	484	100	-1	0	Error	0	-1	0	0	2734	3618	-0.167	-0.167	0	0	0
4	13	20	""	"168936"	6790	13350	100	35	34	7	20	35	35	35	6	17	17	0	0	226	199	95	47	46	46	47	12	25	83	82	0	0.000	-0.007	0.040	0.050	5.367	-0.006	0.007	80	477	100	180	152	Error	0	180	-1	153	2724	15943	-0.167	12.667	0	0	0
4	14	20	"Empty"	"0"	6950	13330	100	35	35	6	17	35	35	35	6	17	15	2	0	44	46	12	26	46	46	48	13	27	15	3	0	0.000	0.000	0.500	0.570	3.088	-0.016	0.000	80	450	100	-2	0	Error	0	-2	0	0	2831	3685	0.000	-0.154	0	0	0
4	15	20	"Empty"	"0"	7130	13330	100	35	35	7	20	35	35	35	6	17	17	5	0	45	46	12	26	45	45	46	12	26	16	3	0	0.000	0.000	1.000	0.819	3.026	-0.007	0.000	80	474	100	0	1	Error	0	0	0	1	2811	3687	0.000	0.000	0	0	0
4	16	20	"Empty"	"0"	7310	13330	100	35	35	6	17	35	35	35	6	17	10	0	0	45	47	11	23	45	45	47	11	23	22	2	0	0.000	0.000	0.732	0.752	2.885	-0.052	0.004	80	474	100	0	2	Error	0	0	0	2	2780	3737	0.000	0.000	0	0	0
4	17	20	"Empty"	"0"	7490	13330	100	35	35	5	14	35	35	35	6	17	8	2	0	47	47	12	25	45	45	47	11	23	18	6	0	0.000	0.000	0.455	0.536	2.910	-0.050	0.004	80	452	100	2	2	Error	0	2	0	2	2820	3770	0.000	0.000	0	0	0
4	18	20	"Empty"	"0"	7660	13340	100	34	35	6	17	35	35	35	6	17	10	1	0	45	47	13	27	46	46	47	11	23	17	6	0	1.000	0.000	0.483	0.502	3.206	-0.037	0.003	80	473	100	-2	1	0.000	-1	-1	0	1	2779	3793	0.000	0.000	0	0	0
4	19	20	"Empty"	"0"	7850	13330	100	34	35	6	17	35	35	35	6	17	13	2	0	46	47	12	25	45	45	46	11	23	20	7	0	-1.000	0.000	0.500	0.533	2.769	-0.059	0.007	80	474	100	0	2	Error	-1	1	0	2	2764	3758	0.000	0.091	0	0	0
4	20	20	"Empty"	"0"	8030	13330	100	35	35	6	17	36	36	36	6	16	10	0	0	47	48	12	25	45	45	47	11	23	25	6	0	-0.500	-0.333	0.727	0.632	2.869	-0.012	0.000	80	474	100	1	2	Error	-1	2	-1	3	2804	3855	-0.167	0.091	0	0	0
4	21	20	"Hy3"	"13138"	8220	13330	100	34	34	6	17	35	35	36	6	16	15	1	0	125	298	298	100	45	45	47	12	25	66	56	0	-0.013	-0.004	0.154	0.092	11.805	-0.001	0.001	80	474	100	79	252	Error	-1	80	-1	253	2750	23800	-0.333	20.917	0	0	0
4	22	20	"Hy3"	"13138"	8400	13330	100	35	35	5	14	36	36	36	6	16	8	1	0	497	785	804	102	46	46	47	12	25	68	63	0	-0.002	-0.001	0.009	0.020	15.070	0.000	0.000	80	506	100	450	738	Error	-1	451	-1	739	2819	62814	-0.167	61.500	0	0	0
5	1	1	"Hy3"	"13138"	9090	9690	100	36	36	5	13	36	36	36	6	16	13	0	0	236	683	854	125	49	49	51	13	25	70	60	0	0.000	0.000	0.009	0.013	8.942	0.000	0.001	80	494	100	187	634	Error	0	187	0	634	2890	54649	0.000	48.615	0	0	0
5	2	1	""	"46839"	9260	9680	100	36	36	5	13	36	36	36	5	13	18	0	0	51	53	13	24	49	49	51	13	25	22	6	0	0.000	0.000	0.515	0.545	3.455	0.012	0.000	80	462	100	2	4	Error	0	2	0	4	2875	4250	0.000	0.154	0	0	0
5	3	1	""	"28769"	9440	9680	100	37	37	5	13	37	37	36	6	16	10	1	0	48	52	16	30	50	50	51	12	23	21	8	0	0.000	0.000	0.445	0.423	3.402	0.013	0.001	80	482	100	-2	2	Error	0	-2	0	2	2925	4162	0.167	0.083	0	0	0
5	4	1	""	"42664"	9620	9680	100	38	38	5	13	37	37	37	6	16	13	0	0	57	57	14	24	50	50	51	12	23	32	13	0	0.143	0.143	0.429	0.367	3.227	-0.016	0.001	80	482	100	8	8	-2.807	1	7	1	7	3027	4540	0.167	0.500	0	0	0
5	5	1	"hsa-miR-1289"	"46340"	9800	9680	100	36	36	6	16	36	36	37	6	16	13	2	0	48	50	13	26	48	48	49	12	24	21	6	0	0.000	0.000	0.600	0.515	2.935	0.056	0.008	80	492	100	0	2	Error	0	0	0	2	2892	4023	-0.167	0.083	0	0	0
5	6	1	"hsa-miR-1271-5p"	"46627"	9990	9680	100	37	37	6	16	37	37	37	5	13	16	5	0	60	61	16	26	48	48	50	12	24	46	26	0	0.000	0.000	0.379	0.374	3.249	-0.023	0.003	80	493	100	12	13	Error	0	12	0	13	2950	4871	0.000	0.917	0	0	0
5	7	1	"hsa-miR-636"	"42750"	10170	9690	100	39	38	6	15	38	38	37	5	13	15	1	0	132	141	86	60	48	48	49	12	24	68	61	0	0.012	0.000	0.118	0.109	6.651	-0.005	0.003	80	462	100	85	93	-6.392	1	84	0	93	3003	11270	0.200	7.667	0	0	0
5	8	1	"hsa-miR-92b-5p"	"42717"	10340	9690	100	37	37	6	16	37	37	37	5	13	16	3	0	63	63	18	28	48	48	50	12	24	53	32	0	0.000	0.000	0.200	0.210	2.828	0.002	0.000	80	472	100	15	15	Error	0	15	0	15	2962	5014	0.000	1.083	0	0	0
5	9	1	"hsa-miR-302c-5p"	"11045"	10530	9690	100	37	38	6	15	37	37	37	6	16	10	3	0	130	123	63	51	50	50	52	12	23	73	66	0	0.000	0.014	0.053	0.074	4.779	0.007	0.003	80	472	100	80	74	Error	0	80	1	73	3000	9855	0.167	5.917	0	0	0
5	10	1	""	"11274"	10700	9690	100	37	37	6	16	37	37	37	6	16	13	2	0	55	54	13	24	48	48	50	12	24	31	7	0	0.000	0.000	0.429	0.435	3.293	0.076	0.014	80	440	100	7	6	Error	0	7	0	6	2980	4330	0.000	0.333	0	0	0
5	11	1	"hsa-miR-20b-5p"	"42640"	10870	9680	100	38	38	6	15	37	37	37	6	16	16	5	0	74	243	235	96	48	48	50	12	24	58	50	0	0.038	0.005	0.024	0.047	11.698	0.002	0.004	80	480	100	27	196	-4.700	1	26	1	195	3067	19471	0.167	16.083	0	0	0
5	12	1	"ebv-miR-BHRF1-2-5p"	"17562"	11070	9680	100	36	37	6	16	36	36	37	6	16	20	3	0	49	50	13	26	49	49	49	11	22	21	7	0	0.000	1.000	0.458	0.459	2.960	-0.035	0.003	80	500	100	0	2	Error	0	0	1	1	2950	4029	0.000	0.091	0	0	0
5	13	1	""	"14189"	11250	9680	100	37	36	6	16	38	38	37	6	16	5	2	0	53	55	16	29	49	49	50	13	26	30	13	0	-0.250	-0.333	0.400	0.422	3.099	0.032	0.004	80	471	100	3	4	Error	-1	4	-2	6	2875	4438	-0.167	0.385	0	0	0
5	14	1	"hsa-miR-132-3p"	"10937"	11420	9690	100	37	38	6	15	37	37	37	6	16	18	5	0	81	87	33	37	50	50	51	13	25	72	60	0	0.000	0.027	0.150	0.183	3.816	0.009	0.001	80	478	100	31	38	Error	0	31	1	37	3024	6929	0.167	2.769	0	0	0
5	15	1	"hsa-miR-190b"	"32731"	11630	9680	100	40	39	6	15	36	36	37	6	16	20	7	0	59	62	18	29	50	50	50	11	22	46	26	0	0.444	0.250	0.318	0.377	3.129	0.040	0.007	80	518	100	13	15	-1.170	4	9	3	12	3118	4958	0.333	1.091	0	0	0
5	16	1	""	"46239"	11820	9640	100	37	38	6	15	36	36	37	6	16	20	2	0	54	53	15	28	49	49	51	12	23	25	10	0	0.200	0.500	0.335	0.342	2.964	-0.017	0.001	80	482	100	6	6	-2.322	1	5	2	4	3002	4249	0.167	0.167	0	0	0
5	17	1	"ebv-miR-BART4-5p"	"17359"	11970	9690	100	38	38	5	13	37	37	37	6	16	15	1	0	56	65	24	36	50	50	51	12	23	43	31	0	0.167	0.067	0.333	0.345	3.486	-0.001	0.000	80	436	100	7	16	-2.585	1	6	1	15	3039	5233	0.167	1.167	0	0	0
5	18	1	"hsa-miR-217"	"19016"	12150	9680	100	37	37	5	13	37	37	37	5	13	18	3	0	49	51	12	23	48	48	49	12	24	18	7	0	0.000	0.000	0.500	0.572	2.749	0.005	0.000	80	476	100	1	3	Error	0	1	0	3	2997	4083	0.000	0.167	0	0	0
5	19	1	"hsa-miR-1225-3p"	"46684"	12330	9680	100	38	38	6	15	37	37	37	5	13	22	5	0	53	54	15	27	47	47	48	11	22	31	13	0	0.167	0.143	0.538	0.584	3.935	0.006	0.000	80	474	100	7	8	-2.585	1	6	1	7	3078	4334	0.200	0.545	0	0	0
5	20	1	"hsa-miR-1231"	"46531"	12510	9680	100	37	37	6	16	37	37	37	6	16	13	3	0	54	56	16	28	48	48	49	12	24	36	13	0	0.000	0.000	0.360	0.384	3.538	0.007	0.000	80	485	100	6	8	Error	0	6	0	8	2983	4513	0.000	0.583	0	0	0
5	21	1	"kshv-miR-K12-11-3p"	"17571"	12700	9690	100	37	37	6	16	36	36	37	6	16	13	1	0	64	66	20	30	48	48	50	15	30	51	32	0	0.063	0.056	0.230	0.283	3.418	0.009	0.001	80	464	100	17	19	-4.000	1	16	1	18	2944	5311	0.000	1.067	0	0	0
5	22	1	"Hy3"	"13138"	12870	9680	100	37	37	6	16	37	37	37	6	16	11	2	0	641	1138	1147	100	48	48	49	15	30	73	70	0	0.000	0.000	0.006	0.011	11.251	0.000	0.003	80	511	100	593	1090	Error	0	593	0	1090	2933	91035	0.000	72.600	0	0	0
5	1	2	""	"11268"	9080	9880	100	35	36	6	16	37	37	37	6	16	13	1	0	237	209	141	67	49	49	50	12	24	70	63	0	-0.011	-0.006	0.044	0.079	7.504	-0.003	0.002	80	480	100	186	159	Error	-2	188	-1	160	2859	16753	-0.167	13.250	0	0	0
5	2	2	"spike_control_v2_40"	"29001"	9250	9870	100	35	35	5	14	36	36	36	5	13	15	1	0	955	694	500	72	48	48	49	12	24	78	71	0	-0.001	-0.002	0.010	0.033	12.258	-0.001	0.003	80	450	100	906	645	Error	-1	907	-1	646	2808	55543	-0.200	53.750	0	0	0
5	3	2	""	"17691"	9440	9880	100	35	36	5	13	37	37	37	5	13	10	2	0	56	59	16	27	50	50	52	12	23	40	11	0	-0.333	-0.111	0.623	0.535	2.728	-0.037	0.006	80	460	100	4	8	Error	-2	6	-1	9	2853	4684	-0.200	0.583	0	0	0
5	4	2	"hsa-miR-623"	"46556"	9620	9880	100	36	36	6	16	37	37	37	6	16	10	1	0	53	57	18	31	50	50	51	12	23	35	13	0	-0.333	-0.143	0.333	0.383	3.126	-0.017	0.001	80	450	100	2	6	Error	-1	3	-1	7	2899	4588	-0.167	0.500	0	0	0
5	5	2	"hsa-miR-302d-3p"	"27838"	9800	9880	100	37	37	7	18	37	37	37	6	16	13	3	0	56	57	14	24	50	50	51	12	23	30	16	0	0.000	0.000	0.483	0.492	3.184	-0.026	0.001	80	450	100	6	7	Error	0	6	0	7	2947	4582	0.000	0.500	0	0	0
5	6	2	"hsa-miR-631"	"42700"	9980	9880	100	37	37	5	13	37	37	37	5	13	12	2	0	75	90	46	51	48	48	51	13	25	60	50	0	0.000	0.000	0.127	0.147	4.487	0.003	0.000	80	451	100	27	42	Error	0	27	0	42	2944	7230	0.000	3.000	0	0	0
5	7	2	""	"46879"	10160	9880	100	37	37	6	16	37	37	37	6	16	13	1	0	201	220	169	76	49	49	50	12	24	61	60	0	0.000	0.000	0.042	0.066	4.967	-0.002	0.001	80	452	100	152	171	Error	0	152	0	171	2982	17569	0.000	14.167	0	0	0
5	8	2	"hcmv-miR-UL112-3p"	"17508"	10340	9880	100	37	37	5	13	36	36	37	6	16	13	1	0	61	63	22	34	50	50	51	11	21	47	30	0	0.091	0.077	0.304	0.325	3.403	0.015	0.002	80	452	100	12	14	-3.459	1	11	1	13	2973	5000	0.000	1.091	0	0	0
5	9	2	"hsa-let-7g-3p"	"42778"	10520	9880	100	37	38	7	18	37	37	37	5	13	22	10	0	59	60	16	26	50	50	51	12	23	38	16	0	0.000	0.100	0.286	0.395	3.382	0.010	0.000	80	430	100	9	11	Error	0	9	1	10	3032	4780	0.200	0.750	0	0	0
5	10	2	""	"42536"	10690	9870	100	36	37	5	13	38	38	38	6	15	7	0	0	51	52	12	23	49	49	50	13	26	22	2	0	-1.000	-0.333	0.455	0.427	2.755	0.027	0.002	80	430	100	0	2	Error	-2	2	-1	3	2938	4198	-0.167	0.154	0	0	0
5	11	2	""	"46835"	10870	9870	100	37	37	5	13	37	37	38	6	15	11	1	0	50	53	14	26	50	50	50	12	24	22	7	0	0.000	0.000	0.538	0.445	3.625	0.018	0.002	80	480	100	0	3	Error	0	0	0	3	2964	4268	-0.167	0.250	0	0	0
5	12	2	"hsa-miR-151a-3p"	"17463"	11070	9880	100	37	37	6	16	37	37	37	5	13	20	5	0	653	484	328	67	49	49	49	11	22	81	76	0	0.000	0.000	0.010	0.022	7.759	0.002	0.005	80	468	100	604	435	Error	0	604	0	435	2991	38743	0.000	39.545	0	0	0
5	13	2	"hsa-miR-1297"	"46944"	11240	9880	100	36	36	5	13	37	37	37	6	16	6	0	0	289	249	173	69	48	48	49	12	24	76	67	0	-0.004	-0.005	0.033	0.049	7.847	-0.003	0.004	80	427	100	240	200	Error	-1	241	-1	201	2906	19955	-0.167	16.667	0	0	0
5	14	2	"hsa-miR-1205"	"46860"	11410	9870	100	38	37	6	16	37	37	37	6	16	16	3	0	57	59	16	27	48	48	50	12	24	38	18	0	0.111	0.000	0.333	0.358	3.279	-0.028	0.003	80	440	100	10	11	-3.170	1	9	0	11	2985	4693	0.000	0.750	0	0	0
5	15	2	""	"42862"	11590	9870	100	38	38	6	15	37	37	37	6	16	16	1	0	51	55	16	29	48	48	49	11	22	30	16	0	0.333	0.143	0.500	0.490	4.205	0.020	0.001	80	464	100	4	8	-1.585	1	3	1	7	3057	4365	0.167	0.545	0	0	0
5	16	2	""	"42822"	11770	9870	100	36	37	5	13	37	37	37	6	16	7	2	0	52	54	14	25	48	48	50	12	24	25	11	0	-0.250	0.000	0.400	0.488	3.579	0.020	0.001	80	484	100	3	6	Error	-1	4	0	6	2955	4294	0.000	0.333	0	0	0
5	17	2	"hsa-miR-1294"	"46661"	11960	9870	100	38	39	5	12	38	38	38	6	15	15	0	0	60	62	19	30	48	48	51	12	23	48	28	0	0.000	0.071	0.343	0.351	3.187	0.038	0.007	80	426	100	12	15	Error	0	12	1	14	3109	4932	0.167	0.917	0	0	0
5	18	2	"hsa-miR-302a-5p"	"42541"	12120	9870	100	37	37	6	16	36	36	37	5	13	25	6	0	55	56	13	23	48	48	49	12	24	30	10	0	0.143	0.125	0.500	0.390	3.463	0.047	0.008	80	447	100	8	9	-2.807	1	7	1	8	2972	4471	0.000	0.583	0	0	0
5	19	2	""	"17749"	12320	9870	100	35	35	5	14	36	36	36	6	16	10	1	0	8156	6475	5772	89	47	47	48	12	25	80	70	0	0.000	0.000	0.003	0.009	39.716	0.000	0.012	80	458	100	8108	6427	Error	-1	8109	-1	6428	2819	518003	-0.167	535.583	0	0	0
5	20	2	""	"46787"	12490	9870	100	35	36	6	16	36	36	36	6	16	16	3	0	48	49	11	22	47	47	49	12	24	13	3	0	-1.000	0.000	0.550	0.529	4.074	-0.021	0.001	80	441	100	0	2	Error	-1	1	0	2	2892	3911	0.000	0.000	0	0	0
5	21	2	""	"27540"	12670	9870	100	38	38	5	13	37	37	37	6	16	11	1	0	90	129	92	71	47	47	49	12	24	66	52	0	0.023	0.012	0.058	0.085	5.956	0.011	0.012	80	444	100	44	83	-5.426	1	43	1	82	3017	10356	0.167	6.667	0	0	0
5	22	2	"hsa-miR-325"	"11058"	12850	9890	100	36	36	6	16	36	36	36	5	13	16	6	0	53	58	18	31	47	47	48	11	22	45	26	0	0.000	0.000	0.214	0.305	3.810	-0.044	0.008	80	479	100	6	11	Error	0	6	0	11	2857	4625	0.000	0.909	0	0	0
5	1	3	""	"46422"	9080	10080	100	36	37	6	16	37	37	37	6	16	11	3	0	59	62	18	29	48	48	50	12	24	48	31	0	-0.091	0.000	0.320	0.376	3.912	0.017	0.003	80	471	100	10	14	Error	-1	11	0	14	2939	4920	0.000	1.000	0	0	0
5	2	3	"hsa-miR-23a-3p"	"42744"	9250	10060	100	37	37	5	13	36	36	37	6	16	12	1	0	14434	9958	7590	76	49	49	51	12	23	75	75	0	0.000	0.000	0.000	0.002	29.373	0.000	0.006	80	450	100	14386	9910	Error	1	14385	1	9909	2965	796633	0.000	825.583	0	0	0
5	3	3	"spike_control_v2_37"	"28684"	9430	10060	100	35	36	5	13	36	36	36	5	13	18	1	0	1157	1006	874	86	50	50	52	12	23	73	66	0	-0.001	0.000	0.004	0.019	14.402	0.000	0.000	80	450	100	1106	956	Error	-1	1107	0	956	2893	80487	0.000	79.500	0	0	0
5	4	3	""	"33163"	9610	10060	100	37	36	6	16	36	36	37	6	16	17	1	0	55	58	15	25	50	50	52	13	25	28	10	0	0.200	0.000	0.646	0.689	2.866	-0.023	0.002	80	442	100	6	8	-2.322	1	5	0	8	2916	4600	-0.167	0.462	0	0	0
5	5	3	"hsa-miR-539-5p"	"14271"	9790	10060	100	38	38	5	13	37	37	37	6	16	16	1	0	56	58	17	29	50	50	51	12	23	33	16	0	0.167	0.125	0.331	0.342	3.823	0.030	0.004	80	442	100	7	9	-2.585	1	6	1	8	3051	4667	0.167	0.583	0	0	0
5	6	3	"hsa-miR-96-3p"	"42971"	9970	10060	100	38	38	5	13	37	37	37	6	16	8	0	0	51	53	14	26	48	48	50	13	26	27	6	0	0.333	0.200	0.310	0.311	3.538	0.010	0.000	80	452	100	4	6	-1.585	1	3	1	5	3035	4264	0.167	0.231	0	0	0
5	7	3	"hsa-miR-204-3p"	"42502"	10160	10070	100	37	37	5	13	37	37	37	6	16	12	2	0	199	328	284	86	48	48	50	13	26	65	57	0	0.000	0.000	0.023	0.045	12.329	0.000	0.000	80	452	100	151	280	Error	0	151	0	280	2972	26260	0.000	21.385	0	0	0
5	8	3	"hsa-miR-340-5p"	"29872"	10340	10070	100	36	37	5	13	37	37	38	6	15	10	0	0	438	350	216	61	50	50	50	11	22	76	73	0	-0.003	0.000	0.017	0.038	7.949	0.000	0.000	80	405	100	387	300	Error	-1	388	0	300	2930	28031	-0.167	27.273	0	0	0
5	9	3	"hsa-miR-526b-5p"	"46744"	10510	10060	100	39	38	6	15	37	37	37	6	16	15	5	0	57	57	15	26	50	50	50	12	24	32	13	0	0.286	0.143	0.417	0.407	3.098	-0.031	0.003	80	430	100	9	8	-1.807	2	7	1	7	3075	4557	0.167	0.583	0	0	0
5	10	3	""	"17540"	10690	10060	100	37	37	6	16	37	37	37	5	13	18	3	0	62	63	20	31	48	48	50	12	24	51	30	0	0.000	0.000	0.283	0.280	2.867	0.006	0.000	80	462	100	14	15	Error	0	14	0	15	2985	5060	0.000	1.083	0	0	0
5	11	3	"hsa-miR-34c-5p"	"11074"	10880	10070	100	38	38	7	18	37	37	37	6	16	20	5	0	389	328	250	76	49	49	50	11	22	72	67	0	0.003	0.004	0.021	0.056	10.102	0.001	0.000	80	449	100	341	280	-8.409	1	340	1	279	3051	26242	0.167	25.273	0	0	0
5	12	3	"hsa-miR-1293"	"46416"	11050	10070	100	39	38	5	13	37	37	37	5	13	20	1	0	56	64	20	31	49	49	50	12	24	42	32	0	0.286	0.067	0.214	0.320	4.205	-0.024	0.003	80	442	100	9	16	-1.807	2	7	1	15	3026	5084	0.200	1.167	0	0	0
5	13	3	"hsa-miR-513b-5p"	"46789"	11230	10060	100	37	37	6	16	37	37	37	6	16	15	1	0	67	71	27	38	48	48	50	11	22	58	45	0	0.000	0.000	0.229	0.223	3.153	-0.007	0.000	80	471	100	19	23	Error	0	19	0	23	2990	5642	0.000	1.909	0	0	0
5	14	3	""	"4390"	11430	10070	100	39	38	6	15	37	37	37	6	16	13	5	0	56	60	17	28	48	48	50	12	24	43	20	0	0.250	0.083	0.409	0.399	3.639	0.003	0.000	80	455	100	10	13	-2.000	2	8	1	12	3055	4782	0.167	0.833	0	0	0
5	15	3	""	"42787"	11590	10070	100	37	37	6	16	37	37	37	6	16	12	1	0	62	67	23	34	49	49	50	11	22	53	36	0	0.000	0.000	0.263	0.265	3.467	0.028	0.006	80	434	100	13	18	Error	0	13	0	18	2982	5328	0.000	1.545	0	0	0
5	16	3	""	"46331"	11770	10060	100	38	38	5	13	37	37	37	6	16	13	1	0	52	54	13	24	48	48	50	11	22	25	10	0	0.250	0.167	0.667	0.495	3.172	0.011	0.000	80	452	100	5	7	-2.000	1	4	1	6	3015	4303	0.167	0.364	0	0	0
5	17	3	"ebv-miR-BART19-3p"	"42522"	11950	10060	100	38	37	6	16	37	37	37	6	16	16	1	0	316	342	269	78	47	47	49	12	24	68	65	0	0.004	0.000	0.026	0.056	11.140	-0.003	0.011	80	462	100	270	295	-8.071	1	269	0	295	2992	27332	0.000	24.417	0	0	0
5	18	3	""	"17528"	12140	10060	100	38	38	6	15	36	36	37	6	16	17	6	0	51	52	12	23	47	47	49	12	24	23	7	0	0.500	0.400	0.500	0.499	3.786	-0.011	0.000	80	463	100	6	7	-1.000	2	4	2	5	3007	4156	0.167	0.250	0	0	0
5	19	3	"hsa-miR-518f-5p"	"46622"	12320	10060	100	37	37	6	16	36	36	37	5	13	25	6	0	51	53	13	24	47	47	48	12	25	25	10	0	0.250	0.167	0.569	0.553	4.088	0.082	0.017	80	442	100	5	7	-2.000	1	4	1	6	2985	4227	0.000	0.417	0	0	0
5	20	3	"hsa-miR-555"	"17612"	12500	10060	100	37	37	7	18	36	36	36	6	16	20	6	0	49	52	15	28	46	46	48	12	25	28	12	0	0.333	0.167	0.438	0.466	4.851	0.032	0.003	80	442	100	4	7	-1.585	1	3	1	6	2950	4172	0.167	0.333	0	0	0
5	21	3	""	"46616"	12680	10060	100	37	37	5	13	37	37	37	6	16	10	0	0	51	53	16	30	47	47	48	12	25	30	15	0	0.000	0.000	0.250	0.341	3.861	-0.021	0.002	80	461	100	4	6	Error	0	4	0	6	2940	4278	0.000	0.417	0	0	0
5	22	3	""	"146075"	12860	10060	100	35	35	6	17	36	36	36	6	16	8	1	0	68	69	25	36	47	47	48	11	22	62	46	0	-0.048	-0.045	0.167	0.175	2.750	0.009	0.001	80	472	100	20	21	Error	-1	21	-1	22	2812	5495	-0.167	1.909	0	0	0
5	1	4	""	"146181"	9070	10260	100	34	35	6	17	36	36	36	6	16	13	3	0	48	50	14	28	48	48	50	12	24	18	10	0	100000.000	-0.500	0.569	0.599	3.156	-0.090	0.021	80	501	100	-2	1	16.610	-2	0	-1	2	2780	3981	-0.167	0.000	0	0	0
5	2	4	""	"146145"	9260	10260	100	39	39	5	12	37	37	37	5	13	17	5	0	105	134	89	66	49	49	50	12	24	63	53	0	0.036	0.024	0.072	0.072	4.720	0.003	0.001	80	449	100	58	87	-4.807	2	56	2	85	3095	10688	0.400	7.000	0	0	0
5	3	4	"spike_control_v2_16"	"24226"	9430	10260	100	41	40	5	12	37	37	38	6	15	21	6	0	171	154	94	61	49	49	51	13	25	72	62	0	0.033	0.029	0.054	0.073	5.109	0.009	0.010	80	448	100	126	108	-4.931	4	122	3	105	3173	12341	0.333	7.923	0	0	0
5	4	4	"spike_control_v2_35"	"28568"	9610	10250	100	41	40	5	12	38	38	38	6	15	18	3	0	456	350	234	66	49	49	51	12	23	73	71	0	0.007	0.007	0.017	0.024	6.353	0.002	0.003	80	472	100	410	303	-7.084	3	407	2	301	3229	27966	0.333	24.917	0	0	0
5	5	4	""	"146150"	9800	10250	100	39	39	5	12	37	37	38	6	15	16	5	0	67	67	21	31	49	49	50	11	22	60	40	0	0.111	0.111	0.208	0.240	3.584	-0.004	0.000	80	470	100	20	20	-3.170	2	18	2	18	3144	5359	0.167	1.545	0	0	0
5	6	4	""	"42650"	9980	10250	100	36	37	6	16	37	37	37	5	13	20	5	0	1168	865	700	80	49	49	50	12	24	75	68	0	-0.001	0.000	0.036	0.039	16.688	0.000	0.000	80	452	100	1118	816	Error	-1	1119	0	816	2955	69233	0.000	67.917	0	0	0
5	7	4	""	"10991"	10160	10250	100	38	37	5	13	37	37	37	6	16	11	0	0	69	75	30	40	50	50	51	12	23	56	46	0	0.053	0.000	0.133	0.194	5.026	-0.008	0.001	80	431	100	20	25	-4.248	1	19	0	25	2975	6004	0.000	2.000	0	0	0
5	8	4	"hsa-miR-3129-5p"	"146005"	10330	10230	100	37	37	5	13	37	37	37	6	16	6	1	0	60	62	18	29	49	49	50	13	26	43	21	0	0.000	0.000	0.458	0.425	3.548	-0.004	0.000	80	422	100	11	13	Error	0	11	0	13	2935	4986	0.000	0.923	0	0	0
5	9	4	""	"146128"	10510	10250	100	39	39	6	15	37	37	37	5	13	21	7	0	53	56	16	28	49	49	50	13	26	31	13	0	0.500	0.286	0.389	0.463	3.290	0.036	0.006	80	462	100	6	9	-1.000	2	4	2	7	3104	4491	0.400	0.462	0	0	0
5	10	4	""	"146007"	10690	10250	100	38	39	6	15	37	37	38	6	15	18	3	0	52	54	12	22	49	49	51	12	23	27	10	0	0.333	0.400	0.556	0.495	3.226	0.050	0.005	80	480	100	4	7	-1.585	1	3	2	5	3092	4332	0.167	0.250	0	0	0
5	11	4	"RNU1"	"145659"	10880	10250	100	37	38	7	18	37	37	38	6	15	15	6	0	757	787	671	85	49	49	50	12	24	72	67	0	0.000	0.001	0.017	0.034	11.366	-0.002	0.024	80	478	100	708	739	Error	0	708	1	738	3037	62978	0.000	61.417	0	0	0
5	12	4	"hsa-miRPlus-A1073"	"17858"	11070	10260	100	38	39	6	15	38	38	38	5	13	23	7	0	86	84	31	36	48	48	50	12	24	73	62	0	0.000	0.028	0.146	0.151	3.614	0.042	0.032	80	417	100	38	37	Error	0	38	1	36	3127	6726	0.200	2.833	0	0	0
5	13	4	"hsa-miR-3170"	"146085"	11210	10260	100	37	37	5	13	38	38	38	6	15	10	1	0	55	56	13	23	48	48	50	13	26	32	8	0	-0.143	-0.125	0.389	0.419	3.228	0.014	0.001	80	452	100	6	7	Error	-1	7	-1	8	2966	4488	-0.167	0.462	0	0	0
5	14	4	""	"146188"	11430	10260	100	38	38	5	13	37	37	38	6	15	15	1	0	28334	24527	8831	36	48	48	50	12	24	98	98	0	0.000	0.000	0.000	0.000	6.737	0.000	0.008	80	467	100	28287	24480	Error	1	28286	1	24479	3022	1962127	0.000	2039.750	0	0	0
5	15	4	""	"146170"	11590	10260	100	35	36	6	16	37	37	37	6	16	11	0	0	95	101	49	48	49	49	50	12	24	66	62	0	-0.043	-0.019	0.123	0.135	5.817	-0.017	0.010	80	445	100	44	51	Error	-2	46	-1	52	2846	8054	-0.167	4.250	0	0	0
5	16	4	""	"146082"	11780	10250	100	38	39	5	12	38	38	38	6	15	12	1	0	66	68	21	30	48	48	50	12	24	56	37	0	0.000	0.050	0.208	0.209	2.627	0.047	0.019	80	460	100	18	21	Error	0	18	1	20	3082	5418	0.167	1.500	0	0	0
5	17	4	""	"46435"	11950	10250	100	35	36	6	16	36	36	37	6	16	12	0	0	2795	9680	10648	110	47	47	49	12	24	72	65	0	0.000	0.000	0.222	0.045	52.395	0.000	0.013	80	461	100	2747	9633	Error	-1	2748	0	9633	2844	774399	-0.167	802.583	0	0	0
5	18	4	""	"146218"	12140	10250	100	38	38	6	15	36	36	37	6	16	22	6	0	122	112	55	49	47	47	48	12	25	71	67	0	0.027	0.031	0.100	0.110	4.532	0.008	0.004	80	470	100	77	67	-5.229	2	75	2	65	3039	8937	0.167	5.333	0	0	0
5	19	4	"hsa-miR-2116-3p"	"146116"	12320	10240	100	38	37	6	16	37	37	37	6	16	8	0	0	51	52	13	25	47	47	48	12	25	27	7	0	0.250	0.000	0.423	0.438	3.565	-0.043	0.006	80	460	100	5	5	-2.000	1	4	0	5	2944	4192	0.000	0.333	0	0	0
5	20	4	"hsa-miR-939-5p"	"145980"	12510	10240	100	36	36	5	13	35	35	36	6	16	17	1	0	51	53	15	28	46	46	47	12	25	30	11	0	0.200	0.143	0.477	0.418	3.277	-0.002	0.000	80	474	100	6	8	-2.322	1	5	1	7	2884	4271	0.000	0.500	0	0	0
5	21	4	"hsa-miR-664a-3p"	"145973"	12690	10260	100	34	35	6	17	36	36	36	6	16	13	3	0	673	501	302	60	47	47	48	12	25	80	76	0	-0.003	-0.002	0.018	0.032	7.422	-0.003	0.020	80	461	100	624	453	Error	-2	626	-1	454	2785	40076	-0.167	37.750	0	0	0
5	22	4	"hsa-miR-518d-3p"	"145965"	12880	10260	100	38	38	5	13	35	35	36	6	16	20	5	0	51	51	11	21	47	47	48	12	25	27	3	0	0.750	0.750	0.667	0.599	3.128	-0.008	0.000	80	494	100	7	7	-0.415	3	4	3	4	3073	4076	0.333	0.250	0	0	0
[truncated: 3,036,839 more chars]
