# Supplementary material for: CircRNA_036186 mediates HNSCC progression by regulating 14-3-3ζ
Source: Front Oncol. 2024 Dec 3;14:1498139. doi: 10.3389/fonc.2024.1498139 (PMC11649647; doi:10.3389/fonc.2024.1498139)
Supplement: Supplementary file 1 [file DataSheet1.zip › Supplementary Material/C8.txt]

TYPE	text	text	text	integer	text	float	float	text	integer	text	text	integer	integer	integer	integer	float	float	float	float	float	float	text	text	text	text	text	text	text	text	text	text	text	integer	integer	integer	text	integer	boolean
FEPARAMS	Protocol_Name	Protocol_date	Scan_ScannerName	Scan_NumChannels	Scan_Date	Scan_MicronsPerPixelX	Scan_MicronsPerPixelY	Scan_OriginalGUID	Scan_NumScanPass	Grid_Name	Grid_Date	Grid_NumSubGridRows	Grid_NumSubGridCols	Grid_NumRows	Grid_NumCols	Grid_RowSpacing	Grid_ColSpacing	Grid_OffsetX	Grid_OffsetY	Grid_NomSpotWidth	Grid_NomSpotHeight	Grid_GenomicBuild	FeatureExtractor_Barcode	FeatureExtractor_Sample	FeatureExtractor_ScanFileName	FeatureExtractor_ArrayName	FeatureExtractor_ScanFileGUID	FeatureExtractor_DesignFileName	FeatureExtractor_ExtractionTime	FeatureExtractor_UserName	FeatureExtractor_ComputerName	FeatureExtractor_Version	FeatureExtractor_IsXDRExtraction	FeatureExtractor_ColorMode	FeatureExtractor_QCReportType	DyeNorm_NormFilename	DyeNorm_NormNumProbes	Grid_IsGridFile
DATA	GE1_1100_Jul11 (Read Only)	1-Jul-2011 22:30	Agilent Technologies Scanner G2505C US10450393	1	07-08-2016 12:56:29	5	5	7549240d-7863-4269-8099-c55caf7f7de5	1	074301_D_F_20150519	19-May-2015 00:00	1	1	192	82	73.3235	63.5	0	36.6617	65	65	hg19:GRCh37:Feb2009	2_3		F:\2016.07.08 Human circ 1-color 8x15k(liufaxian,jiangguangjian,wangshouyu,zhuangchengle)\\US10450393_S01.tif	US10450393_S01	4a27a85a-a1ec-453d-82ee-29c43613b629	074301_D_F_20150519.xml	08-Jul-2016 13:31:25	admin	HP4400-CDFC11DC	11.0.1.1	0	0	0		0	0
*
TYPE	float	float	float	integer	integer	float	float	float	integer	float	float	float	integer	float	float	integer	integer	integer	integer	integer	float	float	float	integer	float	float	float	float	float	integer	integer	float	float	float	float	float	integer	float	float	float	float	integer	float	float	float	float	float	integer	float	float	float	float	float	float	float	integer	float	integer	float	float	float	float	integer	float	float	float	float	text	float	float	float	float	float	float	float	float	float	float	float	float	float	float	float	float	float	float	float	float	float	integer	integer	integer	integer	float	integer	text	integer	text	float	float	float	integer	boolean	float	float	boolean	float	boolean	float	boolean	float	boolean	float	boolean	float	boolean	float	boolean	float	boolean	float	boolean	float	boolean	float	boolean
STATS	gDarkOffsetAverage	gDarkOffsetMedian	gDarkOffsetStdDev	gDarkOffsetNumPts	gSaturationValue	gAvgSig2BkgeQC	gAvgSig2BkgNegCtrl	gRatioSig2BkgeQC_NegCtrl	gNumSatFeat	gLocalBGInlierNetAve	gLocalBGInlierAve	gLocalBGInlierSDev	gLocalBGInlierNum	gGlobalBGInlierAve	gGlobalBGInlierSDev	gGlobalBGInlierNum	gNumFeatureNonUnifOL	gNumPopnOL	gNumNonUnifBGOL	gNumPopnBGOL	gOffsetUsed	gGlobalFeatInlierAve	gGlobalFeatInlierSDev	gGlobalFeatInlierNum	AnyColorPrcntFeatNonUnifOL	AnyColorPrcntBGNonUnifOL	AnyColorPrcntFeatPopnOL	AnyColorPrcntBGPopnOL	TotalPrcntFeatOL	gNumNegBGSubFeat	gNonCtrlNumNegFeatBGSubSig	gSpatialDetrendRMSFit	gSpatialDetrendRMSFilteredMinusFit	gSpatialDetrendSurfaceArea	gSpatialDetrendVolume	gSpatialDetrendAveFit	gNonCtrlNumSatFeat	gNonCtrl99PrcntNetSig	gNonCtrl50PrcntNetSig	gNonCtrl1PrcntNetSig	gNonCtrlMedPrcntCVBGSubSig	gCtrleQCNumSatFeat	gCtrleQC99PrcntNetSig	gCtrleQC50PrcntNetSig	gCtrleQC1PrcntNetSig	geQCMedPrcntCVBGSubSig	geQCSig2BkgLow2	gNegCtrlNumInliers	gNegCtrlAveNetSig	gNegCtrlSDevNetSig	gNegCtrlAveBGSubSig	gNegCtrlSDevBGSubSig	gAveNumPixOLLo	gAveNumPixOLHi	gPixCVofHighSignalFeat	gNumHighSignalFeat	AddErrorEstimateGreen	TotalNumFeatures	ROIHeight	ROIWidth	CentroidDiffX	CentroidDiffY	NumFoundFeat	MaxNonUnifEdges	MaxSpotNotFoundEdges	gMultDetrendRMSFit	gMultDetrendSurfaceAverage	eQCLowSigName2	eQCOneColorLogLowSignal	eQCOneColorLogLowSignalError	eQCOneColorLogHighSignal	eQCOneColorLinFitLogLowConc	eQCOneColorLinFitLogLowSignal	eQCOneColorLinFitLogHighConc	eQCOneColorLinFitLogHighSignal	eQCOneColorLinFitSlope	eQCOneColorLinFitIntercept	eQCOneColorLinFitRSQ	eQCOneColorSpikeDetectionLimit	gNonCtrl50PrcntBGSubSig	gCtrleQC50PrcntBGSubSig	gMedPrcntCVProcSignal	geQCMedPrcntCVProcSignal	gOutlierFlagger_Auto_FeatB_Term	gOutlierFlagger_Auto_FeatC_Term	gOutlierFlagger_Auto_BgndB_Term	gOutlierFlagger_Auto_BgndC_Term	OutlierFlagger_FeatChiSq	OutlierFlagger_BgndChiSq	GriddingStatus	IsGoodGrid	NumGeneNonUnifOL	TotalNumberOfReplicatedGenes	gPercentileIntensityProcessedSignal	ExtractionStatus	QCMetricResults	gNonCtrlNumWellAboveBG	ImageDepth	AFHold	gPMTVolts	GlassThickness	gDDN	GridHasBeenOptimized	gNegCtrlSpread	Metric_IsGoodGrid	Metric_IsGoodGrid_IsInRange	Metric_AnyColorPrcntFeatNonUnifOL	Metric_AnyColorPrcntFeatNonUnifOL_IsInRange	Metric_gNegCtrlAveNetSig	Metric_gNegCtrlAveNetSig_IsInRange	Metric_gNegCtrlAveBGSubSig	Metric_gNegCtrlAveBGSubSig_IsInRange	Metric_gNegCtrlSDevBGSubSig	Metric_gNegCtrlSDevBGSubSig_IsInRange	Metric_gSpatialDetrendRMSFilteredMinusFit	Metric_gSpatialDetrendRMSFilteredMinusFit_IsInRange	Metric_gNonCntrlMedCVProcSignal	Metric_gNonCntrlMedCVProcSignal_IsInRange	Metric_gE1aMedCVProcSignal	Metric_gE1aMedCVProcSignal_IsInRange	Metric_absGE1E1aSlope	Metric_absGE1E1aSlope_IsInRange	Metric_DetectionLimit	Metric_DetectionLimit_IsInRange	Metric_gDDN	Metric_gDDN_IsInRange
DATA	7.2245	7.2245	1.87646	0	778141	2.35073	2.34604	1.002	0	16.7817	24.0062	1.98742	15359	24.0062	1.98742	15359	0	95	6	244	7.2245	1352.13	7061.37	15508	0	0.0384541	0.608857	1.5638	0	575	370	3.75451	2.9002	1.00128	4.54711	50.4637	0	29007.8	150.526	39.0411	5.75204	0	475.093	48.4876	38.3946	10.2445	10.3852	75	38.3096	4.45282	-4.56132	2.5406	0.313722	0.922066	0.0459698	671	2.9002	15603	4.24384	7.61865	0.577246	0.657888	15176	0	0.03125	0.0376759	1.00187	(+)E1A_r60_3	0	0	0	0	0	0	0	0	0	0	-1	107.645	4.83627	4.9217	8.07629	839.063	67.1831	66.8438	28.2888	1.94499	2.36232	0	1	0	13762	357.776	1	ExtractionEvaluate	12929	20 Bit	0	355	964.219	1	0	8.42407	1	1	0	1	38.3096	1	-4.56132	1	2.5406	1	2.9002	1	4.9217	1	8.07629	0	0	0	-1	0	1	1
*
TYPE	integer	integer	integer	integer	integer	text	text	float	float	float	float	float	float	float	boolean	boolean	boolean	boolean	boolean	boolean	float	boolean	boolean	float	float
FEATURES	FeatureNum	Row	Col	SubTypeMask	ControlType	ProbeName	SystematicName	PositionX	PositionY	gProcessedSignal	gProcessedSigError	gMedianSignal	gBGMedianSignal	gBGPixSDev	gIsSaturated	gIsFeatNonUnifOL	gIsBGNonUnifOL	gIsFeatPopnOL	gIsBGPopnOL	IsManualFlag	gBGSubSignal	gIsPosAndSignif	gIsWellAboveBG	SpotExtentX	gBGMeanSignal
DATA	1	1	1	260	1	GE_BrightCorner	GE_BrightCorner	6703.57	2692.04	1.260360e+005	1.260360e+004	123333	23	6.862280e+000	0	0	0	1	0	0	123423	1	1	53.8203	23.8507
DATA	2	1	2	66	1	DarkCorner	DarkCorner	6729.39	2692.07	3.021720e+000	2.972593e+000	48	23	6.674263e+000	0	0	0	0	0	0	0.777644	0	0	53.8203	23.6863
DATA	3	1	3	66	1	DarkCorner	DarkCorner	6754.33	2691.93	3.029395e+000	2.979072e+000	46	23	6.429290e+000	0	0	0	0	0	0	-1.11545	0	0	49.1849	23.3259
DATA	4	1	4	0	0	ASCRP3005920	ASCRP3005920	6779.91	2692.07	1.329302e+002	1.362400e+001	168	22	5.956689e+000	0	0	0	0	0	0	129.164	1	1	54.4085	22.501
DATA	5	1	5	0	0	ASCRP3009233	ASCRP3009233	6805.13	2691.99	1.052547e+002	1.094152e+001	148	22	5.993670e+000	0	0	0	0	0	0	102.144	1	1	49.1849	22.5871
DATA	6	1	6	0	0	ASCRP3009385	ASCRP3009385	6830.73	2692.01	1.266158e+001	3.247569e+000	58	21	5.658189e+000	0	0	0	0	0	0	12.279	1	0	49.1849	21.9567
DATA	7	1	7	0	0	ASCRP3005239	ASCRP3005239	6855.91	2692.08	5.476418e+001	6.239947e+000	101.5	22	5.909184e+000	0	0	0	0	0	0	53.1026	1	1	51.7088	22.2308
DATA	8	1	8	0	0	ASCRP3002896	ASCRP3002896	6881.5	2692.18	1.805114e+002	1.829707e+001	222	22	6.156794e+000	0	0	0	0	0	0	175.103	1	1	49.1849	22.5311
DATA	9	1	9	0	0	ASCRP3012599	ASCRP3012599	6906.77	2691.99	1.991803e+001	3.590426e+000	64	22	6.076689e+000	0	0	0	0	0	0	19.3374	1	1	49.1849	21.8501
DATA	10	1	10	0	0	ASCRP3008371	ASCRP3008371	6932.05	2692.16	7.527559e+002	7.533469e+001	782.5	21	6.273265e+000	0	0	0	0	0	0	731.75	1	1	47.2035	21.8807
DATA	11	1	11	0	0	ASCRP3002296	ASCRP3002296	6957.5	2692	1.933739e+001	3.551144e+000	62.5	22	5.785183e+000	0	0	0	0	0	0	18.8293	1	1	54.1152	22.1321
DATA	12	1	12	0	0	ASCRP3009151	ASCRP3009151	6982.85	2692.1	1.491947e+002	1.521268e+001	191	21	5.405881e+000	0	0	0	0	0	0	145.57	1	1	52.0157	21.4971
DATA	13	1	13	0	0	ASCRP3003948	ASCRP3003948	7008.46	2692.17	5.719853e+001	6.442820e+000	104.5	22	5.585543e+000	0	0	0	0	0	0	55.9422	1	1	49.8279	22.0864
DATA	14	1	14	0	0	ASCRP3004099	ASCRP3004099	7033.68	2692.3	2.029038e+002	2.050479e+001	242	22	5.687738e+000	0	0	0	0	0	0	198.971	1	1	50.7771	22.1635
DATA	15	1	15	0	0	ASCRP3000075	ASCRP3000075	7059.42	2692.43	4.882295e+001	5.703704e+000	93.5	22	5.627098e+000	0	0	0	0	0	0	48.0183	1	1	57.5363	22.0342
DATA	16	1	16	0	0	ASCRP3009851	ASCRP3009851	7084.68	2692.43	3.530548e+000	2.960733e+000	50	22	5.832510e+000	0	0	0	0	0	0	3.48322	1	0	51.0895	22.4466
DATA	17	1	17	0	0	ASCRP3000317	ASCRP3000317	7110.01	2692.39	5.536142e+002	5.543890e+001	590	21	5.703654e+000	0	0	0	0	0	0	548.013	1	1	53.2255	21.885
DATA	18	1	18	0	0	ASCRP3008068	ASCRP3008068	7135.26	2692.42	1.710154e+002	1.734898e+001	213.5	22	5.613206e+000	0	0	0	0	0	0	169.876	1	1	51.0895	22.144
DATA	19	1	19	0	0	ASCRP3009183	ASCRP3009183	7160.82	2692.36	9.401510e+003	9.401555e+002	9221	22	6.178260e+000	0	0	0	0	0	0	9373.14	1	1	52.6241	22.7132
DATA	20	1	20	0	0	ASCRP3007386	ASCRP3007386	7186.1	2692.34	2.737126e+002	2.752427e+001	317.5	22	5.984929e+000	0	0	0	0	0	0	273.908	1	1	50.4627	22.9411
DATA	21	1	21	0	0	ASCRP3007026	ASCRP3007026	7211.51	2692.48	7.803481e+001	8.320411e+000	124	22	6.039046e+000	0	0	0	0	0	0	78.391	1	1	50.4627	22.5233
DATA	22	1	22	0	0	ASCRP3005415	ASCRP3005415	7237	2692.46	2.441909e+002	2.458784e+001	296	22	6.111061e+000	0	0	0	0	0	0	246.268	1	1	55.8519	21.9601
DATA	23	1	23	0	0	CUST_18_PI418767722	NM_000754	7262.32	2692.4	1.228701e+001	3.116882e+000	57.5	23	5.758686e+000	0	0	0	0	0	0	12.4403	1	0	50.7771	22.7044
DATA	24	1	24	0	0	ASCRP3000412	ASCRP3000412	7287.75	2692.35	6.809535e+000	2.933309e+000	53	22	5.598507e+000	0	0	0	0	0	0	6.92178	1	0	51.0895	22.0152
DATA	25	1	25	0	0	ASCRP3012942	ASCRP3012942	7313.1	2692.29	3.318438e+002	3.330585e+001	382	22	6.117663e+000	0	0	0	0	0	0	338.644	1	1	49.8279	22.7669
DATA	26	1	26	0	0	ASCRP3001268	ASCRP3001268	7338.56	2692.4	5.806771e+001	6.460054e+000	103.5	22.5	5.844712e+000	0	0	0	0	0	0	59.4904	1	1	50.7771	22.766
DATA	27	1	27	0	0	ASCRP3011593	ASCRP3011593	7364	2692.46	3.757305e+001	4.697797e+000	84	22	6.008128e+000	0	0	0	0	0	0	38.6428	1	1	55.8519	22.38
DATA	28	1	28	0	0	ASCRP3002850	ASCRP3002850	7389.32	2692.41	3.581501e+002	3.592502e+001	413.5	22	6.313062e+000	0	0	0	0	0	0	369.744	1	1	51.0895	22.5322
DATA	29	1	29	0	0	ASCRP3010443	ASCRP3010443	7414.67	2692.5	2.139710e+001	3.523088e+000	69	22	5.670878e+000	0	0	0	0	0	0	22.1716	1	1	65	22.0986
DATA	30	1	30	0	0	ASCRP3007634	ASCRP3007634	7440.33	2692.5	2.835810e+000	2.796985e+000	49	22	6.205223e+000	0	0	0	0	0	0	2.23684	0	0	57.5363	22.7831
DATA	31	1	31	0	0	ASCRP3001637	ASCRP3001637	7465.53	2692.42	1.280838e+002	1.310640e+001	177	22	6.377919e+000	0	0	0	0	0	0	133.667	1	1	49.8279	22.3302
DATA	32	1	32	0	0	ASCRP3012615	ASCRP3012615	7490.81	2692.74	1.001494e+001	2.945310e+000	57	22.5	6.208411e+000	0	0	0	0	0	0	10.4864	1	0	49.8279	22.5925
DATA	33	1	33	0	0	ASCRP3011633	ASCRP3011633	7516.39	2692.5	9.260320e+001	9.663110e+000	144	23	6.161008e+000	0	0	0	0	0	0	97.2781	1	1	51.7088	22.8609
DATA	34	1	34	0	0	ASCRP3013504	ASCRP3013504	7541.69	2692.66	1.587023e+002	1.610715e+001	213.5	22	5.782909e+000	0	0	0	0	0	0	167.221	1	1	48.5334	22.1324
DATA	35	1	35	0	0	ASCRP3001826	ASCRP3001826	7567.05	2692.21	8.149172e+001	8.598901e+000	133	22	6.061350e+000	0	0	0	0	0	0	86.1161	1	1	50.7771	22.5877
DATA	36	1	36	0	0	ASCRP3001026	ASCRP3001026	7592.5	2692.5	5.363317e+002	5.370296e+001	618.5	22	5.784640e+000	0	0	0	0	0	0	568.3	1	1	52.9257	22.0076
DATA	37	1	37	0	0	ASCRP3002469	ASCRP3002469	7617.89	2692.5	9.818204e+001	1.019073e+001	151	23	6.136281e+000	0	0	0	0	0	0	104.297	1	1	56.9804	22.7333
DATA	38	1	38	0	0	ASCRP3005995	ASCRP3005995	7643.29	2692.54	1.115505e+002	1.148279e+001	164	22	5.802125e+000	0	0	0	0	0	0	118.774	1	1	50.1463	22.447
DATA	39	1	39	0	0	ASCRP3003059	ASCRP3003059	7668.6	2692.63	3.688529e+001	4.581829e+000	87.5	22	5.708070e+000	0	0	0	0	0	0	39.3569	1	1	50.7771	21.9981
DATA	40	1	40	0	0	ASCRP3008503	ASCRP3008503	7694	2692.5	1.597303e+002	1.620177e+001	217	22	5.798130e+000	0	0	0	0	0	0	170.762	1	1	48.5334	22.6844
DATA	41	1	41	0	0	ASCRP3008062	ASCRP3008062	7719.44	2692.51	2.571998e+002	2.586217e+001	321	22	5.749804e+000	0	0	0	0	0	0	275.433	1	1	52.9257	22.4962
DATA	42	1	42	0	0	ASCRP3009593	ASCRP3009593	7744.95	2692.52	7.739661e+001	8.198471e+000	130	22	6.071408e+000	0	0	0	0	0	0	83.0071	1	1	55.8519	22.5996
DATA	43	1	43	0	0	Negative042	Negative042	7770.42	2692.57	4.854826e+000	2.744039e+000	52	22	5.856567e+000	0	0	0	0	0	0	5.21336	1	0	65	22.8304
DATA	44	1	44	0	0	ASCRP3006330	ASCRP3006330	7795.64	2693.13	8.009542e+002	8.014085e+001	916	22	6.579683e+000	0	0	0	0	0	0	860.973	1	1	46.8651	23.0881
DATA	45	1	45	0	0	ASCRP3003988	ASCRP3003988	7821	2692.5	2.402282e+003	2.402433e+002	2644	22	5.938708e+000	0	0	0	0	0	0	2584.52	1	1	48.5334	22.686
DATA	46	1	46	0	0	ASCRP3000521	ASCRP3000521	7846.5	2692.77	3.157746e+002	3.169218e+001	382	22	5.724641e+000	0	0	0	0	0	0	339.93	1	1	49.8279	22.9347
DATA	47	1	47	0	0	ASCRP3012738	ASCRP3012738	7871.63	2692.56	3.689627e+001	4.567919e+000	87	22	5.956288e+000	0	0	0	0	0	0	39.7343	1	1	49.8279	22.0913
DATA	48	1	48	0	0	ASCRP3009482	ASCRP3009482	7897.42	2692.57	4.883753e+000	2.736523e+000	50	22	6.057372e+000	0	0	0	0	0	0	5.26032	1	0	57.5363	22.6245
DATA	49	1	49	0	0	ASCRP3010011	ASCRP3010011	7922.62	2692.5	2.322451e+001	3.555898e+000	72	23	6.445414e+000	0	0	0	0	0	0	25.0142	1	1	51.7088	23.184
DATA	50	1	50	0	0	A_23_P215720	NM_000492	7947.95	2692.57	2.001286e+001	3.355511e+000	67	23	6.032601e+000	0	0	0	0	0	0	21.5496	1	1	50.4627	22.7727
DATA	51	1	51	0	0	ASCRP3005914	ASCRP3005914	7973.59	2692.91	7.513591e+003	7.513639e+002	8009	22	5.371726e+000	0	0	0	0	0	0	8086.71	1	1	49.8279	22.2465
DATA	52	1	52	0	0	ASCRP3008448	ASCRP3008448	7998.79	2692.91	9.038338e+002	9.042359e+001	1014	22	5.617526e+000	0	0	0	0	0	0	972.151	1	1	48.2044	22.6252
DATA	53	1	53	0	0	ASCRP3005403	ASCRP3005403	8024.5	2693	5.507948e+001	6.133546e+000	104.5	22	6.009010e+000	0	0	0	0	0	0	59.1924	1	1	54.1152	22.2775
DATA	54	1	54	0	0	ASCRP3004952	ASCRP3004952	8050.01	2693.12	5.607731e+002	5.614234e+001	644	22	5.867813e+000	0	0	0	0	0	0	602.032	1	1	46.8651	22.5377
DATA	55	1	55	0	0	ASCRP3011716	ASCRP3011716	8075.16	2692.92	5.239426e+002	5.246402e+001	601.5	23	6.207571e+000	0	0	0	0	0	0	561.839	1	1	52.0157	22.9163
DATA	56	1	56	0	0	AS_circRNA_control212	AS_circRNA_control212	8100.45	2692.91	1.670919e+003	1.671138e+002	1827	22	6.057563e+000	0	0	0	0	0	0	1789.4	1	1	49.8279	22.8541
DATA	57	1	57	0	0	ASCRP3000311	ASCRP3000311	8125.65	2692.87	2.098964e+001	3.429492e+000	67	22	6.070809e+000	0	0	0	0	0	0	22.445	1	1	48.8603	22.8519
DATA	58	1	58	0	0	ASCRP3001004	ASCRP3001004	8151.44	2692.95	2.428036e+001	3.643519e+000	73	22	5.808896e+000	0	0	0	0	0	0	25.9214	1	1	49.5074	22.4425
DATA	59	1	59	0	0	ASCRP3005954	ASCRP3005954	8176.68	2693	2.739749e+002	2.753231e+001	336	22	5.796880e+000	0	0	0	0	0	0	291.991	1	1	49.1849	22.3058
DATA	60	1	60	0	0	ASCRP3012098	ASCRP3012098	8202.24	2692.76	9.327382e+000	2.881391e+000	56	22	6.133756e+000	0	0	0	0	0	0	9.92255	1	0	47.2035	22.533
DATA	61	1	61	0	0	ASCRP3003319	ASCRP3003319	8227.65	2692.93	5.627677e+001	6.255531e+000	107.5	22	5.788044e+000	0	0	0	0	0	0	59.7533	1	1	49.1849	22.428
DATA	62	1	62	0	0	ASCRP3003051	ASCRP3003051	8253.06	2693.02	2.833118e+002	2.846307e+001	348	23	5.900968e+000	0	0	0	0	0	0	300.22	1	1	50.7771	23.0251
DATA	63	1	63	0	0	ASCRP3004503	ASCRP3004503	8278.35	2692.93	7.100133e+001	7.611343e+000	120.5	22	6.164860e+000	0	0	0	0	0	0	75.0874	1	1	49.1849	22.8745
DATA	64	1	64	0	0	Negative026	Negative026	8303.4	2693.3	3.030783e+000	2.764592e+000	49	22	6.171079e+000	0	0	0	0	0	0	3.19873	1	0	49.1849	22.554
DATA	65	1	65	0	0	ASCRP3002348	ASCRP3002348	8329.29	2693.21	7.287208e+000	2.848474e+000	55	22	6.190452e+000	0	0	0	0	0	0	7.67495	1	0	45.4864	22.5493
DATA	66	1	66	0	0	ASCRP3011765	ASCRP3011765	8354.6	2692.84	2.062449e+001	3.444910e+000	68	22	5.812292e+000	0	0	0	0	0	0	21.6777	1	1	48.5334	22.5263
DATA	67	1	67	0	0	ASCRP3002944	ASCRP3002944	8379.77	2692.92	1.049614e+002	1.085416e+001	160.5	22	5.308803e+000	0	0	0	0	0	0	110.103	1	1	48.5334	22.3573
DATA	68	1	68	0	0	ASCRP3009856	ASCRP3009856	8405.32	2693.27	1.104058e+001	2.982041e+000	61	23	5.865342e+000	0	0	0	0	0	0	11.559	1	0	47.5395	23.126
DATA	69	1	69	0	0	ASCRP3011754	ASCRP3011754	8430.71	2692.96	2.246814e+001	3.570763e+000	68	22	6.180006e+000	0	0	0	0	0	0	23.4795	1	1	49.1849	22.6967
DATA	70	1	70	0	0	ASCRP3004993	ASCRP3004993	8456.17	2693	1.103353e+003	1.103703e+002	1205.5	22	5.857383e+000	0	0	0	0	0	0	1151.02	1	1	46.8651	23.0617
DATA	71	1	71	0	0	ASCRP3008023	ASCRP3008023	8481.35	2692.88	2.582153e+002	2.597123e+001	312	22	5.966213e+000	0	0	0	0	0	0	268.944	1	1	48.8603	22.7837
DATA	72	1	72	0	0	A_23_P252748	NM_007152	8506.87	2693	2.063547e+002	2.082302e+001	265	23	5.812284e+000	0	0	0	0	0	0	214.623	1	1	48.5334	23.0962
DATA	73	1	73	0	0	ASCRP3009717	ASCRP3009717	8532.29	2692.95	9.163069e+001	9.578963e+000	141	22.5	5.710922e+000	0	0	0	0	0	0	95.1853	1	1	49.1849	22.8103
DATA	75	1	75	0	0	ASCRP3004561	ASCRP3004561	8583.12	2693	1.279590e+002	1.309796e+001	180	22	5.857708e+000	0	0	0	0	0	0	132.695	1	1	49.8279	22.9848
DATA	76	1	76	0	0	ASCRP3004592	ASCRP3004592	8608.36	2693.26	7.831625e+002	7.836621e+001	857	22	5.718529e+000	0	0	0	0	0	0	811.817	1	1	46.1809	22.6221
DATA	77	1	77	0	0	ASCRP3003651	ASCRP3003651	8633.75	2693	5.374031e+002	5.381311e+001	607	23	5.954919e+000	0	0	0	0	0	0	556.99	1	1	49.1849	23.6584
DATA	78	1	78	0	0	ASCRP3008186	ASCRP3008186	8659.28	2693.13	6.263465e+002	6.269709e+001	702.5	23	5.670545e+000	0	0	0	0	0	0	649.353	1	1	48.8603	23.5227
DATA	79	1	79	0	0	ASCRP3001172	ASCRP3001172	8684.8	2693	7.021127e+001	7.557241e+000	117	23	5.801907e+000	0	0	0	0	0	0	72.837	1	1	49.1849	23.3905
DATA	80	1	80	66	1	DarkCorner	DarkCorner	8710.11	2693.09	4.504436e+000	2.828665e+000	51	23	5.759787e+000	0	0	0	0	0	0	4.67805	1	0	49.5074	22.9264
DATA	81	1	81	260	1	GE_BrightCorner	GE_BrightCorner	8735.5	2693	1.135639e+005	1.135639e+004	118245	23	6.739537e+000	0	0	0	0	0	0	118124	1	1	54.1152	24.1897
DATA	82	1	82	260	1	GE_BrightCorner	GE_BrightCorner	8760.61	2693.07	1.059924e+005	1.059924e+004	111613	24	7.295755e+000	0	0	0	0	0	0	110477	1	1	53.8203	25.0959
DATA	83	2	1	260	1	GE_BrightCorner	GE_BrightCorner	6716.32	2699.58	1.262451e+005	1.262451e+004	123503	25	8.888118e+000	0	0	0	1	0	0	123476	1	1	53.2255	26.4879
DATA	84	2	2	66	1	DarkCorner	DarkCorner	6741.58	2699.57	3.024241e+000	2.974005e+000	43	23	6.635492e+000	0	0	0	0	0	0	-4.1824	0	0	65	23.0099
DATA	85	2	3	0	0	ASCRP3011718	ASCRP3011718	6767.42	2699.57	2.528239e+001	3.908640e+000	71	23	5.362058e+000	0	0	0	0	0	0	24.5984	1	1	65	23.3529
DATA	86	2	4	0	0	ASCRP3004590	ASCRP3004590	6792.44	2699.4	1.040680e+003	1.041108e+002	1056	23	6.033010e+000	0	0	0	0	0	0	1010.91	1	1	50.7771	22.971
DATA	87	2	5	0	0	ASCRP3004324	ASCRP3004324	6818	2699.87	2.253990e+001	3.743227e+000	65	23	5.311137e+000	0	0	0	0	0	0	21.8738	1	1	54.4085	22.2929
DATA	88	2	6	0	0	A_23_P57306	NM_005441	6843.5	2700	6.633407e+001	7.276049e+000	110	21	5.637079e+000	0	0	0	0	0	0	64.3466	1	1	54.1152	21.7979
DATA	89	2	7	0	0	ASCRP3005419	ASCRP3005419	6868.61	2699.93	1.558252e+001	3.371238e+000	61	21	6.264208e+000	0	0	0	0	0	0	15.1171	1	1	53.8203	22.2537
DATA	90	2	8	0	0	ASCRP3006367	ASCRP3006367	6894.29	2699.93	5.844260e+001	6.563674e+000	105	22	6.203576e+000	0	0	0	0	0	0	56.7308	1	1	49.1849	22.4798
DATA	91	2	9	0	0	ASCRP3003758	ASCRP3003758	6919.44	2699.79	9.172286e+001	9.645671e+000	133	22	6.544689e+000	0	0	0	0	0	0	89.1276	1	1	49.1849	22.3892
DATA	92	2	10	0	0	ASCRP3006209	ASCRP3006209	6944.8	2699.74	1.880931e+004	1.880933e+003	18409	21	6.155788e+000	0	0	0	0	0	0	18303.6	1	1	46.8651	22
DATA	93	2	11	0	0	ASCRP3011890	ASCRP3011890	6970.2	2699.63	2.349232e+001	3.790629e+000	69	22	5.956876e+000	0	0	0	0	0	0	22.9025	1	1	48.5334	22.0913
DATA	94	2	12	0	0	ASCRP3012914	ASCRP3012914	6995.37	2699.69	9.711991e+001	1.015553e+001	140	22	5.572163e+000	0	0	0	0	0	0	94.8858	1	1	47.8731	21.9378
DATA	95	2	13	0	0	ASCRP3008257	ASCRP3008257	7020.93	2699.81	1.805554e+002	1.829673e+001	219	22	5.399499e+000	0	0	0	0	0	0	176.843	1	1	46.8651	22.1515
DATA	96	2	14	0	0	ASCRP3011640	ASCRP3011640	7046.5	2700	4.606798e+002	4.616252e+001	495	21	5.708079e+000	0	0	0	0	0	0	452.463	1	1	49.8279	22.0341
DATA	97	2	15	0	0	ASCRP3013127	ASCRP3013127	7071.88	2699.96	4.714097e+001	5.557883e+000	93	22	5.511934e+000	0	0	0	0	0	0	46.4391	1	1	50.7771	22.3676
DATA	98	2	16	0	0	ASCRP3001518	ASCRP3001518	7097.45	2699.93	1.554193e+002	1.581654e+001	199	21	5.906029e+000	0	0	0	0	0	0	153.601	1	1	49.1849	21.615
DATA	99	2	17	0	0	ASCRP3002547	ASCRP3002547	7122.49	2699.96	1.960336e+002	1.982034e+001	237	22	5.688329e+000	0	0	0	0	0	0	194.39	1	1	49.8279	22.2539
DATA	100	2	18	0	0	ASCRP3006626	ASCRP3006626	7147.94	2699.82	3.521071e+002	3.533112e+001	393	22	6.011063e+000	0	0	0	0	0	0	350.397	1	1	50.4627	22.6161
DATA	101	2	19	0	0	AS_circRNA_control208	AS_circRNA_control208	7173.35	2699.91	2.257575e+003	2.257762e+002	2317	22	5.882031e+000	0	0	0	0	0	0	2254.88	1	1	49.5074	22.0758
DATA	102	2	20	0	0	ASCRP3006695	ASCRP3006695	7198.69	2700	6.028303e+002	6.035239e+001	657.5	22	5.219543e+000	0	0	0	0	0	0	604.38	1	1	50.4627	22.5505
DATA	103	2	21	0	0	ASCRP3002878	ASCRP3002878	7224.14	2699.8	2.513289e+003	2.513454e+002	2588	21	6.062767e+000	0	0	0	0	0	0	2529.48	1	1	46.8651	21.5327
DATA	104	2	22	0	0	Negative002	Negative002	7249.6	2699.67	8.573751e+000	2.995720e+000	54	22	6.113153e+000	0	0	0	0	0	0	8.66275	1	0	47.8731	22.1463
DATA	105	2	23	1028	1	(+)E1A_r60_n11	E1A_r60_n11	7275.03	2699.79	7.157615e+000	2.947403e+000	55	22	5.565717e+000	0	0	0	0	0	0	7.26033	1	0	48.2044	22.2754
DATA	106	2	24	0	0	ASCRP3006863	ASCRP3006863	7300.35	2699.88	1.254826e+002	1.286740e+001	172	22	5.183571e+000	0	0	0	0	0	0	127.782	1	1	48.8603	22.2727
DATA	107	2	25	0	0	ASCRP3012336	ASCRP3012336	7325.67	2700.01	2.001745e+001	3.472078e+000	68	22	5.505332e+000	0	0	0	0	0	0	20.4637	1	1	45.835	22.3515
DATA	108	2	26	0	0	ASCRP3001892	ASCRP3001892	7351.5	2700	1.004033e+002	1.043041e+001	149	22	5.160282e+000	0	0	0	0	0	0	103.046	1	1	54.1152	22.4478
DATA	109	2	27	0	0	ASCRP3009478	ASCRP3009478	7376.46	2699.69	8.590069e+002	8.594681e+001	926	22	6.313506e+000	0	0	0	0	0	0	884.929	1	1	50.4627	22.0488
DATA	110	2	28	0	0	ASCRP3004476	ASCRP3004476	7402.07	2700	3.100440e+003	3.100567e+002	3196	22	6.137536e+000	0	0	0	0	0	0	3206.02	1	1	46.8651	22.3578
DATA	111	2	29	0	0	ASCRP3012342	ASCRP3012342	7427.44	2699.79	3.171514e+002	3.183802e+001	376	22	6.211300e+000	0	0	0	0	0	0	329.148	1	1	49.1849	22.3317
DATA	112	2	30	0	0	ASCRP3009415	ASCRP3009415	7452.69	2699.68	4.456866e+002	4.465557e+001	513	22	6.562492e+000	0	0	0	0	0	0	464.175	1	1	47.5395	22.8421
DATA	113	2	31	0	0	ASCRP3009929	ASCRP3009929	7478.05	2699.87	5.900838e+001	6.520880e+000	108	22	6.484323e+000	0	0	0	0	0	0	61.6653	1	1	48.2044	22.1822
DATA	114	2	32	0	0	ASCRP3010473	ASCRP3010473	7503.47	2699.89	2.990956e+001	4.074008e+000	74	23	6.189203e+000	0	0	0	0	0	0	31.3588	1	1	47.8731	22.9535
DATA	115	2	33	0	0	ASCRP3010272	ASCRP3010272	7529.09	2700.07	3.352534e+001	4.340888e+000	80	21	5.900359e+000	0	0	0	0	0	0	35.2603	1	1	54.4085	21.8592
DATA	116	2	34	0	0	CUST_2_PI418767722	NM_002455	7554.35	2699.88	5.913836e+002	5.920224e+001	655	22	5.688771e+000	0	0	0	0	0	0	623.826	1	1	50.1463	22.1942
DATA	117	2	35	0	0	Negative012	Negative012	7579.53	2699.87	6.343598e+000	2.814217e+000	53	22	6.199106e+000	0	0	0	0	0	0	6.71012	1	0	49.5074	22.3102
DATA	118	2	36	0	0	ASCRP3002893	ASCRP3002893	7604.99	2699.91	3.442689e+003	3.442798e+002	3661	22	5.726423e+000	0	0	0	0	0	0	3651.12	1	1	46.8651	21.799
DATA	119	2	37	0	0	ASCRP3009531	ASCRP3009531	7630.5	2699.82	2.767332e+002	2.780746e+001	336	23	6.478386e+000	0	0	0	0	0	0	294.202	1	1	49.1849	23.5
DATA	120	2	38	0	0	ASCRP3008102	ASCRP3008102	7655.94	2699.98	5.240398e+002	5.247463e+001	605	21	5.193440e+000	0	0	0	0	0	0	558.354	1	1	51.4001	21.5333
DATA	121	2	39	0	0	ASCRP3000345	ASCRP3000345	7681.42	2700.01	4.262147e+000	2.749715e+000	49	21	5.273839e+000	0	0	0	0	0	0	4.55041	1	0	49.1849	21.1827
DATA	122	2	40	0	0	ASCRP3005981	ASCRP3005981	7706.69	2699.75	5.743256e+000	2.771725e+000	52.5	22	5.516353e+000	0	0	0	0	0	0	6.14279	1	0	46.8651	22.8498
DATA	123	2	41	0	0	ASCRP3002894	ASCRP3002894	7732.22	2699.9	5.973386e+001	6.558247e+000	107.5	21	5.840449e+000	0	0	0	0	0	0	63.991	1	1	49.5074	21.8333
DATA	124	2	42	0	0	ASCRP3002179	ASCRP3002179	7757.56	2700.03	4.653670e+003	4.653749e+002	5035	23	6.401993e+000	0	0	0	0	0	0	4992.13	1	1	48.5334	23.0683
DATA	125	2	43	0	0	ASCRP3010700	ASCRP3010700	7782.75	2699.99	1.886684e+002	1.905912e+001	249	22	6.526566e+000	0	0	0	0	0	0	202.623	1	1	50.4627	23.4641
DATA	126	2	44	0	0	ASCRP3008574	ASCRP3008574	7808.1	2700.3	1.153833e+002	1.184957e+001	169.5	21	5.815235e+000	0	0	0	0	0	0	124.031	1	1	52.9257	21.7783
DATA	127	2	45	0	0	ASCRP3011854	ASCRP3011854	7833.75	2700.05	2.051301e+002	2.068942e+001	265	23	5.018636e+000	0	0	0	0	0	0	220.667	1	1	49.8279	22.935
DATA	128	2	46	0	0	ASCRP3008935	ASCRP3008935	7859.05	2700.16	4.056924e+001	4.870310e+000	92	23	6.172058e+000	0	0	0	0	0	0	43.6635	1	1	51.0895	23.0149
DATA	129	2	47	0	0	ASCRP3001256	ASCRP3001256	7884.5	2700	7.562720e+001	8.028186e+000	128	22	6.120478e+000	0	0	0	0	0	0	81.4192	1	1	48.5334	21.9057
DATA	130	2	48	0	0	ASCRP3003770	ASCRP3003770	7909.74	2700.23	1.051733e+002	1.085681e+001	164	23	6.108431e+000	0	0	0	0	0	0	113.234	1	1	48.8603	23.4343
DATA	131	2	49	66	-1	(-)3xSLv1	NegativeControl	7935.69	2700.32	2.739643e+000	2.694134e+000	42	22	6.556917e+000	0	0	0	0	0	0	-4.32915	0	0	50.4627	22.4439
DATA	132	2	50	0	0	ASCRP3006639	ASCRP3006639	7960.69	2700.28	1.192586e+002	1.222658e+001	172	22	5.515542e+000	0	0	0	0	0	0	128.337	1	1	51.4001	22.47
DATA	133	2	51	0	0	ASCRP3012632	ASCRP3012632	7986.1	2700.23	2.496016e+002	2.510539e+001	314	24	5.504270e+000	0	0	0	0	0	0	268.46	1	1	51.4001	23.3186
DATA	134	2	52	0	0	ASCRP3001111	ASCRP3001111	8011.59	2700.59	1.645284e+001	3.160512e+000	63	22	5.855985e+000	0	0	0	0	0	0	17.6827	1	1	50.1463	22.33
DATA	135	2	53	0	0	ASCRP3008390	ASCRP3008390	8037.01	2700.21	1.815254e+002	1.835237e+001	235	22	6.426554e+000	0	0	0	0	0	0	194.921	1	1	49.8279	22.3925
DATA	136	2	54	0	1	RC7	RC7	8062.23	2700.44	2.749484e+000	2.703811e+000	44	23	5.571061e+000	0	0	0	0	0	0	-2.34797	0	0	49.8279	22.8861
DATA	137	2	55	0	0	ASCRP3009364	ASCRP3009364	8087.91	2700.28	4.224158e+000	2.739930e+000	51	22	6.345009e+000	0	0	0	0	0	0	4.52536	1	0	51.0895	22.6981
DATA	138	2	56	0	0	ASCRP3007693	ASCRP3007693	8113.4	2700.41	2.114119e+001	3.437842e+000	71	23	6.319559e+000	0	0	0	0	0	0	22.6171	1	1	50.1463	23.1176
DATA	139	2	57	0	0	ASCRP3008513	ASCRP3008513	8138.56	2700.4	8.814081e+001	9.222766e+000	141.5	22	5.890439e+000	0	0	0	0	0	0	94.1522	1	1	51.4001	22.2683
DATA	140	2	58	0	0	ASCRP3006817	ASCRP3006817	8163.68	2700.4	1.339154e+003	1.339430e+002	1448	22	5.786499e+000	0	0	0	0	0	0	1428.17	1	1	50.7771	22.6368
DATA	141	2	59	0	0	ASCRP3001023	ASCRP3001023	8189.32	2700.35	7.769248e+000	2.832840e+000	53.5	22	5.406668e+000	0	0	0	0	0	0	8.27114	1	0	50.7771	22.21
DATA	142	2	60	0	0	Negative050	Negative050	8214.71	2700.65	1.262098e+001	3.006929e+000	60	22	5.949370e+000	0	0	0	0	0	0	13.4116	1	0	48.2044	22.0891
DATA	143	2	61	0	0	ASCRP3006015	ASCRP3006015	8240.19	2700.29	3.352874e+001	4.326535e+000	83	22	5.173646e+000	0	0	0	0	0	0	35.5613	1	1	49.5074	22.1415
DATA	144	2	62	0	0	ASCRP3008616	ASCRP3008616	8265.55	2700.47	1.863714e+002	1.883745e+001	244	23	6.586158e+000	0	0	0	0	0	0	197.283	1	1	51.4001	23.8922
DATA	145	2	63	0	0	ASCRP3003996	ASCRP3003996	8290.77	2700.44	8.773141e+001	9.192620e+000	139	22	5.870274e+000	0	0	0	0	0	0	92.6841	1	1	51.4001	22.4264
DATA	146	2	64	0	0	ASCRP3001970	ASCRP3001970	8316.31	2700.45	2.554100e+002	2.568871e+001	313.5	22	6.498850e+000	0	0	0	0	0	0	269.285	1	1	47.8731	22.6268
DATA	147	2	65	0	0	ASCRP3004002	ASCRP3004002	8341.58	2700.46	1.253372e+002	1.283320e+001	177	22	5.754254e+000	0	0	0	0	0	0	131.883	1	1	51.0895	22.0145
DATA	148	2	66	0	0	ASCRP3000344	ASCRP3000344	8367.25	2700.37	3.498438e+002	3.509322e+001	414.5	22	5.091663e+000	0	0	0	0	0	0	367.383	1	1	49.1849	22.1429
DATA	149	2	67	0	0	ASCRP3013262	ASCRP3013262	8392.58	2700.44	5.231517e+000	2.816045e+000	52.5	23	5.887406e+000	0	0	0	0	0	0	5.48332	1	0	51.0895	23.1854
DATA	150	2	68	0	0	Negative027	Negative027	8417.89	2700.5	7.042960e+000	2.860161e+000	56	23	6.055372e+000	0	0	0	0	0	0	7.36845	1	0	56.9804	23.1366
DATA	151	2	69	0	0	ASCRP3008344	ASCRP3008344	8443.42	2700.57	3.827339e+001	4.728612e+000	86	23	6.131045e+000	0	0	0	0	0	0	39.9727	1	1	57.5363	23.3417
DATA	152	2	70	0	0	ASCRP3005983	ASCRP3005983	8468.55	2700.47	2.617092e+002	2.631830e+001	321	22	5.711010e+000	0	0	0	0	0	0	272.895	1	1	51.4001	23.0829
DATA	153	2	71	0	0	ASCRP3009337	ASCRP3009337	8493.92	2700.4	1.525082e+002	1.550309e+001	201	22	6.132979e+000	0	0	0	0	0	0	158.797	1	1	49.8279	22.7404
DATA	154	2	72	0	0	ASCRP3001698	ASCRP3001698	8519.56	2700.4	1.943047e+002	1.962960e+001	248	23	6.168841e+000	0	0	0	0	0	0	202.06	1	1	50.7771	23.4065
DATA	155	2	73	0	0	ASCRP3008893	ASCRP3008893	8544.94	2700.31	1.816151e+002	1.837483e+001	235	22	5.987303e+000	0	0	0	0	0	0	188.668	1	1	50.4627	22.7874
DATA	156	2	74	0	0	ASCRP3000411	ASCRP3000411	8570.06	2700.3	5.571464e+001	6.232777e+000	104	23	6.015458e+000	0	0	0	0	0	0	57.8329	1	1	49.8279	23.4009
DATA	157	2	75	0	0	ASCRP3004231	ASCRP3004231	8595.67	2700.4	1.436463e+002	1.463410e+001	195.5	23	5.592398e+000	0	0	0	0	0	0	149.033	1	1	50.7771	22.9143
DATA	158	2	76	0	0	ASCRP3010130	ASCRP3010130	8620.94	2700.61	1.425143e+003	1.425417e+002	1537	23	5.909856e+000	0	0	0	0	0	0	1478.33	1	1	48.2044	23.5337
DATA	159	2	77	0	0	A_23_P6335	NM_000185	8646.37	2700.5	1.433906e+003	1.434179e+002	1542	23	6.065498e+000	0	0	0	0	0	0	1487.64	1	1	47.8731	23.8333
DATA	160	2	78	0	0	ASCRP3006054	ASCRP3006054	8671.58	2700.57	5.481819e+001	6.152752e+000	103.5	23	5.678259e+000	0	0	0	0	0	0	56.9034	1	1	57.5363	23.3662
DATA	161	2	79	0	0	ASCRP3002857	ASCRP3002857	8697.36	2700.43	4.499308e+002	4.507958e+001	506	23	5.850636e+000	0	0	0	0	0	0	467.493	1	1	52.9257	23.0287
DATA	162	2	80	66	1	DarkCorner	DarkCorner	8722.58	2700.57	5.424534e+000	2.839545e+000	53	22	6.058697e+000	0	0	0	0	0	0	5.64436	1	0	57.5363	22.8528
DATA	163	2	81	66	1	DarkCorner	DarkCorner	8748	2700.54	6.662066e+000	2.860572e+000	53	25	7.286098e+000	0	0	0	0	0	0	6.94535	1	0	55.8519	25.5279
DATA	164	2	82	260	1	GE_BrightCorner	GE_BrightCorner	8773.5	2701	1.058579e+005	1.058579e+004	111403	25	7.694250e+000	0	0	0	0	0	0	110641	1	1	54.1152	25.8599
DATA	165	3	1	66	1	DarkCorner	DarkCorner	6703.61	2706.93	1.228247e+001	3.203373e+000	57	23	6.137289e+000	0	0	0	0	0	0	12.0402	1	0	65	23.1234
DATA	166	3	2	66	1	DarkCorner	DarkCorner	6729.09	2706.93	3.018659e+000	2.968515e+000	48	25	1.002845e+001	0	0	0	0	0	0	-0.172099	0	0	54.4085	27.3191
DATA	167	3	3	0	0	ASCRP3008726	ASCRP3008726	6754.18	2707	3.622872e+003	3.622994e+002	3405	22.5	6.432088e+000	0	0	0	0	0	0	3530.31	1	1	51.4001	23.4667
DATA	168	3	4	0	0	ASCRP3006793	ASCRP3006793	6779.81	2706.99	1.267943e+003	1.268294e+002	1243	23	5.026971e+000	0	0	0	0	0	0	1233.11	1	1	49.1849	22.4444
DATA	169	3	5	0	0	ASCRP3011055	ASCRP3011055	6805.54	2706.91	9.767366e+002	9.771930e+001	980.5	21.5	5.950695e+000	0	0	0	0	0	0	948.625	1	1	51.0895	22.3103
DATA	171	3	7	0	0	ASCRP3013087	ASCRP3013087	6856.24	2707	2.309143e+004	2.309144e+003	22521.5	21	6.463979e+000	0	0	0	0	0	0	22406.5	1	1	47.2035	22.2075
DATA	172	3	8	0	0	ASCRP3000452	ASCRP3000452	6881.52	2707.07	4.925846e+001	5.761196e+000	92	21	5.649784e+000	0	0	0	0	0	0	47.813	1	1	49.8279	22.0385
DATA	173	3	9	0	0	ASCRP3002529	ASCRP3002529	6906.64	2707.03	1.279690e+002	1.314055e+001	167	22	6.326237e+000	0	0	0	0	0	0	124.311	1	1	49.1849	23.0213
DATA	174	3	10	0	0	ASCRP3008304	ASCRP3008304	6932.5	2707	6.852957e+001	7.473578e+000	113.5	21	4.900634e+000	0	0	0	0	0	0	66.6535	1	1	54.1152	21.0577
DATA	175	3	11	0	0	ASCRP3010420	ASCRP3010420	6957.5	2707	3.434707e+001	4.545354e+000	81	21	5.429404e+000	0	0	0	0	0	0	33.4601	1	1	54.1152	22.0392
DATA	176	3	12	0	0	ASCRP3002602	ASCRP3002602	6983	2706.99	1.411960e+001	3.289611e+000	61	21	5.548361e+000	0	0	0	0	0	0	13.7823	1	0	50.1463	21
DATA	177	3	13	0	0	ASCRP3007145	ASCRP3007145	7008.68	2707	2.258132e+001	3.726395e+000	68	20	5.314206e+000	0	0	0	0	0	0	22.0933	1	1	49.1849	21.1961
DATA	178	3	14	0	0	ASCRP3009735	ASCRP3009735	7033.64	2707.21	6.859087e+000	3.035218e+000	54	22	4.964072e+000	0	0	0	0	0	0	6.72802	1	0	47.8731	21.9388
DATA	179	3	15	0	0	ASCRP3004565	ASCRP3004565	7059.28	2706.91	1.542754e+002	1.570671e+001	197	22.5	6.482048e+000	0	0	0	0	0	0	151.763	1	1	48.8603	23.5
DATA	180	3	16	0	0	ASCRP3007898	ASCRP3007898	7084.81	2706.97	1.011867e+002	1.053687e+001	143	22	4.966555e+000	0	0	0	0	0	0	99.8479	1	1	49.1849	21.8889
DATA	181	3	17	0	0	ASCRP3003825	ASCRP3003825	7110	2707	1.328362e+003	1.328685e+002	1362	20	6.228795e+000	0	0	0	0	0	0	1315.06	1	1	54.9904	21.5769
DATA	182	3	18	0	0	ASCRP3013515	ASCRP3013515	7135.5	2707	2.048025e+002	2.068728e+001	244	23	8.146935e+000	0	0	0	0	0	0	203.454	1	1	54.1152	24.451
DATA	183	3	19	0	0	ASCRP3004758	ASCRP3004758	7160.64	2706.95	8.120059e+000	3.020286e+000	55	22	5.992588e+000	0	0	0	0	0	0	8.09527	1	0	49.1849	22.4
DATA	184	3	20	0	0	ASCRP3008824	ASCRP3008824	7186.31	2707	6.231907e+002	6.238643e+001	664.5	22	5.833109e+000	0	0	0	0	0	0	623.615	1	1	50.4627	22.1111
DATA	185	3	21	0	0	ASCRP3000040	ASCRP3000040	7211.65	2707.09	5.768453e+002	5.775675e+001	617.5	23.5	6.765618e+000	0	0	0	0	0	0	579.422	1	1	49.5074	22.6667
DATA	186	3	22	0	0	ASCRP3006798	ASCRP3006798	7237	2707	7.864896e+001	8.374327e+000	125.5	20	6.495269e+000	0	0	0	0	0	0	79.3042	1	1	54.9904	20.7541
DATA	187	3	23	0	0	ASCRP3012731	ASCRP3012731	7262.59	2706.88	2.806835e+001	4.010803e+000	75.5	20	5.567634e+000	0	0	0	0	0	0	28.4132	1	1	48.5334	21.0377
DATA	188	3	24	0	0	ASCRP3011610	ASCRP3011610	7287.72	2707.06	8.477144e+001	8.944673e+000	129	22	6.089206e+000	0	0	0	0	0	0	86.1444	1	1	49.5074	22.3725
DATA	189	3	25	0	0	ASCRP3012463	ASCRP3012463	7313.19	2706.99	2.083550e+001	3.524631e+000	67	21	5.511323e+000	0	0	0	0	0	0	21.2558	1	1	49.1849	22.0175
DATA	190	3	26	0	0	ASCRP3011876	ASCRP3011876	7338.44	2707.21	7.906298e+001	8.398192e+000	126	22.5	6.061774e+000	0	0	0	0	0	0	80.9678	1	1	49.1849	23
DATA	191	3	27	0	0	ASCRP3006308	ASCRP3006308	7364.12	2707	3.273345e+003	3.273467e+002	3375	22	5.201043e+000	0	0	0	0	0	0	3365.19	1	1	49.8279	22.8136
DATA	192	3	28	0	0	ASCRP3010709	ASCRP3010709	7389.5	2707	3.971532e+001	4.865386e+000	88.5	22	5.269330e+000	0	0	0	0	0	0	40.9829	1	1	54.1152	22.1346
DATA	193	3	29	0	0	ASCRP3005126	ASCRP3005126	7414.61	2707.07	1.044927e+001	2.988940e+000	59	21	5.778986e+000	0	0	0	0	0	0	10.8219	1	0	53.8203	21.7692
DATA	194	3	30	0	0	ASCRP3004355	ASCRP3004355	7440.2	2706.96	3.459347e+001	4.444405e+000	83	23	6.721119e+000	0	0	0	0	0	0	35.9563	1	1	49.1849	23.434
DATA	195	3	31	0	0	ASCRP3000570	ASCRP3000570	7465.62	2706.88	5.116937e+001	5.823661e+000	96	21	6.562205e+000	0	0	0	0	0	0	53.3695	1	1	49.1849	22.1525
DATA	196	3	32	0	0	ASCRP3010402	ASCRP3010402	7491.05	2707.13	1.104130e+001	2.983285e+000	55	21	6.123848e+000	0	0	0	0	0	0	11.5543	1	0	48.5334	21.2759
DATA	197	3	33	0	0	ASCRP3009645	ASCRP3009645	7516.48	2707.08	7.649432e+002	7.654419e+001	846	22.5	6.323914e+000	0	0	0	0	0	0	803.036	1	1	50.4627	21.8393
DATA	198	3	34	0	0	ASCRP3013023	ASCRP3013023	7541.87	2707	1.914159e+002	1.933873e+001	251	21.5	5.317505e+000	0	0	0	0	0	0	201.557	1	1	48.5334	21.931
DATA	199	3	35	0	0	ASCRP3000119	ASCRP3000119	7567.03	2706.99	2.308081e+001	3.587540e+000	70	22	6.710362e+000	0	0	0	0	0	0	24.3726	1	1	46.8651	22.0656
DATA	200	3	36	0	0	ASCRP3007127	ASCRP3007127	7592.78	2706.95	3.770599e+001	4.660436e+000	84	22	6.102974e+000	0	0	0	0	0	0	39.9248	1	1	49.1849	22.4127
DATA	201	3	37	0	0	ASCRP3001984	ASCRP3001984	7617.71	2707.11	6.079704e+002	6.085840e+001	699.5	22.5	6.480741e+000	0	0	0	0	0	0	645.322	1	1	49.1849	23
DATA	202	3	38	0	0	ASCRP3003018	ASCRP3003018	7643.38	2707.03	7.738496e+001	8.204586e+000	126	21	5.879941e+000	0	0	0	0	0	0	82.3312	1	1	49.1849	21.8393
DATA	203	3	39	0	0	ASCRP3011842	ASCRP3011842	7668.62	2707.24	3.007619e+002	3.019896e+001	367	21	6.441226e+000	0	0	0	0	0	0	320.652	1	1	49.1849	22.98
DATA	204	3	40	0	0	ASCRP3005340	ASCRP3005340	7694.12	2707.3	5.963736e+001	6.552715e+000	107.5	22	4.966579e+000	0	0	0	0	0	0	63.7025	1	1	50.7771	21.6038
DATA	205	3	41	0	0	ASCRP3005773	ASCRP3005773	7719.41	2707.29	5.976062e+001	6.562046e+000	108	21	6.017102e+000	0	0	0	0	0	0	63.9417	1	1	51.0895	21.386
DATA	206	3	42	0	0	ASCRP3007810	ASCRP3007810	7745	2707.46	1.997826e+002	2.016077e+001	260	20	6.698200e+000	0	0	0	0	0	0	214.076	1	1	55.8519	22.1176
DATA	207	3	43	0	0	ASCRP3003949	ASCRP3003949	7769.92	2707.22	1.965093e+002	1.983598e+001	255.5	22	6.172941e+000	0	0	0	0	0	0	210.833	1	1	53.2255	22.2881
DATA	208	3	44	0	0	A_23_P49878	NM_019013	7795.64	2707.4	6.207288e+002	6.213159e+001	716	23	5.716025e+000	0	0	0	0	0	0	666.671	1	1	52.3208	23.3529
DATA	209	3	45	0	0	ASCRP3004707	ASCRP3004707	7821.11	2707.5	9.722178e+000	2.867943e+000	55	24	4.942337e+000	0	0	0	0	0	0	10.4503	1	0	65	23.5789
DATA	210	3	46	0	0	ASCRP3001319	ASCRP3001319	7846.36	2707.62	1.098814e+002	1.131417e+001	162	23	5.455175e+000	0	0	0	0	0	0	118.182	1	1	52.0157	22.587
DATA	211	3	47	0	0	ASCRP3005156	ASCRP3005156	7871.89	2707.5	2.884441e+001	3.947827e+000	78	23.5	6.079401e+000	0	0	0	0	0	0	31.0357	1	1	56.9804	23.3889
DATA	212	3	48	0	0	ASCRP3005212	ASCRP3005212	7897.38	2707.24	6.764269e+001	7.281334e+000	120	23	7.963435e+000	0	0	0	0	0	0	72.7959	1	1	50.1463	24.2692
DATA	213	3	49	0	0	Negative029	Negative029	7922.09	2707.33	4.004500e+000	2.724574e+000	50	22	6.377583e+000	0	0	0	0	0	0	4.30944	1	0	52.3208	22.9298
DATA	214	3	50	0	0	ASCRP3004126	ASCRP3004126	7948.11	2707.5	2.678969e+002	2.692497e+001	333.5	23	6.365215e+000	0	0	0	0	0	0	288.226	1	1	56.9804	23.9434
DATA	215	3	51	0	0	ASCRP3006046	ASCRP3006046	7973.31	2707.6	6.024206e+002	6.030239e+001	680	23	4.613258e+000	0	0	0	0	0	0	647.855	1	1	52.0157	23.9787
DATA	216	3	52	0	0	ASCRP3002582	ASCRP3002582	7998.7	2707.54	9.249085e+001	9.634693e+000	147	22	5.504151e+000	0	0	0	0	0	0	99.4053	1	1	50.4627	22.1163
DATA	218	3	54	0	0	ASCRP3005267	ASCRP3005267	8049.62	2707.63	8.895713e+001	9.297392e+000	145	22	6.082763e+000	0	0	0	0	0	0	95.4369	1	1	50.7771	22
DATA	219	3	55	0	0	ASCRP3001016	ASCRP3001016	8075.11	2707.5	1.577579e+001	3.132597e+000	59	21	6.258086e+000	0	0	0	0	0	0	16.9057	1	1	56.9804	21.8545
DATA	220	3	56	0	0	A_23_P57306	NM_005441	8100.5	2707.5	6.622688e+001	7.155649e+000	117.5	23	6.178832e+000	0	0	0	0	0	0	70.8788	1	1	57.5363	22.84
DATA	221	3	57	0	0	ASCRP3000181	ASCRP3000181	8125.62	2707.58	3.242740e+002	3.254075e+001	393	22	6.190676e+000	0	0	0	0	0	0	346.561	1	1	49.8279	22.375
DATA	222	3	58	0	0	ASCRP3006062	ASCRP3006062	8151.06	2707.71	4.275054e+002	4.283685e+001	509	22	5.579487e+000	0	0	0	0	0	0	456.175	1	1	51.4001	21.963
DATA	223	3	59	0	0	ASCRP3001846	ASCRP3001846	8176.84	2707.52	3.713088e+002	3.723056e+001	437	23.5	5.750184e+000	0	0	0	0	0	0	395.544	1	1	53.2255	23.6607
DATA	224	3	60	0	0	ASCRP3010947	ASCRP3010947	8201.92	2707.6	2.144983e+002	2.162251e+001	273	22	6.784202e+000	0	0	0	0	0	0	228.101	1	1	49.8279	21.8868
DATA	225	3	61	0	0	A_23_P67042	NM_017947	8227.5	2707.5	7.426110e+001	7.912808e+000	125	20	4.822688e+000	0	0	0	0	0	0	78.8248	1	1	50.4627	19.931
DATA	226	3	62	0	0	ASCRP3002177	ASCRP3002177	8252.5	2707.56	1.584194e+002	1.607670e+001	212.5	23	5.944522e+000	0	0	0	0	0	0	167.841	1	1	51.0895	23.1607
DATA	227	3	63	0	0	ASCRP3004484	ASCRP3004484	8278.12	2707.56	4.062690e+002	4.071937e+001	479	21	4.987751e+000	0	0	0	0	0	0	429.59	1	1	52.9257	21.875
DATA	228	3	64	0	0	ASCRP3002811	ASCRP3002811	8303.56	2707.53	1.498400e+002	1.523392e+001	203	22	5.459493e+000	0	0	0	0	0	0	158.13	1	1	52.9257	22.1636
DATA	229	3	65	0	0	Negative010	Negative010	8328.91	2707.59	3.297594e+002	3.309070e+001	392	22	6.376185e+000	0	0	0	0	0	0	347.323	1	1	54.4085	21.6731
DATA	230	3	66	0	0	ASCRP3003213	ASCRP3003213	8354.56	2707.6	8.079279e+001	8.537359e+000	133	21.5	4.997548e+000	0	0	0	0	0	0	84.9295	1	1	50.7771	21.75
DATA	231	3	67	0	0	ASCRP3009394	ASCRP3009394	8379.84	2707.43	4.829674e+001	5.564737e+000	99	23	6.957156e+000	0	0	0	0	0	0	50.6739	1	1	50.4627	23.9273
DATA	232	3	68	0	0	ASCRP3005323	ASCRP3005323	8405.34	2707.7	2.255649e+001	3.571625e+000	71	24	5.575700e+000	0	0	0	0	0	0	23.6234	1	1	52.0157	23.5102
DATA	233	3	69	0	0	ASCRP3011719	ASCRP3011719	8430.58	2707.57	2.515835e+004	2.515837e+003	26081	26	8.270619e+000	0	0	0	0	0	0	26303	1	1	57.5363	26.7255
DATA	234	3	70	0	0	ASCRP3005088	ASCRP3005088	8455.88	2707.73	2.252194e+002	2.269268e+001	284.5	23	6.032091e+000	0	0	0	0	0	0	235.09	1	1	52.3208	23.0769
DATA	235	3	71	0	0	ASCRP3010456	ASCRP3010456	8481.4	2707.84	1.037111e+001	2.969504e+000	58	21	6.430952e+000	0	0	0	0	0	0	10.8098	1	0	50.1463	22.9
DATA	236	3	72	0	0	ASCRP3004768	ASCRP3004768	8506.73	2707.68	3.535752e+001	4.501542e+000	81.5	23.5	6.454576e+000	0	0	0	0	0	0	36.8056	1	1	51.4001	23.4516
DATA	237	3	73	0	0	ASCRP3001798	ASCRP3001798	8532.31	2707.66	8.023908e+001	8.494842e+000	127	23	6.243272e+000	0	0	0	0	0	0	83.4345	1	1	48.5334	23.0545
DATA	238	3	74	0	0	ASCRP3001369	ASCRP3001369	8557.66	2707.87	5.757073e+001	6.398124e+000	108	23	5.251580e+000	0	0	0	0	0	0	59.814	1	1	49.8279	22.8298
DATA	239	3	75	66	-1	(-)3xSLv1	NegativeControl	8583.14	2707.81	2.840227e+000	2.793047e+000	43	23	5.176746e+000	0	0	0	0	0	0	-3.89995	0	0	49.5074	23.5357
DATA	240	3	76	0	0	Negative015	Negative015	8608.42	2707.57	1.235064e+001	3.054672e+000	59	23	5.600448e+000	0	0	0	0	0	0	12.8208	1	0	57.5363	24.0189
DATA	241	3	77	0	0	ASCRP3000417	ASCRP3000417	8633.69	2707.91	5.793796e+001	6.432125e+000	106	21	4.613901e+000	0	0	0	0	0	0	60.149	1	1	48.8603	21.0769
DATA	242	3	78	0	0	ASCRP3010601	ASCRP3010601	8659.13	2708	9.320963e+002	9.325145e+001	1018	22	4.561418e+000	0	0	0	0	0	0	968.1	1	1	48.5334	22.64
DATA	243	3	79	0	0	A_23_P10385	NM_016448	8684.56	2708.03	2.860910e+001	3.996099e+000	78.5	24.5	5.397816e+000	0	0	0	0	0	0	29.7393	1	1	49.1849	24.3276
DATA	245	3	81	66	1	DarkCorner	DarkCorner	8735.31	2708.21	5.652915e+000	2.838269e+000	54	28.5	7.729676e+000	0	0	0	0	0	0	5.89436	1	0	47.5395	28.2045
DATA	246	3	82	66	1	DarkCorner	DarkCorner	8760.61	2707.93	7.023240e+000	2.862687e+000	53	28.5	7.377308e+000	0	0	0	0	0	0	7.3396	1	0	53.8203	28.8929
DATA	247	4	1	66	1	DarkCorner	DarkCorner	6716.43	2714.42	6.614484e+000	3.035323e+000	54	26	7.555898e+000	0	0	0	0	0	0	6.47566	1	0	52.9257	26.7297
DATA	248	4	2	0	0	ASCRP3003392	ASCRP3003392	6741.58	2714.43	8.458672e+000	3.089290e+000	55	22	4.710590e+000	0	0	0	0	0	0	8.25646	1	0	65	21.2414
DATA	249	4	3	0	0	ASCRP3000547	ASCRP3000547	6767.33	2714.5	4.708033e+001	5.570933e+000	90	23.5	5.673581e+000	0	0	0	0	0	0	45.8472	1	1	57.5363	23.9375
DATA	250	4	4	0	0	ASCRP3005629	ASCRP3005629	6792.5	2714.5	2.580181e+001	3.944151e+000	73	23	4.400235e+000	0	0	0	0	0	0	25.0847	1	1	57.5363	23.1724
DATA	251	4	5	0	0	ASCRP3002428	ASCRP3002428	6818.01	2714.26	2.223304e+002	2.243271e+001	261	22	6.822775e+000	0	0	0	0	0	0	215.92	1	1	50.4627	23.5714
DATA	252	4	6	0	0	ASCRP3003928	ASCRP3003928	6843.42	2714.43	2.096898e+001	3.650141e+000	66	22	6.204837e+000	0	0	0	0	0	0	20.3547	1	1	65	21.4
DATA	253	4	7	0	0	ASCRP3012372	ASCRP3012372	6868.67	2714.5	1.497996e+001	3.342113e+000	63	22	6.955929e+000	0	0	0	0	0	0	14.5418	1	1	57.5363	22.4194
DATA	254	4	8	0	0	ASCRP3004436	ASCRP3004436	6894.12	2714.28	9.094782e+002	9.099682e+001	916	25	5.150589e+000	0	0	0	0	0	0	883.337	1	1	50.7771	24.1429
DATA	255	4	9	0	0	ASCRP3006633	ASCRP3006633	6919.38	2714	2.251325e+004	2.251327e+003	22002	22	5.485435e+000	0	0	0	0	0	0	21887.3	1	1	48.5334	22.44
DATA	256	4	10	0	0	ASCRP3010379	ASCRP3010379	6944.82	2714.26	4.005401e+002	4.016464e+001	433.5	21	5.083582e+000	0	0	0	0	0	0	389.951	1	1	52.3208	22.697
DATA	257	4	11	0	0	ASCRP3012893	ASCRP3012893	6970.38	2714.24	4.888206e+001	5.721636e+000	94.5	21.5	5.985322e+000	0	0	0	0	0	0	47.6748	1	1	49.1849	22.25
DATA	258	4	12	0	0	Negative019	Negative019	6995.69	2714.56	3.017483e+000	2.967358e+000	45	20	6.087004e+000	0	0	0	0	0	0	-1.41258	0	0	52.0157	21.4194
DATA	259	4	13	0	0	ASCRP3008821	ASCRP3008821	7021.02	2714.45	6.178912e+001	6.851406e+000	105.5	21	3.234680e+000	0	0	0	0	0	0	60.5367	1	1	51.0895	20.6
DATA	260	4	14	0	0	ASCRP3000493	ASCRP3000493	7046.53	2714.69	2.032311e+001	3.584089e+000	66.5	22	5.365160e+000	0	0	0	0	0	0	19.9653	1	1	48.2044	23.4194
DATA	261	4	15	0	0	ASCRP3007107	ASCRP3007107	7071.89	2714.5	3.671606e+001	4.705857e+000	82	21.5	5.581270e+000	0	0	0	0	0	0	36.1756	1	1	56.9804	22.2333
DATA	262	4	16	0	0	ASCRP3002024	ASCRP3002024	7097.3	2714.54	5.400251e+002	5.408217e+001	581	22	5.908468e+000	0	0	0	0	0	0	533.757	1	1	50.4627	23.08
DATA	263	4	17	0	0	ASCRP3005475	ASCRP3005475	7122.58	2714.57	8.983048e+004	8.983049e+003	89128	27	9.924717e+000	0	0	0	0	0	0	89083.1	1	1	57.5363	28.8
DATA	264	4	18	0	0	Negative016	Negative016	7147.7	2714.57	1.592171e+002	1.618626e+001	194	22	6.542961e+000	0	0	0	0	0	0	158.438	1	1	52.0157	21.8966
DATA	265	4	19	0	0	ASCRP3000962	ASCRP3000962	7173.41	2714.28	5.461627e+001	6.185589e+000	100	23	5.769836e+000	0	0	0	0	0	0	54.5484	1	1	52.0157	22.4286
DATA	266	4	20	0	0	ASCRP3000827	ASCRP3000827	7198.89	2714.5	1.565406e+001	3.289379e+000	61.5	21.5	4.589354e+000	0	0	0	0	0	0	15.693	1	1	56.9804	21.8929
DATA	267	4	21	0	0	ASCRP3000758	ASCRP3000758	7224.27	2714.38	1.925584e+002	1.947033e+001	242	22	6.270429e+000	0	0	0	0	0	0	193.77	1	1	50.7771	22.4194
DATA	268	4	22	0	0	ASCRP3012898	ASCRP3012898	7249.44	2714.6	2.718015e+001	3.953608e+000	73.5	21	7.654099e+000	0	0	0	0	0	0	27.4554	1	1	50.7771	22.9091
DATA	269	4	23	0	0	ASCRP3011418	ASCRP3011418	7275.11	2714.5	1.591913e+002	1.617399e+001	207.5	22.5	9.033986e+000	0	0	0	0	0	0	161.433	1	1	56.9804	24.25
DATA	270	4	24	0	0	ASCRP3004974	ASCRP3004974	7300.38	2714.57	2.507949e+002	2.524079e+001	300	21.5	5.688566e+000	0	0	0	0	0	0	255.308	1	1	50.4627	22.2857
DATA	271	4	25	0	0	ASCRP3005018	ASCRP3005018	7325.88	2714.38	3.540717e+002	3.552072e+001	408	20	3.993585e+000	0	0	0	0	0	0	361.842	1	1	48.5334	21.1111
DATA	272	4	26	0	0	ASCRP3006760	ASCRP3006760	7351.16	2714.36	5.651834e+002	5.658901e+001	617	22	5.730942e+000	0	0	0	0	0	0	579.787	1	1	52.6241	22.5429
DATA	273	4	27	0	0	ASCRP3004625	ASCRP3004625	7376.55	2714.37	1.050108e+004	1.050111e+003	10771	23	5.529783e+000	0	0	0	0	0	0	10813	1	1	51.4001	22.3871
DATA	274	4	28	0	0	A_23_P41948	NM_017785	7401.99	2714.19	1.364023e+002	1.392589e+001	187	20.5	5.112278e+000	0	0	0	0	0	0	140.975	1	1	51.4001	22.1538
DATA	275	4	29	0	0	ASCRP3001802	ASCRP3001802	7427.5	2714.23	5.604975e+002	5.611944e+001	629	22	5.667672e+000	0	0	0	0	0	0	581.383	1	1	49.8279	22.2593
DATA	276	4	30	0	0	ASCRP3002076	ASCRP3002076	7452.76	2714.26	1.620594e+002	1.644373e+001	216	24	7.255629e+000	0	0	0	0	0	0	168.682	1	1	51.4001	23.5313
DATA	277	4	31	66	-1	(-)3xSLv1	NegativeControl	7478.39	2714.93	2.823869e+000	2.776961e+000	45	21	5.774323e+000	0	0	0	0	0	0	-1.47749	0	0	53.8203	21.697
DATA	278	4	32	0	0	ASCRP3002645	ASCRP3002645	7503.46	2714.85	6.782639e+001	7.325749e+000	118	22	5.640513e+000	0	0	0	0	0	0	71.0632	1	1	49.5074	21.1538
DATA	279	4	33	0	0	A_23_P250813	NM_000553	7528.97	2714.71	1.216627e+002	1.247530e+001	177	22	5.638195e+000	0	0	0	0	0	0	127.865	1	1	48.2044	22.5484
DATA	280	4	34	0	0	ASCRP3011796	ASCRP3011796	7554.35	2714.85	7.274365e+001	7.777342e+000	124	21	6.310599e+000	0	0	0	0	0	0	76.6755	1	1	49.1849	21.9032
DATA	281	4	35	0	0	ASCRP3005115	ASCRP3005115	7579.85	2714.86	1.695233e+001	3.225324e+000	65	19	7.999290e+000	0	0	0	0	0	0	17.9181	1	1	47.8731	22.3636
DATA	282	4	36	0	0	ASCRP3001392	ASCRP3001392	7605.07	2714.8	6.121764e+002	6.127879e+001	693	24	6.313069e+000	0	0	0	0	0	0	648.712	1	1	46.8651	23.625
DATA	283	4	37	0	0	ASCRP3008831	ASCRP3008831	7630.56	2714.96	9.822905e+000	2.901657e+000	56.5	24	6.147330e+000	0	0	0	0	0	0	10.434	1	0	48.2044	24.2941
DATA	284	4	38	0	0	ASCRP3000867	ASCRP3000867	7656.12	2714.79	4.818243e+003	4.818320e+002	5154	22.5	7.196423e+000	0	0	0	0	0	0	5129.37	1	1	48.8603	24.0667
DATA	285	4	39	0	0	ASCRP3001992	ASCRP3001992	7681.44	2714.75	1.439833e+002	1.465279e+001	200	24	4.752782e+000	0	0	0	0	0	0	153.586	1	1	48.5334	24.0435
DATA	286	4	40	0	0	Negative017	Negative017	7706.61	2714.93	1.660656e+001	3.181837e+000	64	22	4.374561e+000	0	0	0	0	0	0	17.7453	1	1	53.8203	21.3667
DATA	287	4	41	0	0	ASCRP3003094	ASCRP3003094	7732.5	2714.82	4.954129e+001	5.646766e+000	98	21.5	6.990059e+000	0	0	0	0	0	0	53.0239	1	1	49.1849	21.9667
DATA	288	4	42	0	0	ASCRP3005640	ASCRP3005640	7757.56	2714.79	1.095983e+002	1.128896e+001	162.5	21	6.850940e+000	0	0	0	0	0	0	117.461	1	1	49.1849	22.1538
DATA	289	4	43	0	0	Negative054	Negative054	7783.35	2715.06	2.748633e+000	2.702974e+000	45	20.5	6.271345e+000	0	0	0	0	0	0	-2.35874	0	0	49.1849	22.0588
DATA	290	4	44	0	0	ASCRP3007071	ASCRP3007071	7808.35	2714.88	2.232474e+001	3.503779e+000	69	20	4.431177e+000	0	0	0	0	0	0	23.976	1	1	48.8603	20.5926
DATA	291	4	45	0	0	ASCRP3002862	ASCRP3002862	7833.5	2715	3.347456e+002	3.358316e+001	409	23.5	5.180728e+000	0	0	0	0	0	0	359.757	1	1	54.1152	23.3929
DATA	292	4	46	0	0	Negative005	Negative005	7859.19	2715.1	3.609546e+000	2.721263e+000	50	25	5.824290e+000	0	0	0	0	0	0	3.88119	1	0	49.8279	23.7879
DATA	293	4	47	0	0	ASCRP3001344	ASCRP3001344	7884.56	2714.79	5.798134e+002	5.804400e+001	663	25	7.493940e+000	0	0	0	0	0	0	623.642	1	1	49.1849	26.3226
DATA	294	4	48	0	0	ASCRP3009341	ASCRP3009341	7909.94	2714.99	4.246454e+001	5.030096e+000	93	21	5.600549e+000	0	0	0	0	0	0	45.6775	1	1	48.5334	21.3846
DATA	295	4	49	0	0	ASCRP3004315	ASCRP3004315	7935.66	2714.81	2.761061e+001	3.859356e+000	75	22	5.263456e+000	0	0	0	0	0	0	29.6963	1	1	48.2044	22.1944
DATA	296	4	50	0	0	ASCRP3009450	ASCRP3009450	7960.72	2714.91	5.352437e+003	5.352505e+002	5786	25	4.980595e+000	0	0	0	0	0	0	5754.89	1	1	48.8603	24.5217
DATA	297	4	51	0	0	ASCRP3007087	ASCRP3007087	7986.24	2714.79	1.673656e+002	1.695275e+001	228	21	5.681228e+000	0	0	0	0	0	0	179.858	1	1	48.8603	22.2593
DATA	298	4	52	0	0	ASCRP3001183	ASCRP3001183	8011.4	2714.87	8.925793e+001	9.325410e+000	142	24	7.198530e+000	0	0	0	0	0	0	95.8534	1	1	49.5074	24.4167
DATA	299	4	53	0	0	ASCRP3012395	ASCRP3012395	8037.07	2714.95	5.182726e+001	5.845263e+000	101	21.5	7.109595e+000	0	0	0	0	0	0	55.6075	1	1	47.5395	22.6176
DATA	300	4	54	0	0	ASCRP3010546	ASCRP3010546	8062.34	2714.9	5.815462e+002	5.821754e+001	671	21.5	5.684379e+000	0	0	0	0	0	0	623.32	1	1	50.7771	21.6429
DATA	301	4	55	0	0	ASCRP3006636	ASCRP3006636	8087.79	2714.91	1.428200e+003	1.428457e+002	1568.5	22	6.459552e+000	0	0	0	0	0	0	1528.96	1	1	48.2044	22.625
DATA	302	4	56	0	0	ASCRP3011544	ASCRP3011544	8112.99	2714.79	2.379255e+003	2.379409e+002	2511	23	6.195663e+000	0	0	0	0	0	0	2543.75	1	1	48.2044	23.6429
DATA	303	4	57	0	0	ASCRP3005373	ASCRP3005373	8138.43	2714.96	1.766923e+002	1.787685e+001	234	22	4.917797e+000	0	0	0	0	0	0	188.629	1	1	49.8279	22.4483
DATA	304	4	58	0	0	A_23_P11685	NM_024420	8163.91	2715.07	9.999718e+000	2.898930e+000	58	24	6.237189e+000	0	0	0	0	0	0	10.6583	1	0	54.4085	23.7429
DATA	305	4	59	0	0	ASCRP3003797	ASCRP3003797	8189.66	2714.93	7.043931e+001	7.552884e+000	121	25	5.502587e+000	0	0	0	0	0	0	74.9507	1	1	48.8603	25.0385
DATA	306	4	60	0	0	ASCRP3008311	ASCRP3008311	8214.72	2714.91	4.541738e+002	4.549938e+001	530.5	20	4.082583e+000	0	0	0	0	0	0	482.42	1	1	48.8603	19.8966
DATA	307	4	61	0	0	ASCRP3012882	ASCRP3012882	8240.2	2715	2.174327e+002	2.191466e+001	279	20	5.018320e+000	0	0	0	0	0	0	230.53	1	1	49.1849	20.9744
DATA	308	4	62	0	0	ASCRP3010866	ASCRP3010866	8265.59	2714.91	1.884856e+002	1.904676e+001	241	22	4.889355e+000	0	0	0	0	0	0	199.464	1	1	49.1849	21.0833
DATA	309	4	63	0	0	ASCRP3003189	ASCRP3003189	8290.68	2714.89	1.709909e+001	3.234652e+000	65	20	5.940703e+000	0	0	0	0	0	0	18.0609	1	1	47.8731	22.1333
DATA	310	4	64	0	0	ASCRP3001150	ASCRP3001150	8316.42	2714.86	2.075099e+001	3.445957e+000	68	21	4.601081e+000	0	0	0	0	0	0	21.8756	1	1	47.8731	20.7931
DATA	311	4	65	0	0	ASCRP3004582	ASCRP3004582	8341.72	2714.91	1.345050e+003	1.345333e+002	1465.5	21.5	5.671521e+000	0	0	0	0	0	0	1415.25	1	1	48.8603	21.3846
DATA	312	4	66	0	0	ASCRP3006010	ASCRP3006010	8367.22	2715.08	2.001053e+002	2.020018e+001	258.5	22	6.817827e+000	0	0	0	0	0	0	210.154	1	1	47.8731	24
DATA	313	4	67	0	0	ASCRP3011790	ASCRP3011790	8392.52	2715.13	4.001869e+000	2.795301e+000	51	22.5	6.269405e+000	0	0	0	0	0	0	4.19527	1	0	47.5395	23.2813
DATA	314	4	68	0	0	ASCRP3003645	ASCRP3003645	8417.87	2715	8.383259e+002	8.387839e+001	915.5	25	6.049698e+000	0	0	0	0	0	0	877.326	1	1	48.5334	24.7667
DATA	315	4	69	0	0	ASCRP3005194	ASCRP3005194	8443.39	2715.07	2.518235e+001	3.747860e+000	72.5	29	7.558939e+000	0	0	0	0	0	0	26.3111	1	1	65	28.2143
DATA	316	4	70	0	0	ASCRP3012163	ASCRP3012163	8468.49	2715.14	9.278969e+001	9.686420e+000	145.5	23	6.705633e+000	0	0	0	0	0	0	96.8076	1	1	49.1849	23.4138
DATA	317	4	71	0	0	ASCRP3000424	ASCRP3000424	8493.93	2715.07	4.602798e+002	4.611207e+001	526	21.5	5.150931e+000	0	0	0	0	0	0	479.578	1	1	46.8651	22.2059
DATA	318	4	72	0	0	ASCRP3004653	ASCRP3004653	8519.5	2715.5	6.017411e+001	6.631309e+000	107.5	23	6.098334e+000	0	0	0	0	0	0	62.6278	1	1	52.9257	23.8056
DATA	319	4	73	0	0	ASCRP3011617	ASCRP3011617	8544.84	2715.13	1.190676e+001	3.032631e+000	59	22	5.081994e+000	0	0	0	0	0	0	12.381	1	0	50.4627	22.92
DATA	320	4	74	0	0	ASCRP3011609	ASCRP3011609	8570.26	2715.32	1.096135e+002	1.131106e+001	162	23	4.951530e+000	0	0	0	0	0	0	113.908	1	1	49.8279	23.2
DATA	321	4	75	0	0	A_23_P1331	NM_080801	8595.71	2715.14	1.298777e+002	1.328445e+001	182	25	5.205388e+000	0	0	0	0	0	0	134.918	1	1	49.8279	24.1034
DATA	322	4	76	0	0	ASCRP3010907	ASCRP3010907	8620.85	2715.43	7.458454e+001	7.963860e+000	123.5	23	5.622535e+000	0	0	0	0	0	0	77.4787	1	1	50.7771	22.75
DATA	323	4	77	0	0	ASCRP3002996	ASCRP3002996	8646.52	2715.24	1.865780e+003	1.865989e+002	1947	22	4.061830e+000	0	0	0	0	0	0	1938.79	1	1	51.0895	21.5385
DATA	324	4	78	0	0	ASCRP3004956	ASCRP3004956	8671.94	2715.33	1.414840e+002	1.442066e+001	190	24	5.871931e+000	0	0	0	0	0	0	147.129	1	1	51.7088	23.7097
DATA	325	4	79	0	0	ASCRP3010650	ASCRP3010650	8697.42	2715.43	1.117412e+002	1.151612e+001	160	25	5.728031e+000	0	0	0	0	0	0	116.335	1	1	57.5363	25.5
DATA	326	4	80	0	0	ASCRP3012367	ASCRP3012367	8722.61	2715.2	9.228103e+001	9.638125e+000	145	26	6.183869e+000	0	0	0	0	0	0	96.2265	1	1	50.4627	25.9667
DATA	327	4	81	66	1	DarkCorner	DarkCorner	8748.1	2715.48	4.221226e+000	2.807179e+000	53	28	6.354915e+000	0	0	0	0	0	0	4.41127	1	0	51.7088	28.5806
DATA	328	4	82	66	1	DarkCorner	DarkCorner	8773.69	2715.22	2.814670e+000	2.776517e+000	49	24	6.543051e+000	0	0	0	0	0	0	2.28835	0	0	49.8279	24.3767
DATA	329	5	1	66	1	DarkCorner	DarkCorner	6703.77	2721.45	3.005673e+000	2.966417e+000	49	22	5.458204e+000	0	0	0	0	0	0	2.46686	0	0	50.1463	22.2473
DATA	330	5	2	0	0	ASCRP3003394	ASCRP3003394	6729.25	2721.6	8.263769e+001	8.779859e+000	127	21	5.000706e+000	0	0	0	0	0	0	80.8096	1	1	52.0157	21.3438
DATA	331	5	3	0	0	Negative030	Negative030	6754.33	2721.75	6.425642e+000	3.042293e+000	51.5	21	5.821228e+000	0	0	0	0	0	0	6.26691	1	0	49.1849	22.6207
DATA	332	5	4	0	0	ASCRP3000025	ASCRP3000025	6779.75	2721.63	2.768696e+003	2.768857e+002	2754.5	22	4.643716e+000	0	0	0	0	0	0	2694.85	1	1	51.0895	22.4444
DATA	333	5	5	0	0	ASCRP3010203	ASCRP3010203	6805.12	2721.48	2.849150e+002	2.864732e+001	326	25	5.978203e+000	0	0	0	0	0	0	276.93	1	1	51.7088	24.1034
DATA	334	5	6	0	0	CUST_20_PI418767722	NM_006013	6830.58	2721.54	2.993938e+001	4.228595e+000	75.5	24	5.295923e+000	0	0	0	0	0	0	29.0773	1	1	51.0895	23.2414
DATA	335	5	7	66	-1	(-)3xSLv1	NegativeControl	6856.2	2721.39	3.037398e+000	2.986943e+000	43	21	6.041440e+000	0	0	0	0	0	0	-3.4638	0	0	51.4001	20.7813
DATA	336	5	8	0	0	ASCRP3003613	ASCRP3003613	6881.8	2721.58	9.927609e+000	3.146811e+000	56	22	5.820805e+000	0	0	0	0	0	0	9.64201	1	0	49.1849	22.1034
DATA	337	5	9	0	0	ASCRP3006846	ASCRP3006846	6906.67	2721.5	3.356442e+001	4.491076e+000	80	23.5	5.073612e+000	0	0	0	0	0	0	32.6222	1	1	57.5363	24.6923
DATA	338	5	10	0	0	ASCRP3006319	ASCRP3006319	6932.19	2721.43	8.365792e+001	8.880865e+000	127	22	5.580034e+000	0	0	0	0	0	0	81.4045	1	1	52.6241	23.6333
DATA	339	5	11	0	0	ASCRP3006673	ASCRP3006673	6957.65	2721.4	1.308522e+002	1.341933e+001	172	21	5.029225e+000	0	0	0	0	0	0	127.527	1	1	52.0157	22.5
DATA	340	5	12	0	0	ASCRP3002570	ASCRP3002570	6982.71	2721.44	6.170429e+001	6.848086e+000	107.5	19	6.424951e+000	0	0	0	0	0	0	60.2502	1	1	51.4001	21
DATA	341	5	13	0	0	ASCRP3009582	ASCRP3009582	7008.44	2721.4	8.725627e+002	8.730658e+001	898	21	6.605941e+000	0	0	0	0	0	0	853.938	1	1	51.4001	22.0385
DATA	342	5	14	0	0	A_23_P39682	NM_001079	7033.77	2721.97	5.135089e+000	3.000217e+000	51	23	4.690223e+000	0	0	0	0	0	0	5.03826	1	0	49.5074	23.5417
DATA	343	5	15	0	0	ASCRP3004381	ASCRP3004381	7059.12	2721.52	3.541197e+002	3.553444e+001	393.5	23	6.672517e+000	0	0	0	0	0	0	348.41	1	1	54.4085	24.3214
DATA	344	5	16	0	0	ASCRP3007139	ASCRP3007139	7084.57	2721.6	1.721598e+001	3.405959e+000	65	22	7.694782e+000	0	0	0	0	0	0	16.9898	1	1	51.4001	23.375
DATA	345	5	17	0	0	ASCRP3007276	ASCRP3007276	7110	2721.54	2.978841e+000	2.929742e+000	46	24.5	6.335087e+000	0	0	0	0	0	0	0.469387	0	0	55.8519	25.9333
DATA	346	5	18	0	0	ASCRP3005073	ASCRP3005073	7135.42	2721.57	8.323017e+001	8.820190e+000	129	24	1.057881e+001	0	0	0	0	0	0	82.6818	1	1	57.5363	26.2083
DATA	347	5	19	0	0	A_23_P58132	NM_004310	7160.9	2721.36	4.128121e+002	4.138359e+001	458	22	7.523967e+000	0	0	0	0	0	0	411.547	1	1	49.8279	21.9143
DATA	348	5	20	0	0	ASCRP3007337	ASCRP3007337	7186.12	2721.72	1.101038e+002	1.138554e+001	154.5	23	4.901596e+000	0	0	0	0	0	0	110.164	1	1	50.7771	23.2222
DATA	349	5	21	0	0	Negative040	Negative040	7211.59	2721.73	4.651586e+001	5.475095e+000	96	21	6.260715e+000	0	0	0	0	0	0	46.7156	1	1	50.1463	22.1
DATA	350	5	22	0	0	ASCRP3008487	ASCRP3008487	7237	2721.54	3.002188e+001	4.158062e+000	75	21	7.821324e+000	0	0	0	0	0	0	30.2655	1	1	55.8519	23.0571
DATA	351	5	23	0	0	ASCRP3002984	ASCRP3002984	7262.42	2721.57	2.914267e+000	2.866009e+000	47	21	6.086656e+000	0	0	0	0	0	0	0.297963	0	0	57.5363	22.2813
DATA	352	5	24	0	0	ASCRP3006868	ASCRP3006868	7287.56	2721.6	2.145999e+003	2.146189e+002	2229.5	24.5	9.059182e+000	0	0	0	0	0	0	2180	1	1	50.7771	24.9286
DATA	353	5	25	0	0	ASCRP3006534	ASCRP3006534	7313	2721.5	7.690371e+002	7.695628e+001	824	22	6.162669e+000	0	0	0	0	0	0	784.235	1	1	51.0895	23.3871
DATA	354	5	26	0	0	ASCRP3004287	ASCRP3004287	7338.48	2721.93	6.062196e+002	6.068813e+001	672	20	6.620154e+000	0	0	0	0	0	0	620.562	1	1	49.8279	21.9667
DATA	355	5	27	0	0	ASCRP3006204	ASCRP3006204	7364	2721.87	6.288790e+002	6.295120e+001	680	23	6.240308e+000	0	0	0	0	0	0	646.2	1	1	54.4085	23.0541
DATA	356	5	28	0	0	ASCRP3009381	ASCRP3009381	7389.44	2721.79	6.988407e+001	7.532942e+000	116	24	6.659746e+000	0	0	0	0	0	0	72.0759	1	1	49.1849	24.069
DATA	357	5	29	0	0	ASCRP3012989	ASCRP3012989	7414.63	2721.68	2.417041e+002	2.433227e+001	295	21	5.426171e+000	0	0	0	0	0	0	250.183	1	1	47.8731	21.88
DATA	358	5	30	0	0	ASCRP3012180	ASCRP3012180	7439.92	2721.89	1.540660e+002	1.565756e+001	203	25	8.198963e+000	0	0	0	0	0	0	160.03	1	1	46.8651	24.5333
DATA	359	5	31	0	0	ASCRP3002782	ASCRP3002782	7465.51	2721.96	1.891365e+001	3.364503e+000	64	23.5	6.417906e+000	0	0	0	0	0	0	19.7133	1	1	49.8279	24.1875
DATA	360	5	32	0	0	ASCRP3005118	ASCRP3005118	7490.75	2722	4.214243e+002	4.223359e+001	484	21	5.777942e+000	0	0	0	0	0	0	440.677	1	1	51.4001	20.7692
DATA	361	5	33	0	0	ASCRP3007012	ASCRP3007012	7516.33	2721.99	9.589968e+000	2.926333e+000	55	21.5	4.472824e+000	0	0	0	0	0	0	10.0599	1	0	49.1849	21.3846
DATA	362	5	34	0	0	ASCRP3010294	ASCRP3010294	7541.63	2722	6.887654e+002	6.893168e+001	756	21	6.160924e+000	0	0	0	0	0	0	724.669	1	1	50.4627	23.0968
DATA	363	5	35	0	0	ASCRP3012715	ASCRP3012715	7567.39	2721.93	1.071959e+002	1.106637e+001	158	20	6.630887e+000	0	0	0	0	0	0	113.108	1	1	53.8203	21.7407
DATA	364	5	36	0	0	ASCRP3008638	ASCRP3008638	7592.2	2722.05	1.954500e+001	3.366903e+000	65.5	20	5.890579e+000	0	0	0	0	0	0	20.6763	1	1	47.8731	20.9677
DATA	365	5	37	0	0	ASCRP3006560	ASCRP3006560	7617.65	2721.88	2.211529e+002	2.228373e+001	278.5	25	5.696278e+000	0	0	0	0	0	0	234.536	1	1	48.8603	24.0625
DATA	366	5	38	0	0	ASCRP3001753	ASCRP3001753	7643.5	2722	1.692433e+001	3.210684e+000	63.5	23	6.211687e+000	0	0	0	0	0	0	17.99	1	1	54.1152	23.0333
DATA	367	5	39	0	0	ASCRP3008913	ASCRP3008913	7668.69	2721.79	8.658628e+001	9.076625e+000	136.5	22	4.866194e+000	0	0	0	0	0	0	92.23	1	1	48.8603	23.0435
DATA	368	5	40	0	0	ASCRP3005734	ASCRP3005734	7693.94	2721.97	1.275260e+003	1.275550e+002	1362.5	22	4.378069e+000	0	0	0	0	0	0	1360.91	1	1	49.8279	21.8966
DATA	369	5	41	0	0	ASCRP3007843	ASCRP3007843	7719.67	2722.15	1.157185e+001	2.949582e+000	58	23	6.299172e+000	0	0	0	0	0	0	12.3698	1	0	48.8603	22.7097
DATA	370	5	42	1028	1	(+)E1A_r60_3	E1A_r60_3	7744.84	2722.11	3.973439e+002	3.982664e+001	471	23	6.198118e+000	0	0	0	0	0	0	425.362	1	1	49.8279	22.25
DATA	371	5	43	0	0	A_23_P7313	NM_001040058	7770.23	2721.87	4.062299e+001	4.880914e+000	91	19.5	6.014021e+000	0	0	0	0	0	0	43.5425	1	1	49.1849	21.2059
DATA	372	5	44	0	0	ASCRP3006688	ASCRP3006688	7795.5	2722	7.065961e+001	7.565308e+000	123	22	6.924501e+000	0	0	0	0	0	0	75.8154	1	1	48.5334	22.7778
DATA	374	5	46	0	0	ASCRP3007535	ASCRP3007535	7846.32	2722	1.856879e+002	1.876393e+001	245	25	6.192718e+000	0	0	0	0	0	0	199.523	1	1	49.1849	23.7241
DATA	375	5	47	0	0	ASCRP3013354	ASCRP3013354	7871.91	2722.07	6.857051e+000	2.783811e+000	53.5	26	6.043391e+000	0	0	0	0	0	0	7.37085	1	0	54.4085	25.5484
DATA	376	5	48	0	0	ASCRP3010157	ASCRP3010157	7897.5	2722	3.600381e+001	4.498817e+000	87	24	8.822170e+000	0	0	0	0	0	0	38.709	1	1	54.1152	26.8571
DATA	377	5	49	0	0	ASCRP3004089	ASCRP3004089	7922.59	2721.91	1.041204e+002	1.075581e+001	154	20.5	4.643745e+000	0	0	0	0	0	0	111.943	1	1	49.1849	20.7667
DATA	378	5	50	0	0	ASCRP3000699	ASCRP3000699	7948.09	2722.07	1.732429e+001	3.206463e+000	66	24	5.968351e+000	0	0	0	0	0	0	18.6215	1	1	65	22.9394
DATA	379	5	51	0	0	ASCRP3008613	ASCRP3008613	7973.28	2721.64	3.758856e+001	4.627592e+000	85	21	6.210466e+000	0	0	0	0	0	0	40.3879	1	1	48.8603	21.6452
DATA	380	5	52	0	0	ASCRP3001380	ASCRP3001380	7998.63	2722	1.177122e+003	1.177432e+002	1291	22	5.747042e+000	0	0	0	0	0	0	1264.01	1	1	50.4627	23.5185
DATA	381	5	53	0	0	ASCRP3012368	ASCRP3012368	8024.2	2722	8.393865e+001	8.818331e+000	135	22.5	7.001910e+000	0	0	0	0	0	0	90.064	1	1	49.1849	23.0588
DATA	382	5	54	0	0	ASCRP3004633	ASCRP3004633	8049.56	2722.21	2.226651e+002	2.243028e+001	284	23	6.199723e+000	0	0	0	0	0	0	238.686	1	1	49.1849	22.3548
DATA	383	5	55	0	0	ASCRP3006272	ASCRP3006272	8075.09	2722.07	1.301174e+002	1.329065e+001	186	22	6.962444e+000	0	0	0	0	0	0	139.326	1	1	54.4085	22.3714
DATA	384	5	56	0	0	ASCRP3000588	ASCRP3000588	8100.5	2722	2.813468e+001	3.907676e+000	74.5	23	6.043154e+000	0	0	0	0	0	0	30.0884	1	1	54.1152	22.6552
DATA	385	5	57	0	0	ASCRP3006713	ASCRP3006713	8125.61	2722.07	1.491977e+001	3.098468e+000	62	24.5	6.980699e+000	0	0	0	0	0	0	15.934	1	1	53.8203	24.7143
DATA	386	5	58	0	0	ASCRP3009521	ASCRP3009521	8150.99	2722.09	2.991563e+002	3.003900e+001	365	22	4.404909e+000	0	0	0	0	0	0	319.013	1	1	46.8651	22.375
DATA	387	5	59	0	0	ASCRP3011134	ASCRP3011134	8176.65	2722.08	7.974234e+002	7.978886e+001	884	25	6.163323e+000	0	0	0	0	0	0	848.972	1	1	49.8279	25.3143
DATA	388	5	60	0	0	ASCRP3002770	ASCRP3002770	8201.91	2722.09	3.597438e+002	3.607772e+001	427	21.5	6.313147e+000	0	0	0	0	0	0	382.353	1	1	46.8651	22.1786
DATA	389	5	61	0	0	ASCRP3012672	ASCRP3012672	8227.01	2722.27	2.565663e+002	2.580184e+001	312.5	21.5	5.517333e+000	0	0	0	0	0	0	272.212	1	1	50.1463	22.2105
DATA	390	5	62	0	0	ASCRP3013193	ASCRP3013193	8252.78	2722.08	4.085260e+002	4.094429e+001	471.5	23	5.144503e+000	0	0	0	0	0	0	432.639	1	1	49.8279	21.8182
DATA	391	5	63	0	0	ASCRP3009665	ASCRP3009665	8278.13	2722.13	3.304895e+001	4.295345e+000	80	21.5	6.234959e+000	0	0	0	0	0	0	34.9346	1	1	49.1849	22.4333
DATA	392	5	64	0	0	ASCRP3004972	ASCRP3004972	8303.5	2722	2.684646e+001	3.842298e+000	76.5	23	5.863180e+000	0	0	0	0	0	0	28.3251	1	1	48.5334	22.8919
DATA	393	5	65	0	0	Negative049	Negative049	8329	2722.46	2.800524e+000	2.754004e+000	43	23	6.465791e+000	0	0	0	0	0	0	-2.30316	0	0	55.8519	22.8387
DATA	394	5	66	0	0	ASCRP3008941	ASCRP3008941	8354.3	2722.16	2.683889e+001	3.849114e+000	74	22	6.957163e+000	0	0	0	0	0	0	28.2119	1	1	50.7771	23.4286
DATA	395	5	67	0	0	ASCRP3010463	ASCRP3010463	8379.77	2722.44	1.294702e+002	1.323878e+001	183	22	6.630822e+000	0	0	0	0	0	0	135.848	1	1	50.4627	23.697
DATA	396	5	68	0	0	ASCRP3000394	ASCRP3000394	8405.42	2722.43	9.652884e+000	2.932276e+000	58	23	6.580687e+000	0	0	0	0	0	0	10.1109	1	0	57.5363	23.7188
DATA	397	5	69	0	0	ASCRP3007573	ASCRP3007573	8430.58	2722.43	5.762085e+004	5.762085e+003	60295	26	6.551687e+000	0	0	0	0	0	0	60258	1	1	57.5363	26.5357
DATA	398	5	70	0	0	ASCRP3003107	ASCRP3003107	8455.94	2722.48	2.452802e+002	2.468476e+001	301	24	7.074643e+000	0	0	0	0	0	0	256.124	1	1	49.5074	24.1333
DATA	399	5	71	0	0	A_23_P216068	NM_014109	8481.38	2722.31	6.748144e+000	2.861842e+000	54	22	5.170492e+000	0	0	0	0	0	0	7.03703	1	0	50.1463	22.3448
DATA	400	5	72	0	0	ASCRP3011944	ASCRP3011944	8506.89	2722.6	5.424781e+001	6.097608e+000	106	21	5.178810e+000	0	0	0	0	0	0	56.5051	1	1	50.4627	20.8485
DATA	401	5	73	0	0	ASCRP3001639	ASCRP3001639	8532.33	2722.5	5.394955e+001	6.072296e+000	101	24	7.404565e+000	0	0	0	0	0	0	56.1414	1	1	57.5363	24.4483
DATA	402	5	74	0	0	ASCRP3007580	ASCRP3007580	8557.5	2722.5	1.122004e+002	1.156145e+001	162	23	8.726780e+000	0	0	0	0	0	0	116.678	1	1	57.5363	25.1852
DATA	403	5	75	0	0	ASCRP3009494	ASCRP3009494	8582.83	2722.6	1.333629e+002	1.362502e+001	187	22.5	5.422813e+000	0	0	0	0	0	0	138.628	1	1	50.4627	22.2
DATA	404	5	76	0	0	ASCRP3008599	ASCRP3008599	8608.5	2722.5	7.636873e+001	8.130691e+000	122.5	25.5	7.974695e+000	0	0	0	0	0	0	79.374	1	1	50.4627	25.7813
DATA	405	5	77	0	0	ASCRP3000499	ASCRP3000499	8633.8	2722.4	6.684932e+001	7.243701e+000	117.5	23	4.702478e+000	0	0	0	0	0	0	69.4953	1	1	50.4627	21.5517
DATA	406	5	78	130	1	(+)eQC-41	EQC	8659.19	2722.52	5.123242e+002	5.130823e+001	582.5	23	4.615779e+000	0	0	0	1	0	0	532.931	1	1	49.5074	23.3448
DATA	407	5	79	0	0	ASCRP3003200	ASCRP3003200	8684.63	2722.49	5.572750e+002	5.579706e+001	629	23.5	5.914631e+000	0	0	0	0	0	0	580.281	1	1	52.3208	23.2813
DATA	408	5	80	0	0	ASCRP3009532	ASCRP3009532	8709.5	2722.35	3.531485e+002	3.542420e+001	393	24.5	7.531467e+000	0	0	0	0	0	0	368.25	1	1	49.8279	24.3667
DATA	409	5	81	0	0	ASCRP3002441	ASCRP3002441	8735.39	2722.49	1.126557e+002	1.160248e+001	165	28	7.095402e+000	0	0	0	0	0	0	117.709	1	1	50.7771	28.037
DATA	410	5	82	66	1	DarkCorner	DarkCorner	8760.86	2722.67	5.440209e+000	2.821634e+000	53	25	7.148606e+000	0	0	0	0	0	0	5.69862	1	0	49.8279	25.7179
DATA	411	6	1	0	0	ASCRP3009184	ASCRP3009184	6716.5	2729	4.644943e+001	5.507720e+000	89	21	4.604833e+000	0	0	0	0	0	0	45.5166	1	1	54.1152	22.025
DATA	412	6	2	0	0	ASCRP3007297	ASCRP3007297	6741.75	2728.92	4.505615e+001	5.395707e+000	92.5	22	5.715297e+000	0	0	0	0	0	0	44.0168	1	1	49.1849	22.7692
DATA	413	6	3	0	0	ASCRP3000858	ASCRP3000858	6767.33	2728.85	1.135693e+001	3.185137e+000	58	22	3.890294e+000	0	0	0	0	0	0	11.0685	1	0	47.8731	21.9565
DATA	414	6	4	0	0	ASCRP3001808	ASCRP3001808	6792.35	2729.07	1.173141e+002	1.210418e+001	159	25	6.178358e+000	0	0	0	0	0	0	114.142	1	1	49.1849	24.4583
DATA	415	6	5	0	0	ASCRP3009860	ASCRP3009860	6817.73	2728.83	9.355731e+000	3.127369e+000	54	24.5	5.777511e+000	0	0	0	0	0	0	9.09256	1	0	46.8651	23.25
DATA	416	6	6	0	0	ASCRP3001616	ASCRP3001616	6843.59	2728.91	1.165111e+002	1.202760e+001	159	23	5.567571e+000	0	0	0	0	0	0	113.172	1	1	49.8279	21.7419
DATA	417	6	7	0	0	ASCRP3001759	ASCRP3001759	6868.81	2728.88	1.508048e+002	1.537323e+001	193	21	6.269071e+000	0	0	0	0	0	0	146.481	1	1	47.8731	21.1765
DATA	418	6	8	0	0	ASCRP3008008	ASCRP3008008	6894.24	2728.98	2.937383e+002	2.952505e+001	330	22	5.124451e+000	0	0	0	0	0	0	285.453	1	1	51.0895	22.52
DATA	419	6	9	0	0	ASCRP3011048	ASCRP3011048	6919.5	2728.75	2.786493e+001	4.081031e+000	73	23	6.102486e+000	0	0	0	0	0	0	27.1037	1	1	48.5334	24.2286
DATA	420	6	10	0	0	Negative029	Negative029	6944.89	2729.07	3.027943e+000	2.977856e+000	46	20	5.725409e+000	0	0	0	0	0	0	0.345933	0	0	49.5074	21.0303
DATA	421	6	11	0	0	ASCRP3010540	ASCRP3010540	6970.44	2728.79	5.661546e+001	6.394455e+000	100.5	20	5.762636e+000	0	0	0	0	0	0	55.2379	1	1	49.1849	20.8519
DATA	422	6	12	0	0	ASCRP3005975	ASCRP3005975	6995.74	2729.03	3.417698e+001	4.525525e+000	80	21	7.225116e+000	0	0	0	0	0	0	33.414	1	1	49.1849	23.7333
DATA	423	6	13	0	0	ASCRP3007306	ASCRP3007306	7021.31	2728.78	4.674645e+001	5.532656e+000	92	22	5.853204e+000	0	0	0	0	0	0	45.8116	1	1	48.8603	21.52
DATA	424	6	14	0	0	Negative013	Negative013	7046.27	2729.33	3.001561e+000	2.951701e+000	46.5	23	5.365942e+000	0	0	0	0	0	0	-1.58851	0	0	44.7812	24.72
DATA	425	6	15	0	0	ASCRP3002256	ASCRP3002256	7071.69	2728.97	6.031768e+001	6.711538e+000	104.5	20	3.886949e+000	0	0	0	0	0	0	59.4362	1	1	49.1849	20.4138
DATA	426	6	16	0	0	ASCRP3007151	ASCRP3007151	7097.28	2729.09	2.235057e+002	2.254233e+001	267	22	7.240452e+000	0	0	0	0	0	0	220.927	1	1	48.8603	23.7
DATA	427	6	17	0	0	ASCRP3008116	ASCRP3008116	7122.75	2729	2.571418e+001	3.894156e+000	72	24	5.361903e+000	0	0	0	0	0	0	25.5012	1	1	49.1849	24.2
DATA	428	6	18	0	0	ASCRP3001726	ASCRP3001726	7148.18	2729	3.119074e+002	3.132660e+001	356	21	5.926612e+000	0	0	0	0	0	0	310.389	1	1	51.4001	20.5161
DATA	429	6	19	0	0	ASCRP3003897	ASCRP3003897	7173.69	2729.14	1.011973e+002	1.052816e+001	147	24.5	8.232636e+000	0	0	0	0	0	0	101.065	1	1	49.1849	25.2647
DATA	430	6	20	0	0	ASCRP3012026	ASCRP3012026	7198.86	2729.41	4.876222e+001	5.670080e+000	95	21.5	4.798946e+000	0	0	0	0	0	0	48.8754	1	1	56.9804	22.2667
DATA	431	6	21	0	0	ASCRP3008382	ASCRP3008382	7224.29	2729.18	5.029186e+001	5.796770e+000	96	28	7.200508e+000	0	0	0	0	0	0	50.5976	1	1	50.7771	26.2258
DATA	432	6	22	0	0	ASCRP3004610	ASCRP3004610	7249.84	2729.12	3.094550e+001	4.221729e+000	78	21	7.163547e+000	0	0	0	0	0	0	31.2525	1	1	48.8603	23.3235
DATA	433	6	23	0	0	ASCRP3006158	ASCRP3006158	7275.11	2729.5	5.215745e+004	5.215745e+003	52992.5	23	6.925631e+000	0	0	0	0	0	0	52874.6	1	1	56.9804	22.9667
DATA	434	6	24	0	0	ASCRP3007607	ASCRP3007607	7300.44	2729.31	1.735790e+002	1.759031e+001	220	25	8.196178e+000	0	0	0	0	0	0	176.638	1	1	52.9257	25.0345
DATA	435	6	25	0	0	ASCRP3000597	ASCRP3000597	7325.72	2729.23	1.361085e+002	1.390382e+001	183	21.5	5.517891e+000	0	0	0	0	0	0	139.032	1	1	51.4001	22.6333
DATA	436	6	26	0	0	ASCRP3013261	ASCRP3013261	7351.09	2729.41	7.287824e+002	7.293311e+001	794.5	21	6.310171e+000	0	0	0	0	0	0	747.24	1	1	54.4085	21.3056
DATA	437	6	27	0	0	ASCRP3000250	ASCRP3000250	7376.6	2729.17	3.238094e+002	3.250333e+001	382.5	23	4.783490e+000	0	0	0	0	0	0	333.254	1	1	51.0895	22.8966
DATA	438	6	28	0	0	A_23_P70328	NM_018132	7402.06	2729.15	9.471126e+001	9.878545e+000	144	20.5	5.011495e+000	0	0	0	0	0	0	97.8302	1	1	51.0895	21.1786
DATA	439	6	29	0	0	ASCRP3007488	ASCRP3007488	7427.46	2729.12	2.309898e+002	2.326780e+001	283	23	5.315073e+000	0	0	0	0	0	0	239.446	1	1	49.8279	22.4
DATA	440	6	30	0	0	ASCRP3005012	ASCRP3005012	7452.76	2729.34	3.036441e+001	4.122399e+000	78	26	7.188353e+000	0	0	0	0	0	0	31.5839	1	1	51.0895	25.6207
DATA	441	6	31	0	0	ASCRP3002415	ASCRP3002415	7478.12	2729.27	5.472035e+002	5.479087e+001	610	21.5	2.962929e+000	0	0	0	0	0	0	571.075	1	1	52.3208	21.6
DATA	442	6	32	0	0	ASCRP3009953	ASCRP3009953	7503.45	2729.04	2.187823e+001	3.529874e+000	69.5	21	4.106375e+000	0	0	0	0	0	0	22.9058	1	1	48.2044	21.0833
DATA	443	6	33	0	0	AS_circRNA_control215	AS_circRNA_control215	7528.96	2729.28	3.662576e+002	3.672973e+001	427.5	23.5	6.482514e+000	0	0	0	0	0	0	384.631	1	1	49.1849	23.6667
DATA	444	6	34	0	0	ASCRP3008374	ASCRP3008374	7554.52	2729.25	3.071264e+001	4.124946e+000	78	22	8.685266e+000	0	0	0	0	0	0	32.3474	1	1	51.7088	23.9231
DATA	445	6	35	0	0	ASCRP3004395	ASCRP3004395	7579.63	2729.21	1.536551e+003	1.536796e+002	1644	23.5	6.451604e+000	0	0	0	0	0	0	1622.7	1	1	50.1463	22.8333
DATA	446	6	36	0	0	ASCRP3003479	ASCRP3003479	7605.19	2729.51	1.652537e+002	1.675086e+001	217.5	21.5	6.359841e+000	0	0	0	0	0	0	174.964	1	1	50.4627	20.9375
DATA	447	6	37	0	0	ASCRP3013284	ASCRP3013284	7630.72	2729.31	4.770865e+000	2.774056e+000	50	24	5.851379e+000	0	0	0	0	0	0	5.06326	1	0	46.1809	23.6364
DATA	448	6	38	0	0	ASCRP3012532	ASCRP3012532	7655.95	2729.47	1.722124e+003	1.722339e+002	1829.5	23	3.423935e+000	0	0	0	0	0	0	1831.59	1	1	55.2791	23.84
DATA	449	6	39	0	0	ASCRP3010501	ASCRP3010501	7681.41	2729.26	1.724916e+002	1.746253e+001	234	23	4.512408e+000	0	0	0	0	0	0	183.822	1	1	51.0895	23.8519
DATA	450	6	40	0	0	ASCRP3006152	ASCRP3006152	7706.67	2729.5	5.988633e+001	6.576037e+000	108	22	5.755904e+000	0	0	0	0	0	0	63.9311	1	1	57.5363	22.5
DATA	451	6	41	0	0	ASCRP3012076	ASCRP3012076	7731.99	2729.38	5.109914e+002	5.117108e+001	591	25.5	6.450283e+000	0	0	0	0	0	0	546.358	1	1	53.5237	24.6154
DATA	452	6	42	0	0	ASCRP3003461	ASCRP3003461	7757.58	2729.41	1.138156e+003	1.138479e+002	1260.5	21	6.486819e+000	0	0	0	0	0	0	1218.59	1	1	52.9257	22.6897
DATA	453	6	43	0	0	ASCRP3008179	ASCRP3008179	7782.93	2729.25	4.130195e+001	4.937530e+000	89.5	21	5.426563e+000	0	0	0	0	0	0	44.2714	1	1	49.8279	20.8125
DATA	454	6	44	0	0	ASCRP3009749	ASCRP3009749	7808.32	2729.35	1.294157e+002	1.322088e+001	184.5	20	6.082763e+000	0	0	0	0	0	0	138.847	1	1	51.0895	21.6667
DATA	455	6	45	0	0	ASCRP3007384	ASCRP3007384	7833.43	2729.05	1.073570e+002	1.107032e+001	162	24	6.274817e+000	0	0	0	0	0	0	115.265	1	1	50.4627	24.04
DATA	456	6	46	0	0	ASCRP3007816	ASCRP3007816	7858.95	2729.38	4.815689e+002	4.823252e+001	559	24.5	6.051546e+000	0	0	0	0	0	0	517.292	1	1	50.1463	24.5
DATA	457	6	47	0	0	ASCRP3010657	ASCRP3010657	7884.58	2729.57	4.072199e+004	4.072200e+003	43840	23	5.166736e+000	0	0	0	0	0	0	43755.1	1	1	57.5363	24.1852
DATA	458	6	48	0	0	ASCRP3002785	ASCRP3002785	7909.86	2729.38	1.328262e+003	1.328537e+002	1464	23	7.948818e+000	0	0	0	0	0	0	1427.34	1	1	50.1463	25.0606
DATA	459	6	49	0	0	Negative035	Negative035	7934.84	2729.72	5.637076e+000	2.757479e+000	52	23	6.433186e+000	0	0	0	0	0	0	6.05676	1	0	50.1463	22.0541
DATA	461	6	51	0	0	ASCRP3002064	ASCRP3002064	7986.48	2729.32	1.134578e+002	1.166294e+001	168	21	5.355874e+000	0	0	0	0	0	0	121.809	1	1	51.7088	21.7353
DATA	462	6	52	0	0	ASCRP3006680	ASCRP3006680	8011.49	2729.6	1.269053e+002	1.297524e+001	182.5	22	6.191723e+000	0	0	0	0	0	0	136.153	1	1	51.0895	22.8621
DATA	464	6	54	66	-1	(-)3xSLv1	NegativeControl	8062.42	2729.57	2.753987e+000	2.708239e+000	43	22	6.474765e+000	0	0	0	0	0	0	-3.39837	0	0	57.5363	21.4516
DATA	465	6	55	0	0	ASCRP3001211	ASCRP3001211	8087.94	2729.6	1.236091e+001	2.979865e+000	58.5	24	6.056478e+000	0	0	0	0	0	0	13.2217	1	0	44.0646	23.4706
DATA	466	6	56	1028	1	(+)E1A_r60_a135	E1A_r60_a135	8113.42	2729.57	2.760784e+000	2.727176e+000	48.5	23	6.324555e+000	0	0	0	0	0	0	2.75837	0	0	57.5363	22
DATA	467	6	57	0	0	ASCRP3013572	ASCRP3013572	8138.48	2729.9	8.399431e+002	8.403830e+001	941	22.5	4.808486e+000	0	0	0	0	0	0	895.991	1	1	49.8279	22.8077
DATA	468	6	58	0	0	ASCRP3013425	ASCRP3013425	8163.64	2729.82	6.333047e+003	6.333106e+002	6763	25	5.229493e+000	0	0	0	0	0	0	6745.44	1	1	49.5074	24.5294
DATA	469	6	59	0	0	ASCRP3010169	ASCRP3010169	8189.37	2729.79	1.137417e+001	2.955051e+000	58	24	7.132447e+000	0	0	0	0	0	0	12.0949	1	0	48.5334	23.4444
DATA	470	6	60	0	0	ASCRP3012806	ASCRP3012806	8214.6	2729.87	5.798831e+001	6.410175e+000	106	22	4.431820e+000	0	0	0	0	0	0	61.5582	1	1	49.5074	22.4444
DATA	471	6	61	0	1	RC6	RC6	8240.09	2729.93	2.783101e+000	2.736870e+000	43	20	5.943504e+000	0	0	0	0	0	0	-2.91977	0	0	54.4085	21.1282
DATA	472	6	62	0	0	ASCRP3003258	ASCRP3003258	8265.48	2729.9	4.574109e+002	4.582319e+001	526.5	21	4.677425e+000	0	0	0	0	0	0	483.834	1	1	49.8279	20.7857
DATA	473	6	63	0	0	ASCRP3012921	ASCRP3012921	8290.91	2729.92	5.680614e+002	5.687251e+001	645	22	6.199017e+000	0	0	0	0	0	0	599.774	1	1	51.7088	23.2353
DATA	474	6	64	0	0	ASCRP3008082	ASCRP3008082	8316.5	2730	1.476375e+002	1.501804e+001	203	22.5	7.250973e+000	0	0	0	0	0	0	155.591	1	1	54.1152	23.5625
DATA	475	6	65	0	0	ASCRP3012236	ASCRP3012236	8341.57	2729.78	5.806477e+002	5.813018e+001	662	24	6.475041e+000	0	0	0	0	0	0	610.836	1	1	44.0646	24.3846
DATA	476	6	66	0	0	ASCRP3011165	ASCRP3011165	8367.09	2729.93	2.484250e+001	3.714707e+000	71	22	6.372319e+000	0	0	0	0	0	0	26.0874	1	1	54.4085	22.8387
DATA	477	6	67	0	0	ASCRP3006241	ASCRP3006241	8392.5	2730	1.468072e+004	1.468074e+003	15363	23	5.693960e+000	0	0	0	0	0	0	15390.1	1	1	54.1152	23.7241
DATA	478	6	68	0	0	ASCRP3004539	ASCRP3004539	8417.91	2729.93	9.812461e+001	1.019622e+001	148	24	6.140512e+000	0	0	0	0	0	0	102.7	1	1	54.4085	25
DATA	479	6	69	0	0	ASCRP3009818	ASCRP3009818	8443.21	2729.81	2.473104e+002	2.488626e+001	300	25	7.089283e+000	0	0	0	0	0	0	258.454	1	1	47.5395	25.0357
DATA	480	6	70	0	0	ASCRP3005749	ASCRP3005749	8468.57	2729.99	1.475039e+002	1.500988e+001	200.5	21	6.493144e+000	0	0	0	0	0	0	153.942	1	1	49.8279	22.3333
DATA	481	6	71	0	0	ASCRP3004534	ASCRP3004534	8494.2	2729.97	7.632990e+001	8.124251e+000	126	21.5	5.015701e+000	0	0	0	0	0	0	79.5659	1	1	49.1849	21.4375
DATA	483	6	73	0	0	ASCRP3006354	ASCRP3006354	8544.61	2729.93	8.919113e+004	8.919114e+003	92893	26	9.760052e+000	0	0	0	0	0	0	92811.9	1	1	53.8203	28.5172
DATA	484	6	74	0	0	ASCRP3003951	ASCRP3003951	8570.22	2729.93	2.120868e+001	3.503358e+000	70	21	5.611564e+000	0	0	0	0	0	0	22.0587	1	1	49.1849	22.4
DATA	485	6	75	0	0	ASCRP3005233	ASCRP3005233	8595.5	2730	1.223789e+002	1.255167e+001	172	24	7.978110e+000	0	0	0	0	0	0	127.259	1	1	48.5334	24.6897
DATA	486	6	76	0	0	ASCRP3011836	ASCRP3011836	8621.16	2730.06	7.347696e+001	7.859065e+000	123	26	7.399869e+000	0	0	0	0	0	0	76.4177	1	1	49.5074	25.875
DATA	487	6	77	0	0	ASCRP3007860	ASCRP3007860	8646.56	2730	1.190598e+003	1.190924e+002	1291.5	23	5.393515e+000	0	0	0	0	0	0	1238.86	1	1	49.8279	22.44
DATA	488	6	78	0	0	ASCRP3007964	ASCRP3007964	8671.72	2729.91	7.156921e+002	7.162336e+001	785.5	25	5.724418e+000	0	0	0	0	0	0	745.359	1	1	49.8279	23.7
DATA	489	6	79	0	0	Negative043	Negative043	8697.5	2730	6.341765e+000	2.852378e+000	53	23	7.123471e+000	0	0	0	1	0	0	6.61363	1	0	54.1152	23.6207
DATA	490	6	80	0	0	ASCRP3013475	ASCRP3013475	8722.61	2730.05	6.627501e+001	7.185399e+000	114	27	7.376571e+000	0	0	0	0	0	0	69.2402	1	1	49.1849	27
DATA	491	6	81	0	0	A_23_P58321	NM_001237	8748.13	2730	8.163824e+001	8.620819e+000	135	25	6.534402e+000	0	0	0	0	0	0	85.489	1	1	48.5334	25.5714
DATA	492	6	82	66	1	DarkCorner	DarkCorner	8773.5	2730	7.933877e+000	2.873344e+000	56	23	5.488500e+000	0	0	0	0	0	0	8.33196	1	0	48.5334	23.074
DATA	493	7	1	0	0	ASCRP3003466	ASCRP3003466	6703.78	2736.12	1.639359e+002	1.665742e+001	206	22	5.751809e+000	0	0	0	0	0	0	161.008	1	1	49.5074	22.0397
DATA	494	7	2	0	0	ASCRP3001579	ASCRP3001579	6728.87	2736.27	9.513464e+001	9.964209e+000	139	21	5.862697e+000	0	0	0	0	0	0	93.1179	1	1	50.4627	21.3939
DATA	495	7	3	0	0	ASCRP3009846	ASCRP3009846	6754.26	2735.97	3.752783e+002	3.764527e+001	416	21.5	5.555278e+000	0	0	0	0	0	0	366.31	1	1	49.1849	22.75
DATA	496	7	4	0	0	ASCRP3011084	ASCRP3011084	6779.99	2736.13	1.732806e+001	3.444933e+000	65	24	5.784631e+000	0	0	0	0	0	0	16.8788	1	1	47.8731	24.375
DATA	497	7	5	0	0	ASCRP3007268	ASCRP3007268	6805.28	2736.09	2.890938e+002	2.906274e+001	330	23	6.429619e+000	0	0	0	0	0	0	281.196	1	1	48.8603	23.44
DATA	498	7	6	1028	1	(+)E1A_r60_1	E1A_r60_1	6830.45	2736.07	6.077127e+000	3.045429e+000	51	23	4.822975e+000	0	0	0	0	0	0	5.90612	1	0	49.1849	22.7586
DATA	499	7	7	0	0	ASCRP3007661	ASCRP3007661	6855.84	2736.11	2.325359e+002	2.344440e+001	269	22	6.549878e+000	0	0	0	0	0	0	225.924	1	1	49.8279	21.6486
DATA	500	7	8	0	0	ASCRP3010087	ASCRP3010087	6881.35	2736.12	1.712733e+002	1.738541e+001	213.5	21	4.642383e+000	0	0	0	0	0	0	166.438	1	1	48.8603	20.8621
DATA	501	7	9	0	1	RC5	RC5	6906.11	2735.83	3.032934e+000	2.982553e+000	42	22	5.717961e+000	0	0	0	0	0	0	-3.97574	0	0	45.835	23.1515
DATA	502	7	10	0	0	ASCRP3002720	ASCRP3002720	6931.99	2736.09	4.173267e+002	4.183888e+001	446	23	5.945953e+000	0	0	0	0	0	0	406.263	1	1	46.8651	23.9189
DATA	503	7	11	0	0	ASCRP3010599	ASCRP3010599	6957.28	2736.09	1.439671e+002	1.470083e+001	191	20	6.862282e+000	0	0	0	0	0	0	140.359	1	1	48.8603	21.1818
DATA	504	7	12	0	0	Negative020	Negative020	6982.7	2735.96	3.019392e+000	2.969236e+000	47	20	7.419967e+000	0	0	0	0	0	0	-0.937898	0	0	48.8603	22.5484
DATA	505	7	13	0	0	ASCRP3000316	ASCRP3000316	7008.5	2736.18	1.981536e+002	2.003561e+001	239	23.5	6.177704e+000	0	0	0	0	0	0	193.977	1	1	49.1849	23.3571
DATA	506	7	14	0	0	ASCRP3000162	ASCRP3000162	7033.82	2736.36	1.917366e+002	1.940008e+001	234	23	6.058878e+000	0	0	0	0	0	0	188.16	1	1	52.6241	22.72
DATA	507	7	15	0	0	ASCRP3010653	ASCRP3010653	7059.51	2736.49	3.917084e+001	4.901968e+000	85	23	6.080738e+000	0	0	0	0	0	0	38.5467	1	1	52.9257	23.7586
DATA	508	7	16	0	1	RC7	RC7	7084.58	2736.43	2.988188e+000	2.938550e+000	40	20.5	4.757146e+000	0	0	0	0	0	0	-6.35799	0	0	57.5363	20.75
DATA	509	7	17	0	0	ASCRP3002883	ASCRP3002883	7110	2736.46	5.782494e+001	6.482119e+000	106	24	3.063541e+000	0	0	0	0	0	0	57.2511	1	1	55.8519	24.3636
DATA	510	7	18	0	0	ASCRP3005042	ASCRP3005042	7135.42	2736.35	2.921968e+001	4.130561e+000	76	23	6.249308e+000	0	0	0	0	0	0	29.0263	1	1	51.0895	22.4231
DATA	511	7	19	0	0	ASCRP3003000	ASCRP3003000	7160.85	2736.24	2.628419e+001	3.920865e+000	72	23	8.099883e+000	0	0	0	0	0	0	26.2011	1	1	52.3208	22.9459
DATA	512	7	20	0	0	ASCRP3002488	ASCRP3002488	7186.42	2736.43	1.509885e+004	1.509888e+003	15084	25	7.885743e+000	0	0	0	0	0	0	15105.5	1	1	57.5363	25.5806
DATA	513	7	21	0	0	ASCRP3006327	ASCRP3006327	7211.58	2736.43	1.224703e+002	1.258302e+001	164	24	5.912332e+000	0	0	0	0	0	0	122.971	1	1	57.5363	23.7931
DATA	514	7	22	0	0	ASCRP3008834	ASCRP3008834	7237	2736.46	7.781180e+001	8.296232e+000	126.5	24.5	6.506123e+000	0	0	0	0	0	0	78.4225	1	1	55.8519	25.1563
DATA	515	7	23	0	0	ASCRP3004919	ASCRP3004919	7262.42	2736.43	6.928262e+002	6.934191e+001	744.5	20	5.271755e+000	0	0	0	0	0	0	700.907	1	1	57.5363	20.5161
DATA	516	7	24	0	0	ASCRP3013486	ASCRP3013486	7287.58	2736.43	1.920058e+002	1.941183e+001	240	25	8.244120e+000	0	0	0	0	0	0	194.976	1	1	57.5363	26.4138
DATA	517	7	25	0	0	ASCRP3009687	ASCRP3009687	7313.2	2736.38	1.437695e+002	1.465577e+001	194	24	5.827360e+000	0	0	0	0	0	0	146.553	1	1	50.4627	23.6207
DATA	518	7	26	0	0	ASCRP3004414	ASCRP3004414	7338.44	2736.52	9.068529e+002	9.072958e+001	982.5	19.5	7.350269e+000	0	0	0	0	0	0	927.866	1	1	52.9257	20.7857
DATA	519	7	27	0	0	ASCRP3005643	ASCRP3005643	7363.82	2736.24	1.780441e+002	1.802697e+001	226.5	23	6.291235e+000	0	0	0	0	0	0	182.85	1	1	50.4627	23.0313
DATA	520	7	28	0	0	ASCRP3012039	ASCRP3012039	7389.32	2736.6	8.889416e+001	9.324082e+000	138	24.5	6.356220e+000	0	0	0	0	0	0	91.6278	1	1	50.7771	23.1923
DATA	521	7	29	0	0	ASCRP3009085	ASCRP3009085	7414.59	2736.13	1.322617e+002	1.352006e+001	179	20.5	4.308310e+000	0	0	0	0	0	0	136.817	1	1	50.1463	20.8077
DATA	522	7	30	0	0	ASCRP3007120	ASCRP3007120	7440.33	2736.5	4.375072e+001	5.191017e+000	93.5	27	7.488213e+000	0	0	0	0	0	0	45.4167	1	1	57.5363	26.36
DATA	523	7	31	0	0	ASCRP3012974	ASCRP3012974	7465.5	2736.5	4.955024e+001	5.683817e+000	98	22.5	6.182121e+000	0	0	0	0	0	0	51.6089	1	1	57.5363	23.8636
DATA	524	7	32	0	0	ASCRP3002755	ASCRP3002755	7490.77	2736.47	1.243342e+002	1.273945e+001	176	21	3.885872e+000	0	0	0	0	0	0	129.919	1	1	50.7771	21
DATA	525	7	33	0	0	Negative008	Negative008	7516.5	2736.5	2.657677e+001	3.836490e+000	75	21	4.169486e+000	0	0	0	0	0	0	27.8578	1	1	57.5363	21.6667
DATA	526	7	34	0	0	ASCRP3008861	ASCRP3008861	7541.67	2736.5	7.000114e+001	7.524119e+000	123	25.5	8.008329e+000	0	0	0	0	0	0	73.5901	1	1	57.5363	24.9333
DATA	527	7	35	0	0	ASCRP3006978	ASCRP3006978	7567.33	2736.5	2.089086e+002	2.107121e+001	266	24	5.786040e+000	0	0	0	0	0	0	220.239	1	1	57.5363	24
DATA	528	7	36	0	0	ASCRP3009035	ASCRP3009035	7592.2	2736.52	1.068131e+002	1.102813e+001	157	21	6.088614e+000	0	0	0	0	0	0	112.895	1	1	51.4001	20.9259
DATA	529	7	37	0	0	ASCRP3013294	ASCRP3013294	7617.69	2736.39	7.956421e+000	2.850506e+000	57	22	5.970717e+000	0	0	0	0	0	0	8.4302	1	0	51.0895	21.871
DATA	530	7	38	0	0	ASCRP3012311	ASCRP3012311	7643.42	2736.57	2.054576e+002	2.072648e+001	263	23	5.513061e+000	0	0	0	0	0	0	218.186	1	1	57.5363	22.0769
DATA	531	7	39	0	0	ASCRP3007531	ASCRP3007531	7668.58	2736.57	1.246893e+001	2.997132e+000	60	23	4.232380e+000	0	0	0	0	0	0	13.2684	1	0	57.5363	23.5
DATA	532	7	40	0	0	ASCRP3010531	ASCRP3010531	7694.04	2736.56	6.441874e+001	6.992722e+000	112.5	22	5.314154e+000	0	0	0	0	0	0	68.6772	1	1	51.0895	23.0333
DATA	533	7	41	0	0	ASCRP3002344	ASCRP3002344	7719.5	2736.5	1.674053e+002	1.695939e+001	225.5	24	6.505587e+000	0	0	0	0	0	0	178.769	1	1	52.9257	24.5862
DATA	534	7	42	0	0	ASCRP3003361	ASCRP3003361	7744.76	2736.82	4.612062e+002	4.620028e+001	532.5	22.5	5.892134e+000	0	0	0	0	0	0	493.211	1	1	50.4627	22.8
DATA	535	7	43	0	0	ASCRP3005946	ASCRP3005946	7770.29	2736.59	2.754169e+001	3.862889e+000	74	21	5.534499e+000	0	0	0	0	0	0	29.4901	1	1	52.0157	21.5455
DATA	536	7	44	0	0	ASCRP3010693	ASCRP3010693	7795.56	2736.74	1.103517e+002	1.136207e+001	164	21	7.110844e+000	0	0	0	0	0	0	118.278	1	1	49.5074	22.2222
DATA	537	7	45	0	0	ASCRP3004642	ASCRP3004642	7821.3	2736.52	1.370689e+002	1.397098e+001	190.5	24.5	7.862240e+000	0	0	0	0	0	0	147.038	1	1	51.0895	25.5
DATA	538	7	46	0	0	ASCRP3007273	ASCRP3007273	7846.59	2736.58	3.037091e+001	4.065040e+000	80	24	6.701957e+000	0	0	0	0	0	0	32.5991	1	1	49.5074	24.5882
DATA	539	7	47	0	0	ASCRP3004075	ASCRP3004075	7871.67	2736.5	2.897469e+002	2.910030e+001	360.5	25	6.978943e+000	0	0	0	0	0	0	311.129	1	1	57.5363	25.4375
DATA	540	7	48	0	0	ASCRP3001755	ASCRP3001755	7897.42	2736.57	2.552163e+002	2.566409e+001	321.5	23	5.899640e+000	0	0	0	0	0	0	274.102	1	1	57.5363	24.2333
DATA	541	7	49	0	0	ASCRP3002338	ASCRP3002338	7922.31	2736.45	8.109972e+001	8.547730e+000	134	21	4.388213e+000	0	0	0	0	0	0	87.101	1	1	50.1463	20.7778
DATA	542	7	50	0	0	ASCRP3007961	ASCRP3007961	7948.09	2736.87	1.203784e+001	2.957131e+000	58.5	22	6.968584e+000	0	0	0	0	0	0	12.9256	1	0	47.8731	22.0789
DATA	543	7	51	0	0	ASCRP3006901	ASCRP3006901	7973.5	2736.77	1.259398e+002	1.288058e+001	182	21	5.258401e+000	0	0	0	0	0	0	135.175	1	1	49.8279	21.3947
DATA	544	7	52	0	0	ASCRP3006849	ASCRP3006849	7998.91	2737.05	2.188325e+001	3.478316e+000	71	21.5	6.690188e+000	0	0	0	0	0	0	23.4738	1	1	49.8279	23
DATA	545	7	53	1028	1	(+)E1A_r60_a107	E1A_r60_a107	8024.01	2736.87	3.140508e+000	2.723819e+000	51	23	5.456320e+000	0	0	0	0	0	0	3.36633	1	0	46.8651	22.6667
DATA	546	7	54	0	0	ASCRP3002219	ASCRP3002219	8049.8	2737	3.167811e+002	3.179367e+001	394	23	5.549993e+000	0	0	0	0	0	0	339.241	1	1	49.1849	23.1875
DATA	547	7	55	0	0	ASCRP3003024	ASCRP3003024	8075.24	2737	6.416260e+002	6.421985e+001	726.5	22	6.348427e+000	0	0	0	0	0	0	686.382	1	1	46.8651	22.1429
DATA	548	7	56	0	0	ASCRP3002138	ASCRP3002138	8100.59	2737.09	1.105511e+002	1.138347e+001	162	23	5.678198e+000	0	0	0	0	0	0	118.119	1	1	49.1849	22.375
DATA	549	7	57	0	0	ASCRP3004191	ASCRP3004191	8125.8	2737	2.314925e+002	2.330826e+001	296	22	5.618709e+000	0	0	0	0	0	0	247.012	1	1	49.1849	21.6452
DATA	550	7	58	0	0	ASCRP3002496	ASCRP3002496	8151.15	2737.1	3.887818e+003	3.887914e+002	4202.5	21.5	4.528454e+000	0	0	0	0	0	0	4142.43	1	1	46.8651	21.9
DATA	551	7	59	0	0	ASCRP3007089	ASCRP3007089	8176.72	2736.91	3.809950e+002	3.819691e+001	450.5	24.5	6.568472e+000	0	0	0	0	0	0	405.315	1	1	48.8603	24.4
DATA	552	7	60	0	0	ASCRP3003304	ASCRP3003304	8202.11	2737.07	1.559463e+001	3.144607e+000	61.5	22	6.342450e+000	0	0	0	0	0	0	16.5628	1	1	46.8651	22.68
DATA	553	7	61	0	0	Negative016	Negative016	8227.15	2736.89	1.370547e+002	1.397575e+001	189	22	5.353724e+000	0	0	0	0	0	0	145.319	1	1	50.1463	23.0645
DATA	554	7	62	0	0	ASCRP3010218	ASCRP3010218	8252.61	2736.93	1.682557e+001	3.215446e+000	64	22	6.430773e+000	0	0	0	0	0	0	17.8087	1	1	53.8203	21.75
DATA	555	7	63	0	0	ASCRP3009868	ASCRP3009868	8278.37	2737	1.248829e+002	1.278643e+001	177	20	6.268119e+000	0	0	0	0	0	0	131.94	1	1	49.8279	21.5313
DATA	556	7	64	0	0	ASCRP3010674	ASCRP3010674	8303.74	2737.03	1.578577e+002	1.602352e+001	213	25	6.340082e+000	0	0	0	0	0	0	166.479	1	1	49.1849	24.2571
DATA	557	7	65	0	0	ASCRP3003450	ASCRP3003450	8329	2737	2.573266e+004	2.573268e+003	27076	25	5.686847e+000	0	0	0	0	0	0	27089.8	1	1	54.9904	25.2667
DATA	558	7	66	0	0	ASCRP3008202	ASCRP3008202	8354.47	2736.86	8.824667e+001	9.246135e+000	141	25	6.486759e+000	0	0	0	0	0	0	92.7376	1	1	48.8603	24.3214
DATA	559	7	67	0	0	ASCRP3000139	ASCRP3000139	8379.77	2737.1	2.570077e+003	2.570226e+002	2740.5	21	5.355123e+000	0	0	0	0	0	0	2696.29	1	1	46.5243	21.9655
DATA	560	7	68	0	0	ASCRP3006137	ASCRP3006137	8405.14	2737.24	1.317965e+002	1.346737e+001	182	24	6.715310e+000	0	0	0	0	0	0	138.045	1	1	48.8603	23.8462
DATA	561	7	69	0	0	ASCRP3005288	ASCRP3005288	8430.57	2737.11	1.353936e+001	3.085986e+000	60	23	6.852241e+000	0	0	0	0	0	0	14.1599	1	0	49.1849	24.8966
DATA	562	7	70	0	0	ASCRP3005672	ASCRP3005672	8456.03	2736.88	8.507467e+000	2.904348e+000	53.5	23	6.529363e+000	0	0	0	0	0	0	8.88506	1	0	46.8651	23.1515
DATA	563	7	71	0	0	ASCRP3006973	ASCRP3006973	8481.5	2737	1.599438e+002	1.623424e+001	209.5	19	4.724556e+000	0	0	0	0	0	0	166.839	1	1	49.8279	19.6071
DATA	564	7	72	0	0	ASCRP3011889	ASCRP3011889	8506.77	2737.09	2.337198e+002	2.353711e+001	288	24	4.373906e+000	0	0	0	0	0	0	243.546	1	1	49.1849	22.8519
DATA	565	7	73	0	0	ASCRP3004116	ASCRP3004116	8532.5	2737	2.832529e+000	2.785477e+000	47	27	8.648403e+000	0	0	0	0	0	0	-0.267502	0	0	54.1152	26.7778
DATA	566	7	74	0	0	ASCRP3009596	ASCRP3009596	8557.5	2737	1.948048e+002	1.967883e+001	250	23.5	8.718592e+000	0	0	0	0	0	0	202.717	1	1	54.1152	24.5769
DATA	567	7	75	0	0	ASCRP3000987	ASCRP3000987	8582.93	2737	1.171506e+002	1.204219e+001	168	20	4.942308e+000	0	0	0	0	0	0	121.875	1	1	46.8651	20.6563
DATA	568	7	76	0	0	ASCRP3006728	ASCRP3006728	8608.5	2737.18	7.667773e+001	8.158784e+000	124	23	6.737838e+000	0	0	0	0	0	0	79.7735	1	1	49.1849	23.9615
DATA	569	7	77	0	0	ASCRP3002500	ASCRP3002500	8633.88	2737.09	1.158086e+003	1.158421e+002	1260	23	5.253746e+000	0	0	0	0	0	0	1205.3	1	1	47.5395	22.75
DATA	570	7	78	0	0	ASCRP3003520	ASCRP3003520	8659.19	2737.08	1.377840e+002	1.405694e+001	187.5	25.5	5.517891e+000	0	0	0	0	0	0	143.512	1	1	47.8731	24.9667
DATA	571	7	79	0	0	ASCRP3012028	ASCRP3012028	8684.56	2737.13	3.062885e+001	4.137136e+000	78	24	6.226632e+000	0	0	0	0	0	0	31.9403	1	1	48.8603	23.3235
DATA	572	7	80	0	0	ASCRP3010125	ASCRP3010125	8710.35	2737.26	1.560851e+002	1.585352e+001	212.5	23.5	7.043357e+000	0	0	0	0	0	0	163.044	1	1	48.8603	24.4375
DATA	573	7	81	0	0	ASCRP3009549	ASCRP3009549	8735.28	2737.09	1.082207e+003	1.082561e+002	1166.5	24	7.072983e+000	0	0	0	0	0	0	1132.82	1	1	49.8279	24.7931
DATA	574	7	82	0	0	ASCRP3007793	ASCRP3007793	8760.74	2737.03	2.002479e+002	2.021454e+001	256.5	25	6.110048e+000	0	0	0	0	0	0	210.176	1	1	49.1849	24.725
DATA	575	8	1	0	0	ASCRP3011536	ASCRP3011536	6716.5	2743.5	5.814619e+001	6.523311e+000	104.5	23	5.124070e+000	0	0	0	0	0	0	57.0296	1	1	50.4627	22.5122
DATA	576	8	2	0	0	ASCRP3002027	ASCRP3002027	6741.91	2743.53	2.781125e+001	4.066084e+000	73	21	5.538629e+000	0	0	0	0	0	0	27.1924	1	1	51.7088	21.9688
DATA	577	8	3	0	0	ASCRP3008166	ASCRP3008166	6767.38	2743.37	3.217341e+001	4.380937e+000	79	22	6.273515e+000	0	0	0	0	0	0	31.381	1	1	50.7771	24.0968
DATA	578	8	4	0	0	ASCRP3006103	ASCRP3006103	6792.45	2743.67	6.482969e+001	7.134486e+000	111.5	22.5	6.841370e+000	0	0	0	0	0	0	63.1235	1	1	52.0157	23.25
DATA	579	8	5	0	0	ASCRP3006374	ASCRP3006374	6817.86	2743.58	1.122236e+003	1.122633e+002	1137	23	6.006385e+000	0	0	0	0	0	0	1091.42	1	1	50.1463	23.08
DATA	580	8	6	0	0	ASCRP3000518	ASCRP3000518	6843.5	2744	1.366244e+001	3.281747e+000	59	23	5.538914e+000	0	0	0	0	0	0	13.2795	1	0	65	22.2903
DATA	581	8	7	0	0	ASCRP3002080	ASCRP3002080	6868.61	2743.93	9.393492e+001	9.856077e+000	134	22.5	6.045193e+000	0	0	0	0	0	0	91.2955	1	1	53.8203	22.8125
DATA	582	8	8	0	0	ASCRP3003808	ASCRP3003808	6894.18	2743.68	3.319034e+002	3.332410e+001	358	22	6.198681e+000	0	0	0	0	0	0	322.709	1	1	47.8731	23.069
DATA	583	8	9	0	0	ASCRP3005191	ASCRP3005191	6919.33	2743.96	2.438981e+001	3.851044e+000	72	22	5.764654e+000	0	0	0	0	0	0	23.7347	1	1	49.1849	22.8649
DATA	584	8	10	0	0	ASCRP3013121	ASCRP3013121	6944.68	2743.8	4.894103e+001	5.728148e+000	93.5	21	7.006236e+000	0	0	0	0	0	0	47.6868	1	1	48.8603	22.0588
DATA	585	8	11	0	1	RC12	RC12	6970.5	2744	3.021662e+000	2.971468e+000	42.5	20	8.192312e+000	0	0	0	0	0	0	-4.1444	0	0	54.1152	22.2258
DATA	586	8	12	0	0	ASCRP3003784	ASCRP3003784	6995.5	2744	3.015734e+000	2.970241e+000	47.5	23.5	5.349554e+000	0	0	0	0	0	0	1.61624	0	0	54.1152	23.3929
DATA	587	8	13	0	0	ASCRP3013477	ASCRP3013477	7021.16	2743.78	1.043667e+002	1.084796e+001	147.5	24	5.207243e+000	0	0	0	0	0	0	102.301	1	1	48.5334	24.3462
DATA	588	8	14	0	0	ASCRP3002643	ASCRP3002643	7046.5	2743.76	3.049070e+001	4.243365e+000	75	21	3.602535e+000	0	0	0	0	0	0	29.9643	1	1	48.5334	21.75
DATA	589	8	15	0	0	AS_circRNA_control214	AS_circRNA_control214	7071.85	2743.89	5.217199e+002	5.225493e+001	563	21	5.880418e+000	0	0	0	0	0	0	514.159	1	1	47.8731	22.2
DATA	590	8	16	0	0	ASCRP3002055	ASCRP3002055	7097.24	2743.69	5.315806e+001	6.071722e+000	101	23	5.782334e+000	0	0	0	0	0	0	52.5468	1	1	48.2044	23.3462
DATA	591	8	17	0	0	ASCRP3008346	ASCRP3008346	7122.59	2743.85	7.602690e+001	8.145783e+000	121	25	3.439486e+000	0	0	0	0	0	0	75.3945	1	1	48.5334	24.7778
DATA	592	8	18	0	0	ASCRP3007112	ASCRP3007112	7147.72	2743.99	5.281534e+001	6.032466e+000	98	20	7.257296e+000	0	0	0	0	0	0	52.5509	1	1	49.1849	22.0938
DATA	593	8	19	0	0	Negative021	Negative021	7173.5	2744	5.052787e+000	2.948086e+000	53	24	8.619202e+000	0	0	0	0	0	0	5.04538	1	0	65	24.8276
DATA	594	8	20	0	0	ASCRP3007049	ASCRP3007049	7198.27	2743.84	1.502593e+002	1.530214e+001	200	24.5	7.195465e+000	0	0	0	0	0	0	150.567	1	1	49.5074	25.1333
DATA	595	8	21	0	0	ASCRP3006336	ASCRP3006336	7224.5	2744	4.534088e+004	4.534089e+003	45652	24	4.808654e+000	0	0	0	0	0	0	45606.4	1	1	54.1152	25.1379
DATA	596	8	22	0	0	ASCRP3006748	ASCRP3006748	7249.51	2744.07	1.058247e+001	3.061473e+000	57	20	6.864092e+000	0	0	0	0	0	0	10.6836	1	0	50.1463	21.5172
DATA	597	8	23	0	0	ASCRP3002706	ASCRP3002706	7275	2744	2.624923e+001	3.883415e+000	72	22	6.159957e+000	0	0	0	0	0	0	26.6002	1	1	65	22.8485
DATA	598	8	24	0	0	ASCRP3006281	ASCRP3006281	7300.5	2744	1.319826e+001	3.141809e+000	60	25	5.701502e+000	0	0	0	0	0	0	13.4254	1	0	54.1152	24.7407
DATA	599	8	25	0	0	ASCRP3010672	ASCRP3010672	7325.5	2743.82	9.975127e+001	1.037171e+001	143	21	5.169462e+000	0	0	0	0	0	0	101.843	1	1	49.1849	20.84
DATA	600	8	26	0	0	ASCRP3001220	ASCRP3001220	7351.13	2743.96	1.040192e+002	1.078002e+001	154	20	6.222056e+000	0	0	0	0	0	0	106.599	1	1	49.1849	21.2258
DATA	601	8	27	0	0	ASCRP3012013	ASCRP3012013	7376.49	2743.96	9.379489e+001	9.794150e+000	144.5	21.5	5.707755e+000	0	0	0	0	0	0	96.4736	1	1	49.8279	22.4615
DATA	602	8	28	0	0	ASCRP3003103	ASCRP3003103	7401.84	2743.9	3.975129e+002	3.985045e+001	453.5	24	7.409399e+000	0	0	0	0	0	0	410.335	1	1	49.8279	23.5625
DATA	603	8	29	0	0	ASCRP3002116	ASCRP3002116	7427.44	2743.79	4.500184e+002	4.508885e+001	514	22.5	4.824297e+000	0	0	0	0	0	0	466.18	1	1	49.1849	21.9231
DATA	604	8	30	0	0	ASCRP3001291	ASCRP3001291	7452.77	2743.8	5.066441e+003	5.066518e+002	5184	26	5.965177e+000	0	0	0	0	0	0	5266.22	1	1	50.1463	25.4
DATA	605	8	31	0	1	RC6	RC6	7478.62	2743.85	2.827857e+000	2.780883e+000	39	22.5	4.818554e+000	0	0	0	0	0	0	-6.21464	0	0	48.5334	22.4615
DATA	606	8	32	0	0	ASCRP3004760	ASCRP3004760	7503.32	2743.99	3.027732e+001	4.105281e+000	75	22	3.720215e+000	0	0	0	0	0	0	31.6731	1	1	49.1849	22.56
DATA	607	8	33	0	0	ASCRP3011137	ASCRP3011137	7528.72	2743.87	3.688230e+003	3.688334e+002	3743.5	23	7.392964e+000	0	0	0	0	0	0	3869.92	1	1	48.8603	24.4516
DATA	608	8	34	0	0	ASCRP3008561	ASCRP3008561	7554.41	2743.91	2.067487e+002	2.085776e+001	261	26.5	6.786412e+000	0	0	0	0	0	0	217.56	1	1	49.8279	26.8462
DATA	609	8	35	0	0	ASCRP3013005	ASCRP3013005	7579.69	2744	8.456289e+002	8.460755e+001	926	24	7.680495e+000	0	0	0	0	0	0	892.228	1	1	50.4627	23.36
DATA	610	8	36	0	0	ASCRP3003176	ASCRP3003176	7605.23	2744.03	1.301200e+001	3.034895e+000	60	20	6.181902e+000	0	0	0	0	0	0	13.7638	1	0	49.1849	20.8182
DATA	611	8	37	0	0	ASCRP3002218	ASCRP3002218	7630.5	2744.2	2.781688e+000	2.735991e+000	47	23	5.556502e+000	0	0	0	0	0	0	0.560398	0	0	47.2035	22.4333
DATA	612	8	38	0	0	ASCRP3007456	ASCRP3007456	7655.94	2744.14	1.498129e+002	1.522793e+001	204	23.5	2.941150e+000	0	0	0	0	0	0	159.176	1	1	48.8603	23.9583
DATA	613	8	39	0	0	ASCRP3004516	ASCRP3004516	7681.2	2744	6.318743e+002	6.324613e+001	726	26	4.765175e+000	0	0	0	0	0	0	672.673	1	1	49.1849	24.7241
DATA	614	8	40	0	0	ASCRP3001143	ASCRP3001143	7706.44	2743.97	5.360097e+001	6.010549e+000	102	23	6.774398e+000	0	0	0	0	0	0	57.1611	1	1	48.5334	24.3226
DATA	615	8	41	0	0	ASCRP3010007	ASCRP3010007	7732.28	2744.09	3.821870e+002	3.831503e+001	450	26.5	5.349677e+000	0	0	0	0	0	0	408.208	1	1	48.8603	25.7857
DATA	616	8	42	0	0	ASCRP3007455	ASCRP3007455	7757.41	2744.09	1.206489e+002	1.236589e+001	177.5	22.5	5.670284e+000	0	0	0	0	0	0	129.033	1	1	49.1849	22.3214
DATA	617	8	43	0	0	ASCRP3007885	ASCRP3007885	7782.87	2743.96	2.116915e+002	2.134174e+001	268	21	3.492936e+000	0	0	0	0	0	0	226.661	1	1	49.1849	19.8438
DATA	618	8	44	0	0	ASCRP3012863	ASCRP3012863	7808.5	2743.92	1.023688e+001	2.893307e+000	55	21	6.287254e+000	0	0	0	0	0	0	10.9709	1	0	49.1849	22.6207
DATA	619	8	45	0	0	ASCRP3000180	ASCRP3000180	7833.65	2743.93	1.962957e+002	1.981497e+001	258	24	6.153676e+000	0	0	0	0	0	0	210.518	1	1	49.1849	23.6429
DATA	620	8	46	0	0	Negative055	Negative055	7859.42	2744.43	2.748667e+000	2.703008e+000	45.5	23	5.559004e+000	0	0	0	0	0	0	-0.381157	0	0	57.5363	22.4571
DATA	621	8	47	0	0	ASCRP3008652	ASCRP3008652	7884.4	2744.29	9.664722e+001	1.003537e+001	151	24.5	6.778007e+000	0	0	0	0	0	0	103.729	1	1	50.4627	25.3
DATA	622	8	48	0	0	ASCRP3001620	ASCRP3001620	7910	2744.46	4.197505e+001	4.991969e+000	90	23	7.824655e+000	0	0	0	0	0	0	45.0544	1	1	55.8519	25.3243
DATA	623	8	49	0	0	ASCRP3011108	ASCRP3011108	7934.96	2744.36	6.556676e+001	7.091690e+000	117	23	5.135148e+000	0	0	0	0	0	0	70.3703	1	1	48.8603	22.4286
DATA	624	8	50	0	0	ASCRP3003869	ASCRP3003869	7960.62	2744.3	4.637702e+002	4.645572e+001	548	23	4.445344e+000	0	0	0	0	0	0	497.602	1	1	53.2255	23.2414
DATA	625	8	51	0	0	ASCRP3001873	ASCRP3001873	7986.07	2744.37	6.479913e+001	7.021586e+000	113.5	20	6.511528e+000	0	0	0	0	0	0	69.4925	1	1	52.0157	21.8
DATA	626	8	52	0	0	ASCRP3010362	ASCRP3010362	8011.44	2744.26	5.034711e+002	5.041979e+001	588	20	5.148507e+000	0	0	0	0	0	0	539.589	1	1	49.5074	20.7407
DATA	627	8	53	0	0	ASCRP3007656	ASCRP3007656	8036.9	2744.13	2.104075e+003	2.104249e+002	2306	23	4.971308e+000	0	0	0	0	0	0	2253.18	1	1	46.8651	22.2059
DATA	628	8	54	0	0	ASCRP3004329	ASCRP3004329	8062.24	2744.33	7.347273e+002	7.352273e+001	825	23	6.359907e+000	0	0	0	0	0	0	786.015	1	1	49.1849	22.3214
DATA	629	8	55	0	0	ASCRP3010424	ASCRP3010424	8087.61	2744.48	1.019454e+002	1.054963e+001	157	24	5.791314e+000	0	0	0	0	0	0	108.938	1	1	51.7088	23.4063
DATA	630	8	56	130	1	(+)eQC-40	EQC	8113.16	2744.14	1.640230e+001	3.174062e+000	66	22	5.809638e+000	0	0	0	0	0	0	17.5057	1	1	48.5334	21.4242
DATA	631	8	57	0	0	A_23_P128613	NM_024089	8138.31	2744.4	6.593735e+001	7.133169e+000	118	20	5.006777e+000	0	0	0	0	0	0	70.2757	1	1	52.0157	21.0333
DATA	632	8	58	0	0	ASCRP3011437	ASCRP3011437	8163.89	2744.5	3.524865e+001	4.455522e+000	81.5	23	5.732351e+000	0	0	0	0	0	0	37.5115	1	1	56.9804	22.8788
DATA	633	8	59	0	0	Negative019	Negative019	8189.41	2744.28	2.775635e+000	2.729528e+000	44	23	6.562560e+000	0	0	0	0	0	0	-1.6053	0	0	46.8651	21.6087
DATA	634	8	60	0	0	ASCRP3009029	ASCRP3009029	8214.62	2744.37	1.693977e+002	1.715898e+001	225.5	22	5.874886e+000	0	0	0	0	0	0	179.695	1	1	50.7771	22.2857
DATA	635	8	61	0	0	ASCRP3006417	ASCRP3006417	8240.2	2744.56	8.534055e+002	8.538448e+001	946	22	6.324555e+000	0	0	0	0	0	0	903.719	1	1	54.9904	22.6667
DATA	636	8	62	0	0	ASCRP3005275	ASCRP3005275	8265.5	2744.5	2.743567e+001	3.879934e+000	74	20	7.076117e+000	0	0	0	0	0	0	29.0029	1	1	57.5363	22
DATA	637	8	63	0	0	ASCRP3010730	ASCRP3010730	8290.79	2744.4	1.510917e+002	1.535709e+001	201.5	21.5	6.720701e+000	0	0	0	0	0	0	159.443	1	1	50.1463	23.2667
DATA	638	8	64	0	0	ASCRP3005527	ASCRP3005527	8316.33	2744.5	5.567771e+002	5.574574e+001	629	25	5.243792e+000	0	0	0	0	0	0	586.513	1	1	57.5363	24.6429
DATA	639	8	65	66	-1	(-)3xSLv1	NegativeControl	8341.58	2744.57	2.804504e+000	2.757918e+000	41	25	6.107918e+000	0	0	0	0	0	0	-5.20779	0	0	65	24.84
DATA	640	8	66	0	0	A_23_P39682	NM_001079	8367.11	2744.5	5.434704e+000	2.815538e+000	52	21	5.284050e+000	0	0	0	0	0	0	5.70543	1	0	56.9804	21.7241
DATA	641	8	67	0	0	ASCRP3008689	ASCRP3008689	8392.5	2744.23	1.592606e+002	1.616465e+001	212	21	5.387809e+000	0	0	0	0	0	0	166.925	1	1	49.8279	21.5185
DATA	642	8	68	0	0	ASCRP3004444	ASCRP3004444	8417.81	2744.2	6.399032e+001	6.973330e+000	112	23	6.230190e+000	0	0	0	0	0	0	66.9685	1	1	46.1809	23.6207
DATA	643	8	69	0	0	ASCRP3010037	ASCRP3010037	8443.39	2744.63	2.101461e+002	2.119705e+001	272	24	6.171937e+000	0	0	0	0	0	0	219.617	1	1	51.7088	23.9697
DATA	644	8	70	0	0	ASCRP3004856	ASCRP3004856	8468.78	2744.34	2.678570e+001	3.859444e+000	77	20	6.828115e+000	0	0	0	0	0	0	27.958	1	1	49.5074	20.8621
DATA	645	8	71	0	0	ASCRP3012390	ASCRP3012390	8494.18	2744.24	5.072962e+001	5.785503e+000	99.5	21	4.697272e+000	0	0	0	0	0	0	52.8934	1	1	48.5334	21.0667
DATA	646	8	72	0	0	ASCRP3003917	ASCRP3003917	8519.5	2744.5	1.774255e+002	1.795964e+001	234	24	4.964648e+000	0	0	0	0	0	0	184.835	1	1	52.9257	24.0909
DATA	647	8	73	0	0	ASCRP3012865	ASCRP3012865	8544.81	2744.52	2.054784e+002	2.073580e+001	257	26	8.625359e+000	0	0	0	0	0	0	213.927	1	1	49.8279	25.2143
DATA	648	8	74	0	0	ASCRP3003471	ASCRP3003471	8570.14	2744.66	7.829310e+000	2.894534e+000	54	21	5.714496e+000	0	0	0	0	0	0	8.14839	1	0	48.8603	22.8571
DATA	649	8	75	0	0	ASCRP3005090	ASCRP3005090	8595.78	2744.03	1.954672e+001	3.404017e+000	67	21	4.425002e+000	0	0	0	0	0	0	20.3417	1	1	47.2035	21.2258
DATA	650	8	76	0	0	ASCRP3002433	ASCRP3002433	8621	2744.5	3.181290e+003	3.181412e+002	3383.5	23	5.095524e+000	0	0	0	0	0	0	3311.68	1	1	48.5334	23.0333
DATA	651	8	77	1028	1	(+)E1A_r60_a135	E1A_r60_a135	8646.4	2744.76	8.652673e+000	2.915501e+000	56	25	4.565590e+000	0	0	0	0	0	0	9.01337	1	0	49.1849	24.7308
DATA	652	8	78	0	0	ASCRP3007406	ASCRP3007406	8671.58	2744.57	8.362058e+001	8.812458e+000	132.5	25.5	7.006909e+000	0	0	0	0	0	0	87.1967	1	1	65	24.75
DATA	653	8	79	0	0	ASCRP3007326	ASCRP3007326	8697.58	2744.71	3.022086e+001	4.104198e+000	79	27.5	6.906927e+000	0	0	0	0	0	0	31.5622	1	1	50.7771	25.8125
DATA	654	8	80	0	0	ASCRP3000513	ASCRP3000513	8722.81	2744.61	1.051633e+004	1.051636e+003	11007	23	6.458469e+000	0	0	0	0	0	0	11004.7	1	1	53.8203	23.6129
DATA	655	8	81	0	0	ASCRP3011895	ASCRP3011895	8748.26	2744.47	1.563162e+002	1.587421e+001	211.5	22.5	6.582525e+000	0	0	0	0	0	0	163.985	1	1	51.0895	23.3438
DATA	656	8	82	0	0	ASCRP3006745	ASCRP3006745	8773.68	2744.41	2.306223e+001	3.593733e+000	73.5	23	5.822919e+000	0	0	0	0	0	0	24.2678	1	1	50.1463	23.4522
DATA	657	9	1	0	0	ASCRP3005249	ASCRP3005249	6703.57	2751	2.018795e+002	2.040236e+001	246	23	6.228145e+000	0	0	0	0	0	0	198.465	1	1	49.8279	23.1198
DATA	658	9	2	0	0	ASCRP3000898	ASCRP3000898	6729	2750.87	2.520974e+001	3.888435e+000	71.5	22.5	5.939685e+000	0	0	0	0	0	0	24.6962	1	1	54.4085	22.4118
DATA	659	9	3	0	0	ASCRP3013539	ASCRP3013539	6754.44	2750.9	1.626496e+002	1.653368e+001	201	22	6.048549e+000	0	0	0	0	0	0	158.892	1	1	49.5074	22.4194
DATA	660	9	4	0	0	ASCRP3011218	ASCRP3011218	6779.61	2750.93	5.632684e+001	6.370087e+000	100	23.5	7.673565e+000	0	0	0	0	0	0	54.9099	1	1	53.8203	24.0714
DATA	661	9	5	0	0	ASCRP3003085	ASCRP3003085	6805.44	2750.79	5.217466e+002	5.225967e+001	554	26	5.633639e+000	0	0	0	0	0	0	507.847	1	1	49.1849	24.2593
DATA	662	9	6	0	0	ASCRP3006470	ASCRP3006470	6830.51	2750.83	1.906762e+001	3.539695e+000	64.5	23	5.061932e+000	0	0	0	0	0	0	18.5432	1	1	49.1849	22.8621
DATA	663	9	7	0	0	ASCRP3012225	ASCRP3012225	6855.91	2750.92	3.217662e+003	3.217800e+002	3125	23	6.262826e+000	0	0	0	0	0	0	3128.04	1	1	51.7088	22.8667
DATA	664	9	8	1028	1	(+)E1A_r60_a22	E1A_r60_a22	6881.43	2750.81	1.141599e+002	1.179925e+001	155	21	6.945519e+000	0	0	0	0	0	0	110.996	1	1	49.5074	22.9667
DATA	665	9	9	0	0	ASCRP3013318	ASCRP3013318	6906.68	2750.44	5.094211e+000	3.024286e+000	52	23	5.897959e+000	0	0	0	0	0	0	4.95602	1	0	47.2035	23.3947
DATA	666	9	10	0	0	ASCRP3004906	ASCRP3004906	6931.88	2750.96	2.230276e+001	3.720519e+000	66	23	6.260143e+000	0	0	0	0	0	0	21.7206	1	1	47.5395	23.7576
DATA	667	9	11	0	0	ASCRP3010890	ASCRP3010890	6957.66	2750.95	3.006014e+001	4.228284e+000	75	21.5	6.875623e+000	0	0	0	0	0	0	29.3182	1	1	49.1849	22.375
DATA	668	9	12	0	0	ASCRP3001525	ASCRP3001525	6982.8	2751	4.532699e+003	4.532796e+002	4399.5	25.5	7.430810e+000	0	0	0	0	0	0	4428.71	1	1	49.1849	25.4286
DATA	669	9	13	0	0	ASCRP3003860	ASCRP3003860	7008.43	2750.93	1.592082e+001	3.362718e+000	62	24	5.652716e+000	0	0	0	0	0	0	15.5889	1	1	49.1849	24.1034
DATA	670	9	14	0	0	ASCRP3005466	ASCRP3005466	7033.81	2751.03	1.206472e+002	1.242129e+001	163.5	23	5.205905e+000	0	0	0	0	0	0	118.418	1	1	49.1849	23.3333
DATA	671	9	15	0	0	ASCRP3012836	ASCRP3012836	7059.24	2751	2.935595e+002	2.950349e+001	337	21	4.948452e+000	0	0	0	0	0	0	288.908	1	1	46.8651	22.8889
DATA	672	9	16	0	0	ASCRP3012025	ASCRP3012025	7084.68	2751	2.309207e+003	2.309394e+002	2334	22	6.484257e+000	0	0	0	0	0	0	2279.23	1	1	49.1849	22.7407
DATA	673	9	17	0	0	ASCRP3001370	ASCRP3001370	7109.86	2750.89	7.633670e+001	8.176423e+000	122	25	3.905125e+000	0	0	0	0	0	0	75.5777	1	1	47.8731	25.4
DATA	674	9	18	0	0	ASCRP3005313	ASCRP3005313	7135.41	2751.09	4.028617e+002	4.039184e+001	446	23	6.634739e+000	0	0	0	0	0	0	400.17	1	1	49.1849	22.2609
DATA	675	9	19	0	0	ASCRP3004975	ASCRP3004975	7160.74	2751.03	1.207340e+002	1.241910e+001	166	20.5	7.073147e+000	0	0	0	0	0	0	120.336	1	1	49.1849	22.9706
DATA	676	9	20	0	0	CUST_15_PI418767722	NM_001614	7186.16	2751.08	1.680433e+003	1.680683e+002	1688	28	8.784456e+000	0	0	0	0	0	0	1680.81	1	1	52.0157	26.6
DATA	677	9	21	0	1	ETG10_13482	ETG10_13482	7211.5	2751	2.937912e+000	2.889110e+000	43	26	5.555979e+000	0	0	0	0	0	0	-3.31926	0	0	54.1152	26.3143
DATA	678	9	22	0	0	Negative053	Negative053	7237	2751	2.927083e+000	2.880063e+000	47	22	4.738767e+000	0	0	0	0	0	0	0.967927	0	0	54.9904	22.5484
DATA	679	9	23	0	0	ASCRP3007353	ASCRP3007353	7262.26	2750.97	2.839699e+001	4.035883e+000	77	20	4.380543e+000	0	0	0	0	0	0	28.7175	1	1	49.1849	20.1786
DATA	680	9	24	0	0	ASCRP3007732	ASCRP3007732	7287.8	2751	1.008986e+004	1.008990e+003	10181.5	25	4.761435e+000	0	0	0	0	0	0	10242.2	1	1	49.1849	24.1333
DATA	681	9	25	0	0	ASCRP3011061	ASCRP3011061	7313.31	2751	2.143540e+002	2.162356e+001	265.5	25	5.850802e+000	0	0	0	0	0	0	218.407	1	1	50.4627	23.1667
DATA	682	9	26	0	0	ASCRP3013176	ASCRP3013176	7338.55	2751.16	1.283314e+001	3.112782e+000	58.5	20.5	6.995823e+000	0	0	0	0	0	0	13.124	1	0	49.8279	21.3077
DATA	683	9	27	0	0	ASCRP3009451	ASCRP3009451	7363.93	2751	1.161624e+003	1.161967e+002	1246.5	25	6.721959e+000	0	0	0	0	0	0	1192.32	1	1	46.8651	23.5517
DATA	684	9	28	0	0	ASCRP3003044	ASCRP3003044	7389.37	2751	9.043220e+002	9.047602e+001	985	24.5	6.426986e+000	0	0	0	0	0	0	931.573	1	1	49.8279	24.1154
DATA	685	9	29	0	0	ASCRP3006650	ASCRP3006650	7414.88	2750.91	6.275205e+001	6.873752e+000	112	24	7.257426e+000	0	0	0	0	0	0	64.8726	1	1	47.5395	23.7647
DATA	686	9	30	0	0	ASCRP3000468	ASCRP3000468	7440.39	2751.07	2.119975e+001	3.508653e+000	66	21	5.451464e+000	0	0	0	0	0	0	21.9916	1	1	53.8203	21.9615
DATA	687	9	31	0	0	ASCRP3011627	ASCRP3011627	7465.45	2750.92	3.381501e+001	4.381749e+000	81	24	4.489304e+000	0	0	0	0	0	0	35.1935	1	1	48.8603	24.3333
DATA	688	9	32	0	0	ASCRP3008713	ASCRP3008713	7490.83	2751	3.166076e+001	4.211865e+000	76	23	4.156286e+000	0	0	0	0	0	0	33.0568	1	1	50.4627	21.9667
DATA	689	9	33	0	0	ASCRP3010472	ASCRP3010472	7516.69	2751.09	3.639708e+001	4.573336e+000	84	21	4.651193e+000	0	0	0	0	0	0	38.1203	1	1	49.1849	21.8214
DATA	690	9	34	0	0	A_23_P87879	NM_001781	7541.63	2751.01	8.621875e+001	9.053224e+000	136	26.5	6.885000e+000	0	0	0	0	0	0	90.5597	1	1	50.1463	26.625
DATA	691	9	35	0	0	ASCRP3008126	ASCRP3008126	7567.09	2751.07	1.567182e+002	1.591189e+001	210	25	6.354001e+000	0	0	0	0	0	0	165.063	1	1	54.4085	24.96
DATA	692	9	36	0	0	ASCRP3013116	ASCRP3013116	7592.59	2751.09	1.728154e+002	1.749842e+001	234	20.5	6.439143e+000	0	0	0	0	0	0	182.49	1	1	49.1849	21.1471
DATA	693	9	37	0	0	ASCRP3010020	ASCRP3010020	7618.24	2751.02	2.038727e+002	2.057054e+001	261	22	5.464169e+000	0	0	0	0	0	0	215.811	1	1	51.0895	22
DATA	694	9	38	0	0	ASCRP3011741	ASCRP3011741	7643.53	2751.06	1.429374e+002	1.455281e+001	193	23	4.730398e+000	0	0	0	0	0	0	151.641	1	1	49.8279	22.72
DATA	695	9	39	0	0	ASCRP3002220	ASCRP3002220	7668.65	2751.09	9.424031e+002	9.427979e+001	1047	23	4.479011e+000	0	0	0	0	0	0	1001.8	1	1	49.5074	22.3077
DATA	696	9	40	0	0	ASCRP3013082	ASCRP3013082	7694.09	2751.07	2.769248e+000	2.723247e+000	45.5	27	5.484491e+000	0	0	0	0	0	0	-0.594023	0	0	54.4085	25.2813
DATA	697	9	41	0	0	ASCRP3000301	ASCRP3000301	7719.47	2751.28	5.922373e+003	5.922435e+002	6422	23	5.882767e+000	0	0	0	0	0	0	6317.4	1	1	51.7088	24.6176
DATA	698	9	42	0	0	ASCRP3011251	ASCRP3011251	7744.91	2751.26	8.657282e+001	9.073013e+000	138	22	5.413374e+000	0	0	0	0	0	0	92.4795	1	1	48.2044	22.7692
DATA	699	9	43	0	0	ASCRP3008933	ASCRP3008933	7770.15	2751.16	2.270150e+003	2.270312e+002	2480	21	3.726580e+000	0	0	0	0	0	0	2428	1	1	47.5395	20.6286
DATA	700	9	44	0	0	ASCRP3000257	ASCRP3000257	7795.5	2751.61	6.159573e+001	6.728971e+000	113	21	8.035957e+000	0	0	0	0	0	0	65.9431	1	1	51.7088	23.9375
DATA	701	9	45	0	0	ASCRP3001961	ASCRP3001961	7821.01	2751.35	2.636931e+001	3.778880e+000	73	22	7.905227e+000	0	0	0	0	0	0	28.2539	1	1	50.1463	24.7241
DATA	702	9	46	0	0	ASCRP3007037	ASCRP3007037	7846.11	2751.5	6.967184e+002	6.972434e+001	765	24	6.237144e+000	0	0	0	0	0	0	746.946	1	1	54.1152	23.3529
DATA	703	9	47	0	0	ASCRP3008772	ASCRP3008772	7871.88	2751.3	3.058100e+002	3.070031e+001	382	24	6.801644e+000	0	0	0	0	0	0	327.993	1	1	50.7771	24.0645
DATA	704	9	48	0	0	ASCRP3003456	ASCRP3003456	7897.09	2751.31	6.562555e+001	7.097624e+000	119	24	7.036835e+000	0	0	0	0	0	0	70.3994	1	1	49.8279	25.2727
DATA	705	9	49	0	0	ASCRP3007008	ASCRP3007008	7922.58	2751.41	2.651148e+002	2.664897e+001	331	22	7.595030e+000	0	0	0	0	0	0	284.397	1	1	52.9257	24.8438
DATA	706	9	50	0	0	Negative049	Negative049	7948	2751.46	2.749792e+000	2.704114e+000	45	24	4.858845e+000	0	0	0	0	0	0	-1.22458	0	0	55.8519	23.5862
DATA	707	9	51	0	0	ASCRP3007723	ASCRP3007723	7973.34	2751.27	3.761073e+001	4.632845e+000	84	24	7.006621e+000	0	0	0	0	0	0	40.3234	1	1	50.4627	23.9375
DATA	708	9	52	0	0	ASCRP3005794	ASCRP3005794	7998.62	2751.57	5.567494e+001	6.190564e+000	108	21	6.607175e+000	0	0	0	0	0	0	59.6557	1	1	50.4627	22.3929
DATA	709	9	53	0	0	ASCRP3000949	ASCRP3000949	8024.33	2751.5	1.266380e+002	1.295024e+001	183.5	23.5	5.781560e+000	0	0	0	0	0	0	135.593	1	1	57.5363	23.5667
DATA	710	9	54	0	1	ETG05_36762	ETG05_36762	8049.5	2751.5	3.756219e+001	4.632382e+000	87	23	5.036376e+000	0	0	0	0	0	0	40.183	1	1	57.5363	23.4286
DATA	711	9	55	0	0	ASCRP3001986	ASCRP3001986	8074.94	2751.38	1.477534e+002	1.502251e+001	202	23	6.510372e+000	0	0	0	0	0	0	157.9	1	1	50.7771	22.5806
DATA	712	9	56	0	0	ASCRP3005036	ASCRP3005036	8100.36	2751.57	2.056432e+003	2.056611e+002	2221	23	6.038051e+000	0	0	0	0	0	0	2195.03	1	1	52.9257	22.4839
DATA	713	9	57	0	0	ASCRP3002737	ASCRP3002737	8125.8	2751.51	1.425425e+002	1.451156e+001	194	20	6.124300e+000	0	0	0	0	0	0	151.952	1	1	49.5074	21.0938
DATA	714	9	58	0	0	ASCRP3010409	ASCRP3010409	8151.28	2751.78	1.451197e+001	3.086908e+000	60	21.5	5.397038e+000	0	0	0	0	0	0	15.4477	1	1	51.4001	22.0313
DATA	715	9	59	0	0	ASCRP3009797	ASCRP3009797	8176.62	2751.63	3.404517e+002	3.415434e+001	407.5	23	6.508811e+000	0	0	0	0	0	0	361.863	1	1	50.7771	22.2692
DATA	716	9	60	0	0	ASCRP3012302	ASCRP3012302	8201.98	2751.67	4.102983e+002	4.112075e+001	485	18	6.227568e+000	0	0	0	0	0	0	435.41	1	1	53.5237	20.3478
DATA	717	9	61	0	0	ASCRP3009098	ASCRP3009098	8227.57	2751.31	1.859484e+001	3.309259e+000	66	22.5	6.225481e+000	0	0	0	0	0	0	19.7005	1	1	51.0895	23.6429
DATA	718	9	62	0	0	ASCRP3013448	ASCRP3013448	8252.66	2751.32	7.169696e+001	7.676147e+000	124	21	7.164728e+000	0	0	0	0	0	0	75.8329	1	1	50.7771	23
DATA	719	9	63	0	0	ASCRP3009388	ASCRP3009388	8278	2751.45	1.623733e+002	1.646802e+001	217	22	6.994707e+000	0	0	0	0	0	0	171.444	1	1	51.0895	23.5
DATA	720	9	64	0	0	ASCRP3000927	ASCRP3000927	8303.47	2751.62	2.988846e+002	3.001485e+001	357	22	5.391140e+000	0	0	0	0	0	0	315.033	1	1	52.6241	23.4242
DATA	721	9	65	0	0	ASCRP3012283	ASCRP3012283	8328.9	2751.44	1.068420e+002	1.103399e+001	158.5	25	5.481945e+000	0	0	0	0	0	0	112.423	1	1	50.1463	24.8621
DATA	722	9	66	0	0	Negative017	Negative017	8354.15	2751.48	1.667568e+001	3.225365e+000	64	22	6.262853e+000	0	0	0	0	0	0	17.5175	1	1	47.8731	22.84
DATA	723	9	67	0	0	ASCRP3001179	ASCRP3001179	8379.74	2751.59	5.888322e+001	6.505334e+000	108	20.5	5.098921e+000	0	0	0	0	0	0	61.7552	1	1	51.0895	21.5313
DATA	724	9	68	0	0	ASCRP3001250	ASCRP3001250	8405.26	2751.5	3.188637e+001	4.223488e+000	80	19.5	5.527588e+000	0	0	0	0	0	0	33.3905	1	1	50.4627	20.9643
DATA	725	9	69	0	0	ASCRP3006840	ASCRP3006840	8430.58	2751.59	3.323139e+002	3.334692e+001	379	24	5.603977e+000	0	0	0	0	0	0	347.5	1	1	52.9257	24.5926
DATA	726	9	70	0	0	ASCRP3011500	ASCRP3011500	8455.94	2751.92	3.102023e+001	4.163441e+000	79.5	20	7.310290e+000	0	0	0	0	0	0	32.3965	1	1	49.5074	21.9714
DATA	727	9	71	0	0	ASCRP3008581	ASCRP3008581	8481.56	2751.66	1.510928e+001	3.164140e+000	64	22	4.960815e+000	0	0	0	0	0	0	15.7621	1	1	51.0895	21.9259
DATA	728	9	72	0	0	ASCRP3002454	ASCRP3002454	8506.67	2751.6	2.265725e+002	2.282748e+001	282.5	24	3.101612e+000	0	0	0	0	0	0	236.149	1	1	50.7771	23.5
DATA	729	9	73	0	0	Negative023	Negative023	8532.33	2751.5	2.831553e+000	2.785661e+000	47.5	24	5.831445e+000	0	0	0	0	0	0	0.831598	0	0	57.5363	22.8333
DATA	730	9	74	0	0	Negative021	Negative021	8557.73	2751.54	2.832760e+000	2.799134e+000	50	23	6.216442e+000	0	0	0	0	0	0	2.85128	0	0	50.7771	23.5313
DATA	731	9	75	0	0	ASCRP3012776	ASCRP3012776	8583.1	2751.75	2.773651e+001	3.931325e+000	74	21	6.013249e+000	0	0	0	0	0	0	28.8728	1	1	50.4627	22.2973
DATA	732	9	76	0	0	ASCRP3000700	ASCRP3000700	8608.51	2751.67	1.668404e+002	1.691498e+001	222	22.5	4.484394e+000	0	0	0	0	0	0	173.707	1	1	51.7088	22.0357
DATA	733	9	77	0	0	ASCRP3005852	ASCRP3005852	8633.58	2751.57	2.524967e+001	3.758545e+000	73.5	22	4.169441e+000	0	0	0	0	0	0	26.3027	1	1	57.5363	22.7931
DATA	734	9	78	0	1	RC8	RC8	8659.15	2751.92	7.191668e+000	2.872907e+000	54.5	26	5.162149e+000	0	0	0	0	0	0	7.49875	1	0	54.1152	25.8276
DATA	735	9	79	0	0	ASCRP3011941	ASCRP3011941	8684.41	2752.09	7.226732e+001	7.742155e+000	121	25	7.510553e+000	0	0	0	0	0	0	75.456	1	1	49.8279	24.9429
DATA	736	9	80	0	0	ASCRP3003193	ASCRP3003193	8709.91	2751.93	2.469413e+001	3.712857e+000	74	24	6.100238e+000	0	0	0	0	0	0	25.8307	1	1	65	24.2903
DATA	737	9	81	0	0	ASCRP3008249	ASCRP3008249	8735.25	2752.01	5.545222e+001	6.196858e+000	104	22	6.462298e+000	0	0	0	0	0	0	58.1397	1	1	49.1849	22.8065
DATA	738	9	82	66	-1	(-)3xSLv1	NegativeControl	8760.51	2752.06	4.840045e+000	2.800393e+000	50	22	5.455447e+000	0	0	0	0	0	0	5.08914	1	0	49.8279	23
DATA	739	10	1	0	0	ASCRP3004860	ASCRP3004860	6716.43	2758.3	4.939610e+002	4.948437e+001	525	23.5	5.439640e+000	0	0	0	0	0	0	484.909	1	1	51.0895	23.6944
DATA	740	10	2	0	0	ASCRP3009125	ASCRP3009125	6741.82	2758.36	1.319405e+003	1.319738e+002	1281	23	5.827839e+000	0	0	0	0	0	0	1291.14	1	1	52.6241	23.1875
DATA	741	10	3	0	0	ASCRP3005101	ASCRP3005101	6766.94	2758.29	1.037447e+003	1.037872e+002	1024	22	5.634867e+000	0	0	0	0	0	0	1012.73	1	1	52.9257	22.2
DATA	742	10	4	0	0	ASCRP3007420	ASCRP3007420	6792.43	2757.91	8.411587e+000	3.093079e+000	55	24.5	7.032671e+000	0	0	0	0	0	0	8.19596	1	0	42.9674	23.5385
DATA	743	10	5	0	0	A_23_P213255	NM_020159	6817.79	2758.3	1.762216e+001	3.462129e+000	65	24	6.064705e+000	0	0	0	0	0	0	17.1498	1	1	50.7771	23.2258
DATA	744	10	6	0	0	ASCRP3001070	ASCRP3001070	6843.42	2758.43	7.183800e+000	3.067353e+000	53	24.5	6.773364e+000	0	0	0	0	0	0	6.98665	1	0	57.5363	24.9615
DATA	745	10	7	0	0	ASCRP3004505	ASCRP3004505	6868.59	2758.43	1.461321e+002	1.491445e+001	188.5	24	7.035150e+000	0	0	0	0	0	0	142.103	1	1	51.7088	23.08
DATA	746	10	8	0	0	ASCRP3013228	ASCRP3013228	6894.33	2758.5	6.053982e+002	6.061319e+001	637	23	6.318839e+000	0	0	0	0	0	0	588.923	1	1	57.5363	23.6857
DATA	747	10	9	0	0	ASCRP3010480	ASCRP3010480	6919.5	2758.5	5.310824e+001	6.089252e+000	100	22	6.087944e+000	0	0	0	0	0	0	51.7044	1	1	65	22.7838
DATA	748	10	10	0	0	ASCRP3003400	ASCRP3003400	6944.89	2758.5	1.003713e+001	3.140064e+000	57	22	5.576641e+000	0	0	0	0	0	0	9.78371	1	0	65	21.9677
DATA	749	10	11	0	0	ASCRP3003705	ASCRP3003705	6970.2	2758.23	2.161940e+003	2.162144e+002	2158	25	7.141278e+000	0	0	0	0	0	0	2110.69	1	1	47.2035	24.7419
DATA	750	10	12	0	0	ASCRP3006421	ASCRP3006421	6995.5	2758.33	5.188858e+002	5.197322e+001	545.5	24	4.744470e+000	0	0	0	0	0	0	507.564	1	1	52.9257	23.52
DATA	751	10	13	0	0	ASCRP3011882	ASCRP3011882	7021.51	2758.34	1.081416e+001	3.149563e+000	57	23	4.611024e+000	0	0	0	0	0	0	10.6025	1	0	49.8279	23.3077
DATA	752	10	14	0	0	ASCRP3003385	ASCRP3003385	7046.57	2758.29	3.000585e+000	2.959577e+000	49.5	21	4.937273e+000	0	0	0	0	0	0	2.246	0	0	52.6241	22.72
DATA	753	10	15	0	0	ASCRP3008822	ASCRP3008822	7071.93	2757.8	7.378952e+002	7.384817e+001	786.5	21	5.642389e+000	0	0	0	0	0	0	727.26	1	1	44.7812	22.3548
DATA	754	10	16	0	0	ASCRP3000076	ASCRP3000076	7097.22	2758.26	1.092818e+002	1.131517e+001	155	23	6.027950e+000	0	0	0	0	0	0	108.026	1	1	49.8279	23.4815
DATA	755	10	17	0	0	ASCRP3004985	ASCRP3004985	7122.71	2758.04	4.493718e+001	5.361612e+000	89	26	7.057620e+000	0	0	0	0	0	0	44.5621	1	1	49.8279	24.68
DATA	756	10	18	0	0	ASCRP3009824	ASCRP3009824	7147.79	2758.35	2.079302e+002	2.099637e+001	251.5	22	5.897983e+000	0	0	0	0	0	0	206.87	1	1	51.7088	22.8
DATA	757	10	19	0	0	ASCRP3003043	ASCRP3003043	7173.5	2758.5	3.812937e+001	4.793449e+000	84	24	8.363754e+000	0	0	0	0	0	0	38.0672	1	1	57.5363	25.2143
DATA	758	10	20	0	0	ASCRP3002822	ASCRP3002822	7198.67	2758.5	6.441469e+002	6.447970e+001	685	26	6.557814e+000	0	0	0	0	0	0	645.358	1	1	57.5363	26.1724
DATA	759	10	21	0	0	ASCRP3009308	ASCRP3009308	7224.42	2758.57	8.233818e+001	8.724342e+000	126	24	4.983744e+000	0	0	0	0	0	0	82.7962	1	1	65	24.5313
DATA	760	10	22	0	0	ASCRP3010504	ASCRP3010504	7249.55	2758.47	2.439038e+002	2.455909e+001	292	19	4.392431e+000	0	0	0	0	0	0	246.154	1	1	51.4001	19.7037
DATA	761	10	23	0	0	ASCRP3009552	ASCRP3009552	7275.05	2758.52	8.645210e+001	9.106956e+000	134.5	21	5.898928e+000	0	0	0	0	0	0	87.5744	1	1	65	21.1212
DATA	762	10	24	0	0	ASCRP3000272	ASCRP3000272	7300.31	2758.34	8.022453e+003	8.022503e+002	8115	25	6.788985e+000	0	0	0	0	0	0	8156.67	1	1	48.5334	24.0968
DATA	763	10	25	0	0	AS_circRNA_control203	AS_circRNA_control203	7325.73	2758.42	1.408570e+003	1.408857e+002	1458.5	21	6.013081e+000	0	0	0	0	0	0	1437.44	1	1	50.7771	21.4286
DATA	764	10	26	0	0	ASCRP3008653	ASCRP3008653	7351.01	2758.39	2.829901e+002	2.844032e+001	338	25	6.894910e+000	0	0	0	0	0	0	289.845	1	1	51.0895	24.1613
DATA	765	10	27	0	0	ASCRP3004037	ASCRP3004037	7376.62	2758.38	2.794055e+001	3.970714e+000	73	24	6.116392e+000	0	0	0	0	0	0	28.7218	1	1	48.8603	23.7778
DATA	766	10	28	0	0	ASCRP3004941	ASCRP3004941	7402	2758.54	2.858862e+000	2.811803e+000	47	24	6.453945e+000	0	0	0	0	0	0	0.507493	0	0	55.8519	23.1818
DATA	767	10	29	0	0	ASCRP3010625	ASCRP3010625	7427.84	2758.09	1.561231e+003	1.561482e+002	1665.5	21	6.682779e+000	0	0	0	0	0	0	1616.27	1	1	53.2255	22.3529
DATA	768	10	30	0	0	ASCRP3012949	ASCRP3012949	7453	2758.05	6.628245e+001	7.192339e+000	116	24	5.623779e+000	0	0	0	0	0	0	68.8475	1	1	46.8651	24.4242
DATA	769	10	31	0	0	ASCRP3001625	ASCRP3001625	7478.16	2758.27	2.830257e+000	2.784754e+000	47	24	4.202040e+000	0	0	0	0	0	0	0.95571	0	0	49.5074	22.6667
DATA	770	10	32	0	1	RC1	RC1	7503.66	2758.79	2.821523e+000	2.774654e+000	42	23	3.904505e+000	0	0	0	0	0	0	-4.80044	0	0	48.2044	22.6129
DATA	771	10	33	0	0	Negative015	Negative015	7529.06	2758.81	2.813172e+000	2.768581e+000	48	23	6.112653e+000	0	0	0	0	0	0	1.14088	0	0	46.8651	23.6897
DATA	772	10	34	0	0	ASCRP3007131	ASCRP3007131	7554.5	2759	4.119679e+004	4.119680e+003	43609	26	8.849452e+000	0	0	0	0	0	0	43310	1	1	54.1152	28.2069
DATA	773	10	35	0	0	ASCRP3003857	ASCRP3003857	7579.61	2758.93	8.589529e+001	9.019455e+000	139.5	22	4.319742e+000	0	0	0	0	0	0	90.5387	1	1	53.8203	22.2273
DATA	774	10	36	0	0	ASCRP3002486	ASCRP3002486	7605.31	2758.93	3.437039e+001	4.398399e+000	84	20	5.666024e+000	0	0	0	0	0	0	36.3194	1	1	46.8651	20.6563
DATA	775	10	37	0	0	ASCRP3009969	ASCRP3009969	7630.69	2758.82	3.174097e+002	3.185887e+001	391	23	4.583382e+000	0	0	0	0	0	0	336.182	1	1	50.1463	23.6897
DATA	776	10	38	0	0	ASCRP3003624	ASCRP3003624	7655.97	2758.71	2.196685e+002	2.213615e+001	278	23	4.012603e+000	0	0	0	0	0	0	233.151	1	1	47.8731	22.6207
DATA	777	10	39	0	0	ASCRP3010143	ASCRP3010143	7681.5	2758.56	1.265978e+003	1.266272e+002	1385	24.5	6.241123e+000	0	0	0	0	0	0	1346.29	1	1	47.8731	24.375
DATA	778	10	40	0	0	ASCRP3008532	ASCRP3008532	7706.61	2758.93	2.782638e+002	2.795926e+001	343	23	5.303127e+000	0	0	0	0	0	0	296.411	1	1	53.8203	24.1379
DATA	779	10	41	0	0	ASCRP3010045	ASCRP3010045	7732.25	2758.9	8.294622e+000	2.842196e+000	53	26	6.094928e+000	0	0	0	0	0	0	8.84913	1	0	44.7812	25.9259
DATA	780	10	42	0	0	ASCRP3002810	ASCRP3002810	7757.56	2758.87	8.386914e+001	8.815386e+000	138	22	4.536022e+000	0	0	0	0	0	0	89.5935	1	1	48.8603	22.037
DATA	781	10	43	0	0	ASCRP3004729	ASCRP3004729	7783.12	2758.79	6.047744e+002	6.053821e+001	688	21	2.816617e+000	0	0	0	0	0	0	646.776	1	1	48.8603	21
DATA	782	10	44	0	0	ASCRP3009092	ASCRP3009092	7808.22	2758.92	5.556083e+002	5.562686e+001	629	22	8.944850e+000	0	0	0	0	0	0	594.72	1	1	49.8279	25.3
DATA	783	10	45	0	0	ASCRP3005142	ASCRP3005142	7833.52	2758.87	8.002425e+001	8.448065e+000	136	23	4.347866e+000	0	0	0	0	0	0	85.7174	1	1	49.1849	22.7586
DATA	784	10	46	0	0	ASCRP3000005	ASCRP3000005	7859.19	2758.96	7.256380e+001	7.744602e+000	122.5	23	6.175392e+000	0	0	0	0	0	0	77.7643	1	1	49.1849	23.2759
DATA	785	10	47	0	0	ASCRP3009671	ASCRP3009671	7884.43	2758.78	4.996596e+003	4.996670e+002	5404	23	5.615557e+000	0	0	0	0	0	0	5356.33	1	1	44.0646	23.0345
DATA	786	10	48	0	0	ASCRP3000591	ASCRP3000591	7910	2759	2.804950e+002	2.817965e+001	341	22	7.844914e+000	0	0	0	0	0	0	300.712	1	1	54.9904	24.6053
DATA	788	10	50	0	0	ASCRP3004955	ASCRP3004955	7960.5	2759	9.942756e+001	1.030448e+001	152.5	25	6.467759e+000	0	0	0	0	0	0	106.553	1	1	54.1152	25.7037
DATA	789	10	51	0	0	ASCRP3001767	ASCRP3001767	7986.08	2758.9	9.699290e+001	1.007010e+001	150	20	6.729368e+000	0	0	0	0	0	0	103.896	1	1	46.8651	22.1071
DATA	790	10	52	0	0	ASCRP3013274	ASCRP3013274	8011.5	2758.82	3.556454e+002	3.566759e+001	431	24	7.097209e+000	0	0	0	0	0	0	380.717	1	1	49.1849	23.2963
DATA	791	10	53	0	0	ASCRP3004249	ASCRP3004249	8036.87	2759	1.793992e+003	1.794196e+002	1943.5	24	6.338465e+000	0	0	0	0	0	0	1918.9	1	1	48.5334	24.3636
DATA	792	10	54	0	0	ASCRP3002371	ASCRP3002371	8062.37	2759	3.795068e+002	3.804761e+001	450	23	6.294075e+000	0	0	0	0	0	0	405.541	1	1	50.4627	21.6667
DATA	793	10	55	0	0	ASCRP3005508	ASCRP3005508	8087.5	2759	2.816698e+001	3.913525e+000	75	23	5.311017e+000	0	0	0	0	0	0	30.0667	1	1	54.1152	23.2759
DATA	794	10	56	0	0	ASCRP3010673	ASCRP3010673	8113.09	2759.07	8.304284e+001	8.738497e+000	135	20	6.233969e+000	0	0	0	0	0	0	88.5338	1	1	54.4085	21.0645
DATA	795	10	57	0	0	ASCRP3006627	ASCRP3006627	8138.34	2759.07	2.769966e+000	2.723953e+000	44	20	5.646613e+000	0	0	0	0	0	0	-1.89747	0	0	48.8603	21.2069
DATA	796	10	58	0	0	ASCRP3012445	ASCRP3012445	8163.87	2759	2.147173e+002	2.164432e+001	275	24	6.895240e+000	0	0	0	0	0	0	228.281	1	1	49.1849	23.4828
DATA	797	10	59	0	0	ASCRP3007790	ASCRP3007790	8189.41	2758.91	2.715417e+001	3.851967e+000	77	20.5	6.691441e+000	0	0	0	0	0	0	28.8254	1	1	49.1849	20.8462
DATA	798	10	60	0	0	ASCRP3009387	ASCRP3009387	8214.49	2758.96	4.060509e+000	2.766343e+000	49.5	20.5	6.334716e+000	0	0	0	0	0	0	4.30361	1	0	48.5334	21.9583
DATA	799	10	61	0	0	ASCRP3010831	ASCRP3010831	8240.33	2758.89	9.580866e+001	9.965232e+000	145	23	7.272663e+000	0	0	0	0	0	0	101.375	1	1	49.5074	23.9655
DATA	800	10	62	0	0	ASCRP3008428	ASCRP3008428	8265.38	2759.14	7.572416e+000	2.848059e+000	54	23	5.992090e+000	0	0	0	0	0	0	7.99897	1	0	49.1849	23.7826
DATA	801	10	63	0	0	ASCRP3012718	ASCRP3012718	8290.6	2759.04	2.796604e+000	2.752405e+000	47.5	23.5	5.574188e+000	0	0	0	0	0	0	1.17496	0	0	49.1849	23.6563
DATA	802	10	64	0	0	ASCRP3012144	ASCRP3012144	8316.5	2759	4.654374e+002	4.662520e+001	529	24	5.659466e+000	0	0	0	0	0	0	489.991	1	1	49.8279	23.3793
DATA	803	10	65	0	0	ASCRP3004243	ASCRP3004243	8341.66	2759	2.363468e+001	3.633212e+000	70	24	6.276249e+000	0	0	0	0	0	0	24.8408	1	1	49.1849	22.8696
DATA	804	10	66	0	0	Negative025	Negative025	8366.66	2758.86	2.810420e+000	2.763735e+000	43	20	5.713242e+000	0	0	0	0	0	0	-3.03235	0	0	49.1849	21.0625
DATA	805	10	67	0	0	ASCRP3004433	ASCRP3004433	8392.68	2759	2.589255e+002	2.604010e+001	325	22	5.391458e+000	0	0	0	0	0	0	271.285	1	1	49.1849	22.3667
DATA	806	10	68	0	0	ASCRP3002494	ASCRP3002494	8417.77	2758.83	1.835027e+001	3.324312e+000	65	23	5.564667e+000	0	0	0	0	0	0	19.1993	1	1	45.835	22.4138
DATA	807	10	69	0	0	A_23_P148798	NM_015984	8442.96	2759.15	2.014636e+001	3.429629e+000	67	24	6.895776e+000	0	0	0	0	0	0	21.0513	1	1	46.8651	23.8621
DATA	808	10	70	0	0	ASCRP3001617	ASCRP3001617	8468.59	2758.91	3.210898e+002	3.222899e+001	377	21	6.077374e+000	0	0	0	0	0	0	335.127	1	1	49.1849	21.9688
DATA	809	10	71	0	0	ASCRP3011308	ASCRP3011308	8494.25	2758.97	1.591950e+001	3.204764e+000	63	24	2.895620e+000	0	0	0	0	0	0	16.5995	1	1	47.5395	24
DATA	810	10	72	0	0	ASCRP3006312	ASCRP3006312	8519.44	2759.21	7.633514e+001	8.125152e+000	126.5	23	5.509045e+000	0	0	0	0	0	0	79.5372	1	1	49.8279	22.3429
DATA	811	10	73	0	0	ASCRP3007250	ASCRP3007250	8544.65	2759.14	9.986114e+002	9.989996e+001	1058	21	5.470143e+000	0	0	0	0	0	0	1039.99	1	1	50.4627	22.3235
DATA	812	10	74	0	0	ASCRP3005013	ASCRP3005013	8570.42	2759.43	9.213252e+001	9.625103e+000	135	23	5.863002e+000	0	0	0	0	0	0	95.929	1	1	57.5363	23.0857
DATA	813	10	75	0	0	ASCRP3008205	ASCRP3008205	8595.7	2759.38	6.103582e+002	6.109933e+001	684.5	21	4.392878e+000	0	0	0	0	0	0	635.567	1	1	52.0157	20.8438
DATA	814	10	76	0	0	ASCRP3011105	ASCRP3011105	8620.84	2759.45	1.218639e+002	1.250034e+001	173.5	21	2.998768e+000	0	0	0	0	0	0	126.952	1	1	51.0895	21.2759
DATA	815	10	77	0	0	ASCRP3011142	ASCRP3011142	8646.42	2759.43	1.785511e+001	3.305449e+000	66.5	24	4.818807e+000	0	0	0	0	0	0	18.6157	1	1	65	23.5357
DATA	816	10	78	0	0	ASCRP3013562	ASCRP3013562	8671.58	2759.43	1.472841e+001	3.144601e+000	63	27	7.360191e+000	0	0	0	0	0	0	15.3743	1	1	57.5363	25.6207
DATA	817	10	79	0	0	ASCRP3004541	ASCRP3004541	8697.25	2759.37	2.128364e+002	2.146361e+001	265.5	25	6.574699e+000	0	0	0	0	0	0	222.545	1	1	51.0895	24.68
DATA	818	10	80	0	0	ASCRP3008582	ASCRP3008582	8722.58	2759.41	3.018463e+002	3.031126e+001	366	24	5.708611e+000	0	0	0	0	0	0	316.297	1	1	52.3208	24
DATA	819	10	81	0	0	ASCRP3007919	ASCRP3007919	8748.25	2759.51	5.632368e+001	6.272329e+000	104	20.5	8.440266e+000	0	0	0	0	0	0	59.1812	1	1	51.7088	24.1429
DATA	820	10	82	0	0	ASCRP3003892	ASCRP3003892	8773.57	2759.53	4.376732e+001	5.169616e+000	96	23	6.217796e+000	0	0	0	0	0	0	46.1376	1	1	49.8279	23.5469
DATA	821	11	1	0	0	ASCRP3007848	ASCRP3007848	6703.69	2765.6	3.623250e+002	3.635219e+001	402	22	5.968729e+000	0	0	0	0	0	0	356.506	1	1	52.0157	22.5889
DATA	822	11	2	0	0	ASCRP3000429	ASCRP3000429	6729.11	2765.5	6.048359e+001	6.732965e+000	106	24	7.374487e+000	0	0	0	0	0	0	59.3004	1	1	56.9804	23.5625
DATA	823	11	3	0	0	ASCRP3010806	ASCRP3010806	6754.32	2765.38	4.989320e+002	4.998131e+001	539	22	5.191397e+000	0	0	0	0	0	0	487.79	1	1	51.0895	22.2188
DATA	824	11	4	0	0	AS_circRNA_control206	AS_circRNA_control206	6779.68	2765.62	3.391927e+002	3.404930e+001	378.5	21	6.892984e+000	0	0	0	0	0	0	330.902	1	1	51.0895	22.4286
DATA	825	11	5	1028	1	(+)E1A_r60_n9	E1A_r60_n9	6805.12	2765.54	3.781876e+000	3.001418e+000	49	24	5.936929e+000	0	0	0	0	0	0	3.6837	1	0	50.1463	24.1667
DATA	826	11	6	0	0	ASCRP3002271	ASCRP3002271	6830.59	2765.45	1.116981e+001	3.182815e+000	57.5	23	5.717056e+000	0	0	0	0	0	0	10.8693	1	0	50.1463	23.5517
DATA	827	11	7	0	0	ASCRP3013420	ASCRP3013420	6856.08	2765.55	1.225045e+002	1.260807e+001	159	22	6.714976e+000	0	0	0	0	0	0	119.16	1	1	54.9904	22
DATA	829	11	9	0	0	ASCRP3003473	ASCRP3003473	6906.67	2765.5	1.666591e+004	1.666594e+003	16249	23	6.572296e+000	0	0	0	0	0	0	16221.3	1	1	57.5363	24.5152
DATA	830	11	10	0	0	AS_circRNA_control203	AS_circRNA_control203	6932.06	2765.52	1.419201e+003	1.419513e+002	1426	23	4.740315e+000	0	0	0	0	0	0	1382.71	1	1	49.5074	22
DATA	831	11	11	0	0	ASCRP3005307	ASCRP3005307	6957.7	2765.41	5.823693e+003	5.823768e+002	5716	26	6.068168e+000	0	0	0	0	0	0	5681.84	1	1	47.2035	25.5862
DATA	832	11	12	0	1	ETG04_27747	ETG04_27747	6983	2765.54	3.017576e+000	2.967450e+000	41.5	25	6.189734e+000	0	0	0	0	0	0	-2.46503	0	0	55.8519	24.7931
DATA	833	11	13	0	0	ASCRP3012047	ASCRP3012047	7008.5	2765.5	3.011327e+000	2.961305e+000	46	24	5.779870e+000	0	0	0	0	0	0	-0.175263	0	0	57.5363	23.8
DATA	834	11	14	0	0	ASCRP3003581	ASCRP3003581	7033.74	2765.69	2.324761e+001	3.759367e+000	67	21	5.962370e+000	0	0	0	0	0	0	22.8214	1	1	49.8279	22.6296
DATA	835	11	15	0	0	ASCRP3010261	ASCRP3010261	7059.33	2765.5	3.259574e+000	2.964579e+000	50	22	6.088053e+000	0	0	0	0	0	0	3.20825	1	0	57.5363	23.7576
DATA	836	11	16	0	0	ASCRP3012773	ASCRP3012773	7084.36	2765.75	6.097898e+001	6.768924e+000	107	22	6.013754e+000	0	0	0	0	0	0	60.1871	1	1	51.0895	22.3704
DATA	837	11	17	0	0	ASCRP3002523	ASCRP3002523	7109.79	2765.45	6.039526e+001	6.712486e+000	106	22.5	6.128525e+000	0	0	0	0	0	0	59.7926	1	1	51.7088	22.6765
DATA	838	11	18	0	0	ASCRP3009393	ASCRP3009393	7135.18	2765.6	5.460257e+002	5.468060e+001	580.5	24.5	6.641520e+000	0	0	0	0	0	0	542.314	1	1	54.9904	23.5357
DATA	839	11	19	0	0	ASCRP3001978	ASCRP3001978	7160.68	2765.62	4.478874e+002	4.488319e+001	486.5	22	6.451891e+000	0	0	0	0	0	0	446.342	1	1	51.0895	23.2424
DATA	840	11	20	0	0	ASCRP3007579	ASCRP3007579	7186.42	2765.57	1.980264e+004	1.980266e+003	19682	26	7.636444e+000	0	0	0	0	0	0	19803.7	1	1	57.5363	25.6207
DATA	841	11	21	0	0	ASCRP3013084	ASCRP3013084	7211.58	2765.57	4.956765e+004	4.956766e+003	49833	24	7.237395e+000	0	0	0	0	0	0	49745.4	1	1	57.5363	24.1892
DATA	842	11	22	0	0	ASCRP3003313	ASCRP3003313	7236.97	2765.72	4.987670e+002	4.995975e+001	548	21.5	3.727654e+000	0	0	0	0	0	0	502.368	1	1	47.5395	22.0333
DATA	843	11	23	0	0	ASCRP3003559	ASCRP3003559	7262.3	2765.57	3.401121e+002	3.413199e+001	387	21	5.259989e+000	0	0	0	0	0	0	343.822	1	1	52.0157	20.8966
DATA	844	11	24	0	0	ASCRP3006775	ASCRP3006775	7287.73	2765.71	1.172182e+002	1.206530e+001	163	21	5.587645e+000	0	0	0	0	0	0	118.934	1	1	51.4001	21.0625
DATA	845	11	25	0	0	ASCRP3013070	ASCRP3013070	7313.42	2765.57	7.686164e+001	8.196754e+000	121	22	6.925099e+000	0	0	0	0	0	0	78.2775	1	1	57.5363	23.0968
DATA	846	11	26	0	0	ASCRP3006450	ASCRP3006450	7338.32	2765.74	1.029850e+002	1.068227e+001	152	32	1.583758e+004	0	0	1	0	1	0	105.258	1	1	51.0895	9674.77
DATA	847	11	27	0	0	ASCRP3012852	ASCRP3012852	7363.5	2765.76	1.398843e+002	1.427132e+001	191	28	5.223840e+000	0	0	0	0	0	0	143.485	1	1	48.5334	26.7667
DATA	848	11	28	0	0	ASCRP3012162	ASCRP3012162	7389.31	2765.86	5.586231e+002	5.593330e+001	612	24	6.609585e+000	0	0	0	0	0	0	575.07	1	1	48.2044	24.0741
DATA	849	11	29	0	0	ASCRP3006102	ASCRP3006102	7414.57	2765.81	6.201262e+002	6.207614e+001	684.5	23.5	6.482394e+000	0	0	0	0	0	0	640.596	1	1	49.5074	24.0833
DATA	850	11	30	0	0	ASCRP3002021	ASCRP3002021	7440.07	2765.78	6.414367e+001	6.998069e+000	111	21	5.074073e+000	0	0	0	0	0	0	66.4864	1	1	47.2035	21.6061
DATA	851	11	31	0	0	ASCRP3005357	ASCRP3005357	7465.26	2765.97	1.274177e+002	1.304343e+001	176	23	5.739880e+000	0	0	0	0	0	0	132.5	1	1	49.1849	23.3714
DATA	852	11	32	0	0	ASCRP3007663	ASCRP3007663	7490.86	2765.88	3.267346e+001	4.290054e+000	80.5	23	3.824019e+000	0	0	0	0	0	0	34.0849	1	1	47.8731	22.6486
DATA	853	11	33	1028	1	(+)E1A_r60_a97	E1A_r60_a97	7516.3	2765.78	2.818523e+000	2.771703e+000	45	23	3.234430e+000	0	0	0	0	0	0	-0.763719	0	0	47.8731	23
DATA	854	11	34	0	0	ASCRP3008405	ASCRP3008405	7541.75	2765.88	3.166681e+002	3.178719e+001	382.5	24	5.941157e+000	0	0	0	0	0	0	332.301	1	1	48.8603	23.8788
DATA	855	11	35	0	0	ASCRP3004428	ASCRP3004428	7566.85	2765.9	1.301077e+003	1.301369e+002	1435.5	25	5.715476e+000	0	0	0	0	0	0	1368.97	1	1	46.8651	24.6667
DATA	856	11	36	0	0	AS_circRNA_control206	AS_circRNA_control206	7592.28	2766.09	3.372895e+002	3.384082e+001	396.5	21	4.098105e+000	0	0	0	0	0	0	355.793	1	1	48.8603	21.3913
DATA	857	11	37	0	0	ASCRP3003602	ASCRP3003602	7617.99	2765.92	8.977439e+001	9.387071e+000	139	21	4.785948e+000	0	0	0	0	0	0	94.928	1	1	46.8651	21.9697
DATA	858	11	38	0	0	ASCRP3004845	ASCRP3004845	7643.5	2766	3.047314e+001	4.095842e+000	78.5	23.5	5.177427e+000	0	0	0	0	0	0	32.2932	1	1	54.1152	23.5667
DATA	859	11	39	0	0	ASCRP3004621	ASCRP3004621	7668.5	2766	7.441964e+001	7.927370e+000	123	23	6.105837e+000	0	0	0	0	0	0	79.0198	1	1	54.1152	23.4063
DATA	860	11	40	0	0	ASCRP3007198	ASCRP3007198	7693.82	2766	4.304429e+003	4.304515e+002	4564	23.5	4.976665e+000	0	0	0	0	0	0	4578.74	1	1	51.4001	23.7857
DATA	861	11	41	0	0	Negative018	Negative018	7719.38	2765.79	2.767977e+000	2.722264e+000	45	23	5.309857e+000	0	0	0	0	0	0	0.406093	0	0	44.4243	24.1379
DATA	862	11	42	0	0	ASCRP3001171	ASCRP3001171	7744.78	2766.08	3.161667e+002	3.173331e+001	385.5	21	4.836059e+000	0	0	0	0	0	0	337.332	1	1	49.8279	21.8148
DATA	863	11	43	0	0	Negative034	Negative034	7769.88	2765.95	5.796747e+000	2.776168e+000	52	22	4.401274e+000	0	0	0	0	0	0	6.19223	1	0	46.8651	21.6061
DATA	864	11	44	0	0	ASCRP3012514	ASCRP3012514	7795.5	2766	4.428061e+001	5.192690e+000	95	22	9.984347e+000	0	0	0	0	0	0	47.3491	1	1	54.1152	25.5172
DATA	865	11	45	0	0	ASCRP3013159	ASCRP3013159	7821	2766	7.715900e+002	7.720658e+001	867	22	5.883683e+000	0	0	0	0	0	0	825.717	1	1	54.9904	23.1071
DATA	866	11	46	0	0	ASCRP3005878	ASCRP3005878	7846.35	2766.12	1.003265e+002	1.039183e+001	153	22	4.437774e+000	0	0	0	0	0	0	107.426	1	1	48.8603	22.2917
DATA	867	11	47	0	0	ASCRP3004310	ASCRP3004310	7871.62	2765.84	3.004415e+001	4.044327e+000	81	22.5	7.635461e+000	0	0	0	0	0	0	32.1836	1	1	48.5334	24.3214
DATA	868	11	48	0	0	ASCRP3004840	ASCRP3004840	7896.94	2766.02	5.478430e+003	5.478497e+002	5864	22	6.107466e+000	0	0	0	0	0	0	5869.57	1	1	50.7771	23.3636
DATA	869	11	49	0	0	ASCRP3012920	ASCRP3012920	7922.51	2766.22	6.518555e+000	2.784368e+000	52.5	24	7.559406e+000	0	0	0	0	0	0	6.98383	1	0	49.1849	25.7692
DATA	870	11	50	0	0	ASCRP3011770	ASCRP3011770	7948.07	2766	8.462209e+002	8.466539e+001	954.5	26	5.899674e+000	0	0	0	0	0	0	906.464	1	1	46.8651	26.6154
DATA	871	11	51	0	0	ASCRP3001837	ASCRP3001837	7973.2	2766.23	4.038368e+001	4.862557e+000	88	27	6.923224e+000	0	0	0	0	0	0	43.2418	1	1	46.1809	26
DATA	872	11	52	0	0	ASCRP3001979	ASCRP3001979	7998.65	2766.08	8.750035e+002	8.754230e+001	986	25	5.720957e+000	0	0	0	0	0	0	936.43	1	1	49.8279	24.037
DATA	873	11	53	0	0	ASCRP3007359	ASCRP3007359	8024.13	2766	1.800793e+003	1.800997e+002	1950	25	6.489957e+000	0	0	0	0	0	0	1925.85	1	1	48.5334	24.4667
DATA	874	11	54	0	0	ASCRP3009536	ASCRP3009536	8049.3	2766.3	1.172755e+002	1.203755e+001	174	24	6.106808e+000	0	0	0	0	0	0	125.309	1	1	47.2035	24.3103
DATA	875	11	55	0	0	ASCRP3004477	ASCRP3004477	8074.78	2766.11	1.555615e+003	1.555852e+002	1697	22	5.398864e+000	0	0	0	0	0	0	1660.51	1	1	45.835	22.9091
DATA	876	11	56	0	0	Negative015	Negative015	8100.74	2766.15	2.766146e+000	2.720197e+000	42	21	6.486308e+000	0	0	0	0	0	0	-3.67974	0	0	49.1849	21.5588
DATA	877	11	57	0	0	ASCRP3003827	ASCRP3003827	8125.59	2766.09	2.797545e+002	2.810771e+001	344	21	6.544307e+000	0	0	0	0	0	0	297.899	1	1	49.1849	21.8065
DATA	878	11	58	0	0	ASCRP3000078	ASCRP3000078	8151.14	2766.19	2.043772e+002	2.061890e+001	263	23.5	8.117598e+000	0	0	0	0	0	0	217.331	1	1	47.5395	24.3667
DATA	879	11	59	0	0	ASCRP3003434	ASCRP3003434	8176.35	2766.12	4.024160e+002	4.033419e+001	471.5	22	7.642288e+000	0	0	0	0	0	0	427.301	1	1	48.8603	22.4074
DATA	880	11	60	0	0	ASCRP3012374	ASCRP3012374	8201.85	2766.1	8.323107e+001	8.761118e+000	132.5	20	6.126539e+000	0	0	0	0	0	0	88.2417	1	1	46.8651	20.9655
DATA	881	11	61	0	0	ASCRP3012175	ASCRP3012175	8227.22	2766.08	1.874526e+002	1.894444e+001	237	22	6.235134e+000	0	0	0	0	0	0	198.421	1	1	49.8279	23.5758
DATA	882	11	62	0	0	ASCRP3002031	ASCRP3002031	8252.64	2766.18	3.257217e+002	3.268758e+001	396	23	6.942085e+000	0	0	0	0	0	0	344.213	1	1	49.5074	24.5313
DATA	883	11	63	0	0	ASCRP3009154	ASCRP3009154	8278.13	2766	1.089905e+002	1.124038e+001	156	20	5.077479e+000	0	0	0	0	0	0	114.988	1	1	48.5334	21.069
DATA	884	11	64	0	0	ASCRP3007463	ASCRP3007463	8303.46	2766.34	3.791017e+002	3.801004e+001	445	23	6.119238e+000	0	0	0	0	0	0	399.292	1	1	46.5243	22.8485
DATA	885	11	65	0	0	ASCRP3006388	ASCRP3006388	8328.86	2766.14	2.356022e+002	2.372110e+001	297	22	4.712419e+000	0	0	0	0	0	0	247.747	1	1	47.8731	22.2759
DATA	886	11	66	0	0	ASCRP3001444	ASCRP3001444	8354.44	2766.21	1.332928e+002	1.361253e+001	183	19	4.904256e+000	0	0	0	0	0	0	139.938	1	1	49.1849	19.8621
DATA	887	11	67	0	0	Negative044	Negative044	8379.58	2766.43	3.876170e+000	2.793694e+000	49.5	22	4.811504e+000	0	0	0	0	0	0	4.06325	1	0	65	22.4333
DATA	889	11	69	0	0	CUST_17_PI418767722	NM_003753	8430.33	2766.19	1.274523e+003	1.274825e+002	1315.5	22	6.685401e+000	0	0	0	0	0	0	1332.38	1	1	51.7088	22.1379
DATA	890	11	70	0	0	ASCRP3005121	ASCRP3005121	8456.21	2766.5	1.657602e+002	1.680713e+001	222	25	6.928712e+000	0	0	0	0	0	0	173.078	1	1	49.8279	23.8438
DATA	891	11	71	0	0	ASCRP3006753	ASCRP3006753	8481.38	2766.29	9.428670e+001	9.830056e+000	141	22.5	5.749971e+000	0	0	0	0	0	0	98.3522	1	1	50.4627	22.3929
DATA	892	11	72	0	0	ASCRP3004032	ASCRP3004032	8506.59	2766.59	4.552721e+002	4.561216e+001	525	23.5	5.294651e+000	0	0	0	0	0	0	474.527	1	1	50.1463	22.3667
DATA	893	11	73	0	0	ASCRP3005586	ASCRP3005586	8532.33	2766.5	5.784263e+001	6.419419e+000	107	21	5.694609e+000	0	0	0	0	0	0	60.2547	1	1	57.5363	23
DATA	894	11	74	0	0	ASCRP3009675	ASCRP3009675	8557.65	2766.48	9.148670e+001	9.563159e+000	143	21	5.240660e+000	0	0	0	0	0	0	95.2734	1	1	51.7088	22.2581
DATA	895	11	75	0	0	ASCRP3007066	ASCRP3007066	8582.94	2766.51	8.704950e+002	8.709404e+001	948.5	20	4.503146e+000	0	0	0	0	0	0	906.523	1	1	49.5074	20.7241
DATA	896	11	76	0	0	ASCRP3002100	ASCRP3002100	8608.5	2766.5	4.352363e+002	4.361258e+001	501	21.5	4.401573e+000	0	0	0	0	0	0	453.398	1	1	52.9257	20.5769
DATA	897	11	77	0	0	ASCRP3003633	ASCRP3003633	8633.58	2766.43	7.005765e+001	7.537978e+000	118	21	3.757454e+000	0	0	0	0	0	0	73.0304	1	1	57.5363	20.9615
DATA	898	11	78	0	0	ASCRP3002549	ASCRP3002549	8659.06	2766.52	8.737200e+003	8.737244e+002	8780.5	25.5	6.912434e+000	0	0	0	0	0	0	9117.87	1	1	51.7088	26.1786
DATA	899	11	79	0	0	ASCRP3008003	ASCRP3008003	8684.5	2766.5	1.284362e+003	1.284661e+002	1388	25	6.911596e+000	0	0	0	0	0	0	1342.36	1	1	52.9257	24.1875
DATA	900	11	80	0	0	ASCRP3005623	ASCRP3005623	8710.05	2766.53	4.198969e+002	4.208091e+001	479.5	25	5.918465e+000	0	0	0	0	0	0	439.739	1	1	51.0895	24.4375
DATA	901	11	81	0	0	ASCRP3006946	ASCRP3006946	8735.48	2766.51	2.508829e+002	2.523992e+001	310.5	22	5.372572e+000	0	0	0	0	0	0	263.398	1	1	49.1849	22.6897
DATA	902	11	82	0	0	ASCRP3001855	ASCRP3001855	8760.64	2766.68	2.271900e+002	2.288531e+001	280	24	8.080790e+000	0	0	0	0	0	0	239.249	1	1	50.7771	25.3714
DATA	903	12	1	0	0	ASCRP3003755	ASCRP3003755	6716.56	2772.97	1.917589e+003	1.917817e+002	1932	24.5	5.542620e+000	0	0	0	0	0	0	1884.02	1	1	50.1463	23.7222
DATA	904	12	2	0	0	ASCRP3011302	ASCRP3011302	6741.73	2772.85	3.659958e+000	2.983855e+000	49.5	24	5.353122e+000	0	0	0	0	0	0	3.58442	1	0	48.2044	23.5484
DATA	905	12	3	1028	1	(+)E1A_r60_n11	E1A_r60_n11	6767.39	2773.07	3.019008e+000	2.969781e+000	45	20.5	5.338539e+000	0	0	0	0	0	0	0.722993	0	0	65	21.375
DATA	906	12	4	0	0	ASCRP3000945	ASCRP3000945	6792.5	2773	3.326278e+001	4.462186e+000	79	20	6.948792e+000	0	0	0	0	0	0	32.4332	1	1	54.1152	22
DATA	907	12	5	1028	1	(+)E1A_r60_a107	E1A_r60_a107	6817.91	2773.07	3.028486e+000	2.980961e+000	47	23.5	7.480890e+000	0	0	0	0	0	0	1.25399	0	0	54.4085	24.3125
DATA	908	12	6	0	0	ASCRP3006718	ASCRP3006718	6843.27	2773.03	4.827283e+000	3.019142e+000	52	22	4.605897e+000	0	0	0	0	0	0	4.69755	1	0	46.5243	21.5
DATA	909	12	7	0	0	ASCRP3003824	ASCRP3003824	6868.59	2772.91	3.093236e+002	3.107566e+001	349	24	7.554806e+000	0	0	0	0	0	0	300.953	1	1	49.1849	22.5652
DATA	910	12	8	0	0	ASCRP3000184	ASCRP3000184	6894.09	2773.07	3.054921e+001	4.267635e+000	77	22	6.184421e+000	0	0	0	0	0	0	29.7316	1	1	54.4085	23.4
DATA	911	12	9	0	0	ASCRP3009348	ASCRP3009348	6919.09	2772.91	6.215890e+001	6.892353e+000	107.5	23	6.075770e+000	0	0	0	0	0	0	60.5393	1	1	47.8731	23.0769
DATA	912	12	10	0	0	ASCRP3008468	ASCRP3008468	6944.91	2773.07	4.195595e+002	4.206124e+001	458	23	5.225975e+000	0	0	0	0	0	0	409.11	1	1	54.4085	22.5405
DATA	913	12	11	0	0	ASCRP3002260	ASCRP3002260	6970.17	2773	5.538756e+003	5.538836e+002	5425	25	6.360079e+000	0	0	0	0	0	0	5409.05	1	1	46.8651	24.5313
DATA	914	12	12	0	0	ASCRP3009281	ASCRP3009281	6995.59	2772.9	4.717865e+002	4.727167e+001	502	22	5.566732e+000	0	0	0	0	0	0	461.602	1	1	49.8279	22.3333
DATA	915	12	13	0	0	ASCRP3010544	ASCRP3010544	7021.1	2773.14	6.196380e+000	3.021900e+000	52	22	6.762006e+000	0	0	0	0	0	0	6.07595	1	0	49.5074	22.5161
DATA	916	12	14	0	0	ASCRP3009133	ASCRP3009133	7046.5	2773	7.179379e+001	7.761992e+000	115	21	2.660049e+000	0	0	0	0	0	0	70.5716	1	1	49.8279	20.4
DATA	917	12	15	0	0	ASCRP3003639	ASCRP3003639	7071.94	2772.97	4.778020e+002	4.787071e+001	519	25	6.828389e+000	0	0	0	0	0	0	470.94	1	1	48.5334	24.5758
DATA	918	12	16	0	0	ASCRP3005576	ASCRP3005576	7097.35	2773.03	1.324043e+002	1.356159e+001	176	20	5.617714e+000	0	0	0	0	0	0	130.884	1	1	49.1849	22.0606
DATA	919	12	17	0	0	ASCRP3006082	ASCRP3006082	7122.79	2773	8.565000e+001	9.050617e+000	129	26	7.012891e+000	0	0	0	0	0	0	84.9298	1	1	46.8651	23.7742
DATA	920	12	18	0	0	ASCRP3013443	ASCRP3013443	7147.87	2773	6.143236e+002	6.150150e+001	653	22	6.223573e+000	0	0	0	0	0	0	611.118	1	1	48.5334	23.0938
DATA	921	12	19	0	0	ASCRP3008771	ASCRP3008771	7173.5	2773	4.735548e+001	5.555832e+000	94	22	5.499888e+000	0	0	0	0	0	0	47.2694	1	1	54.1152	21.9655
DATA	922	12	20	0	0	ASCRP3006202	ASCRP3006202	7198.61	2773.07	8.698433e+001	9.167698e+000	133	22	7.118252e+000	0	0	0	0	0	0	87.1255	1	1	53.8203	23.1481
DATA	923	12	21	0	0	ASCRP3001872	ASCRP3001872	7224.42	2773.43	1.279107e+002	1.311240e+001	174	21	5.878388e+000	0	0	0	0	0	0	128.582	1	1	57.5363	22.3438
DATA	924	12	22	1028	1	(+)E1A_r60_a107	E1A_r60_a107	7249.58	2773.43	2.923322e+000	2.875626e+000	45.5	21	4.665751e+000	0	0	0	0	0	0	0.711142	0	0	57.5363	21.6667
DATA	925	12	23	0	0	ASCRP3013088	ASCRP3013088	7274.88	2773.03	1.448937e+003	1.449220e+002	1502	19	4.469051e+000	0	0	0	0	0	0	1467.09	1	1	47.8731	19.6
DATA	926	12	24	0	0	ASCRP3002695	ASCRP3002695	7300.41	2773.36	7.685872e+001	8.198603e+000	122	21	7.033875e+000	0	0	0	0	0	0	78.1071	1	1	50.7771	22.8056
DATA	927	12	25	0	0	ASCRP3010781	ASCRP3010781	7325.73	2773.11	2.152422e+001	3.566282e+000	68	23.5	5.725452e+000	0	0	0	0	0	0	21.9535	1	1	50.1463	22.4583
DATA	928	12	26	0	0	ASCRP3002753	ASCRP3002753	7351.42	2773.43	2.881029e+000	2.833171e+000	45.5	26	3.637861e+002	0	0	1	0	1	0	-1.82456	0	0	65	132.576
DATA	929	12	27	0	0	CUST_12_PI418767722	NM_001861	7376.64	2772.91	2.859636e+001	4.018395e+000	75.5	22	5.429242e+000	0	0	0	0	0	0	29.3772	1	1	49.1849	22.68
DATA	930	12	28	0	0	ASCRP3008211	ASCRP3008211	7401.76	2773.18	2.091933e+003	2.092123e+002	2078	21.5	7.634546e+000	0	0	0	0	0	0	2156.46	1	1	50.4627	23.3125
DATA	931	12	29	0	0	ASCRP3007564	ASCRP3007564	7427.46	2773	2.090416e+001	3.497242e+000	69	21	5.677317e+000	0	0	0	0	0	0	21.6235	1	1	50.4627	22.0571
DATA	932	12	30	0	0	Negative055	Negative055	7453	2773.33	2.841679e+000	2.794475e+000	46	21.5	7.119054e+000	0	0	0	0	0	0	-0.116222	0	0	51.0895	22.4706
DATA	933	12	31	0	0	ASCRP3000660	ASCRP3000660	7478.03	2773.29	1.719589e+002	1.742006e+001	222	24	4.381397e+000	0	0	0	0	0	0	179.027	1	1	49.1849	22.7429
DATA	934	12	32	0	0	ASCRP3004548	ASCRP3004548	7503.4	2773.5	5.838095e+001	6.465009e+000	107	24	3.176654e+000	0	0	0	0	0	0	60.9661	1	1	49.8279	23.6552
DATA	935	12	33	0	0	ASCRP3002011	ASCRP3002011	7529	2773.46	1.165697e+001	3.004410e+000	58	23	5.872692e+000	0	0	0	0	0	0	12.2091	1	0	55.8519	22.8333
DATA	936	12	34	0	0	ASCRP3011875	ASCRP3011875	7554.65	2773.02	3.727482e+001	4.638807e+000	86	24	5.064619e+000	0	0	0	0	0	0	39.1509	1	1	50.4627	24.4583
DATA	937	12	35	0	0	ASCRP3002018	ASCRP3002018	7579.71	2773.11	6.202025e+002	6.208137e+001	702	22	5.574346e+000	0	0	0	0	0	0	653.094	1	1	49.8279	22.64
DATA	938	12	36	0	0	ASCRP3009643	ASCRP3009643	7604.64	2773.4	4.972661e+002	4.980246e+001	543	22	5.806825e+000	0	0	0	0	0	0	524.884	1	1	52.3208	22.8276
DATA	939	12	37	0	0	ASCRP3006276	ASCRP3006276	7630.52	2773.48	2.787595e+000	2.745049e+000	47	21	4.332095e+000	0	0	0	0	0	0	1.51941	0	0	50.1463	22.2727
DATA	940	12	38	0	0	ASCRP3006559	ASCRP3006559	7655.97	2773.25	6.253838e+003	6.253898e+002	6650	24	5.122366e+000	0	0	0	0	0	0	6630.29	1	1	47.5395	25.3636
DATA	941	12	39	0	0	ASCRP3012100	ASCRP3012100	7681.42	2773.26	2.123071e+002	2.140556e+001	266	23	6.003610e+000	0	0	0	0	0	0	225.513	1	1	50.4627	22.28
DATA	942	12	40	0	0	ASCRP3006922	ASCRP3006922	7706.67	2773.5	4.319658e+001	5.107800e+000	91.5	22	4.806397e+000	0	0	0	0	0	0	45.9598	1	1	57.5363	21.8333
DATA	943	12	41	0	0	ASCRP3013250	ASCRP3013250	7732.33	2773.5	1.712001e+001	3.215389e+000	65	22	5.336804e+000	0	0	0	0	0	0	18.2427	1	1	57.5363	22.5
DATA	944	12	42	0	0	ASCRP3005521	ASCRP3005521	7757.44	2773.4	9.310990e+001	9.699654e+000	146	22	4.765737e+000	0	0	0	0	0	0	99.3433	1	1	50.7771	21.5926
DATA	945	12	43	0	0	ASCRP3003146	ASCRP3003146	7782.89	2773.5	2.050921e+001	3.402798e+000	67	22	5.323074e+000	0	0	0	0	0	0	21.906	1	1	56.9804	23.2941
DATA	946	12	44	0	0	ASCRP3005950	ASCRP3005950	7808.42	2773.57	5.479282e+004	5.479282e+003	58343	24	8.189170e+000	0	0	0	0	0	0	58576.2	1	1	57.5363	27
DATA	947	12	45	0	0	ASCRP3002895	ASCRP3002895	7833.81	2773.41	1.710200e+002	1.731554e+001	229.5	21	3.174752e+000	0	0	0	0	0	0	182.956	1	1	52.3208	21.4783
DATA	949	12	47	0	0	ASCRP3004321	ASCRP3004321	7884.5	2773.5	3.566392e+002	3.576665e+001	430	23	8.222707e+000	0	0	0	0	0	0	381.82	1	1	50.4627	25.25
DATA	950	12	48	0	0	ASCRP3006982	ASCRP3006982	7909.89	2773.5	5.216660e+001	5.877971e+000	99	22	6.138369e+000	0	0	0	0	0	0	55.855	1	1	56.9804	22.2903
DATA	951	12	49	0	0	A_23_P122216	NM_002317	7935.57	2773.37	4.395590e+001	5.163285e+000	92	24	5.700242e+000	0	0	0	0	0	0	47.0596	1	1	51.4001	22.6667
DATA	952	12	50	0	0	ASCRP3011083	ASCRP3011083	7960.58	2773.57	1.985825e+004	1.985827e+003	20993.5	27	5.896892e+000	0	0	0	0	0	0	21254.1	1	1	57.5363	26.76
DATA	953	12	51	0	0	ASCRP3002739	ASCRP3002739	7986.24	2773.36	9.193929e+001	9.585274e+000	142	25.5	6.812879e+000	0	0	0	0	0	0	98.3583	1	1	50.1463	24.1875
DATA	954	12	52	0	0	ASCRP3005812	ASCRP3005812	8011.6	2773.43	1.926695e+002	1.945697e+001	254.5	24	6.349660e+000	0	0	0	0	0	0	205.991	1	1	51.4001	24.4545
DATA	955	12	53	0	0	ASCRP3011222	ASCRP3011222	8036.89	2773.5	2.741330e+001	3.858100e+000	74.5	23	5.506109e+000	0	0	0	0	0	0	29.2856	1	1	56.9804	23.6
DATA	956	12	54	0	1	RC3	RC3	8062.42	2773.57	2.763248e+000	2.717347e+000	44	23	5.243606e+000	0	0	0	0	0	0	-2.49519	0	0	57.5363	22.2333
DATA	957	12	55	0	0	ASCRP3007224	ASCRP3007224	8087.7	2773.41	2.587772e+002	2.602029e+001	318	22	5.323292e+000	0	0	0	0	0	0	275.901	1	1	52.3208	22.1379
DATA	958	12	56	0	0	ASCRP3005278	ASCRP3005278	8112.82	2773.49	3.627491e+002	3.637700e+001	422	21	6.728319e+000	0	0	0	0	0	0	386.293	1	1	51.0895	22.2973
DATA	959	12	57	0	0	ASCRP3006349	ASCRP3006349	8138.5	2773.65	2.319323e+004	2.319325e+003	24612	21.5	7.143798e+000	0	0	0	0	0	0	24665.7	1	1	57.5363	22.9231
DATA	960	12	58	0	0	Negative034	Negative034	8163.81	2773.57	5.021233e+000	2.776646e+000	51	21.5	8.269595e+000	0	0	0	0	0	0	5.33259	1	0	58.0869	23.4
DATA	961	12	59	0	0	ASCRP3010820	ASCRP3010820	8189.35	2773.88	5.681469e+000	2.793397e+000	52	22	7.295942e+000	0	0	0	0	0	0	6.02463	1	0	48.8603	22
DATA	962	12	60	0	0	ASCRP3012647	ASCRP3012647	8214.29	2773.71	2.538513e+001	3.734553e+000	74.5	22	5.259786e+000	0	0	0	0	0	0	26.8779	1	1	47.5395	22.5357
DATA	963	12	61	0	0	ASCRP3006651	ASCRP3006651	8240.05	2773.74	2.252164e+001	3.549564e+000	69	22	6.965846e+000	0	0	0	0	0	0	23.8074	1	1	48.8603	23.3611
DATA	964	12	62	0	0	ASCRP3009586	ASCRP3009586	8265.44	2773.79	1.982478e+002	2.001433e+001	255	22.5	5.364369e+000	0	0	0	0	0	0	209.226	1	1	49.1849	23.5357
DATA	965	12	63	0	0	ASCRP3009076	ASCRP3009076	8290.85	2773.9	3.303950e+002	3.315395e+001	387	22	5.294760e+000	0	0	0	0	0	0	348.121	1	1	52.0157	21.9655
DATA	966	12	64	0	0	ASCRP3001513	ASCRP3001513	8316.39	2773.93	2.803579e+000	2.757008e+000	42	22.5	5.439849e+000	0	0	0	0	0	0	-2.99475	0	0	53.8203	22.8333
DATA	967	12	65	0	0	ASCRP3004933	ASCRP3004933	8341.29	2773.97	2.807931e+000	2.771855e+000	48	19.5	6.852737e+000	0	0	0	0	0	0	2.53971	0	0	49.1849	21
DATA	968	12	66	0	0	ASCRP3002567	ASCRP3002567	8366.94	2773.82	1.955547e+003	1.955742e+002	2090	22	5.669008e+000	0	0	0	0	0	0	2050.79	1	1	50.7771	22.3846
DATA	969	12	67	0	0	ASCRP3011424	ASCRP3011424	8392.38	2773.82	9.904975e+001	1.028488e+001	152	22.5	5.884007e+000	0	0	0	0	0	0	103.724	1	1	48.8603	23.6923
DATA	970	12	68	0	0	ASCRP3005844	ASCRP3005844	8417.78	2773.92	5.466704e+002	5.473733e+001	612	21	6.237697e+000	0	0	0	0	0	0	571.706	1	1	49.8279	21.8621
DATA	971	12	69	0	0	ASCRP3012734	ASCRP3012734	8443.29	2773.91	4.359131e+001	5.168286e+000	89.5	22	5.044727e+000	0	0	0	0	0	0	45.5329	1	1	49.1849	22.1667
DATA	972	12	70	0	0	ASCRP3012347	ASCRP3012347	8468.65	2773.92	2.703301e+002	2.717552e+001	330.5	23	4.680456e+000	0	0	0	0	0	0	282.079	1	1	49.8279	22.36
DATA	973	12	71	0	0	ASCRP3002940	ASCRP3002940	8493.93	2773.8	7.959324e+002	7.964183e+001	867	22.5	5.993867e+000	0	0	0	0	0	0	829.829	1	1	46.8651	22.2667
DATA	974	12	72	0	0	ASCRP3007316	ASCRP3007316	8519.35	2774.07	5.801199e+001	6.434416e+000	108	22	5.991197e+000	0	0	0	0	0	0	60.4445	1	1	49.1849	22.3611
DATA	975	12	73	0	0	Negative034	Negative034	8544.95	2773.96	4.888678e+000	2.827122e+000	52	21.5	6.039005e+000	0	0	0	0	0	0	5.09176	1	0	46.8651	21.8929
DATA	976	12	74	0	0	ASCRP3001148	ASCRP3001148	8570.64	2773.79	5.576704e+000	2.840077e+000	53	21	5.472022e+000	0	0	0	0	0	0	5.80783	1	0	49.5074	22.4074
DATA	977	12	75	0	0	A_23_P23303	NM_003686	8595.41	2773.91	2.307452e+001	3.616072e+000	70	19	4.472136e+000	0	0	0	0	0	0	24.0361	1	1	49.1849	20
DATA	978	12	76	0	0	ASCRP3007578	ASCRP3007578	8621.01	2774.1	1.548376e+003	1.548626e+002	1644	19	4.273085e+000	0	0	0	0	0	0	1613.84	1	1	46.8651	19.5
DATA	979	12	77	0	0	ASCRP3007443	ASCRP3007443	8646.54	2773.74	1.203595e+002	1.235282e+001	169.5	22	5.871643e+000	0	0	0	0	0	0	125.567	1	1	49.1849	23.4286
DATA	980	12	78	0	0	ASCRP3013128	ASCRP3013128	8671.5	2774	2.718628e+001	3.885605e+000	75.5	23.5	6.616078e+000	0	0	0	0	0	0	28.4012	1	1	54.1152	22.9286
DATA	981	12	79	0	0	ASCRP3006037	ASCRP3006037	8697.5	2774.01	2.395539e+002	2.411512e+001	314.5	27.5	5.909704e+000	0	0	0	0	0	0	250.729	1	1	48.5334	26.0357
DATA	982	12	80	0	0	ASCRP3010523	ASCRP3010523	8722.9	2774.1	5.730970e+001	6.362886e+000	103	24	5.620672e+000	0	0	0	0	0	0	60.1236	1	1	49.8279	24.1667
DATA	983	12	81	0	0	ASCRP3006741	ASCRP3006741	8748	2774	2.037778e+003	2.037965e+002	2170	24	7.178708e+000	0	0	0	0	0	0	2143.88	1	1	50.1463	24.4231
DATA	984	12	82	0	0	ASCRP3001619	ASCRP3001619	8773.59	2774.09	1.370421e+002	1.397684e+001	190	23	5.889740e+000	0	0	0	0	0	0	144.679	1	1	49.1849	23.2521
DATA	985	13	1	0	0	ASCRP3009477	ASCRP3009477	6703.66	2780.14	1.259456e+002	1.293429e+001	167	21	6.054112e+000	0	0	0	0	0	0	124.03	1	1	49.5074	22.0159
DATA	986	13	2	0	0	ASCRP3005805	ASCRP3005805	6729	2780	1.357247e+001	3.252375e+000	62	25	5.874884e+000	0	0	0	0	0	0	13.3179	1	0	54.9904	24.0294
DATA	987	13	3	0	0	A_23_P215720	NM_000492	6754.12	2780.14	1.207088e+001	3.200468e+000	59	21	5.315884e+000	0	0	0	0	0	0	11.8106	1	0	47.8731	21.5
DATA	988	13	4	0	0	ASCRP3009639	ASCRP3009639	6779.63	2780	3.272823e+003	3.272958e+002	3146	19.5	6.391003e+000	0	0	0	0	0	0	3195.07	1	1	50.4627	21.0588
DATA	989	13	5	0	0	ASCRP3010723	ASCRP3010723	6805.06	2779.99	6.739800e+003	6.739866e+002	6455	23	6.935702e+000	0	0	0	0	0	0	6569.12	1	1	48.5334	23.1944
DATA	990	13	6	0	0	ASCRP3013168	ASCRP3013168	6830.41	2780.09	1.373168e+003	1.373491e+002	1374.5	22	6.409728e+000	0	0	0	0	0	0	1337.04	1	1	49.1849	22.7308
DATA	991	13	7	0	0	ASCRP3003376	ASCRP3003376	6855.98	2780.1	8.128661e+001	8.657683e+000	124	19	5.654791e+000	0	0	0	0	0	0	79.1103	1	1	48.5334	19.68
DATA	992	13	8	0	0	ASCRP3010669	ASCRP3010669	6881.26	2780.03	7.487315e+001	8.058517e+000	119	20	5.978409e+000	0	0	0	0	0	0	72.8707	1	1	49.1849	20.2069
DATA	993	13	9	0	0	ASCRP3010135	ASCRP3010135	6906.72	2780.09	1.422830e+002	1.453669e+001	186.5	23	5.834086e+000	0	0	0	0	0	0	138.547	1	1	49.8279	24.6452
DATA	994	13	10	0	0	ASCRP3012389	ASCRP3012389	6932.39	2780.07	4.869260e+000	3.015183e+000	51	23	6.159961e+000	0	0	0	0	0	0	4.74587	1	0	53.8203	23.1707
DATA	995	13	11	0	0	ASCRP3005653	ASCRP3005653	6957.28	2780.09	8.552195e+003	8.552246e+002	8289	24	6.132009e+000	0	0	0	0	0	0	8346.29	1	1	48.8603	23.1923
DATA	996	13	12	0	0	ASCRP3009506	ASCRP3009506	6983	2780.13	3.016817e+000	2.966703e+000	43	25	5.862697e+000	0	0	0	0	0	0	-2.00843	0	0	54.4085	24.6061
DATA	997	13	13	0	0	ASCRP3013350	ASCRP3013350	7008.31	2780.23	4.302564e+001	5.222862e+000	86	22	6.590036e+000	0	0	0	0	0	0	42.1453	1	1	49.8279	24
DATA	998	13	14	0	0	ASCRP3008091	ASCRP3008091	7033.61	2780.07	1.189182e+001	3.184407e+000	57	18	3.611307e+000	0	0	0	0	0	0	11.6751	1	0	53.8203	18.8077
DATA	999	13	15	0	0	ASCRP3011151	ASCRP3011151	7059.08	2780.08	2.272957e+002	2.291975e+001	269	22	4.958653e+000	0	0	0	0	0	0	223.726	1	1	46.8651	23
DATA	1000	13	16	0	0	ASCRP3005391	ASCRP3005391	7084.58	2780.43	1.373561e+004	1.373564e+003	13548.5	22	6.782033e+000	0	0	0	0	0	0	13557.7	1	1	57.5363	23.0625
DATA	1001	13	17	0	0	ASCRP3000839	ASCRP3000839	7110	2780.46	3.960716e+002	3.971535e+001	436	22	6.117663e+000	0	0	0	0	0	0	392.109	1	1	55.8519	22.6774
DATA	1002	13	18	0	0	ASCRP3011404	ASCRP3011404	7135.42	2780.43	4.846706e+001	5.658506e+000	94	20	6.494994e+000	0	0	0	0	0	0	48.1336	1	1	57.5363	21.5806
DATA	1003	13	19	0	0	AS_circRNA_control202	AS_circRNA_control202	7160.56	2780.26	1.144421e+003	1.144791e+002	1167.5	22	4.611829e+000	0	0	0	0	0	0	1140.26	1	1	49.5074	21.8
DATA	1004	13	20	0	0	ASCRP3003501	ASCRP3003501	7186.14	2780.4	5.214369e+002	5.222432e+001	576	21	5.960254e+000	0	0	0	0	0	0	521.324	1	1	54.9904	21.1034
DATA	1005	13	21	0	0	ASCRP3001218	ASCRP3001218	7211.11	2780.23	1.912911e+001	3.466469e+000	65	21	6.612795e+000	0	0	0	0	0	0	19.1908	1	1	51.4001	22.7059
DATA	1006	13	22	0	0	ASCRP3005130	ASCRP3005130	7237	2780.46	8.327983e+000	2.998396e+000	52	23	6.347635e+000	0	0	0	0	0	0	8.38518	1	0	55.8519	23.6774
DATA	1007	13	23	0	0	ASCRP3003153	ASCRP3003153	7262.38	2780.24	5.312243e+002	5.319990e+001	580	21.5	4.190223e+000	0	0	0	0	0	0	536.805	1	1	49.1849	21.5833
DATA	1008	13	24	0	0	ASCRP3009439	ASCRP3009439	7287.55	2780.47	1.404630e+002	1.433447e+001	193.5	21	5.646556e+000	0	0	0	0	0	0	142.448	1	1	51.4001	21.4286
DATA	1009	13	25	0	0	ASCRP3000041	ASCRP3000041	7312.93	2780.4	1.906720e+002	1.927894e+001	238.5	21	4.921070e+000	0	0	0	0	0	0	194.068	1	1	50.1463	21.0714
DATA	1010	13	26	0	0	ASCRP3006250	ASCRP3006250	7337.14	2780.13	2.906813e+002	2.920651e+001	346.5	26	3.588267e+002	0	0	1	0	1	0	296.878	1	1	59.7082	129
DATA	1011	13	27	0	0	ASCRP3001693	ASCRP3001693	7363.89	2780.5	7.985056e+001	8.471413e+000	127	24.5	3.424438e+002	0	0	1	0	1	0	81.8579	1	1	56.9804	110
DATA	1012	13	28	0	0	ASCRP3001240	ASCRP3001240	7389.14	2780.29	1.034269e+002	1.072005e+001	153	22	6.469480e+000	0	0	0	0	0	0	106.397	1	1	49.8279	23.3333
DATA	1013	13	29	0	0	ASCRP3000804	ASCRP3000804	7414.77	2779.99	2.694380e+002	2.708988e+001	331	21	6.293878e+000	0	0	0	0	0	0	278.14	1	1	49.1849	23.25
DATA	1014	13	30	0	0	ASCRP3004177	ASCRP3004177	7439.93	2780.38	5.744792e+001	6.390943e+000	104	21	6.537701e+000	0	0	0	0	0	0	59.4981	1	1	50.7771	21.5294
DATA	1015	13	31	0	0	ASCRP3004261	ASCRP3004261	7465.3	2780.42	2.720867e+002	2.735147e+001	328	24	4.282912e+000	0	0	0	0	0	0	282.705	1	1	52.3208	23.52
DATA	1016	13	32	0	0	ASCRP3008747	ASCRP3008747	7490.68	2780.55	8.257051e+001	8.713322e+000	130	23	5.439753e+000	0	0	0	0	0	0	86.059	1	1	51.4001	24.1818
DATA	1017	13	33	0	0	ASCRP3006795	ASCRP3006795	7516.32	2780.38	2.873176e+002	2.886539e+001	345	23	5.672733e+000	0	0	0	0	0	0	300.359	1	1	50.7771	22.5714
DATA	1018	13	34	0	0	ASCRP3004638	ASCRP3004638	7541.83	2780.63	3.907821e+001	4.787940e+000	88	23	5.685331e+000	0	0	0	0	0	0	40.9674	1	1	49.5074	23.4333
DATA	1019	13	35	0	0	ASCRP3005979	ASCRP3005979	7567.11	2780.5	6.944474e+001	7.472503e+000	120	25	4.914039e+000	0	0	0	0	0	0	72.9964	1	1	65	24.1724
DATA	1020	13	36	0	0	ASCRP3003937	ASCRP3003937	7592.5	2780.5	6.359960e+002	6.365913e+001	711	21	6.000950e+000	0	0	0	0	0	0	670.201	1	1	50.4627	22.6296
DATA	1021	13	37	0	0	Negative003	Negative003	7617.67	2780.5	2.792209e+000	2.745827e+000	46	22	4.378167e+000	0	0	0	0	0	0	-0.14037	0	0	57.5363	22.8438
DATA	1022	13	38	0	0	ASCRP3003947	ASCRP3003947	7643.42	2780.57	1.425719e+002	1.451806e+001	195	24.5	5.863965e+000	0	0	0	0	0	0	150.916	1	1	57.5363	24.4688
DATA	1023	13	39	0	0	ASCRP3012449	ASCRP3012449	7668.58	2780.57	1.212294e+001	2.991195e+000	57	23.5	5.634714e+000	0	0	0	0	0	0	12.8575	1	0	57.5363	22.75
DATA	1024	13	40	0	0	ASCRP3011343	ASCRP3011343	7693.72	2780.5	7.250319e+001	7.747152e+000	124	23	6.114250e+000	0	0	0	0	0	0	77.032	1	1	50.4627	23.4167
DATA	1025	13	41	0	0	ASCRP3002910	ASCRP3002910	7719.44	2780.51	4.665596e+003	4.665675e+002	5021	21.5	4.534812e+000	0	0	0	0	0	0	4964.97	1	1	47.2035	21.875
DATA	1026	13	42	0	0	ASCRP3003092	ASCRP3003092	7744.8	2780.48	2.688952e+002	2.702690e+001	330	21	4.467662e+000	0	0	0	0	0	0	286.545	1	1	52.3208	20.72
DATA	1027	13	43	0	0	ASCRP3004061	ASCRP3004061	7770.42	2780.57	1.318625e+001	3.021294e+000	59	22	4.602577e+000	0	0	0	0	0	0	14.0684	1	0	65	21.3939
DATA	1028	13	44	0	0	ASCRP3008255	ASCRP3008255	7795.58	2780.57	5.084691e+004	5.084691e+003	54369	25	7.961446e+000	0	0	0	0	0	0	54301	1	1	57.5363	28.3333
DATA	1029	13	45	0	0	Negative043	Negative043	7821	2780.54	2.759440e+000	2.713602e+000	46.5	23	6.899989e+000	0	0	0	0	0	0	-0.61854	0	0	55.8519	23.7879
DATA	1030	13	46	0	0	ASCRP3011250	ASCRP3011250	7846.44	2780.51	7.767643e+002	7.772376e+001	860	22	7.286366e+000	0	0	0	0	0	0	830.662	1	1	52.9257	22.6552
DATA	1031	13	47	0	0	ASCRP3007282	ASCRP3007282	7872	2780.5	6.352779e+002	6.358561e+001	727.5	24.5	8.256032e+000	0	0	0	0	0	0	679.617	1	1	51.0895	24.9
DATA	1032	13	48	0	0	ASCRP3010888	ASCRP3010888	7897.42	2780.57	7.498666e+001	7.973511e+000	129	22.5	7.636658e+000	0	0	0	0	0	0	80.2345	1	1	57.5363	24.9375
DATA	1033	13	49	0	0	ASCRP3005437	ASCRP3005437	7922.56	2780.53	7.085793e+001	7.586526e+000	122	22	7.423336e+000	0	0	0	0	0	0	75.8166	1	1	50.4627	22.9655
DATA	1034	13	50	0	0	ASCRP3012126	ASCRP3012126	7948	2780.54	8.665805e+001	9.079973e+000	137	25	7.010980e+000	0	0	0	0	0	0	92.7046	1	1	65	25.3333
DATA	1035	13	51	0	0	ASCRP3011366	ASCRP3011366	7973.42	2780.57	5.844441e+001	6.443034e+000	109	26	6.255940e+000	0	0	0	0	0	0	62.4992	1	1	57.5363	24.9667
DATA	1036	13	52	0	0	Negative053	Negative053	7998.58	2780.57	2.759329e+000	2.721025e+000	47	25.5	6.014013e+000	0	0	0	0	0	0	2.16238	0	0	65	25.3438
DATA	1037	13	53	0	0	ASCRP3008953	ASCRP3008953	8024.3	2780.83	1.129551e+003	1.129877e+002	1230	24	5.679575e+000	0	0	0	0	0	0	1206.39	1	1	49.8279	24.8485
DATA	1038	13	54	0	0	ASCRP3005780	ASCRP3005780	8049.72	2780.91	2.641768e+002	2.655711e+001	327	23	5.083668e+000	0	0	0	0	0	0	281.905	1	1	48.8603	22.5333
DATA	1039	13	55	0	0	ASCRP3003801	ASCRP3003801	8075.18	2780.85	7.561869e+000	2.823652e+000	56	22	6.041818e+000	0	0	0	0	0	0	8.06133	1	0	47.5395	22.7353
DATA	1040	13	56	0	0	ASCRP3007751	ASCRP3007751	8100.04	2780.89	6.071737e+001	6.654585e+000	110	22	7.114404e+000	0	0	0	0	0	0	64.6565	1	1	51.4001	22.525
DATA	1041	13	57	0	0	ASCRP3004613	ASCRP3004613	8125.81	2780.85	9.611454e+001	9.990803e+000	146	19	7.013045e+000	0	0	0	0	0	0	102.222	1	1	47.8731	20.871
DATA	1042	13	58	0	0	A_23_P142849	NM_005168	8151.15	2780.9	1.600585e+002	1.623710e+001	217.5	23	7.876275e+000	0	0	0	0	0	0	170.001	1	1	46.8651	24.4643
DATA	1043	13	59	0	0	ASCRP3000060	ASCRP3000060	8176.63	2780.85	2.780668e+000	2.737039e+000	48	21	7.821594e+000	0	0	0	0	0	0	1.25565	0	0	48.5334	22.0345
DATA	1044	13	60	0	0	ASCRP3001879	ASCRP3001879	8201.93	2780.89	7.358922e+001	7.851974e+000	122	21	5.225472e+000	0	0	0	0	0	0	77.9326	1	1	47.5395	21.75
DATA	1045	13	61	0	0	Negative042	Negative042	8227.27	2780.83	4.147745e+000	2.773975e+000	51	22	5.201572e+000	0	0	0	0	0	0	4.38579	1	0	46.8651	21.9722
DATA	1046	13	62	0	0	ASCRP3009921	ASCRP3009921	8252.86	2781.04	3.178677e+001	4.201331e+000	79.5	21	7.402525e+000	0	0	0	0	0	0	33.5569	1	1	46.8651	23.0938
DATA	1047	13	63	0	0	ASCRP3007829	ASCRP3007829	8277.9	2780.89	2.642029e+001	3.814602e+000	73	23	5.363782e+000	0	0	0	0	0	0	27.848	1	1	46.8651	22.4375
DATA	1048	13	64	0	0	ASCRP3000051	ASCRP3000051	8303.65	2780.93	5.988671e+003	5.988734e+002	6364	21	4.884912e+000	0	0	0	0	0	0	6302.06	1	1	49.1849	22.0645
DATA	1049	13	65	0	0	ASCRP3010327	ASCRP3010327	8328.91	2780.93	2.806907e+000	2.761217e+000	46	19	3.776242e+000	0	0	0	0	0	0	0.75542	0	0	54.4085	19.5
DATA	1050	13	66	0	0	ASCRP3011491	ASCRP3011491	8353.43	2780.98	4.048039e+002	4.057466e+001	443.5	22	6.844000e+000	0	0	0	0	0	0	424.699	1	1	42.2201	22.5714
DATA	1051	13	67	0	0	ASCRP3001636	ASCRP3001636	8379.69	2780.75	1.730067e+002	1.752078e+001	228	22	6.728217e+000	0	0	0	0	0	0	181.241	1	1	47.5395	24.2857
DATA	1052	13	68	0	0	ASCRP3005614	ASCRP3005614	8405.15	2781.1	7.465363e+002	7.470509e+001	819.5	20	4.618802e+000	0	0	0	0	0	0	780.998	1	1	46.8651	21
DATA	1053	13	69	0	0	ASCRP3005004	ASCRP3005004	8430.65	2780.88	2.383841e+002	2.399946e+001	293.5	22.5	4.954155e+000	0	0	0	0	0	0	249.085	1	1	48.8603	22.1071
DATA	1054	13	70	0	0	ASCRP3003557	ASCRP3003557	8455.8	2781	9.796300e+001	1.018273e+001	151	23.5	5.222584e+000	0	0	0	0	0	0	102.251	1	1	49.1849	23.6538
DATA	1055	13	71	0	0	ASCRP3000241	ASCRP3000241	8481.31	2780.85	3.788467e+000	2.806748e+000	51	25	6.994329e+000	0	0	0	0	0	0	3.95077	1	0	47.8731	25.4286
DATA	1056	13	72	0	0	ASCRP3001008	ASCRP3001008	8506.73	2781.23	4.637565e+001	5.408518e+000	95.5	21.5	5.506490e+000	0	0	0	0	0	0	48.3288	1	1	48.8603	21.6071
DATA	1057	13	73	0	0	Negative032	Negative032	8532.29	2780.89	2.831265e+000	2.784234e+000	48	23	7.290985e+000	0	0	0	0	0	0	-1.0277	0	0	45.1352	22.9615
DATA	1058	13	74	0	0	ASCRP3011750	ASCRP3011750	8557.73	2781.22	4.400109e+001	5.207272e+000	92.5	21.5	4.954506e+000	0	0	0	0	0	0	45.8257	1	1	48.2044	21.7333
DATA	1059	13	75	0	0	ASCRP3009445	ASCRP3009445	8582.8	2781	2.318407e+002	2.335067e+001	292	20	5.619968e+000	0	0	0	0	0	0	241.484	1	1	49.1849	21.7407
DATA	1060	13	76	0	0	ASCRP3000701	ASCRP3000701	8608.45	2781.07	4.270720e+001	5.097521e+000	88	18	4.467489e+000	0	0	0	0	0	0	44.5041	1	1	49.1849	19.0385
DATA	1061	13	77	0	0	ASCRP3012997	ASCRP3012997	8633.5	2781	2.827816e+000	2.784047e+000	48.5	22	6.766547e+000	0	0	0	0	0	0	1.39268	0	0	54.1152	23.1154
DATA	1062	13	78	0	0	ASCRP3000319	ASCRP3000319	8659.14	2781.08	9.533546e+001	9.929872e+000	145	25	6.166050e+000	0	0	0	0	0	0	99.5513	1	1	47.8731	24.2571
DATA	1063	13	79	0	0	ASCRP3002781	ASCRP3002781	8684.74	2781.03	4.649609e+001	5.413572e+000	96	25	6.193047e+000	0	0	0	0	0	0	48.6341	1	1	49.1849	23.0313
DATA	1064	13	80	0	0	ASCRP3012971	ASCRP3012971	8709.61	2781.07	3.742996e+002	3.753209e+001	354	26	5.880531e+000	0	0	0	0	0	0	392.337	1	1	53.8203	26.5
DATA	1065	13	81	0	0	A_23_P218608	NM_015904	8735.41	2781.09	5.174373e+001	5.864154e+000	102	24	5.711772e+000	0	0	0	0	0	0	54.3845	1	1	49.1849	23.5714
DATA	1066	13	82	0	0	ASCRP3012573	ASCRP3012573	8760.75	2781.15	1.282224e+002	1.311393e+001	187.5	22.5	7.462233e+000	0	0	0	0	0	0	135.202	1	1	47.8731	24.4722
DATA	1067	14	1	0	0	ASCRP3002063	ASCRP3002063	6716.54	2787.53	5.393215e+002	5.401273e+001	566	25	7.423885e+000	0	0	0	0	0	0	530.319	1	1	50.4627	24.0698
DATA	1068	14	2	0	0	ASCRP3009880	ASCRP3009880	6741.68	2787.62	2.328615e+003	2.328803e+002	2303	24	3.937004e+000	0	0	0	0	0	0	2282.36	1	1	51.0895	23
DATA	1069	14	3	0	0	ASCRP3004252	ASCRP3004252	6767.11	2787.5	2.415462e+002	2.433612e+001	285	21	5.479066e+000	0	0	0	0	0	0	236.135	1	1	56.9804	21.2571
DATA	1070	14	4	0	0	ASCRP3002136	ASCRP3002136	6792.5	2787.65	1.508488e+001	3.333257e+000	60	19	6.267832e+000	0	0	0	0	0	0	14.7186	1	1	57.5363	21
DATA	1071	14	5	0	0	ASCRP3011841	ASCRP3011841	6817.95	2787.52	3.005487e+002	3.020188e+001	335	23	7.392706e+000	0	0	0	0	0	0	292.858	1	1	55.8519	22.3714
DATA	1072	14	6	0	0	ASCRP3001355	ASCRP3001355	6843.32	2787.21	6.490620e+001	7.141474e+000	109	23	6.320974e+000	0	0	0	0	0	0	63.1963	1	1	51.7088	22.2917
DATA	1073	14	7	0	0	ASCRP3009282	ASCRP3009282	6868.7	2787.41	2.663258e+002	2.679871e+001	303	20.5	6.632452e+000	0	0	0	0	0	0	259.249	1	1	52.3208	20.7143
DATA	1074	14	8	0	0	ASCRP3008683	ASCRP3008683	6893.85	2787.89	8.621612e+001	9.121642e+000	130	22	4.804691e+000	0	0	0	0	0	0	83.9465	1	1	47.8731	22.8667
DATA	1075	14	9	0	0	ASCRP3012422	ASCRP3012422	6919.19	2787.62	4.841778e+001	5.683573e+000	92.5	23	6.417868e+000	0	0	0	0	0	0	47.175	1	1	48.8603	23.7561
DATA	1076	14	10	0	0	ASCRP3000368	ASCRP3000368	6944.85	2787.92	3.846045e+001	4.861327e+000	84	23	5.586851e+000	0	0	0	0	0	0	37.5151	1	1	65	23.2903
DATA	1077	14	11	0	0	ASCRP3008065	ASCRP3008065	6969.99	2787.46	3.019137e+000	2.968985e+000	46	24	5.625651e+000	0	0	0	0	0	0	-0.259227	0	0	46.8651	23.5588
DATA	1078	14	12	0	0	ASCRP3000340	ASCRP3000340	6995.44	2787.79	1.605819e+002	1.632937e+001	200	22	5.576456e+000	0	0	0	0	0	0	157.148	1	1	49.1849	22.5926
DATA	1079	14	13	0	0	ASCRP3011231	ASCRP3011231	7021.09	2787.93	5.308430e+001	6.076568e+000	100	20.5	5.932668e+000	0	0	0	0	0	0	52.0605	1	1	54.4085	21.1
DATA	1080	14	14	0	0	ASCRP3008767	ASCRP3008767	7046.22	2787.92	6.712657e+002	6.719138e+001	683	20	5.129571e+000	0	0	0	0	0	0	659.881	1	1	52.0157	21
DATA	1081	14	15	0	0	ASCRP3003845	ASCRP3003845	7071.5	2787.82	2.244414e+002	2.263621e+001	264.5	23	5.795276e+000	0	0	0	0	0	0	221.215	1	1	49.1849	22.9091
DATA	1082	14	16	0	0	ASCRP3012670	ASCRP3012670	7097.2	2787.84	3.043906e+003	3.044048e+002	3033	24	5.713233e+000	0	0	0	0	0	0	3008.81	1	1	52.0157	23.1111
DATA	1083	14	17	0	0	ASCRP3010058	ASCRP3010058	7122.35	2787.82	6.023596e+001	6.696319e+000	107	22.5	6.340528e+000	0	0	0	0	0	0	59.7206	1	1	49.1849	23.2667
DATA	1084	14	18	0	0	ASCRP3011175	ASCRP3011175	7148	2787.87	8.030467e+001	8.543442e+000	125	23	5.553191e+000	0	0	0	0	0	0	79.8746	1	1	50.7771	22.3
DATA	1085	14	19	0	0	ASCRP3007638	ASCRP3007638	7173.24	2787.72	2.068943e+002	2.089255e+001	256	18.5	5.040183e+000	0	0	0	0	0	0	206.467	1	1	48.2044	19.9
DATA	1086	14	20	0	0	ASCRP3002715	ASCRP3002715	7198.5	2787.82	8.729347e+001	9.197299e+000	135	21	5.358112e+000	0	0	0	0	0	0	87.4098	1	1	49.1849	21.069
DATA	1087	14	21	0	0	ASCRP3005851	ASCRP3005851	7224.38	2787.84	2.021804e+002	2.042299e+001	249	22	6.399661e+000	0	0	0	0	0	0	203.173	1	1	48.5334	22.7931
DATA	1088	14	22	0	0	ASCRP3013143	ASCRP3013143	7249.41	2787.91	1.344731e+002	1.375141e+001	178	21	6.669067e+000	0	0	0	0	0	0	135.607	1	1	49.1849	21.9583
DATA	1089	14	23	0	0	A_23_P58132	NM_004310	7274.85	2787.9	4.331894e+002	4.341362e+001	481	20	5.221040e+000	0	0	0	0	0	0	438.414	1	1	52.0157	20.5185
DATA	1090	14	24	0	0	ASCRP3001497	ASCRP3001497	7300.13	2788	5.046585e+002	5.054657e+001	550	23	4.835470e+000	0	0	0	0	0	0	512.573	1	1	48.5334	23.1034
DATA	1091	14	25	0	0	ASCRP3005497	ASCRP3005497	7325.56	2787.79	2.955928e+002	2.969590e+001	350.5	22	7.062198e+000	0	0	0	0	0	0	301.31	1	1	49.1849	22.4815
DATA	1092	14	26	0	0	ASCRP3012194	ASCRP3012194	7351.5	2788	2.575423e+002	2.590979e+001	303	23.5	3.497694e+002	0	0	1	0	1	0	263.475	1	1	54.1152	121.472
DATA	1093	14	27	0	0	ASCRP3004166	ASCRP3004166	7376.37	2787.79	1.225115e+003	1.225440e+002	1293	19	5.106830e+000	0	0	0	0	0	0	1257.65	1	1	49.5074	20.5833
DATA	1094	14	28	0	0	ASCRP3005023	ASCRP3005023	7402	2788	1.345505e+002	1.374645e+001	182	20	5.636651e+000	0	0	0	0	0	0	138.603	1	1	54.9904	21.4706
DATA	1095	14	29	0	0	ASCRP3003894	ASCRP3003894	7427.14	2787.35	1.450284e+001	3.158626e+000	60	19.5	7.673285e+000	0	0	0	0	0	0	14.9898	1	1	44.4243	22.5
DATA	1096	14	30	66	-1	(-)3xSLv1	NegativeControl	7453.05	2787.58	2.843967e+000	2.796724e+000	39	22	4.670633e+000	0	0	0	0	0	0	-7.62114	0	0	48.2044	22.5
DATA	1097	14	31	0	0	ASCRP3001136	ASCRP3001136	7477.95	2787.8	1.195797e+002	1.227872e+001	172	23	6.317645e+000	0	0	0	0	0	0	124.385	1	1	47.8731	23.1333
DATA	1098	14	32	0	0	ASCRP3010440	ASCRP3010440	7503.5	2788	1.010932e+002	1.048453e+001	150	23	6.767060e+000	0	0	0	0	0	0	105.474	1	1	48.5334	23
DATA	1099	14	33	0	0	ASCRP3001423	ASCRP3001423	7528.78	2787.82	9.916761e+000	2.943828e+000	57	22	6.277256e+000	0	0	0	0	0	0	10.3763	1	0	47.8731	21.7586
DATA	1100	14	34	0	0	ASCRP3002558	ASCRP3002558	7554.5	2788	1.466018e+004	1.466021e+003	15254.5	23	5.748208e+000	0	0	0	0	0	0	15381.7	1	1	54.1152	22.5588
DATA	1101	14	35	0	0	ASCRP3005836	ASCRP3005836	7579.82	2787.74	2.594860e+001	3.786098e+000	74	24	5.856528e+000	0	0	0	0	0	0	27.2961	1	1	47.8731	23.0323
DATA	1102	14	36	0	0	ASCRP3005770	ASCRP3005770	7605	2788	2.094262e+003	2.094443e+002	2264	21	5.224170e+000	0	0	0	0	0	0	2208.22	1	1	51.4001	22.1333
DATA	1103	14	37	0	0	ASCRP3010172	ASCRP3010172	7630.57	2788.06	2.300494e+001	3.581052e+000	70	24	5.101804e+000	0	0	0	0	0	0	24.3111	1	1	46.5243	24.1818
DATA	1104	14	38	0	0	ASCRP3004654	ASCRP3004654	7655.92	2787.9	6.018607e+001	6.612447e+000	110	24.5	5.045198e+000	0	0	0	0	0	0	63.7338	1	1	46.8651	25.1667
DATA	1105	14	39	0	0	ASCRP3000580	ASCRP3000580	7681.42	2788.1	2.779891e+000	2.747577e+000	48.5	21	6.462317e+000	0	0	0	0	0	0	2.9245	0	0	49.1849	20.1923
DATA	1106	14	40	0	0	A_23_P49878	NM_019013	7706.59	2787.91	6.109155e+002	6.115248e+001	696	22	6.429101e+000	0	0	0	0	0	0	649.202	1	1	49.1849	22.5556
DATA	1107	14	41	0	0	ASCRP3004446	ASCRP3004446	7732.19	2787.84	1.321815e+001	3.028772e+000	59	21	4.939536e+000	0	0	0	0	0	0	14.0674	1	0	48.8603	21.4483
DATA	1108	14	42	0	0	ASCRP3008783	ASCRP3008783	7757.32	2788	1.741985e+002	1.763119e+001	228	20	5.042463e+000	0	0	0	0	0	0	185.621	1	1	49.1849	21.2333
DATA	1109	14	43	0	0	ASCRP3002158	ASCRP3002158	7782.78	2787.93	6.910016e+003	6.910069e+002	7352	22	4.880753e+000	0	0	0	0	0	0	7371.06	1	1	49.1849	21.2353
DATA	1110	14	44	0	0	ASCRP3012766	ASCRP3012766	7808.19	2788.04	6.956185e+001	7.467778e+000	118	24.5	6.175219e+000	0	0	0	0	0	0	74.2669	1	1	48.2044	26.2667
DATA	1111	14	45	0	0	ASCRP3011233	ASCRP3011233	7833.66	2788	2.928635e+001	3.993262e+000	75	22.5	5.150163e+000	0	0	0	0	0	0	31.2883	1	1	49.1849	22.5526
DATA	1112	14	46	0	0	ASCRP3005445	ASCRP3005445	7859.04	2787.95	1.430825e+002	1.456325e+001	202	22	6.147112e+000	0	0	0	0	0	0	152.936	1	1	47.5395	22.0294
DATA	1113	14	47	0	0	ASCRP3008559	ASCRP3008559	7884.5	2788.35	1.557027e+004	1.557030e+003	16085.5	26.5	8.534245e+000	0	0	0	0	0	0	16646.5	1	1	57.5363	26.1667
DATA	1114	14	48	0	0	ASCRP3001819	ASCRP3001819	7909.6	2788.16	9.898515e+002	9.902231e+001	1096	19	4.421113e+000	0	0	0	0	0	0	1058.38	1	1	49.8279	19.7097
DATA	1115	14	49	0	0	ASCRP3011217	ASCRP3011217	7935.29	2788.14	1.836012e+002	1.855944e+001	243	22.5	5.975590e+000	0	0	0	0	0	0	196.293	1	1	49.8279	21.3214
DATA	1116	14	50	0	0	ASCRP3000652	ASCRP3000652	7960.51	2788.04	3.681977e+001	4.573787e+000	81.5	24	6.391535e+000	0	0	0	0	0	0	39.3545	1	1	49.8279	23.1
DATA	1117	14	51	0	0	ASCRP3013462	ASCRP3013462	7986	2788.09	8.178765e+003	8.178810e+002	8748	25	5.479324e+000	0	0	0	0	0	0	8737.81	1	1	48.5334	24.6667
DATA	1118	14	52	0	0	ASCRP3013344	ASCRP3013344	8011.5	2788.5	1.833568e+002	1.853581e+001	243	26	6.850067e+000	0	0	0	0	0	0	195.761	1	1	57.5363	26.5135
DATA	1119	14	53	0	0	ASCRP3000739	ASCRP3000739	8036.89	2788.5	7.074889e+002	7.080110e+001	794	23	4.796129e+000	0	0	0	0	0	0	754.768	1	1	56.9804	23.1852
DATA	1120	14	54	0	0	ASCRP3011331	ASCRP3011331	8062.42	2788.43	4.587568e+001	5.333827e+000	96	24	5.666918e+000	0	0	0	0	0	0	48.8967	1	1	65	23.037
DATA	1121	14	55	0	0	ASCRP3009383	ASCRP3009383	8087.58	2788.43	1.856208e+002	1.876087e+001	246	23	4.462094e+000	0	0	0	0	0	0	197.639	1	1	57.5363	23.6563
DATA	1122	14	56	0	0	ASCRP3006683	ASCRP3006683	8113.15	2788.35	1.219939e+002	1.250047e+001	173	21	7.370253e+000	0	0	0	0	0	0	129.741	1	1	50.1463	21.7222
DATA	1123	14	57	0	0	ASCRP3013419	ASCRP3013419	8138.5	2788.23	1.402648e+003	1.402914e+002	1525.5	22	5.359414e+000	0	0	0	0	0	0	1489.84	1	1	49.8279	21.7826
DATA	1124	14	58	0	0	ASCRP3011172	ASCRP3011172	8163.62	2788.11	2.444770e+001	3.667755e+000	73	21.5	5.570803e+000	0	0	0	0	0	0	25.9326	1	1	49.5074	21.0769
DATA	1125	14	59	0	0	ASCRP3005717	ASCRP3005717	8189.42	2788.33	2.219416e+002	2.236243e+001	281	22.5	6.026225e+000	0	0	0	0	0	0	235.072	1	1	50.1463	22.6538
DATA	1126	14	60	0	0	CUST_1_PI418767722	NM_002107	8214.6	2788.3	3.771680e+003	3.771780e+002	3964	22	5.449065e+000	0	0	0	0	0	0	3988.88	1	1	52.0157	22.3333
DATA	1127	14	61	0	0	ASCRP3010418	ASCRP3010418	8240	2788.31	1.710304e+002	1.732217e+001	224.5	21	6.529038e+000	0	0	0	0	0	0	180.6	1	1	51.7088	21.9118
DATA	1128	14	62	0	0	ASCRP3008873	ASCRP3008873	8265.49	2788.46	2.278961e+003	2.279127e+002	2441	22.5	5.599774e+000	0	0	0	0	0	0	2402.66	1	1	52.0157	22.7667
DATA	1129	14	63	0	0	ASCRP3010656	ASCRP3010656	8290.67	2788.5	4.934533e+001	5.651603e+000	97	23	4.705707e+000	0	0	0	0	0	0	51.9428	1	1	57.5363	22.8333
DATA	1130	14	64	0	0	ASCRP3001406	ASCRP3001406	8316.26	2788.27	3.037582e+002	3.050090e+001	356	20	5.039255e+000	0	0	0	0	0	0	319.253	1	1	50.1463	21.5862
DATA	1131	14	65	0	0	ASCRP3008976	ASCRP3008976	8341.5	2788.5	8.722716e+000	2.898021e+000	55.5	19	6.379172e+000	0	0	0	0	0	0	9.15377	1	0	57.5363	21.2083
DATA	1132	14	66	0	0	ASCRP3000616	ASCRP3000616	8366.83	2788.31	2.161058e+002	2.178708e+001	270	22.5	6.678515e+000	0	0	0	0	0	0	226.461	1	1	50.7771	23.25
DATA	1133	14	67	0	0	ASCRP3004672	ASCRP3004672	8392.33	2788.29	3.915829e+003	3.915927e+002	4066	22.5	7.255343e+000	0	0	0	0	0	0	4097.86	1	1	54.4085	24
DATA	1134	14	68	0	0	ASCRP3013246	ASCRP3013246	8417.66	2788.28	2.103785e+002	2.122005e+001	264	20	3.511958e+000	0	0	0	0	0	0	219.885	1	1	51.0895	20.5769
DATA	1135	14	69	0	0	ASCRP3012931	ASCRP3012931	8443.53	2788.04	1.439015e+001	3.128516e+000	61	23	4.388537e+000	0	0	0	0	0	0	15.0236	1	1	47.8731	21.5185
DATA	1136	14	70	0	0	ASCRP3005589	ASCRP3005589	8468.78	2788.18	8.044418e+001	8.511404e+000	135	23	7.839523e+000	0	0	0	0	0	0	83.9065	1	1	48.2044	25.3793
DATA	1137	14	71	0	0	ASCRP3004796	ASCRP3004796	8493.81	2788.33	4.175822e+002	4.185083e+001	479	22	5.044533e+000	0	0	0	0	0	0	435.234	1	1	49.8279	23.2258
DATA	1138	14	72	0	0	ASCRP3010485	ASCRP3010485	8519.33	2788.48	1.115590e+002	1.149804e+001	161	22	6.534706e+000	0	0	0	0	0	0	116.214	1	1	49.8279	22.4643
DATA	1139	14	73	0	0	ASCRP3011519	ASCRP3011519	8544.67	2788.4	1.647686e+002	1.671053e+001	218.5	21	6.508225e+000	0	0	0	0	0	0	171.599	1	1	50.7771	21.9032
DATA	1140	14	74	0	0	ASCRP3001953	ASCRP3001953	8570.33	2788.5	8.625759e+001	9.064114e+000	137.5	21	4.930387e+000	0	0	0	0	0	0	89.8361	1	1	57.5363	20.9394
DATA	1141	14	75	1028	1	(+)E1A_r60_n9	E1A_r60_n9	8595.58	2788.57	3.167416e+000	2.801668e+000	50	21	7.123054e+000	0	0	0	0	0	0	3.29997	1	0	57.5363	22.7407
DATA	1142	14	76	0	0	ASCRP3003574	ASCRP3003574	8621.13	2788.61	1.161340e+003	1.161673e+002	1246	21	5.852026e+000	0	0	0	0	0	0	1210.8	1	1	51.4001	21.6061
DATA	1143	14	77	0	0	ASCRP3000698	ASCRP3000698	8646.26	2788.5	1.322886e+002	1.351754e+001	184	25	7.016350e+000	0	0	0	0	0	0	138.072	1	1	49.1849	24.3333
DATA	1144	14	78	0	0	Negative027	Negative027	8671.62	2788.45	1.951915e+001	3.392327e+000	68	24.5	7.081162e+000	0	0	0	1	0	0	20.4034	1	1	52.0157	24.5
DATA	1145	14	79	0	0	ASCRP3002250	ASCRP3002250	8697.27	2788.58	4.811186e+002	4.819148e+001	557.5	24.5	4.995650e+000	0	0	0	0	0	0	503.926	1	1	50.7771	24
DATA	1146	14	80	0	0	ASCRP3001149	ASCRP3001149	8722.58	2788.57	6.142289e+001	6.734748e+000	108	24	5.707433e+000	0	0	0	0	0	0	64.4944	1	1	57.5363	24.6857
DATA	1147	14	81	0	0	ASCRP3005708	ASCRP3005708	8748	2788.54	1.650290e+001	3.210374e+000	65	26.5	8.324248e+000	0	0	0	0	0	0	17.3807	1	1	55.8519	26.5
DATA	1148	14	82	0	0	ASCRP3009853	ASCRP3009853	8773.56	2788.74	2.008804e+002	2.027454e+001	264.5	23	5.834750e+000	0	0	0	0	0	0	212.339	1	1	49.5074	23.0404
DATA	1149	15	1	0	0	ASCRP3011094	ASCRP3011094	6703.49	2794.55	8.181237e+001	8.694299e+000	123	22	6.207300e+000	0	0	0	0	0	0	80.6369	1	1	52.9257	21.7841
DATA	1150	15	2	0	0	ASCRP3002010	ASCRP3002010	6729.02	2794.92	2.418335e+003	2.418515e+002	2367.5	25	7.692356e+000	0	0	0	0	0	0	2374.89	1	1	52.3208	24.8788
DATA	1151	15	3	0	0	ASCRP3012879	ASCRP3012879	6754.39	2794.57	4.318650e+001	5.236822e+000	89	22	4.711509e+000	0	0	0	0	0	0	42.2852	1	1	48.2044	22.0857
DATA	1152	15	4	0	0	ASCRP3007703	ASCRP3007703	6779.89	2795.09	3.079711e+001	4.277611e+000	76	21.5	6.335305e+000	0	0	0	0	0	0	30.0863	1	1	47.5395	21.8438
DATA	1153	15	5	0	0	ASCRP3013610	ASCRP3013610	6804.99	2794.84	3.023850e+000	2.975905e+000	47	23	7.203291e+000	0	0	0	0	0	0	1.13737	0	0	48.2044	22.6286
DATA	1154	15	6	0	0	ASCRP3012830	ASCRP3012830	6830.57	2795	4.449574e+001	5.353518e+000	91.5	22	6.688456e+000	0	0	0	0	0	0	43.3506	1	1	49.1849	20.9286
DATA	1155	15	7	0	0	ASCRP3008208	ASCRP3008208	6856.07	2794.88	5.719537e+001	6.448566e+000	104.5	19	6.090653e+000	0	0	0	0	0	0	55.6936	1	1	49.1849	20.1034
DATA	1156	15	8	0	0	ASCRP3007804	ASCRP3007804	6881.42	2794.9	3.279334e+002	3.292832e+001	366	22	5.873029e+000	0	0	0	0	0	0	319.316	1	1	50.7771	22.3226
DATA	1157	15	9	0	0	ASCRP3010351	ASCRP3010351	6906.71	2795	1.107024e+001	3.176310e+000	56.5	24.5	6.209794e+000	0	0	0	0	0	0	10.7841	1	0	49.1849	25.1923
DATA	1158	15	10	1028	1	(+)E1A_r60_a104	E1A_r60_a104	6932.43	2795.08	8.204043e+000	3.085588e+000	54	24	6.350853e+000	0	0	0	0	0	0	7.99906	1	0	48.2044	23
DATA	1159	15	11	0	0	A_23_P142849	NM_005168	6957.5	2794.82	1.448521e+002	1.478672e+001	189	23	4.609183e+000	0	0	0	0	0	0	141.408	1	1	49.1849	23.125
DATA	1160	15	12	0	0	Negative008	Negative008	6982.91	2794.93	2.668792e+001	3.989952e+000	72	22	5.002822e+000	0	0	0	0	0	0	26.0957	1	1	54.4085	22.9375
DATA	1161	15	13	0	0	ASCRP3004462	ASCRP3004462	7008.59	2794.91	1.630020e+003	1.630289e+002	1640.5	22.5	6.228471e+000	0	0	0	0	0	0	1596.99	1	1	49.1849	23.9231
DATA	1162	15	14	0	0	ASCRP3007641	ASCRP3007641	7033.5	2795	8.546253e+001	9.042283e+000	131	18	4.040627e+000	0	0	0	0	0	0	83.9142	1	1	54.1152	18.92
DATA	1163	15	15	0	0	ASCRP3011705	ASCRP3011705	7059.19	2795.03	1.100440e+002	1.139199e+001	154	23	4.742440e+000	0	0	0	0	0	0	108.323	1	1	48.2044	22.25
DATA	1164	15	16	0	0	ASCRP3008484	ASCRP3008484	7084.6	2795.13	3.801276e+001	4.804497e+000	79	23	5.970249e+000	0	0	0	0	0	0	37.5202	1	1	49.1849	22.4815
DATA	1165	15	17	0	0	CUST_8_PI418767722	NM_021009	7109.7	2794.95	2.638214e+002	2.654432e+001	304	21.5	5.801856e+000	0	0	0	0	0	0	261.155	1	1	49.1849	22.3077
DATA	1166	15	18	0	0	ASCRP3006788	ASCRP3006788	7135.31	2795.13	1.598586e+002	1.625049e+001	206	23	5.711684e+000	0	0	0	0	0	0	158.736	1	1	50.1463	21.96
DATA	1167	15	19	0	0	ASCRP3012646	ASCRP3012646	7160.5	2795	2.424514e+001	3.788722e+000	71	19	5.426274e+000	0	0	0	0	0	0	24.152	1	1	54.1152	20.5
DATA	1168	15	20	0	0	ASCRP3009087	ASCRP3009087	7186.12	2795	3.335849e+001	4.421204e+000	80	21	5.388899e+000	0	0	0	0	0	0	33.3427	1	1	47.8731	21.8333
DATA	1169	15	21	0	0	ASCRP3003188	ASCRP3003188	7211.68	2795	1.011915e+002	1.052418e+001	148	24	5.912312e+000	0	0	0	0	0	0	101.494	1	1	49.1849	23.1176
DATA	1170	15	22	0	0	ASCRP3009072	ASCRP3009072	7236.87	2795	1.257897e+003	1.258227e+002	1312.5	22	6.951175e+000	0	0	0	0	0	0	1266.04	1	1	48.5334	23.1667
DATA	1171	15	23	0	0	ASCRP3005564	ASCRP3005564	7262.5	2795	8.506479e+000	2.994618e+000	55.5	22	6.234401e+000	0	0	0	0	0	0	8.59223	1	0	54.1152	21.7917
DATA	1172	15	24	0	0	ASCRP3001972	ASCRP3001972	7287.65	2795.12	2.669100e+002	2.684391e+001	318.5	21	5.156595e+000	0	0	0	0	0	0	270.553	1	1	48.8603	21.0952
DATA	1173	15	25	0	0	ASCRP3007756	ASCRP3007756	7312.91	2794.95	6.090172e+001	6.724472e+000	107	22	5.452785e+000	0	0	0	0	0	0	61.9523	1	1	49.1849	21.4063
DATA	1174	15	26	0	0	ASCRP3006437	ASCRP3006437	7338.35	2795.21	1.474681e+002	1.501797e+001	196.5	25	3.640977e+002	0	0	1	0	1	0	150.543	1	1	49.1849	131.545
DATA	1175	15	27	0	0	ASCRP3006142	ASCRP3006142	7364	2794.77	7.062662e+001	7.608878e+000	118	21	6.182528e+000	0	0	0	0	0	0	72.3564	1	1	48.2044	22.9032
DATA	1176	15	28	0	0	ASCRP3005800	ASCRP3005800	7389.19	2794.99	8.597538e+001	9.048596e+000	135	21	4.628537e+000	0	0	0	0	0	0	88.3815	1	1	49.1849	21.9706
DATA	1177	15	29	0	0	ASCRP3010771	ASCRP3010771	7414.65	2794.87	7.721354e+002	7.726472e+001	837	20	7.188701e+000	0	0	0	0	0	0	796.435	1	1	50.1463	23.75
DATA	1178	15	30	0	0	ASCRP3010633	ASCRP3010633	7440.22	2795.08	1.135167e+002	1.169249e+001	165	20	7.216600e+000	0	0	0	0	0	0	117.475	1	1	49.8279	22.2647
DATA	1179	15	31	0	0	ASCRP3003231	ASCRP3003231	7465.41	2795.09	1.031589e+002	1.068748e+001	155.5	20	5.111018e+000	0	0	0	0	0	0	107.093	1	1	49.8279	21.7407
DATA	1180	15	32	1028	1	(+)E1A_r60_a104	E1A_r60_a104	7490.61	2795.07	2.832264e+000	2.790781e+000	47	23	6.533783e+000	0	0	0	0	0	0	1.83429	0	0	53.8203	22.9032
DATA	1181	15	33	0	0	ASCRP3006993	ASCRP3006993	7516.4	2794.96	1.711644e+001	3.262071e+000	64	20	6.526316e+000	0	0	0	0	0	0	17.8762	1	1	49.8279	20.697
DATA	1182	15	34	0	0	Negative019	Negative019	7541.5	2795	2.816101e+000	2.769322e+000	43	22	5.840533e+000	0	0	0	0	0	0	-4.17042	0	0	54.1152	22.6129
DATA	1183	15	35	0	0	ASCRP3001903	ASCRP3001903	7567.09	2795.07	3.464294e+001	4.430579e+000	79	23.5	5.666036e+000	0	0	0	0	0	0	36.3763	1	1	65	23.1944
DATA	1184	15	36	0	0	ASCRP3003388	ASCRP3003388	7592.5	2795	6.137355e+001	6.727423e+000	108.5	21.5	5.745963e+000	0	0	0	0	0	0	64.6038	1	1	54.1152	22.1333
DATA	1185	15	37	0	0	ASCRP3003334	ASCRP3003334	7617.61	2795.07	8.221349e+001	8.668758e+000	132	23	4.601783e+000	0	0	0	0	0	0	86.7367	1	1	53.8203	23.2813
DATA	1186	15	38	0	0	ASCRP3011710	ASCRP3011710	7643.25	2795.22	3.438318e+001	4.398496e+000	82.5	25	5.024652e+000	0	0	0	0	0	0	36.352	1	1	48.5334	24.8333
DATA	1187	15	39	0	0	ASCRP3000952	ASCRP3000952	7668.57	2794.99	1.655323e+001	3.199312e+000	64	22	6.966437e+000	0	0	0	0	0	0	17.5352	1	1	48.5334	21.2813
DATA	1188	15	40	0	0	ASCRP3012279	ASCRP3012279	7694.15	2795.1	4.167995e+002	4.176946e+001	483	23	4.789887e+000	0	0	0	0	0	0	442.297	1	1	46.8651	23.4074
DATA	1189	15	41	0	0	ASCRP3000728	ASCRP3000728	7719.5	2795.18	3.263751e+001	4.254231e+000	82.5	21	4.894452e+000	0	0	0	0	0	0	34.6874	1	1	49.1849	21.2069
DATA	1190	15	42	0	0	ASCRP3009674	ASCRP3009674	7744.62	2795.33	4.156442e+001	4.970182e+000	89	22.5	6.043442e+000	0	0	0	0	0	0	44.2336	1	1	51.0895	23.1563
DATA	1191	15	43	0	0	ASCRP3013505	ASCRP3013505	7770.42	2795.43	2.768004e+000	2.722024e+000	43	20	5.091771e+000	0	0	0	0	0	0	-1.02081	0	0	65	20.6364
DATA	1192	15	44	0	0	ASCRP3001034	ASCRP3001034	7795.58	2795.43	1.519104e+001	3.114974e+000	61	23	4.857085e+000	0	0	0	0	0	0	16.2008	1	1	57.5363	23.0357
DATA	1193	15	45	0	0	ASCRP3012696	ASCRP3012696	7821	2795.46	2.763292e+000	2.717390e+000	45	23	6.531103e+000	0	0	0	0	0	0	-1.02846	0	0	55.8519	23.303
DATA	1194	15	46	0	0	ASCRP3001917	ASCRP3001917	7846.32	2795.4	6.038507e+001	6.621136e+000	114	23	6.650779e+000	0	0	0	0	0	0	64.4839	1	1	50.7771	23.3438
DATA	1195	15	47	0	0	ASCRP3012709	ASCRP3012709	7871.58	2795.43	2.760729e+000	2.722357e+000	49	24	8.007053e+000	0	0	0	0	0	0	2.15544	0	0	57.5363	25.125
DATA	1196	15	48	0	0	ASCRP3008440	ASCRP3008440	7897.12	2795.53	1.319837e+003	1.320116e+002	1449	23	6.057199e+000	0	0	0	0	0	0	1410.17	1	1	48.8603	23.7586
DATA	1197	15	49	0	0	ASCRP3007051	ASCRP3007051	7922.64	2795.37	1.009359e+002	1.045220e+001	154.5	20.5	6.483932e+000	0	0	0	0	0	0	107.845	1	1	51.7088	21.4
DATA	1198	15	50	0	0	ASCRP3005895	ASCRP3005895	7948.01	2795.4	9.497298e+001	9.877729e+000	149	23	6.432946e+000	0	0	0	0	0	0	101.454	1	1	51.0895	22.129
DATA	1199	15	51	0	0	ASCRP3008596	ASCRP3008596	7973.38	2795.37	1.160111e+002	1.191478e+001	169	23	4.719783e+000	0	0	0	0	0	0	123.883	1	1	50.7771	22.7407
DATA	1200	15	52	0	0	ASCRP3008155	ASCRP3008155	7998.58	2795.43	2.763272e+000	2.724145e+000	46.5	25	5.276145e+000	0	0	0	0	0	0	2.0492	0	0	65	25.9688
DATA	1201	15	53	0	0	ASCRP3002974	ASCRP3002974	8024.33	2795.5	1.349233e+004	1.349236e+003	14358	22	6.844745e+000	0	0	0	0	0	0	14390	1	1	57.5363	23.9643
DATA	1202	15	54	0	0	ASCRP3010482	ASCRP3010482	8049.5	2795.5	6.544918e+002	6.550574e+001	735	23	5.339206e+000	0	0	0	0	0	0	697.454	1	1	50.4627	22.2593
DATA	1203	15	55	0	0	ASCRP3011004	ASCRP3011004	8074.89	2795.35	1.320679e+004	1.320682e+003	14032.5	22	5.361552e+000	0	0	0	0	0	0	14060.2	1	1	47.8731	23.2903
DATA	1204	15	56	0	0	ASCRP3012051	ASCRP3012051	8100.25	2795.35	9.670808e+001	1.004798e+001	152	22	7.361216e+000	0	0	0	0	0	0	102.844	1	1	51.0895	23
DATA	1205	15	57	0	0	ASCRP3006118	ASCRP3006118	8125.6	2795.35	2.650579e+001	3.805388e+000	73	22	6.679817e+000	0	0	0	0	0	0	28.1536	1	1	51.0895	22.6563
DATA	1206	15	58	0	0	ASCRP3008169	ASCRP3008169	8151.05	2795.63	1.852955e+002	1.873017e+001	241	22	4.074407e+000	0	0	0	0	0	0	196.552	1	1	50.1463	22.3478
DATA	1207	15	59	0	0	ASCRP3009195	ASCRP3009195	8176.5	2795.5	4.744022e+002	4.751916e+001	550	21	6.090249e+000	0	0	0	0	0	0	502.526	1	1	52.9257	21.6552
DATA	1208	15	60	0	0	ASCRP3010397	ASCRP3010397	8201.89	2795.5	2.267510e+002	2.284028e+001	274.5	23.5	6.976003e+000	0	0	0	0	0	0	239.844	1	1	56.9804	24.2308
DATA	1209	15	61	0	0	ASCRP3009759	ASCRP3009759	8227.23	2795.39	4.355768e+001	5.149089e+000	92	22	5.434564e+000	0	0	0	0	0	0	46.004	1	1	50.4627	22.0345
DATA	1210	15	62	0	0	ASCRP3002614	ASCRP3002614	8252.52	2795.57	4.953485e+001	5.665751e+000	99	21	6.243409e+000	0	0	0	0	0	0	52.2362	1	1	51.4001	22.3611
DATA	1211	15	63	0	0	ASCRP3012610	ASCRP3012610	8278.14	2795.39	1.196213e+003	1.196530e+002	1285	22	5.370096e+000	0	0	0	0	0	0	1259.5	1	1	49.8279	22.3
DATA	1212	15	64	0	0	ASCRP3000687	ASCRP3000687	8303.25	2795.73	1.663671e+001	3.221551e+000	62.5	22.5	5.291122e+000	0	0	0	0	0	0	17.4899	1	1	50.1463	22.0625
DATA	1213	15	65	0	0	ASCRP3001161	ASCRP3001161	8328.9	2795.47	5.667066e+001	6.304687e+000	105	23	5.976555e+000	0	0	0	0	0	0	59.4876	1	1	51.7088	22.8276
DATA	1214	15	66	0	0	ASCRP3004449	ASCRP3004449	8354.19	2795.52	1.027966e+002	1.064552e+001	155	21	6.157594e+000	0	0	0	0	0	0	107.75	1	1	49.8279	21.2857
DATA	1215	15	67	0	0	ASCRP3010283	ASCRP3010283	8379.58	2795.57	2.118433e+001	3.487747e+000	69	23	6.741781e+000	0	0	0	0	0	0	22.1747	1	1	57.5363	24.5806
DATA	1216	15	68	0	0	ASCRP3003812	ASCRP3003812	8405.11	2795.5	7.121071e+002	7.126473e+001	794	21	3.982462e+000	0	0	0	0	0	0	744.453	1	1	56.9804	21.5
DATA	1217	15	69	0	0	ASCRP3010232	ASCRP3010232	8430.23	2795.46	9.085838e+001	9.500838e+000	144	22	4.250739e+000	0	0	0	0	0	0	94.8788	1	1	51.0895	22.0714
DATA	1218	15	70	0	0	ASCRP3005148	ASCRP3005148	8456.05	2795.64	1.228275e+001	3.039351e+000	60	24	6.159569e+000	0	0	0	0	0	0	12.8134	1	0	49.1849	24.6176
DATA	1219	15	71	0	0	ASCRP3005517	ASCRP3005517	8481.31	2795.58	9.347111e+002	9.351251e+001	997	23	7.567901e+000	0	0	0	0	0	0	974.32	1	1	52.3208	24.8387
DATA	1220	15	72	0	0	ASCRP3008157	ASCRP3008157	8506.6	2796	2.705983e+001	3.882361e+000	74.5	22	5.248443e+000	0	0	0	0	0	0	28.1898	1	1	49.1849	23.1154
DATA	1221	15	73	0	0	ASCRP3005479	ASCRP3005479	8532.55	2795.68	1.476884e+001	3.152262e+000	62	22.5	5.838832e+000	0	0	0	0	0	0	15.3804	1	1	39.4933	22.3333
DATA	1222	15	74	0	0	ASCRP3011851	ASCRP3011851	8557.44	2795.46	1.407979e+002	1.435260e+001	194	21	4.891846e+000	0	0	0	0	0	0	146.62	1	1	50.4627	21.1111
DATA	1223	15	75	0	0	ASCRP3009067	ASCRP3009067	8583.02	2795.56	6.571800e+002	6.577695e+001	728.5	21	6.712851e+000	0	0	0	0	0	0	684.523	1	1	55.8519	21.9355
DATA	1224	15	76	0	0	ASCRP3007405	ASCRP3007405	8608.23	2795.86	4.149236e+002	4.158557e+001	474	22	6.296870e+000	0	0	0	0	0	0	432.438	1	1	50.1463	22.2667
DATA	1225	15	77	0	0	ASCRP3008039	ASCRP3008039	8633.58	2795.57	2.723245e+001	3.891644e+000	76	22.5	6.518109e+000	0	0	0	0	0	0	28.4092	1	1	57.5363	22.6176
DATA	1226	15	78	0	0	ASCRP3008555	ASCRP3008555	8659.2	2795.9	2.201274e+001	3.543018e+000	69.5	25	7.093752e+000	0	0	0	0	0	0	22.9959	1	1	52.6241	25.1081
DATA	1227	15	79	0	0	ASCRP3000749	ASCRP3000749	8684.41	2795.86	1.690382e+002	1.712946e+001	231	24	6.417454e+000	0	0	0	0	0	0	176.907	1	1	50.1463	24.0606
DATA	1228	15	80	0	0	ASCRP3010973	ASCRP3010973	8709.61	2795.93	8.777535e+001	9.202694e+000	139	25	5.222866e+000	0	0	0	0	0	0	92.0721	1	1	53.8203	25.2759
DATA	1229	15	81	0	0	ASCRP3011480	ASCRP3011480	8735.28	2795.91	4.006713e+002	4.016187e+001	469	25	5.817631e+000	0	0	0	0	0	0	421.489	1	1	48.8603	24.5
DATA	1230	15	82	0	0	ASCRP3006311	ASCRP3006311	8760.63	2796	1.501885e+003	1.502136e+002	1630	26	7.578419e+000	0	0	0	0	0	0	1585.29	1	1	50.4627	25.8919
DATA	1231	16	1	0	0	ASCRP3003282	ASCRP3003282	6716.42	2802.43	2.759340e+001	4.037146e+000	76	22	6.135065e+000	0	0	0	0	0	0	27.1556	1	1	57.5363	22.2439
DATA	1232	16	2	0	0	ASCRP3005052	ASCRP3005052	6741.58	2802.43	2.097956e+001	3.625378e+000	65	23	4.752053e+000	0	0	0	0	0	0	20.5788	1	1	57.5363	22.7143
DATA	1233	16	3	0	0	ASCRP3003457	ASCRP3003457	6767.11	2802.5	5.697432e+001	6.422541e+000	102	23	5.497072e+000	0	0	0	0	0	0	55.7385	1	1	56.9804	23.0303
DATA	1234	16	4	0	0	ASCRP3010107	ASCRP3010107	6792.5	2802.5	3.250982e+001	4.403658e+000	77.5	24	5.738771e+000	0	0	0	0	0	0	31.7415	1	1	57.5363	23.1724
DATA	1235	16	5	0	0	Negative052	Negative052	6817.89	2802.5	3.024769e+000	2.974524e+000	43	20.5	6.438480e+000	0	0	0	0	0	0	-1.70845	0	0	65	20.8333
DATA	1236	16	6	0	0	ASCRP3011533	ASCRP3011533	6843.38	2802.24	1.241679e+002	1.276868e+001	162.5	24	6.385559e+000	0	0	0	0	0	0	120.965	1	1	50.1463	23.0833
DATA	1237	16	7	0	0	ASCRP3007908	ASCRP3007908	6868.58	2802.43	1.459895e+001	3.316475e+000	60	23	5.985322e+000	0	0	0	0	0	0	14.2182	1	0	57.5363	22.25
DATA	1238	16	8	0	0	ASCRP3009862	ASCRP3009862	6894.26	2802.34	1.136056e+002	1.174422e+001	158.5	24.5	4.629670e+000	0	0	0	0	0	0	110.663	1	1	51.4001	23.9231
DATA	1239	16	9	0	0	ASCRP3007485	ASCRP3007485	6919.28	2802.43	2.387069e+002	2.405542e+001	284.5	23.5	6.518673e+000	0	0	0	0	0	0	232.669	1	1	52.0157	23.3
DATA	1240	16	10	0	0	ASCRP3000940	ASCRP3000940	6944.68	2802.36	7.804993e+001	8.351825e+000	121.5	24	2.502287e+000	0	0	0	0	0	0	76.1546	1	1	51.4001	24.4444
DATA	1241	16	11	0	0	ASCRP3001361	ASCRP3001361	6970.06	2802.28	1.567719e+003	1.568000e+002	1551.5	23	5.338184e+000	0	0	0	0	0	0	1531.81	1	1	50.1463	23.3939
DATA	1242	16	12	0	0	ASCRP3003957	ASCRP3003957	6995.52	2802.31	1.121486e+001	3.168123e+000	59	19	3.113784e+000	0	0	0	0	0	0	10.9772	1	0	49.1849	19.1739
DATA	1243	16	13	0	0	ASCRP3005488	ASCRP3005488	7020.94	2802.28	4.356167e+003	4.356268e+002	4253	18	6.368024e+000	0	0	0	0	0	0	4272.67	1	1	52.0157	21
DATA	1244	16	14	0	0	ASCRP3005597	ASCRP3005597	7046.35	2802.16	1.987042e+002	2.008820e+001	237	21	4.898510e+000	0	0	0	0	0	0	195.351	1	1	50.1463	20.7333
DATA	1245	16	15	0	0	ASCRP3004178	ASCRP3004178	7071.73	2802.28	9.502343e+001	9.947473e+000	141	25	5.211252e+000	0	0	0	0	0	0	93.6609	1	1	48.8603	23.4286
DATA	1246	16	16	0	0	ASCRP3011399	ASCRP3011399	7097.33	2802.5	1.955751e+001	3.526199e+000	65	21	5.559676e+000	0	0	0	0	0	0	19.3314	1	1	57.5363	21.92
DATA	1247	16	17	0	0	ASCRP3012887	ASCRP3012887	7122.33	2802.4	7.524998e+001	8.073689e+000	124	24.5	6.758698e+000	0	0	0	0	0	0	74.598	1	1	48.8603	25
DATA	1248	16	18	0	0	ASCRP3007052	ASCRP3007052	7147.95	2802.53	1.693384e+003	1.693635e+002	1711	21	6.697548e+000	0	0	0	0	0	0	1684.02	1	1	54.4085	22
DATA	1249	16	19	0	0	ASCRP3010144	ASCRP3010144	7173.5	2802.5	5.010406e+001	5.792548e+000	95.5	20	4.750421e+000	0	0	0	0	0	0	49.9905	1	1	57.5363	20.931
DATA	1250	16	20	0	0	A_23_P215720	NM_000492	7198.67	2802.5	1.376300e+001	3.207422e+000	60	23.5	5.948921e+000	0	0	0	0	0	0	13.7776	1	0	65	23.3
DATA	1251	16	21	0	0	ASCRP3010889	ASCRP3010889	7224.12	2802.38	1.448417e+003	1.448705e+002	1470	21.5	6.724548e+000	0	0	0	0	0	0	1454.96	1	1	53.8203	22.5667
DATA	1252	16	22	0	0	ASCRP3011091	ASCRP3011091	7249.52	2802.32	6.834595e+001	7.415474e+000	116	20	7.550324e+000	0	0	0	0	0	0	68.8954	1	1	51.7088	21.3103
DATA	1253	16	23	0	0	ASCRP3011307	ASCRP3011307	7275	2802.54	3.496847e+000	2.888187e+000	49	20	6.256848e+000	0	0	0	0	0	0	3.53742	1	0	55.8519	21.0741
DATA	1254	16	24	0	0	ASCRP3000104	ASCRP3000104	7300.18	2802.55	2.970787e+002	2.984492e+001	346	22	5.533181e+000	0	0	0	0	0	0	301.58	1	1	53.2255	21.7333
DATA	1255	16	25	0	0	ASCRP3004464	ASCRP3004464	7325.7	2802.36	3.971500e+003	3.971602e+002	4084	24	6.714626e+000	0	0	0	0	0	0	4046.02	1	1	47.8731	23.5
DATA	1256	16	26	0	0	ASCRP3010655	ASCRP3010655	7351	2802.5	3.900402e+002	3.910705e+001	436	21	7.360809e+000	0	0	0	0	0	0	398.742	1	1	48.5334	22.2286
DATA	1257	16	27	0	0	ASCRP3006004	ASCRP3006004	7376.62	2802.37	5.229791e+001	5.944992e+000	100.5	19	4.608035e+000	0	0	0	0	0	0	53.6512	1	1	50.7771	20.3448
DATA	1258	16	28	0	0	ASCRP3007203	ASCRP3007203	7401.92	2802.41	5.135011e+002	5.142735e+001	577	19	4.941322e+000	0	0	0	0	0	0	528.565	1	1	48.8603	20.3333
DATA	1259	16	29	0	0	ASCRP3008410	ASCRP3008410	7427.38	2802.24	2.169688e+002	2.187786e+001	271	25.5	7.847783e+000	0	0	0	0	0	0	224.076	1	1	49.1849	25.3438
DATA	1260	16	30	0	0	ASCRP3002771	ASCRP3002771	7452.58	2802.57	6.253918e+001	6.851857e+000	111.5	20.5	5.169428e+000	0	0	0	0	0	0	64.792	1	1	57.5363	21.6333
DATA	1261	16	31	0	0	ASCRP3002897	ASCRP3002897	7478.2	2802.38	1.247209e+003	1.247522e+002	1349	21	6.329574e+000	0	0	0	0	0	0	1296.19	1	1	50.4627	22.4688
DATA	1262	16	32	0	0	ASCRP3013313	ASCRP3013313	7503.58	2802.57	2.829396e+000	2.782396e+000	47	21.5	6.433728e+000	0	0	0	0	0	0	-0.648867	0	0	57.5363	21.5833
DATA	1263	16	33	0	0	ASCRP3003650	ASCRP3003650	7529.2	2802.33	7.991066e+002	7.995881e+001	845	19	4.792276e+000	0	0	0	0	0	0	835.335	1	1	51.0895	19.8182
DATA	1264	16	34	1028	1	(+)E1A_r60_1	E1A_r60_1	7554	2802.63	2.813966e+000	2.778582e+000	48	22	5.606236e+000	0	0	0	0	0	0	2.63057	0	0	44.0646	21.8667
DATA	1265	16	35	0	0	ASCRP3002201	ASCRP3002201	7579.7	2802.7	4.092104e+002	4.101402e+001	473	22	6.093647e+000	0	0	0	0	0	0	429.971	1	1	48.5334	21.8056
DATA	1266	16	36	0	0	ASCRP3005292	ASCRP3005292	7605.18	2802.69	3.383471e+002	3.394657e+001	402	21.5	6.100552e+000	0	0	0	0	0	0	356.355	1	1	47.8731	21.5938
DATA	1267	16	37	0	0	ASCRP3011122	ASCRP3011122	7630.56	2802.97	2.305797e+001	3.587000e+000	70	22	4.857047e+000	0	0	0	0	0	0	24.3377	1	1	49.1849	22.8182
DATA	1268	16	38	0	0	ASCRP3002505	ASCRP3002505	7655.99	2802.8	3.729957e+002	3.740024e+001	435.5	23	5.353122e+000	0	0	0	0	0	0	394.494	1	1	51.4001	24.5484
DATA	1269	16	39	0	0	ASCRP3005687	ASCRP3005687	7681.5	2803	3.008413e+001	4.067282e+000	77.5	22	6.365411e+000	0	0	0	0	0	0	31.8757	1	1	54.1152	21.0385
DATA	1270	16	40	0	0	ASCRP3000211	ASCRP3000211	7706.5	2803	6.778064e+000	2.815610e+000	54	23.5	5.665382e+000	0	0	0	0	0	0	7.19325	1	0	54.1152	22.8
DATA	1271	16	41	0	0	ASCRP3001664	ASCRP3001664	7732.04	2802.7	3.315381e+002	3.326592e+001	399	21	6.677784e+000	0	0	0	0	0	0	352.365	1	1	48.2044	21.697
DATA	1272	16	42	0	0	ASCRP3008075	ASCRP3008075	7757.41	2802.64	9.500753e+000	2.886243e+000	55	22	4.913037e+000	0	0	0	0	0	0	10.1102	1	0	48.5334	22.069
DATA	1273	16	43	0	0	ASCRP3002446	ASCRP3002446	7782.91	2802.93	1.779818e+002	1.800522e+001	237	21.5	5.529718e+000	0	0	0	0	0	0	189.591	1	1	54.4085	21.2222
DATA	1274	16	44	0	0	ASCRP3006995	ASCRP3006995	7808.29	2802.72	2.695701e+002	2.709391e+001	337	23	4.816161e+000	0	0	0	0	0	0	287.403	1	1	49.1849	22.6667
DATA	1275	16	45	0	0	ASCRP3010541	ASCRP3010541	7833.86	2802.8	6.211634e+001	6.780459e+000	113	22.5	5.653646e+000	0	0	0	0	0	0	66.2683	1	1	46.8651	22.8125
DATA	1276	16	46	0	0	ASCRP3011590	ASCRP3011590	7859.01	2802.87	4.986443e+001	5.678756e+000	100.5	22	6.489536e+000	0	0	0	0	0	0	53.221	1	1	48.2044	22.3529
DATA	1277	16	47	0	0	ASCRP3013102	ASCRP3013102	7884.53	2802.89	6.688394e+001	7.219029e+000	116	23	6.650277e+000	0	0	0	0	0	0	71.405	1	1	49.8279	24.8214
DATA	1278	16	48	0	0	ASCRP3010121	ASCRP3010121	7909.84	2802.95	8.758241e+001	9.169815e+000	141	21	5.900297e+000	0	0	0	0	0	0	93.5092	1	1	48.2044	21.3438
DATA	1279	16	49	0	0	ASCRP3008480	ASCRP3008480	7935.22	2802.78	8.396849e+001	8.825367e+000	134	19	5.617433e+000	0	0	0	0	0	0	89.6429	1	1	48.2044	20
DATA	1280	16	50	0	0	ASCRP3002152	ASCRP3002152	7960.74	2802.97	6.729316e+001	7.257286e+000	114.5	23	5.893543e+000	0	0	0	0	0	0	71.8189	1	1	49.1849	22.5769
DATA	1281	16	51	1028	1	(+)E1A_r60_n11	E1A_r60_n11	7985.92	2803.04	6.152506e+000	2.787424e+000	51.5	25	4.955935e+000	0	0	0	0	0	0	6.56331	1	0	47.2035	25.1935
DATA	1282	16	52	0	0	ASCRP3005066	ASCRP3005066	8011.54	2802.74	6.355588e+001	6.913275e+000	113	23	6.240316e+000	0	0	0	0	0	0	67.7599	1	1	49.1849	23.6923
DATA	1283	16	53	0	0	ASCRP3001910	ASCRP3001910	8036.5	2803	1.011809e+001	2.904320e+000	58	21.5	4.685585e+000	0	0	0	0	0	0	10.779	1	0	54.1152	21.2917
DATA	1284	16	54	0	0	ASCRP3003891	ASCRP3003891	8062.38	2802.96	4.092676e+002	4.101737e+001	482	23	5.353138e+000	0	0	0	0	0	0	435.603	1	1	49.1849	22.2857
DATA	1285	16	55	0	0	ASCRP3005814	ASCRP3005814	8087.5	2803	2.523582e+002	2.538281e+001	313	22	6.050493e+000	0	0	0	0	0	0	268.322	1	1	54.1152	23.6429
DATA	1286	16	56	0	0	ASCRP3002548	ASCRP3002548	8113	2803	5.176039e+001	5.852232e+000	103	24.5	6.600113e+000	0	0	0	0	0	0	54.9714	1	1	54.9904	24.8824
DATA	1287	16	57	0	0	ASCRP3004238	ASCRP3004238	8138.59	2802.91	1.393752e+002	1.420318e+001	194	22	4.836059e+000	0	0	0	0	0	0	147.837	1	1	49.1849	22.1852
DATA	1288	16	58	0	0	ASCRP3011523	ASCRP3011523	8163.63	2803.01	1.475868e+001	3.110301e+000	61	22	5.258905e+000	0	0	0	0	0	0	15.6339	1	1	46.1809	22.2143
DATA	1289	16	59	0	0	ASCRP3002267	ASCRP3002267	8189.31	2803	5.412166e+002	5.419106e+001	622	24	6.639904e+000	0	0	0	0	0	0	572.497	1	1	50.4627	24.3704
DATA	1290	16	60	0	0	ASCRP3011808	ASCRP3011808	8214.64	2802.92	5.213329e+001	5.892183e+000	105	19.5	6.633250e+000	0	0	0	0	0	0	55.0664	1	1	49.1849	22
DATA	1291	16	61	0	0	ASCRP3009360	ASCRP3009360	8240.08	2802.92	1.001449e+002	1.038517e+001	153	20	5.602783e+000	0	0	0	0	0	0	105.62	1	1	46.8651	21.4737
DATA	1292	16	62	0	0	ASCRP3004798	ASCRP3004798	8265.43	2803.01	3.794120e+002	3.804102e+001	448	22.5	5.349763e+000	0	0	0	0	0	0	399.547	1	1	49.8279	22.6563
DATA	1293	16	63	0	0	AS_circRNA_control209	AS_circRNA_control209	8290.87	2803	2.612845e+003	2.612991e+002	2772	22	5.296388e+000	0	0	0	0	0	0	2747.34	1	1	47.2035	22.1379
DATA	1294	16	64	0	0	ASCRP3001711	ASCRP3001711	8316.25	2803.2	2.809052e+000	2.775780e+000	47	24	5.989417e+000	0	0	0	0	0	0	2.85908	0	0	49.1849	23.8387
DATA	1295	16	65	0	0	ASCRP3004849	ASCRP3004849	8341.66	2802.73	8.038006e+000	2.880708e+000	56	21	6.614669e+000	0	0	0	0	0	0	8.42711	1	0	47.5395	21.9231
DATA	1296	16	66	0	0	ASCRP3010825	ASCRP3010825	8367.17	2803	5.728930e+002	5.735623e+001	648	22	6.096502e+000	0	0	0	0	0	0	599.784	1	1	46.8651	22.2051
DATA	1297	16	67	0	0	ASCRP3004767	ASCRP3004767	8392.68	2803	2.704037e+002	2.718226e+001	331	24.5	7.909328e+000	0	0	0	0	0	0	282.731	1	1	49.1849	26.1667
DATA	1298	16	68	0	0	ASCRP3011187	ASCRP3011187	8417.8	2803	5.819422e+003	5.819489e+002	5995	21	4.281744e+000	0	0	0	0	0	0	6077.73	1	1	49.1849	20.5556
DATA	1299	16	69	0	0	ASCRP3006283	ASCRP3006283	8443.12	2803	1.028444e+002	1.065349e+001	156	23	6.430977e+000	0	0	0	0	0	0	107.3	1	1	49.8279	24.2333
DATA	1300	16	70	0	0	ASCRP3009807	ASCRP3009807	8468.65	2803.12	1.619704e+002	1.643425e+001	218	21	5.556187e+000	0	0	0	0	0	0	168.843	1	1	48.8603	23.0606
DATA	1301	16	71	0	0	AS_circRNA_control201	AS_circRNA_control201	8494.13	2802.94	1.650301e+002	1.673618e+001	219	21	4.876981e+000	0	0	0	0	0	0	171.923	1	1	46.8651	22.5806
DATA	1302	16	72	0	0	ASCRP3008176	ASCRP3008176	8519.41	2803.11	1.823286e+002	1.844434e+001	237	23	6.012771e+000	0	0	0	0	0	0	189.865	1	1	48.5334	23.1818
DATA	1303	16	73	0	0	ASCRP3000852	ASCRP3000852	8544.87	2803.07	1.252794e+002	1.283387e+001	178	22	5.277259e+000	0	0	0	0	0	0	130.439	1	1	47.8731	21.129
DATA	1304	16	74	0	0	ASCRP3013408	ASCRP3013408	8570.42	2803.43	6.478886e+001	7.052143e+000	113	23	5.629982e+000	0	0	0	0	0	0	67.4665	1	1	57.5363	22.5676
DATA	1305	16	75	0	0	ASCRP3013485	ASCRP3013485	8595.49	2803.34	1.142929e+002	1.176342e+001	166	21	7.009993e+000	0	0	0	0	0	0	119.073	1	1	49.8279	21.84
DATA	1306	16	76	0	0	ASCRP3005990	ASCRP3005990	8621.12	2803.27	2.527463e+002	2.542722e+001	312	21	5.115145e+000	0	0	0	0	0	0	263.538	1	1	52.3208	21.2
DATA	1307	16	77	0	0	ASCRP3000752	ASCRP3000752	8646.34	2803.34	1.558216e+001	3.185201e+000	63	23	7.592394e+000	0	0	0	0	0	0	16.2674	1	1	50.7771	24.1111
DATA	1308	16	78	0	0	ASCRP3001643	ASCRP3001643	8671.88	2803.38	1.512258e+003	1.512513e+002	1621.5	24	7.131333e+000	0	0	0	0	0	0	1581.41	1	1	53.8203	24.4516
DATA	1309	16	79	0	0	ASCRP3003699	ASCRP3003699	8697.41	2803.43	5.778115e+001	6.406654e+000	108.5	21	4.913538e+000	0	0	0	0	0	0	60.5536	1	1	51.7088	22.9286
DATA	1310	16	80	0	0	ASCRP3003144	ASCRP3003144	8722.4	2803.49	7.708456e+001	8.187740e+000	129	25.5	6.261449e+000	0	0	0	0	0	0	80.994	1	1	52.0157	24.9667
DATA	1311	16	81	0	0	AS_circRNA_control215	AS_circRNA_control215	8748.08	2803.4	3.632355e+002	3.642760e+001	431.5	24	5.722008e+000	0	0	0	0	0	0	382.89	1	1	50.1463	23.5
DATA	1312	16	82	0	0	A_23_P11507	NM_015534	8773.43	2803.42	3.343061e+001	4.323067e+000	82.5	23	5.995634e+000	0	0	0	1	0	0	35.3729	1	1	51.7088	22.6505
DATA	1313	17	1	0	0	ASCRP3006112	ASCRP3006112	6703.62	2809.54	4.513073e+001	5.386260e+000	89.5	22	6.024436e+000	0	0	0	0	0	0	44.5189	1	1	51.7088	21.9233
DATA	1314	17	2	0	0	ASCRP3013364	ASCRP3013364	6729.07	2809.4	8.239099e+001	8.751643e+000	129	22	4.388213e+000	0	0	0	0	0	0	80.9723	1	1	51.4001	22.1111
DATA	1315	17	3	0	0	ASCRP3002381	ASCRP3002381	6754.44	2809.27	1.373670e+002	1.405197e+001	180	22	5.804279e+000	0	0	0	0	0	0	134.598	1	1	50.7771	22.2414
DATA	1316	17	4	0	0	ASCRP3004242	ASCRP3004242	6779.69	2809.34	2.851351e+003	2.851505e+002	2865	22	5.863177e+000	0	0	0	0	0	0	2787.41	1	1	48.5334	23.3448
DATA	1317	17	5	0	0	ASCRP3012838	ASCRP3012838	6805.12	2809.49	1.035756e+003	1.036183e+002	1052	22	5.224686e+000	0	0	0	0	0	0	1010.81	1	1	51.7088	22.1212
DATA	1318	17	6	0	1	ETG05_66023	ETG05_66023	6830.42	2809.59	4.748810e+002	4.758121e+001	505	24	8.810167e+000	0	0	0	0	0	0	462.923	1	1	52.3208	24.2857
DATA	1319	17	7	0	0	ASCRP3011726	ASCRP3011726	6855.75	2809.39	5.082400e+002	5.091111e+001	542	20.5	6.721264e+000	0	0	0	0	0	0	495.149	1	1	49.8279	21.1538
DATA	1320	17	8	0	0	ASCRP3008021	ASCRP3008021	6881.27	2809.35	3.812643e+002	3.824249e+001	415.5	20.5	5.650323e+000	0	0	0	0	0	0	371.412	1	1	54.4085	21.6154
DATA	1321	17	9	0	0	ASCRP3008173	ASCRP3008173	6906.55	2809.53	6.681570e+002	6.688194e+001	695	23.5	6.657240e+000	0	0	0	0	0	0	651.142	1	1	51.4001	22.6667
DATA	1322	17	10	0	0	ASCRP3012169	ASCRP3012169	6932.16	2809.57	1.394698e+002	1.426044e+001	180.5	24	3.690960e+000	0	0	0	0	0	0	136.029	1	1	50.4627	23.6667
DATA	1323	17	11	0	0	ASCRP3001923	ASCRP3001923	6957.5	2809.66	1.027723e+001	3.142775e+000	57	22.5	5.139891e+000	0	0	0	0	0	0	10.0358	1	0	50.4627	22.375
DATA	1324	17	12	0	0	A_23_P87238	NM_006512	6982.89	2809.5	2.181502e+001	3.681354e+000	67	21.5	5.535443e+000	0	0	0	0	0	0	21.3356	1	1	56.9804	22.5625
DATA	1325	17	13	0	0	ASCRP3006052	ASCRP3006052	7008.32	2809.4	8.692599e+002	8.697637e+001	893	18	5.464199e+000	0	0	0	0	0	0	851.76	1	1	50.7771	19.9333
DATA	1326	17	14	0	0	ASCRP3012611	ASCRP3012611	7033.58	2809.57	8.671367e+001	9.160523e+000	131	19	5.826867e+000	0	0	0	0	0	0	85.1518	1	1	57.5363	20.7857
DATA	1327	17	15	0	0	ASCRP3006233	ASCRP3006233	7059.33	2809.5	1.794519e+001	3.449637e+000	63	23	5.125307e+000	0	0	0	0	0	0	17.6654	1	1	57.5363	22.7826
DATA	1328	17	16	0	0	ASCRP3004027	ASCRP3004027	7084.5	2809.5	1.277880e+002	1.311228e+001	177	22	8.875855e+000	0	0	0	0	0	0	126.128	1	1	57.5363	24.5417
DATA	1329	17	17	0	0	ASCRP3007828	ASCRP3007828	7109.76	2809.43	6.526791e+002	6.533365e+001	691	25	7.772587e+000	0	0	0	0	0	0	646.032	1	1	52.6241	26.4815
DATA	1330	17	18	0	0	ASCRP3000822	ASCRP3000822	7135.36	2809.68	1.129536e+003	1.129914e+002	1163	22	5.893134e+000	0	0	0	0	0	0	1121.44	1	1	49.1849	21.9355
DATA	1331	17	19	66	-1	(-)3xSLv1	NegativeControl	7160.58	2809.57	2.961144e+000	2.911956e+000	41	22.5	5.553373e+000	0	0	0	0	0	0	-4.58791	0	0	65	22.8929
DATA	1332	17	20	0	0	ASCRP3003125	ASCRP3003125	7185.86	2809.59	3.059398e+003	3.059536e+002	3086	21.5	6.149853e+000	0	0	0	0	0	0	3057.02	1	1	54.9904	22.8
DATA	1333	17	21	0	0	ASCRP3007544	ASCRP3007544	7211.5	2809.5	2.941448e+000	2.892587e+000	44	22	5.479833e+000	0	0	0	0	0	0	-2.51042	0	0	65	22.1714
DATA	1334	17	22	0	0	ASCRP3003514	ASCRP3003514	7236.89	2809.5	1.123175e+002	1.159577e+001	161	21	6.561381e+000	0	0	0	0	0	0	113.001	1	1	56.9804	21.8621
DATA	1335	17	23	0	0	ASCRP3012668	ASCRP3012668	7262.24	2809.65	3.925143e+002	3.935641e+001	447.5	23	7.527916e+000	0	0	0	0	0	0	396.277	1	1	51.0895	22.8519
DATA	1336	17	24	0	0	ASCRP3005171	ASCRP3005171	7287.68	2809.6	9.501974e+001	9.923809e+000	140	19	5.094577e+000	0	0	0	0	0	0	96.268	1	1	50.7771	20.2917
DATA	1337	17	25	0	0	ASCRP3001006	ASCRP3001006	7313.11	2809.5	2.021645e+002	2.041670e+001	252.5	22	6.045947e+000	0	0	0	0	0	0	205.541	1	1	56.9804	21.8529
DATA	1338	17	26	0	0	ASCRP3006044	ASCRP3006044	7338.44	2809.74	3.426796e+002	3.438567e+001	391.5	24	6.398994e+000	0	0	0	0	0	0	349.612	1	1	49.5074	25.1333
DATA	1339	17	27	0	0	ASCRP3004624	ASCRP3004624	7363.78	2809.56	8.287555e+001	8.758368e+000	131.5	19	6.725417e+000	0	0	0	0	0	0	84.8439	1	1	51.0895	20.8649
DATA	1340	17	28	0	0	ASCRP3000538	ASCRP3000538	7389.14	2809.44	8.243175e+002	8.248009e+001	896	20.5	4.757956e+000	0	0	0	0	0	0	846.76	1	1	54.9904	21.2941
DATA	1341	17	29	0	0	ASCRP3000732	ASCRP3000732	7414.5	2809.82	2.892167e+002	2.905825e+001	345.5	24	6.694892e+000	0	0	0	0	0	0	298.07	1	1	49.1849	24.2188
DATA	1342	17	30	0	0	ASCRP3002411	ASCRP3002411	7439.98	2809.9	7.477825e+002	7.483084e+001	810	23	6.543203e+000	0	0	0	0	0	0	773.167	1	1	52.6241	23.3438
DATA	1343	17	31	0	0	ASCRP3012525	ASCRP3012525	7465.27	2809.78	1.405655e+003	1.405933e+002	1504.5	20.5	5.950080e+000	0	0	0	0	0	0	1457.91	1	1	48.2044	21.9
DATA	1344	17	32	0	0	ASCRP3011152	ASCRP3011152	7490.72	2809.91	7.689861e+001	8.179623e+000	126	22	5.906346e+000	0	0	0	0	0	0	79.997	1	1	48.8603	22.5278
DATA	1345	17	33	0	0	ASCRP3006814	ASCRP3006814	7515.9	2809.87	1.154995e+003	1.155329e+002	1212	21	6.026068e+000	0	0	0	0	0	0	1204.97	1	1	50.1463	20.5278
DATA	1346	17	34	0	0	ASCRP3004518	ASCRP3004518	7541.66	2809.88	3.821880e+001	4.721447e+000	86	21	4.196331e+000	0	0	0	0	0	0	39.983	1	1	48.5334	21.3333
DATA	1347	17	35	0	0	ASCRP3003816	ASCRP3003816	7566.92	2809.89	4.110027e+002	4.119318e+001	482	21	5.073596e+000	0	0	0	0	0	0	431.08	1	1	46.8651	21.2069
DATA	1348	17	36	0	0	ASCRP3005966	ASCRP3005966	7592.49	2809.92	8.095184e+000	2.874736e+000	55	23	6.675515e+000	0	0	0	0	0	0	8.51133	1	0	49.8279	23
DATA	1349	17	37	0	0	ASCRP3003102	ASCRP3003102	7617.79	2809.87	1.536857e+001	3.152233e+000	64	22	3.843499e+000	0	0	0	0	0	0	16.195	1	1	48.8603	21.5714
DATA	1350	17	38	0	0	ASCRP3000462	ASCRP3000462	7643.36	2809.92	8.663758e+001	9.088664e+000	138.5	22.5	5.963181e+000	0	0	0	0	0	0	91.487	1	1	49.1849	22.8214
DATA	1351	17	39	0	0	ASCRP3012541	ASCRP3012541	7668.52	2810.11	4.225544e+000	2.773741e+000	50	22	6.691521e+000	0	0	0	0	0	0	4.47038	1	0	49.8279	22.0357
DATA	1352	17	40	0	0	ASCRP3009838	ASCRP3009838	7693.94	2809.97	1.241021e+004	1.241024e+003	13168	22	4.811252e+000	0	0	0	0	0	0	13151.9	1	1	45.835	22.0741
DATA	1353	17	41	0	0	ASCRP3006542	ASCRP3006542	7719.35	2809.89	8.712516e+001	9.130956e+000	136	22	6.202251e+000	0	0	0	0	0	0	92.4732	1	1	49.5074	22.3235
DATA	1354	17	42	0	0	ASCRP3005674	ASCRP3005674	7744.81	2810.01	1.717352e+002	1.738898e+001	224	23	5.884462e+000	0	0	0	0	0	0	182.517	1	1	49.1849	23.4242
DATA	1355	17	43	0	0	ASCRP3002196	ASCRP3002196	7769.9	2810.01	5.327938e+001	5.984741e+000	101	21	5.659135e+000	0	0	0	0	0	0	56.6875	1	1	46.8651	21.6774
DATA	1356	17	44	0	0	ASCRP3009049	ASCRP3009049	7795.28	2810.09	1.221356e+003	1.221659e+002	1337	22	5.578755e+000	0	0	0	0	0	0	1300.69	1	1	48.8603	22.2593
DATA	1357	17	45	0	0	ASCRP3001817	ASCRP3001817	7820.67	2809.85	8.590850e+001	9.011540e+000	137.5	23.5	6.801285e+000	0	0	0	0	0	0	91.5584	1	1	49.1849	23.8667
DATA	1358	17	46	0	0	ASCRP3006079	ASCRP3006079	7846.48	2810.05	4.385378e+001	5.160310e+000	93	21	6.542650e+000	0	0	0	0	0	0	46.7628	1	1	48.5334	22.963
DATA	1359	17	47	0	0	ASCRP3003443	ASCRP3003443	7871.68	2810	2.229659e+001	3.516163e+000	69	23	5.757270e+000	0	0	0	0	0	0	23.784	1	1	49.1849	24.8846
DATA	1360	17	48	0	0	ASCRP3003803	ASCRP3003803	7897.21	2810.19	3.016334e+002	3.028559e+001	371	20.5	4.943062e+000	0	0	0	0	0	0	321.802	1	1	47.5395	20.7143
DATA	1361	17	49	0	0	ASCRP3006893	ASCRP3006893	7922.63	2810	2.927312e+002	2.939907e+001	359	23	5.600137e+000	0	0	0	0	0	0	312.305	1	1	49.8279	22.1923
DATA	1362	17	50	0	0	ASCRP3000740	ASCRP3000740	7947.84	2810.08	2.152105e+002	2.169213e+001	283.5	26	6.601637e+000	0	0	0	0	0	0	229.554	1	1	52.0157	23.9333
DATA	1363	17	51	0	0	ASCRP3007945	ASCRP3007945	7973.35	2810.12	2.160012e+001	3.473338e+000	68	23	5.552777e+000	0	0	0	0	0	0	23.0311	1	1	48.8603	22.6
DATA	1364	17	52	0	0	ASCRP3010598	ASCRP3010598	7998.73	2810.09	5.474889e+001	6.113971e+000	105	23	4.890179e+000	0	0	0	0	0	0	58.3452	1	1	49.1849	22.9231
DATA	1365	17	53	0	0	ASCRP3011824	ASCRP3011824	8024.07	2810.16	1.744540e+001	3.234175e+000	66	23	7.675285e+000	0	0	0	0	0	0	18.5785	1	1	47.5395	24.08
DATA	1366	17	54	0	0	ASCRP3001198	ASCRP3001198	8049.57	2809.9	6.263283e+000	2.796550e+000	53	22	3.954337e+000	0	0	0	0	0	0	6.66473	1	0	49.5074	21.1333
DATA	1367	17	55	0	0	ASCRP3004317	ASCRP3004317	8074.82	2810	1.260950e+003	1.261246e+002	1382	22	5.333804e+000	0	0	0	0	0	0	1340.48	1	1	51.4001	22.871
DATA	1368	17	56	0	0	ASCRP3006598	ASCRP3006598	8100.5	2810	5.569666e+004	5.569667e+003	59405	23.5	6.489368e+000	0	0	0	0	0	0	59144.6	1	1	54.1152	25.2188
DATA	1369	17	57	0	0	Negative005	Negative005	8125.5	2810	7.407755e+000	2.832899e+000	54	22	5.724418e+000	0	0	0	0	0	0	7.85713	1	0	54.1152	23.3
DATA	1370	17	58	0	0	ASCRP3001683	ASCRP3001683	8150.97	2810.15	4.597785e+000	2.776228e+000	51.5	23	5.108163e+000	0	0	0	0	0	0	4.87036	1	0	48.5334	23.48
DATA	1371	17	59	0	0	ASCRP3008112	ASCRP3008112	8176.5	2809.99	3.783067e+002	3.792989e+001	443	23	6.109066e+000	0	0	0	0	0	0	400.193	1	1	49.8279	24.3
DATA	1372	17	60	0	0	ASCRP3005556	ASCRP3005556	8201.86	2810	2.978738e+000	2.761600e+000	49.5	26	7.152192e+000	0	0	0	0	0	0	3.1466	1	0	48.5334	25.6667
DATA	1373	17	61	0	0	Negative018	Negative018	8227.44	2810.01	2.795993e+000	2.749548e+000	43	20	5.602311e+000	0	0	0	0	0	0	-2.16804	0	0	49.8279	21.0541
DATA	1374	17	62	0	0	A_23_P53126	NM_005574	8252.88	2810.21	1.223069e+001	3.013102e+000	58	22.5	5.933774e+000	0	0	0	0	0	0	12.8814	1	0	48.8603	22.375
DATA	1375	17	63	0	0	ASCRP3012671	ASCRP3012671	8278.39	2810.07	2.101105e+001	3.467011e+000	69	22	3.782902e+000	0	0	0	0	0	0	22.0959	1	1	53.8203	22.1034
DATA	1376	17	64	0	0	ASCRP3003792	ASCRP3003792	8303.35	2810.07	3.786526e+001	4.686732e+000	87	22.5	5.006457e+000	0	0	0	0	0	0	39.7624	1	1	49.1849	22.7692
DATA	1377	17	65	0	0	ASCRP3000116	ASCRP3000116	8328.73	2810.21	2.741692e+002	2.755608e+001	331	24	6.039484e+000	0	0	0	0	0	0	287.488	1	1	48.2044	23.7586
DATA	1378	17	66	0	0	ASCRP3007409	ASCRP3007409	8354.24	2810.15	1.582297e+001	3.189796e+000	63	21	5.983089e+000	0	0	0	0	0	0	16.5686	1	1	48.2044	21.2121
DATA	1379	17	67	0	0	ASCRP3012224	ASCRP3012224	8379.71	2810.11	1.866959e+002	1.887445e+001	240.5	23	4.696053e+000	0	0	0	0	0	0	195.24	1	1	50.4627	23.1429
DATA	1380	17	68	0	0	ASCRP3010337	ASCRP3010337	8405.14	2810.41	6.304923e+001	6.889255e+000	111	22	3.940131e+000	0	0	0	0	0	0	65.8548	1	1	56.9804	22.1034
DATA	1381	17	69	0	0	AS_circRNA_control207	AS_circRNA_control207	8430.48	2810.15	3.476603e+002	3.487697e+001	409	23	3.785939e+000	0	0	0	0	0	0	362.754	1	1	49.8279	22.5556
DATA	1382	17	70	0	0	ASCRP3004421	ASCRP3004421	8455.72	2810.29	2.162792e+002	2.180611e+001	274	23	6.800645e+000	0	0	0	0	0	0	225.467	1	1	50.1463	23.9655
DATA	1383	17	71	0	0	ASCRP3010954	ASCRP3010954	8481.42	2810.43	1.439384e+002	1.466061e+001	194	22	4.373510e+000	0	0	0	0	0	0	149.945	1	1	57.5363	22.9
DATA	1384	17	72	0	0	A_23_P2683	NM_024604	8506.58	2810.43	3.070589e+001	4.145687e+000	79	22	4.355839e+000	0	0	0	0	0	0	31.972	1	1	65	22.84
DATA	1385	17	73	0	0	ASCRP3011211	ASCRP3011211	8532.19	2810.44	1.235237e+001	3.047567e+000	60	23.5	6.468483e+000	0	0	0	0	0	0	12.8587	1	0	50.1463	23.2857
DATA	1386	17	74	0	0	Negative038	Negative038	8557.58	2810.44	6.045877e+000	2.850720e+000	54.5	23	5.112107e+000	0	0	0	0	0	0	6.294	1	0	49.8279	22.2432
DATA	1387	17	75	0	0	ASCRP3007768	ASCRP3007768	8582.87	2810.51	1.703721e+003	1.703949e+002	1812.5	22.5	7.803992e+000	0	0	0	0	0	0	1774.28	1	1	49.8279	23.1667
DATA	1388	17	76	0	0	A_23_P215720	NM_000492	8608.35	2810.48	1.775022e+001	3.300777e+000	67.5	20	5.387680e+000	0	0	0	0	0	0	18.4986	1	1	49.8279	20.7931
DATA	1389	17	77	0	0	ASCRP3007074	ASCRP3007074	8633.48	2810.52	3.482851e+001	4.456228e+000	84	22	6.303881e+000	0	0	0	0	0	0	36.3361	1	1	49.1849	21.8966
DATA	1390	17	78	0	0	Negative045	Negative045	8659.11	2810.5	3.689160e+001	4.616721e+000	87	23	7.595981e+000	0	0	0	1	0	0	38.5471	1	1	56.9804	23.9677
DATA	1391	17	79	0	0	ASCRP3007156	ASCRP3007156	8684.36	2810.48	6.605441e+001	7.162823e+000	118.5	21	5.120277e+000	0	0	0	0	0	0	69.1535	1	1	51.7088	21.3
DATA	1392	17	80	0	0	ASCRP3011599	ASCRP3011599	8709.94	2810.48	2.677124e+002	2.691348e+001	331	26	6.308042e+000	0	0	0	0	0	0	280.967	1	1	49.5074	26.4839
DATA	1393	17	81	0	0	ASCRP3009148	ASCRP3009148	8735.53	2810.59	6.063428e+001	6.659990e+000	111	25	5.771282e+000	0	0	0	0	0	0	63.8288	1	1	50.1463	24
DATA	1394	17	82	0	0	ASCRP3002847	ASCRP3002847	8760.69	2810.53	1.309693e+002	1.338157e+001	185	23	7.613407e+000	0	0	0	0	0	0	138.357	1	1	49.8279	24.6216
DATA	1395	18	1	0	0	ASCRP3004065	ASCRP3004065	6716.59	2816.92	3.527995e+001	4.595455e+000	80	22.5	6.541975e+000	0	0	0	0	0	0	34.7465	1	1	49.5074	23.35
DATA	1396	18	2	0	0	ASCRP3013373	ASCRP3013373	6741.36	2816.9	6.935961e+000	3.034756e+000	52.5	21	4.134005e+000	0	0	0	0	0	0	6.80865	1	0	48.5334	21.56
DATA	1397	18	3	0	0	Negative007	Negative007	6767	2817	3.012490e+000	2.962449e+000	47	22	6.570053e+000	0	0	0	0	0	0	-0.883124	0	0	54.9904	21.9677
DATA	1398	18	4	0	0	ASCRP3013067	ASCRP3013067	6792.21	2816.88	2.597589e+001	3.944534e+000	73	24	4.725213e+000	0	0	0	0	0	0	25.3784	1	1	48.8603	23.5926
DATA	1399	18	5	0	0	ASCRP3001833	ASCRP3001833	6817.79	2816.81	1.314215e+003	1.314551e+002	1312	24	6.044376e+000	0	0	0	0	0	0	1282.12	1	1	47.5395	23.9655
DATA	1400	18	6	0	0	ASCRP3005376	ASCRP3005376	6843.27	2816.9	3.286048e+001	4.432965e+000	77	24	7.665977e+000	0	0	0	0	0	0	32.0299	1	1	49.1849	23.2143
DATA	1401	18	7	0	0	ASCRP3003593	ASCRP3003593	6868.59	2816.91	2.462871e+002	2.480791e+001	289	24	6.032859e+000	0	0	0	0	0	0	239.977	1	1	49.1849	24.3462
DATA	1402	18	8	0	0	ASCRP3006657	ASCRP3006657	6894.21	2816.97	6.659832e+001	7.294545e+000	110	24	5.037749e+000	0	0	0	0	0	0	64.9005	1	1	48.5334	22.9259
DATA	1403	18	9	0	0	ASCRP3007355	ASCRP3007355	6919.59	2816.91	3.681589e+002	3.693585e+001	404	22	5.109385e+000	0	0	0	0	0	0	358.979	1	1	49.1849	21.5714
DATA	1404	18	10	0	0	ASCRP3009144	ASCRP3009144	6944.87	2817	1.293119e+003	1.293460e+002	1293.5	22	5.591496e+000	0	0	0	0	0	0	1262.11	1	1	48.5334	23.087
DATA	1405	18	11	0	0	ASCRP3000435	ASCRP3000435	6970	2817.04	1.713446e+002	1.738952e+001	210	24	9.028826e+000	0	0	0	0	0	0	167.46	1	1	48.8603	25.6552
DATA	1406	18	12	0	0	Negative027	Negative027	6995.33	2816.99	3.012517e+000	2.973149e+000	48	17	3.078678e+000	0	0	0	0	1	0	2.46415	0	0	49.1849	17.5
DATA	1407	18	13	0	0	ASCRP3003451	ASCRP3003451	7021.06	2817.01	2.144200e+002	2.164486e+001	254.5	21	5.644009e+000	0	0	0	0	0	0	210.338	1	1	48.5334	21.125
DATA	1408	18	14	0	0	ASCRP3000920	ASCRP3000920	7046.59	2817.09	6.473030e+001	7.113439e+000	111.5	20	5.500784e+000	0	0	0	0	0	0	63.6435	1	1	49.1849	20.5172
DATA	1409	18	15	0	0	ASCRP3003698	ASCRP3003698	7071.61	2817.07	1.021036e+005	1.021037e+004	100643	24	6.949280e+000	0	0	0	0	0	0	100638	1	1	53.8203	24.7391
DATA	1410	18	16	0	0	ASCRP3007767	ASCRP3007767	7097.39	2817.07	9.000960e+002	9.005741e+001	931	24	6.925941e+000	0	0	0	0	0	0	889.64	1	1	53.8203	24.7407
DATA	1411	18	17	0	0	ASCRP3007481	ASCRP3007481	7122.5	2817	3.363065e+002	3.375769e+001	377.5	26.5	7.456044e+000	0	0	0	0	0	0	333.359	1	1	54.1152	25.5
DATA	1412	18	18	0	0	ASCRP3000554	ASCRP3000554	7147.95	2816.91	3.359895e+003	3.360022e+002	3366	21.5	5.152121e+000	0	0	0	0	0	0	3340.7	1	1	46.8651	21.3125
DATA	1413	18	19	0	0	ASCRP3010348	ASCRP3010348	7173.44	2816.97	6.816283e+002	6.822481e+001	723	22	6.252907e+000	0	0	0	0	0	0	679.912	1	1	48.5334	22.7333
DATA	1414	18	20	0	0	ASCRP3002194	ASCRP3002194	7198.61	2817.07	1.364082e+001	3.203022e+000	60	21	6.247924e+000	0	0	0	0	0	0	13.651	1	0	53.8203	22.6452
DATA	1415	18	21	0	0	ASCRP3001013	ASCRP3001013	7224.42	2817.11	2.936895e+000	2.888109e+000	46	24	6.421402e+000	0	0	0	0	0	0	-0.161207	0	0	49.1849	23.9118
DATA	1416	18	22	0	0	ASCRP3011615	ASCRP3011615	7249.59	2817.15	5.884444e+002	5.891479e+001	636	21.5	6.326542e+000	0	0	0	0	0	0	592.921	1	1	50.1463	21.6071
DATA	1417	18	23	0	0	ASCRP3000321	ASCRP3000321	7274.94	2816.86	2.916794e+000	2.868821e+000	46	22.5	7.693449e+000	0	0	0	0	0	0	0.530029	0	0	48.5334	23.3214
DATA	1418	18	24	0	0	A_23_P1331	NM_080801	7300.42	2817.43	1.287254e+002	1.318608e+001	179	20	4.745213e+000	0	0	0	0	0	0	130.607	1	1	57.5363	21.2727
DATA	1419	18	25	0	0	ASCRP3000377	ASCRP3000377	7325.31	2817.34	1.954991e+002	1.975637e+001	247	22	6.775608e+000	0	0	0	0	0	0	199.033	1	1	50.7771	21.8621
DATA	1420	18	26	0	0	ASCRP3009155	ASCRP3009155	7351.02	2817.27	4.118258e+002	4.128031e+001	466	20.5	6.355482e+000	0	0	0	0	0	0	420.731	1	1	53.5237	21.1765
DATA	1421	18	27	0	0	ASCRP3012813	ASCRP3012813	7376.55	2817.03	1.262950e+002	1.294250e+001	176	20	5.992588e+000	0	0	0	0	0	0	129.468	1	1	49.8279	20.4444
DATA	1422	18	28	0	0	ASCRP3006697	ASCRP3006697	7402	2817.46	1.649218e+001	3.266667e+000	62.5	22.5	5.041450e+000	0	0	0	0	0	0	16.9625	1	1	55.8519	21.9118
DATA	1423	18	29	0	0	ASCRP3010532	ASCRP3010532	7427.23	2817.08	1.179704e+002	1.212724e+001	169	23.5	6.669970e+000	0	0	0	0	0	0	121.729	1	1	50.7771	24.1667
DATA	1424	18	30	0	0	ASCRP3004888	ASCRP3004888	7452.73	2817.08	3.152032e+001	4.217266e+000	77	22	4.877565e+000	0	0	0	0	0	0	32.6275	1	1	48.2044	22.8276
DATA	1425	18	31	0	0	ASCRP3001791	ASCRP3001791	7477.96	2817.25	2.388019e+002	2.404302e+001	294	23	5.349130e+000	0	0	0	0	0	0	247.935	1	1	49.5074	23.4118
DATA	1426	18	32	0	0	ASCRP3000186	ASCRP3000186	7503.73	2817.53	2.965065e+000	2.800917e+000	49	21	6.192157e+000	0	0	0	0	0	0	3.08752	1	0	47.2035	22.303
DATA	1427	18	33	0	0	Negative046	Negative046	7528.89	2817.5	9.401086e+000	2.932302e+000	55.5	21	5.474476e+000	0	0	0	0	0	0	9.81635	1	0	56.9804	21.6452
DATA	1428	18	34	0	0	ASCRP3000053	ASCRP3000053	7554.46	2817.12	1.020443e+002	1.057373e+001	152	22	5.876458e+000	0	0	0	0	0	0	106.838	1	1	49.8279	22.0741
DATA	1429	18	35	0	0	ASCRP3004270	ASCRP3004270	7579.68	2817.2	2.096085e+002	2.114221e+001	264	23	6.680857e+000	0	0	0	0	0	0	219.994	1	1	50.7771	23.0769
DATA	1430	18	36	0	0	Negative003	Negative003	7605.33	2817.5	2.803470e+000	2.756900e+000	46	22	6.390202e+000	0	0	0	0	0	0	-0.621254	0	0	57.5363	22.0625
DATA	1431	18	37	1028	1	(+)E1A_r60_a20	E1A_r60_a20	7630.35	2817.3	4.992123e+001	5.699957e+000	99.5	20.5	3.215587e+000	0	0	0	0	0	0	52.628	1	1	51.0895	20.5
DATA	1432	18	38	0	0	ASCRP3004819	ASCRP3004819	7655.95	2817.47	3.158975e+002	3.170885e+001	378.5	23	3.445547e+000	0	0	0	0	0	0	333.682	1	1	55.2791	22.7778
DATA	1433	18	39	0	0	ASCRP3000015	ASCRP3000015	7681.27	2817.28	7.974926e+002	7.979634e+001	892.5	21	6.141030e+000	0	0	0	0	0	0	843.902	1	1	52.9257	20.4074
DATA	1434	18	40	0	0	ASCRP3001072	ASCRP3001072	7706.67	2817.5	1.590394e+001	3.164999e+000	63	24	3.917990e+000	0	0	0	0	0	0	16.856	1	1	57.5363	23.2727
DATA	1435	18	41	0	0	ASCRP3002140	ASCRP3002140	7732.03	2817.26	8.286415e+001	8.725321e+000	133	22	6.394132e+000	0	0	0	0	0	0	87.9498	1	1	49.1849	22.0278
DATA	1436	18	42	0	0	Negative004	Negative004	7757.62	2817.27	2.775269e+000	2.729168e+000	45.5	21.5	5.203035e+000	0	0	0	0	0	0	-0.817975	0	0	50.7771	22.3438
DATA	1437	18	43	0	0	A_23_P111995	NM_002318	7783.04	2817.35	1.508455e+002	1.532896e+001	200.5	22	6.016234e+000	0	0	0	0	0	0	160.461	1	1	52.0157	21.4848
DATA	1438	18	44	0	0	ASCRP3002703	ASCRP3002703	7808.42	2817.57	8.909675e+001	9.316856e+000	143	22.5	6.786602e+000	0	0	0	0	0	0	94.8516	1	1	65	23.1667
DATA	1439	18	45	0	0	ASCRP3010085	ASCRP3010085	7833.58	2817.57	1.748845e+002	1.769910e+001	229.5	23.5	6.146686e+000	0	0	0	0	0	0	186.296	1	1	57.5363	24.3214
DATA	1440	18	46	0	0	ASCRP3007970	ASCRP3007970	7858.82	2817.63	1.323046e+002	1.350744e+001	174	23.5	7.546680e+000	0	0	0	0	0	0	140.999	1	1	52.6241	24.7143
DATA	1441	18	47	0	0	ASCRP3001166	ASCRP3001166	7884.5	2817.5	2.766612e+000	2.720655e+000	43.5	23	6.601567e+000	0	0	0	0	0	0	-2.85588	0	0	57.5363	23.1071
DATA	1442	18	48	0	0	ASCRP3013198	ASCRP3013198	7909.87	2817.39	2.465917e+002	2.480877e+001	308.5	20	5.405980e+000	0	0	0	0	0	0	262.886	1	1	51.4001	20.7692
DATA	1443	18	49	0	0	ASCRP3006356	ASCRP3006356	7935.3	2817.28	6.958153e+001	7.471160e+000	123	25	5.221040e+000	0	0	0	0	0	0	74.1716	1	1	51.4001	23
DATA	1444	18	50	0	0	ASCRP3012365	ASCRP3012365	7960.62	2817.57	1.137110e+002	1.169226e+001	167	23	6.585843e+000	0	0	0	0	0	0	121.174	1	1	50.4627	24.04
DATA	1445	18	51	0	0	ASCRP3009637	ASCRP3009637	7985.75	2817.54	1.193571e+002	1.224234e+001	177.5	23	6.209836e+000	0	0	0	0	0	0	127.134	1	1	50.7771	24.3
DATA	1446	18	52	0	0	ASCRP3002751	ASCRP3002751	8011.42	2817.23	7.263855e+001	7.757950e+000	123	20.5	5.126852e+000	0	0	0	0	0	0	77.3266	1	1	47.5395	20.7308
DATA	1447	18	53	0	0	ASCRP3002721	ASCRP3002721	8036.67	2817.5	8.761111e+000	2.863802e+000	55	20	4.887189e+000	0	0	0	0	0	0	9.31928	1	0	65	20.7308
DATA	1448	18	54	0	0	ASCRP3002773	ASCRP3002773	8062.72	2817.32	2.775040e+000	2.732171e+000	48	21	3.746603e+000	0	0	0	0	0	0	1.41115	0	0	50.7771	21.037
DATA	1449	18	55	0	0	ASCRP3007943	ASCRP3007943	8087.58	2817.57	1.333059e+001	3.039643e+000	61	22	6.191905e+000	0	0	0	0	0	0	14.1527	1	0	57.5363	23.0556
DATA	1450	18	56	0	0	ASCRP3000069	ASCRP3000069	8112.88	2817.5	1.229117e+004	1.229120e+003	12929	24	6.143118e+000	0	0	0	0	0	0	13034.6	1	1	50.4627	24.4375
DATA	1451	18	57	0	0	ASCRP3010629	ASCRP3010629	8138.51	2817.63	3.749191e+002	3.759177e+001	437.5	22	5.074324e+000	0	0	0	0	0	0	397.099	1	1	49.8279	22.9655
DATA	1452	18	58	0	0	CUST_20_PI418767722	NM_006013	8163.7	2817.63	3.210118e+001	4.221632e+000	81	24	8.743478e+000	0	0	0	0	0	0	33.9561	1	1	51.0895	26.1786
DATA	1453	18	59	0	0	ASCRP3010122	ASCRP3010122	8189.26	2817.41	2.567548e+002	2.582185e+001	312	25	6.906752e+000	0	0	0	0	0	0	271.221	1	1	51.0895	24.6452
DATA	1454	18	60	0	0	ASCRP3005782	ASCRP3005782	8214.41	2817.9	3.335049e+002	3.346364e+001	405	22	6.882675e+000	0	0	0	0	0	0	351.781	1	1	49.8279	22.9394
DATA	1455	18	61	0	0	ASCRP3008940	ASCRP3008940	8239.81	2817.75	5.225762e+002	5.233011e+001	595	20	5.964243e+000	0	0	0	0	0	0	550.417	1	1	50.1463	21.8205
DATA	1456	18	62	0	0	ASCRP3013488	ASCRP3013488	8265.44	2817.79	4.936191e+003	4.936268e+002	5194	21	4.225379e+000	0	0	0	0	0	0	5191.43	1	1	49.1849	21.2188
DATA	1457	18	63	0	0	ASCRP3004514	ASCRP3004514	8290.87	2817.77	1.164272e+003	1.164599e+002	1275	21	4.190947e+000	0	0	0	0	0	0	1222.68	1	1	46.1809	21.2759
DATA	1458	18	64	0	0	AS_circRNA_control205	AS_circRNA_control205	8316.23	2817.9	8.051509e+003	8.051556e+002	8486	25.5	7.347218e+000	0	0	0	0	0	0	8443.23	1	1	46.5243	25.4667
DATA	1459	18	65	0	0	ASCRP3008682	ASCRP3008682	8341.56	2817.79	5.179894e+001	5.873769e+000	101	22.5	6.022335e+000	0	0	0	0	0	0	54.2445	1	1	49.1849	23.25
DATA	1460	18	66	0	0	ASCRP3009989	ASCRP3009989	8367.05	2817.88	8.291400e+000	2.894417e+000	56	21	5.573336e+000	0	0	0	0	0	0	8.67138	1	0	46.8651	21.8
DATA	1461	18	67	1028	1	(+)E1A_r60_a20	E1A_r60_a20	8392.41	2817.91	5.063502e+001	5.774764e+000	99	23	4.144072e+000	0	0	0	0	0	0	52.8914	1	1	49.8279	22.56
DATA	1462	18	68	0	0	ASCRP3002507	ASCRP3002507	8417.69	2817.98	2.514172e+002	2.529489e+001	310	21	4.297021e+000	0	0	0	0	0	0	262.335	1	1	50.1463	20.8148
DATA	1463	18	69	0	0	ASCRP3001502	ASCRP3001502	8443.39	2817.93	2.829119e+000	2.782483e+000	48	23	6.890023e+000	0	0	0	0	0	0	0.466142	0	0	53.8203	23.9
DATA	1464	18	70	0	0	ASCRP3011608	ASCRP3011608	8468.43	2817.72	1.527468e+002	1.552635e+001	205.5	22	4.795136e+000	0	0	0	0	0	0	159.113	1	1	48.5334	21.92
DATA	1465	18	71	0	0	ASCRP3003607	ASCRP3003607	8493.84	2817.9	7.991588e+003	7.991636e+002	8338	21.5	4.812199e+000	0	0	0	0	0	0	8319.99	1	1	49.8279	23.0625
DATA	1466	18	72	0	0	ASCRP3002495	ASCRP3002495	8519.26	2817.97	2.760819e+002	2.774847e+001	332	25	4.949747e+000	0	0	0	0	0	0	287.336	1	1	49.1849	24.8
DATA	1467	18	73	0	0	ASCRP3012564	ASCRP3012564	8544.63	2817.83	4.962285e+002	4.970103e+001	558	23	6.258462e+000	0	0	0	0	0	0	516.436	1	1	49.8279	22.8438
DATA	1468	18	74	0	0	ASCRP3003966	ASCRP3003966	8570.21	2817.83	1.202545e+001	3.034455e+000	60	22	5.986671e+000	0	0	0	0	0	0	12.5184	1	0	48.8603	22.5667
DATA	1469	18	75	0	0	A_23_P250813	NM_000553	8595.35	2817.88	1.169338e+002	1.202031e+001	165	22	6.499231e+000	0	0	0	0	0	0	121.798	1	1	48.8603	23.36
DATA	1470	18	76	0	0	ASCRP3001426	ASCRP3001426	8621	2818	4.827947e+002	4.835954e+001	543.5	22	5.091422e+000	0	0	0	0	0	0	503.364	1	1	51.4001	21.4516
DATA	1471	18	77	0	0	ASCRP3011451	ASCRP3011451	8646.32	2818	5.696049e+001	6.337333e+000	108	20	7.244414e+000	0	0	0	0	0	0	59.468	1	1	49.1849	21.8077
DATA	1472	18	78	0	0	ASCRP3007205	ASCRP3007205	8671.56	2817.97	8.066592e+002	8.071357e+001	886	23	6.228965e+000	0	0	0	0	0	0	843.678	1	1	48.5334	23
DATA	1473	18	79	0	0	ASCRP3006006	ASCRP3006006	8697.19	2817.97	3.663877e+001	4.591077e+000	85	23.5	6.676774e+000	0	0	0	0	0	0	38.4083	1	1	49.1849	23.8
DATA	1474	18	80	0	0	ASCRP3004675	ASCRP3004675	8722.41	2818.09	7.306634e+001	7.810155e+000	125.5	24	5.967688e+000	0	0	0	0	0	0	76.8082	1	1	49.8279	23.4483
DATA	1475	18	81	0	0	ASCRP3006260	ASCRP3006260	8747.85	2817.9	1.624510e+002	1.647617e+001	221	25	7.942610e+000	0	0	0	0	0	0	171.343	1	1	52.0157	24.8667
DATA	1476	18	82	0	0	Negative046	Negative046	8773.29	2817.79	2.766752e+001	3.893117e+000	80	22	5.575404e+000	0	0	0	1	0	0	29.2972	1	1	48.8603	22.1952
DATA	1477	19	1	0	0	ASCRP3003011	ASCRP3003011	6703.63	2824.12	4.586360e+000	2.973296e+000	52	22	5.730800e+000	0	0	0	0	0	0	4.52781	1	0	49.1849	21.9467
DATA	1478	19	2	0	0	ASCRP3012540	ASCRP3012540	6729	2824	5.524457e+000	3.000063e+000	52	21	6.088995e+000	0	0	0	0	0	0	5.43349	1	0	54.9904	21.4
DATA	1479	19	3	0	0	ASCRP3010858	ASCRP3010858	6754.2	2824	9.290141e+002	9.294848e+001	960	20	5.557137e+000	0	0	0	0	0	0	910.958	1	1	49.1849	20.8966
DATA	1480	19	4	0	0	ASCRP3000312	ASCRP3000312	6779.69	2823.98	4.224663e+002	4.235053e+001	455	23	5.519467e+000	0	0	0	0	0	0	413.265	1	1	50.7771	22.2581
DATA	1481	19	5	0	0	ASCRP3010168	ASCRP3010168	6805.19	2823.97	2.600346e+002	2.617252e+001	297	22.5	5.520703e+000	0	0	0	0	0	0	253.922	1	1	49.1849	23.0667
DATA	1482	19	6	0	0	ASCRP3007687	ASCRP3007687	6830.1	2824.09	2.531186e+001	3.904911e+000	73	22.5	8.353126e+000	0	0	0	0	0	0	24.6883	1	1	49.8279	23.8667
DATA	1483	19	7	0	0	ASCRP3007982	ASCRP3007982	6855.85	2824.11	2.102838e+002	2.123783e+001	250.5	20	5.836481e+000	0	0	0	0	0	0	204.97	1	1	50.1463	21.2581
DATA	1484	19	8	0	0	ASCRP3011104	ASCRP3011104	6881.27	2824.03	3.270482e+001	4.421708e+000	78	24	7.052757e+000	0	0	0	0	0	0	31.8739	1	1	48.2044	23.7931
DATA	1485	19	9	0	0	ASCRP3000489	ASCRP3000489	6906.5	2824.18	1.107872e+002	1.147117e+001	157	23	6.423115e+000	0	0	0	0	0	0	108.008	1	1	49.1849	22.8889
DATA	1486	19	10	0	0	ASCRP3005723	ASCRP3005723	6932.39	2824.07	1.702605e+001	3.425640e+000	63	22	5.857083e+000	0	0	0	0	0	0	16.6116	1	1	53.8203	20.6552
DATA	1487	19	11	0	0	Negative005	Negative005	6957.34	2823.88	3.637297e+000	2.991430e+000	48	24.5	8.370064e+000	0	0	0	0	0	0	3.55274	1	0	49.1849	25.8333
DATA	1488	19	12	0	0	Negative041	Negative041	6982.68	2824.32	3.014864e+000	2.970184e+000	46.5	19	5.170492e+000	0	0	0	1	0	0	1.75147	0	0	47.5395	20.6552
DATA	1489	19	13	0	0	A_23_P11507	NM_015534	7007.85	2824.11	1.353379e+002	1.385358e+001	178	20	4.746566e+000	0	0	0	0	0	0	132.628	1	1	50.1463	19.7667
DATA	1490	19	14	0	0	A_23_P256956	NM_005733	7033.5	2824.18	2.372816e+001	3.788327e+000	68	20	5.905506e+000	0	0	0	0	0	0	23.3027	1	1	49.1849	21
DATA	1491	19	15	0	0	ASCRP3013020	ASCRP3013020	7059.39	2824.07	9.442765e+001	9.891661e+000	138	22.5	7.611429e+000	0	0	0	0	0	0	92.9585	1	1	53.8203	23.5769
DATA	1492	19	16	0	0	ASCRP3002231	ASCRP3002231	7084.5	2824	9.948391e+000	3.102319e+000	54.5	24	6.270572e+000	0	0	0	0	0	0	9.8188	1	0	65	25.1515
DATA	1493	19	17	0	0	CUST_13_PI418767722	NM_005022	7110	2824.46	7.667957e+004	7.667958e+003	75847	27.5	7.674168e+000	0	0	0	0	0	0	75893.1	1	1	55.8519	27.3214
DATA	1494	19	18	0	0	ASCRP3002824	ASCRP3002824	7135.19	2824.38	1.667448e+003	1.667704e+002	1696	22	6.495002e+000	0	0	0	0	0	0	1655.2	1	1	49.1849	22.7667
DATA	1495	19	19	0	0	ASCRP3002682	ASCRP3002682	7160.58	2824.43	1.226986e+002	1.261082e+001	168	22	5.228310e+000	0	0	0	0	0	0	122.176	1	1	57.5363	22.0909
DATA	1496	19	20	0	0	ASCRP3004665	ASCRP3004665	7186.11	2824.5	1.215743e+002	1.249927e+001	167	22	7.191123e+000	0	0	0	0	0	0	121.449	1	1	56.9804	23.4074
DATA	1497	19	21	0	0	ASCRP3006498	ASCRP3006498	7211.5	2824.44	4.978577e+002	4.986979e+001	551	24	6.538493e+000	0	0	0	0	0	0	498.993	1	1	51.0895	24.5758
DATA	1498	19	22	0	0	ASCRP3000402	ASCRP3000402	7236.89	2824.5	3.217633e+001	4.320856e+000	79	24	6.374596e+000	0	0	0	0	0	0	32.3587	1	1	56.9804	23.2759
DATA	1499	19	23	0	0	Negative031	Negative031	7262.42	2824.43	2.922501e+000	2.873954e+000	47	24	7.168505e+000	0	0	0	0	0	0	-0.273473	0	0	57.5363	23.8148
DATA	1500	19	24	0	0	ASCRP3011957	ASCRP3011957	7287.62	2824.34	3.716132e+001	4.691797e+000	85.5	22.5	5.476664e+000	0	0	0	0	0	0	37.6292	1	1	50.1463	22.9231
DATA	1501	19	25	0	0	ASCRP3008063	ASCRP3008063	7312.98	2824.33	1.469347e+003	1.469624e+002	1548	22	5.494488e+000	0	0	0	0	0	0	1492.97	1	1	53.5237	21.2424
DATA	1502	19	26	0	0	ASCRP3011135	ASCRP3011135	7338.38	2824.24	1.027175e+002	1.065835e+001	150.5	21	6.417906e+000	0	0	0	0	0	0	104.727	1	1	49.1849	21.8125
DATA	1503	19	27	0	0	ASCRP3002171	ASCRP3002171	7363.88	2824.27	2.267479e+002	2.285131e+001	275	22	6.906093e+000	0	0	0	0	0	0	231.972	1	1	52.3208	21.8
DATA	1504	19	28	0	0	ASCRP3012455	ASCRP3012455	7389.32	2824.27	1.727467e+002	1.750421e+001	221	22	5.703905e+000	0	0	0	0	0	0	177.317	1	1	49.8279	21.4865
DATA	1505	19	29	0	0	ASCRP3008396	ASCRP3008396	7414.68	2824.31	9.538864e+002	9.543020e+001	1019	22	4.854287e+000	0	0	0	0	0	0	982.311	1	1	52.9257	22.2222
DATA	1506	19	30	1028	1	(+)E1A_r60_a135	E1A_r60_a135	7440.11	2824.5	2.854813e+000	2.807391e+000	46	21.5	5.305062e+000	0	0	0	0	0	0	-0.780777	0	0	56.9804	21.8333
DATA	1507	19	31	0	0	ASCRP3000960	ASCRP3000960	7465.5	2824.5	9.990002e+000	2.971743e+000	58	24	5.294169e+000	0	0	0	0	0	0	10.352	1	0	57.5363	23.3125
DATA	1508	19	32	0	0	ASCRP3002393	ASCRP3002393	7490.62	2824.43	1.452908e+002	1.479466e+001	198	24	6.436902e+000	0	0	0	0	0	0	150.996	1	1	50.4627	24.9394
DATA	1509	19	33	0	0	ASCRP3002032	ASCRP3002032	7516.25	2824.34	3.418237e+002	3.429544e+001	402.5	21	5.754059e+000	0	0	0	0	0	0	356.262	1	1	50.1463	22.1667
DATA	1510	19	34	0	0	ASCRP3004239	ASCRP3004239	7541.39	2824.35	1.686709e+001	3.247639e+000	62.5	23	5.179045e+000	0	0	0	0	0	0	17.6263	1	1	49.8279	21.8182
DATA	1511	19	35	0	0	ASCRP3011431	ASCRP3011431	7566.75	2824.42	1.711208e+001	3.254469e+000	64.5	23	5.664215e+000	0	0	0	0	0	0	17.9276	1	1	51.0895	23
DATA	1512	19	36	0	0	ASCRP3002530	ASCRP3002530	7592.24	2824.61	1.132875e+003	1.133211e+002	1210	23	6.846773e+000	0	0	0	0	0	0	1189.68	1	1	52.6241	23.7143
DATA	1513	19	37	0	0	ASCRP3012292	ASCRP3012292	7617.56	2824.32	3.961053e+002	3.970627e+001	459	22	5.835487e+000	0	0	0	0	0	0	416.895	1	1	49.8279	22.1429
DATA	1514	19	38	0	0	ASCRP3000519	ASCRP3000519	7643.33	2824.5	4.604434e+000	2.788210e+000	52.5	21	4.192416e+000	0	0	0	0	0	0	4.85605	1	0	57.5363	21.1724
DATA	1515	19	39	0	0	ASCRP3013499	ASCRP3013499	7668.74	2824.47	4.429739e+001	5.211203e+000	91	21.5	6.030308e+000	0	0	0	0	0	0	46.805	1	1	51.0895	21.7308
DATA	1516	19	40	0	0	ASCRP3004095	ASCRP3004095	7694	2824.54	4.875685e+001	5.592984e+000	97.5	22	6.050282e+000	0	0	0	0	0	0	51.6022	1	1	55.8519	21.9655
DATA	1517	19	41	0	0	ASCRP3003853	ASCRP3003853	7719.38	2824.57	6.751811e+001	7.285185e+000	117	22	4.857547e+000	0	0	0	0	0	0	71.5642	1	1	50.7771	21.2188
DATA	1518	19	42	0	0	ASCRP3001092	ASCRP3001092	7744.81	2824.72	4.228117e+001	5.034364e+000	91	22	6.713565e+000	0	0	0	0	0	0	44.8722	1	1	50.7771	23.3171
DATA	1519	19	43	0	0	ASCRP3001745	ASCRP3001745	7770.33	2824.5	1.200705e+001	2.982073e+000	58	23	4.966611e+000	0	0	0	0	0	0	12.7572	1	0	57.5363	23.2571
DATA	1520	19	44	0	0	ASCRP3011484	ASCRP3011484	7795.51	2824.43	2.865341e+002	2.878291e+001	349	23	6.447023e+000	0	0	0	0	0	0	304.711	1	1	50.4627	22.7778
DATA	1521	19	45	0	0	AS_circRNA_control210	AS_circRNA_control210	7821	2824.54	1.717580e+004	1.717582e+003	18311.5	26	7.260320e+000	0	0	0	0	0	0	18278.3	1	1	55.8519	24.5926
DATA	1522	19	46	0	0	ASCRP3012485	ASCRP3012485	7846.42	2824.63	1.367253e+002	1.394122e+001	196.5	28.5	7.188452e+000	0	0	0	0	0	0	145.576	1	1	49.8279	27.9231
DATA	1523	19	47	0	0	ASCRP3010637	ASCRP3010637	7871.58	2824.57	2.987695e+000	2.739302e+000	51	23.5	6.771009e+000	0	0	0	0	0	0	3.18217	1	0	57.5363	24.0714
DATA	1524	19	48	0	0	ASCRP3002301	ASCRP3002301	7896.94	2824.7	2.823258e+003	2.823390e+002	3056	22	5.314336e+000	0	0	0	0	0	0	3007.44	1	1	45.835	21.6296
DATA	1525	19	49	0	0	Negative013	Negative013	7922.39	2824.41	2.768575e+000	2.725985e+000	46	24.5	5.534924e+000	0	0	0	0	0	0	1.44991	0	0	48.8603	23.6538
DATA	1526	19	50	0	0	Negative040	Negative040	7948	2824.54	4.045929e+001	4.877017e+000	90	24	4.903810e+000	0	0	0	0	0	0	43.0893	1	1	55.8519	23.7879
DATA	1527	19	51	0	0	ASCRP3006205	ASCRP3006205	7973.19	2824.53	1.255402e+002	1.284619e+001	180	23	5.787343e+000	0	0	0	0	0	0	133.651	1	1	49.5074	22.92
DATA	1528	19	52	0	0	ASCRP3011316	ASCRP3011316	7998.56	2824.66	1.050659e+002	1.085438e+001	157.5	21	3.979628e+000	0	0	0	0	0	0	111.793	1	1	51.0895	21.1379
DATA	1529	19	53	0	0	AS_circRNA_control205	AS_circRNA_control205	8024.19	2824.69	7.936564e+003	7.936611e+002	8516	22	6.757614e+000	0	0	0	0	0	0	8438.92	1	1	45.1352	24.5357
DATA	1530	19	54	0	0	ASCRP3001091	ASCRP3001091	8049.5	2824.65	1.396892e+001	3.066436e+000	60	23	4.304025e+000	0	0	0	0	0	0	14.841	1	1	57.5363	21.8966
DATA	1531	19	55	0	0	ASCRP3000680	ASCRP3000680	8074.93	2824.81	1.831216e+002	1.851490e+001	244	20	4.066262e+000	0	0	0	0	0	0	194.365	1	1	46.8651	19.9655
DATA	1532	19	56	0	0	ASCRP3013598	ASCRP3013598	8100.5	2825	1.755636e+001	3.250358e+000	65.5	24.5	6.303801e+000	0	0	0	0	0	0	18.6139	1	1	54.1152	24.5625
DATA	1533	19	57	0	0	ASCRP3012915	ASCRP3012915	8125.68	2825	3.560687e+003	3.560793e+002	3871	22	6.071617e+000	0	0	0	0	0	0	3770.79	1	1	49.1849	22.3103
DATA	1534	19	58	0	0	ASCRP3009046	ASCRP3009046	8151.39	2824.93	1.555550e+002	1.579534e+001	212	24.5	6.055131e+000	0	0	0	0	0	0	164.525	1	1	53.8203	24.2308
DATA	1535	19	59	0	0	ASCRP3007774	ASCRP3007774	8176.5	2825	1.851468e+001	3.311631e+000	66.5	26	9.078521e+000	0	0	0	0	0	0	19.5564	1	1	65	26.8333
DATA	1536	19	60	0	0	ASCRP3000236	ASCRP3000236	8201.93	2825	1.284153e+002	1.313259e+001	184	25.5	8.043779e+000	0	0	0	0	0	0	135.452	1	1	46.8651	25.9643
DATA	1537	19	61	0	0	ASCRP3010805	ASCRP3010805	8227.56	2825.44	2.800141e+000	2.753627e+000	43.5	21.5	6.796297e+000	0	0	0	0	0	0	-2.60393	0	0	47.2035	22.5
DATA	1538	19	62	0	0	ASCRP3008833	ASCRP3008833	8252.5	2825	2.804006e+000	2.759433e+000	49	21	4.938239e+000	0	0	0	0	0	0	1.10636	0	0	54.1152	21.4
DATA	1539	19	63	0	0	AS_circRNA_control202	AS_circRNA_control202	8278.08	2824.89	1.119436e+003	1.119777e+002	1216	21	3.764809e+000	0	0	0	0	0	0	1175.69	1	1	46.8651	20.5926
DATA	1540	19	64	0	0	ASCRP3001520	ASCRP3001520	8303.63	2824.88	3.586130e+001	4.528551e+000	84	22	4.885132e+000	0	0	0	0	0	0	37.6094	1	1	49.1849	22.7419
DATA	1541	19	65	0	0	ASCRP3011964	ASCRP3011964	8328.91	2824.93	2.766399e+002	2.780225e+001	339	24	6.417568e+000	0	0	0	0	0	0	289.723	1	1	54.4085	24
DATA	1542	19	66	0	0	Negative032	Negative032	8354.46	2824.99	2.819774e+000	2.776065e+000	48	22	4.573670e+000	0	0	0	0	0	0	1.37869	0	0	45.835	22.0385
DATA	1543	19	67	0	0	ASCRP3008361	ASCRP3008361	8379.7	2825.18	1.699267e+001	3.255113e+000	63	23	5.692013e+000	0	0	0	0	0	0	17.7506	1	1	49.5074	22.5517
DATA	1544	19	68	0	0	ASCRP3002427	ASCRP3002427	8405.09	2824.93	4.683663e+002	4.691903e+001	535	24	4.714952e+000	0	0	0	0	0	0	488.718	1	1	54.4085	23.3333
DATA	1545	19	69	0	0	ASCRP3006167	ASCRP3006167	8430.65	2824.88	1.264729e+003	1.265035e+002	1353	22	4.211888e+000	0	0	0	0	0	0	1318.39	1	1	48.8603	22.36
DATA	1546	19	70	0	0	ASCRP3000543	ASCRP3000543	8456.14	2824.88	9.121266e+002	9.125515e+001	988.5	22.5	4.798077e+000	0	0	0	0	0	0	950.055	1	1	48.5334	22.6923
DATA	1547	19	71	0	0	ASCRP3006934	ASCRP3006934	8481.5	2825	1.401041e+001	3.118578e+000	60	24	5.608373e+000	0	0	0	0	0	0	14.584	1	1	54.1152	23.5769
DATA	1548	19	72	0	0	A_23_P252748	NM_007152	8506.5	2825	2.093147e+002	2.111623e+001	263.5	24	5.416026e+000	0	0	0	0	0	0	217.8	1	1	54.1152	23.2
DATA	1549	19	73	0	0	ASCRP3008069	ASCRP3008069	8532	2825.01	1.727478e+002	1.749825e+001	227	26	6.198656e+000	0	0	0	0	0	0	179.726	1	1	46.8651	25.44
DATA	1550	19	74	0	0	Negative056	Negative056	8557.42	2825.04	2.834251e+000	2.787170e+000	45	23	6.810417e+000	0	0	0	0	0	0	-0.330599	0	0	48.2044	22.8966
DATA	1551	19	75	0	0	ASCRP3009503	ASCRP3009503	8582.75	2825.03	3.988897e+001	4.865418e+000	85.5	22.5	7.579832e+000	0	0	0	0	0	0	41.5263	1	1	49.1849	23.5769
DATA	1553	19	77	0	0	ASCRP3008481	ASCRP3008481	8633.65	2825.12	6.489224e+001	7.059699e+000	117	19	5.666229e+000	0	0	0	0	0	0	67.6941	1	1	48.8603	20.8846
DATA	1554	19	78	0	0	ASCRP3009583	ASCRP3009583	8659.07	2825	2.080334e+002	2.098768e+001	261	22	6.748654e+000	0	0	0	0	0	0	217.372	1	1	46.8651	22.4828
DATA	1555	19	79	0	0	ASCRP3004896	ASCRP3004896	8684.33	2825.19	2.221056e+001	3.550342e+000	72	22.5	5.751006e+000	0	0	0	0	0	0	23.2562	1	1	49.1849	22.5
DATA	1556	19	80	0	0	ASCRP3013138	ASCRP3013138	8710.08	2825.11	2.111415e+002	2.129410e+001	270	24	6.222780e+000	0	0	0	0	0	0	221.665	1	1	46.8651	24.0333
DATA	1557	19	81	0	0	ASCRP3009758	ASCRP3009758	8735.44	2825	1.566298e+002	1.590323e+001	209	25	6.679528e+000	0	0	0	0	0	0	164.953	1	1	49.8279	24.7333
DATA	1558	19	82	0	0	ASCRP3010310	ASCRP3010310	8760.79	2825.19	7.683811e+002	7.688708e+001	855.5	25	6.503751e+000	0	0	0	0	0	0	812.229	1	1	47.5395	24.4146
DATA	1559	20	1	0	0	CUST_15_PI418767722	NM_001614	6716.12	2831.56	1.638891e+003	1.639155e+002	1634.5	22	6.494524e+000	0	0	0	0	0	0	1615.47	1	1	52.9257	21.975
DATA	1560	20	2	0	0	ASCRP3007186	ASCRP3007186	6741.76	2831.52	3.466536e+002	3.479086e+001	390	20	4.798990e+000	0	0	0	0	0	0	340.522	1	1	51.7088	20.697
DATA	1561	20	3	0	0	ASCRP3003516	ASCRP3003516	6767	2831.54	3.010461e+000	2.966175e+000	47	23	5.732604e+000	0	0	0	0	0	0	1.80394	0	0	55.8519	22.5294
DATA	1562	20	4	0	0	ASCRP3004151	ASCRP3004151	6792.58	2831.54	3.016806e+000	2.973489e+000	48	23	5.604937e+000	0	0	0	0	0	0	1.96422	0	0	51.0895	22.5625
DATA	1563	20	5	0	0	ASCRP3004364	ASCRP3004364	6817.75	2831.5	1.476234e+002	1.505835e+001	186.5	24	5.044727e+000	0	0	0	0	0	0	144.102	1	1	51.0895	23.3333
DATA	1564	20	6	0	0	ASCRP3012152	ASCRP3012152	6843.2	2831.44	1.163971e+003	1.164351e+002	1179.5	25	7.495074e+000	0	0	0	0	0	0	1135.14	1	1	54.9904	24.3636
DATA	1565	20	7	0	0	ASCRP3008197	ASCRP3008197	6868.74	2831.26	5.726351e+001	6.453089e+000	102.5	22.5	7.391099e+000	0	0	0	0	0	0	55.8218	1	1	51.4001	23.0882
DATA	1566	20	8	0	0	ASCRP3005442	ASCRP3005442	6894	2831.54	3.026861e+001	4.244023e+000	77	22	5.308918e+000	0	0	0	0	0	0	29.5089	1	1	65	22.2308
DATA	1567	20	9	0	0	ASCRP3001055	ASCRP3001055	6919.5	2832	2.326226e+001	3.775157e+000	69	22.5	6.095410e+000	0	0	0	0	0	0	22.6904	1	1	54.1152	22.4667
DATA	1568	20	10	0	0	ASCRP3000813	ASCRP3000813	6944.61	2831.93	3.308262e+001	4.446238e+000	77	23	6.671918e+000	0	0	0	0	0	0	32.2987	1	1	65	23.4167
DATA	1569	20	11	0	0	ASCRP3005035	ASCRP3005035	6970.39	2831.93	5.923031e+000	3.025244e+000	53	25.5	1.189301e+001	0	0	0	0	0	0	5.79028	1	0	53.8203	29.2667
DATA	1570	20	12	66	-1	(-)3xSLv1	NegativeControl	6995.35	2831.73	3.011980e+000	2.961947e+000	40.5	19	4.353701e+000	0	0	0	0	0	0	-5.93517	0	0	47.8731	19.4583
DATA	1571	20	13	0	0	ASCRP3005107	ASCRP3005107	7020.7	2831.79	4.027502e+002	4.038337e+001	432	21	6.206136e+000	0	0	0	0	0	0	395.118	1	1	49.8279	20.871
DATA	1572	20	14	0	0	ASCRP3011888	ASCRP3011888	7046.5	2832	6.464329e+001	7.105467e+000	110	19	4.291464e+000	0	0	0	0	0	0	63.5608	1	1	54.1152	19.6
DATA	1573	20	15	0	0	ASCRP3007672	ASCRP3007672	7071.61	2831.93	1.715092e+001	3.405814e+000	64	25	6.828589e+000	0	0	0	0	0	0	16.9047	1	1	53.8203	25.5
DATA	1574	20	16	0	0	ASCRP3003417	ASCRP3003417	7096.85	2831.94	2.598109e+003	2.598275e+002	2592	24	5.560989e+000	0	0	0	0	0	0	2567.59	1	1	50.7771	24.5357
DATA	1575	20	17	0	0	ASCRP3003350	ASCRP3003350	7122.5	2831.82	3.217410e+003	3.217543e+002	3232	26	7.824463e+000	0	0	0	0	0	0	3188.78	1	1	49.1849	26.5
DATA	1576	20	18	0	0	ASCRP3013544	ASCRP3013544	7148	2832	1.873957e+001	3.467441e+000	65	22	5.741760e+000	0	0	0	0	0	0	18.6289	1	1	54.9904	22.697
DATA	1577	20	19	0	0	ASCRP3001208	ASCRP3001208	7173.31	2831.82	3.318300e+003	3.318428e+002	3306.5	23	6.032911e+000	0	0	0	0	0	0	3309.03	1	1	48.8603	22.3704
DATA	1578	20	20	0	0	ASCRP3008243	ASCRP3008243	7198.57	2831.81	5.715121e+002	5.722469e+001	616	24	7.858459e+000	0	0	0	0	0	0	571.752	1	1	49.5074	25.3462
DATA	1579	20	21	0	0	ASCRP3007255	ASCRP3007255	7224.14	2831.81	2.039322e+002	2.059689e+001	253.5	25.5	6.608813e+000	0	0	0	0	0	0	204.7	1	1	47.5395	25.5313
DATA	1580	20	22	0	0	ASCRP3011654	ASCRP3011654	7249.41	2831.9	1.481172e+001	3.238257e+000	60	23	4.707919e+000	0	0	0	0	0	0	14.9174	1	1	47.5395	22.5455
DATA	1581	20	23	0	0	ASCRP3012666	ASCRP3012666	7274.73	2831.81	9.435627e+001	9.862423e+000	139	21.5	6.184006e+000	0	0	0	0	0	0	95.3526	1	1	50.4627	23.625
DATA	1582	20	24	0	0	CUST_8_PI418767722	NM_021009	7300.17	2831.71	2.818597e+002	2.833071e+001	328.5	21.5	4.573908e+000	0	0	0	0	0	0	285.813	1	1	48.5334	21.4286
DATA	1583	20	25	0	0	ASCRP3000793	ASCRP3000793	7325.59	2831.91	1.502075e+002	1.528880e+001	199.5	20	6.484160e+000	0	0	0	0	0	0	152.833	1	1	49.1849	21.5172
DATA	1584	20	26	0	0	ASCRP3008465	ASCRP3008465	7351.2	2831.79	5.596860e+001	6.276488e+000	103	21	5.798457e+000	0	0	0	0	0	0	57.1414	1	1	47.5395	20.8824
DATA	1585	20	27	0	0	Negative060	Negative060	7376.2	2831.85	2.879216e+000	2.831389e+000	41	23	5.604043e+000	0	0	0	0	0	0	-5.3406	0	0	49.5074	22.9697
DATA	1586	20	28	0	0	Negative055	Negative055	7402	2832	2.869702e+000	2.822032e+000	44	21	5.032368e+000	0	0	0	0	0	0	-1.87429	0	0	65	21.4839
DATA	1587	20	29	0	0	ASCRP3002449	ASCRP3002449	7427.5	2832	3.062496e+001	4.158361e+000	76	23	5.417491e+000	0	0	0	0	0	0	31.5741	1	1	54.1152	22.6429
DATA	1588	20	30	0	0	CUST_9_PI418767722	NM_003746	7452.5	2831.82	4.652734e+002	4.661178e+001	532	22	4.574175e+000	0	0	0	0	0	0	481.161	1	1	49.1849	21.6667
DATA	1589	20	31	0	0	ASCRP3007146	ASCRP3007146	7478.11	2831.84	1.210514e+001	3.046811e+000	60	25	4.660980e+000	0	0	0	0	0	0	12.5562	1	0	47.5395	25.4839
DATA	1590	20	32	0	0	ASCRP3003165	ASCRP3003165	7503.44	2831.97	4.647337e+001	5.419510e+000	95	27	5.283622e+000	0	0	0	0	0	0	48.3424	1	1	48.5334	25.2
DATA	1591	20	33	0	0	ASCRP3005641	ASCRP3005641	7528.65	2831.93	1.573457e+001	3.194847e+000	62	23	5.456380e+000	0	0	0	0	0	0	16.4119	1	1	49.1849	23.1852
DATA	1592	20	34	0	0	ASCRP3005673	ASCRP3005673	7554.35	2832.07	7.798237e+001	8.276690e+000	127	23	6.495087e+000	0	0	0	0	0	0	81.5513	1	1	49.1849	22.8846
DATA	1593	20	35	0	0	ASCRP3000796	ASCRP3000796	7579.4	2831.74	1.279689e+001	3.048193e+000	59	25	7.486360e+000	0	0	0	0	0	0	13.415	1	0	47.2035	23.2593
DATA	1594	20	36	0	0	ASCRP3004693	ASCRP3004693	7604.94	2831.99	1.981916e+002	2.001046e+001	251	23	5.702605e+000	0	0	0	0	0	0	208.236	1	1	49.8279	23.3448
DATA	1595	20	37	0	0	AS_circRNA_control209	AS_circRNA_control209	7630.44	2831.79	2.690803e+003	2.690944e+002	2882.5	21	4.062996e+000	0	0	0	1	0	0	2833.2	1	1	49.1849	21.2857
DATA	1596	20	38	0	0	ASCRP3013110	ASCRP3013110	7655.91	2832.07	3.698057e+001	4.608006e+000	86	22	3.534251e+000	0	0	0	0	0	0	39.0118	1	1	54.4085	21.3438
DATA	1597	20	39	0	0	AS_circRNA_control212	AS_circRNA_control212	7681.21	2831.91	1.948624e+003	1.948817e+002	2108	23	7.423999e+000	0	0	0	0	0	0	2059.26	1	1	48.2044	22.4828
DATA	1598	20	40	0	0	ASCRP3013210	ASCRP3013210	7706.57	2831.81	9.278817e+002	9.282862e+001	1016	22	5.533926e+000	0	0	0	0	0	0	982.101	1	1	49.5074	22.4286
DATA	1599	20	41	0	0	ASCRP3011188	ASCRP3011188	7731.79	2831.85	4.814639e+001	5.537915e+000	97	22	5.939983e+000	0	0	0	0	0	0	51.029	1	1	48.2044	21.9231
DATA	1600	20	42	0	0	ASCRP3002550	ASCRP3002550	7757.28	2832.14	4.506408e+001	5.270498e+000	93	24	5.161753e+000	0	0	0	0	0	0	47.8174	1	1	48.5334	23.0571
DATA	1601	20	43	0	0	ASCRP3012398	ASCRP3012398	7782.94	2831.91	1.183730e+002	1.214812e+001	171	22	5.825035e+000	0	0	0	0	0	0	125.734	1	1	48.2044	23
DATA	1602	20	44	0	0	ASCRP3000262	ASCRP3000262	7808.5	2832	2.444445e+002	2.459623e+001	302	23	8.032193e+000	0	0	0	0	0	0	259.85	1	1	54.1152	24.5
DATA	1603	20	45	0	0	ASCRP3011547	ASCRP3011547	7833.48	2831.9	2.961793e+002	2.974317e+001	365	27.5	6.346327e+000	0	0	0	0	0	0	315.035	1	1	49.8279	26
DATA	1604	20	46	0	0	ASCRP3006652	ASCRP3006652	7859.09	2832.07	1.207069e+002	1.237457e+001	176.5	28	8.409618e+000	0	0	0	0	0	0	128.443	1	1	54.4085	25.6897
DATA	1605	20	47	0	0	ASCRP3000523	ASCRP3000523	7884.42	2831.95	7.856144e+001	8.315277e+000	130	24.5	7.189472e+000	0	0	0	0	0	0	83.617	1	1	49.5074	24.0333
DATA	1606	20	48	0	0	ASCRP3013002	ASCRP3013002	7909.62	2831.72	3.918542e+001	4.772701e+000	87	24.5	6.315553e+000	0	0	0	0	0	0	41.7102	1	1	47.5395	23.9
DATA	1607	20	49	0	0	A_23_P6335	NM_000185	7935.25	2832.03	1.394545e+003	1.394811e+002	1539	21.5	5.195046e+000	0	0	0	0	0	0	1484.16	1	1	49.1849	22.6667
DATA	1608	20	50	0	0	ASCRP3007375	ASCRP3007375	7960.73	2832.28	4.578336e+002	4.586444e+001	530.5	23	5.655904e+000	0	0	0	0	0	0	487.097	1	1	52.9257	23.5484
DATA	1609	20	51	0	0	ASCRP3001446	ASCRP3001446	7986.16	2832.03	4.091333e+000	2.757655e+000	49	23	5.537334e+000	0	0	0	0	0	0	4.35097	1	0	47.8731	22.4
DATA	1611	20	53	0	0	ASCRP3010610	ASCRP3010610	8036.49	2832.07	1.446115e+002	1.471674e+001	199	24	7.015855e+000	0	0	0	0	0	0	153.581	1	1	50.4627	23.5
DATA	1612	20	54	0	0	ASCRP3007592	ASCRP3007592	8062.39	2832.19	8.343209e+001	8.779535e+000	134	23	5.663649e+000	0	0	0	0	0	0	88.5257	1	1	50.4627	21.3333
DATA	1613	20	55	0	0	ASCRP3003025	ASCRP3003025	8087.58	2832.43	5.300005e+001	5.964603e+000	103	21.5	5.409192e+000	0	0	0	0	0	0	56.1782	1	1	57.5363	22.2059
DATA	1614	20	56	0	0	ASCRP3010736	ASCRP3010736	8113	2832.46	8.918710e+001	9.329875e+000	142	23.5	6.608584e+000	0	0	0	0	0	0	94.4295	1	1	55.8519	23.5625
DATA	1615	20	57	0	0	ASCRP3006544	ASCRP3006544	8138.38	2832.24	2.531903e+002	2.546712e+001	312	21	6.167928e+000	0	0	0	0	0	0	267.756	1	1	49.1849	22.28
DATA	1616	20	58	0	0	ASCRP3013044	ASCRP3013044	8163.67	2832.5	7.090135e+004	7.090135e+003	74935	28	8.775614e+000	0	0	0	0	0	0	74882	1	1	57.5363	27.6296
DATA	1617	20	59	0	0	CUST_14_PI418767722	NM_004309	8189.23	2832.14	1.117535e+003	1.117873e+002	1232	22	8.879849e+000	0	0	0	0	0	0	1178.72	1	1	50.1463	24.1
DATA	1618	20	60	0	0	ASCRP3000865	ASCRP3000865	8214.59	2832.19	4.405188e+001	5.194950e+000	94	23	8.135632e+000	0	0	0	0	0	0	46.3988	1	1	50.1463	25.1333
DATA	1619	20	61	0	0	ASCRP3002442	ASCRP3002442	8239.94	2832.09	6.814155e+002	6.819732e+001	756	21	5.755103e+000	0	0	0	0	0	0	716.707	1	1	51.0895	21.9394
DATA	1620	20	62	0	0	ASCRP3012434	ASCRP3012434	8265.29	2832.21	2.780563e+002	2.794241e+001	334	21	4.295031e+000	0	0	0	0	0	0	292.036	1	1	51.4001	20.7037
DATA	1621	20	63	0	0	ASCRP3002817	ASCRP3002817	8290.78	2832.39	2.359413e+001	3.635114e+000	68	22.5	4.850050e+000	0	0	0	0	0	0	24.7446	1	1	51.4001	23.1667
DATA	1622	20	64	0	0	ASCRP3003321	ASCRP3003321	8316.2	2832.23	6.163784e+002	6.170002e+001	698	23	5.996551e+000	0	0	0	0	0	0	645.547	1	1	47.2035	23.8
DATA	1623	20	65	0	0	A_23_P1331	NM_080801	8341.42	2832.27	1.198156e+002	1.229823e+001	179	21.5	5.837940e+000	0	0	0	0	0	0	125.319	1	1	51.0895	22.8077
DATA	1624	20	66	0	0	ASCRP3003910	ASCRP3003910	8366.89	2831.94	1.342164e+002	1.370577e+001	186	22	5.843653e+000	0	0	0	0	0	0	140.21	1	1	46.8651	22.3
DATA	1625	20	67	0	0	ASCRP3010786	ASCRP3010786	8392.5	2832.5	3.230008e+004	3.230009e+003	33979	24	4.962707e+000	0	0	0	0	0	0	33701.8	1	1	57.5363	23.913
DATA	1626	20	68	0	0	ASCRP3009498	ASCRP3009498	8417.67	2832.5	4.124762e+002	4.134136e+001	479	23	5.091285e+000	0	0	0	0	0	0	429.943	1	1	57.5363	22.2759
DATA	1627	20	69	0	0	ASCRP3007743	ASCRP3007743	8443.16	2832.43	6.527380e+001	7.096592e+000	113	22.5	6.089209e+000	0	0	0	0	0	0	67.9796	1	1	50.4627	22.9615
DATA	1628	20	70	0	0	ASCRP3011937	ASCRP3011937	8468.35	2832.28	6.833261e+001	7.379610e+000	115.5	22.5	5.327509e+000	0	0	0	0	0	0	71.1181	1	1	51.0895	23.2647
DATA	1629	20	71	0	0	ASCRP3013051	ASCRP3013051	8494.2	2832.24	1.891976e+001	3.369280e+000	67	23	4.057282e+000	0	0	0	0	0	0	19.6818	1	1	52.3208	22.6667
DATA	1630	20	72	0	0	ASCRP3005064	ASCRP3005064	8519.49	2832.29	1.162098e+002	1.195086e+001	164.5	23.5	6.428186e+000	0	0	0	0	0	0	120.864	1	1	50.4627	23.0313
DATA	1631	20	73	0	0	ASCRP3003677	ASCRP3003677	8544.73	2832.42	2.018674e+003	2.018866e+002	2149	24.5	6.494560e+000	0	0	0	0	0	0	2099.62	1	1	50.7771	24.6
DATA	1632	20	74	0	0	ASCRP3000815	ASCRP3000815	8570.25	2832.45	6.095169e+001	6.702280e+000	111	21	6.652637e+000	0	0	0	0	0	0	63.4189	1	1	49.5074	22.4848
DATA	1633	20	75	0	0	ASCRP3008700	ASCRP3008700	8595.62	2832.3	1.002455e+003	1.002842e+002	1047	24	6.300038e+000	0	0	0	0	0	0	1043.77	1	1	53.2255	25.5
DATA	1634	20	76	0	0	ASCRP3011348	ASCRP3011348	8621.06	2832.48	9.550876e+001	9.947918e+000	147	21	7.499733e+000	0	0	0	0	0	0	99.5519	1	1	49.5074	22.7647
DATA	1635	20	77	0	0	ASCRP3001559	ASCRP3001559	8646.38	2832.43	3.060607e+001	4.133548e+000	77	20	8.293974e+000	0	0	0	0	0	0	31.9491	1	1	50.7771	22.04
DATA	1636	20	78	0	0	ASCRP3007752	ASCRP3007752	8671.59	2832.38	1.625001e+001	3.214032e+000	64	23	5.583000e+000	0	0	0	0	0	0	16.9956	1	1	50.7771	23.3548
DATA	1637	20	79	0	0	ASCRP3001357	ASCRP3001357	8697.4	2832.77	1.477492e+001	3.136033e+000	62.5	22	5.619666e+000	0	0	0	0	0	0	15.4908	1	1	51.0895	22.7742
DATA	1638	20	80	1028	1	(+)E1A_r60_a107	E1A_r60_a107	8722.9	2832.39	1.870536e+001	3.332499e+000	66.5	24	6.478080e+000	0	0	0	1	0	0	19.6697	1	1	50.1463	24.4138
DATA	1639	20	81	0	0	ASCRP3004424	ASCRP3004424	8747.89	2832.5	7.007779e+001	7.527506e+000	119	25	5.935416e+000	0	0	0	0	0	0	73.9451	1	1	56.9804	24.3333
DATA	1640	20	82	0	0	ASCRP3010400	ASCRP3010400	8773.18	2832.4	2.313862e+001	3.584269e+000	72.5	22	5.895823e+000	0	0	0	0	0	0	24.5153	1	1	51.4001	22.1567
DATA	1641	21	1	0	0	ASCRP3009443	ASCRP3009443	6703.58	2838.57	3.256995e+001	4.384583e+000	78	21	5.620911e+000	0	0	0	0	0	0	32.1795	1	1	57.5363	21.7943
DATA	1642	21	2	0	0	A_23_P1331	NM_080801	6729	2838.54	1.237049e+002	1.271658e+001	169	21	5.740465e+000	0	0	0	0	0	0	121.758	1	1	55.8519	21.4
DATA	1643	21	3	0	0	ASCRP3000879	ASCRP3000879	6754.46	2838.52	3.005653e+000	2.970450e+000	48	22	5.411727e+000	0	0	0	0	0	0	2.89848	0	0	52.9257	21.8649
DATA	1644	21	4	0	0	ASCRP3007136	ASCRP3007136	6779.77	2838.76	2.777692e+001	4.061294e+000	73	23	5.509553e+000	0	0	0	0	0	0	27.1895	1	1	48.2044	22.7
DATA	1645	21	5	0	0	ASCRP3012895	ASCRP3012895	6805.35	2838.89	1.861877e+001	3.503864e+000	65	22	4.587142e+000	0	0	0	0	0	0	18.192	1	1	49.5074	22.4483
DATA	1646	21	6	0	0	A_23_P154235	NM_004688	6830.7	2838.77	1.007014e+001	3.137874e+000	59	25	4.959684e+000	0	0	0	0	0	0	9.82721	1	0	48.8603	24.0385
DATA	1647	21	7	0	0	ASCRP3001676	ASCRP3001676	6855.72	2838.94	5.408365e+001	6.172079e+000	101	22	7.920508e+000	0	0	0	0	0	0	52.7432	1	1	49.5074	22.9714
DATA	1648	21	8	0	0	ASCRP3002890	ASCRP3002890	6881.31	2839	7.821647e+002	7.827301e+001	814	23.5	8.310705e+000	0	0	0	0	0	0	762.631	1	1	50.4627	23.6333
DATA	1649	21	9	0	0	ASCRP3004871	ASCRP3004871	6906.62	2838.98	4.761714e+003	4.761807e+002	4571	22.5	7.872445e+000	0	0	0	0	0	0	4644.03	1	1	49.8279	23.8462
DATA	1650	21	10	0	0	ASCRP3008936	ASCRP3008936	6932.11	2839.03	3.201642e+001	4.368188e+000	76	23.5	5.903434e+000	0	0	0	0	0	0	31.2469	1	1	46.8651	24.0357
DATA	1651	21	11	0	0	ASCRP3010305	ASCRP3010305	6957.5	2839	9.073359e+004	9.073359e+003	88881	25	1.015578e+001	0	0	0	0	0	0	88648.8	1	1	54.1152	28.1613
DATA	1652	21	12	0	0	ASCRP3006157	ASCRP3006157	6982.81	2838.97	4.775052e+002	4.784243e+001	499	21	6.708204e+000	0	0	0	0	0	0	467.203	1	1	49.1849	23.2
DATA	1653	21	13	0	0	ASCRP3002954	ASCRP3002954	7008.47	2838.86	5.082199e+002	5.090806e+001	548	22	5.904752e+000	0	0	0	0	0	0	498.14	1	1	48.8603	21.4074
DATA	1654	21	14	0	0	ASCRP3009115	ASCRP3009115	7033.74	2839.03	1.898835e+002	1.921658e+001	233	19.5	5.743526e+000	0	0	0	0	0	0	186.498	1	1	49.1849	20.1071
DATA	1655	21	15	0	0	ASCRP3007061	ASCRP3007061	7059.19	2839	8.558322e+002	8.563392e+001	877	23	7.274657e+000	0	0	0	0	0	0	842.516	1	1	52.6241	23.5714
DATA	1656	21	16	0	0	ASCRP3000676	ASCRP3000676	7084.83	2838.97	8.196800e+001	8.707604e+000	129	24	6.112388e+000	0	0	0	0	0	0	80.8995	1	1	49.1849	24.1935
DATA	1657	21	17	0	0	ASCRP3004757	ASCRP3004757	7109.56	2838.87	3.880733e+002	3.891783e+001	428	24	4.521572e+000	0	0	0	0	0	0	384.034	1	1	49.8279	23.2692
DATA	1658	21	18	0	0	ASCRP3005166	ASCRP3005166	7135.31	2839	8.577046e+003	8.577096e+002	8490	22.5	6.393333e+000	0	0	0	0	0	0	8512.75	1	1	50.4627	23.4333
DATA	1659	21	19	0	0	ASCRP3004223	ASCRP3004223	7160.59	2838.91	1.164048e+002	1.199950e+001	161	23	7.353314e+000	0	0	0	0	0	0	115.883	1	1	49.8279	23.0741
DATA	1660	21	20	0	0	ASCRP3008748	ASCRP3008748	7186.31	2839	3.339345e+003	3.339471e+002	3365	21	6.901208e+000	0	0	0	0	0	0	3335.01	1	1	50.4627	22.72
DATA	1661	21	21	0	0	ASCRP3007088	ASCRP3007088	7211.57	2838.68	1.088585e+001	3.092510e+000	56	24	7.064618e+000	0	0	0	0	0	0	10.907	1	0	47.8731	25.2963
DATA	1662	21	22	0	0	ASCRP3006036	ASCRP3006036	7236.8	2839	2.488813e+002	2.505480e+001	281	24	5.821863e+000	0	0	0	0	0	0	250.186	1	1	49.1849	24.4138
DATA	1663	21	23	0	0	A_23_P76799	NM_013448	7262.26	2839	1.298013e+001	3.154789e+000	60	22	5.473573e+000	0	0	0	0	0	0	13.0922	1	0	46.1809	23.28
DATA	1664	21	24	0	0	ASCRP3004044	ASCRP3004044	7287.58	2839.05	4.502570e+001	5.337178e+000	91	22	6.374369e+000	0	0	0	0	0	0	45.5676	1	1	49.5074	22.8485
DATA	1665	21	25	0	0	ASCRP3006303	ASCRP3006303	7313.04	2839.16	2.940623e+001	4.099291e+000	77	21.5	6.442949e+000	0	0	0	0	0	0	29.861	1	1	49.5074	22.0588
DATA	1666	21	26	0	0	AS_circRNA_control207	AS_circRNA_control207	7338.41	2839.09	3.403039e+002	3.414922e+001	395.5	21	5.336651e+000	0	0	0	0	0	0	346.731	1	1	49.1849	21.1875
DATA	1667	21	27	0	0	ASCRP3012999	ASCRP3012999	7363.8	2839	8.857240e+001	9.300493e+000	136	21	6.239215e+000	0	0	0	0	0	0	90.5462	1	1	49.1849	21.2647
DATA	1668	21	28	0	0	ASCRP3006088	ASCRP3006088	7389.5	2839	4.209296e+001	5.070852e+000	87	23	5.388159e+000	0	0	0	0	0	0	43.1737	1	1	54.1152	23
DATA	1669	21	29	0	0	ASCRP3011119	ASCRP3011119	7414.72	2838.91	3.546660e+003	3.546772e+002	3642	22	4.818443e+000	0	0	0	0	0	0	3649.31	1	1	48.8603	21.5
DATA	1670	21	30	0	0	ASCRP3003720	ASCRP3003720	7440	2839	3.029443e+001	4.131967e+000	77	22	6.131763e+000	0	0	0	0	0	0	31.2679	1	1	54.9904	22.2069
DATA	1671	21	31	0	0	ASCRP3012178	ASCRP3012178	7465.48	2838.92	5.791414e+002	5.798185e+001	638	23.5	6.178788e+000	0	0	0	0	0	0	599.563	1	1	50.4627	22.375
DATA	1672	21	32	0	0	ASCRP3001215	ASCRP3001215	7490.8	2839	2.275808e+002	2.292887e+001	279	27.5	6.008372e+000	0	0	0	0	0	0	236.286	1	1	49.1849	27.2143
DATA	1673	21	33	0	0	ASCRP3003733	ASCRP3003733	7515.94	2838.96	3.400958e+001	4.396203e+000	84	25	6.110947e+000	0	0	0	0	0	0	35.4076	1	1	48.2044	25.3667
DATA	1674	21	34	0	0	ASCRP3011805	ASCRP3011805	7541.68	2839	2.351425e+001	3.639780e+000	71	21	5.975525e+000	0	0	0	0	0	0	24.5462	1	1	49.1849	21.7241
DATA	1675	21	35	0	0	ASCRP3009336	ASCRP3009336	7566.97	2838.92	1.090553e+002	1.125216e+001	163.5	20	6.577316e+000	0	0	0	0	0	0	114.124	1	1	47.5395	20.7586
DATA	1676	21	36	0	0	ASCRP3003283	ASCRP3003283	7592.44	2839.01	2.212340e+002	2.229551e+001	283.5	26	6.845766e+000	0	0	0	0	0	0	232.057	1	1	49.1849	24.7419
DATA	1677	21	37	0	0	Negative010	Negative010	7617.79	2839.09	3.224402e+002	3.236184e+001	378.5	22	4.634812e+000	0	0	0	0	0	0	338.943	1	1	49.1849	22.5926
DATA	1678	21	38	0	0	ASCRP3004184	ASCRP3004184	7643.22	2839.13	1.804717e+003	1.804927e+002	1960.5	21	4.177030e+000	0	0	0	0	0	0	1900.86	1	1	46.1809	20.8125
DATA	1679	21	39	0	0	ASCRP3012252	ASCRP3012252	7668.5	2839	2.794936e+000	2.749270e+000	47	21	5.961525e+000	0	0	0	0	0	0	0.682946	0	0	54.1152	21.1613
DATA	1680	21	40	0	0	ASCRP3002998	ASCRP3002998	7694	2839.13	5.936841e+001	6.540325e+000	107	24.5	8.612105e+000	0	0	0	0	0	0	62.747	1	1	54.4085	25.3438
DATA	1681	21	41	0	0	ASCRP3001017	ASCRP3001017	7719.59	2839.09	7.190779e+001	7.695136e+000	121	22	4.409657e+000	0	0	0	0	0	0	76.1111	1	1	49.8279	21.4848
DATA	1682	21	42	0	0	ASCRP3007278	ASCRP3007278	7744.94	2839.18	3.398109e+002	3.409110e+001	406	22.5	5.108502e+000	0	0	0	0	0	0	360.122	1	1	50.7771	22.825
DATA	1683	21	43	0	0	ASCRP3006359	ASCRP3006359	7770.42	2839.43	7.616468e+001	8.092226e+000	116	22	5.565060e+000	0	0	0	0	0	0	80.8015	1	1	57.5363	22.6452
DATA	1684	21	44	0	0	ASCRP3004831	ASCRP3004831	7795.52	2839.3	5.830135e+002	5.836530e+001	663	23	7.360969e+000	0	0	0	0	0	0	619.05	1	1	51.7088	23.9643
DATA	1685	21	45	0	0	ASCRP3006961	ASCRP3006961	7820.82	2839.18	1.249772e+003	1.250070e+002	1368	24.5	7.181875e+000	0	0	0	0	0	0	1327.95	1	1	50.7771	25.2353
DATA	1686	21	46	0	0	ASCRP3011690	ASCRP3011690	7846.42	2839.43	2.720714e+004	2.720716e+003	28487.5	28	6.956393e+000	0	0	0	0	0	0	28922.7	1	1	57.5363	26.5161
DATA	1687	21	47	0	0	ASCRP3008529	ASCRP3008529	7871.71	2839.14	3.394556e+002	3.405494e+001	408	24	8.031833e+000	0	0	0	0	0	0	360.984	1	1	49.8279	24.2
DATA	1688	21	48	0	0	ASCRP3001186	ASCRP3001186	7897.06	2839.27	2.131793e+001	3.461308e+000	68	24	6.241633e+000	0	0	0	0	0	0	22.6726	1	1	50.1463	23.5714
DATA	1689	21	49	0	0	ASCRP3003715	ASCRP3003715	7922.59	2839.14	1.007183e+002	1.043448e+001	157	24	5.060958e+000	0	0	0	0	0	0	107.115	1	1	50.1463	23.4483
DATA	1690	21	50	0	0	ASCRP3005982	ASCRP3005982	7948	2839.46	1.627224e+001	3.176192e+000	64	21	4.993367e+000	0	0	0	0	0	0	17.3013	1	1	55.8519	22.0606
DATA	1691	21	51	1028	1	(+)E1A_r60_1	E1A_r60_1	7973.42	2839.43	6.356598e+000	2.801792e+000	52	24	6.052016e+000	0	0	0	0	0	0	6.75605	1	0	57.5363	23.7576
DATA	1692	21	52	0	0	ASCRP3000361	ASCRP3000361	7998.55	2839.65	1.598598e+001	3.163823e+000	61.5	20	4.812214e+000	0	0	0	0	0	0	16.9811	1	1	51.0895	20.75
DATA	1693	21	53	0	0	ASCRP3008469	ASCRP3008469	8024.05	2839.48	1.849096e+002	1.869171e+001	242.5	22	6.941546e+000	0	0	0	0	0	0	196.289	1	1	53.8203	24.5667
DATA	1694	21	54	0	0	ASCRP3007142	ASCRP3007142	8049.44	2839.4	1.317133e+002	1.345214e+001	181	24	6.898692e+000	0	0	0	0	0	0	139.706	1	1	51.4001	23.8333
DATA	1695	21	55	0	0	ASCRP3004173	ASCRP3004173	8075.02	2839.33	5.980912e+002	5.987171e+001	684.5	22	6.103782e+000	0	0	0	0	0	0	633.787	1	1	53.5237	21.4483
DATA	1696	21	56	0	0	ASCRP3009318	ASCRP3009318	8100.51	2839.55	7.201954e+001	7.705506e+000	120.5	21.5	5.460517e+000	0	0	0	0	0	0	76.235	1	1	49.8279	21.9
DATA	1697	21	57	0	0	ASCRP3012811	ASCRP3012811	8125.76	2839.39	2.509630e+003	2.509780e+002	2722	22	7.810432e+000	0	0	0	0	0	0	2653.52	1	1	47.5395	23.1852
DATA	1698	21	58	0	0	ASCRP3012759	ASCRP3012759	8151.11	2839.5	8.143265e+001	8.593912e+000	129	25	6.690291e+000	0	0	0	0	0	0	85.9939	1	1	56.9804	23.48
DATA	1699	21	59	0	0	ASCRP3009003	ASCRP3009003	8176.5	2839.5	3.088123e+001	4.135075e+000	75	27	1.031593e+001	0	0	0	0	0	0	32.5683	1	1	65	27.0313
DATA	1700	21	60	0	0	ASCRP3010164	ASCRP3010164	8201.72	2839.33	1.121540e+002	1.154849e+001	163	24.5	8.404065e+000	0	0	0	0	0	0	118.123	1	1	51.7088	25.5357
DATA	1701	21	61	0	0	ASCRP3008260	ASCRP3008260	8227.48	2839.45	3.657472e+001	4.580541e+000	85	22	7.924322e+000	0	0	0	0	0	0	38.4664	1	1	51.7088	22.8889
DATA	1702	21	62	0	0	ASCRP3006545	ASCRP3006545	8252.67	2839.5	2.975415e+000	2.777446e+000	49.5	21	4.916633e+000	0	0	0	0	0	0	3.12491	1	0	57.5363	21.1071
DATA	1703	21	63	0	0	ASCRP3011665	ASCRP3011665	8278.14	2839.42	1.795746e+002	1.816913e+001	241	23	4.455765e+000	0	0	0	0	0	0	188.332	1	1	50.1463	23.5769
DATA	1704	21	64	0	0	ASCRP3009890	ASCRP3009890	8303.5	2839.5	5.392802e+002	5.399908e+001	618	22.5	4.795712e+000	0	0	0	0	0	0	564.794	1	1	46.5243	23.0333
DATA	1705	21	65	0	0	ASCRP3000446	ASCRP3000446	8328.88	2839.47	1.323744e+002	1.352474e+001	184	22.5	6.059122e+000	0	0	0	0	0	0	138.452	1	1	49.8279	22.75
DATA	1706	21	66	0	0	ASCRP3000183	ASCRP3000183	8354.32	2839.41	2.787150e+002	2.800944e+001	342.5	22	6.188960e+000	0	0	0	0	0	0	291.144	1	1	50.1463	22.3548
DATA	1707	21	67	0	0	ASCRP3005754	ASCRP3005754	8379.68	2839.55	3.911607e+002	3.921471e+001	449.5	23	5.312395e+000	0	0	0	0	0	0	408.121	1	1	50.1463	22.6923
DATA	1708	21	68	0	0	ASCRP3011027	ASCRP3011027	8405.13	2839.61	8.018056e+003	8.018104e+002	8377.5	23	5.283998e+000	0	0	0	0	0	0	8356.86	1	1	47.5395	22.9286
DATA	1709	21	69	0	0	ASCRP3002836	ASCRP3002836	8430.41	2839.45	3.650427e+001	4.591559e+000	83	23.5	4.980578e+000	0	0	0	0	0	0	38.0129	1	1	51.4001	23.3846
DATA	1710	21	70	0	0	ASCRP3012016	ASCRP3012016	8455.64	2839.32	1.980410e+001	3.419067e+000	66.5	23	5.894143e+000	0	0	0	0	0	0	20.6077	1	1	48.8603	22.9688
DATA	1711	21	71	0	0	ASCRP3007746	ASCRP3007746	8481.27	2839.5	3.046698e+002	3.059434e+001	361	24	4.936053e+000	0	0	0	0	0	0	316.857	1	1	51.0895	24.2692
DATA	1712	21	72	0	1	ETG04_27747	ETG04_27747	8506.4	2839.59	2.836624e+000	2.790083e+000	46.5	21.5	2.938685e+000	0	0	0	0	0	0	0.590891	0	0	50.1463	21.875
DATA	1713	21	73	0	0	A_23_P25019	NM_000946	8532.27	2839.4	1.821785e+002	1.843019e+001	234.5	26	7.224999e+000	0	0	0	0	0	0	189.402	1	1	51.0895	24.8438
DATA	1714	21	74	0	0	ASCRP3004568	ASCRP3004568	8557.41	2839.51	1.968082e+002	1.987745e+001	254	20	6.013068e+000	0	0	0	0	0	0	204.663	1	1	51.7088	20.9032
DATA	1715	21	75	0	0	ASCRP3000487	ASCRP3000487	8582.8	2839.64	2.292630e+002	2.309512e+001	285	23	8.024597e+000	0	0	0	0	0	0	238.549	1	1	49.5074	24.8438
DATA	1716	21	76	0	0	ASCRP3013208	ASCRP3013208	8608.15	2839.56	3.988880e+001	4.864736e+000	89	22	7.837462e+000	0	0	0	0	0	0	41.5435	1	1	50.4627	23.6774
DATA	1717	21	77	0	0	ASCRP3002843	ASCRP3002843	8633.63	2840	1.037956e+003	1.038328e+002	1134	22	7.972860e+000	0	0	0	0	0	0	1082.45	1	1	46.5243	23.069
DATA	1718	21	78	0	0	ASCRP3012172	ASCRP3012172	8659.16	2840.01	1.348117e+002	1.376403e+001	189.5	22	6.633821e+000	0	0	0	0	0	0	140.84	1	1	48.5334	22.4848
DATA	1719	21	79	0	0	Negative008	Negative008	8684.56	2839.68	2.063598e+001	3.454053e+000	68	23.5	4.797509e+000	0	0	0	0	0	0	21.6072	1	1	49.8279	22.4667
DATA	1720	21	80	0	0	ASCRP3002759	ASCRP3002759	8710.13	2839.7	5.819680e+001	6.441932e+000	109	24	6.823468e+000	0	0	0	0	0	0	61.1042	1	1	50.1463	24.4706
DATA	1721	21	81	0	0	ASCRP3009642	ASCRP3009642	8735.22	2839.9	1.713407e+003	1.713628e+002	1840	26.5	5.686847e+000	0	0	0	0	0	0	1804.86	1	1	47.8731	25.7333
DATA	1722	21	82	0	0	ASCRP3011275	ASCRP3011275	8760.41	2839.91	4.916498e+002	4.924143e+001	564.5	24	6.584826e+000	0	0	0	0	0	0	519.882	1	1	49.1849	23.9583
DATA	1723	22	1	0	0	ASCRP3008016	ASCRP3008016	6716.6	2846.42	5.151844e+001	5.931796e+000	97	21.5	6.137260e+000	0	0	0	0	0	0	50.8178	1	1	51.7088	22.0909
DATA	1724	22	2	0	0	ASCRP3006549	ASCRP3006549	6741.76	2846.3	1.641827e+003	1.642092e+002	1661	22	5.193922e+000	0	0	0	0	0	0	1613.95	1	1	52.9257	22.5882
DATA	1725	22	3	0	0	ASCRP3011701	ASCRP3011701	6767.21	2846.22	3.344451e+001	4.465230e+000	80	23	6.142154e+000	0	0	0	0	0	0	32.7851	1	1	50.7771	22.4571
DATA	1726	22	4	0	0	ASCRP3002009	ASCRP3002009	6792.26	2846.22	1.107833e+002	1.146819e+001	158	22	5.286876e+000	0	0	0	0	0	0	108.37	1	1	50.4627	22.6071
DATA	1727	22	5	0	0	ASCRP3003081	ASCRP3003081	6817.73	2846.06	3.019567e+000	2.969408e+000	41	24	3.147348e+000	0	0	0	0	0	0	-3.91901	0	0	50.1463	23.4167
DATA	1728	22	6	0	0	ASCRP3010145	ASCRP3010145	6843.32	2846.35	3.233589e+002	3.247221e+001	356	25	7.230545e+000	0	0	0	0	0	0	315.513	1	1	50.7771	24.069
DATA	1729	22	7	0	0	ASCRP3001118	ASCRP3001118	6868.58	2846.43	3.023923e+000	2.973955e+000	46	22	7.745689e+000	0	0	0	0	0	0	0.385867	0	0	57.5363	21.9355
DATA	1730	22	8	0	0	Negative030	Negative030	6894	2846.46	3.023880e+000	2.979455e+000	47.5	24	8.906189e+000	0	0	0	0	0	0	1.81324	0	0	65	25.9655
DATA	1731	22	9	0	0	ASCRP3002129	ASCRP3002129	6919.23	2846.14	4.767020e+002	4.776278e+001	514	22	5.802298e+000	0	0	0	0	0	0	465.135	1	1	50.1463	23.4
DATA	1732	22	10	0	0	ASCRP3000579	ASCRP3000579	6944.73	2846.18	7.265122e+002	7.271189e+001	763	23.5	5.219637e+000	0	0	0	0	0	0	709.499	1	1	52.3208	24.2692
DATA	1733	22	11	0	0	ASCRP3006343	ASCRP3006343	6970.33	2846.5	1.328241e+003	1.328572e+002	1339.5	25	1.153064e+001	0	0	0	0	0	0	1298.76	1	1	57.5363	27.7931
DATA	1734	22	12	0	0	ASCRP3004734	ASCRP3004734	6995.36	2846.17	2.211203e+003	2.211401e+002	2205	20	4.798313e+000	0	0	0	0	0	0	2165.47	1	1	50.4627	21.5
DATA	1735	22	13	0	0	ASCRP3010874	ASCRP3010874	7020.75	2846.22	1.278179e+001	3.220417e+000	58	20.5	5.948626e+000	0	0	0	0	0	0	12.541	1	0	51.0895	21.1154
DATA	1736	22	14	130	1	(+)eQC-41	EQC	7046.38	2846.26	3.158183e+002	3.171926e+001	355.5	18	6.403124e+000	0	0	0	0	0	0	310.541	1	1	48.5334	20
DATA	1737	22	15	0	0	ASCRP3001987	ASCRP3001987	7071.57	2846.31	1.122890e+002	1.160804e+001	158	24	5.397728e+000	0	0	0	0	0	0	110.675	1	1	51.7088	23.7241
DATA	1738	22	16	0	0	ASCRP3003367	ASCRP3003367	7097.33	2846.5	2.984319e+000	2.936976e+000	47	20	6.002975e+000	0	0	0	0	0	0	1.13101	0	0	57.5363	20.9643
DATA	1739	22	17	0	0	ASCRP3006138	ASCRP3006138	7122.5	2846.5	1.862304e+001	3.468929e+000	65	26	3.271354e+000	0	0	0	0	0	0	18.4547	1	1	65	25.5789
DATA	1740	22	18	0	0	A_23_P2683	NM_024604	7147.89	2846.5	3.194110e+001	4.326361e+000	78	25	7.208418e+000	0	0	0	0	0	0	31.7457	1	1	56.9804	24.1935
DATA	1741	22	19	0	0	A_23_P250813	NM_000553	7173.52	2846.48	1.127714e+002	1.164630e+001	158	23	5.940593e+000	0	0	0	0	0	0	112.429	1	1	51.0895	23.1724
DATA	1742	22	20	0	0	ASCRP3002372	ASCRP3002372	7198.55	2846.39	1.147893e+002	1.183957e+001	161.5	23.5	6.483955e+000	0	0	0	0	0	0	114.8	1	1	51.4001	22.9583
DATA	1743	22	21	0	0	ASCRP3006306	ASCRP3006306	7223.95	2846.31	4.855441e+001	5.650696e+000	93.5	25.5	5.983849e+000	0	0	0	0	0	0	48.7172	1	1	51.7088	25.25
DATA	1744	22	22	0	0	ASCRP3008215	ASCRP3008215	7249.39	2846.43	1.710178e+001	3.350320e+000	63	21	4.553443e+000	0	0	0	0	0	0	17.216	1	1	52.0157	22.4231
DATA	1745	22	23	0	0	ASCRP3010581	ASCRP3010581	7274.82	2846.41	3.528406e+002	3.540070e+001	392	21	4.708236e+000	0	0	0	0	0	0	356.388	1	1	52.6241	21.8966
DATA	1746	22	24	0	0	ASCRP3013439	ASCRP3013439	7300.32	2846.37	2.971694e+002	2.985441e+001	346	22	5.928425e+000	0	0	0	0	0	0	301.169	1	1	51.0895	22.1714
DATA	1747	22	25	0	0	ASCRP3013191	ASCRP3013191	7325.62	2846.48	9.336226e+002	9.340581e+001	994	19.5	6.477991e+000	0	0	0	0	0	0	949.342	1	1	51.7088	21.3667
DATA	1748	22	26	0	0	ASCRP3001587	ASCRP3001587	7350.92	2846.37	1.062709e+002	1.100075e+001	155	22	5.924253e+000	0	0	0	0	0	0	108.418	1	1	49.8279	22.75
DATA	1749	22	27	0	0	ASCRP3005904	ASCRP3005904	7376.29	2846.14	8.265004e+001	8.737203e+000	132	22	5.600166e+000	0	0	0	0	0	0	84.5973	1	1	49.8279	23.1622
DATA	1750	22	28	0	0	ASCRP3006363	ASCRP3006363	7402	2846.54	2.797443e+004	2.797445e+003	28664	22	4.102144e+000	0	0	0	0	0	0	28726	1	1	55.8519	22
DATA	1751	22	29	0	0	ASCRP3002588	ASCRP3002588	7427.44	2846.26	1.220599e+003	1.220924e+002	1301	21	6.055301e+000	0	0	0	0	0	0	1257.35	1	1	49.5074	22.1667
DATA	1752	22	30	0	0	ASCRP3006804	ASCRP3006804	7452.58	2846.57	3.584228e+001	4.552602e+000	80	22.5	5.102287e+000	0	0	0	0	0	0	37.0318	1	1	57.5363	21.0333
DATA	1753	22	31	0	0	Negative021	Negative021	7478.33	2846.5	2.845983e+000	2.804136e+000	47.5	25	6.604783e+000	0	0	0	0	0	0	1.80721	0	0	57.5363	25.8621
DATA	1754	22	32	0	0	ASCRP3000608	ASCRP3000608	7503.5	2846.72	1.964889e+003	1.965087e+002	2085	27	5.316115e+000	0	0	0	0	0	0	2041.79	1	1	49.1849	27.2414
DATA	1755	22	33	0	0	ASCRP3011649	ASCRP3011649	7528.88	2846.31	1.373550e+002	1.401469e+001	189	23.5	6.919033e+000	0	0	0	0	0	0	143.117	1	1	52.0157	24.1111
DATA	1756	22	34	0	0	ASCRP3009791	ASCRP3009791	7554.32	2846.52	5.902198e+002	5.908724e+001	660	20	5.687684e+000	0	0	0	0	0	0	616.534	1	1	53.5237	20.7241
DATA	1757	22	35	0	0	ASCRP3003871	ASCRP3003871	7579.63	2846.69	4.032727e+001	4.892352e+000	87	22.5	7.627913e+000	0	0	0	0	0	0	42.2247	1	1	47.8731	22.7667
DATA	1758	22	36	0	0	ASCRP3007659	ASCRP3007659	7605.1	2846.87	1.300049e+002	1.329101e+001	183.5	22	5.803289e+000	0	0	0	0	0	0	136.423	1	1	50.1463	22.3333
DATA	1759	22	37	0	0	ASCRP3012385	ASCRP3012385	7630.44	2846.79	1.012147e+002	1.049053e+001	154.5	21	4.619922e+000	0	0	0	0	0	0	106.43	1	1	49.1849	21.3667
DATA	1760	22	38	0	0	ASCRP3000807	ASCRP3000807	7655.75	2847.04	9.350671e+000	2.907441e+000	56	21	4.220037e+000	0	0	0	0	0	0	9.85075	1	0	49.1849	20.9394
DATA	1761	22	39	0	0	ASCRP3002047	ASCRP3002047	7681.5	2847	1.433446e+002	1.459553e+001	198	23.5	8.384715e+000	0	0	0	0	0	0	151.272	1	1	65	24.2
DATA	1762	22	40	0	0	ASCRP3011380	ASCRP3011380	7706.5	2847	8.185049e+001	8.632799e+000	131	23	4.728284e+000	0	0	0	0	0	0	86.5062	1	1	54.1152	23.24
DATA	1763	22	41	0	0	Negative026	Negative026	7731.86	2846.92	2.786736e+000	2.740445e+000	44	21.5	4.807402e+000	0	0	0	0	0	0	-1.7212	0	0	46.8651	21.5556
DATA	1764	22	42	0	0	ASCRP3003967	ASCRP3003967	7757.67	2847	4.567276e+000	2.775128e+000	50	24	5.021606e+000	0	0	0	0	0	0	4.83911	1	0	48.5334	23.2963
DATA	1765	22	43	0	0	CUST_16_PI418767722	NM_001536	7782.61	2846.93	2.780896e+000	2.737425e+000	47	20.5	4.833060e+000	0	0	0	0	0	0	1.2945	0	0	53.8203	21.1071
DATA	1766	22	44	0	0	ASCRP3006948	ASCRP3006948	7808.15	2847.1	3.781340e+002	3.791201e+001	449	23	7.442540e+000	0	0	0	0	0	0	401.321	1	1	46.8651	24.4839
DATA	1767	22	45	0	0	ASCRP3002293	ASCRP3002293	7833.5	2847	3.913480e+000	2.758934e+000	50	23	5.275653e+000	0	0	0	0	0	0	4.15589	1	0	54.1152	23.7586
DATA	1768	22	46	0	0	ASCRP3004551	ASCRP3004551	7859.09	2846.93	3.905340e+001	4.764897e+000	87.5	24	8.139774e+000	0	0	0	0	0	0	41.4892	1	1	54.4085	24.4516
DATA	1769	22	47	0	0	ASCRP3006483	ASCRP3006483	7884.71	2846.9	9.491852e+000	2.889693e+000	55	25.5	7.165104e+000	0	0	0	0	0	0	10.086	1	0	48.2044	23.625
DATA	1770	22	48	0	0	Negative027	Negative027	7909.9	2846.67	5.561640e+000	2.785290e+000	51.5	24	5.826059e+000	0	0	0	0	0	0	5.91012	1	0	46.5243	23.2353
DATA	1771	22	49	0	0	ASCRP3011229	ASCRP3011229	7935.29	2846.91	3.136140e+001	4.157692e+000	79	20.5	5.382496e+000	0	0	0	0	0	0	33.3209	1	1	49.1849	21.8333
DATA	1772	22	50	0	0	ASCRP3004929	ASCRP3004929	7960.5	2847	3.529786e+001	4.462632e+000	83	23	6.219705e+000	0	0	0	0	0	0	37.4915	1	1	54.1152	22.5517
DATA	1773	22	51	0	0	ASCRP3009175	ASCRP3009175	7986	2847	2.904462e+002	2.917281e+001	359.5	25	5.784852e+000	0	0	0	0	0	0	308.353	1	1	54.9904	24.2581
DATA	1774	22	52	0	0	ASCRP3011783	ASCRP3011783	8011.4	2846.68	8.496004e+000	2.862355e+000	56.5	21	5.958068e+000	0	0	0	0	0	0	9.0146	1	0	47.8731	21.963
DATA	1775	22	53	0	0	ASCRP3012581	ASCRP3012581	8036.88	2846.75	4.105156e+001	4.933050e+000	89	23	6.245739e+000	0	0	0	0	0	0	43.5241	1	1	46.1809	23.25
DATA	1776	22	54	0	0	ASCRP3003521	ASCRP3003521	8062.44	2846.81	6.497397e+001	7.050692e+000	117	23.5	6.664583e+000	0	0	0	0	0	0	68.8257	1	1	49.1849	22.75
DATA	1777	22	55	1028	1	(+)E1A_r60_3	E1A_r60_3	8087.79	2846.91	4.009893e+002	4.019248e+001	470	21	6.259384e+000	0	0	0	0	0	0	424.332	1	1	48.2044	21.9286
DATA	1778	22	56	0	0	ASCRP3010739	ASCRP3010739	8113	2847	5.106357e+001	5.796789e+000	101	23.5	6.488781e+000	0	0	0	0	0	0	53.9763	1	1	54.9904	23.3235
DATA	1779	22	57	0	0	ASCRP3000453	ASCRP3000453	8138.5	2847	6.314972e+001	6.886568e+000	114	25	7.585513e+000	0	0	0	0	0	0	66.6719	1	1	54.1152	23.96
DATA	1780	22	58	0	0	ASCRP3002826	ASCRP3002826	8163.61	2846.96	1.738986e+001	3.254058e+000	65.5	27	8.229191e+000	0	0	0	0	0	0	18.3369	1	1	49.5074	26.3571
DATA	1781	22	59	0	0	ASCRP3011114	ASCRP3011114	8189.22	2846.89	1.093838e+002	1.127976e+001	159	22	6.901845e+000	0	0	0	0	0	0	115.187	1	1	47.8731	23.2759
DATA	1782	22	60	0	0	ASCRP3009548	ASCRP3009548	8214.65	2847.06	1.902140e+002	1.922030e+001	249.5	23	8.184626e+000	0	0	0	0	0	0	200.028	1	1	49.1849	25.1071
DATA	1783	22	61	0	0	ASCRP3003711	ASCRP3003711	8239.85	2846.91	6.437462e+001	7.004837e+000	116.5	21	4.831794e+000	0	0	0	0	0	0	67.6038	1	1	47.8731	20.7097
DATA	1784	22	62	0	0	A_23_P142849	NM_005168	8265.46	2846.93	1.702694e+002	1.725008e+001	225	21	3.621569e+000	0	0	0	0	0	0	178.559	1	1	49.1849	21.4828
DATA	1785	22	63	0	0	ASCRP3012906	ASCRP3012906	8290.79	2846.81	1.279027e+003	1.279327e+002	1404	23	5.007117e+000	0	0	0	0	0	0	1339.47	1	1	47.5395	22.9259
DATA	1786	22	64	0	0	ASCRP3002077	ASCRP3002077	8316.32	2847.06	1.653745e+002	1.676835e+001	215	22	6.642254e+000	0	0	0	0	0	0	172.952	1	1	49.1849	23.5333
DATA	1787	22	65	0	0	ASCRP3006860	ASCRP3006860	8341.72	2846.91	3.139590e+002	3.151844e+001	373.5	21	5.010988e+000	0	0	0	0	0	0	327.93	1	1	48.8603	22.12
DATA	1788	22	66	0	0	ASCRP3005220	ASCRP3005220	8366.97	2846.97	6.757662e+001	7.307133e+000	117	22.5	6.271700e+000	0	0	0	0	0	0	70.4995	1	1	46.8651	23.3824
DATA	1789	22	67	0	0	ASCRP3000613	ASCRP3000613	8392.59	2846.85	1.683266e+002	1.706116e+001	218	23	4.466661e+000	0	0	0	0	0	0	175.417	1	1	48.5334	23.1071
DATA	1790	22	68	0	0	ASCRP3011894	ASCRP3011894	8417.8	2847	7.277076e+002	7.282405e+001	795.5	24	5.581579e+000	0	0	0	0	0	0	757.637	1	1	49.1849	23.8667
DATA	1791	22	69	0	0	ASCRP3004930	ASCRP3004930	8443.31	2847.01	6.249387e+001	6.843019e+000	111	23	5.297226e+000	0	0	0	0	0	0	65.0126	1	1	47.2035	23
DATA	1792	22	70	0	0	ASCRP3012424	ASCRP3012424	8468.75	2846.97	7.334405e+001	7.846962e+000	123	24	5.523126e+000	0	0	0	0	0	0	76.2548	1	1	49.1849	23.1724
DATA	1793	22	71	0	0	ASCRP3010694	ASCRP3010694	8493.81	2847.05	3.625902e+001	4.575412e+000	82.5	20	3.734798e+000	0	0	0	0	0	0	37.6837	1	1	47.8731	21.5556
DATA	1794	22	72	0	0	ASCRP3010242	ASCRP3010242	8519.41	2847.09	3.377781e+002	3.389292e+001	399	23	3.849061e+000	0	0	0	0	0	0	351.003	1	1	49.1849	22.3793
DATA	1795	22	73	0	0	AS_circRNA_control203	AS_circRNA_control203	8544.87	2847	1.383134e+003	1.383415e+002	1492	21.5	6.825896e+000	0	0	0	0	0	0	1437.51	1	1	47.2035	23.5833
DATA	1796	22	74	0	0	ASCRP3006758	ASCRP3006758	8570.13	2847.03	1.584338e+002	1.608702e+001	208	21	6.961232e+000	0	0	0	0	0	0	164.738	1	1	48.5334	22.9737
DATA	1797	22	75	0	0	ASCRP3006694	ASCRP3006694	8595.58	2846.78	6.322070e+001	6.909088e+000	114	23	6.529773e+000	0	0	0	0	0	0	65.7905	1	1	48.2044	24.069
DATA	1798	22	76	0	0	ASCRP3007992	ASCRP3007992	8620.87	2847.35	1.039871e+002	1.076486e+001	153	22	6.898754e+000	0	0	0	0	0	0	108.34	1	1	50.1463	22.9697
DATA	1799	22	77	0	0	ASCRP3008269	ASCRP3008269	8646.54	2847.06	5.476689e+000	2.832594e+000	52	24	6.411708e+000	0	0	0	0	0	0	5.71525	1	0	48.2044	23.12
DATA	1800	22	78	0	0	ASCRP3008887	ASCRP3008887	8671.82	2847.34	6.303966e+002	6.310064e+001	708.5	22	6.714076e+000	0	0	0	0	0	0	659.203	1	1	49.1849	22.3103
DATA	1801	22	79	0	0	ASCRP3013233	ASCRP3013233	8697.26	2847.18	2.010083e+002	2.029030e+001	258	24	5.438611e+000	0	0	0	0	0	0	210.732	1	1	51.7088	24.3871
DATA	1802	22	80	0	0	ASCRP3013039	ASCRP3013039	8722.26	2847.41	1.384173e+001	3.085878e+000	62.5	26	6.552382e+000	0	0	0	0	0	0	14.5553	1	1	49.5074	25.0606
DATA	1803	22	81	0	0	ASCRP3001707	ASCRP3001707	8747.89	2847.5	1.005627e+002	1.042495e+001	153	25	4.588621e+000	0	0	0	0	0	0	106.136	1	1	56.9804	23.9063
DATA	1804	22	82	0	0	ASCRP3008546	ASCRP3008546	8773.1	2847.66	1.001200e+001	2.913737e+000	57.5	22	6.166019e+000	0	0	0	0	0	0	10.6116	1	0	48.5334	22.4778
DATA	1805	23	1	0	0	ASCRP3003435	ASCRP3003435	6703.82	2853.49	2.683376e+001	3.975436e+000	72	22	5.646295e+000	0	0	0	0	0	0	26.532	1	1	50.4627	21.7978
DATA	1806	23	2	0	0	ASCRP3010026	ASCRP3010026	6729.18	2853.5	2.600041e+002	2.616660e+001	300	25	5.232995e+000	0	0	0	0	0	0	256.097	1	1	52.3208	23.7931
DATA	1807	23	3	0	0	Negative027	Negative027	6754.42	2853.43	3.003542e+000	2.959471e+000	48.5	23	5.376172e+000	0	0	0	0	0	0	1.8218	0	0	57.5363	22.5
DATA	1808	23	4	0	0	ASCRP3004348	ASCRP3004348	6779.62	2853.57	3.670613e+002	3.682536e+001	405.5	23	5.450894e+000	0	0	0	0	0	0	359.536	1	1	50.4627	23.5926
DATA	1809	23	5	0	0	ASCRP3002946	ASCRP3002946	6805.17	2853.42	9.640782e+000	3.119209e+000	55	22	5.051304e+000	0	0	0	0	0	0	9.42538	1	0	51.4001	22.1481
DATA	1810	23	6	0	0	ASCRP3002618	ASCRP3002618	6830.5	2853.5	1.036302e+001	3.145863e+000	57	24	4.914946e+000	0	0	0	0	0	0	10.1186	1	0	57.5363	25.1852
DATA	1811	23	7	0	0	ASCRP3003856	ASCRP3003856	6855.93	2853.41	3.116296e+002	3.130441e+001	350	20	7.578835e+000	0	0	0	0	0	0	304.05	1	1	53.5237	22.1481
DATA	1812	23	8	0	0	ASCRP3010577	ASCRP3010577	6881.42	2853.43	2.389550e+001	3.814459e+000	68	24	9.883942e+000	0	0	0	0	0	0	23.3085	1	1	65	24
DATA	1813	23	9	0	0	A_23_P202496	NM_022451	6906.67	2853.5	3.006984e+001	4.228274e+000	74	28	7.684112e+000	0	0	0	0	0	0	29.3375	1	1	65	28.2593
DATA	1814	23	10	0	0	ASCRP3009258	ASCRP3009258	6932.04	2853.35	7.763582e+001	8.312543e+000	120	22.5	6.094133e+000	0	0	0	0	0	0	75.793	1	1	51.4001	24.4615
DATA	1815	23	11	0	0	ASCRP3001036	ASCRP3001036	6957.5	2853.5	5.088549e+001	5.890698e+000	94	25	7.386853e+000	0	0	0	0	0	0	49.7289	1	1	57.5363	25.9677
DATA	1816	23	12	0	0	ASCRP3011935	ASCRP3011935	6982.89	2853.5	1.060174e+002	1.100816e+001	149	23.5	7.007555e+000	0	0	0	0	0	0	103.751	1	1	56.9804	23.9286
DATA	1817	23	13	0	0	ASCRP3008720	ASCRP3008720	7008.29	2853.32	4.544885e+001	5.422997e+000	91	20	6.853709e+000	0	0	0	0	0	0	44.5528	1	1	51.4001	22.84
DATA	1818	23	14	0	0	ASCRP3002367	ASCRP3002367	7033.58	2853.57	7.105898e+000	3.036978e+000	52	20.5	6.324869e+000	0	0	0	0	0	0	6.97962	1	0	57.5363	20.8214
DATA	1819	23	15	0	0	ASCRP3000522	ASCRP3000522	7059.11	2853.5	2.237490e+002	2.256801e+001	263	21.5	6.002051e+000	0	0	0	0	0	0	220.269	1	1	56.9804	21.7692
DATA	1820	23	16	0	0	ASCRP3010105	ASCRP3010105	7084.24	2853.57	1.512070e+002	1.540364e+001	189	23	5.470132e+000	0	0	0	0	0	0	149.22	1	1	52.6241	21.7879
DATA	1821	23	17	0	0	ASCRP3009783	ASCRP3009783	7109.78	2853.65	2.138788e+002	2.158777e+001	253	23	6.663675e+000	0	0	0	0	0	0	211.634	1	1	51.0895	22.5926
DATA	1822	23	18	0	0	ASCRP3006686	ASCRP3006686	7135.19	2853.58	4.459773e+002	4.469340e+001	487.5	25.5	7.937171e+000	0	0	0	0	0	0	442.552	1	1	52.3208	25.5357
DATA	1823	23	19	0	0	ASCRP3000855	ASCRP3000855	7160.68	2853.62	7.388753e+001	7.942584e+000	121	23	6.543492e+000	0	0	0	0	0	0	73.5395	1	1	51.0895	21.9706
DATA	1824	23	20	0	0	ASCRP3007694	ASCRP3007694	7185.91	2853.59	1.321928e+003	1.322247e+002	1347	23	6.482261e+000	0	0	0	0	0	0	1319.75	1	1	54.4085	22.6552
DATA	1825	23	21	0	0	ASCRP3004407	ASCRP3004407	7211.5	2853.5	2.711523e+002	2.726941e+001	318	23	5.477029e+000	0	0	0	0	0	0	271.577	1	1	52.9257	22.7419
DATA	1826	23	22	0	0	ASCRP3010533	ASCRP3010533	7236.68	2853.6	9.762256e+001	1.018001e+001	140.5	24	6.706761e+000	0	0	0	0	0	0	98.091	1	1	50.7771	24.2258
DATA	1827	23	23	0	0	ASCRP3009570	ASCRP3009570	7262.16	2853.66	9.833587e+001	1.024576e+001	146	21	5.567571e+000	0	0	0	0	0	0	99.1349	1	1	50.7771	21.7419
DATA	1828	23	24	0	0	ASCRP3008282	ASCRP3008282	7287.37	2853.7	1.787095e+002	1.809952e+001	224	22	5.810127e+000	0	0	0	0	0	0	180.756	1	1	51.0895	22.5152
DATA	1829	23	25	0	0	ASCRP3008189	ASCRP3008189	7313	2853.54	2.556885e+002	2.572805e+001	310	23	7.044155e+000	0	0	0	0	0	0	259.486	1	1	51.0895	23.1351
DATA	1830	23	26	0	0	ASCRP3006190	ASCRP3006190	7338.41	2853.57	3.293231e+001	4.354124e+000	80	21	6.260856e+000	0	0	0	0	0	0	33.532	1	1	50.7771	21.5143
DATA	1831	23	27	0	0	ASCRP3007598	ASCRP3007598	7363.68	2853.27	1.003727e+001	3.011260e+000	56	22	6.182055e+000	0	0	0	0	0	0	10.2535	1	0	49.8279	23.0303
DATA	1832	23	28	0	0	ASCRP3001812	ASCRP3001812	7389.42	2853.57	5.050282e+001	5.789085e+000	97	22	5.570570e+000	0	0	0	0	0	0	51.758	1	1	65	22.4688
DATA	1833	23	29	0	0	ASCRP3001267	ASCRP3001267	7414.58	2853.57	4.446908e+001	5.266256e+000	93	22	4.225381e+000	0	0	0	0	0	0	45.7164	1	1	65	21.4231
DATA	1834	23	30	0	0	AS_circRNA_control204	AS_circRNA_control204	7440	2853.79	1.168820e+003	1.169158e+002	1241.5	20	4.647083e+000	0	0	0	0	0	0	1205.27	1	1	46.8651	20.3462
DATA	1835	23	31	0	0	ASCRP3012267	ASCRP3012267	7465.5	2854	7.026609e+001	7.565500e+000	119	24	6.310819e+000	0	0	0	0	0	0	72.6716	1	1	65	22.9667
DATA	1836	23	32	0	0	ASCRP3010864	ASCRP3010864	7490.61	2853.93	1.662845e+002	1.686193e+001	218.5	27.5	8.853784e+000	0	0	0	0	0	0	172.462	1	1	65	28.0417
DATA	1837	23	33	0	0	Negative024	Negative024	7515.9	2853.63	2.835811e+000	2.788704e+000	44	25	6.279485e+000	0	0	0	0	0	0	-2.09935	0	0	46.8651	24.5429
DATA	1838	23	34	0	0	CUST_18_PI418767722	NM_000754	7541.55	2853.65	9.406441e+000	2.936195e+000	54.5	21	5.240968e+000	0	0	0	0	0	0	9.80807	1	0	48.2044	21.125
DATA	1839	23	35	0	0	ASCRP3001845	ASCRP3001845	7566.74	2853.95	5.230326e+001	5.920797e+000	100	21	6.411180e+000	0	0	0	0	0	0	54.667	1	1	47.8731	21.6452
DATA	1840	23	36	0	0	ASCRP3011838	ASCRP3011838	7592.25	2854	2.763236e+002	2.777070e+001	332.5	21	6.557439e+000	0	0	0	0	0	0	289.472	1	1	49.1849	21.3333
DATA	1841	23	37	0	0	ASCRP3007686	ASCRP3007686	7617.57	2853.69	1.694551e+001	3.240868e+000	63	20	5.103639e+000	0	0	0	0	0	0	17.7898	1	1	48.5334	20.7667
DATA	1842	23	38	0	0	ASCRP3000685	ASCRP3000685	7643.13	2854	5.585761e+001	6.229208e+000	105.5	21	5.519455e+000	0	0	0	0	0	0	58.7541	1	1	46.8651	22.1852
DATA	1843	23	39	0	0	ASCRP3010059	ASCRP3010059	7668.59	2854.03	4.654322e+000	2.791421e+000	54	20	7.958630e+000	0	0	0	0	0	0	4.90436	1	0	49.1849	22.1613
DATA	1844	23	40	0	0	ASCRP3010055	ASCRP3010055	7694	2854	1.040533e+005	1.040533e+004	109912	27	9.633770e+000	0	0	0	0	0	0	109818	1	1	54.9904	27.9286
DATA	1845	23	41	0	0	ASCRP3009491	ASCRP3009491	7719.28	2853.91	3.477625e+001	4.429892e+000	83.5	23	4.128777e+000	0	0	0	0	0	0	36.7546	1	1	48.8603	22.2414
DATA	1846	23	42	0	0	ASCRP3002813	ASCRP3002813	7744.83	2854.03	2.481559e+001	3.697286e+000	73	22	4.589596e+000	0	0	0	0	0	0	26.2592	1	1	49.1849	22.5758
DATA	1847	23	43	0	0	ASCRP3012290	ASCRP3012290	7769.94	2853.98	1.451452e+003	1.451710e+002	1575	19	4.091455e+000	0	0	0	0	0	0	1537.46	1	1	50.7771	20.36
DATA	1848	23	44	0	0	ASCRP3008607	ASCRP3008607	7795.32	2854	5.806566e+001	6.418721e+000	107	22	6.291424e+000	0	0	0	0	0	0	61.5585	1	1	49.1849	22.7857
DATA	1849	23	45	0	0	ASCRP3006316	ASCRP3006316	7820.81	2853.96	1.164906e+002	1.196555e+001	170.5	23.5	7.093841e+000	0	0	0	0	0	0	123.58	1	1	49.1849	24.5
DATA	1850	23	46	0	0	ASCRP3012793	ASCRP3012793	7846.5	2854.31	1.842905e+001	3.295994e+000	66.5	23	4.546061e+000	0	0	0	0	0	0	19.5592	1	1	46.5243	23
DATA	1851	23	47	0	0	Negative019	Negative019	7871.66	2854.13	2.777941e+000	2.731796e+000	46	21	6.790419e+000	0	0	0	0	0	0	-1.23414	0	0	49.5074	21.9643
DATA	1852	23	48	0	0	ASCRP3003391	ASCRP3003391	7897	2854.04	2.925651e+001	4.002543e+000	78	21.5	6.025274e+000	0	0	0	0	0	0	31.0638	1	1	46.8651	22.6176
DATA	1853	23	49	0	0	ASCRP3002017	ASCRP3002017	7922.53	2853.84	2.777719e+000	2.738855e+000	47	22	4.384010e+000	0	0	0	0	0	0	2.11833	0	0	47.8731	21.5667
DATA	1854	23	50	0	0	A_23_P70328	NM_018132	7947.81	2853.99	8.272926e+001	8.712435e+000	134	20	5.075182e+000	0	0	0	0	0	0	87.8146	1	1	49.1849	20.3667
DATA	1855	23	51	0	0	ASCRP3011582	ASCRP3011582	7973.5	2854	1.228779e+004	1.228782e+003	12933.5	22.5	4.916633e+000	0	0	0	0	0	0	13037.9	1	1	54.1152	22.3929
DATA	1856	23	52	0	0	ASCRP3010717	ASCRP3010717	7998.65	2854.11	1.066672e+003	1.067023e+002	1166	20.5	5.011986e+000	0	0	0	0	0	0	1131.17	1	1	45.1352	22
DATA	1857	23	53	0	0	ASCRP3002143	ASCRP3002143	8024.2	2854	1.614478e+002	1.637509e+001	218	22	6.559504e+000	0	0	0	0	0	0	171.093	1	1	49.1849	22.7931
DATA	1858	23	54	0	0	ASCRP3004526	ASCRP3004526	8049.44	2854.04	3.061153e+002	3.073382e+001	372	23	6.350176e+000	0	0	0	0	0	0	324.138	1	1	49.8279	23.5161
DATA	1859	23	55	0	0	ASCRP3010127	ASCRP3010127	8074.77	2854.2	1.096616e+002	1.130367e+001	161	21.5	6.301250e+000	0	0	0	0	0	0	116.007	1	1	49.1849	22.1333
DATA	1860	23	56	0	0	ASCRP3011687	ASCRP3011687	8100.14	2854.22	2.956224e+001	4.033769e+000	77	21.5	6.910678e+000	0	0	0	0	0	0	31.2399	1	1	47.5395	23.3667
DATA	1861	23	57	0	0	ASCRP3008766	ASCRP3008766	8125.63	2854	8.333628e+003	8.333673e+002	8678	21	7.378073e+000	0	0	0	0	0	0	8796.68	1	1	50.4627	22.3103
DATA	1862	23	58	0	0	ASCRP3010740	ASCRP3010740	8150.78	2854.08	2.032880e+002	2.051408e+001	264	25	6.733403e+000	0	0	0	0	0	0	214.321	1	1	49.8279	25.125
DATA	1863	23	59	0	0	A_23_P49878	NM_019013	8176.41	2854.09	6.414649e+002	6.420560e+001	723	23	6.986440e+000	0	0	0	0	0	0	675.399	1	1	49.1849	23.1034
DATA	1864	23	60	0	0	ASCRP3001302	ASCRP3001302	8201.85	2854.06	1.387120e+003	1.387394e+002	1476	21	4.981813e+000	0	0	0	0	0	0	1458.55	1	1	50.7771	21.5385
DATA	1865	23	61	0	0	ASCRP3010757	ASCRP3010757	8227.41	2854.23	8.788672e+000	2.898484e+000	55	21	6.974090e+000	0	0	0	0	0	0	9.22834	1	0	48.5334	21.931
DATA	1866	23	62	0	0	ASCRP3008073	ASCRP3008073	8252.72	2854.05	7.582814e+000	2.867840e+000	54	21	4.307462e+000	0	0	0	0	0	0	7.95137	1	0	48.8603	21.4643
DATA	1867	23	63	0	0	ASCRP3005513	ASCRP3005513	8278.26	2854.05	1.566425e+002	1.590721e+001	207	22.5	5.937884e+000	0	0	0	0	0	0	164.029	1	1	47.8731	22.1176
DATA	1868	23	64	0	0	ASCRP3001054	ASCRP3001054	8303.5	2854.22	1.593020e+001	3.198300e+000	65	22	4.989836e+000	0	0	0	0	0	0	16.6589	1	1	49.1849	21.4615
DATA	1869	23	65	0	0	ASCRP3012174	ASCRP3012174	8328.65	2854.1	7.115033e+001	7.637708e+000	118	22.5	6.590553e+000	0	0	0	0	0	0	74.311	1	1	49.1849	23.3462
DATA	1870	23	66	0	0	ASCRP3011637	ASCRP3011637	8354.16	2854.1	2.386999e+002	2.403136e+001	296	23	5.393268e+000	0	0	0	0	0	0	248.999	1	1	49.5074	23.0588
DATA	1871	23	67	0	0	ASCRP3000322	ASCRP3000322	8379.57	2854.19	4.434338e+002	4.443065e+001	511	22	6.499922e+000	0	0	0	0	0	0	462.047	1	1	49.5074	22.4063
DATA	1872	23	68	0	1	RC11	RC11	8405	2854.13	2.833186e+000	2.786123e+000	42	23	4.615815e+000	0	0	0	0	0	0	-4.47497	0	0	54.4085	22.0667
DATA	1873	23	69	0	0	ASCRP3004859	ASCRP3004859	8430.5	2854.35	1.934789e+001	3.394008e+000	64	23	5.597325e+000	0	0	0	0	0	0	20.1228	1	1	57.5363	23.4828
DATA	1874	23	70	0	0	ASCRP3005735	ASCRP3005735	8455.88	2854.53	1.143202e+002	1.176765e+001	166	24	5.475655e+000	0	0	0	0	0	0	118.818	1	1	48.8603	22.871
DATA	1875	23	71	0	0	ASCRP3013273	ASCRP3013273	8481.33	2854.17	7.916449e+001	8.394234e+000	128	24	6.646346e+000	0	0	0	0	0	0	82.2444	1	1	47.8731	24
DATA	1876	23	72	0	0	ASCRP3005099	ASCRP3005099	8506.55	2854.58	3.579456e+001	4.539751e+000	85	20	5.226480e+000	0	0	0	0	0	0	37.178	1	1	52.3208	20.1667
DATA	1877	23	73	0	0	ASCRP3005370	ASCRP3005370	8532	2854.46	2.873789e+003	2.873924e+002	3023.5	23.5	6.683438e+000	0	0	0	0	0	0	2985.04	1	1	55.8519	25.0938
DATA	1878	23	74	0	0	ASCRP3002592	ASCRP3002592	8557.62	2854.6	4.002894e+001	4.879927e+000	88	23	6.972827e+000	0	0	0	0	0	0	41.5929	1	1	51.4001	23.5294
DATA	1879	23	75	0	0	ASCRP3010699	ASCRP3010699	8582.86	2854.42	6.950425e+001	7.489205e+000	120	22	7.432384e+000	0	0	0	0	0	0	72.2697	1	1	47.8731	22.6286
DATA	1880	23	76	0	0	ASCRP3008408	ASCRP3008408	8608.31	2854.42	5.269688e+001	5.960963e+000	102	21.5	6.838871e+000	0	0	0	0	0	0	54.8511	1	1	50.1463	22.0625
DATA	1881	23	77	0	0	ASCRP3005680	ASCRP3005680	8633.77	2854.5	2.590148e+002	2.605048e+001	309.5	24.5	6.460605e+000	0	0	0	0	0	0	269.995	1	1	53.5237	23.4643
DATA	1882	23	78	0	0	ASCRP3001595	ASCRP3001595	8659	2854.46	5.082992e+001	5.792131e+000	100.5	22	6.256742e+000	0	0	0	0	0	0	53.0842	1	1	55.8519	21.9643
DATA	1883	23	79	0	0	CUST_4_PI418767722	NM_006098	8684.44	2854.67	2.456407e+001	3.702648e+000	71.5	24	6.779242e+000	0	0	0	0	0	0	25.7141	1	1	50.1463	24.3793
DATA	1884	23	80	0	0	A_23_P213255	NM_020159	8709.86	2854.55	2.802039e+001	3.934848e+000	76	23.5	5.824033e+000	0	0	0	0	0	0	29.4168	1	1	48.2044	24.375
DATA	1885	23	81	0	0	Negative022	Negative022	8735.33	2854.5	3.096811e+001	4.143619e+000	78.5	24	6.462743e+000	0	0	0	0	0	0	32.6233	1	1	57.5363	23.7273
DATA	1886	23	82	0	0	ASCRP3012701	ASCRP3012701	8760.74	2854.74	7.101891e+001	7.612849e+000	119	23	4.803962e+000	0	0	0	0	0	0	75.1162	1	1	48.8603	23.1463
DATA	1887	24	1	0	0	ASCRP3012751	ASCRP3012751	6716.68	2861	4.767076e+001	5.599737e+000	94	22	5.376386e+000	0	0	0	0	0	0	47.057	1	1	49.1849	22.9412
DATA	1888	24	2	0	0	CUST_15_PI418767722	NM_001614	6741.59	2861.09	1.641260e+003	1.641524e+002	1580	21.5	5.833107e+000	0	0	0	0	0	0	1614.57	1	1	49.8279	22.1071
DATA	1889	24	3	0	0	Negative011	Negative011	6766.87	2860.95	3.006422e+000	2.962840e+000	48.5	25	4.768792e+000	0	0	0	0	0	0	1.90321	0	0	49.1849	24.2069
DATA	1890	24	4	0	0	ASCRP3013069	ASCRP3013069	6792.43	2860.83	3.267197e+002	3.280605e+001	361	20	4.395831e+000	0	0	0	0	0	0	319.792	1	1	49.8279	20.64
DATA	1891	24	5	0	0	ASCRP3002911	ASCRP3002911	6817.78	2860.91	1.141391e+002	1.179342e+001	157	23	3.336231e+000	0	0	0	0	0	0	111.542	1	1	49.5074	23
DATA	1892	24	6	0	0	Negative054	Negative054	6843.36	2861	3.021006e+000	2.970823e+000	40.5	22	6.696311e+000	0	0	0	0	0	0	-5.21534	0	0	49.8279	21.6667
DATA	1894	24	8	0	0	ASCRP3004411	ASCRP3004411	6894	2861	3.965846e+004	3.965847e+003	38770	26	8.173478e+000	0	0	0	0	0	0	38694.2	1	1	54.9904	25.2333
DATA	1895	24	9	0	0	ASCRP3007076	ASCRP3007076	6919.38	2860.83	1.792595e+002	1.817054e+001	215.5	24	7.080640e+000	0	0	0	0	0	0	174.97	1	1	48.8603	25.2759
DATA	1896	24	10	0	0	ASCRP3007217	ASCRP3007217	6944.66	2860.93	6.075574e+000	3.030436e+000	51	23.5	6.466028e+000	0	0	0	0	0	0	5.93498	1	0	49.1849	23.5714
DATA	1897	24	11	0	0	ASCRP3006833	ASCRP3006833	6970.24	2860.98	1.614550e+002	1.641556e+001	207.5	21	6.149572e+000	0	0	0	0	0	0	157.906	1	1	51.0895	22.1
DATA	1898	24	12	0	0	ASCRP3002279	ASCRP3002279	6995.69	2860.97	1.447066e+001	3.295584e+000	61	22	6.960565e+000	0	0	0	0	0	0	14.1741	1	0	49.1849	22.871
DATA	1899	24	13	0	0	ASCRP3011904	ASCRP3011904	7020.74	2861.03	2.462499e+002	2.480172e+001	290	21	5.608373e+000	0	0	0	0	0	0	241.635	1	1	49.1849	21.4231
DATA	1900	24	14	0	0	ASCRP3005155	ASCRP3005155	7046.44	2861	4.309530e+003	4.309630e+002	4244.5	20.5	5.058781e+000	0	0	0	0	0	0	4237.72	1	1	49.8279	20.4643
DATA	1901	24	15	0	0	ASCRP3011393	ASCRP3011393	7071.66	2861.21	7.441573e+001	8.002219e+000	118	21	6.247707e+000	0	0	0	0	0	0	73.3453	1	1	46.5243	20.9231
DATA	1902	24	16	0	0	ASCRP3010319	ASCRP3010319	7096.96	2861.01	3.044311e+000	2.950840e+000	48	19	5.646646e+000	0	0	0	0	0	0	3.00812	1	0	46.8651	19.7308
DATA	1903	24	17	0	0	ASCRP3001259	ASCRP3001259	7122.65	2860.88	4.533949e+002	4.543387e+001	497.5	26.5	7.142314e+000	0	0	0	0	0	0	449.242	1	1	48.8603	25.4333
DATA	1904	24	18	0	0	ASCRP3009635	ASCRP3009635	7147.75	2861	5.394861e+002	5.402751e+001	590	25	6.482941e+000	0	0	0	0	0	0	536.067	1	1	49.1849	23.8378
DATA	1905	24	19	0	0	ASCRP3009082	ASCRP3009082	7173.16	2860.91	5.476791e+001	6.201848e+000	99.5	24	6.221386e+000	0	0	0	0	0	0	54.5849	1	1	49.5074	22.9375
DATA	1906	24	20	0	0	ASCRP3004744	ASCRP3004744	7198.65	2860.91	1.863981e+002	1.886418e+001	231	22	4.979123e+000	0	0	0	0	0	0	186.356	1	1	49.5074	21.6667
DATA	1907	24	21	0	0	ASCRP3007533	ASCRP3007533	7224.35	2860.85	1.292834e+002	1.324775e+001	176.5	23	7.395291e+000	0	0	0	0	0	0	129.673	1	1	49.1849	23.9032
DATA	1908	24	22	0	0	ASCRP3003111	ASCRP3003111	7249.72	2860.88	1.139013e+003	1.139377e+002	1184.5	23	6.445260e+000	0	0	0	0	0	0	1146.15	1	1	48.8603	24.1
DATA	1909	24	23	0	0	ASCRP3005050	ASCRP3005050	7274.75	2860.97	2.703909e+001	3.945176e+000	76	22.5	5.878524e+000	0	0	0	0	0	0	27.2965	1	1	49.1849	22.5588
DATA	1910	24	24	0	0	ASCRP3012769	ASCRP3012769	7300.42	2861.43	4.465130e+001	5.304362e+000	90	23.5	6.933948e+000	0	0	0	0	0	0	45.2257	1	1	57.5363	23.7188
DATA	1911	24	25	0	0	ASCRP3007038	ASCRP3007038	7325.58	2861.43	2.988382e+001	4.132331e+000	78	23	6.081171e+000	0	0	0	0	0	0	30.3668	1	1	57.5363	22.2258
DATA	1912	24	26	0	0	ASCRP3003701	ASCRP3003701	7351.27	2861.34	2.804794e+001	3.994885e+000	75	22	5.494960e+000	0	0	0	0	0	0	28.5953	1	1	50.4627	22.8621
DATA	1913	24	27	0	0	ASCRP3009793	ASCRP3009793	7376.58	2861.43	3.043401e+001	4.159688e+000	77	22.5	5.673847e+000	0	0	0	0	0	0	31.1272	1	1	65	23.4688
DATA	1914	24	28	0	0	ASCRP3002872	ASCRP3002872	7401.95	2861.48	1.585590e+001	3.241061e+000	63	20	4.378344e+000	0	0	0	0	0	0	16.2681	1	1	65	20.6452
DATA	1915	24	29	0	0	ASCRP3005581	ASCRP3005581	7427.32	2860.97	1.510461e+002	1.536523e+001	204	20.5	4.646602e+000	0	0	0	0	0	0	155.453	1	1	49.1849	21.5
DATA	1916	24	30	0	0	ASCRP3012834	ASCRP3012834	7452.62	2861.21	4.549879e+001	5.347495e+000	93.5	22	4.746869e+000	0	0	0	0	0	0	46.9647	1	1	49.5074	21.0741
DATA	1917	24	31	0	0	ASCRP3003030	ASCRP3003030	7478.11	2861.5	1.072831e+005	1.072832e+004	111106	27	8.403604e+000	0	0	0	0	0	0	111057	1	1	56.9804	26.4348
DATA	1918	24	32	0	0	ASCRP3002687	ASCRP3002687	7503.38	2861.37	9.483237e+002	9.487352e+001	1035.5	23.5	5.345883e+000	0	0	0	0	0	0	984.384	1	1	50.7771	23.4615
DATA	1919	24	33	0	0	ASCRP3012316	ASCRP3012316	7528.94	2861.28	2.572277e+001	3.792314e+000	74	22.5	6.379220e+000	0	0	0	0	0	0	26.7716	1	1	50.1463	23.1389
DATA	1920	24	34	0	0	ASCRP3007780	ASCRP3007780	7554.2	2861.37	1.459061e+003	1.459326e+002	1575	22	6.346521e+000	0	0	0	0	0	0	1522.3	1	1	53.5237	22.7241
DATA	1921	24	35	0	0	ASCRP3011038	ASCRP3011038	7579.65	2861.16	1.237999e+002	1.268679e+001	174.5	20	5.717968e+000	0	0	0	0	0	0	129.47	1	1	50.1463	19.8148
DATA	1922	24	36	0	0	ASCRP3005031	ASCRP3005031	7604.66	2861.25	5.799316e+001	6.425724e+000	106	20	4.887189e+000	0	0	0	0	0	0	60.7787	1	1	51.4001	19.7308
DATA	1923	24	37	0	0	ASCRP3002639	ASCRP3002639	7630.44	2861.48	5.029132e+002	5.036709e+001	574	20.5	5.464048e+000	0	0	0	0	0	0	528.134	1	1	52.9257	21.8214
DATA	1924	24	38	0	0	ASCRP3011206	ASCRP3011206	7655.9	2861.29	2.783198e+002	2.796816e+001	336	21	6.640030e+000	0	0	0	0	0	0	292.82	1	1	49.8279	21.56
DATA	1925	24	39	0	0	ASCRP3001489	ASCRP3001489	7681.42	2861.43	7.436052e+001	7.928969e+000	125.5	26	8.224689e+000	0	0	0	0	0	0	78.3642	1	1	57.5363	25.3571
DATA	1926	24	40	0	0	ASCRP3004701	ASCRP3004701	7706.58	2861.43	2.420957e+001	3.662319e+000	71	22	1.023413e+001	0	0	0	0	0	0	25.5504	1	1	57.5363	25.2917
DATA	1927	24	41	0	0	ASCRP3004291	ASCRP3004291	7732.05	2861.36	4.743492e+002	4.751425e+001	552	22.5	5.254317e+000	0	0	0	0	0	0	501.273	1	1	52.9257	22.7059
DATA	1928	24	42	0	0	A_23_P67042	NM_017947	7757.42	2861.35	7.677938e+001	8.152666e+000	129	21	4.570197e+000	0	0	0	0	0	0	81.2273	1	1	51.0895	21.3793
DATA	1929	24	43	0	0	ASCRP3007339	ASCRP3007339	7782.8	2861.29	1.252233e+002	1.281835e+001	179	21	4.826317e+000	0	0	0	0	0	0	132.6	1	1	50.7771	21.72
DATA	1930	24	44	0	0	ASCRP3009627	ASCRP3009627	7808.14	2861.38	6.909286e+001	7.431602e+000	121	22.5	5.329860e+000	0	0	0	0	0	0	73.2162	1	1	50.1463	23.5
DATA	1931	24	45	0	0	A_23_P41948	NM_017785	7833.38	2861.37	1.375894e+002	1.402821e+001	189.5	23	5.663096e+000	0	0	0	0	0	0	145.88	1	1	50.7771	22.625
DATA	1932	24	46	0	0	ASCRP3008610	ASCRP3008610	7859.05	2861.47	6.830390e+002	6.835861e+001	773.5	20	7.290926e+000	0	0	0	0	0	0	724.458	1	1	53.8203	21.125
DATA	1933	24	47	0	0	ASCRP3011043	ASCRP3011043	7884.68	2861.26	2.752760e+001	3.879617e+000	75	21	6.567760e+000	0	0	0	0	0	0	29.203	1	1	51.0895	21.7241
DATA	1934	24	48	0	0	ASCRP3011283	ASCRP3011283	7909.79	2861.42	6.443064e+001	6.999067e+000	115	24	4.918271e+000	0	0	0	0	0	0	68.3516	1	1	50.1463	23.5758
DATA	1935	24	49	0	0	ASCRP3011575	ASCRP3011575	7935.08	2861.4	4.258133e+001	5.060420e+000	92	20	5.397800e+000	0	0	0	0	0	0	45.1657	1	1	49.8279	19.6071
DATA	1936	24	50	0	0	ASCRP3009891	ASCRP3009891	7960.56	2861.6	7.356866e+002	7.361948e+001	824	21	5.388365e+000	0	0	0	0	0	0	780.068	1	1	50.7771	20.9655
DATA	1937	24	51	0	0	ASCRP3003202	ASCRP3003202	7986	2861.54	2.094286e+002	2.112089e+001	266	25	6.494994e+000	0	0	0	0	0	0	221.959	1	1	65	23.5806
DATA	1938	24	52	0	0	ASCRP3012822	ASCRP3012822	8011.42	2861.57	4.356714e+001	5.145741e+000	90	23	5.960425e+000	0	0	0	0	0	0	46.1449	1	1	57.5363	22.12
DATA	1939	24	53	0	0	A_23_P139509	NM_016570	8036.61	2861.5	3.900776e+001	4.767063e+000	87	22	6.084883e+000	0	0	0	0	0	0	41.2851	1	1	51.7088	22.6774
DATA	1940	24	54	0	0	ASCRP3013032	ASCRP3013032	8061.94	2861.48	7.418671e+002	7.423739e+001	829	21	6.179379e+000	0	0	0	0	0	0	784.49	1	1	51.7088	22.4483
DATA	1941	24	55	0	0	ASCRP3008628	ASCRP3008628	8087.64	2861.4	1.246648e+003	1.246951e+002	1368	21.5	5.033757e+000	0	0	0	0	0	0	1316.96	1	1	52.3208	23.125
DATA	1942	24	56	0	0	ASCRP3012092	ASCRP3012092	8113	2861.54	1.945744e+002	1.965059e+001	250	22	6.520439e+000	0	0	0	0	0	0	205.32	1	1	55.8519	23
DATA	1943	24	57	0	0	ASCRP3001169	ASCRP3001169	8138.42	2861.57	1.846437e+002	1.866828e+001	237	26	6.018727e+000	0	0	0	0	0	0	194.61	1	1	57.5363	25.9259
DATA	1944	24	58	0	0	ASCRP3000351	ASCRP3000351	8163.68	2861.6	1.037765e+002	1.073715e+001	158	25	7.123218e+000	0	0	0	0	0	0	109.241	1	1	50.7771	24.8667
DATA	1945	24	59	0	0	ASCRP3006954	ASCRP3006954	8189.42	2861.57	6.728207e+000	2.839626e+000	53.5	21.5	5.673149e+000	0	0	0	0	0	0	7.07315	1	0	57.5363	20.7692
DATA	1946	24	60	0	0	ASCRP3010561	ASCRP3010561	8214.62	2861.57	2.240515e+001	3.556827e+000	71	22	3.792706e+000	0	0	0	0	0	0	23.5224	1	1	50.7771	21.6667
DATA	1947	24	61	0	0	ASCRP3011883	ASCRP3011883	8240	2861.87	3.827444e+002	3.837428e+001	450	21	5.066891e+000	0	0	0	0	0	0	401.27	1	1	54.4085	21.0625
DATA	1948	24	62	0	0	ASCRP3000983	ASCRP3000983	8265.18	2861.71	3.694905e+001	4.617921e+000	86	22	5.098130e+000	0	0	0	0	0	0	38.6859	1	1	47.2035	22.5938
DATA	1949	24	63	0	0	ASCRP3003762	ASCRP3003762	8290.69	2861.59	7.771439e+001	8.251584e+000	130	20	6.096359e+000	0	0	0	0	0	0	81.2591	1	1	47.5395	21.0323
DATA	1950	24	64	0	0	ASCRP3002673	ASCRP3002673	8316.35	2861.94	5.737647e+001	6.374538e+000	108.5	22	7.297260e+000	0	0	0	0	0	0	59.9127	1	1	49.1849	22.8
DATA	1951	24	65	0	0	ASCRP3000419	ASCRP3000419	8341.44	2861.79	1.265968e+003	1.266274e+002	1385	23	5.349401e+000	0	0	0	0	0	0	1320.34	1	1	49.1849	23.7333
DATA	1952	24	66	0	0	ASCRP3002207	ASCRP3002207	8366.99	2861.64	2.830950e+000	2.790946e+000	49	23	5.731086e+000	0	0	0	0	0	0	2.0611	0	0	48.2044	23.6486
DATA	1953	24	67	0	0	ASCRP3001217	ASCRP3001217	8392.21	2861.81	1.242244e+002	1.273119e+001	175	19.5	4.551150e+000	0	0	0	0	0	0	129.279	1	1	47.5395	19.75
DATA	1954	24	68	0	0	ASCRP3006526	ASCRP3006526	8417.5	2861.82	7.139963e+001	7.665453e+000	122	23	2.916267e+000	0	0	0	0	0	0	74.239	1	1	49.1849	22.7692
DATA	1955	24	69	0	0	ASCRP3009622	ASCRP3009622	8443.23	2861.96	7.877060e+001	8.357017e+000	131.5	23	4.657806e+000	0	0	0	0	0	0	81.8423	1	1	48.8603	23.1852
DATA	1956	24	70	0	0	ASCRP3012680	ASCRP3012680	8468.44	2861.79	2.068717e+002	2.087483e+001	261	22	5.456542e+000	0	0	0	0	0	0	214.83	1	1	49.1849	22.4231
DATA	1957	24	71	0	0	ASCRP3008755	ASCRP3008755	8493.72	2861.86	3.414878e+002	3.426285e+001	398.5	23	5.199469e+000	0	0	0	0	0	0	354.516	1	1	48.5334	22.0345
DATA	1958	24	72	0	0	ASCRP3003635	ASCRP3003635	8519.5	2862	1.296686e+004	1.296689e+003	13539	20	6.556531e+000	0	0	0	0	0	0	13460.8	1	1	54.1152	21.3929
DATA	1959	24	73	0	0	ASCRP3013609	ASCRP3013609	8544.52	2862.11	3.085267e+001	4.161783e+000	81	24	5.979895e+000	0	0	0	0	0	0	32.0354	1	1	48.8603	24.6774
DATA	1960	24	74	0	0	ASCRP3011075	ASCRP3011075	8570.06	2861.97	9.030084e+002	9.034398e+001	970	20	6.420424e+000	0	0	0	0	0	0	938.161	1	1	48.5334	21.8857
DATA	1961	24	75	0	0	ASCRP3012665	ASCRP3012665	8595.5	2861.82	1.431982e+002	1.458889e+001	200.5	23	6.666954e+000	0	0	0	0	0	0	148.91	1	1	49.1849	23.6552
DATA	1962	24	76	0	0	ASCRP3009266	ASCRP3009266	8620.9	2861.99	1.131006e+002	1.164799e+001	165	22	5.953100e+000	0	0	0	0	0	0	117.763	1	1	46.8651	23.4242
DATA	1963	24	77	0	0	ASCRP3011507	ASCRP3011507	8646.35	2861.91	1.678791e+003	1.679022e+002	1756	23	7.056237e+000	0	0	0	0	0	0	1751.02	1	1	49.5074	22.2381
DATA	1964	24	78	0	0	ASCRP3000877	ASCRP3000877	8671.59	2861.91	1.085799e+002	1.120687e+001	158.5	23	6.763382e+000	0	0	0	0	0	0	113.497	1	1	49.1849	24.08
DATA	1965	24	79	0	0	ASCRP3005910	ASCRP3005910	8696.88	2862.16	3.836964e+001	4.730718e+000	89	24	6.439550e+000	0	0	0	0	0	0	40.2138	1	1	47.5395	25.0303
DATA	1966	24	80	0	0	ASCRP3006251	ASCRP3006251	8722.64	2861.96	2.447834e+002	2.463325e+001	306	23	5.496241e+000	0	0	0	0	0	0	257.386	1	1	48.5334	23.2813
DATA	1967	24	81	0	0	ASCRP3006155	ASCRP3006155	8748	2862	3.425537e+002	3.436540e+001	394	23	3.743778e+000	0	0	0	0	0	0	361.555	1	1	54.9904	23.3571
DATA	1968	24	82	0	0	ASCRP3001761	ASCRP3001761	8773.35	2862.12	2.415108e+001	3.649247e+000	71	23	5.912747e+000	0	0	0	0	0	0	25.603	1	1	48.8603	22.7016
DATA	1969	25	1	0	0	ASCRP3007048	ASCRP3007048	6703.48	2868.08	2.919189e+002	2.933864e+001	335	22	5.732241e+000	0	0	0	0	0	0	288.873	1	1	49.5074	21.8621
DATA	1970	25	2	0	0	ASCRP3002391	ASCRP3002391	6729	2868	5.683699e+001	6.400107e+000	106	22	5.712781e+000	0	0	0	0	0	0	56.0244	1	1	54.9904	21.875
DATA	1971	25	3	0	0	ASCRP3000077	ASCRP3000077	6754.06	2868.01	1.713860e+002	1.739089e+001	208	25	4.060879e+000	0	0	0	0	0	0	168.405	1	1	48.5334	24.25
DATA	1972	25	4	0	0	ASCRP3004700	ASCRP3004700	6779.65	2867.93	9.787599e+001	1.022513e+001	142	22	4.817330e+000	0	0	0	0	0	0	95.9283	1	1	49.1849	22.04
DATA	1973	25	5	0	0	ASCRP3007969	ASCRP3007969	6805.39	2868.07	6.431544e+001	7.082006e+000	105	23.5	6.337313e+000	0	0	0	0	0	0	62.9141	1	1	53.8203	24.1923
DATA	1974	25	6	0	0	ASCRP3002222	ASCRP3002222	6830.41	2868.09	6.643384e+002	6.650013e+001	689.5	22	5.020971e+000	0	0	0	0	0	0	649.011	1	1	49.1849	21.0833
DATA	1975	25	7	0	0	ASCRP3000731	ASCRP3000731	6855.78	2868.08	4.408302e+002	4.418303e+001	476	18	3.757254e+000	0	0	0	0	1	0	430.315	1	1	49.8279	17.6842
DATA	1976	25	8	0	0	ASCRP3002378	ASCRP3002378	6881.5	2868	2.622035e+002	2.638825e+001	297	22	6.821077e+000	0	0	0	0	0	0	255.87	1	1	65	21.7931
DATA	1977	25	9	0	0	ASCRP3005595	ASCRP3005595	6906.5	2868	1.927308e+003	1.927537e+002	1916.5	25	6.976232e+000	0	0	0	0	0	0	1881.05	1	1	48.5334	25.7667
DATA	1978	25	10	0	0	AS_circRNA_control201	AS_circRNA_control201	6932	2868.04	1.755108e+002	1.780057e+001	216	23	6.408003e+000	0	0	0	0	0	0	171.398	1	1	48.8603	24
DATA	1979	25	11	0	0	ASCRP3008385	ASCRP3008385	6957.32	2868	8.396961e+001	8.905710e+000	128	20	6.847965e+000	0	0	0	0	0	0	82.0809	1	1	49.1849	22.8065
DATA	1980	25	12	0	0	ASCRP3004511	ASCRP3004511	6982.91	2868.07	1.369643e+002	1.401326e+001	179	22	7.110465e+000	0	0	0	0	0	0	134.062	1	1	54.4085	22.9394
DATA	1981	25	13	0	0	ASCRP3012186	ASCRP3012186	7008.51	2868.04	5.565720e+001	6.302978e+000	100	22	6.781213e+000	0	0	0	0	0	0	54.5681	1	1	49.8279	24.1212
DATA	1982	25	14	0	0	ASCRP3011934	ASCRP3011934	7033.57	2868.17	1.770582e+003	1.770828e+002	1750.5	23	5.280454e+000	0	0	0	0	0	0	1739.24	1	1	49.8279	21.963
DATA	1984	25	16	0	0	ASCRP3001164	ASCRP3001164	7084.34	2868.1	5.219693e+002	5.227960e+001	566	19	5.091471e+000	0	0	0	0	0	0	515.089	1	1	52.0157	20
DATA	1985	25	17	0	0	ASCRP3001320	ASCRP3001320	7109.56	2868.21	9.908488e+001	1.033300e+001	148	22	7.592614e+000	0	0	0	0	0	0	98.0319	1	1	49.1849	22.8276
DATA	1986	25	18	0	0	A_23_P7313	NM_001040058	7135.42	2868.43	3.506470e+001	4.565065e+000	79	23	7.169617e+000	0	0	0	1	0	0	34.7901	1	1	65	23.8182
DATA	1987	25	19	0	0	ASCRP3006101	ASCRP3006101	7160.79	2868.31	5.799204e+001	6.490423e+000	108	22.5	6.785228e+000	0	0	0	0	0	0	57.7058	1	1	50.7771	21.6563
DATA	1988	25	20	0	0	ASCRP3006959	ASCRP3006959	7186	2868.46	8.756851e+000	3.034918e+000	55.5	21	5.616990e+000	0	0	0	0	0	0	8.73987	1	0	55.8519	21.0333
DATA	1989	25	21	0	0	ASCRP3010611	ASCRP3010611	7211.42	2868.41	5.841805e+003	5.841877e+002	5792.5	21.5	6.005290e+000	0	0	0	0	0	0	5848.72	1	1	52.9257	21.5313
DATA	1990	25	22	0	0	ASCRP3007525	ASCRP3007525	7236.81	2868.52	1.726029e+002	1.750016e+001	217.5	23	7.630319e+000	0	0	0	0	0	0	173.358	1	1	49.8279	23.6875
DATA	1991	25	23	0	0	ASCRP3003446	ASCRP3003446	7262.11	2868.2	6.092795e+002	6.099590e+001	660	22	6.538042e+000	0	0	0	0	0	0	613.927	1	1	50.4627	23.2647
DATA	1992	25	24	0	0	A_23_P252748	NM_007152	7287.58	2868.43	2.056700e+002	2.076613e+001	253.5	24	7.178272e+000	0	0	0	0	0	0	207.915	1	1	57.5363	24.7
DATA	1993	25	25	0	0	ASCRP3000544	ASCRP3000544	7312.99	2868.39	2.116521e+003	2.116714e+002	2194	24.5	6.845575e+000	0	0	0	0	0	0	2146.61	1	1	49.1849	24.0938
DATA	1994	25	26	0	0	ASCRP3004244	ASCRP3004244	7338.42	2868.43	4.917543e+001	5.683874e+000	96	22	4.939785e+000	0	0	0	0	0	0	50.0365	1	1	57.5363	21.4828
DATA	1995	25	27	0	0	CUST_3_PI418767722	NM_002539	7363.39	2868.18	2.889290e+000	2.841295e+000	46	22	6.586398e+000	0	0	0	0	0	0	-0.708408	0	0	49.5074	22.7742
DATA	1996	25	28	0	0	ASCRP3012539	ASCRP3012539	7388.94	2868.29	3.415804e+003	3.415922e+002	3413	23	5.185450e+000	0	0	0	0	0	0	3497.68	1	1	52.9257	23
DATA	1997	25	29	0	1	ETG02_36680	ETG02_36680	7414.58	2868.43	2.871234e+000	2.823539e+000	45	20	4.871754e+000	0	0	0	0	0	0	-1.10143	0	0	65	20.6552
DATA	1998	25	30	0	0	ASCRP3002995	ASCRP3002995	7439.95	2868.2	8.272363e+001	8.738224e+000	131	22	4.213806e+000	0	0	0	0	0	0	85.2257	1	1	49.8279	22.4483
DATA	1999	25	31	0	0	ASCRP3005401	ASCRP3005401	7465.5	2868.5	1.551720e+002	1.576903e+001	205	22.5	6.389388e+000	0	0	0	0	0	0	160.329	1	1	57.5363	22.9583
DATA	2000	25	32	0	0	ASCRP3002506	ASCRP3002506	7490.67	2868.5	4.858590e+002	4.866647e+001	554	22.5	5.522681e+000	0	0	0	0	0	0	503.393	1	1	57.5363	23.1667
DATA	2001	25	33	0	0	A_23_P25873	NM_007086	7516.06	2868.29	8.896624e+001	9.324350e+000	138	22.5	5.709540e+000	0	0	0	0	0	0	92.424	1	1	51.4001	22.5667
DATA	2002	25	34	0	0	ASCRP3012790	ASCRP3012790	7541.73	2868.49	1.665272e+002	1.688393e+001	220	23	6.667508e+000	0	0	0	0	0	0	173.439	1	1	48.8603	23.7931
DATA	2003	25	35	0	0	ASCRP3002696	ASCRP3002696	7566.89	2868.5	3.175082e+001	4.218862e+000	80	20	4.035556e+000	0	0	0	0	0	0	33.1468	1	1	56.9804	19.2857
DATA	2004	25	36	0	0	Negative011	Negative011	7592.72	2868.31	2.818556e+000	2.774077e+000	49	18	5.323174e+000	0	0	0	0	0	0	1.19214	0	0	51.0895	19.5185
DATA	2005	25	37	0	0	ASCRP3012518	ASCRP3012518	7617.65	2868.44	6.566471e+001	7.125317e+000	117	20.5	5.433929e+000	0	0	0	0	0	0	68.8469	1	1	51.4001	21.3
DATA	2006	25	38	0	0	ASCRP3003171	ASCRP3003171	7643.29	2868.45	3.241621e+001	4.257986e+000	79	24	7.011895e+000	0	0	0	0	0	0	34.0523	1	1	50.7771	23.4
DATA	2007	25	39	0	0	ASCRP3012407	ASCRP3012407	7668.65	2868.47	5.638750e+000	2.813206e+000	52.5	20	8.516951e+000	0	0	0	0	0	0	5.93354	1	0	48.8603	23
DATA	2008	25	40	0	0	ASCRP3011450	ASCRP3011450	7694.1	2868.47	1.875101e+001	3.329967e+000	70	25	7.774786e+000	0	0	0	0	0	0	19.7619	1	1	51.7088	25.7037
DATA	2009	25	41	0	0	ASCRP3004048	ASCRP3004048	7719.32	2868.49	3.321663e+002	3.333012e+001	399	25	7.262660e+000	0	0	0	0	0	0	350.548	1	1	51.7088	25.7097
DATA	2010	25	42	0	0	ASCRP3010368	ASCRP3010368	7744.85	2868.32	2.791186e+000	2.744821e+000	46	20	4.936766e+000	0	0	0	0	0	0	-1.53367	0	0	48.8603	20.8529
DATA	2011	25	43	0	0	ASCRP3003239	ASCRP3003239	7770.29	2868.31	6.779650e+001	7.313185e+000	114.5	20.5	5.557616e+000	0	0	0	0	0	0	71.706	1	1	49.8279	20.875
DATA	2012	25	44	0	0	ASCRP3011078	ASCRP3011078	7795.71	2868.3	8.816536e+000	2.878218e+000	55.5	21.5	5.659192e+000	0	0	0	0	0	0	9.33251	1	0	50.7771	22.2143
DATA	2013	25	45	0	0	ASCRP3000157	ASCRP3000157	7820.89	2868.5	2.217437e+001	3.523476e+000	70	22	5.510156e+000	0	0	0	0	0	0	23.4861	1	1	65	23.1481
DATA	2014	25	46	0	0	ASCRP3002758	ASCRP3002758	7846.27	2868.42	2.191153e+002	2.208181e+001	276	20	5.824848e+000	0	0	0	0	0	0	232.182	1	1	51.0895	21.2609
DATA	2015	25	47	0	0	ASCRP3011321	ASCRP3011321	7871.58	2868.57	5.079233e+000	2.783057e+000	50	21.5	6.931422e+000	0	0	0	0	0	0	5.38345	1	0	57.5363	22.2692
DATA	2016	25	48	0	0	ASCRP3003254	ASCRP3003254	7897	2868.5	4.619274e+002	4.627370e+001	523	22.5	4.983440e+000	0	0	0	0	0	0	489.641	1	1	52.3208	23.5625
DATA	2018	25	50	0	0	ASCRP3012531	ASCRP3012531	7947.89	2868.5	6.555305e+001	7.103730e+000	116	20	6.015688e+000	0	0	0	0	0	0	69.4629	1	1	56.9804	19.4667
DATA	2019	25	51	0	0	ASCRP3009631	ASCRP3009631	7973.55	2868.65	7.099428e+000	2.828674e+000	54	22	4.881855e+000	0	0	0	0	0	0	7.51964	1	0	51.4001	22.2414
DATA	2020	25	52	0	0	ASCRP3010785	ASCRP3010785	7998.69	2868.66	9.715408e+003	9.715447e+002	10156.5	22	5.848877e+000	0	0	0	0	0	0	10284.8	1	1	48.5334	22.069
DATA	2021	25	53	0	0	ASCRP3003721	ASCRP3003721	8024.14	2868.59	1.899365e+002	1.919049e+001	245	20	6.511528e+000	0	0	0	0	0	0	200.93	1	1	50.1463	21
DATA	2022	25	54	0	0	AS_circRNA_control215	AS_circRNA_control215	8049.5	2868.77	3.649113e+002	3.659414e+001	432	24	6.089967e+000	0	0	0	0	0	0	385.706	1	1	49.8279	24.5938
DATA	2023	25	55	0	0	ASCRP3004718	ASCRP3004718	8074.86	2868.59	2.142664e+002	2.160193e+001	275	21.5	5.081247e+000	0	0	0	0	0	0	226.269	1	1	56.9804	22.6176
DATA	2024	25	56	0	0	ASCRP3013136	ASCRP3013136	8100.31	2869	1.950623e+003	1.950816e+002	2050	20	5.422474e+000	0	0	0	0	0	0	2057.63	1	1	50.4627	21.125
DATA	2025	25	57	0	0	ASCRP3009429	ASCRP3009429	8125.61	2868.96	8.941805e+001	9.355857e+000	141	24	6.185964e+000	0	0	0	0	0	0	94.2168	1	1	49.1849	23.8846
DATA	2026	25	58	0	0	ASCRP3000574	ASCRP3000574	8151.09	2868.93	8.403972e+000	2.881126e+000	53.5	24	6.827717e+000	0	0	0	0	0	0	8.84423	1	0	54.4085	23.8929
DATA	2027	25	59	0	0	ASCRP3000056	ASCRP3000056	8176.65	2868.88	3.613403e+002	3.623923e+001	425	22	6.903326e+000	0	0	0	0	0	0	379.785	1	1	48.8603	22.5484
DATA	2028	25	60	0	0	ASCRP3002717	ASCRP3002717	8201.81	2868.88	1.596446e+002	1.620179e+001	215.5	23	5.339115e+000	0	0	0	0	0	0	167.575	1	1	47.8731	22.1154
DATA	2029	25	61	0	0	ASCRP3008306	ASCRP3008306	8227.14	2868.75	6.150301e+002	6.156521e+001	693	21	5.075975e+000	0	0	0	0	0	0	644.725	1	1	47.5395	20.4
DATA	2030	25	62	0	0	ASCRP3012932	ASCRP3012932	8252.66	2868.91	2.999226e+001	4.082973e+000	79	21.5	5.311990e+000	0	0	0	0	0	0	31.3971	1	1	49.1849	22.3
DATA	2031	25	63	0	0	ASCRP3008928	ASCRP3008928	8278.14	2868.92	2.275900e+002	2.292746e+001	287	23	6.586114e+000	0	0	0	0	0	0	237.93	1	1	47.8731	22.5758
DATA	2032	25	64	0	0	ASCRP3002605	ASCRP3002605	8303.65	2868.88	2.574572e+002	2.589514e+001	318	20	7.186169e+000	0	0	0	0	0	0	268.804	1	1	48.8603	20.1111
DATA	2033	25	65	0	0	ASCRP3011493	ASCRP3011493	8328.61	2868.93	6.725705e+000	2.861372e+000	55	22	6.835691e+000	0	0	0	0	0	0	7.01348	1	0	53.8203	22.68
DATA	2034	25	66	0	0	ASCRP3008278	ASCRP3008278	8354.04	2869.06	2.519801e+002	2.535140e+001	297	25	5.228310e+000	0	0	0	0	0	0	262.451	1	1	51.4001	25.0909
DATA	2035	25	67	0	0	ASCRP3009525	ASCRP3009525	8379.56	2869.03	2.168453e+002	2.186295e+001	267.5	21	6.739388e+000	0	0	0	0	0	0	225.616	1	1	48.5334	21.5
DATA	2036	25	68	0	0	ASCRP3007555	ASCRP3007555	8405.03	2868.9	2.837168e+000	2.793169e+000	48	18.5	5.306795e+000	0	0	0	0	0	0	1.37428	0	0	46.8651	20.1
DATA	2037	25	69	0	0	ASCRP3004294	ASCRP3004294	8430.47	2868.88	1.083335e+002	1.118740e+001	158	22	3.708771e+000	0	0	0	0	0	0	112.524	1	1	48.8603	22.2963
DATA	2038	25	70	0	0	ASCRP3006127	ASCRP3006127	8455.92	2868.97	5.100342e+002	5.107988e+001	571.5	23.5	5.576875e+000	0	0	0	0	0	0	529.442	1	1	48.5334	23.6923
DATA	2039	25	71	0	0	A_23_P213255	NM_020159	8481.22	2868.96	2.177273e+001	3.542911e+000	69	21	6.376595e+000	0	0	0	0	0	0	22.5927	1	1	46.1809	21.7407
DATA	2040	25	72	0	0	ASCRP3007115	ASCRP3007115	8506.79	2868.91	6.812086e+001	7.363309e+000	117	21	6.043569e+000	0	0	0	0	0	0	70.6769	1	1	48.2044	21.4839
DATA	2041	25	73	0	0	ASCRP3004025	ASCRP3004025	8532	2869	4.321105e+002	4.330135e+001	497	23	6.608076e+000	0	0	0	0	0	0	448.381	1	1	54.9904	23.2
DATA	2042	25	74	0	0	ASCRP3003527	ASCRP3003527	8557.56	2869.03	9.727628e+002	9.731639e+001	1066	23	6.892750e+000	0	0	0	0	0	0	1009.84	1	1	48.5334	22.52
DATA	2043	25	75	0	0	ASCRP3006259	ASCRP3006259	8582.92	2869.08	2.876161e+002	2.889677e+001	348	22	7.027289e+000	0	0	0	0	0	0	298.809	1	1	46.8651	23.129
DATA	2044	25	76	0	0	ASCRP3012197	ASCRP3012197	8608.21	2868.82	2.835429e+000	2.788531e+000	48	22	5.700081e+000	0	0	0	0	0	0	0.34901	0	0	47.5395	22.3438
DATA	2045	25	77	0	0	ASCRP3008644	ASCRP3008644	8633.74	2868.97	5.571034e+001	6.227924e+000	106	23.5	4.793104e+000	0	0	0	0	0	0	58.0359	1	1	49.1849	23.4231
DATA	2046	25	78	0	0	ASCRP3004074	ASCRP3004074	8659	2869	1.789719e+001	3.304988e+000	65	21	5.261117e+000	0	0	0	0	0	0	18.6814	1	1	54.9904	20.875
DATA	2047	25	79	0	0	ASCRP3008254	ASCRP3008254	8684.5	2869	1.873458e+002	1.893848e+001	245	24	6.108369e+000	0	0	0	0	0	0	196.042	1	1	48.5334	25.1429
DATA	2048	25	80	0	0	ASCRP3001896	ASCRP3001896	8709.93	2869.19	3.362169e+002	3.373505e+001	400	23	6.134921e+000	0	0	0	0	0	0	352.881	1	1	46.8651	23.6176
DATA	2049	25	81	0	0	ASCRP3012803	ASCRP3012803	8735.39	2869.08	6.624504e+001	7.173930e+000	118	23	5.027396e+000	0	0	0	0	0	0	69.777	1	1	49.1849	23.3667
DATA	2050	25	82	0	0	A_23_P213255	NM_020159	8760.5	2869	3.099068e+001	4.138041e+000	81	23	4.032015e+000	0	0	0	0	0	0	32.7774	1	1	54.1152	23.5143
DATA	2051	26	1	0	0	ASCRP3008859	ASCRP3008859	6716.25	2875.4	3.956558e+001	4.926731e+000	83	20	5.167084e+000	0	0	0	0	0	0	39.0872	1	1	49.8279	20.2941
DATA	2052	26	2	0	0	ASCRP3006853	ASCRP3006853	6741.48	2875.44	1.434332e+001	3.276695e+000	59	25	4.949747e+000	0	0	0	0	0	0	14.1199	1	0	52.6241	24.2
DATA	2053	26	3	0	0	ASCRP3005823	ASCRP3005823	6766.81	2875.48	1.452657e+002	1.482399e+001	191	23	5.029827e+000	0	0	0	0	0	0	142.593	1	1	51.0895	23.6286
DATA	2054	26	4	0	0	ASCRP3011860	ASCRP3011860	6792.42	2875.57	3.504039e+000	2.981885e+000	49	23	6.254457e+000	0	0	0	0	0	0	3.43183	1	0	57.5363	23.7586
DATA	2055	26	5	0	0	A_23_P253524	NM_001813	6817.79	2875.26	1.786525e+002	1.810980e+001	223	23	6.285335e+000	0	0	0	0	0	0	174.682	1	1	51.4001	23.875
DATA	2056	26	6	0	0	CUST_16_PI418767722	NM_001536	6843.42	2875.57	3.019504e+000	2.969639e+000	47	20	4.782021e+000	0	0	0	0	0	0	0.407453	0	0	57.5363	18.8571
DATA	2057	26	7	0	0	ASCRP3009248	ASCRP3009248	6868.53	2875.38	3.328033e+002	3.341269e+001	369	21	5.476880e+000	0	0	0	0	0	0	324.868	1	1	52.0157	21.0606
DATA	2058	26	8	0	0	ASCRP3003622	ASCRP3003622	6894	2875.54	3.021503e+000	2.971312e+000	43	22	5.431913e+000	0	0	0	0	0	0	-1.7074	0	0	65	22.5455
DATA	2059	26	9	0	0	ASCRP3005374	ASCRP3005374	6919.42	2875.57	2.174590e+001	3.681225e+000	67	22	4.793203e+000	0	0	0	0	0	0	21.2328	1	1	57.5363	21.8438
DATA	2060	26	10	0	0	ASCRP3002182	ASCRP3002182	6944.31	2875.91	7.184828e+002	7.190956e+001	736	20	4.866210e+000	0	0	0	0	0	0	702.05	1	1	49.1849	21
DATA	2061	26	11	0	0	ASCRP3012676	ASCRP3012676	6969.99	2875.79	1.819878e+001	3.478756e+000	64	20	6.219623e+000	0	0	0	0	0	0	17.8025	1	1	46.5243	20.9394
DATA	2062	26	12	0	0	CUST_17_PI418767722	NM_003753	6995.04	2875.88	1.370831e+003	1.371151e+002	1281.5	22	5.787135e+000	0	0	0	0	0	0	1342.9	1	1	51.4001	22.8438
DATA	2063	26	13	0	0	ASCRP3002628	ASCRP3002628	7021	2875.87	6.364752e+000	3.022980e+000	52	23	4.359708e+000	0	0	0	0	0	0	6.24627	1	0	54.4085	22.6563
DATA	2064	26	14	1028	1	(+)E1A_r60_a20	E1A_r60_a20	7046.23	2875.89	5.323084e+001	6.085510e+000	97	21	4.912786e+000	0	0	0	0	0	0	52.3452	1	1	49.1849	21.7241
DATA	2065	26	15	0	0	A_23_P41948	NM_017785	7071.57	2875.84	1.367247e+002	1.398554e+001	178.5	21	5.703215e+000	0	0	0	0	0	0	134.754	1	1	49.5074	20.88
DATA	2066	26	16	0	0	ASCRP3010429	ASCRP3010429	7097.39	2875.93	2.984787e+000	2.937778e+000	49	19	6.077658e+000	0	0	0	0	0	0	1.21437	0	0	53.8203	20.6
DATA	2067	26	17	0	0	ASCRP3006708	ASCRP3006708	7122.44	2875.79	1.188575e+004	1.188579e+003	11751	24.5	7.405400e+000	0	0	0	0	0	0	11774.9	1	1	49.1849	24.6071
DATA	2068	26	18	0	0	ASCRP3003663	ASCRP3003663	7147.94	2875.94	2.234985e+001	3.676574e+000	69	24.5	5.440981e+000	0	0	0	0	0	0	22.204	1	1	49.1849	23.8235
DATA	2069	26	19	0	0	ASCRP3004510	ASCRP3004510	7173.23	2875.68	2.133780e+001	3.609038e+000	66	22	5.921490e+000	0	0	0	0	0	0	21.2609	1	1	47.5395	22.2759
DATA	2070	26	20	0	0	ASCRP3005426	ASCRP3005426	7198.57	2875.84	6.013103e+001	6.676695e+000	104.5	20	6.356886e+000	0	0	0	0	0	0	60.0965	1	1	49.5074	21.08
DATA	2071	26	21	0	0	ASCRP3009225	ASCRP3009225	7224.39	2875.93	4.167325e+001	5.072882e+000	87.5	22.5	7.098324e+000	0	0	0	0	0	0	41.7818	1	1	53.8203	22.6
DATA	2072	26	22	0	0	ASCRP3005218	ASCRP3005218	7249.5	2876	4.115440e+001	5.025133e+000	84	23	6.969982e+000	0	0	0	0	0	0	41.3915	1	1	54.1152	24.2258
DATA	2073	26	23	0	0	ASCRP3005193	ASCRP3005193	7274.88	2875.65	6.756627e+003	6.756688e+002	6826	23	5.077253e+000	0	0	0	0	0	0	6817.49	1	1	45.835	23.6129
DATA	2074	26	24	0	0	ASCRP3003567	ASCRP3003567	7300.07	2875.79	1.366456e+003	1.366757e+002	1422.5	26	6.892984e+000	0	0	0	0	0	0	1383.18	1	1	46.8651	25.5714
DATA	2075	26	25	0	0	ASCRP3013532	ASCRP3013532	7325.56	2875.82	3.494086e+003	3.494203e+002	3469	22	4.570701e+000	0	0	0	0	0	0	3548.29	1	1	51.0895	21.75
DATA	2076	26	26	0	0	ASCRP3011928	ASCRP3011928	7350.77	2875.97	1.187467e+002	1.221116e+001	167	23	6.243448e+000	0	0	0	0	0	0	120.971	1	1	48.2044	23.2258
DATA	2077	26	27	0	0	ASCRP3004218	ASCRP3004218	7376.44	2875.79	1.365592e+002	1.394766e+001	186	23.5	5.291878e+000	0	0	0	0	0	0	139.561	1	1	49.1849	23.6786
DATA	2078	26	28	0	0	ASCRP3002257	ASCRP3002257	7401.8	2875.72	7.412374e+002	7.417771e+001	768.5	21	5.283165e+000	0	0	0	0	0	0	759.875	1	1	50.1463	21.3871
DATA	2079	26	29	0	0	ASCRP3009650	ASCRP3009650	7427.13	2875.68	1.057714e+002	1.094676e+001	154	21	4.995811e+000	0	0	0	0	0	0	108.757	1	1	49.5074	21.6207
DATA	2080	26	30	0	0	ASCRP3012307	ASCRP3012307	7452.5	2875.82	6.519089e+001	7.099863e+000	112	22	4.024232e+000	0	0	0	0	0	0	67.2264	1	1	49.1849	22.25
DATA	2081	26	31	0	0	ASCRP3003778	ASCRP3003778	7478.31	2875.82	1.313039e+002	1.342652e+001	187	23	6.297939e+000	0	0	0	0	0	0	135.791	1	1	48.8603	21.8696
DATA	2082	26	32	0	0	ASCRP3007902	ASCRP3007902	7503.35	2875.88	3.278553e+001	4.309493e+000	81	22	3.850108e+000	0	0	0	0	0	0	33.9961	1	1	48.8603	21.64
DATA	2083	26	33	0	0	ASCRP3013052	ASCRP3013052	7528.64	2875.84	1.604979e+001	3.218511e+000	63	23	6.675815e+000	0	0	0	0	0	0	16.6851	1	1	46.1809	24.931
DATA	2084	26	34	0	0	ASCRP3006892	ASCRP3006892	7554.22	2875.88	1.344857e+002	1.373350e+001	184	20	4.259108e+000	0	0	0	0	0	0	140.151	1	1	49.5074	20.16
DATA	2085	26	35	0	0	A_23_P250196	NM_178812	7579.41	2875.91	6.607831e+001	7.167528e+000	115	18.5	5.159079e+000	0	0	0	0	0	0	69.0175	1	1	49.1849	18.7333
DATA	2086	26	36	0	0	ASCRP3008804	ASCRP3008804	7605	2875.84	4.956154e+002	4.963893e+001	572	19.5	5.258132e+000	0	0	0	0	0	0	518.773	1	1	51.4001	19.5588
DATA	2087	26	37	0	0	ASCRP3013175	ASCRP3013175	7630.41	2875.9	1.442834e+002	1.469096e+001	195	24	6.426117e+000	0	0	0	0	0	0	151.32	1	1	49.8279	24.4643
DATA	2088	26	38	0	0	ASCRP3011650	ASCRP3011650	7655.57	2875.84	8.994600e+001	9.408654e+000	138	21	7.102695e+000	0	0	0	0	0	0	94.5007	1	1	49.5074	22.6552
DATA	2089	26	39	0	0	ASCRP3006213	ASCRP3006213	7681.5	2876	4.031380e+001	4.883353e+000	82	22	7.577029e+000	0	0	0	0	0	0	42.4243	1	1	54.1152	22.3214
DATA	2090	26	40	0	0	ASCRP3010774	ASCRP3010774	7706.5	2876	2.051749e+001	3.432695e+000	67	24	7.108934e+000	0	0	0	0	0	0	21.6221	1	1	54.1152	25.5862
DATA	2091	26	41	0	0	ASCRP3008756	ASCRP3008756	7732.09	2876.07	2.275890e+001	3.568530e+000	71	22	6.301855e+000	0	0	0	0	0	0	24.0143	1	1	65	22.4474
DATA	2092	26	42	66	-1	(-)3xSLv1	NegativeControl	7757.11	2876.07	2.792077e+000	2.745697e+000	39.5	19	5.322598e+000	0	0	0	0	0	0	-6.49822	0	0	46.8651	20.5172
DATA	2093	26	43	0	0	ASCRP3013511	ASCRP3013511	7782.5	2876	4.800157e+001	5.528735e+000	98	21	5.172693e+000	0	0	0	0	0	0	50.7481	1	1	49.8279	21.5135
DATA	2094	26	44	0	0	ASCRP3010393	ASCRP3010393	7808.22	2876.01	2.363482e+001	3.619501e+000	67.5	22	5.059644e+000	0	0	0	0	0	0	25.0048	1	1	49.1849	23
DATA	2095	26	45	0	0	ASCRP3001609	ASCRP3001609	7833.41	2875.91	3.385252e+003	3.385363e+002	3588	21.5	7.305412e+000	0	0	0	0	0	0	3583.36	1	1	49.1849	23.0357
DATA	2096	26	46	0	0	ASCRP3000857	ASCRP3000857	7858.87	2875.99	3.295450e+002	3.306813e+001	389	23	7.499333e+000	0	0	0	0	0	0	348.946	1	1	49.1849	22.36
DATA	2097	26	47	0	0	ASCRP3008957	ASCRP3008957	7884.5	2876	1.542740e+001	3.143173e+000	62.5	23.5	6.942698e+000	0	0	0	0	0	0	16.3383	1	1	54.1152	23.8571
DATA	2098	26	48	0	0	ASCRP3002253	ASCRP3002253	7909.61	2876.07	4.876605e+001	5.592947e+000	98	22	4.215694e+000	0	0	0	0	0	0	51.6443	1	1	53.8203	22.8148
DATA	2099	26	49	0	0	ASCRP3003322	ASCRP3003322	7935.22	2875.94	2.501058e+001	3.709111e+000	72	21	6.298213e+000	0	0	0	0	0	0	26.4824	1	1	49.1849	21.1034
DATA	2100	26	50	0	0	ASCRP3001415	ASCRP3001415	7960.41	2876.11	2.907040e+002	2.919924e+001	355	22	5.821651e+000	0	0	0	0	0	0	307.702	1	1	50.7771	21.9655
DATA	2101	26	51	0	0	ASCRP3005423	ASCRP3005423	7986	2876.46	2.787765e+000	2.741457e+000	43	22	4.338624e+000	0	0	0	0	0	0	-1.37457	0	0	65	21.9032
DATA	2102	26	52	0	0	A_23_P154235	NM_004688	8011.67	2875.86	1.362017e+001	3.062544e+000	60.5	21	6.544279e+000	0	0	0	0	0	0	14.4007	1	0	48.8603	21.5517
DATA	2103	26	53	0	0	ASCRP3012964	ASCRP3012964	8036.51	2876.09	8.249578e+001	8.694328e+000	136	22	6.308178e+000	0	0	0	0	0	0	87.1557	1	1	48.5334	22.6897
DATA	2104	26	54	0	0	ASCRP3001584	ASCRP3001584	8062	2876.06	7.261959e+003	7.262011e+002	7664.5	22.5	5.434507e+000	0	0	0	0	0	0	7665.39	1	1	52.3208	22.7353
DATA	2105	26	55	0	0	Negative030	Negative030	8087.58	2876.43	2.796910e+000	2.752811e+000	48	21.5	5.551809e+000	0	0	0	0	0	0	1.20197	0	0	57.5363	22.125
DATA	2106	26	56	0	0	CUST_2_PI418767722	NM_002455	8112.94	2876.09	5.978906e+002	5.985242e+001	654.5	22	5.407084e+000	0	0	0	0	0	0	629.784	1	1	51.0895	22.3548
DATA	2107	26	57	0	0	ASCRP3010457	ASCRP3010457	8138.34	2876.12	1.395890e+003	1.396162e+002	1520.5	22.5	5.661976e+000	0	0	0	0	0	0	1468.62	1	1	48.8603	23.6667
DATA	2108	26	58	0	0	ASCRP3005618	ASCRP3005618	8163.58	2876.43	6.606584e+000	2.838053e+000	53	26	7.162790e+000	0	0	0	0	0	0	6.94197	1	0	57.5363	24.75
DATA	2109	26	59	0	0	Negative008	Negative008	8189.36	2875.86	2.613693e+001	3.803735e+000	74	24	6.585217e+000	0	0	0	0	0	0	27.4297	1	1	48.5334	23.4286
DATA	2110	26	60	0	0	ASCRP3009114	ASCRP3009114	8214.45	2876.03	3.337030e+002	3.348484e+001	382	22.5	4.875578e+000	0	0	0	0	0	0	349.744	1	1	49.8279	21.5667
DATA	2111	26	61	0	0	ASCRP3006516	ASCRP3006516	8239.95	2876.48	7.475317e+001	7.972399e+000	123	21.5	4.572256e+000	0	0	0	0	0	0	78.237	1	1	55.8519	21.0588
DATA	2112	26	62	0	0	ASCRP3006690	ASCRP3006690	8265.35	2876.32	6.462137e+001	7.032652e+000	113.5	22	5.455372e+000	0	0	0	0	0	0	67.5442	1	1	50.7771	22.2414
DATA	2113	26	63	0	0	A_23_P11685	NM_024420	8290.78	2876.21	7.355590e+000	2.874023e+000	54	21	6.628421e+000	0	0	0	0	0	0	7.67833	1	0	48.2044	22.6897
DATA	2114	26	64	0	0	ASCRP3004620	ASCRP3004620	8316.17	2876.21	1.016570e+003	1.016951e+002	1082	21.5	5.675877e+000	0	0	0	0	0	0	1059.84	1	1	50.7771	22.0417
DATA	2115	26	65	0	0	ASCRP3001831	ASCRP3001831	8341.55	2876.08	9.358780e+002	9.362923e+001	1015	25	5.748529e+000	0	0	0	0	0	0	974.566	1	1	50.7771	24.7407
DATA	2116	26	66	0	0	ASCRP3003194	ASCRP3003194	8366.89	2876.5	5.386214e+001	6.065114e+000	103	23	5.725243e+000	0	0	0	0	0	0	56.0249	1	1	56.9804	23.8182
DATA	2117	26	67	0	0	ASCRP3005309	ASCRP3005309	8392.31	2876.38	1.818003e+002	1.839301e+001	234	19	6.869975e+000	0	0	0	0	0	0	188.918	1	1	50.7771	21.1
DATA	2118	26	68	0	0	ASCRP3002978	ASCRP3002978	8417.67	2876.5	1.194190e+002	1.226424e+001	171	21	4.731458e+000	0	0	0	0	0	0	123.99	1	1	57.5363	21.6207
DATA	2119	26	69	0	0	ASCRP3009823	ASCRP3009823	8443.33	2876.5	1.353252e+001	3.105486e+000	61	22	4.154084e+000	0	0	0	0	0	0	14.0412	1	0	65	21.8889
DATA	2120	26	70	0	0	ASCRP3004606	ASCRP3004606	8468.56	2876.27	1.144390e+003	1.144731e+002	1206	20.5	6.070474e+000	0	0	0	0	0	0	1186.9	1	1	50.7771	21.7727
DATA	2121	26	71	1028	1	(+)E1A_r60_a22	E1A_r60_a22	8493.98	2876.3	1.089737e+002	1.125059e+001	161.5	20	3.972625e+000	0	0	0	0	0	0	112.996	1	1	50.1463	19.3214
DATA	2122	26	72	0	0	ASCRP3009446	ASCRP3009446	8519.32	2876.29	4.037518e+002	4.047194e+001	468	21	5.390667e+000	0	0	0	0	0	0	418.667	1	1	50.7771	22.1739
DATA	2123	26	73	0	0	ASCRP3003550	ASCRP3003550	8544.62	2876.43	1.906259e+002	1.926655e+001	242	24	5.244044e+000	0	0	0	0	0	0	197.73	1	1	50.4627	24
DATA	2124	26	74	0	0	AS_circRNA_control201	AS_circRNA_control201	8570.11	2876.5	1.734271e+002	1.756636e+001	228.5	22	6.106250e+000	0	0	0	0	0	0	180.006	1	1	56.9804	22.0625
DATA	2125	26	75	0	0	ASCRP3006461	ASCRP3006461	8595.56	2876.4	6.983214e+001	7.520437e+000	118.5	22	5.491930e+000	0	0	0	0	0	0	72.5551	1	1	50.7771	23.1935
DATA	2126	26	76	0	0	ASCRP3001689	ASCRP3001689	8620.89	2876.5	8.106814e+001	8.572659e+000	131.5	22	4.990388e+000	0	0	0	0	0	0	84.3465	1	1	56.9804	22.8056
DATA	2127	26	77	0	0	ASCRP3007361	ASCRP3007361	8646.56	2876.4	1.164203e+003	1.164536e+002	1255	23	3.786511e+000	0	0	0	0	0	0	1213.53	1	1	50.7771	23.6364
DATA	2128	26	78	0	0	ASCRP3002404	ASCRP3002404	8671.62	2876.38	6.068854e+001	6.673627e+000	116	23	6.217795e+000	0	0	0	0	0	0	63.4033	1	1	49.5074	23.2593
DATA	2129	26	79	0	0	ASCRP3009560	ASCRP3009560	8697.15	2876.35	1.427297e+002	1.453894e+001	199	24	5.478283e+000	0	0	0	0	0	0	149.534	1	1	51.7088	24.5588
DATA	2130	26	80	0	0	ASCRP3003804	ASCRP3003804	8722.4	2876.69	8.738808e+001	9.164027e+000	138	26	5.535443e+000	0	0	0	0	0	0	91.8573	1	1	51.0895	24.4375
DATA	2131	26	81	0	0	ASCRP3009023	ASCRP3009023	8747.97	2876.23	8.190538e+000	2.867666e+000	56	23	4.156958e+000	0	0	0	0	0	0	8.64353	1	0	49.5074	22.697
DATA	2132	26	82	0	0	ASCRP3009660	ASCRP3009660	8773.32	2876.53	1.319342e+002	1.347408e+001	189	22	5.868894e+000	0	0	0	0	0	0	139.863	1	1	50.4627	22.4362
DATA	2133	27	1	0	0	ASCRP3008225	ASCRP3008225	6703.68	2882.65	5.203704e+001	5.971235e+000	98.5	22	5.683942e+000	0	0	0	0	0	0	51.5313	1	1	50.7771	22.1196
DATA	2134	27	2	0	0	ASCRP3004162	ASCRP3004162	6728.85	2882.79	9.045848e+001	9.511647e+000	136	22	5.196004e+000	0	0	0	0	0	0	89.2316	1	1	51.7088	23.0385
DATA	2135	27	3	0	0	ASCRP3005775	ASCRP3005775	6754.21	2882.72	1.624204e+002	1.650769e+001	203	26	3.824452e+000	0	0	0	0	0	0	159.7	1	1	51.4001	25.1667
DATA	2136	27	4	0	0	ASCRP3012944	ASCRP3012944	6779.58	2882.57	9.776782e+000	3.114646e+000	56.5	23	7.127412e+000	0	0	0	0	0	0	9.58827	1	0	57.5363	23
DATA	2137	27	5	0	0	ASCRP3009094	ASCRP3009094	6805.23	2882.69	4.119276e+001	5.074268e+000	86	25	6.461519e+000	0	0	0	0	0	0	40.3188	1	1	48.8603	23.5862
DATA	2138	27	6	0	0	ASCRP3002892	ASCRP3002892	6830.57	2882.8	3.739313e+003	3.739431e+002	3686	20	4.898979e+000	0	0	0	0	0	0	3654.95	1	1	49.5074	21
DATA	2139	27	7	0	0	ASCRP3002700	ASCRP3002700	6855.71	2882.88	5.926993e+001	6.629331e+000	104	20	6.778851e+000	0	0	0	0	0	0	57.884	1	1	49.1849	21.7021
DATA	2140	27	8	0	0	ASCRP3012520	ASCRP3012520	6881.18	2882.71	1.081087e+002	1.121161e+001	153	22	5.283877e+000	0	0	0	0	0	0	105.542	1	1	47.2035	21.125
DATA	2141	27	9	0	0	ASCRP3002479	ASCRP3002479	6906.71	2882.89	1.017204e+003	1.017638e+002	1035	22	5.786937e+000	0	0	0	0	0	0	993.163	1	1	49.1849	21.3636
DATA	2142	27	10	0	0	ASCRP3007864	ASCRP3007864	6932.09	2882.93	1.292095e+004	1.292099e+003	12678.5	20.5	5.293877e+000	0	0	0	0	0	0	12622.2	1	1	54.4085	21.1071
DATA	2143	27	11	0	0	ASCRP3006738	ASCRP3006738	6957.5	2882.82	5.074567e+002	5.083228e+001	546.5	19	5.297595e+000	0	0	0	0	0	0	496.174	1	1	49.1849	20.2581
DATA	2144	27	12	0	0	ASCRP3006801	ASCRP3006801	6982.86	2882.99	1.742082e+002	1.767090e+001	217	22	6.138942e+000	0	0	0	0	0	0	170.55	1	1	46.8651	22.0741
DATA	2145	27	13	0	0	ASCRP3010056	ASCRP3010056	7008.24	2882.8	1.214224e+002	1.249729e+001	166	23	5.416621e+000	0	0	0	0	0	0	119.06	1	1	49.5074	23.8387
DATA	2146	27	14	0	0	ASCRP3010307	ASCRP3010307	7033.65	2882.93	2.919331e+001	4.151879e+000	74	22	5.103393e+000	0	0	0	0	0	0	28.679	1	1	49.1849	21.7308
DATA	2147	27	15	0	0	ASCRP3009657	ASCRP3009657	7059.09	2882.93	3.136379e+001	4.302965e+000	76	21	6.461965e+000	0	0	0	0	0	0	30.8767	1	1	54.4085	21.9032
DATA	2149	27	17	0	0	ASCRP3003140	ASCRP3003140	7109.95	2882.9	1.234702e+003	1.235050e+002	1271	22	6.558611e+000	0	0	0	0	0	0	1221.5	1	1	46.8651	22.8462
DATA	2150	27	18	0	0	ASCRP3000036	ASCRP3000036	7135.5	2883	9.232757e+001	9.684581e+000	138	24	6.302605e+000	0	0	0	0	0	0	91.5895	1	1	54.1152	24.625
DATA	2151	27	19	0	0	ASCRP3013479	ASCRP3013479	7160.5	2883	2.028794e+002	2.049634e+001	251	23	3.980007e+000	0	0	0	0	0	0	201.823	1	1	54.1152	22.9259
DATA	2152	27	20	0	0	ASCRP3001475	ASCRP3001475	7185.8	2883	1.382134e+002	1.412370e+001	183	20.5	6.226987e+000	0	0	0	0	0	0	137.901	1	1	49.1849	20.9167
DATA	2153	27	21	0	0	ASCRP3006515	ASCRP3006515	7211.48	2882.92	2.314058e+002	2.332131e+001	277	19	5.091471e+000	0	0	0	0	0	0	231.598	1	1	50.4627	19.3333
DATA	2154	27	22	0	0	ASCRP3003943	ASCRP3003943	7236.85	2882.91	6.140346e+003	6.140413e+002	6207	22.5	6.977951e+000	0	0	0	0	0	0	6164.66	1	1	47.8731	22.8929
DATA	2155	27	23	0	1	ETG05_36762	ETG05_36762	7262.33	2882.99	3.429051e+001	4.477778e+000	81	22	6.001971e+000	0	0	0	0	0	0	34.5358	1	1	49.1849	22.9032
DATA	2156	27	24	0	0	Negative046	Negative046	7287.63	2882.97	7.870901e+000	2.976415e+000	55	23.5	5.219637e+000	0	0	0	0	0	0	7.95246	1	0	48.2044	23.7308
DATA	2157	27	25	0	0	ASCRP3001333	ASCRP3001333	7313.09	2882.82	2.774201e+002	2.788917e+001	324	22.5	6.887782e+000	0	0	0	0	0	0	281.196	1	1	51.0895	23.1923
DATA	2158	27	26	0	0	ASCRP3012777	ASCRP3012777	7338.21	2882.82	1.426665e+001	3.189183e+000	59	24	4.172560e+000	0	0	0	0	0	0	14.5064	1	1	47.5395	23.1111
DATA	2159	27	27	0	0	ASCRP3012689	ASCRP3012689	7363.78	2882.9	3.556973e+001	4.553714e+000	82.5	20.5	4.591129e+000	0	0	0	0	0	0	36.2818	1	1	47.8731	20.9615
DATA	2160	27	28	0	0	ASCRP3012258	ASCRP3012258	7389.5	2883	6.169199e+001	6.789177e+000	109.5	24.5	5.337860e+000	0	0	0	0	0	0	63.1239	1	1	54.1152	25.6667
DATA	2161	27	29	0	0	ASCRP3001061	ASCRP3001061	7414.5	2883	3.514171e+001	4.509511e+000	79.5	22	5.249717e+000	0	0	0	0	0	0	36.0644	1	1	54.1152	21.6786
DATA	2162	27	30	0	0	ASCRP3001564	ASCRP3001564	7440	2883	1.884042e+002	1.904995e+001	239	20.5	3.919380e+000	0	0	0	0	0	0	193.922	1	1	54.9904	21.1923
DATA	2163	27	31	0	0	ASCRP3001838	ASCRP3001838	7465.27	2883.05	2.832696e+001	3.989839e+000	77	24	5.287722e+000	0	0	0	0	0	0	29.239	1	1	45.835	22.72
DATA	2164	27	32	0	0	ASCRP3006764	ASCRP3006764	7490.74	2883.03	1.140391e+003	1.140735e+002	1224.5	20	5.028916e+000	0	0	0	0	0	0	1180.33	1	1	49.1849	20.04
DATA	2165	27	33	0	0	ASCRP3006710	ASCRP3006710	7516.35	2882.93	1.197653e+002	1.229828e+001	170	23	3.988316e+000	0	0	0	0	0	0	124.287	1	1	49.5074	22.64
DATA	2166	27	34	0	0	ASCRP3000225	ASCRP3000225	7541.56	2882.97	1.956280e+002	1.976045e+001	248	22.5	7.027450e+000	0	0	0	0	0	0	203.512	1	1	49.1849	23.8333
DATA	2167	27	35	0	0	ASCRP3011966	ASCRP3011966	7567.16	2882.89	1.145871e+002	1.179143e+001	164	20.5	6.008262e+000	0	0	0	0	0	0	119.486	1	1	49.8279	21.1071
DATA	2168	27	36	0	0	ASCRP3006692	ASCRP3006692	7592.31	2882.98	7.052234e+002	7.057693e+001	783	20	5.398101e+000	0	0	0	0	0	0	736.951	1	1	50.7771	20.0857
DATA	2169	27	37	0	0	ASCRP3006854	ASCRP3006854	7617.85	2882.82	7.753735e+000	2.876169e+000	54	22	5.286310e+000	0	0	0	0	0	0	8.11913	1	0	48.5334	20.8485
DATA	2170	27	38	0	0	ASCRP3005279	ASCRP3005279	7643.39	2883.07	6.919170e+001	7.451036e+000	121.5	24.5	6.983478e+000	0	0	0	0	0	0	72.5855	1	1	53.8203	24.7
DATA	2171	27	39	0	0	ASCRP3006324	ASCRP3006324	7668.72	2883.11	6.445844e+001	7.011881e+000	114	21	6.950980e+000	0	0	0	0	0	0	67.733	1	1	49.8279	21.871
DATA	2172	27	40	0	0	ASCRP3002178	ASCRP3002178	7694.18	2883.16	1.500492e+001	3.137874e+000	61	24	7.248877e+000	0	0	0	0	0	0	15.7908	1	1	48.2044	23.4286
DATA	2173	27	41	0	0	ASCRP3004465	ASCRP3004465	7719.42	2883	1.066629e+004	1.066633e+003	11250	24	6.819029e+000	0	0	0	0	0	0	11239.9	1	1	43.7019	24.1714
DATA	2174	27	42	0	0	ASCRP3009876	ASCRP3009876	7744.86	2883.2	4.961191e+002	4.968802e+001	569.5	19	5.937773e+000	0	0	0	0	0	0	523.384	1	1	46.8651	20.4857
DATA	2175	27	43	0	0	ASCRP3005032	ASCRP3005032	7769.88	2883.09	7.696736e+001	8.172088e+000	127	20	5.427370e+000	0	0	0	0	0	0	81.2747	1	1	47.5395	20.0278
DATA	2176	27	44	0	0	Negative024	Negative024	7795.61	2883.26	2.790760e+000	2.744401e+000	41	21	5.269984e+000	0	0	0	0	0	0	-5.17843	0	0	48.5334	21.9091
DATA	2177	27	45	0	0	ASCRP3000566	ASCRP3000566	7821	2883	4.954435e+003	4.954511e+002	5295.5	21	6.206649e+000	0	0	0	0	0	0	5238.95	1	1	46.8651	21.3214
DATA	2178	27	46	0	0	ASCRP3004385	ASCRP3004385	7846.39	2883.33	5.717592e+001	6.340952e+000	105	23	6.121529e+000	0	0	0	0	0	0	60.4818	1	1	52.0157	22.8387
DATA	2179	27	47	0	0	ASCRP3010511	ASCRP3010511	7871.49	2883.34	6.773246e+000	2.823493e+000	53	25	4.509980e+000	0	0	0	0	0	0	7.16653	1	0	51.7088	24.6087
DATA	2180	27	48	0	0	ASCRP3005345	ASCRP3005345	7897.11	2883.5	1.930312e+004	1.930314e+003	20458	21.5	6.996222e+000	0	0	0	0	0	0	20424.8	1	1	56.9804	23.4667
DATA	2181	27	49	0	0	ASCRP3005615	ASCRP3005615	7922.52	2883.24	1.239603e+002	1.269549e+001	175	21	6.910972e+000	0	0	0	0	0	0	131.153	1	1	51.0895	21.8077
DATA	2182	27	50	0	0	ASCRP3008296	ASCRP3008296	7948.16	2883.22	2.981717e+002	2.994298e+001	359	20	5.728889e+000	0	0	0	0	0	0	315.389	1	1	51.7088	20.3429
DATA	2183	27	51	1028	1	(+)E1A_r60_n9	E1A_r60_n9	7973.24	2883.35	2.789409e+000	2.752810e+000	48	25	3.966785e+000	0	0	0	0	0	0	2.44583	0	0	51.0895	23.8462
DATA	2184	27	52	0	0	ASCRP3001519	ASCRP3001519	7998.58	2883.63	2.867293e+001	3.969243e+000	76	21	4.354950e+000	0	0	0	0	0	0	30.2971	1	1	50.7771	20.9677
DATA	2185	27	53	0	0	ASCRP3011426	ASCRP3011426	8024.05	2883.36	4.187678e+002	4.196675e+001	490.5	20.5	6.677204e+000	0	0	0	0	0	0	442.192	1	1	52.9257	21.0333
DATA	2186	27	54	0	1	RC5	RC5	8049.5	2883.5	2.795342e+000	2.748908e+000	41.5	23	5.735383e+000	0	0	0	0	0	0	-6.73786	0	0	65	24.1935
DATA	2187	27	55	0	0	ASCRP3005138	ASCRP3005138	8074.89	2883.5	8.705451e+001	9.129932e+000	140	21	5.510160e+000	0	0	0	0	0	0	91.7592	1	1	65	21.8378
DATA	2188	27	56	0	0	ASCRP3004931	ASCRP3004931	8099.97	2883.4	5.386983e+001	6.050274e+000	101.5	20	6.752485e+000	0	0	0	0	0	0	56.7232	1	1	49.1849	21.8966
DATA	2189	27	57	0	0	ASCRP3007632	ASCRP3007632	8125.56	2883.34	9.733279e+001	1.011633e+001	150.5	22	6.090249e+000	0	0	0	0	0	0	102.372	1	1	51.0895	22.3448
DATA	2190	27	58	0	0	ASCRP3007930	ASCRP3007930	8151.14	2883.42	2.641870e+002	2.656257e+001	320	22.5	6.585298e+000	0	0	0	0	0	0	277.525	1	1	50.1463	23.6154
DATA	2191	27	59	0	0	ASCRP3007925	ASCRP3007925	8176.5	2883.5	2.507906e+001	3.732439e+000	74	26	6.776477e+000	0	0	0	0	0	0	26.3118	1	1	57.5363	24.9286
DATA	2192	27	60	0	0	ASCRP3008048	ASCRP3008048	8201.67	2883.5	6.090376e+000	2.834111e+000	54	23	5.565552e+000	0	0	0	0	0	0	6.3815	1	0	57.5363	22.7586
DATA	2193	27	61	0	0	ASCRP3009578	ASCRP3009578	8227.14	2883.39	2.093532e+002	2.111798e+001	260	22	4.883001e+000	0	0	0	0	0	0	219.072	1	1	49.8279	21.5429
DATA	2194	27	62	0	0	ASCRP3001339	ASCRP3001339	8252.71	2883.52	5.017605e+002	5.025274e+001	567.5	22	5.942267e+000	0	0	0	0	0	0	524.345	1	1	53.5237	21.8148
DATA	2195	27	63	0	0	ASCRP3001089	ASCRP3001089	8278.11	2883.5	2.825857e+000	2.782328e+000	50	20	6.394302e+000	0	0	0	0	0	0	1.43784	0	0	56.9804	21.625
DATA	2196	27	64	0	0	ASCRP3004705	ASCRP3004705	8303.38	2883.37	5.923794e+002	5.930324e+001	666	23	6.525645e+000	0	0	0	0	0	0	617.463	1	1	50.7771	21.7407
DATA	2197	27	65	0	0	ASCRP3006823	ASCRP3006823	8328.67	2883.5	4.557659e+001	5.341614e+000	96	21	6.872465e+000	0	0	0	0	0	0	47.4486	1	1	57.5363	23.3333
DATA	2198	27	66	0	0	ASCRP3004868	ASCRP3004868	8354.38	2883.55	7.157702e+002	7.163134e+001	786	22.5	5.864759e+000	0	0	0	0	0	0	744.317	1	1	49.8279	24.1333
DATA	2199	27	67	0	0	ASCRP3004077	ASCRP3004077	8379.53	2883.42	6.916678e+000	2.876141e+000	54	22	7.589531e+000	0	0	0	0	0	0	7.18542	1	0	49.8279	23.3793
DATA	2200	27	68	0	0	ASCRP3003278	ASCRP3003278	8405.06	2883.51	3.823990e+003	3.824092e+002	4002	21	7.480039e+000	0	0	0	0	0	0	3969.01	1	1	50.4627	23.4412
DATA	2201	27	69	0	0	ASCRP3001864	ASCRP3001864	8430.36	2883.57	2.239219e+002	2.256611e+001	280.5	21.5	5.591558e+000	0	0	0	0	0	0	232.246	1	1	52.9257	22.1
DATA	2202	27	70	0	0	ASCRP3008566	ASCRP3008566	8455.94	2883.46	7.358070e+003	7.358123e+002	7680	22	4.772141e+000	0	0	0	0	0	0	7627.62	1	1	47.5395	21.76
DATA	2203	27	71	0	0	ASCRP3003745	ASCRP3003745	8481.31	2883.63	2.510895e+001	3.759910e+000	73	21	7.006449e+000	0	0	0	0	0	0	26.0203	1	1	50.7771	22.0968
DATA	2204	27	72	0	0	ASCRP3001784	ASCRP3001784	8506.88	2883.59	1.392056e+001	3.125874e+000	63	21	3.164079e+000	0	0	0	0	0	0	14.4249	1	0	48.5334	21.6296
DATA	2205	27	73	0	0	ASCRP3008840	ASCRP3008840	8532	2883.54	6.277045e+001	6.872493e+000	109.5	24	6.516480e+000	0	0	0	0	0	0	65.0589	1	1	55.8519	23.7419
DATA	2206	27	74	0	0	ASCRP3008860	ASCRP3008860	8557.5	2883.5	3.273442e+003	3.273561e+002	3404.5	23	5.932065e+000	0	0	0	0	0	0	3394.58	1	1	50.4627	23.2424
DATA	2207	27	75	0	0	ASCRP3001306	ASCRP3001306	8582.85	2883.43	1.078440e+002	1.114052e+001	159	21	6.930221e+000	0	0	0	0	0	0	111.933	1	1	50.7771	21.8065
DATA	2208	27	76	0	1	ETG10_195139	ETG10_195139	8608.26	2883.73	1.925744e+002	1.945862e+001	239	22	5.103762e+000	0	0	0	0	0	0	200.121	1	1	50.1463	23.375
DATA	2209	27	77	0	0	ASCRP3006132	ASCRP3006132	8633.62	2883.63	3.228711e+003	3.228831e+002	3411.5	23	5.751308e+000	0	0	0	0	0	0	3360.82	1	1	50.7771	22.7941
DATA	2210	27	78	0	0	A_23_P111995	NM_002318	8659	2883.54	1.569073e+002	1.593516e+001	211.5	23	5.955914e+000	0	0	0	0	0	0	163.673	1	1	55.8519	22.5172
DATA	2211	27	79	0	0	ASCRP3006552	ASCRP3006552	8684.5	2883.55	1.067077e+002	1.102522e+001	160	24	5.940413e+000	0	0	0	0	0	0	111.599	1	1	49.8279	24.2333
DATA	2212	27	80	0	0	ASCRP3008429	ASCRP3008429	8709.88	2883.73	1.373618e+003	1.373896e+002	1485	24	4.673724e+000	0	0	0	0	0	0	1441.06	1	1	52.3208	24.4571
DATA	2213	27	81	0	0	ASCRP3008195	ASCRP3008195	8735.35	2883.56	4.065016e+001	4.910223e+000	90	23	5.599070e+000	0	0	0	0	0	0	42.8042	1	1	50.4627	23.3429
DATA	2214	27	82	0	0	ASCRP3000665	ASCRP3000665	8760.65	2883.88	4.810000e+002	4.817813e+001	555	22.5	4.730976e+000	0	0	0	0	0	0	508.654	1	1	48.8603	23.1136
DATA	2215	28	1	0	0	ASCRP3002533	ASCRP3002533	6716.38	2890.26	1.767048e+002	1.791234e+001	224	22	7.357342e+000	0	0	0	0	0	0	174.695	1	1	51.0895	23.3415
DATA	2216	28	2	0	0	ASCRP3004117	ASCRP3004117	6741.39	2890	2.993760e+000	2.957537e+000	50	23.5	5.357460e+000	0	0	0	0	0	0	2.78132	0	0	50.4627	23.5357
DATA	2217	28	3	0	0	ASCRP3010260	ASCRP3010260	6766.94	2890.29	2.271973e+003	2.272164e+002	2242	24	6.442949e+000	0	0	0	0	0	0	2231.61	1	1	51.7088	24.0588
DATA	2218	28	4	0	0	ASCRP3001909	ASCRP3001909	6792.25	2890.06	2.592295e+001	3.934239e+000	72.5	26	7.329342e+000	0	0	0	0	0	0	25.4041	1	1	49.8279	24.0882
DATA	2219	28	5	0	0	ASCRP3001308	ASCRP3001308	6817.54	2890.17	9.746809e+001	1.018764e+001	138.5	23	5.222367e+000	0	0	0	0	0	0	95.3566	1	1	51.7088	22.1613
DATA	2220	28	6	0	0	ASCRP3004023	ASCRP3004023	6843.48	2890.16	3.628976e+001	4.688044e+000	83	20	5.833946e+000	0	0	0	0	0	0	35.4623	1	1	49.8279	21.2778
DATA	2221	28	7	0	0	ASCRP3004732	ASCRP3004732	6868.37	2890.01	3.079134e+001	4.277875e+000	76	22	6.643416e+000	0	0	0	0	0	0	30.0707	1	1	49.1849	22.434
DATA	2222	28	8	0	0	A_23_P209962	NM_024624	6894	2890.46	2.498661e+001	3.881355e+000	71	22	5.524126e+000	0	0	0	0	0	0	24.3984	1	1	55.8519	21.6857
DATA	2223	28	9	0	0	ASCRP3004228	ASCRP3004228	6919.42	2890.43	1.280594e+002	1.314567e+001	173	21	4.787966e+000	0	0	0	0	0	0	125.081	1	1	57.5363	20.7308
DATA	2224	28	10	0	0	ASCRP3001279	ASCRP3001279	6944.58	2890.43	2.898242e+001	4.147801e+000	72	18.5	5.060885e+000	0	0	0	0	0	0	28.3278	1	1	57.5363	20.2273
DATA	2225	28	11	0	0	ASCRP3005294	ASCRP3005294	6970.33	2890.25	3.014116e+000	2.965371e+000	46	20	4.156120e+000	0	0	0	0	0	0	0.866802	0	0	50.4627	20.24
DATA	2226	28	12	0	0	ASCRP3003414	ASCRP3003414	6995.38	2890.29	1.035481e+003	1.035904e+002	1052	23	5.107869e+000	0	0	0	0	0	0	1014.57	1	1	50.4627	22.0968
DATA	2227	28	13	0	0	ASCRP3012549	ASCRP3012549	7020.89	2890.5	1.302900e+001	3.229417e+000	59	23	4.556959e+000	0	0	0	0	0	0	12.7877	1	0	56.9804	22.1071
DATA	2228	28	14	0	0	ASCRP3009780	ASCRP3009780	7046.35	2890.26	7.666884e+001	8.214522e+000	120.5	21	4.265965e+000	0	0	0	0	0	0	75.3974	1	1	51.4001	21.9615
DATA	2229	28	15	0	0	ASCRP3010354	ASCRP3010354	7071.62	2890.37	1.472855e+003	1.473149e+002	1444.5	25	7.171028e+000	0	0	0	0	0	0	1451.61	1	1	50.7771	25.069
DATA	2230	28	16	0	0	ASCRP3009888	ASCRP3009888	7097.15	2890.12	1.118930e+002	1.156795e+001	152.5	23.5	5.557777e+000	0	0	0	0	0	0	110.548	1	1	50.7771	24
DATA	2231	28	17	0	0	ASCRP3000134	ASCRP3000134	7122.5	2890.05	6.213207e+001	6.868514e+000	107	23	5.847297e+000	0	0	0	0	0	0	61.5445	1	1	50.4627	24.037
DATA	2232	28	18	0	0	ASCRP3003911	ASCRP3003911	7147.75	2890.36	6.175509e+003	6.175578e+002	6145.5	22	4.945861e+000	0	0	0	0	0	0	6133.85	1	1	51.0895	22
DATA	2233	28	19	0	0	ASCRP3006879	ASCRP3006879	7173.47	2890.18	7.302697e+001	7.861650e+000	119	21	4.397293e+000	0	0	0	0	0	0	72.7465	1	1	49.8279	21.4815
DATA	2234	28	20	0	0	ASCRP3012909	ASCRP3012909	7198.56	2890.27	4.646979e+002	4.656037e+001	505.5	21	6.726812e+000	0	0	0	0	0	0	464.279	1	1	50.7771	22.4
DATA	2235	28	21	1028	1	(+)E1A_r60_a22	E1A_r60_a22	7224.33	2890.5	1.120961e+002	1.157711e+001	157	23	6.412350e+000	0	0	0	0	0	0	112.343	1	1	57.5363	22.7586
DATA	2236	28	22	0	0	Negative031	Negative031	7249.5	2890.5	2.933637e+000	2.891391e+000	47.5	22.5	4.827645e+000	0	0	0	0	0	0	1.94578	0	0	57.5363	23.1154
DATA	2237	28	23	0	0	ASCRP3001503	ASCRP3001503	7275.01	2890.2	5.936523e+001	6.596385e+000	105	20.5	5.171529e+000	0	0	0	0	0	0	59.8699	1	1	50.4627	22.1786
DATA	2238	28	24	0	0	ASCRP3010508	ASCRP3010508	7300.36	2890.17	9.345898e+001	9.775670e+000	138	22.5	5.643020e+000	0	0	0	0	0	0	94.5516	1	1	50.4627	23.8667
DATA	2239	28	25	0	0	ASCRP3001313	ASCRP3001313	7325.56	2890.27	4.092280e+002	4.102246e+001	456	23	5.486580e+000	0	0	0	0	0	0	415.31	1	1	50.7771	22.5556
DATA	2240	28	26	0	0	ASCRP3000434	ASCRP3000434	7351.04	2890.27	4.674229e+002	4.682902e+001	519	21.5	4.591471e+000	0	0	0	0	0	0	475.861	1	1	49.1849	21.7667
DATA	2241	28	27	0	0	ASCRP3012591	ASCRP3012591	7376.41	2890.26	2.134251e+001	3.552552e+000	68.5	22	5.393515e+000	0	0	0	0	0	0	21.795	1	1	51.0895	23.56
DATA	2242	28	28	0	0	ASCRP3005102	ASCRP3005102	7401.69	2890.39	5.019796e+003	5.019876e+002	5149	24	6.237302e+000	0	0	0	0	0	0	5141.63	1	1	53.5237	23.7586
DATA	2243	28	29	0	0	ASCRP3006888	ASCRP3006888	7427.39	2889.72	9.900869e+003	9.900910e+002	10238	20	5.188404e+000	0	0	0	0	0	0	10171.9	1	1	41.8414	21.3333
DATA	2244	28	30	0	0	ASCRP3000426	ASCRP3000426	7452.6	2890.21	5.121639e+001	5.844266e+000	100	24	3.100412e+000	0	0	0	0	0	0	52.7665	1	1	50.7771	23.2273
DATA	2245	28	31	0	0	ASCRP3004147	ASCRP3004147	7478.11	2890.5	3.516874e+001	4.499917e+000	82.5	23	3.976152e+000	0	0	0	0	0	0	36.3328	1	1	56.9804	22.625
DATA	2246	28	32	0	0	ASCRP3000784	ASCRP3000784	7503.63	2890.44	9.648451e+001	1.004648e+001	148	22	5.099170e+000	0	0	0	0	0	0	99.943	1	1	49.8279	20.8077
DATA	2247	28	33	0	0	ASCRP3008955	ASCRP3008955	7528.73	2890.42	4.074070e+002	4.083632e+001	469	23.5	6.069490e+000	0	0	0	0	0	0	423.06	1	1	50.7771	24.75
DATA	2248	28	34	0	0	ASCRP3006371	ASCRP3006371	7554.51	2890.25	2.833212e+000	2.786149e+000	43	21.5	5.690478e+000	0	0	0	0	0	0	-2.60725	0	0	50.4627	21.3077
DATA	2249	28	35	0	0	ASCRP3007637	ASCRP3007637	7579.35	2890.29	7.114973e+001	7.638835e+000	120	21	6.782013e+000	0	0	0	0	0	0	74.2235	1	1	48.2044	21.0645
DATA	2250	28	36	0	0	ASCRP3004775	ASCRP3004775	7604.91	2890.85	2.494869e+001	3.731210e+000	73	22	5.974923e+000	0	0	0	0	0	0	26.0795	1	1	47.5395	20.4595
DATA	2251	28	37	0	0	ASCRP3005758	ASCRP3005758	7630.5	2891	2.409312e+004	2.409314e+003	25049	20	4.435810e+000	0	0	0	0	0	0	25233.3	1	1	54.1152	20.4688
DATA	2252	28	38	0	0	ASCRP3007567	ASCRP3007567	7655.8	2890.72	2.264342e+001	3.573317e+000	70	23	7.186635e+000	0	0	0	0	0	0	23.7567	1	1	48.2044	23.9091
DATA	2253	28	39	0	0	ASCRP3012071	ASCRP3012071	7681.24	2890.69	6.823450e+001	7.360494e+000	118.5	22	6.176263e+000	0	0	0	0	0	0	71.7017	1	1	48.2044	22.0286
DATA	2254	28	40	0	0	ASCRP3003739	ASCRP3003739	7706.75	2890.83	2.884141e+002	2.897280e+001	348	23	6.473287e+000	0	0	0	0	0	0	303.488	1	1	50.7771	22.6
DATA	2255	28	41	0	0	ASCRP3007949	ASCRP3007949	7732.06	2890.81	1.011023e+002	1.047830e+001	152	22	6.571049e+000	0	0	0	0	0	0	106.514	1	1	51.4001	22.6486
DATA	2256	28	42	0	0	ASCRP3012469	ASCRP3012469	7757.61	2890.88	2.501284e+001	3.717398e+000	72	19.5	5.248961e+000	0	0	0	0	0	0	26.3788	1	1	49.1849	20.8611
DATA	2257	28	43	0	0	ASCRP3006606	ASCRP3006606	7782.86	2890.84	5.252040e+002	5.259222e+001	605.5	21	4.548560e+000	0	0	0	0	0	0	554.353	1	1	52.0157	20.4242
DATA	2258	28	44	0	0	ASCRP3007055	ASCRP3007055	7808.19	2890.59	2.298206e+001	3.580675e+000	72	23	4.635427e+000	0	0	0	0	0	0	24.2743	1	1	47.2035	22.7778
DATA	2259	28	45	0	0	ASCRP3012700	ASCRP3012700	7833.29	2890.49	2.271899e+001	3.562811e+000	70	21	7.745670e+000	0	0	0	0	0	0	24.0082	1	1	46.1809	22.0667
DATA	2260	28	46	0	0	ASCRP3008812	ASCRP3008812	7858.79	2890.81	4.411288e+002	4.419813e+001	508	23.5	6.455727e+000	0	0	0	0	0	0	466.288	1	1	47.5395	23.5313
DATA	2261	28	47	0	0	ASCRP3002337	ASCRP3002337	7884.49	2890.69	3.016290e+002	3.028739e+001	364	21.5	8.043861e+000	0	0	0	0	0	0	318.878	1	1	48.5334	22.5
DATA	2262	28	48	0	0	ASCRP3000031	ASCRP3000031	7909.53	2890.64	3.192326e+002	3.204093e+001	381	21	5.817502e+000	0	0	0	0	0	0	337.478	1	1	48.5334	21.52
DATA	2263	28	49	0	0	ASCRP3003106	ASCRP3003106	7935.3	2890.71	1.693559e+002	1.715645e+001	224	20.5	6.628081e+000	0	0	0	0	0	0	178.998	1	1	48.5334	20.4375
DATA	2264	28	50	0	0	ASCRP3000845	ASCRP3000845	7960.8	2890.84	5.097835e+002	5.105220e+001	590	21	4.534456e+000	0	0	0	0	0	0	538.604	1	1	47.8731	21.8065
DATA	2265	28	51	0	0	A_23_P70328	NM_018132	7986.01	2890.78	8.906892e+001	9.320693e+000	140	23	5.831505e+000	0	0	0	0	0	0	94.0578	1	1	48.2044	22.8387
DATA	2266	28	52	0	0	ASCRP3001758	ASCRP3001758	8011.34	2890.9	5.429601e+002	5.436552e+001	598	22.5	5.600453e+000	0	0	0	0	0	0	572.994	1	1	50.7771	21.5714
DATA	2267	28	53	0	0	Negative020	Negative020	8036.5	2891	2.796789e+000	2.750330e+000	42.5	22	6.147753e+000	0	0	0	0	0	0	-3.20867	0	0	54.1152	22.2222
DATA	2268	28	54	0	0	ASCRP3012756	ASCRP3012756	8062.17	2890.71	1.120522e+002	1.153839e+001	166.5	22	6.518511e+000	0	0	0	0	0	0	118.056	1	1	48.5334	23.1892
DATA	2269	28	55	0	0	ASCRP3010743	ASCRP3010743	8087.76	2890.83	3.148327e+003	3.148447e+002	3325	22	6.236986e+000	0	0	0	0	0	0	3313.63	1	1	50.1463	22.5
DATA	2270	28	56	0	0	ASCRP3013141	ASCRP3013141	8113	2891.01	8.671748e+001	9.099945e+000	138.5	22	5.701784e+000	0	0	0	0	0	0	91.1694	1	1	46.8651	22.2
DATA	2271	28	57	0	0	ASCRP3004550	ASCRP3004550	8138.43	2890.72	2.849167e+002	2.862520e+001	344	23	5.158458e+000	0	0	0	0	0	0	299.205	1	1	46.5243	23.9259
DATA	2272	28	58	0	0	ASCRP3001572	ASCRP3001572	8163.66	2890.88	7.378642e+001	7.879748e+000	124.5	26	6.152849e+000	0	0	0	0	0	0	77.3902	1	1	48.5334	25.3704
DATA	2273	28	59	0	0	ASCRP3011392	ASCRP3011392	8189.16	2890.92	1.079107e+003	1.079463e+002	1172	24	7.618037e+000	0	0	0	0	0	0	1130.35	1	1	52.0157	23.9655
DATA	2274	28	60	0	0	ASCRP3008103	ASCRP3008103	8214.65	2890.88	1.028275e+002	1.064992e+001	153	22	5.043185e+000	0	0	0	0	0	0	107.57	1	1	48.8603	21.9394
DATA	2275	28	61	0	0	ASCRP3005974	ASCRP3005974	8240.09	2890.92	4.724995e+002	4.733143e+001	547.5	23	5.684575e+000	0	0	0	0	0	0	493.637	1	1	51.0895	21.7576
DATA	2276	28	62	0	0	ASCRP3008477	ASCRP3008477	8265.59	2890.91	1.590686e+002	1.614790e+001	209	21	5.866026e+000	0	0	0	0	0	0	165.967	1	1	49.1849	20.4444
DATA	2277	28	63	0	0	A_23_P49878	NM_019013	8290.86	2890.8	6.425418e+002	6.431443e+001	718	24	4.409667e+000	0	0	0	0	0	0	669.563	1	1	46.8651	23.6129
DATA	2278	28	64	0	0	ASCRP3012101	ASCRP3012101	8316.12	2891	8.688288e+002	8.692756e+001	952	21	7.069571e+000	0	0	0	0	0	0	904.241	1	1	49.8279	22.1429
DATA	2279	28	65	0	0	ASCRP3008603	ASCRP3008603	8341.5	2890.82	5.769168e+002	5.775909e+001	640	22	5.827360e+000	0	0	0	0	0	0	599.754	1	1	49.1849	23.3793
DATA	2280	28	66	0	0	ASCRP3003885	ASCRP3003885	8367.04	2890.94	3.725615e+002	3.736068e+001	433	23.5	6.135483e+000	0	0	0	0	0	0	386.895	1	1	49.5074	23.9688
DATA	2281	28	67	0	0	ASCRP3002541	ASCRP3002541	8392.49	2891.01	8.411378e+000	2.919185e+000	56	22.5	6.763278e+000	0	0	0	0	0	0	8.72681	1	0	48.5334	23.75
DATA	2282	28	68	0	0	ASCRP3012796	ASCRP3012796	8417.87	2891	3.573172e+002	3.584107e+001	415	25	6.711691e+000	0	0	0	0	0	0	370.43	1	1	48.5334	24.2414
DATA	2283	28	69	0	0	A_23_P53126	NM_005574	8443.09	2891.07	1.347442e+001	3.106644e+000	63	21.5	4.875704e+000	0	0	0	0	0	0	13.9605	1	0	54.4085	21.9286
DATA	2284	28	70	0	0	ASCRP3008625	ASCRP3008625	8468.46	2890.97	6.950382e+001	7.493294e+000	120	22	5.423122e+000	0	0	0	0	0	0	71.9836	1	1	48.5334	22.1111
DATA	2285	28	71	0	0	ASCRP3006821	ASCRP3006821	8493.91	2891.07	6.269096e+001	6.866282e+000	114.5	22	5.164602e+000	0	0	0	0	0	0	64.9168	1	1	54.4085	22.1613
DATA	2286	28	72	0	0	ASCRP3004940	ASCRP3004940	8519.5	2891	3.687892e+001	4.630657e+000	85	23	5.697852e+000	0	0	0	0	0	0	38.1928	1	1	54.1152	23.4138
DATA	2287	28	73	0	0	ASCRP3001666	ASCRP3001666	8544.81	2890.88	6.344036e+003	6.344098e+002	6517.5	23.5	5.230089e+000	0	0	0	0	0	0	6572.78	1	1	47.8731	22.4688
DATA	2288	28	74	0	0	ASCRP3000635	ASCRP3000635	8570.24	2891	1.197530e+003	1.197857e+002	1293	23	6.455903e+000	0	0	0	0	0	0	1241.61	1	1	46.8651	23.3514
DATA	2289	28	75	0	0	ASCRP3008114	ASCRP3008114	8595.59	2891.09	3.731818e+002	3.742264e+001	430	22	6.210481e+000	0	0	0	0	0	0	387.342	1	1	49.8279	23.4848
DATA	2291	28	77	0	0	ASCRP3003982	ASCRP3003982	8646.66	2891.32	1.705760e+001	3.265508e+000	63	22.5	3.825622e+000	0	0	0	0	0	0	17.7658	1	1	50.7771	22.3462
DATA	2292	28	78	0	0	ASCRP3000200	ASCRP3000200	8671.63	2891.13	1.490641e+001	3.152646e+000	64	24	6.145406e+000	0	0	0	0	0	0	15.5623	1	1	49.8279	23.1379
DATA	2293	28	79	0	0	ASCRP3006446	ASCRP3006446	8697.16	2890.91	1.868658e+003	1.868863e+002	2006	26.5	5.679467e+000	0	0	0	0	0	0	1956.61	1	1	46.8651	25.5278
DATA	2294	28	80	0	0	ASCRP3007916	ASCRP3007916	8722.42	2891.43	7.177400e+002	7.182707e+001	792.5	23.5	5.334005e+000	0	0	0	0	0	0	754.096	1	1	57.5363	23.5
DATA	2295	28	81	0	0	ASCRP3006154	ASCRP3006154	8747.67	2891.5	1.529475e+002	1.553989e+001	208	23	5.548563e+000	0	0	0	0	0	0	161.342	1	1	57.5363	23.5143
DATA	2296	28	82	0	0	Negative034	Negative034	8773.46	2891.35	1.541857e+001	3.140784e+000	63	22	5.666472e+000	0	0	0	1	0	0	16.3423	1	1	51.0895	22.5646
DATA	2297	29	1	130	1	(+)eQC-39	EQC	6703.5	2897.5	1.512821e+001	3.294267e+000	62	22	5.544656e+000	0	0	0	0	0	0	14.993	1	1	65	21.9868
DATA	2298	29	2	0	0	Negative035	Negative035	6728.89	2897.5	5.899841e+000	2.996657e+000	53	23	7.187861e+000	0	0	0	0	0	0	5.82393	1	0	56.9804	23.9643
DATA	2299	29	3	0	0	ASCRP3008990	ASCRP3008990	6754.42	2897.35	2.848164e+002	2.863377e+001	327.5	23	5.865701e+000	0	0	0	0	0	0	280.226	1	1	51.0895	22.8387
DATA	2300	29	4	0	0	ASCRP3008841	ASCRP3008841	6779.58	2897.43	6.308916e+001	6.966820e+000	112	24	6.863614e+000	0	0	0	0	0	0	61.9117	1	1	57.5363	24.1667
DATA	2301	29	5	0	0	ASCRP3012809	ASCRP3012809	6805.19	2897.36	5.235838e+001	6.015284e+000	94.5	23	6.127498e+000	0	0	0	0	0	0	51.2772	1	1	51.4001	22.2903
DATA	2302	29	6	0	0	ASCRP3003775	ASCRP3003775	6830.65	2897.65	1.096327e+002	1.135729e+001	153	20	4.202496e+000	0	0	0	0	0	0	107.216	1	1	50.7771	20.2593
DATA	2303	29	7	0	0	A_23_P128613	NM_024089	6854	2898.84	6.858352e+001	7.473009e+000	114.5	19	7.407274e+000	0	0	0	0	0	0	67.0175	1	1	37.847	21.9574
DATA	2304	29	8	0	0	ASCRP3010509	ASCRP3010509	6881.21	2897.53	1.046466e+002	1.087781e+001	148	21	6.767106e+000	0	0	0	0	0	0	102.206	1	1	51.7088	21.3696
DATA	2305	29	9	1028	1	(+)E1A_r60_3	E1A_r60_3	6906.52	2897.3	4.158245e+002	4.168833e+001	449	22	5.160103e+000	0	0	0	0	0	0	406.143	1	1	51.7088	21.28
DATA	2306	29	10	0	0	A_23_P87879	NM_001781	6932.11	2897.5	8.541494e+001	9.042440e+000	128	22	6.634293e+000	0	0	0	0	0	0	83.4659	1	1	65	22.5769
DATA	2307	29	11	0	0	ASCRP3012582	ASCRP3012582	6957.23	2897.46	5.268124e+002	5.276464e+001	559	19	6.574075e+000	0	0	0	0	0	0	515.225	1	1	51.0895	21.5385
DATA	2308	29	12	0	0	ASCRP3009022	ASCRP3009022	6982.74	2897.59	2.079182e+002	2.100172e+001	250	21	5.733041e+000	0	0	0	0	0	0	203.591	1	1	51.0895	20.5417
DATA	2309	29	13	0	0	ASCRP3004415	ASCRP3004415	7008.44	2897.4	2.770102e+002	2.785843e+001	317	22	4.984924e+000	0	0	0	0	0	0	271.662	1	1	50.7771	21.871
DATA	2310	29	14	0	0	ASCRP3009995	ASCRP3009995	7033.57	2897.59	1.676372e+001	3.394785e+000	62	20	4.252412e+000	0	0	0	0	0	0	16.4695	1	1	50.7771	19.913
DATA	2311	29	15	1028	1	(+)E1A_r60_a97	E1A_r60_a97	7059.11	2897.5	2.995660e+000	2.945898e+000	45	25	6.259616e+000	0	0	0	0	0	0	-0.158117	0	0	56.9804	24.871
DATA	2312	29	16	0	0	ASCRP3011915	ASCRP3011915	7084.36	2897.61	3.334778e+002	3.347706e+001	376.5	24	7.159192e+000	0	0	0	0	0	0	329.052	1	1	52.9257	24.8125
DATA	2313	29	17	0	0	ASCRP3006958	ASCRP3006958	7109.62	2897.62	2.667258e+001	3.963677e+000	74.5	22.5	4.984632e+000	0	0	0	0	0	0	26.3836	1	1	49.5074	23.5714
DATA	2314	29	18	0	0	ASCRP3000143	ASCRP3000143	7135.33	2897.5	2.454089e+002	2.471449e+001	286.5	21	6.115009e+000	0	0	0	0	0	0	243.402	1	1	57.5363	22.32
DATA	2315	29	19	0	0	ASCRP3006458	ASCRP3006458	7160.58	2897.57	1.519950e+001	3.288384e+000	60.5	22	4.005205e+000	0	0	0	0	0	0	15.117	1	1	65	22.2917
DATA	2316	29	20	0	0	ASCRP3010312	ASCRP3010312	7186	2897.54	3.382920e+001	4.460727e+000	79	21	5.410611e+000	0	0	0	0	0	0	33.7435	1	1	55.8519	21.9667
DATA	2317	29	21	0	0	ASCRP3010188	ASCRP3010188	7211.44	2897.53	2.913709e+002	2.928094e+001	341	22	7.181668e+000	0	0	0	0	0	0	291.506	1	1	49.8279	22.1724
DATA	2318	29	22	0	0	ASCRP3009760	ASCRP3009760	7236.75	2897.59	3.317230e+002	3.329796e+001	372	22	4.902749e+000	0	0	0	0	0	0	332.89	1	1	54.7002	21.5862
DATA	2319	29	23	0	0	ASCRP3013522	ASCRP3013522	7262.42	2897.57	6.538435e+001	7.145008e+000	108.5	21.5	5.763146e+000	0	0	0	0	0	0	65.8208	1	1	57.5363	22.4231
DATA	2320	29	24	0	0	ASCRP3000442	ASCRP3000442	7287.47	2897.65	2.922106e+001	4.097280e+000	75.5	20	4.019185e+000	0	0	0	0	0	0	29.5069	1	1	51.0895	21
DATA	2321	29	25	0	0	ASCRP3011897	ASCRP3011897	7313.12	2897.52	6.824924e+001	7.401115e+000	115.5	24	4.723904e+000	0	0	0	0	0	0	69.1355	1	1	50.7771	23.6207
DATA	2322	29	26	0	0	ASCRP3003347	ASCRP3003347	7338.43	2897.37	2.902347e+000	2.860994e+000	47	23	5.745124e+000	0	0	0	0	0	0	2.01188	0	0	49.1849	22.1613
DATA	2323	29	27	0	0	ASCRP3000092	ASCRP3000092	7363.61	2897.48	1.117569e+002	1.153225e+001	161	21	4.507051e+000	0	0	0	0	0	0	113.908	1	1	51.7088	21.5938
DATA	2324	29	28	1028	1	(+)E1A_r60_3	E1A_r60_3	7389.42	2897.57	4.000329e+002	4.010375e+001	455	24	5.106019e+000	0	0	0	0	0	0	408.985	1	1	57.5363	25.5
DATA	2325	29	29	0	0	ASCRP3008635	ASCRP3008635	7414.58	2897.57	2.617519e+002	2.632756e+001	309.5	19	5.288243e+000	0	0	0	0	0	0	268.395	1	1	57.5363	20.4138
DATA	2326	29	30	0	0	ASCRP3010481	ASCRP3010481	7440	2897.54	9.938510e+001	1.033092e+001	145	21	4.769696e+000	0	0	0	0	0	0	102.201	1	1	55.8519	21.6
DATA	2327	29	31	0	0	ASCRP3012555	ASCRP3012555	7465.31	2897.68	2.570371e+001	3.810120e+000	74	23	3.913087e+000	0	0	0	0	0	0	26.5052	1	1	47.5395	22.6957
DATA	2328	29	32	0	0	ASCRP3002417	ASCRP3002417	7490.61	2897.93	1.593888e+001	3.226303e+000	62	22.5	5.053559e+000	0	0	0	0	0	0	16.4793	1	1	53.8203	22.5385
DATA	2329	29	33	0	0	ASCRP3011730	ASCRP3011730	7516.17	2897.92	9.997292e+001	1.038143e+001	150	23	6.549546e+000	0	0	0	0	0	0	103.628	1	1	48.5334	23
DATA	2330	29	34	0	0	ASCRP3001303	ASCRP3001303	7541.44	2897.79	7.634807e+001	8.129017e+000	125	24	6.126381e+000	0	0	0	0	0	0	79.3304	1	1	49.1849	24.1944
DATA	2332	29	36	0	0	Negative031	Negative031	7592.5	2898	2.825871e+000	2.779637e+000	47	22	5.028359e+000	0	0	0	0	0	0	0.654757	0	0	54.1152	22.3929
DATA	2333	29	37	0	0	ASCRP3010213	ASCRP3010213	7617.63	2897.96	4.953704e+001	5.677293e+000	99	22	3.475568e+000	0	0	0	0	0	0	51.7995	1	1	49.1849	21.2903
DATA	2334	29	38	0	0	ASCRP3013057	ASCRP3013057	7642.92	2897.74	1.734556e+001	3.267007e+000	63.5	23	6.896282e+000	0	0	0	0	0	0	18.1707	1	1	47.5395	24.6061
DATA	2336	29	40	0	0	ASCRP3006001	ASCRP3006001	7693.91	2897.93	2.806632e+000	2.773415e+000	48.5	22	5.599986e+000	0	0	0	0	0	0	2.8618	0	0	54.4085	21.8788
DATA	2337	29	41	0	0	ASCRP3008696	ASCRP3008696	7719.2	2898	1.359157e+002	1.386828e+001	189	22	6.501748e+000	0	0	0	0	0	0	143	1	1	49.1849	23.0909
DATA	2339	29	43	0	0	ASCRP3008575	ASCRP3008575	7770.13	2897.99	1.441542e+002	1.467556e+001	195	20	4.828928e+000	0	0	0	0	0	0	151.974	1	1	47.5395	19.8125
DATA	2340	29	44	0	0	ASCRP3001773	ASCRP3001773	7795.63	2898	1.011536e+002	1.048223e+001	152.5	19.5	4.797486e+000	0	0	0	0	0	0	106.719	1	1	49.8279	20.1429
DATA	2341	29	45	0	0	ASCRP3008671	ASCRP3008671	7820.68	2897.99	1.254865e+002	1.284590e+001	178	20.5	5.665143e+000	0	0	0	0	0	0	132.464	1	1	49.1849	19.4231
DATA	2342	29	46	0	0	ASCRP3002918	ASCRP3002918	7846.06	2898.03	6.234990e+002	6.241036e+001	699	21	6.096918e+000	0	0	0	0	0	0	658.413	1	1	48.5334	21.3793
DATA	2343	29	47	0	0	ASCRP3010824	ASCRP3010824	7871.5	2898	5.552294e+001	6.194162e+000	104	24	6.276624e+000	0	0	0	0	0	0	58.6441	1	1	48.5334	22.6296
DATA	2344	29	48	0	0	Negative047	Negative047	7897.02	2897.8	1.397359e+001	3.080816e+000	62	20.5	6.554917e+000	0	0	0	0	0	0	14.7599	1	1	48.5334	20.6786
DATA	2345	29	49	0	0	ASCRP3006966	ASCRP3006966	7922.47	2897.92	3.733447e+001	4.634618e+000	87	20.5	5.998589e+000	0	0	0	0	0	0	39.4296	1	1	49.8279	21.3235
DATA	2346	29	50	0	0	ASCRP3002666	ASCRP3002666	7948.03	2898.04	9.075147e+001	9.481773e+000	144	20.5	7.179650e+000	0	0	0	0	0	0	95.8147	1	1	47.8731	22.4688
DATA	2347	29	51	0	0	ASCRP3010193	ASCRP3010193	7973.25	2897.46	6.946794e+000	2.834399e+000	53	21	4.711509e+000	0	0	0	0	0	0	7.33169	1	0	45.835	21.5143
DATA	2348	29	52	0	0	ASCRP3010434	ASCRP3010434	7998.45	2898.01	3.737393e+001	4.639956e+000	87	22	5.280319e+000	0	0	0	0	0	0	39.419	1	1	49.1849	21.8966
DATA	2349	29	53	0	0	ASCRP3001057	ASCRP3001057	8023.91	2898.1	1.283483e+003	1.283778e+002	1403	23	6.700767e+000	0	0	0	0	0	0	1352.72	1	1	46.8651	21.8519
DATA	2350	29	54	0	0	ASCRP3010326	ASCRP3010326	8049.35	2898.12	7.394077e+001	7.890330e+000	125	22	6.138706e+000	0	0	0	0	0	0	77.864	1	1	48.8603	22.9394
DATA	2351	29	55	0	0	CUST_14_PI418767722	NM_004309	8074.83	2898	1.123039e+003	1.123377e+002	1226.5	21	6.265111e+000	0	0	0	0	0	0	1181.52	1	1	46.8651	21.4194
DATA	2352	29	56	0	0	Negative059	Negative059	8100.35	2898.07	1.251900e+002	1.281954e+001	176	22	7.079249e+000	0	0	0	0	0	0	131.569	1	1	49.1849	23.4828
DATA	2353	29	57	0	0	ASCRP3009938	ASCRP3009938	8125.34	2898.07	1.265226e+002	1.295037e+001	179	23	5.976555e+000	0	0	0	0	0	0	132.821	1	1	48.8603	23.8276
DATA	2354	29	58	0	0	Negative040	Negative040	8151.01	2898.19	3.794893e+001	4.695994e+000	89	22.5	6.422393e+000	0	0	0	0	0	0	39.7892	1	1	46.8651	23.8333
DATA	2355	29	59	0	0	Negative055	Negative055	8176.5	2898	2.816266e+000	2.773544e+000	48	24	6.746643e+000	0	0	0	0	0	0	1.57093	0	0	54.1152	24.9643
DATA	2356	29	60	1028	1	(+)E1A_r60_a104	E1A_r60_a104	8201.61	2898.07	2.819885e+000	2.774407e+000	49	23	5.869685e+000	0	0	0	0	0	0	0.909675	0	0	53.8203	23.1034
DATA	2357	29	61	0	0	ASCRP3008951	ASCRP3008951	8227.17	2898.24	1.564547e+001	3.187191e+000	62	21	5.476919e+000	0	0	0	0	0	0	16.341	1	1	49.5074	21.3429
DATA	2358	29	62	0	0	ASCRP3001902	ASCRP3001902	8252.49	2898.08	1.235878e+001	3.042624e+000	61	22	6.835422e+000	0	0	0	0	0	0	12.8917	1	0	48.5334	21.0333
DATA	2359	29	63	0	0	ASCRP3006168	ASCRP3006168	8278.19	2898.04	1.012731e+002	1.050298e+001	153	23.5	6.148695e+000	0	0	0	0	0	0	105.503	1	1	46.8651	23
DATA	2360	29	64	0	0	Negative055	Negative055	8303.5	2898	2.834430e+000	2.787347e+000	45	23	4.805836e+000	0	0	0	0	0	0	-2.01125	0	0	54.1152	22.1034
DATA	2361	29	65	0	0	ASCRP3007333	ASCRP3007333	8328.62	2898.14	3.112480e+002	3.124966e+001	370	20	6.389676e+000	0	0	0	0	0	0	323.468	1	1	49.1849	21.8065
DATA	2362	29	66	0	0	ASCRP3006962	ASCRP3006962	8354.22	2898.11	1.427958e+002	1.455029e+001	195	21	6.036819e+000	0	0	0	0	0	0	148.241	1	1	47.8731	22.4545
DATA	2363	29	67	0	0	ASCRP3001780	ASCRP3001780	8379.59	2898.09	3.680397e+002	3.691005e+001	425	24	6.680762e+000	0	0	0	0	0	0	381.704	1	1	49.8279	24.4848
DATA	2364	29	68	0	0	ASCRP3007218	ASCRP3007218	8405	2898.04	5.187683e+002	5.195226e+001	584.5	21	7.078976e+000	0	0	0	0	0	0	537.583	1	1	48.8603	23.2188
DATA	2365	29	69	0	0	ASCRP3002840	ASCRP3002840	8430.43	2898.18	7.088914e+002	7.094444e+001	783	23	6.289674e+000	0	0	0	0	0	0	734.101	1	1	49.5074	24.32
DATA	2366	29	70	0	0	ASCRP3001922	ASCRP3001922	8455.57	2897.99	9.435829e+001	9.843032e+000	147	22	4.420619e+000	0	0	0	0	0	0	97.6702	1	1	49.1849	22.5517
DATA	2367	29	71	0	0	ASCRP3006576	ASCRP3006576	8481.44	2898.26	1.626023e+003	1.626264e+002	1724	22	4.768486e+000	0	0	0	0	0	0	1682.62	1	1	49.5074	21.4615
DATA	2368	29	72	0	0	ASCRP3000125	ASCRP3000125	8506.48	2898.31	4.612710e+003	4.612795e+002	4728	22	5.686241e+000	0	0	0	0	0	0	4773.28	1	1	51.7088	23
DATA	2369	29	73	0	0	ASCRP3005897	ASCRP3005897	8532	2898.46	8.265260e+001	8.727257e+000	132.5	24	5.823351e+000	0	0	0	0	0	0	85.5534	1	1	55.8519	23.2432
DATA	2370	29	74	0	0	ASCRP3011384	ASCRP3011384	8557.1	2898.42	3.500582e+002	3.511764e+001	414	22	5.522973e+000	0	0	0	0	0	0	362.561	1	1	50.1463	22.3548
DATA	2371	29	75	0	0	ASCRP3005906	ASCRP3005906	8582.58	2898.43	7.360257e+000	2.892722e+000	53	22	6.801202e+000	0	0	0	0	0	0	7.63043	1	0	57.5363	23.0278
DATA	2372	29	76	0	0	ASCRP3006984	ASCRP3006984	8608.43	2898.49	1.860702e+001	3.356648e+000	67.5	21	5.283165e+000	0	0	0	0	0	0	19.3162	1	1	50.4627	22.3871
DATA	2373	29	77	0	0	ASCRP3009358	ASCRP3009358	8633.75	2898.37	2.849681e+002	2.863295e+001	348	22	3.816388e+000	0	0	0	0	0	0	296.352	1	1	46.1809	21.75
DATA	2374	29	78	0	0	ASCRP3009798	ASCRP3009798	8659.14	2898.72	3.637754e+002	3.648382e+001	422	22	5.026709e+000	0	0	0	0	0	0	379.138	1	1	47.8731	21.037
DATA	2375	29	79	0	0	ASCRP3007865	ASCRP3007865	8684.47	2898.25	1.399528e+002	1.426776e+001	195	27	6.139244e+000	0	0	0	0	0	0	146.262	1	1	49.5074	25.0968
DATA	2376	29	80	0	0	ASCRP3010212	ASCRP3010212	8709.88	2898.51	1.221681e+002	1.252606e+001	178.5	25	6.505388e+000	0	0	0	0	0	0	128.088	1	1	50.4627	24.5152
DATA	2377	29	81	0	0	ASCRP3010285	ASCRP3010285	8735.11	2898.54	9.202314e+003	9.202355e+002	9635	24	5.405829e+000	0	0	0	0	0	0	9684.79	1	1	53.2255	23.8667
DATA	2378	29	82	0	0	ASCRP3009704	ASCRP3009704	8760.63	2898.57	8.476969e+001	8.909875e+000	141	22	5.410286e+000	0	0	0	0	0	0	89.6111	1	1	49.1849	22.5952
DATA	2379	30	1	0	0	ASCRP3005913	ASCRP3005913	6716.5	2905	4.890218e+004	4.890219e+003	48411	23	7.307387e+000	0	0	0	0	0	0	48380.3	1	1	54.1152	24.8649
DATA	2380	30	2	0	0	ASCRP3011683	ASCRP3011683	6741.61	2905.17	1.862801e+001	3.482170e+000	66	22	7.060988e+000	0	0	0	0	0	0	18.3633	1	1	47.5395	22.6296
DATA	2381	30	3	0	0	ASCRP3005048	ASCRP3005048	6767.04	2904.72	1.014809e+003	1.015238e+002	1040	21	6.754529e+000	0	0	0	0	0	0	997.4	1	1	47.8731	22.0968
DATA	2382	30	4	0	0	ASCRP3009727	ASCRP3009727	6792.35	2904.93	9.614059e+001	1.005872e+001	139	23.5	7.193117e+000	0	0	0	0	0	0	94.2729	1	1	49.5074	23.4688
DATA	2383	30	5	0	0	Negative043	Negative043	6817.51	2905.02	3.012815e+000	2.962768e+000	44	19.5	3.961546e+000	0	0	0	0	0	0	-2.36701	0	0	43.7019	19.5769
DATA	2384	30	6	0	0	ASCRP3007762	ASCRP3007762	6843.22	2904.92	9.206314e+002	9.211092e+001	946.5	19.5	6.259384e+000	0	0	0	0	0	0	900.101	1	1	49.8279	21.0714
DATA	2385	30	7	0	0	ASCRP3013062	ASCRP3013062	6868.54	2904.99	5.321716e+000	3.015677e+000	51	22	7.989098e+000	0	0	0	0	0	0	5.19954	1	0	49.8279	23.3878
DATA	2386	30	8	0	0	ASCRP3002258	ASCRP3002258	6893.98	2904.91	1.907983e+002	1.930945e+001	237	23	4.203173e+000	0	0	0	0	0	0	186.38	1	1	48.5334	23.2
DATA	2387	30	9	0	0	ASCRP3012006	ASCRP3012006	6919.34	2904.78	1.338664e+001	3.256172e+000	58	23	4.187895e+000	0	0	0	0	0	0	13.0797	1	0	48.8603	23.5385
DATA	2388	30	10	0	0	ASCRP3010027	ASCRP3010027	6944.56	2904.79	1.076611e+004	1.076615e+003	10386	19.5	5.890965e+000	0	0	0	0	0	0	10525.9	1	1	49.1849	21.3182
DATA	2389	30	11	0	0	ASCRP3011124	ASCRP3011124	6970.42	2904.74	7.172719e+000	3.048938e+000	52	19	6.083954e+000	0	0	0	0	0	0	7.01984	1	0	48.8603	20.1667
DATA	2390	30	12	0	0	ASCRP3011692	ASCRP3011692	6995.44	2904.99	5.395633e+001	6.153959e+000	97	22	5.602823e+000	0	0	0	0	0	0	52.8761	1	1	48.5334	20.9655
DATA	2391	30	13	0	0	ASCRP3003118	ASCRP3003118	7021.05	2905.04	8.640791e+000	3.078328e+000	53	20.5	4.691518e+000	0	0	0	0	0	0	8.4818	1	0	50.7771	20.7
DATA	2392	30	14	0	0	ASCRP3012968	ASCRP3012968	7046.21	2904.91	1.527819e+002	1.556020e+001	193.5	21	4.558325e+000	0	0	0	0	0	0	150.254	1	1	48.2044	22.7241
DATA	2393	30	15	0	0	ASCRP3008210	ASCRP3008210	7071.92	2905.12	1.607168e+001	3.352886e+000	63	24	7.349985e+000	0	0	0	0	0	0	15.8402	1	1	47.5395	25.0882
DATA	2394	30	16	0	0	ASCRP3009412	ASCRP3009412	7097.39	2905.07	2.806554e+001	4.061376e+000	73	25	5.300107e+000	0	0	0	0	0	0	27.7267	1	1	53.8203	26.3448
DATA	2395	30	17	0	0	ASCRP3003599	ASCRP3003599	7122.65	2904.88	1.014699e+003	1.015122e+002	1057	23	5.574668e+000	0	0	0	0	0	0	1004.98	1	1	48.8603	23.3333
DATA	2396	30	18	0	0	ASCRP3009352	ASCRP3009352	7147.87	2905	8.592626e+002	8.597588e+001	895	22	4.848442e+000	0	0	0	0	0	0	853.309	1	1	52.0157	21.6897
DATA	2397	30	19	0	0	ASCRP3008302	ASCRP3008302	7173.14	2904.75	1.793982e+001	3.420468e+000	63	20	4.169486e+000	0	0	0	0	0	0	17.8656	1	1	47.5395	20.6667
DATA	2398	30	20	0	0	ASCRP3000823	ASCRP3000823	7198.72	2904.89	3.915743e+002	3.926494e+001	439.5	23	6.376199e+000	0	0	0	0	0	0	391.102	1	1	49.8279	22.5484
DATA	2399	30	21	0	0	ASCRP3009319	ASCRP3009319	7224.09	2904.92	2.212782e+002	2.231640e+001	268	24	6.643292e+000	0	0	0	0	0	0	221.674	1	1	51.0895	23.7333
DATA	2400	30	22	0	0	ASCRP3007799	ASCRP3007799	7249.41	2904.91	1.055995e+002	1.094728e+001	145.5	23	4.042874e+000	0	0	0	0	0	0	106.111	1	1	49.1849	23
DATA	2401	30	23	0	0	ASCRP3008476	ASCRP3008476	7274.72	2904.91	9.499172e+002	9.503529e+001	1007	20	5.358112e+000	0	0	0	0	0	0	957.458	1	1	48.8603	21.069
DATA	2402	30	24	0	0	ASCRP3002049	ASCRP3002049	7300.22	2905.08	2.934009e+002	2.947997e+001	348	23	4.435359e+000	0	0	0	0	0	0	296.65	1	1	47.8731	22.6207
DATA	2403	30	25	0	0	ASCRP3008823	ASCRP3008823	7325.59	2905.12	7.525952e+001	8.050917e+000	125.5	23.5	5.287576e+000	0	0	0	0	0	0	76.3282	1	1	49.8279	22.9615
DATA	2404	30	26	0	0	ASCRP3007754	ASCRP3007754	7350.7	2904.97	1.878614e+001	3.414228e+000	65	23	5.773709e+000	0	0	0	0	0	0	19.1109	1	1	49.1849	22.5833
DATA	2405	30	27	0	0	Negative018	Negative018	7376.41	2904.84	2.890199e+000	2.842189e+000	44	23	5.200703e+000	0	0	0	0	0	0	-1.89576	0	0	48.5334	23.7742
DATA	2406	30	28	0	0	ASCRP3012802	ASCRP3012802	7401.75	2905.03	2.695430e+002	2.710286e+001	324	23	6.513642e+000	0	0	0	0	0	0	275.857	1	1	49.1849	23.0833
DATA	2407	30	29	0	0	ASCRP3011482	ASCRP3011482	7427.39	2905.22	1.211982e+002	1.244484e+001	170	20	5.280553e+000	0	0	0	0	0	0	124.398	1	1	51.4001	20.2069
DATA	2408	30	30	0	0	ASCRP3004245	ASCRP3004245	7452.34	2905.03	1.492574e+001	3.188714e+000	62	23	3.694268e+000	0	0	0	0	0	0	15.3621	1	1	49.1849	22.619
DATA	2409	30	31	0	0	ASCRP3007953	ASCRP3007953	7477.69	2905.12	2.545285e+001	3.791581e+000	73	23	5.633826e+000	0	0	0	0	0	0	26.2674	1	1	48.8603	22.36
DATA	2410	30	32	0	0	ASCRP3004293	ASCRP3004293	7503.69	2904.88	1.208066e+001	3.052075e+000	57	24	6.742630e+000	0	0	0	0	0	0	12.5004	1	0	48.8603	24.0345
DATA	2411	30	33	0	0	ASCRP3000471	ASCRP3000471	7528.67	2905.5	2.843425e+000	2.796201e+000	47	23	4.153790e+000	0	0	0	0	0	0	0.0702736	0	0	57.5363	23.0714
DATA	2412	30	34	0	0	ASCRP3013225	ASCRP3013225	7554.4	2905.13	9.199821e+002	9.204050e+001	988	21	5.739495e+000	0	0	0	0	0	0	956.471	1	1	49.1849	21.8571
DATA	2413	30	35	0	0	ASCRP3002172	ASCRP3002172	7579.59	2905.14	1.192556e+004	1.192559e+003	12249.5	22.5	5.503146e+000	0	0	0	0	0	0	12425.3	1	1	50.1463	23.2692
DATA	2414	30	36	0	0	ASCRP3011830	ASCRP3011830	7604.82	2905.18	2.327697e+002	2.344216e+001	290	20.5	5.324548e+000	0	0	0	0	0	0	243.009	1	1	50.7771	20.1875
DATA	2415	30	37	0	0	ASCRP3006107	ASCRP3006107	7630.26	2905.18	8.906531e+002	8.910846e+001	969	22	4.668803e+000	0	0	0	0	0	0	931.559	1	1	51.7088	20.5185
DATA	2417	30	39	0	0	ASCRP3008067	ASCRP3008067	7681.33	2905.5	6.589177e+001	7.145424e+000	116	22.5	6.557964e+000	0	0	0	0	0	0	69.1382	1	1	65	22.6
DATA	2418	30	40	1028	1	(+)E1A_r60_a107	E1A_r60_a107	7706.5	2905.5	2.806983e+000	2.763397e+000	48	22	5.121624e+000	0	0	0	0	0	0	1.36191	0	0	57.5363	21.9
DATA	2419	30	41	0	0	ASCRP3008404	ASCRP3008404	7731.89	2905.2	1.192451e+003	1.192769e+002	1285	21	5.090773e+000	0	0	0	0	0	0	1254.36	1	1	50.4627	21.7143
DATA	2420	30	42	0	0	ASCRP3006587	ASCRP3006587	7757.5	2905.5	4.984244e+001	5.694691e+000	96	21	6.401562e+000	0	0	0	0	0	0	52.4805	1	1	57.5363	22.5
DATA	2421	30	43	0	0	ASCRP3008074	ASCRP3008074	7782.65	2905.27	5.271688e+002	5.278867e+001	605.5	21	4.281126e+000	0	0	0	0	0	0	555.527	1	1	51.4001	20.5714
DATA	2422	30	44	1028	1	(+)E1A_r60_n11	E1A_r60_n11	7808.54	2905.24	4.368288e+000	2.784874e+000	50	22.5	6.165911e+000	0	0	0	0	0	0	4.60621	1	0	51.0895	20.5385
DATA	2423	30	45	0	0	ASCRP3006512	ASCRP3006512	7833.59	2905.28	1.913963e+001	3.349834e+000	66	20	6.199210e+000	0	0	0	0	0	0	20.1909	1	1	51.0895	20.2593
DATA	2424	30	46	0	0	ASCRP3010549	ASCRP3010549	7859	2905.54	2.794974e+000	2.748546e+000	45	22	6.676488e+000	0	0	0	0	0	0	-1.44124	0	0	55.8519	23.037
DATA	2425	30	47	0	0	ASCRP3010340	ASCRP3010340	7884.26	2905.51	4.797912e+000	2.789826e+000	51	21	7.728087e+000	0	0	0	0	0	0	5.06318	1	0	49.8279	22.16
DATA	2426	30	48	0	0	ASCRP3008108	ASCRP3008108	7909.69	2905.49	4.922525e+001	5.637832e+000	98	19	5.107752e+000	0	0	0	0	0	0	51.9434	1	1	51.0895	19.8235
DATA	2427	30	49	0	0	ASCRP3002464	ASCRP3002464	7935.33	2905.5	1.213034e+002	1.243795e+001	174	20.5	6.860285e+000	0	0	0	0	0	0	127.972	1	1	65	23.0313
DATA	2428	30	50	0	0	ASCRP3003437	ASCRP3003437	7960.5	2905.5	2.318624e+001	3.597097e+000	69	20	4.636809e+000	0	0	0	0	0	0	24.4517	1	1	65	21
DATA	2429	30	51	0	0	ASCRP3012086	ASCRP3012086	7985.83	2905.75	2.680164e+001	3.841195e+000	74	21	5.454758e+000	0	0	0	0	0	0	28.2487	1	1	51.4001	21.6667
DATA	2430	30	52	0	0	A_23_P25019	NM_000946	8011.32	2905.39	1.720634e+002	1.742524e+001	229	23	6.839781e+000	0	0	0	0	0	0	181.242	1	1	50.7771	22.6522
DATA	2431	30	53	0	0	ASCRP3004967	ASCRP3004967	8036.69	2905.34	3.069611e+002	3.081953e+001	371	23	5.944185e+000	0	0	0	0	0	0	323.083	1	1	48.5334	23
DATA	2432	30	54	0	0	ASCRP3004499	ASCRP3004499	8062.2	2905.43	5.154234e+002	5.161608e+001	584.5	22	6.248788e+000	0	0	0	0	0	0	541.996	1	1	50.4627	22.8788
DATA	2433	30	55	0	0	ASCRP3012764	ASCRP3012764	8087.38	2905.37	2.482553e+002	2.497856e+001	305	23	7.243648e+000	0	0	0	0	0	0	260.796	1	1	50.7771	23.5517
DATA	2434	30	56	0	0	ASCRP3009063	ASCRP3009063	8112.89	2905.38	6.429995e+002	6.435932e+001	719	23	6.222041e+000	0	0	0	0	0	0	674.738	1	1	50.1463	23.9
DATA	2435	30	57	0	0	ASCRP3008790	ASCRP3008790	8138.42	2905.57	9.713578e+001	1.010002e+001	143	22.5	5.519141e+000	0	0	0	0	0	0	101.808	1	1	57.5363	23.4333
DATA	2436	30	58	0	0	ASCRP3011017	ASCRP3011017	8163.68	2905.6	2.051011e+002	2.069639e+001	253	25	6.399765e+000	0	0	0	0	0	0	214.703	1	1	50.7771	25.0968
DATA	2437	30	59	0	0	ASCRP3009847	ASCRP3009847	8189.11	2905.46	4.305821e+002	4.314747e+001	504	22	7.829726e+000	0	0	0	0	0	0	450.176	1	1	53.2255	21.7692
DATA	2438	30	60	0	0	ASCRP3004939	ASCRP3004939	8214.56	2905.52	5.630670e+002	5.637517e+001	634.5	22	5.842023e+000	0	0	0	0	0	0	587.922	1	1	52.9257	20.8529
DATA	2439	30	61	0	0	ASCRP3008907	ASCRP3008907	8239.77	2905.66	2.266819e+002	2.283817e+001	272	21.5	5.336493e+000	0	0	0	0	0	0	236.378	1	1	51.0895	20.9333
DATA	2440	30	62	66	-1	(-)3xSLv1	NegativeControl	8265.42	2905.57	2.831864e+000	2.784823e+000	41	22.5	7.554038e+000	0	0	0	0	0	0	-5.28602	0	0	57.5363	21.7857
DATA	2441	30	63	0	1	RC10	RC10	8290.61	2905.93	2.835514e+000	2.788412e+000	42	24.5	5.432504e+000	0	0	0	0	0	0	-4.12675	0	0	53.8203	23.8125
DATA	2442	30	64	0	0	ASCRP3009295	ASCRP3009295	8315.69	2906.06	2.735941e+001	3.908867e+000	75.5	22	7.147749e+000	0	0	0	0	0	0	28.4223	1	1	46.8651	22.0968
DATA	2443	30	65	0	0	ASCRP3010960	ASCRP3010960	8341.43	2905.72	1.093311e+002	1.128467e+001	160.5	20	5.046337e+000	0	0	0	0	0	0	113.455	1	1	48.5334	20.5862
DATA	2444	30	66	0	1	RC3	RC3	8366.91	2905.93	2.844962e+000	2.797704e+000	43	22	4.971346e+000	0	0	0	0	0	0	-4.96535	0	0	54.4085	22.1429
DATA	2445	30	67	0	0	ASCRP3006325	ASCRP3006325	8392.35	2905.91	6.720471e+002	6.726302e+001	727.5	25	5.968101e+000	0	0	0	0	0	0	696.056	1	1	49.5074	24.1852
DATA	2446	30	68	0	0	ASCRP3004139	ASCRP3004139	8417.57	2905.81	8.736376e+002	8.740869e+001	949	21.5	5.828569e+000	0	0	0	0	0	0	904.206	1	1	49.5074	22.75
DATA	2447	30	69	0	0	ASCRP3004104	ASCRP3004104	8443.09	2905.93	1.028665e+002	1.066190e+001	154	22	5.062049e+000	0	0	0	0	0	0	106.406	1	1	54.4085	22.0714
DATA	2448	30	70	0	0	CUST_9_PI418767722	NM_003746	8468.43	2905.82	4.605654e+002	4.614186e+001	524.5	22	4.544254e+000	0	0	0	0	0	0	476.261	1	1	49.5074	21.3103
DATA	2449	30	71	0	0	ASCRP3010744	ASCRP3010744	8493.91	2905.93	3.700427e+001	4.643355e+000	84	23	5.537749e+000	0	0	0	0	0	0	38.2613	1	1	54.4085	23
DATA	2450	30	72	0	0	ASCRP3005611	ASCRP3005611	8519.27	2905.78	8.842436e+001	9.276486e+000	138	23	6.338280e+000	0	0	0	0	0	0	91.4459	1	1	48.2044	23.5926
DATA	2451	30	73	0	0	Negative024	Negative024	8544.5	2906	2.850448e+000	2.803098e+000	44	24	6.407992e+000	0	0	0	0	0	0	-4.81561	0	0	54.1152	23.9355
DATA	2452	30	74	0	0	ASCRP3004435	ASCRP3004435	8570.09	2905.92	2.069239e+003	2.069429e+002	2200.5	23	5.608030e+000	0	0	0	0	0	0	2142.7	1	1	51.7088	22.9167
DATA	2453	30	75	0	0	CUST_5_PI418767722	NM_000841	8595.37	2905.69	1.403988e+001	3.129971e+000	62	21	4.218397e+000	0	0	0	0	0	0	14.5558	1	1	47.8731	21.8889
DATA	2454	30	76	0	0	ASCRP3011791	ASCRP3011791	8620.79	2905.9	1.517519e+001	3.178651e+000	63	22	4.199206e+000	0	0	0	0	0	0	15.7576	1	1	48.8603	22.4333
DATA	2455	30	77	0	0	ASCRP3006117	ASCRP3006117	8646.43	2905.66	1.162410e+001	3.019930e+000	60	22	4.003306e+000	0	0	0	0	0	0	12.0952	1	0	47.8731	20.7857
DATA	2456	30	78	0	0	ASCRP3008294	ASCRP3008294	8671.64	2905.82	1.691847e+002	1.714540e+001	217	24	6.849626e+000	0	0	0	0	0	0	176.477	1	1	49.5074	23.9259
DATA	2457	30	79	0	0	ASCRP3007509	ASCRP3007509	8697.13	2906.01	6.143466e+001	6.739879e+000	112	25	5.886715e+000	0	0	0	0	0	0	64.2768	1	1	47.5395	24.1818
DATA	2458	30	80	0	0	Negative060	Negative060	8722.5	2906	3.245929e+000	2.781084e+000	51.5	23	6.870728e+000	0	0	0	0	0	0	3.40825	1	0	54.1152	23.2759
DATA	2459	30	81	0	0	ASCRP3011226	ASCRP3011226	8747.5	2906	1.469191e+002	1.494721e+001	201.5	23	5.264243e+000	0	0	0	0	0	0	154.9	1	1	54.1152	23.5926
DATA	2460	30	82	0	0	ASCRP3006525	ASCRP3006525	8773.38	2905.97	2.666382e+001	3.821339e+000	77	23	5.662848e+000	0	0	0	0	0	0	28.2502	1	1	49.1849	22.6676
DATA	2461	31	1	0	0	ASCRP3009288	ASCRP3009288	6703.5	2912	1.134735e+002	1.171808e+001	160	22	5.854324e+000	0	0	0	0	0	0	112.542	1	1	54.1152	22.3103
DATA	2462	31	2	0	0	ASCRP3002743	ASCRP3002743	6728.91	2912.07	2.673090e+002	2.689165e+001	312	24	7.407747e+000	0	0	0	0	0	0	264.054	1	1	54.4085	25.4333
DATA	2463	31	3	0	0	Negative048	Negative048	6754.4	2911.96	1.389504e+001	3.257020e+000	61	19	4.874423e+000	0	0	0	1	0	0	13.6802	1	0	49.1849	19.52
DATA	2464	31	4	0	0	ASCRP3008787	ASCRP3008787	6779.41	2912.09	2.252885e+002	2.272162e+001	261	22	5.265054e+000	0	0	0	0	0	0	221.225	1	1	49.1849	22.4815
DATA	2465	31	5	0	0	A_23_P10385	NM_016448	6805.25	2911.95	1.443623e+001	3.292985e+000	58	22	7.185110e+000	0	0	0	0	0	0	14.1461	1	0	49.8279	21.6774
DATA	2466	31	6	0	0	ASCRP3003683	ASCRP3003683	6830.69	2912.18	1.958843e+001	3.552831e+000	65	19	5.070273e+000	0	0	0	0	0	0	19.1665	1	1	49.5074	20.1786
DATA	2467	31	7	1028	1	(+)E1A_r60_a135	E1A_r60_a135	6855.61	2912.07	3.016941e+000	2.966826e+000	45	22	8.232148e+000	0	0	0	0	0	0	-1.53235	0	0	53.8203	23.9444
DATA	2468	31	8	0	0	ASCRP3008182	ASCRP3008182	6881.06	2912.01	6.092369e+001	6.776964e+000	107	20	6.148077e+000	0	0	0	0	0	0	59.5278	1	1	48.5334	20.1667
DATA	2469	31	9	0	0	ASCRP3002007	ASCRP3002007	6906.56	2912	3.802956e+002	3.814522e+001	421	22	5.756701e+000	0	0	0	0	0	0	371.579	1	1	49.8279	21.7037
DATA	2470	31	10	0	0	ASCRP3007105	ASCRP3007105	6932.09	2912.07	3.998862e+001	4.979353e+000	86	23	5.889792e+000	0	0	0	0	0	0	39.0884	1	1	65	23.2414
DATA	2471	31	11	0	0	ASCRP3005291	ASCRP3005291	6957.26	2911.97	1.275317e+002	1.309323e+001	174	21	6.241042e+000	0	0	0	0	0	0	124.759	1	1	49.1849	21.2188
DATA	2472	31	12	0	0	ASCRP3002137	ASCRP3002137	6982.72	2912.13	2.450366e+002	2.468194e+001	284.5	22	5.610901e+000	0	0	0	0	0	0	239.985	1	1	48.8603	21.1304
DATA	2473	31	13	0	0	ASCRP3007522	ASCRP3007522	7008.19	2912.03	9.289249e+001	9.748514e+000	137	20.5	5.619307e+000	0	0	0	0	0	0	91.1108	1	1	49.1849	21.3125
DATA	2474	31	14	0	0	ASCRP3007691	ASCRP3007691	7033.41	2912.09	3.935147e+002	3.946202e+001	428	20.5	5.401994e+000	0	0	0	0	0	0	386.637	1	1	49.1849	21.6923
DATA	2475	31	15	0	0	ASCRP3003253	ASCRP3003253	7058.9	2911.92	1.793047e+001	3.448657e+000	64	21	6.450162e+000	0	0	0	0	0	0	17.6524	1	1	48.2044	22.0256
DATA	2476	31	16	0	0	Negative060	Negative060	7084.84	2912.04	2.988842e+000	2.939193e+000	43	24	6.660603e+000	0	0	0	0	0	0	-2.60748	0	0	49.1849	23.6364
DATA	2477	31	17	0	0	ASCRP3001447	ASCRP3001447	7109.69	2912	7.013604e+002	7.019731e+001	713	24	6.518438e+000	0	0	0	0	0	0	693.698	1	1	50.4627	25.4815
DATA	2478	31	18	0	0	Negative007	Negative007	7135.39	2912.07	2.973981e+000	2.924579e+000	43	22.5	5.634867e+000	0	0	0	0	0	0	-2.97472	0	0	53.8203	22.8
DATA	2479	31	19	0	0	ASCRP3008432	ASCRP3008432	7160.65	2911.93	7.619642e+001	8.158787e+000	124	21	4.714347e+000	0	0	0	0	0	0	75.7667	1	1	49.5074	21.0741
DATA	2480	31	20	0	0	ASCRP3004986	ASCRP3004986	7186	2912.46	1.464310e+001	3.256246e+000	60.5	22	5.085872e+000	0	0	0	0	0	0	14.6017	1	1	55.8519	21.4074
DATA	2481	31	21	0	0	ASCRP3008172	ASCRP3008172	7211.38	2912.24	7.578607e+002	7.584153e+001	807.5	22	7.284378e+000	0	0	0	0	0	0	757.938	1	1	49.1849	22.1071
DATA	2482	31	22	0	0	ASCRP3009628	ASCRP3009628	7236.52	2912.43	2.238385e+002	2.256981e+001	267	24	5.648976e+000	0	0	0	0	0	0	224.525	1	1	51.4001	23.9714
DATA	2483	31	23	0	0	ASCRP3006986	ASCRP3006986	7262.26	2912.17	9.844289e+001	1.025760e+001	148	23	4.814370e+000	0	0	0	0	0	0	99.0503	1	1	51.4001	23.1667
DATA	2484	31	24	0	0	ASCRP3007859	ASCRP3007859	7287.39	2912.57	4.076587e+001	4.987677e+000	84	23	4.890540e+000	0	0	0	0	0	0	41.1414	1	1	49.5074	21.9259
DATA	2485	31	25	0	0	ASCRP3008153	ASCRP3008153	7313	2912.32	4.414046e+002	4.423333e+001	488	23	4.924160e+000	0	0	0	0	0	0	446.853	1	1	53.5237	22.1071
DATA	2486	31	26	0	0	ASCRP3002476	ASCRP3002476	7338.11	2912.34	2.209757e+002	2.228139e+001	262.5	23	4.571683e+000	0	0	0	0	0	0	224.379	1	1	47.8731	21.8519
DATA	2487	31	27	0	0	ASCRP3010391	ASCRP3010391	7363.58	2912.43	9.255941e+000	2.994258e+000	54	21.5	5.160957e+000	0	0	0	0	0	0	9.42691	1	0	57.5363	21.9706
DATA	2488	31	28	0	0	ASCRP3003913	ASCRP3003913	7389.26	2912.05	2.886986e+000	2.839029e+000	45	23	5.647418e+000	0	0	0	0	0	0	-1.59296	0	0	49.8279	24.32
DATA	2489	31	29	0	0	ASCRP3012926	ASCRP3012926	7414.59	2912.2	9.047576e+001	9.480106e+000	139	20	5.453566e+000	0	0	0	0	0	0	92.692	1	1	50.7771	20.2069
DATA	2490	31	30	0	0	ASCRP3009267	ASCRP3009267	7440	2912.13	3.220107e+002	3.232456e+001	374	19	4.509307e+000	0	0	0	0	0	0	330.83	1	1	48.5334	18.5769
DATA	2491	31	31	0	0	Negative030	Negative030	7465.42	2912.43	2.862838e+000	2.815283e+000	44	22	4.044222e+000	0	0	0	0	0	0	-1.6452	0	0	57.5363	22.087
DATA	2492	31	32	0	0	Negative021	Negative021	7490.58	2912.43	2.855451e+000	2.808018e+000	45	24	8.257404e+000	0	0	0	0	0	0	-0.720679	0	0	57.5363	24.4483
DATA	2493	31	33	0	0	ASCRP3000988	ASCRP3000988	7516.21	2912.14	3.728705e+002	3.739210e+001	437	23	5.900297e+000	0	0	0	0	0	0	386.088	1	1	47.5395	23.6563
DATA	2494	31	34	0	0	ASCRP3003992	ASCRP3003992	7541.62	2912.29	6.529385e+001	7.102205e+000	114	22	5.133201e+000	0	0	0	0	0	0	67.767	1	1	50.4627	21.7241
DATA	2495	31	35	0	0	ASCRP3010634	ASCRP3010634	7566.89	2912.5	1.069509e+002	1.105257e+001	158	23	5.786811e+000	0	0	0	0	0	0	111.245	1	1	65	23.2222
DATA	2496	31	36	0	0	ASCRP3012044	ASCRP3012044	7592.32	2912.24	1.694943e+002	1.717630e+001	223	21.5	4.163114e+000	0	0	0	0	0	0	176.668	1	1	50.4627	21.875
DATA	2497	31	37	0	0	Negative034	Negative034	7617.67	2912.5	2.824115e+000	2.781645e+000	49.5	21	4.121426e+000	0	0	0	0	0	0	1.64095	0	0	57.5363	20.1154
DATA	2498	31	38	0	0	ASCRP3008604	ASCRP3008604	7643.12	2912.4	5.555987e+002	5.562899e+001	626.5	24	4.099545e+000	0	0	0	0	0	0	581.227	1	1	48.5334	24.037
DATA	2499	31	39	0	0	ASCRP3005762	ASCRP3005762	7668.5	2912.5	4.837446e+001	5.573385e+000	96	23	6.224059e+000	0	0	0	0	0	0	50.6852	1	1	57.5363	22.8966
DATA	2500	31	40	0	0	ASCRP3001648	ASCRP3001648	7693.62	2912.48	1.007008e+004	1.007012e+003	10276	23	5.638958e+000	0	0	0	0	0	0	10565.8	1	1	51.7088	23.2581
DATA	2501	31	41	0	0	ASCRP3013239	ASCRP3013239	7719.36	2912.32	1.217687e+002	1.248589e+001	181.5	21	4.298818e+000	0	0	0	0	0	0	127.924	1	1	49.1849	21.3125
DATA	2502	31	42	0	0	ASCRP3003257	ASCRP3003257	7744.63	2912.63	4.574014e+003	4.574097e+002	4861	19.5	4.961625e+000	0	0	0	0	0	0	4810.1	1	1	48.2044	20.1071
DATA	2503	31	43	0	0	ASCRP3000192	ASCRP3000192	7770.11	2912.5	1.922483e+002	1.942129e+001	251	20	5.872098e+000	0	0	0	0	0	0	202.351	1	1	56.9804	21.1923
DATA	2504	31	44	0	0	ASCRP3004312	ASCRP3004312	7795.44	2912.47	1.072566e+002	1.107346e+001	154	22	5.663901e+000	0	0	0	0	0	0	112.972	1	1	50.4627	22.1852
DATA	2505	31	45	0	0	ASCRP3005132	ASCRP3005132	7820.8	2912.39	4.083822e+001	4.924568e+000	90.5	22	6.570134e+000	0	0	0	0	0	0	43.0368	1	1	51.4001	20.8
DATA	2506	31	46	0	0	ASCRP3000578	ASCRP3000578	7846.54	2912.47	4.171932e+001	4.997370e+000	91	21	5.568384e+000	0	0	0	0	0	0	43.98	1	1	52.9257	20.6
DATA	2507	31	47	0	0	ASCRP3009495	ASCRP3009495	7871.56	2912.27	3.958236e+002	3.967782e+001	462	21	6.778541e+000	0	0	0	0	0	0	417.352	1	1	50.7771	22.3043
DATA	2508	31	48	0	0	ASCRP3000466	ASCRP3000466	7896.94	2912.48	1.192293e+002	1.223612e+001	171.5	20	4.789509e+000	0	0	0	0	0	0	125.711	1	1	50.4627	20.7576
DATA	2509	31	49	0	0	A_23_P252740	NM_024094	7922.81	2912.61	9.025133e+000	2.895422e+000	56	20	6.549636e+000	0	0	0	0	0	0	9.51403	1	0	50.4627	21.9091
DATA	2510	31	50	0	0	ASCRP3005316	ASCRP3005316	7947.68	2912.44	8.399127e+003	8.399172e+002	8615.5	21	6.534956e+000	0	0	0	0	0	0	8851.56	1	1	51.0895	22.4375
DATA	2511	31	51	0	0	ASCRP3006405	ASCRP3006405	7973.2	2912.61	1.946377e+002	1.965755e+001	251	22.5	5.738307e+000	0	0	0	0	0	0	205.022	1	1	51.4001	22.1316
DATA	2512	31	52	0	0	ASCRP3009329	ASCRP3009329	7998.74	2912.5	1.018438e+002	1.055042e+001	152.5	22	7.137582e+000	0	0	0	0	0	0	107.214	1	1	50.4627	22.8485
DATA	2513	31	53	0	0	ASCRP3007228	ASCRP3007228	8023.96	2912.37	1.801658e+002	1.822630e+001	234	22	5.964179e+000	0	0	0	0	0	0	189.53	1	1	51.0895	21.3571
DATA	2514	31	54	0	0	Negative024	Negative024	8049.42	2912.57	2.805955e+000	2.759344e+000	46.5	22	6.057605e+000	0	0	0	0	0	0	-0.320464	0	0	57.5363	22.8621
DATA	2515	31	55	0	0	ASCRP3004833	ASCRP3004833	8074.77	2912.47	5.460888e+001	6.119615e+000	105	20	5.256767e+000	0	0	0	0	0	0	57.3424	1	1	50.7771	20.8214
DATA	2516	31	56	0	0	ASCRP3003594	ASCRP3003594	8100.48	2912.65	3.031926e+002	3.044508e+001	359	21	7.419271e+000	0	0	0	0	0	0	318.022	1	1	50.1463	23.2593
DATA	2517	31	57	0	0	ASCRP3010300	ASCRP3010300	8125.5	2913	2.693715e+002	2.707901e+001	328	24	5.672724e+000	0	0	0	0	0	0	282.217	1	1	54.1152	23.4138
DATA	2518	31	58	0	0	ASCRP3007472	ASCRP3007472	8151.15	2912.89	3.903711e+003	3.903809e+002	4129	23	6.803904e+000	0	0	0	0	0	0	4084.97	1	1	50.1463	23.6897
DATA	2519	31	59	0	0	ASCRP3013542	ASCRP3013542	8176.37	2912.79	1.429265e+002	1.455954e+001	195	24	6.980091e+000	0	0	0	0	0	0	149.379	1	1	49.5074	23.6897
DATA	2520	31	60	0	0	ASCRP3011462	ASCRP3011462	8201.57	2912.82	9.936041e+002	9.939925e+001	1087	22	6.187049e+000	0	0	0	0	0	0	1037.14	1	1	49.5074	20.2903
DATA	2521	31	61	0	0	ASCRP3012201	ASCRP3012201	8227.43	2912.81	7.606835e+002	7.611920e+001	843.5	23	5.655515e+000	0	0	0	0	0	0	792.97	1	1	49.5074	22.2121
DATA	2522	31	62	0	0	ASCRP3006477	ASCRP3006477	8252.5	2913	3.543775e+001	4.507620e+000	84	20	6.941848e+000	0	0	0	0	0	0	36.894	1	1	54.1152	21.5484
DATA	2523	31	63	0	0	ASCRP3000126	ASCRP3000126	8278.07	2912.84	5.647487e+002	5.654371e+001	635	22	6.914503e+000	0	0	0	0	0	0	587.222	1	1	51.7088	21.8966
DATA	2524	31	64	0	0	ASCRP3009530	ASCRP3009530	8303.59	2912.91	2.193314e+002	2.211022e+001	272	24	6.408123e+000	0	0	0	0	0	0	227.779	1	1	49.1849	23.7241
DATA	2525	31	65	0	0	ASCRP3004663	ASCRP3004663	8328.96	2912.79	2.245184e+002	2.262524e+001	280	19	5.604043e+000	0	0	0	0	0	0	232.903	1	1	48.5334	20.303
DATA	2526	31	66	0	0	ASCRP3012423	ASCRP3012423	8354.17	2913	3.259328e+002	3.271322e+001	382	20	4.693746e+000	0	0	0	0	0	0	337.744	1	1	46.8651	20.9688
DATA	2527	31	67	0	0	ASCRP3005478	ASCRP3005478	8379.79	2912.81	3.637740e+002	3.648510e+001	418	23	5.554423e+000	0	0	0	0	0	0	376.612	1	1	47.5395	22.5806
DATA	2528	31	68	0	0	ASCRP3005344	ASCRP3005344	8405.12	2913	2.494685e+002	2.510390e+001	307	24.5	6.657434e+000	0	0	0	0	0	0	258.064	1	1	49.8279	24.3929
DATA	2529	31	69	0	0	ASCRP3008701	ASCRP3008701	8430.51	2912.87	5.353272e+001	6.043771e+000	105.5	21.5	5.751969e+000	0	0	0	0	0	0	55.344	1	1	47.8731	22.2917
DATA	2530	31	70	0	0	AS_circRNA_control208	AS_circRNA_control208	8455.72	2912.91	2.144053e+003	2.144236e+002	2272	22	4.360663e+000	0	0	0	0	0	0	2215.67	1	1	48.8603	20.8462
DATA	2531	31	71	0	0	ASCRP3003971	ASCRP3003971	8481.35	2912.89	6.511354e+001	7.090621e+000	114	22	4.651165e+000	0	0	0	0	0	0	67.2759	1	1	48.8603	21.4333
DATA	2532	31	72	0	0	ASCRP3011986	ASCRP3011986	8506.75	2913	1.122936e+002	1.157483e+001	162	23.5	4.837832e+000	0	0	0	0	0	0	116.03	1	1	49.1849	22.7308
DATA	2533	31	73	0	0	ASCRP3008351	ASCRP3008351	8532.13	2912.92	4.643309e+000	2.843940e+000	51	22	6.322413e+000	0	0	0	0	0	0	4.79957	1	0	46.8651	22.4828
DATA	2534	31	74	0	0	ASCRP3004867	ASCRP3004867	8557.52	2912.92	5.811309e+002	5.818070e+001	643.5	24	6.052109e+000	0	0	0	0	0	0	601.099	1	1	49.8279	23.7813
DATA	2535	31	75	0	0	ASCRP3002236	ASCRP3002236	8582.84	2912.94	3.198345e+001	4.251453e+000	78	23	4.432897e+000	0	0	0	0	0	0	33.1166	1	1	49.1849	22.9333
DATA	2536	31	76	1028	1	(+)E1A_r60_a104	E1A_r60_a104	8608.47	2913.33	3.318586e+000	2.816649e+000	49	21	5.129852e+000	0	0	0	0	0	0	3.441	1	0	47.8731	22.3462
DATA	2537	31	77	0	0	Negative010	Negative010	8633.6	2912.94	3.046101e+002	3.058868e+001	364.5	23	3.919157e+000	0	0	0	0	0	0	316.436	1	1	50.7771	21.7857
DATA	2538	31	78	0	0	ASCRP3000966	ASCRP3000966	8659	2913	1.505670e+001	3.166291e+000	63	19	6.288067e+000	0	0	0	0	0	0	15.6774	1	1	65	20.8387
DATA	2539	31	79	0	0	ASCRP3008053	ASCRP3008053	8684.5	2913	1.548810e+002	1.573518e+001	207	27.5	6.790516e+000	0	0	0	0	0	0	161.721	1	1	54.1152	25.5
DATA	2540	31	80	0	0	ASCRP3009720	ASCRP3009720	8709.5	2913	1.114241e+002	1.148118e+001	164.5	23.5	6.465559e+000	0	0	0	0	0	0	116.729	1	1	54.1152	23.3
DATA	2541	31	81	0	0	ASCRP3010195	ASCRP3010195	8735.46	2912.95	2.466295e+001	3.699374e+000	72	20.5	4.727349e+000	0	0	0	0	0	0	25.9411	1	1	49.8279	21.5
DATA	2542	31	82	0	0	ASCRP3010032	ASCRP3010032	8760.56	2913.03	2.362474e+001	3.621617e+000	72.5	22	6.211971e+000	0	0	0	0	0	0	24.9608	1	1	49.1849	23.5405
DATA	2543	32	1	0	0	ASCRP3010051	ASCRP3010051	6716.32	2919.38	3.696865e+002	3.708453e+001	409	24	7.146720e+000	0	0	0	0	0	0	366.011	1	1	51.0895	25.7805
DATA	2544	32	2	0	0	ASCRP3013037	ASCRP3013037	6741.62	2919.63	1.296664e+002	1.329578e+001	178.5	20	7.267242e+000	0	0	0	0	0	0	127.909	1	1	50.7771	21.7931
DATA	2545	32	3	0	0	ASCRP3009130	ASCRP3009130	6766.97	2919.3	8.032034e+002	8.037445e+001	839	20.5	5.022041e+000	0	0	0	0	0	0	789.934	1	1	53.8203	20.0357
DATA	2546	32	4	0	0	ASCRP3009518	ASCRP3009518	6792.53	2919.53	1.605479e+001	3.363807e+000	64	22	5.528481e+000	0	0	0	0	0	0	15.752	1	1	50.1463	22.7778
DATA	2547	32	5	0	0	ASCRP3007441	ASCRP3007441	6817.61	2919.5	1.430041e+002	1.460378e+001	187	19	4.984309e+000	0	0	0	0	0	0	140.06	1	1	51.7088	19.48
DATA	2548	32	6	0	0	CUST_14_PI418767722	NM_004309	6843.38	2919.37	1.176146e+003	1.176519e+002	1187	22	6.045463e+000	0	0	0	0	0	0	1150.48	1	1	50.7771	21.9524
DATA	2549	32	7	0	0	ASCRP3001123	ASCRP3001123	6868.58	2919.57	1.504922e+001	3.326858e+000	60	22	7.121768e+000	0	0	0	0	0	0	14.7103	1	1	57.5363	22.1429
DATA	2550	32	8	0	0	ASCRP3008660	ASCRP3008660	6894.09	2919.41	4.056739e+002	4.067581e+001	438	21	5.117123e+000	0	0	0	0	0	0	396.436	1	1	54.4085	21.5806
DATA	2551	32	9	0	0	CUST_11_PI418767722	NM_001003	6919.07	2919.4	1.872118e+002	1.895487e+001	229.5	24	4.354456e+000	0	0	0	1	0	0	182.981	1	1	51.0895	24.1935
DATA	2552	32	10	66	-1	(-)3xSLv1	NegativeControl	6944.66	2919.36	3.015621e+000	2.965528e+000	40	22	6.211687e+000	0	0	0	0	0	0	-6.36891	0	0	50.4627	21.9667
DATA	2553	32	11	0	0	A_23_P253524	NM_001813	6970.26	2919.36	1.705767e+002	1.731305e+001	212	21	5.758821e+000	0	0	0	0	0	0	166.979	1	1	51.0895	21.1429
DATA	2554	32	12	0	0	ASCRP3008770	ASCRP3008770	6995.37	2919.69	2.467308e+002	2.484987e+001	289	22	5.644104e+000	0	0	0	0	0	0	241.834	1	1	47.8731	21.4516
DATA	2555	32	13	0	0	ASCRP3006420	ASCRP3006420	7020.87	2919.58	2.357054e+002	2.375495e+001	282	21	4.961428e+000	0	0	0	0	0	0	231.393	1	1	48.8603	21.5172
DATA	2556	32	14	0	0	ASCRP3007542	ASCRP3007542	7046.24	2919.72	1.170165e+002	1.206748e+001	159	21	4.992229e+000	0	0	0	0	0	0	115.088	1	1	48.2044	21.8788
DATA	2557	32	15	0	0	ASCRP3001042	ASCRP3001042	7071.56	2919.79	3.926496e+001	4.906814e+000	86	22.5	5.327954e+000	0	0	0	0	0	0	38.698	1	1	49.1849	23
DATA	2558	32	16	0	0	ASCRP3012565	ASCRP3012565	7097	2919.79	2.287489e+002	2.306254e+001	272	24	7.977050e+000	0	0	0	0	0	0	225.964	1	1	51.4001	24.7667
DATA	2559	32	17	0	0	ASCRP3010373	ASCRP3010373	7122.53	2919.78	3.544674e+001	4.598018e+000	82	22.5	4.941992e+000	0	0	0	0	0	0	35.1023	1	1	49.1849	23.1429
DATA	2560	32	18	0	0	ASCRP3011223	ASCRP3011223	7147.84	2919.95	1.145420e+002	1.182079e+001	157	22.5	4.102144e+000	0	0	0	0	0	0	113.726	1	1	49.1849	22
DATA	2561	32	19	0	0	ASCRP3000704	ASCRP3000704	7173.3	2919.7	2.631632e+002	2.647705e+001	309	21.5	4.954137e+000	0	0	0	0	0	0	262.011	1	1	48.5334	21.25
DATA	2562	32	20	0	0	ASCRP3011636	ASCRP3011636	7198.56	2919.79	2.637307e+002	2.653255e+001	312	24	6.744418e+000	0	0	0	0	0	0	263.322	1	1	49.1849	23.5556
DATA	2563	32	21	0	0	ASCRP3013173	ASCRP3013173	7223.9	2919.69	4.657927e+002	4.666922e+001	518.5	23.5	6.398661e+000	0	0	0	0	0	0	466.435	1	1	48.8603	23.1667
DATA	2564	32	22	0	0	ASCRP3000715	ASCRP3000715	7249.65	2919.82	8.737044e+000	3.016748e+000	54	24	5.476575e+000	0	0	0	0	0	0	8.77561	1	0	49.1849	24.3529
DATA	2565	32	23	0	0	ASCRP3005054	ASCRP3005054	7274.91	2919.93	1.483480e+002	1.511154e+001	193	22	4.337050e+000	0	0	0	0	0	0	149.451	1	1	54.4085	22.32
DATA	2566	32	24	0	1	ETG10_195139	ETG10_195139	7300.41	2919.77	1.945140e+002	1.966200e+001	239	24.5	5.836469e+000	0	0	0	0	0	0	196.559	1	1	48.5334	23.7333
DATA	2567	32	25	0	0	ASCRP3004579	ASCRP3004579	7325.5	2919.82	1.453401e+002	1.481302e+001	195	23	4.050407e+000	0	0	0	0	0	0	147.308	1	1	49.1849	21.3333
DATA	2568	32	26	0	0	ASCRP3013365	ASCRP3013365	7350.84	2919.92	8.240981e+002	8.245917e+001	891.5	23	5.341768e+000	0	0	0	0	0	0	837.755	1	1	52.0157	21.9655
DATA	2569	32	27	0	0	ASCRP3003826	ASCRP3003826	7376.43	2919.82	1.176650e+002	1.210543e+001	168	21.5	5.397317e+000	0	0	0	0	0	0	119.973	1	1	49.5074	22.2
DATA	2570	32	28	0	0	ASCRP3011292	ASCRP3011292	7401.63	2919.78	4.034041e+002	4.043999e+001	459	23	5.998100e+000	0	0	0	0	0	0	412.501	1	1	49.5074	23.1481
DATA	2571	32	29	0	0	ASCRP3001952	ASCRP3001952	7427.25	2919.7	9.992690e+001	1.038520e+001	150	19	5.672733e+000	0	0	0	0	0	0	102.472	1	1	47.5395	20.4286
DATA	2572	32	30	0	0	ASCRP3010301	ASCRP3010301	7452.56	2919.78	1.504837e+002	1.531041e+001	189	21	7.182706e+000	0	0	0	0	0	0	154.738	1	1	50.4627	22.0357
DATA	2573	32	31	0	0	ASCRP3006874	ASCRP3006874	7477.99	2919.86	1.302149e+003	1.302453e+002	1374	23	6.849904e+000	0	0	0	0	0	0	1342.48	1	1	46.8651	23.7241
DATA	2574	32	32	0	0	ASCRP3005512	ASCRP3005512	7503.25	2920	1.506052e+002	1.531970e+001	200	26	6.806859e+000	0	0	0	0	0	0	155.658	1	1	49.1849	25.7778
DATA	2575	32	33	0	0	ASCRP3006361	ASCRP3006361	7528.53	2919.91	5.092691e+001	5.811362e+000	98.5	20	4.531499e+000	0	0	0	0	0	0	52.7615	1	1	48.5334	20.5
DATA	2576	32	34	0	0	ASCRP3007599	ASCRP3007599	7554.18	2919.87	3.465540e+001	4.450921e+000	81.5	21	4.717375e+000	0	0	0	0	0	0	35.9858	1	1	46.8651	21.4167
DATA	2577	32	35	0	0	ASCRP3004090	ASCRP3004090	7579.67	2919.99	2.834174e+000	2.792408e+000	49	19.5	5.477226e+000	0	0	0	0	0	0	1.79172	0	0	48.8603	20.5
DATA	2578	32	36	0	0	ASCRP3003921	ASCRP3003921	7604.85	2919.9	8.264871e+002	8.269550e+001	916	19	5.686847e+000	0	0	0	0	0	0	861.708	1	1	52.0157	19.7333
DATA	2579	32	37	0	0	ASCRP3001705	ASCRP3001705	7630.35	2919.89	6.265622e+002	6.271771e+001	700	21	4.811045e+000	0	0	0	0	0	0	654.446	1	1	49.5074	21.1154
DATA	2580	32	38	0	0	ASCRP3010876	ASCRP3010876	7655.57	2919.81	2.642672e+002	2.657172e+001	318	24	6.294732e+000	0	0	0	0	0	0	276.478	1	1	49.5074	23.0968
DATA	2581	32	39	0	0	CUST_13_PI418767722	NM_005022	7681.5	2920	7.224223e+004	7.224223e+003	75808	22	5.630777e+000	0	0	0	0	0	0	75692	1	1	54.1152	22.3125
DATA	2582	32	40	0	1	RC8	RC8	7706.5	2920	2.811207e+000	2.764509e+000	43	23	4.340653e+000	0	0	0	0	0	0	-4.54707	0	0	54.1152	22.2143
DATA	2583	32	41	0	0	ASCRP3005205	ASCRP3005205	7732	2920	1.708923e+002	1.731090e+001	224	21.5	3.207135e+000	0	0	0	0	0	0	179.481	1	1	54.9904	21.7143
DATA	2584	32	42	0	0	ASCRP3003726	ASCRP3003726	7757.29	2919.89	8.223453e+002	8.228080e+001	893	19	5.639740e+000	0	0	0	0	0	0	864.494	1	1	49.1849	20.84
DATA	2585	32	43	0	0	ASCRP3010043	ASCRP3010043	7782.6	2919.74	9.970271e+000	2.931427e+000	57	22	4.147288e+000	0	0	0	0	0	0	10.4894	1	0	49.1849	21
DATA	2586	32	44	0	0	ASCRP3009956	ASCRP3009956	7808.13	2920	3.164826e+002	3.176796e+001	385	23	7.239690e+000	0	0	0	0	0	0	333.147	1	1	48.5334	23.4815
DATA	2587	32	45	0	0	ASCRP3002251	ASCRP3002251	7833.5	2919.82	1.163608e+002	1.195754e+001	168	23	6.517124e+000	0	0	0	0	0	0	122.541	1	1	49.1849	22.5172
DATA	2588	32	46	0	0	ASCRP3013393	ASCRP3013393	7858.76	2920.02	9.672712e+002	9.676630e+001	1058	22	6.425166e+000	0	0	0	0	0	0	1018.86	1	1	51.0895	23.6
DATA	2589	32	47	0	0	A_23_P82738	NM_012415	7884.41	2919.91	3.921694e+001	4.791606e+000	87	23	6.961541e+000	0	0	0	0	0	0	41.3117	1	1	49.8279	24.0345
DATA	2590	32	48	0	0	ASCRP3000612	ASCRP3000612	7909.68	2920	8.040194e+000	2.868430e+000	52	21	5.792200e+000	0	0	0	0	0	0	8.46875	1	0	46.1809	21.5429
DATA	2591	32	49	0	0	ASCRP3009424	ASCRP3009424	7935	2920.03	1.512384e+003	1.512635e+002	1627	23	1.058768e+001	0	0	0	0	0	0	1592.59	1	1	46.8651	25.9677
DATA	2592	32	50	0	0	ASCRP3001069	ASCRP3001069	7960.25	2919.88	6.251645e+001	6.831854e+000	113	22	5.755432e+000	0	0	0	0	0	0	65.8065	1	1	48.8603	22.1875
DATA	2593	32	51	0	0	ASCRP3012168	ASCRP3012168	7985.74	2920.09	1.262352e+002	1.292104e+001	180	23	7.121967e+000	0	0	0	0	0	0	132.802	1	1	49.8279	22.9048
DATA	2594	32	52	0	0	ASCRP3010495	ASCRP3010495	8011.37	2920.03	5.394309e+001	6.058779e+000	101.5	22	5.842179e+000	0	0	0	0	0	0	56.7108	1	1	49.1849	21.1481
DATA	2595	32	53	0	0	ASCRP3009555	ASCRP3009555	8036.65	2920.25	6.004949e+001	6.609259e+000	110	23	5.629086e+000	0	0	0	0	0	0	63.0781	1	1	52.0157	23.0741
DATA	2596	32	54	0	0	ASCRP3001762	ASCRP3001762	8062.18	2920.18	6.690058e+001	7.238346e+000	117	21	6.474101e+000	0	0	0	0	0	0	70.2107	1	1	50.7771	22.2258
DATA	2597	32	55	0	0	ASCRP3011328	ASCRP3011328	8087.35	2920.11	1.403176e+002	1.430183e+001	189	21	4.663690e+000	0	0	0	0	0	0	147.113	1	1	50.1463	20.8
DATA	2598	32	56	0	0	ASCRP3012136	ASCRP3012136	8113	2920.46	2.094296e+001	3.472152e+000	66	23	6.064359e+000	0	0	0	0	0	0	21.9319	1	1	55.8519	22.5357
DATA	2599	32	57	0	0	ASCRP3004522	ASCRP3004522	8138.42	2920.29	1.091172e+002	1.125846e+001	164	26	5.493067e+000	0	0	0	0	0	0	114.138	1	1	50.7771	24.5926
DATA	2600	32	58	0	0	ASCRP3009368	ASCRP3009368	8163.58	2920.43	1.016039e+001	2.956140e+000	55.5	24	6.910939e+000	0	0	0	0	0	0	10.6148	1	0	57.5363	23.7586
DATA	2601	32	59	0	0	ASCRP3013585	ASCRP3013585	8189.23	2920.01	2.603676e+002	2.618470e+001	319	22	6.830375e+000	0	0	0	0	0	0	271.681	1	1	49.5074	21.0333
DATA	2602	32	60	0	1	ETG10_234183	ETG10_234183	8214.5	2920.5	3.702773e+000	2.807703e+000	51	22	5.766026e+000	0	0	0	0	0	0	3.85846	1	0	57.5363	21.4
DATA	2603	32	61	0	0	ASCRP3009681	ASCRP3009681	8239.88	2920.27	1.869503e+003	1.869711e+002	1998	18	6.567424e+000	0	0	0	0	0	0	1945.67	1	1	52.3208	19.8519
DATA	2604	32	62	0	0	ASCRP3002586	ASCRP3002586	8265.41	2920.09	2.714311e+001	3.892623e+000	76	22	6.128583e+000	0	0	0	0	0	0	28.2136	1	1	50.4627	22.1786
DATA	2605	32	63	0	0	ASCRP3005040	ASCRP3005040	8290.73	2920.28	2.809439e+002	2.823294e+001	346	24.5	6.957121e+000	0	0	0	0	0	0	291.658	1	1	52.9257	23.1923
DATA	2606	32	64	0	0	ASCRP3004257	ASCRP3004257	8315.96	2920.16	3.825503e+001	4.738877e+000	88	24	7.027274e+000	0	0	0	0	0	0	39.6684	1	1	50.1463	22.5152
DATA	2607	32	65	0	0	ASCRP3002325	ASCRP3002325	8341.69	2920.33	2.847306e+000	2.804881e+000	49.5	22	6.122910e+000	0	0	0	0	0	0	1.71171	0	0	48.8603	22.4815
DATA	2608	32	66	0	0	ASCRP3005997	ASCRP3005997	8367.1	2920.39	2.990675e+001	4.098732e+000	78	22	3.960253e+000	0	0	0	0	0	0	30.9465	1	1	51.4001	21.7941
DATA	2609	32	67	0	0	ASCRP3004416	ASCRP3004416	8392.53	2920.08	3.961076e+001	4.853682e+000	87	24	4.342528e+000	0	0	0	0	0	0	40.955	1	1	50.4627	23.6296
DATA	2610	32	68	0	0	A_23_P139509	NM_016570	8417.58	2920.43	4.035603e+001	4.915840e+000	86.5	22	7.612237e+000	0	0	0	0	0	0	41.6957	1	1	57.5363	24.1154
DATA	2611	32	69	0	0	ASCRP3004951	ASCRP3004951	8443.11	2920.5	5.251732e+000	2.857127e+000	52.5	22	5.725091e+000	0	0	0	0	0	0	5.42332	1	0	56.9804	21.88
DATA	2612	32	70	0	0	ASCRP3005398	ASCRP3005398	8468.5	2920.29	1.256635e+002	1.287651e+001	180	21	5.438641e+000	0	0	0	0	0	0	129.736	1	1	49.1849	20.3103
DATA	2613	32	71	0	0	ASCRP3007192	ASCRP3007192	8493.79	2920.4	1.404763e+002	1.432578e+001	190	24	6.259681e+000	0	0	0	0	0	0	145.023	1	1	50.1463	23.2941
DATA	2614	32	72	0	0	ASCRP3001353	ASCRP3001353	8519.33	2920.48	5.678653e+001	6.335256e+000	105	23	5.151549e+000	0	0	0	0	0	0	58.6382	1	1	51.0895	22.3333
DATA	2615	32	73	0	0	ASCRP3012024	ASCRP3012024	8544.7	2920.38	2.533682e+002	2.549184e+001	315	24	5.794250e+000	0	0	0	0	0	0	261.777	1	1	52.0157	24.36
DATA	2616	32	74	0	0	ASCRP3011475	ASCRP3011475	8570.11	2920.5	1.482501e+001	3.172292e+000	61.5	23.5	5.935133e+000	0	0	0	0	0	0	15.3305	1	1	56.9804	23
DATA	2617	32	75	0	0	ASCRP3000240	ASCRP3000240	8595.29	2920.34	6.002919e+002	6.009450e+001	669	22	4.895704e+000	0	0	0	0	0	0	621.55	1	1	51.7088	22.1765
DATA	2618	32	76	0	0	ASCRP3009294	ASCRP3009294	8620.8	2920.13	3.157832e+000	2.814028e+000	52	22	4.141032e+000	0	0	0	0	0	0	3.27522	1	0	46.8651	20.5
DATA	2619	32	77	0	0	Negative010	Negative010	8646.14	2920.56	3.127553e+002	3.139977e+001	371	22	4.637340e+000	0	0	0	0	0	0	325.057	1	1	54.9904	20.8276
DATA	2620	32	78	0	0	ASCRP3005757	ASCRP3005757	8671.58	2920.57	2.696575e+004	2.696576e+003	28170.5	25	7.281671e+000	0	0	0	0	0	0	28099.6	1	1	57.5363	24.0909
DATA	2621	32	79	0	0	ASCRP3009750	ASCRP3009750	8697.13	2920.39	2.478655e+003	2.478811e+002	2532.5	24	6.419476e+000	0	0	0	0	0	0	2591.05	1	1	54.9904	24.375
DATA	2622	32	80	0	0	ASCRP3010905	ASCRP3010905	8722.42	2920.57	1.035452e+002	1.071715e+001	157	21	5.207516e+000	0	0	0	0	0	0	108.637	1	1	57.5363	20.7586
DATA	2623	32	81	0	0	ASCRP3000486	ASCRP3000486	8748.05	2920.38	1.666984e+002	1.689552e+001	223	20.5	4.551636e+000	0	0	0	0	0	0	175.656	1	1	49.5074	21.25
DATA	2624	32	82	0	0	ASCRP3012472	ASCRP3012472	8773.3	2920.42	2.702414e+002	2.716258e+001	336	23	6.295361e+000	0	0	0	0	0	0	286.162	1	1	52.3208	22.8466
DATA	2625	33	1	0	0	Negative038	Negative038	6703.42	2926.57	8.303873e+000	3.037710e+000	56	22	5.408377e+000	0	0	0	0	0	0	8.24191	1	0	57.5363	22.1037
DATA	2626	33	2	0	0	A_23_P67042	NM_017947	6728.78	2926.84	7.390697e+001	7.951711e+000	119	23	7.074415e+000	0	0	0	0	0	0	73.0601	1	1	50.4627	22.7879
DATA	2627	33	3	0	0	CUST_3_PI418767722	NM_002539	6754.42	2926.57	2.993544e+000	2.943817e+000	44	20	4.608570e+000	0	0	0	0	0	0	-2.44933	0	0	57.5363	19.8966
DATA	2628	33	4	0	0	ASCRP3003685	ASCRP3003685	6779.56	2926.74	1.358425e+003	1.358746e+002	1371	22	3.399510e+000	0	0	0	0	0	0	1334.73	1	1	49.5074	22.84
DATA	2629	33	5	0	0	ASCRP3012339	ASCRP3012339	6805	2926.54	4.500948e+002	4.510657e+001	488	20	6.581434e+000	0	0	0	0	0	0	441.31	1	1	55.8519	20.6207
DATA	2630	33	6	0	0	ASCRP3007507	ASCRP3007507	6830.5	2927	1.461693e+002	1.491411e+001	186	22	7.622792e+000	0	0	0	0	0	0	143.099	1	1	54.1152	22.1176
DATA	2632	33	8	0	0	Negative033	Negative033	6881.34	2926.72	8.086299e+000	3.075164e+000	56	21.5	5.330602e+000	0	0	0	0	0	0	7.9044	1	0	47.5395	21.3125
DATA	2633	33	9	0	0	ASCRP3009395	ASCRP3009395	6906.32	2926.96	5.421943e+001	6.180707e+000	98	22	5.065722e+000	0	0	0	0	0	0	52.997	1	1	49.5074	21.6923
DATA	2634	33	10	0	0	ASCRP3000928	ASCRP3000928	6932.03	2926.96	3.469622e+001	4.564604e+000	81	23	5.395766e+000	0	0	0	0	0	0	33.9262	1	1	46.8651	23.3429
DATA	2635	33	11	0	0	ASCRP3013316	ASCRP3013316	6957.51	2926.63	2.435694e+001	3.836270e+000	70	23	5.783198e+000	0	0	0	0	0	0	23.834	1	1	48.5334	22.2857
DATA	2636	33	12	0	1	RC6	RC6	6982.36	2926.75	3.010695e+000	2.960684e+000	41.5	22	5.303265e+000	0	0	0	0	0	0	-3.79681	0	0	46.8651	21.7308
DATA	2637	33	13	0	0	ASCRP3012546	ASCRP3012546	7008.3	2926.83	2.094298e+002	2.115062e+001	253	20	5.256230e+000	0	0	0	0	0	0	205.446	1	1	49.8279	21.1935
DATA	2638	33	14	0	0	ASCRP3001419	ASCRP3001419	7033.65	2926.93	2.145565e+002	2.165770e+001	257	22	4.390520e+000	0	0	0	0	0	0	210.83	1	1	49.1849	22.88
DATA	2639	33	15	0	0	ASCRP3005827	ASCRP3005827	7059.09	2926.93	2.583850e+001	3.918372e+000	71.5	22	5.831439e+000	0	0	0	0	0	0	25.4391	1	1	54.4085	22.4545
DATA	2640	33	16	0	0	ASCRP3010231	ASCRP3010231	7084.55	2927	4.616129e+001	5.472519e+000	94	22	7.806807e+000	0	0	0	0	0	0	45.5464	1	1	48.5334	22.7097
DATA	2641	33	17	0	0	ASCRP3003563	ASCRP3003563	7109.62	2927	1.533519e+001	3.309294e+000	60	22	6.924670e+000	0	0	0	0	0	0	15.1661	1	1	49.1849	23.3929
DATA	2642	33	18	0	0	ASCRP3002377	ASCRP3002377	7135.31	2926.97	7.276991e+002	7.282867e+001	762	22	3.320141e+000	0	0	0	0	0	0	721.515	1	1	47.2035	21.76
DATA	2643	33	19	0	0	ASCRP3005602	ASCRP3005602	7160.49	2926.96	1.604317e+002	1.630627e+001	203.5	22	3.162278e+000	0	0	0	0	0	0	159.489	1	1	49.8279	22
DATA	2644	33	20	0	0	ASCRP3005783	ASCRP3005783	7185.69	2926.82	1.053320e+002	1.092761e+001	149	22.5	5.571505e+000	0	0	0	0	0	0	105.002	1	1	48.8603	23.5417
DATA	2645	33	21	0	0	ASCRP3009045	ASCRP3009045	7211.5	2926.62	5.295627e+001	6.038097e+000	102	23	6.577565e+000	0	0	0	0	0	0	52.9444	1	1	47.8731	22.6667
DATA	2646	33	22	0	0	ASCRP3004892	ASCRP3004892	7237.03	2927.15	1.323815e+001	3.180913e+000	59	24	6.329943e+000	0	0	0	0	0	0	13.2741	1	0	46.8651	23.4545
DATA	2647	33	23	0	0	ASCRP3001528	ASCRP3001528	7261.98	2927.06	7.234725e+001	7.788335e+000	118	23	6.396004e+000	0	0	0	0	0	0	72.7561	1	1	51.4001	22.8621
DATA	2648	33	24	0	0	ASCRP3001192	ASCRP3001192	7287.44	2927	4.448941e+003	4.449034e+002	4436.5	24	6.046826e+000	0	0	0	0	0	0	4487.56	1	1	49.8279	23.1111
DATA	2649	33	25	0	0	ASCRP3001376	ASCRP3001376	7312.98	2926.91	1.002118e+003	1.002528e+002	1045	22.5	5.029299e+000	0	0	0	0	0	0	1013.87	1	1	50.1463	21.5769
DATA	2650	33	26	0	0	ASCRP3007211	ASCRP3007211	7338.38	2926.78	9.288130e+001	9.717899e+000	141	22	4.469587e+000	0	0	0	0	0	0	94.2526	1	1	48.8603	21.1481
DATA	2651	33	27	0	0	ASCRP3000889	ASCRP3000889	7363.72	2926.91	3.271506e+002	3.283893e+001	378.5	20	6.152716e+000	0	0	0	0	0	0	332.957	1	1	48.8603	20.5484
DATA	2652	33	28	0	0	ASCRP3005394	ASCRP3005394	7389	2927	8.873673e+002	8.878222e+001	941	20	5.257473e+000	0	0	0	0	0	0	905.724	1	1	51.4001	21.4444
DATA	2653	33	29	0	0	ASCRP3010969	ASCRP3010969	7414.5	2927	1.541798e+001	3.225686e+000	63	22	6.509841e+000	0	0	0	0	0	0	15.7817	1	1	54.1152	22.5938
DATA	2654	33	30	0	0	ASCRP3012580	ASCRP3012580	7440	2927	3.359928e+000	2.845450e+000	49	23.5	8.815252e+000	0	0	0	0	0	0	3.44871	1	0	54.9904	25.0313
DATA	2655	33	31	0	0	ASCRP3013028	ASCRP3013028	7465.38	2926.96	3.103977e+002	3.116743e+001	369	21	7.293462e+000	0	0	0	0	0	0	319.446	1	1	48.2044	21.8621
DATA	2656	33	32	0	0	ASCRP3004632	ASCRP3004632	7490.79	2926.81	1.170774e+003	1.171112e+002	1245	23	5.518681e+000	0	0	0	0	0	0	1207.99	1	1	47.5395	22.9259
DATA	2657	33	33	0	0	ASCRP3009647	ASCRP3009647	7516.14	2927.05	3.098766e+001	4.179154e+000	76	22.5	5.838930e+000	0	0	0	0	0	0	32.0497	1	1	48.2044	23.1
DATA	2658	33	34	0	0	ASCRP3004853	ASCRP3004853	7541.56	2926.97	5.983590e+002	5.990127e+001	673	19	3.935156e+000	0	0	0	0	0	0	620.294	1	1	49.1849	20.1786
DATA	2659	33	35	130	1	(+)eQC-39	EQC	7566.92	2926.92	1.204672e+001	3.040455e+000	58	20.5	4.791107e+000	0	0	0	0	0	0	12.5153	1	0	47.8731	21.2083
[truncated: 1,959,369 more chars]
