# Supplementary material for: CircRNA_036186 mediates HNSCC progression by regulating 14-3-3ζ
Source: Front Oncol. 2024 Dec 3;14:1498139. doi: 10.3389/fonc.2024.1498139 (PMC11649647; doi:10.3389/fonc.2024.1498139)
Supplement: Supplementary file 1 [file DataSheet1.zip › Supplementary Material/C9.gpr]

ATF	1.0
38	56    
"Type=GenePix Results 3"
"DateTime=2016/08/24 16:42:02"
"Settings="
"GalFile="
"PixelSize=10"
"Wavelengths=635	532"
"ImageFiles="
"NormalizationMethod=None"
"NormalizationFactors=1	1"
"JpegImage="
"StdDev=Type 1"
"RatioFormulations=W1/W2 (635/532)"
"FeatureType=Circular"
"Barcode="
"BackgroundSubtraction=LocalFeature"
"ImageOrigin=4040, 4840"
"JpegOrigin=4450, 5060"
"Creator=GenePix Pro 6.0.1.27"
"Scanner=GenePix 4000B [117241]"
"FocusPosition=0"
"Temperature=35.91"
"LinesAveraged=1"
"Comment="
"PMTGain=500	460"
"ScanPower=33	33"
"LaserPower=4.16	4.14"
"Filters=<Empty>	<Empty>"
"ScanRegion=404,484,1808,5892"
"Supplier=Exiqon A/S"
"Product=miRCURY LNA microRNA Array, 7th generation - hsa, mmu & rno"
"ProductDate=March 2012"
"ProductNumber=208500,208501,208502,208510,208520,208521,208522"
"LotNumberRange=35114-35114"
"Organism(s)=Homo sapiens, Human Epstein-barr virus, Human Human herpesvirus 5, Human Human immunodeficiency virus 1, Human Human herpesvirus 1, Human Human herpesvirus 8, Simian Simian virus 40, Human JC polyomavirus, Human BK polyomavirus, Human Merkel cell polyomavirus, Human Herpes simplex virus 2, Human Herpes B virus, Human Herpesvirus saimiri strain A11, Human Human herpesvirus 6B"
"GalFileCreationDate=2016-08-08 15:13"
"ArrayContents_DesignedFor=miRBase 18.0"
"ArrayContents_CurrentNameColumn=miRBase 21.0"
"ArrayContents_CurrentNameColumnCoverage=Homo sapiens and related vira:75.21%"
"Block"	"Column"	"Row"	"Name"	"ID"	"X"	"Y"	"Dia."	"F635 Median"	"F635 Mean"	"F635 SD"	"F635 CV"	"B635"	"B635 Median"	"B635 Mean"	"B635 SD"	"B635 CV"	"% > B635+1SD"	"% > B635+2SD"	"F635 % Sat."	"F532 Median"	"F532 Mean"	"F532 SD"	"F532 CV"	"B532"	"B532 Median"	"B532 Mean"	"B532 SD"	"B532 CV"	"% > B532+1SD"	"% > B532+2SD"	"F532 % Sat."	"Ratio of Medians (635/532)"	"Ratio of Means (635/532)"	"Median of Ratios (635/532)"	"Mean of Ratios (635/532)"	"Ratios SD (635/532)"	"Rgn Ratio (635/532)"	"Rgn R2 (635/532)"	"F Pixels"	"B Pixels"	"Circularity"	"Sum of Medians (635/532)"	"Sum of Means (635/532)"	"Log Ratio (635/532)"	"F635 Median - B635"	"F532 Median - B532"	"F635 Mean - B635"	"F532 Mean - B532"	"F635 Total Intensity"	"F532 Total Intensity"	"SNR 635"	"SNR 532"	"Flags"	"Normalize"	"Autoflag"
1	1	1	"Hy3"	"13138"	4650	5290	100	34	34	6	17	34	34	34	7	20	11	1	0	124	739	946	128	82	82	84	23	27	60	48	0	0.000	0.000	0.062	0.040	11.006	0.000	0.000	80	532	100	42	657	Error	0	42	0	657	2706	59120	0.000	28.478	0	0	0
1	2	1	"hsa-miR-23a-5p"	"42638"	4840	5300	100	32	33	6	18	34	34	33	6	18	7	0	0	94	106	45	42	86	86	90	40	44	26	10	0	-0.250	-0.050	0.222	0.231	4.407	-0.010	0.003	80	493	100	6	19	Error	-2	8	-1	20	2600	8476	0.000	0.400	0	0	0
1	3	1	""	"42888"	5020	5310	100	33	33	6	18	34	34	34	6	17	12	3	0	689	533	334	62	86	86	89	25	28	78	71	0	-0.002	-0.002	0.012	0.021	7.509	0.000	0.000	80	462	100	602	446	Error	-1	603	-1	447	2673	42651	-0.167	17.760	0	0	0
1	4	1	"ebv-miR-BART1-3p"	"17519"	5190	5300	100	34	33	7	21	34	34	34	6	17	10	2	0	70	74	22	29	86	86	87	24	27	10	0	0	0.000	0.083	0.208	0.219	2.550	-0.009	0.001	80	471	100	-16	-13	Error	0	-16	-1	-12	2657	5922	-0.167	-0.542	0	0	0
1	5	1	""	"17278"	5370	5300	100	33	33	7	21	33	33	34	7	20	13	1	0	83	84	22	26	86	86	88	25	28	12	2	0	0.000	0.000	0.286	0.397	5.423	-0.004	0.000	80	493	100	-3	-2	Error	0	-3	0	-2	2629	6717	-0.143	-0.160	0	0	0
1	6	1	"hsa-miR-921"	"46507"	5560	5300	100	34	34	6	17	34	34	34	7	20	10	1	0	128	129	46	35	87	87	87	24	27	62	41	0	0.000	0.000	0.125	0.119	3.461	-0.008	0.002	80	492	100	41	42	Error	0	41	0	42	2690	10285	0.000	1.750	0	0	0
1	7	1	"hsa-miR-181a-2-3p"	"17928"	5740	5300	100	34	34	6	17	33	33	33	6	18	20	5	0	87	87	22	25	86	86	87	24	27	16	2	0	1.000	1.000	0.462	0.391	3.985	-0.021	0.006	80	474	100	2	2	0.000	1	1	1	1	2757	6971	0.167	0.000	0	0	0
1	8	1	""	"42826"	5920	5300	100	34	34	6	17	33	33	33	6	18	12	3	0	481	438	322	73	85	85	86	24	27	65	62	0	0.003	0.003	0.015	0.025	7.752	-0.002	0.007	80	484	100	397	354	-8.629	1	396	1	353	2682	35012	0.167	14.667	0	0	0
1	9	1	""	"17537"	6110	5300	100	33	33	7	21	33	33	33	6	18	21	2	0	108	154	92	59	85	85	87	24	27	48	45	0	0.000	0.000	0.167	0.130	4.410	-0.003	0.001	80	481	100	23	69	Error	0	23	0	69	2639	12307	0.000	2.792	0	0	0
1	10	1	""	"42722"	6280	5300	100	34	34	6	17	34	34	34	6	17	13	1	0	84	84	23	27	81	81	83	23	27	18	2	0	0.000	0.000	0.191	0.240	4.463	0.000	0.000	80	463	100	3	3	Error	0	3	0	3	2697	6717	0.000	0.043	0	0	0
1	11	1	""	"42645"	6460	5300	100	33	33	6	18	34	34	34	6	17	11	3	0	77	77	24	31	81	81	84	42	50	3	0	0	0.250	0.250	0.264	0.288	3.368	0.010	0.005	80	405	100	-5	-5	-2.000	-1	-4	-1	-4	2657	6157	-0.167	-0.167	0	0	0
1	12	1	""	"46636"	6630	5330	100	33	33	6	18	34	34	34	6	17	5	0	0	83	89	34	38	85	85	87	29	33	21	7	0	0.500	-0.250	0.222	0.270	5.047	-0.005	0.001	80	389	100	-3	3	-1.000	-1	-2	-1	4	2629	7147	-0.167	0.069	0	0	0
1	13	1	"hsa-miR-502-5p"	"11134"	6830	5300	100	33	34	6	17	34	34	34	6	17	17	2	0	90	94	34	36	86	86	87	24	27	32	15	0	-0.250	0.000	0.235	0.205	3.025	-0.012	0.002	80	492	100	3	8	Error	-1	4	0	8	2720	7506	0.000	0.292	0	0	0
1	14	1	""	"17295"	7000	5300	100	34	34	6	17	34	34	34	6	17	16	2	0	1068	797	616	77	85	85	87	23	26	67	63	0	0.000	0.000	0.009	0.017	9.174	0.000	0.000	80	478	100	983	712	Error	0	983	0	712	2736	63781	0.000	30.870	0	0	0
1	15	1	""	"32825"	7180	5300	100	34	34	6	17	34	34	34	6	17	10	3	0	141	211	139	65	83	83	86	23	26	61	51	0	0.000	0.000	0.045	0.060	4.840	0.001	0.000	80	482	100	58	128	Error	0	58	0	128	2706	16895	0.000	5.435	0	0	0
1	16	1	""	"46276"	7360	5300	100	34	35	5	14	34	34	34	6	17	15	2	0	76	81	23	28	83	83	85	23	27	13	6	0	0.000	-0.500	0.232	0.197	2.683	-0.038	0.021	80	474	100	-7	-1	Error	0	-7	1	-2	2770	6474	0.167	-0.174	0	0	0
1	17	1	"hsa-miR-508-5p"	"42812"	7540	5300	100	33	34	6	17	34	34	34	6	17	12	3	0	84	84	25	29	83	83	85	24	28	16	5	0	-1.000	0.000	0.315	0.317	3.852	-0.013	0.003	80	474	100	0	1	Error	-1	1	0	1	2695	6756	0.000	-0.042	0	0	0
1	18	1	"hsa-miR-19b-2-5p"	"42918"	7720	5300	100	34	35	7	20	34	34	34	6	17	21	5	0	76	79	27	34	82	82	83	23	27	16	6	0	0.000	-0.333	0.200	0.250	3.331	-0.014	0.003	80	474	100	-6	-2	Error	0	-6	1	-3	2794	6306	0.167	-0.174	0	0	0
1	19	1	""	"46457"	7900	5310	100	36	36	6	16	34	34	34	6	17	23	3	0	104	105	39	37	81	81	83	22	26	50	31	0	0.087	0.083	0.156	0.173	4.846	0.003	0.000	80	464	100	25	26	-3.524	2	23	2	24	2867	8406	0.333	1.000	0	0	0
1	20	1	""	"42469"	8080	5300	100	37	37	5	13	35	35	35	6	17	11	2	0	73	76	22	28	80	80	81	21	25	8	5	0	-0.286	-0.500	0.292	0.273	3.268	0.016	0.004	80	474	100	-5	-2	Error	2	-7	2	-4	2933	6068	0.333	-0.238	0	0	0
1	21	1	""	"27575"	8260	5300	100	36	36	5	13	35	35	35	6	17	13	3	0	103	113	54	47	81	81	82	22	26	50	32	0	0.045	0.031	0.074	0.103	3.796	-0.001	0.000	80	482	100	23	33	-4.459	1	22	1	32	2874	9015	0.167	1.409	0	0	0
1	22	1	"Hy3"	"13138"	8440	5290	100	35	34	6	17	35	35	35	6	17	13	0	0	123	941	1250	132	79	79	81	22	27	57	50	0	0.000	-0.001	0.104	0.029	15.264	0.000	0.000	80	522	100	44	861	Error	0	44	-1	862	2741	75276	-0.167	39.091	0	0	0
1	1	2	""	"46481"	4640	5500	100	34	34	7	20	34	34	34	6	17	18	3	0	91	92	24	26	83	83	85	25	29	28	3	0	0.000	0.000	0.343	0.373	3.194	-0.008	0.001	80	519	100	8	9	Error	0	8	0	9	2745	7368	0.000	0.280	0	0	0
1	2	2	"spike_control_v2_40"	"29001"	4830	5500	100	34	33	7	21	34	34	34	6	17	16	3	0	116	117	36	30	87	87	88	26	29	55	23	0	0.000	-0.033	0.214	0.231	4.246	-0.038	0.027	80	471	100	29	29	Error	0	29	-1	30	2670	9344	-0.167	1.115	0	0	0
1	3	2	"kshv-miR-K12-12-5p"	"42516"	5010	5500	100	32	33	7	21	34	34	34	7	20	11	2	0	77	80	24	30	86	86	88	24	27	10	3	0	0.222	0.167	0.278	0.314	3.679	0.006	0.000	80	462	100	-11	-7	-2.170	-2	-9	-1	-6	2647	6437	-0.143	-0.333	0	0	0
1	4	2	"hsa-miR-1270"	"46752"	5200	5500	100	35	35	6	17	34	34	34	6	17	17	5	0	99	106	43	40	86	86	88	24	27	40	21	0	0.077	0.050	0.184	0.127	3.529	-0.009	0.002	80	471	100	14	21	-3.700	1	13	1	20	2776	8477	0.167	0.750	0	0	0
1	5	2	""	"46807"	5380	5500	100	34	34	6	17	34	34	34	6	17	13	1	0	772	593	408	68	87	87	88	23	26	73	67	0	0.000	0.000	0.019	0.034	8.276	0.000	0.000	80	461	100	685	506	Error	0	685	0	506	2737	47468	0.000	21.957	0	0	0
1	6	2	"hsa-miR-1248"	"46427"	5560	5500	100	35	35	6	17	34	34	34	6	17	16	3	0	115	134	58	43	88	88	90	24	26	52	45	0	0.037	0.022	0.119	0.094	3.761	-0.002	0.000	80	448	100	28	47	-4.755	1	27	1	46	2782	10714	0.167	1.833	0	0	0
1	7	2	""	"42821"	5730	5490	100	34	34	7	20	34	34	34	6	17	15	3	0	73	74	21	28	86	86	88	23	26	3	1	0	0.000	0.000	0.465	0.318	3.955	-0.024	0.007	80	448	100	-13	-12	Error	0	-13	0	-12	2725	5883	0.000	-0.609	0	0	0
1	8	2	""	"46279"	5910	5490	100	34	34	6	17	34	34	34	6	17	16	2	0	77	79	25	31	85	85	88	25	28	7	1	0	0.000	0.000	0.240	0.273	3.664	-0.007	0.001	80	470	100	-8	-6	Error	0	-8	0	-6	2745	6305	0.000	-0.360	0	0	0
1	9	2	"hsa-miR-31-5p"	"11052"	6100	5500	100	35	34	6	17	34	34	34	6	17	16	2	0	276	248	158	63	85	85	88	26	29	63	55	0	0.005	0.000	0.057	0.062	7.922	-0.001	0.000	80	446	100	192	163	-7.577	1	191	0	163	2734	19841	0.000	6.154	0	0	0
1	10	2	"hsa-miR-943"	"42696"	6260	5490	100	34	35	7	20	33	33	34	6	17	28	7	0	789	666	510	76	84	84	86	23	26	67	65	0	0.001	0.003	0.015	0.032	10.355	0.001	0.004	80	470	100	706	584	-9.461	1	705	2	582	2777	53276	0.167	25.217	0	0	0
1	11	2	"hsa-miR-586"	"42754"	6490	5440	100	34	34	6	17	34	34	34	6	17	18	1	0	88	107	76	71	82	82	83	26	31	30	16	0	0.000	0.000	0.387	0.243	4.565	0.016	0.013	80	390	100	6	25	Error	0	6	0	25	2758	8528	0.000	0.923	0	0	0
1	12	2	""	"42632"	6650	5470	100	34	34	6	17	34	34	34	6	17	15	1	0	80	82	24	29	84	84	87	28	32	12	2	0	0.000	0.000	0.412	0.379	2.949	0.010	0.001	80	381	100	-4	-2	Error	0	-4	0	-2	2714	6593	0.000	-0.179	0	0	0
1	13	2	"hsa-miR-597-5p"	"42818"	6820	5500	100	35	35	7	20	33	33	34	6	17	27	8	0	87	93	30	32	87	87	88	25	28	25	8	0	100000.000	0.333	0.200	0.270	4.619	-0.006	0.001	80	451	100	2	8	16.610	2	0	2	6	2819	7475	0.167	0.200	0	0	0
1	14	2	"hsa-miR-149-5p"	"42810"	7000	5510	100	34	35	7	20	34	34	34	6	17	20	8	0	92	102	43	42	87	87	88	24	27	37	20	0	0.000	0.067	0.196	0.277	4.120	0.007	0.001	80	458	100	5	16	Error	0	5	1	15	2797	8142	0.167	0.583	0	0	0
1	15	2	"hsa-miR-634"	"42591"	7180	5500	100	34	35	6	17	34	34	34	6	17	16	3	0	197	199	120	60	85	85	87	24	27	62	55	0	0.000	0.009	0.054	0.060	4.077	0.008	0.010	80	460	100	112	115	Error	0	112	1	114	2798	15934	0.167	4.667	0	0	0
1	16	2	"ebv-miR-BART20-3p"	"17585"	7360	5490	100	34	34	6	17	34	34	34	6	17	17	3	0	71	73	20	27	85	85	87	23	26	6	1	0	0.000	0.000	0.250	0.282	3.567	-0.005	0.000	80	461	100	-14	-12	Error	0	-14	0	-12	2718	5811	0.000	-0.609	0	0	0
1	17	2	"hsa-miR-1180-3p"	"42848"	7540	5490	100	35	35	6	17	34	34	35	6	17	17	2	0	81	86	24	27	85	85	87	24	27	23	5	0	-0.250	1.000	0.293	0.272	3.251	-0.006	0.001	80	449	100	-3	2	Error	1	-4	1	1	2779	6908	0.000	-0.042	0	0	0
1	18	2	"hsa-miR-24-3p"	"17506"	7710	5490	100	35	36	6	16	34	34	34	6	17	20	2	0	487	558	461	82	84	84	85	23	27	63	62	0	0.002	0.004	0.010	0.015	6.150	0.003	0.029	80	466	100	404	476	-8.655	1	403	2	474	2861	44637	0.333	20.565	0	0	0
1	19	2	""	"42919"	7900	5490	100	33	34	5	14	34	34	35	6	17	12	0	0	73	78	26	33	83	83	85	24	28	11	2	0	0.100	0.000	0.203	0.191	2.982	-0.007	0.001	80	461	100	-11	-5	-3.322	-1	-10	0	-5	2737	6208	-0.167	-0.292	0	0	0
1	20	2	""	"42937"	8080	5490	100	34	35	6	17	34	34	35	6	17	21	2	0	77	76	22	28	84	84	86	22	25	6	2	0	0.000	-0.125	0.156	0.251	4.116	-0.023	0.007	80	461	100	-7	-7	Error	0	-7	1	-8	2802	6094	0.000	-0.455	0	0	0
1	21	2	"kshv-miR-K12-3-5p"	"42795"	8260	5500	100	34	35	6	17	35	35	35	6	17	16	1	0	153	146	78	53	82	82	85	21	24	58	53	0	-0.014	0.000	0.075	0.089	3.733	0.015	0.015	80	448	100	70	64	Error	-1	71	0	64	2802	11672	0.000	2.905	0	0	0
1	22	2	"ebv-miR-BART10-5p"	"42485"	8430	5500	100	37	37	6	16	35	35	35	6	17	13	3	0	100	104	36	34	83	83	84	22	26	40	27	0	0.118	0.095	0.158	0.162	3.952	0.034	0.027	80	488	100	19	23	-3.087	2	17	2	21	2926	8300	0.333	0.909	0	0	0
1	1	3	""	"11271"	4650	5700	100	33	34	8	23	34	34	34	6	17	21	7	0	141	141	59	41	81	81	85	25	29	62	52	0	-0.017	0.000	0.110	0.129	4.722	-0.001	0.000	80	471	100	59	60	Error	-1	60	0	60	2722	11269	0.000	2.240	0	0	0
1	2	3	"hsa-miR-1267"	"46633"	4830	5690	100	33	34	6	17	34	34	34	7	20	12	1	0	102	106	34	32	87	87	88	25	28	40	17	0	-0.067	0.000	0.193	0.196	2.835	0.009	0.001	80	442	100	14	19	Error	-1	15	0	19	2716	8444	0.000	0.720	0	0	0
1	3	3	"spike_control_v2_37"	"28684"	5010	5690	100	34	34	6	17	34	34	34	6	17	15	0	0	151	160	86	53	89	89	89	25	28	61	52	0	0.000	0.000	0.057	0.075	4.415	0.002	0.000	80	452	100	62	71	Error	0	62	0	71	2717	12766	0.000	2.840	0	0	0
1	4	3	"hsa-miR-450b-5p"	"42896"	5190	5690	100	35	35	6	17	34	34	34	6	17	18	2	0	83	85	25	29	88	88	89	25	28	11	2	0	-0.200	-0.333	0.335	0.340	3.500	-0.012	0.002	80	452	100	-4	-2	Error	1	-5	1	-3	2766	6818	0.167	-0.160	0	0	0
1	5	3	""	"42685"	5370	5690	100	34	34	7	20	34	34	33	6	18	17	7	0	86	87	23	26	88	88	89	24	26	11	2	0	0.000	0.000	0.215	0.268	3.281	-0.019	0.004	80	442	100	-2	-1	Error	0	-2	0	-1	2758	6936	0.167	-0.083	0	0	0
1	6	3	"hsa-miR-504-5p"	"28480"	5550	5690	100	36	34	6	17	34	34	34	6	17	13	2	0	74	76	21	27	88	88	90	26	28	3	1	0	-0.143	0.000	0.323	0.386	3.922	0.000	0.000	80	442	100	-12	-12	Error	2	-14	0	-12	2752	6051	0.000	-0.538	0	0	0
1	7	3	"hsa-miR-1307-3p"	"42681"	5730	5690	100	34	34	6	17	34	34	34	7	20	12	1	0	73	75	20	26	86	86	88	23	26	5	1	0	0.000	0.000	0.250	0.272	3.786	-0.021	0.004	80	450	100	-13	-11	Error	0	-13	0	-11	2705	5962	0.000	-0.565	0	0	0
1	8	3	"hcmv-miR-UL36-3p"	"42610"	5910	5690	100	34	33	6	18	34	34	34	6	17	12	0	0	76	79	27	34	86	86	88	23	26	12	5	0	0.000	0.143	0.294	0.238	2.874	-0.030	0.013	80	470	100	-10	-8	Error	0	-10	-1	-7	2678	6340	-0.167	-0.391	0	0	0
1	9	3	"hsa-miR-103a-3p"	"10919"	6100	5690	100	34	34	6	17	34	34	34	6	17	11	3	0	201	193	103	53	87	87	89	23	25	67	62	0	0.000	0.000	0.049	0.071	5.690	0.001	0.000	80	452	100	114	106	Error	0	114	0	106	2734	15443	0.000	4.522	0	0	0
1	10	3	""	"17388"	6280	5690	100	34	35	6	17	33	33	34	6	17	22	3	0	92	96	33	34	84	84	87	24	27	35	16	0	0.125	0.167	0.170	0.217	4.712	-0.030	0.014	80	452	100	9	14	-3.000	1	8	2	12	2764	7658	0.167	0.375	0	0	0
1	11	3	""	"42767"	6460	5690	100	34	33	7	21	33	33	34	6	17	16	3	0	144	150	81	54	81	81	83	24	28	61	57	0	0.016	0.000	0.070	0.073	4.036	-0.008	0.005	80	462	100	64	69	-5.977	1	63	0	69	2671	11987	-0.167	2.792	0	0	0
1	12	3	""	"11021"	6630	5690	100	33	34	7	20	34	34	34	6	17	16	5	0	67	69	18	26	79	79	81	23	28	5	0	0	0.083	0.000	0.286	0.289	2.708	-0.011	0.001	80	452	100	-13	-10	-3.585	-1	-12	0	-10	2749	5490	0.000	-0.522	0	0	0
1	13	3	"hsa-miR-1225-5p"	"46541"	6810	5690	100	34	34	6	17	35	35	34	6	17	12	1	0	75	75	20	26	83	83	86	24	27	3	0	0	0.125	0.125	0.317	0.235	2.866	-0.025	0.010	80	442	100	-9	-9	-3.000	-1	-8	-1	-8	2733	5977	0.000	-0.458	0	0	0
1	14	3	"hsa-miR-105-5p"	"5250"	6990	5690	100	34	34	6	17	35	35	34	6	17	11	1	0	73	77	19	24	86	86	87	29	33	5	0	0	0.077	0.111	0.215	0.246	2.666	-0.020	0.004	80	432	100	-14	-10	-3.700	-1	-13	-1	-9	2724	6170	0.000	-0.345	0	0	0
1	15	3	"hsa-miR-2110"	"42734"	7170	5690	100	34	34	6	17	34	34	34	6	17	15	1	0	70	71	19	26	83	83	85	23	27	3	0	0	0.000	0.000	0.250	0.301	3.884	0.022	0.005	80	442	100	-13	-12	Error	0	-13	0	-12	2700	5682	0.000	-0.609	0	0	0
1	16	3	""	"46518"	7350	5690	100	34	34	6	17	34	34	34	6	17	20	1	0	83	83	25	30	83	83	86	22	25	15	6	0	0.000	0.000	0.290	0.303	3.062	0.014	0.003	80	461	100	0	0	Error	0	0	0	0	2753	6632	0.000	-0.136	0	0	0
1	17	3	""	"42665"	7530	5690	100	34	35	5	14	35	35	35	6	17	7	3	0	79	83	27	32	84	84	86	23	26	20	3	0	0.200	0.000	0.200	0.195	2.869	-0.002	0.000	80	461	100	-6	-1	-2.322	-1	-5	0	-1	2788	6618	0.000	-0.130	0	0	0
1	18	3	""	"46923"	7710	5700	100	34	34	6	17	35	35	35	6	17	10	1	0	110	114	45	39	83	83	84	22	26	52	37	0	-0.037	-0.032	0.166	0.174	3.555	-0.004	0.001	80	458	100	26	30	Error	-1	27	-1	31	2708	9128	-0.167	1.364	0	0	0
1	19	3	"hsa-miR-1203"	"46411"	7890	5690	100	33	34	6	17	35	35	35	6	17	11	2	0	67	71	21	29	81	81	84	24	28	8	0	0	0.143	0.100	0.300	0.251	2.897	0.017	0.004	80	451	100	-16	-11	-2.807	-2	-14	-1	-10	2687	5657	-0.167	-0.542	0	0	0
1	20	3	"hsa-miR-1263"	"46747"	8070	5690	100	34	35	6	17	35	35	35	6	17	12	2	0	64	67	18	26	84	84	85	24	28	1	0	0	0.050	0.000	0.167	0.196	3.659	-0.012	0.002	80	451	100	-21	-17	-4.322	-1	-20	0	-17	2764	5367	0.000	-0.750	0	0	0
1	21	3	""	"146183"	8250	5690	100	35	35	6	17	35	35	35	6	17	12	3	0	73	76	22	28	81	81	83	22	26	11	2	0	0.000	0.000	0.252	0.258	2.546	-0.022	0.006	80	442	100	-8	-5	Error	0	-8	0	-5	2766	6081	0.000	-0.318	0	0	0
1	22	3	"hsa-miR-3927-3p"	"146190"	8430	5690	100	35	35	6	17	36	36	36	6	16	10	3	0	80	81	25	30	82	82	84	23	27	18	2	0	0.500	1.000	0.203	0.237	3.317	0.016	0.003	80	484	100	-3	-2	-1.000	-1	-2	-1	-1	2798	6480	-0.167	-0.130	0	0	0
1	1	4	""	"146013"	4650	5870	100	33	34	7	20	34	34	34	6	17	17	3	0	88	89	23	25	83	83	85	24	28	25	1	0	-0.200	0.000	0.280	0.309	3.261	-0.020	0.005	80	470	100	4	6	Error	-1	5	0	6	2682	7112	0.000	0.167	0	0	0
1	2	4	"hsa-miR-1914-3p"	"146061"	4830	5870	100	33	33	7	21	34	34	34	6	17	12	2	0	85	84	24	28	84	84	87	25	28	13	2	0	-1.000	100000.000	0.217	0.228	2.685	-0.018	0.004	80	458	100	0	-1	Error	-1	1	-1	0	2651	6688	-0.167	-0.120	0	0	0
1	3	4	"spike_control_v2_17"	"25557"	5010	5880	100	33	34	6	17	34	34	34	6	17	15	2	0	1463	1057	769	72	83	83	86	25	29	73	71	0	-0.001	0.000	0.006	0.017	9.765	0.000	0.000	80	442	100	1379	974	Error	-1	1380	0	974	2685	84581	0.000	38.840	0	0	0
1	4	4	"spike_control_v2_35"	"28568"	5190	5880	100	35	34	7	20	34	34	34	6	17	15	3	0	145	148	75	50	85	85	87	26	29	53	51	0	0.017	0.000	0.076	0.095	4.054	-0.010	0.007	80	440	100	61	63	-5.907	1	60	0	63	2754	11803	0.000	2.346	0	0	0
1	5	4	""	"146060"	5360	5870	100	33	33	6	18	34	34	34	6	17	8	0	0	862	1002	894	89	85	85	86	26	30	61	57	0	-0.001	-0.001	0.028	0.026	12.059	0.000	0.001	80	449	100	776	916	Error	-1	777	-1	917	2634	80196	-0.167	35.231	0	0	0
1	6	4	""	"145658"	5550	5870	100	35	35	7	20	34	34	34	7	20	18	3	0	1214	1055	874	82	86	86	87	24	27	66	63	0	0.001	0.001	0.009	0.023	11.519	0.000	0.000	80	460	100	1129	970	Error	1	1128	1	969	2804	84404	0.143	40.333	0	0	0
1	7	4	""	"146079"	5730	5870	100	35	35	7	20	34	34	34	7	20	17	3	0	78	80	22	27	86	86	88	25	28	11	0	0	-0.125	-0.167	0.271	0.311	4.396	-0.015	0.003	80	442	100	-7	-5	Error	1	-8	1	-6	2819	6401	0.143	-0.320	0	0	0
1	8	4	""	"146199"	5910	5880	100	35	34	6	17	34	34	34	6	17	17	2	0	100	107	44	41	87	87	89	25	28	43	27	0	0.077	0.000	0.178	0.142	4.132	-0.025	0.014	80	442	100	14	20	-3.700	1	13	0	20	2759	8523	0.000	0.720	0	0	0
1	9	4	"hsa-miR-1909-5p"	"146138"	6090	5870	100	34	34	6	17	34	34	34	6	17	11	3	0	76	74	22	29	85	85	88	23	26	7	0	0	0.000	0.000	0.250	0.262	4.263	-0.025	0.008	80	451	100	-9	-11	Error	0	-9	0	-11	2727	5934	0.000	-0.609	0	0	0
1	10	4	""	"146177"	6270	5870	100	35	34	7	20	34	34	34	6	17	17	2	0	64	66	23	34	83	83	85	23	27	5	1	0	-0.053	0.000	0.244	0.299	4.473	-0.039	0.019	80	442	100	-18	-17	Error	1	-19	0	-17	2728	5262	0.000	-0.826	0	0	0
1	11	4	"hsv1-miR-H6-3p"	"146117"	6450	5880	100	35	34	6	17	34	34	34	6	17	15	1	0	149	147	83	56	83	83	83	23	27	56	53	0	0.015	0.000	0.052	0.072	4.711	0.001	0.000	80	442	100	67	64	-6.044	1	66	0	64	2750	11723	0.000	2.783	0	0	0
1	12	4	""	"146028"	6630	5870	100	34	34	6	17	34	34	34	6	17	17	1	0	83	84	31	36	82	82	82	23	28	22	10	0	0.000	0.000	0.182	0.229	4.504	-0.011	0.002	80	451	100	1	2	Error	0	1	0	2	2759	6724	0.000	0.087	0	0	0
1	13	4	""	"146212"	6810	5870	100	34	34	6	17	34	34	34	6	17	15	2	0	70	74	23	31	83	83	83	22	26	10	1	0	0.000	0.000	0.195	0.220	3.375	0.002	0.000	80	451	100	-13	-9	Error	0	-13	0	-9	2730	5916	0.000	-0.409	0	0	0
1	14	4	""	"146209"	6990	5870	100	35	35	6	17	34	34	34	6	17	16	2	0	1103	799	607	75	82	82	84	29	34	65	65	0	0.001	0.001	0.009	0.022	10.337	0.000	0.001	80	451	100	1022	718	-9.996	1	1021	1	717	2787	63925	0.167	24.655	0	0	0
1	15	4	"spike_control_v2_32"	"28393"	7170	5870	100	33	34	6	17	34	34	34	6	17	12	1	0	740	551	386	70	82	82	85	23	27	67	66	0	-0.002	0.000	0.018	0.038	8.013	-0.001	0.005	80	452	100	657	469	Error	-1	658	0	469	2699	44091	0.000	20.261	0	0	0
1	16	4	""	"146220"	7360	5880	100	36	35	6	17	34	34	34	6	17	13	5	0	108	108	40	37	82	82	85	25	29	50	27	0	0.077	0.038	0.120	0.137	3.595	-0.004	0.000	80	440	100	28	27	-3.700	2	26	1	26	2822	8631	0.167	0.920	0	0	0
1	17	4	"hsa_negative_control_7"	"10902"	7530	5880	100	34	34	6	17	34	34	34	6	17	12	0	0	67	66	17	25	81	81	83	24	28	0	0	0	0.000	0.000	0.400	0.375	3.488	-0.020	0.006	80	418	100	-14	-15	Error	0	-14	0	-15	2697	5305	0.000	-0.708	0	0	0
1	18	4	""	"146055"	7710	5880	100	33	33	6	18	35	35	35	6	17	10	3	0	285	241	136	56	81	81	83	22	26	71	66	0	-0.010	-0.013	0.039	0.058	5.843	-0.012	0.039	80	432	100	202	158	Error	-2	204	-2	160	2673	19279	-0.333	7.182	0	0	0
1	19	4	"spike_control_v2_43"	"29146"	7890	5870	100	34	34	5	14	35	35	35	6	17	10	0	0	94	94	33	35	79	79	82	24	29	37	15	0	-0.067	-0.067	0.162	0.166	4.098	-0.004	0.000	80	442	100	14	14	Error	-1	15	-1	15	2698	7526	-0.167	0.500	0	0	0
1	20	4	"hsa-miR-625-5p"	"145831"	8070	5870	100	35	35	6	17	34	34	35	6	17	16	5	0	71	72	19	26	80	80	83	24	28	3	0	0	-0.111	-0.125	0.394	0.377	3.685	0.012	0.002	80	452	100	-8	-7	Error	1	-9	1	-8	2794	5745	0.000	-0.458	0	0	0
1	21	4	"hsa-miR-646"	"145963"	8250	5870	100	35	35	6	17	35	35	35	6	17	11	2	0	66	69	19	27	80	80	83	23	27	3	0	0	0.000	0.000	0.265	0.329	3.483	0.011	0.002	80	452	100	-14	-11	Error	0	-14	0	-11	2828	5508	0.000	-0.609	0	0	0
1	22	4	"hsa-miR-1247-5p"	"145977"	8440	5880	100	35	36	6	16	35	35	36	6	16	20	3	0	141	125	54	43	82	82	84	23	27	60	52	0	0.000	0.023	0.094	0.103	3.042	-0.001	0.000	80	472	100	59	44	Error	0	59	1	43	2870	10035	0.000	1.783	0	0	0
1	1	5	"hsa-miR-501-5p"	"145675"	4650	6070	100	34	34	6	17	34	34	34	6	17	16	2	0	115	123	45	36	84	84	86	24	27	56	40	0	0.000	0.000	0.192	0.178	4.590	-0.017	0.008	80	480	100	31	39	Error	0	31	0	39	2707	9816	0.000	1.542	0	0	0
1	2	5	"hsa-miR-125b-1-3p"	"145838"	4820	6080	100	35	35	7	20	33	33	33	6	18	25	6	0	95	96	28	29	85	85	87	24	27	32	8	0	0.200	0.182	0.227	0.237	3.147	-0.009	0.001	80	446	100	12	13	-2.322	2	10	2	11	2815	7647	0.333	0.375	0	0	0
1	3	5	""	"145953"	5010	6060	100	34	34	6	17	33	33	33	6	18	13	2	0	791	677	562	83	86	86	88	24	27	63	60	0	0.001	0.002	0.010	0.016	6.139	0.000	0.000	80	454	100	706	592	-9.461	1	705	1	591	2718	54128	0.167	24.542	0	0	0
1	4	5	"hsa-miR-512-5p"	"145690"	5190	6070	100	33	33	6	18	34	34	34	6	17	11	2	0	82	83	26	31	85	85	87	25	28	15	1	0	0.333	0.500	0.275	0.314	3.530	-0.017	0.004	80	452	100	-4	-3	-1.585	-1	-3	-1	-2	2631	6619	-0.167	-0.160	0	0	0
1	5	5	"spike_control_v2_29"	"27968"	5370	6070	100	35	34	6	17	34	34	34	6	17	16	2	0	174	165	78	47	84	84	86	24	27	66	58	0	0.011	0.000	0.064	0.084	3.797	0.003	0.001	80	461	100	91	81	-6.492	1	90	0	81	2719	13204	0.000	3.292	0	0	0
1	6	5	"hsa-miR-150-5p"	"145678"	5550	6070	100	34	34	7	20	34	34	34	6	17	12	1	0	131	138	73	52	84	84	86	21	24	57	52	0	0.000	0.000	0.122	0.125	4.059	0.008	0.004	80	460	100	47	54	Error	0	47	0	54	2693	11034	0.000	2.476	0	0	0
1	7	5	""	"145884"	5730	6060	100	33	33	6	18	34	34	34	6	17	12	1	0	85	83	24	28	86	86	87	23	26	15	2	0	1.000	0.333	0.310	0.351	3.698	0.002	0.000	80	461	100	-2	-4	0.000	-1	-1	-1	-3	2678	6671	-0.167	-0.174	0	0	0
1	8	5	"hsa-miR-648"	"145715"	5910	6060	100	34	33	6	18	33	33	34	6	17	20	1	0	69	73	24	32	88	88	88	24	27	5	1	0	-0.053	0.000	0.200	0.250	3.122	-0.001	0.000	80	452	100	-18	-15	Error	1	-19	0	-15	2670	5802	-0.167	-0.625	0	0	0
1	9	5	"hsa-miR-27b-3p"	"147199"	6100	6070	100	33	33	6	18	34	34	34	6	17	7	1	0	241	253	179	70	85	85	86	23	26	58	56	0	-0.006	-0.006	0.041	0.045	6.153	-0.002	0.001	80	449	100	155	167	Error	-1	156	-1	168	2666	20263	-0.167	7.261	0	0	0
1	10	5	"hsa-miR-4309"	"147535"	6270	6060	100	33	33	6	18	34	34	34	6	17	10	1	0	76	77	24	31	81	81	83	23	27	11	2	0	0.200	0.250	0.176	0.234	4.191	0.009	0.001	80	440	100	-6	-5	-2.322	-1	-5	-1	-4	2641	6175	-0.167	-0.261	0	0	0
1	11	5	"hsa-miR-3152-3p"	"147892"	6450	6060	100	33	33	6	18	34	34	34	6	17	15	1	0	69	72	19	26	80	80	82	23	28	7	0	0	0.091	0.125	0.250	0.265	2.851	0.010	0.001	80	468	100	-12	-9	-3.459	-1	-11	-1	-8	2669	5787	-0.167	-0.435	0	0	0
1	12	5	""	"147890"	6640	6070	100	34	34	6	17	34	34	34	6	17	15	1	0	205	184	98	53	80	80	82	22	26	67	63	0	0.000	0.000	0.042	0.052	3.596	-0.003	0.001	80	461	100	125	104	Error	0	125	0	104	2712	14717	0.000	4.636	0	0	0
1	13	5	"hsa-miR-4305"	"147611"	6820	6070	100	33	34	7	20	34	34	34	6	17	16	3	0	102	107	43	40	79	79	81	21	25	50	35	0	-0.043	0.000	0.118	0.135	3.231	0.003	0.000	80	451	100	22	28	Error	-1	23	0	28	2738	8541	0.000	1.238	0	0	0
1	14	5	""	"147934"	7000	6070	100	33	34	6	17	33	33	34	6	17	26	2	0	86	105	52	49	77	77	80	21	26	47	38	0	0.000	0.036	0.118	0.129	2.734	0.004	0.000	80	439	100	9	29	Error	0	9	1	28	2751	8390	0.000	1.190	0	0	0
1	15	5	"hsa-miR-4294"	"147627"	7170	6060	100	32	34	7	20	34	34	34	6	17	18	5	0	74	75	24	32	81	81	83	23	27	8	5	0	0.286	0.000	0.318	0.305	4.221	0.013	0.002	80	440	100	-9	-6	-1.807	-2	-7	0	-6	2700	5996	0.000	-0.348	0	0	0
1	16	5	"hsa-miR-4276"	"147770"	7350	6060	100	34	34	6	17	34	34	35	6	17	15	1	0	56	63	20	31	80	80	83	24	28	3	0	0	0.000	0.000	0.185	0.236	3.361	0.007	0.001	80	452	100	-24	-17	Error	0	-24	0	-17	2729	5024	-0.167	-0.833	0	0	0
1	17	5	"hsa-let-7b-5p"	"147165"	7540	6050	100	36	35	6	17	34	34	34	6	17	15	2	0	132	159	106	66	79	79	81	23	28	52	50	0	0.038	0.013	0.061	0.080	4.227	0.012	0.020	80	423	100	55	81	-4.728	2	53	1	80	2822	12743	0.167	3.391	0	0	0
1	18	5	"hsa-miR-4320"	"147705"	7700	6060	100	34	35	6	17	35	35	34	6	17	12	3	0	75	78	23	29	78	78	80	21	26	17	6	0	0.333	0.000	0.236	0.291	2.876	-0.006	0.000	80	428	100	-4	0	-1.585	-1	-3	0	0	2774	6209	0.167	-0.095	0	0	0
1	19	5	"hsa-miR-466"	"147848"	7890	6060	100	36	36	6	16	34	34	34	6	17	20	1	0	62	63	20	31	77	77	81	23	28	5	1	0	-0.133	-0.143	0.333	0.376	3.432	-0.014	0.003	80	481	100	-13	-12	Error	2	-15	2	-14	2851	5073	0.333	-0.783	0	0	0
1	20	5	"hsv2-miR-H6-3p"	"147900"	8090	6070	100	35	35	6	17	34	34	34	6	17	23	1	0	313	278	180	64	79	79	82	23	28	66	65	0	0.004	0.005	0.025	0.039	5.840	0.004	0.009	80	469	100	235	200	-7.870	1	234	1	199	2827	22276	0.167	8.522	0	0	0
1	21	5	"hsa-miR-3175"	"147891"	8260	6060	100	36	37	6	16	35	35	35	6	17	20	6	0	82	104	52	50	79	79	81	23	28	40	32	0	0.333	0.080	0.152	0.169	4.292	0.010	0.004	80	440	100	4	27	-1.585	1	3	2	25	2941	8290	0.333	1.000	0	0	0
1	22	5	""	"147873"	8440	6050	100	35	35	6	17	36	36	36	6	16	8	2	0	73	72	20	27	81	81	82	23	28	5	0	0	0.125	0.111	0.325	0.333	2.937	0.007	0.001	80	470	100	-9	-10	-3.000	-1	-8	-1	-9	2771	5775	-0.167	-0.435	0	0	0
1	1	6	"hsa-miR-200b-3p"	"147186"	4660	6260	100	35	34	7	20	34	34	34	6	17	18	2	0	159	242	163	67	86	86	87	23	26	66	58	0	0.014	0.000	0.032	0.055	7.167	0.003	0.002	80	484	100	74	156	-6.190	1	73	0	156	2697	19360	0.000	6.739	0	0	0
1	2	6	""	"147844"	4840	6250	100	33	34	6	17	34	34	34	6	17	11	3	0	77	80	24	30	86	86	88	24	27	8	3	0	0.111	0.000	0.250	0.290	4.206	-0.028	0.010	80	450	100	-10	-6	-3.170	-1	-9	0	-6	2715	6391	0.000	-0.333	0	0	0
1	3	6	""	"147283"	5030	6250	100	34	34	7	20	34	34	34	6	17	17	6	0	91	97	34	35	87	87	89	26	29	26	17	0	0.000	0.000	0.369	0.357	4.336	-0.012	0.002	80	461	100	4	10	Error	0	4	0	10	2749	7744	0.000	0.308	0	0	0
1	4	6	"hsa-miR-3613-3p"	"148493"	5200	6260	100	34	34	7	20	33	33	33	7	21	17	1	0	3023	2064	1481	71	85	85	86	24	27	76	75	0	0.000	0.001	0.003	0.004	9.311	0.000	0.000	80	440	100	2939	1980	Error	1	2938	1	1979	2724	165134	0.143	82.417	0	0	0
1	5	6	"hsa-miR-3918"	"148231"	5380	6260	100	34	34	6	17	35	35	34	6	17	7	0	0	73	75	24	32	86	86	87	23	26	8	2	0	0.077	0.091	0.245	0.308	3.540	-0.007	0.001	80	452	100	-14	-12	-3.700	-1	-13	-1	-11	2705	6012	0.000	-0.522	0	0	0
1	6	6	"hsa-miR-933"	"148635"	5560	6260	100	34	34	7	20	34	34	34	6	17	13	2	0	86	88	25	28	86	86	88	24	27	15	5	0	0.000	0.000	0.308	0.300	3.887	-0.004	0.000	80	452	100	0	2	Error	0	0	0	2	2754	7006	0.000	0.000	0	0	0
1	7	6	""	"148660"	5740	6260	100	35	34	6	17	34	34	34	6	17	13	1	0	70	70	19	27	85	85	87	24	27	3	0	0	-0.067	0.000	0.313	0.305	2.179	-0.006	0.000	80	461	100	-14	-15	Error	1	-15	0	-15	2755	5624	0.000	-0.708	0	0	0
1	8	6	"hsa-miR-4296"	"147660"	5920	6250	100	33	33	6	18	33	33	33	6	18	11	5	0	63	66	20	30	85	85	86	24	27	1	0	0	0.000	0.000	0.200	0.211	3.849	-0.020	0.006	80	468	100	-22	-19	Error	0	-22	0	-19	2671	5287	0.000	-0.833	0	0	0
1	9	6	"hsa-miR-3185"	"147709"	6100	6250	100	33	33	6	18	34	34	34	6	17	12	3	0	68	69	21	30	85	85	86	24	27	2	1	0	0.059	0.063	0.193	0.181	3.296	-0.013	0.002	80	450	100	-18	-17	-4.087	-1	-17	-1	-16	2657	5540	-0.167	-0.708	0	0	0
1	10	6	"hsa-miR-3689a-5p/hsa-miR-3689b-5p/hsa-miR-3689e"	"148251"	6280	6250	100	33	34	7	20	34	34	34	6	17	13	6	0	89	93	32	34	82	82	83	24	28	31	11	0	-0.143	0.000	0.138	0.187	3.929	-0.004	0.000	80	460	100	6	11	Error	-1	7	0	11	2708	7430	0.000	0.417	0	0	0
1	11	6	"hsa-miR-3680-5p"	"148599"	6460	6270	100	32	33	6	18	34	34	34	6	17	8	1	0	84	86	29	33	79	79	80	25	31	26	5	0	-0.400	-0.143	0.234	0.292	4.487	0.009	0.001	80	458	100	3	6	Error	-2	5	-1	7	2652	6909	-0.167	0.240	0	0	0
1	12	6	"hsa-miR-510-5p"	"148665"	6640	6250	100	34	35	5	14	34	34	34	6	17	13	3	0	62	64	18	28	81	81	83	23	27	2	0	0	0.000	-0.059	0.179	0.236	3.511	-0.031	0.012	80	450	100	-19	-16	Error	0	-19	1	-17	2774	5120	0.167	-0.826	0	0	0
1	13	6	"hsa-miR-3652"	"148363"	6820	6250	100	34	34	7	20	34	34	34	6	17	15	5	0	73	77	27	35	79	79	81	22	27	20	3	0	0.000	0.000	0.273	0.294	3.125	0.001	0.000	80	450	100	-6	-2	Error	0	-6	0	-2	2710	6128	0.000	-0.182	0	0	0
1	14	6	"hsa-miR-3181"	"147703"	7000	6250	100	34	34	6	17	34	34	34	6	17	16	1	0	61	63	15	23	78	78	80	22	27	1	0	0	0.000	0.000	0.273	0.289	2.726	-0.021	0.005	80	450	100	-17	-15	Error	0	-17	0	-15	2750	5043	0.000	-0.773	0	0	0
1	15	6	"hsa-miR-3667-3p"	"148062"	7180	6250	100	34	34	6	17	34	34	34	6	17	8	2	0	64	66	19	28	80	80	81	22	27	2	1	0	0.000	0.000	0.278	0.226	2.672	-0.006	0.000	80	460	100	-16	-14	Error	0	-16	0	-14	2719	5310	0.000	-0.682	0	0	0
1	16	6	"hsa-miR-3664-5p"	"148206"	7360	6250	100	35	35	5	14	34	34	34	6	17	22	1	0	74	75	24	32	80	80	81	23	28	11	3	0	-0.167	-0.200	0.273	0.292	5.099	-0.027	0.010	80	460	100	-5	-4	Error	1	-6	1	-5	2794	6009	0.167	-0.261	0	0	0
1	17	6	"spike_control_v1_i"	"14257"	7540	6250	100	35	35	6	17	35	35	35	6	17	12	3	0	64	68	22	32	79	79	80	22	27	7	3	0	0.000	0.000	0.230	0.251	2.962	-0.021	0.006	80	468	100	-15	-11	Error	0	-15	0	-11	2783	5464	0.000	-0.545	0	0	0
1	18	6	"Empty"	"0"	7720	6250	100	35	36	7	19	35	35	35	6	17	12	7	0	60	66	20	30	78	78	80	21	26	7	1	0	0.000	-0.083	0.267	0.274	3.081	0.013	0.004	80	461	100	-18	-11	Error	0	-18	1	-12	2843	5255	0.167	-0.667	0	0	0
1	19	6	""	"148496"	7900	6250	100	35	35	6	17	34	34	34	6	17	18	2	0	62	63	15	23	78	78	80	21	26	1	0	0	-0.062	-0.067	0.250	0.240	3.035	-0.005	0.000	80	460	100	-15	-14	Error	1	-16	1	-15	2822	5021	0.167	-0.810	0	0	0
1	20	6	""	"148322"	8080	6260	100	35	35	5	14	35	35	35	6	17	6	0	0	179	163	62	38	80	80	82	22	26	80	75	0	0.000	0.000	0.038	0.047	2.808	0.001	0.000	80	452	100	99	83	Error	0	99	0	83	2778	13005	0.000	3.682	0	0	0
1	21	6	""	"148560"	8260	6250	100	34	35	6	17	35	35	35	6	17	15	2	0	82	83	28	33	77	77	78	21	26	30	10	0	-0.200	0.000	0.154	0.225	3.737	-0.003	0.000	80	452	100	4	6	Error	-1	5	0	6	2763	6670	0.000	0.238	0	0	0
1	22	6	""	"148185"	8440	6250	100	35	36	6	16	35	35	35	6	17	16	1	0	61	65	23	35	79	79	81	22	27	5	2	0	0.000	-0.071	0.227	0.201	2.963	0.001	0.000	80	492	100	-18	-13	Error	0	-18	1	-14	2854	5203	0.167	-0.727	0	0	0
1	1	7	""	"148230"	4660	6450	100	34	34	7	20	34	34	34	6	17	15	2	0	128	129	45	34	85	85	86	24	27	61	41	0	0.000	0.000	0.125	0.125	3.097	-0.016	0.008	80	462	100	43	44	Error	0	43	0	44	2706	10297	0.000	1.792	0	0	0
1	2	7	""	"148444"	4830	6450	100	34	34	7	20	34	34	34	6	17	12	6	0	100	105	36	34	83	83	84	23	27	38	22	0	0.000	0.000	0.152	0.164	3.972	-0.017	0.005	80	439	100	17	22	Error	0	17	0	22	2726	8370	0.000	0.913	0	0	0
1	3	7	""	"148164"	5010	6450	100	33	33	6	18	34	34	34	6	17	11	3	0	70	73	19	26	85	85	86	23	26	3	0	0	0.067	0.083	0.316	0.293	3.691	0.005	0.000	80	452	100	-16	-13	-3.907	-1	-15	-1	-12	2676	5813	-0.167	-0.565	0	0	0
1	4	7	""	"148232"	5190	6450	100	34	34	7	20	34	34	34	6	17	15	5	0	65	68	21	30	86	86	87	25	28	5	1	0	0.000	0.000	0.220	0.231	3.163	-0.008	0.001	80	442	100	-21	-18	Error	0	-21	0	-18	2714	5456	0.000	-0.760	0	0	0
1	5	7	""	"148350"	5370	6450	100	35	33	6	18	34	34	34	6	17	12	0	0	74	77	20	25	85	85	87	23	26	7	1	0	-0.091	0.125	0.333	0.347	3.545	0.011	0.001	80	452	100	-10	-9	Error	1	-11	-1	-8	2674	6168	-0.167	-0.435	0	0	0
1	6	7	""	"148090"	5560	6450	100	34	34	6	17	34	34	34	6	17	16	2	0	261	219	126	57	85	85	86	25	29	66	62	0	0.000	0.000	0.032	0.046	3.797	-0.004	0.003	80	452	100	176	134	Error	0	176	0	134	2737	17489	0.000	5.320	0	0	0
1	7	7	""	"148142"	5740	6450	100	35	35	7	20	34	34	34	7	20	17	1	0	70	71	19	26	85	85	85	23	27	1	0	0	-0.067	-0.071	0.270	0.391	3.620	0.011	0.001	80	442	100	-14	-13	Error	1	-15	1	-14	2789	5653	0.143	-0.609	0	0	0
1	8	7	""	"148022"	5920	6460	100	33	34	7	20	34	34	34	6	17	20	3	0	91	89	28	31	84	84	85	22	25	23	6	0	-0.143	0.000	0.238	0.327	3.875	0.016	0.003	80	446	100	6	5	Error	-1	7	0	5	2747	7091	0.000	0.182	0	0	0
1	9	7	""	"148505"	6100	6450	100	35	35	6	17	34	34	34	6	17	15	5	0	64	68	20	29	84	84	85	24	28	3	0	0	-0.050	-0.062	0.300	0.312	2.875	-0.036	0.015	80	450	100	-19	-15	Error	1	-20	1	-16	2785	5421	0.167	-0.708	0	0	0
1	10	7	""	"148152"	6280	6450	100	34	33	6	18	34	34	34	6	17	10	0	0	69	69	23	33	79	79	82	26	31	7	0	0	0.000	0.100	0.330	0.280	3.486	0.003	0.000	80	450	100	-10	-11	Error	0	-10	-1	-10	2665	5531	-0.167	-0.500	0	0	0
1	11	7	""	"148161"	6460	6450	100	35	34	6	17	34	34	34	6	17	15	0	0	67	69	23	33	80	80	82	25	30	5	1	0	-0.077	0.000	0.214	0.236	3.197	0.007	0.001	80	432	100	-12	-11	Error	1	-13	0	-11	2742	5518	0.000	-0.520	0	0	0
1	12	7	""	"148513"	6640	6450	100	34	35	6	17	34	34	34	6	17	15	3	0	58	58	18	31	78	78	79	22	27	1	1	0	0.000	-0.050	0.222	0.220	3.062	-0.017	0.004	80	460	100	-20	-19	Error	0	-20	1	-20	2763	4624	0.167	-0.955	0	0	0
1	13	7	""	"148469"	6820	6450	100	33	33	6	18	34	34	34	6	17	7	1	0	60	60	17	28	77	77	79	25	31	2	0	0	0.059	0.059	0.250	0.229	3.193	-0.011	0.002	80	450	100	-18	-18	-4.087	-1	-17	-1	-17	2668	4806	-0.167	-0.760	0	0	0
1	14	7	""	"148203"	7000	6450	100	35	35	5	14	34	34	34	6	17	16	2	0	69	70	22	31	76	76	78	25	32	7	1	0	-0.143	-0.167	0.218	0.233	3.362	-0.018	0.005	80	450	100	-6	-5	Error	1	-7	1	-6	2800	5635	0.167	-0.320	0	0	0
1	15	7	""	"148477"	7180	6450	100	33	33	6	18	34	34	34	6	17	8	1	0	81	82	25	30	78	78	80	23	28	20	6	0	-0.333	-0.250	0.235	0.239	3.354	-0.005	0.001	80	460	100	2	3	Error	-1	3	-1	4	2664	6521	-0.167	0.087	0	0	0
1	16	7	""	"148572"	7360	6450	100	36	36	6	16	34	34	34	6	17	17	7	0	69	70	20	28	79	79	81	23	28	6	1	0	-0.200	-0.222	0.444	0.417	3.592	-0.020	0.005	80	450	100	-8	-7	Error	2	-10	2	-9	2865	5632	0.333	-0.478	0	0	0
1	17	7	""	"148333"	7540	6450	100	34	34	5	14	35	35	35	6	17	7	1	0	60	61	20	32	79	79	80	23	28	2	0	0	0.053	0.056	0.200	0.209	3.528	0.005	0.000	80	450	100	-20	-19	-4.248	-1	-19	-1	-18	2721	4902	-0.167	-0.826	0	0	0
1	18	7	""	"148391"	7720	6450	100	32	33	5	15	35	35	35	6	17	5	0	0	82	82	24	29	78	78	81	23	28	21	5	0	-0.750	-0.500	0.310	0.327	2.863	-0.003	0.000	80	450	100	1	2	Error	-3	4	-2	4	2625	6566	-0.333	0.043	0	0	0
1	19	7	""	"148450"	7900	6450	100	34	34	6	17	35	35	35	6	17	13	2	0	85	85	27	31	77	77	79	23	29	26	7	0	-0.125	-0.125	0.222	0.256	3.356	0.010	0.001	80	450	100	7	7	Error	-1	8	-1	8	2736	6814	-0.167	0.261	0	0	0
1	20	7	"hsa-miR-381-3p"	"148306"	8080	6450	100	34	34	6	17	35	35	35	6	17	11	2	0	58	62	20	32	78	78	80	23	28	5	1	0	0.050	0.063	0.157	0.149	2.819	-0.019	0.004	80	430	100	-21	-17	-4.322	-1	-20	-1	-16	2754	4930	-0.167	-0.783	0	0	0
1	21	7	""	"148122"	8250	6440	100	33	34	6	17	36	36	35	6	17	13	2	0	1466	1003	737	73	77	77	78	22	28	70	70	0	-0.002	-0.002	0.013	0.026	14.341	0.000	0.000	80	450	100	1386	924	Error	-3	1389	-2	926	2759	80232	-0.167	42.045	0	0	0
1	22	7	""	"148150"	8440	6440	100	33	34	6	17	36	36	35	6	17	10	0	0	67	72	23	31	75	75	78	21	26	17	3	0	0.375	0.667	0.241	0.261	2.457	0.033	0.014	80	494	100	-11	-5	-1.415	-3	-8	-2	-3	2750	5737	-0.167	-0.286	0	0	0
1	1	8	""	"148120"	4650	6630	100	34	35	7	20	34	34	34	7	20	18	5	0	73	75	21	28	86	86	87	25	28	5	0	0	0.000	-0.091	0.310	0.326	4.169	-0.007	0.001	80	483	100	-13	-10	Error	0	-13	1	-11	2775	6005	0.143	-0.480	0	0	0
1	2	8	"hsa-miR-383-5p"	"146024"	4830	6630	100	34	34	7	20	33	33	34	7	20	12	2	0	87	88	25	28	84	84	85	23	27	23	5	0	0.333	0.250	0.258	0.300	3.501	-0.022	0.005	80	461	100	4	5	-1.585	1	3	1	4	2702	7001	0.000	0.130	0	0	0
1	3	8	""	"42659"	5020	6630	100	34	34	6	17	33	33	34	6	17	16	5	0	312	268	173	64	86	86	86	24	27	63	61	0	0.004	0.005	0.031	0.042	5.320	-0.003	0.003	80	448	100	227	183	-7.820	1	226	1	182	2704	21460	0.000	7.583	0	0	0
1	4	8	""	"17287"	5190	6630	100	33	33	7	21	34	34	34	6	17	13	5	0	68	68	19	27	85	85	86	25	29	1	0	0	0.059	0.059	0.304	0.269	2.976	-0.005	0.000	80	439	100	-18	-18	-4.087	-1	-17	-1	-17	2666	5423	-0.167	-0.720	0	0	0
1	5	8	"Empty"	"0"	5370	6630	100	34	34	6	17	34	34	34	6	17	15	3	0	70	73	25	34	85	85	87	24	27	10	0	0	0.000	0.000	0.208	0.268	3.263	-0.021	0.006	80	451	100	-15	-12	Error	0	-15	0	-12	2712	5867	0.000	-0.583	0	0	0
1	6	8	""	"11234"	5550	6630	100	34	33	6	18	34	34	34	6	17	8	0	0	97	99	38	38	85	85	86	24	27	38	17	0	0.000	-0.071	0.111	0.141	3.633	-0.010	0.002	80	451	100	12	13	Error	0	12	-1	14	2678	7885	-0.167	0.542	0	0	0
1	7	8	"hsa-miR-802"	"30442"	5730	6630	100	34	33	7	21	34	34	34	6	17	17	1	0	69	68	19	27	80	80	84	23	27	3	0	0	0.000	0.083	0.286	0.398	2.990	0.015	0.003	80	451	100	-11	-13	Error	0	-11	-1	-12	2671	5437	-0.167	-0.696	0	0	0
1	8	8	"hsa-miR-4428"	"168574"	5910	6630	100	33	33	7	21	34	34	34	6	17	11	3	0	70	73	23	31	81	81	84	22	26	13	1	0	0.091	0.125	0.429	0.417	4.191	0.007	0.000	80	439	100	-12	-9	-3.459	-1	-11	-1	-8	2651	5803	-0.167	-0.500	0	0	0
1	9	8	"hsa-miR-5590-5p"	"168970"	6090	6630	100	34	34	6	17	34	34	34	6	17	12	1	0	66	67	18	26	77	77	80	23	28	5	0	0	0.000	0.000	0.333	0.380	3.175	-0.031	0.013	80	452	100	-11	-10	Error	0	-11	0	-10	2699	5382	0.000	-0.565	0	0	0
1	10	8	"hsa-miR-5692a"	"168938"	6270	6630	100	33	33	6	18	34	34	34	6	17	11	3	0	55	56	16	28	76	76	79	26	32	1	0	0	0.048	0.050	0.194	0.224	3.349	-0.006	0.000	80	442	100	-22	-21	-4.392	-1	-21	-1	-20	2659	4473	-0.167	-0.885	0	0	0
1	11	8	"hsa-miR-4729"	"168825"	6450	6630	100	34	34	6	17	35	35	35	6	17	11	1	0	66	70	21	30	77	77	81	25	30	8	0	0	0.091	0.143	0.250	0.258	2.538	0.005	0.000	80	452	100	-12	-8	-3.459	-1	-11	-1	-7	2727	5588	-0.167	-0.440	0	0	0
1	12	8	"hsa-miR-4475"	"168640"	6640	6640	100	34	35	7	20	34	34	34	6	17	13	5	0	116	115	46	40	77	77	80	24	30	58	42	0	0.000	0.026	0.143	0.169	4.378	-0.008	0.002	80	440	100	39	39	Error	0	39	1	38	2765	9211	0.167	1.458	0	0	0
1	13	8	"hsa-miR-4535"	"168874"	6810	6630	100	34	34	6	17	35	35	35	6	17	13	0	0	58	62	20	32	79	79	81	24	29	5	0	0	0.048	0.059	0.250	0.252	2.390	0.003	0.000	80	430	100	-22	-18	-4.392	-1	-21	-1	-17	2717	4996	-0.167	-0.792	0	0	0
1	14	8	"hsa-miR-5002-3p"	"168656"	6990	6630	100	35	35	5	14	34	34	34	6	17	13	1	0	127	127	61	48	76	76	78	23	29	61	53	0	0.020	0.020	0.048	0.064	3.704	-0.010	0.005	80	452	100	52	52	-5.672	1	51	1	51	2772	10160	0.167	2.130	0	0	0
1	15	8	""	"168838"	7180	6640	100	34	34	6	17	35	35	34	6	17	11	1	0	8617	5965	4872	81	80	80	82	24	29	71	71	0	0.000	0.000	0.001	0.005	35.197	0.000	0.007	80	450	100	8536	5884	Error	-1	8537	-1	5885	2734	477174	0.000	245.125	0	0	0
1	16	8	"hsa-miR-4754"	"168861"	7350	6630	100	35	35	7	20	34	34	34	6	17	25	5	0	70	73	23	31	78	78	79	21	26	16	3	0	-0.125	-0.200	0.508	0.428	3.692	-0.026	0.008	80	430	100	-7	-4	Error	1	-8	1	-5	2836	5829	0.167	-0.286	0	0	0
1	17	8	"hsa-miR-4999-3p"	"168667"	7530	6630	100	34	34	6	17	35	35	35	6	17	10	2	0	63	64	19	29	77	77	80	23	28	1	0	0	0.071	0.077	0.306	0.325	3.329	-0.009	0.001	80	442	100	-15	-14	-3.807	-1	-14	-1	-13	2736	5146	-0.167	-0.696	0	0	0
1	18	8	"hsa-miR-4735-5p"	"168910"	7710	6630	100	34	35	5	14	34	34	35	6	17	17	0	0	71	77	28	36	76	76	79	21	26	23	8	0	0.000	1.000	0.300	0.280	3.593	-0.004	0.000	80	459	100	-5	2	Error	0	-5	1	1	2792	6166	0.000	-0.095	0	0	0
1	19	8	"hsa-miR-5683"	"168664"	7890	6630	100	36	36	6	16	34	34	35	6	17	18	3	0	64	65	19	29	75	75	77	22	28	7	0	0	-0.182	-0.200	0.276	0.285	3.974	0.018	0.004	80	458	100	-9	-8	Error	2	-11	2	-10	2868	5232	0.167	-0.545	0	0	0
1	20	8	""	"168712"	8070	6630	100	35	36	5	13	34	34	35	6	17	25	2	0	80	82	29	35	74	74	77	21	27	25	16	0	0.167	0.250	0.171	0.203	4.297	0.011	0.002	80	458	100	7	10	-2.585	1	6	2	8	2885	6591	0.167	0.238	0	0	0
1	21	8	"hsa-miR-4772-5p"	"168766"	8250	6630	100	35	35	6	17	35	35	35	6	17	11	2	0	62	63	16	25	73	73	75	21	28	5	0	0	0.000	0.000	0.500	0.431	2.971	-0.023	0.006	80	474	100	-11	-10	Error	0	-11	0	-10	2814	5036	0.000	-0.571	0	0	0
1	22	8	"hsa-miR-5088-5p"	"168569"	8430	6630	100	36	36	5	13	36	36	36	6	16	11	0	0	70	70	23	32	72	72	74	20	27	13	5	0	0.000	0.000	0.278	0.256	3.158	-0.006	0.000	80	501	100	-2	-2	Error	0	-2	0	-2	2858	5636	0.000	-0.200	0	0	0
1	1	9	""	"168608"	4660	6830	100	33	34	6	17	34	34	34	6	17	15	1	0	80	80	21	26	84	84	88	25	28	8	1	0	0.250	0.000	0.248	0.298	3.250	-0.009	0.001	80	493	100	-5	-4	-2.000	-1	-4	0	-4	2719	6414	0.000	-0.320	0	0	0
1	2	9	"hsa-miR-3689d"	"168883"	4840	6830	100	33	33	6	18	33	33	34	6	17	13	3	0	67	69	19	27	81	81	84	22	26	5	2	0	0.000	0.000	0.240	0.287	3.737	-0.046	0.026	80	461	100	-14	-12	Error	0	-14	0	-12	2656	5483	-0.167	-0.682	0	0	0
1	3	9	"hsa-miR-5693"	"168669"	5020	6830	100	35	34	7	20	33	33	33	7	21	20	2	0	75	73	21	28	84	84	86	23	26	3	1	0	-0.222	-0.091	0.297	0.355	3.914	-0.041	0.017	80	460	100	-7	-10	Error	2	-9	1	-11	2740	5860	0.143	-0.565	0	0	0
1	4	9	"hsa-miR-4785"	"168791"	5200	6830	100	34	34	5	14	34	34	34	6	17	8	1	0	62	64	17	26	85	85	86	23	26	1	0	0	0.000	0.000	0.190	0.186	3.137	-0.012	0.002	80	461	100	-23	-21	Error	0	-23	0	-21	2692	5138	0.000	-0.957	0	0	0
1	5	9	"hsa-miR-4761-3p"	"168804"	5380	6830	100	34	34	6	17	34	34	34	6	17	17	0	0	67	70	15	21	83	83	85	23	27	1	0	0	0.000	0.000	0.321	0.338	3.387	-0.018	0.003	80	461	100	-16	-13	Error	0	-16	0	-13	2699	5570	0.000	-0.652	0	0	0
1	6	9	"hsa-miR-3529-3p"	"169368"	5560	6830	100	33	34	7	20	34	34	34	7	20	16	2	0	61	62	19	30	82	82	83	23	27	1	0	0	0.048	0.000	0.207	0.259	4.239	-0.008	0.001	80	461	100	-22	-20	-4.392	-1	-21	0	-20	2721	4965	0.000	-0.913	0	0	0
1	7	9	"hsa-miR-4665-5p"	"169178"	5740	6830	100	34	34	6	17	34	34	34	6	17	16	2	0	63	62	18	29	82	82	84	24	28	2	0	0	0.000	0.000	0.184	0.223	4.564	-0.014	0.003	80	461	100	-19	-20	Error	0	-19	0	-20	2748	4999	0.000	-0.917	0	0	0
1	8	9	"hsa-miR-4748"	"169221"	5920	6830	100	34	34	6	17	34	34	34	6	17	12	2	0	68	70	25	35	80	80	83	31	37	7	0	0	0.000	0.000	0.132	0.160	3.308	0.016	0.007	80	461	100	-12	-10	Error	0	-12	0	-10	2705	5576	0.000	-0.419	0	0	0
1	9	9	"hsa-miR-345-3p"	"169076"	6110	6830	100	35	34	6	17	34	34	34	6	17	12	1	0	221	206	117	56	76	76	78	29	37	67	65	0	0.007	0.000	0.025	0.034	4.877	-0.002	0.001	80	460	100	146	130	-7.180	1	145	0	130	2711	16518	0.000	4.414	0	0	0
1	10	9	"hsa-miR-5195-3p"	"169346"	6280	6820	100	35	34	6	17	34	34	34	6	17	16	0	0	68	72	22	30	76	76	78	23	29	12	1	0	-0.125	0.000	0.387	0.376	3.532	0.007	0.000	80	440	100	-7	-4	Error	1	-8	0	-4	2710	5724	0.000	-0.261	0	0	0
1	11	9	"hsa-miR-4726-5p"	"169031"	6460	6820	100	34	34	6	17	34	34	34	6	17	10	0	0	1083	897	773	86	74	74	78	27	34	65	61	0	0.000	0.000	0.005	0.015	10.749	-0.001	0.004	80	460	100	1009	823	Error	0	1009	0	823	2684	71793	0.000	30.333	0	0	0
1	12	9	"hsa-miR-4474-3p"	"169276"	6640	6820	100	34	34	6	17	34	34	34	6	17	12	1	0	61	64	21	32	76	76	79	28	35	6	0	0	0.000	0.000	0.222	0.229	3.048	-0.011	0.002	80	442	100	-15	-12	Error	0	-15	0	-12	2730	5145	0.000	-0.536	0	0	0
1	13	9	"hsa-miR-4472"	"169170"	6820	6820	100	35	35	6	17	35	35	35	6	17	12	0	0	93	165	124	75	80	80	81	23	28	46	43	0	0.000	0.000	0.063	0.079	4.438	0.005	0.004	80	452	100	13	85	Error	0	13	0	85	2791	13213	0.000	3.652	0	0	0
1	14	9	"hsa-miR-5580-3p"	"169168"	7000	6820	100	34	34	6	17	34	34	34	6	17	15	2	0	120	117	48	41	76	76	79	24	30	61	48	0	0.000	0.000	0.082	0.089	3.113	-0.009	0.003	80	452	100	44	41	Error	0	44	0	41	2741	9350	0.000	1.583	0	0	0
1	15	9	"hsa-miR-4699-5p"	"169335"	7180	6830	100	35	35	6	17	34	34	34	6	17	20	6	0	64	65	18	27	76	76	78	21	26	5	0	0	-0.083	-0.091	0.460	0.437	3.752	-0.036	0.011	80	442	100	-11	-10	Error	1	-12	1	-11	2824	5238	0.167	-0.619	0	0	0
1	16	9	"hsa-miR-4462"	"169043"	7360	6820	100	36	35	6	17	35	35	35	6	17	13	1	0	68	68	17	25	76	76	77	21	27	3	1	0	-0.125	0.000	0.364	0.380	3.297	-0.006	0.000	80	470	100	-7	-8	Error	1	-8	0	-8	2839	5430	0.000	-0.429	0	0	0
1	17	9	"hsa-miR-5006-3p"	"169136"	7540	6820	100	34	35	6	17	35	35	35	6	17	10	1	0	100	99	36	36	75	75	77	22	28	51	27	0	-0.040	0.000	0.161	0.175	3.689	-0.029	0.019	80	463	100	24	24	Error	-1	25	0	24	2778	7956	0.000	1.000	0	0	0
1	18	9	"hsa-miR-3682-5p"	"169243"	7730	6840	100	35	35	6	17	35	35	35	6	17	11	2	0	102	106	39	36	74	74	76	21	27	56	36	0	0.000	0.000	0.168	0.141	2.654	-0.003	0.000	80	446	100	28	32	Error	0	28	0	32	2792	8441	0.000	1.429	0	0	0
1	19	9	"hsa-miR-4640-3p"	"169205"	7900	6840	100	35	35	6	17	35	35	35	6	17	16	2	0	158	145	57	39	76	76	76	21	27	77	68	0	0.000	0.000	0.060	0.076	3.967	0.012	0.010	80	434	100	82	69	Error	0	82	0	69	2819	11591	0.000	3.286	0	0	0
1	20	9	"hsa-miR-548ai/hsa-miR-570-5p"	"169078"	8080	6840	100	35	35	6	17	35	35	36	6	16	13	2	0	58	61	19	31	74	74	76	20	26	5	0	0	0.000	0.000	0.205	0.276	4.623	0.000	0.000	80	456	100	-16	-13	Error	0	-16	0	-13	2822	4859	-0.167	-0.750	0	0	0
1	21	9	"hsa-miR-4764-3p"	"169130"	8270	6850	100	36	36	6	16	35	35	35	6	17	15	2	0	331	322	65	20	73	73	74	20	27	98	98	0	0.004	0.004	0.019	0.019	2.593	0.005	0.012	80	448	100	259	250	-8.011	1	258	1	249	2853	25794	0.167	12.400	0	0	0
1	22	9	"hsa-miR-4417"	"169358"	8450	6840	100	34	34	6	17	35	35	35	6	17	8	1	0	78	80	25	31	73	73	74	20	27	25	7	0	-0.200	-0.143	0.302	0.291	2.994	-0.017	0.004	80	479	100	4	6	Error	-1	5	-1	7	2750	6396	-0.167	0.300	0	0	0
1	1	10	"Empty"	"0"	4660	7020	100	34	34	6	17	34	34	34	6	17	17	1	0	86	86	24	27	84	84	86	24	27	16	2	0	0.000	0.000	0.250	0.264	3.543	-0.026	0.010	80	484	100	2	2	Error	0	2	0	2	2701	6859	0.000	0.000	0	0	0
1	2	10	"hsa-miR-4525"	"169278"	4840	7020	100	33	33	6	18	34	34	34	6	17	7	1	0	72	75	23	30	83	83	85	23	27	13	0	0	0.091	0.125	0.263	0.277	3.789	-0.005	0.000	80	462	100	-12	-9	-3.459	-1	-11	-1	-8	2669	6025	-0.167	-0.435	0	0	0
1	3	10	"hsa-miR-4451"	"169167"	5030	7020	100	34	35	7	20	33	33	34	7	20	23	3	0	129	198	138	69	84	84	85	23	27	52	50	0	0.022	0.018	0.037	0.064	7.510	0.004	0.003	80	459	100	46	116	-5.492	1	45	2	114	2789	15837	0.143	4.913	0	0	0
1	4	10	"hsa-miR-4786-5p"	"169086"	5200	7020	100	35	35	6	17	34	34	34	6	17	15	5	0	67	68	19	27	83	83	85	23	27	2	0	0	-0.062	-0.067	0.323	0.321	2.828	-0.035	0.013	80	440	100	-15	-14	Error	1	-16	1	-15	2773	5465	0.167	-0.739	0	0	0
1	5	10	""	"168937"	5380	7020	100	34	34	6	17	34	34	34	7	20	13	0	0	58	61	19	31	83	83	84	22	26	5	0	0	0.000	0.000	0.141	0.154	2.750	-0.009	0.001	80	452	100	-25	-22	Error	0	-25	0	-22	2733	4848	0.000	-1.045	0	0	0
1	6	10	""	"168555"	5560	7020	100	34	34	6	17	34	34	34	6	17	13	1	0	71	72	23	31	82	82	83	23	27	8	1	0	0.000	0.000	0.314	0.298	4.303	-0.021	0.006	80	449	100	-11	-10	Error	0	-11	0	-10	2732	5730	0.000	-0.478	0	0	0
1	7	10	""	"168688"	5730	7020	100	34	34	7	20	34	34	34	6	17	18	3	0	5199	3782	2372	62	81	81	83	24	28	82	78	0	0.000	0.000	0.002	0.005	13.107	0.000	0.000	80	459	100	5118	3701	Error	0	5118	0	3701	2719	302565	0.000	154.125	0	0	0
1	8	10	""	"169250"	5920	7010	100	33	33	6	18	34	34	34	6	17	7	1	0	1103	837	651	77	81	81	82	23	28	70	67	0	-0.001	-0.001	0.013	0.016	9.237	-0.001	0.007	80	478	100	1021	755	Error	-1	1022	-1	756	2632	66945	-0.167	32.826	0	0	0
1	9	10	"hsa-miR-5096"	"169398"	6110	7020	100	33	34	7	20	34	34	34	6	17	17	7	0	64	66	17	25	78	78	79	22	27	5	0	0	0.071	0.000	0.353	0.276	3.135	-0.024	0.007	80	472	100	-15	-12	-3.807	-1	-14	0	-12	2735	5277	0.000	-0.591	0	0	0
1	10	10	"hsa-miR-4427"	"169386"	6290	7010	100	34	34	7	20	34	34	34	6	17	18	3	0	61	65	21	32	76	76	77	22	28	11	0	0	0.000	0.000	0.225	0.263	2.747	-0.020	0.003	80	449	100	-15	-11	Error	0	-15	0	-11	2729	5176	0.000	-0.545	0	0	0
1	11	10	""	"168607"	6460	7020	100	34	35	6	17	34	34	34	6	17	21	2	0	1966	1630	823	50	73	73	75	22	29	86	86	0	0.000	0.001	0.003	0.005	7.778	0.000	0.003	80	458	100	1893	1558	Error	0	1893	1	1557	2777	130422	0.167	70.682	0	0	0
1	12	10	"Empty"	"0"	6650	7010	100	34	34	6	17	34	34	34	6	17	13	3	0	63	65	27	41	75	75	78	22	28	5	3	0	0.000	0.000	0.286	0.275	3.224	-0.012	0.006	80	471	100	-12	-10	Error	0	-12	0	-10	2743	5197	0.000	-0.591	0	0	0
1	13	10	""	"168813"	6830	7010	100	35	34	6	17	34	34	34	6	17	13	2	0	57	58	15	25	74	74	78	23	29	1	0	0	-0.059	0.000	0.250	0.283	2.980	-0.003	0.000	80	461	100	-16	-16	Error	1	-17	0	-16	2744	4675	0.000	-0.870	0	0	0
1	14	10	"Empty"	"0"	7010	7010	100	35	35	5	14	34	34	34	6	17	15	2	0	79	79	22	27	75	75	78	23	29	17	2	0	0.250	0.250	0.200	0.243	3.494	-0.007	0.001	80	468	100	5	5	-2.000	1	4	1	4	2801	6314	0.167	0.043	0	0	0
1	15	10	"Empty"	"0"	7190	7010	100	34	34	6	17	34	34	34	6	17	17	3	0	71	72	19	26	77	77	79	22	27	10	0	0	0.000	0.000	0.366	0.365	3.101	-0.010	0.001	80	478	100	-6	-5	Error	0	-6	0	-5	2751	5738	0.000	-0.318	0	0	0
1	16	10	"Empty"	"0"	7390	7030	100	35	35	5	14	34	34	34	6	17	12	0	0	80	81	24	29	77	77	79	22	27	18	7	0	0.333	0.250	0.321	0.305	3.355	-0.010	0.002	80	458	100	4	5	-1.585	1	3	1	4	2764	6514	0.167	0.091	0	0	0
1	17	10	"Empty"	"0"	7550	7010	100	35	35	6	17	35	35	35	6	17	10	5	0	81	82	26	31	77	77	79	22	27	18	5	0	0.000	0.000	0.250	0.265	3.274	-0.007	0.001	80	437	100	4	5	Error	0	4	0	5	2828	6553	0.000	0.136	0	0	0
1	18	10	"Empty"	"0"	7730	7010	100	32	33	6	18	35	35	35	6	17	5	1	0	82	85	25	29	75	75	76	22	28	27	13	0	-0.429	-0.200	0.244	0.288	4.102	-0.025	0.009	80	439	100	4	8	Error	-3	7	-2	10	2603	6801	-0.333	0.409	0	0	0
1	19	10	"Empty"	"0"	7910	7010	100	34	34	6	17	35	35	35	6	17	16	2	0	79	80	21	26	75	75	76	23	30	15	6	0	-0.250	-0.200	0.333	0.390	3.632	-0.002	0.000	80	446	100	3	4	Error	-1	4	-1	5	2756	6433	-0.167	0.174	0	0	0
1	20	10	"Empty"	"0"	8090	7010	100	34	34	6	17	36	36	36	6	16	8	0	0	72	74	19	25	72	72	74	21	28	15	5	0	100000.000	-1.000	0.270	0.331	3.337	0.016	0.003	80	439	100	-2	0	16.610	-2	0	-2	2	2720	5911	-0.333	0.000	0	0	0
1	21	10	"Empty"	"0"	8270	7010	100	35	34	5	14	36	36	36	6	16	3	1	0	75	76	19	25	73	73	75	28	37	10	0	0	-0.500	-0.667	0.333	0.339	3.760	0.009	0.001	80	424	100	1	1	Error	-1	2	-2	3	2722	6070	-0.333	0.036	0	0	0
1	22	10	"Empty"	"0"	8450	7010	100	36	36	6	16	35	35	35	6	17	18	2	0	79	82	21	25	73	73	75	28	37	16	1	0	0.167	0.111	0.333	0.277	4.580	-0.006	0.000	80	462	100	7	10	-2.585	1	6	1	9	2850	6556	0.167	0.250	0	0	0
1	1	11	"Empty"	"0"	4650	7210	100	34	34	6	17	33	33	33	6	18	17	5	0	75	79	21	26	79	79	81	27	33	11	3	0	-0.250	100000.000	0.300	0.272	2.950	-0.025	0.008	80	503	100	-3	1	Error	1	-4	1	0	2715	6337	0.167	-0.074	0	0	0
1	2	11	"hsa-miR-23a-5p"	"42638"	4840	7210	100	34	34	7	20	33	33	34	6	17	18	2	0	89	98	40	40	77	77	81	26	32	40	22	0	0.083	0.048	0.239	0.214	3.022	0.009	0.007	80	471	100	13	22	-3.585	1	12	1	21	2720	7852	0.000	0.654	0	0	0
1	3	11	""	"42888"	5020	7220	100	33	34	6	17	33	33	34	6	17	18	1	0	704	517	367	70	78	78	80	23	28	67	67	0	0.000	0.002	0.011	0.020	5.777	-0.001	0.001	80	451	100	626	440	Error	0	626	1	439	2696	41381	0.000	19.000	0	0	0
1	4	11	"ebv-miR-BART1-3p"	"17519"	5200	7210	100	34	34	6	17	34	34	34	7	20	13	0	0	65	66	20	30	77	77	80	22	27	8	0	0	0.000	0.000	0.280	0.265	3.146	-0.007	0.000	80	452	100	-12	-11	Error	0	-12	0	-11	2720	5300	0.000	-0.636	0	0	0
1	5	11	""	"17278"	5380	7210	100	35	34	6	17	34	34	34	7	20	13	0	0	75	73	22	30	78	78	81	25	30	11	0	0	-0.333	0.000	0.497	0.517	3.832	0.004	0.000	80	478	100	-2	-5	Error	1	-3	0	-5	2745	5877	0.000	-0.320	0	0	0
1	6	11	"hsa-miR-921"	"46507"	5570	7220	100	34	34	7	20	34	34	34	6	17	17	3	0	113	121	59	48	78	78	80	24	30	55	46	0	0.000	0.000	0.124	0.122	4.080	-0.004	0.001	80	468	100	35	43	Error	0	35	0	43	2749	9675	0.000	1.708	0	0	0
1	7	11	"hsa-miR-181a-2-3p"	"17928"	5740	7220	100	34	33	7	21	34	34	34	6	17	13	5	0	74	76	25	32	78	78	80	24	30	20	1	0	0.000	0.500	0.277	0.306	3.091	-0.003	0.000	80	449	100	-4	-3	Error	0	-4	-1	-2	2673	6113	-0.167	-0.167	0	0	0
1	8	11	""	"42826"	5920	7220	100	34	34	6	17	34	34	34	6	17	16	2	0	342	406	336	82	80	80	80	22	27	57	57	0	0.000	0.000	0.019	0.033	8.821	0.003	0.009	80	456	100	262	326	Error	0	262	0	326	2708	32510	0.000	14.818	0	0	0
1	9	11	""	"17537"	6090	7220	100	33	34	6	17	34	34	34	6	17	10	0	0	93	147	102	69	77	77	79	21	26	47	45	0	-0.062	0.000	0.091	0.073	4.178	-0.006	0.004	80	460	100	15	70	Error	-1	16	0	70	2688	11722	0.000	3.238	0	0	0
1	10	11	""	"42722"	6280	7210	100	34	34	6	17	34	34	34	6	17	16	2	0	71	73	25	34	73	73	76	23	30	16	3	0	0.000	0.000	0.250	0.279	3.286	0.014	0.002	80	471	100	-2	0	Error	0	-2	0	0	2706	5813	0.000	-0.130	0	0	0
1	11	11	""	"42645"	6460	7210	100	33	34	6	17	34	34	34	6	17	15	1	0	67	69	22	31	73	73	75	23	30	6	3	0	0.167	0.000	0.273	0.254	2.957	-0.012	0.001	80	461	100	-7	-4	-2.585	-1	-6	0	-4	2683	5512	0.000	-0.261	0	0	0
1	12	11	""	"46636"	6640	7210	100	34	35	6	17	34	34	35	6	17	17	5	0	77	80	28	35	75	75	76	21	27	20	8	0	0.000	0.200	0.376	0.324	3.314	0.001	0.000	80	461	100	2	6	Error	0	2	1	5	2773	6399	0.000	0.190	0	0	0
1	13	11	"hsa-miR-502-5p"	"11134"	6820	7210	100	33	33	6	18	34	34	34	6	17	13	2	0	75	79	30	37	76	76	79	22	27	26	7	0	1.000	-0.333	0.269	0.272	3.531	-0.010	0.001	80	477	100	-2	2	0.000	-1	-1	-1	3	2672	6285	-0.167	0.000	0	0	0
1	14	11	""	"17295"	7000	7220	100	33	34	6	17	34	34	34	6	17	15	2	0	812	621	492	79	76	76	77	21	27	65	63	0	-0.001	0.000	0.009	0.022	10.851	-0.001	0.002	80	468	100	735	545	Error	-1	736	0	545	2720	49667	0.000	25.905	0	0	0
1	15	11	""	"32825"	7190	7220	100	34	34	6	17	34	34	34	6	17	11	2	0	193	206	145	70	76	76	77	22	28	57	55	0	0.000	0.000	0.042	0.070	5.889	0.001	0.000	80	466	100	117	130	Error	0	117	0	130	2723	16506	0.000	5.864	0	0	0
1	16	11	""	"46276"	7360	7210	100	34	34	6	17	34	34	34	6	17	16	1	0	65	68	20	29	76	76	78	23	29	6	0	0	0.000	0.000	0.245	0.268	2.938	-0.007	0.001	80	432	100	-11	-8	Error	0	-11	0	-8	2743	5441	0.000	-0.435	0	0	0
1	17	11	"hsa-miR-508-5p"	"42812"	7540	7210	100	33	33	6	18	35	35	35	6	17	10	1	0	83	83	27	32	76	76	79	22	27	28	12	0	-0.286	-0.286	0.250	0.266	2.849	-0.044	0.026	80	461	100	5	5	Error	-2	7	-2	7	2666	6655	-0.333	0.182	0	0	0
1	18	11	"hsa-miR-19b-2-5p"	"42918"	7720	7210	100	35	36	6	16	35	35	34	6	17	15	3	0	63	67	20	29	76	76	78	22	28	10	0	0	0.000	-0.111	0.268	0.232	2.447	-0.005	0.000	80	469	100	-13	-8	Error	0	-13	1	-9	2855	5398	0.333	-0.500	0	0	0
1	19	11	""	"46457"	7900	7220	100	36	35	5	14	34	34	35	6	17	15	0	0	93	97	42	43	77	77	77	22	28	47	25	0	0.125	0.050	0.146	0.156	3.687	0.017	0.008	80	458	100	18	21	-3.000	2	16	1	20	2807	7778	0.000	0.909	0	0	0
1	20	11	""	"42469"	8080	7210	100	36	36	6	16	35	35	35	6	17	17	2	0	72	75	22	29	72	72	74	22	29	20	3	0	100000.000	0.333	0.300	0.372	3.412	-0.033	0.013	80	471	100	1	4	16.610	1	0	1	3	2878	6025	0.167	0.045	0	0	0
1	21	11	""	"27575"	8270	7210	100	36	35	7	20	35	35	35	6	17	15	2	0	116	129	71	55	72	72	76	28	36	51	48	0	0.023	0.000	0.085	0.112	3.579	-0.011	0.006	80	479	100	45	57	-5.459	1	44	0	57	2796	10326	0.000	1.893	0	0	0
1	22	11	"Empty"	"0"	8450	7200	100	34	34	6	17	36	36	36	6	16	6	0	0	71	73	20	27	74	74	76	27	35	8	0	0	0.667	2.000	0.276	0.297	3.405	-0.014	0.002	80	501	100	-5	-3	-0.585	-2	-3	-2	-1	2739	5844	-0.333	-0.111	0	0	0
1	1	12	""	"46481"	4640	7410	100	34	33	7	21	34	34	34	6	17	16	2	0	79	81	25	30	74	74	75	22	29	23	7	0	0.000	-0.143	0.367	0.358	2.510	-0.056	0.033	80	504	100	5	6	Error	0	5	-1	7	2670	6518	-0.167	0.273	0	0	0
1	2	12	""	"-1"	4830	7410	100	35	34	6	17	33	33	33	6	18	17	2	0	96	102	41	40	74	74	77	22	28	50	30	0	0.091	0.036	0.200	0.171	3.797	-0.023	0.010	80	471	100	24	29	-3.459	2	22	1	28	2697	8162	0.167	1.136	0	0	0
1	3	12	"kshv-miR-K12-12-5p"	"42516"	5010	7400	100	33	34	7	20	33	33	34	7	20	17	2	0	70	70	22	31	75	75	78	23	29	12	1	0	0.000	-0.200	0.333	0.343	3.751	-0.011	0.003	80	450	100	-5	-4	Error	0	-5	1	-5	2740	5585	0.000	-0.348	0	0	0
1	4	12	"hsa-miR-1270"	"46752"	5190	7400	100	34	33	6	18	34	34	34	7	20	8	0	0	82	93	43	46	73	73	76	23	30	40	28	0	0.000	-0.050	0.152	0.171	4.752	-0.024	0.013	80	471	100	9	19	Error	0	9	-1	20	2677	7411	-0.143	0.739	0	0	0
1	5	12	""	"46807"	5380	7420	100	33	34	6	17	34	34	34	6	17	13	1	0	892	629	479	76	75	75	77	25	32	67	62	0	-0.001	0.000	0.012	0.021	7.723	0.001	0.001	80	469	100	816	554	Error	-1	817	0	554	2691	50280	0.000	22.080	0	0	0
1	6	12	"hsa-miR-1248"	"46427"	5560	7420	100	34	35	7	20	34	34	34	6	17	16	5	0	110	117	60	51	76	76	78	21	26	51	50	0	0.000	0.024	0.117	0.122	3.408	0.002	0.000	80	439	100	34	42	Error	0	34	1	41	2766	9350	0.167	1.857	0	0	0
1	7	12	""	"42821"	5730	7410	100	33	33	7	21	34	34	34	6	17	15	5	0	59	64	21	32	75	75	77	22	28	7	2	0	0.063	0.091	0.265	0.240	3.095	-0.003	0.000	80	440	100	-17	-12	-4.000	-1	-16	-1	-11	2650	5099	-0.167	-0.591	0	0	0
1	8	12	""	"46279"	5910	7410	100	34	34	6	17	34	34	34	6	17	11	2	0	63	66	23	34	75	75	78	22	28	8	2	0	0.000	0.000	0.250	0.293	3.608	-0.015	0.003	80	462	100	-12	-9	Error	0	-12	0	-9	2687	5276	0.000	-0.545	0	0	0
1	9	12	"hsa-miR-31-5p"	"11052"	6100	7410	100	33	34	7	20	34	34	34	6	17	20	5	0	223	241	178	73	77	77	83	61	73	51	51	0	-0.007	0.000	0.053	0.062	7.197	-0.003	0.003	80	462	100	145	164	Error	-1	146	0	164	2680	19274	0.000	2.590	0	0	0
1	10	12	"hsa-miR-943"	"42696"	6280	7400	100	35	34	7	20	34	34	34	6	17	20	3	0	799	654	534	81	75	75	80	61	76	61	60	0	0.001	0.000	0.008	0.017	7.803	-0.001	0.002	80	462	100	725	579	-9.500	1	724	0	579	2744	52321	0.000	9.410	0	0	0
1	11	12	"hsa-miR-586"	"42754"	6450	7410	100	34	34	6	17	34	34	34	6	17	12	2	0	75	76	23	30	75	75	77	24	31	17	3	0	0.000	0.000	0.222	0.261	2.588	-0.019	0.004	80	449	100	0	1	Error	0	0	0	1	2712	6115	0.000	-0.042	0	0	0
1	12	12	""	"42632"	6630	7400	100	34	34	6	17	34	34	34	6	17	16	5	0	70	75	24	32	76	76	78	23	29	16	3	0	0.000	0.000	0.375	0.318	3.476	-0.001	0.000	80	480	100	-6	-1	Error	0	-6	0	-1	2714	5977	0.000	-0.130	0	0	0
1	13	12	"hsa-miR-597-5p"	"42818"	6830	7420	100	34	34	6	17	34	34	34	6	17	12	1	0	87	88	32	36	76	76	79	23	29	33	10	0	0.000	0.000	0.244	0.237	2.748	-0.005	0.000	80	467	100	11	12	Error	0	11	0	12	2709	7007	0.000	0.391	0	0	0
1	14	12	"hsa-miR-149-5p"	"42810"	7000	7400	100	34	34	5	14	34	34	34	6	17	12	2	0	84	86	33	38	77	77	79	22	27	33	15	0	0.000	0.000	0.174	0.160	3.407	0.013	0.003	80	440	100	7	9	Error	0	7	0	9	2753	6895	0.000	0.318	0	0	0
1	15	12	"hsa-miR-634"	"42591"	7180	7410	100	33	33	6	18	34	34	35	6	17	11	1	0	162	182	122	67	76	76	78	22	28	58	53	0	-0.012	-0.009	0.056	0.052	4.232	-0.008	0.014	80	440	100	85	105	Error	-1	86	-1	106	2635	14577	-0.333	4.727	0	0	0
1	16	12	"ebv-miR-BART20-3p"	"17585"	7350	7400	100	35	35	6	17	34	34	34	6	17	13	3	0	64	67	23	34	78	78	79	22	27	10	2	0	-0.071	-0.091	0.200	0.252	3.750	-0.022	0.005	80	448	100	-13	-10	Error	1	-14	1	-11	2796	5383	0.167	-0.545	0	0	0
1	17	12	"hsa-miR-1180-3p"	"42848"	7530	7400	100	36	35	7	20	34	34	34	6	17	20	1	0	81	82	27	32	78	78	78	21	26	23	7	0	0.667	0.250	0.375	0.371	3.674	-0.018	0.004	80	470	100	5	5	-0.585	2	3	1	4	2831	6577	0.167	0.190	0	0	0
1	18	12	"hsa-miR-24-3p"	"17506"	7720	7410	100	34	34	5	14	35	35	35	6	17	10	0	0	536	608	514	84	76	76	77	20	25	65	63	0	-0.002	-0.002	0.017	0.030	8.341	-0.001	0.006	80	458	100	459	531	Error	-1	460	-1	532	2746	48606	-0.167	26.550	0	0	0
1	19	12	""	"42919"	7890	7400	100	34	34	6	17	35	35	35	6	17	12	0	0	65	70	22	31	77	77	78	20	25	12	2	0	0.083	0.143	0.266	0.304	3.418	-0.022	0.006	80	448	100	-13	-8	-3.585	-1	-12	-1	-7	2728	5579	-0.167	-0.400	0	0	0
1	20	12	""	"42937"	8080	7400	100	35	35	6	17	35	35	35	6	17	12	3	0	64	66	15	22	74	74	75	22	29	1	0	0	0.000	0.000	0.313	0.274	3.092	-0.001	0.000	80	471	100	-10	-8	Error	0	-10	0	-8	2825	5289	0.000	-0.409	0	0	0
1	21	12	"kshv-miR-K12-3-5p"	"42795"	8260	7410	100	35	35	6	17	36	36	36	5	13	10	2	0	156	160	97	60	73	73	75	21	28	57	53	0	-0.012	-0.011	0.067	0.079	6.024	-0.004	0.002	80	449	100	82	86	Error	-1	83	-1	87	2784	12766	-0.200	4.048	0	0	0
1	22	12	"ebv-miR-BART10-5p"	"42485"	8430	7410	100	36	35	6	17	36	36	36	6	16	7	1	0	85	97	43	44	72	72	75	21	28	46	30	0	0.000	-0.040	0.226	0.178	3.632	-0.007	0.001	80	489	100	13	24	Error	0	13	-1	25	2832	7783	-0.167	1.048	0	0	0
1	1	13	""	"11271"	4660	7600	100	33	33	7	21	34	34	34	7	20	11	1	0	112	120	50	41	76	76	78	24	30	58	45	0	-0.028	-0.023	0.111	0.158	3.755	-0.015	0.006	80	463	100	35	43	Error	-1	36	-1	44	2628	9598	-0.143	1.750	0	0	0
1	2	13	"hsa-miR-1267"	"46633"	4830	7600	100	34	34	7	20	34	34	34	7	20	10	2	0	91	120	204	170	79	79	79	21	26	41	27	0	0.000	0.000	0.200	0.255	3.686	0.010	0.026	80	430	100	12	41	Error	0	12	0	41	2705	9572	0.000	1.952	0	0	0
1	3	13	""	"-1"	5010	7600	100	34	34	6	17	34	34	34	6	17	15	0	0	126	148	92	62	77	77	80	22	27	55	52	0	0.000	0.000	0.051	0.073	4.780	-0.004	0.001	80	460	100	49	71	Error	0	49	0	71	2696	11800	0.000	3.091	0	0	0
1	4	13	"hsa-miR-450b-5p"	"42896"	5190	7600	100	35	35	7	20	34	34	34	7	20	12	5	0	71	74	26	35	77	77	80	23	28	16	3	0	-0.167	-0.333	0.304	0.247	3.142	-0.032	0.011	80	460	100	-5	-2	Error	1	-6	1	-3	2808	5902	0.143	-0.261	0	0	0
1	5	13	""	"42685"	5370	7600	100	34	33	6	18	34	34	34	6	17	11	0	0	69	73	26	35	76	76	79	24	30	13	5	0	0.000	0.333	0.211	0.260	3.529	-0.006	0.001	80	442	100	-7	-4	Error	0	-7	-1	-3	2631	5825	-0.167	-0.250	0	0	0
1	6	13	"hsa-miR-504-5p"	"28480"	5550	7600	100	34	34	6	17	33	33	34	6	17	18	3	0	67	96	218	227	79	79	79	23	29	12	5	0	-0.083	0.059	0.209	0.161	3.814	0.000	0.000	80	442	100	-11	18	Error	1	-12	1	17	2747	7681	0.000	0.739	0	0	0
1	7	13	"hsa-miR-1307-3p"	"42681"	5730	7600	100	35	35	7	20	34	34	34	7	20	16	2	0	61	65	19	29	76	76	78	23	29	5	1	0	-0.067	-0.091	0.353	0.310	3.488	-0.037	0.014	80	452	100	-14	-10	Error	1	-15	1	-11	2780	5202	0.143	-0.565	0	0	0
1	8	13	"hcmv-miR-UL36-3p"	"42610"	5910	7600	100	34	34	6	17	34	34	34	6	17	11	2	0	71	72	25	34	76	76	78	22	28	17	5	0	0.000	0.000	0.292	0.292	3.062	-0.028	0.008	80	452	100	-5	-4	Error	0	-5	0	-4	2728	5786	0.000	-0.273	0	0	0
1	9	13	"hsa-miR-103a-3p"	"10919"	6090	7600	100	34	34	7	20	34	34	34	6	17	20	3	0	204	189	118	62	76	76	79	23	29	62	58	0	0.000	0.000	0.052	0.060	3.393	-0.006	0.006	80	442	100	128	113	Error	0	128	0	113	2738	15135	0.000	4.783	0	0	0
1	10	13	""	"17388"	6270	7620	100	33	33	7	21	34	34	34	6	17	16	5	0	84	90	33	36	75	75	78	23	29	32	13	0	-0.111	-0.067	0.240	0.262	3.785	-0.018	0.005	80	449	100	8	14	Error	-1	9	-1	15	2674	7234	-0.167	0.522	0	0	0
1	11	13	""	"42767"	6460	7600	100	34	34	6	17	34	34	34	6	17	17	1	0	128	139	81	58	76	76	80	23	28	56	55	0	0.000	0.000	0.069	0.071	3.939	0.005	0.001	80	451	100	52	63	Error	0	52	0	63	2738	11147	0.000	2.565	0	0	0
1	12	13	""	"11021"	6630	7600	100	34	34	6	17	34	34	34	6	17	15	2	0	63	64	20	31	78	78	80	23	28	2	1	0	0.000	0.000	0.250	0.266	3.242	-0.015	0.003	80	438	100	-15	-14	Error	0	-15	0	-14	2738	5157	0.000	-0.696	0	0	0
1	13	13	"hsa-miR-1225-5p"	"46541"	6810	7600	100	33	33	6	18	33	33	34	6	17	16	3	0	71	70	21	30	77	77	78	22	28	10	1	0	0.000	0.000	0.250	0.290	4.006	-0.010	0.001	80	432	100	-6	-7	Error	0	-6	0	-7	2664	5560	-0.167	-0.364	0	0	0
1	14	13	"hsa-miR-105-5p"	"5250"	6990	7600	100	35	35	5	14	34	34	34	6	17	13	2	0	71	70	20	28	77	77	79	22	27	5	2	0	-0.167	-0.143	0.286	0.269	3.793	-0.005	0.000	80	451	100	-5	-6	Error	1	-6	1	-7	2789	5632	0.167	-0.409	0	0	0
1	15	13	"hsa-miR-2110"	"42734"	7170	7600	100	34	33	6	18	34	34	35	6	17	8	1	0	64	67	18	26	76	76	78	23	29	5	0	0	0.000	0.111	0.303	0.285	2.697	0.036	0.014	80	442	100	-12	-10	Error	0	-12	-1	-9	2667	5324	-0.333	-0.478	0	0	0
1	16	13	""	"46518"	7350	7600	100	36	35	5	14	34	34	34	6	17	15	0	0	70	74	21	28	77	77	78	23	29	10	1	0	-0.286	-0.333	0.182	0.255	3.359	-0.016	0.003	80	450	100	-5	-2	Error	2	-7	1	-3	2830	5912	0.167	-0.174	0	0	0
1	17	13	""	"42665"	7530	7600	100	34	35	8	22	34	34	35	6	17	23	7	0	78	81	28	34	78	78	79	22	27	20	10	0	0.000	0.333	0.266	0.299	2.924	0.003	0.000	80	460	100	0	4	Error	0	0	1	3	2836	6449	0.000	0.091	0	0	0
1	18	13	""	"46923"	7720	7600	100	32	33	6	18	35	35	35	6	17	13	0	0	144	140	75	53	76	76	76	21	27	61	56	0	-0.044	-0.031	0.100	0.140	3.753	-0.020	0.027	80	450	100	65	62	Error	-3	68	-2	64	2677	11224	-0.333	3.048	0	0	0
1	19	13	"hsa-miR-1203"	"46411"	7890	7600	100	33	34	6	17	35	35	35	6	17	13	2	0	64	66	20	30	74	74	76	21	27	6	1	0	0.200	0.125	0.286	0.296	3.493	0.010	0.001	80	448	100	-12	-9	-2.322	-2	-10	-1	-8	2696	5256	-0.167	-0.476	0	0	0
1	20	13	"hsa-miR-1263"	"46747"	8070	7600	100	33	33	6	18	35	35	35	6	17	10	1	0	67	69	19	27	73	73	76	22	28	7	2	0	0.333	0.500	0.485	0.549	3.616	0.000	0.000	80	451	100	-8	-6	-1.585	-2	-6	-2	-4	2671	5511	-0.333	-0.318	0	0	0
1	21	13	""	"146183"	8250	7600	100	34	34	6	17	35	35	35	6	17	7	1	0	62	66	19	28	74	74	76	22	28	7	0	0	0.083	0.125	0.300	0.286	3.570	0.003	0.000	80	442	100	-13	-9	-3.585	-1	-12	-1	-8	2708	5252	-0.167	-0.455	0	0	0
1	22	13	"hsa-miR-3927-3p"	"146190"	8430	7600	100	36	35	5	14	35	35	35	6	17	7	0	0	65	68	21	30	73	73	74	20	27	12	2	0	-0.125	0.000	0.303	0.267	3.025	0.017	0.003	80	484	100	-7	-5	Error	1	-8	0	-5	2773	5429	0.000	-0.300	0	0	0
1	1	14	""	"146013"	4640	7780	100	33	34	7	20	34	34	34	7	20	10	0	0	87	83	29	34	77	77	80	23	28	22	8	0	-0.100	0.000	0.333	0.324	3.138	-0.026	0.009	80	484	100	9	6	Error	-1	10	0	6	2682	6644	0.000	0.130	0	0	0
1	2	14	"hsa-miR-1914-3p"	"146061"	4820	7780	100	34	33	6	18	34	34	34	6	17	12	2	0	74	73	23	31	78	78	79	23	29	10	1	0	0.000	0.200	0.500	0.435	3.701	-0.034	0.018	80	452	100	-4	-6	Error	0	-4	-1	-5	2677	5833	-0.167	-0.261	0	0	0
1	3	14	"spike_control_v2_17"	"25557"	5010	7790	100	33	33	6	18	33	33	34	7	20	13	1	0	1311	996	819	82	78	78	81	23	28	66	65	0	0.000	0.000	0.007	0.016	10.220	0.000	0.000	80	462	100	1233	918	Error	0	1233	0	918	2674	79711	-0.143	39.783	0	0	0
1	4	14	""	"-1"	5190	7790	100	34	35	7	20	34	34	34	7	20	15	1	0	106	131	81	61	77	77	81	33	40	47	45	0	0.000	0.019	0.092	0.071	2.741	-0.012	0.009	80	452	100	29	55	Error	0	29	1	54	2763	10465	0.143	1.515	0	0	0
1	5	14	""	"146060"	5370	7790	100	33	34	6	17	34	34	34	6	17	13	1	0	539	1017	968	95	77	77	80	34	42	61	58	0	-0.002	0.000	0.016	0.027	13.368	0.001	0.003	80	452	100	461	940	Error	-1	462	0	940	2690	81372	0.000	27.559	0	0	0
1	6	14	""	"145658"	5550	7790	100	35	34	6	17	34	34	34	6	17	11	1	0	1277	1078	937	86	78	78	79	23	29	65	63	0	0.001	0.000	0.009	0.017	11.554	0.000	0.001	80	452	100	1200	1000	Error	1	1199	0	1000	2714	86214	0.000	43.435	0	0	0
1	7	14	""	"146079"	5730	7790	100	34	33	6	18	34	34	34	6	17	7	2	0	72	74	24	32	78	78	80	23	28	10	2	0	0.000	0.250	0.323	0.367	2.554	-0.009	0.001	80	442	100	-6	-5	Error	0	-6	-1	-4	2679	5901	-0.167	-0.261	0	0	0
1	8	14	""	"146199"	5910	7790	100	33	33	7	21	34	34	34	7	20	10	3	0	94	99	48	48	77	77	79	23	29	46	32	0	-0.059	-0.045	0.143	0.122	4.019	-0.010	0.002	80	442	100	16	21	Error	-1	17	-1	22	2637	7897	-0.143	0.870	0	0	0
1	9	14	"hsa-miR-1909-5p"	"146138"	6090	7780	100	34	33	7	21	34	34	34	7	20	15	0	0	60	64	19	29	76	76	78	23	29	6	1	0	0.000	0.083	0.278	0.351	2.564	-0.016	0.002	80	451	100	-16	-13	Error	0	-16	-1	-12	2676	5152	-0.143	-0.609	0	0	0
1	10	14	""	"146177"	6270	7780	100	34	34	7	20	33	33	34	6	17	18	8	0	62	63	19	30	76	76	79	21	26	3	0	0	-0.071	-0.077	0.262	0.273	2.933	-0.017	0.003	80	426	100	-13	-12	Error	1	-14	1	-13	2721	5014	0.000	-0.762	0	0	0
1	11	14	"hsv1-miR-H6-3p"	"146117"	6460	7790	100	34	34	6	17	33	33	34	6	17	21	3	0	151	147	88	59	76	76	79	23	29	55	53	0	0.013	0.014	0.094	0.077	4.625	-0.002	0.000	80	440	100	76	72	-6.229	1	75	1	71	2731	11737	0.000	2.957	0	0	0
1	12	14	""	"146028"	6630	7780	100	34	34	6	17	34	34	34	6	17	15	1	0	68	72	27	37	76	76	78	23	29	16	6	0	0.000	0.000	0.200	0.232	3.667	0.008	0.001	80	440	100	-8	-4	Error	0	-8	0	-4	2709	5793	0.000	-0.261	0	0	0
1	13	14	""	"146212"	6810	7780	100	34	34	6	17	34	34	34	6	17	13	2	0	67	72	27	37	77	77	78	22	28	13	6	0	0.000	0.000	0.313	0.274	3.236	0.006	0.000	80	452	100	-10	-5	Error	0	-10	0	-5	2700	5771	0.000	-0.273	0	0	0
1	14	14	""	"146209"	6990	7780	100	35	34	6	17	34	34	34	6	17	15	3	0	975	750	615	82	76	76	79	22	27	63	61	0	0.001	0.000	0.010	0.019	8.733	-0.001	0.004	80	451	100	900	674	-9.812	1	899	0	674	2748	59974	0.000	30.500	0	0	0
1	15	14	"spike_control_v2_32"	"28393"	7170	7780	100	36	35	5	14	34	34	35	6	17	13	0	0	932	649	478	73	77	77	79	21	26	71	67	0	0.002	0.002	0.007	0.012	5.351	0.002	0.009	80	452	100	857	573	-8.740	2	855	1	572	2808	51923	0.000	27.143	0	0	0
1	16	14	""	"146220"	7360	7780	100	33	33	5	15	34	34	35	6	17	8	0	0	109	112	48	42	77	77	78	21	26	53	46	0	-0.031	-0.029	0.130	0.152	3.088	-0.019	0.012	80	440	100	31	34	Error	-1	32	-1	35	2664	8921	-0.333	1.619	0	0	0
1	17	14	"hsa_negative_control_7"	"10902"	7530	7780	100	34	34	6	17	34	34	35	6	17	20	1	0	61	65	22	33	76	76	77	21	27	6	2	0	0.000	0.000	0.271	0.327	3.029	-0.024	0.006	80	420	100	-15	-11	Error	0	-15	0	-11	2732	5211	-0.167	-0.571	0	0	0
1	18	14	""	"146055"	7710	7790	100	35	36	5	13	34	34	34	6	17	12	3	0	293	247	148	59	76	76	77	21	27	70	65	0	0.005	0.012	0.023	0.025	4.049	0.008	0.021	80	430	100	218	173	-7.762	1	217	2	171	2844	19724	0.333	8.095	0	0	0
1	19	14	"spike_control_v2_43"	"29146"	7880	7790	100	36	36	6	16	34	34	34	6	17	20	7	0	84	90	38	42	77	77	78	22	28	36	23	0	0.286	0.154	0.103	0.151	2.799	-0.011	0.002	80	440	100	9	15	-1.807	2	7	2	13	2888	7214	0.333	0.545	0	0	0
1	20	14	"hsa-miR-625-5p"	"145831"	8070	7780	100	35	35	6	17	34	34	34	6	17	18	2	0	64	64	18	28	75	75	77	21	27	6	1	0	-0.091	-0.091	0.290	0.315	2.956	0.009	0.001	80	462	100	-10	-10	Error	1	-11	1	-11	2792	5145	0.167	-0.619	0	0	0
1	21	14	"hsa-miR-646"	"145963"	8250	7780	100	35	35	6	17	35	35	35	6	17	11	1	0	62	64	15	23	74	74	75	21	28	3	0	0	0.000	0.000	0.305	0.329	2.815	0.000	0.000	80	458	100	-12	-10	Error	0	-12	0	-10	2790	5105	0.000	-0.524	0	0	0
1	22	14	"hsa-miR-1247-5p"	"145977"	8430	7790	100	35	36	5	13	35	35	35	6	17	13	1	0	133	128	64	50	73	73	75	20	26	61	53	0	0.000	0.018	0.076	0.070	3.201	-0.001	0.000	80	484	100	60	56	Error	0	60	1	55	2861	10272	0.167	2.650	0	0	0
1	1	15	"hsa-miR-501-5p"	"145675"	4660	7980	100	33	34	6	17	34	34	34	6	17	12	1	0	119	116	53	45	75	75	77	22	28	56	50	0	-0.023	0.000	0.086	0.132	4.566	-0.007	0.002	80	455	100	43	41	Error	-1	44	0	41	2687	9283	0.000	1.773	0	0	0
1	2	15	"hsa-miR-125b-1-3p"	"145838"	4810	7970	100	33	33	6	18	34	34	34	7	20	11	0	0	80	84	29	34	77	77	81	33	40	20	2	0	-0.333	-0.143	0.282	0.264	3.091	0.007	0.002	80	443	100	2	6	Error	-1	3	-1	7	2648	6692	-0.143	0.091	0	0	0
1	3	15	""	"145953"	5010	7980	100	34	34	7	20	34	34	34	7	20	13	1	0	600	659	571	86	77	77	79	23	29	60	57	0	0.000	0.000	0.013	0.024	11.298	-0.001	0.001	80	481	100	523	582	Error	0	523	0	582	2713	52714	0.000	25.217	0	0	0
1	4	15	"hsa-miR-512-5p"	"145690"	5190	7980	100	34	34	7	20	34	34	34	6	17	15	3	0	78	81	30	37	76	76	80	33	41	18	2	0	0.000	0.000	0.235	0.245	3.935	-0.008	0.001	80	462	100	2	5	Error	0	2	0	5	2727	6490	0.000	0.030	0	0	0
1	5	15	""	"-1"	5370	7980	100	34	34	7	20	34	34	34	6	17	21	6	0	172	164	91	55	74	74	79	33	41	63	56	0	0.000	0.000	0.061	0.070	4.448	0.001	0.000	80	452	100	98	90	Error	0	98	0	90	2757	13092	0.000	2.576	0	0	0
1	6	15	"hsa-miR-150-5p"	"145678"	5550	7980	100	34	34	5	14	34	34	34	6	17	10	0	0	139	139	76	54	76	76	78	22	28	58	53	0	0.000	0.000	0.059	0.077	5.049	0.006	0.002	80	452	100	63	63	Error	0	63	0	63	2701	11122	0.000	2.773	0	0	0
1	7	15	""	"145884"	5730	7970	100	35	34	6	17	34	34	34	6	17	17	1	0	73	77	26	33	75	75	77	20	25	25	8	0	-0.500	0.000	0.250	0.302	3.887	-0.007	0.001	80	451	100	-1	2	Error	1	-2	0	2	2747	6166	0.000	0.000	0	0	0
1	8	15	"hsa-miR-648"	"145715"	5910	7970	100	35	34	7	20	34	34	34	6	17	13	3	0	65	67	20	29	77	77	79	21	26	5	0	0	-0.083	0.000	0.438	0.419	2.927	-0.012	0.001	80	461	100	-11	-10	Error	1	-12	0	-10	2734	5353	0.000	-0.571	0	0	0
1	9	15	"hsa-miR-27b-3p"	"147199"	6100	7980	100	34	34	6	17	34	34	34	7	20	13	0	0	228	249	180	72	78	78	81	22	27	60	60	0	0.000	0.000	0.037	0.047	3.816	-0.001	0.000	80	459	100	150	171	Error	0	150	0	171	2703	19913	0.000	7.636	0	0	0
1	10	15	"hsa-miR-4309"	"147535"	6270	7970	100	34	34	6	17	34	34	34	6	17	11	2	0	62	64	21	32	78	78	80	22	27	6	2	0	0.000	0.000	0.219	0.212	3.337	-0.044	0.023	80	449	100	-16	-14	Error	0	-16	0	-14	2721	5159	0.000	-0.727	0	0	0
1	11	15	"hsa-miR-3152-3p"	"147892"	6450	7970	100	35	34	6	17	35	35	34	6	17	12	2	0	68	69	20	28	77	77	79	24	30	7	0	0	0.000	0.125	0.288	0.413	4.638	-0.038	0.015	80	470	100	-9	-9	Error	0	-9	-1	-8	2748	5557	0.000	-0.417	0	0	0
1	12	15	""	"147890"	6650	7980	100	34	34	6	17	34	34	34	6	17	16	5	0	157	147	74	50	75	75	76	22	28	68	61	0	0.000	0.000	0.066	0.074	4.114	0.009	0.006	80	481	100	82	72	Error	0	82	0	72	2748	11749	0.000	3.227	0	0	0
1	13	15	"hsa-miR-4305"	"147611"	6830	7980	100	34	34	6	17	34	34	34	6	17	11	5	0	112	106	45	42	74	74	76	22	28	58	45	0	0.000	0.000	0.100	0.133	4.102	-0.016	0.007	80	450	100	38	32	Error	0	38	0	32	2714	8476	0.000	1.364	0	0	0
1	14	15	""	"147934"	7000	7980	100	35	35	6	17	34	34	34	6	17	21	2	0	86	97	39	40	75	75	78	23	29	38	27	0	0.091	0.045	0.158	0.205	3.891	0.010	0.002	80	437	100	12	23	-3.459	1	11	1	22	2780	7782	0.167	0.826	0	0	0
1	15	15	"hsa-miR-4294"	"147627"	7170	7970	100	34	34	7	20	34	34	34	6	17	15	2	0	63	65	22	33	76	76	79	23	29	8	0	0	0.000	0.000	0.286	0.338	4.770	-0.017	0.004	80	449	100	-13	-11	Error	0	-13	0	-11	2724	5195	0.000	-0.609	0	0	0
1	16	15	"hsa-miR-4276"	"147770"	7350	7970	100	34	34	6	17	35	35	35	6	17	6	2	0	65	66	19	28	78	78	79	22	27	7	0	0	0.077	0.083	0.226	0.241	3.420	-0.004	0.000	80	471	100	-14	-13	-3.700	-1	-13	-1	-12	2723	5319	-0.167	-0.591	0	0	0
1	17	15	"hsa-let-7b-5p"	"147165"	7540	7960	100	33	34	7	20	35	35	35	6	17	20	1	0	109	184	137	74	76	76	78	22	28	53	46	0	-0.061	-0.009	0.099	0.120	5.733	-0.006	0.006	80	456	100	31	107	Error	-2	33	-1	108	2748	14754	-0.167	4.818	0	0	0
1	18	15	"hsa-miR-4320"	"147705"	7710	7970	100	34	34	6	17	34	34	35	6	17	13	2	0	66	69	22	31	75	75	77	22	28	8	2	0	0.000	0.000	0.250	0.215	2.685	0.025	0.008	80	449	100	-9	-6	Error	0	-9	0	-6	2739	5485	-0.167	-0.364	0	0	0
1	19	15	"hsa-miR-466"	"147848"	7900	7970	100	34	35	6	17	34	34	35	6	17	15	2	0	59	61	18	29	76	76	77	21	27	3	2	0	0.000	-0.067	0.178	0.220	3.517	-0.025	0.007	80	470	100	-17	-14	Error	0	-17	1	-15	2815	4873	0.000	-0.762	0	0	0
1	20	15	"hsv2-miR-H6-3p"	"147900"	8090	7980	100	36	36	6	16	34	34	35	6	17	21	1	0	511	397	255	64	74	74	77	20	25	73	71	0	0.005	0.006	0.015	0.022	4.903	0.001	0.001	80	469	100	439	325	-7.771	2	437	2	323	2859	31760	0.167	16.000	0	0	0
1	21	15	"hsa-miR-3175"	"147891"	8260	7990	100	35	35	6	17	34	34	35	6	17	20	2	0	77	102	56	54	73	73	75	21	28	38	31	0	0.250	0.034	0.125	0.131	4.564	0.005	0.001	80	434	100	5	30	-2.000	1	4	1	29	2797	8167	0.000	1.286	0	0	0
1	22	15	""	"147873"	8440	7980	100	36	36	6	16	35	35	35	6	17	16	5	0	65	68	18	26	72	72	74	21	28	7	2	0	-0.143	-0.250	0.218	0.203	2.227	-0.006	0.000	80	462	100	-6	-3	Error	1	-7	1	-4	2905	5440	0.167	-0.286	0	0	0
1	1	16	"hsa-miR-200b-3p"	"147186"	4660	8170	100	34	34	6	17	33	33	34	6	17	21	3	0	204	223	165	73	76	76	77	22	28	52	51	0	0.008	0.007	0.036	0.053	6.479	-0.003	0.002	80	484	100	129	148	-7.000	1	128	1	147	2712	17804	0.000	6.636	0	0	0
1	2	16	""	"147844"	4840	8170	100	34	34	6	17	33	33	34	6	17	15	3	0	68	70	20	28	74	74	78	32	41	3	0	0	-0.167	-0.250	0.357	0.333	2.871	-0.018	0.004	80	463	100	-5	-3	Error	1	-6	1	-4	2718	5585	0.000	-0.250	0	0	0
1	3	16	""	"147283"	5030	8180	100	35	34	7	20	34	34	34	6	17	20	2	0	84	90	36	40	75	75	78	23	29	38	21	0	0.111	0.000	0.217	0.269	3.693	-0.005	0.000	80	451	100	10	15	-3.170	1	9	0	15	2731	7229	0.000	0.522	0	0	0
1	4	16	"hsa-miR-3613-3p"	"148493"	5210	8180	100	34	34	7	20	34	34	34	6	17	21	5	0	2852	2075	1378	66	74	74	77	23	29	82	82	0	0.000	0.000	0.003	0.007	7.791	0.000	0.001	80	429	100	2778	2001	Error	0	2778	0	2001	2734	166037	0.000	86.870	0	0	0
1	5	16	"hsa-miR-3918"	"148231"	5380	8170	100	34	34	6	17	34	34	34	6	17	17	1	0	64	68	24	35	74	74	77	23	29	11	5	0	0.000	0.000	0.286	0.285	2.789	-0.060	0.037	80	430	100	-10	-6	Error	0	-10	0	-6	2729	5443	0.000	-0.391	0	0	0
1	6	16	"hsa-miR-933"	"148635"	5560	8170	100	33	34	6	17	34	34	34	6	17	11	3	0	75	79	28	35	79	79	79	22	27	21	8	0	0.250	0.000	0.333	0.240	2.911	-0.004	0.000	80	452	100	-5	0	-2.000	-1	-4	0	0	2691	6304	0.000	0.000	0	0	0
1	7	16	""	"148660"	5740	8170	100	35	34	6	17	34	34	34	6	17	15	1	0	59	64	22	34	76	76	77	21	27	10	2	0	-0.059	0.000	0.200	0.244	3.151	-0.003	0.000	80	451	100	-16	-12	Error	1	-17	0	-12	2732	5082	0.000	-0.619	0	0	0
1	8	16	"hsa-miR-4296"	"147660"	5920	8170	100	34	34	6	17	34	34	34	6	17	15	2	0	59	63	23	36	77	77	79	22	27	3	2	0	0.000	0.000	0.202	0.194	2.998	-0.017	0.004	80	451	100	-18	-14	Error	0	-18	0	-14	2732	5055	0.000	-0.727	0	0	0
1	9	16	"hsa-miR-3185"	"147709"	6100	8170	100	35	35	7	20	33	33	34	6	17	25	3	0	64	69	20	28	80	80	81	23	28	8	1	0	-0.125	-0.182	0.308	0.297	2.934	-0.010	0.001	80	442	100	-14	-9	Error	2	-16	2	-11	2776	5529	0.167	-0.522	0	0	0
1	10	16	"hsa-miR-3689a-5p/hsa-miR-3689b-5p/hsa-miR-3689e"	"148251"	6280	8170	100	33	34	6	17	34	34	34	6	17	16	3	0	78	78	25	32	80	80	81	22	27	13	2	0	0.500	0.000	0.317	0.325	3.233	-0.025	0.007	80	451	100	-3	-2	-1.000	-1	-2	0	-2	2715	6249	0.000	-0.136	0	0	0
1	11	16	"hsa-miR-3680-5p"	"148599"	6460	8170	100	35	34	6	17	34	34	34	6	17	12	1	0	71	75	25	33	76	76	78	21	26	16	5	0	-0.200	0.000	0.269	0.276	3.116	-0.021	0.005	80	451	100	-4	-1	Error	1	-5	0	-1	2721	5989	0.000	-0.143	0	0	0
1	12	16	"hsa-miR-510-5p"	"148665"	6640	8170	100	33	34	6	17	34	34	34	6	17	13	2	0	64	67	24	35	77	77	78	23	29	5	1	0	0.077	0.000	0.293	0.261	3.460	0.005	0.000	80	442	100	-14	-10	-3.700	-1	-13	0	-10	2713	5388	0.000	-0.478	0	0	0
1	13	16	"hsa-miR-3652"	"148363"	6820	8170	100	33	34	6	17	33	33	34	6	17	18	2	0	71	74	20	27	74	74	76	22	28	12	3	0	0.000	100000.000	0.448	0.396	3.510	-0.032	0.012	80	442	100	-3	1	Error	0	-3	1	0	2705	5946	0.000	-0.091	0	0	0
1	14	16	"hsa-miR-3181"	"147703"	7000	8170	100	35	35	6	17	34	34	34	6	17	16	2	0	63	62	18	29	77	77	81	23	28	1	0	0	-0.071	-0.067	0.333	0.271	2.988	-0.025	0.007	80	442	100	-13	-14	Error	1	-14	1	-15	2782	4932	0.167	-0.826	0	0	0
1	15	16	"hsa-miR-3667-3p"	"148062"	7180	8170	100	34	34	6	17	34	34	34	6	17	11	0	0	68	68	19	27	77	77	81	23	28	5	0	0	0.000	0.000	0.250	0.263	2.644	-0.003	0.000	80	451	100	-9	-9	Error	0	-9	0	-9	2724	5475	0.000	-0.565	0	0	0
1	16	16	"hsa-miR-3664-5p"	"148206"	7360	8170	100	36	36	6	16	34	34	34	6	17	23	3	0	72	74	20	27	77	77	79	24	30	10	2	0	-0.400	-0.667	0.238	0.291	2.178	-0.013	0.002	80	451	100	-3	-1	Error	2	-5	2	-3	2861	5900	0.333	-0.208	0	0	0
1	17	16	"spike_control_v1_i"	"14257"	7540	8170	100	34	34	5	14	35	35	35	6	17	7	1	0	65	66	17	25	76	76	78	21	26	2	0	0	0.091	0.100	0.354	0.377	4.034	-0.014	0.002	80	458	100	-12	-11	-3.459	-1	-11	-1	-10	2728	5261	-0.167	-0.571	0	0	0
1	18	16	"Empty"	"0"	7720	8170	100	35	34	5	14	34	34	34	6	17	10	1	0	62	66	23	34	75	75	78	22	28	8	5	0	-0.077	0.000	0.248	0.248	3.359	0.007	0.001	80	461	100	-12	-9	Error	1	-13	0	-9	2752	5252	0.000	-0.545	0	0	0
1	19	16	""	"148496"	7900	8170	100	35	35	6	17	35	35	35	6	17	8	1	0	58	62	19	30	75	75	78	22	28	6	1	0	0.000	0.000	0.241	0.251	3.165	-0.006	0.000	80	460	100	-17	-13	Error	0	-17	0	-13	2793	4958	0.000	-0.727	0	0	0
1	20	16	""	"148322"	8080	8180	100	35	35	5	14	35	35	35	6	17	8	1	0	200	183	73	39	74	74	76	21	27	85	78	0	0.000	0.000	0.030	0.028	2.710	0.000	0.000	80	451	100	126	109	Error	0	126	0	109	2779	14674	0.000	5.095	0	0	0
1	21	16	""	"148560"	8260	8160	100	36	36	6	16	35	35	35	6	17	15	6	0	82	87	33	37	74	74	76	21	27	40	20	0	0.125	0.077	0.222	0.217	4.079	-0.005	0.000	80	438	100	9	14	-3.000	1	8	1	13	2842	6947	0.167	0.524	0	0	0
1	22	16	""	"148185"	8440	8150	100	35	36	6	16	35	35	35	6	17	18	2	0	64	67	17	25	72	72	73	21	28	7	0	0	0.000	-0.200	0.255	0.312	2.922	0.018	0.004	80	470	100	-8	-4	Error	0	-8	1	-5	2851	5329	0.167	-0.286	0	0	0
1	1	17	""	"148230"	4660	8360	100	34	34	7	20	34	34	34	6	17	20	3	0	123	119	55	46	72	72	75	22	29	62	55	0	0.000	0.000	0.172	0.213	4.447	-0.016	0.010	80	484	100	51	47	Error	0	51	0	47	2747	9517	0.000	2.000	0	0	0
1	2	17	""	"148444"	4840	8350	100	33	33	7	21	34	34	34	6	17	8	1	0	81	90	44	48	72	72	75	22	29	36	26	0	-0.111	-0.056	0.333	0.258	3.166	-0.015	0.005	80	440	100	8	17	Error	-1	9	-1	18	2613	7207	-0.167	0.682	0	0	0
1	3	17	""	"148164"	5010	8350	100	34	34	7	20	34	34	34	6	17	13	5	0	66	67	21	31	76	76	78	23	29	6	1	0	0.000	0.000	0.414	0.432	4.617	-0.028	0.011	80	419	100	-10	-9	Error	0	-10	0	-9	2708	5330	0.000	-0.478	0	0	0
1	4	17	""	"148232"	5190	8350	100	33	33	6	18	34	34	34	6	17	11	1	0	64	66	18	27	78	78	79	25	31	2	0	0	0.071	0.083	0.259	0.332	3.235	-0.014	0.002	80	431	100	-15	-13	-3.807	-1	-14	-1	-12	2613	5301	-0.167	-0.520	0	0	0
1	5	17	""	"148350"	5370	8350	100	35	34	7	20	34	34	34	6	17	17	5	0	61	66	22	33	76	76	78	23	29	11	1	0	-0.067	0.000	0.239	0.243	2.816	-0.034	0.013	80	452	100	-14	-10	Error	1	-15	0	-10	2740	5249	0.000	-0.522	0	0	0
1	6	17	""	"148090"	5560	8360	100	33	34	6	17	34	34	34	7	20	12	1	0	242	208	127	61	77	77	78	23	29	63	58	0	-0.006	0.000	0.040	0.047	5.378	-0.002	0.001	80	440	100	164	131	Error	-1	165	0	131	2686	16608	0.000	5.652	0	0	0
1	7	17	""	"148142"	5730	8350	100	33	33	6	18	34	34	34	6	17	11	2	0	71	70	21	30	77	77	79	23	29	10	1	0	0.167	0.143	0.364	0.329	3.647	-0.039	0.017	80	430	100	-7	-8	-2.585	-1	-6	-1	-7	2611	5577	-0.167	-0.391	0	0	0
1	8	17	""	"148022"	5910	8350	100	33	34	6	17	34	34	34	6	17	15	2	0	73	78	25	32	76	76	79	21	26	25	7	0	0.333	0.000	0.274	0.271	2.377	0.041	0.018	80	442	100	-4	2	-1.585	-1	-3	0	2	2683	6263	0.000	-0.048	0	0	0
1	9	17	""	"148505"	6090	8350	100	32	33	7	21	34	34	34	6	17	11	3	0	62	65	19	29	80	80	79	21	26	5	0	0	0.111	0.067	0.250	0.276	3.450	0.007	0.000	80	442	100	-20	-16	-3.170	-2	-18	-1	-15	2643	5224	-0.167	-0.667	0	0	0
1	10	17	""	"148152"	6270	8350	100	33	34	6	17	34	34	34	6	17	11	5	0	66	67	21	31	78	78	79	22	27	7	0	0	0.083	0.000	0.243	0.264	3.122	0.010	0.001	80	442	100	-13	-11	-3.585	-1	-12	0	-11	2685	5341	0.000	-0.545	0	0	0
1	11	17	""	"148161"	6450	8350	100	34	34	6	17	34	34	34	6	17	16	3	0	67	71	20	28	76	76	78	22	28	12	0	0	0.000	0.000	0.350	0.319	3.401	-0.019	0.004	80	452	100	-9	-5	Error	0	-9	0	-5	2725	5693	0.000	-0.318	0	0	0
1	12	17	""	"148513"	6640	8350	100	35	34	7	20	34	34	34	6	17	20	3	0	58	60	18	30	77	77	79	23	29	2	0	0	-0.053	0.000	0.411	0.287	4.364	0.015	0.003	80	461	100	-18	-17	Error	1	-19	0	-17	2756	4798	0.000	-0.826	0	0	0
1	13	17	""	"148469"	6820	8350	100	34	33	5	15	34	34	34	6	17	10	0	0	62	64	19	29	78	78	79	22	27	5	0	0	0.000	0.071	0.211	0.192	2.977	-0.009	0.001	80	442	100	-16	-15	Error	0	-16	-1	-14	2677	5085	-0.167	-0.682	0	0	0
1	14	17	""	"148203"	7000	8350	100	34	35	6	17	34	34	34	6	17	16	3	0	70	72	20	27	79	79	80	22	27	10	2	0	0.000	-0.143	0.286	0.321	3.623	0.023	0.007	80	442	100	-9	-6	Error	0	-9	1	-7	2788	5795	0.167	-0.364	0	0	0
1	15	17	""	"148477"	7180	8350	100	35	35	6	17	34	34	34	6	17	20	2	0	70	76	25	32	79	79	81	22	27	16	5	0	-0.111	-0.333	0.207	0.291	3.681	-0.009	0.001	80	451	100	-8	-2	Error	1	-9	1	-3	2783	6068	0.167	-0.227	0	0	0
1	16	17	""	"148572"	7360	8350	100	33	34	6	17	35	35	34	6	17	10	2	0	71	72	22	30	76	76	78	21	26	16	2	0	0.400	0.250	0.245	0.380	3.621	0.002	0.000	80	442	100	-7	-5	-1.322	-2	-5	-1	-4	2702	5762	0.000	-0.286	0	0	0
1	17	17	""	"148333"	7540	8350	100	35	35	6	17	35	35	35	6	17	18	0	0	64	65	20	30	76	76	77	21	27	7	1	0	0.000	0.000	0.231	0.310	4.951	-0.003	0.000	80	442	100	-12	-11	Error	0	-12	0	-11	2810	5163	0.000	-0.571	0	0	0
1	18	17	""	"148391"	7720	8360	100	35	36	5	13	34	34	34	6	17	12	2	0	88	88	31	35	78	78	78	21	26	30	15	0	0.100	0.200	0.179	0.163	2.794	0.026	0.010	80	442	100	11	12	-3.322	1	10	2	10	2846	7020	0.333	0.476	0	0	0
1	19	17	""	"148450"	7900	8360	100	36	35	5	14	35	35	35	6	17	13	2	0	88	89	31	34	76	76	78	22	28	32	16	0	0.083	0.000	0.179	0.212	3.592	0.011	0.002	80	442	100	13	13	-3.585	1	12	0	13	2836	7080	0.000	0.500	0	0	0
1	20	17	"hsa-miR-381-3p"	"148306"	8080	8360	100	35	35	5	14	36	36	36	6	16	6	0	0	63	65	18	27	75	75	78	22	28	5	1	0	0.083	0.100	0.286	0.336	3.495	-0.007	0.001	80	432	100	-13	-11	-3.585	-1	-12	-1	-10	2816	5177	-0.167	-0.591	0	0	0
1	21	17	""	"148122"	8260	8360	100	35	35	6	17	35	35	35	6	17	15	2	0	1372	1003	777	77	74	74	76	21	27	70	67	0	0.000	0.000	0.007	0.017	11.719	0.000	0.001	80	450	100	1298	929	Error	0	1298	0	929	2826	80240	0.000	44.143	0	0	0
1	22	17	""	"148150"	8440	8350	100	36	37	6	16	35	35	35	6	17	20	2	0	72	72	20	27	75	75	76	21	27	11	3	0	-0.333	-0.667	0.422	0.347	3.146	-0.007	0.001	80	492	100	-2	-1	Error	1	-3	2	-3	2928	5790	0.333	-0.190	0	0	0
1	1	18	""	"148120"	4670	8550	100	34	34	6	17	34	34	34	6	17	11	3	0	68	68	20	29	69	69	72	20	27	13	1	0	0.000	0.000	0.333	0.382	3.316	-0.044	0.017	80	494	100	-1	-1	Error	0	-1	0	-1	2725	5437	0.000	-0.200	0	0	0
1	2	18	"hsa-miR-383-5p"	"146024"	4860	8550	100	33	34	6	17	34	34	34	7	20	13	0	0	80	83	30	36	74	74	75	21	28	27	15	0	-0.167	0.000	0.241	0.311	3.751	-0.038	0.017	80	434	100	5	9	Error	-1	6	0	9	2725	6667	0.000	0.381	0	0	0
1	3	18	""	"42659"	5010	8540	100	34	34	7	20	34	34	34	7	20	8	2	0	334	266	189	71	76	76	77	25	32	60	56	0	0.000	0.000	0.035	0.041	5.987	0.001	0.000	80	422	100	258	190	Error	0	258	0	190	2710	21255	0.000	7.560	0	0	0
1	4	18	""	"17287"	5190	8540	100	35	35	6	17	34	34	34	6	17	17	3	0	67	69	20	28	77	77	78	25	32	6	0	0	-0.100	-0.125	0.214	0.291	4.050	-0.013	0.002	80	461	100	-9	-7	Error	1	-10	1	-8	2797	5503	0.167	-0.360	0	0	0
1	5	18	"Empty"	"0"	5370	8540	100	34	34	6	17	34	34	34	6	17	17	5	0	63	64	24	37	75	75	79	22	27	5	2	0	0.000	0.000	0.254	0.297	3.245	-0.036	0.016	80	471	100	-12	-11	Error	0	-12	0	-11	2754	5157	0.000	-0.682	0	0	0
1	6	18	""	"11234"	5560	8540	100	34	34	6	17	34	34	34	6	17	16	3	0	91	96	35	36	77	77	79	24	30	41	21	0	0.000	0.000	0.300	0.228	4.082	-0.004	0.000	80	448	100	14	19	Error	0	14	0	19	2701	7699	0.000	0.708	0	0	0
1	7	18	"hsa-miR-802"	"30442"	5730	8540	100	35	35	6	17	34	34	34	6	17	13	1	0	63	62	17	27	78	78	80	25	31	0	0	0	-0.067	-0.062	0.205	0.201	2.700	-0.031	0.012	80	449	100	-14	-15	Error	1	-15	1	-16	2763	4922	0.167	-0.720	0	0	0
1	8	18	"hsa-miR-4428"	"168574"	5910	8540	100	35	35	6	17	34	34	34	6	17	18	2	0	60	64	20	31	77	77	79	22	27	7	1	0	-0.059	-0.077	0.273	0.275	4.450	-0.039	0.015	80	461	100	-16	-12	Error	1	-17	1	-13	2780	5133	0.167	-0.682	0	0	0
1	9	18	"hsa-miR-5590-5p"	"168970"	6090	8540	100	34	35	7	20	34	34	34	6	17	16	3	0	65	66	20	30	79	79	81	24	29	2	1	0	0.000	-0.077	0.263	0.250	3.621	-0.011	0.001	80	462	100	-14	-12	Error	0	-14	1	-13	2774	5272	0.167	-0.625	0	0	0
1	10	18	"hsa-miR-5692a"	"168938"	6270	8540	100	34	34	6	17	34	34	34	6	17	11	3	0	59	62	20	32	79	79	80	23	28	3	1	0	0.000	0.000	0.235	0.244	3.153	0.008	0.001	80	462	100	-20	-17	Error	0	-20	0	-17	2757	4939	0.000	-0.783	0	0	0
1	11	18	"hsa-miR-4729"	"168825"	6450	8540	100	34	35	6	17	34	34	34	6	17	21	3	0	63	65	20	30	77	77	79	23	29	3	1	0	0.000	-0.083	0.243	0.214	3.285	-0.017	0.003	80	461	100	-14	-11	Error	0	-14	1	-12	2789	5239	0.167	-0.609	0	0	0
1	12	18	"hsa-miR-4475"	"168640"	6630	8550	100	34	35	5	14	34	34	34	6	17	12	0	0	103	100	36	36	76	76	77	22	28	53	33	0	0.000	0.042	0.138	0.154	3.467	0.011	0.002	80	462	100	27	25	Error	0	27	1	24	2760	8001	0.167	1.045	0	0	0
1	13	18	"hsa-miR-4535"	"168874"	6810	8540	100	33	33	6	18	34	34	34	6	17	12	1	0	65	155	790	509	78	78	79	22	27	6	2	0	0.077	-0.013	0.250	0.267	4.142	0.023	0.750	80	452	100	-14	76	-3.700	-1	-13	-1	77	2678	12360	-0.167	3.455	0	0	0
1	14	18	"hsa-miR-5002-3p"	"168656"	6990	8540	100	34	34	7	20	34	34	35	6	17	13	2	0	128	134	68	50	75	75	77	21	27	57	50	0	0.000	0.000	0.075	0.112	4.095	0.002	0.000	80	462	100	53	59	Error	0	53	0	59	2738	10703	-0.167	2.714	0	0	0
1	15	18	""	"168838"	7170	8550	100	34	34	6	17	35	35	35	6	17	13	2	0	10900	7048	5836	82	77	77	79	22	27	78	76	0	0.000	0.000	0.001	0.004	21.432	0.000	0.000	80	461	100	10822	6970	Error	-1	10823	-1	6971	2748	563838	-0.167	316.773	0	0	0
1	16	18	"hsa-miR-4754"	"168861"	7350	8540	100	35	35	6	17	34	34	34	6	17	22	0	0	68	72	21	29	76	76	78	22	28	15	1	0	-0.125	-0.250	0.250	0.271	2.674	0.013	0.002	80	461	100	-7	-3	Error	1	-8	1	-4	2785	5747	0.167	-0.273	0	0	0
1	17	18	"hsa-miR-4999-3p"	"168667"	7530	8540	100	34	34	5	14	35	35	35	6	17	11	2	0	64	67	24	35	75	75	76	22	28	6	2	0	0.091	0.125	0.200	0.251	4.037	-0.006	0.000	80	461	100	-12	-9	-3.459	-1	-11	-1	-8	2747	5321	-0.167	-0.409	0	0	0
1	18	18	"hsa-miR-4735-5p"	"168910"	7710	8540	100	35	36	6	16	35	35	35	6	17	17	2	0	84	86	26	30	75	75	76	19	25	36	16	0	0.000	0.091	0.193	0.283	2.936	-0.017	0.004	80	459	100	9	12	Error	0	9	1	11	2869	6860	0.167	0.526	0	0	0
1	19	18	"hsa-miR-5683"	"168664"	7890	8540	100	35	35	6	17	35	35	35	6	17	15	2	0	56	60	18	30	76	76	77	20	25	3	0	0	0.000	0.000	0.280	0.276	3.622	0.019	0.004	80	469	100	-20	-16	Error	0	-20	0	-16	2827	4769	0.000	-0.850	0	0	0
1	20	18	""	"168712"	8080	8540	100	35	35	5	14	35	35	35	6	17	12	0	0	83	84	27	32	75	75	77	20	25	30	12	0	0.000	0.000	0.185	0.214	3.985	0.014	0.003	80	456	100	8	9	Error	0	8	0	9	2790	6722	0.000	0.350	0	0	0
1	21	18	"hsa-miR-4772-5p"	"168766"	8250	8540	100	33	35	6	17	35	35	36	6	16	12	5	0	56	61	18	29	75	75	75	20	26	6	0	0	0.105	0.000	0.217	0.216	3.022	0.006	0.000	80	452	100	-21	-14	-3.248	-2	-19	0	-14	2766	4889	-0.167	-0.700	0	0	0
1	22	18	"hsa-miR-5088-5p"	"168569"	8430	8540	100	36	36	6	16	35	35	36	6	16	8	1	0	69	73	22	30	73	73	75	21	28	16	6	0	-0.250	100000.000	0.250	0.321	4.115	0.002	0.000	80	485	100	-3	1	Error	1	-4	1	0	2844	5875	0.000	-0.095	0	0	0
1	1	19	""	"168608"	4660	8740	100	33	33	6	18	34	34	34	6	17	11	0	0	72	74	22	29	70	70	73	23	31	16	3	0	-0.500	-0.250	0.278	0.362	2.539	-0.008	0.001	80	449	100	1	3	Error	-1	2	-1	4	2662	5880	-0.167	0.043	0	0	0
1	2	19	"hsa-miR-3689d"	"168883"	4840	8740	100	33	33	6	18	34	34	34	7	20	7	1	0	64	63	18	28	74	74	76	23	30	3	0	0	0.100	0.091	0.317	0.377	3.923	-0.028	0.009	80	431	100	-11	-12	-3.322	-1	-10	-1	-11	2671	5027	-0.143	-0.565	0	0	0
1	3	19	"hsa-miR-5693"	"168669"	5020	8740	100	34	34	6	17	34	34	34	7	20	8	2	0	67	67	19	28	76	76	77	24	31	5	1	0	0.000	0.000	0.300	0.314	3.355	-0.042	0.020	80	461	100	-9	-9	Error	0	-9	0	-9	2688	5378	0.000	-0.417	0	0	0
1	4	19	"hsa-miR-4785"	"168791"	5200	8740	100	34	34	6	17	34	34	34	6	17	17	3	0	64	65	20	30	75	75	77	22	28	6	1	0	0.000	0.000	0.407	0.343	3.423	-0.003	0.000	80	451	100	-11	-10	Error	0	-11	0	-10	2730	5193	0.000	-0.545	0	0	0
1	5	19	"hsa-miR-4761-3p"	"168804"	5380	8740	100	35	34	6	17	34	34	34	6	17	16	2	0	72	71	21	29	76	76	79	22	27	10	0	0	-0.250	0.000	0.224	0.272	3.614	-0.039	0.015	80	451	100	-3	-5	Error	1	-4	0	-5	2757	5715	0.000	-0.364	0	0	0
1	6	19	"hsa-miR-3529-3p"	"169368"	5560	8740	100	34	34	7	20	34	34	34	6	17	10	3	0	60	62	18	29	77	77	80	24	30	1	1	0	0.000	0.000	0.313	0.363	3.314	0.001	0.000	80	450	100	-17	-15	Error	0	-17	0	-15	2688	4956	0.000	-0.750	0	0	0
1	7	19	"hsa-miR-4665-5p"	"169178"	5740	8740	100	34	34	6	17	34	34	34	6	17	17	1	0	64	66	20	30	79	79	82	25	30	3	0	0	0.000	0.000	0.281	0.280	3.398	0.007	0.001	80	470	100	-15	-13	Error	0	-15	0	-13	2711	5258	0.000	-0.640	0	0	0
1	8	19	"hsa-miR-4748"	"169221"	5920	8740	100	34	34	7	20	34	34	34	6	17	12	3	0	70	73	23	31	77	77	79	23	29	15	2	0	0.000	0.000	0.292	0.344	3.539	-0.031	0.012	80	471	100	-7	-4	Error	0	-7	0	-4	2708	5869	0.000	-0.261	0	0	0
1	9	19	"hsa-miR-345-3p"	"169076"	6110	8740	100	35	35	6	17	34	34	34	6	17	20	1	0	225	198	114	57	76	76	80	26	32	65	61	0	0.007	0.008	0.039	0.033	4.052	0.002	0.001	80	462	100	150	123	-7.219	1	149	1	122	2765	15813	0.167	4.538	0	0	0
1	10	19	"hsa-miR-5195-3p"	"169346"	6290	8740	100	35	35	6	17	34	34	34	6	17	16	2	0	76	73	24	32	77	77	78	22	28	11	5	0	-1.000	-0.250	0.215	0.266	3.965	0.018	0.004	80	440	100	0	-3	Error	1	-1	1	-4	2836	5814	0.167	-0.227	0	0	0
1	11	19	"hsa-miR-4726-5p"	"169031"	6460	8740	100	35	35	6	17	34	34	34	6	17	16	5	0	1062	964	834	86	77	77	78	22	28	63	62	0	0.001	0.001	0.010	0.019	11.242	0.000	0.002	80	469	100	986	888	-9.944	1	985	1	887	2766	77116	0.167	40.273	0	0	0
1	12	19	"hsa-miR-4474-3p"	"169276"	6650	8740	100	35	34	6	17	34	34	34	6	17	15	1	0	59	62	22	35	76	76	78	22	28	7	2	0	-0.059	0.000	0.258	0.257	3.182	-0.013	0.003	80	429	100	-16	-14	Error	1	-17	0	-14	2733	4996	0.000	-0.727	0	0	0
1	13	19	"hsa-miR-4472"	"169170"	6820	8730	100	35	35	6	17	34	34	34	6	17	15	2	0	93	168	130	77	74	74	77	22	28	48	45	0	0.053	0.011	0.056	0.081	7.114	0.002	0.000	80	440	100	20	95	-4.248	1	19	1	94	2778	13463	0.167	4.136	0	0	0
1	14	19	"hsa-miR-5580-3p"	"169168"	7010	8740	100	34	35	6	17	34	34	35	6	17	18	5	0	130	128	65	50	75	75	77	22	28	57	55	0	0.000	0.019	0.145	0.138	4.724	-0.002	0.000	80	438	100	55	54	Error	0	55	1	53	2790	10268	0.000	2.318	0	0	0
1	15	19	"hsa-miR-4699-5p"	"169335"	7180	8740	100	35	35	6	17	34	34	35	6	17	17	3	0	67	71	24	33	76	76	76	20	26	11	5	0	-0.111	-0.200	0.333	0.364	2.767	-0.002	0.000	80	418	100	-8	-4	Error	1	-9	1	-5	2827	5644	0.000	-0.250	0	0	0
1	16	19	"hsa-miR-4462"	"169043"	7360	8740	100	35	35	6	17	35	35	35	6	17	15	3	0	69	70	22	31	77	77	79	37	46	3	0	0	0.000	0.000	0.314	0.299	3.227	0.011	0.001	80	439	100	-8	-7	Error	0	-8	0	-7	2791	5633	0.000	-0.243	0	0	0
1	17	19	"hsa-miR-5006-3p"	"169136"	7540	8740	100	34	34	7	20	35	35	35	6	17	17	2	0	91	95	34	35	75	75	77	22	28	43	28	0	-0.062	-0.050	0.167	0.176	3.220	0.000	0.000	80	449	100	15	19	Error	-1	16	-1	20	2748	7593	-0.167	0.818	0	0	0
1	18	19	"hsa-miR-3682-5p"	"169243"	7730	8750	100	36	36	5	13	34	34	34	6	17	17	2	0	104	108	41	37	73	73	76	21	27	58	47	0	0.065	0.057	0.091	0.098	3.646	0.024	0.016	80	444	100	33	37	-3.954	2	31	2	35	2858	8643	0.333	1.524	0	0	0
1	19	19	"hsa-miR-4640-3p"	"169205"	7910	8750	100	35	35	6	17	34	34	34	6	17	17	2	0	153	146	59	40	72	72	74	20	27	72	68	0	0.012	0.014	0.057	0.072	5.279	0.008	0.005	80	434	100	82	75	-6.340	1	81	1	74	2822	11656	0.167	3.600	0	0	0
1	20	19	"hsa-miR-548ai/hsa-miR-570-5p"	"169078"	8090	8750	100	36	35	6	17	34	34	35	6	17	17	5	0	60	64	18	28	71	71	74	21	28	7	0	0	-0.182	-0.143	0.250	0.374	3.085	0.008	0.001	80	433	100	-9	-6	Error	2	-11	1	-7	2835	5090	0.000	-0.476	0	0	0
1	21	19	"hsa-miR-4764-3p"	"169130"	8270	8760	100	36	36	5	13	35	35	36	6	16	20	0	0	435	433	93	21	72	72	73	21	28	100	100	0	0.003	0.003	0.015	0.013	2.287	-0.002	0.002	80	396	100	364	362	-8.504	1	363	1	361	2864	34641	0.000	17.143	0	0	0
1	22	19	"hsa-miR-4417"	"169358"	8450	8730	100	36	36	6	16	35	35	35	6	17	12	1	0	89	122	74	60	71	71	73	20	27	46	41	0	0.056	0.020	0.100	0.137	5.088	0.015	0.013	80	453	100	19	52	-4.170	1	18	1	51	2865	9756	0.167	2.450	0	0	0
1	1	20	"Hy3"	"13138"	4650	8900	100	34	34	7	20	34	34	34	6	17	15	2	0	120	445	510	114	70	70	74	24	32	56	50	0	0.000	0.000	0.108	0.056	11.204	0.000	0.000	80	481	100	50	375	Error	0	50	0	375	2686	35627	0.000	15.458	0	0	0
1	2	20	"hsa-miR-4525"	"169278"	4840	8910	100	35	34	7	20	34	34	34	6	17	20	2	0	64	67	23	34	72	72	75	23	30	17	0	0	-0.125	0.000	0.364	0.387	2.962	-0.023	0.004	80	473	100	-7	-5	Error	1	-8	0	-5	2718	5384	0.000	-0.348	0	0	0
1	3	20	"hsa-miR-4451"	"169167"	5030	8930	100	34	34	6	17	34	34	34	7	20	15	0	0	113	134	74	55	76	76	77	22	28	56	48	0	0.000	0.000	0.120	0.100	3.527	-0.001	0.000	80	473	100	37	58	Error	0	37	0	58	2713	10728	0.000	2.591	0	0	0
1	4	20	"hsa-miR-4786-5p"	"169086"	5200	8920	100	35	34	6	17	34	34	34	6	17	15	3	0	61	62	21	33	75	75	77	23	29	6	1	0	-0.071	0.000	0.318	0.350	3.608	-0.039	0.015	80	452	100	-13	-13	Error	1	-14	0	-13	2756	4978	0.000	-0.652	0	0	0
1	5	20	""	"168937"	5380	8920	100	35	35	6	17	34	34	34	6	17	16	2	0	59	61	21	34	77	77	78	23	29	5	1	0	-0.056	-0.062	0.192	0.226	3.029	-0.018	0.003	80	464	100	-17	-15	Error	1	-18	1	-16	2764	4880	0.167	-0.739	0	0	0
1	6	20	""	"168555"	5560	8920	100	35	35	6	17	34	34	34	6	17	13	2	0	73	72	19	26	79	79	79	23	29	6	0	0	-0.167	-0.143	0.325	0.351	2.827	-0.031	0.009	80	475	100	-5	-6	Error	1	-6	1	-7	2762	5743	0.167	-0.304	0	0	0
1	7	20	""	"168688"	5750	8940	100	35	35	6	17	34	34	34	6	17	17	2	0	5335	4040	2274	56	77	77	80	24	30	97	93	0	0.000	0.000	0.001	0.001	6.311	0.000	0.002	80	494	100	5259	3964	Error	1	5258	1	3963	2762	323179	0.167	165.000	0	0	0
1	8	20	""	"169250"	5930	8930	100	35	34	6	17	34	34	34	6	17	12	2	0	1162	921	721	78	77	77	79	23	29	67	66	0	0.001	0.000	0.008	0.021	10.408	0.001	0.005	80	462	100	1086	844	Error	1	1085	0	844	2743	73656	0.000	36.609	0	0	0
1	9	20	"hsa-miR-5096"	"169398"	6100	8920	100	35	34	6	17	34	34	34	6	17	16	2	0	65	65	18	27	77	77	79	23	29	5	0	0	-0.083	0.000	0.273	0.288	2.662	-0.011	0.001	80	452	100	-11	-12	Error	1	-12	0	-12	2758	5222	0.000	-0.609	0	0	0
1	10	20	"hsa-miR-4427"	"169386"	6280	8920	100	35	34	6	17	34	34	34	6	17	17	1	0	64	65	18	27	75	75	78	31	39	1	0	0	-0.091	0.000	0.302	0.322	2.375	-0.039	0.014	80	484	100	-10	-10	Error	1	-11	0	-10	2723	5185	0.000	-0.419	0	0	0
1	11	20	""	"168607"	6480	8940	100	35	36	7	19	34	34	34	6	17	22	5	0	2430	1939	1082	55	74	74	77	31	40	88	86	0	0.000	0.001	0.003	0.004	6.794	0.001	0.015	80	482	100	2357	1867	Error	1	2356	2	1865	2844	155135	0.333	60.065	0	0	0
1	12	20	"Empty"	"0"	6640	8910	100	34	34	6	17	34	34	34	6	17	16	1	0	60	61	19	31	75	75	76	21	27	3	0	0	0.000	0.000	0.211	0.179	2.946	-0.031	0.010	80	430	100	-15	-14	Error	0	-15	0	-14	2755	4893	0.000	-0.714	0	0	0
1	13	20	""	"168813"	6820	8910	100	36	36	5	13	34	34	34	6	17	21	1	0	64	65	19	29	75	75	77	21	27	6	1	0	-0.182	-0.200	0.281	0.297	3.342	-0.032	0.014	80	464	100	-9	-8	Error	2	-11	2	-10	2853	5161	0.333	-0.571	0	0	0
1	14	20	"Empty"	"0"	7000	8910	100	34	34	7	20	34	34	34	6	17	17	3	0	73	73	22	30	74	74	76	21	27	12	3	0	0.000	0.000	0.310	0.347	4.535	0.000	0.000	80	452	100	-1	-1	Error	0	-1	0	-1	2709	5851	0.000	-0.143	0	0	0
1	15	20	"Empty"	"0"	7180	8910	100	35	35	5	14	34	34	35	6	17	15	0	0	73	75	19	25	73	73	76	37	48	3	0	0	100000.000	0.500	0.292	0.306	2.958	-0.025	0.007	80	452	100	1	3	16.610	1	0	1	2	2804	6004	0.000	-0.027	0	0	0
1	16	20	"Empty"	"0"	7360	8910	100	35	35	6	17	35	35	35	6	17	10	2	0	73	77	25	32	74	74	77	38	49	8	1	0	0.000	0.000	0.300	0.303	3.777	0.002	0.000	80	452	100	-1	3	Error	0	-1	0	3	2768	6161	0.000	0.000	0	0	0
1	17	20	"Empty"	"0"	7540	8910	100	35	35	7	20	35	35	35	6	17	16	2	0	71	75	20	26	73	73	75	21	28	17	6	0	0.000	0.000	0.594	0.540	2.786	0.001	0.000	80	452	100	-2	2	Error	0	-2	0	2	2762	6021	0.000	0.000	0	0	0
1	18	20	"Empty"	"0"	7720	8910	100	35	36	5	13	34	34	35	6	17	17	5	0	79	79	21	26	74	74	76	21	27	21	5	0	0.200	0.400	0.333	0.349	3.172	0.002	0.000	80	439	100	6	7	-2.322	1	5	2	5	2864	6316	0.167	0.143	0	0	0
1	19	20	"Empty"	"0"	7900	8910	100	35	35	5	14	35	35	35	6	17	11	2	0	73	73	21	28	73	73	76	20	26	15	6	0	0.000	0.000	0.179	0.243	4.172	-0.024	0.006	80	439	100	0	0	Error	0	0	0	0	2806	5834	0.000	-0.150	0	0	0
1	20	20	"Empty"	"0"	8080	8910	100	34	34	5	14	35	35	35	6	17	6	1	0	66	72	20	27	71	71	74	28	37	12	0	0	0.200	-1.000	0.278	0.335	3.565	-0.010	0.001	80	439	100	-6	0	-2.322	-1	-5	-1	1	2731	5744	-0.167	-0.071	0	0	0
1	21	20	"Hy3"	"13138"	8260	8890	100	36	35	5	14	35	35	35	6	17	11	2	0	514	1114	1184	106	73	73	75	29	38	57	53	0	0.002	0.000	0.035	0.026	17.223	0.000	0.003	80	390	100	442	1041	-8.785	1	441	0	1041	2839	89132	0.000	35.828	0	0	0
1	22	20	"Hy3"	"13138"	8430	8890	100	35	36	6	16	35	35	36	6	16	16	3	0	203	1190	1309	110	70	70	72	21	29	58	53	0	0.000	0.001	0.009	0.018	12.146	0.001	0.013	80	452	100	133	1121	Error	0	133	1	1120	2905	95186	0.000	53.238	0	0	0
2	1	1	"Hy3"	"13138"	9180	5250	100	35	35	5	14	35	35	35	6	17	11	1	0	135	502	611	121	80	80	82	23	28	51	50	0	0.000	0.000	0.057	0.038	10.305	0.001	0.004	80	535	100	55	422	Error	0	55	0	422	2778	40177	0.000	18.261	0	0	0
2	2	1	"hsa-miR-10a-3p"	"28019"	9380	5260	100	39	39	5	12	36	36	36	6	16	18	3	0	85	87	28	32	79	79	80	22	27	36	8	0	0.500	0.375	0.179	0.194	3.052	0.009	0.004	80	485	100	9	11	-1.000	3	6	3	8	3096	6921	0.500	0.318	0	0	0
2	3	1	"hsa-miR-30e-5p"	"28191"	9550	5250	100	39	39	6	15	35	35	36	6	16	27	5	0	479	654	576	88	80	80	83	23	27	63	60	0	0.010	0.007	0.007	0.014	5.650	0.003	0.049	80	461	100	403	578	-6.640	4	399	4	574	3098	52327	0.500	24.826	0	0	0
2	4	1	""	"42938"	9720	5260	100	39	38	6	15	35	35	35	6	17	25	3	0	75	76	24	31	82	82	84	22	26	16	2	0	-0.571	-0.500	0.333	0.288	4.303	0.009	0.001	80	463	100	-3	-3	Error	4	-7	3	-6	3051	6091	0.500	-0.364	0	0	0
2	5	1	"hsa-miR-514a-3p"	"42959"	9900	5260	100	38	39	6	15	36	36	36	6	16	30	5	0	73	72	19	26	82	82	84	22	26	6	0	0	-0.222	-0.300	0.350	0.389	3.879	0.004	0.000	80	475	100	-7	-7	Error	2	-9	3	-10	3081	5753	0.500	-0.545	0	0	0
2	6	1	""	"17411"	10080	5260	100	37	37	6	16	37	37	37	6	16	11	2	0	75	77	23	29	72	72	75	23	30	16	6	0	0.000	0.000	0.380	0.340	3.048	0.011	0.001	80	475	100	3	5	Error	0	3	0	5	2939	6173	0.000	0.087	0	0	0
2	7	1	""	"42678"	10260	5260	100	38	37	5	13	36	36	37	6	16	13	2	0	62	62	18	29	65	65	66	18	27	11	1	0	-0.667	-0.333	0.268	0.278	3.122	0.005	0.000	80	475	100	-1	-2	Error	2	-3	1	-3	2988	4937	0.000	-0.222	0	0	0
2	8	1	"hsa-miR-548l"	"46415"	10440	5260	100	36	37	5	13	36	36	37	6	16	17	1	0	72	75	23	30	61	61	63	19	30	32	17	0	0.000	0.071	0.296	0.239	3.398	-0.006	0.000	80	475	100	11	15	Error	0	11	1	14	2928	5990	0.000	0.632	0	0	0
2	9	1	""	"42877"	10620	5260	100	38	38	5	13	36	36	36	5	13	22	5	0	60	64	18	28	66	66	69	23	33	8	2	0	-0.333	-1.000	0.306	0.346	3.898	0.004	0.000	80	501	100	-4	0	Error	2	-6	2	-2	3018	5141	0.400	-0.217	0	0	0
2	10	1	""	"42770"	10810	5270	100	39	39	6	15	36	36	37	6	16	26	3	0	179	161	83	51	66	66	70	25	35	67	62	0	0.027	0.032	0.052	0.062	3.733	0.009	0.010	80	486	100	116	98	-5.235	3	113	3	95	3085	12899	0.333	3.640	0	0	0
2	11	1	"hsa-miR-1268a/hsa-miR-1268b"	"46558"	10990	5260	100	40	39	6	15	36	36	37	6	16	25	2	0	62	64	18	28	60	60	62	17	27	21	3	0	2.000	0.750	0.374	0.455	3.444	0.037	0.009	80	476	100	6	7	1.000	4	2	3	4	3081	5094	0.333	0.118	0	0	0
2	12	1	"hsa-miR-548d-5p"	"42756"	11170	5260	100	37	38	7	18	37	37	37	6	16	16	6	0	66	69	18	26	59	59	61	17	27	32	10	0	0.000	0.100	0.333	0.380	3.236	0.034	0.008	80	485	100	7	11	Error	0	7	1	10	3017	5503	0.167	0.471	0	0	0
2	13	1	""	"42539"	11350	5260	100	37	38	7	18	37	37	37	6	16	17	7	0	4047	3009	2373	78	58	58	59	15	25	78	76	0	0.000	0.000	0.002	0.004	12.362	0.000	0.003	80	476	100	3989	2952	Error	0	3989	1	2951	3003	240729	0.167	196.667	0	0	0
2	14	1	"kshv-miR-K12-9-3p"	"17419"	11530	5260	100	37	37	6	16	37	37	37	5	13	20	8	0	62	65	19	29	71	71	74	22	29	5	1	0	0.000	0.000	0.439	0.475	3.303	-0.026	0.007	80	495	100	-9	-6	Error	0	-9	0	-6	2982	5203	0.000	-0.409	0	0	0
2	15	1	"hsa-miR-151a-5p"	"11260"	11720	5260	100	38	38	5	13	37	37	37	6	16	12	0	0	112	110	50	45	86	86	87	24	27	50	31	0	0.038	0.042	0.087	0.122	4.510	-0.015	0.008	80	476	100	27	25	-4.700	1	26	1	24	3001	8829	0.167	0.958	0	0	0
2	16	1	""	"31388"	11890	5260	100	36	36	6	16	36	36	36	6	16	16	3	0	298	245	125	51	87	87	89	24	26	76	66	0	0.000	0.000	0.037	0.046	4.408	0.005	0.007	80	464	100	211	158	Error	0	211	0	158	2903	19571	0.000	6.500	0	0	0
2	17	1	""	"45985"	12070	5260	100	37	36	6	16	37	37	37	6	16	11	0	0	71	72	23	31	85	85	85	23	27	5	1	0	0.000	0.077	0.249	0.345	3.491	0.000	0.000	80	476	100	-14	-14	Error	0	-14	-1	-13	2910	5757	-0.167	-0.565	0	0	0
2	18	1	""	"28346"	12250	5260	100	38	37	6	16	37	37	37	5	13	18	2	0	66	68	19	27	78	78	80	22	27	3	0	0	-0.083	0.000	0.380	0.383	2.883	-0.014	0.002	80	484	100	-11	-10	Error	1	-12	0	-10	2982	5439	0.000	-0.545	0	0	0
2	19	1	"hsa-miR-452-3p"	"42598"	12430	5260	100	37	37	6	16	37	37	37	5	13	18	1	0	59	61	14	22	74	74	76	22	28	0	0	0	0.000	0.000	0.195	0.233	3.238	-0.009	0.001	80	475	100	-15	-13	Error	0	-15	0	-13	2949	4853	0.000	-0.682	0	0	0
2	20	1	"hsa-miR-561-3p"	"31517"	12610	5260	100	35	36	6	16	36	36	37	5	13	13	2	0	59	61	16	26	71	71	74	26	35	0	0	0	0.083	0.000	0.313	0.343	3.434	-0.012	0.003	80	476	100	-13	-10	-3.585	-1	-12	0	-10	2856	4914	-0.200	-0.500	0	0	0
2	21	1	"hsa-miR-448"	"11113"	12790	5260	100	36	36	6	16	35	35	35	6	17	16	2	0	70	70	20	28	81	81	83	27	32	3	1	0	-0.091	-0.091	0.214	0.232	2.895	-0.012	0.002	80	473	100	-10	-10	Error	1	-11	1	-11	2904	5575	0.167	-0.481	0	0	0
2	22	1	"Hy3"	"13138"	12960	5260	100	35	35	6	17	36	36	36	6	16	12	1	0	202	701	817	116	85	85	88	25	28	63	58	0	-0.009	-0.002	0.054	0.032	8.786	-0.001	0.003	80	510	100	116	615	Error	-1	117	-1	616	2838	56082	-0.167	24.520	0	0	0
2	1	2	"hsa-miR-499a-5p"	"14313"	9160	5450	100	36	36	6	16	36	36	36	6	16	8	0	0	86	90	28	31	85	85	87	26	29	23	5	0	0.000	0.000	0.191	0.242	4.752	0.002	0.000	80	502	100	1	5	Error	0	1	0	5	2842	7160	0.000	0.115	0	0	0
2	2	2	"spike_control_v2_40"	"29001"	9340	5450	100	37	37	6	16	36	36	36	5	13	20	3	0	91	93	33	35	82	82	85	26	30	31	11	0	0.111	0.091	0.216	0.177	4.160	0.027	0.019	80	465	100	10	12	-3.170	1	9	1	11	2969	7468	0.200	0.308	0	0	0
2	3	2	"hsa-miR-95-3p"	"11181"	9520	5450	100	37	38	5	13	36	36	36	6	16	16	1	0	72	75	18	24	85	85	86	22	25	2	0	0	-0.077	-0.200	0.286	0.297	3.319	0.002	0.000	80	473	100	-12	-8	Error	1	-13	2	-10	3000	6003	0.333	-0.500	0	0	0
2	4	2	""	"46510"	9700	5450	100	37	37	5	13	36	36	37	6	16	12	0	0	72	74	24	32	86	86	87	22	25	8	2	0	-0.071	-0.083	0.200	0.184	2.234	-0.002	0.000	80	453	100	-13	-11	Error	1	-14	1	-12	2944	5950	0.000	-0.591	0	0	0
2	5	2	"kshv-miR-K12-2-5p"	"17470"	9880	5450	100	36	37	6	16	36	36	36	6	16	17	1	0	75	81	29	35	87	87	88	24	27	17	5	0	0.000	-0.167	0.170	0.162	2.874	0.010	0.002	80	453	100	-12	-5	Error	0	-12	1	-6	2933	6501	0.167	-0.292	0	0	0
2	6	2	"hsa-miR-542-5p"	"42811"	10060	5450	100	35	34	5	14	37	37	37	6	16	3	0	0	74	77	20	25	86	86	88	24	27	7	0	0	0.167	0.333	0.257	0.307	3.470	0.013	0.002	80	453	100	-14	-12	-2.585	-2	-12	-3	-9	2743	6185	-0.500	-0.458	0	0	0
2	7	2	"hsa-miR-1302"	"46796"	10240	5450	100	38	38	6	15	37	37	37	6	16	18	2	0	66	66	16	24	78	78	81	24	29	1	0	0	-0.083	-0.083	0.345	0.379	3.841	-0.003	0.000	80	453	100	-11	-11	Error	1	-12	1	-12	3029	5296	0.167	-0.625	0	0	0
2	8	2	"hsa-miR-616-5p"	"17289"	10420	5450	100	35	36	5	13	36	36	37	6	16	11	2	0	69	72	21	29	64	64	66	17	25	28	11	0	-0.200	0.000	0.375	0.402	2.908	0.005	0.000	80	453	100	4	8	Error	-1	5	0	8	2879	5768	-0.167	0.353	0	0	0
2	9	2	""	"42588"	10600	5470	100	35	36	6	16	37	37	37	6	16	13	3	0	66	68	23	33	60	60	61	17	27	31	13	0	-0.333	-0.125	0.333	0.382	2.723	-0.027	0.006	80	447	100	4	7	Error	-2	6	-1	8	2868	5470	-0.167	0.412	0	0	0
2	10	2	""	"11208"	10780	5460	100	37	37	6	16	37	37	37	5	13	15	5	0	208	190	117	61	60	60	65	24	36	68	62	0	0.000	0.000	0.042	0.054	4.055	-0.005	0.007	80	444	100	148	130	Error	0	148	0	130	2951	15165	0.000	5.208	0	0	0
2	11	2	""	"46620"	10960	5450	100	37	36	5	13	37	37	37	5	13	12	1	0	79	97	49	50	60	60	62	16	25	55	45	0	0.000	-0.027	0.214	0.202	4.829	-0.007	0.002	80	454	100	19	36	Error	0	19	-1	37	2918	7765	-0.200	2.188	0	0	0
2	12	2	"hsa-miR-147a"	"10954"	11140	5460	100	37	37	5	13	37	37	37	5	13	15	2	0	77	81	32	39	60	60	62	18	29	47	28	0	0.000	0.000	0.277	0.302	3.459	0.000	0.000	80	463	100	17	21	Error	0	17	0	21	2931	6490	0.000	1.056	0	0	0
2	13	2	""	"11251"	11320	5450	100	36	37	6	16	37	37	37	6	16	12	2	0	69	81	33	40	59	59	61	17	27	45	35	0	-0.100	0.000	0.188	0.175	4.426	-0.004	0.000	80	463	100	9	22	Error	-1	10	0	22	2927	6442	0.000	1.176	0	0	0
2	14	2	""	"11227"	11500	5460	100	38	38	6	15	37	37	37	6	16	18	3	0	99	105	48	45	62	62	66	21	31	55	45	0	0.027	0.023	0.133	0.125	3.201	0.020	0.014	80	464	100	38	44	-5.209	1	37	1	43	3005	8373	0.167	1.857	0	0	0
2	15	2	"hsa-miR-2276-3p"	"46875"	11680	5450	100	37	37	6	16	37	37	37	6	16	13	1	0	72	73	18	24	83	83	84	23	27	3	0	0	0.000	0.000	0.240	0.298	3.292	0.000	0.000	80	464	100	-11	-10	Error	0	-11	0	-10	2978	5858	0.000	-0.478	0	0	0
2	16	2	"hsa-miR-218-5p"	"11018"	11860	5450	100	37	37	5	13	36	36	36	6	16	12	3	0	77	80	27	33	85	85	87	23	26	12	5	0	-0.125	-0.200	0.342	0.316	3.438	-0.029	0.014	80	454	100	-7	-4	Error	1	-8	1	-5	2946	6363	0.167	-0.304	0	0	0
2	17	2	"hsa-miR-363-3p"	"11077"	12040	5450	100	36	36	6	16	37	37	38	6	15	5	2	0	72	76	21	27	89	89	91	24	26	5	1	0	0.059	0.077	0.250	0.257	2.988	0.018	0.005	80	480	100	-18	-14	-4.087	-1	-17	-1	-13	2881	6109	-0.333	-0.625	0	0	0
2	18	2	"hsa-miR-1252-5p"	"46924"	12230	5460	100	36	37	6	16	38	38	38	5	13	13	3	0	93	101	49	48	79	79	81	22	27	45	30	0	-0.143	-0.045	0.143	0.141	2.293	-0.015	0.007	80	462	100	12	21	Error	-2	14	-1	22	2924	8094	-0.200	0.909	0	0	0
2	19	2	""	"11205"	12410	5450	100	36	36	5	13	36	36	37	5	13	12	1	0	113	114	53	46	76	76	77	21	27	56	48	0	0.000	0.000	0.079	0.111	3.829	-0.017	0.015	80	441	100	37	38	Error	0	37	0	38	2898	9096	-0.200	1.762	0	0	0
2	20	2	"hsa-miR-520g-3p"	"46454"	12580	5450	100	36	35	5	14	37	37	37	5	13	6	0	0	65	70	23	32	73	73	75	23	30	15	2	0	0.125	0.667	0.296	0.294	3.124	0.005	0.000	80	442	100	-9	-5	-3.000	-1	-8	-2	-3	2812	5581	-0.400	-0.217	0	0	0
2	21	2	""	"17422"	12760	5460	100	36	36	5	13	35	35	35	6	17	18	1	0	77	84	31	36	79	79	80	23	28	31	11	0	-0.500	0.200	0.133	0.147	2.512	0.001	0.000	80	472	100	-1	6	Error	1	-2	1	5	2900	6708	0.167	0.174	0	0	0
2	22	2	""	"17517"	12960	5470	100	35	36	6	16	36	36	36	6	16	16	1	0	98	102	33	32	81	81	83	24	28	41	22	0	-0.059	0.000	0.435	0.337	3.596	-0.003	0.000	80	498	100	16	21	Error	-1	17	0	21	2854	8154	0.000	0.792	0	0	0
2	1	3	""	"46453"	9160	5650	100	36	36	5	13	36	36	36	6	16	10	3	0	101	105	43	40	83	83	85	22	25	47	27	0	0.000	0.000	0.080	0.103	3.682	-0.009	0.002	80	492	100	18	22	Error	0	18	0	22	2915	8367	0.000	0.909	0	0	0
2	2	3	""	"42444"	9350	5650	100	36	36	6	16	37	37	37	6	16	11	0	0	75	79	26	32	83	83	86	24	27	8	3	0	0.125	0.250	0.250	0.237	2.973	0.004	0.000	80	471	100	-9	-5	-3.000	-1	-8	-1	-4	2893	6310	-0.167	-0.292	0	0	0
2	3	3	""	"-1"	9540	5650	100	36	36	6	16	37	37	37	6	16	6	3	0	99	125	68	54	86	86	87	23	26	45	36	0	-0.077	-0.026	0.121	0.104	3.511	0.006	0.003	80	447	100	12	38	Error	-1	13	-1	39	2899	9978	-0.167	1.652	0	0	0
2	4	3	"hsa-miR-136-3p"	"42686"	9700	5640	100	36	37	6	16	37	37	37	6	16	15	1	0	63	67	18	26	89	89	89	22	24	2	0	0	0.038	0.000	0.192	0.189	3.133	0.004	0.000	80	435	100	-27	-22	-4.700	-1	-26	0	-22	2927	5333	0.000	-1.000	0	0	0
2	5	3	""	"42558"	9880	5640	100	37	37	6	16	37	37	37	6	16	10	3	0	64	68	21	30	88	88	89	24	26	2	1	0	0.000	0.000	0.179	0.244	3.332	0.035	0.017	80	452	100	-24	-20	Error	0	-24	0	-20	2931	5455	0.000	-0.875	0	0	0
2	6	3	"hsa-miR-578"	"17302"	10060	5640	100	37	37	6	16	36	36	37	6	16	13	2	0	78	81	21	25	86	86	88	22	25	8	1	0	-0.125	-0.200	0.385	0.408	2.415	-0.034	0.016	80	452	100	-7	-4	Error	1	-8	1	-5	2973	6458	0.000	-0.318	0	0	0
2	7	3	"hsa-miR-920"	"42932"	10240	5640	100	37	37	4	10	37	37	37	6	16	7	0	0	104	160	111	69	85	85	87	24	27	48	43	0	0.000	0.000	0.073	0.059	5.122	-0.004	0.002	80	471	100	19	75	Error	0	19	0	75	2973	12762	0.000	3.042	0	0	0
2	8	3	""	"17464"	10430	5640	100	38	38	6	15	36	36	37	6	16	22	3	0	184	194	132	68	72	72	75	22	29	57	56	0	0.018	0.016	0.044	0.065	4.190	0.006	0.009	80	470	100	114	124	-5.807	2	112	2	122	3025	15541	0.167	5.409	0	0	0
2	9	3	"hsa-miR-10a-5p"	"13485"	10610	5640	100	35	36	6	16	37	37	37	6	16	6	2	0	239	201	105	52	62	62	63	17	26	72	71	0	-0.011	-0.007	0.035	0.069	4.581	-0.006	0.007	80	438	100	175	138	Error	-2	177	-1	139	2863	16095	-0.167	8.118	0	0	0
2	10	3	"hsa-miR-1204"	"46791"	10790	5640	100	37	37	5	13	37	37	38	6	15	11	0	0	96	96	41	42	60	60	62	17	27	61	52	0	0.000	0.000	0.093	0.132	5.294	0.005	0.001	80	450	100	36	36	Error	0	36	0	36	2944	7715	-0.167	2.000	0	0	0
2	11	3	""	"46976"	10970	5640	100	37	37	6	16	37	37	37	5	13	18	3	0	634	473	327	69	58	58	60	15	25	76	70	0	0.000	0.000	0.011	0.019	10.178	-0.002	0.006	80	440	100	576	415	Error	0	576	0	415	2954	37802	0.000	27.533	0	0	0
2	12	3	""	"42679"	11140	5650	100	36	36	5	13	37	37	37	5	13	7	1	0	619	521	440	84	61	61	62	17	27	63	61	0	-0.002	-0.002	0.012	0.025	10.206	-0.002	0.010	80	450	100	557	459	Error	-1	558	-1	460	2868	41715	-0.200	27.000	0	0	0
2	13	3	"hsa-miR-1254"	"46750"	11330	5650	100	36	36	6	16	37	37	37	6	16	12	1	0	67	70	22	31	58	58	60	17	28	40	17	0	-0.111	-0.083	0.250	0.267	4.230	0.000	0.000	80	481	100	8	11	Error	-1	9	-1	12	2891	5630	-0.167	0.588	0	0	0
2	14	3	""	"42503"	11520	5650	100	36	36	6	16	37	37	37	5	13	12	1	0	69	76	28	36	57	57	60	18	30	42	27	0	-0.083	-0.053	0.300	0.220	4.060	-0.017	0.005	80	427	100	11	18	Error	-1	12	-1	19	2842	6046	-0.200	0.889	0	0	0
2	15	3	"hsa-miR-1236-3p"	"46624"	11680	5650	100	38	38	5	13	37	37	37	6	16	13	1	0	286	234	146	62	77	77	78	24	30	62	62	0	0.005	0.006	0.025	0.031	4.207	0.004	0.006	80	434	100	210	158	-7.707	1	209	1	157	3056	18757	0.167	6.500	0	0	0
2	16	3	"hsa-miR-205-5p"	"46917"	11870	5640	100	35	36	7	19	37	37	37	6	16	12	3	0	1365	1827	1738	95	82	82	84	21	25	61	61	0	-0.002	-0.001	0.083	0.027	12.236	-0.001	0.037	80	472	100	1281	1744	Error	-2	1283	-1	1745	2863	146188	-0.167	83.000	0	0	0
2	17	3	"hsa-let-7b-3p"	"42769"	12050	5660	100	38	37	5	13	37	37	37	6	16	11	0	0	203	177	84	47	85	85	87	25	28	67	66	0	0.008	0.000	0.038	0.051	4.014	0.003	0.001	80	447	100	119	92	-6.883	1	118	0	92	2995	14189	0.000	3.600	0	0	0
2	18	3	"hsa-miR-409-3p"	"11240"	12220	5640	100	37	38	6	15	37	37	37	6	16	15	3	0	67	70	20	28	80	80	83	23	27	3	1	0	0.000	-0.100	0.333	0.301	3.215	0.040	0.026	80	440	100	-13	-9	Error	0	-13	1	-10	3025	5621	0.167	-0.565	0	0	0
2	19	3	"hsa-miR-7-2-3p"	"42964"	12400	5640	100	37	37	6	16	37	37	37	6	16	15	2	0	71	72	20	27	75	75	78	23	29	15	1	0	0.000	0.000	0.310	0.310	3.509	0.034	0.013	80	462	100	-4	-3	Error	0	-4	0	-3	2983	5756	0.000	-0.261	0	0	0
2	20	3	"hsa-miR-503-5p"	"46803"	12580	5640	100	37	37	5	13	37	37	37	6	16	7	0	0	61	65	20	30	74	74	77	22	28	6	1	0	0.000	0.000	0.250	0.235	2.183	0.040	0.020	80	453	100	-13	-9	Error	0	-13	0	-9	2930	5169	0.000	-0.545	0	0	0
2	21	3	"hsa-miR-1539"	"146105"	12760	5640	100	35	35	6	17	35	35	36	6	16	15	3	0	63	64	18	28	77	77	80	23	28	3	0	0	0.000	0.000	0.351	0.368	3.250	-0.007	0.001	80	442	100	-14	-13	Error	0	-14	0	-13	2818	5112	-0.167	-0.696	0	0	0
2	22	3	"hsv2-miR-H3"	"146077"	12940	5640	100	36	36	6	16	36	36	36	6	16	13	3	0	69	74	25	33	80	80	84	27	32	11	2	0	0.000	0.000	0.250	0.265	2.976	0.010	0.002	80	463	100	-11	-6	Error	0	-11	0	-6	2910	5900	0.000	-0.370	0	0	0
2	1	4	"spike_control_v2_28"	"27953"	9170	5830	100	36	36	6	16	35	35	35	6	17	20	3	0	86	89	29	32	81	81	84	22	26	26	11	0	0.200	0.125	0.246	0.259	4.219	0.015	0.003	80	483	100	6	9	-2.322	1	5	1	8	2877	7090	0.167	0.227	0	0	0
2	2	4	""	"146051"	9350	5830	100	35	36	5	13	36	36	36	6	16	11	1	0	69	70	17	24	82	82	83	21	25	3	0	0	0.077	0.000	0.207	0.253	3.382	-0.013	0.002	80	461	100	-14	-12	-3.700	-1	-13	0	-12	2844	5591	0.000	-0.619	0	0	0
2	3	4	""	"146038"	9540	5840	100	36	37	5	13	36	36	36	6	16	16	1	0	134	129	62	48	83	83	85	23	27	57	50	0	0.000	0.022	0.096	0.086	3.265	0.009	0.004	80	436	100	51	47	Error	0	51	1	46	2935	10309	0.167	1.913	0	0	0
2	4	4	"spike_control_v2_35"	"28568"	9700	5840	100	36	37	5	13	36	36	37	6	16	17	1	0	94	108	48	44	85	85	86	23	26	43	35	0	0.000	0.043	0.111	0.120	3.211	0.009	0.002	80	444	100	9	24	Error	0	9	1	23	2963	8628	0.000	0.957	0	0	0
2	5	4	""	"146146"	9890	5830	100	38	38	6	15	37	37	37	6	16	12	2	0	526	860	777	90	88	88	89	24	26	61	58	0	0.002	0.001	0.007	0.018	8.641	0.001	0.016	80	458	100	439	773	-8.775	1	438	1	772	3034	68764	0.167	32.125	0	0	0
2	6	4	"hsa-miRPlus-C1076"	"42838"	10060	5830	100	36	36	6	16	37	37	37	6	16	10	2	0	79	93	43	46	88	88	89	24	26	30	15	0	0.111	-0.200	0.148	0.126	3.044	-0.019	0.009	80	460	100	-10	4	-3.170	-1	-9	-1	5	2903	7411	-0.167	0.167	0	0	0
2	7	4	"spike_control_v2_49"	"30293"	10250	5840	100	35	36	5	13	37	37	37	6	16	8	1	0	123	123	57	46	88	88	89	24	26	56	40	0	-0.057	-0.029	0.111	0.110	4.564	0.003	0.001	80	471	100	33	34	Error	-2	35	-1	35	2874	9847	-0.167	1.417	0	0	0
2	8	4	"SNORD65"	"145661"	10430	5840	100	37	37	6	16	37	37	37	6	16	12	3	0	80	84	26	30	84	84	86	27	31	17	3	0	0.000	0.000	0.211	0.233	3.497	-0.007	0.001	80	460	100	-4	0	Error	0	-4	0	0	2962	6756	0.000	-0.074	0	0	0
2	9	4	"SNORD6"	"19605"	10610	5840	100	38	38	6	15	37	37	37	6	16	16	3	0	187	179	119	66	69	69	72	26	36	57	55	0	0.008	0.009	0.059	0.070	5.455	0.010	0.020	80	460	100	119	111	-6.883	1	118	1	110	3031	14324	0.167	4.115	0	0	0
2	10	4	""	"146097"	10790	5840	100	37	37	5	13	37	37	37	6	16	12	0	0	175	156	80	51	60	60	63	18	28	71	67	0	0.000	0.000	0.050	0.084	4.717	0.002	0.000	80	460	100	115	96	Error	0	115	0	96	2986	12452	0.000	5.167	0	0	0
2	11	4	""	"46436"	10970	5830	100	39	38	5	13	37	37	37	5	13	26	1	0	97	1084	1229	113	59	59	62	18	29	57	50	0	0.053	0.001	0.038	0.027	16.079	0.001	0.026	80	464	100	40	1026	-4.248	2	38	1	1025	3060	86692	0.200	56.778	0	0	0
2	12	4	""	"146039"	11150	5840	100	37	37	6	16	37	37	37	6	16	16	2	0	143	162	103	63	60	60	60	17	28	65	58	0	0.000	0.000	0.059	0.083	5.267	0.007	0.008	80	453	100	83	102	Error	0	83	0	102	2984	12973	0.000	6.000	0	0	0
2	13	4	""	"145994"	11330	5840	100	35	36	5	13	37	37	37	5	13	10	1	0	574	438	284	64	58	58	60	16	26	80	76	0	-0.004	-0.003	0.012	0.025	8.125	-0.002	0.006	80	453	100	514	379	Error	-2	516	-1	380	2862	35039	-0.200	23.625	0	0	0
2	14	4	""	"146050"	11510	5830	100	37	37	5	13	36	36	37	5	13	20	2	0	180	459	435	94	57	57	59	16	27	61	57	0	0.008	0.002	0.018	0.037	8.302	0.001	0.001	80	462	100	124	403	-6.943	1	123	1	402	2957	36725	0.000	25.000	0	0	0
2	15	4	"spike_control_v2_10"	"13430"	11700	5830	100	37	37	6	16	37	37	37	5	13	22	2	0	66	71	21	29	70	70	73	24	32	12	2	0	0.000	0.000	0.400	0.367	2.821	0.013	0.003	80	470	100	-4	1	Error	0	-4	0	1	2955	5696	0.000	-0.083	0	0	0
2	16	4	""	"42831"	11890	5840	100	38	38	6	15	36	36	37	6	16	13	3	0	123	116	55	47	81	81	82	23	28	53	42	0	0.048	0.057	0.089	0.102	3.280	0.015	0.008	80	450	100	44	37	-4.392	2	42	2	35	3033	9240	0.167	1.478	0	0	0
2	17	4	""	"146124"	12060	5840	100	36	37	7	18	36	36	36	5	13	23	6	0	71	71	19	26	82	82	84	23	27	5	0	0	0.000	-0.091	0.429	0.547	4.464	-0.002	0.000	80	408	100	-11	-10	Error	0	-11	1	-11	2933	5678	0.200	-0.565	0	0	0
2	18	4	"spike_control_v2_35"	"28568"	12230	5840	100	35	36	5	13	37	37	37	5	13	8	1	0	144	139	67	48	86	86	90	26	28	55	51	0	-0.034	-0.019	0.080	0.095	4.808	0.000	0.000	80	449	100	56	52	Error	-2	58	-1	53	2869	11101	-0.200	1.885	0	0	0
2	19	4	"hsa-miR-3179"	"146152"	12420	5840	100	37	36	5	13	37	37	37	6	16	10	1	0	68	69	18	26	79	79	81	24	29	5	0	0	0.000	0.100	0.275	0.255	3.065	-0.016	0.004	80	462	100	-11	-11	Error	0	-11	-1	-10	2919	5522	-0.167	-0.500	0	0	0
2	20	4	"hsa-miR-335-3p"	"145745"	12600	5830	100	34	35	6	17	37	37	36	6	16	7	0	0	1799	1304	937	71	75	75	78	24	30	72	70	0	-0.002	-0.002	0.005	0.015	13.364	-0.001	0.012	80	449	100	1721	1227	Error	-3	1724	-2	1229	2771	104324	-0.167	51.083	0	0	0
2	21	4	""	"145679"	12770	5830	100	36	36	5	13	35	35	35	6	17	15	1	0	77	80	25	31	74	74	78	24	30	17	6	0	0.333	0.167	0.222	0.304	3.428	0.015	0.004	80	449	100	4	7	-1.585	1	3	1	6	2918	6400	0.167	0.083	0	0	0
2	22	4	"hsa-miR-367-5p"	"145697"	12950	5830	100	35	36	6	16	36	36	36	6	16	13	2	0	74	74	23	31	88	88	90	26	28	5	1	0	0.071	0.000	0.229	0.272	2.791	0.021	0.008	80	493	100	-15	-14	-3.807	-1	-14	0	-14	2855	5939	0.000	-0.615	0	0	0
2	1	5	"hsa-miR-668-3p"	"145701"	9180	6030	100	33	34	5	14	36	36	36	5	13	8	1	0	103	107	45	42	80	80	81	21	25	50	33	0	-0.130	-0.074	0.172	0.177	3.327	-0.031	0.029	80	483	100	20	25	Error	-3	23	-2	27	2694	8581	-0.400	1.238	0	0	0
2	2	5	"hsa-miR-330-5p"	"145843"	9360	6030	100	35	36	5	13	36	36	36	6	16	11	1	0	74	79	28	35	82	82	83	21	25	22	3	0	0.125	0.000	0.225	0.195	3.235	-0.001	0.000	80	449	100	-9	-3	-3.000	-1	-8	0	-3	2857	6340	0.000	-0.190	0	0	0
2	3	5	"hsa-miR-523-3p"	"145754"	9530	6030	100	37	36	5	13	36	36	37	6	16	6	1	0	515	469	346	73	81	81	83	21	25	67	63	0	0.002	0.000	0.014	0.022	7.005	0.000	0.000	80	440	100	435	388	-8.762	1	434	0	388	2886	37554	-0.167	18.381	0	0	0
2	4	5	"hsa-miR-655-3p"	"145696"	9710	6030	100	35	35	5	14	36	36	37	6	16	10	0	0	74	75	26	34	81	81	84	22	26	17	2	0	0.143	0.167	0.222	0.206	3.224	-0.003	0.000	80	452	100	-8	-7	-2.807	-1	-7	-1	-6	2825	6024	-0.333	-0.409	0	0	0
2	5	5	"spike_control_v2_29"	"27968"	9890	6030	100	35	36	7	19	36	36	36	6	16	17	6	0	130	140	77	55	84	84	86	23	26	57	50	0	-0.022	0.000	0.077	0.091	2.901	0.006	0.003	80	460	100	45	56	Error	-1	46	0	56	2915	11231	0.000	2.348	0	0	0
2	6	5	"hsa-miR-29a-5p"	"145638"	10080	6030	100	36	36	5	13	37	37	37	6	16	7	0	0	130	221	165	74	82	82	85	23	27	55	50	0	-0.021	-0.007	0.034	0.050	7.367	-0.002	0.002	80	464	100	47	138	Error	-1	48	-1	139	2888	17714	-0.167	5.913	0	0	0
2	7	5	"hsa-miR-545-3p"	"145741"	10260	6030	100	36	37	5	13	36	36	37	6	16	17	1	0	68	68	18	26	82	82	85	23	27	2	0	0	0.000	-0.071	0.150	0.205	4.090	0.012	0.002	80	442	100	-14	-13	Error	0	-14	1	-14	2938	5402	0.000	-0.739	0	0	0
2	8	5	""	"146100"	10440	6030	100	37	38	5	13	36	36	37	5	13	22	6	0	150	265	201	75	86	86	88	23	26	57	51	0	0.016	0.011	0.022	0.028	5.219	0.003	0.004	80	442	100	65	181	-6.000	1	64	2	179	3018	21191	0.200	7.696	0	0	0
2	9	5	"hsa-miR-3130-3p"	"147827"	10620	6030	100	37	36	5	13	37	37	37	6	16	10	1	0	66	69	20	28	81	81	84	26	30	5	1	0	0.000	0.083	0.265	0.267	2.921	-0.008	0.001	80	453	100	-15	-13	Error	0	-15	-1	-12	2918	5523	-0.167	-0.577	0	0	0
2	10	5	"hsa-miR-3133"	"147820"	10800	6030	100	36	36	6	16	37	37	37	6	16	8	0	0	156	137	62	45	63	63	67	24	35	67	61	0	-0.011	-0.014	0.125	0.135	5.218	-0.019	0.026	80	468	100	92	73	Error	-1	93	-1	74	2855	10921	-0.167	2.917	0	0	0
2	11	5	"hsa-miR-3173-3p"	"147845"	11010	6030	100	38	38	6	15	36	36	37	5	13	30	6	0	65	74	30	40	56	56	58	19	32	42	18	0	0.222	0.111	0.230	0.288	3.789	-0.001	0.000	80	442	100	11	20	-2.170	2	9	2	18	3065	5887	0.200	0.842	0	0	0
2	12	5	"hsa-miR-92b-3p"	"145897"	11170	6030	100	39	38	6	15	36	36	36	5	13	28	8	0	90	98	48	48	56	56	59	21	35	57	45	0	0.088	0.048	0.188	0.178	2.877	0.006	0.002	80	417	100	37	44	-3.503	3	34	2	42	3057	7876	0.400	1.857	0	0	0
2	13	5	"hsa-miR-18a-5p"	"147195"	11350	6030	100	38	37	6	16	36	36	36	6	16	20	3	0	63	64	16	25	58	58	60	16	26	25	5	0	0.400	0.167	0.563	0.523	2.917	-0.008	0.000	80	443	100	7	7	-1.322	2	5	1	6	2992	5112	0.167	0.250	0	0	0
2	14	5	"hsa-miR-302a-3p"	"147203"	11530	6030	100	38	38	6	15	36	36	37	6	16	22	3	0	914	677	487	71	58	58	60	18	30	75	70	0	0.002	0.003	0.007	0.012	6.543	0.001	0.001	80	450	100	858	621	-8.741	2	856	2	619	3057	54180	0.167	34.278	0	0	0
2	15	5	""	"148008"	11700	6030	100	37	37	5	13	37	37	37	6	16	12	1	0	2012	1575	1265	80	68	68	72	24	33	67	67	0	0.000	0.000	0.002	0.009	12.337	0.001	0.010	80	448	100	1944	1507	Error	0	1944	0	1507	2985	126008	0.000	62.625	0	0	0
2	16	5	"hsa-miR-4330"	"147865"	11880	6020	100	38	39	6	15	37	37	37	6	16	22	6	0	62	63	15	23	86	86	87	23	26	0	0	0	-0.042	-0.087	0.136	0.135	2.597	-0.008	0.001	80	443	100	-23	-21	Error	1	-24	2	-23	3086	5049	0.333	-1.043	0	0	0
2	17	5	"hsa-miR-548s"	"147870"	12060	6020	100	35	35	5	14	36	36	36	6	16	8	0	0	60	60	17	28	83	83	85	27	31	1	0	0	0.043	0.043	0.188	0.171	3.272	0.010	0.001	80	444	100	-24	-24	-4.524	-1	-23	-1	-23	2796	4821	-0.167	-0.926	0	0	0
2	18	5	"kshv-miR-K12-12-3p"	"147919"	12240	6020	100	38	37	7	18	36	36	36	6	16	12	2	0	81	87	25	28	92	92	95	28	29	11	1	0	-0.182	-0.200	0.293	0.240	3.341	-0.015	0.006	80	430	100	-9	-4	Error	2	-11	1	-5	2947	6940	0.167	-0.286	0	0	0
2	19	5	""	"147754"	12410	6020	100	36	36	6	16	36	36	36	6	16	12	2	0	139	135	65	48	87	87	88	24	27	60	52	0	0.000	0.000	0.101	0.082	3.854	-0.004	0.001	80	441	100	52	48	Error	0	52	0	48	2855	10815	0.000	1.958	0	0	0
2	20	5	"hsa-miR-3119"	"147837"	12600	6030	100	36	36	6	16	36	36	36	6	16	17	2	0	72	77	30	38	79	79	82	25	30	12	3	0	0.000	0.000	0.294	0.292	2.881	0.012	0.003	80	460	100	-7	-2	Error	0	-7	0	-2	2896	6198	0.000	-0.200	0	0	0
2	21	5	"hsa-miR-4325"	"147981"	12780	6030	100	36	37	6	16	36	36	36	6	16	11	2	0	67	70	23	32	87	87	90	30	33	3	0	0	0.000	-0.059	0.176	0.171	2.904	0.013	0.004	80	451	100	-20	-16	Error	0	-20	1	-17	2932	5628	0.167	-0.667	0	0	0
2	22	5	""	"147789"	12960	6030	100	36	36	6	16	36	36	36	6	16	15	1	0	889	709	519	73	100	100	101	26	25	73	70	0	0.000	0.000	0.009	0.023	7.263	0.000	0.000	80	483	100	789	609	Error	0	789	0	609	2885	56731	0.000	23.385	0	0	0
2	1	6	"hsa-miR-4253"	"147562"	9170	6210	100	37	36	6	16	37	37	37	5	13	11	2	0	68	72	20	27	78	78	81	27	33	5	0	0	0.000	0.167	0.260	0.253	2.616	0.031	0.014	80	493	100	-10	-7	Error	0	-10	-1	-6	2881	5748	-0.200	-0.333	0	0	0
2	2	6	"hsa-miR-4313"	"147846"	9360	6220	100	36	36	5	13	37	37	37	6	16	5	1	0	106	110	48	43	78	78	81	28	34	48	31	0	-0.036	-0.031	0.174	0.153	4.088	0.009	0.003	80	462	100	27	31	Error	-1	28	-1	32	2879	8821	-0.167	1.036	0	0	0
2	3	6	"hsv1-miR-H12"	"147748"	9540	6220	100	34	35	6	17	36	36	37	6	16	8	2	0	70	70	22	31	82	82	84	21	25	5	2	0	0.167	0.083	0.286	0.266	3.013	-0.002	0.000	80	452	100	-14	-13	-2.585	-2	-12	-1	-12	2831	5563	-0.333	-0.667	0	0	0
2	4	6	"hsa-miR-374c-5p"	"148430"	9720	6220	100	38	38	5	13	37	37	37	6	16	10	2	0	103	105	43	40	80	80	83	21	25	52	36	0	0.043	0.040	0.140	0.183	3.523	-0.009	0.002	80	462	100	24	26	-4.524	1	23	1	25	3016	8415	0.167	1.048	0	0	0
2	5	6	"hsa-miR-3915"	"148495"	9910	6210	100	38	39	5	12	37	37	37	5	13	23	1	0	238	295	229	77	83	83	85	22	25	58	55	0	0.006	0.009	0.023	0.039	5.836	0.004	0.011	80	479	100	156	214	-7.276	1	155	2	212	3080	23597	0.400	9.545	0	0	0
2	6	6	"hsa-miR-3606-5p"	"148335"	10110	6210	100	36	37	6	16	37	37	37	6	16	12	2	0	101	113	49	43	82	82	85	23	27	43	35	0	-0.053	0.000	0.150	0.176	3.889	-0.003	0.000	80	447	100	18	31	Error	-1	19	0	31	2938	9058	0.000	1.217	0	0	0
2	7	6	"hsa-miR-3610"	"148208"	10270	6210	100	38	37	6	16	36	36	37	6	16	21	2	0	67	69	18	26	83	83	85	22	25	3	0	0	-0.125	-0.071	0.375	0.408	3.584	-0.021	0.005	80	425	100	-14	-13	Error	2	-16	1	-14	2989	5484	0.000	-0.727	0	0	0
2	8	6	"hsa-miR-128-1-5p"	"148562"	10450	6210	100	36	37	5	13	37	37	37	6	16	11	2	0	63	66	19	28	86	86	89	23	25	1	1	0	0.043	0.000	0.171	0.171	3.041	0.022	0.006	80	461	100	-24	-20	-4.524	-1	-23	0	-20	2970	5299	0.000	-1.000	0	0	0
2	9	6	"hsa-miR-4251"	"147715"	10640	6220	100	37	36	5	13	37	37	37	6	16	10	0	0	154	153	80	52	92	92	94	25	26	55	53	0	0.000	-0.016	0.063	0.072	4.142	0.002	0.000	80	463	100	62	60	Error	0	62	-1	61	2903	12227	-0.167	2.360	0	0	0
2	10	6	"hsa-miR-3662"	"148042"	10820	6210	100	37	37	5	13	37	37	37	5	13	8	2	0	66	67	19	28	78	78	82	26	31	5	0	0	0.000	0.000	0.394	0.301	3.657	-0.031	0.019	80	453	100	-12	-11	Error	0	-12	0	-11	2985	5389	0.000	-0.577	0	0	0
2	11	6	"hsa-miR-3692-5p"	"148332"	11010	6200	100	35	36	6	16	37	37	37	5	13	17	2	0	63	65	20	30	60	60	62	18	29	21	3	0	-0.667	-0.200	0.411	0.419	2.489	-0.008	0.000	80	445	100	1	4	Error	-2	3	-1	5	2879	5211	-0.200	0.167	0	0	0
2	12	6	"hsa-miR-3613-5p"	"147334"	11180	6210	100	35	36	6	16	37	37	37	6	16	7	0	0	69	71	23	32	58	58	60	17	28	37	15	0	-0.182	-0.077	0.350	0.339	2.894	-0.005	0.000	80	435	100	9	12	Error	-2	11	-1	13	2847	5647	-0.167	0.647	0	0	0
2	13	6	"hsa-miR-4306"	"147722"	11350	6210	100	34	35	6	17	37	37	37	6	16	7	1	0	283	367	313	85	58	58	60	16	26	61	56	0	-0.013	-0.006	0.103	0.071	11.445	-0.004	0.023	80	430	100	222	307	Error	-3	225	-2	309	2798	29361	-0.333	19.188	0	0	0
2	14	6	"hsv1-miR-H3-5p"	"147718"	11530	6220	100	36	36	6	16	37	37	37	6	16	12	1	0	116	111	40	36	58	58	60	15	25	77	67	0	-0.017	-0.019	0.092	0.117	5.279	-0.007	0.001	80	452	100	57	52	Error	-1	58	-1	53	2890	8898	-0.167	3.400	0	0	0
2	15	6	""	"148642"	11710	6220	100	39	39	4	10	36	36	36	6	16	23	0	0	1512	1459	1274	87	66	66	70	24	34	65	61	0	0.002	0.002	0.002	0.005	10.443	0.000	0.007	80	478	100	1449	1396	-8.913	3	1446	3	1393	3112	116682	0.500	57.875	0	0	0
2	16	6	"hsa-miR-1247-3p"	"148040"	11900	6210	100	36	36	7	19	36	36	37	6	16	12	3	0	70	73	21	28	89	89	89	25	28	5	0	0	0.000	0.000	0.245	0.226	2.558	-0.002	0.000	80	483	100	-19	-16	Error	0	-19	0	-16	2859	5803	-0.167	-0.640	0	0	0
2	17	6	"hsa-miR-3178"	"147595"	12090	6210	100	38	37	6	16	36	36	36	6	16	15	5	0	86	92	29	31	82	82	84	22	26	36	13	0	0.500	0.100	0.221	0.244	3.976	-0.032	0.016	80	449	100	6	11	-1.000	2	4	1	10	2986	7326	0.167	0.364	0	0	0
2	18	6	"hsv1-miR-H1-5p"	"147712"	12250	6210	100	36	37	6	16	36	36	36	6	16	23	1	0	76	80	25	31	91	91	93	27	29	10	1	0	0.000	-0.091	0.290	0.258	3.058	-0.004	0.000	80	435	100	-15	-10	Error	0	-15	1	-11	2967	6391	0.167	-0.481	0	0	0
2	19	6	""	"148170"	12430	6210	100	37	37	6	16	37	37	37	6	16	15	2	0	61	66	22	33	91	91	92	26	28	2	1	0	0.000	0.000	0.163	0.158	2.366	0.005	0.001	80	462	100	-30	-25	Error	0	-30	0	-25	2967	5290	0.000	-1.000	0	0	0
2	20	6	"hsa-miR-134-3p"	"148580"	12610	6210	100	37	36	5	13	36	36	36	6	16	11	0	0	62	64	23	35	87	87	89	28	31	1	1	0	-0.040	0.000	0.161	0.141	2.473	0.007	0.001	80	451	100	-24	-23	Error	1	-25	0	-23	2913	5107	0.000	-0.893	0	0	0
2	21	6	""	"148110"	12790	6210	100	37	36	7	19	36	36	36	5	13	22	3	0	73	76	21	27	100	100	102	27	26	0	0	0	-0.037	0.000	0.200	0.211	2.562	-0.011	0.003	80	451	100	-26	-24	Error	1	-27	0	-24	2882	6105	0.000	-0.963	0	0	0
2	22	6	""	"148538"	12970	6210	100	37	37	6	16	35	35	35	6	17	23	5	0	80	83	23	27	100	100	102	27	26	6	0	0	-0.100	-0.118	0.234	0.243	2.926	0.005	0.000	80	482	100	-18	-15	Error	2	-20	2	-17	2940	6650	0.333	-0.704	0	0	0
2	1	7	""	"148091"	9180	6410	100	36	37	6	16	37	37	37	6	16	11	1	0	64	65	17	26	76	76	77	20	25	3	0	0	0.083	0.000	0.319	0.341	3.295	-0.016	0.003	80	493	100	-13	-11	-3.585	-1	-12	0	-11	2939	5224	0.000	-0.600	0	0	0
2	2	7	""	"148016"	9360	6410	100	38	37	6	16	37	37	37	6	16	7	1	0	70	71	17	23	75	75	77	21	27	10	0	0	-0.200	0.000	0.369	0.401	3.290	-0.007	0.000	80	452	100	-4	-4	Error	1	-5	0	-4	2951	5665	0.000	-0.286	0	0	0
2	3	7	""	"148459"	9540	6410	100	36	37	6	16	37	37	37	6	16	13	3	0	84	85	27	31	78	78	79	22	27	28	10	0	-0.167	0.000	0.231	0.253	3.540	-0.001	0.000	80	442	100	5	7	Error	-1	6	0	7	2982	6780	0.000	0.273	0	0	0
2	4	7	""	"148612"	9720	6410	100	35	35	5	14	37	37	37	6	16	10	1	0	66	70	21	30	79	79	81	21	25	11	2	0	0.154	0.222	0.240	0.246	2.819	-0.013	0.002	80	442	100	-15	-11	-2.700	-2	-13	-2	-9	2830	5575	-0.333	-0.524	0	0	0
2	5	7	""	"148511"	9900	6410	100	36	37	7	18	37	37	37	5	13	27	8	0	72	73	19	26	82	82	83	23	27	3	1	0	0.100	0.000	0.333	0.321	3.130	0.037	0.014	80	451	100	-11	-9	-3.322	-1	-10	0	-9	2982	5838	0.000	-0.435	0	0	0
2	6	7	"hsa-miR-3074-5p"	"148453"	10080	6410	100	38	38	6	15	37	37	37	6	16	12	1	0	70	74	24	32	80	80	83	24	28	12	1	0	-0.100	-0.167	0.183	0.207	3.206	0.006	0.001	80	463	100	-9	-5	Error	1	-10	1	-6	3017	5958	0.167	-0.375	0	0	0
2	7	7	""	"148212"	10260	6410	100	36	36	5	13	37	37	37	5	13	10	3	0	367	293	169	57	79	79	81	21	25	70	67	0	-0.003	-0.005	0.017	0.032	5.839	0.002	0.002	80	461	100	287	213	Error	-1	288	-1	214	2913	23429	-0.200	10.095	0	0	0
2	8	7	""	"148530"	10440	6410	100	36	37	6	16	37	37	37	6	16	7	1	0	283	232	136	58	82	82	84	23	27	66	63	0	-0.005	0.000	0.027	0.038	3.318	-0.004	0.006	80	471	100	200	150	Error	-1	201	0	150	2927	18525	0.000	6.435	0	0	0
2	9	7	""	"148517"	10630	6410	100	37	37	6	16	37	37	37	5	13	13	3	0	62	64	16	25	86	86	88	27	30	0	0	0	0.000	0.000	0.155	0.176	2.628	-0.011	0.003	80	450	100	-24	-22	Error	0	-24	0	-22	2952	5088	0.000	-0.889	0	0	0
2	10	7	""	"148267"	10800	6400	100	37	37	6	16	37	37	37	5	13	17	5	0	2012	1804	1691	93	85	85	88	23	26	57	56	0	0.000	0.000	0.014	0.012	13.606	0.000	0.001	80	459	100	1927	1719	Error	0	1927	0	1719	2937	144292	0.000	74.609	0	0	0
2	11	7	""	"148134"	10990	6410	100	36	36	5	13	37	37	37	6	16	10	0	0	81	83	28	33	72	72	76	25	32	32	7	0	-0.111	-0.091	0.191	0.190	3.117	-0.018	0.007	80	457	100	8	10	Error	-1	9	-1	11	2909	6657	-0.167	0.280	0	0	0
2	12	7	""	"148389"	11160	6420	100	37	37	5	13	37	37	37	6	16	12	2	0	336	301	143	47	60	60	62	18	29	85	80	0	0.000	0.000	0.024	0.032	4.690	-0.001	0.000	80	435	100	276	241	Error	0	276	0	241	2961	24072	0.000	13.278	0	0	0
2	13	7	""	"148484"	11340	6400	100	38	38	5	13	36	36	37	6	16	17	3	0	9520	6418	5174	80	59	59	61	17	27	78	73	0	0.000	0.000	0.001	0.002	14.943	0.000	0.007	80	462	100	9463	6361	Error	2	9461	2	6359	3035	513474	0.167	373.941	0	0	0
2	14	7	""	"148576"	11530	6410	100	37	37	5	13	37	37	37	6	16	11	0	0	67	72	21	29	57	57	60	23	38	32	11	0	0.000	0.000	0.306	0.398	5.170	-0.011	0.002	80	452	100	10	15	Error	0	10	0	15	2941	5780	0.000	0.522	0	0	0
2	15	7	""	"148435"	11710	6430	100	37	37	6	16	37	37	37	6	16	12	2	0	71	72	25	34	60	60	63	25	39	27	7	0	0.000	0.000	0.333	0.288	3.273	-0.001	0.000	80	422	100	11	12	Error	0	11	0	12	2920	5790	0.000	0.360	0	0	0
2	16	7	""	"148329"	11880	6410	100	39	38	6	15	37	37	37	5	13	25	1	0	61	62	13	20	72	72	76	26	34	1	0	0	-0.182	-0.100	0.435	0.519	2.724	0.014	0.003	80	441	100	-9	-9	Error	2	-11	1	-10	3029	4974	0.200	-0.538	0	0	0
2	17	7	""	"148600"	12060	6410	100	36	37	5	13	37	37	37	6	16	12	0	0	58	59	17	28	75	75	78	26	33	2	0	0	0.059	0.000	0.178	0.188	2.246	-0.033	0.016	80	453	100	-18	-16	-4.087	-1	-17	0	-16	2957	4716	0.000	-0.731	0	0	0
2	18	7	""	"148028"	12240	6410	100	37	37	6	16	35	35	36	6	16	20	5	0	63	65	19	29	73	73	76	26	34	2	1	0	-0.200	-0.250	0.250	0.292	3.853	0.011	0.002	80	451	100	-8	-6	Error	2	-10	2	-8	2941	5234	0.167	-0.423	0	0	0
2	19	7	""	"148555"	12420	6410	100	37	37	6	16	35	35	36	6	16	20	5	0	70	70	25	35	75	75	78	27	34	8	1	0	-0.400	-0.400	0.283	0.295	4.042	-0.011	0.002	80	451	100	-3	-3	Error	2	-5	2	-5	2980	5586	0.167	-0.296	0	0	0
2	20	7	""	"148153"	12600	6410	100	36	36	5	13	37	37	37	5	13	10	1	0	63	65	18	27	87	87	87	32	36	0	0	0	0.042	0.045	0.167	0.182	3.209	0.022	0.015	80	451	100	-25	-23	-4.585	-1	-24	-1	-22	2918	5237	-0.200	-0.687	0	0	0
2	21	7	""	"148392"	12780	6410	100	35	36	6	16	36	36	36	6	16	15	1	0	62	64	17	26	93	93	93	27	29	0	0	0	0.032	0.000	0.167	0.148	2.481	-0.004	0.000	80	461	100	-32	-29	-4.954	-1	-31	0	-29	2852	5088	0.000	-1.074	0	0	0
2	22	7	""	"148636"	12970	6410	100	34	35	6	17	35	35	36	6	16	13	1	0	1572	1170	764	65	89	89	91	27	29	78	76	0	-0.001	0.000	0.005	0.010	8.276	-0.001	0.003	80	492	100	1482	1081	Error	-1	1483	0	1081	2783	93594	-0.167	39.963	0	0	0
2	1	8	""	"148301"	9190	6600	100	36	36	6	16	36	36	36	6	16	13	3	0	110	107	42	39	73	73	75	20	26	58	43	0	0.000	0.000	0.107	0.126	3.107	-0.023	0.014	80	455	100	37	34	Error	0	37	0	34	2884	8577	0.000	1.600	0	0	0
2	2	8	"hsa-miR-1911-3p"	"146094"	9370	6600	100	36	37	5	13	37	37	37	5	13	15	2	0	60	64	19	29	73	73	74	20	27	7	1	0	0.077	0.000	0.261	0.249	2.726	-0.008	0.001	80	420	100	-14	-9	-3.700	-1	-13	0	-9	2937	5120	0.000	-0.500	0	0	0
2	3	8	""	"11039"	9540	6590	100	36	37	5	13	37	37	37	6	16	8	1	0	1136	990	868	87	74	74	76	21	27	63	60	0	-0.001	0.000	0.006	0.019	12.832	0.001	0.008	80	438	100	1061	916	Error	-1	1062	0	916	2933	79234	0.000	43.524	0	0	0
2	4	8	"hsa-miR-548j-5p"	"46592"	9720	6590	100	37	37	6	16	37	37	37	6	16	10	0	0	65	66	18	27	76	76	78	22	28	2	1	0	0.000	0.000	0.302	0.343	3.193	-0.011	0.001	80	442	100	-11	-10	Error	0	-11	0	-10	2945	5249	0.000	-0.545	0	0	0
2	5	8	"Empty"	"0"	9900	6590	100	39	39	6	15	37	37	37	6	16	17	5	0	63	67	21	31	77	77	80	23	28	6	2	0	-0.143	-0.200	0.211	0.288	4.694	0.000	0.000	80	452	100	-12	-8	Error	2	-14	2	-10	3144	5321	0.333	-0.565	0	0	0
2	6	8	"hsa-miR-423-5p"	"27565"	10090	6600	100	36	36	6	16	36	36	37	6	16	13	2	0	818	648	500	77	77	77	79	22	27	63	62	0	0.000	0.000	0.010	0.021	11.451	0.000	0.000	80	452	100	741	571	Error	0	741	0	571	2872	51844	-0.167	25.864	0	0	0
2	7	8	""	"146147"	10270	6600	100	38	38	6	15	37	37	37	5	13	18	6	0	1092	1393	1273	91	78	78	79	20	25	67	61	0	0.001	0.001	0.005	0.013	16.522	0.000	0.003	80	442	100	1015	1316	-9.986	1	1014	1	1315	3050	111476	0.200	65.700	0	0	0
2	8	8	"hsa-miR-4478"	"168805"	10450	6600	100	35	35	5	14	37	37	37	6	16	6	0	0	117	223	174	78	79	79	80	21	26	55	48	0	-0.053	-0.014	0.055	0.060	6.063	-0.001	0.000	80	430	100	36	142	Error	-2	38	-2	144	2822	17847	-0.333	6.810	0	0	0
2	9	8	"hsa-miR-4687-5p"	"168648"	10620	6600	100	38	37	6	16	37	37	37	6	16	13	2	0	142	134	59	44	81	81	83	25	30	66	58	0	0.016	0.000	0.076	0.078	3.210	0.010	0.006	80	430	100	62	53	-5.931	1	61	0	53	2983	10680	0.000	2.040	0	0	0
2	10	8	"hsa-miR-766-5p"	"46474"	10800	6600	100	36	36	6	16	37	37	37	5	13	13	2	0	122	124	57	45	81	81	85	23	27	56	48	0	-0.024	-0.023	0.086	0.104	3.721	-0.008	0.003	80	450	100	40	42	Error	-1	41	-1	43	2902	9916	-0.200	1.696	0	0	0
2	11	8	"hsa-miR-4710"	"168799"	10980	6590	100	36	35	5	14	38	38	38	6	15	2	0	0	70	74	20	27	83	83	85	25	29	6	2	0	0.154	0.333	0.258	0.240	3.056	0.011	0.002	80	442	100	-15	-12	-2.700	-2	-13	-3	-9	2819	5955	-0.500	-0.440	0	0	0
2	12	8	"hsa-miR-4789-3p"	"168591"	11160	6590	100	36	37	6	16	37	37	37	6	16	11	1	0	64	64	17	26	65	65	69	24	34	7	1	0	1.000	0.000	0.500	0.458	3.487	-0.019	0.004	80	440	100	-2	-1	0.000	-1	-1	0	-1	2925	5130	0.000	-0.208	0	0	0
2	13	8	"hsa-miR-4433a-3p"	"168675"	11350	6590	100	38	38	6	15	36	36	37	5	13	27	7	0	73	79	31	39	59	59	60	18	30	43	25	0	0.143	0.100	0.219	0.236	3.013	0.011	0.002	80	450	100	16	22	-2.807	2	14	2	20	3010	6290	0.200	1.056	0	0	0
2	14	8	"hsa-miR-5194"	"168885"	11520	6590	100	37	37	7	18	38	38	37	6	16	11	3	0	64	65	20	30	58	58	60	21	35	16	5	0	-0.167	-0.143	0.424	0.524	3.012	0.002	0.000	80	430	100	5	6	Error	-1	6	-1	7	2943	5191	0.000	0.238	0	0	0
2	15	8	"hsa-miR-4656"	"168673"	11700	6590	100	36	36	6	16	37	37	37	6	16	13	2	0	72	73	23	31	58	58	60	19	31	41	16	0	-0.071	-0.067	0.174	0.238	3.609	-0.002	0.000	80	426	100	13	14	Error	-1	14	-1	15	2877	5808	-0.167	0.684	0	0	0
2	16	8	"hsa-miR-4463"	"168814"	11880	6590	100	38	37	6	16	37	37	38	6	15	15	1	0	67	70	20	28	66	66	70	26	37	16	1	0	1.000	0.000	0.276	0.335	3.992	0.006	0.000	80	443	100	2	4	0.000	1	1	0	4	2994	5604	-0.167	0.000	0	0	0
2	17	8	"hsa-miR-4746-5p"	"168744"	12060	6590	100	35	36	5	13	37	37	38	6	15	7	1	0	68	69	18	26	76	76	79	27	34	5	0	0	0.250	0.143	0.315	0.317	3.059	0.016	0.006	80	442	100	-10	-8	-2.000	-2	-8	-1	-7	2893	5484	-0.333	-0.370	0	0	0
2	18	8	"hsa-miR-5695"	"168628"	12240	6590	100	37	37	6	16	36	36	36	6	16	13	3	0	58	59	15	25	67	67	70	24	34	3	0	0	-0.111	-0.125	0.300	0.297	2.976	0.008	0.001	80	442	100	-8	-7	Error	1	-9	1	-8	2938	4722	0.167	-0.458	0	0	0
2	19	8	"hsa-miR-4722-3p"	"168742"	12420	6590	100	35	35	5	14	36	36	36	6	16	10	0	0	70	72	21	29	72	72	75	27	36	10	2	0	0.500	100000.000	0.400	0.411	4.083	0.019	0.005	80	442	100	-3	-1	-1.000	-1	-2	-1	0	2818	5790	-0.167	-0.111	0	0	0
2	20	8	"hsa-miR-5581-3p"	"168933"	12600	6590	100	36	36	5	13	37	37	37	5	13	12	1	0	1729	1353	967	71	87	87	89	30	33	71	71	0	-0.001	-0.001	0.003	0.009	13.235	-0.001	0.021	80	442	100	1641	1265	Error	-1	1642	-1	1266	2864	108256	-0.200	42.133	0	0	0
2	21	8	"hsa-miR-1260b"	"168619"	12780	6590	100	36	37	6	16	36	36	36	6	16	25	2	0	6771	7105	6555	92	85	85	86	26	30	62	61	0	0.000	0.000	0.001	0.002	19.228	0.000	0.018	80	442	100	6686	7021	Error	0	6686	1	7020	2981	568437	0.167	269.962	0	0	0
2	22	8	"hsa-miR-1290"	"168568"	12960	6590	100	35	35	6	17	36	36	36	6	16	12	1	0	866	648	448	69	82	82	84	24	28	72	68	0	-0.001	-0.002	0.007	0.014	8.016	-0.002	0.007	80	474	100	783	565	Error	-1	784	-1	566	2831	51868	-0.167	23.500	0	0	0
2	1	9	"hsa-miR-548au-3p"	"168620"	9150	6760	100	38	38	6	15	36	36	37	6	16	16	5	0	66	68	18	26	74	74	75	21	28	8	1	0	-0.250	-0.333	0.172	0.267	3.981	0.004	0.000	80	487	100	-6	-4	Error	2	-8	2	-6	3056	5460	0.167	-0.333	0	0	0
2	2	9	"hsa-miR-5580-5p"	"168954"	9340	6770	100	36	36	5	13	36	36	37	5	13	10	1	0	84	84	26	30	70	70	72	19	26	37	18	0	0.000	0.000	0.185	0.238	3.926	-0.009	0.001	80	484	100	14	14	Error	0	14	0	14	2875	6754	-0.200	0.632	0	0	0
2	3	9	"hsa-miR-1255b-2-3p"	"168811"	9540	6790	100	35	35	5	14	36	36	37	5	13	17	1	0	93	99	35	35	73	73	74	20	27	48	38	0	-0.050	-0.038	0.240	0.246	4.596	-0.017	0.006	80	470	100	19	25	Error	-1	20	-1	26	2836	7931	-0.400	1.250	0	0	0
2	4	9	"hsa-miR-4477b"	"168801"	9720	6780	100	36	37	6	16	37	37	38	6	15	17	2	0	67	69	18	26	74	74	76	20	26	8	2	0	0.143	0.000	0.280	0.351	3.284	0.005	0.000	80	452	100	-8	-5	-2.807	-1	-7	0	-5	2952	5559	-0.167	-0.350	0	0	0
2	5	9	"hsa-miR-3189-5p"	"168697"	9900	6780	100	38	38	5	13	36	36	37	6	16	13	1	0	106	104	42	40	74	74	77	21	27	52	37	0	0.063	0.067	0.108	0.123	3.926	0.001	0.000	80	461	100	34	32	-4.000	2	32	2	30	3031	8348	0.167	1.286	0	0	0
2	6	9	"hsa-miR-3194-3p"	"169333"	10080	6780	100	35	36	7	19	36	36	37	6	16	13	2	0	66	69	21	30	76	76	77	21	27	10	2	0	0.100	0.000	0.322	0.257	3.042	0.006	0.000	80	442	100	-11	-7	-3.322	-1	-10	0	-7	2893	5495	-0.167	-0.381	0	0	0
2	7	9	"hsa-miR-499b-3p"	"169279"	10260	6780	100	38	38	6	15	37	37	37	5	13	18	5	0	58	62	17	27	76	76	77	20	25	3	0	0	-0.056	-0.071	0.265	0.268	2.876	0.006	0.000	80	442	100	-17	-13	Error	1	-18	1	-14	3018	4934	0.200	-0.750	0	0	0
2	8	9	"hsa-miR-4759"	"169117"	10440	6780	100	35	36	6	16	37	37	37	6	16	12	2	0	61	66	21	31	76	76	78	20	25	12	1	0	0.133	0.100	0.228	0.213	2.556	0.033	0.011	80	442	100	-17	-11	-2.907	-2	-15	-1	-10	2887	5319	-0.167	-0.600	0	0	0
2	9	9	"hsa-miR-4798-3p"	"169195"	10620	6780	100	35	36	6	16	37	37	37	6	16	10	1	0	60	61	18	29	77	77	79	21	26	2	0	0	0.118	0.063	0.279	0.246	2.440	0.034	0.013	80	442	100	-19	-17	-3.087	-2	-17	-1	-16	2863	4866	-0.167	-0.857	0	0	0
2	10	9	"hsa-miR-4799-5p"	"168988"	10800	6780	100	36	36	5	13	37	37	37	6	16	7	1	0	59	61	16	26	79	79	81	22	27	1	0	0	0.050	0.056	0.179	0.184	2.852	0.018	0.004	80	442	100	-21	-19	-4.322	-1	-20	-1	-18	2845	4900	-0.167	-0.909	0	0	0
2	11	9	"hsa-miR-4526"	"169151"	10980	6780	100	36	36	5	13	37	37	37	6	16	3	0	0	64	66	18	27	82	82	83	23	27	2	0	0	0.056	0.063	0.260	0.283	3.300	0.003	0.000	80	452	100	-19	-17	-4.170	-1	-18	-1	-16	2871	5275	-0.167	-0.739	0	0	0
2	12	9	"hsa-miR-548am-5p/hsa-miR-548au-5p/hsa-miR-548c-5p/hsa-miR-548o-5p"	"169147"	11160	6780	100	36	37	6	16	36	36	37	6	16	18	2	0	61	68	59	86	72	72	75	23	30	5	2	0	0.000	-0.250	0.250	0.246	2.868	-0.010	0.003	80	452	100	-11	-3	Error	0	-11	1	-4	2959	5439	0.000	-0.304	0	0	0
2	13	9	"hsa-miR-4709-5p"	"169174"	11340	6780	100	37	38	6	15	36	36	37	6	16	18	2	0	59	62	18	29	59	59	60	16	26	23	10	0	100000.000	0.667	0.400	0.356	3.328	0.036	0.008	80	471	100	1	5	16.610	1	0	2	3	3000	4977	0.167	0.125	0	0	0
2	14	9	"hsa-miR-5571-3p"	"169241"	11530	6780	100	37	37	5	13	37	37	37	6	16	11	0	0	86	87	30	34	58	58	58	15	25	66	45	0	0.000	0.000	0.143	0.171	3.682	0.015	0.003	80	462	100	28	29	Error	0	28	0	29	2949	6929	0.000	1.933	0	0	0
2	15	9	"hsa-miR-5704"	"169211"	11710	6790	100	36	36	6	16	37	37	37	6	16	11	0	0	494	435	208	47	58	58	60	16	26	85	82	0	-0.002	-0.003	0.013	0.019	6.542	-0.001	0.000	80	461	100	435	376	Error	-1	436	-1	377	2904	34832	-0.167	23.438	0	0	0
2	16	9	"hsa-miR-4443"	"169188"	11900	6780	100	37	38	5	13	38	38	37	6	16	10	2	0	367	2506	2789	111	65	65	68	23	33	61	52	0	-0.003	0.000	0.034	0.020	23.532	0.000	0.000	80	451	100	301	2441	Error	-1	302	0	2441	3015	200504	0.167	106.000	0	0	0
2	17	9	"hsa-miR-17-5p"	"169336"	12070	6780	100	37	37	6	16	37	37	37	6	16	13	0	0	179	188	121	64	76	76	78	23	29	60	57	0	0.000	0.000	0.037	0.063	4.477	0.000	0.000	80	444	100	103	112	Error	0	103	0	112	2982	15073	0.000	4.783	0	0	0
2	18	9	"hsa-miR-4493"	"169354"	12240	6780	100	36	37	5	13	37	37	37	6	16	13	0	0	71	69	16	23	67	67	70	22	31	15	0	0	-0.250	0.000	0.376	0.300	2.502	-0.026	0.006	80	440	100	3	2	Error	-1	4	0	2	2926	5536	0.000	-0.045	0	0	0
2	19	9	"hsa-miR-5186"	"169090"	12420	6780	100	36	36	5	13	37	37	37	5	13	8	1	0	67	67	18	26	75	75	77	24	31	6	0	0	0.125	0.125	0.214	0.304	3.316	-0.006	0.000	80	452	100	-9	-9	-3.000	-1	-8	-1	-8	2874	5358	-0.200	-0.417	0	0	0
2	20	9	"hsa-miR-4760-5p"	"169222"	12600	6780	100	39	38	5	13	36	36	36	6	16	17	0	0	65	68	18	26	84	84	86	23	26	2	0	0	-0.158	-0.125	0.143	0.200	3.987	0.023	0.009	80	452	100	-16	-14	Error	3	-19	2	-16	3040	5415	0.333	-0.783	0	0	0
2	21	9	"hsa-miR-5587-5p"	"169176"	12780	6780	100	36	36	6	16	36	36	36	6	16	11	5	0	61	63	18	28	82	82	84	24	28	2	0	0	0.000	0.000	0.208	0.213	2.332	0.025	0.007	80	452	100	-21	-19	Error	0	-21	0	-19	2876	5074	0.000	-0.875	0	0	0
2	22	9	"hsa-miR-5582-3p"	"169353"	12960	6780	100	36	36	6	16	36	36	36	6	16	17	2	0	82	86	23	26	83	83	84	22	26	21	6	0	0.000	0.000	0.296	0.301	3.583	-0.003	0.000	80	484	100	-1	3	Error	0	-1	0	3	2897	6866	0.000	0.091	0	0	0
2	1	10	"Empty"	"0"	9190	6980	100	36	36	6	16	36	36	36	5	13	13	3	0	67	71	21	29	73	73	75	20	26	16	3	0	0.000	0.000	0.368	0.440	3.259	-0.009	0.001	80	517	100	-6	-2	Error	0	-6	0	-2	2867	5698	0.000	-0.200	0	0	0
2	2	10	"hsa-miR-4725-5p"	"169193"	9380	6990	100	36	37	6	16	35	35	36	5	13	27	6	0	153	144	67	46	71	71	73	20	27	72	66	0	0.012	0.027	0.063	0.073	2.775	-0.006	0.002	80	461	100	83	75	-6.358	1	82	2	73	2938	11498	0.200	3.550	0	0	0
2	3	10	"hsa-miR-3614-5p"	"169317"	9540	6970	100	34	36	6	16	36	36	37	5	13	17	3	0	65	69	19	27	72	72	74	21	28	10	2	0	0.286	0.000	0.267	0.356	2.507	-0.014	0.002	80	426	100	-9	-3	-1.807	-2	-7	0	-3	2850	5486	-0.200	-0.238	0	0	0
2	4	10	"hsa-miR-4737"	"169032"	9720	6970	100	36	36	6	16	37	37	37	6	16	11	2	0	70	71	17	23	73	73	74	19	25	12	1	0	0.333	0.500	0.338	0.305	3.414	-0.027	0.007	80	470	100	-4	-3	-1.585	-1	-3	-1	-2	2909	5653	-0.167	-0.158	0	0	0
2	5	10	""	"168966"	9910	6980	100	35	36	6	16	36	36	37	6	16	17	1	0	242	236	98	41	73	73	75	19	25	83	82	0	-0.006	0.000	0.036	0.027	3.625	-0.007	0.013	80	471	100	168	163	Error	-1	169	0	163	2875	18901	-0.167	8.474	0	0	0
2	6	10	""	"168828"	10090	6970	100	36	36	5	13	37	37	37	5	13	12	2	0	345	307	165	53	77	77	79	22	27	75	75	0	-0.004	-0.004	0.016	0.030	5.306	0.002	0.003	80	461	100	267	229	Error	-1	268	-1	230	2915	24539	-0.200	10.364	0	0	0
2	7	10	""	"169190"	10270	6970	100	38	38	5	13	37	37	37	6	16	16	3	0	591	465	328	70	75	75	77	20	25	70	67	0	0.002	0.003	0.009	0.015	6.036	-0.001	0.001	80	449	100	517	391	-9.011	1	516	1	390	3039	37231	0.167	19.400	0	0	0
2	8	10	""	"168830"	10440	6970	100	36	36	5	13	37	37	37	6	16	6	1	0	59	61	16	26	76	76	77	20	25	3	0	0	0.059	0.067	0.258	0.291	3.648	0.003	0.000	80	448	100	-18	-16	-4.087	-1	-17	-1	-15	2891	4851	-0.167	-0.800	0	0	0
2	9	10	""	"169175"	10620	6970	100	36	36	5	13	37	37	37	6	16	10	2	0	61	63	18	28	78	78	79	22	27	2	1	0	0.059	0.067	0.250	0.238	2.883	0.022	0.007	80	470	100	-18	-16	-4.087	-1	-17	-1	-15	2908	5019	-0.167	-0.727	0	0	0
2	10	10	""	"168845"	10810	6970	100	37	37	7	18	37	37	37	6	16	16	6	0	63	65	20	30	79	79	81	21	25	5	1	0	0.000	0.000	0.231	0.252	3.165	0.024	0.006	80	471	100	-16	-14	Error	0	-16	0	-14	2973	5232	0.000	-0.762	0	0	0
2	11	10	""	"168694"	10990	6970	100	37	38	5	13	36	36	37	6	16	21	5	0	123	126	54	42	79	79	81	23	28	63	46	0	0.023	0.043	0.083	0.090	3.841	0.014	0.009	80	461	100	45	49	-5.459	1	44	2	47	3050	10103	0.167	1.957	0	0	0
2	12	10	""	"168752"	11170	6970	100	37	37	6	16	37	37	37	6	16	10	1	0	158	152	71	46	79	79	81	22	27	68	65	0	0.000	0.000	0.076	0.088	4.419	-0.001	0.000	80	461	100	79	73	Error	0	79	0	73	2961	12177	0.000	3.227	0	0	0
2	13	10	"hsa-miR-1260a"	"169412"	11350	6980	100	36	37	5	13	37	37	37	6	16	11	2	0	464	432	182	42	64	64	67	21	31	88	88	0	-0.002	0.000	0.014	0.018	4.288	0.002	0.005	80	461	100	399	368	Error	-1	400	0	368	2947	34532	0.000	17.381	0	0	0
2	14	10	"Empty"	"0"	11530	6970	100	38	38	6	15	36	36	37	6	16	33	5	0	55	58	17	29	56	56	58	15	25	20	7	0	-2.000	1.000	0.357	0.332	3.246	0.000	0.000	80	460	100	1	4	Error	2	-1	2	2	3058	4624	0.167	0.000	0	0	0
2	15	10	"Empty"	"0"	11710	6970	100	37	37	5	13	38	38	38	6	15	5	0	0	60	61	14	22	57	57	59	15	25	16	7	0	-0.333	-0.250	0.429	0.443	3.699	0.020	0.002	80	451	100	2	3	Error	-1	3	-1	4	2924	4904	-0.167	0.133	0	0	0
2	16	10	"Empty"	"0"	11890	6970	100	36	36	5	13	36	36	37	6	16	12	0	0	54	57	16	28	63	63	65	19	29	6	0	0	0.000	0.000	0.314	0.337	2.734	0.031	0.006	80	457	100	-9	-6	Error	0	-9	0	-6	2914	4546	-0.167	-0.421	0	0	0
2	17	10	"Empty"	"0"	12060	6990	100	35	35	6	17	36	36	37	6	16	11	0	0	84	84	24	28	73	73	76	22	28	28	7	0	-0.091	-0.091	0.250	0.285	3.515	0.003	0.000	80	458	100	10	10	Error	-1	11	-1	11	2782	6698	-0.333	0.364	0	0	0
2	18	10	"Empty"	"0"	12250	6970	100	36	36	6	16	37	37	37	6	16	13	1	0	71	72	18	25	76	76	79	23	29	6	0	0	0.200	0.250	0.300	0.328	3.293	-0.015	0.003	80	471	100	-6	-5	-2.322	-1	-5	-1	-4	2875	5792	-0.167	-0.304	0	0	0
2	19	10	"Empty"	"0"	12430	6970	100	36	37	6	16	37	37	37	6	16	12	3	0	88	89	23	25	85	85	86	24	27	17	2	0	-0.333	0.000	0.320	0.364	2.765	0.001	0.000	80	460	100	2	4	Error	-1	3	0	4	2953	7114	0.000	0.125	0	0	0
2	20	10	"Empty"	"0"	12610	6970	100	33	33	6	18	35	35	35	6	17	11	0	0	86	83	24	28	82	82	84	23	27	17	2	0	-0.500	-2.000	0.273	0.325	3.086	-0.002	0.000	80	460	100	2	-1	Error	-2	4	-2	1	2674	6645	-0.333	-0.043	0	0	0
2	21	10	"Empty"	"0"	12790	6970	100	37	37	5	13	36	36	36	6	16	11	1	0	86	86	23	26	82	82	83	23	27	20	2	0	0.250	0.250	0.238	0.269	3.850	0.008	0.001	80	460	100	5	5	-2.000	1	4	1	4	2942	6843	0.167	0.130	0	0	0
2	22	10	"Empty"	"0"	12970	6970	100	34	35	6	17	36	36	36	6	16	11	0	0	84	82	22	26	79	79	81	22	27	13	1	0	-0.400	-0.333	0.250	0.283	3.055	0.012	0.002	80	492	100	3	2	Error	-2	5	-1	3	2790	6522	-0.167	0.045	0	0	0
2	1	11	"Empty"	"0"	9170	7170	100	37	36	6	16	36	36	36	5	13	17	2	0	69	72	19	26	72	72	74	20	27	15	1	0	-0.333	0.000	0.316	0.296	2.874	-0.008	0.001	80	495	100	-2	0	Error	1	-3	0	0	2915	5756	0.000	-0.100	0	0	0
2	2	11	"hsa-miR-10a-3p"	"28019"	9360	7180	100	37	37	5	13	35	35	36	5	13	21	3	0	84	86	29	33	73	73	74	21	28	38	17	0	0.182	0.154	0.161	0.166	2.801	0.022	0.010	80	453	100	13	15	-2.459	2	11	2	13	2929	6871	0.200	0.571	0	0	0
2	3	11	"hsa-miR-30e-5p"	"28191"	9540	7170	100	36	36	6	16	36	36	36	5	13	12	2	0	1193	914	597	65	72	72	73	20	27	80	77	0	0.000	0.000	0.004	0.008	8.563	0.001	0.006	80	450	100	1121	842	Error	0	1121	0	842	2872	73154	0.000	42.050	0	0	0
2	4	11	""	"42938"	9720	7170	100	35	35	6	17	36	36	36	6	16	7	2	0	76	78	28	35	73	73	73	19	26	26	15	0	-0.333	-0.200	0.286	0.248	2.886	0.004	0.000	80	450	100	2	4	Error	-1	3	-1	5	2779	6214	-0.167	0.263	0	0	0
2	5	11	"hsa-miR-514a-3p"	"42959"	9900	7170	100	35	36	6	16	36	36	36	6	16	16	6	0	61	64	15	23	74	74	76	20	26	3	0	0	0.077	0.000	0.188	0.226	3.802	-0.031	0.008	80	442	100	-14	-10	-3.700	-1	-13	0	-10	2904	5093	0.000	-0.600	0	0	0
2	6	11	""	"17411"	10080	7170	100	37	37	5	13	37	37	37	6	16	16	0	0	70	75	24	32	77	77	78	22	28	12	3	0	0.000	0.000	0.211	0.243	2.694	0.017	0.004	80	451	100	-7	-2	Error	0	-7	0	-2	2988	6016	0.000	-0.136	0	0	0
2	7	11	""	"42678"	10260	7170	100	36	36	6	16	37	37	37	6	16	6	1	0	59	60	16	26	77	77	78	22	28	2	0	0	0.056	0.059	0.222	0.217	3.613	-0.015	0.003	80	451	100	-19	-18	-4.170	-1	-18	-1	-17	2857	4803	-0.167	-0.818	0	0	0
2	8	11	"hsa-miR-548l"	"46415"	10440	7170	100	36	36	6	16	37	37	37	6	16	6	0	0	65	66	19	28	75	75	79	22	27	7	1	0	0.100	0.111	0.359	0.383	3.024	0.038	0.021	80	450	100	-11	-10	-3.322	-1	-10	-1	-9	2882	5290	-0.167	-0.591	0	0	0
2	9	11	""	"42877"	10620	7170	100	37	38	7	18	36	36	37	6	16	16	5	0	64	66	19	28	77	77	79	21	26	7	1	0	-0.077	-0.182	0.185	0.177	3.234	-0.013	0.002	80	450	100	-12	-9	Error	1	-13	2	-11	3026	5256	0.167	-0.619	0	0	0
2	10	11	""	"42770"	10800	7170	100	37	37	6	16	37	37	37	6	16	13	3	0	164	158	86	54	78	78	80	22	27	60	56	0	0.000	0.000	0.048	0.067	3.733	0.006	0.004	80	461	100	86	80	Error	0	86	0	80	2986	12639	0.000	3.545	0	0	0
2	11	11	"hsa-miR-1268a/hsa-miR-1268b"	"46558"	10980	7170	100	35	36	6	16	37	37	37	6	16	8	3	0	71	76	24	31	81	81	82	22	26	16	2	0	0.200	0.200	0.216	0.242	2.761	-0.005	0.000	80	461	100	-12	-6	-2.322	-2	-10	-1	-5	2846	6070	-0.167	-0.273	0	0	0
2	12	11	"hsa-miR-548d-5p"	"42756"	11160	7170	100	36	37	6	16	37	37	37	6	16	11	5	0	73	74	19	25	82	82	84	23	27	6	1	0	0.111	0.000	0.429	0.375	3.145	0.018	0.004	80	461	100	-10	-8	-3.170	-1	-9	0	-8	2932	5929	0.000	-0.435	0	0	0
2	13	11	""	"42539"	11350	7170	100	37	36	6	16	37	37	37	5	13	13	1	0	5298	3737	2515	67	70	70	74	24	32	83	80	0	0.000	0.000	0.001	0.004	12.396	0.000	0.004	80	463	100	5228	3666	Error	0	5228	-1	3667	2893	298985	-0.200	152.625	0	0	0
2	14	11	"kshv-miR-K12-9-3p"	"17419"	11530	7170	100	37	37	5	13	37	37	37	5	13	17	5	0	60	62	16	25	56	56	59	15	25	27	11	0	0.000	0.000	0.400	0.364	2.990	0.034	0.006	80	471	100	4	6	Error	0	4	0	6	2975	4926	0.000	0.200	0	0	0
2	15	11	"hsa-miR-151a-5p"	"11260"	11720	7170	100	37	37	5	13	37	37	38	5	13	17	0	0	121	119	59	49	56	56	59	16	27	70	60	0	0.000	0.000	0.111	0.115	3.609	-0.009	0.005	80	473	100	65	63	Error	0	65	0	63	2928	9520	-0.200	3.750	0	0	0
2	16	11	""	"31388"	11900	7180	100	37	37	6	16	36	36	36	5	13	26	6	0	290	236	140	59	61	61	62	17	27	68	66	0	0.004	0.006	0.027	0.033	5.324	0.005	0.009	80	446	100	230	176	-7.839	1	229	1	175	2964	18901	0.200	10.235	0	0	0
2	17	11	""	"45985"	12070	7170	100	37	37	6	16	36	36	37	6	16	16	2	0	62	65	21	32	73	73	75	21	28	5	2	0	-0.091	-0.125	0.200	0.246	3.342	-0.008	0.001	80	431	100	-10	-7	Error	1	-11	1	-8	2988	5195	0.000	-0.476	0	0	0
2	18	11	""	"28346"	12250	7170	100	38	37	6	16	37	37	37	6	16	12	2	0	73	74	18	24	82	82	84	24	28	5	0	0	-0.111	0.000	0.342	0.344	4.486	0.003	0.000	80	461	100	-8	-8	Error	1	-9	0	-8	2967	5925	0.000	-0.417	0	0	0
2	19	11	"hsa-miR-452-3p"	"42598"	12430	7170	100	37	36	5	13	37	37	37	5	13	7	1	0	64	67	20	29	87	87	88	24	27	0	0	0	0.000	0.050	0.286	0.259	3.694	0.009	0.002	80	461	100	-23	-21	Error	0	-23	-1	-20	2879	5335	-0.200	-0.875	0	0	0
2	20	11	"hsa-miR-561-3p"	"31517"	12610	7170	100	37	38	6	15	36	36	36	6	16	16	3	0	64	65	18	27	85	85	86	24	27	2	0	0	-0.048	-0.100	0.173	0.216	4.268	0.020	0.005	80	461	100	-20	-18	Error	1	-21	2	-20	3012	5176	0.333	-0.875	0	0	0
2	21	11	"hsa-miR-448"	"11113"	12790	7170	100	36	36	6	16	36	36	36	6	16	11	1	0	73	74	20	27	84	84	85	24	28	3	0	0	0.000	0.000	0.302	0.345	3.327	0.011	0.002	80	461	100	-11	-10	Error	0	-11	0	-10	2865	5897	0.000	-0.458	0	0	0
2	22	11	"Empty"	"0"	12970	7170	100	36	37	5	13	36	36	36	6	16	12	1	0	82	85	25	29	83	83	83	23	27	17	5	0	0.000	0.500	0.360	0.378	4.052	0.004	0.000	80	493	100	-1	3	Error	0	-1	1	2	2920	6791	0.167	0.087	0	0	0
2	1	12	"hsa-miR-499a-5p"	"14313"	9170	7360	100	37	37	6	16	36	36	36	6	16	16	2	0	76	82	28	34	72	72	74	20	27	35	15	0	0.250	0.100	0.279	0.217	3.072	0.028	0.012	80	484	100	5	11	-2.000	1	4	1	10	2955	6574	0.167	0.400	0	0	0
2	2	12	"spike_control_v2_40"	"29001"	9350	7360	100	37	37	4	10	36	36	36	5	13	12	1	0	100	103	45	43	74	74	76	21	27	51	41	0	0.038	0.034	0.063	0.072	2.925	0.012	0.005	80	430	100	27	30	-4.700	1	26	1	29	2930	8224	0.200	1.286	0	0	0
2	3	12	"hsa-miR-95-3p"	"11181"	9520	7350	100	37	38	6	15	36	36	36	5	13	23	7	0	72	72	20	27	73	73	74	20	27	13	2	0	-1.000	-2.000	0.324	0.326	3.499	-0.031	0.009	80	438	100	0	1	Error	1	-1	2	-1	3018	5799	0.400	-0.100	0	0	0
2	4	12	""	"46510"	9700	7350	100	36	37	5	13	37	37	37	6	16	12	0	0	69	70	21	30	72	72	74	21	28	15	5	0	0.333	0.000	0.333	0.288	3.287	0.014	0.002	80	460	100	-4	-2	-1.585	-1	-3	0	-2	2933	5629	0.000	-0.190	0	0	0
2	5	12	"kshv-miR-K12-2-5p"	"17470"	9890	7350	100	37	37	5	13	36	36	36	6	16	20	2	0	72	74	24	32	72	72	74	21	28	21	6	0	100000.000	0.500	0.400	0.343	3.353	-0.014	0.003	80	461	100	1	3	16.610	1	0	1	2	2997	5901	0.167	0.000	0	0	0
2	6	12	"hsa-miR-542-5p"	"42811"	10070	7350	100	37	38	7	18	37	37	37	6	16	18	6	0	70	72	25	34	75	75	77	21	27	18	6	0	0.000	-0.333	0.224	0.262	3.982	0.018	0.004	80	451	100	-5	-2	Error	0	-5	1	-3	3032	5780	0.167	-0.238	0	0	0
2	7	12	"hsa-miR-1302"	"46796"	10250	7350	100	37	37	6	16	37	37	37	6	16	13	1	0	68	65	16	24	78	78	79	21	26	0	0	0	0.000	0.000	0.183	0.239	3.026	-0.017	0.003	80	450	100	-10	-13	Error	0	-10	0	-13	2940	5221	0.000	-0.667	0	0	0
2	8	12	"hsa-miR-616-5p"	"17289"	10430	7350	100	37	37	6	16	37	37	37	6	16	15	3	0	72	76	19	25	75	75	78	21	26	12	5	0	0.000	0.000	0.347	0.357	2.777	0.025	0.007	80	450	100	-3	1	Error	0	-3	0	1	2967	6046	0.000	-0.095	0	0	0
2	9	12	""	"42588"	10610	7350	100	38	38	6	15	36	36	37	6	16	17	3	0	70	74	22	29	75	75	78	20	25	17	7	0	-0.400	-2.000	0.250	0.246	3.037	0.033	0.012	80	460	100	-3	1	Error	2	-5	2	-1	3016	5929	0.167	-0.200	0	0	0
2	10	12	""	"11208"	10800	7360	100	38	38	6	15	37	37	37	6	16	13	2	0	201	198	126	63	79	79	81	22	27	60	57	0	0.008	0.008	0.044	0.059	3.448	0.011	0.029	80	450	100	123	120	-6.931	1	122	1	119	3062	15871	0.167	5.318	0	0	0
2	11	12	""	"46620"	10970	7360	100	36	36	6	16	37	37	37	6	16	13	0	0	91	108	50	46	81	81	82	22	26	41	32	0	-0.100	-0.037	0.167	0.176	3.478	-0.018	0.012	80	440	100	9	26	Error	-1	10	-1	27	2909	8655	-0.167	1.182	0	0	0
2	12	12	"hsa-miR-147a"	"10954"	11150	7350	100	36	37	5	13	37	37	37	6	16	16	0	0	78	85	31	36	82	82	84	22	26	25	10	0	0.250	0.000	0.238	0.194	2.691	0.017	0.005	80	451	100	-5	3	-2.000	-1	-4	0	3	2961	6789	0.000	0.045	0	0	0
2	13	12	""	"11251"	11330	7360	100	36	36	5	13	37	37	37	6	16	7	0	0	81	87	30	34	82	82	82	23	28	18	13	0	1.000	-0.200	0.222	0.275	4.723	-0.008	0.001	80	453	100	-2	4	0.000	-1	-1	-1	5	2895	6949	-0.167	0.217	0	0	0
2	14	12	""	"11227"	11510	7360	100	36	36	5	13	37	37	37	5	13	6	3	0	86	108	55	50	62	62	66	21	31	52	45	0	-0.042	-0.022	0.095	0.087	3.967	-0.010	0.005	80	453	100	23	45	Error	-1	24	-1	46	2850	8618	-0.200	2.000	0	0	0
2	15	12	"hsa-miR-2276-3p"	"46875"	11690	7360	100	36	36	6	16	37	37	37	6	16	10	2	0	61	63	16	25	56	56	58	16	27	27	5	0	-0.200	-0.143	0.361	0.471	3.274	0.035	0.007	80	464	100	4	6	Error	-1	5	-1	7	2911	5061	-0.167	0.313	0	0	0
2	16	12	"hsa-miR-218-5p"	"11018"	11880	7360	100	38	37	6	16	37	37	37	6	16	8	0	0	70	79	32	40	56	56	58	16	27	48	33	0	0.071	0.000	0.113	0.162	3.596	0.020	0.006	80	440	100	15	23	-3.807	1	14	0	23	2986	6343	0.000	1.313	0	0	0
2	17	12	"hsa-miR-363-3p"	"11077"	12050	7360	100	38	37	6	16	36	36	36	6	16	16	6	0	61	64	17	26	67	67	71	23	32	6	1	0	-0.333	-0.333	0.237	0.234	3.259	-0.019	0.004	80	449	100	-4	-2	Error	2	-6	1	-3	2989	5092	0.167	-0.304	0	0	0
2	18	12	"hsa-miR-1252-5p"	"46924"	12230	7360	100	35	36	5	13	36	36	37	6	16	7	1	0	88	100	48	48	82	82	83	23	27	32	26	0	-0.167	0.000	0.161	0.175	3.692	-0.001	0.000	80	453	100	5	18	Error	-1	6	0	18	2863	8009	-0.167	0.739	0	0	0
2	19	12	""	"11205"	12410	7360	100	36	37	6	16	36	36	36	6	16	17	2	0	98	106	47	44	82	82	84	24	28	46	35	0	0.000	0.042	0.095	0.100	3.101	0.007	0.002	80	453	100	16	25	Error	0	16	1	24	2957	8486	0.167	0.917	0	0	0
2	20	12	"hsa-miR-520g-3p"	"46454"	12590	7360	100	38	37	6	16	35	35	35	6	17	20	5	0	68	70	20	28	82	82	84	24	28	5	1	0	-0.214	-0.167	0.212	0.262	2.881	0.006	0.000	80	453	100	-11	-10	Error	3	-14	2	-12	2967	5637	0.333	-0.583	0	0	0
2	21	12	""	"17422"	12770	7360	100	36	36	6	16	36	36	36	6	16	13	2	0	87	94	35	37	84	84	86	23	26	30	16	0	0.000	0.000	0.227	0.273	5.046	0.005	0.000	80	453	100	3	10	Error	0	3	0	10	2880	7510	0.000	0.348	0	0	0
2	22	12	""	"17517"	12950	7360	100	36	37	6	16	36	36	36	6	16	16	1	0	95	111	54	48	83	83	84	22	26	48	35	0	0.000	0.036	0.176	0.158	3.254	0.007	0.002	80	485	100	12	29	Error	0	12	1	28	2921	8869	0.167	1.227	0	0	0
2	1	13	""	"46453"	9170	7550	100	37	37	6	16	36	36	37	6	16	12	3	0	87	101	50	49	72	72	74	21	28	47	33	0	0.067	0.034	0.095	0.102	3.510	0.009	0.003	80	474	100	16	30	-3.907	1	15	1	29	2945	8060	0.000	1.286	0	0	0
2	2	13	""	"42444"	9350	7550	100	37	37	6	16	36	36	36	6	16	18	1	0	63	66	20	30	72	72	74	21	28	13	2	0	-0.111	-0.167	0.222	0.244	3.122	0.007	0.001	80	430	100	-8	-5	Error	1	-9	1	-6	2968	5310	0.167	-0.381	0	0	0
2	3	13	"spike_control_v2_37"	"28684"	9520	7550	100	37	37	5	13	37	37	37	6	16	15	1	0	93	226	199	88	71	71	73	19	26	50	45	0	0.000	0.000	0.044	0.055	6.653	0.000	0.000	80	448	100	22	155	Error	0	22	0	155	2986	18105	0.000	8.053	0	0	0
2	4	13	"hsa-miR-136-3p"	"42686"	9700	7550	100	38	38	5	13	38	38	38	6	15	7	1	0	62	64	17	26	73	73	74	20	27	7	0	0	0.000	0.000	0.333	0.320	2.734	0.012	0.001	80	460	100	-11	-9	Error	0	-11	0	-9	3012	5158	0.000	-0.500	0	0	0
2	5	13	""	"42558"	9880	7550	100	36	36	5	13	37	37	37	6	16	3	0	0	63	64	17	26	72	72	73	19	26	6	1	0	0.111	0.125	0.304	0.281	2.968	0.017	0.003	80	451	100	-10	-9	-3.170	-1	-9	-1	-8	2903	5123	-0.167	-0.474	0	0	0
2	6	13	"hsa-miR-578"	"17302"	10060	7550	100	35	35	5	14	37	37	37	6	16	8	0	0	66	73	27	36	75	75	76	21	27	17	6	0	0.222	1.000	0.226	0.264	3.407	0.018	0.004	80	471	100	-11	-4	-2.170	-2	-9	-2	-2	2810	5874	-0.333	-0.143	0	0	0
2	7	13	"hsa-miR-920"	"42932"	10250	7550	100	39	38	5	13	37	37	37	6	16	10	1	0	87	158	119	75	75	75	79	21	26	43	40	0	0.167	0.012	0.095	0.081	5.465	-0.003	0.001	80	470	100	14	84	-2.585	2	12	1	83	3054	12642	0.167	3.762	0	0	0
2	8	13	""	"17464"	10430	7550	100	36	37	6	16	37	37	37	6	16	17	1	0	123	198	145	73	76	76	79	21	26	53	50	0	-0.021	0.000	0.081	0.058	5.437	-0.005	0.006	80	476	100	46	122	Error	-1	47	0	122	2978	15875	0.000	5.667	0	0	0
2	9	13	"hsa-miR-10a-5p"	"13485"	10610	7550	100	35	36	6	16	37	37	37	5	13	20	1	0	219	191	110	57	80	80	82	21	25	62	60	0	-0.014	-0.009	0.055	0.080	5.996	-0.004	0.002	80	460	100	137	110	Error	-2	139	-1	111	2898	15260	-0.200	5.190	0	0	0
2	10	13	"hsa-miR-1204"	"46791"	10790	7550	100	37	37	5	13	37	37	37	6	16	8	0	0	92	100	39	39	82	82	83	22	26	36	26	0	0.000	0.000	0.300	0.334	5.120	-0.006	0.001	80	440	100	10	18	Error	0	10	0	18	2969	7964	0.000	0.773	0	0	0
2	11	13	""	"46976"	10960	7550	100	37	37	5	13	37	37	37	6	16	10	0	0	549	481	371	77	84	84	85	23	27	61	60	0	0.000	0.000	0.015	0.036	9.265	-0.003	0.015	80	430	100	465	397	Error	0	465	0	397	2972	38445	0.000	17.217	0	0	0
2	12	13	""	"42679"	11140	7550	100	36	36	5	13	37	37	37	6	16	5	1	0	452	491	408	83	84	84	85	22	25	60	57	0	-0.003	-0.002	0.015	0.022	7.252	-0.001	0.001	80	461	100	367	406	Error	-1	368	-1	407	2885	39278	-0.167	18.455	0	0	0
2	13	13	"hsa-miR-1254"	"46750"	11320	7550	100	37	37	6	16	37	37	37	6	16	20	1	0	71	71	20	28	85	85	86	23	26	5	1	0	0.000	0.000	0.250	0.281	3.469	-0.001	0.000	80	452	100	-14	-14	Error	0	-14	0	-14	2990	5692	0.000	-0.652	0	0	0
2	14	13	""	"42503"	11500	7550	100	35	35	6	17	37	37	37	5	13	16	3	0	71	75	25	33	70	70	75	24	32	22	7	0	-2.000	-0.400	0.327	0.227	2.667	-0.001	0.000	80	452	100	-1	3	Error	-2	1	-2	5	2801	6018	-0.400	0.000	0	0	0
2	15	13	"hsa-miR-1236-3p"	"46624"	11690	7550	100	37	37	5	13	37	37	37	6	16	10	1	0	261	222	147	66	56	56	57	15	26	70	66	0	0.000	0.000	0.033	0.074	8.811	-0.002	0.001	80	462	100	205	166	Error	0	205	0	166	2973	17793	0.000	11.000	0	0	0
2	16	13	"hsa-miR-205-5p"	"46917"	11870	7550	100	38	38	5	13	37	37	37	6	16	15	1	0	764	1997	2053	102	55	55	56	15	26	71	62	0	0.001	0.001	0.036	0.027	20.363	0.000	0.001	80	452	100	710	1943	-9.470	1	709	1	1942	3038	159767	0.167	129.400	0	0	0
2	17	13	"hsa-let-7b-3p"	"42769"	12050	7560	100	38	38	5	13	37	37	37	6	16	17	1	0	197	182	90	49	65	65	69	22	31	76	68	0	0.008	0.009	0.048	0.048	5.093	0.001	0.000	80	450	100	133	118	-7.044	1	132	1	117	3067	14546	0.167	5.136	0	0	0
2	18	13	"hsa-miR-409-3p"	"11240"	12230	7550	100	37	36	5	13	36	36	36	5	13	13	0	0	72	72	19	26	78	78	80	23	28	7	1	0	-0.167	0.000	0.250	0.301	2.983	0.002	0.000	80	452	100	-5	-6	Error	1	-6	0	-6	2889	5728	0.000	-0.348	0	0	0
2	19	13	"hsa-miR-7-2-3p"	"42964"	12410	7550	100	35	35	6	17	35	35	36	6	16	16	2	0	72	74	23	31	81	81	83	38	45	8	0	0	0.000	0.000	0.327	0.315	3.561	0.034	0.016	80	452	100	-9	-7	Error	0	-9	0	-7	2817	5922	-0.167	-0.237	0	0	0
2	20	13	"hsa-miR-503-5p"	"46803"	12590	7550	100	38	38	6	15	36	36	36	5	13	23	7	0	73	72	21	29	84	84	86	23	26	3	0	0	-0.182	-0.167	0.333	0.315	3.722	0.007	0.001	80	452	100	-9	-10	Error	2	-11	2	-12	3022	5742	0.400	-0.609	0	0	0
2	21	13	"hsa-miR-1539"	"146105"	12770	7550	100	37	38	6	15	36	36	36	6	16	18	6	0	67	70	19	27	86	86	88	24	27	1	1	0	-0.053	-0.125	0.182	0.247	3.970	-0.008	0.001	80	442	100	-18	-14	Error	1	-19	2	-16	3024	5612	0.333	-0.750	0	0	0
2	22	13	"hsv2-miR-H3"	"146077"	12950	7550	100	36	36	6	16	36	36	36	5	13	20	7	0	76	78	23	29	84	84	86	23	26	8	3	0	0.000	0.000	0.292	0.282	3.280	-0.015	0.003	80	474	100	-8	-6	Error	0	-8	0	-6	2897	6257	0.000	-0.348	0	0	0
2	1	14	"spike_control_v2_28"	"27953"	9170	7730	100	37	37	6	16	36	36	36	6	16	15	2	0	79	83	33	39	70	70	73	21	28	38	25	0	0.111	0.077	0.191	0.190	3.780	0.008	0.001	80	482	100	10	14	-3.170	1	9	1	13	2959	6659	0.167	0.476	0	0	0
2	2	14	""	"146051"	9350	7730	100	35	35	6	17	36	36	37	6	16	12	3	0	65	67	16	23	70	70	73	19	26	8	1	0	0.200	0.333	0.545	0.485	3.140	0.012	0.001	80	452	100	-6	-4	-2.322	-1	-5	-1	-3	2834	5334	-0.333	-0.316	0	0	0
2	3	14	""	"146038"	9530	7740	100	35	36	6	16	37	37	38	6	15	5	1	0	137	136	70	51	71	71	74	20	27	58	55	0	-0.030	-0.015	0.090	0.106	3.350	-0.008	0.004	80	452	100	64	64	Error	-2	66	-1	65	2855	10846	-0.333	3.100	0	0	0
2	4	14	"spike_control_v2_35"	"28568"	9710	7740	100	35	35	6	17	37	37	37	6	16	8	0	0	119	184	132	71	72	72	74	18	24	56	53	0	-0.043	-0.018	0.060	0.065	5.686	-0.011	0.028	80	440	100	45	110	Error	-2	47	-2	112	2797	14732	-0.333	6.111	0	0	0
2	5	14	""	"146146"	9880	7730	100	36	36	6	16	37	37	37	6	16	10	3	0	140	1005	1036	103	74	74	76	19	25	62	55	0	-0.015	-0.001	0.074	0.040	12.715	0.000	0.000	80	449	100	65	930	Error	-1	66	-1	931	2902	80433	-0.167	48.895	0	0	0
2	6	14	"hsa-miRPlus-C1076"	"42838"	10070	7740	100	38	38	6	15	37	37	37	5	13	21	3	0	84	96	44	45	76	76	77	21	27	37	30	0	0.125	0.050	0.150	0.152	3.812	-0.004	0.000	80	462	100	9	21	-3.000	1	8	1	20	3070	7711	0.200	0.905	0	0	0
2	7	14	"spike_control_v2_49"	"30293"	10250	7740	100	33	35	6	17	38	38	37	6	16	5	2	0	132	140	77	55	75	75	77	21	27	57	53	0	-0.088	-0.046	0.172	0.149	3.571	-0.002	0.000	80	452	100	52	62	Error	-5	57	-3	65	2782	11231	-0.333	3.000	0	0	0
2	8	14	"SNORD65"	"145661"	10430	7760	100	37	37	5	13	37	37	37	6	16	8	1	0	85	87	27	31	77	77	80	25	31	27	10	0	0.000	0.000	0.250	0.282	3.818	0.011	0.002	80	446	100	8	10	Error	0	8	0	10	2944	6993	0.000	0.280	0	0	0
2	9	14	"SNORD6"	"19605"	10610	7740	100	39	39	6	15	36	36	36	5	13	33	7	0	145	225	171	76	78	78	81	24	29	52	50	0	0.045	0.020	0.024	0.030	4.809	0.003	0.004	80	440	100	70	150	-4.481	3	67	3	147	3110	17961	0.600	6.000	0	0	0
2	10	14	""	"146097"	10780	7740	100	38	38	6	15	36	36	36	5	13	27	11	0	160	153	79	51	80	80	82	21	25	61	60	0	0.025	0.027	0.071	0.072	3.637	0.010	0.009	80	451	100	82	75	-5.322	2	80	2	73	3061	12255	0.400	3.381	0	0	0
2	11	14	""	"46436"	10960	7730	100	38	37	6	16	37	37	37	5	13	16	3	0	91	1136	1448	127	83	83	85	21	24	41	38	0	0.125	0.000	0.136	0.025	22.851	0.000	0.003	80	462	100	9	1053	-3.000	1	8	0	1053	2986	90906	0.000	50.048	0	0	0
2	12	14	""	"146039"	11150	7740	100	35	36	5	13	37	37	37	5	13	10	1	0	132	170	108	63	83	83	85	22	25	56	51	0	-0.041	-0.011	0.047	0.080	5.040	-0.007	0.007	80	462	100	47	86	Error	-2	49	-1	87	2843	13574	-0.200	3.864	0	0	0
2	13	14	""	"145994"	11330	7740	100	38	37	5	13	37	37	37	5	13	16	1	0	656	468	322	68	84	84	84	22	26	67	65	0	0.002	0.000	0.009	0.018	5.447	0.002	0.011	80	440	100	573	384	-9.160	1	572	0	384	2998	37433	0.000	17.455	0	0	0
2	14	14	""	"146050"	11500	7730	100	36	36	5	13	37	37	37	6	16	6	2	0	99	497	506	101	78	78	81	24	29	47	47	0	-0.048	-0.002	0.095	0.060	9.419	-0.002	0.013	80	448	100	20	418	Error	-1	21	-1	419	2893	39752	-0.167	17.333	0	0	0
2	15	14	"spike_control_v2_10"	"13430"	11680	7740	100	39	39	7	17	37	37	37	6	16	22	7	0	69	70	22	31	61	61	64	21	32	31	7	0	0.250	0.222	0.307	0.314	2.095	0.008	0.001	80	463	100	10	11	-2.000	2	8	2	9	3094	5639	0.333	0.286	0	0	0
2	16	14	""	"42831"	11870	7740	100	36	36	6	16	36	36	37	6	16	12	2	0	96	114	61	53	56	56	57	16	28	62	52	0	0.000	0.000	0.072	0.101	4.771	0.004	0.001	80	462	100	40	58	Error	0	40	0	58	2872	9154	-0.167	3.563	0	0	0
2	17	14	""	"146124"	12050	7740	100	38	38	5	13	37	37	38	5	13	13	2	0	72	75	23	30	74	74	76	24	31	13	6	0	-0.500	1.000	0.283	0.295	3.769	0.012	0.003	80	442	100	-1	2	Error	1	-2	1	1	3042	5970	0.000	-0.042	0	0	0
2	18	14	"spike_control_v2_35"	"28568"	12230	7740	100	39	39	6	15	37	37	37	5	13	32	7	0	109	142	76	53	85	85	87	37	42	47	40	0	0.083	0.035	0.093	0.122	4.324	0.004	0.001	80	452	100	26	59	-3.585	2	24	2	57	3096	11334	0.400	1.486	0	0	0
2	19	14	"hsa-miR-3179"	"146152"	12410	7740	100	39	39	5	12	37	37	37	5	13	22	5	0	65	66	19	28	84	84	87	37	42	0	0	0	-0.105	-0.111	0.204	0.286	3.588	0.000	0.000	80	463	100	-17	-16	Error	2	-19	2	-18	3112	5267	0.400	-0.568	0	0	0
2	20	14	"hsa-miR-335-3p"	"145745"	12600	7740	100	37	37	5	13	37	37	37	5	13	16	3	0	1794	1268	1021	80	86	86	87	22	25	67	66	0	0.000	0.000	0.004	0.013	15.538	0.000	0.000	80	450	100	1708	1182	Error	0	1708	0	1182	2971	101475	0.000	53.682	0	0	0
2	21	14	""	"145679"	12770	7730	100	35	35	6	17	36	36	36	6	16	7	1	0	92	90	22	24	90	90	92	25	27	7	2	0	-0.500	100000.000	0.343	0.378	3.090	-0.012	0.002	80	438	100	1	-1	Error	-1	2	-1	0	2788	7202	-0.167	-0.080	0	0	0
2	22	14	"hsa-miR-367-5p"	"145697"	12950	7730	100	37	37	5	13	36	36	36	6	16	12	0	0	68	71	18	25	88	88	91	24	26	3	0	0	-0.050	-0.059	0.219	0.243	3.779	-0.004	0.000	80	490	100	-19	-16	Error	1	-20	1	-17	2957	5710	0.167	-0.833	0	0	0
2	1	15	"hsa-miR-668-3p"	"145701"	9170	7930	100	37	37	7	18	36	36	36	5	13	21	6	0	82	103	58	56	72	72	73	19	26	45	36	0	0.100	0.032	0.174	0.153	4.417	-0.020	0.014	80	466	100	11	32	-3.322	1	10	1	31	2957	8240	0.200	1.579	0	0	0
2	2	15	"hsa-miR-330-5p"	"145843"	9330	7930	100	36	36	5	13	35	35	36	5	13	25	2	0	78	81	25	30	72	72	74	19	25	36	16	0	0.167	0.111	0.236	0.266	2.867	0.021	0.007	80	456	100	7	10	-2.585	1	6	1	9	2904	6491	0.000	0.368	0	0	0
2	3	15	"hsa-miR-523-3p"	"145754"	9530	7930	100	36	37	6	16	36	36	36	5	13	18	2	0	660	500	370	74	71	71	73	19	26	65	65	0	0.000	0.002	0.010	0.026	6.758	0.003	0.017	80	470	100	589	430	Error	0	589	1	429	2931	39989	0.200	22.474	0	0	0
2	4	15	"hsa-miR-655-3p"	"145696"	9710	7930	100	35	35	5	14	36	36	36	5	13	11	2	0	69	71	22	30	73	73	75	20	26	20	2	0	0.250	0.500	0.182	0.178	2.954	0.004	0.000	80	461	100	-5	-3	-2.000	-1	-4	-1	-2	2833	5700	-0.200	-0.200	0	0	0
2	5	15	"spike_control_v2_29"	"27968"	9890	7930	100	38	38	6	15	37	37	37	6	16	21	1	0	127	169	106	62	76	76	77	20	25	58	51	0	0.020	0.011	0.069	0.092	7.124	0.001	0.000	80	461	100	52	94	-5.672	1	51	1	93	3067	13559	0.167	4.600	0	0	0
2	6	15	"hsa-miR-29a-5p"	"145638"	10070	7930	100	38	37	5	13	37	37	37	6	16	13	1	0	103	289	250	86	74	74	77	22	28	51	48	0	0.034	0.000	0.016	0.040	10.484	0.003	0.006	80	452	100	30	215	-4.858	1	29	0	215	2984	23088	0.000	9.636	0	0	0
2	7	15	"hsa-miR-545-3p"	"145741"	10250	7930	100	37	37	6	16	37	37	37	6	16	12	1	0	67	70	21	30	75	75	77	20	25	12	3	0	0.000	0.000	0.315	0.312	3.626	0.004	0.000	80	452	100	-8	-5	Error	0	-8	0	-5	2950	5626	0.000	-0.350	0	0	0
2	8	15	""	"146100"	10430	7930	100	36	37	5	13	37	37	37	6	16	10	1	0	118	254	202	79	76	76	78	24	30	55	48	0	-0.024	0.000	0.051	0.075	7.542	0.001	0.001	80	440	100	41	178	Error	-1	42	0	178	2968	20327	0.000	7.333	0	0	0
2	9	15	"hsa-miR-3130-3p"	"147827"	10620	7930	100	37	37	6	16	37	37	37	6	16	10	1	0	67	68	16	23	75	75	79	25	31	3	0	0	0.000	0.000	0.333	0.328	2.886	0.008	0.001	80	480	100	-8	-7	Error	0	-8	0	-7	2936	5412	0.000	-0.440	0	0	0
2	10	15	"hsa-miR-3133"	"147820"	10810	7940	100	39	38	6	15	37	37	37	6	16	22	1	0	131	127	55	43	79	79	81	22	27	65	57	0	0.038	0.021	0.080	0.088	2.747	0.024	0.030	80	451	100	54	49	-4.700	2	52	1	48	3056	10195	0.167	2.091	0	0	0
2	11	15	"hsa-miR-3173-3p"	"147845"	10980	7930	100	37	37	6	16	37	37	37	6	16	11	2	0	71	78	26	33	81	81	82	22	26	16	5	0	0.000	0.000	0.167	0.187	3.232	0.020	0.006	80	450	100	-10	-3	Error	0	-10	0	-3	2965	6241	0.000	-0.182	0	0	0
2	12	15	"hsa-miR-92b-3p"	"145897"	11160	7930	100	38	37	6	16	37	37	37	6	16	8	2	0	102	104	40	38	80	80	81	21	25	50	32	0	0.045	0.000	0.159	0.121	3.880	-0.018	0.007	80	452	100	23	24	-4.459	1	22	0	24	2970	8341	0.000	1.095	0	0	0
2	13	15	"hsa-miR-18a-5p"	"147195"	11340	7930	100	36	36	5	13	37	37	37	6	16	12	0	0	64	66	17	25	80	80	82	21	25	0	0	0	0.063	0.071	0.255	0.241	2.711	0.017	0.004	80	462	100	-17	-15	-4.000	-1	-16	-1	-14	2901	5314	-0.167	-0.762	0	0	0
2	14	15	"hsa-miR-302a-3p"	"147203"	11530	7940	100	37	37	5	13	37	37	37	5	13	16	2	0	768	616	480	77	81	81	83	22	26	66	63	0	0.000	0.000	0.012	0.020	7.017	0.001	0.001	80	468	100	687	535	Error	0	687	0	535	2963	49243	0.000	24.227	0	0	0
2	15	15	""	"148008"	11700	7930	100	38	37	6	16	37	37	37	6	16	11	2	0	1314	1302	1139	87	64	64	68	22	32	61	60	0	0.001	0.000	0.003	0.011	15.711	0.000	0.000	80	429	100	1251	1238	Error	1	1250	0	1238	2965	104171	0.000	56.091	0	0	0
2	16	15	"hsa-miR-4330"	"147865"	11870	7930	100	37	37	5	13	36	36	37	5	13	18	2	0	60	62	19	30	62	62	65	21	32	13	2	0	-0.500	100000.000	0.214	0.240	3.329	0.012	0.001	80	440	100	-1	1	Error	1	-2	1	0	2979	4975	0.000	-0.143	0	0	0
2	17	15	"hsa-miR-548s"	"147870"	12050	7930	100	37	37	6	16	37	37	37	6	16	13	2	0	63	63	16	25	77	77	79	23	29	1	0	0	0.000	0.000	0.207	0.254	2.409	0.023	0.007	80	462	100	-14	-14	Error	0	-14	0	-14	2972	5009	0.000	-0.696	0	0	0
2	18	15	"kshv-miR-K12-12-3p"	"147919"	12240	7930	100	36	36	5	13	37	37	37	6	16	5	0	0	84	88	31	35	82	82	83	23	27	22	10	0	-0.500	-0.167	0.238	0.201	3.026	0.022	0.008	80	472	100	1	5	Error	-1	2	-1	6	2858	7071	-0.167	0.217	0	0	0
2	19	15	""	"147754"	12430	7930	100	36	36	6	16	36	36	36	5	13	10	3	0	108	116	47	40	84	84	85	23	27	51	42	0	0.000	0.000	0.125	0.139	3.066	0.012	0.005	80	437	100	24	32	Error	0	24	0	32	2846	9249	0.000	1.348	0	0	0
2	20	15	"hsa-miR-3119"	"147837"	12590	7930	100	36	37	7	18	36	36	36	6	16	22	3	0	75	78	22	28	87	87	87	23	26	6	1	0	0.000	-0.111	0.257	0.296	3.231	0.003	0.000	80	426	100	-12	-8	Error	0	-12	1	-9	2965	6230	0.167	-0.391	0	0	0
2	21	15	"hsa-miR-4325"	"147981"	12770	7930	100	35	37	5	13	36	36	36	6	16	18	3	0	74	75	21	28	89	89	91	25	27	2	0	0	0.067	-0.071	0.138	0.175	3.673	-0.003	0.000	80	470	100	-16	-13	-3.907	-1	-15	1	-14	2945	6018	0.167	-0.640	0	0	0
2	22	15	""	"147789"	12960	7940	100	35	35	6	17	35	35	36	5	13	17	3	0	629	511	321	62	87	87	90	24	26	71	71	0	0.000	0.000	0.013	0.020	7.337	-0.002	0.004	80	500	100	542	424	Error	0	542	0	424	2789	40867	-0.200	17.542	0	0	0
2	1	16	"hsa-miR-4253"	"147562"	9170	8120	100	35	36	6	16	36	36	36	5	13	21	6	0	70	74	27	36	73	73	75	19	25	20	2	0	0.333	0.000	0.250	0.259	2.860	-0.030	0.012	80	494	100	-4	1	-1.585	-1	-3	0	1	2880	5900	0.000	-0.053	0	0	0
2	2	16	"hsa-miR-4313"	"147846"	9360	8120	100	35	36	6	16	36	36	36	6	16	12	2	0	107	104	44	42	72	72	74	22	29	53	43	0	-0.029	0.000	0.218	0.245	3.875	-0.014	0.004	80	464	100	34	32	Error	-1	35	0	32	2865	8358	0.000	1.364	0	0	0
2	3	16	"hsv1-miR-H12"	"147748"	9540	8120	100	36	37	5	13	36	36	36	6	16	16	3	0	67	66	16	24	72	72	76	66	86	0	0	0	0.000	-0.167	0.318	0.299	3.491	-0.002	0.000	80	469	100	-5	-5	Error	0	-5	1	-6	2953	5262	0.167	-0.152	0	0	0
2	4	16	"hsa-miR-374c-5p"	"148430"	9720	8130	100	36	36	5	13	36	36	36	6	16	7	2	0	111	117	52	44	74	74	75	20	26	60	48	0	0.000	0.000	0.087	0.119	4.401	-0.002	0.000	80	451	100	37	43	Error	0	37	0	43	2884	9380	0.000	2.100	0	0	0
2	5	16	"hsa-miR-3915"	"148495"	9900	8120	100	37	37	5	13	36	36	36	6	16	15	0	0	400	334	241	72	73	73	74	20	27	65	62	0	0.003	0.004	0.015	0.029	7.997	-0.002	0.002	80	452	100	328	262	-8.353	1	327	1	261	2920	26751	0.167	13.000	0	0	0
2	6	16	"hsa-miR-3606-5p"	"148335"	10080	8120	100	36	36	5	13	37	37	37	6	16	6	0	0	95	117	58	49	75	75	78	22	28	47	40	0	-0.050	-0.024	0.226	0.167	3.869	-0.006	0.002	80	452	100	19	41	Error	-1	20	-1	42	2891	9349	-0.167	1.773	0	0	0
2	7	16	"hsa-miR-3610"	"148208"	10260	8120	100	37	37	6	16	37	37	37	6	16	13	2	0	64	66	19	28	73	73	76	20	26	10	2	0	0.000	0.000	0.360	0.326	3.511	0.020	0.005	80	460	100	-9	-7	Error	0	-9	0	-7	2971	5261	0.000	-0.500	0	0	0
2	8	16	"hsa-miR-128-1-5p"	"148562"	10440	8120	100	36	36	5	13	37	37	37	6	16	7	0	0	70	71	20	28	75	75	76	21	27	10	0	0	0.200	0.250	0.333	0.295	3.222	0.006	0.001	80	460	100	-6	-5	-2.322	-1	-5	-1	-4	2886	5657	-0.167	-0.238	0	0	0
2	9	16	"hsa-miR-4251"	"147715"	10620	8130	100	36	36	5	13	37	37	37	6	16	10	0	0	135	153	87	56	75	75	77	23	29	58	52	0	-0.017	-0.013	0.070	0.090	5.697	0.000	0.000	80	450	100	59	77	Error	-1	60	-1	78	2895	12250	-0.167	3.304	0	0	0
2	10	16	"hsa-miR-3662"	"148042"	10800	8120	100	35	36	6	16	37	37	38	6	15	10	5	0	70	74	21	28	78	78	81	22	27	10	2	0	0.250	0.250	0.333	0.342	3.028	0.002	0.000	80	442	100	-10	-5	-2.000	-2	-8	-1	-4	2899	5905	-0.333	-0.318	0	0	0
2	11	16	"hsa-miR-3692-5p"	"148332"	10980	8120	100	37	37	5	13	37	37	37	6	16	8	1	0	67	69	20	28	78	78	80	21	26	8	2	0	0.000	0.000	0.262	0.317	3.438	-0.020	0.005	80	442	100	-11	-9	Error	0	-11	0	-9	2977	5494	0.000	-0.524	0	0	0
2	12	16	"hsa-miR-3613-5p"	"147334"	11160	8120	100	37	38	6	15	37	37	37	6	16	16	1	0	70	72	22	30	80	80	81	21	25	10	2	0	0.000	-0.125	0.354	0.335	3.012	-0.002	0.000	80	470	100	-10	-7	Error	0	-10	1	-8	3008	5790	0.167	-0.429	0	0	0
2	13	16	"hsa-miR-4306"	"147722"	11350	8120	100	35	35	5	14	37	37	37	5	13	8	0	0	191	333	280	84	81	81	82	22	26	60	53	0	-0.018	-0.008	0.077	0.050	8.218	0.000	0.000	80	459	100	108	250	Error	-2	110	-2	252	2818	26640	-0.400	11.409	0	0	0
2	14	16	"hsv1-miR-H3-5p"	"147718"	11520	8130	100	38	38	5	13	37	37	37	6	16	17	0	0	97	101	36	35	82	82	82	21	25	42	30	0	0.067	0.053	0.122	0.144	3.644	0.026	0.016	80	440	100	16	20	-3.907	1	15	1	19	3069	8082	0.167	0.905	0	0	0
2	15	16	""	"148642"	11710	8120	100	38	38	6	15	37	37	37	5	13	32	5	0	1284	999	810	81	69	69	71	22	30	63	61	0	0.001	0.001	0.007	0.019	10.872	0.000	0.002	80	451	100	1216	931	Error	1	1215	1	930	3070	79954	0.200	42.182	0	0	0
2	16	16	"hsa-miR-1247-3p"	"148040"	11880	8120	100	34	36	6	16	37	37	36	6	16	11	1	0	60	62	18	29	68	68	71	22	30	6	1	0	0.375	0.167	0.401	0.504	3.195	-0.034	0.013	80	440	100	-11	-7	-1.415	-3	-8	-1	-6	2873	4960	0.000	-0.409	0	0	0
2	17	16	"hsa-miR-3178"	"147595"	12060	8120	100	36	36	6	16	36	36	36	6	16	15	2	0	73	77	24	31	78	78	81	22	27	13	2	0	0.000	0.000	0.333	0.349	3.745	-0.005	0.000	80	452	100	-5	-1	Error	0	-5	0	-1	2919	6169	0.000	-0.182	0	0	0
2	18	16	"hsv1-miR-H1-5p"	"147712"	12240	8120	100	37	37	5	13	37	37	37	5	13	16	1	0	79	78	18	23	81	81	82	22	26	8	0	0	0.000	0.000	0.373	0.430	4.308	-0.020	0.006	80	452	100	-2	-3	Error	0	-2	0	-3	2934	6267	0.000	-0.182	0	0	0
2	19	16	""	"148170"	12420	8120	100	37	37	5	13	37	37	37	5	13	15	2	0	65	67	20	29	83	83	84	23	27	5	0	0	0.000	0.000	0.212	0.223	4.055	0.005	0.000	80	452	100	-18	-16	Error	0	-18	0	-16	2970	5383	0.000	-0.739	0	0	0
2	20	16	"hsa-miR-134-3p"	"148580"	12600	8120	100	35	36	5	13	35	35	35	6	17	12	2	0	61	61	17	27	86	86	87	23	26	0	0	0	0.000	-0.040	0.137	0.164	3.798	-0.035	0.018	80	452	100	-25	-24	Error	0	-25	1	-25	2846	4890	0.167	-1.130	0	0	0
2	21	16	""	"148110"	12780	8120	100	35	36	7	19	36	36	36	6	16	17	5	0	70	74	33	44	88	88	89	24	26	6	1	0	0.056	0.000	0.193	0.185	3.216	-0.013	0.003	80	452	100	-19	-14	-4.170	-1	-18	0	-14	2876	5959	0.000	-0.625	0	0	0
2	22	16	""	"148538"	12960	8120	100	35	35	5	14	36	36	36	5	13	11	2	0	65	66	18	27	87	87	89	24	26	0	0	0	0.045	0.048	0.146	0.179	3.127	0.015	0.004	80	474	100	-23	-22	-4.459	-1	-22	-1	-21	2836	5290	-0.200	-0.958	0	0	0
2	1	17	""	"148091"	9170	8310	100	35	35	6	17	36	36	37	6	16	12	1	0	70	72	21	29	70	70	72	20	27	17	5	0	100000.000	-0.500	0.361	0.300	3.700	0.029	0.009	80	484	100	-1	1	16.610	-1	0	-1	2	2835	5786	-0.333	0.000	0	0	0
2	2	17	""	"148016"	9350	8310	100	37	36	6	16	36	36	36	6	16	12	1	0	68	70	19	27	72	72	72	23	31	8	1	0	-0.250	0.000	0.343	0.414	3.755	-0.017	0.003	80	441	100	-3	-2	Error	1	-4	0	-2	2876	5581	0.000	-0.087	0	0	0
2	3	17	""	"148459"	9520	8330	100	35	36	6	16	36	36	36	5	13	17	2	0	79	83	25	30	72	72	75	68	90	1	0	0	-0.143	0.000	0.293	0.340	3.779	0.001	0.000	80	448	100	6	11	Error	-1	7	0	11	2849	6664	0.000	0.118	0	0	0
2	4	17	""	"148612"	9710	8310	100	35	36	5	13	36	36	36	6	16	13	1	0	71	75	28	37	72	72	73	18	24	21	10	0	1.000	0.000	0.188	0.212	2.514	0.020	0.005	80	453	100	-2	3	0.000	-1	-1	0	3	2886	5964	0.000	0.111	0	0	0
2	5	17	""	"148511"	9890	8310	100	36	36	6	16	36	36	36	6	16	11	2	0	74	76	25	32	70	70	74	21	28	21	7	0	0.000	0.000	0.258	0.259	3.956	0.011	0.002	80	452	100	4	6	Error	0	4	0	6	2879	6049	0.000	0.095	0	0	0
2	6	17	"hsa-miR-3074-5p"	"148453"	10070	8310	100	38	38	5	13	37	37	37	6	16	11	1	0	77	81	22	27	73	73	76	22	28	25	6	0	0.250	0.125	0.320	0.297	4.847	-0.001	0.000	80	452	100	5	9	-2.000	1	4	1	8	3029	6502	0.167	0.227	0	0	0
2	7	17	""	"148212"	10260	8320	100	35	36	6	16	37	37	37	6	16	11	1	0	539	431	236	54	73	73	76	22	28	82	80	0	-0.004	-0.003	0.028	0.032	4.634	-0.001	0.001	80	460	100	464	357	Error	-2	466	-1	358	2909	34466	-0.167	16.136	0	0	0
2	8	17	""	"148530"	10440	8320	100	36	36	4	11	37	37	37	6	16	2	0	0	354	287	152	52	74	74	75	20	26	76	75	0	-0.004	-0.005	0.020	0.026	4.742	-0.004	0.007	80	450	100	279	212	Error	-1	280	-1	213	2878	22956	-0.167	10.600	0	0	0
2	9	17	""	"148517"	10620	8310	100	37	37	6	16	37	37	37	6	16	10	1	0	57	58	18	31	75	75	76	21	27	2	1	0	0.000	0.000	0.150	0.191	4.164	0.015	0.003	80	458	100	-18	-17	Error	0	-18	0	-17	2977	4600	0.000	-0.857	0	0	0
2	10	17	""	"148267"	10800	8310	100	37	37	5	13	37	37	38	6	15	13	2	0	1756	2000	1840	92	76	76	79	21	26	66	62	0	0.000	0.000	0.002	0.009	23.789	0.000	0.002	80	452	100	1680	1924	Error	0	1680	0	1924	2971	159963	-0.167	91.476	0	0	0
2	11	17	""	"148134"	10980	8300	100	37	37	6	16	37	37	37	6	16	16	1	0	82	85	28	32	77	77	80	21	26	28	11	0	0.000	0.000	0.234	0.226	2.761	0.027	0.010	80	451	100	5	8	Error	0	5	0	8	2986	6793	0.000	0.238	0	0	0
2	12	17	""	"148389"	11160	8320	100	36	37	6	16	37	37	37	6	16	12	2	0	370	297	196	65	77	77	80	22	27	65	65	0	-0.003	0.000	0.021	0.037	4.739	0.000	0.000	80	450	100	292	220	Error	-1	293	0	220	2962	23773	0.000	9.864	0	0	0
2	13	17	""	"148484"	11340	8320	100	38	38	6	15	36	36	37	6	16	21	5	0	9403	6330	4527	71	78	78	80	21	26	80	78	0	0.000	0.000	0.001	0.002	15.107	0.000	0.004	80	439	100	9327	6254	Error	2	9325	2	6252	3050	506414	0.167	297.619	0	0	0
2	14	17	""	"148576"	11510	8310	100	39	39	5	12	36	36	37	6	16	20	3	0	71	72	23	31	81	81	81	22	27	7	1	0	-0.300	-0.333	0.225	0.236	2.778	0.003	0.000	80	430	100	-7	-6	Error	3	-10	3	-9	3088	5731	0.333	-0.409	0	0	0
2	15	17	""	"148435"	11690	8310	100	35	35	5	14	37	37	37	5	13	8	1	0	76	79	25	31	70	70	73	23	31	23	8	0	-0.333	-0.222	0.364	0.335	2.412	-0.008	0.001	80	453	100	4	7	Error	-2	6	-2	9	2834	6293	-0.400	0.261	0	0	0
2	16	17	""	"148329"	11870	8310	100	37	37	6	16	37	37	37	5	13	10	3	0	62	64	21	32	71	71	75	24	32	5	2	0	0.000	0.000	0.168	0.217	2.843	-0.021	0.006	80	462	100	-9	-7	Error	0	-9	0	-7	2954	5128	0.000	-0.458	0	0	0
2	17	17	""	"148600"	12060	8310	100	33	35	6	17	36	36	36	5	13	15	7	0	62	63	18	28	81	81	82	23	28	1	0	0	0.158	0.056	0.222	0.213	2.775	0.015	0.003	80	462	100	-22	-19	-2.663	-3	-19	-1	-18	2783	5016	-0.200	-0.826	0	0	0
2	18	17	""	"148028"	12240	8310	100	35	35	5	14	37	37	37	5	13	8	1	0	73	74	19	25	81	81	82	22	26	6	2	0	0.250	0.286	0.270	0.288	3.807	0.002	0.000	80	452	100	-10	-9	-2.000	-2	-8	-2	-7	2831	5890	-0.400	-0.364	0	0	0
2	19	17	""	"148555"	12420	8310	100	35	36	6	16	37	37	37	6	16	8	2	0	66	69	19	27	81	81	82	22	26	5	0	0	0.133	0.083	0.226	0.262	3.714	0.009	0.001	80	452	100	-17	-13	-2.907	-2	-15	-1	-12	2841	5480	-0.167	-0.591	0	0	0
2	20	17	""	"148153"	12600	8310	100	35	35	5	14	35	35	35	6	17	11	0	0	62	65	18	27	83	83	85	24	28	1	0	0	0.000	0.000	0.194	0.174	2.745	-0.004	0.000	80	461	100	-21	-18	Error	0	-21	0	-18	2824	5213	0.000	-0.833	0	0	0
2	21	17	""	"148392"	12780	8310	100	36	36	5	13	36	36	36	6	16	11	0	0	61	64	20	31	84	84	86	25	29	3	0	0	0.000	0.000	0.203	0.187	3.266	-0.029	0.018	80	460	100	-23	-20	Error	0	-23	0	-20	2894	5096	0.000	-0.880	0	0	0
2	22	17	""	"148636"	12960	8310	100	36	36	6	16	36	36	36	6	16	15	1	0	725	709	590	83	86	86	87	24	27	66	60	0	0.000	0.000	0.031	0.047	12.675	0.000	0.001	80	484	100	639	623	Error	0	639	0	623	2847	56703	0.000	25.917	0	0	0
2	1	18	""	"148301"	9180	8500	100	36	35	6	17	36	36	36	6	16	8	0	0	115	113	48	42	71	71	72	19	26	61	51	0	0.000	-0.024	0.154	0.137	4.904	-0.011	0.004	80	484	100	44	41	Error	0	44	-1	42	2791	9014	-0.167	2.158	0	0	0
2	2	18	"hsa-miR-1911-3p"	"146094"	9360	8500	100	35	35	6	17	36	36	36	6	16	15	0	0	66	67	19	28	70	70	72	21	29	8	2	0	0.250	0.333	0.348	0.358	3.330	0.006	0.000	80	452	100	-5	-4	-2.000	-1	-4	-1	-3	2828	5334	-0.167	-0.238	0	0	0
2	3	18	""	"11039"	9540	8500	100	37	37	5	13	36	36	37	6	16	15	1	0	1887	2207	2080	94	69	69	71	22	30	63	62	0	0.001	0.000	0.002	0.005	14.387	0.000	0.001	80	428	100	1819	2139	Error	1	1818	1	2138	2975	176573	0.000	97.091	0	0	0
2	4	18	"hsa-miR-548j-5p"	"46592"	9710	8500	100	36	36	6	16	36	36	36	6	16	15	1	0	66	68	18	26	69	69	70	19	27	10	3	0	0.000	0.000	0.421	0.326	2.812	0.011	0.001	80	440	100	-3	-1	Error	0	-3	0	-1	2854	5478	0.000	-0.105	0	0	0
2	5	18	"Empty"	"0"	9890	8500	100	37	37	5	13	36	36	37	6	16	17	1	0	62	67	34	50	71	71	73	20	27	10	1	0	-0.111	-0.250	0.184	0.233	2.569	0.009	0.001	80	452	100	-8	-3	Error	1	-9	1	-4	2967	5368	0.000	-0.300	0	0	0
2	6	18	"hsa-miR-423-5p"	"27565"	10070	8490	100	38	37	5	13	37	37	37	6	16	10	0	0	380	637	598	93	70	70	73	21	28	62	56	0	0.003	0.000	0.032	0.029	9.369	0.000	0.000	80	451	100	311	567	-8.276	1	310	0	567	2981	50999	0.000	26.857	0	0	0
2	7	18	""	"146147"	10250	8500	100	38	38	5	13	37	37	37	6	16	10	1	0	421	1695	1755	103	72	72	73	19	26	60	56	0	0.003	0.001	0.003	0.010	17.269	0.000	0.006	80	442	100	350	1624	-8.447	1	349	1	1623	3014	135581	0.167	85.368	0	0	0
2	8	18	"hsa-miR-4478"	"168805"	10430	8500	100	36	37	5	13	37	37	37	6	16	10	1	0	189	285	229	80	74	74	75	20	26	56	53	0	-0.009	0.000	0.079	0.095	9.179	0.001	0.001	80	453	100	114	211	Error	-1	115	0	211	2933	22772	0.000	10.500	0	0	0
2	9	18	"hsa-miR-4687-5p"	"168648"	10620	8520	100	37	37	6	16	37	37	37	6	16	15	0	0	153	151	61	40	73	73	75	21	28	77	70	0	0.000	0.000	0.050	0.051	3.509	-0.001	0.000	80	457	100	80	78	Error	0	80	0	78	2961	12049	0.000	3.619	0	0	0
2	10	18	"hsa-miR-766-5p"	"46474"	10800	8500	100	37	37	6	16	37	37	37	6	16	15	1	0	92	119	65	54	73	73	75	20	26	50	46	0	0.000	0.000	0.181	0.149	5.010	0.009	0.005	80	440	100	19	46	Error	0	19	0	46	2969	9514	0.000	2.200	0	0	0
2	11	18	"hsa-miR-4710"	"168799"	10970	8500	100	35	36	5	13	38	38	38	5	13	5	1	0	71	73	20	27	74	74	77	21	27	10	3	0	1.000	2.000	0.188	0.249	3.220	-0.002	0.000	80	449	100	-6	-3	0.000	-3	-3	-2	-1	2856	5839	-0.400	-0.190	0	0	0
2	12	18	"hsa-miR-4789-3p"	"168591"	11150	8500	100	36	37	6	16	38	38	38	6	15	10	2	0	61	65	19	29	76	76	78	23	29	5	0	0	0.133	0.091	0.263	0.247	2.500	-0.023	0.007	80	442	100	-17	-12	-2.907	-2	-15	-1	-11	2963	5187	-0.167	-0.565	0	0	0
2	13	18	"hsa-miR-4433a-3p"	"168675"	11330	8500	100	37	36	6	16	38	38	38	6	15	6	0	0	76	81	25	30	77	77	80	27	33	20	3	0	1.000	-0.500	0.318	0.300	3.001	-0.025	0.007	80	442	100	-2	2	0.000	-1	-1	-2	4	2919	6458	-0.333	0.037	0	0	0
2	14	18	"hsa-miR-5194"	"168885"	11510	8500	100	35	36	5	13	37	37	37	6	16	8	1	0	67	72	22	30	76	76	79	21	26	15	2	0	0.222	0.250	0.232	0.249	3.077	0.050	0.029	80	463	100	-11	-5	-2.170	-2	-9	-1	-4	2849	5762	-0.167	-0.333	0	0	0
2	15	18	"hsa-miR-4656"	"168673"	11690	8500	100	38	38	5	13	36	36	37	6	16	17	0	0	68	71	21	29	76	76	78	23	29	7	1	0	-0.250	-0.400	0.304	0.295	3.334	-0.027	0.012	80	461	100	-6	-3	Error	2	-8	2	-5	3020	5640	0.167	-0.304	0	0	0
2	16	18	"hsa-miR-4463"	"168814"	11870	8500	100	36	36	6	16	36	36	37	6	16	10	1	0	75	76	19	25	78	78	81	24	29	10	0	0	0.000	0.000	0.405	0.463	3.025	0.002	0.000	80	442	100	-3	-2	Error	0	-3	0	-2	2868	6050	-0.167	-0.208	0	0	0
2	17	18	"hsa-miR-4746-5p"	"168744"	12050	8500	100	37	38	6	15	36	36	37	6	16	17	3	0	65	69	21	30	78	78	81	24	29	6	2	0	-0.077	-0.222	0.235	0.201	3.613	0.018	0.005	80	462	100	-12	-7	Error	1	-13	2	-9	3014	5496	0.167	-0.500	0	0	0
2	18	18	"hsa-miR-5695"	"168628"	12240	8500	100	38	38	6	15	37	37	37	6	16	13	1	0	62	63	17	26	79	79	81	23	28	1	0	0	-0.059	-0.062	0.324	0.270	2.972	-0.001	0.000	80	462	100	-16	-15	Error	1	-17	1	-16	3021	5039	0.167	-0.783	0	0	0
2	19	18	"hsa-miR-4722-3p"	"168742"	12420	8500	100	38	37	7	18	37	37	37	6	16	15	3	0	83	83	20	24	83	83	84	23	27	12	1	0	100000.000	0.000	0.364	0.347	2.954	0.032	0.010	80	440	100	1	0	16.610	1	0	0	0	2987	6610	0.000	-0.043	0	0	0
2	20	18	"hsa-miR-5581-3p"	"168933"	12590	8510	100	38	38	5	13	36	36	36	5	13	21	6	0	746	638	304	47	84	84	86	25	29	82	82	0	0.003	0.004	0.007	0.010	4.750	0.001	0.001	80	449	100	664	556	-8.371	2	662	2	554	3045	51027	0.400	22.080	0	0	0
2	21	18	"hsa-miR-1260b"	"168619"	12780	8510	100	36	36	6	16	36	36	36	5	13	16	5	0	3035	2349	1824	77	80	80	83	25	30	73	71	0	0.000	0.000	0.002	0.005	9.192	0.000	0.010	80	460	100	2955	2269	Error	0	2955	0	2269	2868	187914	0.000	90.640	0	0	0
2	22	18	"hsa-miR-1290"	"168568"	12960	8500	100	37	37	7	18	36	36	36	6	16	22	2	0	113	116	50	43	83	83	84	23	27	52	41	0	0.033	0.030	0.133	0.141	3.550	0.003	0.000	80	484	100	31	34	-4.907	1	30	1	33	2923	9309	0.167	1.391	0	0	0
2	1	19	"hsa-miR-548au-3p"	"168620"	9170	8690	100	38	38	5	13	36	36	36	5	13	32	3	0	63	64	17	26	70	70	72	19	26	8	2	0	-0.286	-0.333	0.333	0.324	3.564	0.008	0.001	80	472	100	-5	-4	Error	2	-7	2	-6	3049	5143	0.400	-0.421	0	0	0
2	2	19	"hsa-miR-5580-5p"	"168954"	9360	8690	100	36	37	5	13	36	36	37	6	16	18	0	0	105	106	43	40	69	69	71	20	28	57	47	0	0.000	0.027	0.109	0.122	3.038	0.020	0.010	80	472	100	36	38	Error	0	36	1	37	2944	8463	0.000	1.750	0	0	0
2	3	19	"hsa-miR-1255b-2-3p"	"168811"	9530	8700	100	36	36	6	16	36	36	36	6	16	7	2	0	120	125	64	51	70	70	71	23	32	56	50	0	0.000	0.000	0.157	0.154	4.438	-0.001	0.000	80	439	100	50	55	Error	0	50	0	55	2875	10002	0.000	2.348	0	0	0
2	4	19	"hsa-miR-4477b"	"168801"	9710	8690	100	36	36	6	16	36	36	36	6	16	17	5	0	68	71	21	29	70	70	72	20	27	21	5	0	0.000	0.000	0.318	0.313	3.376	-0.002	0.000	80	462	100	-2	1	Error	0	-2	0	1	2893	5672	0.000	-0.050	0	0	0
2	5	19	"hsa-miR-3189-5p"	"168697"	9900	8690	100	37	37	6	16	37	37	37	5	13	16	1	0	88	93	39	41	71	71	74	19	25	48	36	0	0.000	0.000	0.147	0.185	3.184	0.002	0.000	80	462	100	17	22	Error	0	17	0	22	2948	7443	0.000	1.000	0	0	0
2	6	19	"hsa-miR-3194-3p"	"169333"	10080	8690	100	39	39	5	12	37	37	37	6	16	18	2	0	75	78	24	30	70	70	72	19	26	31	12	0	0.400	0.250	0.267	0.304	3.198	0.020	0.005	80	470	100	7	10	-1.322	2	5	2	8	3084	6208	0.333	0.316	0	0	0
2	7	19	"hsa-miR-499b-3p"	"169279"	10260	8690	100	36	36	6	16	37	37	37	6	16	10	0	0	56	58	16	27	72	72	75	21	28	2	0	0	0.063	0.071	0.262	0.271	3.071	0.006	0.001	80	452	100	-17	-15	-4.000	-1	-16	-1	-14	2859	4641	-0.167	-0.810	0	0	0
2	8	19	"hsa-miR-4759"	"169117"	10440	8690	100	37	37	6	16	37	37	36	6	16	16	1	0	63	66	19	28	73	73	75	21	28	7	1	0	0.000	0.000	0.260	0.293	3.384	0.012	0.002	80	452	100	-10	-7	Error	0	-10	0	-7	2987	5303	0.167	-0.429	0	0	0
2	9	19	"hsa-miR-4798-3p"	"169195"	10620	8690	100	38	37	6	16	37	37	37	6	16	18	1	0	56	61	17	27	73	73	75	20	26	3	1	0	-0.059	0.000	0.290	0.369	3.552	-0.018	0.003	80	430	100	-16	-12	Error	1	-17	0	-12	2991	4860	0.000	-0.700	0	0	0
2	10	19	"hsa-miR-4799-5p"	"168988"	10800	8690	100	36	37	5	13	38	38	38	6	15	7	0	0	57	60	15	25	73	73	74	19	25	3	0	0	0.125	0.077	0.300	0.284	2.343	0.003	0.000	80	452	100	-18	-14	-3.000	-2	-16	-1	-13	2940	4770	-0.167	-0.737	0	0	0
2	11	19	"hsa-miR-4526"	"169151"	10980	8690	100	36	36	6	16	37	37	37	6	16	10	1	0	63	65	18	27	75	75	76	21	27	5	1	0	0.083	0.100	0.241	0.272	3.005	-0.003	0.000	80	452	100	-13	-11	-3.585	-1	-12	-1	-10	2895	5217	-0.167	-0.524	0	0	0
2	12	19	"hsa-miR-548am-5p/hsa-miR-548au-5p/hsa-miR-548c-5p/hsa-miR-548o-5p"	"169147"	11160	8690	100	36	37	7	18	37	37	37	5	13	20	7	0	62	64	17	26	77	77	79	27	34	2	0	0	0.067	0.000	0.250	0.265	2.821	0.012	0.002	80	460	100	-16	-13	-3.907	-1	-15	0	-13	2937	5106	0.000	-0.556	0	0	0
2	13	19	"hsa-miR-4709-5p"	"169174"	11340	8690	100	39	38	6	15	37	37	37	6	16	11	3	0	64	65	16	24	77	77	79	29	36	0	0	0	-0.154	-0.083	0.261	0.291	3.689	-0.022	0.009	80	479	100	-11	-11	Error	2	-13	1	-12	3044	5204	0.167	-0.483	0	0	0
2	14	19	"hsa-miR-5571-3p"	"169241"	11540	8700	100	37	37	5	13	37	37	37	6	16	10	0	0	83	90	27	30	75	75	78	22	28	31	15	0	0.000	0.000	0.231	0.248	3.967	0.010	0.002	80	446	100	8	15	Error	0	8	0	15	2939	7186	0.000	0.545	0	0	0
2	15	19	"hsa-miR-5704"	"169211"	11700	8700	100	36	36	7	19	37	37	37	6	16	15	3	0	508	434	216	49	75	75	78	22	28	80	80	0	-0.002	-0.003	0.014	0.019	6.785	0.000	0.000	80	425	100	432	358	Error	-1	433	-1	359	2916	34718	-0.167	16.182	0	0	0
2	16	19	"hsa-miR-4443"	"169188"	11880	8680	100	36	38	6	15	36	36	37	7	18	17	5	0	2606	3590	3521	98	77	77	79	22	27	62	58	0	0.000	0.001	0.002	0.007	21.170	0.000	0.005	80	450	100	2529	3515	Error	0	2529	2	3513	3028	287186	0.143	159.591	0	0	0
2	17	19	"hsa-miR-17-5p"	"169336"	12060	8690	100	38	37	6	16	36	36	37	6	16	17	3	0	95	93	31	33	77	77	80	23	28	35	16	0	0.111	0.063	0.235	0.227	3.869	0.008	0.001	80	452	100	20	17	-3.170	2	18	1	16	2955	7464	0.000	0.565	0	0	0
2	18	19	"hsa-miR-4493"	"169354"	12240	8690	100	36	36	6	16	37	37	37	6	16	8	3	0	72	72	20	27	79	79	81	23	28	10	0	0	0.143	0.143	0.310	0.284	2.869	0.013	0.015	80	452	100	-8	-8	-2.807	-1	-7	-1	-7	2892	5768	-0.167	-0.391	0	0	0
2	19	19	"hsa-miR-5186"	"169090"	12420	8690	100	36	36	6	16	36	36	36	6	16	12	1	0	63	64	17	26	81	81	84	24	28	3	0	0	0.000	0.000	0.293	0.252	2.846	0.014	0.003	80	452	100	-18	-17	Error	0	-18	0	-17	2875	5147	0.000	-0.833	0	0	0
2	20	19	"hsa-miR-4760-5p"	"169222"	12600	8690	100	37	36	6	16	36	36	36	5	13	18	3	0	66	68	18	26	80	80	84	24	28	3	0	0	-0.071	0.000	0.220	0.249	3.332	-0.005	0.000	80	442	100	-13	-12	Error	1	-14	0	-12	2916	5447	0.000	-0.667	0	0	0
2	21	19	"hsa-miR-5587-5p"	"169176"	12780	8690	100	37	37	5	13	35	35	36	5	13	25	3	0	65	64	19	29	81	81	84	26	30	1	1	0	-0.125	-0.118	0.235	0.254	3.549	-0.013	0.004	80	420	100	-14	-15	Error	2	-16	2	-17	2962	5128	0.200	-0.769	0	0	0
2	22	19	"hsa-miR-5582-3p"	"169353"	12960	8690	100	35	35	6	17	36	36	36	6	16	15	2	0	72	75	20	26	82	82	84	25	29	7	0	0	0.100	0.143	0.250	0.260	2.694	0.012	0.002	80	462	100	-11	-8	-3.322	-1	-10	-1	-7	2812	5966	-0.167	-0.360	0	0	0
2	1	20	"Hy3"	"13138"	9180	8860	100	34	34	5	14	35	35	35	6	17	11	1	0	95	477	605	126	69	69	70	19	27	53	46	0	-0.038	-0.002	0.100	0.073	9.843	0.000	0.000	80	500	100	25	407	Error	-1	26	-1	408	2727	38198	-0.167	21.421	0	0	0
2	2	20	"hsa-miR-4725-5p"	"169193"	9370	8910	100	34	35	6	17	35	35	35	6	17	11	1	0	183	167	73	43	68	68	69	19	27	76	75	0	-0.009	0.000	0.060	0.058	3.930	-0.002	0.001	80	502	100	114	99	Error	-1	115	0	99	2815	13353	0.000	5.158	0	0	0
2	3	20	"hsa-miR-3614-5p"	"169317"	9540	8880	100	33	35	6	17	36	36	36	6	16	5	1	0	64	68	21	30	69	69	70	19	27	11	6	0	0.600	1.000	0.412	0.479	3.239	0.021	0.004	80	454	100	-8	-2	-0.737	-3	-5	-1	-1	2773	5406	-0.167	-0.105	0	0	0
2	4	20	"hsa-miR-4737"	"169032"	9720	8880	100	35	35	6	17	36	36	36	6	16	12	1	0	66	66	19	28	66	66	69	19	27	16	0	0	100000.000	100000.000	0.463	0.390	3.113	0.018	0.003	80	474	100	-1	-1	16.610	-1	0	-1	0	2781	5277	-0.167	-0.158	0	0	0
2	5	20	""	"168966"	9900	8880	100	37	38	7	18	37	37	37	6	16	18	8	0	462	364	267	73	68	68	70	19	27	67	65	0	0.000	0.003	0.020	0.031	4.906	0.004	0.020	80	484	100	394	297	Error	0	394	1	296	3047	29127	0.167	15.474	0	0	0
2	6	20	""	"168828"	10090	8890	100	36	36	6	16	37	37	37	6	16	8	3	0	532	443	292	65	69	69	70	19	27	77	73	0	-0.002	-0.003	0.011	0.021	6.268	0.001	0.003	80	481	100	462	373	Error	-1	463	-1	374	2846	35443	-0.167	19.632	0	0	0
2	7	20	""	"169190"	10260	8880	100	37	36	5	13	37	37	37	5	13	13	2	0	157	376	334	88	70	70	72	20	27	56	50	0	0.000	-0.003	0.058	0.047	9.935	0.000	0.000	80	462	100	87	305	Error	0	87	-1	306	2914	30065	-0.200	15.200	0	0	0
2	8	20	""	"168830"	10440	8880	100	38	38	6	15	36	36	37	6	16	17	5	0	69	67	19	28	72	72	74	20	27	7	2	0	-0.667	-0.400	0.222	0.343	4.548	-0.008	0.001	80	474	100	-1	-3	Error	2	-3	2	-5	3046	5387	0.167	-0.350	0	0	0
2	9	20	""	"169175"	10620	8880	100	37	37	6	16	37	37	37	6	16	15	1	0	62	62	18	29	72	72	75	20	26	7	0	0	0.000	0.000	0.475	0.503	3.020	0.022	0.005	80	474	100	-10	-10	Error	0	-10	0	-10	2984	4990	0.000	-0.650	0	0	0
2	10	20	""	"168845"	10800	8880	100	37	38	6	15	37	37	37	6	16	17	2	0	65	67	20	29	74	74	76	20	26	11	2	0	0.000	-0.143	0.333	0.405	3.088	0.033	0.011	80	484	100	-9	-6	Error	0	-9	1	-7	3006	5348	0.167	-0.450	0	0	0
2	11	20	""	"168694"	10990	8880	100	37	37	6	16	37	37	37	6	16	11	2	0	149	149	67	44	74	74	76	21	27	72	62	0	0.000	0.000	0.058	0.082	3.962	-0.004	0.002	80	472	100	75	75	Error	0	75	0	75	2964	11933	0.000	3.476	0	0	0
2	12	20	""	"168752"	11160	8890	100	36	37	6	16	37	37	37	6	16	8	2	0	182	173	65	37	76	76	77	20	25	83	82	0	-0.009	0.000	0.045	0.061	3.459	0.004	0.001	80	470	100	105	97	Error	-1	106	0	97	2920	13831	0.000	4.800	0	0	0
2	13	20	"hsa-miR-1260a"	"169412"	11340	8890	100	37	37	6	16	37	37	37	6	16	17	2	0	575	503	215	42	76	76	78	24	30	86	86	0	0.000	0.000	0.011	0.019	6.159	0.000	0.000	80	482	100	499	427	Error	0	499	0	427	2964	40204	0.000	17.708	0	0	0
2	14	20	"Empty"	"0"	11520	8880	100	36	36	5	13	37	37	37	5	13	13	2	0	79	80	20	25	75	75	77	20	25	18	5	0	-0.250	-0.200	0.455	0.389	3.278	0.012	0.002	80	464	100	3	4	Error	-1	4	-1	5	2880	6438	-0.200	0.150	0	0	0
2	15	20	"Empty"	"0"	11700	8880	100	38	38	6	15	37	37	37	5	13	18	5	0	80	82	22	26	74	74	75	21	28	26	7	0	0.167	0.125	0.290	0.266	3.901	-0.002	0.000	80	464	100	7	9	-2.585	1	6	1	8	3017	6564	0.200	0.333	0	0	0
2	16	20	"Empty"	"0"	11880	8880	100	37	37	5	13	37	37	37	6	16	12	0	0	77	77	24	31	76	76	78	21	26	18	3	0	0.000	0.000	0.222	0.241	3.099	0.029	0.011	80	482	100	1	1	Error	0	1	0	1	2935	6159	0.000	-0.048	0	0	0
2	17	20	"Empty"	"0"	12060	8880	100	37	37	5	13	37	37	37	6	16	11	1	0	74	77	21	27	76	76	78	21	26	18	2	0	0.000	0.000	0.286	0.276	3.381	0.011	0.002	80	474	100	-2	1	Error	0	-2	0	1	2964	6192	0.000	-0.048	0	0	0
2	18	20	"Empty"	"0"	12240	8880	100	36	37	7	18	37	37	37	6	16	10	3	0	77	76	21	27	76	76	77	20	25	20	0	0	-1.000	0.000	0.187	0.192	3.672	-0.010	0.001	80	474	100	0	0	Error	-1	1	0	0	2920	6083	0.000	-0.050	0	0	0
2	19	20	"Empty"	"0"	12420	8880	100	36	36	5	13	37	37	37	6	16	6	0	0	77	80	23	28	79	79	81	23	28	17	3	0	0.500	-1.000	0.274	0.290	3.126	-0.021	0.006	80	474	100	-3	0	-1.000	-1	-2	-1	1	2858	6418	-0.167	-0.043	0	0	0
2	20	20	"Empty"	"0"	12600	8880	100	37	37	6	16	36	36	36	6	16	18	3	0	81	81	23	28	78	78	81	22	27	15	5	0	0.333	0.333	0.299	0.348	4.029	-0.028	0.012	80	485	100	4	4	-1.585	1	3	1	3	2959	6515	0.167	0.000	0	0	0
2	21	20	"Hy3"	"13138"	12790	8860	100	37	36	5	13	35	35	36	6	16	18	1	0	509	1285	1530	119	78	78	82	23	28	61	57	0	0.005	0.001	0.009	0.022	18.861	-0.001	0.013	80	463	100	433	1208	-7.752	2	431	1	1207	2914	102762	0.000	52.304	0	0	0
2	22	20	"Hy3"	"13138"	12970	8860	100	37	36	6	16	36	36	36	6	16	12	2	0	646	1327	1518	114	78	78	81	24	29	65	58	0	0.002	0.000	0.007	0.016	14.779	0.001	0.016	80	484	100	569	1249	-9.150	1	568	0	1249	2897	106131	0.000	51.917	0	0	0
3	1	1	"Hy3"	"13138"	13700	5280	100	34	34	6	17	35	35	35	6	17	13	1	0	303	1063	1366	128	84	84	86	25	29	62	57	0	-0.005	-0.001	0.025	0.027	14.042	0.000	0.001	80	525	100	218	978	Error	-1	219	-1	979	2746	85015	-0.167	39.080	0	0	0
3	2	1	"hsa-miR-425-5p"	"17608"	13890	5280	100	34	35	6	17	34	34	35	6	17	12	1	0	85	84	29	34	76	76	78	23	29	25	5	0	0.000	0.125	0.236	0.277	3.097	-0.041	0.023	80	472	100	9	9	Error	0	9	1	8	2763	6698	0.000	0.261	0	0	0
3	3	1	"hsa-miR-125b-5p"	"30787"	14060	5280	100	34	35	6	17	35	35	35	6	17	10	2	0	1079	801	611	76	75	75	77	23	29	72	67	0	-0.001	0.000	0.004	0.009	8.286	0.000	0.001	80	462	100	1003	726	Error	-1	1004	0	726	2761	64103	0.000	31.478	0	0	0
3	4	1	"hsa-miR-518e-3p"	"11159"	14240	5270	100	34	34	6	17	34	34	35	6	17	15	5	0	62	64	17	26	77	77	80	24	30	2	0	0	0.000	0.000	0.282	0.282	2.984	-0.012	0.002	80	483	100	-15	-13	Error	0	-15	0	-13	2721	5146	-0.167	-0.667	0	0	0
3	5	1	""	"11218"	14420	5270	100	35	34	6	17	34	34	35	6	17	13	0	0	78	83	22	26	79	79	81	23	28	26	1	0	-1.000	0.000	0.266	0.334	3.884	-0.024	0.007	80	483	100	0	4	Error	1	-1	0	4	2725	6619	-0.167	0.087	0	0	0
3	6	1	""	"46572"	14600	5270	100	34	35	5	14	34	34	34	6	17	12	1	0	66	69	22	31	79	79	79	22	27	7	1	0	0.000	-0.100	0.223	0.229	3.064	-0.031	0.010	80	493	100	-13	-9	Error	0	-13	1	-10	2769	5514	0.167	-0.455	0	0	0
3	7	1	"ebv-miR-BART19-5p"	"42613"	14790	5280	100	34	35	6	17	34	34	34	7	20	12	2	0	112	114	43	37	76	76	77	22	28	61	38	0	0.000	0.026	0.156	0.140	3.989	0.000	0.000	80	472	100	36	39	Error	0	36	1	38	2776	9119	0.143	1.682	0	0	0
3	8	1	""	"42511"	14960	5270	100	34	34	6	17	34	34	34	6	17	17	2	0	69	73	21	28	75	75	76	24	31	11	2	0	0.000	0.000	0.312	0.307	3.935	-0.021	0.006	80	478	100	-6	-2	Error	0	-6	0	-2	2756	5858	0.000	-0.125	0	0	0
3	9	1	""	"11217"	15140	5270	100	34	35	6	17	34	34	34	6	17	16	3	0	75	76	19	25	70	70	73	23	31	17	2	0	0.000	0.167	0.500	0.524	4.112	-0.044	0.023	80	490	100	5	7	Error	0	5	1	6	2780	6107	0.167	0.130	0	0	0
3	10	1	""	"46712"	15320	5270	100	33	34	6	17	34	34	34	6	17	12	2	0	64	64	18	28	68	68	71	21	29	7	0	0	0.250	0.000	0.295	0.314	3.095	-0.026	0.007	80	484	100	-5	-4	-2.000	-1	-4	0	-4	2707	5149	0.000	-0.333	0	0	0
3	11	1	"ebv-miR-BART1-5p"	"17541"	15500	5270	100	34	33	6	18	34	34	34	6	17	12	2	0	73	77	25	32	70	70	72	22	30	22	7	0	0.000	-0.143	0.417	0.429	3.727	-0.019	0.004	80	493	100	3	6	Error	0	3	-1	7	2676	6174	-0.167	0.227	0	0	0
3	12	1	""	"17596"	15690	5280	100	33	34	6	17	34	34	34	6	17	16	2	0	144	135	66	48	62	62	66	21	31	66	58	0	-0.012	0.000	0.102	0.102	4.018	-0.004	0.001	80	484	100	81	73	Error	-1	82	0	73	2726	10773	0.000	3.286	0	0	0
3	13	1	""	"28250"	15870	5270	100	33	33	7	21	34	34	34	6	17	12	3	0	61	64	21	32	53	53	55	16	29	37	18	0	-0.125	-0.091	0.486	0.380	3.185	-0.048	0.015	80	482	100	7	10	Error	-1	8	-1	11	2658	5155	-0.167	0.563	0	0	0
3	14	1	"hsa-miR-372-3p"	"11084"	16050	5270	100	33	34	6	17	34	34	34	6	17	16	3	0	62	63	19	30	52	52	54	20	37	23	5	0	-0.100	0.000	0.460	0.465	3.767	-0.081	0.045	80	482	100	9	11	Error	-1	10	0	11	2712	5001	0.000	0.450	0	0	0
3	15	1	"ebv-miR-BART16"	"17358"	16230	5280	100	32	33	7	21	34	34	34	6	17	16	3	0	77	124	85	68	51	51	53	15	28	60	48	0	-0.077	-0.014	0.086	0.099	5.385	0.004	0.001	80	463	100	24	72	Error	-2	26	-1	73	2654	9888	-0.167	4.733	0	0	0
3	16	1	"hsa-miR-592"	"17312"	16400	5260	100	33	34	7	20	34	34	34	7	20	17	3	0	59	61	17	27	53	53	53	15	28	28	13	0	-0.167	0.000	0.500	0.495	3.361	-0.074	0.025	80	479	100	5	8	Error	-1	6	0	8	2719	4878	0.000	0.533	0	0	0
3	17	1	"hsa-miR-521"	"11171"	16580	5270	100	34	34	6	17	34	34	34	7	20	13	0	0	60	59	19	32	54	54	57	35	61	3	1	0	0.000	0.000	0.422	0.362	3.210	0.008	0.000	80	493	100	6	5	Error	0	6	0	5	2681	4729	0.000	0.057	0	0	0
3	18	1	""	"42803"	16770	5280	100	35	35	6	17	34	34	34	6	17	18	5	0	76	142	109	76	53	53	54	15	27	53	48	0	0.043	0.011	0.143	0.166	7.953	-0.003	0.001	80	472	100	24	90	-4.524	1	23	1	89	2781	11329	0.167	5.867	0	0	0
3	19	1	"hsa-miR-621"	"46301"	16940	5270	100	33	33	6	18	34	34	34	6	17	12	2	0	51	54	15	27	55	55	57	18	31	15	0	0	0.250	1.000	0.471	0.432	2.320	0.006	0.000	80	470	100	-5	-2	-2.000	-1	-4	-1	-1	2659	4303	-0.167	-0.167	0	0	0
3	20	1	""	"14289"	17120	5270	100	33	33	6	18	34	34	34	6	17	10	1	0	69	71	22	30	60	60	62	18	29	40	15	0	-0.111	-0.091	0.297	0.307	4.295	-0.035	0.011	80	482	100	8	10	Error	-1	9	-1	11	2666	5671	-0.167	0.500	0	0	0
3	21	1	"hsa-miR-21-3p"	"42524"	17300	5270	100	34	35	7	20	34	34	34	7	20	17	1	0	61	62	21	33	63	63	64	20	31	16	3	0	0.000	-1.000	0.441	0.433	3.754	-0.018	0.002	80	493	100	-2	0	Error	0	-2	1	-1	2766	4960	0.143	-0.100	0	0	0
3	22	1	"Hy3"	"13138"	17490	5280	100	33	34	6	17	34	34	33	6	18	16	2	0	703	1177	1218	103	59	59	61	19	31	77	67	0	-0.002	0.000	0.005	0.015	15.628	0.001	0.005	80	506	100	643	1118	Error	-1	644	0	1118	2683	94178	0.167	58.737	0	0	0
3	1	2	"hsa-miR-361-5p"	"14301"	13710	5480	100	35	35	5	14	35	35	35	6	17	10	2	0	445	357	199	55	83	83	85	23	27	75	73	0	0.000	0.000	0.014	0.028	6.197	0.004	0.012	80	481	100	362	274	Error	0	362	0	274	2838	28575	0.000	11.826	0	0	0
3	2	2	""	"-1"	13880	5470	100	35	35	7	20	35	35	35	6	17	15	2	0	98	93	32	34	77	77	79	22	27	42	17	0	0.000	0.000	0.174	0.198	3.335	-0.024	0.010	80	459	100	21	16	Error	0	21	0	16	2800	7440	0.000	0.636	0	0	0
3	3	2	"hsa-miR-1229-3p"	"46689"	14070	5470	100	35	35	6	17	34	34	35	6	17	20	1	0	81	82	21	25	78	78	80	24	30	17	2	0	0.333	0.250	0.483	0.465	3.384	-0.017	0.003	80	471	100	4	5	-1.585	1	3	1	4	2795	6569	0.000	0.083	0	0	0
3	4	2	"hsa-miR-1324"	"46647"	14250	5470	100	34	35	6	17	34	34	35	6	17	20	6	0	61	65	18	27	79	79	80	24	30	3	0	0	0.000	-0.071	0.258	0.234	3.277	-0.009	0.001	80	461	100	-18	-13	Error	0	-18	1	-14	2827	5186	0.000	-0.625	0	0	0
3	5	2	""	"23524"	14430	5470	100	35	34	6	17	34	34	35	6	17	13	1	0	66	70	19	27	79	79	80	23	28	7	0	0	-0.077	0.000	0.327	0.374	3.741	-0.015	0.003	80	469	100	-12	-9	Error	1	-13	0	-9	2728	5613	-0.167	-0.435	0	0	0
3	6	2	""	"42611"	14610	5470	100	35	35	6	17	34	34	34	6	17	18	1	0	65	66	20	30	78	78	79	22	27	5	1	0	-0.077	-0.083	0.250	0.254	3.481	-0.039	0.017	80	469	100	-12	-11	Error	1	-13	1	-12	2786	5292	0.167	-0.591	0	0	0
3	7	2	"hsa-miR-744-3p"	"42970"	14790	5470	100	34	34	6	17	34	34	34	6	17	12	3	0	66	68	20	29	76	76	78	23	29	5	0	0	0.000	0.000	0.273	0.263	2.866	-0.011	0.001	80	460	100	-10	-8	Error	0	-10	0	-8	2721	5407	0.000	-0.435	0	0	0
3	8	2	"hsa-miR-574-5p"	"27740"	14970	5480	100	34	34	7	20	34	34	34	6	17	12	3	0	109	157	99	63	75	75	77	23	29	51	47	0	0.000	0.000	0.105	0.076	4.851	-0.004	0.002	80	468	100	34	82	Error	0	34	0	82	2729	12563	0.000	3.478	0	0	0
3	9	2	""	"46228"	15150	5480	100	34	34	6	17	34	34	34	6	17	12	2	0	808	661	580	87	73	73	75	22	29	63	56	0	0.000	0.000	0.009	0.025	8.371	0.002	0.009	80	468	100	735	588	Error	0	735	0	588	2743	52899	0.000	26.636	0	0	0
3	10	2	""	"11215"	15340	5470	100	34	34	6	17	34	34	34	6	17	11	0	0	85	91	35	38	71	71	73	22	30	45	26	0	0.000	0.000	0.184	0.210	3.563	-0.005	0.000	80	461	100	14	20	Error	0	14	0	20	2694	7311	0.000	0.818	0	0	0
3	11	2	""	"11246"	15510	5470	100	34	34	6	17	34	34	34	7	20	11	1	0	65	67	22	32	69	69	72	23	31	13	2	0	0.000	0.000	0.400	0.308	3.035	-0.039	0.016	80	449	100	-4	-2	Error	0	-4	0	-2	2729	5336	0.000	-0.217	0	0	0
3	12	2	""	"17904"	15690	5470	100	35	34	7	20	34	34	34	6	17	20	0	0	262	236	160	67	57	57	60	20	33	67	63	0	0.005	0.000	0.030	0.047	4.877	-0.002	0.001	80	452	100	206	179	-7.679	1	205	0	179	2702	18884	0.000	8.800	0	0	0
3	13	2	""	"11273"	15870	5470	100	34	34	6	17	34	34	34	6	17	16	3	0	85	98	51	52	51	51	53	15	28	57	51	0	0.000	0.000	0.111	0.147	5.082	-0.010	0.003	80	460	100	34	47	Error	0	34	0	47	2712	7810	0.000	3.000	0	0	0
3	14	2	""	"19583"	16050	5470	100	35	35	6	17	33	33	34	7	20	17	2	0	77	89	43	48	52	52	53	16	30	58	42	0	0.080	0.054	0.111	0.115	3.643	-0.006	0.001	80	456	100	27	39	-3.644	2	25	2	37	2773	7112	0.143	2.250	0	0	0
3	15	2	"hsa-miR-509-3p"	"11141"	16220	5470	100	33	34	6	17	34	34	34	7	20	10	2	0	62	62	17	27	52	52	53	15	28	36	11	0	-0.100	0.000	0.273	0.279	3.983	0.002	0.000	80	440	100	9	10	Error	-1	10	0	10	2685	4987	0.000	0.600	0	0	0
3	16	2	"hsa-miR-554"	"42766"	16400	5470	100	33	34	7	20	33	33	34	7	20	18	2	0	63	65	21	32	50	50	53	16	30	38	17	0	0.000	0.067	0.333	0.357	4.467	-0.072	0.029	80	479	100	13	16	Error	0	13	1	15	2717	5162	0.000	0.750	0	0	0
3	17	2	""	"17896"	16590	5470	100	34	34	7	20	34	34	34	7	20	11	1	0	151	164	106	64	54	54	56	18	32	65	58	0	0.000	0.000	0.045	0.073	4.103	-0.006	0.004	80	459	100	97	110	Error	0	97	0	110	2689	13091	0.000	6.000	0	0	0
3	18	2	"hsa-miR-1305"	"46501"	16760	5470	100	34	34	7	20	34	34	34	7	20	16	2	0	61	63	18	28	58	58	61	20	32	13	5	0	0.000	0.000	0.333	0.397	3.560	-0.030	0.007	80	440	100	3	5	Error	0	3	0	5	2759	5056	0.000	0.100	0	0	0
3	19	2	"hsa-miR-551a"	"17272"	16940	5470	100	34	35	7	20	33	33	34	6	17	23	7	0	75	76	21	27	63	63	65	20	30	33	13	0	0.083	0.154	0.333	0.366	3.299	-0.035	0.011	80	460	100	13	15	-3.585	1	12	2	13	2763	6111	0.167	0.550	0	0	0
3	20	2	""	"42479"	17120	5470	100	33	34	5	14	34	34	34	6	17	11	1	0	69	72	18	25	65	65	66	20	30	23	3	0	-0.250	0.000	0.162	0.177	2.440	-0.052	0.024	80	470	100	3	7	Error	-1	4	0	7	2684	5736	0.000	0.300	0	0	0
3	21	2	"hsa-miR-424-5p"	"42965"	17310	5470	100	34	34	6	17	33	33	34	6	17	18	3	0	130	131	68	51	64	64	66	20	30	68	56	0	0.015	0.015	0.082	0.083	2.787	0.002	0.000	80	459	100	67	68	-6.044	1	66	1	67	2758	10504	0.000	3.250	0	0	0
3	22	2	""	"42913"	17480	5460	100	35	35	7	20	34	34	34	6	17	23	5	0	72	75	24	32	64	64	66	21	31	23	11	0	0.125	0.091	0.598	0.567	2.974	-0.025	0.007	80	478	100	9	12	-3.000	1	8	1	11	2777	5962	0.167	0.429	0	0	0
3	1	3	"hsa-miR-922"	"42683"	13710	5670	100	36	36	7	19	34	34	35	6	17	26	3	0	77	77	23	29	84	84	87	25	28	7	2	0	-0.286	-0.286	0.187	0.310	4.072	0.000	0.000	80	484	100	-5	-5	Error	2	-7	2	-7	2889	6198	0.167	-0.400	0	0	0
3	2	3	""	"28450"	13890	5670	100	35	35	6	17	35	35	35	6	17	13	2	0	228	199	104	52	82	82	85	26	30	68	66	0	0.000	0.000	0.047	0.042	3.179	-0.008	0.010	80	449	100	146	117	Error	0	146	0	117	2791	15918	0.000	4.385	0	0	0
3	3	3	"spike_control_v2_37"	"28684"	14060	5670	100	34	35	6	17	35	35	35	6	17	16	0	0	123	133	68	51	82	82	85	25	29	51	43	0	-0.024	0.000	0.091	0.124	4.801	0.008	0.004	80	449	100	40	51	Error	-1	41	0	51	2777	10668	0.000	1.920	0	0	0
3	4	3	""	"46514"	14240	5660	100	35	35	6	17	35	35	35	6	17	10	2	0	2182	3018	2866	94	81	81	83	24	28	65	62	0	0.000	0.000	0.003	0.009	25.258	0.000	0.001	80	462	100	2101	2937	Error	0	2101	0	2937	2790	241476	0.000	122.292	0	0	0
3	5	3	"hsa-miR-181a-5p"	"42865"	14430	5670	100	36	36	6	16	35	35	35	6	17	15	2	0	236	211	109	51	79	79	80	22	27	72	65	0	0.006	0.008	0.030	0.046	5.234	0.005	0.005	80	460	100	158	133	-7.295	1	157	1	132	2855	16873	0.167	5.955	0	0	0
3	6	3	""	"42894"	14610	5670	100	34	34	6	17	34	34	34	6	17	16	5	0	166	169	92	54	79	79	80	23	28	61	58	0	0.000	0.000	0.107	0.097	4.583	0.000	0.000	80	460	100	87	90	Error	0	87	0	90	2734	13494	0.000	3.870	0	0	0
3	7	3	"hsa-miR-302b-5p"	"42667"	14790	5670	100	35	35	6	17	34	34	34	6	17	17	0	0	66	66	14	21	78	78	80	23	28	0	0	0	-0.083	-0.083	0.429	0.311	3.885	-0.021	0.005	80	438	100	-11	-11	Error	1	-12	1	-12	2787	5272	0.167	-0.609	0	0	0
3	8	3	"hsa-miR-130a-3p"	"10138"	14970	5670	100	34	35	6	17	34	34	34	6	17	17	6	0	501	387	229	59	76	76	78	23	29	75	71	0	0.000	0.003	0.018	0.027	5.677	0.001	0.001	80	430	100	425	312	Error	0	425	1	311	2760	30976	0.167	13.435	0	0	0
3	9	3	""	"30681"	15140	5660	100	33	34	6	17	34	34	34	6	17	11	1	0	75	75	21	28	77	77	78	23	29	10	1	0	0.500	0.000	0.250	0.264	3.103	-0.002	0.000	80	430	100	-3	-2	-1.000	-1	-2	0	-2	2694	6035	0.000	-0.130	0	0	0
3	10	3	""	"30831"	15320	5660	100	36	34	6	17	34	34	34	6	17	13	1	0	75	76	21	27	75	75	77	23	29	15	1	0	100000.000	0.000	0.333	0.314	2.652	-0.044	0.022	80	453	100	2	1	16.610	2	0	0	1	2731	6109	0.000	-0.043	0	0	0
3	11	3	"hsa-miR-1298-5p"	"46381"	15500	5660	100	35	34	6	17	34	34	34	6	17	15	0	0	77	78	23	29	64	64	67	23	34	35	10	0	0.077	0.000	0.263	0.256	4.054	-0.007	0.001	80	442	100	14	14	-3.700	1	13	0	14	2717	6200	0.000	0.478	0	0	0
3	12	3	"hsa-miR-26b-3p"	"42523"	15680	5660	100	34	34	6	17	34	34	34	6	17	17	1	0	64	67	21	31	53	53	55	16	29	36	18	0	0.000	0.000	0.259	0.308	3.945	0.007	0.000	80	452	100	11	14	Error	0	11	0	14	2725	5336	0.000	0.750	0	0	0
3	13	3	"hsa-miR-450b-3p"	"42892"	15860	5660	100	33	35	7	20	34	34	34	6	17	17	6	0	66	68	22	32	51	51	53	16	30	46	22	0	-0.067	0.059	0.300	0.320	4.627	-0.021	0.003	80	473	100	14	18	Error	-1	15	1	17	2772	5455	0.167	0.938	0	0	0
3	14	3	"ebv-miR-BART9-5p"	"42824"	16050	5670	100	33	33	6	18	34	34	34	6	17	7	1	0	82	81	31	38	51	51	53	18	33	58	43	0	-0.032	-0.033	0.160	0.210	3.906	-0.011	0.001	80	460	100	30	29	Error	-1	31	-1	30	2623	6466	-0.167	1.556	0	0	0
3	15	3	"kshv-miR-K12-4-5p"	"17606"	16230	5660	100	33	33	7	21	34	34	34	6	17	17	2	0	55	59	17	28	51	51	52	14	26	28	11	0	-0.250	-0.125	0.613	0.553	2.949	-0.051	0.011	80	462	100	3	7	Error	-1	4	-1	8	2648	4683	-0.167	0.500	0	0	0
3	16	3	""	"42927"	16420	5660	100	35	34	6	17	33	33	34	6	17	20	3	0	59	65	25	38	54	54	56	17	30	32	16	0	0.400	0.091	0.347	0.358	3.899	-0.041	0.012	80	452	100	7	12	-1.322	2	5	1	11	2737	5225	0.000	0.529	0	0	0
3	17	3	""	"42861"	16590	5660	100	34	34	7	20	34	34	34	6	17	17	2	0	147	136	54	39	61	61	64	19	29	77	72	0	0.000	0.000	0.057	0.062	3.113	0.005	0.001	80	429	100	86	75	Error	0	86	0	75	2690	10919	0.000	3.789	0	0	0
3	18	3	"hsa-miR-1277-3p"	"46925"	16760	5660	100	34	34	6	17	34	34	34	7	20	12	1	0	65	64	21	32	65	65	67	19	28	17	2	0	0.000	0.000	0.317	0.393	3.306	-0.035	0.009	80	430	100	0	-1	Error	0	0	0	-1	2741	5099	0.000	-0.158	0	0	0
3	19	3	"hsa-miR-1202"	"46832"	16940	5660	100	35	35	7	20	34	34	34	7	20	15	1	0	66	67	17	25	65	65	67	20	29	15	2	0	1.000	0.500	0.366	0.441	3.567	-0.007	0.000	80	444	100	2	3	0.000	1	1	1	2	2770	5372	0.143	0.000	0	0	0
3	20	3	""	"42614"	17120	5660	100	34	35	7	20	34	34	34	7	20	16	2	0	68	70	18	25	67	67	69	21	30	15	1	0	0.000	0.333	0.436	0.457	3.492	-0.003	0.000	80	468	100	1	4	Error	0	1	1	3	2773	5595	0.143	0.048	0	0	0
3	21	3	"hsa-miR-718"	"146064"	17300	5660	100	34	34	6	17	34	34	34	7	20	8	1	0	127	123	52	42	67	67	69	21	30	65	56	0	0.000	0.000	0.077	0.097	3.417	0.000	0.000	80	462	100	60	56	Error	0	60	0	56	2701	9829	0.000	2.571	0	0	0
3	22	3	"hsa-miR-1914-5p"	"146091"	17490	5670	100	35	34	5	14	34	34	34	7	20	5	1	0	179	174	90	51	67	67	68	20	29	70	66	0	0.009	0.000	0.033	0.050	4.456	-0.015	0.025	80	500	100	113	107	-6.807	1	112	0	107	2689	13915	0.000	5.300	0	0	0
3	1	4	"hsa-miR-1307-5p"	"42780"	13700	5860	100	35	35	5	14	35	35	35	6	17	11	1	0	120	122	52	42	94	94	95	26	27	50	31	0	0.000	0.000	0.118	0.119	3.973	-0.006	0.002	80	484	100	26	28	Error	0	26	0	28	2790	9789	0.000	1.038	0	0	0
3	2	4	""	"145866"	13880	5860	100	35	35	6	17	35	35	35	6	17	13	1	0	60	62	19	30	90	90	94	28	29	0	0	0	0.000	0.000	0.176	0.147	3.057	-0.030	0.021	80	452	100	-30	-28	Error	0	-30	0	-28	2822	4995	0.000	-1.143	0	0	0
3	3	4	"SNORD48"	"46205"	14070	5860	100	35	35	6	17	34	34	35	6	17	21	5	0	497	433	298	68	89	89	91	25	27	68	67	0	0.002	0.003	0.014	0.021	6.726	0.001	0.002	80	440	100	409	345	-8.672	1	408	1	344	2836	34607	0.000	13.680	0	0	0
3	4	4	"spike_control_v2_35"	"28568"	14240	5850	100	36	35	7	20	35	35	35	6	17	10	3	0	423	340	231	67	86	86	88	25	28	66	63	0	0.003	0.000	0.020	0.031	6.035	-0.001	0.001	80	440	100	338	254	-8.397	1	337	0	254	2781	27182	0.000	10.080	0	0	0
3	5	4	"spike_control_v2_42"	"29138"	14420	5850	100	36	35	6	17	35	35	35	6	17	16	2	0	664	520	398	76	84	84	84	24	28	65	61	0	0.002	0.000	0.010	0.021	7.829	0.001	0.003	80	452	100	581	436	-9.180	1	580	0	436	2824	41628	0.000	18.167	0	0	0
3	6	4	""	"146192"	14610	5860	100	33	34	6	17	33	33	34	6	17	18	1	0	358	324	160	49	81	81	82	24	29	81	78	0	0.000	0.004	0.020	0.028	4.026	-0.001	0.000	80	452	100	277	244	Error	0	277	1	243	2705	25934	0.000	10.083	0	0	0
3	7	4	""	"42802"	14790	5840	100	34	34	6	17	34	34	34	6	17	11	1	0	90	93	34	36	80	80	82	22	26	35	18	0	0.000	0.000	0.313	0.254	4.326	-0.011	0.002	80	434	100	10	13	Error	0	10	0	13	2701	7447	0.000	0.500	0	0	0
3	8	4	""	"145872"	14960	5850	100	34	34	6	17	34	34	34	6	17	11	1	0	70	74	23	31	79	79	81	23	28	15	2	0	0.000	0.000	0.300	0.307	3.683	-0.010	0.001	80	439	100	-9	-5	Error	0	-9	0	-5	2712	5901	0.000	-0.304	0	0	0
3	9	4	""	"146036"	15140	5850	100	34	34	6	17	34	34	34	6	17	16	3	0	62	62	19	30	75	75	77	24	31	5	0	0	0.000	0.000	0.255	0.237	2.942	-0.040	0.018	80	452	100	-13	-13	Error	0	-13	0	-13	2716	4998	0.000	-0.625	0	0	0
3	10	4	""	"146017"	15320	5850	100	35	35	6	17	34	34	34	6	17	17	2	0	58	60	17	28	70	70	73	23	31	2	0	0	-0.083	-0.100	0.308	0.386	2.770	-0.038	0.016	80	462	100	-11	-9	Error	1	-12	1	-10	2808	4816	0.167	-0.565	0	0	0
3	11	4	"spike_control_v2_34"	"28488"	15510	5840	100	35	34	6	17	34	34	34	6	17	18	2	0	72	77	32	41	59	59	61	20	32	42	18	0	0.077	0.000	0.194	0.191	4.072	0.008	0.001	80	460	100	14	18	-3.700	1	13	0	18	2758	6188	0.000	0.800	0	0	0
3	12	4	"hsa-miRPlus-B1114"	"145934"	15690	5850	100	36	35	7	20	34	34	34	6	17	17	5	0	68	71	25	35	54	54	57	16	28	43	27	0	0.143	0.059	0.214	0.321	3.126	-0.031	0.008	80	471	100	16	18	-2.807	2	14	1	17	2800	5683	0.167	0.875	0	0	0
3	13	4	"hsa-miR-449c-3p"	"146020"	15890	5860	100	34	34	7	20	34	34	34	6	17	18	3	0	63	63	19	30	53	53	55	18	32	26	8	0	0.000	0.000	0.333	0.395	4.482	-0.010	0.001	80	433	100	10	10	Error	0	10	0	10	2742	5061	0.000	0.444	0	0	0
3	14	4	"spike_control_v2_40"	"29001"	16040	5850	100	33	35	7	20	34	34	34	7	20	16	3	0	458	422	342	81	52	52	55	18	32	66	60	0	-0.002	0.003	0.022	0.045	11.306	-0.002	0.007	80	413	100	405	371	Error	-1	406	1	370	2780	33780	0.143	20.389	0	0	0
3	15	4	"spike_control_v2_31"	"28098"	16220	5850	100	33	34	6	17	34	34	34	7	20	15	1	0	516	399	304	76	56	56	57	17	29	75	67	0	-0.002	0.000	0.055	0.056	9.416	-0.003	0.007	80	452	100	459	343	Error	-1	460	0	343	2692	31884	0.000	20.118	0	0	0
3	16	4	"hsa_negative_control_1"	"14258"	16400	5850	100	34	34	7	20	34	34	34	7	20	10	2	0	69	68	19	27	61	61	63	19	30	21	6	0	0.000	0.000	0.333	0.377	4.068	0.003	0.000	80	441	100	8	7	Error	0	8	0	7	2700	5440	0.000	0.263	0	0	0
3	17	4	""	"145660"	16570	5850	100	34	34	7	20	34	34	34	7	20	13	0	0	133	381	356	93	67	67	69	21	30	65	57	0	0.000	0.000	0.027	0.043	8.452	0.000	0.000	80	430	100	66	314	Error	0	66	0	314	2742	30483	0.000	14.857	0	0	0
3	18	4	"ebv-miR-BART21-3p"	"145990"	16740	5840	100	33	33	6	18	34	34	34	6	17	12	1	0	82	83	30	36	65	65	68	21	30	43	20	0	-0.059	-0.056	0.231	0.216	2.518	-0.022	0.007	80	428	100	16	17	Error	-1	17	-1	18	2676	6665	-0.167	0.714	0	0	0
3	19	4	""	"146003"	16910	5840	100	33	33	6	18	34	34	34	6	17	13	1	0	76	76	23	30	67	67	70	43	61	7	0	0	-0.111	-0.111	0.318	0.377	2.875	-0.002	0.000	80	476	100	8	8	Error	-1	9	-1	9	2661	6089	-0.167	0.140	0	0	0
3	20	4	"hsa-miR-516a-3p/hsa-miR-516b-3p"	"145717"	17130	5870	100	35	34	6	17	34	34	34	7	20	13	0	0	80	83	26	31	67	67	93	317	340	0	0	0	0.077	0.000	0.195	0.198	4.163	0.005	0.085	80	490	100	14	16	-3.700	1	13	0	16	2721	6652	0.000	-0.032	0	0	0
3	21	4	""	"145944"	17310	5850	100	34	34	6	17	34	34	34	7	20	12	0	0	634	525	259	49	68	68	98	334	340	72	20	0	0.000	0.000	0.011	0.014	6.008	0.001	0.000	80	440	100	566	457	Error	0	566	0	457	2726	41998	0.000	1.278	0	0	0
3	22	4	"ebv-miR-BART2-3p"	"145984"	17480	5850	100	34	34	6	17	34	34	34	6	17	15	0	0	102	101	40	39	69	69	72	22	30	55	40	0	0.000	0.000	0.163	0.156	4.300	-0.009	0.002	80	462	100	33	32	Error	0	33	0	32	2724	8089	0.000	1.318	0	0	0
3	1	5	""	"145760"	13710	6050	100	36	36	5	13	35	35	35	6	17	15	0	0	274	258	168	65	99	99	101	28	27	60	56	0	0.006	0.006	0.027	0.039	5.544	0.006	0.014	80	462	100	176	160	-7.451	1	175	1	159	2872	20653	0.167	5.607	0	0	0
3	2	5	"hsa-miR-376a-3p"	"146009"	13880	6040	100	36	35	6	17	35	35	35	6	17	15	0	0	66	73	22	30	97	97	100	28	28	2	0	0	-0.032	0.000	0.152	0.184	2.980	-0.009	0.002	80	430	100	-30	-24	Error	1	-31	0	-24	2807	5839	0.000	-0.964	0	0	0
3	3	5	"hsa-miR-526b-3p"	"145785"	14060	6040	100	35	35	7	20	35	35	35	6	17	15	5	0	70	70	23	32	94	94	96	27	28	3	0	0	0.000	0.000	0.179	0.193	3.274	-0.009	0.002	80	442	100	-24	-24	Error	0	-24	0	-24	2787	5617	0.000	-0.963	0	0	0
3	4	5	"hsa-miR-369-5p"	"145641"	14240	6040	100	35	36	6	16	34	34	34	6	17	22	2	0	78	79	22	27	89	89	91	29	31	5	0	0	-0.091	-0.200	0.369	0.373	3.591	-0.037	0.022	80	452	100	-10	-8	Error	1	-11	2	-10	2862	6356	0.333	-0.414	0	0	0
3	5	5	"spike_control_v2_29"	"27968"	14420	6040	100	34	35	6	17	34	34	34	6	17	20	3	0	1744	1237	977	78	89	89	92	28	30	70	67	0	0.000	0.001	0.004	0.008	8.298	0.001	0.007	80	452	100	1655	1149	Error	0	1655	1	1148	2811	98989	0.167	40.893	0	0	0
3	6	5	"hsa-miR-658"	"145842"	14600	6040	100	35	35	7	20	33	33	34	6	17	23	8	0	78	79	23	29	88	88	89	25	28	10	1	0	-0.200	-0.222	0.475	0.392	2.762	-0.022	0.007	80	432	100	-8	-7	Error	2	-10	2	-9	2783	6348	0.167	-0.400	0	0	0
3	7	5	"hsa-miR-30a-5p"	"146086"	14780	6050	100	35	35	6	17	34	34	34	6	17	16	3	0	1265	907	626	69	80	80	83	23	27	72	71	0	0.001	0.001	0.007	0.018	10.078	0.000	0.001	80	468	100	1186	828	Error	1	1185	1	827	2809	72596	0.167	35.826	0	0	0
3	8	5	"hsa-miR-518a-5p/hsa-miR-527"	"145905"	14970	6050	100	34	34	6	17	34	34	34	6	17	15	3	0	126	131	58	44	78	78	81	23	28	62	52	0	0.000	0.000	0.077	0.080	4.011	-0.004	0.001	80	449	100	48	53	Error	0	48	0	53	2710	10467	0.000	2.174	0	0	0
3	9	5	"hsa-miR-548u"	"147854"	15140	6040	100	34	36	7	19	34	34	34	6	17	25	6	0	62	63	19	30	75	75	78	23	29	2	0	0	0.000	-0.167	0.357	0.288	3.191	0.001	0.000	80	440	100	-13	-10	Error	0	-13	2	-12	2855	5079	0.333	-0.652	0	0	0
3	10	5	"hsa-miR-3143"	"147835"	15320	6040	100	35	34	7	20	34	34	34	6	17	16	3	0	59	61	17	27	65	65	68	22	32	8	0	0	-0.167	0.000	0.500	0.437	3.008	0.001	0.001	80	462	100	-5	-4	Error	1	-6	0	-4	2759	4892	0.000	-0.318	0	0	0
3	11	5	""	"147510"	15510	6040	100	34	34	6	17	34	34	34	6	17	15	1	0	277	228	145	63	55	55	57	17	29	71	66	0	0.000	0.000	0.021	0.031	5.336	-0.001	0.000	80	470	100	222	173	Error	0	222	0	173	2704	18250	0.000	10.059	0	0	0
3	12	5	"hsa-miR-4327"	"147796"	15690	6040	100	34	34	6	17	34	34	34	6	17	16	3	0	64	65	19	29	55	55	58	19	32	27	5	0	0.000	0.000	0.333	0.319	3.259	-0.030	0.004	80	461	100	9	10	Error	0	9	0	10	2733	5169	0.000	0.368	0	0	0
3	13	5	"hsa-miR-4317"	"147776"	15870	6040	100	35	34	7	20	34	34	34	6	17	22	5	0	355	481	420	87	57	57	59	20	33	68	63	0	0.003	0.000	0.025	0.042	10.530	0.000	0.000	80	452	100	299	424	-8.219	1	298	0	424	2756	38458	0.000	21.100	0	0	0
3	14	5	"hsv2-miR-H9-3p"	"147840"	16060	6050	100	35	35	6	17	34	34	34	7	20	13	1	0	129	121	48	39	59	59	60	17	28	75	68	0	0.014	0.016	0.073	0.090	4.493	0.000	0.000	80	437	100	71	63	-6.129	1	70	1	62	2789	9712	0.143	3.588	0	0	0
3	15	5	"kshv-miR-K12-7-5p"	"147901"	16220	6040	100	34	35	8	22	34	34	34	7	20	18	5	0	60	60	17	28	61	61	62	18	29	13	2	0	0.000	-1.000	0.528	0.458	3.221	0.033	0.005	80	427	100	-1	0	Error	0	-1	1	-1	2807	4838	0.143	-0.111	0	0	0
3	16	5	"hsa-miR-3160-3p"	"147941"	16400	6040	100	35	34	6	17	34	34	34	7	20	11	2	0	68	74	25	33	66	66	67	20	29	30	10	0	0.500	0.000	0.441	0.425	4.179	-0.059	0.032	80	472	100	3	8	-1.000	1	2	0	8	2735	5947	0.000	0.350	0	0	0
3	17	5	"hsa-miR-4279"	"147767"	16590	6040	100	36	144	462	320	34	34	34	7	20	30	18	0	5593	4811	7917	164	69	69	73	25	34	80	75	0	0.000	0.023	0.009	0.011	14.890	0.039	0.547	80	451	100	5526	4852	Error	2	5524	110	4742	11480	384862	15.714	189.520	0	0	0
3	18	5	"hsa-miR-4326"	"147832"	16760	6040	100	35	34	6	17	34	34	34	7	20	11	0	0	77	82	29	35	66	66	68	21	30	36	18	0	0.091	0.000	0.211	0.248	3.552	-0.012	0.002	80	460	100	12	16	-3.459	1	11	0	16	2717	6565	0.000	0.667	0	0	0
3	19	5	"hsa-miR-3201"	"147851"	16950	6040	100	32	34	6	17	34	34	34	7	20	12	2	0	85	164	125	76	69	69	72	43	59	40	40	0	-0.125	0.000	0.200	0.135	6.062	-0.006	0.007	80	474	100	14	95	Error	-2	16	0	95	2701	13102	0.000	2.140	0	0	0
3	20	5	"hsa-miR-4255"	"147706"	17130	6050	100	33	34	7	20	34	34	34	7	20	13	1	0	107	117	53	45	70	70	71	21	29	60	48	0	-0.027	0.000	0.302	0.217	3.968	-0.003	0.000	80	420	100	36	47	Error	-1	37	0	47	2687	9395	0.000	2.190	0	0	0
3	21	5	"hsa-miR-3169"	"147821"	17300	6040	100	35	34	7	20	34	34	34	6	17	20	0	0	68	68	21	30	68	68	71	20	28	11	3	0	100000.000	0.000	0.401	0.414	3.606	-0.026	0.008	80	440	100	1	0	16.610	1	0	0	0	2723	5462	0.000	-0.150	0	0	0
3	22	5	"hsa-miR-3138"	"147654"	17480	6040	100	33	33	5	15	34	34	34	6	17	11	0	0	78	78	21	26	70	70	72	22	30	20	6	0	-0.125	-0.125	0.294	0.342	3.059	-0.054	0.026	80	494	100	7	7	Error	-1	8	-1	8	2635	6254	-0.167	0.273	0	0	0
3	1	6	"hsa-miR-4304"	"147623"	13700	6230	100	36	36	6	16	35	35	35	6	17	15	3	0	69	71	24	33	93	93	94	26	27	3	0	0	-0.042	-0.045	0.196	0.205	3.414	-0.002	0.000	80	484	100	-23	-21	Error	1	-24	1	-22	2870	5701	0.167	-0.885	0	0	0
3	2	6	"hsv2-miR-H7-5p"	"147836"	13890	6230	100	34	34	6	17	35	35	35	6	17	8	3	0	161	286	517	180	94	94	95	24	25	57	50	0	-0.015	-0.005	0.062	0.055	5.810	-0.002	0.007	80	462	100	66	191	Error	-1	67	-1	192	2745	22848	-0.167	7.958	0	0	0
3	3	6	"hsa-miR-888-3p"	"148683"	14070	6230	100	36	36	6	16	35	35	35	6	17	10	3	0	69	72	21	29	91	91	94	25	26	2	1	0	-0.045	-0.053	0.173	0.178	3.118	-0.012	0.003	80	452	100	-21	-18	Error	1	-22	1	-19	2860	5787	0.167	-0.880	0	0	0
3	4	6	"hsa-miR-3939"	"148467"	14250	6230	100	35	34	6	17	34	34	35	6	17	12	2	0	67	68	21	30	90	90	92	28	30	5	0	0	-0.043	0.000	0.182	0.196	3.355	0.014	0.003	80	452	100	-22	-22	Error	1	-23	0	-22	2759	5418	-0.167	-0.857	0	0	0
3	5	6	"spike_control_v1_a"	"14261"	14430	6230	100	36	35	7	20	34	34	35	6	17	16	5	0	75	78	25	32	93	93	95	28	29	6	0	0	-0.111	-0.067	0.294	0.306	3.557	-0.009	0.001	80	452	100	-16	-14	Error	2	-18	1	-15	2826	6201	0.000	-0.607	0	0	0
3	6	6	"hsa-miRPlus-K1303*"	"147986"	14610	6220	100	35	35	6	17	34	34	35	6	17	13	3	0	93	109	51	46	93	93	93	25	26	36	28	0	100000.000	0.063	0.100	0.141	4.553	-0.017	0.010	80	458	100	1	17	16.610	1	0	1	16	2764	8696	0.000	0.640	0	0	0
3	7	6	""	"148319"	14790	6230	100	35	35	6	17	34	34	34	6	17	15	0	0	92	93	32	34	87	87	89	25	28	28	8	0	0.200	0.167	0.147	0.194	3.066	-0.008	0.001	80	442	100	6	7	-2.322	1	5	1	6	2773	7412	0.167	0.160	0	0	0
3	8	6	"hsa-miR-3942-5p"	"148387"	14970	6230	100	35	34	6	17	34	34	34	6	17	11	1	0	68	67	22	32	81	81	83	24	28	2	1	0	-0.077	0.000	0.200	0.249	3.352	-0.006	0.001	80	442	100	-12	-14	Error	1	-13	0	-14	2732	5388	0.000	-0.667	0	0	0
3	9	6	""	"148658"	15150	6230	100	34	34	6	17	34	34	34	6	17	17	2	0	63	66	20	30	70	70	71	24	33	8	1	0	0.000	0.000	0.250	0.352	3.801	-0.030	0.011	80	452	100	-7	-4	Error	0	-7	0	-4	2750	5258	0.000	-0.208	0	0	0
3	10	6	""	"148004"	15330	6230	100	34	34	6	17	34	34	34	6	17	12	3	0	132	123	65	52	57	57	59	18	30	63	58	0	0.000	0.000	0.126	0.142	5.984	-0.017	0.017	80	452	100	75	66	Error	0	75	0	66	2736	9839	0.000	3.556	0	0	0
3	11	6	""	"148671"	15510	6230	100	34	34	6	17	34	34	34	6	17	17	1	0	88	138	97	70	55	55	56	17	30	58	48	0	0.000	0.000	0.087	0.112	6.444	-0.002	0.000	80	462	100	33	83	Error	0	33	0	83	2695	11077	0.000	4.824	0	0	0
3	12	6	"hsa-miR-3941"	"148285"	15700	6240	100	34	35	6	17	35	35	35	7	20	10	1	0	244	210	116	55	58	58	60	18	30	73	71	0	-0.005	0.000	0.041	0.046	3.956	0.001	0.000	80	449	100	185	152	Error	-1	186	0	152	2792	16829	0.000	8.333	0	0	0
3	13	6	"hsa-miR-3937"	"148466"	15870	6230	100	33	33	6	18	34	34	34	7	20	10	0	0	60	60	16	26	59	59	61	20	32	11	1	0	-1.000	-1.000	0.466	0.485	3.355	-0.079	0.031	80	440	100	0	0	Error	-1	1	-1	1	2652	4771	-0.143	-0.050	0	0	0
3	14	6	"hsa-miR-483-3p"	"148682"	16050	6230	100	35	34	7	20	34	34	34	7	20	13	0	0	4501	3064	2476	80	60	60	61	18	29	77	75	0	0.000	0.000	0.002	0.005	17.919	0.000	0.000	80	442	100	4442	3004	Error	1	4441	0	3004	2715	245127	0.000	166.833	0	0	0
3	15	6	"hsa-miR-3665"	"148264"	16230	6230	100	33	34	6	17	34	34	34	7	20	12	1	0	68	72	26	36	61	61	63	19	30	32	16	0	-0.143	0.000	0.500	0.339	3.566	-0.036	0.010	80	462	100	6	11	Error	-1	7	0	11	2719	5784	0.000	0.474	0	0	0
3	16	6	"hsa-miR-34b-3p"	"148640"	16420	6240	100	34	35	7	20	34	34	34	7	20	20	6	0	83	93	40	43	63	63	65	19	29	50	37	0	0.000	0.033	0.250	0.196	3.529	-0.015	0.004	80	450	100	20	31	Error	0	20	1	30	2767	7478	0.143	1.474	0	0	0
3	17	6	"hsa-miR-3651"	"148327"	16590	6230	100	34	35	7	20	33	33	34	7	20	17	5	0	82	88	31	35	69	69	73	25	34	30	17	0	0.077	0.105	0.448	0.369	5.396	0.002	0.000	80	440	100	14	21	-3.700	1	13	2	19	2765	7062	0.143	0.600	0	0	0
3	18	6	"hsv2-miR-H19"	"147555"	16770	6230	100	34	34	7	20	34	34	34	7	20	16	2	0	64	68	23	33	68	68	70	21	30	16	6	0	0.000	0.000	0.333	0.323	2.769	-0.051	0.027	80	452	100	-4	0	Error	0	-4	0	0	2752	5449	0.000	-0.095	0	0	0
3	19	6	""	"148486"	16950	6230	100	35	34	6	17	34	34	34	7	20	10	1	0	64	69	19	27	69	69	71	21	29	12	3	0	-0.200	0.000	0.473	0.521	2.491	-0.058	0.026	80	452	100	-4	0	Error	1	-5	0	0	2738	5534	0.000	-0.095	0	0	0
3	20	6	""	"148279"	17130	6230	100	35	35	7	20	34	34	34	6	17	25	1	0	70	71	21	29	69	69	70	20	28	18	5	0	1.000	0.500	0.472	0.557	3.641	-0.059	0.030	80	420	100	2	3	0.000	1	1	1	2	2786	5715	0.167	0.050	0	0	0
3	21	6	""	"148035"	17300	6230	100	34	35	6	17	34	34	34	6	17	21	5	0	241	247	174	70	69	69	71	20	28	65	56	0	0.000	0.006	0.034	0.061	8.015	0.001	0.000	80	459	100	172	179	Error	0	172	1	178	2791	19759	0.167	8.800	0	0	0
3	22	6	""	"148158"	17500	6240	100	33	34	6	17	33	33	34	6	17	21	5	0	707	646	220	34	67	67	69	21	30	95	93	0	0.000	0.002	0.011	0.010	2.914	0.000	0.000	80	491	100	640	580	Error	0	640	1	579	2714	51657	0.000	27.476	0	0	0
3	1	7	""	"148611"	13700	6420	100	36	35	5	14	35	35	35	6	17	11	1	0	74	75	18	24	88	88	90	31	34	0	0	0	-0.071	0.000	0.252	0.286	2.876	-0.015	0.003	80	500	100	-13	-13	Error	1	-14	0	-13	2826	5993	0.000	-0.484	0	0	0
3	2	7	""	"148615"	13880	6420	100	34	35	5	14	35	35	35	6	17	15	0	0	66	68	21	30	90	90	92	27	29	1	0	0	0.042	0.000	0.179	0.191	3.166	-0.017	0.006	80	469	100	-25	-22	-4.585	-1	-24	0	-22	2782	5451	0.000	-0.889	0	0	0
3	3	7	"hsa-miR-203b-3p"	"148012"	14060	6420	100	36	35	7	20	35	35	35	6	17	16	2	0	69	70	17	24	91	91	93	26	27	0	0	0	-0.045	0.000	0.242	0.314	3.509	-0.012	0.002	80	452	100	-21	-21	Error	1	-22	0	-21	2814	5601	0.000	-0.885	0	0	0
3	4	7	""	"148070"	14240	6420	100	35	34	7	20	35	35	35	6	17	15	1	0	64	67	20	29	92	92	95	27	28	1	0	0	0.000	0.040	0.215	0.213	3.983	-0.006	0.001	80	452	100	-28	-26	Error	0	-28	-1	-25	2759	5333	-0.167	-1.037	0	0	0
3	5	7	""	"148582"	14420	6420	100	34	35	6	17	35	35	35	6	17	15	1	0	90	89	26	29	90	90	93	26	27	13	2	0	100000.000	0.000	0.172	0.201	3.339	-0.011	0.002	80	462	100	-1	-1	16.610	-1	0	0	-1	2774	7154	0.000	-0.154	0	0	0
3	6	7	""	"148528"	14610	6430	100	34	35	6	17	35	35	35	6	17	16	3	0	160	159	84	52	90	90	91	23	25	60	53	0	-0.014	0.000	0.106	0.137	4.106	0.004	0.001	80	468	100	69	69	Error	-1	70	0	69	2774	12754	0.000	2.957	0	0	0
3	7	7	""	"148578"	14790	6420	100	34	34	6	17	35	35	34	6	17	12	1	0	147	161	91	56	89	89	91	24	26	56	51	0	-0.017	-0.014	0.070	0.103	3.636	-0.002	0.000	80	440	100	57	71	Error	-1	58	-1	72	2734	12887	0.000	2.917	0	0	0
3	8	7	""	"148130"	14960	6420	100	33	34	6	17	35	35	34	6	17	12	0	0	68	69	20	28	83	83	85	26	30	2	0	0	0.133	0.071	0.266	0.313	2.831	-0.002	0.000	80	440	100	-17	-15	-2.907	-2	-15	-1	-14	2690	5510	0.000	-0.615	0	0	0
3	9	7	""	"148258"	15140	6420	100	34	35	6	17	34	34	34	6	17	22	6	0	62	63	18	28	65	65	67	24	35	5	1	0	0.000	-0.500	0.429	0.515	3.884	-0.036	0.013	80	452	100	-3	-1	Error	0	-3	1	-2	2811	5016	0.167	-0.167	0	0	0
3	10	7	""	"148283"	15320	6420	100	34	34	7	20	34	34	34	7	20	15	1	0	61	64	19	29	58	58	71	206	290	0	0	0	0.000	0.000	0.520	0.443	2.919	-0.041	0.009	80	452	100	3	6	Error	0	3	0	6	2727	5126	0.000	-0.034	0	0	0
3	11	7	""	"148067"	15500	6420	100	34	35	7	20	34	34	34	6	17	16	6	0	57	60	17	28	59	59	61	18	29	15	3	0	0.000	1.000	0.415	0.370	4.082	0.011	0.005	80	462	100	-2	2	Error	0	-2	1	1	2806	4778	0.167	-0.056	0	0	0
3	12	7	"hsa-miR-216a-3p"	"148172"	15690	6420	100	35	35	7	20	34	34	34	7	20	18	2	0	76	92	44	47	59	59	62	19	30	48	40	0	0.059	0.030	0.114	0.175	3.681	0.005	0.001	80	449	100	18	34	-4.087	1	17	1	33	2800	7363	0.143	1.579	0	0	0
3	13	7	""	"148689"	15860	6420	100	34	35	6	17	34	34	34	7	20	13	1	0	144	147	81	55	59	59	62	24	38	65	55	0	0.000	0.011	0.057	0.093	5.428	-0.003	0.001	80	450	100	85	89	Error	0	85	1	88	2764	11743	0.143	3.542	0	0	0
3	14	7	""	"148191"	16050	6420	100	34	35	7	20	34	34	34	6	17	15	6	0	83	94	42	44	60	60	61	21	34	50	32	0	0.000	0.029	0.161	0.203	4.165	0.003	0.000	80	462	100	23	35	Error	0	23	1	34	2761	7527	0.167	1.571	0	0	0
3	15	7	""	"148094"	16230	6420	100	33	34	6	17	34	34	34	6	17	11	2	0	558	447	334	74	58	58	61	18	29	75	68	0	-0.002	0.000	0.009	0.021	10.514	-0.001	0.000	80	440	100	499	389	Error	-1	500	0	389	2721	35766	0.000	21.444	0	0	0
3	16	7	""	"148419"	16400	6420	100	33	33	6	18	33	33	34	7	20	15	0	0	66	69	21	30	61	61	64	20	31	28	6	0	0.000	0.000	0.409	0.358	2.512	-0.059	0.030	80	430	100	5	8	Error	0	5	0	8	2636	5503	-0.143	0.250	0	0	0
3	17	7	""	"148503"	16580	6420	100	33	35	7	20	34	34	34	7	20	21	1	0	67	68	20	29	65	65	68	20	29	21	3	0	-0.500	0.333	0.357	0.379	2.249	-0.031	0.007	80	452	100	1	4	Error	-1	2	1	3	2793	5476	0.143	0.000	0	0	0
3	18	7	""	"148605"	16760	6420	100	35	34	7	20	34	34	34	6	17	20	3	0	65	66	20	30	70	70	73	21	28	12	2	0	-0.200	0.000	0.400	0.478	4.388	-0.036	0.011	80	462	100	-4	-4	Error	1	-5	0	-4	2727	5286	0.000	-0.333	0	0	0
3	19	7	""	"148025"	16940	6420	100	34	34	6	17	34	34	34	7	20	8	3	0	65	65	20	30	71	71	73	21	28	8	1	0	0.000	0.000	0.261	0.279	3.229	-0.048	0.020	80	452	100	-6	-6	Error	0	-6	0	-6	2719	5185	0.000	-0.381	0	0	0
3	20	7	"hsa-miR-486-3p"	"148661"	17120	6410	100	33	33	6	18	34	34	34	7	20	8	2	0	69	73	43	58	71	71	73	21	28	8	1	0	0.500	-0.500	0.519	0.386	3.739	0.010	0.002	80	460	100	-3	1	-1.000	-1	-2	-1	2	2677	5865	-0.143	0.000	0	0	0
3	21	7	""	"148429"	17310	6420	100	35	35	6	17	34	34	34	7	20	8	2	0	175	165	83	50	71	71	73	21	28	68	62	0	0.010	0.011	0.049	0.074	5.588	-0.001	0.000	80	462	100	105	95	-6.700	1	104	1	94	2774	13213	0.143	4.381	0	0	0
3	22	7	""	"148407"	17490	6410	100	33	33	6	18	33	33	34	6	17	16	0	0	71	72	23	31	69	69	71	21	29	15	3	0	0.000	0.000	0.333	0.322	2.356	-0.011	0.001	80	470	100	2	3	Error	0	2	0	3	2646	5758	-0.167	0.048	0	0	0
3	1	8	""	"148442"	13710	6630	100	36	36	7	19	35	35	35	6	17	15	2	0	87	85	25	29	88	88	91	32	35	10	0	0	-1.000	-0.333	0.300	0.306	3.030	-0.019	0.005	80	488	100	0	-2	Error	1	-1	1	-3	2840	6811	0.167	-0.187	0	0	0
3	2	8	""	"42499"	13900	6630	100	35	35	5	14	35	35	35	6	17	13	2	0	157	148	62	41	88	88	90	26	28	65	53	0	0.000	0.000	0.065	0.077	4.394	-0.002	0.000	80	433	100	69	60	Error	0	69	0	60	2839	11840	0.000	2.231	0	0	0
3	3	8	"hsa-miR-181c-3p"	"145759"	14060	6610	100	36	36	6	16	35	35	35	6	17	15	1	0	69	72	21	29	89	89	90	24	26	0	0	0	-0.050	-0.059	0.217	0.249	3.870	0.014	0.003	80	437	100	-19	-16	Error	1	-20	1	-17	2871	5737	0.167	-0.750	0	0	0
3	4	8	"hsa-miR-450a-5p"	"17835"	14240	6610	100	34	34	6	17	35	35	35	6	17	13	2	0	84	89	28	31	90	90	93	26	27	18	5	0	0.167	1.000	0.244	0.282	2.980	-0.002	0.000	80	452	100	-7	-2	-2.585	-1	-6	-1	-1	2755	7156	-0.167	-0.154	0	0	0
3	5	8	"hsa-miR-532-3p"	"42732"	14420	6610	100	36	35	6	17	35	35	35	6	17	17	1	0	70	76	23	30	88	88	91	26	28	6	1	0	-0.056	0.000	0.219	0.231	2.857	-0.018	0.005	80	452	100	-17	-12	Error	1	-18	0	-12	2828	6043	0.000	-0.577	0	0	0
3	6	8	"hsa-miR-33b-3p"	"145734"	14600	6610	100	36	36	6	16	35	35	35	6	17	20	2	0	63	69	27	39	89	89	91	25	27	7	2	0	-0.038	-0.050	0.198	0.188	3.264	-0.017	0.005	80	451	100	-25	-19	Error	1	-26	1	-20	2855	5506	0.167	-0.880	0	0	0
3	7	8	"hsa-miR-892b"	"42493"	14780	6610	100	35	35	5	14	35	35	35	6	17	10	0	0	70	74	23	31	88	88	91	26	28	5	0	0	0.000	0.000	0.206	0.203	3.269	0.001	0.000	80	452	100	-18	-14	Error	0	-18	0	-14	2777	5952	0.000	-0.654	0	0	0
3	8	8	"hsa-miR-5100"	"168878"	14960	6610	100	35	35	6	17	34	34	34	6	17	17	2	0	16831	12955	10664	82	69	69	73	28	38	82	76	0	0.000	0.000	0.000	0.002	32.070	0.000	0.000	80	452	100	16763	12887	Error	1	16762	1	12886	2777	1036362	0.167	460.071	0	0	0
3	9	8	"hsa-miR-4653-3p"	"168605"	15140	6610	100	34	34	6	17	35	35	35	6	17	8	3	0	151	189	220	116	56	56	57	17	29	65	58	0	-0.011	-0.008	0.063	0.072	7.767	0.000	0.000	80	452	100	94	132	Error	-1	95	-1	133	2733	15099	-0.167	7.765	0	0	0
3	10	8	"hsa-miR-4494"	"168856"	15320	6610	100	33	33	6	18	34	34	34	7	20	6	1	0	61	63	26	41	65	65	79	205	259	0	0	0	0.250	0.500	0.357	0.323	3.754	0.004	0.022	80	461	100	-5	-3	-2.000	-1	-4	-1	-2	2655	5068	-0.143	-0.078	0	0	0
3	11	8	"hsa-miR-5585-3p"	"168558"	15500	6610	100	35	35	6	17	34	34	34	7	20	13	0	0	98	100	37	37	74	74	86	200	232	0	0	0	0.042	0.038	0.114	0.124	2.620	-0.014	0.005	80	471	100	25	27	-4.585	1	24	1	26	2776	7990	0.143	0.070	0	0	0
3	12	8	"hsa-miR-5696"	"168700"	15700	6620	100	35	35	7	20	34	34	34	6	17	20	5	0	124	127	59	46	68	68	71	24	33	76	53	0	0.018	0.017	0.087	0.094	3.188	-0.012	0.007	80	445	100	57	60	-5.807	1	56	1	59	2774	10180	0.167	2.333	0	0	0
3	13	8	"hsa-miR-4794"	"168829"	15860	6610	100	33	34	7	20	34	34	34	6	17	18	6	0	62	64	19	29	64	64	66	26	39	8	1	0	0.500	0.000	0.369	0.352	2.961	-0.023	0.005	80	427	100	-3	0	-1.000	-1	-2	0	0	2727	5095	0.000	-0.077	0	0	0
3	14	8	"hsa-miR-4666a-3p"	"168602"	16040	6610	100	33	34	7	20	34	34	34	7	20	17	1	0	57	60	17	28	62	62	64	25	39	7	1	0	0.200	0.000	0.333	0.405	4.048	-0.016	0.002	80	461	100	-6	-2	-2.322	-1	-5	0	-2	2747	4797	0.000	-0.160	0	0	0
3	15	8	"hsa-miR-3978"	"168894"	16220	6610	100	35	35	8	22	34	34	34	6	17	21	6	0	57	60	19	31	61	61	63	19	30	16	5	0	-0.250	-1.000	0.429	0.455	3.597	0.029	0.005	80	469	100	-3	0	Error	1	-4	1	-1	2777	4819	0.167	-0.158	0	0	0
3	16	8	"hsa-miR-4491"	"168918"	16400	6610	100	34	34	6	17	34	34	34	7	20	11	0	0	85	89	34	38	61	61	64	21	32	52	35	0	0.000	0.000	0.129	0.153	2.285	-0.051	0.043	80	461	100	24	28	Error	0	24	0	28	2735	7126	0.000	1.190	0	0	0
3	17	8	"hsa-miR-506-5p"	"168704"	16580	6610	100	35	34	6	17	34	34	34	7	20	12	1	0	156	144	86	59	65	65	68	21	30	60	56	0	0.011	0.000	0.061	0.069	5.808	0.000	0.000	80	471	100	92	79	-6.508	1	91	0	79	2737	11531	0.000	3.619	0	0	0
3	18	8	"hsa-miR-296-5p"	"168708"	16780	6620	100	34	35	6	17	34	34	34	7	20	16	0	0	144	146	66	45	73	73	74	22	29	71	61	0	0.000	0.014	0.101	0.106	4.610	-0.007	0.003	80	469	100	71	74	Error	0	71	1	73	2760	11694	0.143	3.273	0	0	0
3	19	8	"hsa-miR-4796-5p"	"168621"	16950	6610	100	34	34	7	20	34	34	34	6	17	20	6	0	76	79	24	30	71	71	73	22	30	25	8	0	0.000	0.000	0.300	0.411	3.905	-0.005	0.000	80	428	100	5	8	Error	0	5	0	8	2715	6284	0.000	0.273	0	0	0
3	20	8	"hsa-miR-4694-5p"	"168670"	17120	6610	100	34	34	6	17	34	34	34	6	17	13	3	0	136	136	73	53	71	71	73	22	30	60	52	0	0.000	0.000	0.099	0.118	5.891	-0.005	0.002	80	449	100	65	65	Error	0	65	0	65	2699	10912	0.000	2.864	0	0	0
3	21	8	"hsa-miR-4681"	"168767"	17300	6610	100	34	34	6	17	34	34	34	6	17	18	2	0	77	81	27	33	71	71	72	19	26	33	12	0	0.000	0.000	0.429	0.346	3.865	-0.023	0.007	80	472	100	6	10	Error	0	6	0	10	2753	6463	0.000	0.474	0	0	0
3	22	8	"hsa-miR-3150b-5p"	"168594"	17490	6610	100	34	34	7	20	34	34	34	6	17	21	2	0	169	156	72	46	70	70	72	21	29	72	67	0	0.000	0.000	0.074	0.107	6.009	-0.003	0.001	80	502	100	99	86	Error	0	99	0	86	2699	12472	0.000	4.000	0	0	0
3	1	9	"hsa-miR-4532"	"168844"	13710	6800	100	36	36	6	16	34	34	35	6	17	21	2	0	1554	3208	3269	101	86	86	88	25	28	65	61	0	0.001	0.001	0.001	0.006	18.099	0.000	0.001	80	462	100	1470	3124	-9.520	2	1468	2	3122	2879	256678	0.167	124.800	0	0	0
3	2	9	"hsa-miR-4528"	"168975"	13890	6800	100	36	35	6	17	35	35	35	6	17	13	2	0	69	71	17	23	90	90	92	25	27	0	0	0	-0.048	0.000	0.313	0.376	2.586	0.002	0.000	80	430	100	-20	-19	Error	1	-21	0	-19	2822	5687	0.000	-0.840	0	0	0
3	3	9	"hsa-miR-2682-3p"	"168570"	14070	6810	100	35	35	6	17	35	35	35	6	17	13	2	0	129	144	85	59	90	90	90	25	27	53	46	0	0.000	0.000	0.074	0.086	3.864	0.002	0.000	80	451	100	39	54	Error	0	39	0	54	2785	11557	0.000	2.160	0	0	0
3	4	9	"hsa-miR-3129-3p"	"168649"	14250	6800	100	35	35	6	17	34	34	35	6	17	13	3	0	62	65	19	29	89	89	92	25	27	0	0	0	-0.037	-0.042	0.160	0.220	3.640	-0.018	0.005	80	452	100	-26	-23	Error	1	-27	1	-24	2804	5162	0.000	-1.080	0	0	0
3	5	9	"hsa-miR-3618"	"168786"	14430	6800	100	34	34	5	14	34	34	35	6	17	8	1	0	82	83	25	30	87	87	89	25	28	12	2	0	0.000	0.000	0.203	0.266	3.645	-0.006	0.001	80	442	100	-5	-4	Error	0	-5	0	-4	2720	6623	-0.167	-0.240	0	0	0
3	6	9	"hsa-miR-3972"	"169074"	14610	6810	100	35	34	6	17	34	34	35	7	20	11	0	0	97	101	39	38	88	88	89	25	28	33	18	0	0.111	0.000	0.114	0.134	3.684	-0.041	0.040	80	439	100	10	13	-3.170	1	9	0	13	2749	8108	-0.143	0.480	0	0	0
3	7	9	"hsa-miR-4783-3p"	"169106"	14790	6800	100	35	34	6	17	35	35	35	6	17	8	2	0	83	83	26	31	72	72	77	28	36	23	7	0	0.000	-0.091	0.250	0.249	3.420	-0.015	0.004	80	452	100	11	10	Error	0	11	-1	11	2711	6649	-0.167	0.214	0	0	0
3	8	9	"hsa-miR-4639-5p"	"169071"	14970	6800	100	34	35	7	20	35	35	35	6	17	16	5	0	68	74	25	33	56	56	59	21	35	36	15	0	-0.083	0.000	0.250	0.313	3.872	-0.042	0.014	80	461	100	11	18	Error	-1	12	0	18	2762	5898	0.000	0.714	0	0	0
3	9	9	"hsa-miR-4637"	"168984"	15150	6800	100	33	34	6	17	34	34	34	7	20	10	1	0	58	59	17	28	59	59	60	18	30	13	2	0	1.000	0.000	0.312	0.344	3.423	-0.040	0.010	80	452	100	-2	0	0.000	-1	-1	0	0	2689	4680	0.000	-0.056	0	0	0
3	10	9	"hsa-miR-4733-3p"	"169265"	15330	6810	100	35	34	6	17	34	34	35	6	17	13	2	0	99	100	38	38	67	67	69	22	31	55	37	0	0.031	0.000	0.153	0.170	3.653	-0.017	0.005	80	451	100	33	33	-5.000	1	32	0	33	2749	7967	-0.167	1.409	0	0	0
3	11	9	"hsa-miR-4790-3p"	"169099"	15510	6800	100	34	34	6	17	34	34	34	6	17	13	1	0	65	66	17	25	75	75	77	23	29	5	0	0	0.000	0.000	0.414	0.446	4.224	-0.015	0.002	80	452	100	-10	-9	Error	0	-10	0	-9	2724	5240	0.000	-0.478	0	0	0
3	12	9	"hsa-miR-5047"	"169201"	15690	6800	100	35	35	6	17	34	34	34	6	17	20	3	0	69	73	22	30	74	74	75	23	30	11	3	0	-0.200	-1.000	0.286	0.284	2.809	-0.018	0.003	80	442	100	-4	0	Error	1	-5	1	-1	2785	5847	0.167	-0.087	0	0	0
3	13	9	"hsa-miR-382-3p"	"169132"	15870	6800	100	34	34	6	17	34	34	34	6	17	16	0	0	104	105	45	42	70	70	73	24	32	55	40	0	0.000	0.000	0.117	0.135	2.934	0.001	0.000	80	442	100	34	35	Error	0	34	0	35	2726	8433	0.000	1.333	0	0	0
3	14	9	"hsa-miR-5687"	"169122"	16050	6810	100	34	34	6	17	34	34	34	6	17	12	3	0	67	67	18	26	67	67	70	22	31	8	0	0	0.000	0.000	0.381	0.373	3.989	-0.048	0.018	80	449	100	0	0	Error	0	0	0	0	2710	5329	0.000	-0.136	0	0	0
3	15	9	"hsa-miR-3064-5p"	"169227"	16240	6820	100	34	34	6	17	35	35	35	6	17	12	0	0	71	79	34	43	63	63	68	21	30	41	16	0	-0.125	-0.062	0.353	0.337	4.236	-0.032	0.016	80	432	100	7	15	Error	-1	8	-1	16	2701	6308	-0.167	0.524	0	0	0
3	16	9	"hsa-miR-4692"	"169289"	16410	6810	100	35	35	6	17	34	34	35	6	17	15	3	0	60	63	19	30	64	64	67	21	31	13	3	0	-0.250	-1.000	0.192	0.253	3.186	-0.020	0.003	80	427	100	-3	0	Error	1	-4	1	-1	2760	5045	0.000	-0.190	0	0	0
3	17	9	"hsa-miR-4503"	"169308"	16590	6800	100	34	34	6	17	34	34	34	6	17	20	1	0	144	154	95	61	65	65	67	20	29	61	55	0	0.000	0.000	0.056	0.076	4.053	-0.003	0.001	80	452	100	79	89	Error	0	79	0	89	2712	12357	0.000	4.350	0	0	0
3	18	9	"hsa-miR-4290"	"169282"	16780	6810	100	35	34	7	20	34	34	34	6	17	15	3	0	2200	1608	1123	69	70	70	71	23	32	71	71	0	0.000	0.000	0.003	0.006	10.603	0.000	0.002	80	440	100	2131	1538	Error	1	2130	0	1538	2737	128671	0.000	66.826	0	0	0
3	19	9	"hsa-miR-4445-3p"	"169172"	16960	6800	100	34	34	7	20	34	34	34	6	17	13	3	0	69	72	22	30	72	72	75	24	32	13	1	0	0.000	0.000	0.429	0.311	3.323	-0.024	0.006	80	442	100	-3	0	Error	0	-3	0	0	2696	5777	0.000	-0.125	0	0	0
3	20	9	"hsa-miR-4518"	"169199"	17140	6800	100	34	35	6	17	33	33	34	6	17	26	2	0	136	188	125	66	70	70	72	23	31	60	53	0	0.015	0.017	0.058	0.075	5.619	-0.003	0.002	80	443	100	67	120	-6.044	1	66	2	118	2776	15035	0.167	5.043	0	0	0
3	21	9	"hsa-miR-642b-5p"	"169034"	17320	6810	100	34	34	6	17	34	34	34	7	20	6	0	0	2947	2138	1572	73	69	69	70	21	30	77	72	0	0.000	0.000	0.002	0.008	15.523	0.000	0.001	80	454	100	2878	2069	Error	0	2878	0	2069	2704	171063	0.000	98.476	0	0	0
3	22	9	"hsa-miR-5590-3p"	"169173"	17500	6800	100	36	35	6	17	34	34	34	6	17	16	2	0	70	70	21	30	69	69	71	21	29	18	1	0	2.000	1.000	0.259	0.246	3.898	-0.034	0.010	80	476	100	3	2	1.000	2	1	1	1	2763	5609	0.167	-0.048	0	0	0
3	1	10	"Empty"	"0"	13710	6990	100	34	34	6	17	35	35	35	6	17	13	2	0	83	84	24	28	87	87	87	27	31	13	2	0	0.250	0.333	0.417	0.383	3.653	-0.006	0.001	80	484	100	-5	-4	-2.000	-1	-4	-1	-3	2753	6723	-0.167	-0.111	0	0	0
3	2	10	"hsa-miR-4766-3p"	"169231"	13890	6990	100	35	35	7	20	35	35	35	6	17	13	3	0	76	78	20	25	89	89	89	24	26	3	2	0	0.000	0.000	0.267	0.267	3.210	0.027	0.011	80	452	100	-13	-11	Error	0	-13	0	-11	2761	6245	0.000	-0.458	0	0	0
3	3	10	"hsa-miR-4676-3p"	"169315"	14070	6990	100	36	36	6	16	34	34	35	6	17	23	3	0	75	72	21	29	89	89	90	25	27	0	0	0	-0.143	-0.118	0.290	0.292	4.101	-0.029	0.011	80	442	100	-12	-15	Error	2	-14	2	-17	2868	5735	0.167	-0.720	0	0	0
3	4	10	"hsa-miR-520b/hsa-miR-520c-3p"	"169005"	14250	6990	100	34	34	6	17	34	34	35	6	17	16	1	0	82	86	23	26	89	89	89	23	25	15	2	0	0.000	0.000	0.276	0.300	3.475	0.001	0.000	80	471	100	-7	-3	Error	0	-7	0	-3	2714	6841	-0.167	-0.130	0	0	0
3	5	10	""	"168580"	14450	6980	100	34	34	6	17	34	34	35	6	17	15	3	0	95	95	32	33	84	84	85	23	27	35	10	0	0.000	0.000	0.174	0.152	3.289	-0.004	0.000	80	459	100	11	11	Error	0	11	0	11	2738	7622	-0.167	0.435	0	0	0
3	6	10	""	"169246"	14620	6980	100	35	35	6	17	34	34	35	6	17	15	5	0	77	78	21	26	75	75	78	27	34	12	1	0	0.500	0.333	0.387	0.445	3.515	-0.022	0.007	80	415	100	3	4	-1.000	1	2	1	3	2799	6263	0.000	0.000	0	0	0
3	7	10	""	"169291"	14790	6990	100	34	35	7	20	35	35	35	6	17	15	1	0	69	86	68	79	58	58	62	23	37	36	22	0	-0.091	0.000	0.316	0.328	3.505	-0.004	0.001	80	458	100	10	28	Error	-1	11	0	28	2762	6901	0.000	1.043	0	0	0
3	8	10	""	"168888"	14980	7000	100	34	34	7	20	34	34	34	6	17	18	5	0	145	149	73	48	59	59	61	20	32	81	72	0	0.000	0.000	0.064	0.073	3.302	0.002	0.000	80	449	100	86	90	Error	0	86	0	90	2751	11918	0.000	4.400	0	0	0
3	9	10	"hsa-miRPlus-A1086"	"169416"	15150	6990	100	34	35	7	20	35	35	34	6	17	16	3	0	143	153	101	66	66	66	68	21	30	63	57	0	-0.013	0.000	0.128	0.142	7.699	0.000	0.000	80	440	100	76	87	Error	-1	77	0	87	2769	12276	0.167	4.048	0	0	0
3	10	10	""	"168913"	15330	6990	100	34	34	7	20	35	35	35	6	17	15	1	0	291	255	149	58	65	65	68	22	32	73	70	0	-0.004	-0.005	0.031	0.053	6.705	-0.001	0.000	80	450	100	225	189	Error	-1	226	-1	190	2742	20432	-0.167	8.500	0	0	0
3	11	10	""	"169060"	15510	6990	100	34	35	7	20	34	34	34	7	20	17	5	0	924	698	470	67	67	67	70	22	31	70	70	0	0.000	0.002	0.011	0.020	9.280	0.001	0.001	80	448	100	857	632	Error	0	857	1	631	2811	55818	0.143	28.545	0	0	0
3	12	10	""	"169051"	15680	6990	100	34	35	6	17	34	34	34	6	17	20	3	0	271	243	169	69	69	69	70	21	30	63	62	0	0.000	0.006	0.029	0.056	5.534	0.004	0.006	80	450	100	202	175	Error	0	202	1	174	2771	19475	0.167	8.238	0	0	0
3	13	10	""	"168604"	15870	6980	100	35	36	7	19	34	34	34	6	17	26	7	0	63	66	20	30	69	69	74	24	32	7	2	0	-0.167	-0.667	0.615	0.488	3.809	-0.019	0.004	80	460	100	-5	-1	Error	1	-6	2	-3	2850	5285	0.333	-0.333	0	0	0
3	14	10	"Empty"	"0"	16050	6980	100	34	34	6	17	34	34	34	6	17	13	3	0	69	73	22	30	71	71	73	23	31	16	5	0	0.000	0.000	0.500	0.412	4.308	-0.038	0.016	80	438	100	-2	2	Error	0	-2	0	2	2730	5801	0.000	0.000	0	0	0
3	15	10	"Empty"	"0"	16230	6980	100	34	34	7	20	34	34	34	6	17	23	5	0	66	69	22	31	66	66	70	21	30	17	3	0	0.000	0.000	0.286	0.343	2.900	-0.055	0.027	80	425	100	0	3	Error	0	0	0	3	2754	5480	0.000	-0.048	0	0	0
3	16	10	"Empty"	"0"	16410	6980	100	34	34	7	20	34	34	34	6	17	15	6	0	61	63	17	26	63	63	66	20	30	11	1	0	0.000	0.000	0.375	0.470	3.018	-0.064	0.035	80	438	100	-2	0	Error	0	-2	0	0	2756	5043	0.000	-0.150	0	0	0
3	17	10	"Empty"	"0"	16590	6980	100	34	34	7	20	34	34	34	6	17	13	3	0	64	66	22	33	65	65	66	20	30	13	3	0	0.000	0.000	0.283	0.354	4.378	-0.031	0.008	80	450	100	-1	1	Error	0	-1	0	1	2741	5291	0.000	0.000	0	0	0
3	18	10	"Empty"	"0"	16770	6980	100	33	33	6	18	34	34	34	6	17	16	2	0	66	68	22	32	67	67	67	21	31	17	5	0	1.000	-1.000	0.257	0.265	2.915	-0.042	0.015	80	438	100	-2	0	0.000	-1	-1	-1	1	2675	5418	-0.167	0.048	0	0	0
3	19	10	"Empty"	"0"	16950	6980	100	34	34	6	17	34	34	34	6	17	17	0	0	70	69	18	26	68	68	71	23	32	12	0	0	0.000	0.000	0.333	0.333	2.561	-0.012	0.001	80	450	100	2	1	Error	0	2	0	1	2731	5500	0.000	-0.087	0	0	0
3	20	10	"Empty"	"0"	17130	6980	100	33	33	6	18	33	33	34	6	17	15	0	0	69	70	21	30	67	67	69	21	30	11	5	0	0.000	0.000	0.333	0.352	3.633	-0.035	0.010	80	426	100	2	3	Error	0	2	0	3	2640	5594	-0.167	0.048	0	0	0
3	21	10	"Empty"	"0"	17290	6990	100	35	35	6	17	34	34	34	7	20	17	0	0	67	71	22	30	68	68	69	21	30	17	5	0	-1.000	0.333	0.417	0.437	3.441	-0.035	0.012	80	430	100	0	4	Error	1	-1	1	3	2782	5716	0.143	0.095	0	0	0
3	22	10	"Empty"	"0"	17470	6980	100	33	33	6	18	33	33	34	6	17	12	2	0	70	72	22	30	71	71	72	23	31	16	2	0	0.000	0.000	0.318	0.503	5.058	-0.034	0.012	80	487	100	-1	1	Error	0	-1	0	1	2651	5795	-0.167	0.000	0	0	0
3	1	11	"Empty"	"0"	13700	7180	100	35	35	6	17	35	35	35	6	17	15	3	0	88	87	23	26	87	87	88	24	27	15	2	0	0.000	0.000	0.375	0.381	3.379	-0.008	0.001	80	510	100	1	0	Error	0	1	0	0	2783	6954	0.000	-0.042	0	0	0
3	2	11	"hsa-miR-425-5p"	"17608"	13890	7180	100	36	36	6	16	35	35	35	6	17	15	5	0	138	143	74	51	88	88	89	26	29	53	50	0	0.020	0.018	0.069	0.074	4.345	0.009	0.005	80	459	100	51	56	-5.644	1	50	1	55	2843	11428	0.167	2.077	0	0	0
3	3	11	"hsa-miR-125b-5p"	"30787"	14060	7180	100	35	35	7	20	35	35	35	6	17	8	3	0	2704	2179	1861	85	88	88	89	24	26	67	63	0	0.000	0.000	0.002	0.011	18.172	0.000	0.000	80	459	100	2616	2091	Error	0	2616	0	2091	2825	174358	0.000	87.083	0	0	0
3	4	11	"hsa-miR-518e-3p"	"11159"	14250	7180	100	34	34	6	17	35	35	35	6	17	6	0	0	67	68	22	32	84	84	86	23	26	5	1	0	0.059	0.063	0.265	0.290	3.483	-0.004	0.000	80	470	100	-18	-17	-4.087	-1	-17	-1	-16	2722	5422	-0.167	-0.783	0	0	0
3	5	11	""	"11218"	14430	7180	100	34	34	6	17	34	34	35	6	17	13	2	0	83	85	23	27	82	82	83	26	31	20	2	0	0.000	0.000	0.264	0.295	3.016	0.012	0.002	80	470	100	1	3	Error	0	1	0	3	2702	6787	-0.167	0.077	0	0	0
3	6	11	""	"46572"	14610	7180	100	34	34	6	17	34	34	34	6	17	12	2	0	59	60	15	25	61	61	67	26	38	5	0	0	0.000	0.000	0.500	0.536	3.001	-0.015	0.002	80	469	100	-2	-1	Error	0	-2	0	-1	2726	4816	0.000	-0.269	0	0	0
3	7	11	"ebv-miR-BART19-5p"	"42613"	14790	7190	100	35	35	6	17	34	34	34	6	17	15	2	0	97	98	42	42	57	57	59	18	30	71	52	0	0.025	0.024	0.108	0.104	2.631	-0.007	0.001	80	469	100	41	42	-5.322	1	40	1	41	2766	7877	0.167	2.167	0	0	0
3	8	11	""	"42511"	14970	7180	100	34	34	5	14	34	34	34	6	17	11	5	0	66	68	22	32	60	60	63	21	33	23	7	0	0.000	0.000	0.450	0.310	3.788	-0.040	0.019	80	442	100	6	8	Error	0	6	0	8	2731	5424	0.000	0.238	0	0	0
3	9	11	""	"11217"	15150	7180	100	34	33	6	18	34	34	34	6	17	11	1	0	67	70	23	32	65	65	68	20	29	17	7	0	0.000	-0.200	0.273	0.358	3.594	-0.035	0.013	80	460	100	2	4	Error	0	2	-1	5	2672	5579	-0.167	0.100	0	0	0
3	10	11	""	"46712"	15330	7190	100	34	34	7	20	34	34	34	6	17	13	3	0	135	142	74	52	67	67	70	22	31	68	63	0	0.000	0.000	0.101	0.105	4.332	-0.004	0.001	80	450	100	68	75	Error	0	68	0	75	2721	11360	0.000	3.273	0	0	0
3	11	11	"ebv-miR-BART1-5p"	"17541"	15510	7190	100	35	35	6	17	34	34	34	6	17	22	1	0	94	101	43	42	66	66	69	21	30	52	41	0	0.036	0.029	0.148	0.147	3.909	-0.008	0.001	80	450	100	29	36	-4.807	1	28	1	35	2773	8074	0.167	1.524	0	0	0
3	12	11	""	"17596"	15690	7180	100	34	34	7	20	34	34	34	6	17	17	3	0	340	305	223	73	64	64	67	20	29	71	62	0	0.000	0.000	0.025	0.032	5.693	0.003	0.006	80	461	100	276	241	Error	0	276	0	241	2731	24370	0.000	11.900	0	0	0
3	13	11	""	"28250"	15870	7180	100	33	34	6	17	34	34	34	7	20	11	1	0	73	77	25	32	63	63	67	21	31	38	15	0	-0.100	0.000	0.250	0.304	3.547	0.009	0.001	80	469	100	9	14	Error	-1	10	0	14	2715	6144	0.000	0.476	0	0	0
3	14	11	"hsa-miR-372-3p"	"11084"	16050	7180	100	35	35	6	17	34	34	34	6	17	17	6	0	73	76	23	30	68	68	71	22	30	21	10	0	0.200	0.125	0.305	0.345	4.448	-0.003	0.000	80	460	100	6	9	-2.322	1	5	1	8	2837	6049	0.167	0.227	0	0	0
3	15	11	"ebv-miR-BART16"	"17358"	16230	7180	100	35	34	7	20	34	34	34	6	17	18	3	0	126	236	191	80	72	72	74	22	29	55	51	0	0.019	0.000	0.042	0.071	7.713	0.001	0.000	80	460	100	55	164	-5.755	1	54	0	164	2754	18864	0.000	7.364	0	0	0
3	16	11	"hsa-miR-592"	"17312"	16410	7180	100	34	34	7	20	34	34	34	6	17	15	3	0	68	70	21	30	69	69	70	22	31	17	2	0	0.000	0.000	0.360	0.338	3.526	0.000	0.000	80	468	100	-1	1	Error	0	-1	0	1	2699	5565	0.000	0.000	0	0	0
3	17	11	"hsa-miR-521"	"11171"	16590	7180	100	34	34	7	20	34	34	34	6	17	17	3	0	72	74	21	28	66	66	67	22	32	23	6	0	0.000	0.000	0.271	0.320	3.583	-0.005	0.000	80	468	100	6	8	Error	0	6	0	8	2713	5956	0.000	0.318	0	0	0
3	18	11	""	"42803"	16770	7180	100	35	35	8	22	34	34	34	7	20	22	3	0	113	317	296	93	61	61	64	19	29	61	51	0	0.019	0.004	0.032	0.044	6.128	0.002	0.005	80	468	100	53	257	-5.700	1	52	1	256	2825	25320	0.143	13.316	0	0	0
3	19	11	"hsa-miR-621"	"46301"	16950	7180	100	34	34	7	20	34	34	34	6	17	16	5	0	62	69	56	81	63	63	66	21	31	13	2	0	0.000	0.000	0.327	0.314	2.718	-0.015	0.005	80	479	100	-1	6	Error	0	-1	0	6	2738	5533	0.000	0.143	0	0	0
3	20	11	""	"14289"	17140	7180	100	33	33	5	15	34	34	34	6	17	8	1	0	108	117	53	45	66	66	67	20	29	63	51	0	-0.024	-0.020	0.109	0.115	3.863	-0.023	0.021	80	471	100	41	50	Error	-1	42	-1	51	2668	9338	-0.167	2.500	0	0	0
3	21	11	"hsa-miR-21-3p"	"42524"	17320	7190	100	33	33	6	18	34	34	34	6	17	11	1	0	278	238	143	60	70	70	71	21	29	72	67	0	-0.005	-0.006	0.029	0.043	6.269	-0.004	0.004	80	463	100	207	167	Error	-1	208	-1	168	2653	19037	-0.167	7.952	0	0	0
3	22	11	"Empty"	"0"	17500	7180	100	34	34	7	20	34	34	34	6	17	22	1	0	75	74	22	29	75	75	75	21	28	17	2	0	0.000	0.000	0.352	0.322	2.890	-0.027	0.006	80	495	100	0	-1	Error	0	0	0	-1	2737	5915	0.000	-0.048	0	0	0
3	1	12	"hsa-miR-361-5p"	"14301"	13710	7390	100	35	35	6	17	35	35	35	6	17	15	1	0	723	587	331	56	89	89	91	23	25	77	76	0	0.000	0.000	0.008	0.011	4.390	-0.001	0.001	80	488	100	634	498	Error	0	634	0	498	2776	46954	0.000	21.565	0	0	0
3	2	12	"spike_control_v2_40"	"29001"	13880	7380	100	33	34	6	17	35	35	35	6	17	10	1	0	952	709	471	66	86	86	89	26	29	75	71	0	-0.002	-0.002	0.007	0.014	8.250	-0.001	0.008	80	468	100	864	622	Error	-2	866	-1	623	2687	56749	-0.167	23.846	0	0	0
3	3	12	"hsa-miR-1229-3p"	"46689"	14070	7380	100	35	36	5	13	35	35	35	6	17	11	2	0	79	82	23	28	85	85	89	25	28	12	1	0	0.000	-0.333	0.188	0.213	3.872	-0.025	0.009	80	461	100	-6	-2	Error	0	-6	1	-3	2843	6539	0.167	-0.280	0	0	0
3	4	12	"hsa-miR-1324"	"46647"	14250	7380	100	33	34	7	20	35	35	35	6	17	18	3	0	61	63	22	34	84	84	86	25	29	6	0	0	0.087	0.048	0.200	0.200	2.727	0.021	0.007	80	450	100	-25	-22	-3.524	-2	-23	-1	-21	2724	5055	-0.167	-0.920	0	0	0
3	5	12	""	"23524"	14430	7380	100	34	35	6	17	35	35	35	6	17	13	2	0	71	72	22	30	68	68	72	26	36	16	2	0	-0.333	0.000	0.513	0.421	4.386	-0.027	0.011	80	460	100	2	4	Error	-1	3	0	4	2765	5747	0.000	0.000	0	0	0
3	6	12	""	"42611"	14610	7380	100	37	36	6	16	35	35	35	6	17	18	1	0	58	60	18	30	61	61	64	22	34	10	1	0	-0.667	-1.000	0.313	0.407	2.918	-0.021	0.004	80	438	100	-1	0	Error	2	-3	1	-1	2850	4767	0.167	-0.182	0	0	0
3	7	12	"hsa-miR-744-3p"	"42970"	14780	7390	100	35	35	6	17	34	34	34	6	17	13	2	0	73	78	38	48	64	64	67	22	32	26	10	0	0.111	0.071	0.258	0.262	3.402	-0.005	0.001	80	439	100	10	15	-3.170	1	9	1	14	2763	6212	0.167	0.500	0	0	0
3	8	12	"hsa-miR-574-5p"	"27740"	14960	7370	100	35	34	6	17	34	34	34	6	17	13	1	0	232	491	486	98	63	63	67	21	31	58	58	0	0.006	0.000	0.037	0.044	11.718	0.001	0.002	80	471	100	170	428	-7.401	1	169	0	428	2743	39262	0.000	20.190	0	0	0
3	9	12	""	"46228"	15150	7380	100	34	35	6	17	34	34	34	6	17	16	1	0	349	338	249	73	64	64	66	20	30	67	65	0	0.000	0.004	0.026	0.039	5.123	0.003	0.006	80	480	100	285	275	Error	0	285	1	274	2778	27075	0.167	13.600	0	0	0
3	10	12	""	"11215"	15340	7370	100	36	35	7	20	34	34	34	6	17	23	2	0	90	92	33	35	66	66	68	21	30	51	30	0	0.083	0.038	0.125	0.166	3.971	-0.017	0.005	80	461	100	26	27	-3.585	2	24	1	26	2836	7363	0.167	1.143	0	0	0
3	11	12	""	"11246"	15520	7370	100	32	33	6	18	34	34	34	6	17	12	1	0	80	81	24	29	66	66	70	21	30	36	11	0	-0.143	-0.067	0.400	0.403	3.666	-0.052	0.031	80	451	100	12	14	Error	-2	14	-1	15	2673	6499	-0.167	0.524	0	0	0
3	12	12	""	"17904"	15700	7380	100	35	34	6	17	34	34	34	6	17	13	2	0	1077	777	542	69	69	69	71	21	29	80	73	0	0.001	0.000	0.008	0.013	6.718	0.000	0.000	80	444	100	1009	708	-9.977	1	1008	0	708	2723	62161	0.000	33.619	0	0	0
3	13	12	""	"11273"	15860	7380	100	35	35	6	17	34	34	34	7	20	15	1	0	198	405	371	91	65	65	68	23	33	61	55	0	0.008	0.003	0.019	0.044	10.825	0.000	0.000	80	445	100	134	341	-7.055	1	133	1	340	2781	32389	0.143	14.652	0	0	0
3	14	12	""	"19583"	16050	7370	100	34	34	6	17	34	34	34	7	20	13	0	0	83	93	41	44	64	64	66	22	33	45	36	0	0.000	0.000	0.200	0.180	3.537	-0.006	0.001	80	470	100	19	29	Error	0	19	0	29	2721	7417	0.000	1.227	0	0	0
3	15	12	"hsa-miR-509-3p"	"11141"	16230	7370	100	34	34	6	17	34	34	34	7	20	13	1	0	71	73	23	31	66	66	67	21	31	22	6	0	0.000	0.000	0.414	0.320	3.569	-0.034	0.011	80	452	100	5	7	Error	0	5	0	7	2723	5866	0.000	0.286	0	0	0
3	16	12	"hsa-miR-554"	"42766"	16410	7380	100	35	34	7	20	34	34	34	7	20	11	1	0	97	98	41	41	66	66	69	21	30	60	42	0	0.032	0.000	0.180	0.145	3.284	-0.009	0.001	80	450	100	32	32	-4.954	1	31	0	32	2727	7827	0.000	1.381	0	0	0
3	17	12	""	"17896"	16590	7380	100	34	34	6	17	34	34	34	6	17	11	1	0	730	804	731	90	69	69	72	23	31	66	62	0	0.000	0.000	0.010	0.020	8.620	0.000	0.000	80	460	100	661	735	Error	0	661	0	735	2688	64325	0.000	31.826	0	0	0
3	18	12	"hsa-miR-1305"	"46501"	16770	7380	100	34	34	6	17	34	34	34	7	20	6	0	0	63	65	22	33	67	67	69	21	30	12	5	0	0.000	0.000	0.273	0.302	3.060	-0.023	0.006	80	460	100	-4	-2	Error	0	-4	0	-2	2700	5200	0.000	-0.190	0	0	0
3	19	12	"hsa-miR-551a"	"17272"	16960	7380	100	33	34	6	17	34	34	34	6	17	15	2	0	120	126	49	38	67	67	69	21	30	76	58	0	-0.019	0.000	0.116	0.125	3.894	-0.004	0.001	80	449	100	52	59	Error	-1	53	0	59	2703	10048	0.000	2.714	0	0	0
3	20	12	""	"42479"	17130	7370	100	33	33	6	18	34	34	34	6	17	17	3	0	83	84	25	29	66	66	68	20	29	46	20	0	-0.059	-0.056	0.230	0.259	4.054	0.005	0.000	80	440	100	16	17	Error	-1	17	-1	18	2674	6709	-0.167	0.800	0	0	0
3	21	12	"hsa-miR-424-5p"	"42965"	17310	7380	100	36	35	7	20	34	34	34	6	17	18	2	0	894	765	585	76	69	69	72	22	30	72	65	0	0.002	0.001	0.010	0.026	10.364	0.001	0.001	80	452	100	827	697	-8.688	2	825	1	696	2768	61194	0.167	31.500	0	0	0
3	22	12	""	"42913"	17490	7370	100	34	34	6	17	34	34	34	6	17	8	1	0	82	87	29	33	75	75	76	22	28	30	16	0	0.000	0.000	0.274	0.304	2.988	-0.002	0.000	80	493	100	7	12	Error	0	7	0	12	2728	6936	0.000	0.500	0	0	0
3	1	13	"hsa-miR-922"	"42683"	13700	7580	100	34	35	7	20	35	35	35	6	17	12	3	0	76	79	20	25	86	86	88	27	30	5	1	0	0.100	0.000	0.348	0.351	3.817	0.045	0.032	80	484	100	-11	-7	-3.322	-1	-10	0	-7	2772	6321	0.000	-0.333	0	0	0
3	2	13	""	"28450"	13890	7580	100	35	35	6	17	35	35	35	6	17	8	3	0	296	257	140	54	87	87	90	26	28	70	67	0	0.000	0.000	0.024	0.046	5.805	0.000	0.000	80	450	100	209	170	Error	0	209	0	170	2770	20530	0.000	6.423	0	0	0
3	3	13	"spike_control_v2_37"	"28684"	14060	7560	100	34	35	6	17	34	34	35	6	17	21	1	0	593	948	904	95	88	88	89	24	26	58	55	0	0.000	0.001	0.007	0.019	9.757	0.001	0.008	80	439	100	505	861	Error	0	505	1	860	2780	75825	0.000	35.792	0	0	0
3	4	13	""	"46514"	14240	7560	100	35	35	7	20	35	35	35	6	17	18	5	0	4762	4979	4779	95	73	73	76	27	35	68	63	0	0.000	0.000	0.001	0.006	25.001	0.000	0.002	80	461	100	4689	4906	Error	0	4689	0	4906	2829	398336	0.000	181.593	0	0	0
3	5	13	"hsa-miR-181a-5p"	"42865"	14430	7570	100	33	34	6	17	34	34	35	6	17	11	3	0	300	251	162	64	59	59	61	19	31	68	65	0	-0.004	0.000	0.034	0.054	6.687	-0.001	0.000	80	440	100	240	192	Error	-1	241	0	192	2715	20056	-0.167	10.000	0	0	0
3	6	13	""	"42894"	14600	7560	100	34	35	6	17	34	34	34	6	17	16	2	0	290	312	247	79	66	66	70	22	31	67	63	0	0.000	0.004	0.036	0.070	9.076	0.000	0.000	80	449	100	224	247	Error	0	224	1	246	2772	24950	0.167	11.000	0	0	0
3	7	13	"hsa-miR-302b-5p"	"42667"	14790	7570	100	35	34	6	17	34	34	34	6	17	11	2	0	72	70	20	28	71	71	73	23	31	13	0	0	1.000	0.000	0.250	0.281	2.268	0.010	0.001	80	452	100	2	-1	0.000	1	1	0	-1	2746	5639	0.000	-0.130	0	0	0
3	8	13	"hsa-miR-130a-3p"	"10138"	14970	7570	100	33	33	6	18	34	34	34	6	17	13	3	0	1546	1116	763	68	72	72	74	24	32	77	76	0	-0.001	-0.001	0.006	0.016	10.598	0.000	0.002	80	451	100	1473	1043	Error	-1	1474	-1	1044	2672	89309	-0.167	43.417	0	0	0
3	9	13	""	"30681"	15150	7570	100	34	34	6	17	34	34	34	6	17	16	5	0	109	109	47	43	71	71	74	25	33	58	41	0	0.000	0.000	0.116	0.140	3.372	-0.013	0.005	80	442	100	38	38	Error	0	38	0	38	2750	8756	0.000	1.400	0	0	0
3	10	13	""	"30831"	15330	7570	100	34	34	6	17	34	34	34	6	17	17	3	0	96	96	37	38	67	67	70	23	32	53	35	0	0.000	0.000	0.194	0.140	3.525	-0.003	0.000	80	451	100	29	29	Error	0	29	0	29	2743	7660	0.000	1.130	0	0	0
3	11	13	"hsa-miR-1298-5p"	"46381"	15510	7570	100	34	34	6	17	34	34	34	6	17	15	5	0	501	404	273	67	66	66	69	22	31	70	66	0	0.000	0.000	0.019	0.036	9.095	-0.001	0.001	80	461	100	435	338	Error	0	435	0	338	2756	32295	0.000	15.227	0	0	0
3	12	13	"hsa-miR-26b-3p"	"42523"	15690	7580	100	34	34	6	17	34	34	34	6	17	15	1	0	75	81	31	38	69	69	70	22	31	28	16	0	0.000	0.000	0.200	0.228	3.603	-0.023	0.008	80	426	100	6	12	Error	0	6	0	12	2720	6496	0.000	0.500	0	0	0
3	13	13	"hsa-miR-450b-3p"	"42892"	15870	7570	100	34	35	7	20	34	34	34	6	17	22	3	0	69	72	25	34	68	68	71	24	33	20	5	0	0.000	0.250	0.400	0.367	3.690	-0.022	0.007	80	442	100	1	5	Error	0	1	1	4	2784	5735	0.167	0.042	0	0	0
3	14	13	"ebv-miR-BART9-5p"	"42824"	16050	7570	100	33	34	7	20	34	34	34	7	20	17	0	0	158	141	67	47	67	67	70	26	37	65	60	0	-0.011	0.000	0.078	0.104	4.370	0.009	0.004	80	450	100	90	74	Error	-1	91	0	74	2725	11309	0.000	2.731	0	0	0
3	15	13	"kshv-miR-K12-4-5p"	"17606"	16230	7560	100	34	34	6	17	34	34	34	6	17	16	3	0	67	70	21	30	66	66	67	23	34	18	3	0	0.000	0.000	0.358	0.358	4.225	-0.029	0.009	80	460	100	1	4	Error	0	1	0	4	2724	5620	0.000	0.130	0	0	0
3	16	13	""	"42927"	16410	7560	100	34	34	6	17	33	33	34	6	17	17	3	0	92	136	103	75	62	62	65	18	27	55	48	0	0.033	0.014	0.088	0.107	6.152	-0.003	0.001	80	451	100	31	75	-4.907	1	30	1	74	2714	10899	0.000	3.944	0	0	0
3	17	13	""	"42861"	16590	7570	100	35	34	6	17	34	34	34	6	17	17	2	0	185	167	77	46	66	66	68	20	29	77	68	0	0.008	0.000	0.061	0.055	4.250	0.001	0.000	80	430	100	120	101	-6.895	1	119	0	101	2759	13377	0.000	4.950	0	0	0
3	18	13	"hsa-miR-1277-3p"	"46925"	16760	7560	100	33	33	6	18	34	34	34	7	20	11	0	0	67	67	20	29	70	70	72	23	31	7	0	0	0.333	0.333	0.446	0.511	3.413	-0.034	0.012	80	439	100	-4	-4	-1.585	-1	-3	-1	-3	2670	5338	-0.143	-0.217	0	0	0
3	19	13	"hsa-miR-1202"	"46832"	16940	7560	100	34	34	5	14	34	34	34	6	17	13	1	0	64	67	21	31	70	70	72	23	31	12	3	0	0.000	0.000	0.188	0.194	3.138	-0.025	0.006	80	460	100	-6	-3	Error	0	-6	0	-3	2739	5359	0.000	-0.217	0	0	0
3	20	13	""	"42614"	17130	7560	100	36	35	6	17	34	34	34	6	17	21	1	0	92	94	35	37	68	68	71	23	32	50	22	0	0.083	0.038	0.189	0.191	3.350	-0.006	0.001	80	462	100	26	27	-3.585	2	24	1	26	2809	7539	0.167	1.000	0	0	0
3	21	13	"hsa-miR-718"	"146064"	17310	7570	100	33	34	7	20	34	34	34	6	17	18	2	0	135	131	54	41	71	71	75	23	30	67	58	0	-0.016	0.000	0.066	0.095	3.757	0.002	0.000	80	440	100	63	60	Error	-1	64	0	60	2722	10461	0.000	2.435	0	0	0
3	22	13	"hsa-miR-1914-5p"	"146091"	17480	7570	100	34	34	6	17	34	34	34	7	20	15	1	0	280	244	144	59	75	75	77	22	28	70	66	0	0.000	0.000	0.043	0.057	5.584	-0.003	0.003	80	471	100	205	169	Error	0	205	0	169	2736	19500	0.000	7.591	0	0	0
3	1	14	"hsa-miR-1307-5p"	"42780"	13710	7760	100	35	36	7	19	35	35	35	6	17	18	3	0	110	118	45	38	88	88	89	25	28	48	30	0	0.000	0.033	0.200	0.194	3.715	-0.004	0.001	80	474	100	22	31	Error	0	22	1	30	2866	9432	0.167	1.160	0	0	0
3	2	14	""	"145866"	13890	7760	100	35	35	7	20	34	34	35	6	17	22	3	0	55	58	19	32	86	86	89	25	28	1	1	0	-0.032	-0.036	0.134	0.140	2.414	-0.006	0.001	80	420	100	-30	-27	Error	1	-31	1	-28	2781	4631	0.000	-1.240	0	0	0
3	3	14	"SNORD48"	"46205"	14060	7760	100	35	35	5	14	34	34	35	6	17	8	0	0	637	548	517	94	87	87	90	26	28	71	65	0	0.002	0.002	0.009	0.017	6.108	-0.001	0.001	80	448	100	551	462	-9.103	1	550	1	461	2769	43848	0.000	17.615	0	0	0
3	4	14	"spike_control_v2_35"	"28568"	14250	7760	100	33	34	6	17	35	35	35	6	17	11	2	0	568	429	294	68	65	65	69	25	36	70	67	0	-0.004	-0.003	0.086	0.053	7.666	-0.002	0.005	80	449	100	501	363	Error	-2	503	-1	364	2715	34303	-0.167	14.400	0	0	0
3	5	14	"spike_control_v2_42"	"29138"	14420	7750	100	34	35	6	17	34	34	34	6	17	18	2	0	1303	898	698	77	59	59	63	22	34	72	70	0	0.000	0.001	0.006	0.015	12.552	0.000	0.000	80	440	100	1244	840	Error	0	1244	1	839	2792	71827	0.167	37.955	0	0	0
3	6	14	""	"146192"	14610	7760	100	36	35	6	17	34	34	34	6	17	13	3	0	443	397	199	50	63	63	67	23	34	82	81	0	0.005	0.003	0.011	0.017	5.207	0.002	0.003	80	437	100	382	335	-7.570	2	380	1	334	2815	31727	0.167	14.348	0	0	0
3	7	14	""	"42802"	14780	7760	100	33	34	6	17	34	34	34	6	17	11	1	0	109	110	47	42	72	72	74	24	32	57	42	0	-0.027	0.000	0.111	0.129	2.811	-0.009	0.002	80	430	100	36	38	Error	-1	37	0	38	2696	8773	0.000	1.500	0	0	0
3	8	14	""	"145872"	14960	7750	100	34	35	6	17	34	34	34	6	17	15	2	0	68	72	22	30	79	79	81	25	30	8	1	0	0.000	-0.143	0.200	0.282	3.487	0.017	0.003	80	451	100	-11	-6	Error	0	-11	1	-7	2762	5739	0.167	-0.360	0	0	0
3	9	14	""	"146036"	15140	7750	100	34	34	6	17	34	34	34	7	20	10	0	0	59	61	17	27	77	77	79	26	32	2	0	0	0.000	0.000	0.297	0.267	3.351	0.009	0.001	80	442	100	-18	-16	Error	0	-18	0	-16	2717	4918	0.000	-0.692	0	0	0
3	10	14	""	"146017"	15320	7750	100	34	34	6	17	34	34	34	6	17	16	3	0	65	66	20	30	73	73	77	27	35	5	0	0	0.000	0.000	0.490	0.416	3.369	-0.008	0.001	80	442	100	-8	-7	Error	0	-8	0	-7	2725	5306	0.000	-0.407	0	0	0
3	11	14	"spike_control_v2_34"	"28488"	15500	7760	100	34	34	6	17	34	34	34	6	17	13	3	0	143	188	134	71	72	72	75	23	30	56	52	0	0.000	0.000	0.055	0.065	4.711	-0.001	0.000	80	453	100	71	116	Error	0	71	0	116	2716	15055	0.000	4.913	0	0	0
3	12	14	"hsa-miRPlus-B1114"	"145934"	15680	7740	100	32	33	6	18	34	34	34	6	17	13	0	0	79	82	34	41	70	70	70	21	30	26	11	0	-0.222	-0.083	0.255	0.327	3.515	-0.016	0.004	80	433	100	7	11	Error	-2	9	-1	12	2669	6556	-0.167	0.571	0	0	0
3	13	14	"hsa-miR-449c-3p"	"146020"	15860	7750	100	34	34	7	20	34	34	34	7	20	15	1	0	59	61	18	29	65	65	68	23	33	7	0	0	0.000	0.000	0.324	0.350	2.879	-0.045	0.021	80	442	100	-6	-4	Error	0	-6	0	-4	2714	4903	0.000	-0.304	0	0	0
3	14	14	"spike_control_v2_40"	"29001"	16040	7750	100	34	34	6	17	34	34	34	7	20	10	0	0	1064	775	627	80	66	66	70	24	34	66	62	0	0.000	0.000	0.006	0.013	7.409	0.000	0.000	80	469	100	998	709	Error	0	998	0	709	2741	62021	0.000	29.375	0	0	0
3	15	14	"spike_control_v2_31"	"28098"	16230	7760	100	35	35	7	20	34	34	34	6	17	17	5	0	577	457	328	71	68	68	71	24	33	71	68	0	0.002	0.003	0.008	0.017	8.264	0.000	0.000	80	448	100	510	390	-8.992	1	509	1	389	2766	36557	0.167	16.083	0	0	0
3	16	14	"hsa_negative_control_1"	"14258"	16400	7760	100	34	34	6	17	33	33	34	7	20	10	5	0	76	78	26	33	66	66	70	22	31	32	7	0	0.100	0.083	0.294	0.302	3.609	-0.025	0.007	80	439	100	11	13	-3.322	1	10	1	12	2726	6201	0.000	0.364	0	0	0
3	17	14	""	"145660"	16580	7750	100	34	34	6	17	34	34	34	7	20	12	0	0	172	558	528	94	66	66	68	22	32	56	53	0	0.000	0.000	0.013	0.044	15.041	0.000	0.000	80	452	100	106	492	Error	0	106	0	492	2705	44624	0.000	22.273	0	0	0
3	18	14	"ebv-miR-BART21-3p"	"145990"	16770	7760	100	34	34	6	17	34	34	34	6	17	12	2	0	103	105	45	42	65	65	67	21	31	61	48	0	0.000	0.000	0.133	0.124	3.491	-0.020	0.008	80	449	100	38	40	Error	0	38	0	40	2729	8376	0.000	1.810	0	0	0
3	19	14	""	"146003"	16940	7760	100	34	34	6	17	34	34	34	6	17	13	2	0	90	95	46	48	71	71	73	23	31	42	20	0	0.000	0.000	0.214	0.160	4.668	-0.012	0.004	80	457	100	19	24	Error	0	19	0	24	2733	7562	0.000	0.957	0	0	0
3	20	14	"hsa-miR-516a-3p/hsa-miR-516b-3p"	"145717"	17140	7750	100	34	35	7	20	34	34	34	7	20	16	1	0	85	91	34	37	73	73	76	25	32	38	16	0	0.000	0.056	0.133	0.145	3.022	-0.003	0.000	80	467	100	12	19	Error	0	12	1	18	2785	7254	0.143	0.600	0	0	0
3	21	14	""	"145944"	17310	7760	100	34	34	6	17	34	34	34	6	17	16	1	0	1791	1330	914	68	75	75	78	25	32	81	76	0	0.000	0.000	0.004	0.009	9.808	0.000	0.000	80	418	100	1716	1255	Error	0	1716	0	1255	2724	106394	0.000	50.080	0	0	0
3	22	14	"ebv-miR-BART2-3p"	"145984"	17480	7750	100	33	34	6	17	34	34	34	7	20	6	1	0	101	110	48	43	76	76	80	25	31	48	35	0	-0.040	0.000	0.158	0.168	4.186	0.002	0.000	80	462	100	24	34	Error	-1	25	0	34	2690	8791	0.000	1.200	0	0	0
3	1	15	""	"145760"	13700	7950	100	33	34	7	20	35	35	35	6	17	17	3	0	256	255	168	65	92	92	93	24	25	60	55	0	-0.012	-0.006	0.049	0.067	6.637	-0.006	0.013	80	502	100	162	162	Error	-2	164	-1	163	2759	20395	-0.167	6.750	0	0	0
3	2	15	"hsa-miR-376a-3p"	"146009"	13890	7940	100	34	34	7	20	35	35	35	6	17	15	3	0	66	68	21	30	89	89	92	26	28	2	0	0	0.043	0.048	0.179	0.178	3.396	0.002	0.000	80	468	100	-24	-22	-4.524	-1	-23	-1	-21	2756	5443	-0.167	-0.923	0	0	0
3	3	15	"hsa-miR-526b-3p"	"145785"	14070	7940	100	35	35	6	17	34	34	34	6	17	17	1	0	60	61	18	29	70	70	75	29	38	2	0	0	-0.100	-0.111	0.323	0.296	3.198	-0.035	0.018	80	450	100	-9	-8	Error	1	-10	1	-9	2810	4864	0.167	-0.483	0	0	0
3	4	15	"hsa-miR-369-5p"	"145641"	14250	7940	100	33	35	6	17	34	34	34	6	17	16	6	0	67	68	19	27	57	57	60	20	33	32	7	0	-0.100	0.091	0.345	0.367	4.087	-0.047	0.015	80	438	100	9	12	Error	-1	10	1	11	2763	5437	0.167	0.400	0	0	0
3	5	15	"spike_control_v2_29"	"27968"	14420	7940	100	35	35	6	17	34	34	34	6	17	13	1	0	483	359	248	69	53	53	56	17	30	72	67	0	0.002	0.003	0.014	0.029	9.649	-0.001	0.001	80	459	100	431	307	-8.748	1	430	1	306	2778	28742	0.167	17.824	0	0	0
3	6	15	"hsa-miR-658"	"145842"	14610	7930	100	34	34	6	17	34	34	34	6	17	16	3	0	61	63	19	30	53	53	56	17	30	33	10	0	0.000	0.000	0.267	0.299	3.139	-0.004	0.000	80	444	100	8	10	Error	0	8	0	10	2725	5004	0.000	0.412	0	0	0
3	7	15	"hsa-miR-30a-5p"	"146086"	14780	7940	100	34	34	6	17	34	34	34	6	17	20	2	0	1081	755	558	73	56	56	60	22	36	72	68	0	0.000	0.000	0.008	0.019	9.753	0.000	0.000	80	448	100	1025	699	Error	0	1025	0	699	2728	60439	0.000	31.591	0	0	0
3	8	15	"hsa-miR-518a-5p/hsa-miR-527"	"145905"	14970	7950	100	33	33	6	18	33	33	34	6	17	18	1	0	127	122	58	47	65	65	70	28	40	62	52	0	0.000	0.000	0.091	0.108	3.917	0.001	0.000	80	471	100	62	57	Error	0	62	0	57	2664	9782	-0.167	1.857	0	0	0
3	9	15	"hsa-miR-548u"	"147854"	15150	7940	100	34	34	6	17	34	34	34	6	17	13	1	0	62	63	20	31	77	77	80	25	31	3	0	0	0.000	0.000	0.249	0.228	2.729	-0.007	0.001	80	460	100	-15	-14	Error	0	-15	0	-14	2695	5050	0.000	-0.680	0	0	0
3	10	15	"hsa-miR-3143"	"147835"	15330	7940	100	35	34	6	17	34	34	34	6	17	13	0	0	60	64	20	31	81	81	81	23	28	3	0	0	-0.048	0.000	0.167	0.194	2.665	-0.020	0.005	80	479	100	-20	-17	Error	1	-21	0	-17	2746	5099	0.000	-0.739	0	0	0
3	11	15	""	"147510"	15520	7950	100	35	36	8	22	34	34	35	6	17	27	6	0	312	261	146	55	76	76	78	23	29	72	70	0	0.004	0.011	0.031	0.058	5.754	-0.002	0.001	80	441	100	237	187	-7.883	1	236	2	185	2841	20841	0.167	7.957	0	0	0
3	12	15	"hsa-miR-4327"	"147796"	15690	7950	100	34	34	7	20	34	34	34	7	20	12	1	0	66	65	20	30	73	73	76	24	31	7	0	0	0.000	0.000	0.219	0.288	3.196	-0.064	0.037	80	456	100	-7	-8	Error	0	-7	0	-8	2747	5216	0.000	-0.458	0	0	0
3	13	15	"hsa-miR-4317"	"147776"	15870	7940	100	33	33	6	18	34	34	34	7	20	6	0	0	283	318	246	77	68	68	72	24	33	65	58	0	-0.005	-0.004	0.014	0.031	7.840	-0.001	0.001	80	472	100	214	249	Error	-1	215	-1	250	2660	25433	-0.143	10.250	0	0	0
3	14	15	"hsv2-miR-H9-3p"	"147840"	16060	7960	100	35	34	6	17	34	34	34	6	17	13	1	0	150	155	105	67	64	64	68	22	32	81	75	0	0.012	0.000	0.053	0.063	2.685	-0.004	0.002	80	459	100	87	91	-6.426	1	86	0	91	2735	12425	0.000	3.955	0	0	0
3	15	15	"kshv-miR-K12-7-5p"	"147901"	16230	7940	100	33	34	7	20	34	34	34	6	17	17	5	0	63	65	19	29	66	66	69	22	31	13	0	0	0.333	0.000	0.333	0.383	3.114	-0.013	0.001	80	440	100	-4	-1	-1.585	-1	-3	0	-1	2723	5188	0.000	-0.182	0	0	0
3	16	15	"hsa-miR-3160-3p"	"147941"	16410	7940	100	34	34	7	20	34	34	34	6	17	15	1	0	75	82	32	39	68	68	70	21	30	32	22	0	0.000	0.000	0.286	0.264	2.981	-0.016	0.003	80	451	100	7	14	Error	0	7	0	14	2707	6560	0.000	0.571	0	0	0
3	17	15	"hsa-miR-4279"	"147767"	16590	7940	100	35	34	6	17	34	34	34	7	20	15	0	0	7059	4677	3834	81	68	68	69	21	30	76	72	0	0.000	0.000	0.001	0.003	14.651	0.000	0.000	80	452	100	6992	4609	Error	1	6991	0	4609	2725	374155	0.000	219.429	0	0	0
3	18	15	"hsa-miR-4326"	"147832"	16770	7940	100	35	35	7	20	34	34	34	7	20	15	6	0	94	104	46	44	67	67	69	22	31	51	46	0	0.037	0.027	0.133	0.133	4.100	-0.007	0.001	80	442	100	28	38	-4.755	1	27	1	37	2767	8325	0.143	1.591	0	0	0
3	19	15	"hsa-miR-3201"	"147851"	16950	7940	100	34	34	6	17	35	35	34	6	17	13	1	0	105	262	223	85	68	68	71	23	32	57	48	0	-0.027	-0.005	0.045	0.064	6.899	0.002	0.001	80	452	100	36	193	Error	-1	37	-1	194	2747	20922	0.000	8.304	0	0	0
3	20	15	"hsa-miR-4255"	"147706"	17140	7950	100	34	34	6	17	34	34	34	7	20	12	0	0	109	136	73	53	73	73	75	25	33	56	42	0	0.000	0.000	0.104	0.128	5.324	-0.009	0.005	80	448	100	36	63	Error	0	36	0	63	2725	10843	0.000	2.440	0	0	0
3	21	15	"hsa-miR-3169"	"147821"	17310	7940	100	33	33	6	18	34	34	34	6	17	8	0	0	74	77	22	28	80	80	81	25	30	10	2	0	0.167	0.333	0.273	0.286	3.484	-0.028	0.011	80	430	100	-7	-4	-2.585	-1	-6	-1	-3	2651	6160	-0.167	-0.160	0	0	0
3	22	15	"hsa-miR-3138"	"147654"	17490	7940	100	35	35	7	20	34	34	34	7	20	16	2	0	80	83	27	32	78	78	80	25	31	21	5	0	0.500	0.200	0.182	0.183	2.521	-0.017	0.003	80	484	100	3	6	-1.000	1	2	1	5	2812	6630	0.143	0.120	0	0	0
3	1	16	"hsa-miR-4304"	"147623"	13700	8150	100	35	36	6	16	34	34	34	6	17	22	3	0	67	73	28	38	93	93	96	25	26	8	1	0	-0.038	-0.100	0.132	0.139	3.442	-0.018	0.007	80	480	100	-25	-18	Error	1	-26	2	-20	2855	5833	0.333	-0.920	0	0	0
3	2	16	"hsv2-miR-H7-5p"	"147836"	13890	8150	100	34	35	7	20	34	34	35	6	17	20	2	0	86	92	31	33	80	80	81	29	35	31	6	0	0.000	0.083	0.316	0.349	3.692	-0.014	0.004	80	456	100	6	13	Error	0	6	1	12	2774	7326	0.000	0.379	0	0	0
3	3	16	"hsa-miR-888-3p"	"148683"	14070	8140	100	34	34	5	14	35	35	35	6	17	6	1	0	57	59	16	27	54	54	57	19	33	18	3	0	-0.333	-0.200	0.364	0.346	4.220	-0.027	0.004	80	450	100	2	4	Error	-1	3	-1	5	2749	4698	-0.167	0.105	0	0	0
3	4	16	"hsa-miR-3939"	"148467"	14250	8140	100	35	35	6	17	34	34	34	6	17	18	2	0	55	56	16	28	53	53	55	16	29	17	3	0	0.500	0.333	0.571	0.576	3.271	-0.019	0.002	80	450	100	3	4	-1.000	1	2	1	3	2763	4456	0.167	0.063	0	0	0
3	5	16	"spike_control_v1_a"	"14261"	14430	8140	100	35	35	6	17	35	35	35	6	17	12	1	0	55	58	17	29	52	52	55	16	29	28	10	0	0.000	0.000	0.375	0.411	3.077	-0.037	0.009	80	461	100	3	6	Error	0	3	0	6	2811	4669	0.000	0.188	0	0	0
3	6	16	"hsa-miRPlus-K1303*"	"147986"	14610	8140	100	35	36	6	16	35	35	35	6	17	17	3	0	61	62	19	30	52	52	55	17	30	31	7	0	0.000	0.100	0.483	0.586	4.311	-0.042	0.011	80	456	100	9	11	Error	0	9	1	10	2856	4934	0.167	0.412	0	0	0
3	7	16	""	"148319"	14780	8140	100	34	34	6	17	34	34	34	6	17	17	3	0	68	72	24	33	52	52	54	15	27	52	30	0	0.000	0.000	0.176	0.264	3.744	-0.028	0.007	80	459	100	16	20	Error	0	16	0	20	2757	5751	0.000	1.200	0	0	0
3	8	16	"hsa-miR-3942-5p"	"148387"	14970	8140	100	33	35	7	20	34	34	34	6	17	20	6	0	56	57	16	28	54	54	55	15	27	20	5	0	-0.500	0.333	0.441	0.571	3.309	-0.003	0.000	80	440	100	1	4	Error	-1	2	1	3	2779	4596	0.167	0.133	0	0	0
3	9	16	""	"148658"	15150	8140	100	36	35	7	20	34	34	34	6	17	17	3	0	58	61	18	29	60	60	63	24	38	11	1	0	-1.000	1.000	0.414	0.420	2.989	-0.042	0.014	80	469	100	0	2	Error	2	-2	1	1	2765	4885	0.167	-0.083	0	0	0
3	10	16	""	"148004"	15350	8150	100	34	34	6	17	34	34	34	6	17	15	5	0	87	92	33	35	71	71	73	25	34	40	20	0	0.000	0.000	0.167	0.208	3.335	-0.006	0.001	80	443	100	16	21	Error	0	16	0	21	2735	7392	0.000	0.760	0	0	0
3	11	16	""	"148671"	15510	8130	100	34	34	6	17	34	34	34	7	20	12	2	0	98	103	45	43	79	79	80	23	28	46	30	0	0.000	0.000	0.174	0.160	3.424	-0.009	0.002	80	428	100	19	24	Error	0	19	0	24	2733	8254	0.000	1.000	0	0	0
3	12	16	"hsa-miR-3941"	"148285"	15700	8140	100	35	35	7	20	34	34	34	6	17	23	6	0	224	202	103	50	79	79	80	25	31	73	70	0	0.007	0.008	0.046	0.046	3.561	-0.003	0.001	80	452	100	146	124	-7.180	1	145	1	123	2827	16192	0.167	4.880	0	0	0
3	13	16	"hsa-miR-3937"	"148466"	15880	8140	100	34	34	6	17	34	34	34	7	20	13	1	0	60	64	22	34	73	73	77	25	32	3	3	0	0.000	0.000	0.320	0.288	3.517	-0.012	0.002	80	449	100	-13	-9	Error	0	-13	0	-9	2709	5151	0.000	-0.520	0	0	0
3	14	16	"hsa-miR-483-3p"	"148682"	16050	8140	100	33	33	6	18	34	34	34	6	17	12	3	0	10137	6757	5167	76	71	71	74	24	32	77	71	0	0.000	0.000	0.001	0.003	23.704	0.000	0.000	80	430	100	10065	6685	Error	-1	10066	-1	6686	2671	540576	-0.167	278.458	0	0	0
3	15	16	"hsa-miR-3665"	"148264"	16240	8140	100	34	35	7	20	34	34	34	7	20	17	1	0	59	67	35	52	72	72	75	24	32	6	1	0	0.000	-0.200	0.417	0.422	3.528	-0.013	0.003	80	471	100	-13	-4	Error	0	-13	1	-5	2781	5322	0.143	-0.333	0	0	0
3	16	16	"hsa-miR-34b-3p"	"148640"	16420	8140	100	34	34	6	17	34	34	34	7	20	11	1	0	103	99	38	38	68	68	71	23	32	56	38	0	0.000	0.000	0.200	0.199	3.689	-0.017	0.006	80	451	100	35	31	Error	0	35	0	31	2702	7922	0.000	1.217	0	0	0
3	17	16	"hsa-miR-3651"	"148327"	16600	8130	100	34	34	6	17	34	34	34	6	17	15	0	0	201	187	116	62	69	69	73	23	31	63	58	0	0.000	0.000	0.049	0.059	5.575	-0.001	0.000	80	440	100	132	118	Error	0	132	0	118	2754	14991	0.000	4.957	0	0	0
3	18	16	"hsv2-miR-H19"	"147555"	16770	8130	100	34	34	7	20	35	35	35	7	20	10	2	0	68	68	18	26	73	73	75	24	32	6	0	0	0.200	0.200	0.641	0.549	3.948	-0.047	0.021	80	440	100	-6	-6	-2.322	-1	-5	-1	-5	2721	5412	-0.143	-0.292	0	0	0
3	19	16	""	"148486"	16950	8130	100	35	35	7	20	34	34	34	7	20	13	3	0	74	77	22	28	74	74	75	25	33	17	5	0	100000.000	0.333	0.450	0.469	3.376	-0.027	0.008	80	452	100	1	4	16.610	1	0	1	3	2764	6198	0.143	0.080	0	0	0
3	20	16	""	"148279"	17130	8130	100	35	34	6	17	34	34	34	6	17	16	2	0	64	68	19	27	74	74	76	25	32	6	1	0	-0.100	0.000	0.286	0.349	3.925	-0.029	0.009	80	442	100	-9	-6	Error	1	-10	0	-6	2746	5430	0.000	-0.320	0	0	0
3	21	16	""	"148035"	17310	8130	100	34	34	6	17	34	34	34	6	17	16	0	0	255	225	138	61	75	75	78	26	33	66	62	0	0.000	0.000	0.034	0.046	5.599	-0.003	0.002	80	461	100	180	150	Error	0	180	0	150	2701	18015	0.000	5.654	0	0	0
3	22	16	""	"148158"	17490	8130	100	35	35	7	20	34	34	34	7	20	18	5	0	933	725	488	67	76	76	80	26	32	77	73	0	0.001	0.002	0.011	0.018	6.923	0.001	0.003	80	484	100	858	650	-9.743	1	857	1	649	2795	58030	0.143	24.808	0	0	0
3	1	17	""	"148611"	13710	8320	100	35	35	6	17	35	35	35	6	17	17	2	0	71	74	21	28	92	92	93	28	30	2	1	0	0.000	0.000	0.182	0.212	3.082	-0.018	0.007	80	478	100	-21	-18	Error	0	-21	0	-18	2827	5894	0.000	-0.679	0	0	0
3	2	17	""	"148615"	13890	8320	100	36	36	6	16	35	35	35	6	17	17	1	0	54	56	16	28	63	63	68	27	39	1	0	0	-0.111	-0.143	0.385	0.459	3.264	-0.003	0.000	80	446	100	-8	-6	Error	1	-9	1	-7	2863	4507	0.167	-0.444	0	0	0
3	3	17	"hsa-miR-203b-3p"	"148012"	14070	8320	100	36	35	7	20	35	35	35	6	17	17	2	0	56	57	17	29	54	54	55	15	27	21	6	0	0.500	0.000	0.437	0.429	3.476	0.008	0.000	80	450	100	3	3	-1.000	1	2	0	3	2789	4555	0.000	0.133	0	0	0
3	4	17	""	"148070"	14250	8320	100	35	35	6	17	35	35	35	6	17	16	0	0	58	58	13	22	53	53	56	16	28	20	3	0	0.000	0.000	0.431	0.347	2.803	-0.026	0.004	80	442	100	5	5	Error	0	5	0	5	2810	4673	0.000	0.125	0	0	0
3	5	17	""	"148582"	14430	8330	100	33	34	6	17	35	35	35	6	17	10	1	0	61	64	17	26	53	53	55	16	29	31	11	0	-0.250	-0.091	0.483	0.425	3.462	-0.066	0.022	80	462	100	6	10	Error	-2	8	-1	11	2721	5080	-0.167	0.563	0	0	0
3	6	17	""	"148528"	14620	8330	100	34	34	6	17	34	34	34	7	20	11	2	0	99	105	52	49	53	53	55	16	29	67	55	0	0.000	0.000	0.133	0.150	3.936	-0.004	0.001	80	463	100	46	52	Error	0	46	0	52	2756	8436	0.000	3.125	0	0	0
3	7	17	""	"148578"	14800	8330	100	35	34	6	17	34	34	34	7	20	12	0	0	90	100	48	48	52	52	54	16	29	70	56	0	0.026	0.000	0.094	0.117	4.807	-0.012	0.004	80	452	100	39	48	-5.248	1	38	0	48	2731	8017	0.000	2.875	0	0	0
3	8	17	""	"148130"	14970	8310	100	35	35	6	17	34	34	34	6	17	12	3	0	60	60	17	28	52	52	53	15	28	28	6	0	0.125	0.125	0.500	0.424	2.807	0.004	0.000	80	428	100	9	9	-3.000	1	8	1	8	2777	4769	0.167	0.467	0	0	0
3	9	17	""	"148258"	15150	8320	100	34	34	6	17	34	34	35	6	17	15	0	0	58	60	16	26	51	51	53	15	28	30	8	0	0.000	0.000	0.308	0.413	3.570	-0.025	0.003	80	451	100	7	9	Error	0	7	0	9	2710	4772	-0.167	0.467	0	0	0
3	10	17	""	"148283"	15330	8320	100	34	34	6	17	33	33	34	6	17	10	2	0	56	58	16	27	54	54	57	18	31	15	5	0	0.500	0.250	0.333	0.312	3.258	-0.061	0.014	80	439	100	3	5	-1.000	1	2	1	4	2704	4602	0.000	0.056	0	0	0
3	11	17	""	"148067"	15510	8320	100	34	34	6	17	34	34	34	7	20	12	1	0	56	60	20	33	61	61	64	22	34	17	3	0	0.000	0.000	0.321	0.353	2.814	-0.012	0.001	80	460	100	-5	-1	Error	0	-5	0	-1	2694	4815	0.000	-0.182	0	0	0
3	12	17	"hsa-miR-216a-3p"	"148172"	15690	8320	100	34	33	6	18	34	34	34	6	17	12	2	0	75	83	48	57	69	69	72	23	31	30	13	0	0.000	-0.071	0.250	0.230	3.774	-0.011	0.003	80	464	100	6	13	Error	0	6	-1	14	2673	6601	-0.167	0.478	0	0	0
3	13	17	""	"148689"	15870	8330	100	35	35	6	17	34	34	34	6	17	13	2	0	178	190	119	62	72	72	76	25	32	60	56	0	0.009	0.008	0.057	0.078	5.730	-0.002	0.001	80	452	100	107	119	-6.728	1	106	1	118	2768	15231	0.167	4.560	0	0	0
3	14	17	""	"148191"	16050	8320	100	33	34	7	20	34	34	34	6	17	15	3	0	105	112	46	41	78	78	81	24	29	52	32	0	-0.037	0.000	0.143	0.164	3.518	-0.008	0.001	80	450	100	26	34	Error	-1	27	0	34	2717	8941	0.000	1.292	0	0	0
3	15	17	""	"148094"	16230	8330	100	35	35	7	20	34	34	34	6	17	22	7	0	605	503	376	74	76	76	78	24	30	67	65	0	0.002	0.002	0.017	0.030	9.900	0.001	0.003	80	452	100	530	428	-9.047	1	529	1	427	2812	40221	0.167	17.708	0	0	0
3	16	17	""	"148419"	16410	8320	100	33	34	6	17	34	34	34	7	20	10	2	0	70	71	20	28	71	71	76	25	32	8	1	0	1.000	0.000	0.448	0.404	3.465	-0.035	0.012	80	450	100	-2	0	0.000	-1	-1	0	0	2711	5710	0.000	-0.200	0	0	0
3	17	17	""	"148503"	16590	8320	100	35	34	7	20	34	34	34	6	17	13	3	0	62	63	18	28	75	75	79	27	34	0	0	0	-0.077	0.000	0.276	0.366	3.168	-0.022	0.005	80	460	100	-12	-12	Error	1	-13	0	-12	2737	5008	0.000	-0.593	0	0	0
3	18	17	""	"148605"	16770	8320	100	34	34	7	20	34	34	34	6	17	16	2	0	61	74	72	97	72	72	74	23	31	10	6	0	0.000	0.000	0.333	0.402	3.978	-0.005	0.001	80	460	100	-11	2	Error	0	-11	0	2	2731	5951	0.000	0.000	0	0	0
3	19	17	""	"148025"	16950	8320	100	33	35	7	20	34	34	34	6	17	18	7	0	65	68	24	35	75	75	77	24	31	6	2	0	0.100	-0.143	0.283	0.287	3.221	0.003	0.000	80	452	100	-11	-6	-3.322	-1	-10	1	-7	2772	5477	0.167	-0.375	0	0	0
3	20	17	"hsa-miR-486-3p"	"148661"	17130	8320	100	34	34	6	17	34	34	34	7	20	13	1	0	75	77	24	31	75	75	79	26	32	12	1	0	0.000	0.000	0.366	0.433	3.445	0.005	0.000	80	462	100	0	2	Error	0	0	0	2	2731	6123	0.000	-0.077	0	0	0
3	21	17	""	"148429"	17320	8330	100	35	35	6	17	34	34	34	7	20	16	2	0	176	161	70	43	73	73	77	26	33	70	65	0	0.010	0.011	0.060	0.061	3.124	0.000	0.000	80	461	100	104	89	-6.687	1	103	1	88	2815	12904	0.143	3.231	0	0	0
3	22	17	""	"148407"	17500	8320	100	35	34	6	17	34	34	34	7	20	13	0	0	72	79	47	59	74	74	78	25	32	10	6	0	-0.500	0.000	0.310	0.312	3.587	0.005	0.001	80	493	100	-1	5	Error	1	-2	0	5	2746	6355	0.000	0.040	0	0	0
3	1	18	""	"148442"	13710	8530	100	36	35	6	17	35	35	35	6	17	15	2	0	69	72	23	31	72	72	77	28	36	10	2	0	-0.333	0.000	0.409	0.367	3.956	0.022	0.009	80	488	100	-2	0	Error	1	-3	0	0	2826	5763	0.000	-0.179	0	0	0
3	2	18	""	"42499"	13900	8530	100	36	36	6	16	35	35	35	6	17	16	2	0	150	141	62	43	54	54	55	16	29	80	73	0	0.010	0.011	0.073	0.085	4.315	0.013	0.010	80	456	100	97	88	-6.585	1	96	1	87	2857	11250	0.167	5.375	0	0	0
3	3	18	"hsa-miR-181c-3p"	"145759"	14070	8520	100	34	35	6	17	35	35	35	6	17	16	1	0	60	59	18	30	54	54	55	16	29	25	7	0	-0.167	0.000	0.297	0.389	3.015	-0.004	0.000	80	456	100	5	5	Error	-1	6	0	5	2798	4740	0.000	0.250	0	0	0
3	4	18	"hsa-miR-450a-5p"	"17835"	14250	8510	100	35	35	7	20	35	35	35	6	17	17	2	0	63	68	26	38	53	53	55	16	29	42	18	0	0.000	0.000	0.476	0.444	2.984	-0.037	0.013	80	456	100	10	15	Error	0	10	0	15	2796	5430	0.000	0.813	0	0	0
3	5	18	"hsa-miR-532-3p"	"42732"	14420	8520	100	36	35	7	20	34	34	35	6	17	21	5	0	59	60	17	28	54	54	56	16	28	20	6	0	0.400	0.167	0.500	0.474	3.133	0.030	0.004	80	448	100	7	7	-1.322	2	5	1	6	2834	4800	0.000	0.250	0	0	0
3	6	18	"hsa-miR-33b-3p"	"145734"	14600	8520	100	34	35	6	17	35	35	35	6	17	10	2	0	56	56	16	28	52	52	54	16	29	20	5	0	-0.250	0.000	0.500	0.474	2.894	-0.033	0.005	80	453	100	3	4	Error	-1	4	0	4	2760	4518	0.000	0.125	0	0	0
3	7	18	"hsa-miR-892b"	"42493"	14780	8530	100	34	35	6	17	35	35	35	6	17	12	2	0	57	61	17	27	53	53	54	16	29	33	12	0	-0.250	0.000	0.438	0.494	3.368	-0.014	0.001	80	440	100	3	8	Error	-1	4	0	8	2766	4876	0.000	0.438	0	0	0
3	8	18	"hsa-miR-5100"	"168878"	14960	8510	100	34	35	6	17	34	34	34	6	17	13	2	0	17337	13783	11603	84	53	53	54	15	27	82	73	0	0.000	0.000	0.001	0.004	30.020	0.000	0.005	80	451	100	17284	13731	Error	0	17284	1	13730	2779	1102638	0.167	915.267	0	0	0
3	9	18	"hsa-miR-4653-3p"	"168605"	15140	8520	100	34	33	6	18	34	34	34	6	17	8	0	0	118	132	99	75	52	52	54	16	29	62	55	0	0.000	-0.013	0.121	0.139	5.468	-0.004	0.001	80	461	100	66	79	Error	0	66	-1	80	2673	10542	-0.167	4.875	0	0	0
3	10	18	"hsa-miR-4494"	"168856"	15330	8520	100	33	33	5	15	34	34	34	6	17	7	2	0	53	56	15	26	52	52	54	16	29	21	6	0	-1.000	-0.250	0.333	0.347	3.065	-0.069	0.023	80	470	100	0	3	Error	-1	1	-1	4	2661	4512	-0.167	0.125	0	0	0
3	11	18	"hsa-miR-5585-3p"	"168558"	15510	8520	100	34	34	6	17	35	35	35	7	20	7	0	0	55	55	17	30	54	54	56	18	32	12	5	0	-1.000	-1.000	0.354	0.414	3.237	-0.036	0.007	80	470	100	0	0	Error	-1	1	-1	1	2715	4394	-0.143	-0.056	0	0	0
3	12	18	"hsa-miR-5696"	"168700"	15710	8540	100	35	34	6	17	34	34	35	6	17	10	1	0	82	85	27	31	59	59	62	22	35	51	26	0	0.043	0.000	0.123	0.158	3.288	-0.036	0.019	80	436	100	24	26	-4.524	1	23	0	26	2723	6773	-0.167	1.045	0	0	0
3	13	18	"hsa-miR-4794"	"168829"	15870	8520	100	34	35	7	20	34	34	34	6	17	16	5	0	58	59	15	25	64	64	67	25	37	2	1	0	0.000	-0.200	0.422	0.365	4.249	-0.032	0.010	80	418	100	-6	-4	Error	0	-6	1	-5	2785	4693	0.167	-0.320	0	0	0
3	14	18	"hsa-miR-4666a-3p"	"168602"	16050	8520	100	34	34	6	17	35	35	35	7	20	11	0	0	54	55	15	27	67	67	72	25	34	0	0	0	0.077	0.083	0.256	0.268	3.030	-0.002	0.000	80	450	100	-14	-13	-3.700	-1	-13	-1	-12	2716	4426	-0.143	-0.680	0	0	0
3	15	18	"hsa-miR-3978"	"168894"	16230	8520	100	35	35	6	17	35	35	34	7	20	7	1	0	59	64	26	40	75	75	77	25	32	10	3	0	0.000	0.000	0.222	0.205	2.706	-0.015	0.003	80	452	100	-16	-11	Error	0	-16	0	-11	2786	5149	0.143	-0.520	0	0	0
3	16	18	"hsa-miR-4491"	"168918"	16410	8520	100	33	34	6	17	34	34	34	6	17	17	2	0	75	76	26	34	78	78	82	27	32	11	3	0	0.333	0.000	0.352	0.370	4.713	-0.020	0.005	80	460	100	-4	-2	-1.585	-1	-3	0	-2	2726	6056	0.000	-0.222	0	0	0
3	17	18	"hsa-miR-506-5p"	"168704"	16590	8520	100	34	34	7	20	35	35	35	7	20	10	3	0	95	104	39	37	78	78	82	26	31	43	26	0	-0.059	-0.038	0.146	0.196	4.799	-0.004	0.000	80	460	100	16	25	Error	-1	17	-1	26	2750	8293	-0.143	0.846	0	0	0
3	18	18	"hsa-miR-296-5p"	"168708"	16770	8520	100	35	35	7	20	34	34	34	7	20	16	1	0	163	155	71	45	75	75	78	23	29	70	63	0	0.011	0.013	0.050	0.075	5.349	-0.001	0.000	80	450	100	89	81	-6.459	1	88	1	80	2790	12374	0.143	3.348	0	0	0
3	19	18	"hsa-miR-4796-5p"	"168621"	16950	8510	100	35	35	7	20	35	35	34	7	20	15	3	0	81	82	24	29	73	73	76	24	31	28	1	0	0.000	0.000	0.333	0.401	3.352	-0.014	0.002	80	461	100	8	9	Error	0	8	0	9	2827	6544	0.143	0.250	0	0	0
3	20	18	"hsa-miR-4694-5p"	"168670"	17130	8510	100	35	35	7	20	34	34	34	6	17	16	6	0	153	153	86	56	72	72	77	25	32	62	56	0	0.012	0.012	0.066	0.099	5.823	-0.005	0.002	80	461	100	82	82	-6.340	1	81	1	81	2761	12261	0.167	3.040	0	0	0
3	21	18	"hsa-miR-4681"	"168767"	17310	8510	100	34	35	6	17	34	34	34	6	17	17	3	0	81	86	34	39	78	78	81	24	29	22	11	0	0.000	0.125	0.262	0.291	4.132	-0.014	0.003	80	458	100	3	9	Error	0	3	1	8	2763	6848	0.167	0.208	0	0	0
3	22	18	"hsa-miR-3150b-5p"	"168594"	17490	8520	100	34	34	7	20	34	34	34	7	20	10	2	0	164	146	65	44	78	78	81	32	39	62	57	0	0.000	0.000	0.067	0.087	3.803	-0.001	0.000	80	493	100	86	68	Error	0	86	0	68	2712	11683	0.000	2.031	0	0	0
3	1	19	"hsa-miR-4532"	"168844"	13700	8700	100	36	36	5	13	35	35	35	6	17	13	2	0	884	1076	1011	93	64	64	69	27	39	60	57	0	0.001	0.001	0.009	0.017	10.072	0.000	0.000	80	462	100	821	1013	-9.679	1	820	1	1012	2861	86045	0.167	37.296	0	0	0
3	2	19	"hsa-miR-4528"	"168975"	13880	8710	100	36	35	6	17	35	35	35	6	17	15	0	0	62	62	16	25	55	55	56	17	30	21	7	0	0.143	0.000	0.444	0.405	3.150	0.016	0.002	80	442	100	8	7	-2.807	1	7	0	7	2801	4982	0.000	0.353	0	0	0
3	3	19	"hsa-miR-2682-3p"	"168570"	14070	8720	100	35	35	7	20	35	35	35	6	17	18	6	0	70	79	37	46	55	55	56	17	30	48	27	0	0.000	0.000	0.335	0.273	4.576	-0.001	0.000	80	436	100	15	24	Error	0	15	0	24	2809	6285	0.000	1.353	0	0	0
3	4	19	"hsa-miR-3129-3p"	"168649"	14240	8720	100	35	35	7	20	35	35	35	6	17	20	5	0	52	53	13	24	53	53	55	16	29	10	1	0	0.000	0.000	0.553	0.639	3.636	-0.034	0.005	80	448	100	-1	0	Error	0	-1	0	0	2823	4274	0.000	-0.125	0	0	0
3	5	19	"hsa-miR-3618"	"168786"	14420	8720	100	35	34	6	17	35	35	35	6	17	11	1	0	62	65	21	32	53	53	55	16	29	35	15	0	0.000	-0.083	0.364	0.280	3.042	-0.008	0.000	80	460	100	9	11	Error	0	9	-1	12	2750	5206	-0.167	0.625	0	0	0
3	6	19	"hsa-miR-3972"	"169074"	14610	8710	100	34	34	6	17	34	34	35	6	17	12	3	0	89	96	44	45	52	52	54	16	29	67	51	0	0.000	0.000	0.094	0.164	4.574	-0.009	0.002	80	463	100	37	44	Error	0	37	0	44	2729	7703	-0.167	2.625	0	0	0
3	7	19	"hsa-miR-4783-3p"	"169106"	14790	8700	100	35	35	6	17	34	34	34	6	17	22	2	0	71	73	26	35	51	51	54	15	27	56	30	0	0.050	0.045	0.224	0.226	3.632	-0.036	0.013	80	449	100	21	23	-4.322	1	20	1	22	2814	5835	0.167	1.267	0	0	0
3	8	19	"hsa-miR-4639-5p"	"169071"	14980	8690	100	34	34	6	17	34	34	34	6	17	15	3	0	59	63	18	28	52	52	54	15	27	32	10	0	0.000	0.000	0.417	0.369	3.421	-0.013	0.001	80	468	100	7	11	Error	0	7	0	11	2725	5007	0.000	0.600	0	0	0
3	9	19	"hsa-miR-4637"	"168984"	15160	8700	100	34	35	6	17	34	34	34	6	17	12	6	0	55	57	16	28	52	52	54	15	27	22	7	0	0.000	0.200	0.323	0.363	3.554	-0.010	0.001	80	451	100	3	6	Error	0	3	1	5	2763	4524	0.167	0.200	0	0	0
3	10	19	"hsa-miR-4733-3p"	"169265"	15340	8710	100	33	34	6	17	34	34	34	6	17	12	0	0	89	91	33	36	52	52	54	15	27	73	60	0	-0.027	0.000	0.143	0.139	4.106	-0.025	0.011	80	440	100	36	39	Error	-1	37	0	39	2687	7309	0.000	2.467	0	0	0
3	11	19	"hsa-miR-4790-3p"	"169099"	15510	8700	100	35	34	6	17	35	35	35	7	20	10	0	0	53	55	15	27	52	52	54	16	29	17	5	0	0.000	-0.333	0.500	0.491	2.660	-0.045	0.007	80	430	100	1	2	Error	0	1	-1	3	2724	4369	-0.143	0.063	0	0	0
3	12	19	"hsa-miR-5047"	"169201"	15690	8700	100	35	34	6	17	34	34	35	6	17	12	3	0	56	57	16	28	53	53	54	16	29	20	2	0	0.333	0.000	0.467	0.349	3.223	-0.067	0.024	80	426	100	4	4	-1.585	1	3	0	4	2756	4550	-0.167	0.188	0	0	0
3	13	19	"hsa-miR-382-3p"	"169132"	15870	8700	100	35	35	6	17	35	35	35	6	17	6	1	0	70	78	30	38	55	55	58	20	34	46	25	0	0.000	0.000	0.200	0.191	3.673	-0.037	0.016	80	442	100	15	23	Error	0	15	0	23	2787	6250	0.000	1.000	0	0	0
3	14	19	"hsa-miR-5687"	"169122"	16050	8700	100	35	34	5	14	35	35	34	7	20	5	0	0	61	63	21	33	59	59	62	21	33	17	7	0	0.000	-0.250	0.300	0.338	3.295	-0.037	0.014	80	452	100	2	3	Error	0	2	-1	4	2721	5041	0.000	0.048	0	0	0
3	15	19	"hsa-miR-3064-5p"	"169227"	16240	8710	100	35	34	7	20	35	35	34	6	17	11	1	0	74	84	44	52	65	65	69	24	34	33	17	0	0.000	-0.053	0.313	0.266	3.598	-0.022	0.009	80	452	100	9	18	Error	0	9	-1	19	2733	6756	0.000	0.625	0	0	0
3	16	19	"hsa-miR-4692"	"169289"	16420	8710	100	33	33	7	21	35	35	35	7	20	7	2	0	64	66	22	33	72	72	74	24	32	5	2	0	0.250	0.333	0.265	0.301	3.326	-0.016	0.003	80	442	100	-10	-8	-2.000	-2	-8	-2	-6	2657	5249	-0.286	-0.333	0	0	0
3	17	19	"hsa-miR-4503"	"169308"	16600	8710	100	35	34	6	17	35	35	35	7	20	10	0	0	117	117	59	50	75	75	78	25	32	53	43	0	0.000	-0.024	0.112	0.103	3.610	-0.003	0.000	80	430	100	42	41	Error	0	42	-1	42	2739	9340	-0.143	1.560	0	0	0
3	18	19	"hsa-miR-4290"	"169282"	16770	8700	100	35	35	6	17	34	34	34	7	20	17	2	0	2061	1464	1110	75	78	78	80	26	32	71	66	0	0.001	0.001	0.004	0.011	10.806	0.000	0.000	80	440	100	1984	1387	Error	1	1983	1	1386	2833	117152	0.143	53.231	0	0	0
3	19	19	"hsa-miR-4445-3p"	"169172"	16960	8710	100	34	34	6	17	34	34	34	7	20	17	0	0	66	69	22	31	77	77	79	26	32	3	2	0	0.000	0.000	0.318	0.264	5.051	-0.022	0.006	80	461	100	-11	-8	Error	0	-11	0	-8	2749	5536	0.000	-0.385	0	0	0
3	20	19	"hsa-miR-4518"	"169199"	17140	8710	100	35	34	6	17	34	34	34	6	17	13	2	0	88	100	40	40	72	72	77	25	32	45	33	0	0.063	0.000	0.150	0.183	4.451	-0.001	0.000	80	451	100	17	28	-4.000	1	16	0	28	2733	8003	0.000	0.920	0	0	0
3	21	19	"hsa-miR-642b-5p"	"169034"	17320	8720	100	34	34	7	20	34	34	34	6	17	25	3	0	4636	3317	2088	62	75	75	78	26	33	82	81	0	0.000	0.000	0.001	0.003	7.139	0.000	0.001	80	446	100	4561	3242	Error	0	4561	0	3242	2747	265329	0.000	124.577	0	0	0
3	22	19	"hsa-miR-5590-3p"	"169173"	17500	8710	100	34	34	6	17	34	34	34	6	17	18	1	0	75	75	22	29	80	80	84	33	39	5	0	0	0.000	0.000	0.400	0.356	3.656	0.005	0.064	80	474	100	-5	-5	Error	0	-5	0	-5	2743	6016	0.000	-0.273	0	0	0
3	1	20	"Hy3"	"13138"	13700	8890	100	34	34	5	14	35	35	35	6	17	7	2	0	98	799	1043	130	54	54	56	17	30	61	52	0	-0.023	-0.001	0.067	0.040	14.975	0.000	0.000	80	516	100	43	744	Error	-1	44	-1	745	2754	63921	-0.167	43.706	0	0	0
3	2	20	"hsa-miR-4766-3p"	"169231"	13890	8890	100	35	34	5	14	35	35	35	6	17	8	1	0	56	58	15	25	54	54	54	15	27	23	1	0	0.000	-0.250	0.267	0.327	2.323	-0.028	0.004	80	474	100	2	3	Error	0	2	-1	4	2736	4620	-0.167	0.267	0	0	0
3	3	20	"hsa-miR-4676-3p"	"169315"	14070	8890	100	34	34	5	14	35	35	35	6	17	6	0	0	54	55	15	27	52	52	54	15	27	15	5	0	-0.500	-0.333	0.538	0.447	3.558	-0.049	0.012	80	471	100	1	2	Error	-1	2	-1	3	2705	4365	-0.167	0.067	0	0	0
3	4	20	"hsa-miR-520b/hsa-miR-520c-3p"	"169005"	14270	8900	100	34	34	7	20	35	35	35	6	17	12	2	0	65	70	21	30	51	51	53	15	28	48	28	0	-0.071	-0.053	0.462	0.399	3.929	0.002	0.000	80	473	100	13	18	Error	-1	14	-1	19	2744	5569	-0.167	1.133	0	0	0
3	5	20	""	"168580"	14440	8900	100	34	35	6	17	35	35	35	6	17	17	1	0	67	76	30	39	52	52	53	15	28	47	33	0	-0.067	0.000	0.207	0.252	3.324	-0.012	0.001	80	462	100	14	24	Error	-1	15	0	24	2789	6115	0.000	1.533	0	0	0
3	6	20	""	"169246"	14630	8900	100	34	34	5	14	35	35	35	6	17	10	2	0	61	64	19	29	51	51	52	15	28	40	15	0	-0.100	-0.077	0.247	0.242	3.393	-0.020	0.003	80	473	100	9	12	Error	-1	10	-1	13	2755	5140	-0.167	0.800	0	0	0
3	7	20	""	"169291"	14800	8900	100	34	34	6	17	34	34	34	6	17	18	2	0	58	58	19	32	50	50	53	15	28	30	12	0	0.000	0.000	0.536	0.467	4.498	0.007	0.000	80	471	100	8	8	Error	0	8	0	8	2750	4644	0.000	0.333	0	0	0
3	8	20	""	"168888"	14980	8900	100	34	34	6	17	34	34	34	6	17	16	3	0	147	136	57	41	50	50	53	16	30	82	77	0	0.000	0.000	0.063	0.063	3.983	0.001	0.000	80	478	100	97	86	Error	0	97	0	86	2722	10887	0.000	5.188	0	0	0
3	9	20	"hsa-miRPlus-A1086"	"169416"	15150	8900	100	35	34	6	17	34	34	34	6	17	13	1	0	60	63	22	34	51	51	53	15	28	41	18	0	0.111	0.000	0.262	0.311	3.764	-0.053	0.017	80	471	100	10	12	-3.170	1	9	0	12	2707	5044	0.000	0.667	0	0	0
3	10	20	""	"168913"	15330	8900	100	34	34	6	17	34	34	34	6	17	15	2	0	63	69	29	42	51	51	53	15	28	45	27	0	0.000	0.000	0.217	0.245	3.254	-0.025	0.006	80	474	100	12	18	Error	0	12	0	18	2728	5544	0.000	1.067	0	0	0
3	11	20	""	"169060"	15510	8890	100	34	34	7	20	35	35	35	6	17	17	3	0	1477	1163	965	82	52	52	53	15	28	81	76	0	-0.001	-0.001	0.007	0.013	9.505	0.000	0.000	80	474	100	1424	1110	Error	-1	1425	-1	1111	2757	93012	-0.167	74.000	0	0	0
3	12	20	""	"169051"	15690	8900	100	34	35	7	20	34	34	34	7	20	15	2	0	103	119	66	55	51	51	53	15	28	63	58	0	0.000	0.015	0.113	0.135	4.101	-0.005	0.001	80	482	100	52	69	Error	0	52	1	68	2787	9515	0.143	4.400	0	0	0
3	13	20	""	"168604"	15870	8890	100	33	34	7	20	35	35	35	7	20	6	1	0	60	62	21	33	50	50	53	16	30	36	16	0	-0.200	-0.083	0.286	0.307	3.672	-0.027	0.004	80	484	100	8	11	Error	-2	10	-1	12	2722	4998	-0.143	0.563	0	0	0
3	14	20	"Empty"	"0"	16060	8890	100	35	34	6	17	34	34	34	6	17	17	1	0	53	55	16	29	53	53	56	17	30	15	5	0	100000.000	0.000	0.333	0.407	3.170	-0.042	0.007	80	484	100	1	2	16.610	1	0	0	2	2753	4430	0.000	-0.059	0	0	0
3	15	20	"Empty"	"0"	16240	8890	100	33	34	6	17	34	34	34	7	20	15	0	0	62	63	23	36	55	55	58	19	32	32	10	0	-0.143	0.000	0.382	0.320	3.294	-0.037	0.012	80	464	100	6	8	Error	-1	7	0	8	2693	5024	0.000	0.263	0	0	0
3	16	20	"Empty"	"0"	16420	8890	100	34	34	6	17	35	35	35	7	20	10	0	0	65	65	19	29	64	64	66	22	33	15	3	0	-1.000	-1.000	0.646	0.614	3.944	-0.028	0.007	80	464	100	0	0	Error	-1	1	-1	1	2750	5232	-0.143	-0.045	0	0	0
3	17	20	"Empty"	"0"	16600	8890	100	35	34	6	17	35	35	35	7	20	10	0	0	81	81	23	28	68	68	72	24	33	28	7	0	0.000	-0.077	0.222	0.253	3.265	-0.006	0.000	80	464	100	13	12	Error	0	13	-1	13	2746	6517	-0.143	0.375	0	0	0
3	18	20	"Empty"	"0"	16780	8890	100	34	34	7	20	35	35	35	7	20	15	3	0	66	70	24	34	70	70	72	23	31	15	3	0	0.250	100000.000	0.410	0.484	4.267	-0.044	0.019	80	474	100	-5	-1	-2.000	-1	-4	-1	0	2750	5582	-0.143	-0.087	0	0	0
3	19	20	"Empty"	"0"	16960	8890	100	35	35	7	20	34	34	34	7	20	16	2	0	65	69	21	30	66	66	68	22	32	18	6	0	-1.000	0.333	0.444	0.452	3.667	-0.021	0.004	80	464	100	0	4	Error	1	-1	1	3	2777	5552	0.143	0.045	0	0	0
3	20	20	"Empty"	"0"	17140	8890	100	35	34	6	17	34	34	34	7	20	15	1	0	68	69	16	23	68	68	71	23	32	6	1	0	100000.000	0.000	0.500	0.450	3.368	-0.039	0.014	80	452	100	1	1	16.610	1	0	0	1	2758	5495	0.000	-0.087	0	0	0
3	21	20	"Hy3"	"13138"	17310	8890	100	33	33	6	18	34	34	34	6	17	8	1	0	807	1308	1306	99	71	71	74	23	31	72	66	0	-0.001	-0.001	0.003	0.010	12.977	0.000	0.005	80	440	100	735	1236	Error	-1	736	-1	1237	2640	104642	-0.167	53.652	0	0	0
3	22	20	"Hy3"	"13138"	17490	8890	100	34	35	6	17	33	33	34	6	17	21	6	0	568	755	670	88	77	77	80	24	30	71	67	0	0.002	0.003	0.006	0.017	13.931	0.000	0.001	80	496	100	492	680	-8.940	1	491	2	678	2789	60379	0.167	28.125	0	0	0
4	1	1	"Hy3"	"13138"	4680	9790	100	33	34	7	20	34	34	34	6	17	20	1	0	225	948	1119	118	71	71	73	21	28	62	53	0	-0.006	0.000	0.012	0.029	15.272	0.000	0.001	80	514	100	153	877	Error	-1	154	0	877	2709	75814	0.000	41.667	0	0	0
4	2	1	""	"28161"	4860	9790	100	34	34	6	17	33	33	34	6	17	17	1	0	67	69	24	34	72	72	74	22	29	18	3	0	-0.200	-0.333	0.278	0.308	3.131	-0.049	0.029	80	482	100	-4	-2	Error	1	-5	1	-3	2701	5512	0.000	-0.227	0	0	0
4	3	1	"hsa-miR-380-5p"	"13170"	5040	9790	100	35	34	6	17	33	33	34	6	17	22	5	0	58	60	18	30	72	72	76	45	59	0	0	0	-0.143	-0.083	0.343	0.363	3.003	-0.012	0.003	80	474	100	-12	-11	Error	2	-14	1	-12	2753	4795	0.000	-0.356	0	0	0
4	4	1	""	"42958"	5220	9800	100	34	34	6	17	34	34	34	6	17	12	1	0	269	307	240	78	71	71	75	26	34	61	55	0	0.000	0.000	0.026	0.041	9.406	0.001	0.000	80	464	100	198	236	Error	0	198	0	236	2680	24562	0.000	8.923	0	0	0
4	5	1	"hsa-miR-320b"	"46324"	5400	9790	100	34	35	6	17	34	34	34	6	17	17	2	0	86	114	64	56	72	72	75	22	29	45	33	0	0.000	0.024	0.200	0.179	4.899	-0.009	0.003	80	474	100	14	43	Error	0	14	1	42	2766	9124	0.167	1.773	0	0	0
4	6	1	""	"17433"	5580	9800	100	34	34	7	20	34	34	34	6	17	15	3	0	84	89	35	39	75	75	76	20	26	35	18	0	0.000	0.000	0.180	0.201	3.337	-0.020	0.006	80	464	100	9	14	Error	0	9	0	14	2681	7091	0.000	0.650	0	0	0
4	7	1	""	"11202"	5760	9790	100	33	34	6	17	34	34	34	6	17	15	2	0	97	98	35	35	75	75	76	21	27	51	27	0	-0.045	0.000	0.244	0.210	3.552	0.011	0.002	80	474	100	21	23	Error	-1	22	0	23	2686	7807	0.000	1.048	0	0	0
4	8	1	""	"42939"	5940	9800	100	33	33	6	18	34	34	34	6	17	12	0	0	709	567	364	64	74	74	76	22	28	80	72	0	-0.002	-0.002	0.010	0.019	8.595	0.002	0.006	80	464	100	634	492	Error	-1	635	-1	493	2678	45382	-0.167	22.318	0	0	0
4	9	1	"hsa-miR-152-3p"	"17676"	6130	9800	100	33	34	6	17	34	34	34	6	17	12	2	0	140	137	77	56	73	73	74	21	28	53	53	0	-0.015	0.000	0.065	0.091	5.394	0.008	0.004	80	474	100	66	64	Error	-1	67	0	64	2738	10934	0.000	3.000	0	0	0
4	10	1	"hsa-miR-650"	"17593"	6310	9790	100	35	35	6	17	34	34	35	6	17	20	3	0	66	67	19	28	72	72	74	20	27	10	1	0	-0.167	-0.200	0.319	0.354	2.616	0.000	0.000	80	491	100	-5	-4	Error	1	-6	1	-5	2802	5389	0.000	-0.350	0	0	0
4	11	1	"hsa-miR-27a-3p"	"46483"	6490	9790	100	35	35	7	20	34	34	34	6	17	18	6	0	131	217	163	75	71	71	73	21	28	61	52	0	0.017	0.007	0.095	0.083	5.440	-0.005	0.007	80	470	100	61	147	-5.907	1	60	1	146	2771	17383	0.167	6.857	0	0	0
4	12	1	"hsa-let-7g-5p"	"46438"	6660	9790	100	34	34	6	17	34	34	34	6	17	13	2	0	101	373	362	97	68	68	70	21	30	55	47	0	0.000	0.000	0.045	0.045	8.722	-0.001	0.001	80	472	100	33	305	Error	0	33	0	305	2694	29803	0.000	14.429	0	0	0
4	13	1	"hsa-miR-490-3p"	"42703"	6850	9790	100	35	34	6	17	34	34	35	6	17	10	2	0	318	295	223	75	65	65	67	20	29	62	58	0	0.004	0.000	0.034	0.041	6.859	-0.001	0.001	80	481	100	254	230	-7.983	1	253	0	230	2747	23607	-0.167	11.400	0	0	0
4	14	1	""	"28054"	7020	9790	100	35	36	6	16	34	34	35	6	17	22	3	0	73	75	25	33	64	64	66	20	30	33	8	0	0.111	0.182	0.382	0.311	2.999	-0.012	0.001	80	470	100	10	13	-3.170	1	9	2	11	2853	5973	0.167	0.450	0	0	0
4	15	1	""	"14302"	7200	9800	100	35	34	5	14	35	35	35	6	17	7	0	0	90	89	32	35	67	67	67	20	29	51	30	0	0.000	-0.045	0.098	0.140	4.230	-0.012	0.002	80	484	100	23	21	Error	0	23	-1	22	2754	7134	-0.167	1.100	0	0	0
4	16	1	"hsa-miR-627-5p"	"17625"	7390	9800	100	35	35	7	20	35	35	35	6	17	11	3	0	71	92	47	51	65	65	66	18	27	40	35	0	0.000	0.000	0.200	0.213	4.143	0.004	0.000	80	474	100	6	27	Error	0	6	0	27	2791	7341	0.000	1.444	0	0	0
4	17	1	"hsa-miR-744-5p"	"27568"	7570	9790	100	33	34	6	17	35	35	35	6	17	10	1	0	80	96	52	54	61	61	63	18	28	50	35	0	-0.105	-0.029	0.156	0.165	4.358	-0.003	0.000	80	472	100	17	34	Error	-2	19	-1	35	2701	7667	-0.167	1.833	0	0	0
4	18	1	"hsa-miR-593-5p"	"42478"	7740	9790	100	35	35	6	17	34	34	35	6	17	15	5	0	60	61	18	29	61	61	63	18	28	15	2	0	-1.000	100000.000	0.400	0.368	3.486	-0.008	0.000	80	462	100	0	1	Error	1	-1	1	0	2828	4859	0.000	-0.111	0	0	0
4	19	1	"hsa-miR-323a-5p"	"42457"	7920	9790	100	37	36	6	16	34	34	34	6	17	17	5	0	61	63	20	31	57	57	60	19	31	22	10	0	0.750	0.333	0.333	0.421	3.035	-0.006	0.000	80	484	100	7	8	-0.415	3	4	2	6	2910	5048	0.333	0.158	0	0	0
4	20	1	"ebv-miR-BART3-3p"	"17589"	8110	9790	100	36	36	5	13	35	35	35	6	17	11	2	0	57	60	15	25	53	53	56	19	33	22	2	0	0.250	0.143	0.500	0.494	3.098	-0.024	0.008	80	484	100	5	8	-2.000	1	4	1	7	2858	4806	0.167	0.211	0	0	0
4	21	1	"hsa-miR-638"	"42832"	8290	9790	100	36	36	5	13	35	35	35	6	17	10	0	0	82	157	126	80	54	54	56	18	32	57	43	0	0.036	0.010	0.127	0.073	6.624	0.000	0.000	80	483	100	29	104	-4.807	1	28	1	103	2862	12540	0.167	5.611	0	0	0
4	22	1	"Hy3"	"13138"	8470	9800	100	36	35	6	17	35	35	36	6	16	13	1	0	311	1197	1401	117	58	58	60	17	28	58	57	0	0.004	0.000	0.015	0.027	17.066	0.000	0.000	80	506	100	254	1139	-7.983	1	253	0	1139	2822	95784	-0.167	66.882	0	0	0
4	1	2	""	"42712"	4680	9990	100	33	33	6	18	34	34	34	6	17	11	0	0	60	63	21	33	72	72	73	21	28	8	2	0	0.083	0.111	0.329	0.287	3.403	0.014	0.002	80	482	100	-13	-10	-3.585	-1	-12	-1	-9	2633	5023	-0.167	-0.476	0	0	0
4	2	2	"spike_control_v2_40"	"29001"	4860	9990	100	33	34	6	17	34	34	34	6	17	12	1	0	105	159	101	63	73	73	74	22	29	61	48	0	-0.031	0.000	0.132	0.127	4.688	-0.002	0.001	80	450	100	31	86	Error	-1	32	0	86	2714	12697	0.000	3.864	0	0	0
4	3	2	""	"42748"	5040	9980	100	34	34	6	17	33	33	34	6	17	16	3	0	69	69	22	31	72	72	74	22	29	12	3	0	-0.333	-0.333	0.500	0.416	3.044	-0.069	0.047	80	452	100	-2	-2	Error	1	-3	1	-3	2706	5540	0.000	-0.227	0	0	0
4	4	2	""	"42807"	5220	9980	100	34	34	6	17	34	34	34	6	17	17	2	0	69	71	20	28	73	73	75	22	29	13	1	0	0.000	0.000	0.382	0.358	2.712	-0.015	0.002	80	450	100	-4	-2	Error	0	-4	0	-2	2740	5690	0.000	-0.182	0	0	0
4	5	2	"hsa-miR-1224-5p"	"46462"	5400	9980	100	34	34	6	17	34	34	34	6	17	17	0	0	74	74	26	35	72	72	74	21	28	21	7	0	0.000	0.000	0.263	0.314	3.418	-0.024	0.007	80	468	100	2	2	Error	0	2	0	2	2685	5957	0.000	0.000	0	0	0
4	6	2	"hsa-miR-1178-3p"	"46822"	5580	9980	100	34	34	7	20	34	34	34	6	17	16	6	0	76	76	19	25	75	75	75	21	28	11	2	0	0.000	0.000	0.366	0.333	2.211	-0.003	0.000	80	442	100	1	1	Error	0	1	0	1	2736	6062	0.000	0.048	0	0	0
4	7	2	"hsa-miR-758-3p"	"28759"	5760	9980	100	34	34	6	17	34	34	34	6	17	15	2	0	69	70	22	31	73	73	75	20	26	13	2	0	0.000	0.000	0.250	0.275	3.141	-0.036	0.014	80	487	100	-4	-3	Error	0	-4	0	-3	2702	5579	0.000	-0.250	0	0	0
4	8	2	""	"17527"	5970	9970	100	33	34	6	17	34	34	34	6	17	20	1	0	80	81	26	32	73	73	74	21	28	28	10	0	-0.143	0.000	0.320	0.315	3.777	-0.005	0.000	80	451	100	6	8	Error	-1	7	0	8	2720	6465	0.000	0.333	0	0	0
4	9	2	"hsa-miR-181c-5p"	"42496"	6130	9980	100	33	33	6	18	33	33	34	6	17	13	2	0	87	87	26	29	71	71	73	20	27	43	18	0	0.000	0.000	0.364	0.295	3.696	-0.056	0.034	80	446	100	16	16	Error	0	16	0	16	2662	6958	-0.167	0.700	0	0	0
4	10	2	"hsa-miR-146b-5p"	"10306"	6330	10000	100	34	35	7	20	34	34	34	6	17	18	8	0	899	829	740	89	65	65	67	20	29	61	58	0	0.000	0.001	0.012	0.023	12.115	0.001	0.002	80	456	100	834	765	Error	0	834	1	764	2781	66336	0.167	38.100	0	0	0
4	11	2	""	"46982"	6490	9990	100	33	34	6	17	35	35	34	6	17	11	1	0	64	66	19	28	61	61	63	20	31	20	3	0	-0.667	-0.200	0.423	0.447	4.158	-0.068	0.036	80	413	100	1	4	Error	-2	3	-1	5	2695	5312	0.000	0.150	0	0	0
4	12	2	""	"46538"	6660	9980	100	34	34	6	17	34	34	34	6	17	10	3	0	91	1008	1222	121	58	58	61	19	31	57	48	0	0.000	0.000	0.006	0.013	10.989	0.000	0.001	80	440	100	33	950	Error	0	33	0	950	2709	80603	0.000	49.842	0	0	0
4	13	2	"hsa-miR-20b-3p"	"17882"	6840	9990	100	34	34	6	17	34	34	34	6	17	12	1	0	74	87	42	48	54	54	56	15	26	50	46	0	0.000	0.000	0.149	0.166	4.401	-0.008	0.001	80	451	100	20	33	Error	0	20	0	33	2728	6959	0.000	2.067	0	0	0
4	14	2	""	"42765"	7020	9990	100	35	35	6	17	34	34	34	6	17	15	3	0	71	72	23	31	53	53	55	16	29	51	27	0	0.056	0.053	0.227	0.252	2.674	-0.017	0.002	80	460	100	19	20	-4.170	1	18	1	19	2781	5753	0.167	1.063	0	0	0
4	15	2	""	"46921"	7200	9990	100	33	34	6	17	34	34	34	6	17	21	2	0	82	1539	1990	129	52	52	56	17	30	57	47	0	-0.033	0.000	0.033	0.031	19.353	0.000	0.000	80	440	100	29	1487	Error	-1	30	0	1487	2740	123131	0.000	87.235	0	0	0
4	16	2	"hsa-miR-612"	"27551"	7370	9980	100	35	35	5	14	34	34	34	6	17	13	2	0	66	71	23	32	54	54	56	16	28	40	28	0	0.083	0.059	0.269	0.234	2.825	-0.001	0.000	80	480	100	13	18	-3.585	1	12	1	17	2794	5707	0.167	0.938	0	0	0
4	17	2	""	"42481"	7590	9990	100	34	34	6	17	35	35	35	6	17	7	3	0	63	64	20	31	55	55	56	15	26	30	15	0	-0.125	-0.111	0.350	0.350	3.116	0.026	0.005	80	435	100	7	8	Error	-1	8	-1	9	2737	5102	-0.167	0.533	0	0	0
4	18	2	""	"42864"	7740	9980	100	34	34	6	17	35	35	35	6	17	7	1	0	134	121	65	53	54	54	55	16	29	61	55	0	-0.013	-0.015	0.143	0.146	5.582	0.003	0.000	80	403	100	79	66	Error	-1	80	-1	67	2682	9644	-0.167	4.125	0	0	0
4	19	2	"hsa-miR-593-3p"	"42504"	7920	9980	100	35	36	6	16	35	35	35	6	17	18	1	0	73	82	39	47	54	54	56	16	28	55	37	0	0.000	0.036	0.117	0.143	4.540	0.007	0.001	80	453	100	19	29	Error	0	19	1	28	2858	6548	0.167	1.625	0	0	0
4	20	2	"ebv-miR-BART15"	"42897"	8100	9980	100	35	35	6	17	35	35	36	6	16	11	3	0	60	67	26	38	54	54	57	20	35	30	16	0	0.000	0.000	0.333	0.333	3.873	0.018	0.003	80	452	100	6	13	Error	0	6	0	13	2831	5388	-0.167	0.500	0	0	0
4	21	2	"hsa-miR-16-2-3p"	"42874"	8280	9990	100	37	37	5	13	35	35	36	6	16	15	3	0	76	82	34	41	53	53	54	16	29	56	41	0	0.087	0.069	0.163	0.169	3.532	0.017	0.005	80	461	100	25	31	-3.524	2	23	2	29	2933	6566	0.167	1.750	0	0	0
4	22	2	""	"42742"	8470	9990	100	36	37	6	16	35	35	35	6	17	20	2	0	82	81	32	39	53	53	55	14	25	57	50	0	0.034	0.071	0.218	0.252	3.437	0.002	0.000	80	484	100	30	30	-4.858	1	29	2	28	2927	6441	0.333	1.857	0	0	0
4	1	3	"hsa-miR-571"	"17490"	4670	10170	100	34	34	7	20	34	34	34	7	20	13	1	0	74	76	21	27	72	72	73	21	28	21	5	0	0.000	0.000	0.333	0.377	4.606	-0.044	0.016	80	484	100	2	4	Error	0	2	0	4	2710	6115	0.000	0.143	0	0	0
4	2	3	"hsa-miR-1207-5p"	"46565"	4850	10170	100	34	34	7	20	34	34	34	6	17	21	6	0	66	65	19	29	73	73	73	22	30	5	0	0	0.000	0.000	0.387	0.416	2.841	-0.025	0.006	80	442	100	-7	-8	Error	0	-7	0	-8	2736	5188	0.000	-0.364	0	0	0
4	3	3	"spike_control_v2_37"	"28684"	5030	10170	100	34	34	7	20	34	34	34	6	17	13	6	0	181	507	481	94	71	71	73	21	28	58	55	0	0.000	0.000	0.039	0.038	9.586	0.001	0.003	80	462	100	110	436	Error	0	110	0	436	2726	40557	0.000	20.667	0	0	0
4	4	3	"hsa-miR-649"	"15619"	5220	10180	100	33	33	6	18	34	34	34	6	17	13	2	0	60	64	20	31	71	71	73	22	30	8	1	0	0.091	0.143	0.250	0.290	3.550	-0.005	0.000	80	460	100	-12	-8	-3.459	-1	-11	-1	-7	2667	5082	-0.167	-0.409	0	0	0
4	5	3	"hsa-miR-136-5p"	"10943"	5400	10190	100	35	35	6	17	34	34	34	6	17	22	1	0	82	85	30	35	72	72	73	22	30	38	16	0	0.100	0.077	0.204	0.206	3.338	-0.043	0.028	80	446	100	11	14	-3.322	1	10	1	13	2766	6810	0.167	0.545	0	0	0
4	6	3	""	"42706"	5580	10170	100	33	33	6	18	34	34	34	6	17	10	2	0	510	645	590	91	72	72	72	21	29	58	55	0	-0.002	-0.002	0.011	0.028	11.108	0.000	0.001	80	462	100	437	572	Error	-1	438	-1	573	2678	51584	-0.167	27.286	0	0	0
4	7	3	"hsa-miR-183-5p"	"10977"	5770	10180	100	35	34	6	17	34	34	34	6	17	12	2	0	117	143	78	54	71	71	73	20	27	62	50	0	0.022	0.000	0.066	0.076	4.362	-0.002	0.000	80	449	100	47	72	-5.524	1	46	0	72	2708	11421	0.000	3.500	0	0	0
4	8	3	"hsa-let-7a-2-3p"	"42530"	5940	10180	100	34	34	6	17	34	34	34	6	17	17	2	0	384	314	199	63	71	71	73	21	28	67	67	0	0.000	0.000	0.025	0.028	3.769	-0.002	0.001	80	448	100	313	243	Error	0	313	0	243	2740	25095	0.000	11.476	0	0	0
4	9	3	""	"42569"	6120	10180	100	34	33	6	18	34	34	34	6	17	8	1	0	67	67	20	29	63	63	67	21	31	25	2	0	0.000	-0.250	0.333	0.315	3.025	-0.029	0.008	80	451	100	4	3	Error	0	4	-1	4	2671	5392	-0.167	0.000	0	0	0
4	10	3	""	"46639"	6300	10180	100	34	34	5	14	34	34	34	6	17	13	2	0	646	528	422	79	56	56	58	19	32	66	65	0	0.000	0.000	0.013	0.022	8.616	0.001	0.003	80	422	100	590	472	Error	0	590	0	472	2733	42221	0.000	24.737	0	0	0
4	11	3	"hsa-miR-196a-5p"	"10990"	6470	10170	100	33	33	7	21	34	34	34	6	17	11	2	0	70	77	31	40	53	53	53	17	32	48	31	0	-0.059	-0.042	0.348	0.304	4.199	-0.035	0.014	80	448	100	16	23	Error	-1	17	-1	24	2603	6160	-0.167	1.412	0	0	0
4	12	3	"hsa-miR-487b-3p"	"14285"	6660	10170	100	34	34	5	14	34	34	34	6	17	12	0	0	137	201	210	104	55	55	56	15	26	61	55	0	0.000	0.000	0.100	0.085	6.793	0.001	0.000	80	478	100	82	146	Error	0	82	0	146	2724	16091	0.000	9.667	0	0	0
4	13	3	"hsa-miR-380-3p"	"27546"	6840	10170	100	35	35	6	17	34	34	34	6	17	17	1	0	60	61	17	27	54	54	55	15	27	30	10	0	0.167	0.143	0.467	0.444	2.620	-0.004	0.000	80	464	100	7	8	-2.585	1	6	1	7	2763	4862	0.167	0.400	0	0	0
4	14	3	"hsa-miR-101-3p"	"31026"	7020	10180	100	34	34	6	17	34	34	35	6	17	15	3	0	2971	2143	1502	70	52	52	53	14	26	82	77	0	0.000	0.000	0.005	0.008	13.454	-0.001	0.014	80	452	100	2919	2091	Error	0	2919	0	2091	2708	171428	-0.167	149.286	0	0	0
4	15	3	"hsa-miR-29b-3p"	"11040"	7200	10180	100	34	34	6	17	34	34	34	6	17	10	0	0	231	261	193	73	52	52	54	15	27	67	62	0	0.000	0.000	0.041	0.047	6.148	-0.001	0.001	80	471	100	179	209	Error	0	179	0	209	2727	20863	0.000	13.800	0	0	0
4	16	3	"hsa-miR-517-5p"	"13130"	7400	10190	100	36	35	6	17	35	35	35	6	17	7	1	0	76	75	27	36	52	52	54	14	25	58	45	0	0.042	0.000	0.103	0.162	3.959	-0.011	0.001	80	447	100	25	23	-4.585	1	24	0	23	2771	6001	0.000	1.500	0	0	0
4	17	3	""	"46461"	7560	10160	100	35	35	5	14	35	35	35	6	17	8	1	0	60	64	22	34	52	52	54	14	25	42	16	0	0.000	0.000	0.318	0.315	4.400	-0.012	0.001	80	407	100	8	12	Error	0	8	0	12	2765	5088	0.000	0.714	0	0	0
4	18	3	"hsa-miR-506-3p"	"11138"	7730	10160	100	34	35	6	17	35	35	35	6	17	13	1	0	61	63	18	28	54	54	55	14	25	33	13	0	-0.143	0.000	0.348	0.371	2.681	-0.004	0.000	80	434	100	6	9	Error	-1	7	0	9	2817	5033	0.000	0.571	0	0	0
4	19	3	""	"46293"	7900	10170	100	36	35	5	14	35	35	36	6	16	12	1	0	56	61	19	31	53	53	55	15	27	30	20	0	0.333	0.000	0.400	0.376	4.850	-0.005	0.000	80	452	100	4	8	-1.585	1	3	0	8	2807	4902	-0.167	0.400	0	0	0
4	20	3	""	"28547"	8090	10170	100	36	35	6	17	35	35	36	6	16	16	0	0	71	93	51	54	54	54	56	17	30	48	38	0	0.059	0.000	0.110	0.165	5.355	0.007	0.001	80	463	100	18	39	-4.087	1	17	0	39	2801	7436	-0.167	2.176	0	0	0
4	21	3	""	"146101"	8270	10170	100	37	36	6	16	35	35	36	6	16	16	2	0	64	69	28	40	53	53	55	15	27	45	26	0	0.182	0.063	0.200	0.276	3.658	-0.003	0.000	80	442	100	13	17	-2.459	2	11	1	16	2915	5541	0.000	0.933	0	0	0
4	22	3	""	"145998"	8450	10170	100	35	35	6	17	35	35	36	6	16	11	2	0	76	128	95	74	52	52	55	14	25	52	48	0	0.000	0.000	0.152	0.166	5.533	-0.005	0.003	80	474	100	24	76	Error	0	24	0	76	2813	10207	-0.167	5.214	0	0	0
4	1	4	""	"146118"	4690	10370	100	34	34	6	17	34	34	34	7	20	10	1	0	81	89	35	39	70	70	71	21	29	42	22	0	0.000	0.000	0.220	0.214	3.567	0.012	0.003	80	478	100	11	19	Error	0	11	0	19	2725	7123	0.000	0.857	0	0	0
4	2	4	"hsv2-miR-H4-5p"	"146045"	4850	10360	100	33	33	6	18	34	34	34	7	20	12	0	0	65	66	18	27	72	72	73	20	27	5	1	0	0.143	0.167	0.491	0.444	3.890	-0.026	0.005	80	436	100	-8	-7	-2.807	-1	-7	-1	-6	2649	5275	-0.143	-0.350	0	0	0
4	3	4	""	"13146"	5030	10360	100	34	34	7	20	34	34	34	6	17	17	5	0	67	68	22	32	70	70	73	21	28	13	2	0	0.000	0.000	0.414	0.449	4.175	-0.027	0.007	80	452	100	-3	-2	Error	0	-3	0	-2	2720	5428	0.000	-0.238	0	0	0
4	4	4	""	"-1"	5210	10360	100	32	33	6	18	34	34	34	6	17	11	1	0	297	414	358	86	70	70	72	21	29	61	55	0	-0.009	-0.003	0.017	0.033	7.873	-0.001	0.001	80	442	100	225	343	Error	-2	227	-1	344	2636	33094	-0.167	16.286	0	0	0
4	5	4	"hsa-miR-2054"	"145987"	5390	10360	100	35	34	7	20	35	35	34	6	17	16	3	0	64	67	21	31	70	70	71	21	29	16	2	0	0.000	0.333	0.333	0.378	3.745	-0.024	0.006	80	430	100	-6	-4	Error	0	-6	-1	-3	2759	5379	0.000	-0.190	0	0	0
4	6	4	"hsa-miR-767-5p"	"146111"	5570	10360	100	34	34	6	17	35	35	34	6	17	11	2	0	154	145	85	58	71	71	72	21	29	57	56	0	-0.012	-0.014	0.054	0.061	4.214	-0.006	0.003	80	452	100	82	73	Error	-1	83	-1	74	2726	11560	0.000	3.476	0	0	0
4	7	4	"hsa-miR-652-5p"	"145933"	5750	10360	100	33	34	6	17	34	34	34	7	20	11	1	0	82	84	28	33	67	67	68	21	30	40	21	0	-0.067	0.000	0.158	0.193	3.580	-0.037	0.020	80	442	100	14	17	Error	-1	15	0	17	2709	6756	0.000	0.762	0	0	0
4	8	4	"hsv1-miR-H3-3p"	"146058"	5930	10360	100	34	35	7	20	34	34	34	6	17	18	1	0	73	78	30	38	59	59	61	20	32	41	25	0	0.000	0.053	0.157	0.183	3.239	-0.004	0.000	80	451	100	14	20	Error	0	14	1	19	2777	6200	0.167	0.850	0	0	0
4	9	4	"SNORD110"	"145666"	6110	10360	100	35	35	7	20	35	35	34	6	17	15	5	0	269	244	192	78	54	54	56	16	28	60	58	0	0.000	0.000	0.041	0.065	8.786	0.003	0.004	80	461	100	215	190	Error	0	215	0	190	2801	19542	0.167	11.750	0	0	0
4	10	4	""	"146206"	6300	10360	100	33	34	7	20	34	34	34	6	17	18	6	0	79	85	41	48	52	52	54	16	29	55	42	0	-0.037	0.000	0.196	0.247	3.942	0.008	0.001	80	449	100	26	33	Error	-1	27	0	33	2743	6801	0.000	1.938	0	0	0
4	11	4	""	"146026"	6470	10370	100	34	35	7	20	34	34	34	6	17	21	5	0	62	66	23	34	52	52	54	23	42	27	10	0	0.000	0.071	0.500	0.434	3.128	-0.004	0.000	80	457	100	10	15	Error	0	10	1	14	2773	5269	0.167	0.522	0	0	0
4	12	4	"hsv1-miR-H5-3p"	"146098"	6670	10380	100	34	34	5	14	34	34	34	6	17	12	1	0	163	150	81	54	54	54	54	15	27	72	68	0	0.000	0.000	0.073	0.095	5.928	-0.002	0.001	80	440	100	109	96	Error	0	109	0	96	2744	11970	0.000	6.400	0	0	0
4	13	4	""	"146004"	6830	10390	100	35	35	6	17	34	34	34	6	17	16	1	0	72	89	47	52	53	53	54	15	27	52	46	0	0.053	0.028	0.162	0.165	3.503	0.005	0.001	80	425	100	20	37	-4.248	1	19	1	36	2774	7127	0.167	2.333	0	0	0
4	14	4	"hsa-miR-2115-3p"	"146161"	7020	10370	100	33	34	6	17	34	34	34	6	17	17	1	0	123	173	136	78	53	53	55	16	29	60	55	0	-0.014	0.000	0.067	0.106	5.692	-0.002	0.001	80	453	100	69	120	Error	-1	70	0	120	2717	13823	0.000	7.375	0	0	0
4	15	4	"hsa-miR-1912"	"146168"	7200	10370	100	36	36	7	19	34	34	34	6	17	22	5	0	66	70	22	31	52	52	55	16	29	45	21	0	0.143	0.111	0.412	0.337	3.300	-0.035	0.009	80	440	100	16	20	-2.807	2	14	2	18	2845	5562	0.333	0.938	0	0	0
4	16	4	""	"146133"	7370	10360	100	35	35	5	14	34	34	35	6	17	15	0	0	174	161	105	65	52	52	53	15	28	63	58	0	0.008	0.009	0.042	0.046	4.328	0.001	0.000	80	429	100	123	110	-6.931	1	122	1	109	2781	12850	0.000	7.200	0	0	0
4	17	4	"hsv1-miR-H7-3p"	"146090"	7550	10360	100	34	35	6	17	35	35	35	6	17	13	2	0	285	309	252	81	52	52	53	14	26	66	58	0	-0.004	0.000	0.015	0.040	9.089	0.001	0.000	80	480	100	232	257	Error	-1	233	0	257	2779	24686	0.000	18.286	0	0	0
4	18	4	"spike_control_v2_46"	"29837"	7740	10370	100	33	34	6	17	35	35	35	6	17	11	0	0	100	163	117	71	54	54	55	16	29	58	53	0	-0.043	-0.009	0.292	0.153	5.607	-0.002	0.001	80	478	100	44	108	Error	-2	46	-1	109	2728	13035	-0.167	6.750	0	0	0
4	19	4	""	"145870"	7920	10360	100	35	36	6	16	35	35	35	6	17	12	3	0	53	55	14	25	51	51	54	16	29	15	5	0	0.000	0.250	0.429	0.531	3.755	-0.034	0.004	80	463	100	2	5	Error	0	2	1	4	2851	4406	0.167	0.063	0	0	0
4	20	4	"hsa-miR-605-5p"	"145736"	8110	10360	100	36	37	6	16	35	35	35	6	17	16	6	0	121	114	49	42	52	52	54	15	27	75	70	0	0.014	0.032	0.069	0.094	3.888	0.012	0.006	80	451	100	70	64	-6.109	1	69	2	62	2944	9125	0.333	4.000	0	0	0
4	21	4	"hsa-miR-875-5p"	"145721"	8280	10360	100	34	35	6	17	35	35	35	6	17	12	0	0	57	58	14	24	53	53	54	15	27	16	3	0	-0.250	0.000	0.483	0.506	3.518	-0.041	0.007	80	440	100	3	5	Error	-1	4	0	5	2775	4662	0.000	0.267	0	0	0
4	22	4	"hsa-miR-92a-3p"	"145693"	8460	10360	100	34	35	6	17	35	35	36	6	16	11	6	0	123	133	80	60	52	52	55	16	29	62	60	0	-0.014	0.000	0.062	0.070	4.735	0.003	0.001	80	493	100	70	81	Error	-1	71	0	81	2789	10640	-0.167	4.875	0	0	0
4	1	5	"hsa-miR-639"	"145962"	4680	10570	100	33	33	6	18	34	34	34	7	20	8	0	0	83	93	37	39	67	67	69	21	30	46	30	0	-0.062	-0.038	0.255	0.249	4.477	-0.018	0.006	80	483	100	15	25	Error	-1	16	-1	26	2659	7420	-0.143	1.143	0	0	0
4	2	5	"hsa-miR-431-5p"	"145705"	4860	10560	100	34	35	6	17	34	34	34	7	20	15	0	0	78	79	29	36	67	67	69	19	27	36	15	0	0.000	0.083	0.279	0.340	4.152	-0.027	0.008	80	461	100	11	13	Error	0	11	1	12	2764	6342	0.143	0.526	0	0	0
4	3	5	""	"145878"	5040	10550	100	35	34	7	20	34	34	34	6	17	13	2	0	65	66	22	33	64	64	65	20	30	21	5	0	1.000	0.000	0.286	0.291	3.543	-0.039	0.011	80	461	100	2	2	0.000	1	1	0	2	2725	5268	0.000	0.050	0	0	0
4	4	5	"hsa-miR-501-3p"	"145727"	5220	10550	100	35	35	6	17	34	34	34	6	17	18	2	0	68	71	26	36	56	56	60	20	33	33	12	0	0.083	0.067	0.290	0.307	3.989	-0.018	0.003	80	461	100	13	16	-3.585	1	12	1	15	2771	5668	0.167	0.550	0	0	0
4	5	5	"spike_control_v2_29"	"27968"	5400	10550	100	34	34	6	17	34	34	34	6	17	12	0	0	438	396	325	82	57	57	60	19	31	62	58	0	0.000	0.000	0.017	0.044	10.042	-0.001	0.000	80	452	100	381	339	Error	0	381	0	339	2685	31714	0.000	17.684	0	0	0
4	6	5	"hsa-miR-187-3p"	"145637"	5580	10550	100	34	35	7	20	34	34	34	6	17	22	3	0	83	136	92	67	59	59	62	21	33	50	46	0	0.000	0.013	0.083	0.115	4.173	0.001	0.000	80	453	100	24	78	Error	0	24	1	77	2820	10866	0.167	3.524	0	0	0
4	7	5	"hsa-miR-518f-3p"	"145748"	5760	10550	100	34	34	5	14	34	34	34	6	17	13	0	0	59	59	16	27	56	56	58	20	34	11	2	0	0.000	0.000	0.488	0.552	3.566	-0.058	0.022	80	454	100	3	3	Error	0	3	0	3	2726	4710	0.000	0.050	0	0	0
4	8	5	""	"145917"	5940	10560	100	34	34	6	17	34	34	34	6	17	16	0	0	475	399	302	75	53	53	54	16	29	75	66	0	0.000	0.000	0.015	0.033	6.423	-0.001	0.000	80	451	100	422	346	Error	0	422	0	346	2708	31882	0.000	21.563	0	0	0
4	9	5	"hsa-miR-572"	"147193"	6120	10560	100	34	34	6	17	34	34	34	6	17	12	1	0	55	58	18	31	55	55	55	16	29	20	8	0	0.000	0.000	0.405	0.475	3.342	-0.063	0.025	80	461	100	0	3	Error	0	0	0	3	2709	4634	0.000	0.188	0	0	0
4	10	5	"hsa-miR-4307"	"147608"	6310	10560	100	35	34	6	17	34	34	34	6	17	15	1	0	77	117	76	64	53	53	54	17	31	52	47	0	0.042	0.000	0.121	0.152	4.570	-0.009	0.005	80	461	100	25	64	-4.585	1	24	0	64	2723	9365	0.000	3.706	0	0	0
4	11	5	"hsv2-miR-H13"	"147872"	6490	10550	100	34	34	6	17	34	34	34	6	17	13	1	0	56	59	16	27	50	50	53	16	30	26	8	0	0.000	0.000	0.417	0.415	2.790	-0.026	0.005	80	432	100	6	9	Error	0	6	0	9	2724	4730	0.000	0.375	0	0	0
4	12	5	"hsa-miR-4287"	"147938"	6670	10550	100	34	34	6	17	34	34	34	6	17	8	2	0	68	70	27	38	51	51	53	15	28	53	26	0	0.000	0.000	0.200	0.217	3.918	-0.008	0.001	80	427	100	17	19	Error	0	17	0	19	2711	5588	0.000	1.133	0	0	0
4	13	5	"hsa-miR-3159"	"147814"	6840	10550	100	35	35	7	20	34	34	34	6	17	22	5	0	58	59	16	27	51	51	53	14	26	30	8	0	0.143	0.125	0.394	0.344	3.744	-0.029	0.004	80	405	100	8	9	-2.807	1	7	1	8	2790	4698	0.167	0.429	0	0	0
4	14	5	""	"147807"	7020	10550	100	34	35	5	14	34	34	35	6	17	12	1	0	71	245	278	113	51	51	52	14	26	53	42	0	0.000	0.005	0.143	0.108	6.534	-0.001	0.001	80	462	100	20	195	Error	0	20	1	194	2767	19567	0.000	13.786	0	0	0
4	15	5	""	"147924"	7210	10560	100	36	34	7	20	34	34	35	6	17	13	2	0	56	60	20	33	52	52	54	16	29	31	12	0	0.500	0.000	0.400	0.442	2.995	-0.053	0.018	80	450	100	6	8	-1.000	2	4	0	8	2745	4819	-0.167	0.375	0	0	0
4	16	5	"hsa-miR-4316"	"147760"	7380	10560	100	34	34	6	17	35	35	35	6	17	11	0	0	62	64	20	31	51	51	52	14	26	45	18	0	-0.091	-0.077	0.333	0.322	3.084	-0.004	0.000	80	449	100	10	12	Error	-1	11	-1	13	2687	5083	-0.167	0.857	0	0	0
4	17	5	"hsa-miR-4314"	"147544"	7560	10560	100	35	35	6	17	34	34	35	6	17	16	3	0	67	72	26	36	52	52	54	15	27	50	36	0	0.067	0.050	0.188	0.220	4.534	-0.008	0.001	80	427	100	16	21	-3.907	1	15	1	20	2830	5759	0.000	1.200	0	0	0
4	18	5	""	"147791"	7740	10560	100	36	36	6	16	34	34	35	6	17	22	3	0	537	5837	6604	113	52	52	54	15	27	71	63	0	0.004	0.000	0.003	0.010	27.942	0.000	0.016	80	440	100	487	5787	-7.922	2	485	2	5785	2881	466941	0.167	385.533	0	0	0
4	19	5	""	"147810"	7930	10550	100	36	36	5	13	35	35	35	6	17	16	1	0	58	64	20	31	50	50	52	14	26	43	26	0	0.125	0.071	0.310	0.327	3.057	0.030	0.007	80	462	100	9	15	-3.000	1	8	1	14	2865	5150	0.167	0.857	0	0	0
4	20	5	""	"147737"	8110	10550	100	37	37	5	13	35	35	35	5	14	17	5	0	84	384	385	100	50	50	51	14	27	61	51	0	0.059	0.006	0.021	0.039	8.693	0.003	0.023	80	440	100	36	336	-4.087	2	34	2	334	2925	30682	0.400	23.786	0	0	0
4	21	5	"hsv1-miR-H18"	"147830"	8280	10550	100	35	35	5	14	35	35	35	6	17	10	0	0	85	102	55	53	52	52	54	15	27	60	51	0	0.000	0.000	0.075	0.100	4.190	0.005	0.001	80	440	100	33	50	Error	0	33	0	50	2813	8126	0.000	3.200	0	0	0
4	22	5	"hsa-miR-4323"	"147671"	8470	10560	100	36	36	6	16	35	35	35	6	17	16	2	0	116	116	60	51	52	52	54	16	29	65	61	0	0.016	0.016	0.100	0.115	5.085	0.007	0.002	80	481	100	65	65	-6.000	1	64	1	64	2881	9297	0.167	3.875	0	0	0
4	1	6	""	"147802"	4680	10750	100	34	34	6	17	34	34	34	7	20	10	0	0	1112	1739	1679	96	64	64	66	19	28	66	61	0	0.000	0.000	0.004	0.014	16.700	0.000	0.001	80	474	100	1048	1675	Error	0	1048	0	1675	2691	139129	0.000	88.053	0	0	0
4	2	6	"hsa-miR-3136-5p"	"147897"	4870	10750	100	34	34	6	17	34	34	34	6	17	11	2	0	65	69	23	33	59	59	61	19	31	26	15	0	0.000	0.000	0.305	0.268	3.754	-0.056	0.024	80	452	100	6	10	Error	0	6	0	10	2716	5499	0.000	0.421	0	0	0
4	3	6	"hsv2-miR-H22"	"147698"	5050	10750	100	32	33	6	18	34	34	34	6	17	17	0	0	60	62	18	29	53	53	55	17	30	28	12	0	-0.286	-0.111	0.556	0.567	3.239	-0.051	0.014	80	461	100	5	8	Error	-2	7	-1	9	2672	4984	-0.167	0.412	0	0	0
4	4	6	"hsa-miR-615-5p"	"148627"	5230	10750	100	34	34	7	20	34	34	34	6	17	17	1	0	70	74	27	36	52	52	53	16	30	53	37	0	0.000	0.000	0.286	0.301	4.378	0.010	0.001	80	461	100	18	22	Error	0	18	0	22	2692	5908	0.000	1.313	0	0	0
4	5	6	"hsa-miR-185-3p"	"148669"	5410	10740	100	33	33	6	18	34	34	34	6	17	15	1	0	60	61	17	27	52	52	53	15	28	28	13	0	-0.125	-0.111	0.376	0.364	2.682	-0.039	0.006	80	462	100	7	8	Error	-1	8	-1	9	2676	4866	-0.167	0.533	0	0	0
4	6	6	"hsa-miR-1908-5p"	"148687"	5600	10740	100	34	34	7	20	34	34	34	6	17	18	3	0	68	166	145	87	50	50	53	15	28	52	45	0	0.000	0.000	0.050	0.090	9.255	0.007	0.011	80	402	100	18	116	Error	0	18	0	116	2738	13268	0.000	7.533	0	0	0
4	7	6	"spike_control_v1_g"	"10905"	5730	10740	100	35	35	6	17	33	33	34	6	17	21	3	0	54	58	24	41	50	50	53	16	30	25	8	0	0.500	0.250	0.400	0.426	4.691	-0.047	0.013	80	420	100	6	10	-1.000	2	4	2	8	2791	4642	0.167	0.313	0	0	0
4	8	6	"hsa-miR-3667-5p"	"148234"	5940	10740	100	34	34	6	17	34	34	34	6	17	13	3	0	159	209	157	75	53	53	54	15	27	70	60	0	0.000	0.000	0.074	0.069	7.477	-0.002	0.001	80	468	100	106	156	Error	0	106	0	156	2733	16759	0.000	10.333	0	0	0
4	9	6	"hsa-miR-637"	"148677"	6120	10740	100	34	33	6	18	34	34	34	6	17	11	1	0	57	58	19	32	53	53	53	16	30	23	7	0	0.000	-0.200	0.517	0.471	3.640	-0.010	0.001	80	442	100	4	4	Error	0	4	-1	5	2673	4651	-0.167	0.313	0	0	0
4	10	6	"hsa-miR-184"	"148654"	6300	10740	100	34	34	6	17	34	34	34	6	17	12	3	0	60	64	21	32	50	50	52	16	30	36	15	0	0.000	0.000	0.286	0.328	3.715	-0.005	0.000	80	452	100	10	14	Error	0	10	0	14	2749	5098	0.000	0.750	0	0	0
4	11	6	""	"148079"	6490	10730	100	34	34	6	17	34	34	34	6	17	13	1	0	59	61	17	27	50	50	53	16	30	27	15	0	0.000	0.000	0.423	0.478	3.743	0.023	0.003	80	441	100	9	11	Error	0	9	0	11	2729	4910	0.000	0.500	0	0	0
4	12	6	"hsa-miR-3622a-5p"	"148474"	6660	10750	100	34	34	6	17	34	34	34	6	17	10	0	0	60	63	26	41	51	51	53	15	28	31	15	0	0.000	0.000	0.364	0.423	4.329	-0.003	0.000	80	460	100	9	12	Error	0	9	0	12	2722	5053	0.000	0.667	0	0	0
4	13	6	"hsa-miR-941"	"148625"	6850	10740	100	34	35	6	17	34	34	35	6	17	15	1	0	107	113	62	54	51	51	53	14	26	61	55	0	0.000	0.016	0.106	0.145	4.553	-0.010	0.005	80	472	100	56	63	Error	0	56	1	62	2764	9046	0.000	4.286	0	0	0
4	14	6	"kshv-miR-K12-10a-5p"	"147640"	7040	10750	100	35	34	5	14	34	34	34	6	17	11	1	0	59	65	24	36	53	53	53	14	26	42	22	0	0.167	0.000	0.333	0.271	3.938	-0.006	0.000	80	459	100	7	12	-2.585	1	6	0	12	2752	5178	0.000	0.857	0	0	0
4	15	6	""	"147599"	7210	10750	100	35	35	7	20	35	35	35	6	17	17	1	0	63	64	18	28	56	56	56	16	28	27	7	0	0.000	0.000	0.857	0.648	3.653	-0.040	0.010	80	377	100	7	8	Error	0	7	0	8	2771	5133	0.000	0.500	0	0	0
4	16	6	"hsa-miR-3660"	"147318"	7390	10750	100	34	35	6	17	34	34	35	6	17	17	2	0	73	73	23	31	53	53	54	15	27	53	28	0	0.000	0.050	0.214	0.279	3.602	0.013	0.001	80	401	100	20	21	Error	0	20	1	20	2785	5877	0.000	1.267	0	0	0
4	17	6	"hsa-miR-4277"	"147666"	7580	10720	100	35	36	6	16	34	34	34	6	17	20	1	0	58	60	20	33	54	54	56	16	28	22	5	0	0.250	0.333	0.343	0.367	2.790	-0.032	0.006	80	440	100	5	8	-2.000	1	4	2	6	2845	4812	0.333	0.250	0	0	0
4	18	6	"Empty"	"0"	7750	10730	100	35	35	6	17	34	34	34	6	17	18	2	0	51	54	13	24	53	53	55	15	27	10	2	0	-0.500	1.000	0.667	0.591	2.640	-0.019	0.002	80	416	100	-1	2	Error	1	-2	1	1	2831	4303	0.167	-0.067	0	0	0
4	19	6	""	"148186"	7920	10740	100	34	35	5	14	35	35	35	6	17	13	0	0	65	65	17	26	52	52	53	16	30	41	13	0	-0.077	0.000	0.333	0.292	3.422	-0.020	0.003	80	440	100	12	13	Error	-1	13	0	13	2772	5205	0.000	0.750	0	0	0
4	20	6	""	"148021"	8100	10740	100	36	35	6	17	35	35	35	5	14	18	2	0	70	75	31	41	51	51	54	15	27	55	35	0	0.053	0.000	0.150	0.157	4.358	0.007	0.001	80	452	100	20	24	-4.248	1	19	0	24	2789	5983	0.000	1.400	0	0	0
4	21	6	""	"148131"	8280	10730	100	35	35	5	14	35	35	35	6	17	13	1	0	55	57	13	22	52	52	53	15	28	22	2	0	0.000	0.000	0.528	0.513	3.742	-0.013	0.001	80	458	100	3	5	Error	0	3	0	5	2819	4597	0.000	0.267	0	0	0
4	22	6	""	"148573"	8460	10730	100	36	37	5	13	35	35	35	6	17	20	3	0	55	56	15	26	54	54	56	16	28	20	1	0	1.000	1.000	0.613	0.726	3.714	-0.008	0.000	80	478	100	2	4	0.000	1	1	2	2	2976	4489	0.333	0.000	0	0	0
4	1	7	""	"148569"	4680	10930	100	35	35	7	20	34	34	34	6	17	15	6	0	65	66	18	27	61	61	62	18	29	25	3	0	0.250	0.200	0.348	0.348	3.113	-0.026	0.004	80	496	100	5	6	-2.000	1	4	1	5	2779	5316	0.167	0.222	0	0	0
4	2	7	""	"148137"	4860	10930	100	34	34	6	17	34	34	34	6	17	17	2	0	65	68	24	35	54	54	56	17	30	37	13	0	0.000	0.000	0.279	0.296	3.179	-0.015	0.002	80	474	100	11	14	Error	0	11	0	14	2735	5409	0.000	0.706	0	0	0
4	3	7	""	"148359"	5050	10940	100	36	36	6	16	34	34	34	6	17	23	3	0	192	182	94	51	51	51	53	16	30	83	75	0	0.014	0.015	0.046	0.048	3.636	0.008	0.008	80	452	100	143	133	-6.140	2	141	2	131	2843	14593	0.333	8.063	0	0	0
4	4	7	""	"148315"	5230	10940	100	33	34	6	17	34	34	34	6	17	11	2	0	72	80	34	42	52	52	54	17	31	50	38	0	-0.050	0.000	0.169	0.210	3.266	-0.006	0.000	80	442	100	19	28	Error	-1	20	0	28	2697	6418	0.000	1.529	0	0	0
4	5	7	""	"148044"	5410	10930	100	34	34	6	17	34	34	34	6	17	12	2	0	80	343	354	103	52	52	53	15	28	55	50	0	0.000	0.000	0.138	0.075	9.862	-0.002	0.005	80	440	100	28	291	Error	0	28	0	291	2685	27442	0.000	19.333	0	0	0
4	6	7	""	"148431"	5580	10930	100	33	34	6	17	33	33	34	7	20	16	2	0	56	58	17	29	50	50	53	15	28	33	10	0	0.000	0.125	0.367	0.390	2.943	-0.008	0.000	80	449	100	6	9	Error	0	6	1	8	2707	4663	0.000	0.333	0	0	0
4	7	7	""	"148056"	5760	10930	100	34	35	6	17	33	33	34	7	20	13	3	0	56	59	18	30	51	51	53	15	28	33	11	0	0.200	0.250	0.300	0.353	3.995	-0.003	0.000	80	472	100	6	10	-2.322	1	5	2	8	2770	4714	0.143	0.400	0	0	0
4	8	7	""	"148653"	5950	10930	100	34	34	6	17	35	35	35	6	17	12	0	0	136	169	123	72	52	52	54	15	27	63	57	0	-0.012	-0.009	0.080	0.101	7.313	-0.004	0.002	80	459	100	83	116	Error	-1	84	-1	117	2749	13537	-0.167	7.667	0	0	0
4	9	7	""	"148367"	6120	10930	100	35	34	6	17	34	34	34	6	17	8	5	0	59	62	19	30	51	51	52	16	30	30	15	0	0.125	0.000	0.250	0.262	3.280	0.011	0.001	80	462	100	9	11	-3.000	1	8	0	11	2715	4927	0.000	0.625	0	0	0
4	10	7	""	"148475"	6300	10930	100	33	34	6	17	35	35	35	6	17	16	2	0	56	57	17	29	49	49	52	16	30	25	8	0	-0.286	-0.125	0.400	0.388	3.260	0.024	0.003	80	468	100	5	7	Error	-2	7	-1	8	2737	4566	-0.167	0.313	0	0	0
4	11	7	""	"148112"	6480	10920	100	35	35	6	17	34	34	34	6	17	15	2	0	54	55	15	27	51	51	52	15	28	22	2	0	0.333	0.250	0.466	0.555	3.190	-0.004	0.000	80	468	100	4	5	-1.585	1	3	1	4	2767	4372	0.167	0.200	0	0	0
4	12	7	"hsa-miR-203b-5p"	"148181"	6660	10940	100	34	34	6	17	34	34	34	6	17	18	1	0	64	67	20	29	52	52	53	15	28	42	18	0	0.000	0.000	0.318	0.374	3.238	-0.034	0.008	80	442	100	12	15	Error	0	12	0	15	2739	5327	0.000	0.933	0	0	0
4	13	7	""	"148076"	6840	10930	100	34	35	7	20	34	34	34	6	17	15	3	0	70	74	32	43	50	50	52	15	28	55	30	0	0.000	0.042	0.192	0.202	3.325	0.036	0.014	80	456	100	20	25	Error	0	20	1	24	2790	5893	0.167	1.467	0	0	0
4	14	7	""	"148457"	7010	10940	100	34	35	6	17	34	34	34	6	17	16	3	0	63	65	22	33	51	51	52	14	26	42	21	0	0.000	0.071	0.333	0.439	4.759	-0.035	0.007	80	460	100	12	15	Error	0	12	1	14	2761	5222	0.167	0.929	0	0	0
4	15	7	""	"148060"	7200	10890	100	35	35	6	17	34	34	35	6	17	20	3	0	57	59	18	30	53	53	54	15	27	23	13	0	0.250	0.167	0.293	0.345	3.814	-0.040	0.008	80	424	100	5	7	-2.000	1	4	1	6	2806	4726	0.000	0.333	0	0	0
4	16	7	""	"148464"	7380	10890	100	35	35	6	17	35	35	35	6	17	16	1	0	60	60	18	30	53	53	54	16	29	28	8	0	0.000	0.000	0.385	0.443	3.496	-0.005	0.000	80	407	100	7	7	Error	0	7	0	7	2829	4825	0.000	0.375	0	0	0
4	17	7	""	"148141"	7550	10940	100	35	34	7	20	34	34	35	6	17	16	2	0	63	64	19	29	52	52	53	15	28	40	13	0	0.091	0.000	0.317	0.307	3.207	0.004	0.000	80	460	100	12	12	-3.459	1	11	0	12	2743	5123	-0.167	0.733	0	0	0
4	18	7	""	"148194"	7730	10930	100	35	35	6	17	35	35	35	6	17	15	2	0	57	59	16	27	53	53	55	15	27	28	8	0	0.000	0.000	0.571	0.493	3.192	-0.043	0.010	80	472	100	4	6	Error	0	4	0	6	2760	4747	0.000	0.267	0	0	0
4	19	7	""	"148646"	7920	10930	100	33	34	6	17	35	35	35	6	17	10	3	0	330	404	355	87	52	52	53	14	26	62	58	0	-0.007	-0.003	0.083	0.056	9.210	0.000	0.000	80	472	100	276	351	Error	-2	278	-1	352	2693	32294	-0.167	25.071	0	0	0
4	20	7	"hsa-miR-219b-5p"	"148386"	8110	10930	100	36	36	6	16	35	35	35	6	17	16	2	0	84	105	59	56	54	54	55	14	25	60	52	0	0.033	0.020	0.083	0.080	3.648	0.004	0.001	80	462	100	31	52	-4.907	1	30	1	51	2894	8374	0.167	3.571	0	0	0
4	21	7	""	"148520"	8290	10940	100	36	35	6	17	35	35	36	5	13	20	3	0	66	70	26	37	54	54	55	15	27	42	30	0	0.083	0.000	0.184	0.201	4.859	-0.012	0.001	80	446	100	13	16	-3.585	1	12	0	16	2802	5585	-0.200	1.000	0	0	0
4	22	7	"hsa-miR-208b-3p"	"148284"	8460	10940	100	35	34	6	17	35	35	36	6	16	10	1	0	58	62	21	33	54	54	56	14	25	36	20	0	0.000	-0.125	0.286	0.270	3.446	-0.015	0.001	80	488	100	4	7	Error	0	4	-1	8	2756	4966	-0.333	0.429	0	0	0
4	1	8	""	"148537"	4670	11150	100	34	34	6	17	34	34	34	7	20	8	0	0	60	62	19	30	56	56	57	17	29	23	7	0	0.000	0.000	0.381	0.378	3.810	-0.016	0.001	80	494	100	4	6	Error	0	4	0	6	2698	4946	0.000	0.294	0	0	0
4	2	8	""	"11255"	4860	11150	100	33	35	7	20	34	34	34	6	17	18	2	0	65	68	22	32	53	53	54	16	29	42	23	0	-0.083	0.067	0.228	0.289	3.803	-0.004	0.000	80	483	100	11	16	Error	-1	12	1	15	2766	5438	0.167	0.875	0	0	0
4	3	8	""	"42962"	5060	11120	100	35	35	6	17	33	33	34	6	17	25	7	0	70	154	130	84	51	51	53	15	28	53	43	0	0.105	0.019	0.083	0.102	7.785	-0.003	0.001	80	438	100	21	105	-3.248	2	19	2	103	2798	12344	0.167	6.733	0	0	0
4	4	8	""	"29650"	5220	11120	100	35	35	7	20	33	33	34	7	20	21	3	0	75	117	79	67	51	51	53	16	30	55	47	0	0.083	0.030	0.077	0.142	5.507	-0.002	0.000	80	416	100	26	68	-3.585	2	24	2	66	2794	9335	0.143	4.000	0	0	0
4	5	8	"Empty"	"0"	5400	11120	100	33	33	6	18	33	33	34	6	17	20	3	0	50	51	14	27	51	51	53	16	30	8	2	0	0.000	0.000	0.364	0.434	3.249	-0.014	0.001	80	460	100	-1	0	Error	0	-1	0	0	2675	4065	-0.167	-0.125	0	0	0
4	6	8	"hsa-miR-519e-3p"	"11164"	5580	11130	100	35	36	7	19	34	34	34	7	20	17	5	0	80	89	42	47	51	51	53	16	30	56	48	0	0.034	0.053	0.300	0.305	4.545	-0.003	0.000	80	460	100	30	40	-4.858	1	29	2	38	2849	7099	0.286	2.250	0	0	0
4	7	8	"hsa-miR-301b-3p"	"17886"	5760	11130	100	33	33	7	21	34	34	34	6	17	16	1	0	60	60	18	30	53	53	55	19	34	22	6	0	-0.143	-0.143	0.450	0.421	3.327	-0.023	0.005	80	469	100	6	6	Error	-1	7	-1	7	2646	4820	-0.167	0.263	0	0	0
4	8	8	"hsa-miR-5010-5p"	"168684"	5940	11130	100	33	34	6	17	34	34	34	6	17	15	2	0	56	57	15	26	53	53	54	15	27	20	6	0	-0.333	0.000	0.385	0.507	3.640	-0.033	0.004	80	471	100	2	4	Error	-1	3	0	4	2718	4566	0.000	0.200	0	0	0
4	9	8	"hsa-miR-4763-3p"	"168679"	6140	11150	100	34	35	7	20	34	34	34	6	17	22	6	0	60	67	50	74	52	52	52	16	30	33	15	0	0.000	0.067	0.400	0.352	3.264	-0.005	0.001	80	461	100	8	16	Error	0	8	1	15	2818	5383	0.167	0.938	0	0	0
4	10	8	"hsa-miR-4684-3p"	"168718"	6310	11140	100	34	35	6	17	34	34	34	6	17	21	2	0	56	58	16	27	50	50	53	16	30	20	8	0	0.000	0.125	0.571	0.508	3.064	-0.030	0.004	80	444	100	6	9	Error	0	6	1	8	2788	4603	0.167	0.313	0	0	0
4	11	8	"hsa-miR-326"	"168945"	6480	11130	100	34	34	6	17	34	34	34	6	17	10	1	0	70	76	27	35	51	51	53	16	30	52	37	0	0.000	0.000	0.159	0.166	3.234	-0.037	0.015	80	465	100	19	25	Error	0	19	0	25	2682	6044	0.000	1.438	0	0	0
4	12	8	"hsa-miR-4450"	"168964"	6660	11120	100	34	34	6	17	34	34	34	6	17	15	1	0	79	205	191	93	52	52	53	15	28	61	48	0	0.000	0.000	0.042	0.052	5.696	-0.001	0.000	80	464	100	27	153	Error	0	27	0	153	2742	16406	0.000	10.133	0	0	0
4	13	8	"hsa-miR-5094"	"168932"	6840	11140	100	34	34	6	17	34	34	35	6	17	16	3	0	81	87	40	45	50	50	52	15	28	60	50	0	0.000	0.000	0.153	0.162	4.151	0.001	0.000	80	477	100	31	37	Error	0	31	0	37	2744	6963	-0.167	2.333	0	0	0
4	14	8	"hsa-miR-4999-5p"	"168934"	7040	11130	100	34	35	7	20	34	34	34	6	17	17	6	0	58	61	21	34	52	52	53	14	26	28	17	0	0.000	0.111	0.528	0.519	3.357	-0.006	0.000	80	448	100	6	10	Error	0	6	1	9	2775	4864	0.167	0.571	0	0	0
4	15	8	""	"168600"	7200	11130	100	34	34	5	14	34	34	35	6	17	11	0	0	128	698	691	98	52	52	53	14	26	65	57	0	0.000	0.000	0.008	0.023	12.168	0.000	0.000	80	448	100	76	646	Error	0	76	0	646	2743	55854	-0.167	46.071	0	0	0
4	16	8	""	"168726"	7380	11130	100	37	36	7	19	35	35	35	6	17	17	3	0	115	121	67	55	52	52	54	16	29	70	58	0	0.032	0.014	0.059	0.105	5.298	0.004	0.001	80	474	100	65	70	-4.977	2	63	1	69	2860	9676	0.167	4.188	0	0	0
4	17	8	"hsa-miR-4706"	"168795"	7560	11120	100	35	35	6	17	35	35	35	6	17	13	3	0	66	71	27	38	53	53	55	17	30	46	21	0	0.000	0.000	0.243	0.234	3.544	-0.007	0.000	80	451	100	13	18	Error	0	13	0	18	2836	5657	0.000	0.941	0	0	0
4	18	8	"hsa-miR-4479"	"168755"	7740	11120	100	35	34	6	17	34	34	35	6	17	13	3	0	54	53	13	24	55	55	57	16	28	7	1	0	-1.000	0.000	0.519	0.668	3.775	-0.032	0.005	80	461	100	0	-2	Error	1	-1	0	-2	2746	4250	-0.167	-0.250	0	0	0
4	19	8	""	"168577"	7920	11120	100	36	36	5	13	35	35	35	5	14	13	3	0	61	61	17	27	57	57	57	16	28	26	3	0	0.250	0.250	0.333	0.355	3.161	-0.025	0.004	80	461	100	5	5	-2.000	1	4	1	4	2858	4867	0.200	0.250	0	0	0
4	20	8	"hsa-miR-548ac"	"168827"	8100	11120	100	35	36	5	13	34	34	35	6	17	20	3	0	50	54	16	29	59	59	59	17	28	10	2	0	-0.111	-0.400	0.222	0.299	3.399	-0.019	0.002	80	469	100	-8	-3	Error	1	-9	2	-5	2873	4310	0.167	-0.294	0	0	0
4	21	8	"hsa-miR-499b-5p"	"168676"	8280	11120	100	36	36	5	13	35	35	35	6	17	15	0	0	56	60	17	28	58	58	60	18	30	17	5	0	-0.500	0.500	0.368	0.371	3.164	0.010	0.001	80	439	100	-1	3	Error	1	-2	1	2	2886	4838	0.167	0.000	0	0	0
4	22	8	"hsa-miR-4764-5p"	"168852"	8450	11130	100	35	35	6	17	35	35	36	6	16	13	2	0	203	274	228	83	58	58	59	17	28	58	52	0	0.000	0.000	0.071	0.067	8.221	-0.001	0.001	80	462	100	145	216	Error	0	145	0	216	2794	21916	-0.167	12.647	0	0	0
4	1	9	"hsa-miR-4753-3p"	"168611"	4680	11320	100	34	34	6	17	34	34	34	7	20	12	0	0	89	98	47	47	54	54	56	16	28	62	52	0	0.000	0.000	0.118	0.143	4.852	0.008	0.001	80	452	100	35	44	Error	0	35	0	44	2728	7825	0.000	2.625	0	0	0
4	2	9	"hsa-miR-4507"	"168572"	4860	11320	100	33	34	6	17	33	33	34	6	17	20	3	0	79	91	49	53	52	52	54	17	31	53	45	0	0.000	0.026	0.211	0.220	3.905	0.000	0.000	80	420	100	27	40	Error	0	27	1	39	2687	7292	0.000	2.176	0	0	0
4	3	9	"hsa-miR-548ad-3p"	"168743"	5040	11310	100	34	34	6	17	33	33	34	7	20	16	0	0	56	58	16	27	52	52	54	17	31	26	1	0	0.250	0.167	0.547	0.477	3.920	-0.068	0.021	80	453	100	5	7	-2.000	1	4	1	6	2713	4608	0.000	0.235	0	0	0
4	4	9	""	"168647"	5220	11310	100	34	34	6	17	34	34	34	7	20	3	0	0	105	673	744	110	53	53	54	16	29	61	51	0	0.000	0.000	0.040	0.046	11.807	-0.001	0.009	80	452	100	52	620	Error	0	52	0	620	2690	53836	0.000	38.688	0	0	0
4	5	9	"hsa-miR-875-3p"	"168812"	5400	11320	100	33	35	6	17	34	34	34	7	20	15	2	0	55	57	19	33	51	51	54	16	29	31	7	0	-0.250	0.167	0.286	0.340	2.718	-0.034	0.006	80	450	100	3	7	Error	-1	4	1	6	2771	4576	0.143	0.188	0	0	0
4	6	9	"hsa-miR-4520-3p"	"169186"	5580	11320	100	35	35	6	17	34	34	34	7	20	17	1	0	54	57	20	35	51	51	52	15	28	23	11	0	0.333	0.167	0.360	0.418	3.015	-0.012	0.001	80	452	100	4	7	-1.585	1	3	1	6	2776	4522	0.143	0.333	0	0	0
4	7	9	"hsa-miR-5009-3p"	"169118"	5770	11330	100	34	34	6	17	33	33	33	6	18	16	2	0	79	80	29	36	51	51	54	19	35	61	33	0	0.036	0.034	0.161	0.186	3.176	-0.013	0.002	80	438	100	29	30	-4.807	1	28	1	29	2705	6420	0.167	1.368	0	0	0
4	8	9	"hsa-miR-4468"	"169320"	5940	11310	100	34	34	6	17	34	34	34	6	17	13	3	0	113	167	135	80	52	52	54	16	29	61	56	0	0.000	0.000	0.046	0.068	6.310	0.000	0.000	80	439	100	61	115	Error	0	61	0	115	2718	13351	0.000	7.063	0	0	0
4	9	9	"hsa-miR-4691-3p"	"169321"	6120	11320	100	34	34	5	14	34	34	34	6	17	7	0	0	54	59	18	30	52	52	53	16	30	25	10	0	0.000	0.000	0.308	0.339	3.843	-0.047	0.013	80	431	100	2	7	Error	0	2	0	7	2699	4745	0.000	0.375	0	0	0
4	10	9	"hsa-miR-4695-3p"	"169070"	6310	11330	100	35	34	5	14	34	34	34	6	17	13	1	0	3935	2700	1858	68	53	53	53	15	28	81	76	0	0.000	0.000	0.001	0.004	12.793	0.000	0.000	80	440	100	3883	2647	Error	1	3882	0	2647	2742	215990	0.000	176.467	0	0	0
4	11	9	"hsa-miR-4755-5p"	"169113"	6490	11330	100	34	34	6	17	34	34	34	6	17	11	2	0	102	101	46	45	53	53	54	15	27	66	56	0	0.000	0.000	0.120	0.161	4.416	0.003	0.000	80	449	100	49	48	Error	0	49	0	48	2728	8114	0.000	3.133	0	0	0
4	12	9	"hsa-miR-4728-3p"	"169182"	6680	11340	100	34	34	6	17	34	34	34	6	17	12	1	0	549	426	312	73	51	51	53	15	28	72	67	0	0.000	0.000	0.027	0.045	9.279	-0.002	0.003	80	425	100	498	375	Error	0	498	0	375	2710	34052	0.000	24.867	0	0	0
4	13	9	"hsa-miR-4745-3p"	"169036"	6840	11320	100	33	33	6	18	34	34	34	6	17	7	2	0	54	54	15	27	51	51	53	15	28	15	5	0	-0.333	-0.333	0.423	0.457	3.050	-0.010	0.001	80	418	100	2	2	Error	-1	3	-1	3	2675	4280	-0.167	0.067	0	0	0
4	14	9	"hsa-miR-4747-3p"	"169230"	7020	11320	100	34	35	5	14	34	34	34	6	17	15	2	0	66	67	18	26	53	53	55	15	27	46	16	0	0.000	0.071	0.297	0.297	3.823	-0.016	0.001	80	443	100	13	15	Error	0	13	1	14	2789	5337	0.167	0.800	0	0	0
4	15	9	"hsa-miR-4755-3p"	"169157"	7200	11320	100	34	35	6	17	34	34	35	6	17	16	1	0	64	66	20	30	55	55	58	17	29	38	13	0	0.000	0.091	0.375	0.362	3.008	-0.018	0.003	80	442	100	9	12	Error	0	9	1	11	2769	5297	0.000	0.471	0	0	0
4	16	9	"hsa-miR-5707"	"169000"	7380	11320	100	36	35	6	17	34	34	35	6	17	12	2	0	53	54	15	27	58	58	60	17	28	5	1	0	-0.400	-0.250	0.333	0.393	3.267	0.027	0.003	80	452	100	-3	-3	Error	2	-5	1	-4	2783	4331	0.000	-0.353	0	0	0
4	17	9	"hsa-miR-3136-3p"	"169319"	7570	11320	100	36	36	6	16	34	34	34	6	17	18	6	0	288	244	164	67	61	61	63	18	28	68	62	0	0.009	0.011	0.020	0.038	6.147	0.010	0.043	80	461	100	229	185	-6.827	2	227	2	183	2860	19533	0.333	10.056	0	0	0
4	18	9	"hsa-miR-4524a-3p"	"168996"	7750	11320	100	34	35	5	14	34	34	35	6	17	13	0	0	64	64	17	26	61	61	64	19	29	11	5	0	0.000	0.333	0.250	0.343	3.463	-0.007	0.000	80	451	100	3	4	Error	0	3	1	3	2776	5092	0.000	0.000	0	0	0
4	19	9	"hsa-miR-4778-3p"	"169064"	7930	11320	100	35	35	6	17	35	35	35	6	17	13	3	0	90	102	47	46	63	63	65	19	29	56	47	0	0.000	0.000	0.160	0.188	4.872	0.003	0.000	80	461	100	27	39	Error	0	27	0	39	2798	8161	0.000	1.947	0	0	0
4	20	9	"hsa-miR-4727-3p"	"169112"	8120	11330	100	35	34	6	17	34	34	35	5	14	22	3	0	63	66	21	31	62	62	63	18	28	23	7	0	1.000	0.000	0.429	0.420	3.492	-0.015	0.002	80	446	100	2	4	0.000	1	1	0	4	2755	5295	-0.200	0.167	0	0	0
4	21	9	"hsa-miR-5684"	"169169"	8290	11320	100	35	35	6	17	35	35	36	6	16	13	1	0	926	1907	2033	106	62	62	63	18	28	66	60	0	0.000	0.000	0.003	0.022	29.418	0.000	0.002	80	439	100	864	1845	Error	0	864	0	1845	2775	152522	-0.167	102.444	0	0	0
4	22	9	"hsa-miR-4523"	"168987"	8470	11310	100	36	36	5	13	36	36	36	6	16	12	2	0	61	63	18	28	62	62	63	19	30	13	2	0	0.000	0.000	0.391	0.461	4.034	-0.010	0.001	80	474	100	-1	1	Error	0	-1	0	1	2914	5009	0.000	0.000	0	0	0
4	1	10	"Empty"	"0"	4680	11500	100	34	34	8	23	34	34	34	6	17	18	6	0	49	52	17	32	52	52	54	16	29	12	6	0	0.000	0.000	0.677	0.445	3.740	0.001	0.000	80	482	100	-3	0	Error	0	-3	0	0	2755	4164	0.000	-0.125	0	0	0
4	2	10	"hsa-miR-3974"	"169365"	4860	11500	100	33	34	6	17	34	34	34	6	17	17	1	0	58	57	17	29	51	51	53	16	30	25	6	0	-0.143	0.000	0.343	0.349	2.475	-0.013	0.001	80	450	100	6	6	Error	-1	7	0	6	2725	4587	0.000	0.250	0	0	0
4	3	10	"hsa-miR-4633-3p"	"169160"	5040	11500	100	34	34	6	17	34	34	34	6	17	18	1	0	51	51	15	29	52	52	53	16	30	12	2	0	0.000	0.000	0.385	0.446	3.600	-0.056	0.014	80	460	100	-1	-1	Error	0	-1	0	-1	2715	4095	0.000	-0.125	0	0	0
4	4	10	"hsa-miR-5092"	"168992"	5220	11500	100	34	34	6	17	34	34	34	6	17	16	1	0	53	53	14	26	51	51	53	16	30	17	3	0	0.000	0.000	0.444	0.423	4.287	0.007	0.005	80	460	100	2	2	Error	0	2	0	2	2694	4251	0.000	0.000	0	0	0
4	5	10	""	"168654"	5400	11500	100	35	34	7	20	34	34	35	7	20	16	2	0	60	62	17	27	50	50	52	15	28	35	13	0	0.100	0.000	0.340	0.405	3.874	-0.048	0.009	80	442	100	11	12	-3.322	1	10	0	12	2758	4934	-0.143	0.667	0	0	0
4	6	10	""	"168713"	5580	11500	100	34	34	7	20	34	34	34	7	20	15	2	0	58	60	19	31	52	52	52	16	30	26	7	0	0.000	0.000	0.385	0.456	3.931	-0.029	0.004	80	450	100	6	8	Error	0	6	0	8	2737	4765	0.000	0.500	0	0	0
4	7	10	""	"168957"	5760	11500	100	34	34	6	17	34	34	34	6	17	16	2	0	52	54	15	27	52	52	54	15	27	12	5	0	0.000	0.000	0.450	0.507	3.141	-0.052	0.011	80	439	100	0	2	Error	0	0	0	2	2746	4287	0.000	0.000	0	0	0
4	8	10	""	"168706"	5940	11510	100	34	34	6	17	34	34	34	6	17	16	5	0	77	80	32	40	53	53	54	15	27	56	41	0	0.000	0.000	0.167	0.157	4.758	-0.009	0.001	80	460	100	24	27	Error	0	24	0	27	2757	6384	0.000	1.733	0	0	0
4	9	10	""	"168761"	6120	11500	100	34	34	6	17	35	35	34	6	17	13	2	0	57	60	18	30	52	52	53	16	30	28	7	0	-0.200	-0.125	0.528	0.430	3.685	-0.030	0.005	80	460	100	4	7	Error	-1	5	-1	8	2735	4762	0.000	0.438	0	0	0
4	10	10	""	"168842"	6310	11500	100	35	35	7	20	34	34	34	6	17	15	8	0	106	138	93	67	54	54	54	15	27	58	52	0	0.019	0.012	0.045	0.061	5.673	0.005	0.002	80	449	100	53	85	-5.700	1	52	1	84	2793	11041	0.167	5.600	0	0	0
4	11	10	""	"169268"	6490	11500	100	34	34	6	17	34	34	34	6	17	16	2	0	74	77	32	41	51	51	52	15	28	56	37	0	0.000	0.000	0.200	0.208	4.300	-0.009	0.001	80	446	100	23	26	Error	0	23	0	26	2753	6193	0.000	1.667	0	0	0
4	12	10	"Empty"	"0"	6670	11500	100	35	34	6	17	34	34	34	6	17	21	1	0	50	51	14	27	53	53	56	17	30	10	0	0	-0.333	0.000	0.421	0.491	2.887	-0.004	0.000	80	426	100	-2	-2	Error	1	-3	0	-2	2745	4066	0.000	-0.294	0	0	0
4	13	10	""	"168936"	6850	11510	100	34	35	6	17	34	34	34	6	17	25	0	0	149	144	78	54	57	57	60	19	31	67	63	0	0.000	0.011	0.092	0.122	4.563	0.009	0.007	80	440	100	92	88	Error	0	92	1	87	2770	11524	0.167	4.421	0	0	0
4	14	10	"Empty"	"0"	7020	11500	100	35	34	6	17	35	35	34	6	17	8	0	0	68	68	19	27	59	59	61	17	27	31	11	0	0.000	-0.111	0.243	0.257	3.273	0.001	0.000	80	439	100	9	8	Error	0	9	-1	9	2751	5420	0.000	0.412	0	0	0
4	15	10	"Empty"	"0"	7200	11500	100	36	34	7	20	34	34	34	6	17	17	2	0	63	63	17	26	63	63	64	18	28	13	2	0	100000.000	0.000	0.333	0.381	3.465	-0.032	0.007	80	458	100	2	0	16.610	2	0	0	0	2759	5056	0.000	-0.056	0	0	0
4	16	10	"Empty"	"0"	7380	11500	100	35	35	6	17	34	34	34	6	17	18	3	0	62	64	17	26	64	64	65	17	26	18	3	0	-0.500	100000.000	0.333	0.338	2.625	-0.036	0.009	80	450	100	-1	1	Error	1	-2	1	0	2771	5158	0.167	-0.059	0	0	0
4	17	10	"Empty"	"0"	7560	11500	100	36	36	6	16	34	34	35	6	17	23	5	0	63	61	18	29	61	61	63	17	26	12	3	0	1.000	100000.000	0.491	0.419	3.190	-0.010	0.001	80	451	100	4	2	0.000	2	2	2	0	2853	4878	0.167	-0.118	0	0	0
4	18	10	"Empty"	"0"	7740	11500	100	34	35	6	17	34	34	35	6	17	17	2	0	62	65	20	30	61	61	63	18	28	22	8	0	0.000	0.250	0.286	0.289	3.341	-0.002	0.000	80	451	100	1	5	Error	0	1	1	4	2772	5189	0.000	0.111	0	0	0
4	19	10	"Empty"	"0"	7920	11500	100	36	36	5	13	34	34	35	6	17	21	1	0	62	63	18	28	62	62	63	18	28	13	3	0	100000.000	2.000	0.375	0.440	3.220	0.005	0.000	80	450	100	2	3	16.610	2	0	2	1	2881	5063	0.167	0.000	0	0	0
4	20	10	"Empty"	"0"	8100	11500	100	35	36	6	16	34	34	35	6	17	21	2	0	62	62	19	30	62	62	63	17	26	17	6	0	100000.000	100000.000	0.286	0.304	2.932	-0.030	0.007	80	439	100	1	2	16.610	1	0	2	0	2850	4983	0.167	-0.059	0	0	0
4	21	10	"Empty"	"0"	8280	11500	100	37	37	5	13	35	35	35	6	17	21	2	0	58	62	17	27	61	61	63	17	26	13	6	0	-0.667	2.000	0.445	0.429	3.457	-0.013	0.001	80	451	100	-1	3	Error	2	-3	2	1	2981	4931	0.333	-0.059	0	0	0
4	22	10	"Empty"	"0"	8460	11500	100	37	36	5	13	35	35	35	6	17	15	1	0	61	61	15	24	62	62	63	18	28	11	0	0	-2.000	-1.000	0.333	0.392	3.319	0.038	0.010	80	484	100	1	0	Error	2	-1	1	-1	2911	4916	0.167	-0.111	0	0	0
4	1	11	"Empty"	"0"	4680	11700	100	34	34	7	20	33	33	34	7	20	17	1	0	52	53	17	32	52	52	53	16	30	17	6	0	100000.000	1.000	0.444	0.456	3.940	-0.043	0.008	80	482	100	1	2	16.610	1	0	1	1	2683	4259	0.000	0.000	0	0	0
4	2	11	""	"28161"	4860	11700	100	33	34	7	20	34	34	34	6	17	17	3	0	56	62	21	33	51	51	70	341	487	0	0	0	-0.200	0.000	0.625	0.450	3.405	-0.034	0.007	80	460	100	4	11	Error	-1	5	0	11	2692	4944	0.000	-0.023	0	0	0
4	3	11	"hsa-miR-380-5p"	"13170"	5040	11700	100	34	33	6	18	34	34	34	6	17	10	0	0	59	59	18	30	51	51	71	341	480	0	0	0	0.000	-0.125	0.314	0.284	3.321	0.002	0.133	80	460	100	8	7	Error	0	8	-1	8	2668	4690	-0.167	-0.035	0	0	0
4	4	11	""	"42958"	5220	11700	100	34	34	7	20	34	34	34	6	17	18	1	0	1486	1277	1169	91	53	53	55	16	29	72	62	0	0.000	0.000	0.010	0.028	16.323	0.000	0.001	80	460	100	1433	1224	Error	0	1433	0	1224	2720	102134	0.000	76.375	0	0	0
4	5	11	"hsa-miR-320b"	"46324"	5400	11690	100	35	35	7	20	34	34	34	6	17	22	5	0	79	498	584	117	54	54	56	17	30	51	45	0	0.040	0.002	0.039	0.049	13.419	0.001	0.003	80	468	100	26	445	-4.644	1	25	1	444	2783	39832	0.167	26.000	0	0	0
4	6	11	""	"17433"	5580	11700	100	34	34	6	17	34	34	34	6	17	8	1	0	72	90	46	51	53	53	55	17	30	51	43	0	0.000	0.000	0.194	0.198	5.509	-0.017	0.006	80	470	100	19	37	Error	0	19	0	37	2716	7215	0.000	2.059	0	0	0
4	7	11	""	"11202"	5770	11700	100	34	35	7	20	34	34	34	6	17	17	2	0	95	104	55	52	52	52	53	15	28	66	55	0	0.000	0.019	0.068	0.105	4.020	0.002	0.000	80	471	100	43	53	Error	0	43	1	52	2763	8347	0.167	3.400	0	0	0
4	8	11	""	"42939"	5950	11700	100	33	34	6	17	34	34	34	6	17	16	3	0	841	617	430	69	51	51	54	46	85	72	71	0	-0.001	0.000	0.008	0.015	8.239	0.000	0.001	80	440	100	789	566	Error	-1	790	0	566	2714	49359	0.000	12.239	0	0	0
4	9	11	"hsa-miR-152-3p"	"17676"	6120	11700	100	34	34	7	20	34	34	34	6	17	12	5	0	267	266	204	76	51	51	55	45	81	58	53	0	0.000	0.000	0.034	0.054	6.955	-0.002	0.003	80	448	100	216	215	Error	0	216	0	215	2698	21289	0.000	4.689	0	0	0
4	10	11	"hsa-miR-650"	"17593"	6300	11700	100	34	35	7	20	34	34	34	6	17	18	3	0	61	62	18	29	53	53	55	16	29	28	8	0	0.000	0.111	0.361	0.402	3.784	-0.035	0.007	80	461	100	8	10	Error	0	8	1	9	2763	4922	0.167	0.438	0	0	0
4	11	11	"hsa-miR-27a-3p"	"46483"	6480	11710	100	34	35	8	22	34	34	34	6	17	23	6	0	98	246	216	87	56	56	58	18	31	53	51	0	0.000	0.005	0.102	0.094	7.415	0.004	0.007	80	446	100	42	191	Error	0	42	1	190	2781	19685	0.167	10.444	0	0	0
4	12	11	"hsa-let-7g-5p"	"46438"	6660	11700	100	35	35	6	17	34	34	34	6	17	17	2	0	96	1025	1172	114	61	61	63	19	30	55	48	0	0.029	0.001	0.073	0.033	11.743	0.000	0.003	80	461	100	36	965	-5.129	1	35	1	964	2801	81984	0.167	50.632	0	0	0
4	13	11	"hsa-miR-490-3p"	"42703"	6850	11700	100	34	34	6	17	34	34	34	6	17	16	2	0	479	448	365	81	66	66	68	19	27	65	60	0	0.000	0.000	0.023	0.045	9.179	-0.002	0.004	80	462	100	413	382	Error	0	413	0	382	2727	35812	0.000	20.000	0	0	0
4	14	11	""	"28054"	7030	11700	100	35	35	6	17	34	34	34	6	17	16	6	0	75	74	27	36	64	64	65	18	27	37	17	0	0.091	0.100	0.192	0.191	2.932	-0.023	0.005	80	470	100	12	11	-3.459	1	11	1	10	2835	5934	0.167	0.500	0	0	0
4	15	11	""	"14302"	7210	11710	100	35	35	7	20	35	35	35	6	17	16	7	0	211	186	102	54	63	63	65	20	30	71	67	0	0.000	0.000	0.071	0.096	6.034	-0.003	0.001	80	434	100	148	123	Error	0	148	0	123	2804	14868	0.000	6.050	0	0	0
4	16	11	"hsa-miR-627-5p"	"17625"	7380	11700	100	35	35	6	17	34	34	34	6	17	15	1	0	83	87	37	42	64	64	65	19	29	47	35	0	0.053	0.043	0.134	0.187	3.817	-0.007	0.001	80	436	100	20	24	-4.248	1	19	1	23	2795	6966	0.167	1.158	0	0	0
4	17	11	"hsa-miR-744-5p"	"27568"	7570	11700	100	34	35	6	17	35	35	35	5	14	17	2	0	84	126	83	65	60	60	61	17	27	52	47	0	-0.042	0.000	0.182	0.181	6.528	-0.001	0.000	80	461	100	23	66	Error	-1	24	0	66	2766	10055	0.000	3.824	0	0	0
4	18	11	"hsa-miR-593-5p"	"42478"	7750	11700	100	35	35	6	17	35	35	35	6	17	10	0	0	72	76	27	35	59	59	60	17	28	40	28	0	0.000	0.000	0.182	0.183	3.694	0.004	0.000	80	449	100	13	17	Error	0	13	0	17	2799	6067	0.000	0.941	0	0	0
4	19	11	"hsa-miR-323a-5p"	"42457"	7920	11700	100	34	35	5	14	35	35	35	6	17	10	1	0	62	65	19	29	60	60	62	18	29	25	7	0	-0.500	0.000	0.293	0.304	3.454	-0.012	0.001	80	448	100	1	5	Error	-1	2	0	5	2764	5206	0.000	0.167	0	0	0
4	20	11	"ebv-miR-BART3-3p"	"17589"	8100	11700	100	36	36	6	16	35	35	35	6	17	16	3	0	63	64	17	26	59	59	61	17	27	25	3	0	0.250	0.200	0.316	0.335	2.719	0.004	0.000	80	460	100	5	6	-2.000	1	4	1	5	2855	5098	0.167	0.176	0	0	0
4	21	11	"hsa-miR-638"	"42832"	8290	11700	100	35	35	6	17	35	35	35	6	17	12	3	0	112	232	197	84	59	59	62	26	41	57	50	0	0.000	0.000	0.047	0.079	8.255	0.002	0.001	80	461	100	53	173	Error	0	53	0	173	2808	18544	0.000	6.538	0	0	0
4	22	11	"Empty"	"0"	8470	11690	100	36	36	5	13	35	35	36	6	16	11	2	0	63	64	19	29	60	60	63	25	39	15	2	0	0.333	0.250	0.444	0.400	3.674	0.004	0.000	80	500	100	4	5	-1.585	1	3	1	4	2858	5123	0.000	0.040	0	0	0
4	1	12	""	"42712"	4690	11880	100	34	34	7	20	34	34	34	6	17	20	1	0	58	60	19	31	53	53	55	16	29	31	11	0	0.000	0.000	0.333	0.415	3.659	0.014	0.001	80	471	100	5	7	Error	0	5	0	7	2723	4833	0.000	0.313	0	0	0
4	2	12	"spike_control_v2_40"	"29001"	4860	11890	100	33	34	7	20	34	34	34	6	17	21	8	0	960	959	859	89	53	53	55	17	30	66	61	0	-0.001	0.000	0.008	0.024	13.860	0.000	0.000	80	440	100	906	906	Error	-1	907	0	906	2753	76753	0.000	53.176	0	0	0
4	3	12	""	"42748"	5040	11890	100	34	34	7	20	33	33	34	6	17	22	1	0	61	63	19	30	55	55	57	18	31	26	8	0	0.167	0.125	0.294	0.311	3.870	-0.043	0.012	80	452	100	7	9	-2.585	1	6	1	8	2748	5060	0.000	0.333	0	0	0
4	4	12	""	"42807"	5220	11890	100	35	34	6	17	34	34	34	6	17	16	2	0	63	68	24	35	58	58	59	17	28	31	13	0	0.200	0.000	0.219	0.324	4.143	-0.021	0.004	80	452	100	6	10	-2.322	1	5	0	10	2741	5410	0.000	0.529	0	0	0
4	5	12	"hsa-miR-1224-5p"	"46462"	5400	11900	100	35	35	6	17	34	34	34	7	20	17	1	0	65	67	26	38	60	60	61	18	29	30	13	0	0.200	0.143	0.294	0.274	3.100	-0.023	0.004	80	468	100	6	8	-2.322	1	5	1	7	2803	5378	0.143	0.333	0	0	0
4	6	12	"hsa-miR-1178-3p"	"46822"	5590	11890	100	34	34	6	17	34	34	34	7	20	12	2	0	60	61	21	34	57	57	59	18	30	23	6	0	0.000	0.000	0.382	0.294	4.150	-0.034	0.008	80	462	100	3	4	Error	0	3	0	4	2708	4867	0.000	0.111	0	0	0
4	7	12	"hsa-miR-758-3p"	"28759"	5770	11890	100	35	35	6	17	34	34	35	8	22	8	1	0	64	70	26	37	52	52	94	606	644	0	0	0	0.083	0.056	0.317	0.320	4.349	-0.005	0.000	80	452	100	13	19	-3.585	1	12	1	18	2779	5592	0.000	-0.040	0	0	0
4	8	12	""	"17527"	5950	11890	100	35	34	5	14	34	34	34	6	17	13	0	0	72	76	28	36	52	52	54	45	83	25	1	0	0.050	0.000	0.178	0.209	4.351	-0.020	0.005	80	452	100	21	24	-4.322	1	20	0	24	2751	6106	0.000	0.489	0	0	0
4	9	12	"hsa-miR-181c-5p"	"42496"	6130	11890	100	34	34	6	17	34	34	35	7	20	11	0	0	87	89	34	38	55	55	58	47	81	40	3	0	0.000	0.000	0.148	0.193	5.294	-0.011	0.002	80	430	100	32	34	Error	0	32	0	34	2687	7094	-0.143	0.660	0	0	0
4	10	12	"hsa-miR-146b-5p"	"10306"	6310	11890	100	36	35	6	17	34	34	34	6	17	22	3	0	1318	1013	718	70	59	59	61	18	29	73	70	0	0.002	0.001	0.005	0.013	9.436	0.000	0.000	80	452	100	1261	955	-9.298	2	1259	1	954	2806	81056	0.167	52.889	0	0	0
4	11	12	""	"46982"	6490	11880	100	34	34	6	17	34	34	34	6	17	15	1	0	64	65	21	32	64	64	65	19	29	18	3	0	0.000	0.000	0.300	0.322	3.265	-0.010	0.001	80	439	100	0	1	Error	0	0	0	1	2714	5191	0.000	0.000	0	0	0
4	12	12	""	"46538"	6670	11880	100	34	35	6	17	34	34	34	6	17	20	2	0	85	977	1205	123	65	65	67	19	28	50	45	0	0.000	0.001	0.103	0.051	14.155	0.000	0.001	80	439	100	20	913	Error	0	20	1	912	2760	78168	0.167	47.895	0	0	0
4	13	12	"hsa-miR-20b-3p"	"17882"	6840	11890	100	33	34	6	17	34	34	35	6	17	18	2	0	118	210	171	81	64	64	65	19	29	56	52	0	-0.019	0.000	0.075	0.064	5.454	0.000	0.000	80	440	100	53	146	Error	-1	54	0	146	2730	16771	-0.167	7.632	0	0	0
4	14	12	""	"42765"	7020	11900	100	35	35	6	17	34	34	34	6	17	15	3	0	71	78	29	37	63	63	65	18	27	40	22	0	0.125	0.067	0.191	0.198	3.405	-0.029	0.009	80	461	100	9	16	-3.000	1	8	1	15	2786	6271	0.167	0.722	0	0	0
4	15	12	""	"46921"	7200	11880	100	35	35	6	17	35	35	35	6	17	11	1	0	266	2982	3626	121	63	63	64	18	28	60	53	0	0.000	0.000	0.012	0.010	20.340	0.000	0.000	80	438	100	203	2919	Error	0	203	0	2919	2814	238548	0.000	162.111	0	0	0
4	16	12	"hsa-miR-612"	"27551"	7380	11870	100	34	33	6	18	35	35	35	6	17	8	1	0	67	72	26	36	61	61	63	18	28	27	18	0	-0.167	-0.182	0.350	0.350	4.142	0.016	0.003	80	446	100	5	9	Error	-1	6	-2	11	2667	5764	-0.333	0.500	0	0	0
4	17	12	""	"42481"	7560	11880	100	35	35	5	14	35	35	35	6	17	13	1	0	56	60	18	30	61	61	63	17	26	13	3	0	0.000	0.000	0.261	0.266	2.816	-0.042	0.013	80	460	100	-5	-1	Error	0	-5	0	-1	2836	4800	0.000	-0.176	0	0	0
4	18	12	""	"42864"	7750	11890	100	35	36	5	13	34	34	35	6	17	16	5	0	141	140	74	52	61	61	61	16	26	70	63	0	0.013	0.025	0.051	0.066	3.617	0.020	0.031	80	440	100	81	81	-6.322	1	80	2	79	2883	11202	0.167	4.938	0	0	0
4	19	12	"hsa-miR-593-3p"	"42504"	7920	11890	100	37	37	5	13	34	34	35	6	17	18	3	0	78	86	38	44	61	61	61	17	27	50	36	0	0.176	0.120	0.110	0.170	3.994	0.016	0.006	80	430	100	20	28	-2.503	3	17	3	25	2984	6844	0.333	1.471	0	0	0
4	20	12	"ebv-miR-BART15"	"42897"	8100	11880	100	37	37	5	13	34	34	34	6	17	21	1	0	65	70	24	34	59	59	60	18	30	27	13	0	0.500	0.273	0.286	0.356	4.476	0.011	0.001	80	460	100	9	14	-1.000	3	6	3	11	2948	5605	0.500	0.556	0	0	0
4	21	12	"hsa-miR-16-2-3p"	"42874"	8290	11880	100	37	37	5	13	34	34	35	6	17	13	5	0	88	91	44	48	58	58	59	17	28	55	46	0	0.100	0.091	0.097	0.132	3.514	0.007	0.001	80	441	100	33	36	-3.322	3	30	3	33	2925	7285	0.333	1.882	0	0	0
4	22	12	""	"42742"	8460	11900	100	35	35	6	17	36	36	36	6	16	11	2	0	82	88	36	40	56	56	58	16	27	61	43	0	-0.038	-0.031	0.184	0.209	5.049	-0.017	0.005	80	479	100	25	31	Error	-1	26	-1	32	2827	7024	-0.167	1.875	0	0	0
4	1	13	"hsa-miR-571"	"17490"	4680	12080	100	35	35	6	17	34	34	34	7	20	12	0	0	59	64	22	34	57	57	58	18	31	30	10	0	0.500	0.143	0.219	0.250	3.173	0.014	0.001	80	501	100	3	8	-1.000	1	2	1	7	2761	5096	0.143	0.333	0	0	0
4	2	13	"hsa-miR-1207-5p"	"46565"	4860	12080	100	35	35	7	20	34	34	34	6	17	17	3	0	64	66	23	34	58	58	60	18	30	22	10	0	0.167	0.125	0.360	0.344	3.897	-0.037	0.008	80	452	100	7	9	-2.585	1	6	1	8	2766	5244	0.167	0.333	0	0	0
4	3	13	"spike_control_v2_37"	"28684"	5040	12080	100	33	34	7	20	34	34	34	7	20	15	3	0	394	1251	1322	105	58	58	61	19	31	67	62	0	-0.003	0.000	0.024	0.021	11.725	0.000	0.000	80	452	100	335	1193	Error	-1	336	0	1193	2720	100067	0.000	62.632	0	0	0
4	4	13	"hsa-miR-649"	"15619"	5220	12080	100	34	34	7	20	34	34	34	6	17	17	3	0	67	64	19	29	60	60	62	19	30	16	7	0	0.000	0.000	0.455	0.442	3.215	-0.060	0.028	80	452	100	7	4	Error	0	7	0	4	2758	5144	0.000	0.105	0	0	0
4	5	13	"hsa-miR-136-5p"	"10943"	5400	12080	100	34	35	6	17	34	34	34	6	17	15	1	0	252	240	175	72	61	61	63	18	28	62	58	0	0.000	0.006	0.097	0.082	8.803	-0.003	0.004	80	442	100	191	180	Error	0	191	1	179	2773	19219	0.167	9.833	0	0	0
4	6	13	""	"42706"	5580	12080	100	35	35	7	20	34	34	34	7	20	18	3	0	1342	964	737	76	60	60	61	18	29	72	68	0	0.001	0.001	0.006	0.023	15.459	0.000	0.000	80	452	100	1283	905	Error	1	1282	1	904	2810	77144	0.143	50.167	0	0	0
4	7	13	"hsa-miR-183-5p"	"10977"	5760	12080	100	34	34	6	17	34	34	35	8	22	7	0	0	238	211	148	70	52	52	95	606	637	0	0	0	0.000	0.000	0.058	0.065	7.687	0.005	0.162	80	452	100	186	159	Error	0	186	0	159	2724	16872	-0.125	0.191	0	0	0
4	8	13	"hsa-let-7a-2-3p"	"42530"	5940	12080	100	33	34	6	17	34	34	34	6	17	11	3	0	526	420	310	73	56	56	57	19	33	71	67	0	-0.002	0.000	0.017	0.026	9.719	0.001	0.001	80	463	100	469	364	Error	-1	470	0	364	2697	33604	0.000	19.105	0	0	0
4	9	13	""	"42569"	6130	12060	100	36	35	6	17	34	34	34	6	17	17	3	0	70	76	27	35	62	62	64	21	32	32	13	0	0.250	0.071	0.208	0.284	3.661	-0.016	0.002	80	446	100	10	15	-2.000	2	8	1	14	2790	6055	0.167	0.571	0	0	0
4	10	13	""	"46639"	6300	12080	100	34	34	6	17	34	34	34	6	17	18	0	0	636	594	506	85	62	62	66	21	31	65	63	0	0.000	0.000	0.028	0.033	10.976	0.001	0.001	80	441	100	574	532	Error	0	574	0	532	2729	47539	0.000	25.143	0	0	0
4	11	13	"hsa-miR-196a-5p"	"10990"	6480	12080	100	35	34	6	17	34	34	35	6	17	12	2	0	80	111	67	60	64	64	68	21	30	48	40	0	0.063	0.000	0.124	0.139	6.043	-0.003	0.000	80	451	100	17	47	-4.000	1	16	0	47	2750	8856	-0.167	2.048	0	0	0
4	12	13	"hsa-miR-487b-3p"	"14285"	6660	12080	100	35	34	5	14	34	34	34	6	17	12	1	0	168	242	196	80	64	64	67	20	29	58	53	0	0.010	0.000	0.020	0.046	8.434	0.002	0.003	80	451	100	105	178	-6.700	1	104	0	178	2751	19362	0.000	8.750	0	0	0
4	13	13	"hsa-miR-380-3p"	"27546"	6840	12080	100	35	34	6	17	34	34	34	6	17	15	2	0	60	62	19	30	61	61	64	18	28	20	3	0	-1.000	0.000	0.347	0.274	3.023	0.003	0.000	80	479	100	0	1	Error	1	-1	0	1	2741	4985	0.000	-0.111	0	0	0
4	14	13	"hsa-miR-101-3p"	"31026"	7030	12090	100	34	35	7	20	34	34	35	6	17	17	2	0	3486	2431	1806	74	61	61	63	18	28	76	76	0	0.000	0.000	0.002	0.005	10.700	0.001	0.013	80	440	100	3425	2371	Error	0	3425	1	2370	2792	194487	0.000	131.556	0	0	0
4	15	13	"hsa-miR-29b-3p"	"11040"	7200	12080	100	33	33	6	18	35	35	35	6	17	7	1	0	1539	1287	1014	78	61	61	63	18	28	75	67	0	-0.001	-0.002	0.004	0.008	12.863	0.000	0.004	80	458	100	1476	1224	Error	-2	1478	-2	1226	2661	102941	-0.333	68.000	0	0	0
4	16	13	"hsa-miR-517-5p"	"13130"	7390	12080	100	35	35	6	17	35	35	35	6	17	12	3	0	72	73	28	38	60	60	61	18	29	43	21	0	0.000	0.000	0.227	0.244	3.433	0.002	0.000	80	466	100	12	13	Error	0	12	0	13	2793	5874	0.000	0.667	0	0	0
4	17	13	""	"46461"	7560	12080	100	35	36	6	16	35	35	35	6	17	11	3	0	64	65	19	29	60	60	62	18	29	23	7	0	0.000	0.200	0.286	0.246	3.504	-0.026	0.005	80	438	100	4	6	Error	0	4	1	5	2852	5219	0.167	0.167	0	0	0
4	18	13	"hsa-miR-506-3p"	"11138"	7740	12070	100	35	35	5	14	35	35	35	6	17	7	2	0	63	67	20	29	61	61	63	17	26	30	5	0	0.000	0.000	0.433	0.356	4.335	0.002	0.000	80	450	100	2	6	Error	0	2	0	6	2793	5333	0.000	0.235	0	0	0
4	19	13	""	"46293"	7920	12070	100	35	36	6	16	35	35	35	6	17	11	2	0	60	61	19	31	62	62	62	17	27	12	3	0	0.000	-1.000	0.364	0.420	4.288	-0.022	0.004	80	442	100	-2	0	Error	0	-2	1	-1	2844	4862	0.167	-0.059	0	0	0
4	20	13	""	"28547"	8100	12080	100	36	36	6	16	35	35	35	6	17	18	2	0	73	92	54	58	61	61	61	17	27	43	32	0	0.083	0.032	0.109	0.145	4.485	0.003	0.000	80	450	100	13	32	-3.585	1	12	1	31	2889	7396	0.167	1.824	0	0	0
4	21	13	""	"146101"	8280	12070	100	36	36	5	13	35	35	35	6	17	12	3	0	69	75	28	37	60	60	60	18	30	40	23	0	0.111	0.067	0.167	0.211	4.631	-0.005	0.000	80	442	100	10	16	-3.170	1	9	1	15	2914	6037	0.167	0.833	0	0	0
4	22	13	""	"145998"	8460	12080	100	36	36	6	16	35	35	36	6	16	22	6	0	93	108	60	55	56	56	58	16	27	58	53	0	0.027	0.019	0.111	0.126	4.089	0.000	0.000	80	452	100	38	53	-5.209	1	37	1	52	2913	8656	0.000	3.125	0	0	0
4	1	14	""	"146118"	4680	12280	100	33	33	6	18	34	34	34	7	20	6	1	0	83	85	35	41	59	59	61	19	31	55	32	0	-0.042	-0.038	0.175	0.178	3.809	-0.019	0.006	80	470	100	23	25	Error	-1	24	-1	26	2615	6837	-0.143	1.263	0	0	0
4	2	14	"hsv2-miR-H4-5p"	"146045"	4850	12270	100	35	34	7	20	34	34	34	6	17	20	2	0	60	63	20	31	61	61	62	18	29	16	3	0	-1.000	0.000	0.667	0.555	3.426	-0.036	0.008	80	440	100	0	2	Error	1	-1	0	2	2729	5010	0.000	0.056	0	0	0
4	3	14	""	"13146"	5030	12270	100	34	34	6	17	34	34	34	6	17	10	1	0	63	64	19	29	61	61	62	18	29	17	3	0	0.000	0.000	0.519	0.531	3.747	-0.021	0.003	80	462	100	2	3	Error	0	2	0	3	2686	5099	0.000	0.111	0	0	0
4	4	14	"spike_control_v2_35"	"28568"	5220	12270	100	34	33	6	18	34	34	34	6	17	10	3	0	448	460	384	83	60	60	61	17	27	68	62	0	0.000	-0.002	0.010	0.022	7.023	-0.001	0.001	80	462	100	388	399	Error	0	388	-1	400	2671	36791	-0.167	23.471	0	0	0
4	5	14	"hsa-miR-2054"	"145987"	5400	12270	100	34	34	7	20	34	34	34	7	20	17	1	0	62	66	24	36	59	59	61	18	29	28	12	0	0.000	0.000	0.444	0.322	2.981	-0.042	0.011	80	452	100	3	7	Error	0	3	0	7	2725	5249	0.000	0.278	0	0	0
4	6	14	"hsa-miR-767-5p"	"146111"	5580	12270	100	34	34	6	17	34	34	34	7	20	11	1	0	241	201	123	61	54	54	57	17	29	73	66	0	0.000	0.000	0.034	0.058	5.198	-0.002	0.001	80	452	100	187	147	Error	0	187	0	147	2711	16044	0.000	8.471	0	0	0
4	7	14	"hsa-miR-652-5p"	"145933"	5760	12270	100	34	34	7	20	34	34	34	6	17	26	3	0	78	86	40	46	50	50	52	14	26	62	50	0	0.000	0.000	0.231	0.267	4.195	-0.028	0.013	80	452	100	28	36	Error	0	28	0	36	2757	6873	0.000	2.429	0	0	0
4	8	14	"hsv1-miR-H3-3p"	"146058"	5940	12270	100	35	34	5	14	34	34	34	6	17	12	1	0	62	71	29	40	56	56	59	19	32	38	18	0	0.167	0.000	0.200	0.247	4.346	-0.025	0.007	80	452	100	7	15	-2.585	1	6	0	15	2757	5689	0.000	0.632	0	0	0
4	9	14	"SNORD110"	"145666"	6120	12270	100	35	35	6	17	34	34	34	6	17	18	3	0	461	389	290	74	63	63	64	20	31	70	63	0	0.003	0.003	0.015	0.023	6.200	0.002	0.004	80	468	100	399	327	-8.637	1	398	1	326	2809	31122	0.167	16.250	0	0	0
4	10	14	""	"146206"	6300	12270	100	34	34	7	20	34	34	34	7	20	16	1	0	89	116	66	56	62	62	65	19	29	51	47	0	0.000	0.000	0.154	0.133	4.199	0.002	0.000	80	427	100	27	54	Error	0	27	0	54	2755	9271	0.000	2.684	0	0	0
4	11	14	""	"146026"	6460	12260	100	34	35	7	20	34	34	34	6	17	20	5	0	67	69	24	34	63	63	65	19	29	27	10	0	0.000	0.167	0.351	0.416	3.577	0.002	0.000	80	446	100	4	7	Error	0	4	1	6	2780	5534	0.167	0.211	0	0	0
4	12	14	"hsv1-miR-H5-3p"	"146098"	6660	12260	100	34	34	6	17	34	34	34	6	17	12	2	0	181	175	114	65	64	64	65	18	27	62	57	0	0.000	0.000	0.038	0.060	5.604	-0.006	0.006	80	447	100	117	111	Error	0	117	0	111	2723	13999	0.000	6.111	0	0	0
4	13	14	""	"146004"	6820	12290	100	35	34	5	14	34	34	35	6	17	10	0	0	93	216	198	91	62	62	64	18	28	52	47	0	0.032	0.000	0.052	0.069	9.854	0.000	0.000	80	447	100	32	154	-4.954	1	31	0	154	2740	17277	-0.167	8.444	0	0	0
4	14	14	"hsa-miR-2115-3p"	"146161"	7020	12270	100	35	34	6	17	34	34	34	6	17	15	1	0	190	233	175	75	60	60	63	19	30	65	55	0	0.008	0.000	0.030	0.048	6.423	0.002	0.001	80	462	100	131	173	-7.022	1	130	0	173	2737	18669	0.000	8.947	0	0	0
4	15	14	"hsa-miR-1912"	"146168"	7200	12270	100	35	35	7	20	35	35	35	7	20	16	1	0	60	66	23	34	60	60	62	19	30	28	8	0	0.000	0.000	0.357	0.299	4.022	-0.001	0.000	80	452	100	0	6	Error	0	0	0	6	2800	5302	0.000	0.211	0	0	0
4	16	14	""	"146133"	7380	12270	100	34	34	6	17	35	35	35	6	17	15	2	0	118	171	114	66	60	60	61	18	29	62	55	0	-0.017	-0.009	0.125	0.158	5.469	0.001	0.000	80	430	100	57	110	Error	-1	58	-1	111	2741	13714	-0.167	6.111	0	0	0
4	17	14	"hsv1-miR-H7-3p"	"146090"	7550	12260	100	36	35	6	17	34	34	34	6	17	18	2	0	382	458	388	84	57	57	59	17	28	68	57	0	0.006	0.002	0.019	0.044	11.261	0.002	0.006	80	449	100	327	402	-7.344	2	325	1	401	2826	36620	0.167	23.471	0	0	0
4	18	14	"spike_control_v2_46"	"29837"	7740	12270	100	35	35	5	14	34	34	35	6	17	18	1	0	106	141	85	60	57	57	60	17	28	63	56	0	0.020	0.012	0.050	0.078	5.639	0.008	0.006	80	470	100	50	85	-5.615	1	49	1	84	2811	11248	0.000	4.765	0	0	0
4	19	14	""	"145870"	7920	12260	100	38	37	6	16	34	34	35	6	17	26	1	0	58	58	14	24	59	59	61	17	27	11	1	0	-4.000	-3.000	0.571	0.724	3.745	-0.037	0.006	80	470	100	3	2	Error	4	-1	3	-1	2921	4665	0.333	-0.176	0	0	0
4	20	14	"hsa-miR-605-5p"	"145736"	8110	12260	100	35	36	5	13	35	35	35	6	17	11	1	0	113	106	45	42	58	58	59	17	28	67	61	0	0.000	0.021	0.087	0.093	3.212	0.010	0.004	80	449	100	55	49	Error	0	55	1	48	2870	8506	0.167	2.765	0	0	0
4	21	14	"hsa-miR-875-5p"	"145721"	8280	12250	100	35	35	6	17	35	35	35	6	17	16	0	0	60	62	18	29	59	59	60	17	28	18	6	0	0.000	0.000	0.444	0.423	3.537	0.016	0.002	80	446	100	1	3	Error	0	1	0	3	2823	4929	0.000	0.118	0	0	0
4	22	14	"hsa-miR-92a-3p"	"145693"	8460	12250	100	35	36	7	19	35	35	36	6	16	25	2	0	351	289	216	74	57	57	60	16	26	70	62	0	0.000	0.004	0.028	0.043	6.144	-0.005	0.016	80	484	100	294	233	Error	0	294	1	232	2862	23140	0.000	14.313	0	0	0
4	1	15	"hsa-miR-639"	"145962"	4680	12460	100	34	34	7	20	34	34	34	7	20	13	1	0	87	108	58	53	58	58	60	18	30	60	47	0	0.000	0.000	0.126	0.138	4.124	-0.022	0.015	80	474	100	29	50	Error	0	29	0	50	2734	8664	0.000	2.667	0	0	0
4	2	15	"hsa-miR-431-5p"	"145705"	4860	12460	100	33	33	6	18	34	34	34	6	17	12	2	0	71	73	25	34	61	61	62	18	29	37	20	0	-0.100	-0.083	0.357	0.326	3.863	-0.037	0.012	80	452	100	9	11	Error	-1	10	-1	12	2653	5870	-0.167	0.611	0	0	0
4	3	15	""	"145878"	5040	12460	100	33	34	6	17	34	34	34	6	17	20	1	0	83	101	55	54	59	59	60	17	28	56	43	0	-0.042	0.000	0.194	0.215	4.583	0.014	0.006	80	452	100	23	42	Error	-1	24	0	42	2708	8046	0.000	2.412	0	0	0
4	4	15	"hsa-miR-501-3p"	"145727"	5220	12460	100	35	34	6	17	34	34	34	6	17	16	1	0	74	76	29	38	56	56	58	18	31	50	32	0	0.056	0.000	0.150	0.176	4.380	-0.034	0.014	80	452	100	19	20	-4.170	1	18	0	20	2733	6055	0.000	1.000	0	0	0
4	5	15	"spike_control_v2_29"	"27968"	5400	12460	100	35	34	6	17	34	34	34	6	17	15	2	0	1393	1388	1210	87	52	52	54	15	27	68	65	0	0.001	0.000	0.004	0.016	17.562	0.000	0.001	80	461	100	1342	1336	Error	1	1341	0	1336	2722	111011	0.000	88.933	0	0	0
4	6	15	"hsa-miR-187-3p"	"145637"	5580	12460	100	33	33	7	21	34	34	34	6	17	15	2	0	78	124	82	66	51	51	52	14	26	58	48	0	-0.037	-0.014	0.128	0.150	6.064	-0.007	0.004	80	452	100	26	72	Error	-1	27	-1	73	2643	9896	-0.167	5.143	0	0	0
4	7	15	"hsa-miR-518f-3p"	"145748"	5760	12460	100	34	34	6	17	34	34	34	6	17	18	1	0	54	55	16	29	54	54	56	17	30	18	1	0	0.000	0.000	0.325	0.355	3.626	0.002	0.000	80	452	100	0	1	Error	0	0	0	1	2713	4397	0.000	-0.059	0	0	0
4	8	15	""	"145917"	5940	12460	100	35	34	7	20	34	34	34	6	17	21	1	0	1291	1023	798	78	61	61	62	18	29	72	71	0	0.001	0.000	0.006	0.013	10.001	0.000	0.000	80	461	100	1231	962	Error	1	1230	0	962	2747	81871	0.000	53.389	0	0	0
4	9	15	"hsa-miR-572"	"147193"	6120	12460	100	35	34	6	17	34	34	34	6	17	15	1	0	60	59	16	27	61	61	62	19	30	10	1	0	-1.000	0.000	0.500	0.483	2.965	-0.031	0.005	80	462	100	0	-2	Error	1	-1	0	-2	2748	4702	0.000	-0.158	0	0	0
4	10	15	"hsa-miR-4307"	"147608"	6310	12460	100	34	34	6	17	34	34	34	6	17	12	5	0	142	160	102	63	62	62	64	18	28	60	56	0	0.000	0.000	0.080	0.101	5.956	-0.001	0.000	80	462	100	80	98	Error	0	80	0	98	2749	12772	0.000	5.333	0	0	0
4	11	15	"hsv2-miR-H13"	"147872"	6490	12460	100	33	34	6	17	34	34	34	6	17	15	1	0	63	64	18	28	63	63	65	19	29	16	1	0	100000.000	0.000	0.429	0.389	3.470	0.008	0.000	80	463	100	-1	1	16.610	-1	0	0	1	2682	5091	0.000	-0.053	0	0	0
4	12	15	"hsa-miR-4287"	"147938"	6670	12460	100	34	34	6	17	34	34	34	6	17	13	3	0	70	74	25	33	62	62	64	18	28	33	21	0	0.000	0.000	0.222	0.201	3.914	-0.019	0.005	80	461	100	8	12	Error	0	8	0	12	2745	5912	0.000	0.556	0	0	0
4	13	15	"hsa-miR-3159"	"147814"	6850	12460	100	35	35	7	20	34	34	35	6	17	18	5	0	55	55	18	32	61	61	63	18	28	8	3	0	-0.167	-0.167	0.348	0.456	3.317	-0.017	0.002	80	432	100	-5	-5	Error	1	-6	1	-6	2803	4409	0.000	-0.444	0	0	0
4	14	15	""	"147807"	7030	12460	100	34	34	5	14	34	34	34	6	17	13	1	0	84	380	393	103	61	61	63	19	30	51	46	0	0.000	0.000	0.047	0.049	10.523	0.000	0.000	80	440	100	23	319	Error	0	23	0	319	2741	30397	0.000	16.684	0	0	0
4	15	15	""	"147924"	7200	12460	100	33	34	6	17	35	35	35	6	17	15	2	0	62	66	20	30	59	59	61	18	29	27	7	0	-0.667	-0.143	0.387	0.448	2.718	0.004	0.000	80	440	100	1	6	Error	-2	3	-1	7	2707	5282	-0.167	0.278	0	0	0
4	16	15	"hsa-miR-4316"	"147760"	7380	12450	100	35	35	5	14	35	35	35	6	17	12	1	0	61	65	21	32	60	60	61	17	27	32	8	0	0.000	0.000	0.211	0.274	4.295	-0.035	0.011	80	459	100	1	5	Error	0	1	0	5	2823	5189	0.000	0.235	0	0	0
4	17	15	"hsa-miR-4314"	"147544"	7560	12460	100	35	35	6	17	34	34	34	6	17	21	3	0	72	77	28	36	57	57	59	16	27	46	30	0	0.067	0.050	0.200	0.161	3.088	0.031	0.011	80	461	100	16	21	-3.907	1	15	1	20	2823	6143	0.167	1.125	0	0	0
4	18	15	""	"147791"	7740	12460	100	35	35	6	17	34	34	35	6	17	20	2	0	4082	7602	7977	104	57	57	59	17	28	68	60	0	0.000	0.000	0.001	0.004	25.200	0.000	0.002	80	452	100	4026	7546	Error	1	4025	1	7545	2832	608133	0.000	443.706	0	0	0
4	19	15	""	"147810"	7920	12460	100	35	35	5	14	35	35	35	6	17	10	2	0	66	68	22	32	57	57	59	17	28	31	15	0	0.000	0.000	0.209	0.213	2.954	-0.029	0.008	80	460	100	9	11	Error	0	9	0	11	2815	5465	0.000	0.529	0	0	0
4	20	15	""	"147737"	8100	12460	100	35	36	7	19	35	35	35	6	17	16	5	0	299	502	461	91	57	57	58	16	27	65	58	0	0.000	0.002	0.033	0.042	7.761	0.000	0.001	80	471	100	242	446	Error	0	242	1	445	2852	40169	0.167	27.750	0	0	0
4	21	15	"hsv1-miR-H18"	"147830"	8290	12460	100	35	35	5	14	35	35	35	5	14	11	1	0	74	119	82	68	55	55	57	16	28	52	43	0	0.000	0.000	0.222	0.122	5.175	-0.013	0.015	80	478	100	19	64	Error	0	19	0	64	2772	9513	0.000	3.875	0	0	0
4	22	15	"hsa-miR-4323"	"147671"	8470	12470	100	35	36	6	16	35	35	35	5	14	17	3	0	124	124	61	49	57	57	59	17	28	68	58	0	0.000	0.015	0.112	0.105	4.168	0.002	0.000	80	496	100	67	68	Error	0	67	1	67	2867	9940	0.200	3.824	0	0	0
4	1	16	""	"147802"	4690	12650	100	35	34	6	17	34	34	34	6	17	12	0	0	2380	2188	2087	95	57	57	59	17	28	68	62	0	0.000	0.000	0.010	0.015	19.798	0.000	0.000	80	472	100	2324	2131	Error	1	2323	0	2131	2745	175067	0.000	125.235	0	0	0
4	2	16	"hsa-miR-3136-5p"	"147897"	4860	12650	100	34	34	6	17	34	34	34	6	17	21	3	0	62	64	18	28	57	57	60	18	30	25	6	0	0.000	0.000	0.464	0.394	4.183	-0.035	0.009	80	440	100	5	7	Error	0	5	0	7	2740	5130	0.000	0.222	0	0	0
4	3	16	"hsv2-miR-H22"	"147698"	5040	12650	100	34	35	6	17	34	34	34	6	17	16	3	0	59	62	20	32	56	56	57	16	28	25	11	0	0.000	0.167	0.350	0.286	3.675	-0.019	0.002	80	471	100	3	7	Error	0	3	1	6	2773	4934	0.167	0.313	0	0	0
4	4	16	"hsa-miR-615-5p"	"148627"	5230	12650	100	35	34	6	17	34	34	34	7	20	8	1	0	68	70	25	35	51	51	53	15	28	51	30	0	0.059	0.000	0.250	0.280	4.311	0.003	0.000	80	471	100	18	19	-4.087	1	17	0	19	2723	5565	0.000	1.133	0	0	0
4	5	16	"hsa-miR-185-3p"	"148669"	5410	12660	100	35	35	7	20	34	34	34	6	17	21	5	0	59	61	19	31	50	50	51	14	27	35	15	0	0.111	0.091	0.385	0.483	3.185	-0.003	0.000	80	451	100	10	12	-3.170	1	9	1	11	2810	4842	0.167	0.714	0	0	0
4	6	16	"hsa-miR-1908-5p"	"148687"	5590	12650	100	34	34	6	17	34	34	34	7	20	12	0	0	76	468	507	108	53	53	54	15	27	56	48	0	0.000	0.000	0.132	0.082	14.982	0.000	0.000	80	461	100	23	415	Error	0	23	0	415	2746	37454	0.000	27.600	0	0	0
4	7	16	"spike_control_v1_g"	"10905"	5770	12650	100	35	35	7	20	34	34	34	6	17	23	3	0	57	57	16	28	58	58	61	19	31	11	1	0	-1.000	-1.000	0.458	0.440	3.065	-0.017	0.002	80	452	100	0	0	Error	1	-1	1	-1	2826	4597	0.167	-0.211	0	0	0
4	8	16	"hsa-miR-3667-5p"	"148234"	5950	12660	100	35	35	7	20	34	34	34	7	20	21	3	0	209	231	179	77	60	60	62	18	29	61	58	0	0.007	0.006	0.054	0.071	5.810	0.000	0.000	80	439	100	150	172	-7.219	1	149	1	171	2828	18488	0.143	9.389	0	0	0
4	9	16	"hsa-miR-637"	"148677"	6120	12650	100	33	34	6	17	34	34	34	6	17	15	3	0	58	61	18	29	60	60	62	20	32	13	3	0	0.500	0.000	0.274	0.351	3.341	-0.045	0.013	80	387	100	-3	1	-1.000	-1	-2	0	1	2736	4855	0.000	-0.050	0	0	0
4	10	16	"hsa-miR-184"	"148654"	6310	12650	100	34	34	6	17	34	34	34	6	17	16	2	0	60	62	19	30	60	60	61	17	27	16	6	0	0.000	0.000	0.265	0.313	3.709	0.004	0.000	80	452	100	0	2	Error	0	0	0	2	2736	4974	0.000	0.059	0	0	0
4	11	16	""	"148079"	6490	12650	100	34	34	5	14	34	34	34	6	17	8	1	0	56	57	18	31	61	61	63	18	28	10	3	0	0.000	0.000	0.375	0.412	2.976	-0.021	0.003	80	442	100	-5	-4	Error	0	-5	0	-4	2714	4583	0.000	-0.333	0	0	0
4	12	16	"hsa-miR-3622a-5p"	"148474"	6670	12650	100	35	34	5	14	34	34	34	6	17	13	0	0	65	67	18	26	65	65	65	18	27	16	3	0	100000.000	0.000	0.500	0.408	3.683	0.003	0.000	80	442	100	1	2	16.610	1	0	0	2	2756	5360	0.000	0.111	0	0	0
4	13	16	"hsa-miR-941"	"148625"	6850	12650	100	36	35	7	20	34	34	34	6	17	21	5	0	106	105	52	49	61	61	61	18	29	56	52	0	0.044	0.023	0.158	0.169	3.683	0.008	0.002	80	453	100	47	45	-4.492	2	45	1	44	2793	8376	0.167	2.444	0	0	0
4	14	16	"kshv-miR-K12-10a-5p"	"147640"	7030	12650	100	36	35	5	14	34	34	34	6	17	17	1	0	61	63	20	31	59	59	61	22	36	15	3	0	1.000	0.250	0.385	0.344	3.122	-0.017	0.002	80	442	100	4	5	0.000	2	2	1	4	2830	5043	0.167	0.091	0	0	0
4	15	16	""	"147599"	7210	12650	100	34	34	6	17	34	34	34	6	17	13	2	0	57	60	21	35	59	59	62	23	37	10	2	0	0.000	0.000	0.438	0.410	3.296	-0.038	0.015	80	452	100	-2	1	Error	0	-2	0	1	2718	4796	0.000	-0.087	0	0	0
4	16	16	"hsa-miR-3660"	"147318"	7400	12660	100	36	36	5	13	34	34	34	6	17	22	2	0	85	88	37	42	58	58	59	18	30	58	41	0	0.074	0.067	0.140	0.162	3.536	0.012	0.003	80	432	100	29	32	-3.755	2	27	2	30	2868	7009	0.333	1.611	0	0	0
4	17	16	"hsa-miR-4277"	"147666"	7570	12650	100	35	35	5	14	34	34	34	6	17	16	1	0	57	59	20	33	56	56	59	16	27	22	8	0	1.000	0.333	0.323	0.305	2.914	-0.014	0.001	80	395	100	2	4	0.000	1	1	1	3	2779	4750	0.167	0.000	0	0	0
4	18	16	"Empty"	"0"	7750	12650	100	34	35	6	17	35	35	35	6	17	13	0	0	52	53	14	26	59	59	60	16	26	3	1	0	0.143	0.000	0.456	0.522	3.627	0.009	0.000	80	431	100	-8	-6	-2.807	-1	-7	0	-6	2762	4230	0.000	-0.437	0	0	0
4	19	16	""	"148186"	7930	12650	100	35	35	7	20	35	35	35	6	17	16	5	0	60	62	19	30	58	58	60	18	30	22	5	0	0.000	0.000	0.272	0.314	3.120	-0.013	0.001	80	440	100	2	4	Error	0	2	0	4	2803	4965	0.000	0.111	0	0	0
4	20	16	""	"148021"	8100	12650	100	35	35	5	14	36	36	36	6	16	6	1	0	79	85	32	37	57	57	60	19	31	53	32	0	-0.045	-0.036	0.109	0.107	3.589	-0.015	0.005	80	450	100	21	27	Error	-1	22	-1	28	2796	6782	-0.167	1.316	0	0	0
4	21	16	""	"148131"	8290	12650	100	35	35	5	14	35	35	35	5	14	16	2	0	59	60	17	28	57	57	60	18	30	17	2	0	0.000	0.000	0.374	0.443	3.018	-0.039	0.012	80	462	100	2	3	Error	0	2	0	3	2799	4784	0.000	0.000	0	0	0
4	22	16	""	"148573"	8470	12650	100	35	36	6	16	36	36	36	5	13	16	2	0	53	57	15	26	57	57	59	18	30	10	2	0	0.250	0.000	0.583	0.566	3.290	0.000	0.000	80	474	100	-5	0	-2.000	-1	-4	0	0	2843	4537	0.000	-0.111	0	0	0
4	1	17	""	"148569"	4680	12840	100	34	34	6	17	34	34	34	6	17	15	2	0	62	64	20	31	55	55	56	17	30	27	12	0	0.000	0.000	0.341	0.368	3.861	-0.019	0.002	80	493	100	7	9	Error	0	7	0	9	2687	5148	0.000	0.471	0	0	0
4	2	17	""	"148137"	4860	12840	100	33	34	7	20	34	34	34	6	17	21	5	0	52	55	17	30	53	53	55	17	30	20	2	0	1.000	0.000	0.345	0.416	3.637	-0.072	0.031	80	462	100	-2	2	0.000	-1	-1	0	2	2746	4421	0.000	0.000	0	0	0
4	3	17	""	"148359"	5050	12850	100	32	33	7	21	35	35	35	7	20	13	2	0	252	237	151	63	51	51	53	15	28	77	71	0	-0.015	-0.011	0.029	0.041	5.492	-0.001	0.001	80	437	100	198	184	Error	-3	201	-2	186	2671	18943	-0.286	12.267	0	0	0
4	4	17	""	"148315"	5220	12850	100	35	35	6	17	34	34	35	7	20	12	1	0	78	87	42	48	51	51	53	14	26	56	50	0	0.037	0.028	0.112	0.171	4.213	-0.014	0.004	80	439	100	28	37	-4.755	1	27	1	36	2762	6952	0.000	2.429	0	0	0
4	5	17	""	"148044"	5400	12840	100	34	34	6	17	34	34	34	6	17	18	1	0	81	390	387	99	50	50	52	14	26	63	50	0	0.000	0.000	0.035	0.051	10.079	0.000	0.000	80	442	100	31	340	Error	0	31	0	340	2742	31217	0.000	24.143	0	0	0
4	6	17	""	"148431"	5580	12850	100	34	34	8	23	34	34	34	6	17	15	6	0	56	59	18	30	52	52	54	16	29	25	10	0	0.000	0.000	0.407	0.461	3.205	-0.068	0.023	80	451	100	4	7	Error	0	4	0	7	2743	4736	0.000	0.313	0	0	0
4	7	17	""	"148056"	5760	12840	100	34	34	6	17	35	35	34	6	17	12	0	0	63	64	20	31	58	58	60	17	28	23	7	0	-0.200	-0.167	0.500	0.371	3.835	-0.034	0.008	80	462	100	4	5	Error	-1	5	-1	6	2704	5121	0.000	0.235	0	0	0
4	8	17	""	"148653"	5950	12840	100	33	34	6	17	34	34	34	6	17	16	1	0	162	163	104	63	59	59	61	17	27	66	60	0	-0.010	0.000	0.058	0.082	4.975	-0.004	0.002	80	460	100	102	104	Error	-1	103	0	104	2735	13023	0.000	6.000	0	0	0
4	9	17	""	"148367"	6130	12790	100	34	34	6	17	34	34	34	6	17	13	3	0	60	66	20	30	60	60	61	17	27	26	11	0	0.000	0.000	0.429	0.373	3.063	0.048	0.016	80	411	100	0	6	Error	0	0	0	6	2726	5313	0.000	0.294	0	0	0
4	10	17	""	"148475"	6300	12830	100	34	34	6	17	34	34	34	6	17	12	5	0	58	61	16	26	60	60	61	18	29	18	3	0	0.000	0.000	0.318	0.325	2.845	-0.010	0.001	80	451	100	-2	1	Error	0	-2	0	1	2710	4919	0.000	0.000	0	0	0
4	11	17	""	"148112"	6480	12830	100	33	34	5	14	34	34	34	6	17	6	1	0	57	58	17	29	61	61	62	18	29	8	2	0	0.250	0.000	0.235	0.290	2.829	-0.010	0.001	80	450	100	-5	-3	-2.000	-1	-4	0	-3	2735	4602	0.000	-0.222	0	0	0
4	12	17	"hsa-miR-203b-5p"	"148181"	6660	12830	100	35	35	6	17	35	35	35	6	17	12	1	0	61	66	19	28	60	60	62	18	29	21	8	0	0.000	0.000	0.306	0.466	3.421	-0.003	0.000	80	438	100	1	6	Error	0	1	0	6	2820	5249	0.000	0.222	0	0	0
4	13	17	""	"148076"	6830	12840	100	34	34	6	17	34	34	34	6	17	8	3	0	67	73	31	42	59	59	62	22	35	33	16	0	0.000	0.000	0.183	0.200	5.072	-0.021	0.005	80	451	100	8	14	Error	0	8	0	14	2698	5840	0.000	0.500	0	0	0
4	14	17	""	"148457"	7020	12830	100	35	35	5	14	34	34	35	6	17	13	2	0	61	62	16	25	58	58	61	24	39	11	1	0	0.333	0.250	0.403	0.335	2.863	-0.049	0.021	80	460	100	4	5	-1.585	1	3	1	4	2816	4972	0.000	0.042	0	0	0
4	15	17	""	"148060"	7200	12830	100	34	34	6	17	35	35	35	6	17	15	1	0	55	57	17	29	59	59	62	25	40	7	1	0	0.250	0.500	0.308	0.415	2.984	0.004	0.000	80	442	100	-5	-3	-2.000	-1	-4	-1	-2	2744	4575	-0.167	-0.200	0	0	0
4	16	17	""	"148464"	7380	12830	100	36	36	6	16	35	35	35	6	17	15	1	0	59	59	17	28	57	57	59	19	32	17	5	0	0.500	0.500	0.286	0.305	3.512	-0.046	0.012	80	417	100	3	3	-1.000	1	2	1	2	2876	4746	0.167	0.000	0	0	0
4	17	17	""	"148141"	7540	12800	100	35	36	6	16	35	35	35	6	17	16	1	0	67	66	21	31	57	57	59	16	27	35	13	0	0.000	0.111	0.439	0.425	2.888	-0.027	0.005	80	404	100	10	10	Error	0	10	1	9	2860	5309	0.167	0.438	0	0	0
4	18	17	""	"148194"	7730	12820	100	34	34	6	17	35	35	35	6	17	11	1	0	57	59	17	28	60	60	61	17	27	12	3	0	0.333	1.000	0.353	0.477	3.728	-0.036	0.015	80	469	100	-4	-2	-1.585	-1	-3	-1	-1	2736	4714	-0.167	-0.118	0	0	0
4	19	17	""	"148646"	7920	12840	100	36	35	5	14	35	35	35	6	17	13	0	0	335	465	411	88	60	60	61	18	29	62	56	0	0.004	0.000	0.008	0.023	10.883	0.000	0.000	80	473	100	276	405	-8.103	1	275	0	405	2819	37175	0.000	22.444	0	0	0
4	20	17	"hsa-miR-219b-5p"	"148386"	8110	12840	100	35	36	6	16	35	35	35	6	17	18	2	0	85	120	74	61	56	56	59	19	32	52	47	0	0.000	0.016	0.099	0.116	4.236	0.011	0.007	80	462	100	29	65	Error	0	29	1	64	2878	9618	0.167	3.211	0	0	0
4	21	17	""	"148520"	8290	12840	100	35	36	6	16	35	35	36	6	16	17	2	0	73	79	31	39	56	56	58	16	27	50	36	0	0.000	0.043	0.295	0.266	5.672	-0.010	0.001	80	452	100	17	24	Error	0	17	1	23	2840	6347	0.000	1.313	0	0	0
4	22	17	"hsa-miR-208b-3p"	"148284"	8470	12840	100	33	34	6	17	35	35	35	6	17	10	1	0	70	77	30	38	55	55	57	16	28	46	31	0	-0.133	-0.045	0.245	0.337	3.503	-0.023	0.007	80	494	100	13	21	Error	-2	15	-1	22	2717	6160	-0.167	1.250	0	0	0
4	1	18	""	"148537"	4670	13040	100	32	34	7	20	34	34	34	7	20	12	3	0	59	60	21	35	52	52	54	16	29	31	12	0	-0.286	0.000	0.419	0.392	2.920	-0.024	0.003	80	503	100	5	8	Error	-2	7	0	8	2700	4820	0.000	0.375	0	0	0
4	2	18	""	"11255"	4860	13030	100	35	35	7	20	34	34	34	6	17	15	7	0	60	62	18	29	52	52	53	16	30	35	8	0	0.125	0.100	0.273	0.440	3.397	-0.047	0.010	80	462	100	9	11	-3.000	1	8	1	10	2831	4958	0.167	0.563	0	0	0
4	3	18	""	"42962"	5040	13020	100	34	33	7	21	34	34	34	6	17	15	3	0	80	191	168	87	50	50	51	15	29	55	48	0	0.000	-0.007	0.256	0.170	9.342	-0.004	0.003	80	438	100	30	140	Error	0	30	-1	141	2673	15269	-0.167	9.333	0	0	0
4	4	18	""	"29650"	5220	13030	100	35	35	7	20	34	34	34	6	17	20	3	0	69	123	92	74	50	50	51	15	29	53	43	0	0.053	0.014	0.114	0.102	5.965	0.002	0.000	80	432	100	20	74	-4.248	1	19	1	73	2810	9839	0.167	4.800	0	0	0
4	5	18	"Empty"	"0"	5400	13030	100	34	34	6	17	34	34	34	6	17	13	3	0	49	52	16	30	52	52	54	16	29	12	3	0	0.000	0.000	0.500	0.481	3.065	-0.079	0.024	80	452	100	-3	0	Error	0	-3	0	0	2729	4125	0.000	-0.125	0	0	0
4	6	18	"hsa-miR-519e-3p"	"11164"	5580	13030	100	34	35	6	17	34	34	34	6	17	17	3	0	76	89	45	50	55	55	56	16	28	52	43	0	0.000	0.029	0.202	0.147	4.386	-0.033	0.025	80	430	100	21	35	Error	0	21	1	34	2768	7087	0.167	2.063	0	0	0
4	7	18	"hsa-miR-301b-3p"	"17886"	5750	13030	100	35	35	6	17	34	34	34	6	17	20	2	0	65	66	19	28	57	57	59	16	27	35	12	0	0.125	0.111	0.471	0.399	3.840	-0.032	0.006	80	450	100	9	10	-3.000	1	8	1	9	2783	5270	0.167	0.438	0	0	0
4	8	18	"hsa-miR-5010-5p"	"168684"	5930	13030	100	34	34	6	17	34	34	34	6	17	15	0	0	57	58	17	29	56	56	58	16	27	23	3	0	0.000	0.000	0.400	0.409	2.193	-0.060	0.019	80	454	100	1	2	Error	0	1	0	2	2717	4610	0.000	0.000	0	0	0
4	9	18	"hsa-miR-4763-3p"	"168679"	6110	13030	100	34	34	6	17	34	34	34	6	17	13	1	0	56	58	17	29	59	59	60	16	26	12	3	0	0.000	0.000	0.409	0.473	3.991	0.020	0.002	80	494	100	-3	-1	Error	0	-3	0	-1	2705	4643	0.000	-0.125	0	0	0
4	10	18	"hsa-miR-4684-3p"	"168718"	6310	13040	100	33	34	6	17	34	34	34	6	17	11	3	0	60	62	22	35	58	58	59	17	28	21	12	0	-0.500	0.000	0.500	0.479	3.626	-0.044	0.016	80	475	100	1	4	Error	-1	2	0	4	2706	4959	0.000	0.176	0	0	0
4	11	18	"hsa-miR-326"	"168945"	6480	13030	100	33	35	7	20	34	34	34	6	17	16	6	0	71	75	30	40	59	59	61	18	29	45	23	0	-0.083	0.063	0.200	0.208	2.989	0.017	0.003	80	457	100	11	17	Error	-1	12	1	16	2770	6015	0.167	0.778	0	0	0
4	12	18	"hsa-miR-4450"	"168964"	6660	13030	100	36	35	5	14	34	34	35	6	17	8	2	0	86	260	252	96	58	58	59	16	27	53	48	0	0.071	0.005	0.074	0.067	8.519	0.000	0.000	80	469	100	30	203	-3.807	2	28	1	202	2784	20765	0.000	12.563	0	0	0
4	13	18	"hsa-miR-5094"	"168932"	6840	13030	100	34	34	7	20	34	34	34	6	17	15	3	0	71	82	36	43	57	57	60	24	40	43	26	0	0.000	0.000	0.231	0.252	3.570	-0.015	0.004	80	452	100	14	25	Error	0	14	0	25	2757	6567	0.000	0.917	0	0	0
4	14	18	"hsa-miR-4999-5p"	"168934"	7020	13030	100	36	35	6	17	34	34	34	6	17	17	3	0	64	64	21	32	57	57	60	28	46	12	1	0	0.286	0.143	0.333	0.309	2.822	-0.001	0.000	80	460	100	9	8	-1.807	2	7	1	7	2834	5104	0.167	0.143	0	0	0
4	15	18	""	"168600"	7200	13020	100	36	35	6	17	35	35	35	6	17	11	1	0	90	564	588	104	57	57	59	17	28	58	50	0	0.030	0.000	0.103	0.037	12.271	-0.001	0.007	80	462	100	34	507	-5.044	1	33	0	507	2797	45100	0.000	29.706	0	0	0
4	16	18	""	"168726"	7380	13030	100	35	35	6	17	34	34	35	6	17	17	3	0	130	134	77	57	59	59	60	17	28	61	57	0	0.014	0.013	0.047	0.079	5.029	0.009	0.006	80	460	100	72	76	-6.150	1	71	1	75	2806	10725	0.000	4.353	0	0	0
4	17	18	"hsa-miR-4706"	"168795"	7560	13030	100	36	36	5	13	34	34	35	6	17	21	2	0	72	70	23	32	60	60	61	17	27	40	13	0	0.167	0.200	0.321	0.327	4.643	0.006	0.000	80	474	100	14	12	-2.585	2	12	2	10	2882	5620	0.167	0.529	0	0	0
4	18	18	"hsa-miR-4479"	"168755"	7740	13030	100	34	35	6	17	35	35	35	6	17	16	2	0	54	55	15	27	59	59	61	17	27	7	2	0	0.200	0.000	0.714	0.597	3.586	-0.028	0.005	80	468	100	-6	-4	-2.322	-1	-5	0	-4	2788	4385	0.000	-0.353	0	0	0
4	19	18	""	"168577"	7920	13030	100	35	35	6	17	35	35	35	6	17	15	2	0	59	60	17	28	59	59	60	16	26	18	2	0	0.000	0.000	0.500	0.460	3.272	0.007	0.000	80	452	100	0	1	Error	0	0	0	1	2804	4803	0.000	0.000	0	0	0
4	20	18	"hsa-miR-548ac"	"168827"	8100	13030	100	33	34	6	17	36	36	36	6	16	8	1	0	51	53	15	28	57	57	60	18	30	10	2	0	0.500	0.500	0.525	0.539	3.217	0.005	0.000	80	452	100	-9	-6	-1.000	-3	-6	-2	-4	2684	4225	-0.333	-0.389	0	0	0
4	21	18	"hsa-miR-499b-5p"	"168676"	8280	13030	100	34	35	6	17	36	36	36	6	16	8	2	0	58	60	18	30	56	56	58	17	29	20	5	0	-1.000	-0.250	0.323	0.384	2.963	-0.003	0.000	80	440	100	0	3	Error	-2	2	-1	4	2762	4786	-0.167	0.118	0	0	0
4	22	18	"hsa-miR-4764-5p"	"168852"	8450	13040	100	37	37	6	16	35	35	35	6	17	16	5	0	199	278	240	86	56	56	58	17	29	63	58	0	0.014	0.009	0.024	0.027	4.600	0.004	0.012	80	462	100	145	224	-6.160	2	143	2	222	2956	22233	0.333	12.941	0	0	0
4	1	19	"hsa-miR-4753-3p"	"168611"	4680	13230	100	35	35	6	17	34	34	34	6	17	13	1	0	95	111	70	63	52	52	53	15	28	66	56	0	0.023	0.017	0.062	0.065	3.777	-0.005	0.001	80	462	100	44	60	-5.426	1	43	1	59	2771	8867	0.167	3.867	0	0	0
4	2	19	"hsa-miR-4507"	"168572"	4860	13220	100	35	34	7	20	34	34	34	7	20	11	1	0	70	88	45	51	51	51	52	16	30	53	45	0	0.053	0.000	0.158	0.231	4.643	-0.015	0.004	80	442	100	20	37	-4.248	1	19	0	37	2717	7064	0.000	2.250	0	0	0
4	3	19	"hsa-miR-548ad-3p"	"168743"	5040	13220	100	32	32	6	18	34	34	34	7	20	6	0	0	53	54	15	27	51	51	52	15	28	23	2	0	-1.000	-0.667	0.389	0.411	2.890	0.002	0.000	80	450	100	0	1	Error	-2	2	-2	3	2598	4352	-0.286	0.133	0	0	0
4	4	19	""	"168647"	5220	13210	100	34	34	7	20	34	34	34	7	20	12	2	0	141	783	837	106	51	51	52	15	28	57	52	0	0.000	0.000	0.022	0.042	17.288	-0.001	0.003	80	442	100	90	732	Error	0	90	0	732	2731	62618	0.000	48.733	0	0	0
4	5	19	"hsa-miR-875-3p"	"168812"	5400	13220	100	34	34	7	20	34	34	34	6	17	15	3	0	60	61	19	31	53	53	55	16	29	37	7	0	0.000	0.000	0.266	0.356	3.936	-0.044	0.010	80	442	100	7	8	Error	0	7	0	8	2731	4917	0.000	0.375	0	0	0
4	6	19	"hsa-miR-4520-3p"	"169186"	5580	13220	100	35	35	7	20	34	34	34	6	17	20	6	0	53	54	14	25	56	56	57	16	28	7	1	0	-0.333	-0.500	0.483	0.654	4.198	-0.007	0.000	80	452	100	-2	-1	Error	1	-3	1	-2	2808	4295	0.167	-0.187	0	0	0
4	7	19	"hsa-miR-5009-3p"	"169118"	5770	13230	100	34	35	6	17	35	35	34	6	17	11	2	0	77	79	34	43	57	57	59	19	32	50	28	0	-0.050	0.000	0.196	0.176	3.191	-0.017	0.005	80	450	100	19	22	Error	-1	20	0	22	2782	6341	0.167	1.053	0	0	0
4	8	19	"hsa-miR-4468"	"169320"	5950	13220	100	35	34	7	20	34	34	34	7	20	15	2	0	93	182	149	81	57	57	59	18	30	63	48	0	0.028	0.000	0.098	0.108	4.933	-0.003	0.002	80	453	100	37	125	-5.170	1	36	0	125	2737	14530	0.000	6.833	0	0	0
4	9	19	"hsa-miR-4691-3p"	"169321"	6130	13220	100	35	35	7	20	34	34	34	7	20	12	1	0	58	63	43	68	56	56	59	25	42	12	2	0	0.500	0.143	0.565	0.510	4.069	-0.007	0.001	80	453	100	3	8	-1.000	1	2	1	7	2771	5060	0.143	0.160	0	0	0
4	10	19	"hsa-miR-4695-3p"	"169070"	6310	13230	100	34	34	6	17	34	34	34	6	17	23	2	0	4849	3145	2406	76	56	56	59	17	28	77	73	0	0.000	0.000	0.002	0.004	11.327	0.000	0.001	80	442	100	4793	3089	Error	0	4793	0	3089	2747	251597	0.000	181.529	0	0	0
4	11	19	"hsa-miR-4755-5p"	"169113"	6490	13230	100	34	35	6	17	34	34	34	6	17	15	2	0	88	91	37	40	57	57	60	18	30	57	45	0	0.000	0.029	0.179	0.195	3.571	0.009	0.001	80	451	100	31	35	Error	0	31	1	34	2791	7270	0.167	1.722	0	0	0
4	12	19	"hsa-miR-4728-3p"	"169182"	6670	13230	100	36	36	6	16	34	34	34	6	17	21	5	0	799	601	460	76	58	58	59	16	27	71	67	0	0.003	0.004	0.007	0.017	8.978	0.002	0.018	80	439	100	743	545	-8.533	2	741	2	543	2865	48100	0.333	33.875	0	0	0
4	13	19	"hsa-miR-4745-3p"	"169036"	6840	13220	100	34	34	5	14	34	34	34	6	17	15	0	0	54	54	15	27	58	58	59	17	28	8	1	0	0.000	0.000	0.326	0.382	3.675	0.011	0.001	80	449	100	-4	-4	Error	0	-4	0	-4	2753	4285	0.000	-0.294	0	0	0
4	14	19	"hsa-miR-4747-3p"	"169230"	7020	13220	100	35	34	6	17	34	34	35	6	17	10	2	0	66	68	21	30	57	57	59	24	40	27	6	0	0.111	0.000	0.313	0.286	3.728	0.003	0.000	80	460	100	10	11	-3.170	1	9	0	11	2739	5415	-0.167	0.375	0	0	0
4	15	19	"hsa-miR-4755-3p"	"169157"	7220	13220	100	34	34	6	17	34	34	35	6	17	13	3	0	63	68	23	33	59	59	61	18	29	28	11	0	0.000	0.000	0.354	0.322	4.499	-0.011	0.001	80	458	100	4	9	Error	0	4	0	9	2741	5410	-0.167	0.389	0	0	0
4	16	19	"hsa-miR-5707"	"169000"	7390	13220	100	35	35	6	17	35	35	35	6	17	12	0	0	56	58	16	27	58	58	60	17	28	13	3	0	0.000	0.000	0.477	0.395	2.562	-0.077	0.029	80	418	100	-2	0	Error	0	-2	0	0	2779	4615	0.000	-0.118	0	0	0
4	17	19	"hsa-miR-3136-3p"	"169319"	7560	13220	100	34	35	6	17	35	35	35	6	17	10	1	0	289	329	266	80	59	59	60	16	26	62	57	0	-0.004	0.000	0.015	0.037	10.294	-0.001	0.002	80	440	100	229	270	Error	-1	230	0	270	2776	26308	0.000	16.813	0	0	0
4	18	19	"hsa-miR-4524a-3p"	"168996"	7750	13220	100	35	34	5	14	34	34	35	6	17	13	0	0	63	60	16	26	57	57	59	16	27	23	2	0	0.167	0.000	0.333	0.370	3.446	-0.011	0.001	80	452	100	7	3	-2.585	1	6	0	3	2754	4824	-0.167	0.063	0	0	0
4	19	19	"hsa-miR-4778-3p"	"169064"	7930	13220	100	35	35	6	17	35	35	35	5	14	21	2	0	83	100	54	54	57	57	59	16	27	55	46	0	0.000	0.000	0.172	0.188	5.124	-0.002	0.000	80	442	100	26	43	Error	0	26	0	43	2761	7972	0.000	2.563	0	0	0
4	20	19	"hsa-miR-4727-3p"	"169112"	8110	13220	100	35	34	5	14	36	36	36	6	16	5	0	0	64	65	22	33	57	57	60	17	28	30	16	0	-0.143	-0.250	0.333	0.338	3.189	-0.018	0.003	80	442	100	6	6	Error	-1	7	-2	8	2754	5228	-0.333	0.294	0	0	0
4	21	19	"hsa-miR-5684"	"169169"	8290	13220	100	34	34	6	17	36	36	36	6	16	7	0	0	2820	3047	2881	94	57	57	59	16	27	70	61	0	-0.001	-0.001	0.005	0.014	27.682	0.000	0.024	80	452	100	2761	2988	Error	-2	2763	-2	2990	2748	243723	-0.333	186.750	0	0	0
4	22	19	"hsa-miR-4523"	"168987"	8480	13210	100	35	35	6	17	35	35	36	6	16	15	0	0	58	59	16	27	55	55	59	24	40	5	2	0	0.000	0.000	0.250	0.304	2.853	0.016	0.001	80	474	100	3	4	Error	0	3	0	4	2818	4708	-0.167	0.000	0	0	0
4	1	20	"Hy3"	"13138"	4680	13400	100	35	35	7	20	34	34	34	6	17	20	3	0	74	320	398	124	52	52	53	16	30	51	47	0	0.045	0.004	0.048	0.064	13.006	0.003	0.010	80	484	100	23	269	-4.459	1	22	1	268	2789	25633	0.167	16.688	0	0	0
4	2	20	"hsa-miR-3974"	"169365"	4860	13400	100	35	34	7	20	34	34	34	6	17	18	3	0	57	60	19	31	50	50	52	15	28	36	12	0	0.143	0.000	0.458	0.500	4.337	-0.002	0.000	80	464	100	8	10	-2.807	1	7	0	10	2754	4804	0.000	0.533	0	0	0
4	3	20	"hsa-miR-4633-3p"	"169160"	5040	13400	100	34	34	6	17	34	34	34	6	17	20	5	0	50	53	14	26	51	51	52	15	28	21	2	0	0.000	0.000	0.615	0.565	3.509	-0.006	0.000	80	464	100	-1	2	Error	0	-1	0	2	2745	4219	0.000	0.067	0	0	0
4	4	20	"hsa-miR-5092"	"168992"	5220	13400	100	33	34	6	17	34	34	34	6	17	15	1	0	53	55	16	29	51	51	52	15	28	21	6	0	-0.500	0.000	0.500	0.619	3.967	-0.051	0.011	80	474	100	1	4	Error	-1	2	0	4	2680	4396	0.000	0.200	0	0	0
4	5	20	""	"168654"	5400	13400	100	35	36	6	16	35	35	35	6	17	18	5	0	59	61	20	32	54	54	55	17	30	28	7	0	0.000	0.143	0.600	0.523	3.435	-0.048	0.012	80	464	100	5	8	Error	0	5	1	7	2859	4908	0.167	0.353	0	0	0
4	6	20	""	"168713"	5580	13400	100	34	34	6	17	34	34	34	6	17	13	2	0	55	59	20	33	54	54	55	16	29	20	8	0	0.000	0.000	0.375	0.429	3.354	0.005	0.000	80	464	100	1	5	Error	0	1	0	5	2710	4734	0.000	0.250	0	0	0
4	7	20	""	"168957"	5760	13400	100	36	35	7	20	35	35	34	6	17	15	3	0	53	56	15	26	56	56	57	17	29	12	1	0	-0.333	0.000	0.370	0.600	3.232	-0.024	0.003	80	462	100	-2	0	Error	1	-3	0	0	2808	4450	0.167	-0.059	0	0	0
4	8	20	""	"168706"	5950	13410	100	34	35	6	17	34	34	34	6	17	15	3	0	69	81	35	43	56	56	57	16	28	45	36	0	0.000	0.040	0.241	0.271	3.704	0.008	0.002	80	484	100	13	26	Error	0	13	1	25	2761	6485	0.167	1.500	0	0	0
4	9	20	""	"168761"	6130	13410	100	34	34	6	17	34	34	34	6	17	18	2	0	58	61	20	32	56	56	59	24	40	17	1	0	0.000	0.000	0.375	0.395	3.312	-0.009	0.001	80	474	100	2	5	Error	0	2	0	5	2733	4911	0.000	0.083	0	0	0
4	10	20	""	"168842"	6310	13410	100	34	34	6	17	34	34	34	6	17	13	1	0	82	154	120	77	57	57	59	17	28	53	47	0	0.000	0.000	0.097	0.101	6.118	-0.003	0.001	80	464	100	25	97	Error	0	25	0	97	2717	12286	0.000	5.588	0	0	0
4	11	20	""	"169268"	6490	13410	100	36	35	5	14	34	34	34	6	17	12	0	0	72	80	36	45	56	56	58	17	29	47	36	0	0.125	0.042	0.114	0.124	3.468	0.016	0.004	80	464	100	18	25	-3.000	2	16	1	24	2794	6408	0.167	1.294	0	0	0
4	12	20	"Empty"	"0"	6670	13410	100	35	35	6	17	34	34	34	6	17	16	2	0	52	55	15	27	56	56	58	17	29	11	1	0	-0.250	-1.000	0.438	0.384	2.705	-0.015	0.001	80	464	100	-3	0	Error	1	-4	1	-1	2774	4411	0.167	-0.176	0	0	0
4	13	20	""	"168936"	6850	13420	100	35	35	7	20	34	34	34	6	17	20	3	0	188	170	94	55	59	59	60	18	30	71	67	0	0.008	0.009	0.045	0.072	7.011	0.005	0.003	80	483	100	130	112	-7.011	1	129	1	111	2805	13638	0.167	6.111	0	0	0
4	14	20	"Empty"	"0"	7030	13400	100	34	34	6	17	34	34	34	6	17	16	2	0	58	58	15	25	57	57	60	18	30	12	1	0	0.000	0.000	0.448	0.511	3.635	-0.032	0.005	80	464	100	1	1	Error	0	1	0	1	2733	4624	0.000	-0.111	0	0	0
4	15	20	"Empty"	"0"	7210	13400	100	34	34	6	17	34	34	34	6	17	12	2	0	64	63	17	26	56	56	59	18	30	20	5	0	0.000	0.000	0.333	0.281	2.439	-0.042	0.015	80	464	100	8	7	Error	0	8	0	7	2725	5052	0.000	0.222	0	0	0
4	16	20	"Empty"	"0"	7390	13400	100	35	36	7	19	34	34	34	6	17	22	5	0	59	61	21	34	57	57	59	17	28	20	8	0	0.500	0.500	0.417	0.448	3.648	0.012	0.001	80	464	100	3	6	-1.000	1	2	2	4	2869	4882	0.333	0.118	0	0	0
4	17	20	"Empty"	"0"	7570	13400	100	35	34	6	17	35	35	35	6	17	6	0	0	57	57	17	29	59	59	60	16	26	16	2	0	0.000	0.500	0.404	0.413	2.766	-0.036	0.008	80	464	100	-2	-3	Error	0	-2	-1	-2	2699	4572	-0.167	-0.187	0	0	0
4	18	20	"Empty"	"0"	7750	13400	100	34	35	6	17	35	35	35	6	17	12	3	0	52	56	17	30	59	59	60	16	26	11	5	0	0.143	0.000	0.300	0.282	2.757	0.010	0.001	80	464	100	-8	-3	-2.807	-1	-7	0	-3	2779	4443	0.000	-0.250	0	0	0
4	19	20	"Empty"	"0"	7930	13400	100	34	34	6	17	35	35	35	6	17	15	1	0	53	57	18	31	57	57	58	15	25	17	3	0	0.250	100000.000	0.447	0.393	2.966	0.026	0.003	80	464	100	-5	-1	-2.000	-1	-4	-1	0	2683	4559	-0.167	-0.067	0	0	0
4	20	20	"Empty"	"0"	8110	13400	100	36	35	6	17	36	36	36	6	16	6	1	0	55	55	12	21	56	56	57	15	26	8	0	0	0.000	1.000	0.571	0.505	3.274	0.046	0.009	80	464	100	-1	-2	Error	0	-1	-1	-1	2783	4379	-0.167	-0.133	0	0	0
4	21	20	"Hy3"	"13138"	8290	13400	100	33	34	5	14	36	36	36	6	16	8	0	0	481	1069	1178	110	54	54	56	16	28	62	58	0	-0.007	-0.002	0.167	0.050	19.459	-0.001	0.011	80	464	100	424	1013	Error	-3	427	-2	1015	2686	85482	-0.333	63.313	0	0	0
4	22	20	"Hy3"	"13138"	8470	13400	100	36	35	6	17	36	36	36	6	16	11	0	0	541	1155	1300	112	55	55	59	23	38	61	57	0	0.000	-0.001	0.008	0.019	18.572	-0.001	0.005	80	506	100	486	1099	Error	0	486	-1	1100	2790	92377	-0.167	47.652	0	0	0
5	1	1	"Hy3"	"13138"	9160	9770	100	35	36	6	16	36	36	36	6	16	12	3	0	87	484	598	123	62	62	64	18	28	56	48	0	-0.040	0.000	0.098	0.058	10.592	-0.001	0.005	80	524	100	24	422	Error	-1	25	0	422	2867	38723	0.000	23.333	0	0	0
5	2	1	""	"46839"	9360	9770	100	37	37	6	16	37	37	37	5	13	17	1	0	62	64	18	28	65	65	66	18	27	15	3	0	0.000	0.000	0.398	0.370	2.877	0.020	0.006	80	493	100	-3	-1	Error	0	-3	0	-1	2979	5143	0.000	-0.111	0	0	0
5	3	1	""	"28769"	9540	9770	100	36	36	5	13	37	37	37	5	13	15	2	0	67	69	23	33	66	66	67	18	26	20	2	0	-1.000	-0.333	0.333	0.345	3.674	-0.001	0.000	80	496	100	0	2	Error	-1	1	-1	3	2913	5532	-0.200	0.111	0	0	0
5	4	1	""	"42664"	9720	9770	100	40	39	6	15	36	36	37	6	16	28	6	0	69	68	19	27	66	66	68	22	32	12	0	0	1.333	1.500	0.333	0.294	3.087	-0.010	0.001	80	464	100	7	5	0.415	4	3	3	2	3150	5469	0.333	0.000	0	0	0
5	5	1	"hsa-miR-1289"	"46340"	9900	9770	100	37	37	5	13	37	37	37	6	16	8	1	0	62	64	18	28	67	67	68	18	26	16	1	0	0.000	0.000	0.250	0.328	2.707	0.008	0.001	80	466	100	-5	-3	Error	0	-5	0	-3	2941	5154	0.000	-0.222	0	0	0
5	6	1	"hsa-miR-1271-5p"	"46627"	10080	9770	100	36	36	6	16	37	37	37	5	13	12	3	0	64	64	17	26	69	69	70	20	28	7	1	0	0.200	0.200	0.320	0.379	3.069	0.027	0.006	80	486	100	-6	-6	-2.322	-1	-5	-1	-5	2873	5153	-0.200	-0.300	0	0	0
5	7	1	"hsa-miR-636"	"42750"	10270	9780	100	36	36	5	13	37	37	37	6	16	10	1	0	123	123	60	48	69	69	71	20	28	61	53	0	-0.019	-0.019	0.061	0.093	3.534	-0.013	0.011	80	478	100	53	53	Error	-1	54	-1	54	2911	9822	-0.167	2.600	0	0	0
5	8	1	"hsa-miR-92b-5p"	"42717"	10450	9780	100	37	37	6	16	37	37	38	6	15	11	5	0	68	69	18	26	71	71	72	21	29	7	2	0	0.000	0.000	0.333	0.337	3.031	0.008	0.001	80	466	100	-3	-2	Error	0	-3	0	-2	2962	5530	-0.167	-0.143	0	0	0
5	9	1	"hsa-miR-302c-5p"	"11045"	10630	9780	100	37	37	6	16	37	37	38	6	15	8	1	0	152	145	81	55	70	70	72	19	26	61	57	0	0.000	0.000	0.088	0.079	4.487	-0.004	0.001	80	468	100	82	75	Error	0	82	0	75	2942	11570	-0.167	3.842	0	0	0
5	10	1	""	"11274"	10810	9780	100	38	38	5	13	37	37	37	5	13	18	3	0	62	65	17	26	72	72	74	21	28	6	1	0	-0.100	-0.143	0.317	0.285	2.751	0.006	0.000	80	478	100	-9	-6	Error	1	-10	1	-7	3036	5190	0.200	-0.429	0	0	0
5	11	1	"hsa-miR-20b-5p"	"42640"	11000	9780	100	36	37	5	13	37	37	38	6	15	10	0	0	81	86	34	39	68	68	70	22	31	36	18	0	-0.077	0.000	0.246	0.254	3.160	0.006	0.001	80	469	100	12	18	Error	-1	13	0	18	2925	6842	-0.167	0.727	0	0	0
5	12	1	"ebv-miR-BHRF1-2-5p"	"17562"	11170	9780	100	36	37	5	13	37	37	37	6	16	12	0	0	56	58	17	29	61	61	64	20	31	11	2	0	0.200	0.000	0.345	0.365	3.112	-0.014	0.002	80	463	100	-6	-3	-2.322	-1	-5	0	-3	2942	4631	0.000	-0.300	0	0	0
5	13	1	""	"14189"	11350	9780	100	38	38	6	15	37	37	37	6	16	17	2	0	66	69	21	30	59	59	61	17	27	31	15	0	0.143	0.100	0.273	0.370	3.960	0.066	0.034	80	456	100	8	11	-2.807	1	7	1	10	3017	5545	0.167	0.471	0	0	0
5	14	1	"hsa-miR-132-3p"	"10937"	11520	9770	100	38	38	6	15	36	36	37	6	16	21	7	0	64	66	17	25	67	67	69	19	27	13	1	0	-0.667	-2.000	0.442	0.492	2.918	0.040	0.014	80	464	100	-1	1	Error	2	-3	2	-1	3064	5275	0.167	-0.158	0	0	0
5	15	1	"hsa-miR-190b"	"32731"	11700	9770	100	36	36	6	16	36	36	37	6	16	15	3	0	71	74	22	29	72	72	74	20	27	21	3	0	0.000	0.000	0.351	0.298	3.341	0.001	0.000	80	476	100	-1	2	Error	0	-1	0	2	2887	5931	-0.167	0.000	0	0	0
5	16	1	""	"46239"	11880	9770	100	39	39	5	12	37	37	37	6	16	16	2	0	73	75	23	30	73	73	74	20	27	18	6	0	100000.000	1.000	0.313	0.345	2.912	0.012	0.002	80	476	100	2	4	16.610	2	0	2	2	3109	5969	0.333	0.050	0	0	0
5	17	1	"ebv-miR-BART4-5p"	"17359"	12060	9770	100	37	37	5	13	36	36	37	6	16	8	3	0	78	78	23	29	73	73	73	21	28	22	6	0	0.200	0.200	0.292	0.259	3.592	-0.013	0.002	80	476	100	6	6	-2.322	1	5	1	5	2930	6258	0.000	0.238	0	0	0
5	18	1	"hsa-miR-217"	"19016"	12240	9770	100	35	36	5	13	36	36	36	6	16	7	0	0	60	62	19	30	71	71	72	19	26	8	3	0	0.091	0.000	0.231	0.246	3.296	0.019	0.003	80	476	100	-12	-9	-3.459	-1	-11	0	-9	2850	4978	0.000	-0.526	0	0	0
5	19	1	"hsa-miR-1225-3p"	"46684"	12420	9770	100	35	35	5	14	36	36	37	6	16	7	1	0	75	78	26	33	72	72	73	20	27	23	12	0	-0.333	-0.167	0.286	0.266	3.927	0.004	0.000	80	476	100	2	5	Error	-1	3	-1	6	2818	6237	-0.333	0.250	0	0	0
5	20	1	"hsa-miR-1231"	"46531"	12600	9770	100	37	37	5	13	36	36	37	6	16	10	0	0	68	71	21	29	74	74	76	20	26	13	3	0	-0.167	-0.333	0.225	0.248	3.633	0.005	0.000	80	476	100	-5	-2	Error	1	-6	1	-3	2921	5697	0.000	-0.250	0	0	0
5	21	1	"kshv-miR-K12-11-3p"	"17571"	12780	9770	100	36	37	5	13	36	36	36	6	16	18	1	0	77	78	24	30	73	73	74	20	27	26	8	0	0.000	0.200	0.212	0.232	3.869	-0.009	0.001	80	464	100	4	6	Error	0	4	1	5	2949	6230	0.167	0.200	0	0	0
5	22	1	"Hy3"	"13138"	12950	9770	100	35	36	6	16	36	36	36	6	16	12	1	0	760	1217	1289	105	73	73	74	20	27	62	60	0	-0.001	0.000	0.004	0.011	11.964	0.000	0.003	80	495	100	686	1144	Error	-1	687	0	1144	2850	97340	0.000	57.150	0	0	0
5	1	2	""	"11268"	9150	9960	100	37	37	5	13	36	36	36	6	16	12	1	0	316	255	171	67	56	56	58	14	24	67	65	0	0.004	0.005	0.018	0.039	7.411	0.003	0.004	80	510	100	261	200	-8.022	1	260	1	199	2946	20360	0.167	14.071	0	0	0
5	2	2	"spike_control_v2_40"	"29001"	9340	9960	100	38	38	5	13	36	36	37	6	16	17	1	0	1204	871	637	73	57	57	59	17	28	75	72	0	0.002	0.002	0.005	0.012	8.303	0.001	0.003	80	465	100	1149	816	-9.164	2	1147	2	814	3064	69697	0.167	47.765	0	0	0
5	3	2	""	"17691"	9520	9990	100	38	38	6	15	36	36	36	5	13	28	2	0	65	68	22	32	57	57	59	16	27	33	16	0	0.250	0.182	0.542	0.507	3.438	0.012	0.001	80	446	100	10	13	-2.000	2	8	2	11	3026	5456	0.400	0.563	0	0	0
5	4	2	"hsa-miR-623"	"46556"	9700	9950	100	37	37	5	13	36	36	36	6	16	16	1	0	67	69	22	31	58	58	61	20	32	31	10	0	0.111	0.091	0.274	0.257	3.011	-0.017	0.003	80	424	100	10	12	-3.170	1	9	1	11	2949	5526	0.167	0.400	0	0	0
5	5	2	"hsa-miR-302d-3p"	"27838"	9870	9950	100	38	38	5	13	36	36	36	5	13	27	3	0	65	69	22	31	60	60	63	17	26	28	11	0	0.400	0.222	0.455	0.402	3.482	0.036	0.011	80	432	100	7	11	-1.322	2	5	2	9	3061	5527	0.400	0.353	0	0	0
5	6	2	"hsa-miR-631"	"42700"	10050	9960	100	37	36	5	13	37	37	37	6	16	6	1	0	90	101	51	50	62	62	64	18	28	53	46	0	0.000	-0.026	0.121	0.138	4.427	0.002	0.000	80	454	100	28	38	Error	0	28	-1	39	2905	8088	-0.167	2.056	0	0	0
5	7	2	""	"46879"	10230	9960	100	37	37	5	13	37	37	37	6	16	7	0	0	123	160	110	68	59	59	62	18	29	57	52	0	0.000	0.000	0.054	0.076	6.834	0.004	0.003	80	464	100	64	101	Error	0	64	0	101	2926	12820	0.000	5.444	0	0	0
5	8	2	"hcmv-miR-UL112-3p"	"17508"	10420	9960	100	37	37	6	16	37	37	37	6	16	10	2	0	75	81	31	38	59	59	61	18	29	47	32	0	0.000	0.000	0.295	0.227	3.502	0.001	0.000	80	442	100	16	22	Error	0	16	0	22	2979	6502	0.000	1.111	0	0	0
5	9	2	"hsa-let-7g-3p"	"42778"	10590	9960	100	37	36	5	13	37	37	38	6	15	7	0	0	64	63	18	28	60	60	63	18	28	17	2	0	0.000	-0.333	0.229	0.306	3.653	0.012	0.001	80	399	100	4	2	Error	0	4	-1	3	2910	5021	-0.333	0.000	0	0	0
5	10	2	""	"42536"	10770	9960	100	36	36	5	13	37	37	37	6	16	10	1	0	59	61	17	27	60	60	63	19	30	17	2	0	1.000	-1.000	0.400	0.399	3.494	-0.027	0.005	80	454	100	-2	0	0.000	-1	-1	-1	1	2911	4886	-0.167	-0.105	0	0	0
5	11	2	""	"46835"	10950	9960	100	37	37	6	16	37	37	38	6	15	13	5	0	58	60	15	25	58	58	61	19	31	13	3	0	0.000	0.000	0.462	0.431	3.530	0.038	0.011	80	468	100	0	2	Error	0	0	0	2	2936	4835	-0.167	-0.053	0	0	0
5	12	2	"hsa-miR-151a-3p"	"17463"	11150	9970	100	38	37	5	13	37	37	38	6	15	7	1	0	522	425	254	59	54	54	56	15	26	81	78	0	0.002	0.000	0.010	0.019	7.161	0.003	0.018	80	448	100	469	371	-8.870	1	468	0	371	2993	33964	-0.167	24.600	0	0	0
5	13	2	"hsa-miR-1297"	"46944"	11310	9960	100	37	37	6	16	37	37	38	6	15	11	3	0	116	116	61	52	59	59	62	20	32	62	52	0	0.000	0.000	0.107	0.127	5.307	0.006	0.002	80	430	100	57	57	Error	0	57	0	57	2936	9291	-0.167	2.700	0	0	0
5	14	2	"hsa-miR-1205"	"46860"	11490	9960	100	36	37	6	16	36	36	37	6	16	21	6	0	69	75	22	29	70	70	72	21	29	22	7	0	0.000	0.200	0.294	0.315	3.561	0.005	0.000	80	462	100	-1	6	Error	0	-1	1	5	2993	5967	0.000	0.143	0	0	0
5	15	2	""	"42862"	11670	9960	100	37	37	5	13	37	37	37	6	16	6	1	0	66	69	18	26	74	74	75	21	28	11	0	0	0.000	0.000	0.300	0.308	2.950	0.016	0.003	80	462	100	-8	-5	Error	0	-8	0	-5	2924	5530	0.000	-0.286	0	0	0
5	16	2	""	"42822"	11850	9960	100	37	37	5	13	36	36	37	6	16	16	1	0	58	60	15	25	74	74	75	19	25	2	0	0	-0.062	-0.071	0.286	0.291	3.512	-0.003	0.000	80	454	100	-15	-13	Error	1	-16	1	-14	2979	4799	0.000	-0.789	0	0	0
5	17	2	"hsa-miR-1294"	"46661"	12030	9960	100	37	37	6	16	37	37	37	6	16	8	1	0	65	70	22	31	73	73	75	21	28	15	2	0	0.000	0.000	0.268	0.350	3.224	-0.002	0.000	80	454	100	-8	-3	Error	0	-8	0	-3	2972	5636	0.000	-0.238	0	0	0
5	18	2	"hsa-miR-302a-5p"	"42541"	12210	9960	100	35	35	5	14	37	37	38	5	13	6	1	0	64	66	18	27	72	72	74	20	27	8	1	0	0.250	0.333	0.300	0.261	2.556	0.016	0.003	80	454	100	-10	-8	-2.000	-2	-8	-2	-6	2827	5305	-0.600	-0.400	0	0	0
5	19	2	""	"17749"	12390	9960	100	37	36	5	13	37	37	37	6	16	11	0	0	13904	10477	9419	89	72	72	74	21	28	76	68	0	0.000	0.000	0.001	0.006	42.902	0.000	0.000	80	454	100	13832	10404	Error	0	13832	-1	10405	2905	838168	-0.167	495.381	0	0	0
5	20	2	""	"46787"	12570	9960	100	37	37	6	16	36	36	37	6	16	18	5	0	63	63	16	25	73	73	74	19	25	3	0	0	-0.100	-0.100	0.394	0.379	3.184	0.019	0.003	80	454	100	-9	-9	Error	1	-10	1	-10	2936	5026	0.000	-0.579	0	0	0
5	21	2	""	"27540"	12750	9960	100	36	36	6	16	36	36	36	6	16	15	2	0	107	144	90	62	72	72	74	22	29	51	46	0	0.000	0.000	0.071	0.094	4.877	-0.006	0.003	80	454	100	35	72	Error	0	35	0	72	2894	11547	0.000	3.182	0	0	0
5	22	2	"hsa-miR-325"	"11058"	12930	9960	100	35	36	6	16	36	36	36	6	16	15	6	0	76	75	23	30	73	73	75	21	28	23	3	0	-0.333	0.000	0.303	0.347	2.676	0.014	0.002	80	486	100	2	2	Error	-1	3	0	2	2882	6028	0.000	0.000	0	0	0
5	1	3	""	"46422"	9150	10170	100	33	33	6	18	36	36	37	6	16	5	0	0	73	75	24	32	56	56	58	15	25	52	30	0	-0.176	-0.158	0.239	0.277	3.182	-0.016	0.002	80	465	100	14	16	Error	-3	17	-3	19	2669	5987	-0.667	1.133	0	0	0
5	2	3	"hsa-miR-23a-3p"	"42744"	9330	10150	100	35	36	5	13	36	36	36	6	16	11	1	0	5879	3977	3019	75	55	55	57	16	28	82	75	0	0.000	0.000	0.001	0.005	20.624	0.000	0.003	80	440	100	5823	3922	Error	-1	5824	0	3922	2854	318149	0.000	245.000	0	0	0
5	3	3	"spike_control_v2_37"	"28684"	9500	10150	100	36	37	6	16	36	36	36	6	16	21	1	0	1078	1259	1186	94	54	54	56	15	26	65	61	0	0.000	0.001	0.027	0.026	20.610	0.000	0.001	80	411	100	1024	1206	Error	0	1024	1	1205	2951	100687	0.167	80.200	0	0	0
5	4	3	""	"33163"	9690	10130	100	35	35	5	14	36	36	36	6	16	7	1	0	58	64	21	32	55	55	56	15	26	31	18	0	-0.333	-0.111	0.321	0.372	3.375	0.017	0.002	80	479	100	2	8	Error	-1	3	-1	9	2823	5158	-0.167	0.533	0	0	0
5	5	3	"hsa-miR-539-5p"	"14271"	9880	10140	100	37	38	6	15	37	37	37	6	16	16	2	0	64	67	21	31	56	56	58	16	27	37	18	0	0.000	0.091	0.351	0.435	3.429	-0.013	0.001	80	458	100	8	12	Error	0	8	1	11	3014	5397	0.167	0.563	0	0	0
5	6	3	"hsa-miR-96-3p"	"42971"	10050	10150	100	35	36	6	16	37	37	37	6	16	11	1	0	63	65	19	29	57	57	58	16	27	23	10	0	-0.333	-0.125	0.389	0.389	3.573	-0.003	0.000	80	440	100	4	7	Error	-2	6	-1	8	2846	5231	-0.167	0.438	0	0	0
5	7	3	"hsa-miR-204-3p"	"42502"	10230	10160	100	38	38	5	13	37	37	37	6	16	11	1	0	142	244	192	78	55	55	57	16	28	66	61	0	0.011	0.005	0.020	0.031	6.012	0.004	0.009	80	460	100	88	190	-6.443	1	87	1	189	3047	19542	0.167	11.688	0	0	0
5	8	3	"hsa-miR-340-5p"	"29872"	10420	10150	100	36	37	6	16	37	37	37	6	16	12	2	0	538	429	240	55	55	55	58	17	29	83	77	0	-0.002	0.000	0.009	0.014	5.282	0.000	0.000	80	440	100	482	374	Error	-1	483	0	374	2926	34315	0.000	21.824	0	0	0
5	9	3	"hsa-miR-526b-5p"	"46744"	10580	10120	100	38	38	5	13	37	37	37	6	16	17	0	0	62	63	19	30	56	56	57	16	28	31	7	0	0.167	0.143	0.279	0.291	3.402	0.021	0.004	80	431	100	7	8	-2.585	1	6	1	7	3016	5061	0.167	0.375	0	0	0
5	10	3	""	"17540"	10770	10160	100	38	38	6	15	37	37	37	6	16	20	3	0	67	69	21	30	56	56	58	16	27	38	13	0	0.091	0.077	0.234	0.310	3.719	0.002	0.000	80	492	100	12	14	-3.459	1	11	1	13	3052	5523	0.167	0.688	0	0	0
5	11	3	"hsa-miR-34c-5p"	"11074"	10960	10150	100	38	39	6	15	37	37	37	6	16	26	6	0	351	272	195	71	53	53	56	15	26	70	65	0	0.003	0.009	0.017	0.025	4.573	0.004	0.008	80	450	100	299	221	-8.219	1	298	2	219	3085	21795	0.333	14.400	0	0	0
5	12	3	"hsa-miR-1293"	"46416"	11130	10160	100	37	37	6	16	37	37	37	6	16	13	0	0	84	86	36	41	55	55	56	15	26	60	46	0	0.000	0.000	0.134	0.181	4.282	0.011	0.002	80	441	100	29	31	Error	0	29	0	31	2941	6893	0.000	2.000	0	0	0
5	13	3	"hsa-miR-513b-5p"	"46789"	11320	10160	100	39	39	6	15	37	37	37	6	16	15	3	0	72	76	27	35	62	62	64	20	31	35	15	0	0.200	0.143	0.231	0.228	3.337	0.033	0.012	80	449	100	12	16	-2.322	2	10	2	14	3086	6116	0.333	0.600	0	0	0
5	14	3	""	"4390"	11490	10160	100	36	36	6	16	37	37	37	6	16	8	0	0	76	79	24	30	70	70	71	19	26	28	10	0	-0.167	-0.111	0.264	0.454	3.576	-0.049	0.028	80	438	100	5	8	Error	-1	6	-1	9	2867	6334	-0.167	0.421	0	0	0
5	15	3	""	"42787"	11670	10160	100	37	38	6	15	37	37	37	6	16	16	2	0	81	89	35	39	71	71	73	20	27	41	25	0	0.000	0.056	0.227	0.222	4.612	0.006	0.001	80	454	100	10	19	Error	0	10	1	18	3010	7100	0.167	0.800	0	0	0
5	16	3	""	"46331"	11850	10150	100	37	37	5	13	37	37	37	6	16	15	1	0	64	64	17	26	70	70	72	19	26	6	1	0	0.000	0.000	0.310	0.361	3.481	-0.012	0.001	80	453	100	-6	-6	Error	0	-6	0	-6	2998	5138	0.000	-0.421	0	0	0
5	17	3	"ebv-miR-BART19-3p"	"42522"	12030	10150	100	39	40	5	12	37	37	38	6	15	22	5	0	327	391	321	82	69	69	71	19	26	67	58	0	0.008	0.009	0.012	0.020	5.090	0.004	0.025	80	452	100	260	325	-7.011	2	258	3	322	3172	31298	0.333	16.842	0	0	0
5	18	3	""	"17528"	12210	10150	100	37	37	5	13	37	37	37	6	16	11	0	0	63	66	16	24	72	72	72	19	26	7	1	0	0.000	0.000	0.231	0.251	3.183	0.024	0.006	80	452	100	-9	-6	Error	0	-9	0	-6	2987	5284	0.000	-0.316	0	0	0
5	19	3	"hsa-miR-518f-5p"	"46622"	12390	10150	100	38	38	6	15	37	37	37	6	16	18	0	0	61	63	16	25	70	70	72	20	27	7	0	0	-0.111	-0.143	0.400	0.339	2.639	-0.047	0.022	80	452	100	-8	-6	Error	1	-9	1	-7	3068	5034	0.167	-0.450	0	0	0
5	20	3	"hsa-miR-555"	"17612"	12570	10150	100	37	38	5	13	37	37	37	6	16	15	2	0	68	70	22	31	71	71	73	22	30	11	2	0	0.000	-1.000	0.188	0.225	3.748	-0.006	0.001	80	452	100	-3	0	Error	0	-3	1	-1	3042	5597	0.167	-0.136	0	0	0
5	21	3	""	"46616"	12750	10150	100	34	34	7	20	36	36	36	5	13	11	2	0	64	68	20	29	70	70	74	26	35	6	1	0	0.333	1.000	0.571	0.478	3.454	0.011	0.001	80	471	100	-8	-4	-1.585	-2	-6	-2	-2	2715	5422	-0.400	-0.231	0	0	0
5	22	3	""	"146075"	12950	10150	100	39	38	5	13	36	36	36	6	16	18	0	0	108	109	42	38	70	70	72	21	29	62	45	0	0.079	0.051	0.082	0.101	3.702	0.006	0.001	80	503	100	41	41	-3.663	3	38	2	39	3052	8745	0.333	1.762	0	0	0
5	1	4	""	"146181"	9140	10330	100	35	35	6	17	35	35	36	6	16	13	2	0	55	57	17	29	57	57	58	16	27	16	2	0	0.000	0.000	0.442	0.459	3.043	-0.026	0.003	80	476	100	-2	0	Error	0	-2	0	0	2830	4544	-0.167	-0.062	0	0	0
5	2	4	""	"146145"	9330	10340	100	40	39	5	12	36	36	36	5	13	38	3	0	128	191	148	77	56	56	59	26	44	58	55	0	0.056	0.022	0.028	0.042	4.104	0.007	0.014	80	505	100	76	138	-4.170	4	72	3	135	3156	15273	0.600	5.077	0	0	0
5	3	4	"spike_control_v2_16"	"24226"	9540	10330	100	38	38	5	13	37	37	37	5	13	16	3	0	61	65	19	29	56	56	57	16	28	28	7	0	0.200	0.111	0.250	0.273	2.747	0.020	0.004	80	457	100	6	10	-2.322	1	5	1	9	3071	5163	0.200	0.500	0	0	0
5	4	4	"spike_control_v2_35"	"28568"	9700	10340	100	39	38	6	15	37	37	37	6	16	18	1	0	636	494	358	72	56	56	57	16	28	73	67	0	0.003	0.002	0.011	0.020	5.812	0.000	0.000	80	443	100	582	439	-8.180	2	580	1	438	3045	39529	0.167	27.313	0	0	0
5	5	4	""	"146150"	9880	10340	100	36	36	5	13	35	35	36	6	16	15	1	0	61	63	17	26	56	56	58	16	27	30	8	0	0.200	0.143	0.449	0.427	3.107	-0.026	0.004	80	460	100	6	8	-2.322	1	5	1	7	2868	5027	0.000	0.313	0	0	0
5	6	4	""	"42650"	10060	10340	100	38	38	5	13	36	36	36	6	16	20	2	0	857	597	480	80	56	56	57	15	26	72	63	0	0.002	0.004	0.008	0.022	11.416	0.001	0.007	80	471	100	803	543	-8.646	2	801	2	541	3035	47762	0.333	36.000	0	0	0
5	7	4	""	"10991"	10250	10340	100	37	37	6	16	37	37	37	5	13	15	6	0	76	78	26	33	56	56	57	16	28	56	33	0	0.000	0.000	0.191	0.220	3.800	0.022	0.006	80	440	100	20	22	Error	0	20	0	22	2940	6259	0.000	1.313	0	0	0
5	8	4	"hsa-miR-3129-5p"	"146005"	10420	10340	100	38	37	5	13	36	36	36	6	16	18	0	0	83	83	31	37	55	55	57	15	26	57	47	0	0.071	0.036	0.149	0.179	3.583	0.008	0.001	80	440	100	30	29	-3.807	2	28	1	28	2999	6665	0.167	1.733	0	0	0
5	9	4	""	"146128"	10600	10350	100	36	37	6	16	37	37	37	6	16	12	2	0	81	83	28	33	55	55	57	16	28	65	41	0	-0.038	0.000	0.158	0.170	3.288	0.028	0.011	80	452	100	25	28	Error	-1	26	0	28	2938	6671	0.000	1.625	0	0	0
5	10	4	""	"146007"	10770	10360	100	38	37	6	16	37	37	37	6	16	13	1	0	61	63	16	25	55	55	57	15	26	28	10	0	0.167	0.000	0.392	0.335	3.142	-0.031	0.006	80	442	100	7	8	-2.585	1	6	0	8	2996	5023	0.000	0.400	0	0	0
5	11	4	"RNU1"	"145659"	10950	10340	100	38	38	5	13	37	37	37	6	16	18	3	0	641	681	662	97	54	54	56	15	26	71	63	0	0.002	0.002	0.007	0.017	10.718	0.002	0.036	80	473	100	588	628	-9.197	1	587	1	627	3071	54470	0.167	41.667	0	0	0
5	12	4	"hsa-miRPlus-A1073"	"17858"	11140	10340	100	38	38	6	15	37	37	37	5	13	26	8	0	164	147	65	44	60	60	61	17	27	76	71	0	0.010	0.011	0.052	0.065	4.484	0.003	0.001	80	462	100	105	88	-6.700	1	104	1	87	3061	11738	0.200	5.059	0	0	0
5	13	4	"hsa-miR-3170"	"146085"	11320	10340	100	36	36	5	13	36	36	37	5	13	15	1	0	72	70	20	28	67	67	69	19	27	20	5	0	0.000	0.000	0.250	0.309	3.213	0.023	0.005	80	451	100	5	3	Error	0	5	0	3	2901	5573	-0.200	0.053	0	0	0
5	14	4	""	"146188"	11500	10340	100	38	39	5	12	36	36	37	6	16	26	2	0	22025	17695	8511	48	69	69	70	18	25	93	91	0	0.000	0.000	0.000	0.000	10.008	0.000	0.007	80	477	100	21958	17629	Error	2	21956	3	17626	3089	1415581	0.333	979.167	0	0	0
5	15	4	""	"146170"	11710	10340	100	38	39	6	15	37	37	37	6	16	18	2	0	75	80	26	32	70	70	71	19	26	33	15	0	0.200	0.200	0.193	0.188	3.575	0.011	0.001	80	447	100	6	12	-2.322	1	5	2	10	3092	6372	0.333	0.474	0	0	0
5	16	4	""	"146082"	11870	10340	100	36	37	5	13	37	37	38	6	15	11	1	0	74	75	21	28	70	70	71	19	26	25	6	0	-0.250	0.000	0.286	0.390	4.499	-0.006	0.000	80	401	100	3	5	Error	-1	4	0	5	2929	6025	-0.167	0.211	0	0	0
5	17	4	""	"46435"	12030	10340	100	35	35	6	17	36	36	37	6	16	10	1	0	1816	5691	6285	110	68	68	71	21	29	68	57	0	-0.001	0.000	0.001	0.005	34.361	0.000	0.000	80	437	100	1747	5622	Error	-1	1748	-1	5623	2829	455315	-0.333	267.619	0	0	0
5	18	4	""	"146218"	12220	10340	100	36	38	6	15	36	36	36	6	16	22	3	0	129	128	61	47	67	67	70	20	28	65	53	0	0.000	0.033	0.088	0.105	3.453	0.015	0.012	80	462	100	62	63	Error	0	62	2	61	3000	10267	0.333	2.900	0	0	0
[truncated: 3,039,513 more chars]
