# Supplementary material for: CircRNA_036186 mediates HNSCC progression by regulating 14-3-3ζ
Source: Front Oncol. 2024 Dec 3;14:1498139. doi: 10.3389/fonc.2024.1498139 (PMC11649647; doi:10.3389/fonc.2024.1498139)
Supplement: Supplementary file 1 [file DataSheet1.zip › Supplementary Material/C9.txt]

TYPE	text	text	text	integer	text	float	float	text	integer	text	text	integer	integer	integer	integer	float	float	float	float	float	float	text	text	text	text	text	text	text	text	text	text	text	integer	integer	integer	text	integer	boolean
FEPARAMS	Protocol_Name	Protocol_date	Scan_ScannerName	Scan_NumChannels	Scan_Date	Scan_MicronsPerPixelX	Scan_MicronsPerPixelY	Scan_OriginalGUID	Scan_NumScanPass	Grid_Name	Grid_Date	Grid_NumSubGridRows	Grid_NumSubGridCols	Grid_NumRows	Grid_NumCols	Grid_RowSpacing	Grid_ColSpacing	Grid_OffsetX	Grid_OffsetY	Grid_NomSpotWidth	Grid_NomSpotHeight	Grid_GenomicBuild	FeatureExtractor_Barcode	FeatureExtractor_Sample	FeatureExtractor_ScanFileName	FeatureExtractor_ArrayName	FeatureExtractor_ScanFileGUID	FeatureExtractor_DesignFileName	FeatureExtractor_ExtractionTime	FeatureExtractor_UserName	FeatureExtractor_ComputerName	FeatureExtractor_Version	FeatureExtractor_IsXDRExtraction	FeatureExtractor_ColorMode	FeatureExtractor_QCReportType	DyeNorm_NormFilename	DyeNorm_NormNumProbes	Grid_IsGridFile
DATA	GE1_1100_Jul11 (Read Only)	1-Jul-2011 22:30	Agilent Technologies Scanner G2505C US10450393	1	07-08-2016 12:56:29	5	5	7549240d-7863-4269-8099-c55caf7f7de5	1	074301_D_F_20150519	19-May-2015 00:00	1	1	192	82	73.3235	63.5	0	36.6617	65	65	hg19:GRCh37:Feb2009	2_4		F:\2016.07.08 Human circ 1-color 8x15k(liufaxian,jiangguangjian,wangshouyu,zhuangchengle)\\US10450393_S01.tif	US10450393_S01	4a27a85a-a1ec-453d-82ee-29c43613b629	074301_D_F_20150519.xml	08-Jul-2016 13:31:25	admin	HP4400-CDFC11DC	11.0.1.1	0	0	0		0	0
*
TYPE	float	float	float	integer	integer	float	float	float	integer	float	float	float	integer	float	float	integer	integer	integer	integer	integer	float	float	float	integer	float	float	float	float	float	integer	integer	float	float	float	float	float	integer	float	float	float	float	integer	float	float	float	float	float	integer	float	float	float	float	float	float	float	integer	float	integer	float	float	float	float	integer	float	float	float	float	text	float	float	float	float	float	float	float	float	float	float	float	float	float	float	float	float	float	float	float	float	float	integer	integer	integer	integer	float	integer	text	integer	text	float	float	float	integer	boolean	float	float	boolean	float	boolean	float	boolean	float	boolean	float	boolean	float	boolean	float	boolean	float	boolean	float	boolean	float	boolean	float	boolean
STATS	gDarkOffsetAverage	gDarkOffsetMedian	gDarkOffsetStdDev	gDarkOffsetNumPts	gSaturationValue	gAvgSig2BkgeQC	gAvgSig2BkgNegCtrl	gRatioSig2BkgeQC_NegCtrl	gNumSatFeat	gLocalBGInlierNetAve	gLocalBGInlierAve	gLocalBGInlierSDev	gLocalBGInlierNum	gGlobalBGInlierAve	gGlobalBGInlierSDev	gGlobalBGInlierNum	gNumFeatureNonUnifOL	gNumPopnOL	gNumNonUnifBGOL	gNumPopnBGOL	gOffsetUsed	gGlobalFeatInlierAve	gGlobalFeatInlierSDev	gGlobalFeatInlierNum	AnyColorPrcntFeatNonUnifOL	AnyColorPrcntBGNonUnifOL	AnyColorPrcntFeatPopnOL	AnyColorPrcntBGPopnOL	TotalPrcntFeatOL	gNumNegBGSubFeat	gNonCtrlNumNegFeatBGSubSig	gSpatialDetrendRMSFit	gSpatialDetrendRMSFilteredMinusFit	gSpatialDetrendSurfaceArea	gSpatialDetrendVolume	gSpatialDetrendAveFit	gNonCtrlNumSatFeat	gNonCtrl99PrcntNetSig	gNonCtrl50PrcntNetSig	gNonCtrl1PrcntNetSig	gNonCtrlMedPrcntCVBGSubSig	gCtrleQCNumSatFeat	gCtrleQC99PrcntNetSig	gCtrleQC50PrcntNetSig	gCtrleQC1PrcntNetSig	geQCMedPrcntCVBGSubSig	geQCSig2BkgLow2	gNegCtrlNumInliers	gNegCtrlAveNetSig	gNegCtrlSDevNetSig	gNegCtrlAveBGSubSig	gNegCtrlSDevBGSubSig	gAveNumPixOLLo	gAveNumPixOLHi	gPixCVofHighSignalFeat	gNumHighSignalFeat	AddErrorEstimateGreen	TotalNumFeatures	ROIHeight	ROIWidth	CentroidDiffX	CentroidDiffY	NumFoundFeat	MaxNonUnifEdges	MaxSpotNotFoundEdges	gMultDetrendRMSFit	gMultDetrendSurfaceAverage	eQCLowSigName2	eQCOneColorLogLowSignal	eQCOneColorLogLowSignalError	eQCOneColorLogHighSignal	eQCOneColorLinFitLogLowConc	eQCOneColorLinFitLogLowSignal	eQCOneColorLinFitLogHighConc	eQCOneColorLinFitLogHighSignal	eQCOneColorLinFitSlope	eQCOneColorLinFitIntercept	eQCOneColorLinFitRSQ	eQCOneColorSpikeDetectionLimit	gNonCtrl50PrcntBGSubSig	gCtrleQC50PrcntBGSubSig	gMedPrcntCVProcSignal	geQCMedPrcntCVProcSignal	gOutlierFlagger_Auto_FeatB_Term	gOutlierFlagger_Auto_FeatC_Term	gOutlierFlagger_Auto_BgndB_Term	gOutlierFlagger_Auto_BgndC_Term	OutlierFlagger_FeatChiSq	OutlierFlagger_BgndChiSq	GriddingStatus	IsGoodGrid	NumGeneNonUnifOL	TotalNumberOfReplicatedGenes	gPercentileIntensityProcessedSignal	ExtractionStatus	QCMetricResults	gNonCtrlNumWellAboveBG	ImageDepth	AFHold	gPMTVolts	GlassThickness	gDDN	GridHasBeenOptimized	gNegCtrlSpread	Metric_IsGoodGrid	Metric_IsGoodGrid_IsInRange	Metric_AnyColorPrcntFeatNonUnifOL	Metric_AnyColorPrcntFeatNonUnifOL_IsInRange	Metric_gNegCtrlAveNetSig	Metric_gNegCtrlAveNetSig_IsInRange	Metric_gNegCtrlAveBGSubSig	Metric_gNegCtrlAveBGSubSig_IsInRange	Metric_gNegCtrlSDevBGSubSig	Metric_gNegCtrlSDevBGSubSig_IsInRange	Metric_gSpatialDetrendRMSFilteredMinusFit	Metric_gSpatialDetrendRMSFilteredMinusFit_IsInRange	Metric_gNonCntrlMedCVProcSignal	Metric_gNonCntrlMedCVProcSignal_IsInRange	Metric_gE1aMedCVProcSignal	Metric_gE1aMedCVProcSignal_IsInRange	Metric_absGE1E1aSlope	Metric_absGE1E1aSlope_IsInRange	Metric_DetectionLimit	Metric_DetectionLimit_IsInRange	Metric_gDDN	Metric_gDDN_IsInRange
DATA	7.2245	7.2245	1.87646	0	778141	2.36419	2.44682	0.96623	0	17.8297	25.0542	2.27764	15497	25.0542	2.27764	15497	1	68	0	106	7.2245	1364.03	6992.57	15535	0.00640902	0	0.435814	0.679357	0.00663702	472	265	4.63962	2.34194	1.00675	7.11561	54.1391	0	29125.4	157.622	42.9601	6.79484	0	506.403	53.213	39.9588	10.9143	10.261	75	42.7289	4.73525	-3.91742	1.96778	0.396654	0.871499	0.0423178	641	2.34194	15603	4.24384	7.61865	0.579797	0.631214	15258	0.0104167	0.0304878	0.0408694	1.00156	(+)E1A_r60_3	0	0	0	0	0	0	0	0	0	0	-1	110.976	6.08909	5.57495	8.76267	932.381	76.2857	68.6667	28.9729	1.94498	2.35941	0	1	0	13762	365.892	1	ExtractionEvaluate	13374	20 Bit	0	355	964.219	1	0	7.21056	1	1	0.00640902	1	42.7289	0	-3.91742	1	1.96778	1	2.34194	1	5.57495	1	8.76267	0	0	0	-1	0	1	1
*
TYPE	integer	integer	integer	integer	integer	text	text	float	float	float	float	float	float	float	boolean	boolean	boolean	boolean	boolean	boolean	float	boolean	boolean	float	float
FEATURES	FeatureNum	Row	Col	SubTypeMask	ControlType	ProbeName	SystematicName	PositionX	PositionY	gProcessedSignal	gProcessedSigError	gMedianSignal	gBGMedianSignal	gBGPixSDev	gIsSaturated	gIsFeatNonUnifOL	gIsBGNonUnifOL	gIsFeatPopnOL	gIsBGPopnOL	IsManualFlag	gBGSubSignal	gIsPosAndSignif	gIsWellAboveBG	SpotExtentX	gBGMeanSignal
DATA	1	1	1	260	1	GE_BrightCorner	GE_BrightCorner	9878.5	2694.67	1.347160e+005	1.347160e+004	122713	23	6.672350e+000	0	0	0	0	0	0	122586	1	1	57.259	24.0146
DATA	2	1	2	66	1	DarkCorner	DarkCorner	9903.89	2694.5	5.290692e+000	2.606156e+000	51	23	6.455661e+000	0	0	0	0	0	0	4.85542	1	0	56.9804	23.9421
DATA	3	1	3	66	1	DarkCorner	DarkCorner	9929.47	2694.77	2.827701e+000	2.546555e+000	51	23	6.007736e+000	0	0	0	0	0	0	2.61668	1	0	48.8603	23.0116
DATA	4	1	4	0	0	ASCRP3005920	ASCRP3005920	9954.58	2694.57	1.461066e+002	1.482496e+001	182	23	5.933434e+000	0	0	0	0	0	0	136.238	1	1	57.5363	22.8469
DATA	5	1	5	0	0	ASCRP3009233	ASCRP3009233	9979.73	2694.88	1.168778e+002	1.195072e+001	157	23	6.172218e+000	0	0	0	0	0	0	109.791	1	1	50.4627	22.8971
DATA	6	1	6	0	0	ASCRP3009385	ASCRP3009385	10005.5	2695	1.598736e+001	2.946804e+000	64	22	6.113537e+000	0	0	0	0	0	0	15.1253	1	1	47.2035	22.8395
DATA	7	1	7	0	0	ASCRP3005239	ASCRP3005239	10030.7	2695.12	6.071844e+001	6.550955e+000	104	23	6.029700e+000	0	0	0	0	0	0	57.8231	1	1	49.1849	23.1044
DATA	8	1	8	0	0	ASCRP3002896	ASCRP3002896	10056.3	2694.84	1.710666e+002	1.728036e+001	214	22	5.544430e+000	0	0	0	0	0	0	163.926	1	1	48.2044	22.8177
DATA	9	1	9	0	0	ASCRP3012599	ASCRP3012599	10081.8	2694.87	2.978512e+001	3.843804e+000	75	22	5.590479e+000	0	0	0	0	0	0	28.7097	1	1	46.1809	22.7023
DATA	10	1	10	0	0	ASCRP3008371	ASCRP3008371	10106.9	2695	7.730550e+002	7.734325e+001	790	22	5.913021e+000	0	0	0	0	0	0	749.218	1	1	46.8651	22.6583
DATA	11	1	11	0	0	ASCRP3002296	ASCRP3002296	10132.5	2695	1.948899e+001	3.094785e+000	67	22	5.616388e+000	0	0	0	0	0	0	18.9855	1	1	54.1152	22.166
DATA	12	1	12	0	0	ASCRP3009151	ASCRP3009151	10157.7	2694.91	1.433839e+002	1.453667e+001	191.5	21	5.497492e+000	0	0	0	0	0	0	140.337	1	1	48.8603	21.708
DATA	13	1	13	0	0	ASCRP3003948	ASCRP3003948	10183.5	2695.12	7.862175e+001	8.215101e+000	125	22	6.423427e+000	0	0	0	0	0	0	77.2985	1	1	48.8603	23.2408
DATA	14	1	14	0	0	ASCRP3004099	ASCRP3004099	10208.8	2694.97	1.876123e+002	1.891065e+001	235	23	5.992104e+000	0	0	0	0	0	0	185.192	1	1	49.1849	22.9713
DATA	15	1	15	0	0	ASCRP3000075	ASCRP3000075	10234.1	2695.2	6.085934e+001	6.528844e+000	108	22.5	5.791486e+000	0	0	0	0	0	0	60.2985	1	1	49.5074	22.8626
DATA	16	1	16	0	0	ASCRP3009851	ASCRP3009851	10259.5	2695.08	4.243082e+000	2.393777e+000	54	22	5.909964e+000	0	0	0	0	0	0	4.218	1	0	47.8731	22.9257
DATA	17	1	17	0	0	ASCRP3000317	ASCRP3000317	10284.8	2695	5.788134e+002	5.792897e+001	633	23	5.858429e+000	0	0	0	0	0	0	577.117	1	1	49.1849	23.136
DATA	18	1	18	0	0	ASCRP3008068	ASCRP3008068	10310.2	2695.1	1.739722e+002	1.755421e+001	224	23	6.303701e+000	0	0	0	0	0	0	173.932	1	1	46.8651	23.3909
DATA	19	1	19	0	0	ASCRP3009183	ASCRP3009183	10335.6	2695.09	9.118146e+003	9.118176e+002	9044	23	6.138359e+000	0	0	0	0	0	0	9137.7	1	1	49.1849	23.2216
DATA	20	1	20	0	0	ASCRP3007386	ASCRP3007386	10361.1	2695.46	2.851655e+002	2.861175e+001	331.5	23	5.931060e+000	0	0	0	0	0	0	286.383	1	1	53.2255	23.0116
DATA	21	1	21	0	0	ASCRP3007026	ASCRP3007026	10386.7	2695.33	8.458805e+001	8.773299e+000	135	22	5.983777e+000	0	0	0	0	0	0	85.0963	1	1	48.8603	22.5771
DATA	22	1	22	0	0	ASCRP3005415	ASCRP3005415	10411.9	2695.4	2.485552e+002	2.496399e+001	295	23	6.293662e+000	0	0	0	0	0	0	250.408	1	1	52.0157	23.2144
DATA	23	1	23	0	0	CUST_18_PI418767722	NM_000754	10437.3	2695.25	1.944561e+001	3.028712e+000	69	23	6.159477e+000	0	0	0	0	0	0	19.6125	1	1	49.8279	23.3453
DATA	24	1	24	0	0	ASCRP3000412	ASCRP3000412	10462.6	2695.53	1.075976e+001	2.557334e+000	61	22	6.026576e+000	0	0	0	0	0	0	10.8617	1	0	50.1463	22.7996
DATA	25	1	25	0	0	ASCRP3012942	ASCRP3012942	10488	2695.72	3.364903e+002	3.372882e+001	387	23	6.230187e+000	0	0	0	0	0	0	339.879	1	1	54.7002	23.0892
DATA	26	1	26	0	0	ASCRP3001268	ASCRP3001268	10513.4	2695.49	5.870124e+001	6.311217e+000	107	23	5.934502e+000	0	0	0	0	0	0	59.3076	1	1	50.7771	22.8702
DATA	27	1	27	0	0	ASCRP3011593	ASCRP3011593	10538.9	2695.49	4.367761e+001	4.944719e+000	92	23	5.782506e+000	0	0	0	0	0	0	44.1297	1	1	50.4627	22.9019
DATA	28	1	28	0	0	ASCRP3002850	ASCRP3002850	10564.4	2695.58	3.775700e+002	3.782812e+001	434.5	23	5.786021e+000	0	0	0	0	0	0	381.389	1	1	50.7771	23.0076
DATA	29	1	29	0	0	ASCRP3010443	ASCRP3010443	10589.6	2695.71	2.366308e+001	3.313601e+000	71.5	22	5.933967e+000	0	0	0	0	0	0	23.891	1	1	50.7771	22.6456
DATA	30	1	30	0	0	ASCRP3007634	ASCRP3007634	10615	2695.54	5.239214e+000	2.379767e+000	54	22	6.349504e+000	0	0	0	0	0	0	5.28563	1	0	55.8519	22.9476
DATA	31	1	31	0	0	ASCRP3001637	ASCRP3001637	10640.4	2695.74	1.638888e+002	1.655278e+001	215	23	6.447906e+000	0	0	0	0	0	0	165.182	1	1	49.5074	23.1176
DATA	32	1	32	0	0	ASCRP3012615	ASCRP3012615	10665.8	2695.45	1.052557e+001	2.553531e+000	60	23	5.806791e+000	0	0	0	0	0	0	10.5954	1	0	48.8603	22.9045
DATA	33	1	33	0	0	ASCRP3011633	ASCRP3011633	10691.3	2696.03	1.033970e+002	1.059891e+001	155	22	5.891373e+000	0	0	0	0	0	0	103.941	1	1	49.1849	23.0117
DATA	34	1	34	0	0	ASCRP3013504	ASCRP3013504	10716.4	2695.91	1.712065e+002	1.727895e+001	220	23	5.956800e+000	0	0	0	0	0	0	171.823	1	1	49.1849	23.0097
DATA	35	1	35	0	0	ASCRP3001826	ASCRP3001826	10741.8	2695.88	9.235167e+001	9.526486e+000	143	22	5.689561e+000	0	0	0	0	0	0	92.5126	1	1	47.8731	22.501
DATA	36	1	36	0	0	ASCRP3001026	ASCRP3001026	10767.2	2696	5.712913e+002	5.717714e+001	624	23	5.855547e+000	0	0	0	0	0	0	571.122	1	1	49.1849	22.9219
DATA	37	1	37	0	0	ASCRP3002469	ASCRP3002469	10792.7	2696.04	9.916080e+001	1.019025e+001	148.5	23	6.125611e+000	0	0	0	0	0	0	98.9092	1	1	49.1849	23.3919
DATA	38	1	38	0	0	ASCRP3005995	ASCRP3005995	10818.1	2695.99	1.295870e+002	1.317070e+001	178	22	5.838080e+000	0	0	0	0	0	0	128.945	1	1	47.5395	22.4242
DATA	39	1	39	0	0	ASCRP3003059	ASCRP3003059	10843.7	2696.14	4.089811e+001	4.721737e+000	90	22	6.004368e+000	0	0	0	0	0	0	40.5901	1	1	48.5334	22.7129
DATA	40	1	40	0	0	ASCRP3008503	ASCRP3008503	10869	2696.01	1.799744e+002	1.815232e+001	229	23	6.683544e+000	0	0	0	0	0	0	178.128	1	1	50.1463	23.2762
DATA	41	1	41	0	0	ASCRP3008062	ASCRP3008062	10894.4	2695.98	2.802635e+002	2.812663e+001	325	23	5.960608e+000	0	0	0	0	0	0	276.585	1	1	50.1463	22.7343
DATA	42	1	42	0	0	ASCRP3009593	ASCRP3009593	10919.6	2696.09	9.290277e+001	9.590347e+000	141	23	6.067212e+000	0	0	0	0	0	0	91.4082	1	1	49.1849	22.8333
DATA	43	1	43	0	0	Negative042	Negative042	10945	2696.13	8.219596e+000	2.525299e+000	58.5	22	5.882053e+000	0	0	0	0	0	0	8.06179	1	0	46.8651	22.4903
DATA	44	1	44	0	0	ASCRP3006330	ASCRP3006330	10970.6	2696.16	9.948016e+002	9.950900e+001	1032	22	6.010157e+000	0	0	0	0	0	0	972.476	1	1	49.5074	22.4758
DATA	45	1	45	0	0	ASCRP3003988	ASCRP3003988	10995.8	2696.1	3.055812e+003	3.055907e+002	3013	23	6.368763e+000	0	0	0	0	0	0	2977.11	1	1	46.5243	22.8501
DATA	46	1	46	0	0	ASCRP3000521	ASCRP3000521	11021.3	2696.09	3.365492e+002	3.374126e+001	375	23	5.866196e+000	0	0	0	0	0	0	326.731	1	1	48.8603	22.929
DATA	47	1	47	0	0	ASCRP3012738	ASCRP3012738	11046.7	2696.39	4.235446e+001	4.878518e+000	89	22	5.912378e+000	0	0	0	0	0	0	40.9725	1	1	50.7771	22.5846
DATA	48	1	48	0	0	ASCRP3009482	ASCRP3009482	11072.1	2696.5	5.952063e+000	2.501650e+000	53.5	22	6.096645e+000	0	0	0	0	0	0	5.73682	1	0	56.9804	22.5029
DATA	49	1	49	0	0	ASCRP3010011	ASCRP3010011	11097.6	2696.21	2.663776e+001	3.611735e+000	77	23	5.725873e+000	0	0	0	0	0	0	25.5773	1	1	49.1849	23.0746
DATA	50	1	50	0	0	A_23_P215720	NM_000492	11123	2696.18	2.093656e+001	3.221482e+000	69	22	5.463208e+000	0	0	0	0	0	0	20.0264	1	1	49.8279	22.6717
DATA	51	1	51	0	0	ASCRP3005914	ASCRP3005914	11148.3	2696.54	8.434893e+003	8.434929e+002	8077	23	5.432070e+000	0	0	0	0	0	0	8037.74	1	1	52.9257	23.1744
DATA	52	1	52	0	0	ASCRP3008448	ASCRP3008448	11173.7	2696.51	1.006729e+003	1.007031e+002	998	23	5.977055e+000	0	0	0	0	0	0	955.61	1	1	51.7088	22.8
DATA	53	1	53	0	0	ASCRP3005403	ASCRP3005403	11199.2	2696.7	6.474720e+001	6.932302e+000	109	23	5.748350e+000	0	0	0	0	0	0	61.2205	1	1	49.5074	22.9167
DATA	54	1	54	0	0	ASCRP3004952	ASCRP3004952	11224.6	2696.74	5.109514e+002	5.115561e+001	529.5	23	5.751381e+000	0	0	0	0	0	0	481.232	1	1	49.5074	22.7229
DATA	55	1	55	0	0	ASCRP3011716	ASCRP3011716	11249.7	2696.66	6.150195e+002	6.155259e+001	616	23	6.033131e+000	0	0	0	0	0	0	576.997	1	1	48.5334	23.1474
DATA	56	1	56	0	0	AS_circRNA_control212	AS_circRNA_control212	11275.3	2696.73	2.120397e+003	2.120545e+002	2021.5	22	5.838431e+000	0	0	0	0	0	0	1981.5	1	1	51.4001	22.7722
DATA	57	1	57	0	0	ASCRP3000311	ASCRP3000311	11300.7	2696.66	2.499963e+001	3.546768e+000	74	22	6.000093e+000	0	0	0	0	0	0	23.2711	1	1	49.1849	22.7839
DATA	58	1	58	0	0	ASCRP3001004	ASCRP3001004	11326.1	2696.5	3.324007e+001	4.174693e+000	82	22	5.784157e+000	0	0	0	0	0	0	30.822	1	1	56.9804	23.0798
DATA	59	1	59	0	0	ASCRP3005954	ASCRP3005954	11351.4	2696.68	3.086719e+002	3.097113e+001	344	22	5.954225e+000	0	0	0	0	0	0	285.14	1	1	53.5237	23.0981
DATA	60	1	60	0	0	ASCRP3012098	ASCRP3012098	11377	2696.68	1.262035e+001	2.840544e+000	64	23	6.201438e+000	0	0	0	0	0	0	11.6144	1	0	49.1849	23.1402
DATA	61	1	61	0	0	ASCRP3003319	ASCRP3003319	11402.3	2697.01	5.445351e+001	6.014545e+000	100	22	6.145618e+000	0	0	0	0	0	0	49.9323	1	1	47.2035	22.6123
DATA	62	1	62	0	0	ASCRP3003051	ASCRP3003051	11427.9	2697	2.739280e+002	2.751247e+001	305.5	22	5.886385e+000	0	0	0	0	0	0	250.279	1	1	49.1849	22.9708
DATA	63	1	63	0	0	ASCRP3004503	ASCRP3004503	11453.3	2697.07	7.641396e+001	8.062685e+000	120	23	6.064880e+000	0	0	0	0	0	0	69.5749	1	1	47.2035	23.0718
DATA	64	1	64	0	0	Negative026	Negative026	11478.8	2696.82	2.624596e+000	2.585342e+000	56	23	6.029254e+000	0	0	0	0	0	0	1.35939	0	0	48.2044	23.0611
DATA	65	1	65	0	0	ASCRP3002348	ASCRP3002348	11504	2697.05	1.005262e+001	2.777534e+000	61	23	5.863244e+000	0	0	0	0	0	0	9.09251	1	0	48.2044	22.8038
DATA	66	1	66	0	0	ASCRP3011765	ASCRP3011765	11529.5	2697.06	2.557227e+001	3.644920e+000	75.5	24	6.313251e+000	0	0	0	0	0	0	23.058	1	1	48.5334	23.9661
DATA	67	1	67	0	0	ASCRP3002944	ASCRP3002944	11554.7	2697.07	1.054713e+002	1.086405e+001	147	22	5.930045e+000	0	0	0	0	0	0	94.8228	1	1	49.1849	22.6012
DATA	68	1	68	0	0	ASCRP3009856	ASCRP3009856	11580.2	2697	6.004419e+000	2.680372e+000	59	23	6.020246e+000	0	0	0	0	0	0	5.3831	1	0	46.8651	23.0365
DATA	69	1	69	0	0	ASCRP3011754	ASCRP3011754	11605.7	2697.07	1.779019e+001	3.166138e+000	70	23	5.706869e+000	0	0	0	0	0	0	15.9078	1	1	49.1849	22.8895
DATA	70	1	70	0	0	ASCRP3004993	ASCRP3004993	11630.9	2697	1.297860e+003	1.298126e+002	1206	22	5.518055e+000	0	0	0	0	0	0	1157.75	1	1	48.5334	21.9619
DATA	71	1	71	0	0	ASCRP3008023	ASCRP3008023	11656.3	2697.12	2.572077e+002	2.585500e+001	281	23	5.933091e+000	0	0	0	0	0	0	228.938	1	1	48.8603	22.9266
DATA	72	1	72	0	0	A_23_P252748	NM_007152	11681.7	2697.07	2.146580e+002	2.162709e+001	249	23	6.034549e+000	0	0	0	0	0	0	190.687	1	1	49.1849	22.922
DATA	73	1	73	0	0	ASCRP3009717	ASCRP3009717	11707.1	2697.11	8.450930e+001	8.853967e+000	129	23	6.303933e+000	0	0	0	0	0	0	74.9418	1	1	47.5395	23.2298
DATA	75	1	75	0	0	ASCRP3004561	ASCRP3004561	11757.9	2697.4	1.385900e+002	1.410970e+001	176	23	5.945129e+000	0	0	0	0	0	0	122.573	1	1	48.5334	23.0484
DATA	76	1	76	0	0	ASCRP3004592	ASCRP3004592	11783.1	2697.37	7.851102e+002	7.855574e+001	753	23	5.977440e+000	0	0	0	0	0	0	693.727	1	1	45.835	23.2914
DATA	77	1	77	0	0	ASCRP3003651	ASCRP3003651	11808.5	2697.29	5.109124e+002	5.116003e+001	511	23	6.061723e+000	0	0	0	0	0	0	451.151	1	1	49.1849	23.0282
DATA	78	1	78	0	0	ASCRP3008186	ASCRP3008186	11834	2697.39	7.075636e+002	7.080608e+001	684	23	6.086328e+000	0	0	0	0	0	0	624.607	1	1	52.6241	23.392
DATA	79	1	79	0	0	ASCRP3001172	ASCRP3001172	11859.5	2697.43	7.217216e+001	7.689366e+000	119	22	5.880090e+000	0	0	0	0	0	0	63.7114	1	1	51.4001	22.8004
DATA	80	1	80	66	1	DarkCorner	DarkCorner	11884.7	2697.33	2.696854e+000	2.652056e+000	54	23	6.408265e+000	0	0	0	0	0	0	-5.7651	0	0	47.5395	23.6986
DATA	81	1	81	260	1	GE_BrightCorner	GE_BrightCorner	11910.3	2697.5	1.208707e+005	1.208707e+004	108178	24	6.683248e+000	0	0	0	0	0	0	106817	1	1	57.5363	24.6806
DATA	82	1	82	260	1	GE_BrightCorner	GE_BrightCorner	11935.5	2697.5	9.729097e+004	9.729097e+003	88537.5	24	7.322910e+000	0	0	0	0	0	0	86071.9	1	1	57.5363	25.0346
DATA	83	2	1	260	1	GE_BrightCorner	GE_BrightCorner	9890.89	2702.08	1.348392e+005	1.348392e+004	123767	25	7.471889e+000	0	0	0	0	0	0	123485	1	1	46.1809	25.495
DATA	84	2	2	66	1	DarkCorner	DarkCorner	9916.5	2702	2.578912e+000	2.542812e+000	49.5	23	6.020849e+000	0	0	0	0	0	0	1.70855	0	0	54.1152	23.1422
DATA	85	2	3	0	0	ASCRP3011718	ASCRP3011718	9942	2702.13	3.032222e+001	3.940114e+000	76.5	23	5.969079e+000	0	0	0	0	0	0	28.2248	1	1	54.4085	23.4138
DATA	86	2	4	0	0	ASCRP3004590	ASCRP3004590	9967.26	2701.78	1.198109e+003	1.198369e+002	1172	23	5.658908e+000	0	0	0	0	0	0	1123.48	1	1	47.2035	22.9954
DATA	87	2	5	0	0	ASCRP3004324	ASCRP3004324	9992.94	2702.16	3.230272e+001	4.072101e+000	78	22	6.130728e+000	0	0	0	0	0	0	30.5121	1	1	48.8603	22.771
DATA	88	2	6	0	0	A_23_P57306	NM_005441	10018.4	2702.43	6.808348e+001	7.240012e+000	112	23	5.935889e+000	0	0	0	0	0	0	64.7489	1	1	65	22.9851
DATA	89	2	7	0	0	ASCRP3005419	ASCRP3005419	10043.5	2702.5	3.593161e+000	2.473369e+000	52	22	5.357443e+000	0	0	0	0	0	0	3.43871	1	0	65	22.6976
DATA	90	2	8	0	0	ASCRP3006367	ASCRP3006367	10068.8	2701.88	6.351105e+001	6.801154e+000	109.5	21	5.188469e+000	0	0	0	0	0	0	61.1359	1	1	47.8731	22.341
DATA	91	2	9	0	0	ASCRP3003758	ASCRP3003758	10094.4	2702.03	9.960765e+001	1.025033e+001	141.5	23	5.366590e+000	0	0	0	0	0	0	96.4278	1	1	49.8279	23.0971
DATA	92	2	10	0	0	ASCRP3006209	ASCRP3006209	10119.8	2702.15	1.744524e+004	1.744526e+003	16941	22	5.693726e+000	0	0	0	0	0	0	16977.7	1	1	46.8651	22.8084
DATA	93	2	11	0	0	ASCRP3011890	ASCRP3011890	10145.2	2702.53	2.467880e+001	3.438665e+000	74.5	22	5.791158e+000	0	0	0	0	0	0	24.1364	1	1	50.1463	22.0498
DATA	94	2	12	0	0	ASCRP3012914	ASCRP3012914	10170.5	2702.3	1.159481e+002	1.183734e+001	161	21	5.792785e+000	0	0	0	0	0	0	113.906	1	1	51.7088	21.7101
DATA	95	2	13	0	0	ASCRP3008257	ASCRP3008257	10195.8	2702.38	1.899950e+002	1.914724e+001	233	23	6.342745e+000	0	0	0	0	0	0	187.43	1	1	51.0895	23.4575
DATA	96	2	14	0	0	ASCRP3011640	ASCRP3011640	10221.4	2702.52	4.451620e+002	4.457897e+001	485.5	21	5.679262e+000	0	0	0	0	0	0	440.858	1	1	51.7088	21.7729
DATA	97	2	15	0	0	ASCRP3013127	ASCRP3013127	10246.6	2702.57	4.381166e+001	4.974768e+000	93	22	5.718475e+000	0	0	0	0	0	0	43.5386	1	1	51.0895	22.1722
DATA	98	2	16	0	0	ASCRP3001518	ASCRP3001518	10272.5	2702.39	1.916574e+002	1.930917e+001	241	22	5.717056e+000	0	0	0	0	0	0	191.07	1	1	49.8279	23.1546
DATA	99	2	17	0	0	ASCRP3002547	ASCRP3002547	10297.5	2702.96	2.030201e+002	2.043669e+001	254	23	6.362513e+000	0	0	0	0	0	0	202.978	1	1	48.2044	23.9896
DATA	100	2	18	0	0	ASCRP3006626	ASCRP3006626	10322.7	2702.54	3.282576e+002	3.290883e+001	374.5	23	6.257518e+000	0	0	0	0	0	0	328.98	1	1	47.5395	23.1429
DATA	101	2	19	0	0	AS_circRNA_control208	AS_circRNA_control208	10348.4	2702.83	2.203373e+003	2.203497e+002	2257.5	23	5.696700e+000	0	0	0	0	0	0	2213.21	1	1	49.8279	22.8416
DATA	102	2	20	0	0	ASCRP3006695	ASCRP3006695	10373.7	2702.78	5.798302e+002	5.802971e+001	618	23	5.967061e+000	0	0	0	0	0	0	583.496	1	1	48.2044	22.8804
DATA	103	2	21	0	0	ASCRP3002878	ASCRP3002878	10399	2702.7	2.502511e+003	2.502619e+002	2564	23	5.378222e+000	0	0	0	0	0	0	2522.22	1	1	48.2044	23.2438
DATA	104	2	22	0	0	Negative002	Negative002	10424.5	2702.75	8.141783e+000	2.459364e+000	56.5	23	6.274757e+000	0	0	0	0	0	0	8.21636	1	0	48.8603	23.4757
DATA	105	2	23	1028	1	(+)E1A_r60_n11	E1A_r60_n11	10450.1	2702.95	1.023842e+001	2.534370e+000	58	23	5.770982e+000	0	0	0	0	0	0	10.3426	1	0	44.0646	22.4657
DATA	106	2	24	0	0	ASCRP3006863	ASCRP3006863	10475.5	2702.82	1.260462e+002	1.281578e+001	174	22	6.228603e+000	0	0	0	0	0	0	127.413	1	1	49.1849	22.5981
DATA	107	2	25	0	0	ASCRP3012336	ASCRP3012336	10500.6	2703.04	2.307770e+001	3.269380e+000	72.5	23	6.194860e+000	0	0	0	0	0	0	23.338	1	1	49.1849	23.0483
DATA	108	2	26	0	0	ASCRP3001892	ASCRP3001892	10526.3	2703.06	1.127674e+002	1.151201e+001	162.5	23	5.918795e+000	0	0	0	0	0	0	114.055	1	1	46.8651	23.195
DATA	109	2	27	0	0	ASCRP3009478	ASCRP3009478	10551.2	2702.94	8.439727e+002	8.442904e+001	887	22	5.638115e+000	0	0	0	0	0	0	853.486	1	1	50.7771	22.9375
DATA	110	2	28	0	0	ASCRP3004476	ASCRP3004476	10577.1	2703.08	3.217773e+003	3.217856e+002	3308	23	6.039130e+000	0	0	0	0	0	0	3252.83	1	1	51.0895	23.0603
DATA	111	2	29	0	0	ASCRP3012342	ASCRP3012342	10602.5	2703	3.750967e+002	3.758124e+001	427.5	23	5.575387e+000	0	0	0	0	0	0	378.937	1	1	48.5334	22.9466
DATA	112	2	30	0	0	ASCRP3009415	ASCRP3009415	10627.7	2703	5.115581e+002	5.120840e+001	566	22.5	6.724202e+000	0	0	0	0	0	0	516.346	1	1	48.5334	23.1699
DATA	113	2	31	0	0	ASCRP3009929	ASCRP3009929	10653	2703.05	6.043939e+001	6.474913e+000	109	23	6.364490e+000	0	0	0	0	0	0	60.9381	1	1	46.8651	23.0991
DATA	114	2	32	0	0	ASCRP3010473	ASCRP3010473	10678.4	2703.43	4.161501e+001	4.767316e+000	91	23	5.961925e+000	0	0	0	0	0	0	41.9044	1	1	57.5363	23.5149
DATA	115	2	33	0	0	ASCRP3010272	ASCRP3010272	10703.7	2703.5	3.421467e+001	4.139113e+000	84	22	6.102641e+000	0	0	0	0	0	0	34.3998	1	1	57.5363	23.201
DATA	116	2	34	0	0	CUST_2_PI418767722	NM_002455	10729.5	2703.06	6.763732e+002	6.767756e+001	702	22	5.768697e+000	0	0	0	0	0	0	678.781	1	1	50.4627	22.6311
DATA	117	2	35	0	0	Negative012	Negative012	10754.7	2702.91	1.026688e+001	2.553696e+000	59	23	5.657407e+000	0	0	0	0	0	0	10.2832	1	0	48.8603	23.0566
DATA	118	2	36	0	0	ASCRP3002893	ASCRP3002893	10779.9	2703.41	3.748327e+003	3.748400e+002	3796	23	6.455159e+000	0	0	0	0	0	0	3746.5	1	1	53.5237	23.4706
DATA	119	2	37	0	0	ASCRP3009531	ASCRP3009531	10805.4	2703.37	3.156383e+002	3.165108e+001	364	23	5.860454e+000	0	0	0	0	0	0	314.746	1	1	50.7771	23.1546
DATA	120	2	38	0	0	ASCRP3008102	ASCRP3008102	10830.7	2703.34	5.972701e+002	5.977340e+001	642	22	5.635352e+000	0	0	0	0	0	0	594.095	1	1	48.5334	21.9903
DATA	121	2	39	0	0	ASCRP3000345	ASCRP3000345	10856.2	2703.28	8.448105e+000	2.507403e+000	56	23	6.871361e+000	0	0	0	0	0	0	8.38064	1	0	50.1463	23.907
DATA	122	2	40	0	0	ASCRP3005981	ASCRP3005981	10881.3	2702.99	7.651917e+000	2.488080e+000	55	22	6.888200e+000	0	0	0	0	0	0	7.56934	1	0	49.1849	22.4864
DATA	123	2	41	0	0	ASCRP3002894	ASCRP3002894	10907.1	2703.51	7.755484e+001	8.110836e+000	127.5	23	5.987489e+000	0	0	0	0	0	0	76.4923	1	1	50.4627	22.935
DATA	124	2	42	0	0	ASCRP3002179	ASCRP3002179	10932.5	2703.38	5.893844e+003	5.893892e+002	5853.5	23	6.147766e+000	0	0	0	0	0	0	5794.99	1	1	47.2035	23.0097
DATA	125	2	43	0	0	ASCRP3010700	ASCRP3010700	10957.8	2703.48	2.057944e+002	2.071771e+001	249	22	5.765047e+000	0	0	0	0	0	0	201.693	1	1	49.8279	22.6585
DATA	126	2	44	0	0	ASCRP3008574	ASCRP3008574	10983.1	2703.7	1.340720e+002	1.361987e+001	179	22	6.408051e+000	0	0	0	0	0	0	130.967	1	1	50.1463	22.3596
DATA	127	2	45	0	0	ASCRP3011854	ASCRP3011854	11008.6	2703.81	2.182264e+002	2.195485e+001	266	23	6.563522e+000	0	0	0	0	0	0	212.438	1	1	49.5074	23.7427
DATA	128	2	46	0	0	ASCRP3008935	ASCRP3008935	11033.9	2703.67	4.714527e+001	5.296764e+000	94	23	5.713403e+000	0	0	0	0	0	0	45.7319	1	1	47.2035	22.8095
DATA	129	2	47	0	0	ASCRP3001256	ASCRP3001256	11059.3	2703.75	8.549909e+001	8.886638e+000	131	21	5.628336e+000	0	0	0	0	0	0	82.6357	1	1	47.5395	21.235
DATA	130	2	48	0	0	ASCRP3003770	ASCRP3003770	11084.7	2703.68	1.140231e+002	1.165881e+001	158	23	6.401725e+000	0	0	0	0	0	0	109.796	1	1	47.5395	22.7962
DATA	131	2	49	66	-1	(-)3xSLv1	NegativeControl	11110.4	2704.23	2.482445e+000	2.441512e+000	50	22	5.438932e+000	0	0	0	0	0	0	0.369157	0	0	47.5395	22.9947
DATA	132	2	50	0	0	ASCRP3006639	ASCRP3006639	11135.5	2704	9.837652e+001	1.013827e+001	143	23	5.019074e+000	0	0	0	0	0	0	94.0173	1	1	54.1152	23.4343
DATA	133	2	51	0	0	ASCRP3012632	ASCRP3012632	11161	2704	2.540094e+002	2.551979e+001	294	23	6.402642e+000	0	0	0	0	0	0	241.815	1	1	54.9904	23.3058
DATA	134	2	52	0	0	ASCRP3001111	ASCRP3001111	11186.5	2703.76	1.837570e+001	3.078369e+000	67.5	22	5.586768e+000	0	0	0	0	0	0	17.4247	1	1	48.5334	22.101
DATA	135	2	53	0	0	ASCRP3008390	ASCRP3008390	11211.7	2703.88	2.087021e+002	2.101696e+001	246	23	5.586955e+000	0	0	0	0	0	0	197.14	1	1	48.8603	23.3671
DATA	136	2	54	0	1	RC7	RC7	11237	2703.86	2.531043e+000	2.488999e+000	48.5	24	6.359851e+000	0	0	0	0	0	0	-2.95512	0	0	49.1849	23.6462
DATA	137	2	55	0	0	ASCRP3009364	ASCRP3009364	11263.1	2703.82	9.881919e+000	2.687332e+000	60	23	5.899962e+000	0	0	0	0	0	0	9.26069	1	0	44.7812	23.3438
DATA	138	2	56	0	0	ASCRP3007693	ASCRP3007693	11288	2704.13	2.743739e+001	3.717620e+000	76	22	5.989146e+000	0	0	0	0	0	0	25.6156	1	1	54.4085	22.4167
DATA	139	2	57	0	0	ASCRP3008513	ASCRP3008513	11313.3	2704.12	9.961079e+001	1.027446e+001	141.5	23	5.727403e+000	0	0	0	0	0	0	92.6387	1	1	48.8603	23.402
DATA	140	2	58	0	0	ASCRP3006817	ASCRP3006817	11338.6	2704.09	1.553447e+003	1.553653e+002	1512	23	5.697726e+000	0	0	0	0	0	0	1439.23	1	1	49.1849	23.8109
DATA	141	2	59	0	0	ASCRP3001023	ASCRP3001023	11364	2704.08	1.782386e+001	3.100826e+000	66.5	22	6.454395e+000	0	0	0	0	0	0	16.4511	1	1	46.8651	23.327
DATA	142	2	60	0	0	Negative050	Negative050	11389.5	2704.11	1.490812e+001	2.951042e+000	66	22	5.982367e+000	0	0	0	0	0	0	13.709	1	1	45.1352	22.5913
DATA	143	2	61	0	0	ASCRP3006015	ASCRP3006015	11415.2	2704.14	3.955799e+001	4.709793e+000	88.5	22	5.626055e+000	0	0	0	0	0	0	36.2433	1	1	47.8731	22.9907
DATA	144	2	62	0	0	ASCRP3008616	ASCRP3008616	11440.4	2704.26	2.085244e+002	2.100961e+001	244	22	6.016822e+000	0	0	0	0	0	0	190.385	1	1	49.5074	22.4927
DATA	145	2	63	0	0	ASCRP3003996	ASCRP3003996	11465.6	2704.32	9.173495e+001	9.527708e+000	136	22	6.183074e+000	0	0	0	0	0	0	83.4727	1	1	51.0895	23.0718
DATA	146	2	64	0	0	ASCRP3001970	ASCRP3001970	11491.2	2704.12	2.960206e+002	2.971449e+001	323.5	23	5.381989e+000	0	0	0	0	0	0	268.455	1	1	46.5243	23.3188
DATA	147	2	65	0	0	ASCRP3004002	ASCRP3004002	11516.5	2704.32	1.234904e+002	1.261783e+001	165	23	5.980637e+000	0	0	0	0	0	0	111.64	1	1	50.7771	23.1353
DATA	148	2	66	0	0	ASCRP3000344	ASCRP3000344	11542.1	2704.41	4.117253e+002	4.125444e+001	426	23	6.260276e+000	0	0	0	0	0	0	371.087	1	1	53.5237	23.07
DATA	149	2	67	0	0	ASCRP3013262	ASCRP3013262	11567.3	2704.3	5.684560e+000	2.667160e+000	58	22	5.342709e+000	0	0	0	0	0	0	5.1088	1	0	49.8279	22.8544
DATA	150	2	68	0	0	Negative027	Negative027	11592.6	2704.57	6.800810e+000	2.699836e+000	61	23	6.304898e+000	0	0	0	0	0	0	6.09585	1	0	57.5363	23.2906
DATA	151	2	69	0	0	ASCRP3008344	ASCRP3008344	11618.1	2704.5	3.953492e+001	4.742507e+000	91	23	4.943431e+000	0	0	0	0	0	0	35.3472	1	1	56.9804	22.3831
DATA	152	2	70	0	0	ASCRP3005983	ASCRP3005983	11643.5	2704.5	2.972857e+002	2.984427e+001	320	22	5.392360e+000	0	0	0	0	0	0	265.183	1	1	50.4627	22.1327
DATA	153	2	71	0	0	ASCRP3009337	ASCRP3009337	11668.9	2704.53	1.421741e+002	1.445879e+001	182.5	24	6.291196e+000	0	0	0	0	0	0	126.557	1	1	50.1463	23.6087
DATA	154	2	72	0	0	ASCRP3001698	ASCRP3001698	11694.4	2704.59	1.836549e+002	1.855367e+001	218.5	23	5.955610e+000	0	0	0	0	0	0	163.177	1	1	47.5395	23.1165
DATA	155	2	73	0	0	ASCRP3008893	ASCRP3008893	11719.7	2704.88	1.811995e+002	1.831125e+001	217	23	6.042730e+000	0	0	0	0	0	0	160.744	1	1	48.5334	23.6584
DATA	156	2	74	0	0	ASCRP3000411	ASCRP3000411	11744.9	2704.65	6.807586e+001	7.302877e+000	119.5	23	6.548869e+000	0	0	0	0	0	0	60.3072	1	1	45.835	23.6321
DATA	157	2	75	0	0	ASCRP3004231	ASCRP3004231	11770.7	2704.91	1.162310e+002	1.192057e+001	162	23	5.416207e+000	0	0	0	0	0	0	102.858	1	1	48.8603	23.0891
DATA	158	2	76	0	0	ASCRP3010130	ASCRP3010130	11796.1	2704.91	1.545632e+003	1.545859e+002	1433	23	6.154128e+000	0	0	0	0	0	0	1366.72	1	1	46.8651	22.7913
DATA	159	2	77	0	0	A_23_P6335	NM_000185	11821.2	2705	1.139913e+003	1.140221e+002	1048	23	6.074574e+000	0	0	0	0	0	0	1007.49	1	1	49.1849	23.7015
DATA	160	2	78	0	0	ASCRP3006054	ASCRP3006054	11846.6	2704.74	5.703310e+001	6.289027e+000	108.5	23	5.773430e+000	0	0	0	0	0	0	50.3974	1	1	47.8731	23.7788
DATA	161	2	79	0	0	ASCRP3002857	ASCRP3002857	11872.2	2704.9	6.552346e+002	6.557702e+001	638	22	5.939337e+000	0	0	0	0	0	0	579.111	1	1	46.5243	22.5198
DATA	162	2	80	66	1	DarkCorner	DarkCorner	11897.5	2705	2.693102e+000	2.648366e+000	52	24	6.815736e+000	0	0	0	0	0	0	-5.61469	0	0	54.1152	24.533
DATA	163	2	81	66	1	DarkCorner	DarkCorner	11922.6	2705.07	2.690710e+000	2.646013e+000	56	26	7.532622e+000	0	0	0	0	0	0	-1.92017	0	0	53.8203	25.6041
DATA	164	2	82	260	1	GE_BrightCorner	GE_BrightCorner	11948.5	2705	1.005665e+005	1.005665e+004	91497	24	7.278543e+000	0	0	0	0	0	0	89124.8	1	1	54.1152	24.629
DATA	165	3	1	66	1	DarkCorner	DarkCorner	9878.5	2709	6.907468e+000	2.654267e+000	54	24	6.663529e+000	0	0	0	0	0	0	6.31217	1	0	54.1152	24.322
DATA	166	3	2	66	1	DarkCorner	DarkCorner	9903.95	2709.48	2.583907e+000	2.547173e+000	49	28	8.618866e+000	0	0	0	0	0	0	1.63543	0	0	55.8519	27.7818
DATA	167	3	3	0	0	ASCRP3008726	ASCRP3008726	9929.12	2709.56	3.806923e+003	3.807006e+002	3404.5	24	5.810822e+000	0	0	0	0	0	0	3536.76	1	1	52.9257	24.1091
DATA	168	3	4	0	0	ASCRP3006793	ASCRP3006793	9954.58	2709.41	1.282594e+003	1.282838e+002	1227	22	5.924440e+000	0	0	0	0	0	0	1200.66	1	1	52.3208	23.2909
DATA	169	3	5	0	0	ASCRP3011055	ASCRP3011055	9979.87	2709.49	1.007983e+003	1.008289e+002	995	24	4.748581e+000	0	0	0	0	0	0	950.434	1	1	49.8279	24
DATA	171	3	7	0	0	ASCRP3013087	ASCRP3013087	10030.7	2709.64	2.403662e+004	2.403664e+003	22988	23	5.858776e+000	0	0	0	0	0	0	22969.7	1	1	51.0895	23.2444
DATA	172	3	8	0	0	ASCRP3000452	ASCRP3000452	10056.4	2709.65	2.981942e+001	3.850246e+000	78.5	22	6.985211e+000	0	0	0	0	0	0	28.6721	1	1	51.0895	23.4906
DATA	173	3	9	0	0	ASCRP3002529	ASCRP3002529	10081.8	2709.64	1.322301e+002	1.344295e+001	178	22	4.477893e+000	0	0	0	0	0	0	127.873	1	1	50.4627	22.6038
DATA	174	3	10	0	0	ASCRP3008304	ASCRP3008304	10107.1	2709.5	7.169083e+001	7.562981e+000	119	23	5.117488e+000	0	0	0	0	0	0	69.6974	1	1	65	23.6667
DATA	175	3	11	0	0	ASCRP3010420	ASCRP3010420	10132.5	2709.5	4.092449e+001	4.742709e+000	86	22.5	5.130279e+000	0	0	0	0	0	0	39.9861	1	1	65	22.3846
DATA	176	3	12	0	0	ASCRP3002602	ASCRP3002602	10157.8	2709.7	1.549434e+001	2.844730e+000	65	21	7.361360e+000	0	0	0	0	0	0	15.2099	1	1	50.7771	21.6531
DATA	177	3	13	0	0	ASCRP3007145	ASCRP3007145	10183.2	2709.66	2.339763e+001	3.334301e+000	72	21	4.695678e+000	0	0	0	0	0	0	23.067	1	1	51.0895	21.46
DATA	178	3	14	0	0	ASCRP3009735	ASCRP3009735	10208.5	2709.67	3.171613e+000	2.387337e+000	50.5	22	5.490015e+000	0	0	0	0	0	0	3.13913	1	0	51.0895	22.4286
DATA	179	3	15	0	0	ASCRP3004565	ASCRP3004565	10234.1	2710	1.572185e+002	1.589761e+001	207	20	4.822766e+000	0	0	0	0	0	0	156.185	1	1	48.5334	20.8302
DATA	180	3	16	0	0	ASCRP3007898	ASCRP3007898	10259.2	2709.97	1.020352e+002	1.047061e+001	149.5	22	5.612486e+000	0	0	0	0	0	0	101.692	1	1	49.1849	22.25
DATA	181	3	17	0	0	ASCRP3003825	ASCRP3003825	10284.4	2709.91	1.297960e+003	1.298171e+002	1332	23	6.316405e+000	0	0	0	0	0	0	1297.37	1	1	49.1849	24.3455
DATA	182	3	18	0	0	ASCRP3013515	ASCRP3013515	10310.1	2709.99	2.053596e+002	2.066848e+001	255	25	8.332164e+000	0	0	0	0	0	0	205.815	1	1	47.5395	26.2115
DATA	183	3	19	0	0	ASCRP3004758	ASCRP3004758	10335.7	2710.08	1.204848e+001	2.624260e+000	61	23.5	5.679753e+000	0	0	0	0	0	0	12.1034	1	1	49.1849	23.16
DATA	184	3	20	0	0	ASCRP3008824	ASCRP3008824	10360.8	2709.92	6.412894e+002	6.417114e+001	687.5	23	5.700778e+000	0	0	0	0	0	0	645.463	1	1	49.8279	23.1731
DATA	185	3	21	0	0	ASCRP3000040	ASCRP3000040	10386.2	2710	5.620466e+002	5.625264e+001	603	22	5.755968e+000	0	0	0	0	0	0	566.667	1	1	49.1849	22.8214
DATA	186	3	22	0	0	ASCRP3006798	ASCRP3006798	10411.6	2710.22	7.894292e+001	8.228012e+000	129	24	5.439179e+000	0	0	0	0	0	0	79.7048	1	1	49.5074	24.1042
DATA	187	3	23	0	0	ASCRP3012731	ASCRP3012731	10437.1	2710.23	2.622837e+001	3.499690e+000	75	22	5.323760e+000	0	0	0	0	0	0	26.5106	1	1	47.8731	21.8148
DATA	188	3	24	0	0	ASCRP3011610	ASCRP3011610	10462.3	2710.12	9.323443e+001	9.606599e+000	143.5	24	7.375133e+000	0	0	0	0	0	0	94.3114	1	1	48.8603	23.4
DATA	189	3	25	0	0	ASCRP3012463	ASCRP3012463	10487.9	2710.26	2.472432e+001	3.386328e+000	74	23	5.569397e+000	0	0	0	0	0	0	25.0236	1	1	48.8603	23.3818
DATA	190	3	26	0	0	ASCRP3011876	ASCRP3011876	10513.3	2710.09	8.858605e+001	9.155694e+000	140	24	5.159995e+000	0	0	0	0	0	0	89.6789	1	1	48.8603	23.9057
DATA	191	3	27	0	0	ASCRP3006308	ASCRP3006308	10539.1	2710.19	3.467259e+003	3.467336e+002	3559	23.5	4.569151e+000	0	0	0	0	0	0	3510.02	1	1	46.8651	24.02
DATA	192	3	28	0	0	ASCRP3010709	ASCRP3010709	10564.4	2710.07	3.977030e+001	4.601279e+000	86	22.5	6.469409e+000	0	0	0	0	0	0	40.249	1	1	53.8203	23.5357
DATA	193	3	29	0	0	ASCRP3005126	ASCRP3005126	10589.6	2710.43	1.337775e+001	2.673902e+000	60.5	22	4.416169e+000	0	0	0	0	0	0	13.5323	1	1	57.5363	22.551
DATA	194	3	30	0	0	ASCRP3004355	ASCRP3004355	10615	2710.46	3.052185e+001	3.831992e+000	78	22	5.614304e+000	0	0	0	0	0	0	30.8509	1	1	55.8519	23.1
DATA	195	3	31	0	0	ASCRP3000570	ASCRP3000570	10640.3	2710.52	5.741608e+001	6.192341e+000	107	21	5.232197e+000	0	0	0	0	0	0	57.9773	1	1	51.0895	21.6667
DATA	196	3	32	0	0	ASCRP3010402	ASCRP3010402	10665.6	2710.45	1.540658e+001	2.786744e+000	65	23	5.126390e+000	0	0	0	0	0	0	15.538	1	1	49.8279	23.0556
DATA	197	3	33	0	0	ASCRP3009645	ASCRP3009645	10691.1	2710.48	7.669569e+002	7.673094e+001	808	22	4.990297e+000	0	0	0	0	0	0	772.378	1	1	49.5074	23.1837
DATA	198	3	34	0	0	ASCRP3013023	ASCRP3013023	10716.5	2710.23	2.102422e+002	2.115287e+001	259	25	5.446279e+000	0	0	0	0	0	0	211.37	1	1	49.8279	24.5091
DATA	199	3	35	0	0	ASCRP3000119	ASCRP3000119	10741.7	2710.33	2.493757e+001	3.415432e+000	76	23	5.273644e+000	0	0	0	0	0	0	25.0252	1	1	48.2044	23.3333
DATA	200	3	36	0	0	ASCRP3007127	ASCRP3007127	10767.5	2710.5	4.335617e+001	4.926107e+000	90.5	24	5.637192e+000	0	0	0	0	0	0	43.4185	1	1	57.5363	23.6226
DATA	201	3	37	0	0	ASCRP3001984	ASCRP3001984	10792.5	2710.58	6.852910e+002	6.856917e+001	750	24	5.803690e+000	0	0	0	0	0	0	684.766	1	1	49.8279	24.3265
DATA	202	3	38	0	0	ASCRP3003018	ASCRP3003018	10818.5	2710.6	7.828276e+001	8.173267e+000	128	21	5.802028e+000	0	0	0	0	0	0	78.0293	1	1	51.4001	21.2353
DATA	203	3	39	0	0	ASCRP3011842	ASCRP3011842	10843.5	2710.74	3.475906e+002	3.483878e+001	396	22	5.039709e+000	0	0	0	0	0	0	345.588	1	1	50.7771	21.5116
DATA	204	3	40	0	0	ASCRP3005340	ASCRP3005340	10869.1	2710.46	6.877722e+001	7.272050e+000	119	22	7.319504e+000	0	0	0	0	0	0	68.1894	1	1	48.8603	22.8667
DATA	205	3	41	0	0	ASCRP3005773	ASCRP3005773	10894.3	2710.7	6.772650e+001	7.174979e+000	116	23	7.215529e+000	0	0	0	0	0	0	66.9567	1	1	48.2044	22.8868
DATA	206	3	42	0	0	ASCRP3007810	ASCRP3007810	10919.7	2710.65	2.193153e+002	2.205986e+001	266	23	5.770511e+000	0	0	0	0	0	0	216.164	1	1	50.7771	23.4894
DATA	207	3	43	0	0	ASCRP3003949	ASCRP3003949	10945.1	2710.89	2.083865e+002	2.097453e+001	249	24	4.030414e+000	0	0	0	0	0	0	204.748	1	1	49.8279	24.2708
DATA	208	3	44	0	0	A_23_P49878	NM_019013	10970.6	2710.81	7.697492e+002	7.701206e+001	804.5	23	6.356871e+000	0	0	0	0	0	0	753.814	1	1	47.8731	23.3617
DATA	209	3	45	0	0	ASCRP3004707	ASCRP3004707	10995.9	2710.93	9.192807e+000	2.569589e+000	58.5	22.5	6.256814e+000	0	0	0	0	0	0	8.97222	1	0	54.4085	22.625
DATA	210	3	46	0	0	ASCRP3001319	ASCRP3001319	11021.3	2710.88	1.364759e+002	1.385839e+001	179.5	24	5.808923e+000	0	0	0	0	0	0	132.734	1	1	48.8603	23.5385
DATA	211	3	47	0	0	ASCRP3005156	ASCRP3005156	11046.8	2710.97	4.003748e+001	4.676533e+000	85	22	6.285018e+000	0	0	0	0	0	0	38.8006	1	1	49.1849	22.1321
DATA	212	3	48	0	0	ASCRP3005212	ASCRP3005212	11072	2711	7.104355e+001	7.506953e+000	117	23	6.030763e+000	0	0	0	0	0	0	68.5995	1	1	47.8731	22.4906
DATA	213	3	49	0	0	Negative029	Negative029	11097.5	2710.96	5.550859e+000	2.496978e+000	55	21	4.834263e+000	0	0	0	0	0	0	5.33983	1	0	49.8279	21.5094
DATA	214	3	50	0	0	ASCRP3004126	ASCRP3004126	11123	2710.91	3.043748e+002	3.053543e+001	345	21.5	5.516180e+000	0	0	0	0	0	0	291.687	1	1	46.8651	22.8393
DATA	215	3	51	0	0	ASCRP3006046	ASCRP3006046	11148.4	2711.16	6.861289e+002	6.865673e+001	683	24	5.364034e+000	0	0	0	0	0	0	655.031	1	1	49.5074	23.6415
DATA	216	3	52	0	0	ASCRP3002582	ASCRP3002582	11173.7	2711.03	7.485185e+001	7.879889e+000	122	24	6.660435e+000	0	0	0	0	0	0	71.1829	1	1	49.1849	24.1509
DATA	218	3	54	0	0	ASCRP3005267	ASCRP3005267	11224.6	2711	1.085931e+002	1.113934e+001	155	21	5.212586e+000	0	0	0	0	0	0	102.466	1	1	48.5334	22.1579
DATA	219	3	55	0	0	ASCRP3001016	ASCRP3001016	11249.8	2710.96	2.345755e+001	3.422096e+000	72	22	5.932108e+000	0	0	0	0	0	0	22.0484	1	1	46.8651	22.5385
DATA	220	3	56	0	0	A_23_P57306	NM_005441	11275.2	2711.09	7.098679e+001	7.526468e+000	114.5	21	5.077049e+000	0	0	0	0	0	0	66.4644	1	1	49.5074	21.2364
DATA	221	3	57	0	0	ASCRP3000181	ASCRP3000181	11300.6	2711.4	3.595767e+002	3.604523e+001	393	23.5	5.935950e+000	0	0	0	0	0	0	335.377	1	1	52.0157	23.4815
DATA	222	3	58	0	0	ASCRP3006062	ASCRP3006062	11326.1	2711.52	4.974938e+002	4.981319e+001	509	24	6.335873e+000	0	0	0	0	0	0	462.237	1	1	54.4085	24.1154
DATA	223	3	59	0	0	ASCRP3001846	ASCRP3001846	11351.5	2711.37	2.548996e+002	2.561523e+001	286	22	6.117618e+000	0	0	0	0	0	0	235.936	1	1	49.8279	22.8113
DATA	224	3	60	0	0	ASCRP3010947	ASCRP3010947	11376.9	2711.3	1.988343e+002	2.004496e+001	231.5	22	6.643374e+000	0	0	0	0	0	0	183.355	1	1	50.7771	23.3729
DATA	225	3	61	0	0	A_23_P67042	NM_017947	11402.3	2711.42	8.076931e+001	8.469580e+000	125.5	22	5.332980e+000	0	0	0	0	0	0	74.2109	1	1	50.7771	22.2034
DATA	226	3	62	0	0	ASCRP3002177	ASCRP3002177	11427.4	2711.4	1.822705e+002	1.840567e+001	214	23	5.689125e+000	0	0	0	0	0	0	166.878	1	1	50.7771	22.7885
DATA	227	3	63	0	0	ASCRP3004484	ASCRP3004484	11453	2711.64	4.361350e+002	4.368897e+001	449	25	7.095797e+000	0	0	0	0	0	0	397.926	1	1	52.9257	25.0612
DATA	228	3	64	0	0	ASCRP3002811	ASCRP3002811	11478.6	2711.26	1.542356e+002	1.563714e+001	190	22	5.202758e+000	0	0	0	0	0	0	140.24	1	1	49.5074	23.0727
DATA	229	3	65	0	0	Negative010	Negative010	11504	2711.59	3.253732e+002	3.263976e+001	348.5	23	6.031492e+000	0	0	0	0	0	0	294.904	1	1	54.9904	22.8036
DATA	230	3	66	0	0	ASCRP3003213	ASCRP3003213	11529.2	2711.7	1.003446e+002	1.036379e+001	145	23	5.732876e+000	0	0	0	0	0	0	90.6699	1	1	51.0895	22.2979
DATA	231	3	67	0	0	ASCRP3009394	ASCRP3009394	11554.5	2711.67	5.043502e+001	5.673985e+000	99	22	5.153069e+000	0	0	0	0	0	0	45.4387	1	1	50.1463	22.5745
DATA	232	3	68	0	0	ASCRP3005323	ASCRP3005323	11580	2711.54	2.965823e+001	3.948586e+000	81	24.5	7.459999e+000	0	0	0	0	0	0	26.6452	1	1	55.8519	24.2692
DATA	233	3	69	0	0	ASCRP3011719	ASCRP3011719	11605.4	2711.57	2.602808e+004	2.602809e+003	23112	27	7.550796e+000	0	0	0	0	0	0	23323.2	1	1	57.5363	27.283
DATA	234	3	70	0	0	ASCRP3005088	ASCRP3005088	11630.8	2711.92	2.546119e+002	2.559561e+001	278.5	22	5.718083e+000	0	0	0	0	0	0	227.615	1	1	47.8731	22.9412
DATA	235	3	71	0	0	ASCRP3010456	ASCRP3010456	11656.1	2712.11	9.356495e+000	2.787136e+000	64	22	5.208085e+000	0	0	0	0	0	0	8.34633	1	0	49.1849	22.7959
DATA	236	3	72	0	0	ASCRP3004768	ASCRP3004768	11681.5	2711.88	3.379703e+001	4.282856e+000	86	24	5.575801e+000	0	0	0	0	0	0	30.0876	1	1	48.2044	23.1455
DATA	237	3	73	0	0	ASCRP3001798	ASCRP3001798	11706.8	2712	1.092778e+002	1.124103e+001	156	23	6.205352e+000	0	0	0	0	0	0	97.1164	1	1	46.8651	24.1091
DATA	238	3	74	0	0	ASCRP3001369	ASCRP3001369	11732.2	2712	4.494813e+001	5.212334e+000	97	24	4.561440e+000	0	0	0	0	0	0	39.8864	1	1	49.1849	23.9583
DATA	239	3	75	66	-1	(-)3xSLv1	NegativeControl	11757.6	2712.19	2.686939e+000	2.642305e+000	51	23	7.085196e+000	0	0	0	0	0	0	-5.16919	0	0	47.8731	23
DATA	240	3	76	0	0	Negative015	Negative015	11783.2	2712.37	2.689436e+000	2.644761e+000	54	24	6.306046e+000	0	0	0	0	0	0	-2.6121	0	0	48.5334	23.8077
DATA	241	3	77	0	0	ASCRP3000417	ASCRP3000417	11808.5	2712	5.291594e+001	5.916540e+000	105.5	24	5.699282e+000	0	0	0	0	0	0	46.8247	1	1	48.5334	23.75
DATA	242	3	78	0	0	ASCRP3010601	ASCRP3010601	11833.9	2712.1	1.156877e+003	1.157180e+002	1079	22	6.241292e+000	0	0	0	0	0	0	1023.38	1	1	52.0157	22.9216
DATA	243	3	79	0	0	A_23_P10385	NM_016448	11859.4	2712.04	2.244444e+001	3.470840e+000	76	22	4.880212e+000	0	0	0	0	0	0	19.8541	1	1	49.1849	21.9412
DATA	245	3	81	66	1	DarkCorner	DarkCorner	11909.9	2712.29	2.689364e+000	2.644690e+000	56	28	7.820666e+000	0	0	0	0	0	0	-3.50653	0	0	46.1809	29.4255
DATA	246	3	82	66	1	DarkCorner	DarkCorner	11935.5	2712	2.686580e+000	2.641953e+000	58	26	9.670025e+000	0	0	0	0	0	0	-2.00718	0	0	65	29.0725
DATA	247	4	1	66	1	DarkCorner	DarkCorner	9890.57	2716.99	2.589732e+000	2.546713e+000	46	27.5	6.259992e+000	0	0	0	0	0	0	-1.90694	0	0	48.5334	26.4375
DATA	248	4	2	0	0	ASCRP3003392	ASCRP3003392	9916.6	2716.49	8.911503e+000	2.678508e+000	55.5	24.5	6.040859e+000	0	0	0	0	0	0	8.26244	1	0	47.2035	25.4118
DATA	249	4	3	0	0	ASCRP3000547	ASCRP3000547	9942	2717	5.685879e+001	6.213680e+000	102	23	5.913287e+000	0	0	0	0	0	0	53.1342	1	1	54.9904	24.2432
DATA	250	4	4	0	0	ASCRP3005629	ASCRP3005629	9967.49	2716.95	2.319433e+001	3.401253e+000	70.5	24	5.339955e+000	0	0	0	0	0	0	21.8352	1	1	48.5334	24.5313
DATA	251	4	5	0	0	ASCRP3002428	ASCRP3002428	9992.63	2717	2.320895e+002	2.334007e+001	274	22.5	4.119619e+000	0	0	0	0	0	0	220.005	1	1	48.5334	23.1667
DATA	252	4	6	0	0	ASCRP3003928	ASCRP3003928	10018.1	2716.73	3.152971e+001	3.995695e+000	77	21.5	5.679258e+000	0	0	0	0	0	0	30.0844	1	1	47.5395	22.5714
DATA	253	4	7	0	0	ASCRP3012372	ASCRP3012372	10043.5	2717	9.303840e+000	2.610486e+000	58.5	24.5	7.617510e+000	0	0	0	0	0	0	8.93338	1	0	54.1152	25.2143
DATA	254	4	8	0	0	ASCRP3004436	ASCRP3004436	10069.1	2716.92	9.098101e+002	9.101332e+001	924	21	3.882828e+000	0	0	0	0	0	0	878.736	1	1	51.7088	20.8276
DATA	255	4	9	0	0	ASCRP3006633	ASCRP3006633	10094.4	2716.76	2.238478e+004	2.238479e+003	21776	23	6.166681e+000	0	0	0	0	0	0	21738.1	1	1	42.9674	23.1935
DATA	256	4	10	0	0	ASCRP3010379	ASCRP3010379	10119.9	2717	4.042952e+002	4.050064e+001	439	23	5.609566e+000	0	0	0	0	0	0	394.659	1	1	48.5334	23.6571
DATA	257	4	11	0	0	ASCRP3012893	ASCRP3012893	10145.2	2716.9	5.211625e+001	5.732591e+000	101	21.5	5.841661e+000	0	0	0	0	0	0	51.1155	1	1	46.8651	22.5625
DATA	258	4	12	0	0	Negative019	Negative019	10170.5	2717	3.407691e+001	4.154947e+000	78	22	6.552382e+000	0	0	0	1	0	0	33.5711	1	1	54.1152	22.0606
DATA	259	4	13	0	0	ASCRP3008821	ASCRP3008821	10195.9	2717.27	7.052245e+001	7.439016e+000	116.5	20	3.855732e+000	0	0	0	0	0	0	69.7628	1	1	49.8279	20
DATA	260	4	14	0	0	ASCRP3000493	ASCRP3000493	10221.6	2717.16	2.446735e+001	3.398421e+000	74	21	5.034038e+000	0	0	0	0	0	0	24.2951	1	1	49.5074	22.3077
DATA	261	4	15	0	0	ASCRP3007107	ASCRP3007107	10246.4	2717.5	3.985194e+001	4.626786e+000	90	22	4.864184e+000	0	0	0	0	0	0	39.705	1	1	51.0895	20.7813
DATA	262	4	16	0	0	ASCRP3002024	ASCRP3002024	10271.9	2717.38	5.407916e+002	5.412991e+001	569	23	6.794606e+000	0	0	0	0	0	0	540.451	1	1	50.1463	25.3333
DATA	263	4	17	0	0	ASCRP3005475	ASCRP3005475	10297.5	2717.5	8.446910e+004	8.446911e+003	84650	27	1.001591e+001	0	0	0	0	0	0	84651.8	1	1	57.5363	28.5625
DATA	264	4	18	0	0	Negative016	Negative016	10323	2717.33	1.307546e+002	1.328166e+001	173	21	4.031987e+000	0	0	0	0	0	0	131.353	1	1	53.5237	20.5652
DATA	265	4	19	0	0	ASCRP3000962	ASCRP3000962	10348.4	2717.44	5.839940e+001	6.286227e+000	109	21	6.414534e+000	0	0	0	0	0	0	58.7916	1	1	50.7771	21.6522
DATA	266	4	20	0	0	ASCRP3000827	ASCRP3000827	10373.5	2717.15	1.847664e+001	2.967622e+000	65.5	24	6.251666e+000	0	0	0	0	0	0	18.6332	1	1	50.1463	24.2
DATA	267	4	21	0	0	ASCRP3000758	ASCRP3000758	10398.9	2717.32	2.095154e+002	2.107946e+001	259	23.5	5.537105e+000	0	0	0	0	0	0	211.615	1	1	48.8603	23.3529
DATA	268	4	22	0	0	ASCRP3012898	ASCRP3012898	10424.5	2717.41	3.059037e+001	3.836778e+000	80	22	4.945018e+000	0	0	0	0	0	0	30.9351	1	1	51.0895	22.8966
DATA	269	4	23	0	0	ASCRP3011418	ASCRP3011418	10449.9	2717.5	1.605686e+002	1.622269e+001	216.5	26	6.365300e+000	0	0	0	0	0	0	162.53	1	1	56.9804	25.7273
DATA	270	4	24	0	0	ASCRP3004974	ASCRP3004974	10475.5	2717.5	2.473121e+002	2.483907e+001	298	23	3.036667e+000	0	0	0	0	0	0	250.494	1	1	50.4627	22.6957
DATA	271	4	25	0	0	ASCRP3005018	ASCRP3005018	10500.7	2717.74	3.934432e+002	3.941215e+001	450.5	23	5.918577e+000	0	0	0	0	0	0	398.662	1	1	47.2035	24.3793
DATA	272	4	26	0	0	ASCRP3006760	ASCRP3006760	10525.8	2717.78	5.808810e+002	5.813406e+001	638	24	3.292485e+000	0	0	0	0	0	0	588.647	1	1	48.5334	23.9259
DATA	273	4	27	0	0	ASCRP3004625	ASCRP3004625	10551.3	2717.89	1.067250e+004	1.067252e+003	10787	23	5.990345e+000	0	0	0	0	0	0	10813.6	1	1	49.8279	25.2069
DATA	274	4	28	0	0	A_23_P41948	NM_017785	10576.7	2717.78	1.418054e+002	1.436784e+001	195	24	5.421632e+000	0	0	0	0	0	0	143.619	1	1	48.2044	23.4138
DATA	275	4	29	0	0	ASCRP3001802	ASCRP3001802	10602.2	2717.81	5.955114e+002	5.959608e+001	651	25	5.537749e+000	0	0	0	0	0	0	602.728	1	1	47.5395	26.2
DATA	276	4	30	0	0	ASCRP3002076	ASCRP3002076	10627.5	2717.82	1.813288e+002	1.828018e+001	233.5	20	4.897959e+000	0	0	0	0	0	0	183.363	1	1	49.1849	21.36
DATA	277	4	31	66	-1	(-)3xSLv1	NegativeControl	10653	2718	2.357708e+000	2.318544e+000	46	24	6.960256e+000	0	0	0	0	0	0	-2.80149	0	0	54.9904	22.6129
DATA	278	4	32	0	0	ASCRP3002645	ASCRP3002645	10678.4	2717.89	7.157850e+001	7.524967e+000	120	22	4.755276e+000	0	0	0	0	0	0	72.2025	1	1	49.5074	22.6087
DATA	279	4	33	0	0	A_23_P250813	NM_000553	10703.6	2717.97	1.202137e+002	1.224420e+001	166	23	5.855331e+000	0	0	0	0	0	0	121.075	1	1	48.5334	23.1481
DATA	280	4	34	0	0	ASCRP3011796	ASCRP3011796	10729.2	2717.91	7.587458e+001	7.936997e+000	124	22	5.570067e+000	0	0	0	0	0	0	76.281	1	1	48.2044	24.4444
DATA	281	4	35	0	0	ASCRP3005115	ASCRP3005115	10754.4	2717.97	1.639062e+001	2.852036e+000	65	22	6.590484e+000	0	0	0	0	0	0	16.4464	1	1	48.5334	22.7188
DATA	282	4	36	0	0	ASCRP3001392	ASCRP3001392	10779.8	2718	6.478444e+002	6.482665e+001	693	24	5.912123e+000	0	0	0	0	0	0	648.651	1	1	51.4001	24.8966
DATA	283	4	37	0	0	ASCRP3008831	ASCRP3008831	10805.4	2718	1.508715e+001	2.788022e+000	63	23.5	5.852953e+000	0	0	0	0	0	0	15.0705	1	1	47.2035	23.5313
DATA	284	4	38	0	0	ASCRP3000867	ASCRP3000867	10830.8	2718.07	5.231346e+003	5.231399e+002	5207.5	22	5.949230e+000	0	0	0	0	0	0	5212.51	1	1	45.835	22.68
DATA	285	4	39	0	0	ASCRP3001992	ASCRP3001992	10856.2	2718.09	1.478118e+002	1.496788e+001	193	22	6.966339e+000	0	0	0	0	0	0	146.886	1	1	48.2044	22.4333
DATA	286	4	40	0	0	Negative017	Negative017	10881.6	2718.43	2.019611e+001	3.108672e+000	68	20	6.363961e+000	0	0	0	0	0	0	20.0139	1	1	57.5363	21.375
DATA	287	4	41	0	0	ASCRP3003094	ASCRP3003094	10907.3	2718.26	6.063709e+001	6.510561e+000	109	22	5.998180e+000	0	0	0	0	0	0	59.9089	1	1	48.8603	22.2333
DATA	288	4	42	0	0	ASCRP3005640	ASCRP3005640	10932.3	2718	1.131227e+002	1.155945e+001	160	25	6.127261e+000	0	0	0	0	0	0	111.42	1	1	49.1849	26.28
DATA	289	4	43	0	0	Negative054	Negative054	10957.6	2718.23	2.425629e+000	2.386409e+000	50	22	4.548451e+000	0	0	0	0	0	0	0.702764	0	0	47.5395	21.0833
DATA	290	4	44	0	0	ASCRP3007071	ASCRP3007071	10983.2	2718.09	2.486075e+001	3.450931e+000	73	24	6.229426e+000	0	0	0	0	0	0	24.3263	1	1	49.1849	24.4333
DATA	291	4	45	0	0	ASCRP3002862	ASCRP3002862	11008.5	2718.5	4.084957e+002	4.092010e+001	432	23	6.163952e+000	0	0	0	0	0	0	398.364	1	1	57.5363	21.9259
DATA	292	4	46	0	0	Negative005	Negative005	11034	2718.46	3.731728e+000	2.438781e+000	52	22	6.808463e+000	0	0	0	0	0	0	3.62625	1	0	55.8519	24.3
DATA	293	4	47	0	0	ASCRP3001344	ASCRP3001344	11059.4	2718.37	5.811340e+002	5.816372e+001	601	23	8.574217e+000	0	0	0	0	0	0	562.665	1	1	48.8603	25.5357
DATA	294	4	48	0	0	ASCRP3009341	ASCRP3009341	11084.9	2718.19	5.225609e+001	5.762074e+000	101	21	6.277950e+000	0	0	0	0	0	0	50.4069	1	1	49.1849	21.7353
DATA	295	4	49	0	0	ASCRP3004315	ASCRP3004315	11110.3	2718.33	2.977723e+001	3.847796e+000	79	20	4.910193e+000	0	0	0	0	0	0	28.6164	1	1	50.4627	21.12
DATA	296	4	50	0	0	ASCRP3009450	ASCRP3009450	11135.5	2718.39	5.999559e+003	5.999609e+002	5762.5	22	3.623594e+000	0	0	0	0	0	0	5743.97	1	1	52.9257	22.5
DATA	297	4	51	0	0	ASCRP3007087	ASCRP3007087	11161	2718.49	1.788696e+002	1.805473e+001	220.5	22	5.840019e+000	0	0	0	0	0	0	170.591	1	1	51.0895	23.4286
DATA	298	4	52	0	0	ASCRP3001183	ASCRP3001183	11186.2	2718.64	9.565204e+001	9.877721e+000	138	21	6.082155e+000	0	0	0	0	0	0	90.8768	1	1	50.4627	21.7241
DATA	299	4	53	0	0	ASCRP3012395	ASCRP3012395	11211.7	2718.75	5.204351e+001	5.762727e+000	99.5	22	6.719674e+000	0	0	0	0	0	0	49.2532	1	1	47.5395	23.4667
DATA	300	4	54	0	0	ASCRP3010546	ASCRP3010546	11237.4	2718.56	5.663564e+002	5.669011e+001	576	21	6.118774e+000	0	0	0	0	0	0	533.867	1	1	46.8651	22.2424
DATA	301	4	55	0	0	ASCRP3006636	ASCRP3006636	11262.8	2718.62	1.494501e+003	1.494710e+002	1455	21	4.653779e+000	0	0	0	0	0	0	1403.29	1	1	48.8603	21.1892
DATA	302	4	56	0	0	ASCRP3011544	ASCRP3011544	11287.9	2718.7	2.923362e+003	2.923469e+002	2770	22	5.740172e+000	0	0	0	0	0	0	2734.48	1	1	48.5334	22.8571
DATA	303	4	57	0	0	ASCRP3005373	ASCRP3005373	11313	2718.91	2.057415e+002	2.072707e+001	237	24	5.940800e+000	0	0	0	0	0	0	191.724	1	1	48.5334	23.6897
DATA	304	4	58	0	0	A_23_P11685	NM_024420	11338.7	2718.93	6.644638e+000	2.608897e+000	56	23	5.320099e+000	0	0	0	0	0	0	6.16814	1	0	49.1849	22.8
DATA	305	4	59	0	0	ASCRP3003797	ASCRP3003797	11364.1	2718.99	4.210185e+001	4.913074e+000	91	22	6.807555e+000	0	0	0	0	0	0	38.9367	1	1	46.8651	22.9697
DATA	306	4	60	0	0	ASCRP3008311	ASCRP3008311	11389.7	2718.89	4.850218e+002	4.856874e+001	504.5	21.5	5.715979e+000	0	0	0	0	0	0	446.885	1	1	49.1849	21.5
DATA	307	4	61	0	0	ASCRP3012882	ASCRP3012882	11415	2718.91	2.427833e+002	2.441198e+001	275.5	22	4.866214e+000	0	0	0	0	0	0	222.892	1	1	46.8651	21.6765
DATA	308	4	62	0	0	ASCRP3010866	ASCRP3010866	11440.5	2718.93	2.135174e+002	2.150465e+001	254	21	3.519370e+000	0	0	0	0	0	0	195.333	1	1	48.8603	19.9474
DATA	309	4	63	0	0	ASCRP3003189	ASCRP3003189	11465.7	2719	1.347636e+001	2.900655e+000	67	22	6.641970e+000	0	0	0	0	0	0	12.2872	1	1	46.5243	22.5172
DATA	310	4	64	0	0	ASCRP3001150	ASCRP3001150	11491.1	2718.95	2.606893e+001	3.665690e+000	78	21.5	5.871166e+000	0	0	0	0	0	0	23.6903	1	1	46.8651	21.1176
DATA	311	4	65	0	0	ASCRP3004582	ASCRP3004582	11516.6	2719.01	1.570790e+003	1.571003e+002	1482	25	4.048931e+000	0	0	0	0	0	0	1422.95	1	1	48.2044	24.9231
DATA	312	4	66	0	0	ASCRP3006010	ASCRP3006010	11542.2	2718.98	2.261446e+002	2.276265e+001	255	23	6.226331e+000	0	0	0	0	0	0	204.235	1	1	51.0895	23.2143
DATA	313	4	67	0	0	ASCRP3011790	ASCRP3011790	11567.3	2718.84	2.644483e+000	2.606838e+000	54.5	22	4.771114e+000	0	0	0	0	0	0	1.62897	0	0	45.4864	22.9259
DATA	314	4	68	0	0	ASCRP3003645	ASCRP3003645	11592.7	2719.14	9.698912e+002	9.702416e+001	914	28	7.164728e+000	0	0	0	0	0	0	871.13	1	1	49.8279	28.2222
DATA	315	4	69	0	0	ASCRP3005194	ASCRP3005194	11618.1	2719.5	2.659429e+001	3.728917e+000	78	27	7.695691e+000	0	0	0	0	0	0	23.8277	1	1	56.9804	28.0968
DATA	316	4	70	0	0	ASCRP3012163	ASCRP3012163	11643.4	2719.27	9.790989e+001	1.013546e+001	142	20.5	4.750940e+000	0	0	0	0	0	0	87.5202	1	1	50.7771	22.1429
DATA	317	4	71	0	0	ASCRP3000424	ASCRP3000424	11668.8	2719.3	5.179929e+002	5.186578e+001	524	21	3.710191e+000	0	0	0	0	0	0	462.064	1	1	53.8203	21.4
DATA	318	4	72	0	0	ASCRP3004653	ASCRP3004653	11694.2	2719.28	6.030869e+001	6.579509e+000	109	22	5.029225e+000	0	0	0	0	0	0	53.6968	1	1	50.7771	22.6897
DATA	319	4	73	0	0	ASCRP3011617	ASCRP3011617	11719.6	2719.48	1.495977e+001	3.029612e+000	68	25	7.392304e+000	0	0	0	0	0	0	13.2985	1	1	50.4627	25.3846
DATA	320	4	74	0	0	ASCRP3011609	ASCRP3011609	11745.2	2719.39	1.252912e+002	1.280386e+001	167	23	5.438809e+000	0	0	0	0	0	0	111.223	1	1	50.4627	22.2258
DATA	321	4	75	0	0	A_23_P1331	NM_080801	11770.3	2719.13	1.164592e+002	1.194164e+001	157	24	6.285025e+000	0	0	0	1	0	0	103.268	1	1	49.8279	25.3077
DATA	322	4	76	0	0	ASCRP3010907	ASCRP3010907	11795.8	2719.21	8.001618e+001	8.426881e+000	125	27	4.768648e+000	0	0	0	0	0	0	70.8968	1	1	46.8651	26.5
DATA	323	4	77	0	0	ASCRP3002996	ASCRP3002996	11821.1	2719.28	1.062088e+003	1.062418e+002	954	24	7.188353e+000	0	0	0	0	0	0	940.583	1	1	47.8731	24.6207
DATA	324	4	78	0	0	ASCRP3004956	ASCRP3004956	11846.5	2719.35	1.767857e+002	1.787533e+001	220	22	4.363661e+000	0	0	0	0	0	0	156.534	1	1	50.1463	22.8077
DATA	325	4	79	0	0	ASCRP3010650	ASCRP3010650	11872	2719.54	1.687028e+002	1.707628e+001	205.5	23	4.450444e+000	0	0	0	0	0	0	149.404	1	1	55.8519	23
DATA	326	4	80	0	0	ASCRP3012367	ASCRP3012367	11897.4	2719.19	1.508590e+002	1.531571e+001	189	27	6.926962e+000	0	0	0	0	0	0	133.662	1	1	48.2044	26.871
DATA	327	4	81	66	1	DarkCorner	DarkCorner	11922.6	2719.89	2.685329e+000	2.640723e+000	56	23	5.200148e+000	0	0	0	0	0	0	-4.40005	0	0	48.8603	23.8077
DATA	328	4	82	66	1	DarkCorner	DarkCorner	11948.1	2719.78	2.682019e+000	2.637467e+000	53.5	24	6.348286e+000	0	0	0	0	0	0	-4.72377	0	0	47.2035	23.8591
DATA	329	5	1	66	1	DarkCorner	DarkCorner	9878.36	2724.08	2.595025e+000	2.552756e+000	49	23	6.176118e+000	0	0	0	0	0	0	0.600226	0	0	49.1849	23.7513
DATA	330	5	2	0	0	ASCRP3003394	ASCRP3003394	9903.72	2724.11	9.390780e+001	9.725871e+000	134.5	26	5.929172e+000	0	0	0	0	0	0	86.8942	1	1	48.8603	24.7647
DATA	331	5	3	0	0	Negative030	Negative030	9928.97	2723.73	6.266206e+000	2.588506e+000	52	25	5.569340e+000	0	0	0	0	0	0	5.84313	1	0	45.4864	25.3333
DATA	332	5	4	0	0	ASCRP3000025	ASCRP3000025	9954.64	2724	3.154889e+003	3.154987e+002	3038	22	3.812735e+000	0	0	0	0	0	0	2964.4	1	1	42.2201	22.5862
DATA	333	5	5	0	0	ASCRP3010203	ASCRP3010203	9980	2724	2.993649e+002	3.003861e+001	325	26	5.956045e+000	0	0	0	0	0	0	283.29	1	1	54.9904	24.5676
DATA	334	5	6	0	0	CUST_20_PI418767722	NM_006013	10005.4	2724.06	2.819886e+001	3.740954e+000	75	23.5	5.444993e+000	0	0	0	0	0	0	26.8647	1	1	49.1849	23.4412
DATA	335	5	7	66	-1	(-)3xSLv1	NegativeControl	10031	2723.54	2.484066e+000	2.442803e+000	47	23.5	7.787794e+000	0	0	0	0	0	0	-2.00128	0	0	46.5243	24.6765
DATA	336	5	8	0	0	ASCRP3003613	ASCRP3003613	10056.4	2724.15	4.785249e+000	2.474627e+000	53	20.5	6.678495e+000	0	0	0	0	0	0	4.6158	1	0	47.8731	21.5333
DATA	337	5	9	0	0	ASCRP3006846	ASCRP3006846	10081.5	2724	4.001554e+001	4.673608e+000	87	21	4.417463e+000	0	0	0	0	0	0	38.8118	1	1	54.1152	20.7742
DATA	338	5	10	0	0	ASCRP3006319	ASCRP3006319	10107	2724.13	9.236558e+001	9.543722e+000	139	23	5.160081e+000	0	0	0	0	0	0	90.0638	1	1	54.4085	23.1667
DATA	339	5	11	0	0	ASCRP3006673	ASCRP3006673	10132.5	2724.37	1.500365e+002	1.519279e+001	192	22.5	4.438080e+000	0	0	0	0	0	0	147.026	1	1	49.8279	23.6
DATA	340	5	12	0	0	ASCRP3002570	ASCRP3002570	10157.6	2723.86	7.067012e+001	7.456823e+000	119	23.5	7.146855e+000	0	0	0	0	0	0	69.5575	1	1	47.2035	24.2059
DATA	341	5	13	0	0	ASCRP3009582	ASCRP3009582	10183.4	2724.43	2.840884e+001	3.699029e+000	71.5	22	7.097748e+000	0	0	0	0	0	0	28.0843	1	1	65	22.5938
DATA	342	5	14	0	0	A_23_P39682	NM_001079	10208.5	2724.57	9.227722e+000	2.533929e+000	58	21	5.735132e+000	0	0	0	0	0	0	9.15738	1	0	50.4627	22.7407
DATA	343	5	15	0	0	ASCRP3004381	ASCRP3004381	10234	2724.5	3.622128e+002	3.629754e+001	408.5	20	4.825817e+000	0	0	0	0	0	0	360.723	1	1	49.8279	20.7667
DATA	344	5	16	0	0	ASCRP3007139	ASCRP3007139	10259.4	2724.49	1.965635e+001	3.059180e+000	67	22	4.971346e+000	0	0	0	0	0	0	19.6382	1	1	49.8279	22.8571
DATA	345	5	17	0	0	ASCRP3007276	ASCRP3007276	10284.7	2724.5	2.376911e+000	2.338869e+000	50	24	7.374454e+000	0	0	0	0	0	0	0.822698	0	0	57.5363	25.4848
DATA	346	5	18	0	0	ASCRP3005073	ASCRP3005073	10310.3	2724.5	8.444672e+001	8.760591e+000	135	22	6.756658e+000	0	0	0	0	0	0	84.8283	1	1	57.5363	23.037
DATA	347	5	19	0	0	A_23_P58132	NM_004310	10335.6	2724.4	4.742664e+002	4.748365e+001	525	21	5.567764e+000	0	0	0	0	0	0	477.462	1	1	51.4001	21
DATA	348	5	20	0	0	ASCRP3007337	ASCRP3007337	10361	2724.6	1.139526e+002	1.162938e+001	165	23	6.389840e+000	0	0	0	0	0	0	114.945	1	1	51.0895	22.5172
DATA	349	5	21	0	0	Negative040	Negative040	10386.3	2724.63	4.477631e+001	5.042027e+000	95	23	5.879033e+000	0	0	0	0	0	0	45.2399	1	1	51.0895	22.7143
DATA	350	5	22	0	0	ASCRP3008487	ASCRP3008487	10411.7	2724.5	2.265235e+001	3.238830e+000	74.5	22	5.713046e+000	0	0	0	0	0	0	22.9171	1	1	51.0895	22.25
DATA	351	5	23	0	0	ASCRP3002984	ASCRP3002984	10437.4	2724.57	2.351495e+000	2.312440e+000	48	23.5	7.053868e+000	0	0	0	0	0	0	0.0557708	0	0	57.5363	24.7188
DATA	352	5	24	0	0	ASCRP3006868	ASCRP3006868	10462.6	2724.57	2.193709e+003	2.193830e+002	2249	24	7.439333e+000	0	0	0	0	0	0	2223.37	1	1	57.5363	25.3667
DATA	353	5	25	0	0	ASCRP3006534	ASCRP3006534	10487.9	2724.91	7.831499e+002	7.834903e+001	838.5	24	7.379408e+000	0	0	0	0	0	0	794.156	1	1	47.5395	24.7931
DATA	354	5	26	0	0	ASCRP3004287	ASCRP3004287	10513.4	2725	6.713982e+002	6.717951e+001	735.5	23	4.184097e+000	0	0	0	0	0	0	680.988	1	1	50.4627	23.56
DATA	355	5	27	0	0	ASCRP3006204	ASCRP3006204	10538.7	2724.91	6.729883e+002	6.733844e+001	741.5	24	4.210305e+000	0	0	0	0	0	0	682.559	1	1	48.8603	24.68
DATA	356	5	28	0	0	ASCRP3009381	ASCRP3009381	10564.2	2724.94	8.035060e+001	8.360465e+000	129.5	22	5.116489e+000	0	0	0	0	0	0	81.4687	1	1	49.1849	21.5385
DATA	357	5	29	0	0	ASCRP3012989	ASCRP3012989	10589.8	2724.9	2.387949e+002	2.399107e+001	293	24	6.126934e+000	0	0	0	0	0	0	241.982	1	1	47.8731	23.5938
DATA	358	5	30	0	0	ASCRP3012180	ASCRP3012180	10615	2724.91	1.541739e+002	1.558992e+001	209	22	3.993264e+000	0	0	0	0	0	0	156.108	1	1	46.8651	23.1154
DATA	359	5	31	0	0	ASCRP3002782	ASCRP3002782	10640.3	2725.11	1.931003e+001	3.014803e+000	69	23	6.335877e+000	0	0	0	0	0	0	19.5329	1	1	47.5395	21.68
DATA	360	5	32	0	0	ASCRP3005118	ASCRP3005118	10665.7	2725	4.050876e+002	4.057503e+001	450	22	5.499288e+000	0	0	0	0	0	0	409.245	1	1	49.1849	23.6296
DATA	361	5	33	0	0	ASCRP3007012	ASCRP3007012	10691	2724.91	6.182394e+000	2.402478e+000	57	22	4.891122e+000	0	0	0	0	0	0	6.23665	1	0	46.8651	21.6667
DATA	362	5	34	0	0	ASCRP3010294	ASCRP3010294	10716.5	2724.98	6.971544e+002	6.975421e+001	752	25	5.521804e+000	0	0	0	0	0	0	702.098	1	1	49.8279	24.9032
DATA	363	5	35	0	0	ASCRP3012715	ASCRP3012715	10742.2	2725.16	1.140186e+002	1.163746e+001	162	22	6.251804e+000	0	0	0	0	0	0	114.612	1	1	47.8731	23.4667
DATA	364	5	36	0	0	ASCRP3008638	ASCRP3008638	10767.4	2724.75	2.165109e+001	3.184116e+000	71	22	6.498541e+000	0	0	0	0	0	0	21.7181	1	1	46.5243	22.1
DATA	365	5	37	0	0	ASCRP3006560	ASCRP3006560	10792.7	2725.22	2.430381e+002	2.441618e+001	293	23	6.484641e+000	0	0	0	0	0	0	243.256	1	1	48.2044	22.8667
DATA	366	5	38	0	0	ASCRP3001753	ASCRP3001753	10818.4	2725.07	2.097522e+001	3.146677e+000	69.5	22	5.674070e+000	0	0	0	0	0	0	20.9423	1	1	53.8203	22.1515
DATA	367	5	39	0	0	ASCRP3008913	ASCRP3008913	10843.4	2725.34	8.807055e+001	9.115594e+000	136.5	22	6.085544e+000	0	0	0	0	0	0	87.7103	1	1	51.0895	22.0769
DATA	368	5	40	0	0	ASCRP3005734	ASCRP3005734	10868.9	2725.46	1.401622e+003	1.401821e+002	1456	19.5	5.972720e+000	0	0	0	0	0	0	1392.07	1	1	55.2791	20.9375
DATA	369	5	41	0	0	ASCRP3007843	ASCRP3007843	10894.5	2725.33	1.084912e+001	2.601913e+000	59	22.5	5.769689e+000	0	0	0	0	0	0	10.7436	1	0	48.2044	22.5313
DATA	370	5	42	1028	1	(+)E1A_r60_3	E1A_r60_3	10919.9	2725.4	4.722844e+002	4.728797e+001	521.5	24	4.265077e+000	0	0	0	0	0	0	466.281	1	1	52.0157	23.037
DATA	371	5	43	0	0	A_23_P7313	NM_001040058	10945.1	2725.5	4.448954e+001	5.045331e+000	92	24	5.751254e+000	0	0	0	0	0	0	43.7867	1	1	56.9804	23.6667
DATA	372	5	44	0	0	ASCRP3006688	ASCRP3006688	10970.4	2725.36	7.513720e+001	7.883870e+000	124	22.5	6.097098e+000	0	0	0	0	0	0	73.7083	1	1	48.8603	22.7143
DATA	374	5	46	0	0	ASCRP3007535	ASCRP3007535	11021.3	2725.4	2.099710e+002	2.113426e+001	250	20	5.340405e+000	0	0	0	0	0	0	204.564	1	1	50.7771	21.5417
DATA	375	5	47	0	0	ASCRP3013354	ASCRP3013354	11046.6	2725.57	8.000316e+000	2.541558e+000	57	23	8.408329e+000	0	0	0	0	0	0	7.7668	1	0	57.5363	25.7
DATA	376	5	48	0	0	ASCRP3010157	ASCRP3010157	11072.1	2725.5	4.177833e+001	4.828740e+000	89	25.5	8.527332e+000	0	0	0	0	0	0	40.41	1	1	56.9804	25.95
DATA	377	5	49	0	0	ASCRP3004089	ASCRP3004089	11097.7	2725.48	9.826181e+001	1.012227e+001	145	20	4.507670e+000	0	0	0	0	0	0	94.6881	1	1	49.8279	20.3704
DATA	378	5	50	0	0	ASCRP3000699	ASCRP3000699	11122.9	2725.42	2.552604e+001	3.530855e+000	74	22	5.779914e+000	0	0	0	0	0	0	24.5053	1	1	48.8603	23
DATA	379	5	51	0	0	ASCRP3008613	ASCRP3008613	11148.3	2725.67	4.346899e+001	4.989185e+000	90	22	4.525115e+000	0	0	0	0	0	0	41.5728	1	1	50.7771	22.32
DATA	380	5	52	0	0	ASCRP3001380	ASCRP3001380	11173.5	2725.82	1.321018e+003	1.321247e+002	1306	22	6.292931e+000	0	0	0	0	0	0	1258.6	1	1	49.1849	22.6207
DATA	381	5	53	0	0	ASCRP3012368	ASCRP3012368	11199.1	2726.08	9.305920e+001	9.627527e+000	138	22	6.211678e+000	0	0	0	0	0	0	88.3197	1	1	46.8651	21.5806
DATA	382	5	54	0	0	ASCRP3004633	ASCRP3004633	11224.3	2726	2.223029e+002	2.236788e+001	259.5	22	6.402956e+000	0	0	0	0	0	0	210.164	1	1	49.1849	23.2581
DATA	383	5	55	0	0	ASCRP3006272	ASCRP3006272	11249.5	2726.08	1.304259e+002	1.327754e+001	171.5	21.5	6.077119e+000	0	0	0	0	0	0	122.831	1	1	49.5074	22.9118
DATA	384	5	56	0	0	ASCRP3000588	ASCRP3000588	11275.5	2726	3.130937e+001	4.004518e+000	79	20	3.573499e+000	0	0	0	0	0	0	29.3689	1	1	54.1152	20.3548
DATA	385	5	57	0	0	ASCRP3006713	ASCRP3006713	11300.6	2726.07	2.452188e+001	3.506313e+000	73	23	6.375031e+000	0	0	0	0	0	0	22.9148	1	1	48.5334	23.4444
DATA	386	5	58	0	0	ASCRP3009521	ASCRP3009521	11326.1	2726	3.281703e+002	3.291332e+001	351	23	4.634091e+000	0	0	0	0	0	0	305.485	1	1	48.5334	22.5938
DATA	387	5	59	0	0	ASCRP3011134	ASCRP3011134	11351.3	2726.1	4.001723e+002	4.009682e+001	419.5	22	5.700877e+000	0	0	0	0	0	0	371.125	1	1	47.2035	22.625
DATA	388	5	60	0	0	ASCRP3002770	ASCRP3002770	11376.8	2726	3.169276e+002	3.179396e+001	341	22	5.819247e+000	0	0	0	0	0	0	292.827	1	1	46.8651	22.3636
DATA	389	5	61	0	0	ASCRP3012672	ASCRP3012672	11402.1	2726.23	2.830198e+002	2.841607e+001	307.5	23.5	5.695760e+000	0	0	0	0	0	0	260.558	1	1	50.4627	22.8684
DATA	390	5	62	0	0	ASCRP3013193	ASCRP3013193	11427.4	2726.09	4.782366e+002	4.789175e+001	477	23	4.724757e+000	0	0	0	0	0	0	438.713	1	1	49.1849	21.64
DATA	391	5	63	0	0	ASCRP3009665	ASCRP3009665	11452.8	2726.22	2.579053e+001	3.635108e+000	75	23	7.081816e+000	0	0	0	0	0	0	23.5778	1	1	49.1849	23.8214
DATA	392	5	64	0	0	ASCRP3004972	ASCRP3004972	11478.3	2726	2.843635e+001	3.833198e+000	78	21	5.605929e+000	0	0	0	0	0	0	25.9086	1	1	47.2035	21.2333
DATA	393	5	65	0	0	Negative049	Negative049	11504	2725.94	2.622412e+000	2.578851e+000	52	23	8.008535e+000	0	0	0	0	0	0	-1.48483	0	0	46.8651	24.4054
DATA	394	5	66	0	0	ASCRP3008941	ASCRP3008941	11529.5	2726.07	3.026755e+001	3.981569e+000	79	24	5.695060e+000	0	0	0	0	0	0	27.4023	1	1	48.8603	24.0606
DATA	395	5	67	0	0	ASCRP3010463	ASCRP3010463	11554.6	2726.47	1.390519e+002	1.414511e+001	184	25	6.129259e+000	0	0	0	0	0	0	125.532	1	1	50.4627	24.5333
DATA	396	5	68	0	0	ASCRP3000394	ASCRP3000394	11580	2726.46	5.497129e+000	2.658846e+000	57.5	26	6.008000e+000	0	0	0	0	0	0	4.94886	1	0	55.8519	25.8966
DATA	397	5	69	0	0	ASCRP3007573	ASCRP3007573	11605.4	2726.43	6.832174e+004	6.832174e+003	61425	28	6.250698e+000	0	0	0	0	0	0	61347.8	1	1	57.5363	27.9259
DATA	398	5	70	0	0	ASCRP3003107	ASCRP3003107	11630.7	2726.4	2.458613e+002	2.472474e+001	278	24.5	7.401455e+000	0	0	0	0	0	0	220.237	1	1	50.7771	24.6923
DATA	399	5	71	0	0	A_23_P216068	NM_014109	11656.3	2726.5	5.744990e+000	2.682439e+000	61	22.5	5.275077e+000	0	0	0	0	0	0	5.1349	1	0	57.5363	23.6333
DATA	400	5	72	0	0	ASCRP3011944	ASCRP3011944	11681.4	2726.6	6.069428e+001	6.612871e+000	110	22	5.252618e+000	0	0	0	0	0	0	54.1437	1	1	50.1463	22.44
DATA	401	5	73	0	0	ASCRP3001639	ASCRP3001639	11706.9	2726.5	7.238876e+001	7.701802e+000	117	25	6.822145e+000	0	0	0	0	0	0	64.4624	1	1	65	24.3333
DATA	402	5	74	0	0	ASCRP3007580	ASCRP3007580	11732.4	2726.57	1.387300e+002	1.412080e+001	177	25	7.310518e+000	0	0	0	0	0	0	123.355	1	1	57.5363	25.7333
DATA	403	5	75	0	0	ASCRP3009494	ASCRP3009494	11757.7	2726.61	1.276645e+002	1.303596e+001	173	23.5	6.298148e+000	0	0	0	0	0	0	113.378	1	1	49.5074	23.5
DATA	404	5	76	0	0	ASCRP3008599	ASCRP3008599	11783.2	2726.73	1.009524e+002	1.043460e+001	147	28	5.742498e+000	0	0	0	0	0	0	89.5712	1	1	49.8279	27.3913
DATA	405	5	77	0	0	ASCRP3000499	ASCRP3000499	11808.6	2726.77	7.510148e+001	7.961058e+000	124	24	5.163009e+000	0	0	0	0	0	0	66.5914	1	1	51.0895	24.64
DATA	406	5	78	130	1	(+)eQC-41	EQC	11833.7	2726.71	3.782186e+002	3.791403e+001	404	22	5.107184e+000	0	0	0	0	0	0	335.243	1	1	49.5074	24
DATA	407	5	79	0	0	ASCRP3003200	ASCRP3003200	11859.5	2727.01	6.758070e+002	6.763232e+001	660.5	22.5	4.292235e+000	0	0	0	0	0	0	599.029	1	1	47.8731	22.1429
DATA	408	5	80	0	0	ASCRP3009532	ASCRP3009532	11884.8	2727.09	2.402400e+003	2.402545e+002	2147.5	25	5.581869e+000	0	0	0	0	0	0	2130.16	1	1	49.1849	24.9375
DATA	409	5	81	0	0	ASCRP3002441	ASCRP3002441	11910.3	2727.01	1.143849e+002	1.173907e+001	162	27	6.856014e+000	0	0	0	0	0	0	101.491	1	1	49.1849	27.8276
DATA	410	5	82	66	1	DarkCorner	DarkCorner	11935.6	2726.95	2.681294e+000	2.636754e+000	53	23	5.144209e+000	0	0	0	0	0	0	-4.81035	0	0	44.0646	22.8974
DATA	411	6	1	0	0	ASCRP3009184	ASCRP3009184	9891.27	2731.24	2.259089e+001	3.396409e+000	70	22	5.172194e+000	0	0	0	0	0	0	20.8609	1	1	48.8603	22.1389
DATA	412	6	2	0	0	ASCRP3007297	ASCRP3007297	9916.67	2731.58	5.775324e+001	6.299490e+000	99	23	5.536266e+000	0	0	0	0	0	0	53.7624	1	1	49.5074	23.6897
DATA	413	6	3	0	0	ASCRP3000858	ASCRP3000858	9942	2731.54	1.251417e+001	2.792896e+000	60	25	6.077213e+000	0	0	0	0	0	0	11.7378	1	1	55.8519	24.2564
DATA	414	6	4	0	0	ASCRP3001808	ASCRP3001808	9967.12	2731.39	1.265567e+002	1.289622e+001	164.5	23	5.011177e+000	0	0	0	0	0	0	119.551	1	1	49.1849	23.7188
DATA	415	6	5	0	0	ASCRP3009860	ASCRP3009860	9992.47	2731.54	1.185028e+001	2.732545e+000	59	26	5.357138e+000	0	0	0	0	0	0	11.2714	1	0	50.4627	25.0323
DATA	416	6	6	0	0	ASCRP3001616	ASCRP3001616	10018.2	2731.34	1.178659e+002	1.203777e+001	161	23	5.828085e+000	0	0	0	0	0	0	112.841	1	1	49.5074	23.0789
DATA	417	6	7	0	0	ASCRP3001759	ASCRP3001759	10043.4	2731.42	1.725165e+002	1.742215e+001	213.5	21	7.830714e+000	0	0	0	0	0	0	166.166	1	1	49.8279	23.4848
DATA	418	6	8	0	0	ASCRP3008008	ASCRP3008008	10068.8	2731.69	2.955069e+002	2.964940e+001	334	20	5.951077e+000	0	0	0	0	0	0	286.284	1	1	48.2044	22.0625
DATA	419	6	9	0	0	ASCRP3011048	ASCRP3011048	10094.4	2731.93	3.068964e+001	3.898530e+000	79	21.5	6.273553e+000	0	0	0	0	0	0	29.8954	1	1	49.1849	22.2333
DATA	420	6	10	0	0	Negative029	Negative029	10119.3	2732.07	2.432703e+000	2.392495e+000	49	22.5	4.357580e+000	0	0	0	0	0	0	0.304673	0	0	49.1849	22.6667
DATA	421	6	11	0	0	ASCRP3010540	ASCRP3010540	10145.1	2731.91	6.190281e+001	6.632415e+000	110	24.5	5.728015e+000	0	0	0	0	0	0	60.8864	1	1	47.5395	24.0882
DATA	422	6	12	0	0	ASCRP3005975	ASCRP3005975	10170.5	2731.82	3.192817e+001	3.976782e+000	80.5	25.5	8.151255e+000	0	0	0	0	0	0	31.5395	1	1	49.1849	25.7353
DATA	423	6	13	0	0	ASCRP3007306	ASCRP3007306	10195.8	2731.96	5.888024e+001	6.343875e+000	108	22	6.439755e+000	0	0	0	0	0	0	58.3966	1	1	47.8731	22.5517
DATA	424	6	14	0	0	Negative013	Negative013	10221.5	2731.86	2.392434e+000	2.352693e+000	48	21.5	5.834127e+000	0	0	0	0	0	0	-1.47522	0	0	49.1849	22.5
DATA	425	6	15	0	0	ASCRP3002256	ASCRP3002256	10246.8	2731.82	6.206827e+001	6.635015e+000	111.5	22	5.288657e+000	0	0	0	0	0	0	61.9891	1	1	47.5395	21.6452
DATA	426	6	16	0	0	ASCRP3007151	ASCRP3007151	10271.9	2731.8	2.258470e+002	2.270539e+001	272.5	22	5.247119e+000	0	0	0	0	0	0	226.228	1	1	46.8651	23.375
DATA	427	6	17	0	0	ASCRP3008116	ASCRP3008116	10297.3	2732.03	2.820717e+001	3.659673e+000	77	23	8.467919e+000	0	0	0	0	0	0	28.3313	1	1	49.1849	25.3125
DATA	428	6	18	0	0	ASCRP3001726	ASCRP3001726	10322.6	2731.91	2.996488e+002	3.005504e+001	353	21	4.770600e+000	0	0	0	0	0	0	301.672	1	1	49.1849	20
DATA	429	6	19	0	0	ASCRP3003897	ASCRP3003897	10348.5	2732	1.059103e+002	1.084245e+001	154	23	6.072631e+000	0	0	0	0	0	0	106.85	1	1	54.1152	22.6552
DATA	430	6	20	0	0	ASCRP3012026	ASCRP3012026	10373.5	2732	5.754141e+001	6.203246e+000	105.5	22	6.391863e+000	0	0	0	0	0	0	58.152	1	1	54.1152	22.4516
DATA	431	6	21	0	0	ASCRP3008382	ASCRP3008382	10399.2	2731.91	6.282480e+001	6.695077e+000	111	24	5.568900e+000	0	0	0	0	0	0	63.584	1	1	48.2044	23.5667
DATA	432	6	22	0	0	ASCRP3004610	ASCRP3004610	10424.3	2732.09	3.432633e+001	4.138230e+000	84	21.5	6.149069e+000	0	0	0	0	0	0	34.7819	1	1	49.8279	22.3529
DATA	433	6	23	0	0	ASCRP3006158	ASCRP3006158	10449.9	2732.5	5.313703e+004	5.313704e+003	53923.5	26	5.961287e+000	0	0	0	0	0	0	53892.7	1	1	56.9804	25.5862
DATA	434	6	24	0	0	ASCRP3007607	ASCRP3007607	10475.3	2732.14	1.608367e+002	1.624841e+001	213	24	7.126928e+000	0	0	0	0	0	0	163.214	1	1	49.8279	25.3103
DATA	435	6	25	0	0	ASCRP3000597	ASCRP3000597	10500.7	2732.41	1.345435e+002	1.365070e+001	182	23	5.730910e+000	0	0	0	0	0	0	136.582	1	1	51.0895	23.48
DATA	436	6	26	0	0	ASCRP3013261	ASCRP3013261	10526.2	2732.14	7.807931e+002	7.811339e+001	841	22.5	5.573463e+000	0	0	0	0	0	0	792.644	1	1	50.1463	22.7857
DATA	437	6	27	0	0	ASCRP3000250	ASCRP3000250	10551.4	2732.16	3.378144e+002	3.386015e+001	392.5	22	6.526285e+000	0	0	0	0	0	0	342.877	1	1	50.1463	22.625
DATA	438	6	28	0	0	A_23_P70328	NM_018132	10576.7	2732.27	8.679937e+001	8.981636e+000	139	21	6.405047e+000	0	0	0	0	0	0	88.0625	1	1	50.4627	21.8966
DATA	439	6	29	0	0	ASCRP3007488	ASCRP3007488	10602.3	2732.2	2.336254e+002	2.347646e+001	285	25	5.191215e+000	0	0	0	0	0	0	236.86	1	1	50.7771	25.2222
DATA	440	6	30	0	0	ASCRP3005012	ASCRP3005012	10627.8	2732.17	4.324689e+001	4.903955e+000	92.5	24	4.530269e+000	0	0	0	0	0	0	43.805	1	1	47.8731	23.24
DATA	441	6	31	0	0	ASCRP3002415	ASCRP3002415	10653.1	2732.6	5.408343e+002	5.413294e+001	598	24	6.885410e+000	0	0	0	0	0	0	547.214	1	1	49.8279	23.8621
DATA	442	6	32	0	0	ASCRP3009953	ASCRP3009953	10678.4	2732.41	2.709191e+001	3.565413e+000	73	22	5.422086e+000	0	0	0	0	0	0	27.3735	1	1	50.1463	21.4483
DATA	443	6	33	0	0	AS_circRNA_control215	AS_circRNA_control215	10703.8	2732.55	3.827714e+002	3.834747e+001	431	24.5	5.884245e+000	0	0	0	0	0	0	386.147	1	1	52.3208	24.5714
DATA	444	6	34	0	0	ASCRP3008374	ASCRP3008374	10729.5	2732.51	2.788239e+001	3.630843e+000	76.5	22	5.886379e+000	0	0	0	0	0	0	28.0775	1	1	49.8279	22.871
DATA	445	6	35	0	0	ASCRP3004395	ASCRP3004395	10754.6	2732.77	1.657443e+003	1.657606e+002	1731	22	6.845228e+000	0	0	0	0	0	0	1665.82	1	1	49.5074	23
DATA	446	6	36	0	0	ASCRP3003479	ASCRP3003479	10780.2	2732.79	1.819936e+002	1.834857e+001	227	23	6.196638e+000	0	0	0	0	0	0	182.516	1	1	50.4627	22.8857
DATA	447	6	37	0	0	ASCRP3013284	ASCRP3013284	10805.2	2732.73	6.786575e+000	2.437041e+000	55.5	22	5.520913e+000	0	0	0	0	0	0	6.79036	1	0	46.8651	22.2703
DATA	448	6	38	0	0	ASCRP3012532	ASCRP3012532	10830.7	2732.89	1.859018e+003	1.859166e+002	1845.5	23	6.313835e+000	0	0	0	0	0	0	1855.4	1	1	49.1849	22.2581
DATA	449	6	39	0	0	ASCRP3010501	ASCRP3010501	10856.4	2732.83	2.032575e+002	2.046148e+001	251	23	6.182169e+000	0	0	0	0	0	0	202.312	1	1	49.1849	21.8276
DATA	450	6	40	0	0	ASCRP3006152	ASCRP3006152	10881.6	2732.69	7.405752e+001	7.772544e+000	123	22	4.539824e+000	0	0	0	0	0	0	73.5062	1	1	47.8731	22.12
DATA	451	6	41	0	0	ASCRP3012076	ASCRP3012076	10906.9	2732.78	5.267968e+002	5.273280e+001	569	25	4.932300e+000	0	0	0	0	0	0	521.339	1	1	47.5395	23.5
DATA	452	6	42	0	0	ASCRP3003461	ASCRP3003461	10932.3	2732.83	1.289382e+003	1.289600e+002	1317	23.5	3.581100e+000	0	0	0	0	0	0	1272.09	1	1	49.8279	23.0417
DATA	453	6	43	0	0	ASCRP3008179	ASCRP3008179	10957.7	2732.88	5.034841e+001	5.569628e+000	100.5	21.5	4.536487e+000	0	0	0	0	0	0	49.5139	1	1	48.8603	21.8333
DATA	454	6	44	0	0	ASCRP3009749	ASCRP3009749	10983.4	2732.89	1.428657e+002	1.448501e+001	187	23	5.873041e+000	0	0	0	0	0	0	140.026	1	1	48.5334	23.2759
DATA	455	6	45	0	0	ASCRP3007384	ASCRP3007384	11008.6	2732.91	1.165640e+002	1.190042e+001	163	20	6.756639e+000	0	0	0	0	0	0	113.859	1	1	49.1849	22.5
DATA	456	6	46	0	0	ASCRP3007816	ASCRP3007816	11034.1	2732.9	5.388955e+002	5.394324e+001	567	22.5	6.876365e+000	0	0	0	0	0	0	524.529	1	1	46.8651	24.1071
DATA	457	6	47	0	0	ASCRP3010657	ASCRP3010657	11059.5	2733	4.476894e+004	4.476895e+003	43725	26.5	8.280564e+000	0	0	0	0	0	0	43418.9	1	1	54.1152	27.0882
DATA	458	6	48	0	0	ASCRP3002785	ASCRP3002785	11084.9	2732.91	1.390602e+003	1.390813e+002	1397	25	8.214776e+000	0	0	0	0	0	0	1343.7	1	1	47.5395	24.0556
DATA	459	6	49	0	0	Negative035	Negative035	11110.3	2733.19	6.866869e+000	2.527764e+000	57	21.5	6.978709e+000	0	0	0	0	0	0	6.61068	1	0	49.8279	23.0357
DATA	461	6	51	0	0	ASCRP3002064	ASCRP3002064	11160.8	2733.16	1.296775e+002	1.319739e+001	171	22.5	3.333786e+000	0	0	0	0	0	0	123.897	1	1	49.5074	23.375
DATA	462	6	52	0	0	ASCRP3006680	ASCRP3006680	11186.4	2733.26	1.053823e+002	1.082172e+001	149.5	22	6.269430e+000	0	0	0	0	0	0	100.294	1	1	49.5074	22.2667
DATA	464	6	54	66	-1	(-)3xSLv1	NegativeControl	11237.3	2733.5	2.521778e+000	2.479888e+000	49.5	22.5	5.968120e+000	0	0	0	0	0	0	-2.30133	0	0	57.5363	23.4615
DATA	465	6	55	0	0	ASCRP3001211	ASCRP3001211	11262.6	2733.32	1.007145e+001	2.685520e+000	61	21	5.971257e+000	0	0	0	0	0	0	9.47444	1	0	52.0157	22.4516
DATA	466	6	56	1028	1	(+)E1A_r60_a135	E1A_r60_a135	11287.9	2733.5	2.541275e+000	2.499061e+000	46.5	20	3.440157e+000	0	0	0	0	0	0	-4.01299	0	0	56.9804	20.8125
DATA	467	6	57	0	0	ASCRP3013572	ASCRP3013572	11313.4	2733.47	8.168524e+002	8.172375e+001	794	24.5	7.149349e+000	0	0	0	0	0	0	762.549	1	1	52.6241	24.0882
DATA	468	6	58	0	0	ASCRP3013425	ASCRP3013425	11338.8	2733.38	6.904971e+003	6.905017e+002	6399	24	6.097322e+000	0	0	0	0	0	0	6421.51	1	1	50.4627	24.0345
DATA	469	6	59	0	0	ASCRP3010169	ASCRP3010169	11364.3	2733.23	1.760337e+001	3.080326e+000	67.5	22	4.771859e+000	0	0	0	0	0	0	16.3093	1	1	51.0895	21.9722
DATA	470	6	60	0	0	ASCRP3012806	ASCRP3012806	11389.6	2733.51	5.835985e+001	6.363552e+000	108	23	6.871810e+000	0	0	0	0	0	0	53.8741	1	1	51.7088	23.5625
DATA	471	6	61	0	1	RC6	RC6	11414.9	2733.52	2.589061e+000	2.546053e+000	51	23	4.415024e+000	0	0	0	0	0	0	-2.28458	0	0	55.8519	22.9143
DATA	472	6	62	0	0	ASCRP3003258	ASCRP3003258	11440.4	2733.4	5.161273e+002	5.167593e+001	527.5	22	6.130525e+000	0	0	0	0	0	0	473.078	1	1	50.7771	20.6
DATA	473	6	63	0	0	ASCRP3012921	ASCRP3012921	11465.8	2733.84	5.722525e+002	5.728265e+001	575	21	5.451417e+000	0	0	0	0	0	0	522.773	1	1	50.4627	21.7778
DATA	474	6	64	0	0	ASCRP3008082	ASCRP3008082	11491.1	2733.93	1.680203e+002	1.699774e+001	205	20	8.447564e+000	0	0	0	0	0	0	152.994	1	1	54.4085	23.1429
DATA	475	6	65	0	0	ASCRP3012236	ASCRP3012236	11516.3	2733.91	6.363248e+002	6.368476e+001	637.5	25	6.322563e+000	0	0	0	0	0	0	577.607	1	1	48.8603	25.6563
DATA	476	6	66	0	0	ASCRP3011165	ASCRP3011165	11541.9	2733.93	2.699540e+001	3.739587e+000	79	23	5.999053e+000	0	0	0	0	0	0	24.4302	1	1	54.4085	23.6364
DATA	477	6	67	0	0	ASCRP3006241	ASCRP3006241	11567.5	2734	1.564346e+004	1.564348e+003	14355.5	24.5	4.766261e+000	0	0	0	0	0	0	14116.4	1	1	54.1152	23.8
DATA	478	6	68	0	0	ASCRP3004539	ASCRP3004539	11592.6	2733.91	1.210491e+002	1.238145e+001	161.5	25	5.946557e+000	0	0	0	0	0	0	108.943	1	1	48.8603	25.1923
DATA	479	6	69	0	0	ASCRP3009818	ASCRP3009818	11618	2734	2.766209e+002	2.778482e+001	303	27	5.427848e+000	0	0	0	0	0	0	248.337	1	1	54.9904	26.6667
DATA	480	6	70	0	0	ASCRP3005749	ASCRP3005749	11643.3	2733.91	1.637771e+002	1.658511e+001	199.5	22	4.989322e+000	0	0	0	0	0	0	146.693	1	1	48.8603	22.32
DATA	481	6	71	0	0	ASCRP3004534	ASCRP3004534	11668.8	2734.08	8.290155e+001	8.694347e+000	132	23	5.978409e+000	0	0	0	0	0	0	74.1001	1	1	47.8731	24.2069
DATA	483	6	73	0	0	ASCRP3006354	ASCRP3006354	11719.5	2734	9.114474e+004	9.114475e+003	81736	24	6.874909e+000	0	0	0	0	0	0	81184.3	1	1	54.1152	24.6667
DATA	484	6	74	0	0	ASCRP3003951	ASCRP3003951	11745.1	2734.01	1.832286e+001	3.207703e+000	71.5	23	7.614339e+000	0	0	0	0	0	0	16.2981	1	1	46.8651	24.2333
DATA	485	6	75	0	0	ASCRP3005233	ASCRP3005233	11770.4	2734.09	1.550427e+002	1.572671e+001	193	26	5.476259e+000	0	0	0	0	0	0	137.761	1	1	49.1849	25.2857
DATA	486	6	76	0	0	ASCRP3011836	ASCRP3011836	11795.7	2734.01	7.321066e+001	7.781803e+000	119	23	4.733920e+000	0	0	0	0	0	0	64.9972	1	1	48.8603	23.92
DATA	487	6	77	0	0	ASCRP3007860	ASCRP3007860	11821.3	2734.2	1.263227e+003	1.263503e+002	1176	24	7.236147e+000	0	0	0	0	0	0	1120.96	1	1	50.7771	25.1481
DATA	488	6	78	0	0	ASCRP3007964	ASCRP3007964	11846.5	2734.12	1.549537e+003	1.549761e+002	1423	22	4.467674e+000	0	0	0	0	0	0	1374.74	1	1	48.8603	23.037
DATA	489	6	79	0	0	Negative043	Negative043	11872	2734.46	2.683815e+000	2.639233e+000	54	22	5.533986e+000	0	0	0	0	0	0	-4.0853	0	0	65	22
DATA	490	6	80	0	0	ASCRP3013475	ASCRP3013475	11897.3	2734.34	5.197233e+001	5.828402e+000	104	28	6.981253e+000	0	0	0	0	0	0	46.1396	1	1	49.1849	29.2593
DATA	491	6	81	0	0	A_23_P58321	NM_001237	11922.8	2734.45	8.749883e+001	9.138246e+000	135	23	5.309857e+000	0	0	0	1	0	0	77.7459	1	1	50.4627	24.1379
DATA	492	6	82	66	1	DarkCorner	DarkCorner	11948.3	2734	2.677111e+000	2.632641e+000	52	22	5.645781e+000	0	0	0	0	0	0	-4.97402	0	0	47.2035	22.6393
DATA	493	7	1	0	0	ASCRP3003466	ASCRP3003466	9878.27	2738.62	1.833071e+002	1.850610e+001	216.5	23	6.084747e+000	0	0	0	0	0	0	168.896	1	1	50.7771	22.8213
DATA	494	7	2	0	0	ASCRP3001579	ASCRP3001579	9903.88	2738.62	9.490439e+001	9.819597e+000	133	21.5	5.741403e+000	0	0	0	0	0	0	88.1595	1	1	53.8203	22.0625
DATA	495	7	3	0	0	ASCRP3009846	ASCRP3009846	9929.17	2738.7	4.233521e+002	4.240907e+001	440.5	23	6.010899e+000	0	0	0	0	0	0	396.304	1	1	52.3208	23.641
DATA	496	7	4	0	0	ASCRP3011084	ASCRP3011084	9954.67	2738.72	1.630960e+001	2.971097e+000	63	22	5.092817e+000	0	0	0	0	0	0	15.3805	1	1	48.2044	23.1667
DATA	497	7	5	0	0	ASCRP3007268	ASCRP3007268	9980	2739.31	3.493002e+002	3.501695e+001	378.5	26	5.147447e+000	0	0	0	0	0	0	331.741	1	1	46.1809	25.0606
DATA	498	7	6	1028	1	(+)E1A_r60_1	E1A_r60_1	10005.3	2738.23	7.242736e+000	2.555158e+000	56	24	6.739690e+000	0	0	0	0	0	0	6.92228	1	0	49.8279	24.5135
DATA	499	7	7	0	0	ASCRP3007661	ASCRP3007661	10030.7	2738.88	2.607947e+002	2.619288e+001	296	24	6.950327e+000	0	0	0	0	0	0	250.849	1	1	48.8603	24.475
DATA	500	7	8	0	0	ASCRP3010087	ASCRP3010087	10056.2	2738.88	1.727280e+002	1.744158e+001	210	21	5.847341e+000	0	0	0	0	0	0	167.118	1	1	46.8651	22.4839
DATA	501	7	9	0	1	RC5	RC5	10081.5	2739	2.447899e+000	2.407236e+000	46.5	20	5.479220e+000	0	0	0	0	0	0	-2.03105	0	0	54.1152	21.5143
DATA	502	7	10	0	0	ASCRP3002720	ASCRP3002720	10107	2738.84	4.483723e+002	4.490114e+001	482.5	23.5	5.975590e+000	0	0	0	0	0	0	438.458	1	1	51.4001	24.8214
DATA	503	7	11	0	0	ASCRP3010599	ASCRP3010599	10132.3	2739.03	1.485766e+002	1.504761e+001	196	23	4.328278e+000	0	0	0	0	0	0	145.993	1	1	46.1809	23.6552
DATA	504	7	12	0	0	Negative020	Negative020	10157.9	2739.16	8.555065e+000	2.522195e+000	56	25	6.760514e+000	0	0	0	0	0	0	8.44427	1	0	47.5395	25.2727
DATA	505	7	13	0	0	ASCRP3000316	ASCRP3000316	10183.4	2739.21	2.013858e+002	2.027672e+001	245	24	7.301992e+000	0	0	0	0	0	0	199.603	1	1	49.1849	24.6296
DATA	506	7	14	0	0	ASCRP3000162	ASCRP3000162	10208.7	2738.88	2.425259e+002	2.436658e+001	290	21	4.170071e+000	0	0	0	0	0	0	241.268	1	1	48.8603	20.4583
DATA	507	7	15	0	0	ASCRP3010653	ASCRP3010653	10234.1	2739.08	4.042271e+001	4.673710e+000	88	23.5	5.760574e+000	0	0	0	0	0	0	40.3532	1	1	47.8731	23.2895
DATA	508	7	16	0	1	RC7	RC7	10259.9	2739.13	2.378030e+000	2.338528e+000	43.5	22	5.348256e+000	0	0	0	0	0	0	-4.96365	0	0	48.5334	22.8684
DATA	509	7	17	0	0	ASCRP3002883	ASCRP3002883	10284.9	2739.17	6.262576e+001	6.682708e+000	111	22	4.717191e+000	0	0	0	0	0	0	62.8899	1	1	47.8731	22.7576
DATA	510	7	18	0	0	ASCRP3005042	ASCRP3005042	10310.2	2738.96	3.524045e+001	4.222693e+000	82	21	4.390520e+000	0	0	0	0	0	0	35.4755	1	1	46.8651	19.88
DATA	511	7	19	0	0	ASCRP3003000	ASCRP3003000	10335.6	2739.15	2.943857e+001	3.748962e+000	80	22.5	5.356497e+000	0	0	0	0	0	0	29.7004	1	1	48.5334	21.7778
DATA	512	7	20	0	0	ASCRP3002488	ASCRP3002488	10361	2739.13	1.531234e+004	1.531236e+003	15473	24	5.248291e+000	0	0	0	0	0	0	15477.4	1	1	54.4085	24.0294
DATA	513	7	21	0	0	ASCRP3006327	ASCRP3006327	10386.4	2739.43	1.313302e+002	1.333519e+001	181	24	8.140697e+000	0	0	0	0	0	0	132.96	1	1	65	24.1765
DATA	514	7	22	0	0	ASCRP3008834	ASCRP3008834	10411.6	2739.43	8.170409e+001	8.490764e+000	131.5	23	8.169690e+000	0	0	0	0	0	0	82.8232	1	1	57.5363	24.3793
DATA	515	7	23	0	0	ASCRP3004919	ASCRP3004919	10437.4	2739.43	6.865433e+002	6.869311e+001	736	24.5	7.093760e+000	0	0	0	0	0	0	696.651	1	1	57.5363	25.1071
DATA	516	7	24	0	0	ASCRP3013486	ASCRP3013486	10462.5	2739.5	2.045255e+002	2.058217e+001	257.5	26.5	6.702547e+000	0	0	0	0	0	0	207.685	1	1	57.5363	27.2
DATA	517	7	25	0	0	ASCRP3009687	ASCRP3009687	10487.9	2739.6	1.372022e+002	1.391254e+001	183	23	5.388877e+000	0	0	0	0	0	0	139.385	1	1	50.1463	23.04
DATA	518	7	26	0	0	ASCRP3004414	ASCRP3004414	10513.4	2739.49	8.691137e+002	8.694192e+001	918	25	5.393065e+000	0	0	0	0	0	0	883.088	1	1	52.3208	23.9583
DATA	519	7	27	0	0	ASCRP3005643	ASCRP3005643	10538.7	2739.53	1.778355e+002	1.793232e+001	225	26	4.488610e+000	0	0	0	0	0	0	180.681	1	1	51.7088	25.0476
DATA	520	7	28	0	0	ASCRP3012039	ASCRP3012039	10564.3	2739.67	9.527247e+001	9.802303e+000	147	20	4.793104e+000	0	0	0	0	0	0	96.766	1	1	51.7088	20.5769
DATA	521	7	29	0	0	ASCRP3009085	ASCRP3009085	10589.6	2739.73	1.448978e+002	1.467230e+001	196	23	6.601667e+000	0	0	0	0	0	0	147.086	1	1	50.7771	22.7857
DATA	522	7	30	0	0	ASCRP3007120	ASCRP3007120	10614.9	2739.52	4.395142e+001	4.964771e+000	93	24	5.617561e+000	0	0	0	0	0	0	44.5776	1	1	65	23.9032
DATA	523	7	31	0	0	ASCRP3012974	ASCRP3012974	10640.5	2739.76	5.479343e+001	5.946918e+000	104	25	5.809938e+000	0	0	0	0	0	0	55.5172	1	1	51.0895	23.6538
DATA	524	7	32	0	0	ASCRP3002755	ASCRP3002755	10665.7	2739.66	1.313030e+002	1.333270e+001	180	22	6.680978e+000	0	0	0	0	0	0	132.869	1	1	51.7088	22.7241
DATA	525	7	33	0	0	Negative008	Negative008	10691.4	2739.57	2.584070e+001	3.471284e+000	76	22	5.479519e+000	0	0	0	0	0	0	26.1094	1	1	57.5363	22.8929
DATA	526	7	34	0	0	ASCRP3008861	ASCRP3008861	10716.4	2739.85	7.317469e+001	7.676933e+000	124	26	6.187917e+000	0	0	0	0	0	0	73.8151	1	1	48.5334	24.9032
DATA	527	7	35	0	0	ASCRP3006978	ASCRP3006978	10741.9	2740.08	2.222865e+002	2.235001e+001	269	22	5.481385e+000	0	0	0	0	0	0	223.813	1	1	51.0895	23.2593
DATA	528	7	36	0	0	ASCRP3009035	ASCRP3009035	10767.3	2739.93	1.178945e+002	1.201765e+001	163	22	6.605850e+000	0	0	0	0	0	0	118.456	1	1	49.1849	21.3824
DATA	529	7	37	0	0	ASCRP3013294	ASCRP3013294	10792.9	2739.81	8.515856e+000	2.486544e+000	56	24	5.917074e+000	0	0	0	0	0	0	8.53689	1	0	46.8651	22.4
DATA	530	7	38	0	0	ASCRP3012311	ASCRP3012311	10818.1	2740	2.162656e+002	2.175297e+001	264	21	6.353984e+000	0	0	0	0	0	0	216.284	1	1	46.8651	21.5429
DATA	531	7	39	0	0	ASCRP3007531	ASCRP3007531	10843.4	2739.84	1.674383e+001	2.883742e+000	67	23.5	5.234703e+000	0	0	0	0	0	0	16.7017	1	1	49.5074	23.0714
DATA	532	7	40	0	0	ASCRP3010531	ASCRP3010531	10868.9	2739.97	6.584142e+001	6.992394e+000	115.5	22	5.334616e+000	0	0	0	0	0	0	65.4964	1	1	48.5334	22.3793
DATA	533	7	41	0	0	ASCRP3002344	ASCRP3002344	10894.3	2740	1.795478e+002	1.810935e+001	222	24	4.373863e+000	0	0	0	0	0	0	178.092	1	1	49.1849	23.4545
DATA	534	7	42	0	0	ASCRP3003361	ASCRP3003361	10919.7	2740	5.021830e+002	5.027411e+001	542.5	24	4.138968e+000	0	0	0	0	0	0	496.604	1	1	50.4627	24.1481
DATA	535	7	43	0	0	ASCRP3005946	ASCRP3005946	10944.8	2740.04	3.216060e+001	3.998336e+000	78.5	24	5.087849e+000	0	0	0	0	0	0	31.7045	1	1	46.8651	24.1
DATA	536	7	44	0	0	ASCRP3010693	ASCRP3010693	10970.3	2739.93	1.227419e+002	1.250347e+001	171.5	21.5	5.417723e+000	0	0	0	0	0	0	120.603	1	1	49.1849	22.4
DATA	537	7	45	0	0	ASCRP3004642	ASCRP3004642	10995.8	2740.15	1.541433e+002	1.559875e+001	200	20.5	7.804150e+000	0	0	0	0	0	0	150.949	1	1	48.2044	23.6429
DATA	538	7	46	0	0	ASCRP3007273	ASCRP3007273	11021.3	2739.83	2.640924e+001	3.568513e+000	72.5	22	6.304478e+000	0	0	0	0	0	0	25.7708	1	1	48.8603	23.1481
DATA	539	7	47	0	0	ASCRP3004075	ASCRP3004075	11046.5	2740.22	3.028924e+002	3.038483e+001	347	23	6.991040e+000	0	0	0	0	0	0	294.542	1	1	49.1849	24.5185
DATA	540	7	48	0	0	ASCRP3001755	ASCRP3001755	11072	2740.46	2.691073e+002	2.701906e+001	306	27	7.475225e+000	0	0	0	0	0	0	260.741	1	1	55.8519	26.6571
DATA	541	7	49	0	0	ASCRP3002338	ASCRP3002338	11097.6	2740.27	8.729297e+001	9.060183e+000	135	23	7.045039e+000	0	0	0	0	0	0	84.2625	1	1	50.7771	23.1515
DATA	542	7	50	0	0	ASCRP3007961	ASCRP3007961	11122.8	2740.35	1.101199e+001	2.672653e+000	59	21	4.558677e+000	0	0	0	0	0	0	10.5901	1	0	47.8731	21.6923
DATA	543	7	51	0	0	ASCRP3006901	ASCRP3006901	11148.2	2740.36	1.374662e+002	1.396228e+001	182	24	4.972592e+000	0	0	0	0	0	0	131.697	1	1	48.5334	23.68
DATA	544	7	52	0	0	ASCRP3006849	ASCRP3006849	11173.5	2740.42	2.473706e+001	3.484346e+000	74	23.5	4.277310e+000	0	0	0	0	0	0	23.6088	1	1	50.7771	23.8462
DATA	545	7	53	1028	1	(+)E1A_r60_a107	E1A_r60_a107	11199.1	2740.5	5.279471e+000	2.519349e+000	55	22	6.780974e+000	0	0	0	0	0	0	5.01915	1	0	56.9804	23.1333
DATA	546	7	54	0	0	ASCRP3002219	ASCRP3002219	11224.3	2740.45	3.729078e+002	3.737268e+001	400	25	4.624350e+000	0	0	0	0	0	0	353.157	1	1	49.1849	24
DATA	547	7	55	0	0	ASCRP3003024	ASCRP3003024	11249.7	2740.56	5.932660e+002	5.937852e+001	616.5	24	5.563117e+000	0	0	0	0	0	0	559.681	1	1	50.7771	24.3448
DATA	548	7	56	0	0	ASCRP3002138	ASCRP3002138	11275.1	2740.61	1.061945e+002	1.090794e+001	152	20	4.636809e+000	0	0	0	0	0	0	99.7966	1	1	49.8279	22.2
DATA	549	7	57	0	0	ASCRP3004191	ASCRP3004191	11300.6	2740.53	2.522692e+002	2.535066e+001	286	23	5.318046e+000	0	0	0	0	0	0	236.16	1	1	49.8279	22.8333
DATA	550	7	58	0	0	ASCRP3002496	ASCRP3002496	11325.9	2740.65	4.425837e+003	4.425908e+002	4141.5	25	6.810336e+000	0	0	0	0	0	0	4127.58	1	1	47.8731	23.4545
DATA	551	7	59	0	0	ASCRP3007089	ASCRP3007089	11351.2	2740.53	3.199521e+002	3.209434e+001	353	23.5	5.203608e+000	0	0	0	0	0	0	297.272	1	1	50.7771	23.7941
DATA	552	7	60	0	0	ASCRP3003304	ASCRP3003304	11377	2740.73	1.707330e+001	3.052226e+000	66.5	23	5.887268e+000	0	0	0	0	0	0	15.804	1	1	49.1849	22.8462
DATA	553	7	61	0	0	Negative016	Negative016	11401.9	2740.96	1.525380e+002	1.546366e+001	185.5	23	5.288008e+000	0	0	0	0	0	0	140.699	1	1	48.5334	23.4857
DATA	554	7	62	0	0	ASCRP3010218	ASCRP3010218	11427.6	2740.92	2.086449e+001	3.293343e+000	72	24	1.293257e+000	0	0	0	0	0	0	19.1764	1	1	49.5074	24.3158
DATA	555	7	63	0	0	ASCRP3009868	ASCRP3009868	11453.3	2741	1.431670e+002	1.454325e+001	185	21	5.092590e+000	0	0	0	0	0	0	131.126	1	1	50.4627	21.6296
DATA	556	7	64	0	0	ASCRP3010674	ASCRP3010674	11478.5	2740.88	1.794592e+002	1.812837e+001	216.5	22	6.166618e+000	0	0	0	0	0	0	163.82	1	1	48.8603	22.875
DATA	557	7	65	0	0	ASCRP3003450	ASCRP3003450	11503.5	2741	2.901990e+004	2.901991e+003	26389	25	8.199170e+000	0	0	0	0	0	0	26407.8	1	1	54.1152	25.4706
DATA	558	7	66	0	0	ASCRP3008202	ASCRP3008202	11529.2	2741.01	9.631207e+001	9.971201e+000	141	25	6.329335e+000	0	0	0	0	0	0	87.3709	1	1	46.8651	25.5625
DATA	559	7	67	0	0	ASCRP3000139	ASCRP3000139	11554.7	2741.12	2.677096e+003	2.677222e+002	2475	26	4.596194e+000	0	0	0	0	0	0	2421.46	1	1	48.8603	24.6875
DATA	560	7	68	0	0	ASCRP3006137	ASCRP3006137	11580	2741	1.523390e+002	1.545357e+001	188	24	6.001915e+000	0	0	0	0	0	0	137.411	1	1	54.9904	24.3333
DATA	561	7	69	0	0	ASCRP3005288	ASCRP3005288	11605.2	2741.31	1.048064e+001	2.806014e+000	64	26	5.235587e+000	0	0	0	0	0	0	9.42976	1	0	45.1352	25.6786
DATA	562	7	70	0	0	ASCRP3005672	ASCRP3005672	11630.7	2740.88	1.047506e+001	2.811753e+000	66	23	7.848011e+000	0	0	0	0	0	0	9.40159	1	0	48.8603	23.9643
DATA	563	7	71	0	0	ASCRP3006973	ASCRP3006973	11656.2	2740.9	1.761658e+002	1.780962e+001	207.5	23	5.335215e+000	0	0	0	0	0	0	157.765	1	1	46.8651	23.7419
DATA	564	7	72	0	0	ASCRP3011889	ASCRP3011889	11681.6	2741.01	2.876169e+002	2.888080e+001	314	26	5.750134e+000	0	0	0	0	0	0	257.069	1	1	49.1849	25.7241
DATA	565	7	73	0	0	ASCRP3004116	ASCRP3004116	11706.9	2741.07	2.669109e+000	2.624771e+000	52.5	24	5.726897e+000	0	0	0	0	0	0	-2.97044	0	0	54.4085	23.8788
DATA	566	7	74	0	0	ASCRP3009596	ASCRP3009596	11732.5	2741	1.927989e+002	1.945827e+001	229.5	25	6.303950e+000	0	0	0	0	0	0	171.764	1	1	54.1152	26.8387
DATA	567	7	75	0	0	ASCRP3000987	ASCRP3000987	11757.8	2741.45	1.325837e+002	1.351705e+001	175	24	6.085060e+000	0	0	0	0	0	0	117.98	1	1	49.5074	23.8065
DATA	568	7	76	0	0	ASCRP3006728	ASCRP3006728	11783.4	2741.43	6.534674e+001	7.045698e+000	115	24	5.651087e+000	0	0	0	0	0	0	58.093	1	1	57.5363	25.25
DATA	569	7	77	0	0	ASCRP3002500	ASCRP3002500	11808.6	2741.53	1.222251e+003	1.222535e+002	1147	23	6.636776e+000	0	0	0	0	0	0	1085.88	1	1	51.4001	24.2414
DATA	570	7	78	0	0	ASCRP3003520	ASCRP3003520	11833.9	2741.5	1.448746e+002	1.472550e+001	187	23	7.017276e+000	0	0	0	0	0	0	128.663	1	1	56.9804	23.3704
DATA	571	7	79	0	0	ASCRP3012028	ASCRP3012028	11859.3	2741.25	2.362145e+001	3.540420e+000	75.5	23	4.792563e+000	0	0	0	0	0	0	20.9768	1	1	49.5074	22.2593
DATA	572	7	80	0	0	ASCRP3010125	ASCRP3010125	11884.9	2741.46	1.652977e+002	1.673869e+001	207	27	7.931155e+000	0	0	0	0	0	0	146.839	1	1	50.4627	26.75
DATA	573	7	81	0	0	ASCRP3009549	ASCRP3009549	11910.2	2741.52	1.287023e+003	1.287292e+002	1213	27	5.966303e+000	0	0	0	0	0	0	1144.06	1	1	49.8279	27.375
DATA	574	7	82	0	0	ASCRP3007793	ASCRP3007793	11935.6	2741.41	2.504862e+002	2.518651e+001	285	23	4.253204e+000	0	0	0	0	0	0	222.888	1	1	52.3208	22.75
DATA	575	8	1	0	0	ASCRP3011536	ASCRP3011536	9890.94	2745.94	6.078732e+001	6.582879e+000	105	22	5.016948e+000	0	0	0	0	0	0	56.3464	1	1	46.8651	21.6458
DATA	576	8	2	0	0	ASCRP3002027	ASCRP3002027	9916.41	2745.92	4.028495e+001	4.744762e+000	84	22	4.641656e+000	0	0	0	0	0	0	37.6358	1	1	48.8603	21.7143
DATA	577	8	3	0	0	ASCRP3008166	ASCRP3008166	9941.86	2746.18	3.912211e+001	4.636318e+000	85	24	5.388060e+000	0	0	0	0	0	0	36.8258	1	1	46.8651	23.3824
DATA	578	8	4	0	0	ASCRP3006103	ASCRP3006103	9967.22	2746.22	6.108178e+001	6.588846e+000	106.5	23	6.171323e+000	0	0	0	0	0	0	57.9048	1	1	48.8603	23.9091
DATA	579	8	5	0	0	ASCRP3006374	ASCRP3006374	9992.6	2746.16	1.250126e+003	1.250366e+002	1242	26	5.557531e+000	0	0	0	0	0	0	1193.06	1	1	49.8279	25.6154
DATA	580	8	6	0	0	ASCRP3000518	ASCRP3000518	10018.3	2746.5	1.557914e+001	2.893318e+000	61	25	5.795536e+000	0	0	0	0	0	0	14.9649	1	1	65	24
DATA	581	8	7	0	0	ASCRP3002080	ASCRP3002080	10043.5	2746.5	9.380772e+001	9.688812e+000	142	25	5.956834e+000	0	0	0	0	0	0	90.6444	1	1	57.5363	24.5
DATA	582	8	8	0	0	ASCRP3003808	ASCRP3003808	10069.1	2745.97	3.462699e+002	3.471077e+001	368	23	5.602227e+000	0	0	0	0	0	0	336.46	1	1	48.8603	23.4194
DATA	583	8	9	0	0	ASCRP3005191	ASCRP3005191	10094.4	2746.35	2.365126e+001	3.367721e+000	70.5	24	6.284304e+000	0	0	0	0	0	0	23.1038	1	1	51.0895	24.3226
DATA	584	8	10	0	0	ASCRP3013121	ASCRP3013121	10119.6	2746.23	5.163643e+001	5.688177e+000	97	23	5.320918e+000	0	0	0	0	0	0	50.6868	1	1	48.8603	24.3571
DATA	585	8	11	0	1	RC12	RC12	10145.3	2746.5	2.414784e+000	2.374671e+000	43	23	5.174778e+000	0	0	0	0	0	0	-4.54611	0	0	57.5363	23.2759
DATA	586	8	12	0	0	ASCRP3003784	ASCRP3003784	10170.5	2746.5	7.313685e+000	2.475249e+000	56	24	6.212544e+000	0	0	0	0	0	0	7.2432	1	0	57.5363	24.9355
DATA	587	8	13	0	0	ASCRP3013477	ASCRP3013477	10196	2746.33	1.056282e+002	1.082228e+001	154	23	6.577690e+000	0	0	0	0	0	0	105.018	1	1	49.5074	22.8621
DATA	588	8	14	0	0	ASCRP3002643	ASCRP3002643	10221.4	2746.54	2.995003e+001	3.805108e+000	78	22	5.555164e+000	0	0	0	0	0	0	29.8844	1	1	50.4627	22.7879
DATA	589	8	15	0	0	AS_circRNA_control214	AS_circRNA_control214	10246.8	2746.37	5.223277e+002	5.228514e+001	569	24	5.335674e+000	0	0	0	0	0	0	522.856	1	1	52.3208	23.7368
DATA	590	8	16	0	0	ASCRP3002055	ASCRP3002055	10272.1	2746.5	5.243598e+001	5.739068e+000	100	23	5.931921e+000	0	0	0	0	0	0	52.6433	1	1	56.9804	24.0811
DATA	591	8	17	0	0	ASCRP3008346	ASCRP3008346	10297.7	2746.68	7.802184e+001	8.141679e+000	128	21	3.014334e+000	0	0	0	0	0	0	78.5379	1	1	47.5395	21.5
DATA	592	8	18	0	0	ASCRP3007112	ASCRP3007112	10322.8	2746.86	5.482700e+001	5.953830e+000	102.5	22	5.863177e+000	0	0	0	0	0	0	55.3163	1	1	47.8731	22.3448
DATA	593	8	19	0	0	Negative021	Negative021	10348.5	2747	2.355638e+000	2.320694e+000	49	23.5	5.647491e+000	0	0	0	0	0	0	1.40859	0	0	54.1152	22.9063
DATA	594	8	20	0	0	ASCRP3007049	ASCRP3007049	10373.5	2747	1.394488e+002	1.413535e+001	191	24	6.061372e+000	0	0	0	0	0	0	141.215	1	1	54.1152	24.4667
DATA	595	8	21	0	0	ASCRP3006336	ASCRP3006336	10399.1	2746.93	4.512429e+004	4.512430e+003	45503	24	7.414499e+000	0	0	0	0	0	0	45759.8	1	1	54.4085	24.8438
DATA	596	8	22	0	0	ASCRP3006748	ASCRP3006748	10424.4	2746.77	1.475426e+001	2.738376e+000	63.5	22	6.848286e+000	0	0	0	0	0	0	14.9783	1	1	48.5334	23.5517
DATA	597	8	23	0	0	ASCRP3002706	ASCRP3002706	10449.7	2746.79	2.808942e+001	3.633611e+000	78	25	5.648139e+000	0	0	0	0	0	0	28.5398	1	1	48.8603	25.5172
DATA	598	8	24	0	0	ASCRP3006281	ASCRP3006281	10475.5	2747	1.592748e+001	2.800630e+000	64	24	4.339739e+000	0	0	0	0	0	0	16.1924	1	1	54.1152	24
DATA	599	8	25	0	0	ASCRP3010672	ASCRP3010672	10500.7	2746.88	9.635888e+001	9.907277e+000	146	23	5.932116e+000	0	0	0	0	0	0	97.9885	1	1	48.8603	22.76
DATA	600	8	26	0	0	ASCRP3001220	ASCRP3001220	10525.9	2746.66	1.203421e+002	1.225259e+001	169.5	26	7.190922e+000	0	0	0	0	0	0	122.378	1	1	46.5243	24.069
DATA	601	8	27	0	0	ASCRP3012013	ASCRP3012013	10551.3	2747.07	9.012409e+001	9.302103e+000	141	24.5	5.899511e+000	0	0	0	0	0	0	91.6327	1	1	49.1849	23.7143
DATA	602	8	28	0	0	ASCRP3003103	ASCRP3003103	10576.9	2746.91	3.967876e+002	3.974563e+001	455	23	6.152849e+000	0	0	0	0	0	0	403.232	1	1	47.5395	22.6296
DATA	603	8	29	0	0	ASCRP3002116	ASCRP3002116	10602.3	2746.97	4.574201e+002	4.580011e+001	513	26	6.044580e+000	0	0	0	0	0	0	464.522	1	1	47.2035	24.5862
DATA	604	8	30	0	0	ASCRP3001291	ASCRP3001291	10627.8	2747.03	5.191165e+003	5.191217e+002	5296.5	25	6.304662e+000	0	0	0	0	0	0	5266.81	1	1	49.1849	24.0345
DATA	605	8	31	0	1	RC6	RC6	10653	2747.46	2.349906e+000	2.310871e+000	46	24.5	4.920533e+000	0	0	0	0	0	0	-4.2918	0	0	55.8519	24.7143
DATA	606	8	32	0	0	ASCRP3004760	ASCRP3004760	10678.5	2747.23	3.720871e+001	4.381793e+000	87	23.5	6.659640e+000	0	0	0	0	0	0	37.6558	1	1	49.8279	23.1875
DATA	607	8	33	0	0	ASCRP3011137	ASCRP3011137	10703.6	2747.11	3.528724e+003	3.528800e+002	3585.5	23.5	5.879299e+000	0	0	0	0	0	0	3565.47	1	1	50.1463	23.3846
DATA	608	8	34	0	0	ASCRP3008561	ASCRP3008561	10729.4	2747.26	2.345652e+002	2.357117e+001	284	26	7.288563e+000	0	0	0	0	0	0	236.58	1	1	49.5074	25.8621
DATA	609	8	35	0	0	ASCRP3013005	ASCRP3013005	10754.5	2747.27	8.747684e+002	8.750777e+001	940	20.5	6.395191e+000	0	0	0	0	0	0	880.556	1	1	51.7088	20.4615
DATA	610	8	36	0	0	ASCRP3003176	ASCRP3003176	10780.1	2747.34	1.772645e+001	2.928940e+000	69	24	6.111821e+000	0	0	0	0	0	0	17.805	1	1	47.8731	23.0811
DATA	611	8	37	0	0	ASCRP3002218	ASCRP3002218	10805.7	2747.53	5.116788e+000	2.392437e+000	55	22.5	5.946418e+000	0	0	0	0	0	0	5.12744	1	0	48.8603	21.2105
DATA	612	8	38	0	0	ASCRP3007456	ASCRP3007456	10830.9	2747.37	1.614005e+002	1.630922e+001	209	25	6.153676e+000	0	0	0	0	0	0	161.331	1	1	48.5334	24.3571
DATA	613	8	39	0	0	ASCRP3004516	ASCRP3004516	10856.1	2747.33	6.919955e+002	6.923942e+001	738	22	5.044628e+000	0	0	0	0	0	0	689.862	1	1	47.2035	22
DATA	614	8	40	0	0	ASCRP3001143	ASCRP3001143	10881.5	2747.5	6.176112e+001	6.610142e+000	109.5	24.5	4.105505e+000	0	0	0	0	0	0	61.3988	1	1	57.5363	23.8
DATA	615	8	41	0	0	ASCRP3010007	ASCRP3010007	10907	2747.54	4.437384e+002	4.443670e+001	487	25	2.228344e+000	0	0	0	0	0	0	439.83	1	1	55.8519	25.4138
DATA	616	8	42	0	0	ASCRP3007455	ASCRP3007455	10932.4	2747.57	1.433416e+002	1.452877e+001	191	24	5.145527e+000	0	0	0	0	0	0	141.641	1	1	57.5363	24.0417
DATA	617	8	43	0	0	ASCRP3007885	ASCRP3007885	10957.6	2747.45	2.571818e+002	2.582785e+001	302	23	4.729227e+000	0	0	0	0	0	0	253.319	1	1	51.4001	23.9677
DATA	618	8	44	0	0	ASCRP3012863	ASCRP3012863	10983.2	2747.4	1.188239e+001	2.665180e+000	59.5	21	6.074818e+000	0	0	0	0	0	0	11.6648	1	0	49.8279	22.8182
DATA	619	8	45	0	0	ASCRP3000180	ASCRP3000180	11008.5	2747.82	2.069284e+002	2.083082e+001	251	20	5.241269e+000	0	0	0	0	0	0	202.457	1	1	49.1849	21.2857
DATA	620	8	46	0	0	Negative055	Negative055	11033.9	2747.93	2.442632e+000	2.402057e+000	51	22	4.867558e+000	0	0	0	0	0	0	-0.428131	0	0	54.4085	22.7143
DATA	621	8	47	0	0	ASCRP3008652	ASCRP3008652	11059.2	2748	1.037394e+002	1.065035e+001	155	24.5	5.441861e+000	0	0	0	0	0	0	100.783	1	1	49.1849	24.5769
DATA	622	8	48	0	0	ASCRP3001620	ASCRP3001620	11084.5	2747.62	4.140167e+001	4.795334e+000	88	25	5.221601e+000	0	0	0	0	0	0	40.0736	1	1	46.8651	24.6563
DATA	623	8	49	0	0	ASCRP3011108	ASCRP3011108	11110.2	2747.81	7.314379e+001	7.707044e+000	120	24	5.931672e+000	0	0	0	0	0	0	70.5321	1	1	47.5395	23.5517
DATA	624	8	50	0	0	ASCRP3003869	ASCRP3003869	11135.4	2747.64	5.149304e+002	5.155071e+001	544	24	5.346027e+000	0	0	0	0	0	0	494.679	1	1	47.2035	24.5
DATA	625	8	51	0	0	ASCRP3001873	ASCRP3001873	11160.9	2747.82	6.943704e+001	7.362296e+000	114	24	3.349877e+000	0	0	0	0	0	0	66.4528	1	1	48.5334	23.3103
DATA	626	8	52	0	0	ASCRP3010362	ASCRP3010362	11186.1	2747.82	5.495308e+002	5.500796e+001	568.5	22	6.009252e+000	0	0	0	0	0	0	523.906	1	1	46.8651	22.5
DATA	627	8	53	0	0	ASCRP3007656	ASCRP3007656	11211.7	2748	2.242861e+003	2.242997e+002	2176	23.5	4.705480e+000	0	0	0	0	0	0	2130.03	1	1	50.4627	23.3077
DATA	628	8	54	0	0	ASCRP3004329	ASCRP3004329	11237.1	2747.81	7.434325e+002	7.438446e+001	749	24	4.890467e+000	0	0	0	0	0	0	703.289	1	1	47.5395	24.3333
DATA	629	8	55	0	0	ASCRP3010424	ASCRP3010424	11262.5	2747.96	9.945440e+001	1.025123e+001	143	25	6.285865e+000	0	0	0	0	0	0	93.7237	1	1	49.8279	25.1875
DATA	630	8	56	130	1	(+)eQC-40	EQC	11287.9	2748.07	1.817362e+001	3.086461e+000	69	21	5.956243e+000	0	0	0	0	0	0	17.0609	1	1	54.4085	22.0882
DATA	631	8	57	0	0	A_23_P128613	NM_024089	11313.3	2748	7.157121e+001	7.582584e+000	118.5	24	6.206310e+000	0	0	0	0	0	0	66.9328	1	1	49.8279	24.4194
DATA	632	8	58	0	0	ASCRP3011437	ASCRP3011437	11338.5	2748.2	4.500839e+001	5.155151e+000	95	25	6.890237e+000	0	0	0	0	0	0	41.9352	1	1	49.1849	25.2414
DATA	633	8	59	0	0	Negative019	Negative019	11364.1	2748.5	2.565541e+000	2.535147e+000	52.5	23	5.142897e+000	0	0	0	0	0	0	2.30802	0	0	56.9804	23.1538
DATA	634	8	60	0	0	ASCRP3009029	ASCRP3009029	11389.4	2748.16	1.919027e+002	1.935661e+001	230	21	5.273794e+000	0	0	0	0	0	0	177.483	1	1	50.1463	22.2903
DATA	635	8	61	0	0	ASCRP3006417	ASCRP3006417	11414.9	2748.29	9.814188e+002	9.817478e+001	962.5	24	4.868731e+000	0	0	0	0	0	0	904.43	1	1	52.0157	23.7273
DATA	636	8	62	0	0	ASCRP3005275	ASCRP3005275	11440.4	2748.03	3.637751e+001	4.442658e+000	83	23	4.786344e+000	0	0	0	0	0	0	33.4056	1	1	49.1849	23
DATA	637	8	63	0	0	ASCRP3010730	ASCRP3010730	11465.6	2748.16	1.687755e+002	1.707042e+001	207	21.5	5.232443e+000	0	0	0	0	0	0	154.469	1	1	49.8279	21.5385
DATA	638	8	64	0	0	ASCRP3005527	ASCRP3005527	11491.1	2748.5	6.119322e+002	6.124704e+001	609	24	8.388210e+000	0	0	0	0	0	0	558.25	1	1	56.9804	25.1724
DATA	639	8	65	66	-1	(-)3xSLv1	NegativeControl	11516.5	2748.5	2.618720e+000	2.575220e+000	50	24	6.629721e+000	0	0	0	0	0	0	-4.26725	0	0	57.5363	23.8966
DATA	640	8	66	0	0	A_23_P39682	NM_001079	11541.9	2748.33	5.782693e+000	2.646954e+000	57.5	25	6.385946e+000	0	0	0	0	0	0	5.243	1	0	49.8279	24.9697
DATA	641	8	67	0	0	ASCRP3008689	ASCRP3008689	11567.3	2748.47	1.843400e+002	1.861511e+001	218	24.5	5.135408e+000	0	0	0	0	0	0	166.664	1	1	49.1849	23.8
DATA	642	8	68	0	0	ASCRP3004444	ASCRP3004444	11592.6	2748.4	5.621455e+001	6.192450e+000	106	24	6.130384e+000	0	0	0	0	0	0	50.6888	1	1	50.1463	23.9333
DATA	643	8	69	0	0	ASCRP3010037	ASCRP3010037	11618.1	2748.38	2.378089e+002	2.392301e+001	271.5	25	5.776126e+000	0	0	0	0	0	0	213.896	1	1	53.8203	24.6364
DATA	644	8	70	0	0	ASCRP3004856	ASCRP3004856	11643.7	2748.21	2.733913e+001	3.779628e+000	80	22	5.627911e+000	0	0	0	0	0	0	24.5327	1	1	47.5395	22.5625
DATA	645	8	71	0	0	ASCRP3012390	ASCRP3012390	11669	2748.54	5.667350e+001	6.241631e+000	107	26.5	5.011929e+000	0	0	0	0	0	0	50.7525	1	1	47.8731	25.8235
DATA	646	8	72	0	0	ASCRP3003917	ASCRP3003917	11694.3	2748.85	2.022496e+002	2.039395e+001	240	23.5	5.645438e+000	0	0	0	0	0	0	180.792	1	1	45.835	23.75
DATA	647	8	73	0	0	ASCRP3012865	ASCRP3012865	11719.8	2748.86	2.407132e+002	2.421393e+001	272	24	6.784708e+000	0	0	0	0	0	0	214.824	1	1	48.8603	25.0323
DATA	648	8	74	0	0	ASCRP3003471	ASCRP3003471	11745.1	2748.9	6.616187e+000	2.709743e+000	62	23	6.793722e+000	0	0	0	0	0	0	5.89662	1	0	46.8651	23.8919
DATA	649	8	75	0	0	ASCRP3005090	ASCRP3005090	11770.5	2748.76	2.972911e+001	3.969717e+000	81	25	4.712534e+000	0	0	0	0	0	0	26.4662	1	1	48.5334	24.8519
DATA	650	8	76	0	0	ASCRP3002433	ASCRP3002433	11795.9	2748.81	2.423807e+003	2.423950e+002	2210	26	6.533997e+000	0	0	0	0	0	0	2156.03	1	1	47.5395	25.7857
DATA	651	8	77	1028	1	(+)E1A_r60_a135	E1A_r60_a135	11821.4	2748.67	2.678728e+000	2.634230e+000	54.5	23.5	5.223173e+000	0	0	0	0	0	0	-3.17276	0	0	46.8651	23.1923
DATA	652	8	78	0	0	ASCRP3007406	ASCRP3007406	11846.9	2748.79	7.697287e+001	8.135725e+000	125	23.5	6.992435e+000	0	0	0	0	0	0	68.4192	1	1	47.2035	23.5938
DATA	653	8	79	0	0	ASCRP3007326	ASCRP3007326	11872.1	2748.95	1.925710e+001	3.263154e+000	76	24	7.024277e+000	0	0	0	0	0	0	17.1196	1	1	48.5334	23.5882
DATA	654	8	80	0	0	ASCRP3000513	ASCRP3000513	11897.5	2749	2.969493e+004	2.969494e+003	26115	25	7.590754e+000	0	0	0	0	0	0	26411.3	1	1	54.1152	26.3667
DATA	655	8	81	0	0	ASCRP3011895	ASCRP3011895	11922.8	2748.89	1.825392e+002	1.844255e+001	214.5	25	5.724591e+000	0	0	0	0	0	0	162.486	1	1	46.8651	25.6765
DATA	656	8	82	0	0	ASCRP3006745	ASCRP3006745	11948.5	2748.84	1.876037e+001	3.228751e+000	77.5	23	5.383404e+000	0	0	0	0	0	0	16.7196	1	1	47.8731	23.3263
DATA	657	9	1	0	0	ASCRP3005249	ASCRP3005249	9878.19	2753.35	2.215797e+002	2.230216e+001	256	22	5.857245e+000	0	0	0	0	0	0	204.958	1	1	49.1849	22.1097
DATA	658	9	2	0	0	ASCRP3000898	ASCRP3000898	9904	2753	2.560808e+001	3.587010e+000	72	22	5.612411e+000	0	0	0	0	0	0	23.8768	1	1	46.8651	21.9714
DATA	659	9	3	0	0	ASCRP3013539	ASCRP3013539	9929.24	2753.49	1.820772e+002	1.837755e+001	220.5	25	6.130305e+000	0	0	0	0	0	0	171.069	1	1	49.5074	24.7742
DATA	660	9	4	0	0	ASCRP3011218	ASCRP3011218	9954.48	2753.68	6.668562e+001	7.112964e+000	111	24	5.776709e+000	0	0	0	0	0	0	63.1062	1	1	48.5334	24.2963
DATA	661	9	5	0	0	ASCRP3003085	ASCRP3003085	9979.94	2753.71	5.559950e+002	5.565380e+001	570	24	5.066098e+000	0	0	0	0	0	0	529.766	1	1	51.7088	23.4643
DATA	662	9	6	0	0	ASCRP3006470	ASCRP3006470	10005.1	2753.41	2.576636e+001	3.550241e+000	72	25.5	6.582284e+000	0	0	0	0	0	0	24.7069	1	1	50.4627	25.6053
DATA	663	9	7	0	0	ASCRP3012225	ASCRP3012225	10030.8	2753.45	3.578221e+003	3.578303e+002	3467	23	5.900717e+000	0	0	0	0	0	0	3452.34	1	1	49.5074	23.5385
DATA	664	9	8	1028	1	(+)E1A_r60_a22	E1A_r60_a22	10056.5	2753.68	1.322104e+002	1.343946e+001	174.5	23	5.144158e+000	0	0	0	0	0	0	128.309	1	1	51.7088	23.9355
DATA	665	9	9	0	0	ASCRP3013318	ASCRP3013318	10081.3	2753.49	9.621988e+000	2.586199e+000	59.5	26	6.710957e+000	0	0	0	0	0	0	9.38711	1	0	49.8279	25.5862
DATA	666	9	10	0	0	ASCRP3004906	ASCRP3004906	10106.9	2753.46	2.105762e+001	3.184124e+000	68	24	6.031994e+000	0	0	0	0	0	0	20.6481	1	1	50.4627	25.4194
DATA	667	9	11	0	0	ASCRP3010890	ASCRP3010890	10132.6	2753.66	3.263494e+001	4.037382e+000	78.5	24	4.351245e+000	0	0	0	0	0	0	32.1538	1	1	51.0895	24
DATA	668	9	12	0	0	ASCRP3001525	ASCRP3001525	10157.6	2753.73	4.460462e+003	4.460525e+002	4376.5	24	6.060845e+000	0	0	0	0	0	0	4413.63	1	1	50.7771	24.5769
DATA	669	9	13	0	0	ASCRP3003860	ASCRP3003860	10183.3	2753.93	1.809320e+001	2.971442e+000	63	24	6.007590e+000	0	0	0	0	0	0	17.977	1	1	48.8603	23.6552
DATA	670	9	14	0	0	ASCRP3005466	ASCRP3005466	10208.7	2753.71	1.195137e+002	1.217992e+001	166.5	22	4.628428e+000	0	0	0	0	0	0	119.18	1	1	52.3208	22.1212
DATA	671	9	15	0	0	ASCRP3012836	ASCRP3012836	10234.2	2753.82	3.417600e+002	3.425605e+001	391.5	24	5.768560e+000	0	0	0	0	0	0	341.965	1	1	50.7771	24.175
DATA	672	9	16	0	0	ASCRP3012025	ASCRP3012025	10259.3	2754	2.300269e+003	2.300387e+002	2332	25	5.850233e+000	0	0	0	0	0	0	2308.63	1	1	49.1849	24.3243
DATA	673	9	17	0	0	ASCRP3001370	ASCRP3001370	10284.5	2754	7.949470e+001	8.283093e+000	128.5	21	5.069152e+000	0	0	0	0	0	0	80.0005	1	1	48.5334	21.9211
DATA	674	9	18	0	0	ASCRP3005313	ASCRP3005313	10310.1	2754	4.331000e+002	4.337217e+001	480	22	6.070103e+000	0	0	0	0	0	0	436.918	1	1	46.8651	22.3333
DATA	675	9	19	0	0	ASCRP3004975	ASCRP3004975	10335.3	2753.93	1.271876e+002	1.292801e+001	174	24	5.573364e+000	0	0	0	0	0	0	128.578	1	1	49.1849	24.2941
DATA	676	9	20	0	0	CUST_15_PI418767722	NM_001614	10361	2754	1.683672e+003	1.683831e+002	1742	24	5.869206e+000	0	0	0	0	0	0	1705.21	1	1	51.4001	24.4375
DATA	677	9	21	0	1	ETG10_13482	ETG10_13482	10386.5	2754	2.347842e+000	2.308841e+000	47.5	26.5	6.861185e+000	0	0	0	0	0	0	-1.23146	0	0	54.1152	27.4
DATA	678	9	22	0	0	Negative053	Negative053	10411.5	2754	2.344997e+000	2.306044e+000	47.5	24	5.602148e+000	0	0	0	0	0	0	-0.190461	0	0	54.1152	24.0833
DATA	679	9	23	0	0	ASCRP3007353	ASCRP3007353	10437	2754.08	2.959961e+001	3.750860e+000	78	24	6.822267e+000	0	0	0	0	0	0	30.0894	1	1	46.8651	25.72
DATA	680	9	24	0	0	ASCRP3007732	ASCRP3007732	10462.6	2754	9.453085e+003	9.453113e+002	9717.5	24	5.601944e+000	0	0	0	0	0	0	9615.97	1	1	50.4627	25.1034
DATA	681	9	25	0	0	ASCRP3011061	ASCRP3011061	10487.8	2754.1	2.184023e+002	2.196114e+001	273	25.5	4.817234e+000	0	0	0	0	0	0	222.258	1	1	48.8603	24.9667
DATA	682	9	26	0	0	ASCRP3013176	ASCRP3013176	10513.5	2754.14	1.538909e+001	2.768165e+000	62	23	5.284229e+000	0	0	0	0	0	0	15.6631	1	1	49.1849	23
DATA	683	9	27	0	0	ASCRP3009451	ASCRP3009451	10538.8	2754.08	1.171438e+003	1.171664e+002	1236.5	26	4.812902e+000	0	0	0	0	0	0	1192.15	1	1	49.8279	24.8571
DATA	684	9	28	0	0	ASCRP3003044	ASCRP3003044	10564.3	2754.11	8.855004e+002	8.857996e+001	940	24	6.062279e+000	0	0	0	0	0	0	900.834	1	1	49.1849	24.5862
DATA	685	9	29	0	0	ASCRP3006650	ASCRP3006650	10589.4	2754.34	7.226266e+001	7.584495e+000	122	23	5.750015e+000	0	0	0	0	0	0	73.4719	1	1	47.8731	21.2963
DATA	686	9	30	0	0	ASCRP3000468	ASCRP3000468	10615	2754.46	2.642705e+001	3.506899e+000	74.5	23.5	5.667106e+000	0	0	0	0	0	0	26.847	1	1	55.8519	23.5667
DATA	687	9	31	0	0	ASCRP3011627	ASCRP3011627	10640.2	2754.51	3.417427e+001	4.123643e+000	83	25	5.854628e+000	0	0	0	0	0	0	34.6809	1	1	51.0895	24.12
DATA	688	9	32	0	0	ASCRP3008713	ASCRP3008713	10665.6	2754.4	2.779571e+001	3.614613e+000	77	25	6.048194e+000	0	0	0	0	0	0	28.1713	1	1	51.7088	23.7742
DATA	689	9	33	0	0	ASCRP3010472	ASCRP3010472	10691.3	2754.5	3.915794e+001	4.548507e+000	89	22.5	5.947592e+000	0	0	0	0	0	0	39.6275	1	1	57.5363	21.5769
DATA	690	9	34	0	0	A_23_P87879	NM_001781	10716.5	2754.5	7.107558e+001	7.476023e+000	118.5	26	5.577267e+000	0	0	0	1	0	0	71.8071	1	1	57.5363	25.0345
DATA	691	9	35	0	0	ASCRP3008126	ASCRP3008126	10741.9	2754.5	1.727342e+002	1.742886e+001	227	24	8.225109e+000	0	0	0	0	0	0	174.182	1	1	65	24.963
DATA	692	9	36	0	0	ASCRP3013116	ASCRP3013116	10767.3	2754.55	1.981005e+002	1.994629e+001	248	21	5.332799e+000	0	0	0	0	0	0	199.347	1	1	50.1463	20.1481
DATA	693	9	37	0	0	ASCRP3010020	ASCRP3010020	10792.8	2754.57	2.441580e+002	2.452697e+001	298	23	6.284601e+000	0	0	0	0	0	0	245.139	1	1	52.6241	22.0606
DATA	694	9	38	0	0	ASCRP3011741	ASCRP3011741	10818.2	2754.57	1.850286e+002	1.865002e+001	238.5	23	6.542007e+000	0	0	0	0	0	0	185.321	1	1	50.4627	21.2581
DATA	695	9	39	0	0	ASCRP3002220	ASCRP3002220	10843.4	2754.83	1.025461e+003	1.025729e+002	1075	26	5.427988e+000	0	0	0	0	0	0	1024.48	1	1	50.4627	25.0345
DATA	696	9	40	0	0	ASCRP3013082	ASCRP3013082	10868.9	2754.5	2.390453e+000	2.351188e+000	49	22	5.306157e+000	0	0	0	0	0	0	0.455096	0	0	56.9804	22.0303
DATA	697	9	41	0	0	ASCRP3000301	ASCRP3000301	10894.1	2754.7	6.230591e+003	6.230635e+002	6283	25	3.566531e+000	0	0	0	0	0	0	6189.62	1	1	47.2035	25.3529
DATA	698	9	42	0	0	ASCRP3011251	ASCRP3011251	10919.6	2754.64	1.059330e+002	1.085400e+001	155	24	4.676729e+000	0	0	0	0	0	0	104.917	1	1	48.8603	23.1111
DATA	699	9	43	0	0	ASCRP3008933	ASCRP3008933	10945.1	2754.82	2.465800e+003	2.465915e+002	2484	24	4.392431e+000	0	0	0	0	0	0	2434.5	1	1	51.7088	23.7037
DATA	700	9	44	0	0	ASCRP3000257	ASCRP3000257	10970.6	2754.58	7.211768e+001	7.594300e+000	121	25.5	5.738965e+000	0	0	0	0	0	0	70.9683	1	1	47.2035	25.9167
DATA	701	9	45	0	0	ASCRP3001961	ASCRP3001961	10995.8	2754.83	2.702493e+001	3.606248e+000	74	22	6.378484e+000	0	0	0	0	0	0	26.506	1	1	46.1809	23.0667
DATA	702	9	46	0	0	ASCRP3007037	ASCRP3007037	11021.4	2754.92	7.723137e+002	7.726853e+001	790	20	4.899137e+000	0	0	0	0	0	0	754.856	1	1	49.8279	21.1923
DATA	703	9	47	0	0	ASCRP3008772	ASCRP3008772	11046.7	2755	3.392639e+002	3.401150e+001	381	23	4.751118e+000	0	0	0	0	0	0	330.428	1	1	49.1849	24.1304
DATA	704	9	48	0	0	ASCRP3003456	ASCRP3003456	11072	2755	7.036141e+001	7.438491e+000	119	25	4.852446e+000	0	0	0	0	0	0	68.2818	1	1	54.9904	24.2903
DATA	705	9	49	0	0	ASCRP3007008	ASCRP3007008	11097.7	2754.88	2.641572e+002	2.652655e+001	298.5	23	5.975937e+000	0	0	0	0	0	0	255.393	1	1	48.8603	22.3871
DATA	706	9	50	0	0	Negative049	Negative049	11123	2755.01	2.472402e+000	2.434728e+000	52.5	23.5	5.560989e+000	0	0	0	0	0	0	1.23831	0	0	46.8651	23.9643
DATA	707	9	51	0	0	ASCRP3007723	ASCRP3007723	11148.4	2754.96	4.072692e+001	4.747975e+000	88	23	4.120497e+000	0	0	0	0	0	0	39.0809	1	1	48.2044	23.3871
DATA	708	9	52	0	0	ASCRP3005794	ASCRP3005794	11173.8	2755.03	6.195446e+001	6.662258e+000	109	24	3.818906e+000	0	0	0	0	0	0	59.2238	1	1	49.1849	22.2593
DATA	709	9	53	0	0	ASCRP3000949	ASCRP3000949	11199.1	2755.03	1.398470e+002	1.419930e+001	185	22.5	5.846522e+000	0	0	0	0	0	0	133.173	1	1	49.8279	23
DATA	710	9	54	0	1	ETG05_36762	ETG05_36762	11224.5	2754.92	3.332503e+001	4.147379e+000	81	25	4.213974e+000	0	0	0	0	0	0	31.6121	1	1	48.5334	25
DATA	711	9	55	0	0	ASCRP3001986	ASCRP3001986	11249.8	2755.15	1.640586e+002	1.659199e+001	207	25	4.876311e+000	0	0	0	0	0	0	155.032	1	1	46.8651	25.1818
DATA	712	9	56	0	0	ASCRP3005036	ASCRP3005036	11275.4	2755	2.490241e+003	2.490365e+002	2389	25	7.882062e+000	0	0	0	0	0	0	2344.1	1	1	50.4627	24.7576
DATA	713	9	57	0	0	ASCRP3002737	ASCRP3002737	11300.6	2755.47	1.107138e+002	1.134952e+001	153	24	5.548225e+000	0	0	0	0	0	0	103.828	1	1	50.4627	23.871
DATA	714	9	58	0	0	ASCRP3010409	ASCRP3010409	11325.9	2755.38	1.785616e+001	3.077686e+000	68.5	24	6.766433e+000	0	0	0	0	0	0	16.6823	1	1	50.1463	24.2308
DATA	715	9	59	0	0	ASCRP3009797	ASCRP3009797	11351.6	2755.41	3.794512e+002	3.802846e+001	408.5	25	6.300624e+000	0	0	0	0	0	0	353.168	1	1	52.3208	24.3824
DATA	716	9	60	0	0	ASCRP3012302	ASCRP3012302	11377	2755.41	4.701956e+002	4.708734e+001	485	23.5	5.977936e+000	0	0	0	0	0	0	436.019	1	1	54.4085	24.25
DATA	717	9	61	0	0	ASCRP3009098	ASCRP3009098	11402.3	2755.55	2.478676e+001	3.545129e+000	75	24.5	5.378796e+000	0	0	0	0	0	0	22.9029	1	1	50.1463	24.1875
DATA	718	9	62	0	0	ASCRP3013448	ASCRP3013448	11427.6	2755.41	7.717638e+001	8.125975e+000	123	23.5	5.077401e+000	0	0	0	0	0	0	71.0598	1	1	50.7771	23.5
DATA	719	9	63	0	0	ASCRP3009388	ASCRP3009388	11453.1	2755.48	1.857576e+002	1.875028e+001	220	23	4.279744e+000	0	0	0	0	0	0	170.449	1	1	53.8203	22.9565
DATA	720	9	64	0	0	ASCRP3000927	ASCRP3000927	11478.4	2755.6	3.425138e+002	3.434697e+001	369	22	5.038259e+000	0	0	0	0	0	0	313.253	1	1	52.3208	22.5833
DATA	721	9	65	0	0	ASCRP3012283	ASCRP3012283	11503.7	2755.53	1.197452e+002	1.224697e+001	162	26	8.432173e+000	0	0	0	0	0	0	109.165	1	1	51.7088	26.6923
DATA	722	9	66	0	0	Negative017	Negative017	11529.2	2755.58	1.536531e+001	3.000151e+000	67.5	25	5.986026e+000	0	0	0	0	0	0	13.9648	1	1	50.1463	23.7586
DATA	723	9	67	0	0	ASCRP3001179	ASCRP3001179	11554.6	2755.63	6.754805e+001	7.232304e+000	112	25	5.926431e+000	0	0	0	0	0	0	61.2124	1	1	50.7771	25.5484
DATA	724	9	68	0	0	ASCRP3001250	ASCRP3001250	11580.1	2755.73	3.982000e+001	4.751007e+000	89.5	23.5	5.725899e+000	0	0	0	0	0	0	35.9858	1	1	49.8279	23.3947
DATA	725	9	69	0	0	ASCRP3006840	ASCRP3006840	11605.4	2755.6	3.702419e+002	3.711525e+001	393	25	5.320143e+000	0	0	0	0	0	0	333.729	1	1	50.7771	25.3824
DATA	726	9	70	0	0	ASCRP3011500	ASCRP3011500	11630.7	2755.7	2.932612e+001	3.922099e+000	82	22	7.369770e+000	0	0	0	0	0	0	26.3713	1	1	49.5074	23.4063
DATA	727	9	71	0	0	ASCRP3008581	ASCRP3008581	11656.1	2756.04	1.668874e+001	3.097906e+000	69	23	5.519590e+000	0	0	0	0	0	0	14.975	1	1	48.2044	23.6389
DATA	728	9	72	0	0	ASCRP3002454	ASCRP3002454	11681.5	2756	2.129460e+002	2.145457e+001	247	24	5.598009e+000	0	0	0	0	0	0	190.701	1	1	49.8279	23.7813
DATA	729	9	73	0	0	Negative023	Negative023	11706.9	2755.93	2.663965e+000	2.629285e+000	60	23	5.165758e+000	0	0	0	0	0	0	2.00391	0	0	54.4085	23.2667
DATA	730	9	74	0	0	Negative021	Negative021	11732.2	2755.88	2.667972e+000	2.623653e+000	55	24	6.632964e+000	0	0	0	0	0	0	-1.88017	0	0	49.1849	24.3939
DATA	731	9	75	0	0	ASCRP3012776	ASCRP3012776	11757.9	2756.07	3.431167e+001	4.321267e+000	83.5	25	6.795959e+000	0	0	0	0	0	0	30.59	1	1	47.5395	24.7667
DATA	732	9	76	0	0	ASCRP3000700	ASCRP3000700	11783.3	2755.95	1.816265e+002	1.835200e+001	215.5	26.5	5.699137e+000	0	0	0	0	0	0	161.768	1	1	49.1849	27.5357
DATA	733	9	77	0	0	ASCRP3005852	ASCRP3005852	11808.5	2756	2.662120e+001	3.742999e+000	80	23	4.025750e+000	0	0	0	0	0	0	23.6947	1	1	49.8279	23.04
DATA	734	9	78	0	1	RC8	RC8	11833.7	2756.08	2.676601e+000	2.632139e+000	51	24	6.396740e+000	0	0	0	0	0	0	-7.92838	0	0	49.1849	24.5806
DATA	735	9	79	0	0	ASCRP3011941	ASCRP3011941	11859.4	2756.21	1.076501e+002	1.108216e+001	150	23	6.699386e+000	0	0	0	0	0	0	95.778	1	1	49.1849	21.8966
DATA	736	9	80	0	0	ASCRP3003193	ASCRP3003193	11885.2	2755.84	2.676046e+000	2.631593e+000	60	24	6.350783e+000	0	0	0	0	0	0	-0.32194	0	0	46.8651	23.9706
DATA	737	9	81	0	0	ASCRP3008249	ASCRP3008249	11910.1	2756.07	4.745610e+001	5.425597e+000	101	24	4.557515e+000	0	0	0	0	0	0	42.2603	1	1	65	24.3235
DATA	738	9	82	66	-1	(-)3xSLv1	NegativeControl	11935.6	2756.01	2.671640e+000	2.628189e+000	61	25	6.050888e+000	0	0	0	0	0	0	0.622939	0	0	47.8731	25.1429
DATA	739	10	1	0	0	ASCRP3004860	ASCRP3004860	9891.06	2760.97	4.995870e+002	5.002205e+001	514.5	22	4.634365e+000	0	0	0	0	0	0	464.897	1	1	49.8279	21.8511
DATA	740	10	2	0	0	ASCRP3009125	ASCRP3009125	9916.22	2761.08	1.373658e+003	1.373885e+002	1327	22	4.204270e+000	0	0	0	0	0	0	1288.06	1	1	49.8279	21.6957
DATA	741	10	3	0	0	ASCRP3005101	ASCRP3005101	9941.57	2761	1.066910e+003	1.067198e+002	1020	25	7.018858e+000	0	0	0	0	0	0	1007.73	1	1	49.8279	25.3333
DATA	742	10	4	0	0	ASCRP3007420	ASCRP3007420	9967.07	2760.8	1.264551e+001	2.768083e+000	60	22.5	5.247857e+000	0	0	0	0	0	0	12.0271	1	1	46.8651	23.5
DATA	743	10	5	0	0	A_23_P213255	NM_020159	9992.66	2760.88	3.176591e+001	4.009224e+000	79	24.5	5.626312e+000	0	0	0	0	0	0	30.414	1	1	48.5334	24.1538
DATA	744	10	6	0	0	ASCRP3001070	ASCRP3001070	10018.3	2760.86	2.490625e+001	3.480195e+000	68	24.5	7.658591e+000	0	0	0	0	0	0	23.9963	1	1	49.1849	26.0333
DATA	745	10	7	0	0	ASCRP3004505	ASCRP3004505	10043.4	2760.79	1.495080e+002	1.514487e+001	195.5	25	5.140363e+000	0	0	0	0	0	0	144.882	1	1	49.1849	24.44
DATA	746	10	8	0	0	ASCRP3013228	ASCRP3013228	10068.9	2761.07	5.964541e+002	5.969381e+001	630.5	26	4.491371e+000	0	0	0	0	0	0	581.232	1	1	54.4085	25.6207
DATA	747	10	9	0	0	ASCRP3010480	ASCRP3010480	10094.5	2761	5.476446e+001	5.975582e+000	103	25	8.661901e+000	0	0	0	0	0	0	53.6444	1	1	54.1152	25.8378
DATA	748	10	10	0	0	ASCRP3003400	ASCRP3003400	10119.8	2761.13	1.099519e+001	2.621093e+000	59	23	5.901101e+000	0	0	0	0	0	0	10.8224	1	0	46.8651	24.0667
DATA	749	10	11	0	0	ASCRP3003705	ASCRP3003705	10145.3	2761	2.174284e+003	2.174413e+002	2197	24	2.952617e+000	0	0	0	0	0	0	2149.7	1	1	46.1809	23.4444
DATA	750	10	12	0	0	ASCRP3006421	ASCRP3006421	10170.5	2761.11	4.870674e+002	4.876383e+001	544	24	6.822746e+000	0	0	0	0	0	0	483.554	1	1	49.8279	24.6296
DATA	751	10	13	0	0	ASCRP3011882	ASCRP3011882	10196.1	2761.5	1.776073e+001	2.945496e+000	68	22	4.379502e+000	0	0	0	0	0	0	17.7014	1	1	50.4627	21.8235
DATA	752	10	14	0	0	ASCRP3003385	ASCRP3003385	10221.4	2761.43	7.282807e+000	2.452303e+000	53.5	22	6.515915e+000	0	0	0	0	0	0	7.28367	1	0	57.5363	22.6857
DATA	753	10	15	0	0	ASCRP3008822	ASCRP3008822	10246.7	2761.51	9.597980e+002	9.600818e+001	1013	25	6.120299e+000	0	0	0	0	0	0	962.949	1	1	46.8651	24.5161
DATA	754	10	16	0	0	ASCRP3000076	ASCRP3000076	10272.1	2761.5	1.010912e+002	1.037363e+001	153.5	25	5.836743e+000	0	0	0	0	0	0	101.712	1	1	56.9804	24.3514
DATA	755	10	17	0	0	ASCRP3004985	ASCRP3004985	10297.8	2761.33	4.672931e+001	5.217926e+000	96	20	5.663817e+000	0	0	0	0	0	0	47.136	1	1	51.0895	21.3103
DATA	756	10	18	0	0	ASCRP3009824	ASCRP3009824	10322.5	2761.15	2.216321e+002	2.228397e+001	272	24.5	6.319827e+000	0	0	0	0	0	0	224.041	1	1	50.4627	24.875
DATA	757	10	19	0	0	ASCRP3003043	ASCRP3003043	10348.3	2761.5	3.674624e+001	4.341506e+000	86	22	4.317525e+000	0	0	0	0	0	0	37.2205	1	1	57.5363	22.1111
DATA	758	10	20	0	0	ASCRP3002822	ASCRP3002822	10373.5	2761.5	6.957602e+002	6.961430e+001	755	27	6.450519e+000	0	0	0	0	0	0	705.885	1	1	57.5363	27.3333
DATA	759	10	21	0	0	ASCRP3009308	ASCRP3009308	10399.1	2761.5	9.178897e+001	9.463941e+000	141	25	6.443969e+000	0	0	0	0	0	0	93.2514	1	1	56.9804	25.5161
DATA	760	10	22	0	0	ASCRP3010504	ASCRP3010504	10424.3	2761.4	2.521220e+002	2.531714e+001	305	22	4.958945e+000	0	0	0	0	0	0	256.407	1	1	50.7771	22.3448
DATA	761	10	23	0	0	ASCRP3009552	ASCRP3009552	10449.9	2761.26	8.237885e+001	8.553210e+000	134	23	5.675996e+000	0	0	0	0	0	0	83.8443	1	1	48.2044	23.9286
DATA	762	10	24	0	0	ASCRP3000272	ASCRP3000272	10475.3	2761.55	8.015590e+003	8.015623e+002	8088	23.5	5.494499e+000	0	0	0	0	0	0	8162.68	1	1	49.1849	22.9375
DATA	763	10	25	0	0	AS_circRNA_control203	AS_circRNA_control203	10500.6	2761.55	1.462908e+003	1.463088e+002	1536	24	4.209608e+000	0	0	0	0	0	0	1490.13	1	1	52.0157	23.5185
DATA	764	10	26	0	0	ASCRP3008653	ASCRP3008653	10526	2761.5	2.910902e+002	2.919968e+001	345	24	5.242599e+000	0	0	0	0	0	0	296.506	1	1	51.0895	22.7879
DATA	765	10	27	0	0	ASCRP3004037	ASCRP3004037	10551.4	2761.84	2.833942e+001	3.649616e+000	77	26	5.212848e+000	0	0	0	0	0	0	28.8604	1	1	48.2044	25.5926
DATA	766	10	28	0	0	ASCRP3004941	ASCRP3004941	10576.8	2761.97	2.981514e+000	2.320009e+000	51	24	5.538778e+000	0	0	0	0	0	0	3.03487	1	0	49.1849	23.7037
DATA	767	10	29	0	0	ASCRP3010625	ASCRP3010625	10602.5	2761.9	1.713897e+003	1.714051e+002	1758	23	6.150614e+000	0	0	0	0	0	0	1743.26	1	1	49.8279	22.5172
DATA	768	10	30	0	0	ASCRP3012949	ASCRP3012949	10627.6	2761.79	6.950728e+001	7.322861e+000	120	23	5.784102e+000	0	0	0	0	0	0	70.6303	1	1	49.1849	23.9259
DATA	769	10	31	0	0	ASCRP3001625	ASCRP3001625	10653.1	2761.92	2.346391e+000	2.309058e+000	51	25	5.680318e+000	0	0	0	0	0	0	0.883991	0	0	47.8731	25.1379
DATA	770	10	32	0	1	RC1	RC1	10678.3	2762.03	2.349617e+000	2.310587e+000	45	24	5.919826e+000	0	0	0	0	0	0	-4.56823	0	0	49.1849	22.5172
DATA	771	10	33	0	0	Negative015	Negative015	10703.6	2761.65	2.353463e+000	2.315006e+000	49	24.5	5.425786e+000	0	0	0	0	0	0	0.549689	0	0	47.5395	24.5714
DATA	772	10	34	0	0	ASCRP3007131	ASCRP3007131	10729.5	2762	4.079138e+004	4.079138e+003	41211.5	24	7.997383e+000	0	0	0	0	0	0	41203.2	1	1	54.1152	24.3793
DATA	773	10	35	0	0	ASCRP3003857	ASCRP3003857	10754.6	2762.04	9.831275e+001	1.010202e+001	148	23	7.438190e+000	0	0	0	0	0	0	99.1103	1	1	46.8651	23.08
DATA	774	10	36	0	0	ASCRP3002486	ASCRP3002486	10780.2	2761.96	3.645461e+001	4.325493e+000	83.5	23	5.636906e+000	0	0	0	0	0	0	36.6699	1	1	47.8731	22.4667
DATA	775	10	37	0	0	ASCRP3009969	ASCRP3009969	10805.3	2762.11	3.328081e+002	3.336252e+001	384.5	23	7.443713e+000	0	0	0	0	0	0	334.003	1	1	49.1849	22.8621
DATA	776	10	38	0	0	ASCRP3003624	ASCRP3003624	10830.7	2761.93	2.264123e+002	2.276178e+001	277	24	6.349043e+000	0	0	0	0	0	0	226.652	1	1	49.5074	24.1034
DATA	777	10	39	0	0	ASCRP3010143	ASCRP3010143	10856.1	2762	1.449381e+003	1.449571e+002	1493	21.5	5.727931e+000	0	0	0	0	0	0	1447.05	1	1	48.5334	22.5333
DATA	778	10	40	0	0	ASCRP3008532	ASCRP3008532	10881.6	2762.01	3.292494e+002	3.300886e+001	378	25	6.479496e+000	0	0	0	0	0	0	327.797	1	1	48.5334	25.125
DATA	779	10	41	0	0	ASCRP3010045	ASCRP3010045	10907	2762.46	7.607230e+000	2.478798e+000	55.5	25	3.795025e+000	0	0	0	0	0	0	7.55164	1	0	55.8519	25.2813
DATA	780	10	42	0	0	ASCRP3002810	ASCRP3002810	10932.6	2762.18	9.121494e+001	9.423501e+000	140	22.5	5.689856e+000	0	0	0	0	0	0	90.2653	1	1	50.1463	23.2273
DATA	781	10	43	0	0	ASCRP3004729	ASCRP3004729	10957.6	2762.29	6.739733e+002	6.743913e+001	700	24	5.212546e+000	0	0	0	0	0	0	664.867	1	1	51.7088	23.9722
DATA	782	10	44	0	0	ASCRP3009092	ASCRP3009092	10983	2762.06	6.117876e+002	6.122511e+001	643	26	7.714659e+000	0	0	0	0	0	0	601.513	1	1	47.5395	26.8857
DATA	783	10	45	0	0	ASCRP3005142	ASCRP3005142	11008.4	2762.24	8.526940e+001	8.855565e+000	135	20	5.415231e+000	0	0	0	0	0	0	83.5531	1	1	48.8603	21.4839
DATA	784	10	46	0	0	ASCRP3000005	ASCRP3000005	11033.9	2762.5	7.808699e+001	8.168722e+000	125	23	4.061694e+000	0	0	0	0	0	0	76.2494	1	1	56.9804	22.1429
DATA	785	10	47	0	0	ASCRP3009671	ASCRP3009671	11059.4	2762.25	4.524551e+003	4.524615e+002	4442.5	23	4.775591e+000	0	0	0	0	0	0	4402.08	1	1	49.1849	23.037
DATA	786	10	48	0	0	ASCRP3000591	ASCRP3000591	11084.7	2762.5	2.994193e+002	3.003923e+001	341.5	24	4.852561e+000	0	0	0	0	0	0	290.268	1	1	57.5363	22.2121
DATA	788	10	50	0	0	ASCRP3004955	ASCRP3004955	11135.5	2762.35	1.134701e+002	1.160512e+001	160	24	4.825221e+000	0	0	0	0	0	0	109.181	1	1	49.8279	24.6
DATA	789	10	51	0	0	ASCRP3001767	ASCRP3001767	11161	2762.33	9.918788e+001	1.021527e+001	146	23	4.124125e+000	0	0	0	0	0	0	95.075	1	1	49.1849	22.1429
DATA	790	10	52	0	0	ASCRP3013274	ASCRP3013274	11186.3	2762.4	3.872599e+002	3.880358e+001	415	23	5.876249e+000	0	0	0	0	0	0	369.793	1	1	51.0895	21.9697
DATA	791	10	53	0	0	ASCRP3004249	ASCRP3004249	11211.7	2762.66	2.059094e+003	2.059242e+002	2000	23	4.919583e+000	0	0	0	0	0	0	1958.74	1	1	48.5334	22.9333
DATA	792	10	54	0	0	ASCRP3002371	ASCRP3002371	11237.2	2762.84	3.878380e+002	3.886246e+001	412	23	5.416638e+000	0	0	0	0	0	0	367.52	1	1	50.4627	23.8947
DATA	793	10	55	0	0	ASCRP3005508	ASCRP3005508	11262.5	2762.68	3.268995e+001	4.103822e+000	84	25.5	6.700912e+000	0	0	0	0	0	0	30.8586	1	1	47.8731	25.5313
DATA	794	10	56	0	0	ASCRP3010673	ASCRP3010673	11287.8	2762.75	9.669398e+001	9.984957e+000	138.5	24.5	6.538965e+000	0	0	0	0	0	0	90.9298	1	1	47.5395	24.625
DATA	795	10	57	0	0	ASCRP3006627	ASCRP3006627	11313.5	2762.97	2.542128e+000	2.501034e+000	52	24	7.812615e+000	0	0	0	0	0	0	0.705501	0	0	49.8279	24.5862
DATA	796	10	58	0	0	ASCRP3012445	ASCRP3012445	11338.7	2762.85	2.389680e+002	2.402818e+001	275	25	6.444119e+000	0	0	0	0	0	0	223.031	1	1	49.8279	24.12
DATA	797	10	59	0	0	ASCRP3007790	ASCRP3007790	11364	2762.88	2.783305e+001	3.753653e+000	77	24	6.865317e+000	0	0	0	0	0	0	25.8813	1	1	48.2044	23.8485
DATA	798	10	60	0	0	ASCRP3009387	ASCRP3009387	11389.8	2762.68	2.570664e+000	2.531302e+000	54	22	5.480078e+000	0	0	0	0	0	0	1.20429	0	0	47.2035	23.0313
DATA	799	10	61	0	0	ASCRP3010831	ASCRP3010831	11414.9	2762.85	1.107939e+002	1.136610e+001	155	24	5.247988e+000	0	0	0	0	0	0	102.283	1	1	47.5395	23.9
DATA	800	10	62	0	0	ASCRP3008428	ASCRP3008428	11440.5	2762.81	2.588710e+000	2.552304e+000	53	23	7.286288e+000	0	0	0	0	0	0	1.68706	0	0	48.2044	21.56
DATA	801	10	63	0	0	ASCRP3012718	ASCRP3012718	11465.5	2763.13	2.597231e+000	2.554088e+000	50	24	4.698905e+000	0	0	0	0	0	0	-2.82311	0	0	49.5074	23.0833
DATA	802	10	64	0	0	ASCRP3012144	ASCRP3012144	11491.2	2763.08	5.275807e+002	5.282026e+001	544	24	7.681146e+000	0	0	0	0	0	0	482.165	1	1	49.8279	24
DATA	803	10	65	0	0	ASCRP3004243	ASCRP3004243	11516.6	2763.03	2.660377e+001	3.699397e+000	80	21	7.134507e+000	0	0	0	0	0	0	24.2374	1	1	49.1849	21.913
DATA	804	10	66	0	0	Negative025	Negative025	11541.6	2763.01	2.621720e+000	2.578169e+000	50.5	25	6.536645e+000	0	0	0	0	0	0	-4.0594	0	0	49.1849	24.9143
DATA	805	10	67	0	0	ASCRP3004433	ASCRP3004433	11567.2	2763.11	3.003973e+002	3.015079e+001	320	23	5.085258e+000	0	0	0	0	0	0	272.099	1	1	47.8731	23.2121
DATA	806	10	68	0	0	ASCRP3002494	ASCRP3002494	11592.6	2763.43	1.498866e+001	2.994436e+000	69	23	5.794376e+000	0	0	0	0	0	0	13.5411	1	1	57.5363	23.6857
DATA	807	10	69	0	0	A_23_P148798	NM_015984	11618	2763.46	1.811787e+001	3.167981e+000	69	24	5.779751e+000	0	0	0	0	0	0	16.3274	1	1	55.8519	24.5588
DATA	808	10	70	0	0	ASCRP3001617	ASCRP3001617	11643.3	2763.38	3.771080e+002	3.780065e+001	393.5	22	5.984388e+000	0	0	0	0	0	0	339.064	1	1	50.7771	23.2903
DATA	809	10	71	0	0	ASCRP3011308	ASCRP3011308	11668.8	2763.34	1.405125e+001	2.964376e+000	70	24	5.248929e+000	0	0	0	0	0	0	12.6072	1	1	48.2044	23.9143
DATA	810	10	72	0	0	ASCRP3006312	ASCRP3006312	11694.3	2763.3	8.692585e+001	9.077430e+000	134	24	6.289321e+000	0	0	0	0	0	0	77.8465	1	1	50.7771	24
DATA	811	10	73	0	0	ASCRP3007250	ASCRP3007250	11719.5	2763.12	1.183760e+003	1.184050e+002	1073	22	5.618188e+000	0	0	0	0	0	0	1058.39	1	1	49.8279	22.2759
DATA	812	10	74	0	0	ASCRP3005013	ASCRP3005013	11745.1	2763.5	1.066562e+002	1.098339e+001	129	23	7.265005e+000	0	0	0	0	0	0	95.2327	1	1	56.9804	23.303
DATA	813	10	75	0	0	ASCRP3008205	ASCRP3008205	11770.6	2763.49	6.518873e+002	6.524159e+001	625	26	5.320497e+000	0	0	0	0	0	0	581.421	1	1	52.3208	25.3333
DATA	814	10	76	0	0	ASCRP3011105	ASCRP3011105	11795.9	2763.5	1.393194e+002	1.417763e+001	182	26	5.392250e+000	0	0	0	0	0	0	124.157	1	1	50.4627	26.8276
DATA	815	10	77	0	0	ASCRP3011142	ASCRP3011142	11821.4	2763.57	1.034916e+001	2.825662e+000	65.5	25	4.701683e+000	0	0	0	0	0	0	9.21804	1	0	57.5363	24.4286
DATA	816	10	78	0	0	ASCRP3013562	ASCRP3013562	11846.6	2763.57	2.674316e+000	2.629892e+000	56	23.5	7.063936e+000	0	0	0	0	0	0	-2.08916	0	0	65	23.8125
DATA	817	10	79	0	0	ASCRP3004541	ASCRP3004541	11872.2	2763.53	2.039399e+002	2.056282e+001	242	23	6.726530e+000	0	0	0	0	0	0	181.629	1	1	49.5074	22.6061
DATA	818	10	80	0	0	ASCRP3008582	ASCRP3008582	11897.3	2763.4	7.115318e+002	7.120171e+001	687	25	5.039841e+000	0	0	0	0	0	0	633.959	1	1	52.3208	25
DATA	819	10	81	0	0	ASCRP3007919	ASCRP3007919	11922.8	2764	3.880616e+001	4.685744e+000	95	24	6.124632e+000	0	0	0	0	0	0	34.6056	1	1	46.8651	25.4444
DATA	820	10	82	0	0	ASCRP3003892	ASCRP3003892	11948.2	2764	3.845754e+001	4.655175e+000	95	23	6.194239e+000	0	0	0	0	0	0	34.335	1	1	46.8651	23.6324
DATA	821	11	1	0	0	ASCRP3007848	ASCRP3007848	9878.19	2768.01	4.172071e+002	4.179689e+001	429	22	5.849136e+000	0	0	0	0	0	0	387.371	1	1	49.1849	22.1361
DATA	822	11	2	0	0	ASCRP3000429	ASCRP3000429	9903.59	2767.91	6.740433e+001	7.190099e+000	111	23	6.147471e+000	0	0	0	0	0	0	63.0718	1	1	49.8279	23.4839
DATA	823	11	3	0	0	ASCRP3010806	ASCRP3010806	9928.92	2768.11	5.359850e+002	5.365604e+001	546	23.5	8.167234e+000	0	0	0	0	0	0	505.284	1	1	46.8651	24.5
DATA	824	11	4	0	0	AS_circRNA_control206	AS_circRNA_control206	9954.41	2768.1	3.616403e+002	3.624806e+001	389	23	5.278025e+000	0	0	0	0	0	0	343.349	1	1	49.8279	24.6296
DATA	825	11	5	1028	1	(+)E1A_r60_n9	E1A_r60_n9	9979.85	2767.93	3.420541e+000	2.474072e+000	51	24	4.287914e+000	0	0	0	0	0	0	3.26926	1	0	46.8651	23.4
DATA	826	11	6	0	0	ASCRP3002271	ASCRP3002271	10005.1	2767.96	2.520061e+001	3.504196e+000	72	24	7.395100e+000	0	0	0	0	0	0	24.2387	1	1	49.8279	25
DATA	827	11	7	0	0	ASCRP3013420	ASCRP3013420	10030.5	2768.18	1.345275e+002	1.366873e+001	175	24.5	5.856915e+000	0	0	0	0	0	0	130.174	1	1	49.1849	24.8
DATA	829	11	9	0	0	ASCRP3003473	ASCRP3003473	10081.5	2768	1.699388e+004	1.699390e+003	16469	28	4.922476e+000	0	0	0	0	0	0	16624.6	1	1	54.1152	27
DATA	830	11	10	0	0	AS_circRNA_control203	AS_circRNA_control203	10107	2768.2	1.430195e+003	1.430393e+002	1434	22	8.586950e+000	0	0	0	0	0	0	1406.13	1	1	51.4001	23.5833
DATA	831	11	11	0	0	ASCRP3005307	ASCRP3005307	10132.2	2768.32	5.800376e+003	5.800425e+002	5807	23	3.956610e+000	0	0	0	0	0	0	5728.97	1	1	46.8651	23.1071
DATA	832	11	12	0	1	ETG04_27747	ETG04_27747	10157.6	2768.43	3.974532e+000	2.394223e+000	53.5	24	5.563117e+000	0	0	0	0	0	0	3.94245	1	0	57.5363	24.6552
DATA	833	11	13	0	0	ASCRP3012047	ASCRP3012047	10183.1	2768.4	2.391428e+000	2.351703e+000	46	21	5.655594e+000	0	0	0	0	0	0	-2.42322	0	0	51.4001	22.1176
DATA	834	11	14	0	0	ASCRP3003581	ASCRP3003581	10208.9	2768.68	2.526718e+001	3.445869e+000	75.5	22.5	5.023232e+000	0	0	0	0	0	0	25.2556	1	1	47.5395	22.8438
DATA	835	11	15	0	0	ASCRP3010261	ASCRP3010261	10234	2768.46	1.149288e+001	2.602953e+000	60.5	22	6.699296e+000	0	0	0	0	0	0	11.5247	1	0	55.8519	22.7059
DATA	836	11	16	0	0	ASCRP3012773	ASCRP3012773	10259.2	2768.56	5.845246e+001	6.291997e+000	105.5	24.5	6.856828e+000	0	0	0	0	0	0	58.7877	1	1	50.1463	24.4667
DATA	837	11	17	0	0	ASCRP3002523	ASCRP3002523	10284.6	2768.7	6.483597e+001	6.886967e+000	112	23	6.597606e+000	0	0	0	0	0	0	65.3831	1	1	49.5074	23.8182
DATA	838	11	18	0	0	ASCRP3009393	ASCRP3009393	10310.2	2768.38	5.378383e+002	5.383371e+001	586	23	7.896064e+000	0	0	0	0	0	0	543.641	1	1	50.1463	24.4348
DATA	839	11	19	0	0	ASCRP3001978	ASCRP3001978	10335.4	2768.73	4.288049e+002	4.294278e+001	486	23	5.947848e+000	0	0	0	0	0	0	434.336	1	1	50.7771	22.7576
DATA	840	11	20	0	0	ASCRP3007579	ASCRP3007579	10360.9	2768.5	1.956271e+004	1.956272e+003	19761.5	25	4.792383e+000	0	0	0	0	0	0	19849.4	1	1	56.9804	25.6786
DATA	841	11	21	0	0	ASCRP3013084	ASCRP3013084	10386.4	2768.57	4.897334e+004	4.897335e+003	49819	26.5	7.127562e+000	0	0	0	0	0	0	49764.8	1	1	57.5363	26.5294
DATA	842	11	22	0	0	ASCRP3003313	ASCRP3003313	10411.8	2768.67	5.467278e+002	5.472122e+001	604	22.5	4.779808e+000	0	0	0	0	0	0	556.225	1	1	49.1849	22.4286
DATA	843	11	23	0	0	ASCRP3003559	ASCRP3003559	10437.4	2768.89	3.490040e+002	3.497609e+001	401	23	6.734796e+000	0	0	0	0	0	0	355.4	1	1	49.5074	23.7667
DATA	844	11	24	0	0	ASCRP3006775	ASCRP3006775	10462.6	2768.57	1.149097e+002	1.171859e+001	168	21.5	4.318004e+000	0	0	0	0	0	0	117.085	1	1	57.5363	22.5
DATA	845	11	25	0	0	ASCRP3013070	ASCRP3013070	10488	2768.87	7.634667e+001	7.972874e+000	127	23	5.394828e+000	0	0	0	0	0	0	77.823	1	1	54.4085	22.6667
DATA	846	11	26	0	0	ASCRP3006450	ASCRP3006450	10513.4	2768.81	1.292567e+002	1.312823e+001	181	22	4.260311e+000	0	0	0	0	0	0	131.77	1	1	49.5074	22.3103
DATA	847	11	27	0	0	ASCRP3012852	ASCRP3012852	10538.7	2769.03	1.329251e+002	1.348961e+001	183	25	4.938547e+000	0	0	0	0	0	0	135.493	1	1	49.1849	24.5484
DATA	848	11	28	0	0	ASCRP3012162	ASCRP3012162	10564.1	2769	5.600474e+002	5.605189e+001	607	26	6.243173e+000	0	0	0	0	0	0	570.645	1	1	49.8279	25.8519
DATA	849	11	29	0	0	ASCRP3006102	ASCRP3006102	10589.6	2769.1	6.132188e+002	6.136499e+001	675	23	5.564949e+000	0	0	0	0	0	0	624.437	1	1	49.8279	22.2593
DATA	850	11	30	0	0	ASCRP3002021	ASCRP3002021	10614.9	2768.93	7.082427e+001	7.447107e+000	121	21	5.606778e+000	0	0	0	0	0	0	72.0572	1	1	54.4085	20.3103
DATA	851	11	31	0	0	ASCRP3005357	ASCRP3005357	10640.6	2769.09	1.294960e+002	1.315303e+001	182	22	5.231026e+000	0	0	0	0	0	0	131.608	1	1	49.1849	23
DATA	852	11	32	0	0	ASCRP3007663	ASCRP3007663	10665.8	2768.91	3.130578e+001	3.889020e+000	78	25	5.835592e+000	0	0	0	0	0	0	31.7749	1	1	48.8603	23.1481
DATA	853	11	33	1028	1	(+)E1A_r60_a97	E1A_r60_a97	10691.3	2769.08	2.349850e+000	2.310816e+000	49	24	5.156059e+000	0	0	0	0	0	0	-0.68257	0	0	49.1849	23.4194
DATA	854	11	34	0	0	ASCRP3008405	ASCRP3008405	10716.5	2769.09	3.408466e+002	3.416316e+001	389	24	4.770490e+000	0	0	0	0	0	0	344.852	1	1	48.5334	23.8485
DATA	855	11	35	0	0	ASCRP3004428	ASCRP3004428	10741.9	2769.07	1.348002e+003	1.348202e+002	1412	25	6.856193e+000	0	0	0	0	0	0	1361.26	1	1	54.4085	24.6897
DATA	856	11	36	0	0	AS_circRNA_control206	AS_circRNA_control206	10767.3	2769.14	3.588637e+002	3.596154e+001	410	21.5	7.525648e+000	0	0	0	0	0	0	361.641	1	1	48.5334	22.3462
DATA	857	11	37	0	0	ASCRP3003602	ASCRP3003602	10792.7	2769.08	8.652844e+001	8.960861e+000	139	21	6.083699e+000	0	0	0	0	0	0	87.0006	1	1	48.8603	20.6296
DATA	858	11	38	0	0	ASCRP3004845	ASCRP3004845	10818.6	2769.08	3.659147e+001	4.340691e+000	86	22.5	7.080041e+000	0	0	0	0	0	0	36.7002	1	1	49.5074	22.8571
DATA	859	11	39	0	0	ASCRP3004621	ASCRP3004621	10843.5	2769.35	8.381575e+001	8.702330e+000	130	22	5.831929e+000	0	0	0	0	0	0	83.8536	1	1	57.5363	22.6296
DATA	860	11	40	0	0	ASCRP3007198	ASCRP3007198	10868.7	2769.37	4.528030e+003	4.528091e+002	4508.5	23	7.492501e+000	0	0	0	0	0	0	4517.77	1	1	49.1849	23.7143
DATA	861	11	41	0	0	Negative018	Negative018	10894.2	2769.78	2.393712e+000	2.358990e+000	51	25	5.643088e+000	0	0	0	0	0	0	1.53344	0	0	50.1463	25.6111
DATA	862	11	42	0	0	ASCRP3001171	ASCRP3001171	10919.5	2769.18	3.614609e+002	3.622312e+001	417	22	4.673109e+000	0	0	0	0	0	0	358.52	1	1	48.8603	21.7391
DATA	863	11	43	0	0	Negative034	Negative034	10944.8	2769.28	3.504534e+000	2.394310e+000	53	23	6.334586e+000	0	0	0	0	0	0	3.46521	1	0	49.1849	23.8571
DATA	864	11	44	0	0	ASCRP3012514	ASCRP3012514	10970.5	2769.5	5.684840e+001	6.161501e+000	107	26	7.637175e+000	0	0	0	0	0	0	56.027	1	1	65	27.4667
DATA	865	11	45	0	0	ASCRP3013159	ASCRP3013159	10995.7	2769.5	8.362150e+002	8.365548e+001	877	24	7.604370e+000	0	0	0	0	0	0	821.398	1	1	57.5363	24.9667
DATA	866	11	46	0	0	ASCRP3005878	ASCRP3005878	11021.3	2769.38	1.069749e+002	1.096178e+001	152	23	6.478597e+000	0	0	0	0	0	0	104.713	1	1	51.0895	22.75
DATA	867	11	47	0	0	ASCRP3004310	ASCRP3004310	11046.5	2769.82	3.411872e+001	4.171917e+000	84	23	5.477226e+000	0	0	0	0	0	0	33.2818	1	1	49.8279	22.5
DATA	868	11	48	0	0	ASCRP3004840	ASCRP3004840	11072.1	2769.4	5.795895e+003	5.795945e+002	5643.5	22	5.631245e+000	0	0	0	0	0	0	5632.98	1	1	51.0895	22.3714
DATA	869	11	49	0	0	ASCRP3012920	ASCRP3012920	11097.4	2769.67	8.427394e+000	2.561093e+000	58	24	4.596633e+000	0	0	0	0	0	0	8.16074	1	0	51.0895	23.9355
DATA	870	11	50	0	0	ASCRP3011770	ASCRP3011770	11122.7	2769.64	8.782213e+002	8.785567e+001	896.5	23.5	7.299746e+000	0	0	0	0	0	0	847.276	1	1	51.0895	23.4375
DATA	871	11	51	0	0	ASCRP3001837	ASCRP3001837	11148.1	2769.84	4.725344e+001	5.316565e+000	95	23	5.095524e+000	0	0	0	0	0	0	45.4179	1	1	48.8603	23.0333
DATA	872	11	52	0	0	ASCRP3001979	ASCRP3001979	11173.6	2769.98	9.906445e+002	9.909463e+001	977.5	23	5.754501e+000	0	0	0	0	0	0	948.555	1	1	50.1463	21.9429
DATA	873	11	53	0	0	ASCRP3007359	ASCRP3007359	11198.9	2769.99	1.974967e+003	1.975120e+002	1911	23.5	4.911721e+000	0	0	0	0	0	0	1883.84	1	1	49.8279	23.9375
DATA	874	11	54	0	0	ASCRP3009536	ASCRP3009536	11224.5	2770	1.136483e+002	1.162902e+001	158	23	4.908824e+000	0	0	0	0	0	0	107.987	1	1	48.5334	22.2
DATA	875	11	55	0	0	ASCRP3004477	ASCRP3004477	11249.7	2769.97	1.621566e+003	1.621755e+002	1584	22	5.748866e+000	0	0	0	0	0	0	1534.92	1	1	46.1809	23.129
DATA	876	11	56	0	0	Negative015	Negative015	11275.6	2770.41	2.525631e+000	2.483677e+000	51	28	6.814213e+000	0	0	0	0	0	0	-1.9905	0	0	47.2035	25.8276
DATA	877	11	57	0	0	ASCRP3003827	ASCRP3003827	11300.4	2770.07	3.060597e+002	3.070734e+001	343	24	5.719394e+000	0	0	0	0	0	0	287.511	1	1	49.8279	25.5652
DATA	878	11	58	0	0	ASCRP3000078	ASCRP3000078	11326	2770	2.232468e+002	2.246451e+001	265	24.5	6.743623e+000	0	0	0	0	0	0	208.92	1	1	54.9904	24.7917
DATA	879	11	59	0	0	ASCRP3003434	ASCRP3003434	11351.3	2770.09	4.527821e+002	4.534783e+001	465	22.5	5.496852e+000	0	0	0	0	0	0	422.162	1	1	48.8603	22.8462
DATA	880	11	60	0	0	ASCRP3012374	ASCRP3012374	11376.6	2769.99	9.564946e+001	9.891601e+000	141	24	6.968816e+000	0	0	0	0	0	0	88.855	1	1	48.5334	24.4242
DATA	881	11	61	0	0	ASCRP3012175	ASCRP3012175	11402.1	2769.99	2.038489e+002	2.054131e+001	233.5	22	5.851575e+000	0	0	0	0	0	0	188.686	1	1	48.5334	22.2188
DATA	882	11	62	0	0	ASCRP3002031	ASCRP3002031	11427.6	2770.02	3.859013e+002	3.867357e+001	407	24	5.804180e+000	0	0	0	0	0	0	355.941	1	1	50.1463	24.3667
DATA	883	11	63	0	0	ASCRP3009154	ASCRP3009154	11452.8	2770.15	1.263824e+002	1.289247e+001	166.5	21.5	4.413213e+000	0	0	0	0	0	0	116.177	1	1	48.2044	20.7917
DATA	884	11	64	0	0	ASCRP3007463	ASCRP3007463	11478.3	2770.01	4.232242e+002	4.239955e+001	442	24	5.095918e+000	0	0	0	0	0	0	387.75	1	1	49.1849	22.8261
DATA	885	11	65	0	0	ASCRP3006388	ASCRP3006388	11503.8	2770.02	2.680980e+002	2.693217e+001	299	24	6.905339e+000	0	0	0	0	0	0	244.844	1	1	51.0895	22.9394
DATA	886	11	66	0	0	ASCRP3001444	ASCRP3001444	11529.2	2770.51	1.386375e+002	1.410032e+001	177	24	6.447045e+000	0	0	0	0	0	0	126.233	1	1	50.4627	23.7576
DATA	887	11	67	0	0	Negative044	Negative044	11554.6	2770.43	2.867044e+000	2.595480e+000	57.5	25	6.293654e+000	0	0	0	0	0	0	2.60291	1	0	57.5363	25.4857
DATA	889	11	69	0	0	CUST_17_PI418767722	NM_003753	11605.1	2770.42	1.447644e+003	1.447876e+002	1319	24	5.082121e+000	0	0	0	0	0	0	1307.33	1	1	51.0895	24.1935
DATA	890	11	70	0	0	ASCRP3005121	ASCRP3005121	11630.7	2770.45	1.868224e+002	1.886223e+001	223	22	7.638770e+000	0	0	0	0	0	0	168.31	1	1	50.1463	22.6875
DATA	891	11	71	0	0	ASCRP3006753	ASCRP3006753	11655.9	2770.42	1.028501e+002	1.060984e+001	146.5	26	5.876507e+000	0	0	0	0	0	0	92.4566	1	1	48.2044	25
DATA	892	11	72	0	0	ASCRP3004032	ASCRP3004032	11681.4	2770.47	5.339770e+002	5.346147e+001	539.5	23	5.687055e+000	0	0	0	0	0	0	479.068	1	1	49.8279	23.25
DATA	893	11	73	0	0	ASCRP3005586	ASCRP3005586	11706.9	2770.5	6.160094e+001	6.692130e+000	110.5	19.5	4.133418e+000	0	0	0	0	0	0	55.1701	1	1	56.9804	20.2917
DATA	894	11	74	0	0	ASCRP3009675	ASCRP3009675	11732.4	2770.45	9.976972e+001	1.031497e+001	147	21.5	6.430977e+000	0	0	0	0	0	0	89.2191	1	1	50.4627	22.5667
DATA	895	11	75	0	0	ASCRP3007066	ASCRP3007066	11757.6	2770.76	9.806471e+002	9.809976e+001	929	23	5.387680e+000	0	0	0	0	0	0	875.893	1	1	49.1849	23.2069
DATA	896	11	76	0	0	ASCRP3002100	ASCRP3002100	11783.2	2770.64	3.492737e+002	3.502585e+001	368	23.5	6.064032e+000	0	0	0	0	0	0	311.654	1	1	51.4001	24.5714
DATA	897	11	77	0	0	ASCRP3003633	ASCRP3003633	11808.5	2770.65	6.105425e+001	6.646379e+000	112.5	25.5	4.708637e+000	0	0	0	0	0	0	54.4411	1	1	51.0895	24.6333
DATA	898	11	78	0	0	ASCRP3002549	ASCRP3002549	11833.9	2770.5	2.428399e+004	2.428401e+003	21528.5	24	7.053455e+000	0	0	0	0	0	0	21644.9	1	1	56.9804	24.4138
DATA	899	11	79	0	0	ASCRP3008003	ASCRP3008003	11859.3	2771.16	1.436386e+003	1.436626e+002	1340.5	21.5	6.026726e+000	0	0	0	0	0	0	1280.3	1	1	45.835	20.8929
DATA	900	11	80	0	0	ASCRP3005623	ASCRP3005623	11884.9	2771	4.580351e+002	4.587877e+001	465.5	23	5.220308e+000	0	0	0	0	0	0	408.362	1	1	48.5334	23.5806
DATA	901	11	81	0	0	ASCRP3006946	ASCRP3006946	11910	2771.04	2.554169e+002	2.567624e+001	287	23.5	5.215913e+000	0	0	0	0	0	0	227.856	1	1	46.8651	24.3667
DATA	902	11	82	0	0	ASCRP3001855	ASCRP3001855	11935.5	2770.9	2.934178e+002	2.945876e+001	322	23.5	5.758104e+000	0	0	0	0	0	0	262.007	1	1	49.8279	23.9211
DATA	903	12	1	0	0	ASCRP3003755	ASCRP3003755	9891.08	2775.4	1.992767e+003	1.992925e+002	1888	21	6.158033e+000	0	0	0	0	0	0	1861.04	1	1	50.1463	22.5349
DATA	904	12	2	0	0	ASCRP3011302	ASCRP3011302	9916.3	2775.12	8.083250e+000	2.617139e+000	56	23	7.895406e+000	0	0	0	0	0	0	7.60511	1	0	45.835	23.8621
DATA	905	12	3	1028	1	(+)E1A_r60_n11	E1A_r60_n11	9941.89	2775.5	1.174870e+001	2.736133e+000	59	22	6.129709e+000	0	0	0	0	0	0	11.1348	1	0	65	23.36
DATA	906	12	4	0	0	ASCRP3000945	ASCRP3000945	9967.42	2775.57	3.887111e+001	4.597020e+000	83	22.5	5.685331e+000	0	0	0	0	0	0	37.0935	1	1	57.5363	23.4333
DATA	907	12	5	1028	1	(+)E1A_r60_a107	E1A_r60_a107	9992.58	2775.57	1.416405e+001	2.820053e+000	61.5	24	5.941746e+000	0	0	0	0	0	0	13.603	1	1	57.5363	22
DATA	908	12	6	0	0	ASCRP3006718	ASCRP3006718	10018.1	2775.5	2.637244e+001	3.581801e+000	72	25	6.103018e+000	0	0	0	0	0	0	25.483	1	1	56.9804	26.3056
DATA	909	12	7	0	0	ASCRP3003824	ASCRP3003824	10043.6	2775.41	3.366457e+002	3.375071e+001	373	23	5.425298e+000	0	0	0	0	0	0	327.166	1	1	52.9257	22.2143
DATA	910	12	8	0	0	ASCRP3000184	ASCRP3000184	10068.9	2775.61	2.764662e+001	3.658940e+000	75	28	4.321265e+000	0	0	0	0	0	0	27.0143	1	1	65	27.44
DATA	911	12	9	0	0	ASCRP3009348	ASCRP3009348	10094	2775.66	6.384998e+001	6.815832e+000	109	23	9.141052e+000	0	0	0	0	0	0	62.702	1	1	48.2044	24.6765
DATA	912	12	10	0	0	ASCRP3008468	ASCRP3008468	10119.5	2775.65	4.005341e+002	4.012367e+001	436	22	6.412004e+000	0	0	0	0	0	0	395.207	1	1	48.2044	21.3
DATA	913	12	11	0	0	ASCRP3002260	ASCRP3002260	10144.9	2775.8	5.377167e+003	5.377219e+002	5338	22	4.867271e+000	0	0	0	0	0	0	5329.1	1	1	46.8651	22.9032
DATA	914	12	12	0	0	ASCRP3009281	ASCRP3009281	10170.2	2775.81	4.797739e+002	4.803508e+001	513.5	21	7.496305e+000	0	0	0	0	0	0	477.408	1	1	47.5395	23.1379
DATA	915	12	13	0	0	ASCRP3010544	ASCRP3010544	10195.9	2776.01	5.021900e+000	2.397805e+000	55	19.5	5.742623e+000	0	0	0	0	0	0	5.01615	1	0	49.1849	21.1471
DATA	916	12	14	0	0	ASCRP3009133	ASCRP3009133	10221.3	2775.97	6.894145e+001	7.279372e+000	115.5	21	6.203804e+000	0	0	0	0	0	0	69.0971	1	1	49.1849	21.7778
DATA	917	12	15	0	0	ASCRP3003639	ASCRP3003639	10246.7	2776	4.799704e+002	4.805353e+001	528	21	7.108640e+000	0	0	0	0	0	0	482.545	1	1	49.1849	22.0741
DATA	918	12	16	0	0	ASCRP3005576	ASCRP3005576	10272	2776	1.375551e+002	1.395028e+001	184	23	7.125027e+000	0	0	0	0	0	0	138.676	1	1	54.9904	23.8621
DATA	919	12	17	0	0	ASCRP3006082	ASCRP3006082	10297.4	2775.99	9.521227e+001	9.799161e+000	146.5	20	6.711260e+000	0	0	0	0	0	0	96.2256	1	1	47.2035	22.1786
DATA	920	12	18	0	0	ASCRP3013443	ASCRP3013443	10322.6	2775.96	6.156545e+002	6.160886e+001	669	23	5.391793e+000	0	0	0	0	0	0	623.55	1	1	48.2044	23
DATA	921	12	19	0	0	ASCRP3008771	ASCRP3008771	10348.5	2776	5.139740e+001	5.634108e+000	103	23	5.671205e+000	0	0	0	0	0	0	52.1563	1	1	54.1152	22.6552
DATA	922	12	20	0	0	ASCRP3006202	ASCRP3006202	10373.5	2776	1.061441e+002	1.086165e+001	157.5	21.5	5.554325e+000	0	0	0	0	0	0	107.879	1	1	54.1152	23.0357
DATA	923	12	21	0	0	ASCRP3001872	ASCRP3001872	10399	2776.13	1.332777e+002	1.352498e+001	182	25	6.021949e+000	0	0	0	0	0	0	135.636	1	1	65	25.0286
DATA	924	12	22	1028	1	(+)E1A_r60_a107	E1A_r60_a107	10424.5	2775.63	2.744604e+000	2.315325e+000	52	21.5	4.493162e+000	0	0	0	0	0	0	2.79587	1	0	46.5243	20.5333
DATA	925	12	23	0	0	ASCRP3013088	ASCRP3013088	10449.7	2776.16	1.661558e+003	1.661717e+002	1736	22	4.862214e+000	0	0	0	0	0	0	1693.95	1	1	50.1463	22.3125
DATA	926	12	24	0	0	ASCRP3002695	ASCRP3002695	10475.1	2776.33	7.293471e+001	7.646331e+000	121	20	5.812070e+000	0	0	0	0	0	0	74.3939	1	1	48.8603	21.6389
DATA	927	12	25	0	0	ASCRP3010781	ASCRP3010781	10500.4	2776.16	2.301585e+001	3.250661e+000	72	20	4.170622e+000	0	0	0	0	0	0	23.4811	1	1	49.8279	20.5862
DATA	928	12	26	0	0	ASCRP3002753	ASCRP3002753	10526	2776.46	2.334317e+000	2.296671e+000	50	24	3.262465e+000	0	0	0	0	0	0	0.734953	0	0	55.8519	23.3333
DATA	929	12	27	0	0	CUST_12_PI418767722	NM_001861	10551.3	2776.34	3.562756e+001	4.238608e+000	86	25	5.541792e+000	0	0	0	0	0	0	36.3372	1	1	48.8603	24.4348
DATA	930	12	28	0	0	ASCRP3008211	ASCRP3008211	10576.6	2776.37	2.021607e+003	2.021738e+002	2052.5	24	6.531536e+000	0	0	0	0	0	0	2060.82	1	1	50.7771	24.2593
DATA	931	12	29	0	0	ASCRP3007564	ASCRP3007564	10602.1	2776.29	2.893720e+001	3.695893e+000	78.5	22.5	6.529036e+000	0	0	0	0	0	0	29.476	1	1	49.5074	22.0357
DATA	932	12	30	0	0	Negative055	Negative055	10627.4	2776.31	2.340245e+000	2.309514e+000	50.5	21	4.242822e+000	0	0	0	0	0	0	1.97189	0	0	51.0895	20.8077
DATA	933	12	31	0	0	ASCRP3000660	ASCRP3000660	10652.6	2776.46	1.761163e+002	1.776171e+001	228.5	22	5.460787e+000	0	0	0	0	0	0	179.012	1	1	51.4001	21.9655
DATA	934	12	32	0	0	ASCRP3004548	ASCRP3004548	10678.3	2776.59	5.763654e+001	6.208331e+000	108	25	6.046860e+000	0	0	0	0	0	0	58.5017	1	1	51.0895	23.375
DATA	935	12	33	0	0	ASCRP3002011	ASCRP3002011	10703.9	2776.6	1.653495e+001	2.841662e+000	65	24	5.278889e+000	0	0	0	0	0	0	16.7559	1	1	50.1463	24
DATA	936	12	34	0	0	ASCRP3011875	ASCRP3011875	10729.4	2776.57	4.029761e+001	4.647521e+000	92	25.5	6.261763e+000	0	0	0	0	0	0	40.7619	1	1	57.5363	24.875
DATA	937	12	35	0	0	ASCRP3002018	ASCRP3002018	10754.6	2776.4	7.421642e+002	7.425267e+001	798	25	7.368401e+000	0	0	0	0	0	0	749.221	1	1	51.4001	24.72
DATA	938	12	36	0	0	ASCRP3009643	ASCRP3009643	10779.7	2776.69	5.061829e+002	5.067165e+001	552	23	6.147610e+000	0	0	0	0	0	0	509.911	1	1	49.8279	23.6897
DATA	939	12	37	0	0	ASCRP3006276	ASCRP3006276	10805.5	2776.67	2.369727e+000	2.335211e+000	52	22	6.651419e+000	0	0	0	0	0	0	1.51149	0	0	48.5334	23.2069
DATA	940	12	38	0	0	ASCRP3006559	ASCRP3006559	10830.9	2776.79	7.001566e+003	7.001605e+002	7034	22	6.612459e+000	0	0	0	0	0	0	7018.77	1	1	46.8651	23.2692
DATA	941	12	39	0	0	ASCRP3012100	ASCRP3012100	10856.3	2776.87	2.414623e+002	2.425958e+001	285	20.5	7.191983e+000	0	0	0	0	0	0	241.415	1	1	48.8603	22.7308
DATA	942	12	40	0	0	ASCRP3006922	ASCRP3006922	10881.5	2776.76	5.364095e+001	5.855865e+000	101	24	7.007322e+000	0	0	0	0	0	0	53.4806	1	1	48.5334	24.5556
DATA	943	12	41	0	0	ASCRP3013250	ASCRP3013250	10907	2777	2.229169e+001	3.243347e+000	69.5	24	5.651998e+000	0	0	0	0	0	0	22.1599	1	1	54.9904	23.8485
DATA	944	12	42	0	0	ASCRP3005521	ASCRP3005521	10932.4	2776.72	1.120906e+002	1.145547e+001	162	21	6.460443e+000	0	0	0	0	0	0	111.083	1	1	48.2044	21.4583
DATA	945	12	43	0	0	ASCRP3003146	ASCRP3003146	10958.1	2776.86	2.474742e+001	3.427084e+000	76	25	5.928426e+000	0	0	0	0	0	0	24.4465	1	1	48.5334	24.7097
DATA	946	12	44	0	0	ASCRP3005950	ASCRP3005950	10983.4	2777.07	5.981095e+004	5.981095e+003	58699	23	8.562865e+000	0	0	0	0	0	0	58890.7	1	1	53.8203	25.5862
DATA	947	12	45	0	0	ASCRP3002895	ASCRP3002895	11008.6	2777	1.829626e+002	1.845126e+001	235	23	5.534531e+000	0	0	0	0	0	0	179.539	1	1	48.5334	22.7
DATA	949	12	47	0	0	ASCRP3004321	ASCRP3004321	11059.2	2776.89	3.317254e+002	3.325949e+001	365	21	5.799333e+000	0	0	0	0	0	0	323.236	1	1	47.8731	21.9677
DATA	950	12	48	0	0	ASCRP3006982	ASCRP3006982	11085	2776.98	5.962878e+001	6.432349e+000	108	24	5.771125e+000	0	0	0	0	0	0	57.8896	1	1	51.4001	22.6
DATA	951	12	49	0	0	A_23_P122216	NM_002317	11110.2	2776.9	5.055810e+001	5.605650e+000	99.5	24	6.646534e+000	0	0	0	0	0	0	48.9036	1	1	46.8651	23.2188
DATA	952	12	50	0	0	ASCRP3011083	ASCRP3011083	11135.5	2777.35	1.961383e+004	1.961385e+003	18794	25	8.492248e+000	0	0	0	0	0	0	18902.1	1	1	57.5363	26.4194
DATA	953	12	51	0	0	ASCRP3002739	ASCRP3002739	11161	2777.09	1.015326e+002	1.044220e+001	149	22	5.178079e+000	0	0	0	0	0	0	97.4749	1	1	47.2035	22
DATA	954	12	52	0	0	ASCRP3005812	ASCRP3005812	11186.4	2777.32	2.051881e+002	2.066440e+001	243	22	5.735766e+000	0	0	0	0	0	0	196.244	1	1	51.0895	22.5517
DATA	955	12	53	0	0	ASCRP3011222	ASCRP3011222	11211.4	2777.28	2.835202e+001	3.752295e+000	78	23	4.295031e+000	0	0	0	0	0	0	27.0143	1	1	48.5334	22.7037
DATA	956	12	54	0	1	RC3	RC3	11237.1	2777.5	2.509104e+000	2.467425e+000	48	20	4.866190e+000	0	0	0	0	0	0	-4.28487	0	0	56.9804	20.5862
DATA	957	12	55	0	0	ASCRP3007224	ASCRP3007224	11262.5	2777.27	2.152938e+002	2.167139e+001	257.5	21	7.563173e+000	0	0	0	0	0	0	203.561	1	1	51.0895	24.2609
DATA	958	12	56	0	0	ASCRP3005278	ASCRP3005278	11287.8	2777.43	4.023790e+002	4.031464e+001	429	23	7.015289e+000	0	0	0	0	0	0	379.017	1	1	52.6241	24
DATA	959	12	57	0	0	ASCRP3006349	ASCRP3006349	11313.4	2777.57	2.555599e+004	2.555600e+003	24321	25.5	7.251810e+000	0	0	0	0	0	0	23980.8	1	1	57.5363	25.2727
DATA	960	12	58	0	0	Negative034	Negative034	11338.5	2777.4	6.719397e+000	2.593588e+000	59	23	6.589638e+000	0	0	0	0	0	0	6.28193	1	0	51.4001	23.56
DATA	961	12	59	0	0	ASCRP3010820	ASCRP3010820	11364.1	2777.5	6.282358e+000	2.591653e+000	59	21	5.715164e+000	0	0	0	0	0	0	5.85157	1	0	56.9804	21.0588
DATA	962	12	60	0	0	ASCRP3012647	ASCRP3012647	11389.5	2777.5	3.129670e+001	4.020298e+000	81	22	5.513413e+000	0	0	0	0	0	0	29.0452	1	1	57.5363	22.0909
DATA	963	12	61	0	0	ASCRP3006651	ASCRP3006651	11414.7	2777.4	2.166973e+001	3.333010e+000	73	24.5	7.552077e+000	0	0	0	0	0	0	20.0398	1	1	51.4001	23.7647
DATA	964	12	62	0	0	ASCRP3009586	ASCRP3009586	11440.3	2777.38	2.118615e+002	2.133801e+001	249.5	23	7.029985e+000	0	0	0	0	0	0	195.246	1	1	51.0895	22.4
DATA	965	12	63	0	0	ASCRP3009076	ASCRP3009076	11465.6	2777.82	3.689161e+002	3.697961e+001	392	21	6.734736e+000	0	0	0	0	0	0	338.862	1	1	49.5074	21.76
DATA	966	12	64	0	0	ASCRP3001513	ASCRP3001513	11491.1	2777.93	2.601136e+000	2.557928e+000	52	24	7.414794e+000	0	0	0	0	0	0	-1.73936	0	0	54.4085	23.6667
DATA	967	12	65	0	0	ASCRP3004933	ASCRP3004933	11516.6	2777.56	2.609400e+000	2.566782e+000	54	22.5	7.084741e+000	0	0	0	0	0	0	0.5577	0	0	47.2035	23
DATA	968	12	66	0	0	ASCRP3002567	ASCRP3002567	11541.9	2777.81	2.212898e+003	2.213048e+002	2031	24	5.520237e+000	0	0	0	0	0	0	2013.69	1	1	51.4001	23.3889
DATA	969	12	67	0	0	ASCRP3011424	ASCRP3011424	11567.4	2777.96	9.976268e+001	1.030470e+001	143.5	24.5	5.633909e+000	0	0	0	0	0	0	90.527	1	1	49.1849	24.4688
DATA	970	12	68	0	0	ASCRP3005844	ASCRP3005844	11592.8	2777.89	5.963926e+002	5.969537e+001	592	21.5	3.988889e+000	0	0	0	0	0	0	539.74	1	1	50.1463	21.7917
DATA	971	12	69	0	0	ASCRP3012734	ASCRP3012734	11618	2778.04	4.279753e+001	5.004557e+000	93.5	24	5.490309e+000	0	0	0	0	0	0	38.6376	1	1	47.5395	24.0882
DATA	972	12	70	0	0	ASCRP3012347	ASCRP3012347	11643.5	2777.93	3.072748e+002	3.083729e+001	332	27	7.223026e+000	0	0	0	0	0	0	276.767	1	1	49.8279	25.2083
DATA	973	12	71	0	0	ASCRP3002940	ASCRP3002940	11668.6	2778	9.331404e+002	9.335040e+001	894	23	5.711309e+000	0	0	0	0	0	0	838.769	1	1	50.4627	24.2143
DATA	974	12	72	0	0	ASCRP3007316	ASCRP3007316	11694.2	2777.95	5.984902e+001	6.529393e+000	112	20	6.361162e+000	0	0	0	0	0	0	53.6951	1	1	48.5334	21.8148
DATA	975	12	73	0	0	Negative034	Negative034	11719.4	2778	2.658718e+000	2.614553e+000	54	22	6.216338e+000	0	0	0	0	0	0	-1.21032	0	0	49.1849	22
DATA	976	12	74	0	0	ASCRP3001148	ASCRP3001148	11745.1	2778.07	2.662403e+000	2.619786e+000	58	21	6.845504e+000	0	0	0	0	0	0	0.821294	0	0	54.4085	22.0333
DATA	977	12	75	0	0	A_23_P23303	NM_003686	11770.3	2778	2.189559e+001	3.415307e+000	75	22.5	5.803447e+000	0	0	0	0	0	0	19.5637	1	1	49.1849	24
DATA	978	12	76	0	0	ASCRP3007578	ASCRP3007578	11795.6	2778	1.765345e+003	1.765540e+002	1632	25	5.690777e+000	0	0	0	0	0	0	1576.01	1	1	46.5243	25.4194
DATA	979	12	77	0	0	ASCRP3007443	ASCRP3007443	11821.4	2778.43	1.950852e+002	1.968428e+001	230.5	26	4.888158e+000	0	0	0	0	0	0	174.075	1	1	57.5363	24.5862
DATA	980	12	78	0	0	ASCRP3013128	ASCRP3013128	11846.4	2778.26	1.771205e+001	3.166887e+000	72	22.5	5.803096e+000	0	0	0	0	0	0	15.8006	1	1	51.0895	22.25
DATA	981	12	79	0	0	ASCRP3006037	ASCRP3006037	11872.3	2778.07	5.742696e+001	6.314242e+000	109	23.5	7.006621e+000	0	0	0	0	0	0	51.2328	1	1	49.1849	23.5625
DATA	982	12	80	0	0	ASCRP3010523	ASCRP3010523	11897.6	2778.18	2.668260e+000	2.631889e+000	61	24	4.835923e+000	0	0	0	0	0	0	1.82473	0	0	48.8603	24.1154
DATA	983	12	81	0	0	ASCRP3006741	ASCRP3006741	11922.8	2778.31	2.745927e+003	2.746052e+002	2464.5	24	6.309221e+000	0	0	0	0	0	0	2452.75	1	1	49.5074	24.963
DATA	984	12	82	0	0	ASCRP3001619	ASCRP3001619	11948.4	2778.26	1.159119e+002	1.188335e+001	163.5	22	6.145067e+000	0	0	0	0	0	0	103.656	1	1	49.5074	22.6917
DATA	985	13	1	0	0	ASCRP3009477	ASCRP3009477	9878.5	2782.5	1.285116e+002	1.309456e+001	165	22	6.320759e+000	0	0	0	0	0	0	119.764	1	1	57.5363	22.7527
DATA	986	13	2	0	0	ASCRP3005805	ASCRP3005805	9903.67	2782.5	1.948688e+001	3.165076e+000	64.5	23	7.028443e+000	0	0	0	0	0	0	18.2984	1	1	57.5363	22.5517
DATA	987	13	3	0	0	A_23_P215720	NM_000492	9929.23	2782.56	2.063460e+001	3.222973e+000	67	24	7.131936e+000	0	0	0	0	0	0	19.5188	1	1	50.4627	23.2581
DATA	988	13	4	0	0	ASCRP3009639	ASCRP3009639	9954.33	2782.65	3.418907e+003	3.418995e+002	3222.5	23	6.352103e+000	0	0	0	0	0	0	3256.29	1	1	50.7771	24.1429
DATA	989	13	5	0	0	ASCRP3010723	ASCRP3010723	9979.78	2782.74	7.077564e+003	7.077606e+002	6652	24	5.519467e+000	0	0	0	0	0	0	6785.58	1	1	49.8279	23.2581
DATA	990	13	6	0	0	ASCRP3013168	ASCRP3013168	10005.5	2782.62	1.448730e+003	1.448934e+002	1459	25	6.615871e+000	0	0	0	0	0	0	1397.68	1	1	52.0157	25.6286
DATA	991	13	7	0	0	ASCRP3003376	ASCRP3003376	10030.8	2782.81	1.203988e+002	1.227935e+001	165	24.5	4.905560e+000	0	0	0	0	0	0	116.842	1	1	47.8731	24.5
DATA	992	13	8	0	0	ASCRP3010669	ASCRP3010669	10056.3	2782.88	8.666716e+001	8.992846e+000	132.5	25	5.933477e+000	0	0	0	0	0	0	84.5757	1	1	48.8603	23.3846
DATA	993	13	9	0	0	ASCRP3010135	ASCRP3010135	10081.7	2782.93	1.408102e+002	1.428199e+001	184	24	5.693001e+000	0	0	0	0	0	0	138.124	1	1	49.1849	25.2222
DATA	994	13	10	0	0	ASCRP3012389	ASCRP3012389	10107.2	2782.84	7.631503e+000	2.495489e+000	53.5	20.5	5.981069e+000	0	0	0	0	0	0	7.52232	1	0	48.8603	20.0313
DATA	995	13	11	0	0	ASCRP3005653	ASCRP3005653	10132.4	2782.82	8.644444e+003	8.644476e+002	8529	21.5	5.130033e+000	0	0	0	0	0	0	8558.78	1	1	49.5074	21.4
DATA	996	13	12	0	0	ASCRP3009506	ASCRP3009506	10157.8	2783.06	2.395215e+000	2.356540e+000	49.5	23	7.146738e+000	0	0	0	0	0	0	0.72013	0	0	46.8651	23.6
DATA	997	13	13	0	0	ASCRP3013350	ASCRP3013350	10183.1	2783.08	4.681764e+001	5.236840e+000	92.5	19.5	6.039715e+000	0	0	0	0	0	0	46.7288	1	1	47.8731	21.2667
DATA	998	13	14	0	0	ASCRP3008091	ASCRP3008091	10208.6	2783.04	1.094889e+001	2.581797e+000	59	22	5.715878e+000	0	0	0	0	0	0	10.9667	1	0	48.5334	21.5333
DATA	999	13	15	0	0	ASCRP3011151	ASCRP3011151	10233.8	2783.15	2.199467e+002	2.211781e+001	267.5	24	6.760745e+000	0	0	0	0	0	0	221.012	1	1	47.8731	23.1786
DATA	1000	13	16	0	0	ASCRP3005391	ASCRP3005391	10259.5	2783	1.329789e+004	1.329791e+003	13296	22	7.426091e+000	0	0	0	0	0	0	13401.2	1	1	54.1152	23.4643
DATA	1001	13	17	0	0	ASCRP3000839	ASCRP3000839	10284.6	2783.1	3.960793e+002	3.967570e+001	455	21.5	5.098383e+000	0	0	0	0	0	0	400.185	1	1	49.1849	21.7727
DATA	1002	13	18	0	0	ASCRP3011404	ASCRP3011404	10310.4	2783	5.138091e+001	5.634529e+000	101	23	7.165862e+000	0	0	0	0	0	0	52.0337	1	1	48.5334	22.3429
DATA	1003	13	19	0	0	AS_circRNA_control202	AS_circRNA_control202	10335.6	2783.09	1.099638e+003	1.099880e+002	1147	24	5.331586e+000	0	0	0	0	0	0	1115.83	1	1	49.1849	22.6774
DATA	1004	13	20	0	0	ASCRP3003501	ASCRP3003501	10361.2	2783.08	5.136035e+002	5.141200e+001	573.5	22	4.174164e+000	0	0	0	0	0	0	522.059	1	1	49.8279	21.931
DATA	1005	13	21	0	0	ASCRP3001218	ASCRP3001218	10386.2	2783.56	2.494070e+001	3.393159e+000	74.5	21	6.338465e+000	0	0	0	0	0	0	25.388	1	1	47.8731	23.6364
DATA	1006	13	22	0	0	ASCRP3005130	ASCRP3005130	10411.6	2783.43	1.548237e+001	2.770974e+000	66	21.5	5.389301e+000	0	0	0	0	0	0	15.7777	1	1	57.5363	21.5294
DATA	1007	13	23	0	0	ASCRP3003153	ASCRP3003153	10437	2783.5	5.369035e+002	5.373942e+001	597	23	5.590234e+000	0	0	0	0	0	0	547.624	1	1	48.5334	21.4074
DATA	1008	13	24	0	0	ASCRP3009439	ASCRP3009439	10462.3	2783.35	1.487654e+002	1.505249e+001	199.5	20	5.892021e+000	0	0	0	0	0	0	151.824	1	1	50.7771	20.8182
DATA	1009	13	25	0	0	ASCRP3000041	ASCRP3000041	10487.9	2783.65	1.878515e+002	1.892469e+001	238.5	22	6.548044e+000	0	0	0	0	0	0	191.784	1	1	51.4001	22.8919
DATA	1010	13	26	0	0	ASCRP3006250	ASCRP3006250	10513.3	2783.57	2.913693e+002	2.922707e+001	349.5	22	3.740689e+000	0	0	0	0	0	0	297.49	1	1	52.0157	21.5833
DATA	1011	13	27	0	0	ASCRP3001693	ASCRP3001693	10538.7	2783.55	7.657617e+001	7.993888e+000	126	23	3.480536e+000	0	0	0	0	0	0	78.1713	1	1	50.1463	22.875
DATA	1012	13	28	0	0	ASCRP3001240	ASCRP3001240	10564.1	2783.5	1.175733e+002	1.197925e+001	170	24	6.394078e+000	0	0	0	0	0	0	119.972	1	1	56.9804	24.2069
DATA	1013	13	29	0	0	ASCRP3000804	ASCRP3000804	10589.3	2783.68	2.807407e+002	2.816785e+001	333.5	23	6.805813e+000	0	0	0	0	0	0	286.29	1	1	50.7771	22.3704
DATA	1014	13	30	0	0	ASCRP3004177	ASCRP3004177	10614.9	2783.62	5.880675e+001	6.313939e+000	107.5	21	5.673875e+000	0	0	0	0	0	0	59.9161	1	1	50.4627	21.0833
DATA	1015	13	31	0	0	ASCRP3004261	ASCRP3004261	10640.3	2783.86	2.855997e+002	2.865251e+001	346	21.5	4.613692e+000	0	0	0	0	0	0	290.675	1	1	49.8279	21.3846
DATA	1016	13	32	0	0	ASCRP3008747	ASCRP3008747	10665.5	2783.57	8.455222e+001	8.763543e+000	134	22	6.234628e+000	0	0	0	0	0	0	85.9406	1	1	50.4627	23.2
DATA	1017	13	33	0	0	ASCRP3006795	ASCRP3006795	10691.1	2783.91	3.091065e+002	3.099666e+001	366	24.5	4.916131e+000	0	0	0	0	0	0	313.714	1	1	53.8203	23.6563
DATA	1018	13	34	0	0	ASCRP3004638	ASCRP3004638	10716.5	2784	4.074699e+001	4.684675e+000	91	26.5	5.930149e+000	0	0	0	0	0	0	41.2837	1	1	54.1152	25.5
DATA	1019	13	35	0	0	ASCRP3005979	ASCRP3005979	10741.8	2783.92	7.003040e+001	7.376043e+000	120	21.5	7.001149e+000	0	0	0	0	0	0	70.8176	1	1	54.1152	23.4667
DATA	1020	13	36	0	0	ASCRP3003937	ASCRP3003937	10767.3	2784.05	7.333387e+002	7.337058e+001	801.5	24.5	7.443994e+000	0	0	0	0	0	0	740.042	1	1	49.1849	24.75
DATA	1021	13	37	0	0	Negative003	Negative003	10792.5	2784	2.365242e+000	2.325952e+000	47.5	21.5	7.776644e+000	0	0	0	0	0	0	-2.27771	0	0	54.1152	23.5714
DATA	1022	13	38	0	0	ASCRP3003947	ASCRP3003947	10818.1	2783.93	1.532636e+002	1.550271e+001	203	22	6.679475e+000	0	0	0	0	0	0	153.94	1	1	54.4085	22.3333
DATA	1023	13	39	0	0	ASCRP3012449	ASCRP3012449	10843.4	2784.14	1.523606e+001	2.790312e+000	64	22	7.348663e+000	0	0	0	0	0	0	15.2642	1	1	49.5074	22.1852
DATA	1024	13	40	0	0	ASCRP3011343	ASCRP3011343	10868.7	2783.91	7.397943e+001	7.760423e+000	123.5	22	6.976003e+000	0	0	0	0	0	0	73.9128	1	1	48.8603	22.7692
DATA	1025	13	41	0	0	ASCRP3002910	ASCRP3002910	10894	2784.02	5.264872e+003	5.264925e+002	5330	22	4.260733e+000	0	0	0	0	0	0	5245.16	1	1	45.4864	21.6667
DATA	1026	13	42	0	0	ASCRP3003092	ASCRP3003092	10919.4	2783.91	2.855930e+002	2.865647e+001	334.5	21	4.242641e+000	0	0	0	0	0	0	283.667	1	1	49.1849	20.2
DATA	1027	13	43	0	0	ASCRP3004061	ASCRP3004061	10945	2784	1.047009e+001	2.586637e+000	59	22	5.036901e+000	0	0	0	0	0	0	10.3669	1	0	54.9904	22.2963
DATA	1028	13	44	0	0	ASCRP3008255	ASCRP3008255	10970.5	2784	5.572030e+004	5.572030e+003	54955	26	6.966546e+000	0	0	0	0	0	0	54991.8	1	1	54.1152	26.9259
DATA	1029	13	45	0	0	Negative043	Negative043	10995.6	2784.07	2.421022e+000	2.380806e+000	50	22	5.944739e+000	0	0	0	0	0	0	-0.997894	0	0	53.8203	21.6087
DATA	1030	13	46	0	0	ASCRP3011250	ASCRP3011250	11021.1	2784.08	8.355826e+002	8.359241e+001	867	24	6.078617e+000	0	0	0	0	0	0	819.115	1	1	51.0895	23.1429
DATA	1031	13	47	0	0	ASCRP3007282	ASCRP3007282	11046.6	2784	6.689831e+002	6.694126e+001	702.5	23	5.976837e+000	0	0	0	0	0	0	653.483	1	1	49.8279	22.5484
DATA	1032	13	48	0	0	ASCRP3010888	ASCRP3010888	11072	2784.46	8.856023e+001	9.177044e+000	135	23	5.907757e+000	0	0	0	0	0	0	86.2013	1	1	65	21.8889
DATA	1033	13	49	0	0	ASCRP3005437	ASCRP3005437	11097.4	2784.56	6.909214e+001	7.319059e+000	117	23	7.305800e+000	0	0	0	0	0	0	67.0068	1	1	49.8279	23.2667
DATA	1034	13	50	0	0	ASCRP3012126	ASCRP3012126	11122.9	2784.4	7.741011e+001	8.111619e+000	125	24	8.441831e+000	0	0	0	0	0	0	74.7938	1	1	51.4001	24.7419
DATA	1035	13	51	0	0	ASCRP3011366	ASCRP3011366	11148.4	2784.43	5.411373e+001	5.933180e+000	103	20.5	6.459786e+000	0	0	0	0	0	0	52.0877	1	1	57.5363	22.1071
DATA	1036	13	52	0	0	Negative053	Negative053	11173.6	2784.43	2.483436e+000	2.447511e+000	51.5	21	5.171445e+000	0	0	0	0	0	0	1.54775	0	0	65	21.3793
DATA	1037	13	53	0	0	ASCRP3008953	ASCRP3008953	11199	2784.5	1.227240e+003	1.227485e+002	1221.5	23	5.641058e+000	0	0	0	0	0	0	1172.4	1	1	49.8279	23.3077
DATA	1038	13	54	0	0	ASCRP3005780	ASCRP3005780	11224.4	2784.33	2.903673e+002	2.914083e+001	328.5	23	5.647601e+000	0	0	0	0	0	0	276.327	1	1	49.5074	22.3667
DATA	1039	13	55	0	0	ASCRP3003801	ASCRP3003801	11250	2784.39	7.267414e+000	2.575080e+000	59	22	4.510671e+000	0	0	0	0	0	0	6.88952	1	0	49.1849	22.1154
DATA	1040	13	56	0	0	ASCRP3007751	ASCRP3007751	11274.9	2784.41	6.046979e+001	6.535637e+000	110	22	6.716056e+000	0	0	0	0	0	0	57.112	1	1	53.5237	22.5185
DATA	1041	13	57	0	0	ASCRP3004613	ASCRP3004613	11300.5	2784.5	1.080830e+002	1.109122e+001	152.5	23.5	6.876365e+000	0	0	0	0	0	0	101.693	1	1	57.5363	24.1071
DATA	1042	13	58	0	0	A_23_P142849	NM_005168	11326	2784.54	1.679400e+002	1.697883e+001	208.5	26	6.711444e+000	0	0	0	0	0	0	157.418	1	1	65	24.9565
DATA	1043	13	59	0	0	ASCRP3000060	ASCRP3000060	11351.3	2784.64	2.550061e+000	2.507875e+000	51.5	21	5.178955e+000	0	0	0	0	0	0	0.276174	0	0	49.5074	21.7813
DATA	1044	13	60	0	0	ASCRP3001879	ASCRP3001879	11376.6	2784.57	8.262598e+001	8.637421e+000	131.5	22	5.248272e+000	0	0	0	0	0	0	76.884	1	1	57.5363	22.0625
DATA	1045	13	61	0	0	Negative042	Negative042	11402.1	2784.76	2.568532e+000	2.526450e+000	52	24	6.291847e+000	0	0	0	0	0	0	0.504015	0	0	48.5334	23.5588
DATA	1046	13	62	0	0	ASCRP3009921	ASCRP3009921	11427.7	2784.91	3.410460e+001	4.249256e+000	85	23	7.180703e+000	0	0	0	0	0	0	31.5105	1	1	48.8603	23
DATA	1047	13	63	0	0	ASCRP3007829	ASCRP3007829	11452.9	2784.93	2.893757e+001	3.852563e+000	80	23	5.871363e+000	0	0	0	0	0	0	26.6465	1	1	54.4085	22.5172
DATA	1048	13	64	0	0	ASCRP3000051	ASCRP3000051	11478.4	2784.89	6.857658e+003	6.857706e+002	6347	21	6.819091e+000	0	0	0	0	0	0	6293.79	1	1	45.4864	22
DATA	1049	13	65	0	0	ASCRP3010327	ASCRP3010327	11504	2785.16	2.603092e+000	2.559851e+000	52	24	6.327404e+000	0	0	0	0	0	0	-2.24755	0	0	48.2044	24.2703
DATA	1050	13	66	0	0	ASCRP3011491	ASCRP3011491	11529	2785.12	3.521435e+002	3.530783e+001	361	24	7.132244e+000	0	0	0	0	0	0	321.203	1	1	51.0895	23.3143
DATA	1051	13	67	0	0	ASCRP3001636	ASCRP3001636	11554.8	2784.91	1.883363e+002	1.900887e+001	225.5	22	4.815075e+000	0	0	0	0	0	0	171.279	1	1	48.2044	22.4194
DATA	1052	13	68	0	0	ASCRP3005614	ASCRP3005614	11580	2784.97	8.326284e+002	8.330287e+001	809	21	4.791207e+000	0	0	0	0	0	0	755.166	1	1	46.8651	21.7931
DATA	1053	13	69	0	0	ASCRP3005004	ASCRP3005004	11605.4	2785.09	2.406500e+002	2.420385e+001	269	23.5	4.932347e+000	0	0	0	0	0	0	217.704	1	1	48.8603	24.5714
DATA	1054	13	70	0	0	ASCRP3003557	ASCRP3003557	11630.8	2784.92	1.011762e+002	1.044511e+001	144.5	24	6.779793e+000	0	0	0	0	0	0	91.3095	1	1	47.8731	23.9677
DATA	1055	13	71	0	0	ASCRP3000241	ASCRP3000241	11656.2	2785.07	3.507146e+000	2.624193e+000	57.5	23.5	7.276625e+000	0	0	0	0	0	0	3.15826	1	0	47.8731	24.0833
DATA	1056	13	72	0	0	ASCRP3001008	ASCRP3001008	11681.7	2785	5.270925e+001	5.879874e+000	104	20	4.663690e+000	0	0	0	0	0	0	47.3718	1	1	49.1849	21.2
DATA	1057	13	73	0	0	Negative032	Negative032	11707.2	2784.91	2.654507e+000	2.610412e+000	52	22	5.685194e+000	0	0	0	0	0	0	-4.53434	0	0	46.8651	22.6071
DATA	1058	13	74	0	0	ASCRP3011750	ASCRP3011750	11732.7	2785.08	4.633483e+001	5.320121e+000	98	21	6.256695e+000	0	0	0	0	0	0	41.5078	1	1	48.8603	22.2903
DATA	1059	13	75	0	0	ASCRP3009445	ASCRP3009445	11758.1	2785.19	2.480150e+002	2.493925e+001	277	20.5	6.144103e+000	0	0	0	0	0	0	221.903	1	1	51.4001	21.25
DATA	1060	13	76	0	0	ASCRP3000701	ASCRP3000701	11783.1	2785.5	4.463922e+001	5.175979e+000	97	22	5.399447e+000	0	0	0	0	0	0	39.9024	1	1	56.9804	21.5333
DATA	1061	13	77	0	0	ASCRP3012997	ASCRP3012997	11808.6	2785.51	2.666075e+000	2.621788e+000	57	25	6.333506e+000	0	0	0	0	0	0	-0.594151	0	0	49.8279	25.4483
DATA	1062	13	78	0	0	ASCRP3000319	ASCRP3000319	11833.8	2785.36	9.863033e+001	1.020582e+001	148	23	6.599041e+000	0	0	0	0	0	0	88.0665	1	1	49.1849	23.1212
DATA	1063	13	79	0	0	ASCRP3002781	ASCRP3002781	11859.3	2785.82	2.393291e+001	3.550736e+000	79	23	6.471062e+000	0	0	0	0	0	0	21.3688	1	1	49.5074	22.4815
DATA	1064	13	80	0	0	ASCRP3012971	ASCRP3012971	11884.7	2785.62	1.675361e+002	1.695761e+001	209	22	6.284789e+000	0	0	0	0	0	0	149.62	1	1	50.4627	23.037
DATA	1065	13	81	0	0	A_23_P218608	NM_015904	11910.3	2785.5	4.549482e+001	5.250397e+000	99	22	4.756750e+000	0	0	0	0	0	0	40.6533	1	1	50.4627	22.72
DATA	1066	13	82	0	0	ASCRP3012573	ASCRP3012573	11935.4	2785.44	1.230089e+002	1.257648e+001	168.5	21	5.741799e+000	0	0	0	0	0	0	110.021	1	1	51.0895	22.0556
DATA	1067	14	1	0	0	ASCRP3002063	ASCRP3002063	9890.87	2790.06	5.987305e+002	5.992518e+001	611	23	7.289607e+000	0	0	0	0	0	0	561.085	1	1	46.8651	23.62
DATA	1068	14	2	0	0	ASCRP3009880	ASCRP3009880	9916.35	2789.93	2.288601e+003	2.288736e+002	2212	22	8.242765e+000	0	0	0	0	0	0	2160.59	1	1	49.1849	23.4545
DATA	1069	14	3	0	0	ASCRP3004252	ASCRP3004252	9941.91	2790.07	2.614089e+002	2.625667e+001	297	23	6.175442e+000	0	0	0	0	0	0	248.547	1	1	54.4085	23.1563
DATA	1070	14	4	0	0	ASCRP3002136	ASCRP3002136	9967.42	2790.43	1.783166e+001	3.027381e+000	64	22	6.935843e+000	0	0	0	0	0	0	17.0696	1	1	57.5363	22.0345
DATA	1071	14	5	0	0	ASCRP3011841	ASCRP3011841	9992.4	2790.18	3.133844e+002	3.143262e+001	344	24	6.019967e+000	0	0	0	0	0	0	301.848	1	1	50.1463	22.64
DATA	1072	14	6	0	0	ASCRP3001355	ASCRP3001355	10017.4	2791.09	1.513403e+002	1.532578e+001	193	23	5.830952e+000	0	0	0	0	0	0	146.656	1	1	44.4243	23
DATA	1073	14	7	0	0	ASCRP3009282	ASCRP3009282	10043.3	2790.2	2.788212e+002	2.798550e+001	317	23.5	5.362278e+000	0	0	0	0	0	0	271.704	1	1	50.7771	22.9333
DATA	1074	14	8	0	0	ASCRP3008683	ASCRP3008683	10068.5	2789.74	1.032460e+002	1.059782e+001	149.5	23	5.785790e+000	0	0	0	0	0	0	101.131	1	1	47.2035	23.2414
DATA	1075	14	9	0	0	ASCRP3012422	ASCRP3012422	10094.3	2789.88	4.932309e+001	5.476005e+000	93.5	21	6.124300e+000	0	0	0	0	0	0	48.5577	1	1	48.2044	21.9063
DATA	1076	14	10	0	0	ASCRP3000368	ASCRP3000368	10119.6	2790.43	3.954828e+001	4.609417e+000	85	18.5	5.915185e+000	0	0	0	0	0	0	39.1179	1	1	57.5363	20.2143
DATA	1077	14	11	0	0	ASCRP3008065	ASCRP3008065	10145.1	2790.5	2.397321e+000	2.358794e+000	47	20.5	6.258420e+000	0	0	0	0	0	0	0.776339	0	0	65	21.2667
DATA	1078	14	12	0	0	ASCRP3000340	ASCRP3000340	10170.4	2790.43	1.634058e+002	1.650845e+001	209.5	23	7.483027e+000	0	0	0	0	0	0	162.967	1	1	52.9257	23.0645
DATA	1079	14	13	0	0	ASCRP3011231	ASCRP3011231	10195.7	2790.5	5.355710e+001	5.844472e+000	100	19	4.670127e+000	0	0	0	0	0	0	53.6083	1	1	57.5363	19.8857
DATA	1080	14	14	0	0	ASCRP3008767	ASCRP3008767	10221.4	2790.4	6.110746e+002	6.115193e+001	662	23	6.288188e+000	0	0	0	0	0	0	613.716	1	1	53.5237	22.8148
DATA	1081	14	15	0	0	ASCRP3003845	ASCRP3003845	10246.6	2790.57	2.223153e+002	2.235276e+001	272.5	21	6.195532e+000	0	0	0	0	0	0	223.95	1	1	57.5363	23
DATA	1082	14	16	0	0	ASCRP3012670	ASCRP3012670	10272.1	2790.47	3.372281e+003	3.372360e+002	3402	20.5	5.267663e+000	0	0	0	0	0	0	3406.28	1	1	54.4085	22.1
DATA	1083	14	17	0	0	ASCRP3010058	ASCRP3010058	10297.4	2790.52	5.954988e+001	6.388408e+000	106	22	6.445034e+000	0	0	0	0	0	0	60.2955	1	1	49.8279	22
DATA	1084	14	18	0	0	ASCRP3011175	ASCRP3011175	10322.7	2790.77	8.304062e+001	8.618852e+000	131.5	22	6.119641e+000	0	0	0	0	0	0	84.2595	1	1	48.8603	21.0833
DATA	1085	14	19	0	0	ASCRP3007638	ASCRP3007638	10348.3	2790.8	2.003520e+002	2.016722e+001	249	22	4.328847e+000	0	0	0	0	0	0	203.667	1	1	48.8603	20.8966
DATA	1086	14	20	0	0	ASCRP3002715	ASCRP3002715	10373.6	2790.68	8.735878e+001	9.033666e+000	134	22	5.335201e+000	0	0	0	0	0	0	88.9388	1	1	47.8731	22.8667
DATA	1087	14	21	0	0	ASCRP3005851	ASCRP3005851	10399.2	2790.88	2.123487e+002	2.135878e+001	266	21	5.639921e+000	0	0	0	0	0	0	216.467	1	1	46.5243	23.0606
DATA	1088	14	22	0	0	ASCRP3013143	ASCRP3013143	10424.4	2790.87	1.463954e+002	1.481837e+001	202.5	20.5	5.159079e+000	0	0	0	0	0	0	149.379	1	1	49.5074	19.9333
DATA	1089	14	23	0	0	A_23_P58132	NM_004310	10450	2791	4.442814e+002	4.448730e+001	501	23.5	6.877947e+000	0	0	0	0	0	0	453.664	1	1	50.1463	21.8846
DATA	1090	14	24	0	0	ASCRP3001497	ASCRP3001497	10475.3	2791.01	4.842052e+002	4.847476e+001	546	20	4.711331e+000	0	0	0	0	0	0	494.65	1	1	49.1849	20.2571
DATA	1091	14	25	0	0	ASCRP3005497	ASCRP3005497	10500.7	2791	2.916261e+002	2.925255e+001	342	23	6.381189e+000	0	0	0	0	0	0	297.972	1	1	49.1849	23.1429
DATA	1092	14	26	0	0	ASCRP3012194	ASCRP3012194	10525.9	2790.91	2.599351e+002	2.609438e+001	315.5	22.5	3.961546e+000	0	0	0	0	0	0	265.573	1	1	47.5395	22.4231
DATA	1093	14	27	0	0	ASCRP3004166	ASCRP3004166	10551.5	2790.92	1.229411e+003	1.229625e+002	1299	23	4.758259e+000	0	0	0	0	0	0	1255.69	1	1	49.8279	23.1111
DATA	1094	14	28	0	0	ASCRP3005023	ASCRP3005023	10577	2791.01	1.378498e+002	1.397458e+001	187	21.5	7.069523e+000	0	0	0	0	0	0	140.721	1	1	50.1463	22.7667
DATA	1095	14	29	0	0	ASCRP3003894	ASCRP3003894	10602.6	2790.86	1.449755e+001	2.715386e+000	63.5	23	6.632566e+000	0	0	0	0	0	0	14.7878	1	1	48.5334	21.5938
DATA	1096	14	30	66	-1	(-)3xSLv1	NegativeControl	10628.1	2791.2	2.337040e+000	2.298218e+000	43	22	5.605057e+000	0	0	0	0	0	0	-6.00373	0	0	47.8731	22.3333
DATA	1097	14	31	0	0	ASCRP3001136	ASCRP3001136	10653	2790.99	1.115026e+002	1.138520e+001	161	21.5	6.234498e+000	0	0	0	0	0	0	113.487	1	1	46.8651	22.6
DATA	1098	14	32	0	0	ASCRP3010440	ASCRP3010440	10678.4	2791.43	1.186802e+002	1.208962e+001	168	20	5.554229e+000	0	0	0	0	0	0	120.626	1	1	57.5363	21.871
DATA	1099	14	33	0	0	ASCRP3001423	ASCRP3001423	10703.6	2791.04	1.131010e+001	2.570184e+000	60	25	5.557137e+000	0	0	0	0	0	0	11.4767	1	0	50.4627	23.8966
DATA	1100	14	34	0	0	ASCRP3002558	ASCRP3002558	10729.4	2791.43	1.476882e+004	1.476884e+003	14921.5	25.5	6.754819e+000	0	0	0	0	0	0	14959.2	1	1	57.5363	24.6
DATA	1101	14	35	0	0	ASCRP3005836	ASCRP3005836	10754.5	2791.26	2.520643e+001	3.423583e+000	73	24.5	7.156878e+000	0	0	0	0	0	0	25.4807	1	1	49.1849	24.9643
DATA	1102	14	36	0	0	ASCRP3005770	ASCRP3005770	10780	2791.38	2.037138e+003	2.037271e+002	2081	21	5.758185e+000	0	0	0	0	0	0	2054.83	1	1	52.6241	22.1852
DATA	1103	14	37	0	0	ASCRP3010172	ASCRP3010172	10805.3	2791.17	2.591735e+001	3.483278e+000	74	23.5	6.220380e+000	0	0	0	0	0	0	26.0809	1	1	49.8279	24.7857
DATA	1104	14	38	0	0	ASCRP3004654	ASCRP3004654	10830.7	2791.15	6.811017e+001	7.199533e+000	116.5	22	6.656015e+000	0	0	0	0	0	0	68.3685	1	1	50.1463	21.9583
DATA	1105	14	39	0	0	ASCRP3000580	ASCRP3000580	10856.3	2791.5	2.830097e+000	2.356347e+000	52	20	5.968516e+000	0	0	0	0	0	0	2.83331	1	0	57.5363	21.6667
DATA	1106	14	40	0	0	A_23_P49878	NM_019013	10881.5	2791.37	7.330776e+002	7.334529e+001	786	22	4.842123e+000	0	0	0	0	0	0	731.866	1	1	49.8279	22.3846
DATA	1107	14	41	0	0	ASCRP3004446	ASCRP3004446	10906.9	2791.5	1.636520e+001	2.865894e+000	65	22	5.699085e+000	0	0	0	0	0	0	16.2905	1	1	56.9804	23.2903
DATA	1108	14	42	0	0	ASCRP3008783	ASCRP3008783	10932.4	2791.28	1.947550e+002	1.961796e+001	244.5	23	5.162598e+000	0	0	0	0	0	0	193.267	1	1	49.1849	22.963
DATA	1109	14	43	0	0	ASCRP3002158	ASCRP3002158	10957.7	2791.43	7.435011e+003	7.435048e+002	7330	24	6.328380e+000	0	0	0	0	0	0	7354.92	1	1	51.0895	23.875
DATA	1110	14	44	0	0	ASCRP3012766	ASCRP3012766	10983.1	2791.27	7.671717e+001	8.031011e+000	126	22	5.231267e+000	0	0	0	0	0	0	75.6408	1	1	49.8279	22.6154
DATA	1111	14	45	0	0	ASCRP3011233	ASCRP3011233	11008.3	2791.78	3.322936e+001	4.089158e+000	82	23	5.218157e+000	0	0	0	0	0	0	32.6551	1	1	48.2044	22.3333
DATA	1112	14	46	0	0	ASCRP3005445	ASCRP3005445	11033.9	2791.78	1.418824e+002	1.438838e+001	188	22	4.105131e+000	0	0	0	0	0	0	138.942	1	1	47.2035	21.8286
DATA	1113	14	47	0	0	ASCRP3008559	ASCRP3008559	11059.5	2792	1.680817e+004	1.680818e+003	16080	23	5.699149e+000	0	0	0	0	0	0	16401.4	1	1	54.1152	22.1379
DATA	1114	14	48	0	0	ASCRP3001819	ASCRP3001819	11084.6	2791.75	1.092432e+003	1.092698e+002	1109	22.5	6.811522e+000	0	0	0	0	0	0	1062.17	1	1	45.4864	21.7857
DATA	1115	14	49	0	0	ASCRP3011217	ASCRP3011217	11110.1	2791.81	1.917473e+002	1.932653e+001	237	24	7.285777e+000	0	0	0	0	0	0	185.75	1	1	46.8651	24.0556
DATA	1116	14	50	0	0	ASCRP3000652	ASCRP3000652	11135.4	2791.6	4.226195e+001	4.873304e+000	89	22	7.919207e+000	0	0	0	0	0	0	40.7876	1	1	47.2035	23.0769
DATA	1117	14	51	0	0	ASCRP3013462	ASCRP3013462	11160.9	2791.91	9.208098e+003	9.208130e+002	8800.5	20	5.396527e+000	0	0	0	0	0	0	8853.63	1	1	47.8731	20.7407
DATA	1118	14	52	0	0	ASCRP3013344	ASCRP3013344	11186.5	2792	1.556141e+002	1.575233e+001	200	22	3.951436e+000	0	0	0	0	0	0	149.053	1	1	54.1152	21.5769
DATA	1119	14	53	0	0	ASCRP3000739	ASCRP3000739	11211.6	2791.81	7.683299e+002	7.687218e+001	787	21	5.670979e+000	0	0	0	0	0	0	733.162	1	1	49.5074	21.08
DATA	1120	14	54	0	0	ASCRP3011331	ASCRP3011331	11237.1	2792.07	4.679892e+001	5.288752e+000	95	22	4.348429e+000	0	0	0	0	0	0	44.4872	1	1	54.4085	22.2963
DATA	1121	14	55	0	0	ASCRP3009383	ASCRP3009383	11262.4	2791.99	1.820773e+002	1.837491e+001	227.5	23	6.240891e+000	0	0	0	0	0	0	172.427	1	1	49.1849	22.7778
DATA	1122	14	56	0	0	ASCRP3006683	ASCRP3006683	11287.8	2792	1.273276e+002	1.297250e+001	170	21.5	7.114613e+000	0	0	0	0	0	0	120.122	1	1	46.8651	22.3929
DATA	1123	14	57	0	0	ASCRP3013419	ASCRP3013419	11313.3	2791.88	1.465337e+003	1.465549e+002	1438	25	8.296586e+000	0	0	0	0	0	0	1377.18	1	1	48.8603	24
DATA	1124	14	58	0	0	ASCRP3011172	ASCRP3011172	11338.6	2791.9	3.408014e+001	4.227286e+000	84	24	5.488456e+000	0	0	0	0	0	0	31.9118	1	1	48.2044	23.1379
DATA	1125	14	59	0	0	ASCRP3005717	ASCRP3005717	11364.1	2792.25	2.280909e+002	2.294680e+001	271	22	5.325813e+000	0	0	0	0	0	0	212.8	1	1	51.0895	20.9167
DATA	1126	14	60	0	0	CUST_1_PI418767722	NM_002107	11389.6	2792.17	4.231624e+003	4.231699e+002	3972	22	5.040859e+000	0	0	0	0	0	0	3933.63	1	1	52.0157	22.2222
DATA	1127	14	61	0	0	ASCRP3010418	ASCRP3010418	11414.7	2792.4	1.869903e+002	1.886915e+001	225	23.5	6.743056e+000	0	0	0	0	0	0	173.222	1	1	50.7771	23.4706
DATA	1128	14	62	0	0	ASCRP3008873	ASCRP3008873	11440.2	2792.14	2.488780e+003	2.488909e+002	2339.5	23	7.998656e+000	0	0	0	0	0	0	2297.48	1	1	50.1463	22.6129
DATA	1129	14	63	0	0	ASCRP3010656	ASCRP3010656	11465.6	2792.43	5.461026e+001	6.025080e+000	106	23	7.089176e+000	0	0	0	0	0	0	50.2463	1	1	57.5363	23.7778
DATA	1130	14	64	0	0	ASCRP3001406	ASCRP3001406	11490.8	2792.11	3.408639e+002	3.418191e+001	359.5	23	6.941848e+000	0	0	0	0	0	0	312.608	1	1	49.8279	23.4516
DATA	1131	14	65	0	0	ASCRP3008976	ASCRP3008976	11516.5	2792.5	9.437042e+000	2.729855e+000	61	24.5	7.120393e+000	0	0	0	0	0	0	8.62799	1	0	57.5363	24.3
DATA	1132	14	66	0	0	ASCRP3000616	ASCRP3000616	11541.8	2792.37	2.347280e+002	2.361298e+001	269	22.5	5.839849e+000	0	0	0	0	0	0	213.968	1	1	51.0895	23.3438
DATA	1133	14	67	0	0	ASCRP3004672	ASCRP3004672	11567.2	2792.23	4.509201e+003	4.509275e+002	4106.5	21	4.591271e+000	0	0	0	0	0	0	4098.77	1	1	49.5074	21.8148
DATA	1134	14	68	0	0	ASCRP3013246	ASCRP3013246	11592.5	2792.28	2.474454e+002	2.487902e+001	276	23	5.625036e+000	0	0	0	0	0	0	224.329	1	1	49.1849	24.4444
DATA	1135	14	69	0	0	ASCRP3012931	ASCRP3012931	11617.9	2792.28	1.049800e+001	2.794375e+000	64	23	5.239956e+000	0	0	0	0	0	0	9.49373	1	0	48.8603	22.1143
DATA	1136	14	70	0	0	ASCRP3005589	ASCRP3005589	11643.4	2792.43	9.094024e+001	9.457182e+000	135	25	6.711643e+000	0	0	0	0	0	0	82.0538	1	1	49.1849	25.6154
DATA	1137	14	71	0	0	ASCRP3004796	ASCRP3004796	11668.7	2792.39	5.031009e+002	5.037727e+001	502	21	7.057356e+000	0	0	0	0	0	0	452.997	1	1	52.0157	24.037
DATA	1138	14	72	0	0	ASCRP3010485	ASCRP3010485	11694.4	2792.47	1.198948e+002	1.226940e+001	162.5	23	6.320961e+000	0	0	0	0	0	0	107.752	1	1	49.8279	23.7273
DATA	1139	14	73	0	0	ASCRP3011519	ASCRP3011519	11719.7	2792.88	1.716601e+002	1.736329e+001	209	23.5	6.049666e+000	0	0	0	0	0	0	154.033	1	1	48.8603	23.9615
DATA	1140	14	74	0	0	ASCRP3001953	ASCRP3001953	11745.2	2792.86	8.219736e+001	8.625247e+000	131	23.5	7.448755e+000	0	0	0	0	0	0	73.6542	1	1	46.8651	23.9706
DATA	1141	14	75	1028	1	(+)E1A_r60_n9	E1A_r60_n9	11770.6	2792.92	2.660701e+000	2.616503e+000	53	20.5	4.887189e+000	0	0	0	0	0	0	-3.74009	0	0	48.5334	19.7308
DATA	1142	14	76	0	0	ASCRP3003574	ASCRP3003574	11795.8	2792.97	1.321889e+003	1.322148e+002	1230	23	5.207927e+000	0	0	0	0	0	0	1182.2	1	1	49.1849	23.7407
DATA	1143	14	77	0	0	ASCRP3000698	ASCRP3000698	11821.2	2792.92	1.477362e+002	1.500417e+001	187.5	25	7.601206e+000	0	0	0	0	0	0	132.05	1	1	47.8731	25.2759
DATA	1144	14	78	0	0	Negative027	Negative027	11846.8	2792.92	2.665083e+000	2.627437e+000	57.5	23	6.203249e+000	0	0	0	0	0	0	1.66623	0	0	47.2035	23.1379
DATA	1145	14	79	0	0	ASCRP3002250	ASCRP3002250	11872.1	2792.92	5.752517e+002	5.758484e+001	575	24	5.188127e+000	0	0	0	0	0	0	514.078	1	1	51.0895	23.6
DATA	1146	14	80	0	0	ASCRP3001149	ASCRP3001149	11897.6	2792.77	2.663855e+000	2.619604e+000	60	24	5.547372e+000	0	0	0	0	0	0	-0.237454	0	0	47.8731	24.76
DATA	1147	14	81	0	0	ASCRP3005708	ASCRP3005708	11922.7	2792.95	1.119514e+001	2.846958e+000	68	24	7.047364e+000	0	0	0	0	0	0	10.0162	1	0	48.8603	25.9643
DATA	1148	14	82	0	0	ASCRP3009853	ASCRP3009853	11948.2	2792.9	2.394485e+002	2.408719e+001	273	22	5.841336e+000	0	0	0	0	0	0	214.471	1	1	46.8651	22.1557
DATA	1149	15	1	0	0	ASCRP3011094	ASCRP3011094	9877.87	2797.25	6.800195e+001	7.246769e+000	111	22	5.935662e+000	0	0	0	0	0	0	63.5858	1	1	48.2044	21.9924
DATA	1150	15	2	0	0	ASCRP3002010	ASCRP3002010	9903.65	2797.12	2.031220e+003	2.031372e+002	1925	24	9.050515e+000	0	0	0	0	0	0	1913.76	1	1	48.8603	24.3871
DATA	1151	15	3	0	0	ASCRP3012879	ASCRP3012879	9929.06	2797.05	5.275933e+001	5.824655e+000	95	24	6.364073e+000	0	0	0	0	0	0	50.0641	1	1	48.5334	24.3421
DATA	1152	15	4	0	0	ASCRP3007703	ASCRP3007703	9954.58	2797.12	4.035029e+001	4.721218e+000	86	23	6.479056e+000	0	0	0	0	0	0	38.5516	1	1	48.5334	24.2333
DATA	1153	15	5	0	0	ASCRP3013610	ASCRP3013610	9980.01	2797.39	2.998941e+000	2.453730e+000	50	24	5.901157e+000	0	0	0	0	0	0	2.88394	1	0	49.1849	21.9032
DATA	1154	15	6	0	0	ASCRP3012830	ASCRP3012830	10005.3	2797.42	5.347096e+001	5.869483e+000	98	23	6.652568e+000	0	0	0	0	0	0	51.733	1	1	50.7771	22.56
DATA	1155	15	7	0	0	ASCRP3008208	ASCRP3008208	10030.6	2797.43	7.151389e+001	7.545521e+000	118.5	24	5.206908e+000	0	0	0	0	0	0	69.5878	1	1	50.7771	23.7188
DATA	1156	15	8	0	0	ASCRP3007804	ASCRP3007804	10056.1	2797.5	3.116302e+002	3.125482e+001	347	23	5.326576e+000	0	0	0	0	0	0	304.892	1	1	49.8279	22.2
DATA	1157	15	9	0	0	ASCRP3010351	ASCRP3010351	10081.6	2797.68	1.618152e+001	2.879237e+000	65	22	5.151052e+000	0	0	0	0	0	0	15.9127	1	1	49.8279	22.1333
DATA	1158	15	10	1028	1	(+)E1A_r60_a104	E1A_r60_a104	10107	2797.62	3.318668e+000	2.393375e+000	50	19.5	4.779116e+000	0	0	0	0	0	0	3.27903	1	0	49.5074	20.3929
DATA	1159	15	11	0	0	A_23_P142849	NM_005168	10132.5	2797.49	1.599028e+002	1.616347e+001	205.5	19.5	7.270594e+000	0	0	0	0	0	0	158.689	1	1	50.4627	22.3077
DATA	1160	15	12	0	0	Negative008	Negative008	10157.6	2797.71	2.751019e+001	3.618257e+000	74	23	6.945404e+000	0	0	0	0	0	0	27.413	1	1	49.5074	22.3636
DATA	1161	15	13	0	0	ASCRP3004462	ASCRP3004462	10183.2	2797.67	1.642662e+003	1.642829e+002	1695	22	5.640761e+000	0	0	0	0	0	0	1643.05	1	1	47.5395	22.4545
DATA	1162	15	14	0	0	ASCRP3007641	ASCRP3007641	10208.7	2797.49	9.028859e+001	9.325496e+000	140	23	5.060820e+000	0	0	0	0	0	0	90.6206	1	1	49.1849	22.4688
DATA	1163	15	15	0	0	ASCRP3011705	ASCRP3011705	10234	2797.54	1.173571e+002	1.196401e+001	166	24	5.995725e+000	0	0	0	0	0	0	118.159	1	1	55.8519	23.8889
DATA	1164	15	16	0	0	ASCRP3008484	ASCRP3008484	10259.5	2798	3.307878e+001	4.039969e+000	81	23	5.803580e+000	0	0	0	0	0	0	33.4013	1	1	54.1152	23.1923
DATA	1165	15	17	0	0	CUST_8_PI418767722	NM_021009	10284.5	2797.9	2.815943e+002	2.825432e+001	335.5	22	6.300135e+000	0	0	0	0	0	0	285.043	1	1	49.5074	22.6522
DATA	1166	15	18	0	0	ASCRP3006788	ASCRP3006788	10309	2798.3	1.763184e+002	1.778232e+001	210	22	6.326035e+000	0	0	0	0	0	0	178.872	1	1	41.4593	21.7353
DATA	1167	15	19	0	0	ASCRP3012646	ASCRP3012646	10335.3	2797.96	3.027481e+001	3.804452e+000	77	21	5.870857e+000	0	0	0	0	0	0	30.774	1	1	49.5074	20.7568
DATA	1168	15	20	0	0	ASCRP3009087	ASCRP3009087	10360.8	2797.96	3.748883e+001	4.398271e+000	83.5	22	3.295765e+000	0	0	0	0	0	0	38.1701	1	1	49.1849	22.1724
DATA	1169	15	21	0	0	ASCRP3003188	ASCRP3003188	10386.4	2798.22	1.031288e+002	1.056557e+001	156	22	5.145693e+000	0	0	0	0	0	0	105.151	1	1	48.5334	23.0667
DATA	1170	15	22	0	0	ASCRP3009072	ASCRP3009072	10411.6	2798.09	1.277820e+003	1.278026e+002	1344.5	20	6.663259e+000	0	0	0	0	0	0	1304.27	1	1	49.1849	21.4483
DATA	1171	15	23	0	0	ASCRP3005564	ASCRP3005564	10437.4	2797.93	6.246558e+000	2.376160e+000	56	23	6.184984e+000	0	0	0	0	0	0	6.38105	1	0	49.8279	21.2333
DATA	1172	15	24	0	0	ASCRP3001972	ASCRP3001972	10462.3	2798.11	2.863119e+002	2.872272e+001	339	20	4.693039e+000	0	0	0	0	0	0	292.641	1	1	49.1849	20.2308
DATA	1173	15	25	0	0	ASCRP3007756	ASCRP3007756	10487.9	2798.07	6.853984e+001	7.226615e+000	118	22	6.660266e+000	0	0	0	0	0	0	70.076	1	1	54.4085	22.6774
DATA	1174	15	26	0	0	ASCRP3006437	ASCRP3006437	10513.3	2798	1.439213e+002	1.457326e+001	193	23	3.477749e+000	0	0	0	0	0	0	147.153	1	1	49.1849	22.1
DATA	1175	15	27	0	0	ASCRP3006142	ASCRP3006142	10538.6	2798.03	6.625433e+001	7.010336e+000	114	22	4.650460e+000	0	0	0	0	0	0	67.729	1	1	48.5334	21.6296
DATA	1176	15	28	0	0	ASCRP3005800	ASCRP3005800	10564	2797.99	9.380240e+001	9.656188e+000	147	21	4.842902e+000	0	0	0	0	0	0	95.8481	1	1	47.8731	21.25
DATA	1177	15	29	0	0	ASCRP3010771	ASCRP3010771	10589.4	2798.18	7.912480e+002	7.915803e+001	823	23.5	7.393450e+000	0	0	0	0	0	0	807.979	1	1	49.5074	23.0588
DATA	1178	15	30	0	0	ASCRP3010633	ASCRP3010633	10614.8	2798.4	1.231729e+002	1.252935e+001	170	21	5.452160e+000	0	0	0	0	0	0	125.668	1	1	50.1463	21.7429
DATA	1179	15	31	0	0	ASCRP3003231	ASCRP3003231	10640.5	2798.68	1.041213e+002	1.066270e+001	157	22	4.292241e+000	0	0	0	0	0	0	106.114	1	1	51.7088	22.56
DATA	1180	15	32	1028	1	(+)E1A_r60_a104	E1A_r60_a104	10665.6	2798.43	3.130086e+000	2.322220e+000	52	22.5	6.313069e+000	0	0	0	0	0	0	3.18574	1	0	57.5363	23.375
DATA	1181	15	33	0	0	ASCRP3006993	ASCRP3006993	10691.2	2798.44	2.048309e+001	3.083280e+000	68	23	5.194290e+000	0	0	0	0	0	0	20.8153	1	1	50.7771	22.2258
DATA	1182	15	34	0	0	Negative019	Negative019	10716.5	2798.5	2.347507e+000	2.308511e+000	44	25	5.983834e+000	0	0	0	0	0	0	-4.14771	0	0	65	23.963
DATA	1183	15	35	0	0	ASCRP3001903	ASCRP3001903	10741.7	2798.5	4.123220e+001	4.727617e+000	88.5	24.5	7.484006e+000	0	0	0	0	0	0	41.7503	1	1	57.5363	24.3
DATA	1184	15	36	0	0	ASCRP3003388	ASCRP3003388	10767.3	2798.5	6.126545e+001	6.550313e+000	113.5	21	6.039316e+000	0	0	0	0	0	0	61.9045	1	1	57.5363	21.84
DATA	1185	15	37	0	0	ASCRP3003334	ASCRP3003334	10792.5	2798.5	8.064315e+001	8.392219e+000	129.5	21	6.443487e+000	0	0	0	0	0	0	81.3019	1	1	57.5363	21.5
DATA	1186	15	38	0	0	ASCRP3011710	ASCRP3011710	10818.4	2798.63	3.684007e+001	4.358294e+000	85	25	6.047061e+000	0	0	0	0	0	0	37.0497	1	1	50.7771	24.5185
DATA	1187	15	39	0	0	ASCRP3000952	ASCRP3000952	10843.5	2798.28	1.451315e+001	2.749038e+000	64	19	6.271793e+000	0	0	0	0	0	0	14.5581	1	1	49.1849	20.1538
DATA	1188	15	40	0	0	ASCRP3012279	ASCRP3012279	10868.9	2798.49	5.026968e+002	5.032417e+001	545	25	7.103227e+000	0	0	0	0	0	0	502.89	1	1	51.7088	24.0741
DATA	1189	15	41	0	0	ASCRP3000728	ASCRP3000728	10894.4	2798.84	4.384405e+001	4.973413e+000	91.5	22	3.501323e+000	0	0	0	0	0	0	43.736	1	1	49.1849	22.4815
DATA	1190	15	42	0	0	ASCRP3009674	ASCRP3009674	10919.5	2798.5	4.732376e+001	5.285856e+000	98	22	5.057866e+000	0	0	0	0	0	0	47.0662	1	1	50.4627	22.2143
DATA	1191	15	43	0	0	ASCRP3013505	ASCRP3013505	10945	2798.54	2.402029e+000	2.368500e+000	53.5	23	6.084787e+000	0	0	0	0	0	0	1.72134	0	0	55.8519	22.8966
DATA	1192	15	44	0	0	ASCRP3001034	ASCRP3001034	10970.4	2798.78	1.563298e+001	2.838913e+000	64.5	21	5.777449e+000	0	0	0	0	0	0	15.4498	1	1	49.5074	22.0741
DATA	1193	15	45	0	0	ASCRP3012696	ASCRP3012696	10995.5	2798.96	3.113878e+000	2.397778e+000	51	22.5	3.962790e+000	0	0	0	0	0	0	3.06734	1	0	49.5074	23
DATA	1194	15	46	0	0	ASCRP3001917	ASCRP3001917	11021.1	2798.79	6.345151e+001	6.778845e+000	114	23	5.521309e+000	0	0	0	0	0	0	62.2864	1	1	47.2035	22.2121
DATA	1195	15	47	0	0	ASCRP3012709	ASCRP3012709	11046.8	2798.75	3.056972e+000	2.413654e+000	53.5	23	5.620470e+000	0	0	0	0	0	0	2.99023	1	0	47.8731	22.1944
DATA	1196	15	48	0	0	ASCRP3008440	ASCRP3008440	11072	2799	1.379818e+003	1.380027e+002	1402	23	4.869442e+000	0	0	0	0	0	0	1344.93	1	1	54.9904	22.5652
DATA	1197	15	49	0	0	ASCRP3007051	ASCRP3007051	11097.5	2798.88	8.206367e+001	8.553357e+000	132	23	4.786091e+000	0	0	0	0	0	0	79.6958	1	1	48.8603	23.36
DATA	1198	15	50	0	0	ASCRP3005895	ASCRP3005895	11122.9	2798.93	7.937667e+001	8.298501e+000	125	23	7.220044e+000	0	0	0	0	0	0	76.8022	1	1	46.8651	22.9355
DATA	1199	15	51	0	0	ASCRP3008596	ASCRP3008596	11148.4	2798.93	1.087015e+002	1.113835e+001	153	20	5.684387e+000	0	0	0	0	0	0	104.782	1	1	48.2044	20.6957
DATA	1200	15	52	0	0	ASCRP3008155	ASCRP3008155	11173.5	2799	4.012901e+000	2.471380e+000	54	21	3.417973e+000	0	0	0	0	0	0	3.85387	1	0	54.1152	21.1429
DATA	1201	15	53	0	0	ASCRP3002974	ASCRP3002974	11199.2	2798.98	1.479793e+004	1.479795e+003	14194	22	4.558579e+000	0	0	0	0	0	0	14157	1	1	51.0895	21.7742
DATA	1202	15	54	0	0	ASCRP3010482	ASCRP3010482	11224.7	2799.07	6.288271e+002	6.293070e+001	642	23	6.260990e+000	0	0	0	0	0	0	599.311	1	1	49.1849	22.8
DATA	1203	15	55	0	0	ASCRP3011004	ASCRP3011004	11249.9	2799	1.417654e+004	1.417656e+003	13414	22	4.437858e+000	0	0	0	0	0	0	13460.1	1	1	48.5334	22.1379
DATA	1204	15	56	0	0	ASCRP3012051	ASCRP3012051	11275.1	2799.12	1.075324e+002	1.103458e+001	154	23	5.330376e+000	0	0	0	0	0	0	101.716	1	1	47.5395	22.7097
DATA	1205	15	57	0	0	ASCRP3006118	ASCRP3006118	11300.7	2798.95	2.889365e+001	3.811208e+000	79.5	22	7.250973e+000	0	0	0	0	0	0	27.2267	1	1	49.1849	22.4375
DATA	1206	15	58	0	0	ASCRP3008169	ASCRP3008169	11325.8	2799.34	1.977077e+002	1.992750e+001	238	23	6.133169e+000	0	0	0	0	0	0	185.622	1	1	52.0157	22.5172
DATA	1207	15	59	0	0	ASCRP3009195	ASCRP3009195	11351.2	2799.56	5.124042e+002	5.130154e+001	527	24	5.809638e+000	0	0	0	0	0	0	479.317	1	1	52.3208	23.4242
DATA	1208	15	60	0	0	ASCRP3010397	ASCRP3010397	11376.7	2799.52	2.455487e+002	2.468311e+001	273	22	6.565502e+000	0	0	0	0	0	0	228.856	1	1	52.9257	21.9286
DATA	1209	15	61	0	0	ASCRP3009759	ASCRP3009759	11402.1	2799.37	4.526363e+001	5.181435e+000	95	23	5.684219e+000	0	0	0	0	0	0	42.0359	1	1	50.4627	23.1034
DATA	1210	15	62	0	0	ASCRP3002614	ASCRP3002614	11427.7	2799.47	5.084371e+001	5.679327e+000	99	25.5	7.215575e+000	0	0	0	0	0	0	47.0533	1	1	49.8279	24.25
DATA	1211	15	63	0	0	ASCRP3012610	ASCRP3012610	11453	2799.5	1.337256e+003	1.337497e+002	1279.5	22.5	6.154513e+000	0	0	0	0	0	0	1233.4	1	1	48.5334	22.1563
DATA	1212	15	64	0	0	ASCRP3000687	ASCRP3000687	11478.5	2799.68	1.853424e+001	3.150371e+000	70	24	7.653975e+000	0	0	0	0	0	0	17.0389	1	1	49.1849	23.8
DATA	1213	15	65	0	0	ASCRP3001161	ASCRP3001161	11503.6	2799.44	5.277925e+001	5.864068e+000	104.5	24	6.654780e+000	0	0	0	0	0	0	48.3678	1	1	50.4627	24.3235
DATA	1214	15	66	0	0	ASCRP3004449	ASCRP3004449	11529.3	2799.41	9.869093e+001	1.019656e+001	144	22	7.464552e+000	0	0	0	0	0	0	90.1653	1	1	51.0895	22.7333
DATA	1215	15	67	0	0	ASCRP3010283	ASCRP3010283	11554.6	2799.93	1.579518e+001	3.017133e+000	69	22	5.468405e+000	0	0	0	0	0	0	14.3899	1	1	49.1849	22.6
DATA	1216	15	68	0	0	ASCRP3003812	ASCRP3003812	11579.9	2799.5	7.241227e+002	7.245814e+001	714	23	5.913651e+000	0	0	0	0	0	0	657.877	1	1	56.9804	23.1667
DATA	1217	15	69	0	0	ASCRP3010232	ASCRP3010232	11605.3	2799.6	1.046360e+002	1.077802e+001	149	24	6.122325e+000	0	0	0	0	0	0	94.821	1	1	52.0157	23.5313
DATA	1218	15	70	0	0	ASCRP3005148	ASCRP3005148	11630.8	2799.58	1.079847e+001	2.806595e+000	67	23	5.125731e+000	0	0	0	0	0	0	9.76221	1	0	48.8603	22.1613
DATA	1219	15	71	0	0	ASCRP3005517	ASCRP3005517	11655.9	2800	9.193149e+002	9.196813e+001	867	22.5	7.026981e+000	0	0	0	0	0	0	829.343	1	1	49.8279	25.4615
DATA	1220	15	72	0	0	ASCRP3008157	ASCRP3008157	11681.5	2800	2.795031e+001	3.818160e+000	82	23	6.371723e+000	0	0	0	0	0	0	25.1647	1	1	48.5334	23.7667
DATA	1221	15	73	0	0	ASCRP3005479	ASCRP3005479	11707	2799.95	2.333822e+001	3.498111e+000	76	21	5.182388e+000	0	0	0	0	0	0	20.9753	1	1	47.5395	22
DATA	1222	15	74	0	0	ASCRP3011851	ASCRP3011851	11732.3	2799.78	1.536832e+002	1.558833e+001	193	24	5.592703e+000	0	0	0	0	0	0	137.913	1	1	48.2044	24.7241
DATA	1223	15	75	0	0	ASCRP3009067	ASCRP3009067	11757.6	2800	6.030880e+002	6.036537e+001	597	20	4.706787e+000	0	0	0	0	0	0	540.54	1	1	49.8279	19.6667
DATA	1224	15	76	0	0	ASCRP3007405	ASCRP3007405	11783.1	2799.97	4.700817e+002	4.708088e+001	471	20	4.326424e+000	0	0	0	0	0	0	420.908	1	1	48.5334	19.5556
DATA	1225	15	77	0	0	ASCRP3008039	ASCRP3008039	11808.4	2800.03	2.974926e+001	3.962434e+000	84.5	23.5	6.473469e+000	0	0	0	0	0	0	26.6186	1	1	48.5334	23.9167
DATA	1226	15	78	0	0	ASCRP3008555	ASCRP3008555	11833.6	2800.09	2.410617e+001	3.559116e+000	80	23	7.082553e+000	0	0	0	0	0	0	21.5607	1	1	49.1849	23.3448
DATA	1227	15	79	0	0	ASCRP3000749	ASCRP3000749	11859.2	2800.04	2.172086e+002	2.187815e+001	250	23	6.103803e+000	0	0	0	0	0	0	194.251	1	1	49.1849	22.7778
DATA	1228	15	80	0	0	ASCRP3010973	ASCRP3010973	11884.7	2800.12	6.552434e+001	7.056129e+000	119	22.5	5.731538e+000	0	0	0	0	0	0	58.6124	1	1	48.8603	23.4643
DATA	1229	15	81	0	0	ASCRP3011480	ASCRP3011480	11910.1	2800.19	5.080014e+002	5.086748e+001	519	22	8.167580e+000	0	0	0	0	0	0	454.674	1	1	46.8651	24.069
DATA	1230	15	82	0	0	ASCRP3006311	ASCRP3006311	11935.4	2800.01	2.008450e+003	2.008620e+002	1865	23	5.125549e+000	0	0	0	0	0	0	1799.23	1	1	48.2044	22.6923
DATA	1231	16	1	0	0	ASCRP3003282	ASCRP3003282	9890.91	2804.95	3.196573e+001	4.052220e+000	75	21	5.337578e+000	0	0	0	0	0	0	30.0594	1	1	47.8731	21.65
DATA	1232	16	2	0	0	ASCRP3005052	ASCRP3005052	9916.52	2804.89	2.021181e+001	3.193405e+000	66	23.5	7.904419e+000	0	0	0	0	0	0	19.1455	1	1	49.8279	24.6875
DATA	1233	16	3	0	0	ASCRP3003457	ASCRP3003457	9941.91	2804.93	6.490768e+001	6.939668e+000	110	23	5.797304e+000	0	0	0	0	0	0	61.9088	1	1	54.4085	23.6389
DATA	1234	16	4	0	0	ASCRP3010107	ASCRP3010107	9967.16	2804.87	4.115620e+001	4.784294e+000	87.5	23	6.285534e+000	0	0	0	0	0	0	39.5104	1	1	47.8731	22.2143
DATA	1235	16	5	0	0	Negative052	Negative052	9992.5	2805	2.465342e+000	2.425425e+000	51	20	6.734223e+000	0	0	0	0	0	0	0.684543	0	0	54.1152	20.7241
DATA	1236	16	6	0	0	ASCRP3011533	ASCRP3011533	10017.9	2804.95	1.337119e+002	1.358669e+001	172	20	5.670284e+000	0	0	0	0	0	0	129.923	1	1	47.8731	20.6786
DATA	1237	16	7	0	0	ASCRP3007908	ASCRP3007908	10043.3	2804.91	1.693981e+001	2.935182e+000	62.5	20	5.449982e+000	0	0	0	0	0	0	16.5506	1	1	48.8603	20.7667
DATA	1238	16	8	0	0	ASCRP3009862	ASCRP3009862	10068.7	2804.97	1.104466e+002	1.129914e+001	158	23	5.237355e+000	0	0	0	0	0	0	108.473	1	1	49.1849	21.8667
DATA	1239	16	9	0	0	ASCRP3007485	ASCRP3007485	10094.3	2804.95	2.543152e+002	2.554199e+001	298	19	3.424739e+000	0	0	0	0	0	0	250.992	1	1	49.1849	18.8929
DATA	1240	16	10	0	0	ASCRP3000940	ASCRP3000940	10119.6	2804.97	7.743377e+001	8.095688e+000	124	21	8.138175e+000	0	0	0	0	0	0	76.7677	1	1	49.1849	22.6667
DATA	1241	16	11	0	0	ASCRP3001361	ASCRP3001361	10145	2804.91	1.492155e+003	1.492341e+002	1528.5	21	6.266511e+000	0	0	0	0	0	0	1485.53	1	1	46.8651	22.0588
DATA	1242	16	12	0	0	ASCRP3003957	ASCRP3003957	10170.8	2805.1	1.128013e+001	2.600461e+000	61.5	20	6.229664e+000	0	0	0	0	0	0	11.2747	1	0	46.1809	22.0606
DATA	1243	16	13	0	0	ASCRP3005488	ASCRP3005488	10195.9	2805.03	4.332160e+003	4.332223e+002	4357	23	5.082182e+000	0	0	0	0	0	0	4345.3	1	1	48.5334	22.3714
DATA	1244	16	14	0	0	ASCRP3005597	ASCRP3005597	10221.4	2805	1.877008e+002	1.891381e+001	237	23	5.285526e+000	0	0	0	0	0	0	188.885	1	1	49.1849	23.8333
DATA	1245	16	15	0	0	ASCRP3004178	ASCRP3004178	10246.7	2805.03	1.029686e+002	1.055509e+001	152	23	8.719136e+000	0	0	0	0	0	0	103.922	1	1	48.8603	25.76
DATA	1246	16	16	0	0	ASCRP3011399	ASCRP3011399	10272	2805.46	2.840610e+001	3.663977e+000	79.5	23	5.073354e+000	0	0	0	0	0	0	28.7463	1	1	55.8519	22.8966
DATA	1247	16	17	0	0	ASCRP3012887	ASCRP3012887	10297.5	2805.34	7.459018e+001	7.808176e+000	123	21	5.781256e+000	0	0	0	0	0	0	75.6602	1	1	47.8731	21.1739
DATA	1248	16	18	0	0	ASCRP3007052	ASCRP3007052	10322.7	2805.49	1.731083e+003	1.731236e+002	1788	23	6.598064e+000	0	0	0	0	0	0	1759.52	1	1	51.7088	22.2286
DATA	1249	16	19	0	0	ASCRP3010144	ASCRP3010144	10348.3	2805.5	5.554874e+001	6.012202e+000	103	22	4.924304e+000	0	0	0	0	0	0	56.5621	1	1	65	21.9655
DATA	1250	16	20	0	0	A_23_P215720	NM_000492	10373.5	2805.5	1.589640e+001	2.793096e+000	63	22	3.444076e+000	0	0	0	0	0	0	16.2102	1	1	57.5363	21.0435
DATA	1251	16	21	0	0	ASCRP3010889	ASCRP3010889	10398.8	2805.28	1.501558e+003	1.501733e+002	1587.5	24	6.411350e+000	0	0	0	0	0	0	1533.01	1	1	52.0157	24.4815
DATA	1252	16	22	0	0	ASCRP3011091	ASCRP3011091	10424.5	2805.5	7.821121e+001	8.149954e+000	133	23	5.415040e+000	0	0	0	0	0	0	79.9265	1	1	57.5363	21.4138
DATA	1253	16	23	0	0	ASCRP3011307	ASCRP3011307	10449.6	2805.59	6.922772e+000	2.392489e+000	56	20	4.542140e+000	0	0	0	0	0	0	7.07936	1	0	50.1463	19.7
DATA	1254	16	24	0	0	ASCRP3000104	ASCRP3000104	10475.2	2805.52	2.876871e+002	2.885965e+001	343	20	5.079158e+000	0	0	0	0	0	0	294.314	1	1	49.8279	20.7419
DATA	1255	16	25	0	0	ASCRP3004464	ASCRP3004464	10500.7	2805.45	4.010073e+003	4.010138e+002	4160	20.5	4.917160e+000	0	0	0	0	0	0	4103.06	1	1	47.8731	20.4615
DATA	1256	16	26	0	0	ASCRP3010655	ASCRP3010655	10526.1	2805.52	3.794353e+002	3.801252e+001	433	23	5.685302e+000	0	0	0	0	0	0	388.202	1	1	49.5074	23.4138
DATA	1257	16	27	0	0	ASCRP3006004	ASCRP3006004	10551.6	2805.82	5.897563e+001	6.326472e+000	108	21	5.146470e+000	0	0	0	0	0	0	60.3197	1	1	49.5074	21.6154
DATA	1258	16	28	0	0	ASCRP3007203	ASCRP3007203	10576.7	2805.83	5.410675e+002	5.415523e+001	595.5	22	7.329114e+000	0	0	0	0	0	0	553.091	1	1	49.8279	23.1818
DATA	1259	16	29	0	0	ASCRP3008410	ASCRP3008410	10602.3	2805.85	2.379410e+002	2.390432e+001	288	24	7.373064e+000	0	0	0	0	0	0	243.035	1	1	47.8731	23.8276
DATA	1260	16	30	0	0	ASCRP3002771	ASCRP3002771	10627.4	2806.01	6.242272e+001	6.650829e+000	111.5	23.5	4.397420e+000	0	0	0	0	0	0	63.6963	1	1	48.5334	22.8214
DATA	1261	16	31	0	0	ASCRP3002897	ASCRP3002897	10653.1	2805.91	1.270900e+003	1.271108e+002	1342	21	6.197091e+000	0	0	0	0	0	0	1295.22	1	1	46.8651	22.7586
DATA	1262	16	32	0	0	ASCRP3013313	ASCRP3013313	10678.5	2806	2.340124e+000	2.302852e+000	50	19	6.102572e+000	0	0	0	0	0	0	0.873503	0	0	54.1152	21.2069
DATA	1263	16	33	0	0	ASCRP3003650	ASCRP3003650	10703.9	2805.88	8.430271e+002	8.433422e+001	917	22.5	5.403800e+000	0	0	0	0	0	0	856.532	1	1	47.8731	21.3571
DATA	1264	16	34	1028	1	(+)E1A_r60_1	E1A_r60_1	10729.2	2805.78	7.934713e+000	2.441741e+000	59	24	6.468892e+000	0	0	0	0	0	0	8.04715	1	0	46.1809	24.0714
DATA	1265	16	35	0	0	ASCRP3002201	ASCRP3002201	10754.5	2805.99	4.364428e+002	4.370557e+001	489	22	7.327305e+000	0	0	0	0	0	0	441.753	1	1	49.8279	23.4242
DATA	1266	16	36	0	0	ASCRP3005292	ASCRP3005292	10779.8	2805.89	3.573299e+002	3.580815e+001	415	20	4.475990e+000	0	0	0	0	0	0	360.89	1	1	50.1463	21.0345
DATA	1267	16	37	0	0	ASCRP3011122	ASCRP3011122	10805.3	2806.22	2.614843e+001	3.498488e+000	76	22	5.212480e+000	0	0	0	0	0	0	26.3478	1	1	48.2044	23.2069
DATA	1268	16	38	0	0	ASCRP3002505	ASCRP3002505	10830.8	2805.92	4.065189e+002	4.071862e+001	463	21.5	5.643744e+000	0	0	0	0	0	0	408.58	1	1	49.8279	22
DATA	1269	16	39	0	0	ASCRP3005687	ASCRP3005687	10856.4	2806.07	2.641751e+001	3.526663e+000	75	23	5.507450e+000	0	0	0	0	0	0	26.4808	1	1	53.8203	22.4643
DATA	1270	16	40	0	0	ASCRP3000211	ASCRP3000211	10881.5	2806	8.450227e+000	2.490559e+000	58.5	23	4.636229e+000	0	0	0	0	0	0	8.44706	1	0	54.1152	24.1935
DATA	1271	16	41	0	0	ASCRP3001664	ASCRP3001664	10906.8	2806.28	3.548739e+002	3.556509e+001	396	22	5.156070e+000	0	0	0	0	0	0	353.716	1	1	49.1849	23.0333
DATA	1272	16	42	0	0	ASCRP3008075	ASCRP3008075	10932.3	2806.16	1.169935e+001	2.631244e+000	60	23	6.309544e+000	0	0	0	0	0	0	11.6254	1	0	49.1849	22.8966
DATA	1273	16	43	0	0	ASCRP3002446	ASCRP3002446	10957.6	2806.21	1.979809e+002	1.993876e+001	242	21	3.868899e+000	0	0	0	0	0	0	196.111	1	1	49.1849	22.1739
DATA	1274	16	44	0	0	ASCRP3006995	ASCRP3006995	10983.1	2806.5	2.845900e+002	2.855768e+001	324	23	5.381370e+000	0	0	0	0	0	0	280.983	1	1	56.9804	23.3226
DATA	1275	16	45	0	0	ASCRP3010541	ASCRP3010541	11008.4	2806.26	7.086530e+001	7.475527e+000	121	23	6.018123e+000	0	0	0	0	0	0	69.7309	1	1	49.5074	23.9697
DATA	1276	16	46	0	0	ASCRP3011590	ASCRP3011590	11033.7	2806.29	5.039467e+001	5.576729e+000	99	23	5.541932e+000	0	0	0	0	0	0	49.4178	1	1	50.1463	22.1176
DATA	1277	16	47	0	0	ASCRP3013102	ASCRP3013102	11059.4	2806.38	6.916231e+001	7.319752e+000	119	23	5.840091e+000	0	0	0	0	0	0	67.5801	1	1	50.1463	21.76
DATA	1278	16	48	0	0	ASCRP3010121	ASCRP3010121	11084.7	2806.24	7.470033e+001	7.847763e+000	123	24	4.116228e+000	0	0	0	0	0	0	72.7295	1	1	47.5395	24.12
DATA	1279	16	49	0	0	ASCRP3008480	ASCRP3008480	11110	2806.63	9.821760e+001	1.011409e+001	145	24	6.541354e+000	0	0	0	0	0	0	95.2816	1	1	49.1849	23.7188
DATA	1280	16	50	0	0	ASCRP3002152	ASCRP3002152	11135.4	2806.25	7.308952e+001	7.700171e+000	122	21	6.696940e+000	0	0	0	0	0	0	70.6389	1	1	49.5074	21.8148
DATA	1281	16	51	1028	1	(+)E1A_r60_n11	E1A_r60_n11	11160.7	2806.72	5.500092e+000	2.493533e+000	56	21	4.123106e+000	0	0	0	0	0	0	5.29617	1	0	46.8651	21.4
DATA	1282	16	52	0	0	ASCRP3005066	ASCRP3005066	11186.4	2806.57	7.527924e+001	7.913937e+000	125	22.5	4.149643e+000	0	0	0	0	0	0	72.2105	1	1	57.5363	22.4333
DATA	1283	16	53	0	0	ASCRP3001910	ASCRP3001910	11211.6	2806.57	9.609967e+000	2.632338e+000	60	22	5.788344e+000	0	0	0	0	0	0	9.18369	1	0	65	22.8276
DATA	1284	16	54	0	0	ASCRP3003891	ASCRP3003891	11237.4	2806.63	4.190304e+002	4.197519e+001	448	23.5	5.825959e+000	0	0	0	0	0	0	398.903	1	1	46.1809	23.3571
DATA	1285	16	55	0	0	ASCRP3005814	ASCRP3005814	11262.5	2807	2.836534e+002	2.847261e+001	318.5	23	4.263741e+000	0	0	0	0	0	0	269.03	1	1	54.1152	21.7778
DATA	1286	16	56	0	0	ASCRP3002548	ASCRP3002548	11287.6	2806.93	6.015583e+001	6.506160e+000	109.5	24.5	7.757014e+000	0	0	0	0	0	0	56.8418	1	1	53.8203	24.3667
DATA	1287	16	57	0	0	ASCRP3004238	ASCRP3004238	11313.3	2806.93	1.631226e+002	1.650089e+001	204.5	22	7.386748e+000	0	0	0	0	0	0	153.552	1	1	49.1849	21.7241
DATA	1288	16	58	0	0	ASCRP3011523	ASCRP3011523	11338.4	2806.97	1.584882e+001	2.957519e+000	68	24	5.673284e+000	0	0	0	0	0	0	14.8646	1	1	48.5334	23.1154
DATA	1289	16	59	0	0	ASCRP3002267	ASCRP3002267	11364	2806.84	6.008709e+002	6.013933e+001	619	23	6.131621e+000	0	0	0	0	0	0	561.478	1	1	51.4001	22.375
DATA	1290	16	60	0	0	ASCRP3011808	ASCRP3011808	11389.4	2806.78	6.056832e+001	6.558341e+000	109	23	5.933828e+000	0	0	0	0	0	0	56.3944	1	1	48.8603	24.1071
DATA	1291	16	61	0	0	ASCRP3009360	ASCRP3009360	11414.8	2807	1.043542e+002	1.073634e+001	153	24	6.174523e+000	0	0	0	0	0	0	96.8237	1	1	49.1849	24.5161
DATA	1292	16	62	0	0	ASCRP3004798	ASCRP3004798	11440.1	2806.77	4.289933e+002	4.297403e+001	454.5	22.5	6.948471e+000	0	0	0	0	0	0	396.667	1	1	46.1809	21.9063
DATA	1293	16	63	0	0	AS_circRNA_control209	AS_circRNA_control209	11465.7	2806.89	3.048501e+003	3.048607e+002	2865	21	7.257965e+000	0	0	0	0	0	0	2809.38	1	1	49.1849	21.7037
DATA	1294	16	64	0	0	ASCRP3001711	ASCRP3001711	11490.8	2806.99	2.592414e+000	2.550969e+000	53.5	24.5	6.854900e+000	0	0	0	0	0	0	0.83461	0	0	49.1849	25.1
DATA	1295	16	65	0	0	ASCRP3004849	ASCRP3004849	11516.4	2807.27	4.655144e+000	2.599257e+000	57	24	8.321584e+000	0	0	0	0	0	0	4.26324	1	0	47.2035	25.0345
DATA	1296	16	66	0	0	ASCRP3010825	ASCRP3010825	11541.9	2807	6.381977e+002	6.387129e+001	636	21	4.693041e+000	0	0	0	0	0	0	582.721	1	1	46.8651	21.1034
DATA	1297	16	67	0	0	ASCRP3004767	ASCRP3004767	11567.4	2806.97	2.953986e+002	2.965164e+001	323	24	5.456968e+000	0	0	0	0	0	0	268.958	1	1	47.5395	23.3871
DATA	1298	16	68	0	0	ASCRP3011187	ASCRP3011187	11592.6	2807.24	6.407761e+003	6.407813e+002	5765.5	23	5.570803e+000	0	0	0	0	0	0	5819.1	1	1	49.1849	23.0769
DATA	1299	16	69	0	0	ASCRP3006283	ASCRP3006283	11618.1	2807.29	1.131336e+002	1.160498e+001	160	24	5.343967e+000	0	0	0	0	0	0	102.487	1	1	49.1849	23.1714
DATA	1300	16	70	0	0	ASCRP3009807	ASCRP3009807	11643.7	2806.97	1.927689e+002	1.945028e+001	230	22	5.890302e+000	0	0	0	0	0	0	174.221	1	1	49.1849	22.8261
DATA	1301	16	71	0	0	AS_circRNA_control201	AS_circRNA_control201	11668.5	2806.82	1.951893e+002	1.969089e+001	230	23.5	7.233463e+000	0	0	0	0	0	0	176.047	1	1	47.5395	26.5667
DATA	1302	16	72	0	0	ASCRP3008176	ASCRP3008176	11694.2	2806.97	2.189461e+002	2.204861e+001	249.5	21	6.572296e+000	0	0	0	0	0	0	197.106	1	1	49.1849	22.1515
DATA	1303	16	73	0	0	ASCRP3000852	ASCRP3000852	11719.6	2807.26	1.383698e+002	1.408017e+001	183	24	4.302537e+000	0	0	0	0	0	0	124.368	1	1	49.5074	24.3871
DATA	1304	16	74	0	0	ASCRP3013408	ASCRP3013408	11744.9	2807.5	7.519036e+001	7.958865e+000	122.5	23	5.865935e+000	0	0	0	0	0	0	67.4902	1	1	56.9804	23.9333
DATA	1305	16	75	0	0	ASCRP3013485	ASCRP3013485	11770.4	2807.63	1.368069e+002	1.392782e+001	180	22	7.578862e+000	0	0	0	0	0	0	122.659	1	1	48.2044	23.4286
DATA	1306	16	76	0	0	ASCRP3005990	ASCRP3005990	11795.7	2807.34	2.826074e+002	2.838141e+001	314	23	5.569146e+000	0	0	0	0	0	0	253.157	1	1	48.5334	23.1538
DATA	1307	16	77	0	0	ASCRP3000752	ASCRP3000752	11821.4	2807.3	7.965229e+000	2.734481e+000	66	24.5	5.639418e+000	0	0	0	0	0	0	7.13105	1	0	49.8279	23.7727
DATA	1308	16	78	0	0	ASCRP3001643	ASCRP3001643	11846.8	2807.43	1.834771e+003	1.834957e+002	1686	23.5	5.846697e+000	0	0	0	0	0	0	1642.21	1	1	52.6241	22.9643
DATA	1309	16	79	0	0	ASCRP3003699	ASCRP3003699	11871.8	2807.69	5.121418e+001	5.751017e+000	104	23	5.573564e+000	0	0	0	0	0	0	45.8428	1	1	50.7771	22.7692
DATA	1310	16	80	0	0	ASCRP3003144	ASCRP3003144	11897.3	2807.66	8.451555e+001	8.846971e+000	134	25	7.285318e+000	0	0	0	0	0	0	75.6801	1	1	48.5334	25.4
DATA	1311	16	81	0	0	AS_circRNA_control215	AS_circRNA_control215	11922.9	2807.61	4.184681e+002	4.192834e+001	434	24	6.893454e+000	0	0	0	0	0	0	374.993	1	1	47.5395	24.6552
DATA	1312	16	82	0	0	A_23_P11507	NM_015534	11948	2807.88	1.063721e+002	1.095286e+001	157	23	6.396481e+000	0	0	0	0	0	0	95.4266	1	1	47.5395	23.4027
DATA	1313	17	1	0	0	ASCRP3006112	ASCRP3006112	9877.99	2811.92	4.876197e+001	5.477889e+000	93	22	5.664239e+000	0	0	0	0	0	0	45.7525	1	1	46.8651	22.2507
DATA	1314	17	2	0	0	ASCRP3013364	ASCRP3013364	9903.5	2812	9.604561e+001	9.918971e+000	139.5	21.5	5.644875e+000	0	0	0	0	0	0	90.7876	1	1	49.8279	21.7692
DATA	1315	17	3	0	0	ASCRP3002381	ASCRP3002381	9929.01	2812.1	1.461985e+002	1.482539e+001	191	25	6.025586e+000	0	0	0	0	0	0	139.173	1	1	46.8651	24.4615
DATA	1316	17	4	0	0	ASCRP3004242	ASCRP3004242	9954.38	2812	3.102372e+003	3.102469e+002	3013	21.5	4.741325e+000	0	0	0	0	0	0	2972.92	1	1	48.5334	22.5357
DATA	1317	17	5	0	0	ASCRP3012838	ASCRP3012838	9979.85	2812.1	1.164334e+003	1.164587e+002	1169.5	24	5.848273e+000	0	0	0	0	0	0	1122.86	1	1	52.0157	22.7333
DATA	1318	17	6	0	1	ETG05_66023	ETG05_66023	10005.3	2812	5.340144e+002	5.345597e+001	561	24	5.687120e+000	0	0	0	0	0	0	518.074	1	1	49.1849	23.48
DATA	1319	17	7	0	0	ASCRP3011726	ASCRP3011726	10030.8	2812	5.217836e+002	5.223354e+001	557	20	5.721793e+000	0	0	0	0	0	0	509.072	1	1	46.8651	21.1034
DATA	1320	17	8	0	0	ASCRP3008021	ASCRP3008021	10056	2811.99	3.852025e+002	3.859418e+001	422	23	5.245566e+000	0	0	0	0	0	0	377.802	1	1	46.8651	21.8857
DATA	1321	17	9	0	0	ASCRP3008173	ASCRP3008173	10081.4	2812.18	6.705816e+002	6.710023e+001	702	20	4.188302e+000	0	0	0	0	0	0	660.994	1	1	48.8603	20.5517
DATA	1322	17	10	0	0	ASCRP3012169	ASCRP3012169	10106.5	2812	1.596133e+002	1.613560e+001	206	20	6.047937e+000	0	0	0	0	0	0	158.051	1	1	48.5334	21.7059
DATA	1323	17	11	0	0	ASCRP3001923	ASCRP3001923	10132.5	2812	6.001906e+000	2.429954e+000	54	24.5	6.505612e+000	0	0	0	0	0	0	5.96948	1	0	54.1152	24.4333
DATA	1324	17	12	0	0	A_23_P87238	NM_006512	10157.6	2812.41	2.324846e+001	3.302291e+000	73	21	6.397478e+000	0	0	0	0	0	0	23.2157	1	1	50.1463	22.3143
DATA	1325	17	13	0	0	ASCRP3006052	ASCRP3006052	10183.2	2812.55	8.443121e+002	8.446353e+001	896	24	4.854670e+000	0	0	0	0	0	0	846.272	1	1	50.1463	23.5333
DATA	1326	17	14	0	0	ASCRP3012611	ASCRP3012611	10208.6	2812.43	8.489508e+001	8.803103e+000	134	23.5	5.679537e+000	0	0	0	0	0	0	85.3776	1	1	57.5363	23.8333
DATA	1327	17	15	0	0	ASCRP3006233	ASCRP3006233	10233.9	2812.5	2.153490e+001	3.166593e+000	72	24	7.051961e+000	0	0	0	0	0	0	21.7237	1	1	56.9804	24.2143
DATA	1328	17	16	0	0	ASCRP3004027	ASCRP3004027	10259.4	2812.43	1.309185e+002	1.329499e+001	183	25	9.646724e+000	0	0	0	0	0	0	132.432	1	1	65	27.1739
DATA	1329	17	17	0	0	ASCRP3007828	ASCRP3007828	10284.6	2812.64	6.457780e+002	6.461908e+001	702	23.5	7.535424e+000	0	0	0	0	0	0	654.855	1	1	48.8603	25
DATA	1330	17	18	0	0	ASCRP3000822	ASCRP3000822	10310.2	2812.36	1.103820e+003	1.104061e+002	1163	22	5.014495e+000	0	0	0	0	0	0	1121.74	1	1	47.8731	21.375
DATA	1331	17	19	66	-1	(-)3xSLv1	NegativeControl	10335.5	2812.5	2.339024e+000	2.300170e+000	44	23.5	4.785877e+000	0	0	0	0	0	0	-4.31166	0	0	57.5363	22.7692
DATA	1332	17	20	0	0	ASCRP3003125	ASCRP3003125	10360.8	2812.61	2.954188e+003	2.954277e+002	2989	22	4.381715e+000	0	0	0	0	0	0	3012.66	1	1	55.2791	21.7407
DATA	1333	17	21	0	0	ASCRP3007544	ASCRP3007544	10386.4	2812.57	2.332177e+000	2.293437e+000	47.5	22	5.305029e+000	0	0	0	0	0	0	-0.29678	0	0	65	22.68
DATA	1334	17	22	0	0	ASCRP3003514	ASCRP3003514	10411.5	2812.58	1.147045e+002	1.169702e+001	165	23	6.641674e+000	0	0	0	0	0	0	117.252	1	1	49.8279	23.3871
DATA	1335	17	23	0	0	ASCRP3012668	ASCRP3012668	10437.2	2812.64	3.695508e+002	3.702592e+001	430	20	5.414858e+000	0	0	0	0	0	0	378.06	1	1	51.4001	20.7
DATA	1336	17	24	0	0	ASCRP3005171	ASCRP3005171	10462.4	2812.57	9.251496e+001	9.530237e+000	144	20	4.870811e+000	0	0	0	0	0	0	94.6935	1	1	50.4627	20.7813
DATA	1337	17	25	0	0	ASCRP3001006	ASCRP3001006	10487.9	2812.59	1.989057e+002	2.002166e+001	256	21	5.492713e+000	0	0	0	0	0	0	203.645	1	1	56.9804	21.3548
DATA	1338	17	26	0	0	ASCRP3006044	ASCRP3006044	10513.4	2813	3.561072e+002	3.568410e+001	413	21	4.142061e+000	0	0	0	0	0	0	364.612	1	1	46.5243	20.36
DATA	1339	17	27	0	0	ASCRP3004624	ASCRP3004624	10538.7	2812.88	7.586673e+001	7.924132e+000	128	23	6.321757e+000	0	0	0	0	0	0	77.6605	1	1	48.8603	23.2692
DATA	1340	17	28	0	0	ASCRP3000538	ASCRP3000538	10564.2	2812.98	7.899827e+002	7.903142e+001	855	21	6.219731e+000	0	0	0	0	0	0	808.294	1	1	51.0895	21.9333
DATA	1341	17	29	0	0	ASCRP3000732	ASCRP3000732	10589.7	2812.97	3.285144e+002	3.293119e+001	390	23.5	7.215295e+000	0	0	0	0	0	0	335.897	1	1	49.1849	23.4375
DATA	1342	17	30	0	0	ASCRP3002411	ASCRP3002411	10614.9	2812.99	7.556289e+002	7.559765e+001	806	21.5	4.951083e+000	0	0	0	0	0	0	771.914	1	1	49.1849	22.0714
DATA	1343	17	31	0	0	ASCRP3012525	ASCRP3012525	10640.4	2812.99	1.488685e+003	1.488862e+002	1554	24	3.925557e+000	0	0	0	0	0	0	1519.05	1	1	48.2044	24.08
DATA	1344	17	32	0	0	ASCRP3011152	ASCRP3011152	10665.6	2812.95	8.214697e+001	8.530114e+000	131	22.5	6.765978e+000	0	0	0	0	0	0	83.7115	1	1	49.5074	23.5385
DATA	1345	17	33	0	0	ASCRP3006814	ASCRP3006814	10691	2813.01	1.171454e+003	1.171680e+002	1192	22	4.852893e+000	0	0	0	0	0	0	1191.94	1	1	52.6241	20.9667
DATA	1346	17	34	0	0	ASCRP3004518	ASCRP3004518	10716.4	2813.01	3.844101e+001	4.482543e+000	86	23	5.878071e+000	0	0	0	0	0	0	39.0459	1	1	48.2044	22.8621
DATA	1347	17	35	0	0	ASCRP3003816	ASCRP3003816	10741.9	2813.03	4.221080e+002	4.227397e+001	477	22	6.668161e+000	0	0	0	0	0	0	427.929	1	1	48.5334	22.8667
DATA	1348	17	36	0	0	ASCRP3005966	ASCRP3005966	10767.4	2812.97	1.211114e+001	2.612637e+000	61.5	24	7.093256e+000	0	0	0	0	0	0	12.2523	1	1	48.2044	24.7429
DATA	1349	17	37	0	0	ASCRP3003102	ASCRP3003102	10792.6	2813.16	2.129078e+001	3.148962e+000	68	24	7.534158e+000	0	0	0	0	0	0	21.491	1	1	48.5334	23.0741
DATA	1350	17	38	0	0	ASCRP3000462	ASCRP3000462	10818	2813.11	9.565378e+001	9.844066e+000	144	24	5.216193e+000	0	0	0	0	0	0	96.3192	1	1	47.2035	23.7813
DATA	1351	17	39	0	0	ASCRP3012541	ASCRP3012541	10843.4	2813.23	9.233243e+000	2.507887e+000	59	25	7.453226e+000	0	0	0	0	0	0	9.27368	1	0	45.835	23.6333
DATA	1352	17	40	0	0	ASCRP3009838	ASCRP3009838	10868.6	2813.43	1.292152e+004	1.292154e+003	13022	24	4.949604e+000	0	0	0	0	0	0	12943.3	1	1	57.5363	24.037
DATA	1353	17	41	0	0	ASCRP3006542	ASCRP3006542	10894.2	2813.52	9.244852e+001	9.537558e+000	141	23	6.328597e+000	0	0	0	0	0	0	92.3389	1	1	49.8279	24.6364
DATA	1354	17	42	0	0	ASCRP3005674	ASCRP3005674	10919.6	2813.26	1.733911e+002	1.749787e+001	219.5	20.5	5.560534e+000	0	0	0	0	0	0	172.666	1	1	49.5074	21.6667
DATA	1355	17	43	0	0	ASCRP3002196	ASCRP3002196	10945.1	2813.56	5.162037e+001	5.675550e+000	101	22.5	6.673409e+000	0	0	0	0	0	0	51.2455	1	1	47.8731	21.6429
DATA	1356	17	44	0	0	ASCRP3009049	ASCRP3009049	10970.3	2813.4	1.301653e+003	1.301868e+002	1340	22.5	5.874796e+000	0	0	0	0	0	0	1288.06	1	1	50.7771	22.9286
DATA	1357	17	45	0	0	ASCRP3001817	ASCRP3001817	10995.6	2813.46	8.363887e+001	8.694406e+000	130	24	7.072881e+000	0	0	0	0	0	0	82.4932	1	1	51.4001	24.8889
DATA	1358	17	46	0	0	ASCRP3006079	ASCRP3006079	11021.5	2813.61	5.125720e+001	5.652452e+000	97	23	5.953765e+000	0	0	0	0	0	0	50.3806	1	1	49.8279	24.2258
DATA	1359	17	47	0	0	ASCRP3003443	ASCRP3003443	11046.5	2813.72	2.360473e+001	3.359771e+000	73	23.5	6.125617e+000	0	0	0	0	0	0	23.1218	1	1	51.0895	22.6563
DATA	1360	17	48	0	0	ASCRP3003803	ASCRP3003803	11072	2813.51	3.370589e+002	3.379119e+001	386	23	4.664762e+000	0	0	0	0	0	0	328.976	1	1	53.5237	23
DATA	1361	17	49	0	0	ASCRP3006893	ASCRP3006893	11097.4	2813.56	3.099685e+002	3.109026e+001	349	23.5	4.720775e+000	0	0	0	0	0	0	301.444	1	1	52.0157	24.2857
DATA	1362	17	50	0	0	ASCRP3000740	ASCRP3000740	11122.7	2813.53	2.320533e+002	2.333086e+001	273.5	23	5.814141e+000	0	0	0	0	0	0	224.844	1	1	51.7088	22.2143
DATA	1363	17	51	0	0	ASCRP3007945	ASCRP3007945	11148.4	2813.84	1.815545e+001	3.030189e+000	68	20.5	5.807290e+000	0	0	0	0	0	0	17.5259	1	1	49.1849	21.7308
DATA	1364	17	52	0	0	ASCRP3010598	ASCRP3010598	11173.5	2813.64	5.628271e+001	6.132481e+000	106	22	4.298012e+000	0	0	0	0	0	0	54.1288	1	1	49.8279	22.5172
DATA	1365	17	53	0	0	ASCRP3011824	ASCRP3011824	11198.9	2813.84	1.592464e+001	2.917285e+000	67	23	5.512449e+000	0	0	0	0	0	0	15.2578	1	1	48.2044	24
DATA	1366	17	54	0	0	ASCRP3001198	ASCRP3001198	11224.2	2813.72	4.145579e+000	2.488335e+000	54	24	6.293193e+000	0	0	0	0	0	0	3.95699	1	0	46.8651	23.8235
DATA	1367	17	55	0	0	ASCRP3004317	ASCRP3004317	11249.7	2813.99	1.356107e+003	1.356330e+002	1340	22	4.494270e+000	0	0	0	0	0	0	1289.55	1	1	47.2035	21.9615
DATA	1368	17	56	0	0	ASCRP3006598	ASCRP3006598	11275.4	2813.93	6.085699e+004	6.085699e+003	57426.5	22	4.866011e+000	0	0	0	0	0	0	57649.3	1	1	53.8203	22.2963
DATA	1369	17	57	0	0	Negative005	Negative005	11300.3	2813.96	5.191454e+000	2.535075e+000	57	22.5	6.249974e+000	0	0	0	0	0	0	4.89979	1	0	47.5395	22.1071
DATA	1370	17	58	0	0	ASCRP3001683	ASCRP3001683	11326.1	2813.91	2.532825e+000	2.490752e+000	52	24	5.701502e+000	0	0	0	0	0	0	0.0221952	0	0	47.8731	23.7407
DATA	1371	17	59	0	0	ASCRP3008112	ASCRP3008112	11351.2	2814	3.952807e+002	3.960704e+001	424	23.5	6.674598e+000	0	0	0	0	0	0	370.322	1	1	49.1849	24.4286
DATA	1372	17	60	0	0	ASCRP3005556	ASCRP3005556	11376.7	2814.04	2.551248e+000	2.509713e+000	54	24	6.914826e+000	0	0	0	0	0	0	0.607771	0	0	49.1849	24.7407
DATA	1373	17	61	0	0	Negative018	Negative018	11402.3	2813.48	3.007954e+000	2.535916e+000	54	25	6.107285e+000	0	0	0	0	0	0	2.79762	1	0	45.4864	25.0323
DATA	1374	17	62	0	0	A_23_P53126	NM_005574	11427.5	2814.01	1.037499e+001	2.731276e+000	64	22.5	6.266495e+000	0	0	0	0	0	0	9.61692	1	0	49.8279	22.8
DATA	1375	17	63	0	0	ASCRP3012671	ASCRP3012671	11452.9	2814.07	1.784544e+001	3.100187e+000	70	20	6.696293e+000	0	0	0	0	0	0	16.486	1	1	54.4085	20.5714
DATA	1376	17	64	0	0	ASCRP3003792	ASCRP3003792	11478.4	2813.93	4.269408e+001	4.969607e+000	93	22	7.116451e+000	0	0	0	0	0	0	39.3116	1	1	49.1849	23.4815
DATA	1377	17	65	0	0	ASCRP3000116	ASCRP3000116	11503.5	2814.24	3.224331e+002	3.234409e+001	348	27	6.275743e+000	0	0	0	0	0	0	295.976	1	1	48.5334	25.5806
DATA	1378	17	66	0	0	ASCRP3007409	ASCRP3007409	11529.2	2813.89	1.555824e+001	2.995024e+000	71	22	7.144245e+000	0	0	0	0	0	0	14.2374	1	1	48.2044	22.8333
DATA	1379	17	67	0	0	ASCRP3012224	ASCRP3012224	11554.7	2814.47	1.934444e+002	1.951395e+001	230	22	5.333627e+000	0	0	0	0	0	0	176.523	1	1	51.7088	21.9375
DATA	1380	17	68	0	0	ASCRP3010337	ASCRP3010337	11579.9	2814.5	6.673539e+001	7.152515e+000	117.5	26	5.801071e+000	0	0	0	0	0	0	60.7333	1	1	56.9804	25.963
DATA	1381	17	69	0	0	AS_circRNA_control207	AS_circRNA_control207	11605.3	2814.37	3.893053e+002	3.901593e+001	403	23.5	7.021209e+000	0	0	0	0	0	0	353.383	1	1	49.1849	22.8438
DATA	1382	17	70	0	0	ASCRP3004421	ASCRP3004421	11630.7	2814.18	2.348678e+002	2.362874e+001	270	23	4.677991e+000	0	0	0	0	0	0	212.685	1	1	49.5074	22.5714
DATA	1383	17	71	0	0	ASCRP3010954	ASCRP3010954	11656.1	2814.5	1.338138e+002	1.363006e+001	172.5	23	8.725311e+000	0	0	0	0	0	0	120.915	1	1	56.9804	26.1481
DATA	1384	17	72	0	0	A_23_P2683	NM_024604	11681.5	2814.5	2.817620e+001	3.831812e+000	83.5	22	7.113821e+000	0	0	0	0	0	0	25.4101	1	1	57.5363	23.1613
DATA	1385	17	73	0	0	ASCRP3011211	ASCRP3011211	11707	2814.6	1.061792e+001	2.809761e+000	65	23	5.750659e+000	0	0	0	0	0	0	9.55886	1	0	50.7771	22.8485
DATA	1386	17	74	0	0	Negative038	Negative038	11732.6	2814.47	5.321390e+000	2.659207e+000	61	24	4.138363e+000	0	0	0	0	0	0	4.78326	1	0	49.8279	24.1429
DATA	1387	17	75	0	0	ASCRP3007768	ASCRP3007768	11757.7	2814.43	1.963144e+003	1.963317e+002	1808	23	7.252480e+000	0	0	0	0	0	0	1762.41	1	1	51.0895	23.9615
DATA	1388	17	76	0	0	A_23_P215720	NM_000492	11783	2814.48	1.820450e+001	3.183202e+000	72	23	6.222401e+000	0	0	0	0	0	0	16.3269	1	1	51.4001	22.4194
DATA	1389	17	77	0	0	ASCRP3007074	ASCRP3007074	11808.6	2814.61	2.781148e+001	3.816178e+000	84	26	9.062394e+000	0	0	0	0	0	0	24.9253	1	1	49.1849	25.8571
DATA	1390	17	78	0	0	Negative045	Negative045	11833.9	2814.5	1.547257e+001	3.037828e+000	71	24	6.201462e+000	0	0	0	0	0	0	13.8608	1	1	49.8279	23.6207
DATA	1391	17	79	0	0	ASCRP3007156	ASCRP3007156	11859.5	2814.88	5.148845e+001	5.774604e+000	108	23	6.254205e+000	0	0	0	0	0	0	46.1214	1	1	49.8279	23.3214
DATA	1392	17	80	0	0	ASCRP3011599	ASCRP3011599	11884.7	2814.91	2.915359e+002	2.927054e+001	318	22	5.881610e+000	0	0	0	0	0	0	261.201	1	1	49.5074	22.48
DATA	1393	17	81	0	0	ASCRP3009148	ASCRP3009148	11910.1	2815	6.583559e+001	7.082960e+000	117	24	6.392255e+000	0	0	0	0	0	0	59.0178	1	1	46.8651	23.0333
DATA	1394	17	82	0	0	ASCRP3002847	ASCRP3002847	11935.7	2814.91	1.620300e+002	1.641189e+001	209.5	24	5.563388e+000	0	0	0	0	0	0	145.38	1	1	49.5074	24.15
DATA	1395	18	1	0	0	ASCRP3004065	ASCRP3004065	9890.85	2819.52	4.214997e+001	4.891690e+000	88	22	4.672565e+000	0	0	0	0	0	0	39.7647	1	1	50.7771	22.7105
DATA	1396	18	2	0	0	ASCRP3013373	ASCRP3013373	9915.72	2819.2	1.595835e+001	2.936794e+000	65	22	6.424975e+000	0	0	0	0	0	0	15.1594	1	1	40.2912	23.0303
DATA	1397	18	3	0	0	Negative007	Negative007	9941.89	2819.5	2.489454e+000	2.448101e+000	47	23	5.595917e+000	0	0	0	0	0	0	-0.172664	0	0	65	24.2571
DATA	1398	18	4	0	0	ASCRP3013067	ASCRP3013067	9967.42	2819.57	2.579827e+001	3.545669e+000	71.5	23	5.703046e+000	0	0	0	0	0	0	24.8395	1	1	57.5363	22.4839
DATA	1399	18	5	0	0	ASCRP3001833	ASCRP3001833	9992.62	2819.7	1.336536e+003	1.336755e+002	1336	24	5.762523e+000	0	0	0	0	0	0	1294.68	1	1	53.2255	22.96
DATA	1400	18	6	0	0	ASCRP3005376	ASCRP3005376	10018.1	2819.5	4.311274e+001	4.936170e+000	91	20	5.743392e+000	0	0	0	0	0	0	42.0017	1	1	50.4627	21.1143
DATA	1401	18	7	0	0	ASCRP3003593	ASCRP3003593	10043.3	2819.52	2.521967e+002	2.533276e+001	289	22	6.954697e+000	0	0	0	0	0	0	247.025	1	1	51.0895	21.6667
DATA	1402	18	8	0	0	ASCRP3006657	ASCRP3006657	10068.6	2819.3	8.349995e+001	8.682280e+000	131	22	5.416684e+000	0	0	0	0	0	0	82.1999	1	1	48.5334	21.5882
DATA	1403	18	9	0	0	ASCRP3007355	ASCRP3007355	10094.1	2819.79	3.959329e+002	3.966401e+001	443	20	5.289640e+000	0	0	0	0	0	0	391.663	1	1	47.2035	21.1379
DATA	1404	18	10	0	0	ASCRP3009144	ASCRP3009144	10119.5	2819.82	1.273007e+003	1.273225e+002	1324	22	7.076414e+000	0	0	0	0	0	0	1264.86	1	1	49.1849	23.4286
DATA	1405	18	11	0	0	ASCRP3000435	ASCRP3000435	10144.8	2820	1.717634e+002	1.733599e+001	221	21	6.445723e+000	0	0	0	0	0	0	171.37	1	1	51.4001	21.8788
DATA	1406	18	12	0	0	Negative027	Negative027	10170.7	2819.76	8.414251e+000	2.485112e+000	57.5	24	5.740059e+000	0	0	0	0	0	0	8.42726	1	0	48.2044	22.6552
DATA	1407	18	13	0	0	ASCRP3003451	ASCRP3003451	10195.4	2819.91	2.161105e+002	2.173633e+001	264.5	23	5.506594e+000	0	0	0	0	0	0	217.183	1	1	49.1849	23.5
DATA	1408	18	14	0	0	ASCRP3000920	ASCRP3000920	10221.3	2819.91	5.542860e+001	6.009902e+000	103	24	5.520896e+000	0	0	0	0	0	0	55.8842	1	1	48.8603	24.1379
DATA	1409	18	15	0	0	ASCRP3003698	ASCRP3003698	10246.5	2820	1.004606e+005	1.004606e+004	101582	24	9.439809e+000	0	0	0	0	0	0	101577	1	1	54.1152	26.12
DATA	1410	18	16	0	0	ASCRP3007767	ASCRP3007767	10272	2820	9.325676e+002	9.328537e+001	986	26	6.831301e+000	0	0	0	0	0	0	945.374	1	1	54.9904	24.8
DATA	1411	18	17	0	0	ASCRP3007481	ASCRP3007481	10297.3	2819.93	3.681719e+002	3.688927e+001	430.5	23	7.405443e+000	0	0	0	0	0	0	374.076	1	1	49.1849	25.1667
DATA	1412	18	18	0	0	ASCRP3000554	ASCRP3000554	10322.6	2819.99	3.378319e+003	3.378397e+002	3482.5	24	4.111709e+000	0	0	0	0	0	0	3439.33	1	1	48.2044	24.1154
DATA	1413	18	19	0	0	ASCRP3010348	ASCRP3010348	10348.2	2820.03	7.633944e+002	7.637398e+001	826	23.5	6.445260e+000	0	0	0	0	0	0	778.529	1	1	49.1849	23.9
DATA	1414	18	20	0	0	ASCRP3002194	ASCRP3002194	10373.6	2819.92	2.144557e+001	3.139695e+000	69	22	6.139531e+000	0	0	0	0	0	0	21.9018	1	1	48.2044	22.4231
DATA	1415	18	21	0	0	ASCRP3001013	ASCRP3001013	10399	2819.94	2.329177e+000	2.290486e+000	46	24	6.237171e+000	0	0	0	0	0	0	-1.1654	0	0	48.2044	24.1667
DATA	1416	18	22	0	0	ASCRP3011615	ASCRP3011615	10424.4	2820.1	5.763551e+002	5.768092e+001	637	21	5.668265e+000	0	0	0	0	0	0	589.84	1	1	49.8279	20.8529
DATA	1417	18	23	0	0	ASCRP3000321	ASCRP3000321	10449.8	2820.22	2.325561e+000	2.286930e+000	46	19	4.631480e+000	0	0	0	0	0	0	-0.709345	0	0	50.1463	19.9688
DATA	1418	18	24	0	0	A_23_P1331	NM_080801	10475.3	2820.24	1.303740e+002	1.323631e+001	184.5	21	4.924130e+000	0	0	0	0	0	0	133.561	1	1	51.0895	21.4
DATA	1419	18	25	0	0	ASCRP3000377	ASCRP3000377	10500.5	2820.22	2.170126e+002	2.182131e+001	267	19	3.854867e+000	0	0	0	0	0	0	222.345	1	1	49.8279	19.12
DATA	1420	18	26	0	0	ASCRP3009155	ASCRP3009155	10526	2820.21	4.316006e+002	4.322055e+001	491.5	22	5.768424e+000	0	0	0	0	0	0	442.154	1	1	53.5237	22.3667
DATA	1421	18	27	0	0	ASCRP3012813	ASCRP3012813	10551.3	2820.14	1.310624e+002	1.330426e+001	182.5	26.5	5.550329e+000	0	0	0	0	0	0	134.219	1	1	49.8279	25.6154
DATA	1422	18	28	0	0	ASCRP3006697	ASCRP3006697	10576.8	2820.36	1.848286e+001	2.941401e+000	65	22	6.689261e+000	0	0	0	0	0	0	18.9173	1	1	51.4001	22.9394
DATA	1423	18	29	0	0	ASCRP3010532	ASCRP3010532	10602.4	2820.44	1.312360e+002	1.332190e+001	181.5	22.5	6.261113e+000	0	0	0	0	0	0	134.212	1	1	50.4627	23.1923
DATA	1424	18	30	0	0	ASCRP3004888	ASCRP3004888	10627.5	2820.37	2.970554e+001	3.752209e+000	76	22	4.468894e+000	0	0	0	0	0	0	30.3482	1	1	49.8279	22.8333
DATA	1425	18	31	0	0	ASCRP3001791	ASCRP3001791	10652.9	2820.44	2.411879e+002	2.422775e+001	301	23.5	6.152708e+000	0	0	0	0	0	0	246.103	1	1	50.4627	23.1786
DATA	1426	18	32	0	0	ASCRP3000186	ASCRP3000186	10678.4	2820.57	6.447563e+000	2.387184e+000	55.5	21	5.371840e+000	0	0	0	0	0	0	6.56953	1	0	57.5363	21.24
DATA	1427	18	33	0	0	Negative046	Negative046	10703.6	2820.57	9.125239e+000	2.476442e+000	57.5	20	5.630957e+000	0	0	0	0	0	0	9.28282	1	0	57.5363	20.1786
DATA	1428	18	34	0	0	ASCRP3000053	ASCRP3000053	10729.2	2820.3	1.113055e+002	1.136701e+001	165	23	5.452967e+000	0	0	0	0	0	0	113.017	1	1	48.8603	22.7879
DATA	1429	18	35	0	0	ASCRP3004270	ASCRP3004270	10754.3	2820.49	2.240526e+002	2.252413e+001	271	23	6.909654e+000	0	0	0	0	0	0	227.052	1	1	50.4627	24.1176
DATA	1430	18	36	0	0	Negative003	Negative003	10780	2820.87	2.355152e+000	2.316030e+000	45.5	24	6.272325e+000	0	0	0	0	0	0	-1.99868	0	0	54.4085	23.5278
DATA	1431	18	37	1028	1	(+)E1A_r60_a20	E1A_r60_a20	10805.5	2820.78	6.097703e+001	6.524674e+000	110	24	4.502792e+000	0	0	0	0	0	0	61.5139	1	1	48.2044	23.1429
DATA	1432	18	38	0	0	ASCRP3004819	ASCRP3004819	10830.8	2821	3.482367e+002	3.490134e+001	398	22	4.925248e+000	0	0	0	0	0	0	350.436	1	1	49.1849	22.75
DATA	1433	18	39	0	0	ASCRP3000015	ASCRP3000015	10856.1	2820.74	8.438111e+002	8.441337e+001	894.5	24	4.303874e+000	0	0	0	0	0	0	846.885	1	1	46.1809	23.24
DATA	1434	18	40	0	0	ASCRP3001072	ASCRP3001072	10881.3	2820.94	2.034775e+001	3.100838e+000	70.5	23.5	4.444938e+000	0	0	0	0	0	0	20.366	1	1	47.5395	23.9667
DATA	1435	18	41	0	0	ASCRP3002140	ASCRP3002140	10906.9	2820.81	9.207681e+001	9.502041e+000	138.5	23	6.143795e+000	0	0	0	0	0	0	91.887	1	1	46.8651	24.0606
DATA	1436	18	42	0	0	Negative004	Negative004	10932.3	2820.75	3.572358e+000	2.380884e+000	53	21	5.514033e+000	0	0	0	0	0	0	3.55417	1	0	46.8651	21.5926
DATA	1437	18	43	0	0	A_23_P111995	NM_002318	10957.7	2820.72	1.816594e+002	1.831878e+001	226	21	6.259516e+000	0	0	0	0	0	0	180.164	1	1	47.5395	20.6923
DATA	1438	18	44	0	0	ASCRP3002703	ASCRP3002703	10983.1	2821.07	9.390129e+001	9.684357e+000	144	24	5.603768e+000	0	0	0	0	0	0	92.8281	1	1	54.4085	24.7813
DATA	1439	18	45	0	0	ASCRP3010085	ASCRP3010085	11008.3	2821.03	1.919260e+002	1.933922e+001	241	28	7.265378e+000	0	0	0	0	0	0	189.102	1	1	49.1849	26
DATA	1440	18	46	0	0	ASCRP3007970	ASCRP3007970	11033.7	2821.11	1.310099e+002	1.331633e+001	177.5	22.5	7.299504e+000	0	0	0	0	0	0	128.639	1	1	49.5074	24.4
DATA	1441	18	47	0	0	ASCRP3001166	ASCRP3001166	11059.7	2820.81	2.434222e+000	2.393786e+000	45.5	23	5.684236e+000	0	0	0	0	0	0	-4.41489	0	0	46.8651	21.8148
DATA	1442	18	48	0	0	ASCRP3013198	ASCRP3013198	11084.9	2820.91	2.606805e+002	2.617851e+001	307	25	5.758211e+000	0	0	0	0	0	0	254.13	1	1	46.8651	24.9032
DATA	1443	18	49	0	0	ASCRP3006356	ASCRP3006356	11110.2	2820.99	6.887952e+001	7.297734e+000	115	23	3.696152e+000	0	0	0	0	0	0	66.906	1	1	46.8651	22.6923
DATA	1444	18	50	0	0	ASCRP3012365	ASCRP3012365	11135.5	2821.15	1.201311e+002	1.225441e+001	164	21.5	5.762078e+000	0	0	0	0	0	0	116.263	1	1	49.8279	21.8077
DATA	1445	18	51	0	0	ASCRP3009637	ASCRP3009637	11160.8	2821.11	1.225855e+002	1.249685e+001	169	20	4.163174e+000	0	0	0	0	0	0	118.199	1	1	49.8279	20.1739
DATA	1446	18	52	0	0	ASCRP3002751	ASCRP3002751	11186.4	2821.43	8.410678e+001	8.756904e+000	129	23	5.028490e+000	0	0	0	0	0	0	80.7928	1	1	57.5363	22.7857
DATA	1447	18	53	0	0	ASCRP3002721	ASCRP3002721	11211.6	2821.43	7.274385e+000	2.552960e+000	59	25	5.570418e+000	0	0	0	0	0	0	6.96171	1	0	57.5363	25.3793
DATA	1448	18	54	0	0	ASCRP3002773	ASCRP3002773	11237.4	2820.91	5.276138e+000	2.512693e+000	56	24	5.688334e+000	0	0	0	0	0	0	5.02973	1	0	46.8651	25
DATA	1449	18	55	0	0	ASCRP3007943	ASCRP3007943	11262.5	2821.5	1.354917e+001	2.813435e+000	63.5	21	4.915960e+000	0	0	0	0	0	0	12.8692	1	1	65	21.4167
DATA	1450	18	56	0	0	ASCRP3000069	ASCRP3000069	11287.7	2821.5	1.285167e+004	1.285169e+003	11933.5	23.5	8.380447e+000	0	0	0	0	0	0	12161.4	1	1	57.5363	25.6667
DATA	1451	18	57	0	0	ASCRP3010629	ASCRP3010629	11313.3	2821.42	4.128396e+002	4.135863e+001	440.5	23	6.945519e+000	0	0	0	0	0	0	389.197	1	1	50.7771	23.9667
DATA	1452	18	58	0	0	CUST_20_PI418767722	NM_006013	11338.6	2821.44	2.943743e+001	3.857785e+000	81	24	6.339821e+000	0	0	0	0	0	0	27.6497	1	1	52.0157	24.12
DATA	1453	18	59	0	0	ASCRP3010122	ASCRP3010122	11363.9	2821.32	2.784247e+002	2.795470e+001	314.5	23	5.910475e+000	0	0	0	0	0	0	260.57	1	1	50.4627	23.3939
DATA	1454	18	60	0	0	ASCRP3005782	ASCRP3005782	11389.6	2821.4	3.650190e+002	3.658820e+001	389	24	6.526044e+000	0	0	0	0	0	0	340.377	1	1	52.9257	24.4516
DATA	1455	18	61	0	0	ASCRP3008940	ASCRP3008940	11414.9	2821.47	5.902752e+002	5.908130e+001	597.5	23	5.406090e+000	0	0	0	0	0	0	548.514	1	1	52.0157	23.75
DATA	1456	18	62	0	0	ASCRP3013488	ASCRP3013488	11440.3	2821.52	5.515086e+003	5.515144e+002	5128	22	6.652366e+000	0	0	0	0	0	0	5107.48	1	1	49.8279	21.5556
DATA	1457	18	63	0	0	ASCRP3004514	ASCRP3004514	11465.6	2821.63	1.073819e+003	1.074119e+002	1034.5	21	6.285469e+000	0	0	0	0	0	0	991.186	1	1	50.7771	22.2593
DATA	1458	18	64	0	0	AS_circRNA_control205	AS_circRNA_control205	11490.9	2821.76	8.352691e+003	8.352729e+002	7758	24	6.003275e+000	0	0	0	0	0	0	7685.43	1	1	46.1809	24.3438
DATA	1459	18	65	0	0	ASCRP3008682	ASCRP3008682	11516.4	2821.79	5.565771e+001	6.123433e+000	107	24	5.731192e+000	0	0	0	0	0	0	51.0533	1	1	49.1849	23.5714
DATA	1460	18	66	0	0	ASCRP3009989	ASCRP3009989	11542	2821.77	6.132164e+000	2.633141e+000	57	20.5	5.201680e+000	0	0	0	0	0	0	5.60821	1	0	48.5334	21.3333
DATA	1461	18	67	1028	1	(+)E1A_r60_a20	E1A_r60_a20	11567.3	2821.89	4.554690e+001	5.228690e+000	96	25	6.581995e+000	0	0	0	0	0	0	41.5395	1	1	49.5074	25.5862
DATA	1462	18	68	0	0	ASCRP3002507	ASCRP3002507	11592.5	2821.91	2.321242e+002	2.335476e+001	266	24	7.846998e+000	0	0	0	0	0	0	211.147	1	1	49.8279	23.8462
DATA	1463	18	69	0	0	ASCRP3001502	ASCRP3001502	11618	2822	2.624552e+000	2.580955e+000	53	23.5	5.473027e+000	0	0	0	0	0	0	-2.237	0	0	65	22.6667
DATA	1464	18	70	0	0	ASCRP3011608	ASCRP3011608	11643.3	2821.78	1.599667e+002	1.620448e+001	193.5	26	7.125541e+000	0	0	0	0	0	0	144.821	1	1	48.2044	26.24
DATA	1465	18	71	0	0	ASCRP3003607	ASCRP3003607	11668.4	2821.97	8.852537e+003	8.852575e+002	8050.5	22	6.883800e+000	0	0	0	0	0	0	7998.03	1	1	48.5334	23.6207
DATA	1466	18	72	0	0	ASCRP3002495	ASCRP3002495	11694.1	2821.91	2.916943e+002	2.928481e+001	320	24	6.482297e+000	0	0	0	0	0	0	263.039	1	1	47.5395	23.5429
DATA	1467	18	73	0	0	ASCRP3012564	ASCRP3012564	11719.5	2822	5.712974e+002	5.718893e+001	570	25	5.484972e+000	0	0	0	0	0	0	514.339	1	1	48.5334	25.0278
DATA	1468	18	74	0	0	ASCRP3003966	ASCRP3003966	11744.9	2822.07	1.358287e+001	2.937764e+000	68	24.5	4.695571e+000	0	0	0	0	0	0	12.2117	1	1	54.4085	25.125
DATA	1469	18	75	0	0	A_23_P250813	NM_000553	11770.2	2822	1.194826e+002	1.222955e+001	168	25	5.646613e+000	0	0	0	0	0	0	107.299	1	1	49.1849	25.2069
DATA	1470	18	76	0	0	ASCRP3001426	ASCRP3001426	11795.6	2822	5.339001e+002	5.345378e+001	524	26	8.101921e+000	0	0	0	0	0	0	479.04	1	1	50.4627	25.3125
DATA	1471	18	77	0	0	ASCRP3011451	ASCRP3011451	11821.3	2821.97	5.742854e+001	6.308826e+000	107	25	8.401491e+000	0	0	0	0	0	0	51.4972	1	1	49.1849	25.3667
DATA	1472	18	78	0	0	ASCRP3007205	ASCRP3007205	11846.6	2822.3	1.018773e+003	1.019107e+002	968	24	5.687684e+000	0	0	0	0	0	0	913.326	1	1	53.2255	23.7241
DATA	1473	18	79	0	0	ASCRP3006006	ASCRP3006006	11872.3	2822.29	1.982468e+001	3.279331e+000	76	21.5	4.571484e+000	0	0	0	0	0	0	17.7733	1	1	51.4001	22.4615
DATA	1474	18	80	0	0	ASCRP3004675	ASCRP3004675	11897.4	2822.25	6.683837e+001	7.175841e+000	120	25	6.150144e+000	0	0	0	0	0	0	59.9434	1	1	48.5334	24.2083
DATA	1475	18	81	0	0	ASCRP3006260	ASCRP3006260	11922.7	2822.23	2.626662e+002	2.639592e+001	300.5	26	7.946558e+000	0	0	0	0	0	0	235.734	1	1	49.8279	26.1724
DATA	1476	18	82	0	0	Negative046	Negative046	11948.2	2822.21	1.119413e+001	2.836912e+000	67	23	6.069189e+000	0	0	0	0	0	0	10.0571	1	0	49.8279	22.9368
DATA	1477	19	1	0	0	ASCRP3003011	ASCRP3003011	9878.5	2826.5	1.135312e+001	2.734307e+000	57.5	22	5.525556e+000	0	0	0	0	0	0	10.6889	1	0	57.5363	21.9437
DATA	1478	19	2	0	0	ASCRP3012540	ASCRP3012540	9903.67	2826.5	7.672967e+000	2.586215e+000	56	21	4.447298e+000	0	0	0	0	0	0	7.27584	1	0	57.5363	21.4615
DATA	1479	19	3	0	0	ASCRP3010858	ASCRP3010858	9929.01	2826.77	9.555877e+002	9.559024e+001	959	24.5	6.265124e+000	0	0	0	0	0	0	912.41	1	1	46.8651	24.2105
DATA	1480	19	4	0	0	ASCRP3000312	ASCRP3000312	9954.4	2826.84	4.341552e+002	4.348386e+001	452.5	24	4.226831e+000	0	0	0	0	0	0	417.256	1	1	49.8279	24.4074
DATA	1481	19	5	0	0	ASCRP3010168	ASCRP3010168	9980	2826.54	2.649332e+002	2.660377e+001	305	23.5	4.910172e+000	0	0	0	0	0	0	256.199	1	1	55.8519	22.4643
DATA	1482	19	6	0	0	ASCRP3007687	ASCRP3007687	10005.4	2826.64	2.689662e+001	3.609839e+000	74	24	5.108106e+000	0	0	0	0	0	0	26.1629	1	1	50.7771	23.8125
DATA	1483	19	7	0	0	ASCRP3007982	ASCRP3007982	10030.8	2826.97	2.370824e+002	2.382882e+001	277	22	5.492942e+000	0	0	0	0	0	0	231.902	1	1	49.1849	22.3793
DATA	1484	19	8	0	0	ASCRP3011104	ASCRP3011104	10056.1	2826.8	2.950265e+001	3.791816e+000	76	23.5	5.696002e+000	0	0	0	0	0	0	29.0068	1	1	47.8731	22.1111
DATA	1485	19	9	0	0	ASCRP3000489	ASCRP3000489	10081.6	2826.91	1.043427e+002	1.070011e+001	150	22	5.309066e+000	0	0	0	0	0	0	103.094	1	1	49.1849	21.3784
DATA	1486	19	10	0	0	ASCRP3005723	ASCRP3005723	10107.1	2826.95	1.970063e+001	3.073832e+000	68	23	5.156326e+000	0	0	0	0	0	0	19.5539	1	1	46.8651	22.8438
DATA	1487	19	11	0	0	Negative005	Negative005	10132.6	2827.12	5.402095e+000	2.410790e+000	55	23.5	7.937837e+000	0	0	0	0	0	0	5.38476	1	0	49.8279	23.75
DATA	1488	19	12	0	0	Negative041	Negative041	10157.9	2826.8	5.248947e+000	2.398609e+000	53	22.5	5.882930e+000	0	0	0	0	0	0	5.25225	1	0	47.8731	22.8125
DATA	1489	19	13	0	0	A_23_P11507	NM_015534	10183.1	2827.08	1.198824e+002	1.221295e+001	167.5	27	6.037252e+000	0	0	0	0	0	0	120.392	1	1	51.0895	24.8214
DATA	1490	19	14	0	0	A_23_P256956	NM_005733	10208.6	2826.84	3.046378e+001	3.831883e+000	75	24	5.929696e+000	0	0	0	0	0	0	30.6935	1	1	48.5334	23.8065
DATA	1491	19	15	0	0	ASCRP3013020	ASCRP3013020	10234	2827	1.030175e+002	1.055919e+001	150	22	5.989307e+000	0	0	0	0	0	0	104.108	1	1	65	21.8889
DATA	1492	19	16	0	0	ASCRP3002231	ASCRP3002231	10259.5	2827	6.657944e+000	2.405159e+000	54	27	7.365706e+000	0	0	0	0	0	0	6.74659	1	0	65	25.5833
DATA	1493	19	17	0	0	CUST_13_PI418767722	NM_005022	10284.5	2827	7.611616e+004	7.611616e+003	77374	25	7.681028e+000	0	0	0	0	0	0	77312	1	1	54.1152	25.7083
DATA	1494	19	18	0	0	ASCRP3002824	ASCRP3002824	10310.1	2827.01	1.644977e+003	1.645138e+002	1716	22	2.843120e+000	0	0	0	0	0	0	1674.38	1	1	49.8279	22.2
DATA	1495	19	19	0	0	ASCRP3002682	ASCRP3002682	10335.5	2827.04	1.209201e+002	1.230817e+001	172.5	24	4.309458e+000	0	0	0	0	0	0	123.307	1	1	49.8279	23
DATA	1496	19	20	0	0	ASCRP3004665	ASCRP3004665	10360.9	2827.07	1.251474e+002	1.272308e+001	181.5	22	6.717494e+000	0	0	0	0	0	0	127.816	1	1	54.4085	22.5161
DATA	1497	19	21	0	0	ASCRP3006498	ASCRP3006498	10386.3	2827.03	5.044343e+002	5.049539e+001	564	20.5	5.606511e+000	0	0	0	0	0	0	515.846	1	1	47.2035	21.0417
DATA	1498	19	22	0	0	ASCRP3000402	ASCRP3000402	10411.6	2827.47	3.072081e+001	3.830333e+000	81	22	6.623516e+000	0	0	0	0	0	0	31.4486	1	1	51.0895	22.5
DATA	1499	19	23	0	0	Negative031	Negative031	10437.1	2827.5	2.324643e+000	2.288095e+000	48.5	21	4.710468e+000	0	0	0	0	0	0	0.996399	0	0	56.9804	21.4667
DATA	1500	19	24	0	0	ASCRP3011957	ASCRP3011957	10462.5	2827.56	3.889835e+001	4.511276e+000	88	21	5.048627e+000	0	0	0	0	0	0	39.8694	1	1	50.4627	21.6364
DATA	1501	19	25	0	0	ASCRP3008063	ASCRP3008063	10487.8	2827.6	1.470803e+003	1.470980e+002	1554	21	4.920005e+000	0	0	0	0	0	0	1507.88	1	1	50.4627	21.1613
DATA	1502	19	26	0	0	ASCRP3011135	ASCRP3011135	10513.2	2827.52	1.047292e+002	1.071916e+001	154.5	22	4.393403e+000	0	0	0	0	0	0	107.368	1	1	49.8279	21.9259
DATA	1503	19	27	0	0	ASCRP3002171	ASCRP3002171	10538.7	2827.48	2.471907e+002	2.482445e+001	300.5	25	6.487677e+000	0	0	0	0	0	0	253.354	1	1	49.8279	24.3571
DATA	1504	19	28	0	0	ASCRP3012455	ASCRP3012455	10564.1	2827.44	1.824340e+002	1.838608e+001	240	24	6.238921e+000	0	0	0	0	0	0	186.893	1	1	51.0895	24.2
DATA	1505	19	29	0	0	ASCRP3008396	ASCRP3008396	10589.4	2827.76	1.020840e+003	1.021097e+002	1087	23	6.625951e+000	0	0	0	0	0	0	1045.08	1	1	49.1849	23.6452
DATA	1506	19	30	1028	1	(+)E1A_r60_a135	E1A_r60_a135	10615.1	2827.59	2.328472e+000	2.289793e+000	48	21	5.342626e+000	0	0	0	0	0	0	-0.902031	0	0	49.1849	20.3929
DATA	1507	19	31	0	0	ASCRP3000960	ASCRP3000960	10640.4	2828	9.664857e+000	2.487740e+000	57.5	22	4.306027e+000	0	0	0	0	0	0	9.87406	1	0	49.1849	22.4483
DATA	1508	19	32	0	0	ASCRP3002393	ASCRP3002393	10665.6	2827.72	1.553728e+002	1.570593e+001	206.5	23	5.254522e+000	0	0	0	0	0	0	158.521	1	1	49.1849	23.12
DATA	1509	19	33	0	0	ASCRP3002032	ASCRP3002032	10691	2827.66	3.468135e+002	3.475747e+001	403	22.5	6.085371e+000	0	0	0	0	0	0	353.295	1	1	53.5237	22.0714
DATA	1510	19	34	0	0	ASCRP3004239	ASCRP3004239	10716.6	2827.64	1.866961e+001	2.964682e+000	68.5	22.5	5.708065e+000	0	0	0	0	0	0	18.9853	1	1	48.5334	22.7143
DATA	1511	19	35	0	0	ASCRP3011431	ASCRP3011431	10741.7	2828.11	2.097766e+001	3.118360e+000	72.5	24	6.483151e+000	0	0	0	0	0	0	21.2928	1	1	48.8603	24.0313
DATA	1512	19	36	0	0	ASCRP3002530	ASCRP3002530	10767	2828	1.234862e+003	1.235078e+002	1272	24	7.359553e+000	0	0	0	0	0	0	1250.8	1	1	51.4001	24.8857
DATA	1513	19	37	0	0	ASCRP3012292	ASCRP3012292	10792.5	2828.18	3.847964e+002	3.854935e+001	436	24	5.811483e+000	0	0	0	0	0	0	388.886	1	1	49.1849	23.24
DATA	1514	19	38	0	0	ASCRP3000519	ASCRP3000519	10818	2828	6.414963e+000	2.409930e+000	54	24	4.393831e+000	0	0	0	0	0	0	6.46733	1	0	54.9904	24.2667
DATA	1515	19	39	0	0	ASCRP3013499	ASCRP3013499	10843.4	2828.03	5.036228e+001	5.548664e+000	98	22.5	4.989373e+000	0	0	0	0	0	0	50.6429	1	1	48.5334	22.5769
DATA	1516	19	40	0	0	ASCRP3004095	ASCRP3004095	10868.6	2828.06	5.773365e+001	6.227768e+000	107	24.5	5.066014e+000	0	0	0	0	0	0	57.8994	1	1	47.5395	24.0455
DATA	1517	19	41	0	0	ASCRP3003853	ASCRP3003853	10894.2	2828.19	7.698741e+001	8.047061e+000	128	23	4.772922e+000	0	0	0	0	0	0	76.9882	1	1	47.5395	24.069
DATA	1518	19	42	0	0	ASCRP3001092	ASCRP3001092	10919.2	2827.88	5.047104e+001	5.566901e+000	96	21.5	5.532073e+000	0	0	0	0	0	0	50.3225	1	1	48.5334	22.0938
DATA	1519	19	43	0	0	ASCRP3001745	ASCRP3001745	10945.1	2828.14	1.275575e+001	2.679338e+000	64	22	5.543540e+000	0	0	0	0	0	0	12.6785	1	1	46.8651	22.2353
DATA	1520	19	44	0	0	ASCRP3011484	ASCRP3011484	10970.2	2828.05	3.092932e+002	3.101951e+001	356.5	22	5.441131e+000	0	0	0	0	0	0	306.446	1	1	49.5074	21.0345
DATA	1521	19	45	0	0	AS_circRNA_control210	AS_circRNA_control210	10995.6	2828.07	1.771598e+004	1.771599e+003	17566	27	6.631603e+000	0	0	0	0	0	0	17495.1	1	1	53.8203	26.5667
DATA	1522	19	46	0	0	ASCRP3012485	ASCRP3012485	11021.2	2828.04	1.394483e+002	1.414641e+001	183.5	28	7.698152e+000	0	0	0	0	0	0	137.24	1	1	47.5395	27.6923
DATA	1523	19	47	0	0	ASCRP3010637	ASCRP3010637	11046.4	2828.27	2.891780e+000	2.405256e+000	54	21	5.686907e+000	0	0	0	0	0	0	2.83623	1	0	47.5395	21.8182
DATA	1524	19	48	0	0	ASCRP3002301	ASCRP3002301	11071.7	2828.22	3.012548e+003	3.012644e+002	2979.5	24	5.148964e+000	0	0	0	0	0	0	2944.25	1	1	45.1352	23.6129
DATA	1525	19	49	0	0	Negative013	Negative013	11097.2	2828.42	2.445533e+000	2.404960e+000	50	22	5.612359e+000	0	0	0	0	0	0	0.152161	0	0	48.8603	22.037
DATA	1526	19	50	0	0	Negative040	Negative040	11122.6	2828.2	4.888818e+001	5.452238e+000	99	22	6.167417e+000	0	0	0	0	0	0	47.4331	1	1	49.1849	22.037
DATA	1527	19	51	0	0	ASCRP3006205	ASCRP3006205	11148.2	2828.44	1.371556e+002	1.392790e+001	179	20	5.858228e+000	0	0	0	0	0	0	132.581	1	1	49.1849	21.1667
DATA	1528	19	52	0	0	ASCRP3011316	ASCRP3011316	11173.6	2828.31	1.138891e+002	1.164564e+001	160.5	20	4.142061e+000	0	0	0	0	0	0	109.68	1	1	49.1849	20.36
DATA	1529	19	53	0	0	AS_circRNA_control205	AS_circRNA_control205	11199	2828.62	7.726134e+003	7.726172e+002	7467	23	5.316115e+000	0	0	0	0	0	0	7412.88	1	1	52.6241	23.2414
DATA	1530	19	54	0	0	ASCRP3001091	ASCRP3001091	11224.3	2828.39	1.501711e+001	2.873712e+000	67	25	5.307386e+000	0	0	0	0	0	0	14.3541	1	1	47.5395	25.3438
DATA	1531	19	55	0	0	ASCRP3000680	ASCRP3000680	11249.7	2828.53	1.995054e+002	2.010155e+001	241	21.5	4.580203e+000	0	0	0	0	0	0	189.982	1	1	49.8279	21.75
DATA	1532	19	56	0	0	ASCRP3013598	ASCRP3013598	11275.3	2828.5	1.691446e+001	2.992559e+000	68	22	5.861740e+000	0	0	0	0	0	0	16.0461	1	1	57.5363	23.12
DATA	1533	19	57	0	0	ASCRP3012915	ASCRP3012915	11300.6	2828.51	3.933105e+003	3.933183e+002	3766	23.5	4.154402e+000	0	0	0	0	0	0	3717.37	1	1	52.3208	23.9583
DATA	1534	19	58	0	0	ASCRP3009046	ASCRP3009046	11325.9	2828.5	1.876163e+002	1.892575e+001	230.5	23	6.741296e+000	0	0	0	0	0	0	176.672	1	1	65	24.1515
DATA	1535	19	59	0	0	ASCRP3007774	ASCRP3007774	11351.4	2828.57	1.626270e+001	2.979178e+000	69	24	6.521494e+000	0	0	0	0	0	0	15.258	1	1	65	24.7667
DATA	1536	19	60	0	0	ASCRP3000236	ASCRP3000236	11376.5	2828.66	1.289347e+002	1.313456e+001	175	24.5	7.314822e+000	0	0	0	0	0	0	120.541	1	1	48.8603	25.3929
DATA	1537	19	61	0	0	ASCRP3010805	ASCRP3010805	11402.2	2828.57	2.556466e+000	2.513999e+000	50	25	5.866002e+000	0	0	0	0	0	0	-2.44509	0	0	58.0869	24.1176
DATA	1538	19	62	0	0	ASCRP3008833	ASCRP3008833	11427.6	2828.78	2.565247e+000	2.533983e+000	54	22.5	6.432575e+000	0	0	0	0	0	0	2.22389	0	0	47.8731	21.9063
DATA	1539	19	63	0	0	AS_circRNA_control202	AS_circRNA_control202	11453	2828.79	1.246852e+003	1.247109e+002	1210	22	5.909570e+000	0	0	0	0	0	0	1153.66	1	1	46.8651	22.3611
DATA	1540	19	64	0	0	ASCRP3001520	ASCRP3001520	11478.4	2829	4.399314e+001	5.079579e+000	93	23	6.351338e+000	0	0	0	0	0	0	40.5736	1	1	49.1849	23.1143
DATA	1541	19	65	0	0	ASCRP3011964	ASCRP3011964	11503.9	2828.97	3.064847e+002	3.075415e+001	333	24.5	6.102302e+000	0	0	0	0	0	0	281.77	1	1	48.5334	24.1429
DATA	1542	19	66	0	0	Negative032	Negative032	11529.5	2829.28	2.598172e+000	2.555013e+000	48	21.5	5.791904e+000	0	0	0	0	0	0	-4.65917	0	0	46.5243	22.1154
DATA	1543	19	67	0	0	ASCRP3008361	ASCRP3008361	11554.5	2829	2.169010e+001	3.357094e+000	74	23	6.694787e+000	0	0	0	0	0	0	19.8246	1	1	54.1152	24.0571
DATA	1544	19	68	0	0	ASCRP3002427	ASCRP3002427	11579.9	2828.93	5.029949e+002	5.036507e+001	517	26	6.958684e+000	0	0	0	0	0	0	458.483	1	1	54.4085	25.8571
DATA	1545	19	69	0	0	ASCRP3006167	ASCRP3006167	11605.5	2829	1.242185e+003	1.242452e+002	1179	22.5	7.017630e+000	0	0	0	0	0	0	1129.36	1	1	48.5334	22.8333
DATA	1546	19	70	0	0	ASCRP3000543	ASCRP3000543	11630.6	2828.89	1.033071e+003	1.033394e+002	978	26	6.322710e+000	0	0	0	0	0	0	937.027	1	1	49.5074	25.68
DATA	1547	19	71	0	0	ASCRP3006934	ASCRP3006934	11656.1	2829.07	1.011972e+001	2.778431e+000	63.5	22	5.862625e+000	0	0	0	0	0	0	9.15905	1	0	65	22.7037
DATA	1548	19	72	0	0	A_23_P252748	NM_007152	11681.6	2829.1	2.084864e+002	2.100923e+001	241.5	23	7.438417e+000	0	0	0	0	0	0	188.322	1	1	49.8279	23.5172
DATA	1549	19	73	0	0	ASCRP3008069	ASCRP3008069	11706.9	2829	1.934355e+002	1.951713e+001	234	25	7.026952e+000	0	0	0	0	0	0	174.421	1	1	48.5334	23.8537
DATA	1550	19	74	0	0	Negative056	Negative056	11732.8	2829.21	2.645150e+000	2.601210e+000	51	24	5.217068e+000	0	0	0	0	0	0	-5.36826	0	0	47.8731	24.0303
DATA	1551	19	75	0	0	ASCRP3009503	ASCRP3009503	11757.6	2829.3	4.637523e+001	5.318797e+000	96	25	5.444357e+000	0	0	0	0	0	0	41.7016	1	1	47.8731	24.2222
DATA	1553	19	77	0	0	ASCRP3008481	ASCRP3008481	11808.6	2829.36	7.075977e+001	7.541623e+000	120.5	22	8.043832e+000	0	0	0	0	0	0	63.518	1	1	49.8279	24.6452
DATA	1554	19	78	0	0	ASCRP3009583	ASCRP3009583	11834	2829.35	1.927794e+002	1.945383e+001	230	24.5	5.864465e+000	0	0	0	0	0	0	172.974	1	1	48.5334	24.2333
DATA	1555	19	79	0	0	ASCRP3004896	ASCRP3004896	11859.3	2829.34	6.290064e+000	2.685170e+000	64	24	4.979445e+000	0	0	0	0	0	0	5.64306	1	0	49.8279	24.2222
DATA	1556	19	80	0	0	ASCRP3013138	ASCRP3013138	11884.7	2829.5	2.207672e+002	2.223046e+001	255	25	5.657738e+000	0	0	0	0	0	0	198.099	1	1	50.4627	25.48
DATA	1557	19	81	0	0	ASCRP3009758	ASCRP3009758	11910	2829.5	2.294624e+002	2.309404e+001	262	24	7.405400e+000	0	0	0	0	0	0	206.007	1	1	48.5334	22.8929
DATA	1558	19	82	0	0	ASCRP3010310	ASCRP3010310	11935.4	2829.52	1.176789e+003	1.177078e+002	1112	23	5.780328e+000	0	0	0	0	0	0	1057.42	1	1	53.5237	23.7073
DATA	1559	20	1	0	0	CUST_15_PI418767722	NM_001614	9890.65	2834.07	1.494978e+003	1.495183e+002	1404	21	5.758756e+000	0	0	0	1	0	0	1414.72	1	1	49.1849	21.4082
DATA	1560	20	2	0	0	ASCRP3007186	ASCRP3007186	9916.26	2834.03	3.796653e+002	3.804598e+001	407	23	6.188485e+000	0	0	0	0	0	0	361.814	1	1	49.1849	22.8788
DATA	1561	20	3	0	0	ASCRP3003516	ASCRP3003516	9941.61	2834.07	2.482505e+000	2.442340e+000	48.5	26	5.564702e+000	0	0	0	0	0	0	0.69448	0	0	53.8203	25.1818
DATA	1562	20	4	0	0	ASCRP3004151	ASCRP3004151	9967.21	2833.78	8.304569e+000	2.564167e+000	55	24	4.442736e+000	0	0	0	0	0	0	8.01695	1	0	48.2044	22.9375
DATA	1563	20	5	0	0	ASCRP3004364	ASCRP3004364	9992.51	2833.88	1.539501e+002	1.558274e+001	193	23	4.844885e+000	0	0	0	0	0	0	149.506	1	1	47.8731	22.4828
DATA	1564	20	6	0	0	ASCRP3012152	ASCRP3012152	10018.1	2834.31	1.202633e+003	1.202872e+002	1207	23	5.521309e+000	0	0	0	0	0	0	1174.63	1	1	55.2791	23
DATA	1565	20	7	0	0	ASCRP3008197	ASCRP3008197	10043.5	2834.32	7.313783e+001	7.692847e+000	120	24	5.382923e+000	0	0	0	0	0	0	71.8159	1	1	50.1463	22.3
DATA	1566	20	8	0	0	ASCRP3005442	ASCRP3005442	10068.7	2834.5	2.951623e+001	3.787417e+000	77	21.5	5.485226e+000	0	0	0	0	0	0	29.1265	1	1	57.5363	21.0938
DATA	1567	20	9	0	0	ASCRP3001055	ASCRP3001055	10094.4	2834.43	1.869214e+001	3.012249e+000	65	23.5	4.862214e+000	0	0	0	0	0	0	18.5323	1	1	57.5363	23.1875
DATA	1568	20	10	0	0	ASCRP3000813	ASCRP3000813	10119.5	2834.5	3.396170e+001	4.131099e+000	80.5	24	6.936435e+000	0	0	0	0	0	0	33.8162	1	1	65	23.125
DATA	1569	20	11	0	0	ASCRP3005035	ASCRP3005035	10145.1	2834.5	2.382074e+000	2.345570e+000	49.5	21	8.570484e+000	0	0	0	0	0	0	1.19849	0	0	56.9804	24.1034
DATA	1570	20	12	66	-1	(-)3xSLv1	NegativeControl	10170.5	2834.5	2.373255e+000	2.333832e+000	45	22.5	6.087871e+000	0	0	0	0	0	0	-3.77921	0	0	57.5363	23.1071
DATA	1571	20	13	0	0	ASCRP3005107	ASCRP3005107	10195.7	2834.53	4.542481e+002	4.548432e+001	474.5	24	6.306811e+000	0	0	0	0	0	0	457.37	1	1	51.0895	22.5
DATA	1572	20	14	0	0	ASCRP3011888	ASCRP3011888	10221.4	2834.57	6.613574e+001	7.008243e+000	115	23	5.617092e+000	0	0	0	0	0	0	66.8004	1	1	57.5363	22.8621
DATA	1573	20	15	0	0	ASCRP3007672	ASCRP3007672	10246.6	2834.57	1.870444e+001	2.974033e+000	69	24	6.969457e+000	0	0	0	0	0	0	18.945	1	1	57.5363	24.64
DATA	1574	20	16	0	0	ASCRP3003417	ASCRP3003417	10272	2834.54	2.572710e+003	2.572813e+002	2669	26.5	5.338445e+000	0	0	0	0	0	0	2612.35	1	1	55.8519	25.7813
DATA	1575	20	17	0	0	ASCRP3003350	ASCRP3003350	10297.5	2834.74	3.198283e+003	3.198366e+002	3317.5	25	7.067441e+000	0	0	0	0	0	0	3254.87	1	1	46.8651	25.7778
DATA	1576	20	18	0	0	ASCRP3013544	ASCRP3013544	10322.6	2834.93	2.273167e+001	3.231474e+000	71.5	23.5	4.543296e+000	0	0	0	0	0	0	23.1788	1	1	65	22.8077
DATA	1577	20	19	0	0	ASCRP3001208	ASCRP3001208	10348.2	2834.89	3.310040e+003	3.310120e+002	3356	24	6.219623e+000	0	0	0	0	0	0	3380.78	1	1	50.1463	24.0606
DATA	1578	20	20	0	0	ASCRP3008243	ASCRP3008243	10373.6	2834.79	5.578694e+002	5.583391e+001	617	22	6.993856e+000	0	0	0	0	0	0	570.577	1	1	49.1849	21.8929
DATA	1579	20	21	0	0	ASCRP3007255	ASCRP3007255	10398.9	2834.79	2.019973e+002	2.032881e+001	259	23.5	7.063668e+000	0	0	0	0	0	0	206.829	1	1	46.8651	23.6333
DATA	1580	20	22	0	0	ASCRP3011654	ASCRP3011654	10424.6	2834.84	1.543633e+001	2.757748e+000	64.5	22	4.480327e+000	0	0	0	0	0	0	15.8193	1	1	48.5334	21.36
DATA	1581	20	23	0	0	ASCRP3012666	ASCRP3012666	10449.7	2835.09	9.826844e+001	1.008875e+001	149	20.5	4.277417e+000	0	0	0	0	0	0	100.768	1	1	49.1849	21
DATA	1582	20	24	0	0	CUST_8_PI418767722	NM_021009	10475.1	2834.82	2.925715e+002	2.934610e+001	346.5	21	6.448549e+000	0	0	0	1	0	0	300.11	1	1	51.7088	21.8529
DATA	1583	20	25	0	0	ASCRP3000793	ASCRP3000793	10500.7	2834.88	1.534043e+002	1.550937e+001	204	21	2.702321e+000	0	0	0	0	0	0	157.373	1	1	48.8603	20.7917
DATA	1584	20	26	0	0	ASCRP3008465	ASCRP3008465	10525.9	2834.83	6.195974e+001	6.603268e+000	109	24	5.696058e+000	0	0	0	0	0	0	63.5535	1	1	46.8651	24.4848
DATA	1585	20	27	0	0	Negative060	Negative060	10551.3	2834.84	2.322650e+000	2.284068e+000	48	27	6.492132e+000	0	0	0	0	0	0	-1.00348	0	0	49.1849	26.1724
DATA	1586	20	28	0	0	Negative055	Negative055	10576.8	2835.13	2.769717e+000	2.302120e+000	50.5	24	5.500367e+000	0	0	0	0	0	0	2.83825	1	0	47.5395	23.9375
DATA	1587	20	29	0	0	ASCRP3002449	ASCRP3002449	10602.1	2834.91	3.163674e+001	3.903926e+000	80	22	6.713511e+000	0	0	0	0	0	0	32.3923	1	1	47.8731	22.0741
DATA	1588	20	30	0	0	CUST_9_PI418767722	NM_003746	10627.5	2835	5.257532e+002	5.262516e+001	584	20	4.715816e+000	0	0	0	0	0	0	537.756	1	1	49.8279	19.1034
DATA	1589	20	31	0	0	ASCRP3007146	ASCRP3007146	10652.9	2835.06	1.642765e+001	2.820335e+000	65	23	6.041209e+000	0	0	0	0	0	0	16.7819	1	1	46.8651	22.9394
DATA	1590	20	32	0	0	ASCRP3003165	ASCRP3003165	10678.4	2835.01	4.647820e+001	5.183938e+000	96	24	6.610191e+000	0	0	0	0	0	0	47.4111	1	1	48.2044	23.1935
DATA	1591	20	33	0	0	ASCRP3005641	ASCRP3005641	10703.6	2834.97	1.792818e+001	2.915879e+000	67	20.5	6.268971e+000	0	0	0	0	0	0	18.2583	1	1	49.1849	21.5
DATA	1592	20	34	0	0	ASCRP3005673	ASCRP3005673	10728.9	2835.01	7.752614e+001	8.087671e+000	126	21.5	5.548118e+000	0	0	0	0	0	0	78.8105	1	1	46.8651	21.6667
DATA	1593	20	35	0	0	ASCRP3000796	ASCRP3000796	10754.5	2835.22	1.418721e+001	2.709516e+000	64	23	7.557664e+000	0	0	0	0	0	0	14.3934	1	1	51.0895	23.4194
DATA	1594	20	36	0	0	ASCRP3004693	ASCRP3004693	10779.9	2835.47	2.171366e+002	2.183655e+001	270	22.5	6.660314e+000	0	0	0	0	0	0	219.818	1	1	50.4627	22.7143
DATA	1595	20	37	0	0	AS_circRNA_control209	AS_circRNA_control209	10805.4	2835.41	2.775063e+003	2.775160e+002	2838	23	3.805454e+000	0	0	0	0	0	0	2802.72	1	1	53.5237	23.5926
DATA	1596	20	38	0	0	ASCRP3013110	ASCRP3013110	10830.7	2835.5	4.165656e+001	4.770356e+000	92	22	4.597561e+000	0	0	0	0	0	0	41.9679	1	1	57.5363	22.7857
DATA	1597	20	39	0	0	AS_circRNA_control212	AS_circRNA_control212	10856.3	2835.27	2.093273e+003	2.093403e+002	2146	23	4.100587e+000	0	0	0	0	0	0	2103.28	1	1	51.4001	22.7407
DATA	1598	20	40	0	0	ASCRP3013210	ASCRP3013210	10881.5	2835.16	1.010419e+003	1.010689e+002	1061	23	6.891094e+000	0	0	0	0	0	0	1012.45	1	1	51.0895	24.1111
DATA	1599	20	41	0	0	ASCRP3011188	ASCRP3011188	10906.8	2835.24	5.989087e+001	6.431457e+000	110	22	5.610630e+000	0	0	0	0	0	0	59.8376	1	1	48.5334	23.3333
DATA	1600	20	42	0	0	ASCRP3002550	ASCRP3002550	10932.6	2835.29	5.276082e+001	5.776279e+000	102	22	4.150575e+000	0	0	0	0	0	0	52.552	1	1	50.4627	21.5
DATA	1601	20	43	0	0	ASCRP3012398	ASCRP3012398	10957.8	2835.34	1.279735e+002	1.301288e+001	180	21	5.111262e+000	0	0	0	0	0	0	127.07	1	1	49.1849	21.4375
DATA	1602	20	44	0	0	ASCRP3000262	ASCRP3000262	10983.1	2835.52	2.493017e+002	2.504221e+001	298	24.5	6.289581e+000	0	0	0	0	0	0	246.749	1	1	55.8519	24.3235
DATA	1603	20	45	0	0	ASCRP3011547	ASCRP3011547	11008.5	2835.65	3.317571e+002	3.326055e+001	375	28	7.479090e+000	0	0	0	0	0	0	327.266	1	1	57.5363	27.8333
DATA	1604	20	46	0	0	ASCRP3006652	ASCRP3006652	11033.6	2835.93	1.244591e+002	1.267182e+001	174	21	5.361571e+000	0	0	0	0	0	0	122.362	1	1	65	22.1481
DATA	1605	20	47	0	0	ASCRP3000523	ASCRP3000523	11059.3	2835.82	8.383965e+001	8.718120e+000	131	19	5.113009e+000	0	0	0	0	0	0	82.1348	1	1	45.835	20
DATA	1606	20	48	0	0	ASCRP3013002	ASCRP3013002	11084.7	2835.81	4.547492e+001	5.141536e+000	96	22	5.220743e+000	0	0	0	0	0	0	44.3914	1	1	45.835	22.4483
DATA	1607	20	49	0	0	A_23_P6335	NM_000185	11110.1	2835.88	7.998665e+002	8.002288e+001	819	22	3.261268e+000	0	0	0	0	0	0	777.993	1	1	47.5395	21.125
DATA	1608	20	50	0	0	ASCRP3007375	ASCRP3007375	11135.5	2835.92	4.923127e+002	4.929055e+001	524	21	6.126487e+000	0	0	0	0	0	0	477.09	1	1	49.8279	21.5769
DATA	1609	20	51	0	0	ASCRP3001446	ASCRP3001446	11160.8	2835.78	4.333941e+000	2.464046e+000	55	20.5	4.906044e+000	0	0	0	0	0	0	4.18441	1	0	47.5395	21.5455
DATA	1611	20	53	0	0	ASCRP3010610	ASCRP3010610	11211.5	2835.91	1.644837e+002	1.662892e+001	207	23	5.538652e+000	0	0	0	0	0	0	157.63	1	1	48.5334	23.52
DATA	1612	20	54	0	0	ASCRP3007592	ASCRP3007592	11237	2836.07	8.748361e+001	9.085757e+000	135	25	5.073326e+000	0	0	0	0	0	0	83.5233	1	1	46.8651	24.6364
DATA	1613	20	55	0	0	ASCRP3003025	ASCRP3003025	11262.3	2835.93	5.692755e+001	6.202406e+000	105	21	5.583860e+000	0	0	0	0	0	0	54.1474	1	1	49.5074	21.4444
DATA	1614	20	56	0	0	ASCRP3010736	ASCRP3010736	11287.8	2835.79	8.403592e+001	8.759482e+000	133	25	5.852898e+000	0	0	0	0	0	0	79.6317	1	1	45.835	25.1111
DATA	1615	20	57	0	0	ASCRP3006544	ASCRP3006544	11313.2	2836.03	2.766008e+002	2.777109e+001	312	23	6.344719e+000	0	0	0	0	0	0	261.14	1	1	49.1849	24.2571
DATA	1616	20	58	0	0	ASCRP3013044	ASCRP3013044	11338.5	2836	7.745602e+004	7.745602e+003	73205	24	6.568088e+000	0	0	0	0	0	0	72859.5	1	1	54.1152	23.8387
DATA	1617	20	59	0	0	CUST_14_PI418767722	NM_004309	11364.2	2836.12	1.081834e+003	1.082123e+002	1063	22	5.946536e+000	0	0	0	1	0	0	1013.93	1	1	46.5243	22.1935
DATA	1618	20	60	0	0	ASCRP3000865	ASCRP3000865	11389.3	2836.12	4.876918e+001	5.483827e+000	100	24	5.683208e+000	0	0	0	0	0	0	45.5475	1	1	46.1809	24.3333
DATA	1619	20	61	0	0	ASCRP3002442	ASCRP3002442	11414.6	2836.15	7.819098e+002	7.823146e+001	774	23	5.511352e+000	0	0	0	0	0	0	727.727	1	1	48.8603	23
DATA	1620	20	62	0	0	ASCRP3012434	ASCRP3012434	11440.1	2836.18	3.084115e+002	3.094433e+001	329.5	22	5.449982e+000	0	0	0	0	0	0	286.062	1	1	51.0895	21.5667
DATA	1621	20	63	0	0	ASCRP3002817	ASCRP3002817	11465.6	2836.21	2.318230e+001	3.433900e+000	75	23	5.111081e+000	0	0	0	0	0	0	21.4314	1	1	50.7771	22.8621
DATA	1622	20	64	0	0	ASCRP3003321	ASCRP3003321	11491.1	2836.3	6.991775e+002	6.996392e+001	703.5	23	5.900150e+000	0	0	0	0	0	0	644.307	1	1	51.7088	23.8
DATA	1623	20	65	0	0	A_23_P1331	NM_080801	11516.4	2836.27	1.397497e+002	1.420557e+001	181.5	21	5.815864e+000	0	0	0	0	0	0	128.388	1	1	51.0895	22.5417
DATA	1624	20	66	0	0	ASCRP3003910	ASCRP3003910	11541.6	2836.3	1.490311e+002	1.512081e+001	190	21	5.279500e+000	0	0	0	0	0	0	136.516	1	1	50.1463	22.8387
DATA	1625	20	67	0	0	ASCRP3010786	ASCRP3010786	11567.3	2836.5	3.252869e+004	3.252870e+003	30398.5	22.5	7.172109e+000	0	0	0	0	0	0	29713.6	1	1	57.5363	24.5714
DATA	1626	20	68	0	0	ASCRP3009498	ASCRP3009498	11592.5	2836.5	4.591511e+002	4.598701e+001	474	25	7.343698e+000	0	0	0	0	0	0	418.322	1	1	57.5363	24.6786
DATA	1627	20	69	0	0	ASCRP3007743	ASCRP3007743	11618	2836.54	7.253759e+001	7.697874e+000	118	24	7.611082e+000	0	0	0	0	0	0	65.9246	1	1	55.8519	24
DATA	1628	20	70	0	0	ASCRP3011937	ASCRP3011937	11643.4	2836.27	7.301124e+001	7.744501e+000	122	24	5.610730e+000	0	0	0	0	0	0	66.2025	1	1	50.1463	25.1379
DATA	1629	20	71	0	0	ASCRP3013051	ASCRP3013051	11668.7	2836.47	1.446190e+001	2.964757e+000	69	22	7.455870e+000	0	0	0	0	0	0	13.0864	1	1	49.1849	23.44
DATA	1630	20	72	0	0	ASCRP3005064	ASCRP3005064	11694	2836.5	1.347601e+002	1.372319e+001	180	25	6.723002e+000	0	0	0	0	0	0	121.717	1	1	48.5334	24.7941
DATA	1631	20	73	0	0	ASCRP3003677	ASCRP3003677	11719.7	2836.78	2.200607e+003	2.200760e+002	2028	25	6.635173e+000	0	0	0	0	0	0	1984.37	1	1	48.2044	24.5946
DATA	1632	20	74	0	0	ASCRP3000815	ASCRP3000815	11745	2836.96	6.389636e+001	6.898634e+000	115	23	5.160020e+000	0	0	0	0	0	0	57.5387	1	1	46.8651	23.3226
DATA	1633	20	75	0	0	ASCRP3008700	ASCRP3008700	11770.3	2836.92	1.127057e+003	1.127358e+002	1068.5	26.5	6.848525e+000	0	0	0	0	0	0	1013.75	1	1	49.8279	24.1667
DATA	1634	20	76	0	0	ASCRP3011348	ASCRP3011348	11795.6	2836.75	1.041265e+002	1.073380e+001	150	24	7.344480e+000	0	0	0	0	0	0	93.5752	1	1	47.8731	24.3
DATA	1635	20	77	0	0	ASCRP3001559	ASCRP3001559	11821.4	2836.79	3.008322e+001	3.981141e+000	86	24	6.036485e+000	0	0	0	0	0	0	27.0186	1	1	48.5334	23.9286
DATA	1636	20	78	0	0	ASCRP3007752	ASCRP3007752	11846.7	2836.76	2.652418e+000	2.608358e+000	54.5	25	6.283046e+000	0	0	0	0	0	0	-2.05961	0	0	47.5395	24.68
DATA	1637	20	79	0	0	ASCRP3001357	ASCRP3001357	11871.9	2836.91	2.855687e+000	2.623876e+000	62	24	5.090841e+000	0	0	0	0	0	0	2.56408	1	0	47.5395	23.8
DATA	1638	20	80	1028	1	(+)E1A_r60_a107	E1A_r60_a107	11897.5	2837	2.651422e+000	2.618244e+000	61.5	24.5	6.374589e+000	0	0	0	0	0	0	2.14023	0	0	47.2035	24.6538
DATA	1639	20	81	0	0	ASCRP3004424	ASCRP3004424	11922.5	2837	8.240723e+001	8.642851e+000	135.5	22	6.638034e+000	0	0	0	0	0	0	74.0674	1	1	54.1152	22.7143
DATA	1640	20	82	0	0	ASCRP3010400	ASCRP3010400	11948.1	2837.07	1.596434e+001	3.053488e+000	75	23	6.304688e+000	0	0	0	0	0	0	14.3637	1	1	54.4085	23.1158
DATA	1641	21	1	0	0	ASCRP3009443	ASCRP3009443	9878.29	2841.12	3.226460e+001	4.069305e+000	78	21	6.020635e+000	0	0	0	0	0	0	30.4715	1	1	48.8603	21.8042
DATA	1642	21	2	0	0	A_23_P1331	NM_080801	9903.43	2841.07	1.332078e+002	1.354648e+001	177.5	21	6.565759e+000	0	0	0	0	0	0	126.687	1	1	49.1849	22.8333
DATA	1643	21	3	0	0	ASCRP3000879	ASCRP3000879	9928.89	2841.51	7.036186e+000	2.544918e+000	55.5	25.5	6.215700e+000	0	0	0	0	0	0	6.73764	1	0	47.8731	24.7778
DATA	1644	21	4	0	0	ASCRP3007136	ASCRP3007136	9954.5	2841.5	3.358608e+001	4.145496e+000	78	24.5	4.482189e+000	0	0	0	0	0	0	32.3691	1	1	50.4627	25.0294
DATA	1645	21	5	0	0	ASCRP3012895	ASCRP3012895	9980.31	2841.35	1.570207e+001	2.880705e+000	62.5	23	4.883591e+000	0	0	0	0	0	0	15.2262	1	1	50.7771	22.871
DATA	1646	21	6	0	0	A_23_P154235	NM_004688	10005.4	2841.49	1.649776e+001	2.913539e+000	65	24.5	4.933821e+000	0	0	0	0	0	0	16.089	1	1	49.8279	24.25
DATA	1647	21	7	0	0	ASCRP3001676	ASCRP3001676	10030.6	2841.43	6.001204e+001	6.459104e+000	105.5	24	5.001538e+000	0	0	0	0	0	0	58.839	1	1	57.5363	23.1538
DATA	1648	21	8	0	0	ASCRP3002890	ASCRP3002890	10056.1	2841.4	7.554323e+002	7.558060e+001	784	22	6.244675e+000	0	0	0	0	0	0	744.454	1	1	51.0895	22.1875
DATA	1649	21	9	0	0	ASCRP3004871	ASCRP3004871	10081.2	2841.57	4.639190e+003	4.639250e+002	4521	23	5.518329e+000	0	0	0	0	0	0	4593.53	1	1	52.6241	22.2162
DATA	1650	21	10	0	0	ASCRP3008936	ASCRP3008936	10106.9	2841.5	3.919352e+001	4.572269e+000	86	23	4.537906e+000	0	0	0	0	0	0	38.9822	1	1	56.9804	22.1481
DATA	1651	21	11	0	0	ASCRP3010305	ASCRP3010305	10132.4	2841.57	8.785452e+004	8.785452e+003	87596	21	9.177219e+000	0	0	0	0	0	0	87745.5	1	1	57.5363	24.6957
DATA	1652	21	12	0	0	ASCRP3006157	ASCRP3006157	10157.7	2841.43	4.737465e+002	4.743220e+001	513	21	5.724523e+000	0	0	0	0	0	0	474.955	1	1	52.0157	22.0625
DATA	1653	21	13	0	0	ASCRP3002954	ASCRP3002954	10183	2841.62	5.104665e+002	5.109970e+001	555	21.5	6.429409e+000	0	0	0	0	0	0	513.579	1	1	53.5237	21.8214
DATA	1654	21	14	0	0	ASCRP3009115	ASCRP3009115	10208.5	2841.47	1.878897e+002	1.893170e+001	239.5	23	5.140055e+000	0	0	0	0	0	0	189.644	1	1	52.9257	22.8571
DATA	1655	21	15	0	0	ASCRP3007061	ASCRP3007061	10234.1	2841.58	8.029639e+002	8.032971e+001	865	23	6.141346e+000	0	0	0	0	0	0	812.856	1	1	55.8519	23.129
DATA	1656	21	16	0	0	ASCRP3000676	ASCRP3000676	10259.4	2841.57	1.017929e+002	1.043752e+001	151	24	7.052562e+000	0	0	0	0	0	0	103.317	1	1	57.5363	24.3636
DATA	1657	21	17	0	0	ASCRP3004757	ASCRP3004757	10284.6	2841.99	4.031589e+002	4.038155e+001	456	26	6.987044e+000	0	0	0	0	0	0	410.163	1	1	49.8279	25.8214
DATA	1658	21	18	0	0	ASCRP3005166	ASCRP3005166	10310	2841.99	8.395162e+003	8.395194e+002	8541.5	22	4.538343e+000	0	0	0	0	0	0	8558.59	1	1	52.6241	22.8214
DATA	1659	21	19	0	0	ASCRP3004223	ASCRP3004223	10335.4	2841.83	1.158562e+002	1.181039e+001	167	22.5	4.872311e+000	0	0	0	0	0	0	118.32	1	1	49.1849	22.5357
DATA	1660	21	20	0	0	ASCRP3008748	ASCRP3008748	10360.9	2841.79	3.664875e+003	3.664947e+002	3788	24	7.113991e+000	0	0	0	0	0	0	3748.43	1	1	46.8651	23.3125
DATA	1661	21	21	0	0	ASCRP3007088	ASCRP3007088	10386.4	2841.81	1.195192e+001	2.580405e+000	61	22	4.979342e+000	0	0	0	0	0	0	12.2395	1	1	47.5395	21.9231
DATA	1662	21	22	0	0	ASCRP3006036	ASCRP3006036	10411.3	2842	2.245806e+002	2.257398e+001	277	21	4.214231e+000	0	0	0	0	0	0	230.207	1	1	49.1849	20.9545
DATA	1663	21	23	0	0	A_23_P76799	NM_013448	10437.1	2842.01	1.051044e+001	2.513376e+000	58	23	5.941136e+000	0	0	0	0	0	0	10.7815	1	0	49.1849	23.4167
DATA	1664	21	24	0	0	ASCRP3004044	ASCRP3004044	10462.3	2841.91	4.500782e+001	5.046267e+000	95	21	4.943226e+000	0	0	0	0	0	0	46.189	1	1	49.1849	21.625
DATA	1665	21	25	0	0	ASCRP3006303	ASCRP3006303	10487.8	2842.15	3.839862e+001	4.466535e+000	86	21	6.566477e+000	0	0	0	0	0	0	39.4154	1	1	48.2044	22.2162
DATA	1666	21	26	0	0	AS_circRNA_control207	AS_circRNA_control207	10513.1	2842	3.369993e+002	3.377708e+001	397	23	5.026596e+000	0	0	0	0	0	0	345.907	1	1	49.1849	24
DATA	1667	21	27	0	0	ASCRP3012999	ASCRP3012999	10538.5	2842.2	1.008637e+002	1.034134e+001	152	26	6.545441e+000	0	0	0	0	0	0	103.503	1	1	49.1849	24.303
DATA	1668	21	28	0	0	ASCRP3006088	ASCRP3006088	10564.1	2842.07	3.486844e+001	4.167966e+000	84	25.5	6.359198e+000	0	0	0	0	0	0	35.7626	1	1	54.4085	25.5
DATA	1669	21	29	0	0	ASCRP3011119	ASCRP3011119	10589.4	2842.09	3.537041e+003	3.537114e+002	3672	23	6.510318e+000	0	0	0	0	0	0	3625.14	1	1	49.1849	22.7931
DATA	1670	21	30	0	0	ASCRP3003720	ASCRP3003720	10614.7	2842.08	4.191168e+001	4.774623e+000	90	19	5.347047e+000	0	0	0	0	0	0	42.9154	1	1	47.8731	18.8182
DATA	1671	21	31	0	0	ASCRP3012178	ASCRP3012178	10640.2	2842.64	5.908200e+002	5.912636e+001	649	22	6.247709e+000	0	0	0	0	0	0	604.299	1	1	52.6241	21.7647
DATA	1672	21	32	0	0	ASCRP3001215	ASCRP3001215	10665.6	2842.37	2.339159e+002	2.350369e+001	285.5	23.5	4.996692e+000	0	0	0	0	0	0	238.924	1	1	50.7771	23.6786
DATA	1673	21	33	0	0	ASCRP3003733	ASCRP3003733	10691	2842.46	3.953099e+001	4.571692e+000	89	24.5	6.372009e+000	0	0	0	0	0	0	40.3153	1	1	55.8519	23.9412
DATA	1674	21	34	0	0	ASCRP3011805	ASCRP3011805	10716.3	2842.3	2.666411e+001	3.521576e+000	73.5	21	6.598589e+000	0	0	0	0	0	0	27.1459	1	1	50.7771	22.1
DATA	1675	21	35	0	0	ASCRP3009336	ASCRP3009336	10741.8	2842.45	9.997436e+001	1.025967e+001	149	22	6.817173e+000	0	0	0	0	0	0	101.586	1	1	49.8279	23.0769
DATA	1676	21	36	0	0	ASCRP3003283	ASCRP3003283	10767.4	2842.5	2.460448e+002	2.471264e+001	302	23	8.470028e+000	0	0	0	0	0	0	249.486	1	1	51.7088	22.7931
DATA	1677	21	37	0	0	Negative010	Negative010	10792.4	2842.68	3.657062e+002	3.664380e+001	409	21	2.526332e+000	0	0	0	0	0	0	370.005	1	1	52.6241	21.5
DATA	1678	21	38	0	0	ASCRP3004184	ASCRP3004184	10818.1	2842.51	1.973786e+003	1.973923e+002	2052.5	23	4.073826e+000	0	0	0	0	0	0	1992.09	1	1	48.5334	23.1034
DATA	1679	21	39	0	0	ASCRP3012252	ASCRP3012252	10843.5	2842.5	2.365688e+000	2.326414e+000	49	22	4.468003e+000	0	0	0	0	0	0	0.10409	0	0	57.5363	21.9655
DATA	1680	21	40	0	0	ASCRP3002998	ASCRP3002998	10868.7	2842.5	6.482561e+001	6.889469e+000	116	25.5	8.639533e+000	0	0	0	0	0	0	65.0842	1	1	57.5363	26.8077
DATA	1681	21	41	0	0	ASCRP3001017	ASCRP3001017	10894.4	2842.57	8.246480e+001	8.571870e+000	132	22.5	6.955486e+000	0	0	0	0	0	0	82.5566	1	1	50.4627	23.5
DATA	1682	21	42	0	0	ASCRP3007278	ASCRP3007278	10919.7	2842.46	4.127015e+002	4.133679e+001	458	22	5.474209e+000	0	0	0	0	0	0	411.939	1	1	51.7088	22.2432
DATA	1683	21	43	0	0	ASCRP3006359	ASCRP3006359	10944.8	2842.41	4.354464e+001	4.949761e+000	94	22	5.896753e+000	0	0	0	0	0	0	43.3316	1	1	52.0157	22.3421
DATA	1684	21	44	0	0	ASCRP3004831	ASCRP3004831	10970.4	2842.99	6.203465e+002	6.207956e+001	662	23.5	6.099882e+000	0	0	0	0	0	0	615.358	1	1	49.8279	22.9412
DATA	1685	21	45	0	0	ASCRP3006961	ASCRP3006961	10995.8	2842.82	1.353013e+003	1.353221e+002	1385.5	24.5	6.157044e+000	0	0	0	0	0	0	1337.71	1	1	50.1463	25.5667
DATA	1686	21	46	0	0	ASCRP3011690	ASCRP3011690	11021.4	2842.93	2.943553e+004	2.943553e+003	28916.5	22	6.375561e+000	0	0	0	0	0	0	29004.1	1	1	53.8203	23.8276
DATA	1687	21	47	0	0	ASCRP3008529	ASCRP3008529	11046.8	2842.91	3.547849e+002	3.555856e+001	393.5	21	4.842464e+000	0	0	0	0	0	0	348.379	1	1	49.5074	21.129
DATA	1688	21	48	0	0	ASCRP3001186	ASCRP3001186	11072	2842.79	2.159429e+001	3.223586e+000	73	20.5	5.244675e+000	0	0	0	0	0	0	21.13	1	1	46.8651	21.1071
DATA	1689	21	49	0	0	ASCRP3003715	ASCRP3003715	11097.5	2842.92	1.154472e+002	1.179196e+001	164	21	3.774197e+000	0	0	0	0	0	0	112.559	1	1	48.5334	20.625
DATA	1690	21	50	0	0	ASCRP3005982	ASCRP3005982	11122.7	2842.71	1.620780e+001	2.904928e+000	66	22	6.551788e+000	0	0	0	0	0	0	15.7453	1	1	47.5395	21.1852
DATA	1691	21	51	1028	1	(+)E1A_r60_1	E1A_r60_1	11148.4	2842.91	6.214665e+000	2.498245e+000	58	20	4.367890e+000	0	0	0	0	0	0	6.01493	1	0	48.8603	20.0385
DATA	1692	21	52	0	0	ASCRP3000361	ASCRP3000361	11173.4	2842.89	2.101998e+001	3.211902e+000	71	23	6.285294e+000	0	0	0	0	0	0	20.2703	1	1	48.5334	24.1724
DATA	1693	21	53	0	0	ASCRP3008469	ASCRP3008469	11199.1	2843.04	1.682264e+002	1.699834e+001	211.5	21.5	5.720274e+000	0	0	0	0	0	0	161.617	1	1	48.2044	21.8077
DATA	1694	21	54	0	0	ASCRP3007142	ASCRP3007142	11224.5	2843	1.456782e+002	1.477188e+001	189	24.5	5.652487e+000	0	0	0	0	0	0	139.43	1	1	49.8279	24.2813
DATA	1695	21	55	0	0	ASCRP3004173	ASCRP3004173	11249.8	2843	6.115459e+002	6.120389e+001	635	22	5.477675e+000	0	0	0	0	0	0	583.136	1	1	49.1849	23.1724
DATA	1696	21	56	0	0	ASCRP3009318	ASCRP3009318	11275.1	2843	7.893400e+001	8.269394e+000	128	23	6.384794e+000	0	0	0	0	0	0	74.988	1	1	48.5334	23.9677
DATA	1697	21	57	0	0	ASCRP3012811	ASCRP3012811	11300.6	2843.18	2.712916e+003	2.713029e+002	2625	23	4.710328e+000	0	0	0	0	0	0	2567.75	1	1	49.5074	23.4828
DATA	1698	21	58	0	0	ASCRP3012759	ASCRP3012759	11326	2843.46	8.102594e+001	8.474631e+000	128.5	25	5.794017e+000	0	0	0	0	0	0	76.4102	1	1	55.8519	24.9722
DATA	1699	21	59	0	0	ASCRP3009003	ASCRP3009003	11351.4	2843.43	2.935678e+001	3.851057e+000	80.5	24	6.836683e+000	0	0	0	0	0	0	27.5838	1	1	65	24.1333
DATA	1700	21	60	0	0	ASCRP3010164	ASCRP3010164	11376.7	2843.3	1.061866e+002	1.090931e+001	156	23	5.765602e+000	0	0	0	0	0	0	99.4168	1	1	51.0895	22.3704
DATA	1701	21	61	0	0	ASCRP3008260	ASCRP3008260	11401.9	2843.48	3.705972e+001	4.476035e+000	88	25	6.025930e+000	0	0	0	0	0	0	34.5768	1	1	51.7088	23.6129
DATA	1702	21	62	0	0	ASCRP3006545	ASCRP3006545	11427.8	2843.42	2.561466e+000	2.518916e+000	52.5	23	5.532893e+000	0	0	0	0	0	0	-0.543665	0	0	49.8279	23.2903
DATA	1703	21	63	0	0	ASCRP3011665	ASCRP3011665	11453	2843.67	1.960263e+002	1.976487e+001	233	22	6.131007e+000	0	0	0	0	0	0	181.655	1	1	49.5074	22.5484
DATA	1704	21	64	0	0	ASCRP3009890	ASCRP3009890	11478.2	2843.41	4.944134e+002	4.950631e+001	518	23	5.464253e+000	0	0	0	0	0	0	456.68	1	1	46.5243	22.5161
DATA	1705	21	65	0	0	ASCRP3000446	ASCRP3000446	11503.6	2843.49	1.428806e+002	1.451266e+001	183	24	6.521594e+000	0	0	0	0	0	0	131.564	1	1	49.8279	23.8824
DATA	1706	21	66	0	0	ASCRP3000183	ASCRP3000183	11529.2	2843.58	2.710834e+002	2.722811e+001	301	21	6.253204e+000	0	0	0	0	0	0	248.863	1	1	52.6241	23.4444
DATA	1707	21	67	0	0	ASCRP3005754	ASCRP3005754	11554.8	2843.53	4.205295e+002	4.213070e+001	440	22	5.436137e+000	0	0	0	0	0	0	384.944	1	1	51.0895	22.6389
DATA	1708	21	68	0	0	ASCRP3011027	ASCRP3011027	11580	2843.48	9.620886e+003	9.620920e+002	8866	26	7.335137e+000	0	0	0	0	0	0	8783.08	1	1	44.4243	27.2143
DATA	1709	21	69	0	0	ASCRP3002836	ASCRP3002836	11605.2	2843.75	3.610102e+001	4.432471e+000	87	21	7.800678e+000	0	0	0	0	0	0	32.8749	1	1	50.1463	22.6667
DATA	1710	21	70	0	0	ASCRP3012016	ASCRP3012016	11630.6	2843.82	1.651406e+001	3.061439e+000	69.5	25	7.062803e+000	0	0	0	0	0	0	15.0029	1	1	51.0895	25.037
DATA	1711	21	71	0	0	ASCRP3007746	ASCRP3007746	11655.8	2843.93	3.370796e+002	3.380681e+001	361	22	5.406812e+000	0	0	0	0	0	0	305.576	1	1	49.8279	22.1852
DATA	1712	21	72	0	1	ETG04_27747	ETG04_27747	11681.3	2843.9	2.632247e+000	2.588522e+000	51	25	6.262310e+000	0	0	0	0	0	0	-4.53226	0	0	49.1849	24.7037
DATA	1713	21	73	0	0	A_23_P25019	NM_000946	11706.8	2843.89	1.848289e+002	1.866390e+001	227	25	7.463412e+000	0	0	0	0	0	0	166.929	1	1	49.1849	23.9429
DATA	1714	21	74	0	0	ASCRP3004568	ASCRP3004568	11732.2	2843.87	2.332162e+002	2.346578e+001	261.5	22.5	5.935133e+000	0	0	0	0	0	0	210.308	1	1	48.2044	23.5
DATA	1715	21	75	0	0	ASCRP3000487	ASCRP3000487	11757.6	2844	2.763818e+002	2.776023e+001	306	23	6.046826e+000	0	0	0	0	0	0	248.919	1	1	49.8279	22.8889
DATA	1716	21	76	0	0	ASCRP3013208	ASCRP3013208	11782.9	2843.71	4.232482e+001	4.968877e+000	93	24	6.399469e+000	0	0	0	0	0	0	38.0794	1	1	46.5243	23.1034
DATA	1717	21	77	0	0	ASCRP3002843	ASCRP3002843	11808.4	2844.01	1.173414e+003	1.173703e+002	1110	22	5.667410e+000	0	0	0	0	0	0	1054.95	1	1	48.2044	22.4667
DATA	1718	21	78	0	0	ASCRP3012172	ASCRP3012172	11833.8	2843.99	1.584108e+002	1.605402e+001	201	25	5.965177e+000	0	0	0	0	0	0	142.353	1	1	46.8651	23.4
DATA	1719	21	79	0	0	Negative008	Negative008	11859.3	2843.97	2.012960e+001	3.293322e+000	76	26	6.827546e+000	0	0	0	0	0	0	18.0863	1	1	47.2035	25
DATA	1720	21	80	0	0	ASCRP3002759	ASCRP3002759	11884.6	2844.08	6.714180e+001	7.202211e+000	117	23.5	6.499898e+000	0	0	0	0	0	0	60.3369	1	1	48.5334	24.2143
DATA	1721	21	81	0	0	ASCRP3009642	ASCRP3009642	11909.9	2844	3.111764e+003	3.111873e+002	2812	23	6.339520e+000	0	0	0	0	0	0	2797.73	1	1	46.8651	23.0625
DATA	1722	21	82	0	0	ASCRP3011275	ASCRP3011275	11935.4	2843.94	5.741958e+002	5.747853e+001	573.5	23	6.145973e+000	0	0	0	0	0	0	516.68	1	1	49.1849	23.5814
DATA	1723	22	1	0	0	ASCRP3008016	ASCRP3008016	9891.08	2848.92	5.229429e+001	5.782076e+000	97	21	7.365519e+000	0	0	0	0	0	0	49.6459	1	1	46.8651	22.5714
DATA	1724	22	2	0	0	ASCRP3006549	ASCRP3006549	9916.43	2848.75	1.911529e+003	1.911686e+002	1883	24	6.707922e+000	0	0	0	0	0	0	1827.07	1	1	45.4864	23.9394
DATA	1725	22	3	0	0	ASCRP3011701	ASCRP3011701	9941.8	2848.79	3.951316e+001	4.641004e+000	86	25	4.305159e+000	0	0	0	0	0	0	38.0134	1	1	46.8651	24.6429
DATA	1726	22	4	0	0	ASCRP3002009	ASCRP3002009	9967.3	2848.95	1.242095e+002	1.265436e+001	169	24	4.764040e+000	0	0	0	0	0	0	120.24	1	1	48.8603	24.0294
DATA	1727	22	5	0	0	ASCRP3003081	ASCRP3003081	9992.41	2848.95	2.445957e+000	2.405326e+000	47.5	23	5.446712e+000	0	0	0	0	0	0	-0.225316	0	0	48.5334	22.4
DATA	1728	22	6	0	0	ASCRP3010145	ASCRP3010145	10017.9	2848.99	3.073309e+002	3.082604e+001	344.5	23	4.649276e+000	0	0	0	0	0	0	300.898	1	1	49.8279	22.4828
DATA	1729	22	7	0	0	ASCRP3001118	ASCRP3001118	10043.2	2848.94	3.005659e+000	2.398628e+000	49	22	5.458468e+000	0	0	0	0	0	0	2.95794	1	0	46.8651	21.8889
DATA	1730	22	8	0	0	Negative030	Negative030	10068.5	2848.97	7.797866e+000	2.493259e+000	54.5	24	6.426867e+000	0	0	0	0	0	0	7.71148	1	0	47.2035	23.2308
DATA	1731	22	9	0	0	ASCRP3002129	ASCRP3002129	10094.4	2849.01	5.076099e+002	5.081569e+001	554	22	4.873524e+000	0	0	0	0	0	0	504.334	1	1	48.5334	21.4138
DATA	1732	22	10	0	0	ASCRP3000579	ASCRP3000579	10119.6	2848.87	7.449479e+002	7.453177e+001	786	21	5.232474e+000	0	0	0	0	0	0	743.25	1	1	49.1849	21.9545
DATA	1733	22	11	0	0	ASCRP3006343	ASCRP3006343	10145.1	2849.07	1.192897e+003	1.193126e+002	1232.5	22.5	8.218566e+000	0	0	0	0	0	0	1194.91	1	1	54.4085	23.8
DATA	1734	22	12	0	0	ASCRP3004734	ASCRP3004734	10170.3	2848.98	2.081752e+003	2.081882e+002	2119	21	6.788678e+000	0	0	0	0	0	0	2092.77	1	1	50.7771	21.3846
DATA	1735	22	13	0	0	ASCRP3010874	ASCRP3010874	10195.5	2849.08	1.414130e+001	2.718623e+000	63	22	5.751976e+000	0	0	0	0	0	0	14.2635	1	1	48.8603	22.0909
DATA	1736	22	14	130	1	(+)eQC-41	EQC	10221.2	2849.13	2.934209e+002	2.943325e+001	344.5	23	6.129554e+000	0	0	0	0	0	0	296.866	1	1	47.5395	23.5
DATA	1737	22	15	0	0	ASCRP3001987	ASCRP3001987	10246.5	2849.22	1.102764e+002	1.126666e+001	159	23	4.499042e+000	0	0	0	0	0	0	111.878	1	1	51.0895	23.7931
DATA	1738	22	16	0	0	ASCRP3003367	ASCRP3003367	10272	2849.46	5.009055e+000	2.356554e+000	53.5	27	6.419869e+000	0	0	0	0	0	0	5.09441	1	0	55.8519	25.7027
DATA	1739	22	17	0	0	ASCRP3006138	ASCRP3006138	10297.4	2849.43	2.015103e+001	3.056172e+000	68	26	7.771447e+000	0	0	0	0	0	0	20.5388	1	1	57.5363	24.6538
DATA	1740	22	18	0	0	A_23_P2683	NM_024604	10322.7	2849.5	2.475052e+001	3.374255e+000	75	22	4.928489e+000	0	0	0	0	0	0	25.2743	1	1	65	23.04
DATA	1741	22	19	0	0	A_23_P250813	NM_000553	10348.3	2849.5	1.175182e+002	1.197280e+001	171	22	6.131533e+000	0	0	0	0	0	0	120.201	1	1	57.5363	22.0645
DATA	1742	22	20	0	0	ASCRP3002372	ASCRP3002372	10373.4	2849.09	1.177357e+002	1.199359e+001	166	24	6.773082e+000	0	0	0	0	0	0	120.578	1	1	49.1849	23.5185
DATA	1743	22	21	0	0	ASCRP3006306	ASCRP3006306	10398.9	2849.5	6.445871e+001	6.838621e+000	113	25	5.588450e+000	0	0	0	0	0	0	66.0887	1	1	56.9804	24.6667
DATA	1744	22	22	0	0	ASCRP3008215	ASCRP3008215	10424.5	2849.3	2.054185e+001	3.070627e+000	69	22	5.901977e+000	0	0	0	0	0	0	21.0783	1	1	51.7088	22.4
DATA	1745	22	23	0	0	ASCRP3010581	ASCRP3010581	10449.6	2849.5	3.623732e+002	3.630904e+001	417.5	22	6.176740e+000	0	0	0	0	0	0	372.05	1	1	49.8279	21.3214
DATA	1746	22	24	0	0	ASCRP3013439	ASCRP3013439	10475.1	2849.3	2.970285e+002	2.979026e+001	348.5	21	6.462937e+000	0	0	0	0	0	0	305.051	1	1	52.0157	22.4737
DATA	1747	22	25	0	0	ASCRP3013191	ASCRP3013191	10500.4	2849.51	9.407803e+002	9.410566e+001	1006.5	23	7.802729e+000	0	0	0	0	0	0	966.277	1	1	53.5237	24.1515
DATA	1748	22	26	0	0	ASCRP3001587	ASCRP3001587	10525.9	2849.39	1.033253e+002	1.058122e+001	153	22.5	5.849265e+000	0	0	0	0	0	0	106.107	1	1	49.1849	22.2941
DATA	1749	22	27	0	0	ASCRP3005904	ASCRP3005904	10551.3	2849.42	8.659865e+001	8.955348e+000	138	24	6.357305e+000	0	0	0	0	0	0	88.895	1	1	50.1463	24.3125
DATA	1750	22	28	0	0	ASCRP3006363	ASCRP3006363	10576.6	2849.93	2.882744e+004	2.882745e+003	29512.5	25	5.586472e+000	0	0	0	0	0	0	29574.7	1	1	53.8203	25.2188
DATA	1751	22	29	0	0	ASCRP3002588	ASCRP3002588	10602.1	2849.81	1.342837e+003	1.343031e+002	1430.5	22	6.394682e+000	0	0	0	0	0	0	1376.48	1	1	46.8651	21.0667
DATA	1752	22	30	0	0	ASCRP3006804	ASCRP3006804	10627.3	2849.65	3.186389e+001	3.922244e+000	80	21	6.339062e+000	0	0	0	0	0	0	32.6277	1	1	47.5395	20.0606
DATA	1753	22	31	0	0	Negative021	Negative021	10653	2850	1.140468e+001	2.558243e+000	60	23	5.846323e+000	0	0	0	0	0	0	11.6635	1	0	46.8651	23.8889
DATA	1754	22	32	0	0	ASCRP3000608	ASCRP3000608	10678.1	2849.81	2.111670e+003	2.111795e+002	2212.5	24	5.849599e+000	0	0	0	0	0	0	2156.48	1	1	46.8651	23.697
DATA	1755	22	33	0	0	ASCRP3011649	ASCRP3011649	10703.5	2849.92	1.580357e+002	1.596964e+001	205	22	7.547555e+000	0	0	0	0	0	0	161.125	1	1	49.8279	23.0323
DATA	1756	22	34	0	0	ASCRP3009791	ASCRP3009791	10729.2	2849.81	7.073599e+002	7.077342e+001	777	20	3.751923e+000	0	0	0	0	0	0	719.85	1	1	47.5395	19.3333
DATA	1757	22	35	0	0	ASCRP3003871	ASCRP3003871	10754.4	2849.79	5.506899e+001	5.970184e+000	107	22	7.560205e+000	0	0	0	0	0	0	55.9298	1	1	49.1849	23.1852
DATA	1758	22	36	0	0	ASCRP3007659	ASCRP3007659	10779.8	2849.92	1.397691e+002	1.416666e+001	190	20	5.370331e+000	0	0	0	0	0	0	141.648	1	1	48.5334	19.9259
DATA	1759	22	37	0	0	ASCRP3012385	ASCRP3012385	10805.2	2849.97	1.083597e+002	1.108077e+001	159	22	3.646018e+000	0	0	0	0	0	0	109.561	1	1	49.1849	22.2963
DATA	1760	22	38	0	0	ASCRP3000807	ASCRP3000807	10830.5	2849.86	1.099370e+001	2.569131e+000	61	21	4.632345e+000	0	0	0	0	0	0	11.088	1	0	48.5334	21.3
DATA	1761	22	39	0	0	ASCRP3002047	ASCRP3002047	10856.1	2850.07	1.498435e+002	1.516414e+001	201	23	5.760164e+000	0	0	0	0	0	0	150.73	1	1	54.4085	23.1111
DATA	1762	22	40	0	0	ASCRP3011380	ASCRP3011380	10881.5	2850	9.462549e+001	9.746299e+000	144	23	9.460400e+000	0	0	0	0	0	0	94.9218	1	1	54.1152	26.1714
DATA	1763	22	41	0	0	Negative026	Negative026	10907	2850	2.380979e+000	2.341428e+000	46	22	7.111838e+000	0	0	0	0	0	0	-3.046	0	0	50.1463	23.4474
DATA	1764	22	42	0	0	ASCRP3003967	ASCRP3003967	10932.4	2850.43	4.853354e+000	2.398067e+000	54	22	5.538071e+000	0	0	0	0	0	0	4.83993	1	0	57.5363	22.2353
DATA	1765	22	43	0	0	CUST_16_PI418767722	NM_001536	10957.6	2850.43	2.395525e+000	2.357454e+000	50	21.5	6.011483e+000	0	0	0	0	0	0	0.895447	0	0	57.5363	22
DATA	1766	22	44	0	0	ASCRP3006948	ASCRP3006948	10983	2850.16	3.824677e+002	3.831973e+001	427.5	22	5.048429e+000	0	0	0	0	0	0	378.994	1	1	52.0157	22.2941
DATA	1767	22	45	0	0	ASCRP3002293	ASCRP3002293	11008.5	2850.5	7.477700e+000	2.486361e+000	57.5	22	6.639045e+000	0	0	0	0	0	0	7.38528	1	0	65	24.3333
DATA	1768	22	46	0	0	ASCRP3004551	ASCRP3004551	11033.7	2850.5	4.071680e+001	4.715879e+000	91.5	21	4.320256e+000	0	0	0	0	0	0	40.078	1	1	57.5363	21.2308
DATA	1769	22	47	0	0	ASCRP3006483	ASCRP3006483	11059.3	2850.24	1.439080e+001	2.787841e+000	65	20.5	5.029758e+000	0	0	0	0	0	0	14.115	1	1	48.8603	20.4615
DATA	1770	22	48	0	0	Negative027	Negative027	11084.6	2850.3	2.436613e+000	2.397670e+000	50	21	5.447691e+000	0	0	0	0	0	0	0.837858	0	0	51.7088	21.9655
DATA	1771	22	49	0	0	ASCRP3011229	ASCRP3011229	11110.1	2850.22	3.454816e+001	4.209412e+000	82.5	22	6.951837e+000	0	0	0	0	0	0	33.6442	1	1	47.8731	22.4286
DATA	1772	22	50	0	0	ASCRP3004929	ASCRP3004929	11135.5	2850.5	3.536581e+001	4.281693e+000	84	22	5.020892e+000	0	0	0	0	0	0	34.3158	1	1	57.5363	21.931
DATA	1773	22	51	0	0	ASCRP3009175	ASCRP3009175	11160.7	2850.5	3.118679e+002	3.128073e+001	348.5	23	6.350310e+000	0	0	0	0	0	0	301.504	1	1	65	24.1333
DATA	1774	22	52	0	0	ASCRP3011783	ASCRP3011783	11186.4	2850.57	1.171471e+001	2.699050e+000	63	22.5	6.258962e+000	0	0	0	0	0	0	11.2829	1	0	57.5363	22.7143
DATA	1775	22	53	0	0	ASCRP3012581	ASCRP3012581	11211.6	2850.25	4.020702e+001	4.703483e+000	89.5	22	8.118124e+000	0	0	0	0	0	0	38.5812	1	1	49.5074	23.2414
DATA	1776	22	54	0	0	ASCRP3003521	ASCRP3003521	11237	2850.26	6.542857e+001	6.986441e+000	116	22	4.195235e+000	0	0	0	0	0	0	62.5486	1	1	50.4627	22
DATA	1777	22	55	1028	1	(+)E1A_r60_3	E1A_r60_3	11262.2	2850.84	3.417017e+002	3.425851e+001	375.5	25	6.416681e+000	0	0	0	1	0	0	325.467	1	1	50.1463	23.5926
DATA	1778	22	56	0	0	ASCRP3010739	ASCRP3010739	11288.1	2850.59	5.034061e+001	5.606547e+000	101	25	6.685296e+000	0	0	0	0	0	0	47.7672	1	1	48.2044	24.4545
DATA	1779	22	57	0	0	ASCRP3000453	ASCRP3000453	11313.1	2850.75	7.145626e+001	7.562791e+000	119	23	4.690618e+000	0	0	0	0	0	0	67.5584	1	1	47.5395	22.7576
DATA	1780	22	58	0	0	ASCRP3002826	ASCRP3002826	11338.7	2850.67	2.178269e+001	3.305483e+000	74	24	6.662392e+000	0	0	0	0	0	0	20.5185	1	1	47.5395	23.8148
DATA	1781	22	59	0	0	ASCRP3011114	ASCRP3011114	11363.9	2850.92	1.170367e+002	1.196667e+001	163.5	23	5.858334e+000	0	0	0	0	0	0	109.854	1	1	46.8651	22.4848
DATA	1782	22	60	0	0	ASCRP3009548	ASCRP3009548	11389.3	2851.03	2.054814e+002	2.070013e+001	239	22.5	5.923271e+000	0	0	0	0	0	0	192.191	1	1	49.1849	21.9583
DATA	1783	22	61	0	0	ASCRP3003711	ASCRP3003711	11414.7	2851.07	6.590197e+001	7.052918e+000	115	22	5.112491e+000	0	0	0	0	0	0	61.4268	1	1	49.1849	23.2857
DATA	1784	22	62	0	0	A_23_P142849	NM_005168	11440.3	2850.91	1.665083e+002	1.684063e+001	206	22.5	5.315452e+000	0	0	0	0	0	0	154.67	1	1	48.8603	23.4375
DATA	1785	22	63	0	0	ASCRP3012906	ASCRP3012906	11465.7	2850.91	1.478330e+003	1.478546e+002	1418	24	6.075909e+000	0	0	0	0	0	0	1368.72	1	1	49.5074	23.2
DATA	1786	22	64	0	0	ASCRP3002077	ASCRP3002077	11491.1	2850.92	1.767434e+002	1.785557e+001	217	23	6.193382e+000	0	0	0	0	0	0	163.119	1	1	46.8651	22.6286
DATA	1787	22	65	0	0	ASCRP3006860	ASCRP3006860	11516.6	2851	3.526679e+002	3.535852e+001	378	21	6.177802e+000	0	0	0	0	0	0	324.484	1	1	48.5334	23.3704
DATA	1788	22	66	0	0	ASCRP3005220	ASCRP3005220	11541.8	2851.05	7.147918e+001	7.590071e+000	119.5	20.5	5.920907e+000	0	0	0	0	0	0	65.5768	1	1	49.1849	22.1667
DATA	1789	22	67	0	0	ASCRP3000613	ASCRP3000613	11567.4	2851.04	1.912046e+002	1.929106e+001	231	23	6.219309e+000	0	0	0	0	0	0	174.924	1	1	49.1849	24.4138
DATA	1790	22	68	0	0	ASCRP3011894	ASCRP3011894	11592.6	2850.97	8.012579e+002	8.016688e+001	779	21.5	6.579806e+000	0	0	0	0	0	0	731.117	1	1	49.1849	23.4231
DATA	1791	22	69	0	0	ASCRP3004930	ASCRP3004930	11618	2851.19	5.820470e+001	6.363769e+000	109.5	22	8.228850e+000	0	0	0	0	0	0	52.9805	1	1	47.2035	23.2258
DATA	1792	22	70	0	0	ASCRP3012424	ASCRP3012424	11643.4	2851.16	8.310907e+001	8.701782e+000	133.5	23	6.161169e+000	0	0	0	0	0	0	75.4778	1	1	49.8279	23.28
DATA	1793	22	71	0	0	ASCRP3010694	ASCRP3010694	11668.5	2850.69	4.200292e+001	4.931564e+000	93.5	23	5.185186e+000	0	0	0	0	0	0	38.066	1	1	47.8731	23.6154
DATA	1794	22	72	0	0	ASCRP3010242	ASCRP3010242	11694.4	2851.42	3.710239e+002	3.719260e+001	392.5	25	6.065529e+000	0	0	0	0	0	0	335.636	1	1	49.8279	24.8276
DATA	1795	22	73	0	0	AS_circRNA_control203	AS_circRNA_control203	11719.6	2851.36	1.579260e+003	1.579473e+002	1502	24	6.681592e+000	0	0	0	0	0	0	1426.3	1	1	50.7771	23.3333
DATA	1796	22	74	0	0	ASCRP3006758	ASCRP3006758	11744.9	2851.28	1.711458e+002	1.731046e+001	211	22	5.922529e+000	0	0	0	0	0	0	154.351	1	1	48.8603	22.8276
DATA	1797	22	75	0	0	ASCRP3006694	ASCRP3006694	11770.3	2851.12	7.381231e+001	7.825699e+000	126	24	5.554762e+000	0	0	0	0	0	0	66.4911	1	1	48.8603	24.8462
DATA	1798	22	76	0	0	ASCRP3007992	ASCRP3007992	11795.6	2851.37	1.219645e+002	1.247093e+001	164	22	6.088631e+000	0	0	0	0	0	0	109.773	1	1	51.7088	22
DATA	1799	22	77	0	0	ASCRP3008269	ASCRP3008269	11821.3	2851.47	2.647605e+000	2.603624e+000	56	22	5.473972e+000	0	0	0	0	0	0	-2.82262	0	0	49.8279	22.3667
DATA	1800	22	78	0	0	ASCRP3008887	ASCRP3008887	11846.7	2851.45	7.138477e+002	7.143227e+001	704	25.5	7.137352e+000	0	0	0	0	0	0	641.899	1	1	52.0157	24.8571
DATA	1801	22	79	0	0	ASCRP3013233	ASCRP3013233	11872	2851.53	1.798250e+002	1.817012e+001	219	21	5.756456e+000	0	0	0	0	0	0	161.7	1	1	49.8279	21.6333
DATA	1802	22	80	0	0	ASCRP3013039	ASCRP3013039	11897.4	2851.57	2.647594e+000	2.613738e+000	61	24	5.844129e+000	0	0	0	0	0	0	2.06725	0	0	57.5363	24.9231
DATA	1803	22	81	0	0	ASCRP3001707	ASCRP3001707	11922.6	2851.43	1.183945e+002	1.212199e+001	168.5	23	5.053409e+000	0	0	0	0	0	0	106.563	1	1	49.8279	22.5862
DATA	1804	22	82	0	0	ASCRP3008546	ASCRP3008546	11948	2851.83	4.752041e+000	2.642345e+000	64	23	6.300895e+000	0	0	0	0	0	0	4.2816	1	0	46.8651	23.1485
DATA	1805	23	1	0	0	ASCRP3003435	ASCRP3003435	9878.12	2856.09	3.025658e+001	3.907173e+000	75	21	6.452880e+000	0	0	0	0	0	0	28.6633	1	1	47.5395	21.8814
DATA	1806	23	2	0	0	ASCRP3010026	ASCRP3010026	9903.35	2856.11	2.788099e+002	2.798888e+001	308	23	6.900025e+000	0	0	0	0	0	0	265.954	1	1	49.5074	24.1
DATA	1807	23	3	0	0	Negative027	Negative027	9928.94	2855.9	6.798476e+000	2.531958e+000	55	25	5.647601e+000	0	0	0	0	0	0	6.528	1	0	46.8651	24.9667
DATA	1808	23	4	0	0	ASCRP3004348	ASCRP3004348	9954.2	2856	3.795589e+002	3.803320e+001	416.5	24	4.650124e+000	0	0	0	0	0	0	366.745	1	1	49.1849	24.9032
DATA	1809	23	5	0	0	ASCRP3002946	ASCRP3002946	9979.78	2856.19	1.288083e+001	2.731939e+000	60	22.5	4.861413e+000	0	0	0	0	0	0	12.5211	1	1	47.8731	23.5667
DATA	1810	23	6	0	0	ASCRP3002618	ASCRP3002618	10005.3	2856.07	1.209721e+001	2.683810e+000	60	24	6.946183e+000	0	0	0	0	0	0	11.8257	1	1	49.1849	24.129
DATA	1811	23	7	0	0	ASCRP3003856	ASCRP3003856	10030.6	2856	3.042792e+002	3.052110e+001	342	24	4.961114e+000	0	0	0	0	0	0	299.025	1	1	50.4627	23.6087
DATA	1812	23	8	0	0	ASCRP3010577	ASCRP3010577	10056.4	2856.07	2.526777e+001	3.465045e+000	74.5	24	6.361342e+000	0	0	0	0	0	0	24.9574	1	1	65	23
DATA	1813	23	9	0	0	A_23_P202496	NM_022451	10081.2	2856.1	3.426748e+001	4.160947e+000	82	22	6.204532e+000	0	0	0	0	0	0	34.0014	1	1	49.1849	22.6061
DATA	1814	23	10	0	0	ASCRP3009258	ASCRP3009258	10106.8	2855.92	7.342016e+001	7.708936e+000	121	21	4.575061e+000	0	0	0	0	0	0	73.1686	1	1	49.1849	20.7419
DATA	1815	23	11	0	0	ASCRP3001036	ASCRP3001036	10132.5	2856	5.566014e+001	6.038025e+000	102.5	22	7.205285e+000	0	0	0	0	0	0	55.6981	1	1	54.1152	23.129
DATA	1816	23	12	0	0	ASCRP3011935	ASCRP3011935	10157.6	2856.09	1.135474e+002	1.159167e+001	162	21	4.739780e+000	0	0	0	0	0	0	114.047	1	1	49.1849	20.5862
DATA	1817	23	13	0	0	ASCRP3008720	ASCRP3008720	10183.1	2856.5	3.988279e+001	4.615745e+000	87	23	6.692213e+000	0	0	0	0	0	0	40.199	1	1	56.9804	23
DATA	1818	23	14	0	0	ASCRP3002367	ASCRP3002367	10208.5	2856.5	1.037655e+001	2.538038e+000	57.5	23	4.125973e+000	0	0	0	0	0	0	10.4918	1	0	57.5363	21.9032
DATA	1819	23	15	0	0	ASCRP3000522	ASCRP3000522	10233.9	2856.5	2.291480e+002	2.303091e+001	279.5	23	4.700263e+000	0	0	0	0	0	0	232.354	1	1	56.9804	22.3226
DATA	1820	23	16	0	0	ASCRP3010105	ASCRP3010105	10259	2856.38	1.530892e+002	1.548130e+001	206	23	7.096067e+000	0	0	0	0	0	0	155.623	1	1	53.5237	23.3333
DATA	1821	23	17	0	0	ASCRP3009783	ASCRP3009783	10284.7	2856.61	2.076412e+002	2.089094e+001	257	22	6.823583e+000	0	0	0	0	0	0	211.57	1	1	49.5074	22.8065
DATA	1822	23	18	0	0	ASCRP3006686	ASCRP3006686	10310.1	2856.39	4.425808e+002	4.431749e+001	501.5	21.5	5.273498e+000	0	0	0	0	0	0	451.845	1	1	49.1849	22.375
DATA	1823	23	19	0	0	ASCRP3000855	ASCRP3000855	10335.3	2856.45	7.137909e+001	7.496248e+000	121	20	5.049265e+000	0	0	0	0	0	0	72.9989	1	1	49.8279	21.931
DATA	1824	23	20	0	0	ASCRP3007694	ASCRP3007694	10360.8	2856.4	1.279895e+003	1.280099e+002	1338	22	6.808802e+000	0	0	0	0	0	0	1310.84	1	1	50.4627	21.7143
DATA	1825	23	21	0	0	ASCRP3004407	ASCRP3004407	10386.3	2856.61	3.014305e+002	3.022945e+001	356	23	4.816159e+000	0	0	0	0	0	0	309.093	1	1	53.5237	23.6538
DATA	1826	23	22	0	0	ASCRP3010533	ASCRP3010533	10411.5	2856.82	1.043127e+002	1.067791e+001	153	23	5.551877e+000	0	0	0	0	0	0	107.065	1	1	49.8279	24.64
DATA	1827	23	23	0	0	ASCRP3009570	ASCRP3009570	10437	2856.54	9.253528e+001	9.530339e+000	143.5	23	5.593613e+000	0	0	0	0	0	0	95.0385	1	1	55.8519	22.2333
DATA	1828	23	24	0	0	ASCRP3008282	ASCRP3008282	10462.4	2856.63	1.750072e+002	1.764852e+001	224	21	6.348791e+000	0	0	0	0	0	0	179.819	1	1	50.7771	22.0833
DATA	1829	23	25	0	0	ASCRP3008189	ASCRP3008189	10488	2856.73	2.508514e+002	2.518844e+001	302.5	23	7.194321e+000	0	0	0	0	0	0	257.796	1	1	52.3208	24.2703
DATA	1830	23	26	0	0	ASCRP3006190	ASCRP3006190	10513.4	2856.78	2.826716e+001	3.630992e+000	78	23	7.265651e+000	0	0	0	0	0	0	29.0481	1	1	48.8603	22.8056
DATA	1831	23	27	0	0	ASCRP3007598	ASCRP3007598	10538.7	2856.97	1.448781e+001	2.701043e+000	63	22	6.460251e+000	0	0	0	0	0	0	14.8839	1	1	49.1849	21.7879
DATA	1832	23	28	0	0	ASCRP3001812	ASCRP3001812	10564.1	2856.93	5.379231e+001	5.842792e+000	104	24	6.318097e+000	0	0	0	0	0	0	55.2341	1	1	54.4085	24.2188
DATA	1833	23	29	0	0	ASCRP3001267	ASCRP3001267	10589.5	2857	5.001898e+001	5.498066e+000	99	23	8.309132e+000	0	0	0	0	0	0	51.322	1	1	54.1152	22.6667
DATA	1834	23	30	0	0	AS_circRNA_control204	AS_circRNA_control204	10614.9	2857.05	1.230827e+003	1.231039e+002	1306.5	21	6.477991e+000	0	0	0	0	0	0	1261.69	1	1	49.1849	20.6333
DATA	1835	23	31	0	0	ASCRP3012267	ASCRP3012267	10640.5	2857	7.745477e+001	8.076157e+000	126	23	7.166379e+000	0	0	0	0	0	0	79.304	1	1	54.1152	22.9032
DATA	1836	23	32	0	0	ASCRP3010864	ASCRP3010864	10665.5	2857	1.645898e+002	1.661758e+001	218.5	23.5	6.736097e+000	0	0	0	0	0	0	168.294	1	1	65	23.625
DATA	1837	23	33	0	0	Negative024	Negative024	10691	2857	2.332717e+000	2.293968e+000	47	23.5	6.537701e+000	0	0	0	0	0	0	-1.5259	0	0	54.9904	23.4706
DATA	1838	23	34	0	0	CUST_18_PI418767722	NM_000754	10716.3	2856.9	1.318875e+001	2.649536e+000	62	20.5	6.805677e+000	0	0	0	0	0	0	13.4412	1	1	49.1849	22.6
DATA	1839	23	35	0	0	ASCRP3001845	ASCRP3001845	10741.7	2856.93	5.458410e+001	5.924110e+000	103	23	7.154360e+000	0	0	0	0	0	0	55.5226	1	1	48.8603	23.8571
DATA	1840	23	36	0	0	ASCRP3011838	ASCRP3011838	10767.1	2856.89	3.050891e+002	3.059603e+001	362	20.5	6.596756e+000	0	0	0	0	0	0	309.687	1	1	46.8651	21.5357
DATA	1841	23	37	0	0	ASCRP3007686	ASCRP3007686	10792.5	2857.25	2.338024e+001	3.288344e+000	72	20	2.282658e+000	0	0	0	0	0	0	23.6797	1	1	47.2035	19.5
DATA	1842	23	38	0	0	ASCRP3000685	ASCRP3000685	10817.9	2857	6.221598e+001	6.639364e+000	114	21	2.679209e+000	0	0	0	0	0	0	62.8601	1	1	46.8651	21.1667
DATA	1843	23	39	0	0	ASCRP3010059	ASCRP3010059	10843.7	2857.15	7.043137e+000	2.428331e+000	55	21	4.577736e+000	0	0	0	0	0	0	7.09768	1	0	48.2044	20.7931
DATA	1844	23	40	0	0	ASCRP3010055	ASCRP3010055	10868.6	2857.43	1.103786e+005	1.103786e+004	111122	25	9.363143e+000	0	0	0	0	0	0	110942	1	1	57.5363	26.7059
DATA	1845	23	41	0	0	ASCRP3009491	ASCRP3009491	10894.3	2857.54	3.922837e+001	4.566056e+000	88	23	7.624926e+000	0	0	0	0	0	0	39.3162	1	1	51.4001	23.9143
DATA	1846	23	42	0	0	ASCRP3002813	ASCRP3002813	10919.5	2857.48	2.403059e+001	3.356645e+000	73	21	5.683654e+000	0	0	0	0	0	0	24.0138	1	1	50.4627	20.3824
DATA	1847	23	43	0	0	ASCRP3012290	ASCRP3012290	10944.9	2857.38	1.578422e+003	1.578597e+002	1622.5	23.5	6.077432e+000	0	0	0	0	0	0	1572.49	1	1	52.9257	23.25
DATA	1848	23	44	0	0	ASCRP3008607	ASCRP3008607	10970.4	2857.34	6.424043e+001	6.843236e+000	116	21.5	6.624769e+000	0	0	0	0	0	0	63.795	1	1	50.7771	22.5357
DATA	1849	23	45	0	0	ASCRP3006316	ASCRP3006316	10995.7	2857.48	1.171803e+002	1.195450e+001	166	22.5	4.774092e+000	0	0	0	0	0	0	115.991	1	1	51.0895	22.6333
DATA	1850	23	46	0	0	ASCRP3012793	ASCRP3012793	11021.1	2857.57	1.536949e+001	2.828035e+000	64	22	4.954123e+000	0	0	0	0	0	0	15.1624	1	1	48.5334	22.28
DATA	1851	23	47	0	0	Negative019	Negative019	11046.4	2857.59	2.422310e+000	2.382073e+000	49	23	4.954506e+000	0	0	0	0	0	0	-0.0891608	0	0	49.5074	21.7333
DATA	1852	23	48	0	0	ASCRP3003391	ASCRP3003391	11072.2	2857.68	3.158617e+001	3.961266e+000	83	23	5.520896e+000	0	0	0	0	0	0	30.9438	1	1	50.7771	23.1379
DATA	1853	23	49	0	0	ASCRP3002017	ASCRP3002017	11097.6	2857.76	2.439603e+000	2.399078e+000	50.5	22.5	6.361674e+000	0	0	0	0	0	0	-1.08164	0	0	50.4627	22.7857
DATA	1854	23	50	0	0	A_23_P70328	NM_018132	11122.7	2857.46	8.717131e+001	9.043544e+000	136	21.5	6.145833e+000	0	0	0	0	0	0	84.7884	1	1	51.7088	21.4333
DATA	1855	23	51	0	0	ASCRP3011582	ASCRP3011582	11148.3	2857.5	1.339708e+004	1.339710e+003	12919	23	6.257898e+000	0	0	0	0	0	0	12982.9	1	1	57.5363	23.5
DATA	1856	23	52	0	0	ASCRP3010717	ASCRP3010717	11173.6	2857.44	1.136708e+003	1.136967e+002	1135	24	4.681696e+000	0	0	0	0	0	0	1097.51	1	1	52.3208	23.5806
DATA	1857	23	53	0	0	ASCRP3002143	ASCRP3002143	11198.7	2857.91	1.520324e+002	1.539691e+001	194	20	6.951362e+000	0	0	0	0	0	0	146.259	1	1	48.8603	21.3929
DATA	1858	23	54	0	0	ASCRP3004526	ASCRP3004526	11224.3	2857.91	3.346295e+002	3.355204e+001	365	22	7.409919e+000	0	0	0	0	0	0	320.716	1	1	48.8603	22.7
DATA	1859	23	55	0	0	ASCRP3010127	ASCRP3010127	11249.7	2858	1.123449e+002	1.149909e+001	158	23	4.937501e+000	0	0	0	0	0	0	107.274	1	1	50.4627	23.0741
DATA	1860	23	56	0	0	ASCRP3011687	ASCRP3011687	11274.8	2857.96	2.831906e+001	3.752269e+000	79.5	23.5	7.075628e+000	0	0	0	0	0	0	26.9417	1	1	49.1849	23
DATA	1861	23	57	0	0	ASCRP3008766	ASCRP3008766	11300.4	2858	9.178148e+003	9.178181e+002	8539	23	5.077236e+000	0	0	0	0	0	0	8699.35	1	1	48.5334	23.2759
DATA	1862	23	58	0	0	ASCRP3010740	ASCRP3010740	11325.8	2857.9	1.968655e+002	1.984213e+001	235	23	5.620896e+000	0	0	0	0	0	0	185.912	1	1	49.1849	23.2647
DATA	1863	23	59	0	0	A_23_P49878	NM_019013	11351.2	2858.03	5.415054e+002	5.420771e+001	561	25	6.347712e+000	0	0	0	0	0	0	509.533	1	1	49.1849	23.2963
DATA	1864	23	60	0	0	ASCRP3001302	ASCRP3001302	11376.6	2858	1.505171e+003	1.505379e+002	1458	21.5	5.860428e+000	0	0	0	0	0	0	1411.25	1	1	50.4627	21.7692
DATA	1865	23	61	0	0	ASCRP3010757	ASCRP3010757	11402.2	2858.09	6.432085e+000	2.587811e+000	60	23	4.388213e+000	0	0	0	0	0	0	6.00957	1	0	47.8731	22.7778
DATA	1866	23	62	0	0	ASCRP3008073	ASCRP3008073	11427.3	2857.68	3.227583e+000	2.535799e+000	56	22	5.256195e+000	0	0	0	0	0	0	3.00528	1	0	46.1809	21.6
DATA	1867	23	63	0	0	ASCRP3005513	ASCRP3005513	11452.6	2858.2	1.577610e+002	1.597663e+001	200	24	5.383758e+000	0	0	0	0	0	0	146.415	1	1	48.8603	23.7879
DATA	1868	23	64	0	0	ASCRP3001054	ASCRP3001054	11478.2	2858.03	1.709061e+001	3.054561e+000	70	23	6.264767e+000	0	0	0	0	0	0	15.8097	1	1	49.1849	22.2258
DATA	1869	23	65	0	0	ASCRP3012174	ASCRP3012174	11503.5	2858.24	8.489967e+001	8.861639e+000	133	24	5.998745e+000	0	0	0	0	0	0	78.2948	1	1	48.5334	24.4194
DATA	1870	23	66	0	0	ASCRP3011637	ASCRP3011637	11529	2858.11	2.259912e+002	2.274221e+001	259.5	21.5	6.277950e+000	0	0	0	0	0	0	207.783	1	1	50.4627	23.7353
DATA	1871	23	67	0	0	ASCRP3000322	ASCRP3000322	11554.5	2858.39	4.978188e+002	4.984738e+001	511.5	22	6.057177e+000	0	0	0	0	0	0	456.412	1	1	52.9257	23.4242
DATA	1872	23	68	0	1	RC11	RC11	11579.6	2858.13	2.604587e+000	2.561322e+000	47	23	7.109454e+000	0	0	0	0	0	0	-7.55464	0	0	51.4001	25.4828
DATA	1873	23	69	0	0	ASCRP3004859	ASCRP3004859	11605.3	2858.51	1.614250e+001	3.033053e+000	71	20	4.908824e+000	0	0	0	0	0	0	14.7226	1	1	51.4001	20.2
DATA	1874	23	70	0	0	ASCRP3005735	ASCRP3005735	11630.5	2858.23	1.310941e+002	1.335970e+001	177	24	6.802696e+000	0	0	0	0	0	0	119.279	1	1	49.8279	24.12
DATA	1875	23	71	0	0	ASCRP3013273	ASCRP3013273	11656.1	2858.65	8.034417e+001	8.438329e+000	129	23	5.616596e+000	0	0	0	0	0	0	72.9465	1	1	48.5334	23.8846
DATA	1876	23	72	0	0	ASCRP3005099	ASCRP3005099	11681.4	2858.38	3.571478e+001	4.408588e+000	88	25	5.949609e+000	0	0	0	0	0	0	32.3616	1	1	50.1463	23.7419
DATA	1877	23	73	0	0	ASCRP3005370	ASCRP3005370	11707	2858.42	3.397653e+003	3.397752e+002	3141	24	6.222476e+000	0	0	0	0	0	0	3073.23	1	1	47.8731	22.8276
DATA	1878	23	74	0	0	ASCRP3002592	ASCRP3002592	11732.4	2858.41	4.275285e+001	5.000237e+000	96.5	22	6.560630e+000	0	0	0	0	0	0	38.6116	1	1	50.1463	23.5517
DATA	1879	23	75	0	0	ASCRP3010699	ASCRP3010699	11757.5	2858.58	6.945805e+001	7.415210e+000	119.5	23	6.266987e+000	0	0	0	0	0	0	62.6516	1	1	49.5074	23.3571
DATA	1880	23	76	0	0	ASCRP3008408	ASCRP3008408	11782.9	2858.37	5.595248e+001	6.169453e+000	109	22	5.784087e+000	0	0	0	0	0	0	50.4164	1	1	50.1463	22.7931
DATA	1881	23	77	0	0	ASCRP3005680	ASCRP3005680	11808.4	2858.6	2.872551e+002	2.884303e+001	315	20	5.175016e+000	0	0	0	0	0	0	258.642	1	1	50.7771	20.931
DATA	1882	23	78	0	0	ASCRP3001595	ASCRP3001595	11833.6	2858.57	4.906587e+001	5.553948e+000	101	25	6.396740e+000	0	0	0	0	0	0	44.1576	1	1	57.5363	24.4194
DATA	1883	23	79	0	0	CUST_4_PI418767722	NM_006098	11859.4	2858.71	2.423624e+001	3.556389e+000	81.5	22	6.840261e+000	0	0	0	0	0	0	21.8082	1	1	49.1849	22.5926
DATA	1884	23	80	0	0	A_23_P213255	NM_020159	11884.7	2858.63	1.742049e+001	3.131593e+000	74	23	5.822286e+000	0	0	0	0	0	0	15.6774	1	1	49.1849	23.4483
DATA	1885	23	81	0	0	Negative022	Negative022	11909.8	2858.96	2.424286e+001	3.555648e+000	82.5	25	4.880948e+000	0	0	0	0	0	0	21.8279	1	1	48.8603	25.0968
DATA	1886	23	82	0	0	ASCRP3012701	ASCRP3012701	11935.4	2858.59	4.758331e+001	5.421865e+000	103.5	23	6.010136e+000	0	0	0	0	0	0	42.8767	1	1	47.2035	22.4783
DATA	1887	24	1	0	0	ASCRP3012751	ASCRP3012751	9890.99	2863.44	6.107789e+001	6.584492e+000	105.5	22	6.623497e+000	0	0	0	0	0	0	58.1523	1	1	51.0895	22.6444
DATA	1888	24	2	0	0	CUST_15_PI418767722	NM_001614	9916.31	2863.39	1.682393e+003	1.682570e+002	1620	23	5.984884e+000	0	0	0	0	0	0	1612.52	1	1	54.4085	23.9167
DATA	1889	24	3	0	0	Negative011	Negative011	9941.57	2863.49	4.431644e+000	2.468060e+000	52	25	5.188515e+000	0	0	0	0	0	0	4.27467	1	0	46.5243	24.1
DATA	1890	24	4	0	0	ASCRP3013069	ASCRP3013069	9967.07	2863.49	3.483421e+002	3.491770e+001	382	21	2.874022e+000	0	0	0	0	0	0	338.049	1	1	48.5334	21.48
DATA	1891	24	5	0	0	ASCRP3002911	ASCRP3002911	9992.64	2863.52	1.308517e+002	1.330334e+001	177	24.5	6.902508e+000	0	0	0	0	0	0	127.72	1	1	51.7088	25.2692
DATA	1892	24	6	0	0	Negative054	Negative054	10018	2863.54	2.426769e+000	2.386458e+000	44	21.5	4.327007e+000	0	0	0	0	0	0	-3.20599	0	0	55.8519	21.3667
DATA	1894	24	8	0	0	ASCRP3004411	ASCRP3004411	10068.6	2863.57	3.943314e+004	3.943315e+003	39194.5	23	6.520618e+000	0	0	0	0	0	0	39079.7	1	1	57.5363	25.0385
DATA	1895	24	9	0	0	ASCRP3007076	ASCRP3007076	10094.3	2863.49	1.984300e+002	1.998196e+001	245	20	4.784784e+000	0	0	0	0	0	0	197.541	1	1	51.7088	20.5938
DATA	1896	24	10	0	0	ASCRP3007217	ASCRP3007217	10119.5	2863.76	7.295268e+000	2.453700e+000	54	20	5.021952e+000	0	0	0	0	0	0	7.29278	1	0	47.2035	20.5
DATA	1897	24	11	0	0	ASCRP3006833	ASCRP3006833	10144.8	2863.92	1.572442e+002	1.589665e+001	199	21	5.079482e+000	0	0	0	0	0	0	157.799	1	1	49.8279	21.3636
DATA	1898	24	12	0	0	ASCRP3002279	ASCRP3002279	10170.4	2863.68	1.646699e+001	2.849439e+000	66	22	6.893454e+000	0	0	0	0	0	0	16.5838	1	1	47.8731	23.3448
DATA	1899	24	13	0	0	ASCRP3011904	ASCRP3011904	10195.5	2864	2.366062e+002	2.377388e+001	289	21	5.513811e+000	0	0	0	0	0	0	239.063	1	1	48.5334	20.4286
DATA	1900	24	14	0	0	ASCRP3005155	ASCRP3005155	10221.1	2863.77	4.196615e+003	4.196679e+002	4209.5	23	5.056463e+000	0	0	0	0	0	0	4252.75	1	1	50.4627	22.1333
DATA	1901	24	15	0	0	ASCRP3011393	ASCRP3011393	10246.5	2864	6.961363e+001	7.332983e+000	120	20	2.713203e+000	0	0	0	0	0	0	70.7357	1	1	54.1152	20.8636
DATA	1902	24	16	0	0	ASCRP3010319	ASCRP3010319	10272	2864	5.415266e+000	2.362182e+000	53	24	6.831465e+000	0	0	0	0	0	0	5.51577	1	0	54.9904	23.5143
DATA	1903	24	17	0	0	ASCRP3001259	ASCRP3001259	10297.3	2863.88	4.511793e+002	4.517624e+001	505	21.5	6.020478e+000	0	0	0	0	0	0	460.516	1	1	50.1463	22.6154
DATA	1904	24	18	0	0	ASCRP3009635	ASCRP3009635	10322.5	2863.82	5.277737e+002	5.282704e+001	586	21	4.642081e+000	0	0	0	0	0	0	539.672	1	1	49.1849	21.625
DATA	1905	24	19	0	0	ASCRP3009082	ASCRP3009082	10348.1	2863.99	5.644376e+001	6.089977e+000	101	20	6.018017e+000	0	0	0	0	0	0	57.8082	1	1	47.5395	20.2963
DATA	1906	24	20	0	0	ASCRP3004744	ASCRP3004744	10373.4	2864.05	2.082712e+002	2.095195e+001	258.5	21	4.485097e+000	0	0	0	0	0	0	213.583	1	1	49.1849	21.2333
DATA	1907	24	21	0	0	ASCRP3007533	ASCRP3007533	10398.9	2863.97	1.329673e+002	1.349102e+001	185.5	23	5.531830e+000	0	0	0	0	0	0	136.5	1	1	46.8651	24.2963
DATA	1908	24	22	0	0	ASCRP3003111	ASCRP3003111	10424.4	2864	1.201960e+003	1.202176e+002	1277	23	6.232761e+000	0	0	0	0	0	0	1234.86	1	1	49.8279	23.2258
DATA	1909	24	23	0	0	ASCRP3005050	ASCRP3005050	10449.8	2863.9	2.453138e+001	3.347955e+000	73	23	6.090386e+000	0	0	0	0	0	0	25.216	1	1	47.8731	21.303
DATA	1910	24	24	0	0	ASCRP3012769	ASCRP3012769	10475.4	2864.43	4.864290e+001	5.371112e+000	94	22	7.238639e+000	0	0	0	0	0	0	50.0168	1	1	57.5363	22.8649
DATA	1911	24	25	0	0	ASCRP3007038	ASCRP3007038	10500.6	2864.43	3.341294e+001	4.043678e+000	83	21	6.358763e+000	0	0	0	0	0	0	34.3581	1	1	57.5363	22.2857
DATA	1912	24	26	0	0	ASCRP3003701	ASCRP3003701	10526.1	2864.41	3.613826e+001	4.271863e+000	81.5	19	5.220539e+000	0	0	0	0	0	0	37.1534	1	1	49.5074	19.8125
DATA	1913	24	27	0	0	ASCRP3009793	ASCRP3009793	10551.4	2864.43	3.588620e+001	4.251069e+000	85	22.5	5.988111e+000	0	0	0	0	0	0	36.8789	1	1	57.5363	22.0667
DATA	1914	24	28	0	0	ASCRP3002872	ASCRP3002872	10576.6	2864.43	1.517144e+001	2.738920e+000	64	24	5.995725e+000	0	0	0	0	0	0	15.5813	1	1	65	23.4444
DATA	1915	24	29	0	0	ASCRP3005581	ASCRP3005581	10602.2	2864.51	1.420803e+002	1.439017e+001	194.5	23.5	7.811282e+000	0	0	0	0	0	0	145.794	1	1	49.5074	23.125
DATA	1916	24	30	0	0	ASCRP3012834	ASCRP3012834	10627.4	2864.45	5.017958e+001	5.513600e+000	98	22	5.332615e+000	0	0	0	0	0	0	51.4367	1	1	51.4001	21.3333
DATA	1917	24	31	0	0	ASCRP3003030	ASCRP3003030	10652.9	2864.5	1.090000e+005	1.090000e+004	111617	25	8.915863e+000	0	0	0	0	0	0	111590	1	1	56.9804	26.7241
DATA	1918	24	32	0	0	ASCRP3002687	ASCRP3002687	10678.2	2864.24	9.467458e+002	9.470230e+001	1014	24	7.012403e+000	0	0	0	0	0	0	967.812	1	1	49.1849	23.9118
DATA	1919	24	33	0	0	ASCRP3012316	ASCRP3012316	10703.7	2864.38	2.601904e+001	3.469255e+000	75	20	6.730128e+000	0	0	0	0	0	0	26.5543	1	1	51.0895	21.8065
DATA	1920	24	34	0	0	ASCRP3007780	ASCRP3007780	10729.1	2864.37	1.479902e+003	1.480081e+002	1557.5	22.5	6.733652e+000	0	0	0	0	0	0	1507.59	1	1	48.8603	22.9722
DATA	1921	24	35	0	0	ASCRP3011038	ASCRP3011038	10754.7	2864.52	1.324161e+002	1.344048e+001	182	22	7.340957e+000	0	0	0	0	0	0	134.623	1	1	49.1849	23.2
DATA	1922	24	36	0	0	ASCRP3005031	ASCRP3005031	10779.7	2864.32	6.966892e+001	7.339402e+000	119	19.5	4.787964e+000	0	0	0	0	0	0	70.6778	1	1	50.7771	19.5357
DATA	1923	24	37	0	0	ASCRP3002639	ASCRP3002639	10805.2	2864.87	5.268850e+002	5.273928e+001	582	21	4.072198e+000	0	0	0	0	0	0	533.286	1	1	46.1809	21.871
DATA	1924	24	38	0	0	ASCRP3011206	ASCRP3011206	10830.7	2864.91	2.850157e+002	2.859581e+001	335	22	2.590649e+000	0	0	0	0	0	0	287.762	1	1	48.8603	21.5652
DATA	1925	24	39	0	0	ASCRP3001489	ASCRP3001489	10856.1	2864.93	7.745390e+001	8.087017e+000	130	24.5	7.945822e+000	0	0	0	0	0	0	77.9956	1	1	54.4085	25.6563
DATA	1926	24	40	0	0	ASCRP3004701	ASCRP3004701	10881.5	2865	2.792709e+001	3.638389e+000	76	23.5	9.297936e+000	0	0	0	0	0	0	28.0451	1	1	65	25.75
DATA	1927	24	41	0	0	ASCRP3004291	ASCRP3004291	10906.9	2864.81	4.968003e+002	4.973505e+001	543	22	7.144928e+000	0	0	0	0	0	0	497.452	1	1	46.8651	23.0833
DATA	1928	24	42	0	0	A_23_P67042	NM_017947	10932.6	2864.79	8.246354e+001	8.573563e+000	127	21	4.781213e+000	0	0	0	0	0	0	82.3217	1	1	49.1849	20.88
DATA	1929	24	43	0	0	ASCRP3007339	ASCRP3007339	10957.7	2864.89	1.379311e+002	1.399241e+001	185.5	23.5	7.699049e+000	0	0	0	0	0	0	137.271	1	1	49.1849	23.8333
DATA	1930	24	44	0	0	ASCRP3009627	ASCRP3009627	10983	2865	7.437256e+001	7.802939e+000	122	20	5.367822e+000	0	0	0	0	0	0	73.7805	1	1	46.8651	21.6563
DATA	1931	24	45	0	0	A_23_P41948	NM_017785	11008.4	2864.79	1.323986e+002	1.345006e+001	182	21.5	5.782334e+000	0	0	0	1	0	0	130.908	1	1	49.1849	23.3462
DATA	1932	24	46	0	0	ASCRP3008610	ASCRP3008610	11034	2864.91	6.963616e+002	6.967670e+001	737	22	5.399097e+000	0	0	0	0	0	0	686.179	1	1	46.8651	21.3103
DATA	1933	24	47	0	0	ASCRP3011043	ASCRP3011043	11059.5	2864.91	2.746632e+001	3.637591e+000	78	23	5.810005e+000	0	0	0	0	0	0	26.9708	1	1	48.5334	23.4483
DATA	1934	24	48	0	0	ASCRP3011283	ASCRP3011283	11084.8	2865.05	5.718545e+001	6.199183e+000	105.5	26	6.471232e+000	0	0	0	0	0	0	55.9572	1	1	49.1849	24.6552
DATA	1935	24	49	0	0	ASCRP3011575	ASCRP3011575	11110.2	2865	4.380814e+001	4.996096e+000	95	22	7.326488e+000	0	0	0	0	0	0	42.7134	1	1	49.1849	22.5
DATA	1936	24	50	0	0	ASCRP3009891	ASCRP3009891	11135.4	2865.03	8.178492e+002	8.182044e+001	850	21.5	6.053782e+000	0	0	0	0	0	0	794.539	1	1	47.5395	22.2
DATA	1937	24	51	0	0	ASCRP3003202	ASCRP3003202	11160.6	2865.43	2.289900e+002	2.302645e+001	279	24	3.239541e+000	0	0	0	0	0	0	221.664	1	1	57.5363	23.8065
DATA	1938	24	52	0	0	ASCRP3012822	ASCRP3012822	11186.4	2865.43	3.632967e+001	4.369877e+000	86	24	5.911707e+000	0	0	0	0	0	0	35.0355	1	1	57.5363	22.3448
DATA	1939	24	53	0	0	A_23_P139509	NM_016570	11211.6	2865.18	4.195680e+001	4.852303e+000	92	19.5	9.650781e+000	0	0	0	0	0	0	40.313	1	1	51.0895	22.2143
DATA	1940	24	54	0	0	ASCRP3013032	ASCRP3013032	11237	2865.3	7.174252e+002	7.178422e+001	732	23	5.411505e+000	0	0	0	0	0	0	686.76	1	1	53.8203	22.6071
DATA	1941	24	55	0	0	ASCRP3008628	ASCRP3008628	11262.4	2865.28	1.373536e+003	1.373755e+002	1335	23	7.040128e+000	0	0	0	0	0	0	1309.96	1	1	52.3208	21.4583
DATA	1942	24	56	0	0	ASCRP3012092	ASCRP3012092	11287.6	2865.41	2.171872e+002	2.185812e+001	257.5	23	6.231640e+000	0	0	0	0	0	0	206.379	1	1	50.1463	22.8333
DATA	1943	24	57	0	0	ASCRP3001169	ASCRP3001169	11313.1	2865.38	2.159137e+002	2.173261e+001	253	20	4.516127e+000	0	0	0	0	0	0	204.414	1	1	49.8279	20.5333
DATA	1944	24	58	0	0	ASCRP3000351	ASCRP3000351	11338.6	2865.16	1.216507e+002	1.241585e+001	160	22	5.721793e+000	0	0	0	0	0	0	114.749	1	1	50.1463	21.8966
DATA	1945	24	59	0	0	ASCRP3006954	ASCRP3006954	11364	2865.54	6.509872e+000	2.575251e+000	59	25	6.558403e+000	0	0	0	0	0	0	6.11883	1	0	55.8519	23.7667
DATA	1946	24	60	0	0	ASCRP3010561	ASCRP3010561	11389.4	2865.57	2.442201e+001	3.495195e+000	75	22	4.133802e+000	0	0	0	0	0	0	22.8743	1	1	57.5363	21.6296
DATA	1947	24	61	0	0	ASCRP3011883	ASCRP3011883	11414.8	2865.45	4.431791e+002	4.438888e+001	464	22	4.125030e+000	0	0	0	0	0	0	413.657	1	1	52.6241	21.8571
DATA	1948	24	62	0	0	ASCRP3000983	ASCRP3000983	11440	2865.49	3.832093e+001	4.585042e+000	88	21	4.878084e+000	0	0	0	0	0	0	35.649	1	1	49.8279	21.0645
DATA	1949	24	63	0	0	ASCRP3003762	ASCRP3003762	11465.6	2865.66	7.912096e+001	8.305459e+000	124.5	25	5.171145e+000	0	0	0	0	0	0	73.3633	1	1	51.0895	24
DATA	1950	24	64	0	0	ASCRP3002673	ASCRP3002673	11490.9	2865.79	5.782752e+001	6.313463e+000	107	21	6.161523e+000	0	0	0	0	0	0	53.4512	1	1	47.8731	21.6333
DATA	1951	24	65	0	0	ASCRP3000419	ASCRP3000419	11516.3	2865.77	1.439631e+003	1.439855e+002	1386	25	6.440797e+000	0	0	0	0	0	0	1326.62	1	1	47.2035	24.25
DATA	1952	24	66	0	0	ASCRP3002207	ASCRP3002207	11541.9	2865.95	2.591963e+000	2.548907e+000	52	21	5.690070e+000	0	0	0	0	0	0	-1.78044	0	0	46.8651	22.5758
DATA	1953	24	67	0	0	ASCRP3001217	ASCRP3001217	11567	2865.82	1.402528e+002	1.425627e+001	180	21.5	7.904818e+000	0	0	0	0	0	0	128.511	1	1	46.8651	23.3846
DATA	1954	24	68	0	0	ASCRP3006526	ASCRP3006526	11592.6	2865.79	7.549019e+001	7.972141e+000	124	21.5	6.957448e+000	0	0	0	0	0	0	68.9878	1	1	49.1849	22.5357
DATA	1955	24	69	0	0	ASCRP3009622	ASCRP3009622	11618	2866	9.073541e+001	9.430193e+000	138	20	5.130561e+000	0	0	0	0	0	0	82.7183	1	1	54.9904	20.4138
DATA	1956	24	70	0	0	ASCRP3012680	ASCRP3012680	11643.3	2865.88	2.192839e+002	2.207904e+001	258	25	4.689573e+000	0	0	0	0	0	0	199.454	1	1	48.8603	25.087
DATA	1957	24	71	0	0	ASCRP3008755	ASCRP3008755	11668.6	2865.97	3.903318e+002	3.911836e+001	414	22	5.418956e+000	0	0	0	0	0	0	354.306	1	1	48.5334	22.5714
DATA	1958	24	72	0	0	ASCRP3003635	ASCRP3003635	11694.4	2866.07	1.356856e+004	1.356858e+003	12265	25	5.136596e+000	0	0	0	0	0	0	12293	1	1	53.8203	24
DATA	1959	24	73	0	0	ASCRP3013609	ASCRP3013609	11719.3	2865.91	2.743279e+001	3.772182e+000	79.5	23	6.851409e+000	0	0	0	0	0	0	24.8134	1	1	48.8603	23.1429
DATA	1960	24	74	0	0	ASCRP3011075	ASCRP3011075	11744.8	2866	1.033453e+003	1.033779e+002	996	24	7.115937e+000	0	0	0	0	0	0	933.461	1	1	46.8651	24.3548
DATA	1961	24	75	0	0	ASCRP3012665	ASCRP3012665	11770.3	2866.09	1.652957e+002	1.673216e+001	205.5	21.5	6.406016e+000	0	0	0	0	0	0	149.129	1	1	48.8603	23
DATA	1962	24	76	0	0	ASCRP3009266	ASCRP3009266	11795.5	2866.09	1.243923e+002	1.270766e+001	168.5	22	5.314154e+000	0	0	0	0	0	0	112.126	1	1	48.5334	21.9667
DATA	1963	24	77	0	0	ASCRP3011507	ASCRP3011507	11821.1	2866	1.935824e+003	1.935998e+002	1784	24	5.990551e+000	0	0	0	0	0	0	1743.81	1	1	48.5334	23.3793
DATA	1964	24	78	0	0	ASCRP3000877	ASCRP3000877	11846.6	2866.16	1.138931e+002	1.168245e+001	159	23.5	7.114771e+000	0	0	0	0	0	0	102.563	1	1	49.8279	24.3438
DATA	1965	24	79	0	0	ASCRP3005910	ASCRP3005910	11872.1	2866.41	3.699794e+001	4.522375e+000	90.5	22	6.158444e+000	0	0	0	0	0	0	33.3174	1	1	48.8603	22.9333
DATA	1966	24	80	0	0	ASCRP3006251	ASCRP3006251	11897.3	2866.23	2.704838e+002	2.717305e+001	301	24	5.051703e+000	0	0	0	0	0	0	243.643	1	1	51.4001	24.6552
DATA	1967	24	81	0	0	ASCRP3006155	ASCRP3006155	11922.6	2866.43	1.767842e+002	1.786834e+001	212	23	6.303401e+000	0	0	0	0	0	0	159.343	1	1	57.5363	23.4063
DATA	1968	24	82	0	0	ASCRP3001761	ASCRP3001761	11948.3	2866.07	1.015444e+001	2.787357e+000	69.5	23	6.165605e+000	0	0	0	0	0	0	9.16135	1	0	49.1849	22.9401
DATA	1969	25	1	0	0	ASCRP3007048	ASCRP3007048	9878.14	2870.63	3.151296e+002	3.160922e+001	348	21	5.636661e+000	0	0	0	0	0	0	299.414	1	1	50.4627	21.6649
DATA	1970	25	2	0	0	ASCRP3002391	ASCRP3002391	9903.71	2870.7	6.257733e+001	6.719530e+000	108	23	6.552090e+000	0	0	0	0	0	0	59.8654	1	1	49.8279	24.0333
DATA	1971	25	3	0	0	ASCRP3000077	ASCRP3000077	9929.27	2870.58	1.828476e+002	1.844581e+001	224	25	5.930218e+000	0	0	0	0	0	0	176.061	1	1	50.7771	24.1034
DATA	1972	25	4	0	0	ASCRP3004700	ASCRP3004700	9954.62	2870.76	1.128363e+002	1.153965e+001	155	24	4.576426e+000	0	0	0	0	0	0	109.32	1	1	49.1849	24.4333
DATA	1973	25	5	0	0	ASCRP3007969	ASCRP3007969	9979.89	2870.5	7.199226e+001	7.589808e+000	118	21	5.975887e+000	0	0	0	0	0	0	70.1513	1	1	56.9804	23.5294
DATA	1974	25	6	0	0	ASCRP3002222	ASCRP3002222	10005.1	2870.63	6.651618e+002	6.655911e+001	687	25	5.769777e+000	0	0	0	0	0	0	651.716	1	1	50.1463	25
DATA	1975	25	7	0	0	ASCRP3000731	ASCRP3000731	10030.6	2870.74	4.429041e+002	4.435419e+001	484	20.5	5.744448e+000	0	0	0	0	0	0	436.227	1	1	49.5074	21.5357
DATA	1976	25	8	0	0	ASCRP3002378	ASCRP3002378	10056.2	2870.92	2.687013e+002	2.697411e+001	307.5	22.5	5.512372e+000	0	0	0	0	0	0	265.962	1	1	54.1152	23.6429
DATA	1977	25	9	0	0	ASCRP3005595	ASCRP3005595	10081.6	2870.91	1.865350e+003	1.865499e+002	1881	22	5.733285e+000	0	0	0	0	0	0	1854.8	1	1	49.1849	22.6842
DATA	1978	25	10	0	0	AS_circRNA_control201	AS_circRNA_control201	10107.1	2870.89	1.766518e+002	1.782018e+001	227	21.5	5.810810e+000	0	0	0	1	0	0	176.406	1	1	48.8603	21.4
DATA	1979	25	11	0	0	ASCRP3008385	ASCRP3008385	10132.1	2871.12	8.455372e+001	8.772128e+000	131	20	5.108111e+000	0	0	0	0	0	0	84.7687	1	1	48.5334	21.303
DATA	1980	25	12	0	0	ASCRP3004511	ASCRP3004511	10157.8	2870.91	1.340718e+002	1.360770e+001	175	23.5	6.075383e+000	0	0	0	0	0	0	134.907	1	1	48.2044	23.8438
DATA	1981	25	13	0	0	ASCRP3012186	ASCRP3012186	10183.1	2870.93	5.694498e+001	6.148825e+000	103	22	4.554636e+000	0	0	0	0	0	0	57.4924	1	1	54.4085	22.1786
DATA	1982	25	14	0	0	ASCRP3011934	ASCRP3011934	10208.7	2871	1.712639e+003	1.712795e+002	1763	24	4.984437e+000	0	0	0	0	0	0	1734.48	1	1	49.1849	22.7308
DATA	1984	25	16	0	0	ASCRP3001164	ASCRP3001164	10259.2	2871	4.950259e+002	4.955600e+001	553	20.5	6.748656e+000	0	0	0	0	0	0	503.979	1	1	51.4001	22.0625
DATA	1985	25	17	0	0	ASCRP3001320	ASCRP3001320	10284.7	2871.22	9.176547e+001	9.459216e+000	141	19	5.271216e+000	0	0	0	0	0	0	93.636	1	1	48.2044	20
DATA	1986	25	18	0	0	A_23_P7313	NM_001040058	10310.1	2871.07	3.885375e+001	4.510391e+000	90	21	4.288998e+000	0	0	0	0	0	0	39.7222	1	1	65	21.3929
DATA	1987	25	19	0	0	ASCRP3006101	ASCRP3006101	10335.6	2871.09	6.481594e+001	6.873204e+000	115	21	5.586620e+000	0	0	0	0	0	0	66.3763	1	1	49.1849	20.6071
DATA	1988	25	20	0	0	ASCRP3006959	ASCRP3006959	10360.6	2870.85	1.678064e+001	2.833992e+000	62.5	19.5	6.639130e+000	0	0	0	0	0	0	17.2081	1	1	47.5395	21.3214
DATA	1989	25	21	0	0	ASCRP3010611	ASCRP3010611	10386.4	2871	5.945461e+003	5.945505e+002	6050	23	4.445898e+000	0	0	0	0	0	0	6104.08	1	1	50.4627	22.8621
DATA	1990	25	22	0	0	ASCRP3007525	ASCRP3007525	10411.5	2871.41	1.795636e+002	1.810041e+001	231.5	25	6.130525e+000	0	0	0	0	0	0	184.523	1	1	48.5334	24.8
DATA	1991	25	23	0	0	ASCRP3003446	ASCRP3003446	10437	2871.46	5.847851e+002	5.852284e+001	650.5	23	5.605653e+000	0	0	0	0	0	0	601.323	1	1	55.8519	22.0294
DATA	1992	25	24	0	0	A_23_P252748	NM_007152	10462.4	2871.51	2.147868e+002	2.159900e+001	266	22.5	6.252914e+000	0	0	0	0	0	0	220.948	1	1	50.4627	21.8529
DATA	1993	25	25	0	0	ASCRP3000544	ASCRP3000544	10487.9	2871.59	2.200049e+003	2.200167e+002	2302	21	5.113089e+000	0	0	0	0	0	0	2263.52	1	1	50.7771	22.1667
DATA	1994	25	26	0	0	ASCRP3004244	ASCRP3004244	10513.2	2871.32	5.045014e+001	5.534861e+000	100	22	6.367977e+000	0	0	0	0	0	0	51.9001	1	1	49.8279	22.3636
DATA	1995	25	27	0	0	CUST_3_PI418767722	NM_002539	10538.9	2871.74	4.412020e+000	2.319518e+000	52.5	21	6.040911e+000	0	0	0	0	0	0	4.53752	1	0	48.5334	20.7241
DATA	1996	25	28	0	0	ASCRP3012539	ASCRP3012539	10563.9	2871.44	3.287526e+003	3.287605e+002	3292	23.5	9.394576e+000	0	0	0	0	0	0	3379.18	1	1	52.9257	25.5
DATA	1997	25	29	0	1	ETG02_36680	ETG02_36680	10589.2	2871.61	2.318617e+000	2.285748e+000	50.5	24	7.965783e+000	0	0	0	0	0	0	1.64922	0	0	50.4627	23.25
DATA	1998	25	30	0	0	ASCRP3002995	ASCRP3002995	10614.7	2871.48	7.799545e+001	8.126619e+000	129	21	5.697751e+000	0	0	0	0	0	0	80.0327	1	1	51.7088	21.4667
DATA	1999	25	31	0	0	ASCRP3005401	ASCRP3005401	10640.3	2871.5	1.525749e+002	1.542765e+001	205.5	25	7.755072e+000	0	0	0	0	0	0	156.376	1	1	57.5363	25.4324
DATA	2000	25	32	0	0	ASCRP3002506	ASCRP3002506	10665.6	2871.57	4.973398e+002	4.978659e+001	556	20.5	9.454425e+000	0	0	0	0	0	0	509.042	1	1	65	24.1154
DATA	2001	25	33	0	0	A_23_P25873	NM_007086	10691	2871.54	1.011412e+002	1.037050e+001	151	21	6.703261e+000	0	0	0	0	0	0	103.36	1	1	55.8519	21.0606
DATA	2002	25	34	0	0	ASCRP3012790	ASCRP3012790	10716.6	2871.66	1.890783e+002	1.904669e+001	240	20.5	4.848408e+000	0	0	0	0	0	0	192.889	1	1	47.8731	21.0938
DATA	2003	25	35	0	0	ASCRP3002696	ASCRP3002696	10741.9	2871.92	2.714008e+001	3.557520e+000	75	20	4.514618e+000	0	0	0	0	0	0	27.6347	1	1	47.8731	20.8966
DATA	2004	25	36	0	0	Negative011	Negative011	10766.6	2872.22	2.343580e+000	2.304650e+000	47	21	6.103762e+000	0	0	0	0	0	0	-0.790667	0	0	42.9674	21.5484
DATA	2005	25	37	0	0	ASCRP3012518	ASCRP3012518	10792.3	2871.81	6.849900e+001	7.228905e+000	115	20	5.928764e+000	0	0	0	0	0	0	69.4473	1	1	48.2044	21.6897
DATA	2006	25	38	0	0	ASCRP3003171	ASCRP3003171	10818.2	2871.77	4.500379e+001	5.061181e+000	97	22	3.471906e+000	0	0	0	0	0	0	45.5152	1	1	48.2044	21.8519
DATA	2007	25	39	0	0	ASCRP3012407	ASCRP3012407	10843.6	2872.01	4.075902e+000	2.357008e+000	54	23	5.780257e+000	0	0	0	0	0	0	4.1118	1	0	49.1849	21.6786
DATA	2008	25	40	0	0	ASCRP3011450	ASCRP3011450	10868.9	2871.99	1.659504e+001	2.858721e+000	66	25.5	7.927833e+000	0	0	0	0	0	0	16.6964	1	1	46.8651	25.5357
DATA	2009	25	41	0	0	ASCRP3004048	ASCRP3004048	10894	2872	3.605600e+002	3.613148e+001	407	21.5	6.622299e+000	0	0	0	0	0	0	361.753	1	1	50.1463	22.125
DATA	2010	25	42	0	0	ASCRP3010368	ASCRP3010368	10919.3	2871.88	2.380631e+000	2.343899e+000	51	21.5	6.475061e+000	0	0	0	0	0	0	1.14842	0	0	48.8603	21.5938
DATA	2011	25	43	0	0	ASCRP3003239	ASCRP3003239	10944.9	2872.05	8.868619e+001	9.174246e+000	137.5	23	6.258762e+000	0	0	0	0	0	0	88.4472	1	1	47.8731	23.0417
DATA	2012	25	44	0	0	ASCRP3011078	ASCRP3011078	10970.3	2871.91	1.207969e+001	2.647373e+000	63.5	21.5	6.750157e+000	0	0	0	0	0	0	12.0091	1	1	48.8603	21.7308
DATA	2013	25	45	0	0	ASCRP3000157	ASCRP3000157	10995.7	2872.11	2.118613e+001	3.173950e+000	72	23	5.542832e+000	0	0	0	0	0	0	20.9942	1	1	48.8603	22.9667
DATA	2014	25	46	0	0	ASCRP3002758	ASCRP3002758	11021.2	2872.03	2.226176e+002	2.238770e+001	271.5	21	5.719782e+000	0	0	0	0	0	0	219.859	1	1	49.1849	22.1818
DATA	2015	25	47	0	0	ASCRP3011321	ASCRP3011321	11046.3	2871.74	4.408470e+000	2.419917e+000	55	24	5.923487e+000	0	0	0	0	0	0	4.33903	1	0	47.2035	23.4063
DATA	2016	25	48	0	0	ASCRP3003254	ASCRP3003254	11071.7	2872.02	4.797460e+002	4.803398e+001	528	25	6.087579e+000	0	0	0	0	0	0	470.557	1	1	50.7771	25.1
DATA	2018	25	50	0	0	ASCRP3012531	ASCRP3012531	11122.6	2872.16	6.811495e+001	7.223545e+000	115	24.5	6.971535e+000	0	0	0	0	0	0	66.3341	1	1	50.1463	23.5333
DATA	2019	25	51	0	0	ASCRP3009631	ASCRP3009631	11148.1	2872.5	7.238736e+000	2.519788e+000	59	22	4.452376e+000	0	0	0	0	0	0	7.02391	1	0	56.9804	22.0968
DATA	2020	25	52	0	0	ASCRP3010785	ASCRP3010785	11173.6	2872.32	1.044395e+004	1.044398e+003	9959	24	4.104359e+000	0	0	0	0	0	0	10096.6	1	1	52.9257	24.1563
DATA	2021	25	53	0	0	ASCRP3003721	ASCRP3003721	11198.9	2872.4	1.948415e+002	1.963528e+001	238	20	6.708204e+000	0	0	0	0	0	0	187.669	1	1	49.8279	21
DATA	2022	25	54	0	0	AS_circRNA_control215	AS_circRNA_control215	11224.4	2872.26	3.962776e+002	3.970284e+001	431	23	7.675547e+000	0	0	0	0	0	0	380.268	1	1	49.5074	21.8929
DATA	2023	25	55	0	0	ASCRP3004718	ASCRP3004718	11249.6	2872.43	2.216430e+002	2.229924e+001	262	24.5	6.520927e+000	0	0	0	0	0	0	211.913	1	1	57.5363	23.3214
DATA	2024	25	56	0	0	ASCRP3013136	ASCRP3013136	11274.8	2872.43	2.157573e+003	2.157713e+002	2053	19	5.493067e+000	0	0	0	0	0	0	2055.3	1	1	50.4627	20.5926
DATA	2025	25	57	0	0	ASCRP3009429	ASCRP3009429	11300.7	2872.4	9.957450e+001	1.025867e+001	148	23	5.295458e+000	0	0	0	0	0	0	94.4999	1	1	50.7771	22.4483
DATA	2026	25	58	0	0	ASCRP3000574	ASCRP3000574	11325.9	2872.5	3.740767e+000	2.504716e+000	56	20	4.424551e+000	0	0	0	0	0	0	3.53734	1	0	56.9804	20.3824
DATA	2027	25	59	0	0	ASCRP3000056	ASCRP3000056	11351.4	2872.44	3.791185e+002	3.799324e+001	412.5	25	5.671715e+000	0	0	0	0	0	0	357.207	1	1	48.2044	23.3438
DATA	2028	25	60	0	0	ASCRP3002717	ASCRP3002717	11376.6	2872.42	1.794967e+002	1.812216e+001	222	19.5	4.624517e+000	0	0	0	0	0	0	168.527	1	1	50.4627	20.1154
DATA	2029	25	61	0	0	ASCRP3008306	ASCRP3008306	11401.9	2872.61	6.631080e+002	6.635802e+001	680.5	21	4.316882e+000	0	0	0	0	0	0	620.443	1	1	49.1849	20.2759
DATA	2030	25	62	0	0	ASCRP3012932	ASCRP3012932	11427.4	2872.85	3.542904e+001	4.342795e+000	85.5	21	4.255926e+000	0	0	0	0	0	0	33.037	1	1	48.8603	20.125
DATA	2031	25	63	0	0	ASCRP3008928	ASCRP3008928	11452.9	2873	2.430501e+002	2.443528e+001	274	25	5.319799e+000	0	0	0	0	0	0	225.891	1	1	48.5334	23.6786
DATA	2032	25	64	0	0	ASCRP3002605	ASCRP3002605	11478.3	2872.88	2.797108e+002	2.808509e+001	314	22.5	5.322782e+000	0	0	0	0	0	0	259.123	1	1	48.8603	21.5357
DATA	2033	25	65	0	0	ASCRP3011493	ASCRP3011493	11503.5	2873	8.580261e+000	2.677000e+000	62.5	23	6.549070e+000	0	0	0	0	0	0	7.92442	1	0	54.1152	24.0968
DATA	2034	25	66	0	0	ASCRP3008278	ASCRP3008278	11528.9	2872.99	2.774986e+002	2.786617e+001	295	25	7.592984e+000	0	0	0	0	0	0	255.523	1	1	51.4001	24.8182
DATA	2035	25	67	0	0	ASCRP3009525	ASCRP3009525	11554.5	2873.07	2.279408e+002	2.293634e+001	262	21	4.959690e+000	0	0	0	0	0	0	209.291	1	1	49.8279	21.2069
DATA	2036	25	68	0	0	ASCRP3007555	ASCRP3007555	11579.8	2872.88	3.652833e+000	2.583475e+000	59	24	7.654806e+000	0	0	0	0	0	0	3.34493	1	0	48.2044	25.1034
DATA	2037	25	69	0	0	ASCRP3004294	ASCRP3004294	11605.1	2873.1	1.211948e+002	1.238772e+001	163	21	5.178109e+000	0	0	0	0	0	0	110.701	1	1	46.8651	21.2069
DATA	2038	25	70	0	0	ASCRP3006127	ASCRP3006127	11630.4	2873	5.344378e+002	5.350553e+001	538	24.5	4.278253e+000	0	0	0	0	0	0	487.01	1	1	49.8279	24.2
DATA	2039	25	71	0	0	A_23_P213255	NM_020159	11656	2873	1.755978e+001	3.117274e+000	72	23	5.040367e+000	0	0	0	0	0	0	15.9665	1	1	54.9904	22.9697
DATA	2040	25	72	0	0	ASCRP3007115	ASCRP3007115	11681.7	2872.93	7.337967e+001	7.778578e+000	126	22	5.216290e+000	0	0	0	0	0	0	66.5884	1	1	49.1849	23.125
DATA	2041	25	73	0	0	ASCRP3004025	ASCRP3004025	11706.6	2873.07	4.854932e+002	4.861810e+001	502	24	7.306088e+000	0	0	0	0	0	0	439.806	1	1	53.8203	23.0741
DATA	2042	25	74	0	0	ASCRP3003527	ASCRP3003527	11732.3	2873.22	1.164004e+003	1.164292e+002	1122.5	25	7.392922e+000	0	0	0	0	0	0	1052.85	1	1	45.1352	26.0303
DATA	2043	25	75	0	0	ASCRP3006259	ASCRP3006259	11757.7	2873.12	3.303108e+002	3.313267e+001	357	20	7.068455e+000	0	0	0	0	0	0	298.379	1	1	48.8603	22.9655
DATA	2044	25	76	0	0	ASCRP3012197	ASCRP3012197	11783.2	2873.01	2.639145e+000	2.595305e+000	53	21	6.003693e+000	0	0	0	0	0	0	-2.30059	0	0	49.1849	22.5172
DATA	2045	25	77	0	0	ASCRP3008644	ASCRP3008644	11808.6	2873.55	5.466413e+001	6.052018e+000	106	21	5.508156e+000	0	0	0	0	0	0	49.2924	1	1	51.4001	22.1613
DATA	2046	25	78	0	0	ASCRP3004074	ASCRP3004074	11833.6	2873.43	1.442956e+001	2.972212e+000	72	21.5	6.012807e+000	0	0	0	0	0	0	13.0052	1	1	57.5363	21.9231
DATA	2047	25	79	0	0	ASCRP3008254	ASCRP3008254	11859.3	2873.51	1.626748e+002	1.647378e+001	206	22	6.252065e+000	0	0	0	0	0	0	146.589	1	1	52.9257	24.6296
DATA	2048	25	80	0	0	ASCRP3001896	ASCRP3001896	11884.6	2873.41	3.798426e+002	3.807305e+001	399	24	5.527361e+000	0	0	0	0	0	0	342.319	1	1	52.3208	23.8621
DATA	2049	25	81	0	0	ASCRP3012803	ASCRP3012803	11910.1	2873.26	7.021341e+001	7.486415e+000	122	26	6.282749e+000	0	0	0	0	0	0	63.3046	1	1	50.7771	26.6296
DATA	2050	25	82	0	0	A_23_P213255	NM_020159	11935.4	2873.5	1.812741e+001	3.165816e+000	75	23	5.775791e+000	0	0	0	0	0	0	16.3568	1	1	49.8279	23.878
DATA	2051	26	1	0	0	ASCRP3008859	ASCRP3008859	9890.89	2878.16	4.984773e+001	5.555566e+000	95	23	6.764285e+000	0	0	0	0	0	0	47.5943	1	1	47.5395	23.4889
DATA	2052	26	2	0	0	ASCRP3006853	ASCRP3006853	9916.44	2878	1.415063e+001	2.817836e+000	61	23	4.710328e+000	0	0	0	0	0	0	13.6	1	1	48.5334	22.4828
DATA	2053	26	3	0	0	ASCRP3005823	ASCRP3005823	9941.84	2878.04	1.542996e+002	1.561883e+001	197	25	6.306875e+000	0	0	0	0	0	0	149.226	1	1	46.8651	24.88
DATA	2054	26	4	0	0	ASCRP3011860	ASCRP3011860	9967.07	2877.9	4.893191e+000	2.456644e+000	52	20	5.057600e+000	0	0	0	0	0	0	4.76011	1	0	46.8651	21.7647
DATA	2055	26	5	0	0	A_23_P253524	NM_001813	9992.7	2878.12	1.860472e+002	1.875808e+001	227.5	25	6.533783e+000	0	0	0	0	0	0	182.021	1	1	49.1849	25.0968
DATA	2056	26	6	0	0	CUST_16_PI418767722	NM_001536	10018	2878.46	3.680587e+000	2.409315e+000	51	21	4.250891e+000	0	0	0	0	0	0	3.62016	1	0	65	21.5152
DATA	2057	26	7	0	0	ASCRP3009248	ASCRP3009248	10043.3	2877.91	3.387963e+002	3.396239e+001	383.5	22	5.950891e+000	0	0	0	0	0	0	334.865	1	1	48.8603	22.5185
DATA	2058	26	8	0	0	ASCRP3003622	ASCRP3003622	10068.6	2878.43	2.854202e+000	2.375464e+000	49	22	4.371626e+000	0	0	0	0	0	0	2.83446	1	0	57.5363	23
DATA	2059	26	9	0	0	ASCRP3005374	ASCRP3005374	10094.3	2878.5	2.103395e+001	3.152217e+000	68	22	6.206310e+000	0	0	0	0	0	0	20.9814	1	1	65	22.4194
DATA	2060	26	10	0	0	ASCRP3002182	ASCRP3002182	10119.4	2878.35	6.536468e+002	6.540649e+001	708	20	4.786439e+000	0	0	0	0	0	0	654.626	1	1	50.7771	21.08
DATA	2061	26	11	0	0	ASCRP3012676	ASCRP3012676	10144.9	2878.5	1.622053e+001	2.838652e+000	66	22	5.730738e+000	0	0	0	0	0	0	16.3067	1	1	56.9804	21.6471
DATA	2062	26	12	0	0	CUST_17_PI418767722	NM_003753	10170.1	2878.19	1.232879e+003	1.233098e+002	1264.5	22.5	5.308419e+000	0	0	0	0	0	0	1243.67	1	1	51.0895	22.6
DATA	2063	26	13	0	0	ASCRP3002628	ASCRP3002628	10195.5	2878.3	3.779121e+000	2.344881e+000	51	22	5.669180e+000	0	0	0	0	0	0	3.82438	1	0	48.5334	21.2963
DATA	2064	26	14	1028	1	(+)E1A_r60_a20	E1A_r60_a20	10221.5	2878.15	5.906530e+001	6.341232e+000	110	22	3.989570e+000	0	0	0	0	0	0	59.9493	1	1	49.8279	21.6
DATA	2065	26	15	0	0	A_23_P41948	NM_017785	10246.7	2878.1	1.324800e+002	1.344642e+001	181	21	4.420784e+000	0	0	0	0	0	0	134.811	1	1	49.8279	21.28
DATA	2066	26	16	0	0	ASCRP3010429	ASCRP3010429	10272	2878.54	4.807049e+000	2.345796e+000	51.5	22	6.250152e+000	0	0	0	0	0	0	4.90321	1	0	55.8519	23.4242
DATA	2067	26	17	0	0	ASCRP3006708	ASCRP3006708	10297.4	2878.52	1.154044e+004	1.154046e+003	11792	22	4.916638e+000	0	0	0	0	0	0	11795.5	1	1	51.7088	21.44
DATA	2068	26	18	0	0	ASCRP3003663	ASCRP3003663	10322.7	2878.34	2.470656e+001	3.366868e+000	71	21	5.862407e+000	0	0	0	0	0	0	25.297	1	1	48.5334	22.3333
DATA	2069	26	19	0	0	ASCRP3004510	ASCRP3004510	10348.4	2878.75	1.933857e+001	2.992503e+000	68.5	21	6.093996e+000	0	0	0	0	0	0	19.8318	1	1	47.8731	21.9667
DATA	2070	26	20	0	0	ASCRP3005426	ASCRP3005426	10373.7	2878.71	5.949659e+001	6.371870e+000	109	20	4.601587e+000	0	0	0	0	0	0	61.0902	1	1	47.5395	20.2857
DATA	2071	26	21	0	0	ASCRP3009225	ASCRP3009225	10398.9	2878.93	3.996621e+001	4.600523e+000	89	25	5.738382e+000	0	0	0	0	0	0	41.078	1	1	54.4085	24.9355
DATA	2072	26	22	0	0	ASCRP3005218	ASCRP3005218	10423.9	2878.64	4.071202e+001	4.664669e+000	90	23	6.036976e+000	0	0	0	0	0	0	41.8743	1	1	49.1849	22.5152
DATA	2073	26	23	0	0	ASCRP3005193	ASCRP3005193	10449.7	2878.88	6.999888e+003	6.999925e+002	7249	22	5.219872e+000	0	0	0	0	0	0	7203.53	1	1	48.8603	20.6
DATA	2074	26	24	0	0	ASCRP3003567	ASCRP3003567	10475.2	2878.86	1.402161e+003	1.402346e+002	1491	22.5	6.539505e+000	0	0	0	0	0	0	1443.32	1	1	46.1809	22.5938
DATA	2075	26	25	0	0	ASCRP3013532	ASCRP3013532	10500.5	2878.82	3.442296e+003	3.442371e+002	3523.5	21	6.208853e+000	0	0	0	0	0	0	3543.4	1	1	49.1849	22.6296
DATA	2076	26	26	0	0	ASCRP3011928	ASCRP3011928	10526.1	2878.76	1.210613e+002	1.231815e+001	173	20	6.376483e+000	0	0	0	0	0	0	124.59	1	1	47.5395	21.3529
DATA	2077	26	27	0	0	ASCRP3004218	ASCRP3004218	10551.5	2878.74	1.463973e+002	1.481569e+001	199	21	5.327721e+000	0	0	0	0	0	0	150.599	1	1	49.1849	21.3333
DATA	2078	26	28	0	0	ASCRP3002257	ASCRP3002257	10576.9	2878.92	7.094342e+002	7.097998e+001	769	25	8.889782e+000	0	0	0	0	0	0	729.325	1	1	51.0895	25.4375
DATA	2079	26	29	0	0	ASCRP3009650	ASCRP3009650	10602.2	2879.11	1.012447e+002	1.037803e+001	155	23	5.073839e+000	0	0	0	0	0	0	103.995	1	1	49.8279	22.6207
DATA	2080	26	30	0	0	ASCRP3012307	ASCRP3012307	10627.7	2878.91	6.418200e+001	6.811982e+000	115	22	6.880492e+000	0	0	0	0	0	0	65.8535	1	1	48.8603	23.8
DATA	2081	26	31	0	0	ASCRP3003778	ASCRP3003778	10652.8	2878.93	1.312798e+002	1.332541e+001	180	25	9.082951e+000	0	0	0	0	0	0	134.53	1	1	47.8731	26
DATA	2082	26	32	0	0	ASCRP3007902	ASCRP3007902	10678.3	2878.94	3.882265e+001	4.506685e+000	88	21	6.717139e+000	0	0	0	0	0	0	39.7255	1	1	46.5243	22.0938
DATA	2083	26	33	0	0	ASCRP3013052	ASCRP3013052	10703.5	2879.31	1.796448e+001	2.912459e+000	67	21	6.173597e+000	0	0	0	0	0	0	18.3526	1	1	50.1463	20.4483
DATA	2084	26	34	0	0	ASCRP3006892	ASCRP3006892	10729	2879.22	1.523037e+002	1.540256e+001	200	21	4.587969e+000	0	0	0	0	0	0	155.309	1	1	52.9257	20.871
DATA	2085	26	35	0	0	A_23_P250196	NM_178812	10754.6	2879.25	6.967933e+001	7.338116e+000	122	20	5.323533e+000	0	0	0	0	0	0	70.9109	1	1	49.8279	20.56
DATA	2086	26	36	0	0	ASCRP3008804	ASCRP3008804	10779.8	2879.14	5.163928e+002	5.169075e+001	571.5	22	6.527779e+000	0	0	0	0	0	0	524.389	1	1	50.1463	22.9688
DATA	2087	26	37	0	0	ASCRP3013175	ASCRP3013175	10805.4	2879.37	1.667167e+002	1.683116e+001	216	22	6.311105e+000	0	0	0	0	0	0	168.905	1	1	50.7771	23.5172
DATA	2088	26	38	0	0	ASCRP3011650	ASCRP3011650	10830.6	2879.37	8.540676e+001	8.849463e+000	137	23	5.492719e+000	0	0	0	0	0	0	86.3153	1	1	51.7088	22.4783
DATA	2089	26	39	0	0	ASCRP3006213	ASCRP3006213	10856.1	2879.5	4.588898e+001	5.143536e+000	92	24.5	5.304984e+000	0	0	0	0	0	0	46.2561	1	1	56.9804	24.0714
DATA	2090	26	40	0	0	ASCRP3010774	ASCRP3010774	10881.5	2879.5	1.940934e+001	3.032316e+000	65.5	25	7.600741e+000	0	0	0	0	0	0	19.511	1	1	57.5363	24.5667
DATA	2091	26	41	0	0	ASCRP3008756	ASCRP3008756	10906.7	2879.5	2.095823e+001	3.138658e+000	71	25	6.435474e+000	0	0	0	0	0	0	21.0081	1	1	57.5363	23.5625
DATA	2092	26	42	66	-1	(-)3xSLv1	NegativeControl	10932.6	2879.18	2.383161e+000	2.343574e+000	44	23	5.366085e+000	0	0	0	0	0	0	-4.76038	0	0	46.8651	22.8889
DATA	2093	26	43	0	0	ASCRP3013511	ASCRP3013511	10957.6	2879.26	6.076195e+001	6.515063e+000	111	22.5	7.138627e+000	0	0	0	0	0	0	60.535	1	1	48.5334	23
DATA	2094	26	44	0	0	ASCRP3010393	ASCRP3010393	10983	2879.54	2.344157e+001	3.325098e+000	74	20	5.653840e+000	0	0	0	0	0	0	23.2798	1	1	55.8519	21.1818
DATA	2095	26	45	0	0	ASCRP3001609	ASCRP3001609	11008.5	2879.3	3.610680e+003	3.610758e+002	3583.5	22	6.113661e+000	0	0	0	0	0	0	3573.85	1	1	51.7088	23.3448
DATA	2096	26	46	0	0	ASCRP3000857	ASCRP3000857	11033.9	2879.84	3.391287e+002	3.399586e+001	390	21	5.452109e+000	0	0	0	0	0	0	334.554	1	1	50.7771	21.1765
DATA	2097	26	47	0	0	ASCRP3008957	ASCRP3008957	11059.4	2879.93	1.349889e+001	2.738068e+000	64	24	6.932703e+000	0	0	0	0	0	0	13.2708	1	1	65	23.0645
DATA	2098	26	48	0	0	ASCRP3002253	ASCRP3002253	11084.5	2880	5.085068e+001	5.618916e+000	99	26	6.382624e+000	0	0	0	0	0	0	49.8186	1	1	54.1152	25.7407
DATA	2099	26	49	0	0	ASCRP3003322	ASCRP3003322	11110.2	2879.87	2.633591e+001	3.562525e+000	78	23	6.767748e+000	0	0	0	0	0	0	25.7082	1	1	46.8651	24.0625
DATA	2100	26	50	0	0	ASCRP3001415	ASCRP3001415	11135.4	2879.79	2.342519e+002	2.354860e+001	273	24	6.646979e+000	0	0	0	0	0	0	227.847	1	1	49.1849	23.5185
DATA	2101	26	51	0	0	ASCRP3005423	ASCRP3005423	11160.9	2880.06	2.457358e+000	2.421433e+000	52	23	4.608854e+000	0	0	0	0	0	0	1.49134	0	0	46.8651	22.9706
DATA	2102	26	52	0	0	A_23_P154235	NM_004688	11186.2	2880.01	1.264447e+001	2.735223e+000	63	22	4.964424e+000	0	0	0	0	0	0	12.2093	1	1	49.1849	21.1429
DATA	2103	26	53	0	0	ASCRP3012964	ASCRP3012964	11211.4	2879.97	8.972408e+001	9.296777e+000	136	22.5	6.509557e+000	0	0	0	0	0	0	86.3189	1	1	48.5334	22.8214
DATA	2104	26	54	0	0	ASCRP3001584	ASCRP3001584	11236.9	2879.98	7.669422e+003	7.669461e+002	7267	25	6.680302e+000	0	0	0	0	0	0	7351.03	1	1	50.7771	23.8333
DATA	2105	26	55	0	0	Negative030	Negative030	11262.5	2880	3.001834e+000	2.470769e+000	55	23	5.443834e+000	0	0	0	0	0	0	2.86655	1	0	54.1152	21.4074
DATA	2106	26	56	0	0	CUST_2_PI418767722	NM_002455	11287.6	2879.91	5.783299e+002	5.788535e+001	578	23	5.782171e+000	0	0	0	0	0	0	550.261	1	1	49.1849	22.1724
DATA	2107	26	57	0	0	ASCRP3010457	ASCRP3010457	11313.1	2879.99	1.410826e+003	1.411042e+002	1383	20.5	4.694825e+000	0	0	0	0	0	0	1337.46	1	1	48.5334	20.4
DATA	2108	26	58	0	0	ASCRP3005618	ASCRP3005618	11338.6	2880.04	7.457814e+000	2.589145e+000	59	22	5.670565e+000	0	0	0	0	0	0	7.04432	1	0	46.8651	21.303
DATA	2109	26	59	0	0	Negative008	Negative008	11364	2879.74	2.473506e+001	3.508552e+000	76	25	6.323843e+000	0	0	0	0	0	0	23.2801	1	1	47.2035	24.1892
DATA	2110	26	60	0	0	ASCRP3009114	ASCRP3009114	11389.5	2880.17	3.620602e+002	3.629202e+001	389	21	4.962526e+000	0	0	0	0	0	0	339.579	1	1	51.0895	20.72
DATA	2111	26	61	0	0	ASCRP3006516	ASCRP3006516	11414.7	2880.17	7.276920e+001	7.696185e+000	123	21	4.595646e+000	0	0	0	0	0	0	68.018	1	1	49.5074	20.9063
DATA	2112	26	62	0	0	ASCRP3006690	ASCRP3006690	11440.2	2880.33	6.149659e+001	6.643654e+000	109	22	4.710102e+000	0	0	0	0	0	0	57.2895	1	1	49.8279	21.2333
DATA	2113	26	63	0	0	A_23_P11685	NM_024420	11465.6	2880.37	7.283601e+000	2.625211e+000	60	25	5.486274e+000	0	0	0	0	0	0	6.7632	1	0	49.5074	23.6071
DATA	2114	26	64	0	0	ASCRP3004620	ASCRP3004620	11490.7	2880.29	1.068257e+003	1.068557e+002	1024	19.5	5.884582e+000	0	0	0	0	0	0	988.841	1	1	50.4627	20.0357
DATA	2115	26	65	0	0	ASCRP3001831	ASCRP3001831	11516.3	2880.34	1.028954e+003	1.029267e+002	1013	23	6.366863e+000	0	0	0	0	0	0	949.547	1	1	48.5334	23.4138
DATA	2116	26	66	0	0	ASCRP3003194	ASCRP3003194	11541.6	2880.44	6.659350e+001	7.129137e+000	116	20	6.331912e+000	0	0	0	0	0	0	61.2773	1	1	50.1463	21.9
DATA	2117	26	67	0	0	ASCRP3005309	ASCRP3005309	11567.4	2880.43	1.815452e+002	1.833305e+001	217.5	23	5.950654e+000	0	0	0	0	0	0	166.584	1	1	49.8279	23.4063
DATA	2118	26	68	0	0	ASCRP3002978	ASCRP3002978	11592.5	2880.5	1.244902e+002	1.270929e+001	168	21	5.850071e+000	0	0	0	0	0	0	113.936	1	1	57.5363	21.84
DATA	2119	26	69	0	0	ASCRP3009823	ASCRP3009823	11617.9	2880.5	7.653320e+000	2.676881e+000	63.5	22	5.184455e+000	0	0	0	0	0	0	6.98739	1	0	65	23.0833
DATA	2120	26	70	0	0	ASCRP3004606	ASCRP3004606	11643.2	2880.45	1.260608e+003	1.260870e+002	1208	25	5.115657e+000	0	0	0	0	0	0	1148.31	1	1	49.8279	24.7931
DATA	2121	26	71	1028	1	(+)E1A_r60_a22	E1A_r60_a22	11668.5	2880.6	1.238615e+002	1.265123e+001	169.5	22	5.068471e+000	0	0	0	0	0	0	112.597	1	1	52.9257	22.5758
DATA	2122	26	72	0	0	ASCRP3009446	ASCRP3009446	11694	2880.37	3.671484e+002	3.680546e+001	389.5	23	4.491538e+000	0	0	0	0	0	0	333.123	1	1	49.1849	22.913
DATA	2123	26	73	0	0	ASCRP3003550	ASCRP3003550	11719.6	2880.79	2.191159e+002	2.206358e+001	256	25	8.068011e+000	0	0	0	0	0	0	198.488	1	1	49.1849	25.303
DATA	2124	26	74	0	0	AS_circRNA_control201	AS_circRNA_control201	11744.9	2880.93	1.958603e+002	1.975640e+001	234	21	7.020635e+000	0	0	0	0	0	0	177.174	1	1	54.4085	22.5313
DATA	2125	26	75	0	0	ASCRP3006461	ASCRP3006461	11770.6	2880.73	6.823612e+001	7.299351e+000	118	20	5.138537e+000	0	0	0	0	0	0	61.6515	1	1	47.5395	21.4074
DATA	2126	26	76	0	0	ASCRP3001689	ASCRP3001689	11795.8	2880.86	9.007967e+001	9.374127e+000	139	23.5	5.765249e+000	0	0	0	0	0	0	81.3149	1	1	48.2044	22.8571
DATA	2127	26	77	0	0	ASCRP3007361	ASCRP3007361	11821.5	2880.82	7.657733e+002	7.662132e+001	747.5	21	6.090536e+000	0	0	0	0	0	0	690.814	1	1	49.1849	22.8065
DATA	2128	26	78	0	0	ASCRP3002404	ASCRP3002404	11846.7	2880.91	4.690771e+001	5.361663e+000	99	23	5.936238e+000	0	0	0	0	0	0	42.3018	1	1	48.8603	24.1034
DATA	2129	26	79	0	0	ASCRP3009560	ASCRP3009560	11871.9	2880.99	1.438564e+002	1.461819e+001	189	23	4.783680e+000	0	0	0	0	0	0	129.726	1	1	46.8651	24.0714
DATA	2130	26	80	0	0	ASCRP3003804	ASCRP3003804	11897.4	2881.03	9.299698e+001	9.655328e+000	142	24	7.031071e+000	0	0	0	0	0	0	83.8849	1	1	48.5334	24.6897
DATA	2131	26	81	0	0	ASCRP3009023	ASCRP3009023	11922.6	2880.91	6.614532e+000	2.677812e+000	63.5	25.5	6.307017e+000	0	0	0	0	0	0	5.96989	1	0	49.8279	26.5385
DATA	2132	26	82	0	0	ASCRP3009660	ASCRP3009660	11948.3	2880.87	1.239818e+002	1.266630e+001	173.5	22.5	6.512523e+000	0	0	0	0	0	0	112.005	1	1	49.1849	22.7835
DATA	2133	27	1	0	0	ASCRP3008225	ASCRP3008225	9878.26	2885.19	5.838358e+001	6.334605e+000	104	21	5.429866e+000	0	0	0	0	0	0	55.6314	1	1	48.2044	21.496
DATA	2134	27	2	0	0	ASCRP3004162	ASCRP3004162	9903.65	2885.12	1.082609e+002	1.109798e+001	152	24	6.601564e+000	0	0	0	0	0	0	103.845	1	1	48.8603	24.7742
DATA	2135	27	3	0	0	ASCRP3005775	ASCRP3005775	9929.24	2885.02	1.774726e+002	1.791230e+001	219.5	25	4.792749e+000	0	0	0	0	0	0	171.322	1	1	51.0895	24.5517
DATA	2136	27	4	0	0	ASCRP3012944	ASCRP3012944	9954.31	2885.71	9.232201e+000	2.582044e+000	56	25	6.269403e+000	0	0	0	0	0	0	8.96646	1	0	48.2044	24.6552
DATA	2137	27	5	0	0	ASCRP3009094	ASCRP3009094	9979.9	2885.59	4.843760e+001	5.404663e+000	93	21	6.038664e+000	0	0	0	0	0	0	47.3137	1	1	50.1463	23.0811
DATA	2138	27	6	0	0	ASCRP3002892	ASCRP3002892	10005.1	2885.28	3.915168e+003	3.915240e+002	3888	24.5	6.170784e+000	0	0	0	0	0	0	3844.7	1	1	53.2255	24.0833
DATA	2139	27	7	0	0	ASCRP3002700	ASCRP3002700	10030.6	2885.37	5.860525e+001	6.322606e+000	107	21	4.980537e+000	0	0	0	0	0	0	57.8462	1	1	51.7088	21.4333
DATA	2140	27	8	0	0	ASCRP3012520	ASCRP3012520	10056	2885.28	1.159265e+002	1.183071e+001	164	24	4.250471e+000	0	0	0	0	0	0	114.972	1	1	48.8603	22.931
DATA	2141	27	9	0	0	ASCRP3002479	ASCRP3002479	10081.5	2885.43	9.928626e+002	9.931409e+001	1029.5	22	5.207108e+000	0	0	0	0	0	0	989.13	1	1	53.5237	23.2258
DATA	2142	27	10	0	0	ASCRP3007864	ASCRP3007864	10106.8	2885.29	1.312976e+004	1.312978e+003	13186	22	5.188770e+000	0	0	0	0	0	0	13134.7	1	1	46.8651	21.44
DATA	2143	27	11	0	0	ASCRP3006738	ASCRP3006738	10132.1	2885.6	4.933475e+002	4.938983e+001	544	23.5	6.215744e+000	0	0	0	0	0	0	495.468	1	1	52.0157	22.9706
DATA	2144	27	12	0	0	ASCRP3006801	ASCRP3006801	10157.7	2885.28	1.981611e+002	1.995187e+001	249	23	5.708347e+000	0	0	0	0	0	0	199.725	1	1	46.8651	23.0909
DATA	2145	27	13	0	0	ASCRP3010056	ASCRP3010056	10183.1	2885.5	1.211833e+002	1.233764e+001	173	23	5.302059e+000	0	0	0	0	0	0	122.546	1	1	56.9804	22.3871
DATA	2146	27	14	0	0	ASCRP3010307	ASCRP3010307	10208.5	2885.37	3.358987e+001	4.076058e+000	83	24	4.588950e+000	0	0	0	0	0	0	34.0692	1	1	51.0895	22.4615
DATA	2147	27	15	0	0	ASCRP3009657	ASCRP3009657	10233.6	2885.59	3.855186e+001	4.490560e+000	87	20	4.724757e+000	0	0	0	0	0	0	39.208	1	1	51.4001	20.64
DATA	2149	27	17	0	0	ASCRP3003140	ASCRP3003140	10284.6	2885.89	1.198794e+003	1.199013e+002	1279	22	6.679749e+000	0	0	0	0	0	0	1224.89	1	1	45.4864	23.7857
DATA	2150	27	18	0	0	ASCRP3000036	ASCRP3000036	10310	2885.87	9.607698e+001	9.876311e+000	147	22.5	4.595115e+000	0	0	0	0	0	0	98.3543	1	1	54.4085	22.6786
DATA	2151	27	19	0	0	ASCRP3013479	ASCRP3013479	10335.3	2885.97	2.095362e+002	2.107773e+001	264	21	5.734263e+000	0	0	0	0	0	0	214.852	1	1	49.1849	21.1034
DATA	2152	27	20	0	0	ASCRP3001475	ASCRP3001475	10360.7	2885.88	1.214349e+002	1.235584e+001	169	20.5	6.254205e+000	0	0	0	0	0	0	124.685	1	1	48.8603	22.1786
DATA	2153	27	21	0	0	ASCRP3006515	ASCRP3006515	10386.1	2886	2.329701e+002	2.340815e+001	291	23.5	5.734727e+000	0	0	0	0	0	0	239.472	1	1	46.8651	23.875
DATA	2154	27	22	0	0	ASCRP3003943	ASCRP3003943	10411.3	2885.88	6.320504e+003	6.320545e+002	6536.5	24	6.580858e+000	0	0	0	0	0	0	6502.38	1	1	48.8603	23
DATA	2155	27	23	0	1	ETG05_36762	ETG05_36762	10437	2886	3.970157e+001	4.575793e+000	88	23	5.524330e+000	0	0	0	0	0	0	40.8694	1	1	54.9904	22.4615
DATA	2156	27	24	0	0	Negative046	Negative046	10462.5	2885.68	9.396325e+000	2.460716e+000	57	22	4.444097e+000	0	0	0	0	0	0	9.67601	1	0	47.8731	21
DATA	2157	27	25	0	0	ASCRP3001333	ASCRP3001333	10487.9	2886	2.974259e+002	2.982938e+001	348	22	5.710489e+000	0	0	0	0	0	0	306.324	1	1	49.8279	23.0741
DATA	2158	27	26	0	0	ASCRP3012777	ASCRP3012777	10513.1	2886.21	1.577426e+001	2.767653e+000	61	22	6.991201e+000	0	0	0	0	0	0	16.2447	1	1	46.8651	22.7576
DATA	2159	27	27	0	0	ASCRP3012689	ASCRP3012689	10538.4	2886	3.376137e+001	4.071056e+000	83	21	6.694967e+000	0	0	0	0	0	0	34.7563	1	1	49.1849	22.375
DATA	2160	27	28	0	0	ASCRP3012258	ASCRP3012258	10564.1	2886.07	6.166685e+001	6.573350e+000	111	23	8.599631e+000	0	0	0	0	0	0	63.4489	1	1	54.4085	24.5294
DATA	2161	27	29	0	0	ASCRP3001061	ASCRP3001061	10589.5	2886	3.505735e+001	4.180803e+000	85	23	6.920594e+000	0	0	0	0	0	0	36.0426	1	1	54.1152	22.8065
DATA	2162	27	30	0	0	ASCRP3001564	ASCRP3001564	10614.7	2886.09	1.951789e+002	1.965063e+001	248.5	21.5	6.200205e+000	0	0	0	0	0	0	200.471	1	1	49.8279	22.5938
DATA	2163	27	31	0	0	ASCRP3001838	ASCRP3001838	10640.2	2886.62	3.031100e+001	3.794521e+000	78	25	8.458003e+000	0	0	0	0	0	0	31.0974	1	1	48.5334	25.8571
DATA	2164	27	32	0	0	ASCRP3006764	ASCRP3006764	10665.5	2886.39	1.172628e+003	1.172851e+002	1242	23	9.003787e+000	0	0	0	0	0	0	1201.39	1	1	52.9257	24.5455
DATA	2165	27	33	0	0	ASCRP3006710	ASCRP3006710	10691.1	2886.57	1.351923e+002	1.371171e+001	186	20	5.937951e+000	0	0	0	0	0	0	138.292	1	1	50.4627	20.4815
DATA	2166	27	34	0	0	ASCRP3000225	ASCRP3000225	10716.5	2886.37	2.000765e+002	2.013867e+001	253	20.5	4.337493e+000	0	0	0	0	0	0	204.305	1	1	49.8279	20.4231
DATA	2167	27	35	0	0	ASCRP3011966	ASCRP3011966	10741.7	2886.28	1.285723e+002	1.306095e+001	181.5	20	5.692446e+000	0	0	0	0	0	0	131.04	1	1	51.4001	20.2414
DATA	2168	27	36	0	0	ASCRP3006692	ASCRP3006692	10767.2	2886.38	6.542483e+002	6.546534e+001	702.5	22	5.528110e+000	0	0	0	0	0	0	665.417	1	1	51.4001	21.68
DATA	2169	27	37	0	0	ASCRP3006854	ASCRP3006854	10792.5	2886.5	1.072630e+001	2.544862e+000	59	23	6.111268e+000	0	0	0	0	0	0	10.8851	1	0	57.5363	24.4706
DATA	2170	27	38	0	0	ASCRP3005279	ASCRP3005279	10817.9	2886.5	7.914767e+001	8.245901e+000	128.5	23	5.592853e+000	0	0	0	0	0	0	80.1278	1	1	65	23
DATA	2171	27	39	0	0	ASCRP3006324	ASCRP3006324	10843.4	2886.76	7.526023e+001	7.875249e+000	125	22	4.957128e+000	0	0	0	0	0	0	75.9994	1	1	52.0157	22.1304
DATA	2172	27	40	0	0	ASCRP3002178	ASCRP3002178	10868.6	2886.5	1.672132e+001	2.864158e+000	67	25	5.806540e+000	0	0	0	0	0	0	16.8404	1	1	49.8279	23.8182
DATA	2173	27	41	0	0	ASCRP3004465	ASCRP3004465	10894.3	2886.5	1.119648e+004	1.119650e+003	11303	23.5	7.054797e+000	0	0	0	0	0	0	11244.3	1	1	57.5363	23.1875
DATA	2174	27	42	0	0	ASCRP3009876	ASCRP3009876	10919.6	2886.59	5.663389e+002	5.668216e+001	619	23	5.732195e+000	0	0	0	0	0	0	567.108	1	1	52.9257	22.5161
DATA	2175	27	43	0	0	ASCRP3005032	ASCRP3005032	10945.1	2886.86	9.262765e+001	9.555202e+000	142	23	5.347575e+000	0	0	0	0	0	0	92.4728	1	1	49.5074	21.8214
DATA	2176	27	44	0	0	Negative024	Negative024	10970.2	2886.36	2.393013e+000	2.353262e+000	46	23	6.113200e+000	0	0	0	0	0	0	-3.20828	0	0	49.5074	22.6061
DATA	2177	27	45	0	0	ASCRP3000566	ASCRP3000566	10996.1	2886.9	4.833395e+003	4.833452e+002	4838.5	24	5.940800e+000	0	0	0	0	0	0	4794.48	1	1	46.8651	22.6897
DATA	2178	27	46	0	0	ASCRP3004385	ASCRP3004385	11021.2	2886.91	6.033712e+001	6.482012e+000	108	22	5.861568e+000	0	0	0	0	0	0	59.6553	1	1	49.5074	22.3714
DATA	2179	27	47	0	0	ASCRP3010511	ASCRP3010511	11046.7	2886.88	6.252360e+000	2.457684e+000	57	22.5	7.005213e+000	0	0	0	0	0	0	6.16061	1	0	48.5334	22.1111
DATA	2180	27	48	0	0	ASCRP3005345	ASCRP3005345	11071.9	2886.93	2.075248e+004	2.075249e+003	20381.5	24	6.021718e+000	0	0	0	0	0	0	20377.6	1	1	54.4085	25.2414
DATA	2181	27	49	0	0	ASCRP3005615	ASCRP3005615	11097.4	2887	1.393298e+002	1.413706e+001	187	22.5	4.835923e+000	0	0	0	0	0	0	136.33	1	1	48.5334	22.8846
DATA	2182	27	50	0	0	ASCRP3008296	ASCRP3008296	11122.8	2886.78	3.427221e+002	3.435629e+001	364	23	5.999617e+000	0	0	0	0	0	0	334.136	1	1	49.1849	23.9333
DATA	2183	27	51	1028	1	(+)E1A_r60_n9	E1A_r60_n9	11148	2887	2.451445e+000	2.422698e+000	54.5	23	5.759197e+000	0	0	0	0	0	0	2.33719	0	0	54.9904	22.8438
DATA	2184	27	52	0	0	ASCRP3001519	ASCRP3001519	11173.7	2887.03	3.064226e+001	3.904385e+000	82	22.5	4.713484e+000	0	0	0	0	0	0	29.6581	1	1	49.1849	22.0714
DATA	2185	27	53	0	0	ASCRP3011426	ASCRP3011426	11198.8	2887	4.573622e+002	4.580064e+001	495.5	23	5.177427e+000	0	0	0	0	0	0	441.07	1	1	49.1849	22.7667
DATA	2186	27	54	0	1	RC5	RC5	11224.5	2887	2.478694e+000	2.437519e+000	46	23	6.416381e+000	0	0	0	0	0	0	-6.24826	0	0	54.1152	24.2069
DATA	2187	27	55	0	0	ASCRP3005138	ASCRP3005138	11249.5	2887	8.914081e+001	9.243679e+000	135	24	4.756659e+000	0	0	0	0	0	0	85.3355	1	1	54.1152	23.3226
DATA	2188	27	56	0	0	ASCRP3004931	ASCRP3004931	11275.1	2887.07	5.282414e+001	5.825211e+000	106	19	5.485539e+000	0	0	0	0	0	0	50.3825	1	1	54.4085	20.3448
DATA	2189	27	57	0	0	ASCRP3007632	ASCRP3007632	11300.6	2887.15	9.590516e+001	9.902099e+000	141	23	5.773811e+000	0	0	0	0	0	0	91.1375	1	1	49.1849	23.2353
DATA	2190	27	58	0	0	ASCRP3007930	ASCRP3007930	11326	2887.03	2.940974e+002	2.951356e+001	331	20.5	5.124204e+000	0	0	0	0	0	0	278.464	1	1	46.8651	20.8667
DATA	2191	27	59	0	0	ASCRP3007925	ASCRP3007925	11351.4	2887.43	2.364596e+001	3.428222e+000	74	23.5	6.313907e+000	0	0	0	0	0	0	22.3097	1	1	57.5363	22.7941
DATA	2192	27	60	0	0	ASCRP3008048	ASCRP3008048	11376.6	2887.43	3.047328e+000	2.509477e+000	55	21	7.562710e+000	0	0	0	0	0	0	2.86509	1	0	57.5363	22.1379
DATA	2193	27	61	0	0	ASCRP3009578	ASCRP3009578	11402.1	2887.51	2.408075e+002	2.421013e+001	279.5	21	5.247879e+000	0	0	0	0	0	0	225.623	1	1	50.4627	21.3333
DATA	2194	27	62	0	0	ASCRP3001339	ASCRP3001339	11427.4	2887.34	5.377585e+002	5.383430e+001	552	19	4.089198e+000	0	0	0	0	0	0	502.138	1	1	51.0895	19.1923
DATA	2195	27	63	0	0	ASCRP3001089	ASCRP3001089	11452.7	2887.19	2.558870e+000	2.516364e+000	52	23	5.178118e+000	0	0	0	0	0	0	-2.03981	0	0	50.7771	22.7097
DATA	2196	27	64	0	0	ASCRP3004705	ASCRP3004705	11478.4	2887.48	6.686863e+002	6.691627e+001	668	23	6.470842e+000	0	0	0	0	0	0	620.341	1	1	51.7088	22.8889
DATA	2197	27	65	0	0	ASCRP3006823	ASCRP3006823	11503.3	2887.5	4.922279e+001	5.535388e+000	100	21	5.351979e+000	0	0	0	0	0	0	45.5257	1	1	51.7088	21.6667
DATA	2198	27	66	0	0	ASCRP3004868	ASCRP3004868	11529.1	2887.43	8.123790e+002	8.127759e+001	796	24	6.817612e+000	0	0	0	0	0	0	749.091	1	1	49.1849	23.6875
DATA	2199	27	67	0	0	ASCRP3004077	ASCRP3004077	11554.2	2887.82	7.860500e+000	2.665380e+000	62	21	5.136596e+000	0	0	0	0	0	0	7.22812	1	0	51.4001	21.6667
DATA	2200	27	68	0	0	ASCRP3003278	ASCRP3003278	11579.9	2887.51	3.920068e+003	3.920151e+002	3627	23	6.026273e+000	0	0	0	0	0	0	3594.8	1	1	48.5334	23.9143
DATA	2201	27	69	0	0	ASCRP3001864	ASCRP3001864	11605.2	2887.52	2.542836e+002	2.555693e+001	288	22	4.954528e+000	0	0	0	0	0	0	232.598	1	1	54.1152	23.1212
DATA	2202	27	70	0	0	ASCRP3008566	ASCRP3008566	11630.8	2887.36	6.868253e+003	6.868301e+002	6289	24.5	5.407462e+000	0	0	0	0	0	0	6267.53	1	1	47.8731	24.1765
DATA	2203	27	71	0	0	ASCRP3003745	ASCRP3003745	11656	2887.54	2.092206e+001	3.315415e+000	73	24	5.569575e+000	0	0	0	0	0	0	19.0514	1	1	55.8519	23.7429
DATA	2204	27	72	0	0	ASCRP3001784	ASCRP3001784	11681.4	2887.69	1.195734e+001	2.840852e+000	68	23	5.681409e+000	0	0	0	0	0	0	10.8669	1	0	47.8731	22.8182
DATA	2205	27	73	0	0	ASCRP3008840	ASCRP3008840	11706.7	2888.04	6.567053e+001	7.056185e+000	119	24.5	8.504201e+000	0	0	0	0	0	0	59.5791	1	1	49.1849	24.8929
DATA	2206	27	74	0	0	ASCRP3008860	ASCRP3008860	11732.1	2887.79	3.613117e+003	3.613210e+002	3278	23.5	8.273026e+000	0	0	0	0	0	0	3272.86	1	1	46.8651	24.7353
DATA	2207	27	75	0	0	ASCRP3001306	ASCRP3001306	11757.4	2887.91	1.122011e+002	1.151488e+001	163	19	2.754802e+000	0	0	0	0	0	0	101.504	1	1	49.1849	18.9565
DATA	2208	27	76	0	1	ETG10_195139	ETG10_195139	11783.1	2887.99	2.494774e+002	2.508198e+001	276	21.5	6.320919e+000	0	0	0	0	0	0	225.455	1	1	46.8651	22.6667
DATA	2209	27	77	0	0	ASCRP3006132	ASCRP3006132	11808.3	2888.1	3.611565e+003	3.611658e+002	3310.5	22.5	5.692100e+000	0	0	0	0	0	0	3261.29	1	1	47.2035	23
DATA	2210	27	78	0	0	A_23_P111995	NM_002318	11833.7	2887.91	1.531216e+002	1.553047e+001	187.5	23	5.090577e+000	0	0	0	0	0	0	138.198	1	1	48.8603	23.2258
DATA	2211	27	79	0	0	ASCRP3006552	ASCRP3006552	11859.2	2888.1	1.078504e+002	1.109292e+001	155.5	21	4.387370e+000	0	0	0	0	0	0	97.3203	1	1	46.8651	22.3913
DATA	2212	27	80	0	0	ASCRP3008429	ASCRP3008429	11884.4	2888.09	1.527373e+003	1.527593e+002	1437	24	7.411203e+000	0	0	0	0	0	0	1378.37	1	1	49.1849	24.5
DATA	2213	27	81	0	0	ASCRP3008195	ASCRP3008195	11909.8	2888.1	3.473420e+001	4.335159e+000	88.5	27	6.224869e+000	0	0	0	0	0	0	31.3588	1	1	46.8651	27.6563
DATA	2214	27	82	0	0	ASCRP3000665	ASCRP3000665	11935.4	2887.91	3.969201e+002	3.977656e+001	421.5	22	6.671507e+000	0	0	0	0	0	0	358.614	1	1	49.1849	22.8649
DATA	2215	28	1	0	0	ASCRP3002533	ASCRP3002533	9890.87	2892.95	1.822492e+002	1.838834e+001	218.5	22.5	6.884731e+000	0	0	0	0	0	0	174.491	1	1	49.1849	23.9783
DATA	2216	28	2	0	0	ASCRP3004117	ASCRP3004117	9916.63	2893.01	3.064285e+000	2.449388e+000	50	23.5	6.076524e+000	0	0	0	0	0	0	2.95307	1	0	48.2044	24.2
DATA	2217	28	3	0	0	ASCRP3010260	ASCRP3010260	9941.72	2892.88	2.391725e+003	2.391847e+002	2316	25	6.112212e+000	0	0	0	0	0	0	2318.84	1	1	48.8603	24.3226
DATA	2218	28	4	0	0	ASCRP3001909	ASCRP3001909	9966.95	2892.89	2.592473e+001	3.533964e+000	72	20	5.863504e+000	0	0	0	0	0	0	25.2801	1	1	46.8651	21.4545
DATA	2219	28	5	0	0	ASCRP3001308	ASCRP3001308	9992.61	2893	9.574872e+001	9.868245e+000	141	21	5.650973e+000	0	0	0	0	0	0	93.8894	1	1	49.1849	22.8276
DATA	2220	28	6	0	0	ASCRP3004023	ASCRP3004023	10017.9	2892.89	3.859739e+001	4.532463e+000	85	21	4.881552e+000	0	0	0	0	0	0	38.0433	1	1	47.8731	21.7273
DATA	2221	28	7	0	0	ASCRP3004732	ASCRP3004732	10043.5	2892.86	3.566835e+001	4.279340e+000	81.5	23	6.058825e+000	0	0	0	0	0	0	35.3294	1	1	48.8603	23.069
DATA	2222	28	8	0	0	A_23_P209962	NM_024624	10068.7	2892.91	2.783601e+001	3.645292e+000	76	24	4.685196e+000	0	0	0	0	0	0	27.6974	1	1	48.8603	23.3929
DATA	2223	28	9	0	0	ASCRP3004228	ASCRP3004228	10094.2	2893	1.245407e+002	1.267264e+001	171	21	5.227491e+000	0	0	0	0	0	0	124.456	1	1	47.2035	22.08
DATA	2224	28	10	0	0	ASCRP3001279	ASCRP3001279	10119.6	2892.73	3.095866e+001	3.877285e+000	80	20	5.572598e+000	0	0	0	0	0	0	31.06	1	1	47.8731	20.5769
DATA	2225	28	11	0	0	ASCRP3005294	ASCRP3005294	10144.9	2893.07	2.667862e+000	2.340903e+000	51	22	6.450667e+000	0	0	0	0	0	0	2.68655	1	0	54.4085	23
DATA	2226	28	12	0	0	ASCRP3003414	ASCRP3003414	10170.5	2893.14	1.033277e+003	1.033536e+002	1092	23	6.790423e+000	0	0	0	0	0	0	1044.09	1	1	48.8603	22.8788
DATA	2227	28	13	0	0	ASCRP3012549	ASCRP3012549	10195.6	2893.04	1.730022e+001	2.886478e+000	64.5	23	4.370648e+000	0	0	0	0	0	0	17.5351	1	1	49.1849	22.1111
DATA	2228	28	14	0	0	ASCRP3009780	ASCRP3009780	10221.6	2892.91	7.471577e+001	7.818736e+000	125	21	4.864840e+000	0	0	0	0	0	0	75.948	1	1	49.1849	20.8
DATA	2229	28	15	0	0	ASCRP3010354	ASCRP3010354	10246.5	2893.23	1.416091e+003	1.416277e+002	1460	20	5.322829e+000	0	0	0	0	0	0	1443.09	1	1	49.8279	20.7586
DATA	2230	28	16	0	0	ASCRP3009888	ASCRP3009888	10272	2893.46	1.113253e+002	1.136619e+001	161	22.5	6.734301e+000	0	0	0	0	0	0	113.709	1	1	55.8519	23.5625
DATA	2231	28	17	0	0	ASCRP3000134	ASCRP3000134	10297.5	2893.32	6.649952e+001	7.032640e+000	118.5	25.5	3.668578e+000	0	0	0	0	0	0	68.0594	1	1	50.7771	25.4615
DATA	2232	28	18	0	0	ASCRP3003911	ASCRP3003911	10322.7	2893.42	5.844576e+003	5.844621e+002	6033	21	6.287841e+000	0	0	0	0	0	0	5991.99	1	1	51.7088	21.4138
DATA	2233	28	19	0	0	ASCRP3006879	ASCRP3006879	10348.2	2893.4	7.476264e+001	7.816476e+000	124.5	21	5.974304e+000	0	0	0	0	0	0	76.7616	1	1	50.4627	22.3333
DATA	2234	28	20	0	0	ASCRP3012909	ASCRP3012909	10373.6	2893.16	4.619001e+002	4.624616e+001	518	22	5.494488e+000	0	0	0	0	0	0	474.817	1	1	50.1463	22.7576
DATA	2235	28	21	1028	1	(+)E1A_r60_a22	E1A_r60_a22	10398.9	2893.5	1.146055e+002	1.168436e+001	165	24.5	5.547449e+000	0	0	0	0	0	0	117.926	1	1	56.9804	23.25
DATA	2236	28	22	0	0	Negative031	Negative031	10424.2	2893.11	2.312873e+000	2.279963e+000	50	22.5	6.819352e+000	0	0	0	0	0	0	1.63107	0	0	49.8279	22.2647
DATA	2237	28	23	0	0	ASCRP3001503	ASCRP3001503	10449.7	2893.52	6.011596e+001	6.427073e+000	109	23	5.193829e+000	0	0	0	0	0	0	61.9307	1	1	50.4627	21.7
DATA	2238	28	24	0	0	ASCRP3010508	ASCRP3010508	10475.1	2893.5	1.066695e+002	1.090639e+001	156	22	5.275596e+000	0	0	0	0	0	0	109.915	1	1	51.7088	21.7037
DATA	2239	28	25	0	0	ASCRP3001313	ASCRP3001313	10500.4	2893.4	3.991755e+002	3.998221e+001	452	21	6.810334e+000	0	0	0	0	0	0	411.316	1	1	50.7771	23.2258
DATA	2240	28	26	0	0	ASCRP3000434	ASCRP3000434	10526	2893.36	4.710107e+002	4.715590e+001	537	21	6.614092e+000	0	0	0	0	0	0	485.221	1	1	52.9257	22.6061
DATA	2241	28	27	0	0	ASCRP3012591	ASCRP3012591	10551.3	2893.37	2.737725e+001	3.559203e+000	76	21	5.533966e+000	0	0	0	0	0	0	28.1906	1	1	50.4627	21.7353
DATA	2242	28	28	0	0	ASCRP3005102	ASCRP3005102	10576.7	2893.91	5.299566e+003	5.299615e+002	5452	23	6.506743e+000	0	0	0	0	0	0	5453.55	1	1	49.8279	23.2813
DATA	2243	28	29	0	0	ASCRP3006888	ASCRP3006888	10601.8	2893.86	1.032911e+004	1.032913e+003	10696	22	6.677709e+000	0	0	0	0	0	0	10620	1	1	46.1809	23.1176
DATA	2244	28	30	0	0	ASCRP3000426	ASCRP3000426	10627.4	2893.97	5.471105e+001	5.927272e+000	101	22.5	7.070783e+000	0	0	0	0	0	0	56.1912	1	1	49.1849	23.0625
DATA	2245	28	31	0	0	ASCRP3004147	ASCRP3004147	10652.9	2894.11	3.605331e+001	4.267463e+000	84	22.5	8.678656e+000	0	0	0	0	0	0	36.9815	1	1	48.8603	25.1176
DATA	2246	28	32	0	0	ASCRP3000784	ASCRP3000784	10678.6	2893.81	1.078273e+002	1.102251e+001	157	24	6.624332e+000	0	0	0	0	0	0	110.437	1	1	49.5074	23.1034
DATA	2247	28	33	0	0	ASCRP3008955	ASCRP3008955	10703.6	2893.97	4.306430e+002	4.312515e+001	492	19.5	5.765339e+000	0	0	0	0	0	0	440.355	1	1	48.2044	20.25
DATA	2248	28	34	0	0	ASCRP3006371	ASCRP3006371	10729	2893.84	2.333258e+000	2.294500e+000	45	20	6.069592e+000	0	0	0	0	0	0	-4.00799	0	0	46.8651	21.3929
DATA	2249	28	35	0	0	ASCRP3007637	ASCRP3007637	10754.3	2893.88	7.728006e+001	8.062744e+000	129	20	6.777062e+000	0	0	0	0	0	0	78.7209	1	1	48.5334	20.8571
DATA	2250	28	36	0	0	ASCRP3004775	ASCRP3004775	10779.7	2893.88	2.391102e+001	3.320542e+000	71	22	4.281590e+000	0	0	0	0	0	0	24.3043	1	1	49.5074	21.9643
DATA	2251	28	37	0	0	ASCRP3005758	ASCRP3005758	10805.5	2894	2.228892e+004	2.228893e+003	22423	25.5	4.792835e+000	0	0	0	0	0	0	22602.5	1	1	54.1152	24.8333
DATA	2252	28	38	0	0	ASCRP3007567	ASCRP3007567	10830.5	2893.82	2.874330e+001	3.690715e+000	77	23.5	7.435983e+000	0	0	0	0	0	0	29.0768	1	1	49.1849	24.5769
DATA	2253	28	39	0	0	ASCRP3012071	ASCRP3012071	10855.9	2893.93	7.612585e+001	7.958576e+000	122	25	4.890056e+000	0	0	0	0	0	0	76.8096	1	1	47.8731	24.5333
DATA	2254	28	40	0	0	ASCRP3003739	ASCRP3003739	10881.4	2893.92	2.979431e+002	2.988508e+001	342	25.5	6.858201e+000	0	0	0	0	0	0	299.796	1	1	49.1849	25.2222
DATA	2255	28	41	0	0	ASCRP3007949	ASCRP3007949	10906.6	2894.03	1.154629e+002	1.177984e+001	164	25	6.967376e+000	0	0	0	0	0	0	115.852	1	1	49.1849	24.4828
DATA	2256	28	42	0	0	ASCRP3012469	ASCRP3012469	10932.4	2894.24	2.462076e+001	3.397449e+000	74.5	21.5	5.139715e+000	0	0	0	0	0	0	24.6294	1	1	51.4001	22.25
DATA	2257	28	43	0	0	ASCRP3006606	ASCRP3006606	10957.7	2894	5.949004e+002	5.953637e+001	634	24	6.011637e+000	0	0	0	0	0	0	593.277	1	1	49.1849	22.8387
DATA	2258	28	44	0	0	ASCRP3007055	ASCRP3007055	10983.4	2894.28	2.322150e+001	3.307947e+000	75	19	5.320729e+000	0	0	0	0	0	0	23.0842	1	1	48.5334	20.5882
DATA	2259	28	45	0	0	ASCRP3012700	ASCRP3012700	11008.6	2894.27	2.306096e+001	3.302185e+000	71	23	5.929308e+000	0	0	0	0	0	0	22.8502	1	1	50.7771	22.8148
DATA	2260	28	46	0	0	ASCRP3008812	ASCRP3008812	11033.9	2894.17	4.400170e+002	4.406556e+001	482	21	8.251722e+000	0	0	0	0	0	0	434.534	1	1	46.8651	21.1818
DATA	2261	28	47	0	0	ASCRP3002337	ASCRP3002337	11059.3	2894.5	2.891464e+002	2.901239e+001	331	22.5	6.664709e+000	0	0	0	0	0	0	284.572	1	1	57.5363	22.9688
DATA	2262	28	48	0	0	ASCRP3000031	ASCRP3000031	11084.5	2894.27	3.123074e+002	3.132189e+001	358.5	21	6.393105e+000	0	0	0	0	0	0	306.301	1	1	51.7088	21.2222
DATA	2263	28	49	0	0	ASCRP3003106	ASCRP3003106	11110.1	2894.44	1.492393e+002	1.511511e+001	191	22	3.772861e+000	0	0	0	0	0	0	145.848	1	1	52.9257	22.2
DATA	2264	28	50	0	0	ASCRP3000845	ASCRP3000845	11135.5	2894.29	4.855320e+002	4.861273e+001	525	21.5	6.271946e+000	0	0	0	0	0	0	472.792	1	1	50.4627	22.6786
DATA	2265	28	51	0	0	A_23_P70328	NM_018132	11160.9	2894.4	9.348629e+001	9.655217e+000	141.5	23	5.263553e+000	0	0	0	0	0	0	90.704	1	1	51.0895	23.1471
DATA	2266	28	52	0	0	ASCRP3001758	ASCRP3001758	11186.2	2894.35	5.883433e+002	5.888419e+001	615	22	6.369028e+000	0	0	0	0	0	0	568.762	1	1	49.8279	21.625
DATA	2267	28	53	0	0	Negative020	Negative020	11211.6	2894.57	2.472511e+000	2.431439e+000	47	22.5	6.569725e+000	0	0	0	0	0	0	-5.14383	0	0	57.5363	24.25
DATA	2268	28	54	0	0	ASCRP3012756	ASCRP3012756	11236.9	2894.47	1.110678e+002	1.137172e+001	160	23	5.228129e+000	0	0	0	0	0	0	106.588	1	1	50.4627	22.6667
DATA	2269	28	55	0	0	ASCRP3010743	ASCRP3010743	11262.5	2894.69	3.413175e+003	3.413263e+002	3307	23	4.367061e+000	0	0	0	0	0	0	3263.46	1	1	48.5334	22.0741
DATA	2270	28	56	0	0	ASCRP3013141	ASCRP3013141	11287.6	2894.84	8.851595e+001	9.186599e+000	135	22	6.313641e+000	0	0	0	0	0	0	84.3288	1	1	48.5334	21.8276
DATA	2271	28	57	0	0	ASCRP3004550	ASCRP3004550	11313.2	2894.87	2.895858e+002	2.906349e+001	328	21	5.546046e+000	0	0	0	0	0	0	274.88	1	1	46.1809	21.5172
DATA	2272	28	58	0	0	ASCRP3001572	ASCRP3001572	11338.5	2894.91	7.801582e+001	8.185085e+000	130.5	23	7.206505e+000	0	0	0	0	0	0	73.7897	1	1	48.5334	22.6061
DATA	2273	28	59	0	0	ASCRP3011392	ASCRP3011392	11363.9	2894.89	1.035724e+003	1.036022e+002	1009	23.5	7.162551e+000	0	0	0	0	0	0	976.151	1	1	52.3208	24.0294
DATA	2274	28	60	0	0	ASCRP3008103	ASCRP3008103	11389.7	2894.88	1.147118e+002	1.173910e+001	162	23	6.256848e+000	0	0	0	0	0	0	107.732	1	1	48.8603	22.0741
DATA	2275	28	61	0	0	ASCRP3005974	ASCRP3005974	11414.9	2895	5.205905e+002	5.211915e+001	540	20	4.899270e+000	0	0	0	0	0	0	487.263	1	1	48.5334	20.8148
DATA	2276	28	62	0	0	ASCRP3008477	ASCRP3008477	11440.2	2894.89	1.688515e+002	1.707076e+001	211	21	4.869226e+000	0	0	0	0	0	0	157.515	1	1	47.8731	21.069
DATA	2277	28	63	0	0	A_23_P49878	NM_019013	11465.7	2894.91	5.968988e+002	5.974299e+001	613	23	5.698002e+000	0	0	0	0	0	0	555.012	1	1	48.8603	22.3429
DATA	2278	28	64	0	0	ASCRP3012101	ASCRP3012101	11491.1	2894.81	9.056433e+002	9.059957e+001	892	22	5.897329e+000	0	0	0	0	0	0	839.447	1	1	51.4001	22.6129
DATA	2279	28	65	0	0	ASCRP3008603	ASCRP3008603	11516.4	2894.99	5.968526e+002	5.973904e+001	604	20	5.653913e+000	0	0	0	0	0	0	551.566	1	1	49.8279	22.0313
DATA	2280	28	66	0	0	ASCRP3003885	ASCRP3003885	11541.9	2895	4.143139e+002	4.150928e+001	433	20.5	6.292265e+000	0	0	0	0	0	0	381.768	1	1	48.5334	22.5
DATA	2281	28	67	0	0	ASCRP3002541	ASCRP3002541	11567.1	2895.01	4.295326e+000	2.584523e+000	59	21	5.060282e+000	0	0	0	0	0	0	3.94706	1	0	46.8651	21.1613
DATA	2282	28	68	0	0	ASCRP3012796	ASCRP3012796	11592.7	2895	4.105444e+002	4.113389e+001	438.5	23	6.240855e+000	0	0	0	0	0	0	376.27	1	1	49.1849	24.5
DATA	2283	28	69	0	0	A_23_P53126	NM_005574	11617.9	2895.39	7.624316e+000	2.672446e+000	63.5	22	6.606574e+000	0	0	0	0	0	0	6.97113	1	0	57.259	24.1944
DATA	2284	28	70	0	0	ASCRP3008625	ASCRP3008625	11643.4	2895.43	6.779662e+001	7.249436e+000	119	24	6.578805e+000	0	0	0	0	0	0	61.8479	1	1	57.5363	24.1143
DATA	2285	28	71	0	0	ASCRP3006821	ASCRP3006821	11668.6	2895.43	7.045928e+001	7.500851e+000	120	23	5.320099e+000	0	0	0	0	0	0	64.1449	1	1	57.5363	23.2
DATA	2286	28	72	0	0	ASCRP3004940	ASCRP3004940	11694.1	2895.5	3.705059e+001	4.513311e+000	86.5	22.5	5.973120e+000	0	0	0	0	0	0	33.6671	1	1	56.9804	23.3333
DATA	2287	28	73	0	0	ASCRP3001666	ASCRP3001666	11719.5	2895.39	6.790421e+003	6.790470e+002	6139	23	8.954730e+000	0	0	0	0	0	0	6160.04	1	1	52.9257	24.5172
DATA	2288	28	74	0	0	ASCRP3000635	ASCRP3000635	11745	2895.29	1.443906e+003	1.444138e+002	1359.5	22.5	6.677509e+000	0	0	0	0	0	0	1307.98	1	1	49.1849	22.6765
DATA	2289	28	75	0	0	ASCRP3008114	ASCRP3008114	11770.3	2895.4	4.229576e+002	4.237489e+001	437.5	20	6.897971e+000	0	0	0	0	0	0	382.694	1	1	50.7771	22.7857
DATA	2291	28	77	0	0	ASCRP3003982	ASCRP3003982	11821.1	2895.5	1.873314e+001	3.198418e+000	74.5	25	6.142046e+000	0	0	0	0	0	0	16.9233	1	1	56.9804	25.5161
DATA	2292	28	78	0	0	ASCRP3000200	ASCRP3000200	11846.7	2895.64	1.274552e+001	2.889616e+000	68	22	5.105701e+000	0	0	0	0	0	0	11.51	1	0	48.2044	22.4545
DATA	2293	28	79	0	0	ASCRP3006446	ASCRP3006446	11871.9	2895.48	2.155222e+003	2.155378e+002	1993.5	23	6.045348e+000	0	0	0	0	0	0	1946.14	1	1	49.5074	23.7097
DATA	2294	28	80	0	0	ASCRP3007916	ASCRP3007916	11897.2	2895.7	7.345306e+002	7.349881e+001	722.5	24.5	5.917440e+000	0	0	0	0	0	0	663.443	1	1	51.0895	25.5333
DATA	2295	28	81	0	0	ASCRP3006154	ASCRP3006154	11922.6	2895.57	1.654227e+002	1.674402e+001	208.5	24	7.447168e+000	0	0	0	0	0	0	149.496	1	1	57.5363	26.1429
DATA	2296	28	82	0	0	Negative034	Negative034	11948	2895.54	4.094367e+000	2.621261e+000	64	23	6.300351e+000	0	0	0	0	0	0	3.70354	1	0	55.8519	23.2193
DATA	2297	29	1	130	1	(+)eQC-39	EQC	9878.5	2900	1.035734e+001	2.660674e+000	58	22	5.727193e+000	0	0	0	0	0	0	9.89728	1	0	65	21.5761
DATA	2298	29	2	0	0	Negative035	Negative035	9903.5	2900	8.025999e+000	2.563969e+000	54.5	23.5	6.813561e+000	0	0	0	0	0	0	7.71892	1	0	54.1152	25.2308
DATA	2299	29	3	0	0	ASCRP3008990	ASCRP3008990	9928.88	2900	3.453483e+002	3.461951e+001	381.5	24.5	4.691651e+000	0	0	0	0	0	0	334.204	1	1	49.8279	24.4412
DATA	2300	29	4	0	0	ASCRP3008841	ASCRP3008841	9954.28	2899.95	7.319174e+001	7.704426e+000	118	24	6.080333e+000	0	0	0	0	0	0	71.249	1	1	48.8603	23.5517
DATA	2301	29	5	0	0	ASCRP3012809	ASCRP3012809	9979.75	2899.93	5.444670e+001	5.947078e+000	99	20	5.230406e+000	0	0	0	0	0	0	53.2997	1	1	47.2035	21
DATA	2302	29	6	0	0	ASCRP3003775	ASCRP3003775	10005.2	2900.06	1.261822e+002	1.284065e+001	173.5	21	5.262977e+000	0	0	0	0	0	0	124.182	1	1	48.8603	21.9677
DATA	2303	29	7	0	0	A_23_P128613	NM_024089	10030.2	2900.21	7.382159e+001	7.752635e+000	120	23	5.615777e+000	0	0	0	0	0	0	73.0115	1	1	49.5074	22.5862
DATA	2304	29	8	0	0	ASCRP3010509	ASCRP3010509	10055.7	2900.09	1.059933e+002	1.085820e+001	152	23	4.193333e+000	0	0	0	0	0	0	105.323	1	1	48.8603	21.7407
DATA	2305	29	9	1028	1	(+)E1A_r60_3	E1A_r60_3	10081.4	2900.07	4.536104e+002	4.542169e+001	493	21	4.864313e+000	0	0	0	0	0	0	452.744	1	1	49.8279	21.6923
DATA	2306	29	10	0	0	A_23_P87879	NM_001781	10106.8	2900.05	7.516568e+001	7.871451e+000	126.5	21	5.016230e+000	0	0	0	0	0	0	75.3289	1	1	51.4001	21.3448
DATA	2307	29	11	0	0	ASCRP3012582	ASCRP3012582	10132.1	2900.2	5.134398e+002	5.139673e+001	570	21	6.869981e+000	0	0	0	0	0	0	516.518	1	1	46.8651	22.4571
DATA	2308	29	12	0	0	ASCRP3009022	ASCRP3009022	10157.6	2900.19	1.926291e+002	1.940210e+001	243	26	7.066048e+000	0	0	0	0	0	0	194.466	1	1	49.5074	24.0645
DATA	2309	29	13	0	0	ASCRP3004415	ASCRP3004415	10182.9	2900.4	2.867330e+002	2.876639e+001	336.5	23	6.082586e+000	0	0	0	0	0	0	290.405	1	1	49.8279	21.2581
DATA	2310	29	14	0	0	ASCRP3009995	ASCRP3009995	10208.5	2900.29	1.509955e+001	2.755980e+000	62.5	21.5	5.241304e+000	0	0	0	0	0	0	15.338	1	1	50.4627	21.6667
DATA	2311	29	15	1028	1	(+)E1A_r60_a97	E1A_r60_a97	10234	2900.18	2.338265e+000	2.306600e+000	50	20	5.449273e+000	0	0	0	0	0	0	1.85169	0	0	49.5074	20.1379
DATA	2312	29	16	0	0	ASCRP3011915	ASCRP3011915	10259.3	2900.6	3.269875e+002	3.277911e+001	383	23	6.522961e+000	0	0	0	0	0	0	333.839	1	1	50.7771	23.7647
DATA	2313	29	17	0	0	ASCRP3006958	ASCRP3006958	10284.6	2900.11	2.624287e+001	3.482406e+000	75	24	7.643080e+000	0	0	0	0	0	0	26.8479	1	1	49.1849	24.4
DATA	2314	29	18	0	0	ASCRP3000143	ASCRP3000143	10310.1	2900.5	2.537702e+002	2.547967e+001	307.5	23	6.410844e+000	0	0	0	0	0	0	260.111	1	1	56.9804	22.9677
DATA	2315	29	19	0	0	ASCRP3006458	ASCRP3006458	10335.5	2900.5	1.726971e+001	2.861214e+000	64	21	6.479496e+000	0	0	0	0	0	0	17.7292	1	1	57.5363	21.625
DATA	2316	29	20	0	0	ASCRP3010312	ASCRP3010312	10360.6	2900.35	2.776368e+001	3.591498e+000	77	22	5.040293e+000	0	0	0	0	0	0	28.5393	1	1	51.4001	22.5926
DATA	2317	29	21	0	0	ASCRP3010188	ASCRP3010188	10386.2	2900.64	3.273001e+002	3.280904e+001	385	23	5.529005e+000	0	0	0	0	0	0	336.812	1	1	52.6241	23.3548
DATA	2318	29	22	0	0	ASCRP3009760	ASCRP3009760	10411.7	2900.58	3.188178e+002	3.196277e+001	377	24.5	6.746741e+000	0	0	0	0	0	0	328.352	1	1	52.3208	22.5
DATA	2319	29	23	0	0	ASCRP3013522	ASCRP3013522	10437.2	2900.83	7.074280e+001	7.430353e+000	120	22	5.991594e+000	0	0	0	0	0	0	72.9014	1	1	50.7771	21.3125
DATA	2320	29	24	0	0	ASCRP3000442	ASCRP3000442	10462.4	2900.57	3.066960e+001	3.816766e+000	79	23	3.667100e+000	0	0	0	0	0	0	31.6154	1	1	57.5363	22.9524
DATA	2321	29	25	0	0	ASCRP3011897	ASCRP3011897	10487.6	2900.78	6.237092e+001	6.637891e+000	114	20	5.052839e+000	0	0	0	0	0	0	64.3016	1	1	50.1463	21.2581
DATA	2322	29	26	0	0	ASCRP3003347	ASCRP3003347	10513.3	2900.83	2.874454e+000	2.290023e+000	51.5	22	7.517026e+000	0	0	0	0	0	0	2.96306	1	0	49.8279	23.4545
DATA	2323	29	27	0	0	ASCRP3000092	ASCRP3000092	10538.7	2900.97	1.072685e+002	1.096497e+001	159	21.5	6.806099e+000	0	0	0	0	0	0	110.537	1	1	49.1849	23.2333
DATA	2324	29	28	1028	1	(+)E1A_r60_3	E1A_r60_3	10564	2900.87	4.306200e+002	4.312200e+001	492	22.5	7.922842e+000	0	0	0	0	0	0	443.488	1	1	54.4085	24.1667
DATA	2325	29	29	0	0	ASCRP3008635	ASCRP3008635	10589.6	2901.01	2.593764e+002	2.603729e+001	319	24	6.420219e+000	0	0	0	0	0	0	266.919	1	1	49.1849	23.8276
DATA	2326	29	30	0	0	ASCRP3010481	ASCRP3010481	10614.8	2900.95	1.080611e+002	1.104361e+001	157	23	6.558422e+000	0	0	0	0	0	0	111.095	1	1	49.1849	22.7097
DATA	2327	29	31	0	0	ASCRP3012555	ASCRP3012555	10640.5	2901.14	2.703500e+001	3.537016e+000	74.5	23	7.020929e+000	0	0	0	0	0	0	27.761	1	1	48.8603	24.2963
DATA	2328	29	32	0	0	ASCRP3002417	ASCRP3002417	10665.5	2901	1.716925e+001	2.857203e+000	67.5	21	7.166589e+000	0	0	0	0	0	0	17.6063	1	1	54.1152	23
DATA	2329	29	33	0	0	ASCRP3011730	ASCRP3011730	10690.8	2900.9	1.035167e+002	1.060137e+001	156	22.5	4.586825e+000	0	0	0	0	0	0	105.986	1	1	46.8651	22.0909
DATA	2330	29	34	0	0	ASCRP3001303	ASCRP3001303	10716.5	2900.95	8.762805e+001	9.057442e+000	137	20	4.425386e+000	0	0	0	0	0	0	89.561	1	1	49.1849	20.7407
DATA	2332	29	36	0	0	Negative031	Negative031	10767.4	2901.07	2.339425e+000	2.305886e+000	50	22	5.227117e+000	0	0	0	0	0	0	1.59394	0	0	53.8203	21.2857
DATA	2333	29	37	0	0	ASCRP3010213	ASCRP3010213	10792.5	2901	5.521742e+001	5.983789e+000	106	23	4.495579e+000	0	0	0	0	0	0	56.0862	1	1	54.1152	22.9091
DATA	2334	29	38	0	0	ASCRP3013057	ASCRP3013057	10817.9	2901.07	2.419016e+001	3.345612e+000	73	24	6.983544e+000	0	0	0	0	0	0	24.5123	1	1	54.4085	24.6452
DATA	2336	29	40	0	0	ASCRP3006001	ASCRP3006001	10868.7	2901.4	8.232552e+000	2.464695e+000	57.5	24	5.756090e+000	0	0	0	0	0	0	8.29919	1	0	45.835	24.5152
DATA	2337	29	41	0	0	ASCRP3008696	ASCRP3008696	10894.4	2901.43	1.383232e+002	1.402714e+001	190	25	6.883290e+000	0	0	0	0	0	0	139.049	1	1	57.5363	23.8824
DATA	2339	29	43	0	0	ASCRP3008575	ASCRP3008575	10944.9	2901.48	1.560839e+002	1.578334e+001	206	23	5.238240e+000	0	0	0	0	0	0	155.98	1	1	50.4627	22.5714
DATA	2340	29	44	0	0	ASCRP3001773	ASCRP3001773	10970.4	2901.43	1.135587e+002	1.159665e+001	167.5	22.5	6.304897e+000	0	0	0	0	0	0	113.127	1	1	50.7771	21.8
DATA	2341	29	45	0	0	ASCRP3008671	ASCRP3008671	10995.7	2901.6	1.327947e+002	1.348727e+001	181	19	5.454850e+000	0	0	0	0	0	0	131.868	1	1	50.7771	19.6538
DATA	2342	29	46	0	0	ASCRP3002918	ASCRP3002918	11021.1	2901.4	6.621507e+002	6.625734e+001	708.5	22.5	5.169098e+000	0	0	0	0	0	0	655.352	1	1	49.8279	22.1429
DATA	2343	29	47	0	0	ASCRP3010824	ASCRP3010824	11046.5	2901.43	5.508941e+001	5.998797e+000	104.5	23	4.598672e+000	0	0	0	0	0	0	54.3395	1	1	50.4627	22.1724
DATA	2344	29	48	0	0	Negative047	Negative047	11071.8	2901.12	1.119132e+001	2.632260e+000	62	22	5.960810e+000	0	0	0	0	0	0	11.0008	1	0	46.1809	22.2188
DATA	2345	29	49	0	0	ASCRP3006966	ASCRP3006966	11097.4	2901.43	3.380787e+001	4.140777e+000	85	21.5	4.676126e+000	0	0	0	0	0	0	33.1159	1	1	50.4627	20.8846
DATA	2346	29	50	0	0	ASCRP3002666	ASCRP3002666	11122.8	2901.49	9.405618e+001	9.706845e+000	143	22.5	6.126198e+000	0	0	0	0	0	0	91.8034	1	1	51.0895	23.5
DATA	2347	29	51	0	0	ASCRP3010193	ASCRP3010193	11148.1	2901.5	3.293720e+000	2.430451e+000	53	22.5	5.738154e+000	0	0	0	0	0	0	3.20333	1	0	56.9804	22.0938
DATA	2348	29	52	0	0	ASCRP3010434	ASCRP3010434	11173.4	2901.45	2.886911e+001	3.764974e+000	78	22.5	5.679263e+000	0	0	0	0	0	0	27.9753	1	1	52.9257	22.4333
DATA	2349	29	53	0	0	ASCRP3001057	ASCRP3001057	11199	2901.77	1.103879e+003	1.104145e+002	1112	23	5.831601e+000	0	0	0	0	0	0	1065.8	1	1	48.8603	24.1515
DATA	2350	29	54	0	0	ASCRP3010326	ASCRP3010326	11224.3	2901.88	1.162595e+002	1.187811e+001	161	22	6.643638e+000	0	0	0	0	0	0	111.841	1	1	48.8603	22.069
DATA	2351	29	55	0	0	CUST_14_PI418767722	NM_004309	11249.8	2902	9.255271e+002	9.258496e+001	940	23	5.056820e+000	0	0	0	1	0	0	887.099	1	1	46.8651	21.3571
DATA	2352	29	56	0	0	Negative059	Negative059	11275.3	2901.97	1.148765e+002	1.174650e+001	164	20	5.915950e+000	0	0	0	0	0	0	109.703	1	1	49.1849	20.9615
DATA	2353	29	57	0	0	ASCRP3009938	ASCRP3009938	11300.4	2902.03	1.318172e+002	1.340953e+001	176	23.5	7.000903e+000	0	0	0	0	0	0	125.429	1	1	48.5334	21.5667
DATA	2354	29	58	0	0	Negative040	Negative040	11325.6	2901.96	4.411955e+001	5.056330e+000	94	21	4.686642e+000	0	0	0	0	0	0	41.8314	1	1	48.2044	21.2692
DATA	2355	29	59	0	0	Negative055	Negative055	11351.5	2902	2.520894e+000	2.479018e+000	49	23	7.041223e+000	0	0	0	0	0	0	-4.70704	0	0	54.1152	23.6897
DATA	2356	29	60	1028	1	(+)E1A_r60_a104	E1A_r60_a104	11376.4	2901.8	2.529642e+000	2.497143e+000	54	19	3.830912e+000	0	0	0	0	0	0	2.051	0	0	47.5395	19.3043
DATA	2357	29	61	0	0	ASCRP3008951	ASCRP3008951	11402.2	2902	1.795409e+001	3.074891e+000	72	24	6.166031e+000	0	0	0	0	0	0	16.844	1	1	49.1849	22.5926
DATA	2358	29	62	0	0	ASCRP3001902	ASCRP3001902	11427.6	2901.96	1.592384e+001	2.968067e+000	67	20	3.992666e+000	0	0	0	0	0	0	14.8889	1	1	48.2044	20.3
DATA	2359	29	63	0	0	ASCRP3006168	ASCRP3006168	11452.8	2901.97	9.747261e+001	1.006598e+001	141.5	23	6.088334e+000	0	0	0	0	0	0	90.8405	1	1	46.8651	22.0333
DATA	2360	29	64	0	0	Negative055	Negative055	11478.5	2902	2.563614e+000	2.521029e+000	51	22	6.190532e+000	0	0	0	0	0	0	-2.05555	0	0	54.1152	22.9714
DATA	2361	29	65	0	0	ASCRP3007333	ASCRP3007333	11503.5	2902	3.369700e+002	3.379175e+001	369	22	5.687073e+000	0	0	0	0	0	0	312.085	1	1	48.5334	22.697
DATA	2362	29	66	0	0	ASCRP3006962	ASCRP3006962	11529.1	2902.09	1.558704e+002	1.579202e+001	200	23	6.443579e+000	0	0	0	0	0	0	143.932	1	1	46.8651	22.3448
DATA	2363	29	67	0	0	ASCRP3001780	ASCRP3001780	11554.3	2902.12	4.039244e+002	4.047244e+001	423	19	4.298623e+000	0	0	0	0	0	0	371.939	1	1	48.8603	19.7333
DATA	2364	29	68	0	0	ASCRP3007218	ASCRP3007218	11579.9	2902.25	5.742055e+002	5.747715e+001	580	23	4.820885e+000	0	0	0	0	0	0	527.318	1	1	48.8603	23.7188
DATA	2365	29	69	0	0	ASCRP3002840	ASCRP3002840	11605.4	2902.37	7.018327e+002	7.022982e+001	688.5	23	4.978956e+000	0	0	0	0	0	0	642.902	1	1	48.2044	22.96
DATA	2366	29	70	0	0	ASCRP3001922	ASCRP3001922	11630.6	2902.4	9.513193e+001	9.852292e+000	142	22	6.960719e+000	0	0	0	0	0	0	86.9411	1	1	50.7771	23.5
DATA	2367	29	71	0	0	ASCRP3006576	ASCRP3006576	11656	2902.5	1.930340e+003	1.930511e+002	1821.5	23	5.991750e+000	0	0	0	0	0	0	1760.32	1	1	48.5334	23.0882
DATA	2368	29	72	0	0	ASCRP3000125	ASCRP3000125	11681.3	2902.3	4.053044e+003	4.053126e+002	3715	22.5	5.597619e+000	0	0	0	0	0	0	3688.73	1	1	51.4001	23
DATA	2369	29	73	0	0	ASCRP3005897	ASCRP3005897	11706.7	2902.5	9.349561e+001	9.698403e+000	138.5	22	6.904521e+000	0	0	0	0	0	0	84.9433	1	1	57.5363	23.3793
DATA	2370	29	74	0	0	ASCRP3011384	ASCRP3011384	11732.2	2902.57	4.054878e+002	4.063088e+001	431.5	23	6.712050e+000	0	0	0	0	0	0	367.828	1	1	50.4627	23.4194
DATA	2371	29	75	0	0	ASCRP3005906	ASCRP3005906	11757.5	2902.5	5.752932e+000	2.648354e+000	62	21	5.901132e+000	0	0	0	0	0	0	5.21178	1	0	57.5363	23.1481
DATA	2372	29	76	0	0	ASCRP3006984	ASCRP3006984	11782.9	2902.55	1.696968e+001	3.094618e+000	72	25	5.892510e+000	0	0	0	0	0	0	15.3572	1	1	50.4627	23.6897
DATA	2373	29	77	0	0	ASCRP3009358	ASCRP3009358	11808.6	2902.61	2.989429e+002	3.000627e+001	328.5	25	6.894740e+000	0	0	0	0	0	0	270.32	1	1	49.1849	24.0882
DATA	2374	29	78	0	0	ASCRP3009798	ASCRP3009798	11833.8	2902.84	4.215115e+002	4.223072e+001	436.5	24	6.322175e+000	0	0	0	0	0	0	380.964	1	1	48.8603	24.6452
DATA	2375	29	79	0	0	ASCRP3007865	ASCRP3007865	11859.4	2902.57	1.528134e+002	1.549959e+001	194.5	23	6.094683e+000	0	0	0	0	0	0	138.078	1	1	57.5363	24.125
DATA	2376	29	80	0	0	ASCRP3010212	ASCRP3010212	11884.7	2902.7	1.303615e+002	1.329127e+001	176	24	7.004573e+000	0	0	0	0	0	0	117.801	1	1	49.8279	23.7241
DATA	2377	29	81	0	0	ASCRP3010285	ASCRP3010285	11909.9	2903.01	9.553372e+003	9.553407e+002	8571	25	7.346128e+000	0	0	0	0	0	0	8636.48	1	1	52.0157	26.0323
DATA	2378	29	82	0	0	ASCRP3009704	ASCRP3009704	11935.5	2902.82	8.126745e+001	8.529098e+000	132	25	7.481761e+000	0	0	0	0	0	0	73.5201	1	1	49.1849	25.5
DATA	2379	30	1	0	0	ASCRP3005913	ASCRP3005913	9891	2907.46	5.114569e+004	5.114569e+003	49141	22.5	7.963627e+000	0	0	0	0	0	0	49098.4	1	1	55.8519	24.5
DATA	2380	30	2	0	0	ASCRP3011683	ASCRP3011683	9915.97	2907.22	2.557149e+001	3.523883e+000	72	22.5	6.057655e+000	0	0	0	0	0	0	24.6996	1	1	49.1849	22.1765
DATA	2381	30	3	0	0	ASCRP3005048	ASCRP3005048	9941.81	2907.38	1.088954e+003	1.089221e+002	1117	23	4.154283e+000	0	0	0	0	0	0	1058.29	1	1	49.1849	23.5161
DATA	2382	30	4	0	0	ASCRP3009727	ASCRP3009727	9967.14	2907.38	1.099063e+002	1.124880e+001	154	21	5.018930e+000	0	0	0	0	0	0	107.42	1	1	50.1463	20.7586
DATA	2383	30	5	0	0	Negative043	Negative043	9992.26	2907.67	2.423582e+000	2.383323e+000	47	19.5	3.262844e+000	0	0	0	0	0	0	-0.822157	0	0	50.1463	19.6154
DATA	2384	30	6	0	0	ASCRP3007762	ASCRP3007762	10017.9	2907.51	9.892795e+002	9.895636e+001	1009	23	4.885817e+000	0	0	0	0	0	0	977.091	1	1	48.5334	21.9394
DATA	2385	30	7	0	0	ASCRP3013062	ASCRP3013062	10043.4	2907.46	9.656721e+000	2.549784e+000	57.5	23	6.621915e+000	0	0	0	0	0	0	9.58346	1	0	50.1463	22.7241
DATA	2386	30	8	0	0	ASCRP3002258	ASCRP3002258	10068.8	2907.43	2.044787e+002	2.058239e+001	246	21	4.985646e+000	0	0	0	0	0	0	203.84	1	1	52.6241	21.76
DATA	2387	30	9	0	0	ASCRP3012006	ASCRP3012006	10094.5	2907.4	1.513674e+001	2.786354e+000	64	20	5.935677e+000	0	0	0	0	0	0	15.1535	1	1	50.4627	22.0323
DATA	2388	30	10	0	0	ASCRP3010027	ASCRP3010027	10119.4	2907.79	9.708917e+003	9.708945e+002	9753	22	6.121378e+000	0	0	0	0	0	0	9757.34	1	1	49.5074	22.3333
DATA	2389	30	11	0	0	ASCRP3011124	ASCRP3011124	10145.1	2907.88	1.382430e+001	2.702184e+000	62	22	8.045444e+000	0	0	0	0	0	0	13.9443	1	1	48.2044	23.6667
DATA	2390	30	12	0	0	ASCRP3011692	ASCRP3011692	10170.2	2907.82	5.488624e+001	5.956549e+000	103	22	7.040589e+000	0	0	0	0	0	0	55.5445	1	1	48.2044	21.3548
DATA	2391	30	13	0	0	ASCRP3003118	ASCRP3003118	10195.7	2907.81	1.116241e+001	2.562996e+000	60	22	5.684966e+000	0	0	0	0	0	0	11.3307	1	0	47.5395	21.6667
DATA	2392	30	14	0	0	ASCRP3012968	ASCRP3012968	10221.2	2907.81	1.535265e+002	1.552409e+001	200	21	4.723540e+000	0	0	0	0	0	0	156.275	1	1	47.5395	20.6129
DATA	2393	30	15	0	0	ASCRP3008210	ASCRP3008210	10246.6	2907.66	2.072318e+001	3.092224e+000	69	20.5	4.732389e+000	0	0	0	0	0	0	21.1464	1	1	47.8731	20.6071
DATA	2394	30	16	0	0	ASCRP3009412	ASCRP3009412	10272	2908	3.095800e+001	3.850673e+000	80	24	7.596830e+000	0	0	0	0	0	0	31.6614	1	1	54.9904	24.6129
DATA	2395	30	17	0	0	ASCRP3003599	ASCRP3003599	10297.2	2907.97	1.001962e+003	1.002223e+002	1077	23	7.623812e+000	0	0	0	0	0	0	1026.71	1	1	49.1849	23.2593
DATA	2396	30	18	0	0	ASCRP3009352	ASCRP3009352	10322.6	2908	8.975487e+002	8.978386e+001	977	23	6.148611e+000	0	0	0	0	0	0	921.274	1	1	50.4627	21.6552
DATA	2397	30	19	0	0	ASCRP3008302	ASCRP3008302	10348.2	2908.08	2.212787e+001	3.176044e+000	71	21	4.254789e+000	0	0	0	0	0	0	22.7456	1	1	47.5395	21.3548
DATA	2398	30	20	0	0	ASCRP3000823	ASCRP3000823	10373.5	2908.01	4.046110e+002	4.052505e+001	464	21	4.483962e+000	0	0	0	0	0	0	416.39	1	1	49.8279	21.9655
DATA	2399	30	21	0	0	ASCRP3009319	ASCRP3009319	10398.8	2907.92	2.367838e+002	2.378728e+001	290	25	4.753584e+000	0	0	0	0	0	0	243.9	1	1	49.8279	24.6786
DATA	2400	30	22	0	0	ASCRP3007799	ASCRP3007799	10424.3	2907.91	9.681446e+001	9.944480e+000	147	23	6.958617e+000	0	0	0	0	0	0	99.792	1	1	48.8603	22.2121
DATA	2401	30	23	0	0	ASCRP3008476	ASCRP3008476	10449.6	2908	9.669449e+002	9.672116e+001	1037	22	4.312593e+000	0	0	0	0	0	0	997.127	1	1	49.8279	20.9615
DATA	2402	30	24	0	0	ASCRP3002049	ASCRP3002049	10475.1	2907.62	2.714954e+002	2.724433e+001	327	22	5.042805e+000	0	0	0	0	0	0	280.02	1	1	46.1809	22.5333
DATA	2403	30	25	0	0	ASCRP3008823	ASCRP3008823	10500.3	2908.37	7.573279e+001	7.906336e+000	127	21	5.609324e+000	0	0	0	0	0	0	78.1127	1	1	48.8603	22.2581
DATA	2404	30	26	0	0	ASCRP3007754	ASCRP3007754	10525.8	2908	2.210848e+001	3.169582e+000	71	21	6.871746e+000	0	0	0	0	0	0	22.797	1	1	48.5334	22.4643
DATA	2405	30	27	0	0	Negative018	Negative018	10551.2	2908.51	2.310580e+000	2.272198e+000	47	22	4.246123e+000	0	0	0	0	0	0	-1.32623	0	0	50.4627	22.3793
DATA	2406	30	28	0	0	ASCRP3012802	ASCRP3012802	10576.6	2908.37	2.646781e+002	2.656529e+001	320.5	20	6.800874e+000	0	0	0	0	0	0	272.614	1	1	50.7771	22.4242
DATA	2407	30	29	0	0	ASCRP3011482	ASCRP3011482	10602.1	2908.24	1.238594e+002	1.259329e+001	171	22	5.141447e+000	0	0	0	0	0	0	127.459	1	1	49.1849	21.7813
DATA	2408	30	30	0	0	ASCRP3004245	ASCRP3004245	10627.3	2908.19	1.928027e+001	2.984592e+000	67.5	23	6.795130e+000	0	0	0	0	0	0	19.8191	1	1	49.5074	23.4074
DATA	2409	30	31	0	0	ASCRP3007953	ASCRP3007953	10652.9	2908.4	2.757122e+001	3.578484e+000	75	21	5.486580e+000	0	0	0	0	0	0	28.3055	1	1	49.8279	22.5556
DATA	2410	30	32	0	0	ASCRP3004293	ASCRP3004293	10678.5	2908.44	7.270272e+000	2.397461e+000	56	21	6.928203e+000	0	0	0	0	0	0	7.45286	1	0	52.0157	21.8
DATA	2411	30	33	0	0	ASCRP3000471	ASCRP3000471	10703.6	2908.29	5.811336e+000	2.360953e+000	54	21	3.518049e+000	0	0	0	0	0	0	5.94753	1	0	49.1849	21.72
DATA	2412	30	34	0	0	ASCRP3013225	ASCRP3013225	10728.9	2908.4	9.426622e+002	9.429409e+001	1009	21	6.062729e+000	0	0	0	0	0	0	963.004	1	1	49.8279	22.0294
DATA	2413	30	35	0	0	ASCRP3002172	ASCRP3002172	10754.4	2908.37	1.214094e+004	1.214096e+003	12297	20	5.108711e+000	0	0	0	0	0	0	12378.1	1	1	52.3208	20.0323
DATA	2414	30	36	0	0	ASCRP3011830	ASCRP3011830	10779.7	2908.4	2.486746e+002	2.497378e+001	301	21.5	4.370223e+000	0	0	0	0	0	0	252.991	1	1	50.7771	22.0667
DATA	2415	30	37	0	0	ASCRP3006107	ASCRP3006107	10805.4	2908.54	9.158068e+002	9.160974e+001	972.5	23.5	6.258708e+000	0	0	0	0	0	0	929.531	1	1	47.2035	23.5
DATA	2417	30	39	0	0	ASCRP3008067	ASCRP3008067	10856.1	2908.93	7.101185e+001	7.470232e+000	121	26	5.703469e+000	0	0	0	0	0	0	71.7159	1	1	65	26.3793
DATA	2418	30	40	1028	1	(+)E1A_r60_a107	E1A_r60_a107	10881.5	2909	4.249046e+000	2.363770e+000	53	26.5	6.247031e+000	0	0	0	0	0	0	4.27952	1	0	54.1152	25.9444
DATA	2419	30	41	0	0	ASCRP3008404	ASCRP3008404	10906.9	2908.8	1.298958e+003	1.299168e+002	1369	21.5	6.557338e+000	0	0	0	0	0	0	1304.55	1	1	46.8651	22.5357
DATA	2420	30	42	0	0	ASCRP3006587	ASCRP3006587	10932.5	2909	3.451474e+001	4.169288e+000	84	24	5.581882e+000	0	0	0	0	0	0	34.5602	1	1	54.1152	24.25
DATA	2421	30	43	0	0	ASCRP3008074	ASCRP3008074	10957.7	2909.03	5.797696e+002	5.802440e+001	630	23	6.302513e+000	0	0	0	0	0	0	578.767	1	1	49.1849	21.6897
DATA	2422	30	44	1028	1	(+)E1A_r60_n11	E1A_r60_n11	10983	2908.64	5.419966e+000	2.415076e+000	56	20	4.594063e+000	0	0	0	0	0	0	5.39342	1	0	47.8731	20.5185
DATA	2423	30	45	0	0	ASCRP3006512	ASCRP3006512	11008.5	2909.07	2.243496e+001	3.257009e+000	72	20	5.639149e+000	0	0	0	0	0	0	22.2529	1	1	48.8603	20
DATA	2424	30	46	0	0	ASCRP3010549	ASCRP3010549	11033.4	2908.73	2.408897e+000	2.369945e+000	54	21	4.657500e+000	0	0	0	0	0	0	0.701651	0	0	49.8279	21
DATA	2425	30	47	0	0	ASCRP3010340	ASCRP3010340	11059.4	2909.03	5.812053e+000	2.447153e+000	56	21.5	6.307718e+000	0	0	0	0	0	0	5.72602	1	0	49.1849	20.3889
DATA	2426	30	48	0	0	ASCRP3008108	ASCRP3008108	11084.7	2908.97	4.235712e+001	4.861202e+000	88.5	21	5.901101e+000	0	0	0	0	0	0	41.5859	1	1	49.1849	20.9333
DATA	2427	30	49	0	0	ASCRP3002464	ASCRP3002464	11110	2909.13	1.106558e+002	1.132153e+001	161	22	4.096416e+000	0	0	0	0	0	0	108.262	1	1	54.4085	21.3704
DATA	2428	30	50	0	0	ASCRP3003437	ASCRP3003437	11135.5	2909	2.582125e+001	3.526850e+000	75	24	7.373941e+000	0	0	0	0	0	0	25.172	1	1	54.1152	25
DATA	2429	30	51	0	0	ASCRP3012086	ASCRP3012086	11160.8	2909.09	2.529898e+001	3.494750e+000	75	23	5.926068e+000	0	0	0	0	0	0	24.5744	1	1	47.8731	22.4194
DATA	2430	30	52	0	0	A_23_P25019	NM_000946	11186.3	2909.25	1.623601e+002	1.641534e+001	204.5	22.5	5.888446e+000	0	0	0	0	0	0	157.138	1	1	49.1849	23.4118
DATA	2431	30	53	0	0	ASCRP3004967	ASCRP3004967	11211.6	2909.11	2.877427e+002	2.887657e+001	329	21	4.829709e+000	0	0	0	0	0	0	277.474	1	1	50.1463	20.75
DATA	2432	30	54	0	0	ASCRP3004499	ASCRP3004499	11237	2909.28	5.470065e+002	5.475493e+001	569	23	6.494977e+000	0	0	0	0	0	0	525.571	1	1	53.5237	22.4483
DATA	2433	30	55	0	0	ASCRP3012764	ASCRP3012764	11262.5	2909.18	2.686520e+002	2.697636e+001	313	20	5.489480e+000	0	0	0	0	0	0	257.18	1	1	51.0895	19.9565
DATA	2434	30	56	0	0	ASCRP3009063	ASCRP3009063	11287.8	2909.44	6.853724e+002	6.858120e+001	708	20.5	6.834753e+000	0	0	0	0	0	0	653.749	1	1	52.3208	20.0769
DATA	2435	30	57	0	0	ASCRP3008790	ASCRP3008790	11313.3	2909.5	9.292940e+001	9.614095e+000	139	21	7.085759e+000	0	0	0	0	0	0	88.3204	1	1	57.5363	21.1481
DATA	2436	30	58	0	0	ASCRP3011017	ASCRP3011017	11338.4	2909.59	2.234631e+002	2.248271e+001	267	20	7.301065e+000	0	0	0	0	0	0	211.635	1	1	51.0895	22.25
DATA	2437	30	59	0	0	ASCRP3009847	ASCRP3009847	11363.9	2909.36	4.469969e+002	4.476853e+001	471	21	6.403509e+000	0	0	0	0	0	0	421.827	1	1	52.9257	22.1724
DATA	2438	30	60	0	0	ASCRP3004939	ASCRP3004939	11389.4	2909.39	5.970213e+002	5.975404e+001	616	21.5	5.899283e+000	0	0	0	0	0	0	561.445	1	1	49.5074	21.8077
DATA	2439	30	61	0	0	ASCRP3008907	ASCRP3008907	11414.7	2909.6	2.511792e+002	2.524190e+001	287.5	22	5.235587e+000	0	0	0	0	0	0	235.416	1	1	51.0895	22.1786
DATA	2440	30	62	66	-1	(-)3xSLv1	NegativeControl	11440.3	2909.5	2.549509e+000	2.507158e+000	47	20	5.481945e+000	0	0	0	0	0	0	-6.15671	0	0	57.5363	20.8621
DATA	2441	30	63	0	1	RC10	RC10	11465.2	2909.64	2.557547e+000	2.515062e+000	46	23.5	6.582535e+000	0	0	0	0	0	0	-8.26176	0	0	50.4627	23.0588
DATA	2442	30	64	0	0	ASCRP3009295	ASCRP3009295	11490.9	2909.75	2.674596e+001	3.676843e+000	79	22	5.829732e+000	0	0	0	0	0	0	24.8262	1	1	51.7088	22.5263
DATA	2443	30	65	0	0	ASCRP3010960	ASCRP3010960	11516.3	2909.88	1.273727e+002	1.298623e+001	171	22	4.772664e+000	0	0	0	0	0	0	117.876	1	1	48.8603	22.2759
DATA	2444	30	66	0	1	RC3	RC3	11541.7	2909.76	2.580854e+000	2.537982e+000	46.5	19.5	6.100893e+000	0	0	0	0	0	0	-8.79499	0	0	49.1849	21.0357
DATA	2445	30	67	0	0	ASCRP3006325	ASCRP3006325	11567.1	2909.91	6.231210e+002	6.236404e+001	637	21	4.093530e+000	0	0	0	0	0	0	573.424	1	1	46.8651	21.0968
DATA	2446	30	68	0	0	ASCRP3004139	ASCRP3004139	11592.6	2909.81	9.376853e+002	9.380324e+001	929.5	23	6.998571e+000	0	0	0	0	0	0	860.641	1	1	49.5074	23.5
DATA	2447	30	69	0	0	ASCRP3004104	ASCRP3004104	11617.9	2909.93	1.070170e+002	1.100312e+001	153	21	6.946802e+000	0	0	0	0	0	0	97.9866	1	1	54.4085	23.4839
DATA	2448	30	70	0	0	CUST_9_PI418767722	NM_003746	11643.2	2909.97	4.660386e+002	4.667431e+001	483.5	23	7.141773e+000	0	0	0	1	0	0	425.754	1	1	49.1849	24.1724
DATA	2449	30	71	0	0	ASCRP3010744	ASCRP3010744	11668.6	2909.72	3.123597e+001	4.044280e+000	84.5	21.5	4.846179e+000	0	0	0	0	0	0	28.4761	1	1	48.5334	21.8214
DATA	2450	30	72	0	0	ASCRP3005611	ASCRP3005611	11694	2910	9.145826e+001	9.501049e+000	140	23	5.460119e+000	0	0	0	0	0	0	83.2234	1	1	54.9904	23.2903
DATA	2451	30	73	0	0	Negative024	Negative024	11719.4	2909.91	2.621530e+000	2.577983e+000	52	24	6.742812e+000	0	0	0	0	0	0	-4.73259	0	0	49.5074	24.5862
DATA	2452	30	74	0	0	ASCRP3004435	ASCRP3004435	11744.8	2909.99	2.316015e+003	2.316159e+002	2138.5	23	6.264884e+000	0	0	0	0	0	0	2100.97	1	1	46.8651	22.9655
DATA	2453	30	75	0	0	CUST_5_PI418767722	NM_000841	11770.2	2909.75	1.234793e+001	2.864588e+000	66.5	22	6.370215e+000	0	0	0	0	0	0	11.1878	1	0	46.5243	23.4688
DATA	2454	30	76	0	0	ASCRP3011791	ASCRP3011791	11795.4	2910.04	1.335454e+001	2.911474e+000	70.5	23	6.596760e+000	0	0	0	0	0	0	12.0889	1	1	48.2044	24
DATA	2455	30	77	0	0	ASCRP3006117	ASCRP3006117	11820.9	2909.92	1.030283e+001	2.786385e+000	67	25	5.719801e+000	0	0	0	0	0	0	9.32	1	0	46.8651	26.129
DATA	2456	30	78	0	0	ASCRP3008294	ASCRP3008294	11846.4	2910.1	1.586009e+002	1.607015e+001	204	23	6.392746e+000	0	0	0	0	0	0	143.418	1	1	50.4627	24.2647
DATA	2457	30	79	0	0	ASCRP3007509	ASCRP3007509	11871.8	2910.15	6.289976e+001	6.802388e+000	115	25	6.680762e+000	0	0	0	0	0	0	56.8731	1	1	50.7771	24.4848
DATA	2458	30	80	0	0	Negative060	Negative060	11897.4	2910.43	2.633222e+000	2.589481e+000	56	23	6.587424e+000	0	0	0	0	0	0	-1.51775	0	0	65	23.3438
DATA	2459	30	81	0	0	ASCRP3011226	ASCRP3011226	11922.7	2909.96	1.694227e+002	1.713882e+001	213	27	8.454715e+000	0	0	0	0	0	0	153.303	1	1	47.2035	26.8696
DATA	2460	30	82	0	0	ASCRP3006525	ASCRP3006525	11947.9	2910.16	2.258018e+001	3.432995e+000	80	23	6.231906e+000	0	0	0	0	0	0	20.45	1	1	46.8651	23.3936
DATA	2461	31	1	0	0	ASCRP3009288	ASCRP3009288	9878.33	2914.5	1.116348e+002	1.142798e+001	157	22	5.767350e+000	0	0	0	0	0	0	106.953	1	1	57.5363	22.1613
DATA	2462	31	2	0	0	ASCRP3002743	ASCRP3002743	9903.63	2914.41	3.010242e+002	3.020026e+001	336	25	6.593431e+000	0	0	0	0	0	0	290.239	1	1	50.7771	25.16
DATA	2463	31	3	0	0	Negative048	Negative048	9929.11	2914.5	2.019447e+001	3.147416e+000	66	22.5	5.517648e+000	0	0	0	0	0	0	19.5906	1	1	56.9804	22.1111
DATA	2464	31	4	0	0	ASCRP3008787	ASCRP3008787	9954.39	2914.5	2.225963e+002	2.238867e+001	264	23	3.655898e+000	0	0	0	0	0	0	217.187	1	1	51.7088	22.9677
DATA	2465	31	5	0	0	A_23_P10385	NM_016448	9979.74	2914.58	1.985831e+001	3.105148e+000	67	21	5.068196e+000	0	0	0	0	0	0	19.4823	1	1	51.0895	20.9259
DATA	2466	31	6	0	0	ASCRP3003683	ASCRP3003683	10005.4	2914.57	2.434105e+001	3.400574e+000	71	20.5	4.948217e+000	0	0	0	0	0	0	24.0057	1	1	57.5363	21
DATA	2467	31	7	1028	1	(+)E1A_r60_a135	E1A_r60_a135	10030.6	2914.57	2.403120e+000	2.363201e+000	45	21	5.337338e+000	0	0	0	0	0	0	-2.01513	0	0	57.5363	22.1111
DATA	2468	31	8	0	0	ASCRP3008182	ASCRP3008182	10056.3	2914.46	6.701726e+001	7.102562e+000	116	24	6.170650e+000	0	0	0	0	0	0	66.7225	1	1	51.4001	24.3333
DATA	2469	31	9	0	0	ASCRP3002007	ASCRP3002007	10081.5	2914.93	3.790377e+002	3.797607e+001	428	19	3.162278e+000	0	0	0	0	1	0	379.005	1	1	49.8279	18.3333
DATA	2470	31	10	0	0	ASCRP3007105	ASCRP3007105	10107	2915.01	4.612225e+001	5.168582e+000	94	20.5	6.636801e+000	0	0	0	0	0	0	46.3044	1	1	46.8651	22.5667
DATA	2471	31	11	0	0	ASCRP3005291	ASCRP3005291	10132.5	2914.88	1.441270e+002	1.459888e+001	193	23	6.863248e+000	0	0	0	0	0	0	145.235	1	1	48.8603	23.6667
DATA	2472	31	12	0	0	ASCRP3002137	ASCRP3002137	10157.7	2915.11	2.375404e+002	2.386669e+001	289	24	7.334394e+000	0	0	0	0	0	0	240.186	1	1	49.1849	22.28
DATA	2473	31	13	0	0	ASCRP3007522	ASCRP3007522	10183.1	2914.97	8.765451e+001	9.064444e+000	135	22	6.699754e+000	0	0	0	0	0	0	88.9089	1	1	46.8651	21.3793
DATA	2474	31	14	0	0	ASCRP3007691	ASCRP3007691	10208.5	2914.92	3.737141e+002	3.744226e+001	427	22	5.175619e+000	0	0	0	0	0	0	380.15	1	1	49.8279	21.25
DATA	2475	31	15	0	0	ASCRP3003253	ASCRP3003253	10233.8	2915	1.545860e+001	2.768191e+000	63	21	5.515540e+000	0	0	0	0	0	0	15.7656	1	1	46.1809	20.7241
DATA	2476	31	16	0	0	Negative060	Negative060	10259.1	2915.32	2.329657e+000	2.291346e+000	48	23	5.836863e+000	0	0	0	0	0	0	0.430845	0	0	45.4864	22
DATA	2477	31	17	0	0	ASCRP3001447	ASCRP3001447	10284.3	2915	6.630815e+002	6.634756e+001	711.5	21	8.512089e+000	0	0	0	0	0	0	679.205	1	1	50.4627	22.7931
DATA	2478	31	18	0	0	Negative007	Negative007	10310	2915	2.320750e+000	2.282443e+000	48	23	7.300317e+000	0	0	0	0	0	0	0.342067	0	0	54.9904	22.8065
DATA	2479	31	19	0	0	ASCRP3008432	ASCRP3008432	10335.2	2915.12	8.177855e+001	8.489393e+000	129	21	5.304695e+000	0	0	0	0	0	0	84.0482	1	1	47.8731	20.8387
DATA	2480	31	20	0	0	ASCRP3004986	ASCRP3004986	10360.6	2915.05	1.715558e+001	2.849980e+000	64	21	3.591520e+000	0	0	0	0	0	0	17.6542	1	1	49.1849	21.5517
DATA	2481	31	21	0	0	ASCRP3008172	ASCRP3008172	10386.5	2915.12	6.942332e+002	6.946054e+001	758	23	6.106932e+000	0	0	0	0	0	0	715.167	1	1	48.8603	23.8065
DATA	2482	31	22	0	0	ASCRP3009628	ASCRP3009628	10411.7	2915	2.082283e+002	2.094638e+001	262	25	6.572507e+000	0	0	0	0	0	0	214.672	1	1	49.1849	23.7419
DATA	2483	31	23	0	0	ASCRP3006986	ASCRP3006986	10437.1	2915.43	1.017584e+002	1.042604e+001	152	22	6.175219e+000	0	0	0	0	0	0	104.967	1	1	50.4627	21.7333
DATA	2484	31	24	0	0	ASCRP3007859	ASCRP3007859	10462.4	2915.19	4.680083e+001	5.201410e+000	97	24	4.539645e+000	0	0	0	0	0	0	48.2907	1	1	51.4001	23.5862
DATA	2485	31	25	0	0	ASCRP3008153	ASCRP3008153	10487.8	2915.29	4.360932e+002	4.366834e+001	497	21	5.217565e+000	0	0	0	0	0	0	450.013	1	1	49.8279	21.8667
DATA	2486	31	26	0	0	ASCRP3002476	ASCRP3002476	10513.2	2915.45	2.119972e+002	2.132088e+001	271	20	6.063498e+000	0	0	0	0	0	0	218.734	1	1	50.4627	20.8621
DATA	2487	31	27	0	0	ASCRP3010391	ASCRP3010391	10538.3	2915.78	1.274838e+001	2.603997e+000	63	22	6.002179e+000	0	0	0	0	0	0	13.149	1	1	51.0895	22.8846
DATA	2488	31	28	0	0	ASCRP3003913	ASCRP3003913	10563.9	2915.5	2.310335e+000	2.271957e+000	48.5	22	6.989982e+000	0	0	0	0	0	0	-0.115454	0	0	56.9804	23.7879
DATA	2489	31	29	0	0	ASCRP3012926	ASCRP3012926	10589.6	2915.53	9.223571e+001	9.499699e+000	142.5	20	6.073153e+000	0	0	0	0	0	0	95.0013	1	1	51.4001	21.963
DATA	2490	31	30	0	0	ASCRP3009267	ASCRP3009267	10614.8	2915.43	3.135533e+002	3.143783e+001	368	22	4.581021e+000	0	0	0	0	0	0	322.634	1	1	52.6241	21.2963
DATA	2491	31	31	0	0	Negative030	Negative030	10640.3	2915.5	2.540302e+000	2.292856e+000	52.5	21	5.852694e+000	0	0	0	1	0	0	2.61076	1	0	57.5363	22.5667
DATA	2492	31	32	0	0	Negative021	Negative021	10665.5	2915.71	2.320377e+000	2.284764e+000	50	21	6.806859e+000	0	0	0	0	0	0	1.18736	0	0	51.7088	22.6
DATA	2493	31	33	0	0	ASCRP3000988	ASCRP3000988	10690.9	2915.53	3.984074e+002	3.990624e+001	456	22	4.812137e+000	0	0	0	0	0	0	408.26	1	1	53.8203	22.36
DATA	2494	31	34	0	0	ASCRP3003992	ASCRP3003992	10716.4	2915.55	7.021393e+001	7.385210e+000	120.5	20.5	3.890703e+000	0	0	0	0	0	0	71.8253	1	1	49.8279	20.7857
DATA	2495	31	35	0	0	ASCRP3010634	ASCRP3010634	10741.7	2915.44	1.220265e+002	1.241636e+001	174	20	5.235107e+000	0	0	0	0	0	0	124.588	1	1	51.7088	20.2778
DATA	2496	31	36	0	0	ASCRP3012044	ASCRP3012044	10767.2	2915.85	1.701914e+002	1.717365e+001	220	20.5	5.285403e+000	0	0	0	0	0	0	173.408	1	1	46.8651	21.5
DATA	2497	31	37	0	0	Negative034	Negative034	10792.4	2916.21	6.807281e+000	2.402017e+000	54	22.5	6.523576e+000	0	0	0	0	0	0	6.92077	1	0	47.8731	23.5588
DATA	2498	31	38	0	0	ASCRP3008604	ASCRP3008604	10817.9	2915.89	5.866200e+002	5.870742e+001	638	22	5.566026e+000	0	0	0	0	0	0	594.967	1	1	46.8651	22.2258
DATA	2499	31	39	0	0	ASCRP3005762	ASCRP3005762	10843.5	2916	5.356213e+001	5.835064e+000	106	22	4.869306e+000	0	0	0	0	0	0	54.1869	1	1	54.1152	22.6667
DATA	2500	31	40	0	0	ASCRP3001648	ASCRP3001648	10868.5	2916	1.050770e+004	1.050773e+003	10407	26	6.022276e+000	0	0	0	0	0	0	10602.6	1	1	54.1152	25.037
DATA	2501	31	41	0	0	ASCRP3013239	ASCRP3013239	10894.2	2915.93	1.217041e+002	1.239098e+001	172.5	21	6.122056e+000	0	0	0	0	0	0	122.458	1	1	47.8731	22.2903
DATA	2502	31	42	0	0	ASCRP3003257	ASCRP3003257	10919.3	2916	5.040755e+003	5.040809e+002	5097	21	5.906288e+000	0	0	0	0	0	0	5057.47	1	1	49.1849	23.2069
DATA	2503	31	43	0	0	ASCRP3000192	ASCRP3000192	10944.7	2915.95	2.046505e+002	2.059854e+001	256.5	23	6.132574e+000	0	0	0	0	0	0	204.712	1	1	47.8731	22.1429
DATA	2504	31	44	0	0	ASCRP3004312	ASCRP3004312	10970.3	2915.92	1.109347e+002	1.133936e+001	159	20	3.663731e+000	0	0	0	0	0	0	110.621	1	1	48.8603	20.1739
DATA	2505	31	45	0	0	ASCRP3005132	ASCRP3005132	10995.7	2916.14	4.159471e+001	4.780415e+000	90	21	5.391400e+000	0	0	0	0	0	0	41.3449	1	1	48.2044	20.3913
DATA	2506	31	46	0	0	ASCRP3000578	ASCRP3000578	11021.2	2916.14	4.413875e+001	5.007007e+000	93	21	5.244514e+000	0	0	0	0	0	0	43.7295	1	1	48.2044	21.1724
DATA	2507	31	47	0	0	ASCRP3009495	ASCRP3009495	11046.4	2916.1	3.676205e+002	3.683848e+001	419.5	22.5	4.699994e+000	0	0	0	0	0	0	362.995	1	1	49.8279	22.6429
DATA	2508	31	48	0	0	ASCRP3000466	ASCRP3000466	11071.8	2916.1	1.417355e+002	1.437198e+001	188	21.5	3.244093e+000	0	0	0	0	0	0	139.472	1	1	46.8651	21.4
DATA	2509	31	49	0	0	A_23_P252740	NM_024094	11097.5	2916.19	2.428689e+000	2.393664e+000	51	21	5.303813e+000	0	0	0	0	0	0	1.56387	0	0	47.8731	20.3043
DATA	2510	31	50	0	0	ASCRP3005316	ASCRP3005316	11122.6	2916.37	8.634973e+003	8.635007e+002	8333	24	7.820568e+000	0	0	0	0	0	0	8437.75	1	1	50.7771	25.5
DATA	2511	31	51	0	0	ASCRP3006405	ASCRP3006405	11148.2	2916.48	2.081489e+002	2.095341e+001	254	25	7.626923e+000	0	0	0	0	0	0	202.665	1	1	49.8279	24.7931
DATA	2512	31	52	0	0	ASCRP3009329	ASCRP3009329	11173.4	2916.26	1.057185e+002	1.084396e+001	151	22	5.863807e+000	0	0	0	0	0	0	102.563	1	1	49.5074	22.7931
DATA	2513	31	53	0	0	ASCRP3007228	ASCRP3007228	11198.8	2916.39	1.823200e+002	1.839227e+001	228	25	5.376078e+000	0	0	0	0	0	0	176.239	1	1	51.4001	24.5313
DATA	2514	31	54	0	0	Negative024	Negative024	11224.5	2916.15	2.472815e+000	2.431738e+000	49	22	5.858979e+000	0	0	0	0	0	0	-3.11082	0	0	38.2652	21.5926
DATA	2515	31	55	0	0	ASCRP3004833	ASCRP3004833	11249.6	2916.32	4.688281e+001	5.285436e+000	96	22	5.935791e+000	0	0	0	0	0	0	44.9902	1	1	49.8279	21.8148
DATA	2516	31	56	0	0	ASCRP3003594	ASCRP3003594	11275.2	2916.34	2.929225e+002	2.939448e+001	334	19	5.963087e+000	0	0	0	0	0	0	280.07	1	1	49.8279	20.4074
DATA	2517	31	57	0	0	ASCRP3010300	ASCRP3010300	11300.5	2916.5	2.742648e+002	2.753643e+001	300	21.5	6.742301e+000	0	0	0	0	0	0	261.291	1	1	57.5363	21.3
DATA	2518	31	58	0	0	ASCRP3007472	ASCRP3007472	11325.9	2916.61	4.140723e+003	4.140797e+002	4004.5	21	5.833282e+000	0	0	0	0	0	0	3930.74	1	1	49.1849	21.875
DATA	2519	31	59	0	0	ASCRP3013542	ASCRP3013542	11351.3	2916.58	1.393438e+002	1.415262e+001	182	20	6.956586e+000	0	0	0	0	0	0	131.809	1	1	52.0157	22.4138
DATA	2520	31	60	0	0	ASCRP3011462	ASCRP3011462	11376.7	2916.8	1.096416e+003	1.096698e+002	1068.5	20	4.399301e+000	0	0	0	0	0	0	1033.55	1	1	50.7771	19.9231
DATA	2521	31	61	0	0	ASCRP3012201	ASCRP3012201	11402	2916.66	8.216941e+002	8.220722e+001	820	23.5	4.948586e+000	0	0	0	0	0	0	771.922	1	1	45.4864	23.1667
DATA	2522	31	62	0	0	ASCRP3006477	ASCRP3006477	11427.4	2916.57	3.387664e+001	4.211062e+000	85	21	6.831366e+000	0	0	0	0	0	0	31.7177	1	1	57.5363	22.6176
DATA	2523	31	63	0	0	ASCRP3000126	ASCRP3000126	11452.8	2917	5.546676e+002	5.552350e+001	565	20	6.492466e+000	0	0	0	0	0	0	517.643	1	1	49.1849	21.3214
DATA	2524	31	64	0	0	ASCRP3009530	ASCRP3009530	11478.3	2916.88	2.548187e+002	2.560592e+001	291	25	6.894085e+000	0	0	0	0	0	0	237.048	1	1	48.8603	23.8182
DATA	2525	31	65	0	0	ASCRP3004663	ASCRP3004663	11503.7	2916.91	2.268738e+002	2.282748e+001	265.5	20.5	4.636313e+000	0	0	0	0	0	0	210.407	1	1	48.8603	21.4333
DATA	2526	31	66	0	0	ASCRP3012423	ASCRP3012423	11529.3	2917	3.547479e+002	3.556509e+001	378	24	5.922707e+000	0	0	0	0	0	0	328.027	1	1	50.4627	22.9615
DATA	2527	31	67	0	0	ASCRP3005478	ASCRP3005478	11554.7	2917	3.913525e+002	3.921758e+001	409	21	6.077449e+000	0	0	0	0	0	0	360.858	1	1	49.1849	21.1538
DATA	2528	31	68	0	0	ASCRP3005344	ASCRP3005344	11579.9	2916.91	2.692644e+002	2.704660e+001	302	21	3.559833e+000	0	0	0	0	0	0	247.623	1	1	47.5395	21.3793
DATA	2529	31	69	0	0	ASCRP3008701	ASCRP3008701	11605.4	2916.99	5.888175e+001	6.417835e+000	107	21	6.066659e+000	0	0	0	0	0	0	54.0132	1	1	49.1849	22.25
DATA	2530	31	70	0	0	AS_circRNA_control208	AS_circRNA_control208	11630.6	2917	2.438670e+003	2.438805e+002	2299	21	6.156768e+000	0	0	0	0	0	0	2231.81	1	1	48.5334	22.4167
DATA	2531	31	71	0	0	ASCRP3003971	ASCRP3003971	11656	2917.14	6.414811e+001	6.908441e+000	111	24	5.915074e+000	0	0	0	0	0	0	58.5807	1	1	46.8651	23.3929
DATA	2532	31	72	0	0	ASCRP3011986	ASCRP3011986	11681.6	2917.06	1.290659e+002	1.315991e+001	175	21.5	4.772468e+000	0	0	0	0	0	0	117.628	1	1	49.1849	21.4643
DATA	2533	31	73	0	0	ASCRP3008351	ASCRP3008351	11706.9	2917.15	2.617648e+000	2.574165e+000	57	24	6.252424e+000	0	0	0	0	0	0	-0.35531	0	0	46.8651	24.0303
DATA	2534	31	74	0	0	ASCRP3004867	ASCRP3004867	11732.3	2917	6.600020e+002	6.605054e+001	653.5	24	8.045703e+000	0	0	0	0	0	0	599.523	1	1	50.4627	25
DATA	2535	31	75	0	0	ASCRP3002236	ASCRP3002236	11757.5	2917.11	3.298835e+001	4.188873e+000	87	25	6.333229e+000	0	0	0	0	0	0	29.9266	1	1	48.5334	25.4643
DATA	2536	31	76	1028	1	(+)E1A_r60_a104	E1A_r60_a104	11783	2917.13	2.627971e+000	2.587919e+000	58.5	22	5.934800e+000	0	0	0	0	0	0	1.23702	0	0	54.4085	22.8857
DATA	2537	31	77	0	0	Negative010	Negative010	11808.3	2917.28	3.468896e+002	3.478524e+001	373.5	25.5	7.433924e+000	0	0	0	0	0	0	314.106	1	1	51.4001	25.3214
DATA	2538	31	78	0	0	ASCRP3000966	ASCRP3000966	11833.6	2917.43	1.192022e+001	2.849085e+000	67	23	6.726612e+000	0	0	0	0	0	0	10.788	1	0	57.5363	23.7742
DATA	2539	31	79	0	0	ASCRP3008053	ASCRP3008053	11859.3	2917.5	1.675940e+002	1.695810e+001	209	25	8.400600e+000	0	0	0	0	0	0	151.638	1	1	57.5363	25.1515
DATA	2540	31	80	0	0	ASCRP3009720	ASCRP3009720	11884.5	2917.85	1.226549e+002	1.253558e+001	166	24	6.982208e+000	0	0	0	0	0	0	110.986	1	1	52.0157	24.4138
DATA	2541	31	81	0	0	ASCRP3010195	ASCRP3010195	11909.9	2917.52	2.295589e+001	3.458891e+000	80	23	7.585831e+000	0	0	0	0	0	0	20.7788	1	1	50.4627	24.2
DATA	2542	31	82	0	0	ASCRP3010032	ASCRP3010032	11935.2	2917.53	2.027694e+001	3.285807e+000	76	22	6.520600e+000	0	0	0	0	0	0	18.3666	1	1	50.7771	22.5385
DATA	2543	32	1	0	0	ASCRP3010051	ASCRP3010051	9890.63	2922	3.927384e+002	3.934917e+001	422	23	5.605912e+000	0	0	0	0	0	0	377.938	1	1	48.5334	23.1905
DATA	2544	32	2	0	0	ASCRP3013037	ASCRP3013037	9916.12	2922.09	1.254523e+002	1.277623e+001	165	23	6.140729e+000	0	0	0	0	0	0	121.478	1	1	47.5395	23.5588
DATA	2545	32	3	0	0	ASCRP3009130	ASCRP3009130	9941.47	2922.11	9.010655e+002	9.013862e+001	922	23	4.708752e+000	0	0	0	0	0	0	877.658	1	1	48.8603	22.7879
DATA	2546	32	4	0	0	ASCRP3009518	ASCRP3009518	9967.28	2922.09	1.767256e+001	2.973077e+000	64	23	3.944235e+000	0	0	0	0	0	0	17.3113	1	1	48.8603	22.9032
DATA	2547	32	5	0	0	ASCRP3007441	ASCRP3007441	9992.27	2922.22	1.430342e+002	1.449982e+001	186	22	5.547653e+000	0	0	0	0	0	0	140.842	1	1	48.2044	22.5357
DATA	2548	32	6	0	0	CUST_14_PI418767722	NM_004309	10017.9	2922.2	1.300140e+003	1.300355e+002	1341	22.5	5.714852e+000	0	0	0	0	0	0	1286.65	1	1	53.2255	21.6471
DATA	2549	32	7	0	0	ASCRP3001123	ASCRP3001123	10043.4	2922.08	3.229227e+000	2.377443e+000	52	25	6.263927e+000	0	0	0	0	0	0	3.21076	1	0	47.5395	25.9333
DATA	2550	32	8	0	0	ASCRP3008660	ASCRP3008660	10068.7	2922.16	4.374925e+002	4.381206e+001	488	20	6.046211e+000	0	0	0	0	0	0	436.903	1	1	49.1849	22.16
DATA	2551	32	9	0	0	CUST_11_PI418767722	NM_001003	10093.9	2922.23	1.821539e+002	1.836451e+001	232.5	20	6.206829e+000	0	0	0	1	0	0	182.654	1	1	48.5334	21.5161
DATA	2552	32	10	66	-1	(-)3xSLv1	NegativeControl	10119.4	2922.62	2.365780e+000	2.326481e+000	43	19	4.723404e+000	0	0	0	0	0	0	-4.673	0	0	49.8279	20.1852
DATA	2553	32	11	0	0	A_23_P253524	NM_001813	10145	2922.38	1.896115e+002	1.910234e+001	241	23	6.647159e+000	0	0	0	0	0	0	191.546	1	1	48.8603	23.4483
DATA	2554	32	12	0	0	ASCRP3008770	ASCRP3008770	10170.2	2922.47	2.412927e+002	2.423966e+001	293.5	24	7.898496e+000	0	0	0	0	0	0	244.544	1	1	49.5074	23.3571
DATA	2555	32	13	0	0	ASCRP3006420	ASCRP3006420	10195.6	2922.37	2.459945e+002	2.470711e+001	288	22	3.029090e+000	0	0	0	0	0	0	250.051	1	1	50.7771	20.8462
DATA	2556	32	14	0	0	ASCRP3007542	ASCRP3007542	10221.2	2922.24	1.149519e+002	1.172258e+001	168.5	21	5.999617e+000	0	0	0	0	0	0	117.164	1	1	48.5334	20.9333
DATA	2557	32	15	0	0	ASCRP3001042	ASCRP3001042	10246.6	2922.38	4.461252e+001	5.015634e+000	95	22	5.616491e+000	0	0	0	0	0	0	45.5823	1	1	49.1849	21.7143
DATA	2558	32	16	0	0	ASCRP3012565	ASCRP3012565	10271.9	2922.5	2.393622e+002	2.404525e+001	293	22.5	8.728892e+000	0	0	0	0	0	0	245.096	1	1	56.9804	22.25
DATA	2559	32	17	0	0	ASCRP3010373	ASCRP3010373	10297.5	2922.38	4.612553e+001	5.146539e+000	96	20.5	5.937086e+000	0	0	0	0	0	0	47.3203	1	1	49.8279	20.9063
DATA	2560	32	18	0	0	ASCRP3011223	ASCRP3011223	10322.5	2922.6	1.021643e+002	1.046755e+001	154	21	5.026412e+000	0	0	0	0	0	0	104.982	1	1	50.4627	20.913
DATA	2561	32	19	0	0	ASCRP3000704	ASCRP3000704	10348.2	2922.67	2.522926e+002	2.533171e+001	305	21	4.996021e+000	0	0	0	0	0	0	259.617	1	1	48.2044	20.9091
DATA	2562	32	20	0	0	ASCRP3011636	ASCRP3011636	10373.7	2922.75	2.509031e+002	2.519308e+001	308	22	4.963973e+000	0	0	0	0	0	0	258.481	1	1	47.5395	22.4444
DATA	2563	32	21	0	0	ASCRP3013173	ASCRP3013173	10399.1	2922.73	4.820712e+002	4.826059e+001	537	24.5	6.988181e+000	0	0	0	0	0	0	497.073	1	1	50.4627	24.0625
DATA	2564	32	22	0	0	ASCRP3000715	ASCRP3000715	10424.6	2922.69	1.170314e+001	2.553747e+000	60	23	5.244514e+000	0	0	0	0	0	0	12.0751	1	1	47.8731	21.8276
DATA	2565	32	23	0	0	ASCRP3005054	ASCRP3005054	10449.7	2922.84	1.444106e+002	1.461820e+001	198	23	4.951618e+000	0	0	0	0	0	0	149.062	1	1	48.2044	22
DATA	2566	32	24	0	1	ETG10_195139	ETG10_195139	10475.1	2922.93	2.165161e+002	2.177011e+001	269	23	5.705960e+000	0	0	0	0	0	0	223.532	1	1	54.4085	24.0286
DATA	2567	32	25	0	0	ASCRP3004579	ASCRP3004579	10500.7	2922.91	1.428327e+002	1.446230e+001	194	20.5	4.911682e+000	0	0	0	0	0	0	147.454	1	1	49.5074	20.7308
DATA	2568	32	26	0	0	ASCRP3013365	ASCRP3013365	10525.8	2922.69	8.191309e+002	8.194451e+001	881	21	5.153080e+000	0	0	0	0	0	0	845.396	1	1	48.2044	20.4643
DATA	2569	32	27	0	0	ASCRP3003826	ASCRP3003826	10551.4	2922.78	1.200105e+002	1.221390e+001	169.5	22	4.352218e+000	0	0	0	0	0	0	123.799	1	1	49.5074	21.8571
DATA	2570	32	28	0	0	ASCRP3011292	ASCRP3011292	10576.9	2922.91	4.257251e+002	4.263309e+001	488	20.5	5.375797e+000	0	0	0	0	0	0	438.863	1	1	47.5395	21.5625
DATA	2571	32	29	0	0	ASCRP3001952	ASCRP3001952	10602.1	2923.05	1.018893e+002	1.043958e+001	153	24	5.227306e+000	0	0	0	0	0	0	104.941	1	1	48.2044	24.5161
DATA	2572	32	30	0	0	ASCRP3010301	ASCRP3010301	10627.5	2922.99	1.376612e+002	1.395306e+001	185	23	5.176901e+000	0	0	0	0	0	0	141.628	1	1	49.8279	22.2432
DATA	2573	32	31	0	0	ASCRP3006874	ASCRP3006874	10652.9	2922.91	1.295479e+003	1.295680e+002	1374	21	5.677215e+000	0	0	0	0	0	0	1331.1	1	1	47.8731	21
DATA	2574	32	32	0	0	ASCRP3005512	ASCRP3005512	10678.5	2922.82	1.563040e+002	1.579620e+001	205	23.5	5.426006e+000	0	0	0	0	0	0	160.362	1	1	49.1849	22.8077
DATA	2575	32	33	0	0	ASCRP3006361	ASCRP3006361	10703.7	2923.18	4.798204e+001	5.315102e+000	99	20.5	4.432325e+000	0	0	0	0	0	0	49.148	1	1	50.4627	20.3571
DATA	2576	32	34	0	0	ASCRP3007599	ASCRP3007599	10729	2923.46	3.254373e+001	3.979613e+000	81	22.5	5.186768e+000	0	0	0	0	0	0	33.2747	1	1	55.8519	22.5526
DATA	2577	32	35	0	0	ASCRP3004090	ASCRP3004090	10754.7	2923.37	7.115983e+000	2.402907e+000	57	20	4.676667e+000	0	0	0	0	0	0	7.26115	1	0	50.7771	19.9394
DATA	2578	32	36	0	0	ASCRP3003921	ASCRP3003921	10779.8	2923.3	8.375380e+002	8.378537e+001	901	20	4.195371e+000	0	0	0	0	0	0	852.807	1	1	51.0895	20.2963
DATA	2579	32	37	0	0	ASCRP3001705	ASCRP3001705	10805.1	2923.29	6.705542e+002	6.709503e+001	724	23	6.230576e+000	0	0	0	0	0	0	681.217	1	1	52.3208	23.5152
DATA	2580	32	38	0	0	ASCRP3010876	ASCRP3010876	10830.5	2923.27	2.847843e+002	2.857204e+001	333	23	5.667672e+000	0	0	0	0	0	0	288.606	1	1	51.7088	23.7407
DATA	2581	32	39	0	0	CUST_13_PI418767722	NM_005022	10856.1	2923.5	7.478901e+004	7.478901e+003	75669	24.5	6.108884e+000	0	0	0	0	0	0	75597.1	1	1	56.9804	23.9615
DATA	2582	32	40	0	1	RC8	RC8	10881.5	2923.5	2.362439e+000	2.323196e+000	50	26	5.967283e+000	0	0	0	0	0	0	-1.69554	0	0	65	24.8571
DATA	2583	32	41	0	0	ASCRP3005205	ASCRP3005205	10906.7	2923.5	1.824690e+002	1.839503e+001	227	21	6.523680e+000	0	0	0	0	0	0	183.426	1	1	57.5363	22.4074
DATA	2584	32	42	0	0	ASCRP3003726	ASCRP3003726	10932.1	2923.2	8.152711e+002	8.156059e+001	866	24	5.728768e+000	0	0	0	0	0	0	817.116	1	1	53.2255	23.6786
DATA	2585	32	43	0	0	ASCRP3010043	ASCRP3010043	10957.4	2923.02	8.474805e+000	2.492292e+000	58	22	5.947982e+000	0	0	0	0	0	0	8.46817	1	0	50.4627	21.6129
DATA	2586	32	44	0	0	ASCRP3009956	ASCRP3009956	10982.9	2923.43	3.272995e+002	3.281429e+001	378	21	3.134370e+000	0	0	0	0	0	0	326.019	1	1	52.3208	20.7917
DATA	2587	32	45	0	0	ASCRP3002251	ASCRP3002251	11008.5	2923.35	1.177036e+002	1.200439e+001	164	20	5.344540e+000	0	0	0	0	0	0	116.861	1	1	49.1849	21.1111
DATA	2588	32	46	0	0	ASCRP3013393	ASCRP3013393	11033.9	2923.51	1.003775e+003	1.004054e+002	1033	21	4.384764e+000	0	0	0	0	0	0	993.294	1	1	49.5074	20.8846
DATA	2589	32	47	0	0	A_23_P82738	NM_012415	11059.1	2924	3.210214e+001	3.992980e+000	83	23	4.315455e+000	0	0	0	0	0	0	31.6615	1	1	46.8651	22.8621
DATA	2590	32	48	0	0	ASCRP3000612	ASCRP3000612	11084.5	2923.93	7.573608e+000	2.500236e+000	59.5	20	5.023600e+000	0	0	0	0	0	0	7.44385	1	0	48.2044	19.3548
DATA	2591	32	49	0	0	ASCRP3009424	ASCRP3009424	11109.8	2923.78	1.657585e+003	1.657757e+002	1668	24	9.183318e+000	0	0	0	0	0	0	1623.51	1	1	48.5334	27.4444
DATA	2592	32	50	0	0	ASCRP3001069	ASCRP3001069	11135.4	2923.69	6.810173e+001	7.220593e+000	118	26	7.547185e+000	0	0	0	0	0	0	66.463	1	1	47.8731	26.28
DATA	2593	32	51	0	0	ASCRP3012168	ASCRP3012168	11160.5	2923.64	1.362197e+002	1.383320e+001	186	25	7.004911e+000	0	0	0	0	0	0	132.471	1	1	47.8731	25.5714
DATA	2594	32	52	0	0	ASCRP3010495	ASCRP3010495	11186	2923.79	5.812077e+001	6.294588e+000	108	24.5	6.021467e+000	0	0	0	0	0	0	56.3173	1	1	46.8651	24.5
DATA	2595	32	53	0	0	ASCRP3009555	ASCRP3009555	11211.5	2923.62	6.805545e+001	7.224945e+000	119	22	4.930055e+000	0	0	0	0	0	0	65.7035	1	1	46.8651	20.7813
DATA	2596	32	54	0	0	ASCRP3001762	ASCRP3001762	11236.8	2923.96	7.302890e+001	7.697993e+000	120	23	5.549775e+000	0	0	0	0	0	0	70.2519	1	1	46.8651	22
DATA	2597	32	55	0	0	ASCRP3011328	ASCRP3011328	11262.3	2923.86	1.594156e+002	1.612773e+001	204	20	4.531837e+000	0	0	0	0	0	0	152.795	1	1	48.5334	20.913
DATA	2598	32	56	0	0	ASCRP3012136	ASCRP3012136	11287.9	2923.81	1.857395e+001	3.076365e+000	68	23	6.014924e+000	0	0	0	0	0	0	17.7376	1	1	47.8731	22.6
DATA	2599	32	57	0	0	ASCRP3004522	ASCRP3004522	11313.4	2924.07	1.080457e+002	1.108133e+001	154	21.5	6.355017e+000	0	0	0	0	0	0	102.812	1	1	53.8203	21.6429
DATA	2600	32	58	0	0	ASCRP3009368	ASCRP3009368	11338.5	2923.74	8.671055e+000	2.617677e+000	61	20	6.684848e+000	0	0	0	0	0	0	8.22187	1	0	47.5395	21.5172
DATA	2601	32	59	0	0	ASCRP3013585	ASCRP3013585	11363.9	2923.83	2.945395e+002	2.955805e+001	336	22	5.771862e+000	0	0	0	0	0	0	278.306	1	1	47.8731	22.2424
DATA	2602	32	60	0	1	ETG10_234183	ETG10_234183	11389.4	2924.06	2.529123e+000	2.498524e+000	55.5	23	5.770018e+000	0	0	0	0	0	0	2.24612	0	0	49.8279	22.3103
DATA	2603	32	61	0	0	ASCRP3009681	ASCRP3009681	11414.7	2924.18	1.854118e+003	1.854286e+002	1781.5	23	6.826335e+000	0	0	0	0	0	0	1740.03	1	1	52.3208	23.4333
DATA	2604	32	62	0	0	ASCRP3002586	ASCRP3002586	11440.3	2924.2	2.932848e+001	3.856262e+000	81.5	23	6.312015e+000	0	0	0	0	0	0	27.4322	1	1	51.0895	23.1923
DATA	2605	32	63	0	0	ASCRP3005040	ASCRP3005040	11465.5	2924.28	3.008060e+002	3.018529e+001	332	20	6.823785e+000	0	0	0	0	0	0	280.462	1	1	51.7088	21.7241
DATA	2606	32	64	0	0	ASCRP3004257	ASCRP3004257	11490.9	2924.28	3.562156e+001	4.363205e+000	86	20	6.250425e+000	0	0	0	0	0	0	33.1093	1	1	50.7771	21.9667
DATA	2607	32	65	0	0	ASCRP3002325	ASCRP3002325	11516.3	2924.06	2.569986e+000	2.527430e+000	53	22	4.918423e+000	0	0	0	0	0	0	0.242067	0	0	49.8279	22.037
DATA	2608	32	66	0	0	ASCRP3005997	ASCRP3005997	11541.7	2924.42	2.403481e+001	3.492906e+000	77	23	7.083748e+000	0	0	0	0	0	0	22.2088	1	1	50.7771	23.4444
DATA	2609	32	67	0	0	ASCRP3004416	ASCRP3004416	11567.1	2924.36	4.026327e+001	4.761340e+000	90.5	21.5	5.831839e+000	0	0	0	0	0	0	37.1023	1	1	49.1849	21.3
DATA	2610	32	68	0	0	A_23_P139509	NM_016570	11592.4	2924.29	4.481702e+001	5.155411e+000	95	21	4.772354e+000	0	0	0	0	0	0	41.1917	1	1	50.4627	21.0833
DATA	2611	32	69	0	0	ASCRP3004951	ASCRP3004951	11617.8	2924.62	2.597338e+000	2.564969e+000	58	23	6.488210e+000	0	0	0	0	0	0	2.15351	0	0	49.8279	23.4074
DATA	2612	32	70	0	0	ASCRP3005398	ASCRP3005398	11643.3	2924.52	1.311854e+002	1.336599e+001	178	23	5.809369e+000	0	0	0	0	0	0	120.01	1	1	51.0895	23.9655
DATA	2613	32	71	0	0	ASCRP3007192	ASCRP3007192	11668.7	2924.46	1.602647e+002	1.623049e+001	205	23	5.204165e+000	0	0	0	0	0	0	146.307	1	1	50.7771	21.8
DATA	2614	32	72	0	0	ASCRP3001353	ASCRP3001353	11694.1	2924.68	6.351715e+001	6.851993e+000	116	23	5.028156e+000	0	0	0	0	0	0	57.8781	1	1	49.5074	23.2
DATA	2615	32	73	0	0	ASCRP3012024	ASCRP3012024	11719.4	2924.66	2.919664e+002	2.930991e+001	322	23	7.445804e+000	0	0	0	0	0	0	265.604	1	1	51.0895	24.24
DATA	2616	32	74	0	0	ASCRP3011475	ASCRP3011475	11744.6	2924.93	1.325561e+001	2.898830e+000	70	24	6.216191e+000	0	0	0	0	0	0	12.0418	1	1	53.8203	23.7778
DATA	2617	32	75	0	0	ASCRP3000240	ASCRP3000240	11770.2	2924.92	7.399979e+002	7.404479e+001	720	23	6.376151e+000	0	0	0	0	0	0	671.422	1	1	49.8279	23.697
DATA	2618	32	76	0	0	ASCRP3009294	ASCRP3009294	11795.6	2925.14	2.627181e+000	2.583540e+000	53	22	5.036052e+000	0	0	0	0	0	0	-3.45112	0	0	49.5074	23.1481
DATA	2619	32	77	0	0	Negative010	Negative010	11821.2	2924.9	3.063787e+002	3.074677e+001	335	22.5	7.689278e+000	0	0	0	0	0	0	277.53	1	1	51.7088	23.3125
DATA	2620	32	78	0	0	ASCRP3005757	ASCRP3005757	11846.5	2925	2.663500e+004	2.663501e+003	24179	24	8.133129e+000	0	0	0	0	0	0	24117.5	1	1	54.1152	26.1724
DATA	2621	32	79	0	0	ASCRP3009750	ASCRP3009750	11872	2924.89	2.282359e+003	2.282505e+002	2100	26	8.052649e+000	0	0	0	0	0	0	2066.37	1	1	49.5074	25.6129
DATA	2622	32	80	0	0	ASCRP3010905	ASCRP3010905	11897.2	2924.86	1.206228e+002	1.233642e+001	169.5	23	5.844261e+000	0	0	0	0	0	0	109.229	1	1	47.8731	23.6538
DATA	2623	32	81	0	0	ASCRP3000486	ASCRP3000486	11922.6	2924.79	1.685196e+002	1.704906e+001	210	25	7.409453e+000	0	0	0	0	0	0	152.678	1	1	49.1849	25.5
DATA	2624	32	82	0	0	ASCRP3012472	ASCRP3012472	11947.9	2924.87	3.042887e+002	3.053828e+001	336	23	6.114702e+000	0	0	0	0	0	0	275.918	1	1	47.5395	23.3113
DATA	2625	33	1	0	0	Negative038	Negative038	9878.11	2928.93	9.108674e+000	2.602988e+000	57	22	5.371145e+000	0	0	0	0	0	0	8.74831	1	0	46.8651	22.0775
DATA	2626	33	2	0	0	A_23_P67042	NM_017947	9903.53	2929.19	7.851078e+001	8.216483e+000	121.5	24	5.986758e+000	0	0	0	0	0	0	75.8828	1	1	48.2044	23.2857
DATA	2627	33	3	0	0	CUST_3_PI418767722	NM_002539	9929.09	2929.07	2.449263e+000	2.410342e+000	47	23	6.151143e+000	0	0	0	0	0	0	0.896426	0	0	54.4085	23.3548
DATA	2628	33	4	0	0	ASCRP3003685	ASCRP3003685	9954.38	2929.48	1.377050e+003	1.377259e+002	1390.5	22	3.771177e+000	0	0	0	0	0	0	1346.62	1	1	51.7088	21.8125
DATA	2629	33	5	0	0	ASCRP3012339	ASCRP3012339	9979.82	2929.51	4.677062e+002	4.683123e+001	509.5	25	6.758650e+000	0	0	0	0	0	0	459.84	1	1	47.8731	24.875
DATA	2630	33	6	0	0	ASCRP3007507	ASCRP3007507	10005.1	2929.39	1.426911e+002	1.446460e+001	189	21	5.216887e+000	0	0	0	0	0	0	140.999	1	1	49.1849	20.8182
DATA	2632	33	8	0	0	Negative033	Negative033	10056.1	2929.5	1.244857e+001	2.657610e+000	62	23	6.339628e+000	0	0	0	0	0	0	12.4163	1	1	56.9804	22.963
DATA	2633	33	9	0	0	ASCRP3009395	ASCRP3009395	10081.3	2929.57	5.443210e+001	5.924174e+000	104	20	5.739559e+000	0	0	0	0	0	0	54.5186	1	1	51.0895	21.6563
DATA	2634	33	10	0	0	ASCRP3000928	ASCRP3000928	10106.7	2929.41	2.804814e+001	3.645798e+000	74	20	6.187147e+000	0	0	0	0	0	0	28.2024	1	1	51.0895	21.931
DATA	2635	33	11	0	0	ASCRP3013316	ASCRP3013316	10132.3	2929.5	2.981461e+001	3.778115e+000	76.5	20	6.853168e+000	0	0	0	0	0	0	30.0892	1	1	57.5363	21.8182
DATA	2636	33	12	0	1	RC6	RC6	10157.6	2929.65	2.351876e+000	2.314169e+000	49	24	7.074740e+000	0	0	0	0	0	0	0.803381	0	0	50.7771	23.3636
DATA	2637	33	13	0	0	ASCRP3012546	ASCRP3012546	10183.1	2929.6	2.051255e+002	2.064172e+001	259	22	4.207410e+000	0	0	0	0	0	0	208.353	1	1	52.0157	21.2333
DATA	2638	33	14	0	0	ASCRP3001419	ASCRP3001419	10208.4	2929.57	2.083060e+002	2.095711e+001	255.5	21	4.390484e+000	0	0	0	0	0	0	212.175	1	1	57.5363	19.2593
DATA	2639	33	15	0	0	ASCRP3005827	ASCRP3005827	10233.6	2929.57	2.434619e+001	3.344753e+000	73	22	5.747135e+000	0	0	0	0	0	0	24.8608	1	1	57.5363	21.6207
DATA	2640	33	16	0	0	ASCRP3010231	ASCRP3010231	10259.4	2929.67	4.748434e+001	5.270991e+000	98	22	5.853039e+000	0	0	0	0	0	0	48.6002	1	1	51.0895	21.5161
DATA	2641	33	17	0	0	ASCRP3003563	ASCRP3003563	10284.4	2929.67	1.707285e+001	2.851297e+000	65.5	19	6.493383e+000	0	0	0	0	0	0	17.5086	1	1	50.4627	19.3571
DATA	2642	33	18	0	0	ASCRP3002377	ASCRP3002377	10310	2929.96	7.318565e+002	7.322114e+001	808.5	21	5.183801e+000	0	0	0	0	0	0	751.876	1	1	48.8603	22.2222
DATA	2643	33	19	0	0	ASCRP3005602	ASCRP3005602	10335.3	2930	1.491998e+002	1.509261e+001	204	22	5.715823e+000	0	0	0	0	0	0	153.509	1	1	49.1849	22.3214
DATA	2644	33	20	0	0	ASCRP3005783	ASCRP3005783	10360.7	2929.9	1.067916e+002	1.091846e+001	157.5	20.5	6.161057e+000	0	0	0	0	0	0	110.012	1	1	49.1849	22.2
DATA	2645	33	21	0	0	ASCRP3009045	ASCRP3009045	10386.1	2929.96	5.675814e+001	6.113334e+000	108.5	22	7.182034e+000	0	0	0	0	0	0	58.5281	1	1	46.8651	24.2667
DATA	2646	33	22	0	0	ASCRP3004892	ASCRP3004892	10411.5	2930.18	1.599851e+001	2.776617e+000	62.5	23	6.670265e+000	0	0	0	0	0	0	16.5101	1	1	49.1849	23.0857
DATA	2647	33	23	0	0	ASCRP3001528	ASCRP3001528	10437.1	2930.24	7.496896e+001	7.832507e+000	124	23.5	4.988596e+000	0	0	0	0	0	0	77.4065	1	1	48.8603	22.2188
DATA	2648	33	24	0	0	ASCRP3001192	ASCRP3001192	10462.1	2930	4.420345e+003	4.420404e+002	4540	25	5.626804e+000	0	0	0	0	0	0	4565.28	1	1	48.5334	25.1667
DATA	2649	33	25	0	0	ASCRP3001376	ASCRP3001376	10487.6	2930	1.005666e+003	1.005921e+002	1084.5	21	6.332759e+000	0	0	0	0	0	0	1038.7	1	1	50.4627	22.3438
DATA	2650	33	26	0	0	ASCRP3007211	ASCRP3007211	10513.3	2929.95	9.563587e+001	9.828802e+000	146	21	5.412083e+000	0	0	0	0	0	0	98.7603	1	1	49.1849	21.8276
DATA	2651	33	27	0	0	ASCRP3000889	ASCRP3000889	10538.6	2929.99	3.261362e+002	3.269244e+001	389	20.5	4.789090e+000	0	0	0	0	0	0	336.664	1	1	49.8279	19.8462
DATA	2652	33	28	0	0	ASCRP3005394	ASCRP3005394	10563.8	2930.16	8.699062e+002	8.702024e+001	933	21	5.302291e+000	0	0	0	0	0	0	897.465	1	1	52.3208	21.9429
DATA	2653	33	29	0	0	ASCRP3010969	ASCRP3010969	10589.5	2930	1.889153e+001	2.954719e+000	66	24.5	5.954328e+000	0	0	0	0	0	0	19.4741	1	1	54.1152	23.8333
DATA	2654	33	30	0	0	ASCRP3012580	ASCRP3012580	10614.6	2930.07	6.630878e+000	2.368822e+000	54	23.5	5.307386e+000	0	0	0	0	0	0	6.82863	1	0	53.8203	23.6563
DATA	2655	33	31	0	0	ASCRP3013028	ASCRP3013028	10640.2	2930.19	3.037984e+002	3.046504e+001	363	21	5.392029e+000	0	0	0	0	0	0	312.485	1	1	47.5395	21.6765
DATA	2656	33	32	0	0	ASCRP3004632	ASCRP3004632	10665.5	2930.15	1.237177e+003	1.237387e+002	1325	25	5.659211e+000	0	0	0	0	0	0	1270.8	1	1	49.8279	24.12
[truncated: 1,962,153 more chars]
