# Supplementary material for: CircRNA_036186 mediates HNSCC progression by regulating 14-3-3ζ
Source: Front Oncol. 2024 Dec 3;14:1498139. doi: 10.3389/fonc.2024.1498139 (PMC11649647; doi:10.3389/fonc.2024.1498139)
Supplement: Supplementary file 1 [file DataSheet1.zip › Supplementary Material/matrix.xlsx]

## Sheet: matrix
ID	Name	N	N3	N6	N8	N9	C	C3	C6	C8	C9
13138	Hy3	1.30987	0.771454	0.269231	0.247668	0.14274	0.193029	0.623697	0.721763	0.622261	0.740247
42638	hsa-miR-23a-5p	0.324536	0.0831075	0.0732601	0.0763359	0.0525021	0.0607685	0.153555	0.0863177	0.133216	0.110371
42888		7.59335	5.75248	3.59524	4.23579	3.0566	3.37087	5.80664	5.62351	5.28484	3.4843
17519	ebv-miR-BART1-3p	0.0156403	0.028907	0.00549451	0.0152672	0.00656276	0.0178731	N/A	N/A	N/A	N/A
17278		0.0527859	0.0108401	0.0421245	0.0373198	0.0229696	0.0840036	0.028436	0.00734619	0.0210342	0.0247383
46507	hsa-miR-921	0.391007	0.106594	0.32967	0.237489	0.556194	0.595174	0.193365	0.378329	0.210342	0.23216
17928	hsa-miR-181a-2-3p	0.285435	0.102981	0.152015	0.166243	0.264151	0.271671	0.187678	0.224059	0.317266	0.135109
42826		2.30108	1.25203	1.81136	2.00509	1.61936	1.67471	1.41422	1.01377	1.40228	2.08944
17537		0.666667	0.178862	0.318681	0.268024	0.11813	0.121537	0.16872	0.110193	0.268186	0.184586
42722		0.0977517	0.0198735	0.00915751	0.00508906	0.0114848	0.0160858	0.0056872	0.0220386	0.00525855	0.0304472
42645		0.0742913	0.0523939	0.0274725	0.0373198	0.0164069	0.0125112	0.0227488	N/A	0.0210342	0.00570885
46636		0.55914	0.234869	0.410256	0.183206	0.397047	0.187668	0.125118	0.240588	0.397897	0.0589914
11134	hsa-miR-502-5p	0.201369	0.130081	0.0824176	0.0729432	0.0574241	0.0625559	0.0663507	0.0679522	0.0613497	0.0589914
17295		6.52395	10.748	13.022	10.9771	17.0664	9.54066	5.19431	3.30762	2.64505	5.549
32825		0.987292	0.272809	0.428571	0.36302	0.301887	0.53798	0.453081	0.389348	0.399649	0.59372
46276		0.0332356	0.0180668	0.00915751	0.0152672	0.00328138	0.00178731	N/A	N/A	0.00701139	N/A
42812	hsa-miR-508-5p	0.625611	1.09304	2.01099	1.19254	5.91468	2.10903	0.123223	0.279155	0.22787	0.0894386
42918	hsa-miR-19b-2-5p	0.0273705	0.0252936	0.003663	0.00339271	0.00328138	N/A	0.00189573	N/A	0.00701139	N/A
46457		0.183773	0.169828	0.0842491	0.0678541	0.0541427	0.0321716	0.0151659	0.00550964	0.0157756	0.0932445
42469		0.0508309	0.0451671	0.0274725	0.0407125	0.0442986	0.0339589	0.0492891	0.0955005	0.0666082	0.0228354
27575		0.920821	0.471545	1.4011	0.486853	0.83347	0.434316	0.557346	0.402204	0.907975	0.511893
46481		0.0860215	0.0415537	0.00915751	0.0101781	0.00492207	0.00178731	0.00379147	0.00918274	0.0122699	0.0285442
29001	spike_control_v2_40	0.86608	3.20687	2.13553	1.64885	1.02215	1.54424	3.61327	1.47291	3.29711	3.49572
42516	kshv-miR-K12-12-5p	0.0879765	0.068654	0.0238095	0.0186599	0.0147662	0.0107239	N/A	N/A	0.00876424	0.00951475
46752	hsa-miR-1270	0.224829	0.151762	1.1044	0.593723	0.0984413	0.359249	0.12891	0.240588	0.120947	0.123692
46807		4.14858	2.9738	1.38645	2.36472	1.83757	2.34138	1.93365	1.53903	1.28484	2.81637
46427	hsa-miR-1248	0.26002	0.158988	0.0586081	0.0593723	0.0278917	0.0536193	0.121327	0.123049	0.105171	0.131304
42821		0.054741	0.0234869	0.0384615	0.00848176	0.0229696	0.0107239	N/A	N/A	N/A	N/A
46279		0.0273705	N/A	N/A	N/A	N/A	0.00178731	N/A	N/A	0.00525855	N/A
11052	hsa-miR-31-5p	8.84262	1.49955	1.30403	1.70653	0.826907	1.10813	6.90237	4.93664	12.5381	7.14938
42696	hsa-miR-943	4.42229	15.084	7.13919	9.0229	5.75554	5.46917	4.86445	2.64646	3.71253	6.61275
42754	hsa-miR-586	0.0625611	0.0397471	0.00732601	0.00678541	0.00164069	0.00357462	N/A	0.00183655	N/A	0.0228354
42632		0.0762463	0.0271003	0.003663	0.00678541	0.00656276	0.00178731	0.00189573	0.0110193	0.00701139	0.00570885
42818	hsa-miR-597-5p	1.36461	0.775068	0.322344	0.183206	0.228056	0.273458	0.236967	0.512397	0.489045	0.133206
42810	hsa-miR-149-5p	0.148583	0.0957543	0.139194	0.0746395	0.123052	0.207328	0.0947867	0.0918274	0.150745	0.0780209
42591	hsa-miR-634	1.05376	1.03342	0.53663	0.512299	0.57096	0.866845	0.392417	0.382002	0.497809	0.818268
17585	ebv-miR-BART20-3p	0.0801564	0.0234869	0.0384615	0.0322307	0.0426579	0.0446828	N/A	0.00918274	0.00701139	N/A
42848	hsa-miR-1180-3p	0.105572	0.063234	0.0201465	0.0203562	0.00820345	0.0142985	0.0322275	0.0275482	0.0280456	0.0304472
17506	hsa-miR-24-3p	9.36461	13.8753	20.652	13.2994	11.26	17.6962	29.564	21.9614	36.8028	15.8972
42919		0.0312805	0.0271003	0.00732601	0.0118745	0.0147662	0.0268097	N/A	0.00183655	0.0192813	N/A
42937		0.0312805	N/A	0.00549451	0.00678541	0.00656276	0.0142985	N/A	0.00183655	N/A	N/A
42795	kshv-miR-K12-3-5p	1.15347	1.30262	1.44505	0.966921	1.11239	0.79714	0.669194	0.574839	0.606486	0.841104
42485	ebv-miR-BART10-5p	0.134897	0.166215	0.029304	0.0407125	0.0180476	0.0125112	N/A	0.00550964	0.0157756	0.0647003
11271		0.158358	0.229449	0.117216	0.122137	0.105004	0.0554066	0.028436	0.0495868	0.0455741	0.16746
46633	hsa-miR-1267	0.170088	0.0578139	0.0750916	0.101781	0.121411	0.075067	0.0454976	0.0716253	0.0543383	0.0818268
28684	spike_control_v2_37	0.504399	1.33333	1.41026	1.07209	0.495488	0.725648	3.12417	1.41047	3.68449	3.95433
42896	hsa-miR-450b-5p	0.0821114	0.028907	0.0311355	0.103478	0.0229696	0.0178731	0.181991	0.0238751	0.0841367	0.108468
42685		0.285435	0.137308	0.128205	0.0949958	0.150943	0.0893655	0.0208531	0.0238751	0.0175285	0.0685062
28480	hsa-miR-504-5p	0.0918866	0.063234	0.029304	0.0441052	0.0360952	0.0482574	0.0265403	0.0716253	0.0753725	0.0247383
42681	hsa-miR-1307-3p	0.056696	0.0234869	0.0494505	0.0322307	0.04758	0.0536193	0.246445	0.185491	0.283961	N/A
42610	hcmv-miR-UL36-3p	0.056696	0.0307136	0.00915751	0.0101781	0.00656276	0.0107239	0.0056872	N/A	0.0105171	0.00570885
10919	hsa-miR-103a-3p	2.88954	1.72177	7.21612	5.64885	5.43396	5.83199	14.5763	5.20294	9.15162	3.30733
17388		0.30694	0.0704607	0.0897436	0.0780322	0.0672683	0.168007	0.197156	0.152433	0.177038	0.140818
42767		0.959922	0.590786	0.661172	0.400339	0.551272	0.748883	0.714692	0.615243	0.476775	0.46432
11021		0.0508309	0.00722674	0.00732601	N/A	0.00820345	N/A	N/A	N/A	0.00175285	N/A
46541	hsa-miR-1225-5p	0.058651	0.0198735	0.014652	0.0118745	0.0131255	N/A	0.00189573	0.00367309	N/A	0.0038059
5250	hsa-miR-105-5p	0.0351906	0.0433604	0.0659341	0.0610687	0.0557834	0.0554066	N/A	0.020202	0.00175285	0.0114177
42734	hsa-miR-2110	0.0293255	0.0776874	0.0586081	0.0712468	0.0705496	0.051832	0.00758294	N/A	N/A	N/A
46518		0.0957967	0.0505872	0.018315	0.0135708	0.0114848	0.00893655	0.0056872	0.0128558	0.0140228	0.0152236
42665		0.109482	0.0596206	0.0238095	0.0203562	0.00820345	0.00536193	0.0113744	0.00550964	0.0157756	0.0266413
46923		0.375367	0.838302	2.83516	2.10008	0.889253	2.02502	7.78009	1.01561	6.5539	2.50048
46411	hsa-miR-1203	0.0293255	N/A	0.0018315	0.00508906	0.00492207	N/A	N/A	N/A	N/A	N/A
46747	hsa-miR-1263	0.0430108	0.00903342	0.00915751	0.0169635	0.00492207	N/A	0.00379147	N/A	N/A	N/A
146183		0.0254154	0.0234869	0.003663	N/A	0.00328138	N/A	N/A	N/A	N/A	N/A
146190	hsa-miR-3927-3p	0.0371457	0.0144535	0.010989	0.00848176	0.00656276	0.0178731	0.0170616	N/A	0.0035057	0.00951475
146013		0.054741	0.0307136	0.0164835	0.0237489	0.0147662	0.00893655	0.0189573	0.0238751	0.022787	0.038059
146061	hsa-miR-1914-3p	0.0273705	0.0271003	0.018315	0.00848176	0.00164069	N/A	N/A	0.00734619	0.00175285	0.0133206
25557	spike_control_v2_17	7.62268	17.4273	13.793	11.6607	7.02379	13.5996	23.9355	11.9541	18.4961	8.63559
28568	spike_control_v2_35	0.787879	1.65854	0.945055	0.749788	0.423298	0.571939	1.37441	1.03949	1.25679	1.53378
146060		7.87683	4.49503	2.52015	1.84733	1.60459	1.63003	1.509	1.08907	1.34268	6.43958
145658		9.72825	7.51942	9.42125	8.01696	7.55701	5.77122	4.81517	3.05051	6.20859	10.9115
146079		0.0410557	0.0379404	0.00915751	0.00339271	0.00820345	0.00714924	N/A	N/A	0.00701139	0.00570885
146199		0.203324	0.121048	0.0659341	0.0729432	0.0525021	0.0643432	0.187678	0.0991736	0.163015	0.0894386
146138	hsa-miR-1909-5p	0.0527859	0.0216802	0.0201465	0.00678541	0.0131255	0.0107239	N/A	N/A	0.00175285	N/A
146177		0.136852	0.00722674	0.0274725	0.00339271	0.026251	0.0303843	N/A	N/A	N/A	N/A
146117	hsv1-miR-H6-3p	0.860215	1.14724	1.09341	0.866836	1.17966	1.43342	1.02559	0.81359	1.38475	1.37583
146028		0.109482	0.171635	0.0879121	0.529262	0.0787531	0.0965147	0.0341232	0.0367309	0.0648554	0.0171265
146212		0.0625611	0.0180668	0.00732601	0.00508906	0.00492207	0.00357462	N/A	0.00550964	0.0262927	N/A
146209		1.5738	6.07407	10.4744	6.81595	3.90484	3.49062	10.7128	1.50964	6.01227	4.30637
28393	spike_control_v2_32	4.35777	15.5556	14.4267	10.8261	6.17719	11.6372	17.8806	9.95225	19.83	7.52807
146220		0.435973	0.811201	2.03297	1.32994	1.24692	0.748883	3.13365	0.437098	1.90359	0.862036
10902	hsa_negative_control_7	N/A	N/A	0.0018315	N/A	N/A	N/A	N/A	N/A	N/A	N/A
146055		3.47214	1.68744	2.74359	3.2078	5.25021	4.64701	2.37156	3.60331	1.93865	2.50428
29146	spike_control_v2_43	0.224829	0.119241	0.772894	0.417303	1.42576	2.53619	4.43981	1.3517	6.29448	0.154139
145831	hsa-miR-625-5p	0.0234604	0.028907	0.032967	0.0271416	0.0311731	0.0160858	0.0398104	N/A	0.0946538	0.0038059
145963	hsa-miR-646	0.00977517	N/A	N/A	N/A	N/A	N/A	N/A	N/A	0.0122699	N/A
145977	hsa-miR-1247-5p	0.420332	0.458898	0.216117	0.169635	0.182116	0.148347	0.0739336	0.156107	0.161262	0.274025
145675	hsa-miR-501-5p	5.70674	0.955736	1.31319	0.70229	1.23708	0.68454	0.496682	2.0955	0.359334	0.411037
145838	hsa-miR-125b-1-3p	0.26002	0.0867209	0.0714286	0.0610687	0.0607055	0.0554066	0.0530806	0.10652	0.0999124	0.0685062
145953		17.0362	13.9332	13.3553	6.25615	8.16571	10.7489	13.3137	14.5381	23.7774	7.44053
145690	hsa-miR-512-5p	0.130987	0.0505872	0.0311355	0.028838	0.0278917	0.0196604	0.0170616	0.0220386	0.0297984	0.0285442
27968	spike_control_v2_29	1.95503	4.01445	4.74725	3.75573	2.39541	3.89276	9.50521	4.45179	9.64067	7.32255
145678	hsa-miR-150-5p	1.28446	1.84463	1.38645	1.29601	1.10582	1.23861	2.19147	1.21579	1.13059	1.01998
145884		0.213099	0.0921409	0.188645	0.118745	0.305168	0.327078	0.456872	0.328742	0.303243	0.0780209
145715	hsa-miR-648	0.0332356	0.0162602	0.018315	0.0135708	0.00492207	0.0142985	N/A	N/A	N/A	N/A
147199	hsa-miR-27b-3p	2.31672	1.25565	8.3022	6.61238	4.83019	7.09383	6.27299	4.38384	12.6065	2.1294
147535	hsa-miR-4309	0.0508309	0.0325203	0.771062	0.805768	0.510254	0.443253	0.117536	0.0275482	0.0648554	0.0171265
147892	hsa-miR-3152-3p	0.0254154	0.0144535	0.003663	N/A	0.00164069	N/A	N/A	N/A	N/A	N/A
147890		1.55621	1.14363	0.932234	0.988974	1.4192	1.14209	0.415166	0.859504	0.520596	0.719315
147611	hsa-miR-4305	0.457478	0.979223	0.358974	0.227311	0.365874	0.53798	0.291943	0.163453	0.166521	0.336822
147934		0.351906	0.0957543	0.161172	0.135708	0.0902379	0.0822163	0.0853081	0.0826446	0.0718668	0.0894386
147627	hsa-miR-4294	0.0215054	0.0108401	N/A	0.00339271	N/A	N/A	N/A	N/A	N/A	N/A
147770	hsa-miR-4276	0.0136852	N/A	N/A	N/A	N/A	N/A	N/A	N/A	N/A	N/A
147165	hsa-let-7b-5p	1.86119	0.151762	0.278388	1.162	0.424938	0.582663	2.20853	2.75666	4.24014	2.14462
147705	hsa-miR-4320	0.0840665	0.0325203	0.032967	0.0271416	0.026251	0.0375335	0.0436019	0.0550964	0.0666082	0.0285442
147848	hsa-miR-466	0.00977517	N/A	N/A	N/A	0.00328138	N/A	N/A	N/A	N/A	N/A
147900	hsv2-miR-H6-3p	3.63441	3.39657	1.75458	1.6743	1.81952	3.21716	1.31754	1.15519	1.10254	3.07707
147891	hsa-miR-3175	0.465298	0.104788	0.0989011	0.0899067	0.0705496	0.121537	0.447393	0.721763	0.555653	0.0818268
147873		0.0488759	0.0216802	0.0549451	0.0424088	0.0557834	0.0268097	N/A	N/A	N/A	0.00951475
147186	hsa-miR-200b-3p	1.53275	0.531165	3.11905	1.33503	2.0525	3.94102	2.69953	3.76492	7.01315	1.34919
147844		0.0234604	N/A	0.00549451	0.00339271	0.00492207	N/A	N/A	N/A	0.00525855	N/A
147283		0.277615	0.175248	0.434066	0.301951	0.239541	0.266309	0.434123	0.179982	0.482033	0.123692
148493	hsa-miR-3613-3p	10.2307	6.11924	3.90842	4.59542	3.79327	5.6336	5.12796	11.0634	8.72743	8.79353
148231	hsa-miR-3918	0.0410557	N/A	0.0128205	0.0101781	0.0131255	0.0160858	N/A	N/A	0.00175285	N/A
148635	hsa-miR-933	0.486804	0.157182	0.0659341	0.0373198	0.0689089	0.0339589	0.0473934	0.0826446	0.057844	0.0323501
148660		0.205279	0.0433604	0.0567766	0.0322307	0.0574241	0.0411081	0.00947867	0.0661157	0.0473269	N/A
147660	hsa-miR-4296	0.0136852	N/A	0.00732601	0.00508906	0.0114848	0.00536193	N/A	N/A	N/A	N/A
147709	hsa-miR-3185	0.0156403	N/A	0.00732601	0.00508906	0.0131255	N/A	N/A	N/A	N/A	N/A
148251	hsa-miR-3689a-5p/hsa-miR-3689b-5p/hsa-miR-3689e	0.185728	0.0758808	0.0714286	0.0729432	0.0689089	0.0625559	0.0322275	0.0514233	0.0385627	0.0818268
148599	hsa-miR-3680-5p	0.175953	0.0578139	0.0915751	0.21374	0.0853158	0.121537	0.208531	0.0697888	0.0858896	0.0685062
148665	hsa-miR-510-5p	0.0273705	0.0126468	0.00549451	0.00169635	0.00328138	N/A	N/A	N/A	N/A	N/A
148363	hsa-miR-3652	0.0742913	0.0433604	0.0384615	0.028838	0.0393765	0.0375335	0.0151659	0.0312213	0.0262927	0.0133206
147703	hsa-miR-3181	0.00195503	0.00180668	0.0018315	N/A	0.00328138	N/A	N/A	N/A	0.00175285	N/A
148062	hsa-miR-3667-3p	0.0254154	0.0271003	0.0164835	0.00848176	0.0196883	0.0142985	0.00379147	N/A	0.0105171	N/A
148206	hsa-miR-3664-5p	0.0703812	0.0252936	0.032967	0.0322307	0.0410172	0.0536193	0.0341232	0.0183655	0.0385627	0.0266413
14257	spike_control_v1_i	0.0723363	0.0451671	0.032967	0.0271416	0.0459393	0.0428954	0.0265403	0.0459137	0.0280456	0.0038059
0	Empty	N/A	N/A	N/A	N/A	N/A	N/A	N/A	N/A	N/A	N/A
148496		0.00195503	N/A	N/A	N/A	N/A	N/A	N/A	N/A	N/A	N/A
148322		0.637341	0.762421	0.558608	0.478372	0.621821	0.457551	0.307109	0.343434	0.334794	0.578497
148560		0.297165	0.117435	0.0805861	0.0848176	0.0557834	0.0625559	0.036019	0.0826446	0.0718668	0.0647003
148185		0.00782014	0.00542005	0.00732601	0.0101781	0.00164069	0.00178731	N/A	N/A	N/A	N/A
148230		0.719453	0.224029	0.428571	0.644614	0.449549	0.309205	0.206635	0.299357	0.322524	0.281637
148444		0.236559	0.0596206	0.0567766	0.0424088	0.0360952	0.0357462	0.0909953	0.0899908	0.0438212	0.0780209
148164		0.0175953	N/A	0.424908	0.0661578	0.0541427	0.051832	0.028436	N/A	0.0122699	0.0228354
148232		0.00782014	N/A	0.00732601	N/A	0.00492207	0.00893655	N/A	N/A	N/A	N/A
148350		0.0508309	0.00361337	0.00732601	N/A	0.00328138	0.00357462	N/A	N/A	N/A	N/A
148090		2.33236	1.27552	1.2326	1.15013	0.534865	0.831099	0.561137	0.613407	0.408414	0.943863
148142		0.0625611	N/A	0.0201465	0.00678541	0.0278917	0.0142985	N/A	0.0146924	0.0105171	0.00570885
148022		0.140762	0.0433604	0.018315	0.0118745	0.0246103	0.023235	0.00758294	0.0183655	0.0157756	0.038059
148505		0.00782014	N/A	0.0018315	N/A	0.00328138	N/A	N/A	N/A	N/A	N/A
148152		0.0371457	N/A	0.0128205	0.0101781	0.00984413	0.0142985	N/A	N/A	0.00701139	N/A
148161		0.0508309	0.00542005	0.00732601	0.00169635	N/A	0.00178731	N/A	N/A	N/A	N/A
148513		N/A	N/A	0.0018315	N/A	0.0114848	0.0142985	N/A	N/A	N/A	N/A
148469		0.0175953	N/A	0.00549451	0.00339271	0.00164069	N/A	N/A	N/A	N/A	N/A
148203		0.0488759	0.0216802	0.0347985	0.0169635	0.0246103	0.0303843	0.0208531	0.00918274	0.057844	0.0209324
148477		0.127077	0.137308	0.32967	0.20017	0.114848	0.182306	0.453081	0.150597	0.163015	0.175071
148572		0.132942	0.0542005	0.0494505	0.0525869	0.0836751	0.0732797	0.00758294	0.0532599	0.0297984	0.0171265
148333		0.0410557	0.0162602	0.00915751	0.0305344	0.00984413	0.0107239	N/A	N/A	0.0140228	N/A
148391		0.217009	0.110208	0.047619	0.0135708	0.0344545	0.0375335	0.0549763	0.0257117	0.0403155	0.0685062
148450		0.256109	0.406504	0.241758	0.149279	0.185398	0.207328	0.092891	0.0789715	0.0718668	0.127498
148306	hsa-miR-381-3p	0.0645161	0.110208	0.456044	0.680237	1.43232	0.237712	0.00947867	0.0606061	0.0438212	0.0038059
148122		6.31867	3.54291	2.07875	3.31976	2.8466	2.99732	2.5327	2.48852	1.79842	4.45861
148150		0.0312805	0.0126468	0.0164835	0.00339271	0.00164069	0.0142985	0.0132701	N/A	0.0140228	0.0038059
148120		0.0332356	N/A	0.00915751	0.00169635	0.00656276	0.0107239	N/A	N/A	0.0035057	0.00570885
146024	hsa-miR-383-5p	0.117302	0.0704607	0.0714286	0.0559796	0.0508614	0.0625559	0.0511848	0.0679522	0.0473269	0.0608944
42659		1.76149	2.68835	1.837	2.34097	1.14192	1.14567	0.640758	0.506887	0.403155	1.62322
17287		0.0488759	0.00903342	0.0201465	0.0135708	0.0164069	0.00714924	N/A	N/A	0.0105171	N/A
11234		0.152493	0.108401	0.106227	0.0474979	0.147662	0.0840036	0.0701422	0.056933	0.0876424	0.137012
30442	hsa-miR-802	0.0527859	N/A	0.003663	0.00678541	0.00984413	0.00536193	N/A	N/A	0.00175285	N/A
168574	hsa-miR-4428	0.0351906	N/A	0.003663	N/A	0.00656276	0.00536193	N/A	N/A	N/A	N/A
168970	hsa-miR-5590-5p	0.0117302	N/A	N/A	N/A	N/A	N/A	N/A	N/A	N/A	N/A
168938	hsa-miR-5692a	N/A	N/A	N/A	N/A	N/A	N/A	N/A	N/A	N/A	N/A
168825	hsa-miR-4729	0.0664712	N/A	0.03663	0.0271416	0.0771124	0.0697051	N/A	0.0165289	0.0105171	N/A
168640	hsa-miR-4475	1.7263	0.700994	0.703297	0.948261	1.65874	0.907954	0.405687	0.550964	0.380368	0.433873
168874	hsa-miR-4535	0.0273705	0.00903342	0.0164835	0.00508906	0.0246103	0.0160858	N/A	N/A	0.0175285	N/A
168656	hsa-miR-5002-3p	2.5826	3.45799	1.00366	0.692112	1.29943	0.7042	1.01991	1.27456	1.01139	0.517602
168838		100.762	87.4417	38.4231	21.335	19.8819	20.6702	19.0009	23.0836	26.5223	50.9248
168861	hsa-miR-4754	0.0664712	0.0252936	0.0549451	0.0559796	0.206727	0.116175	0.0511848	0.0752984	0.0876424	0.0114177
168667	hsa-miR-4999-3p	0.0175953	N/A	0.0018315	0.00169635	0.00164069	0.00714924	N/A	N/A	0.00876424	N/A
168910	hsa-miR-4735-5p	0.175953	0.106594	0.0769231	0.0882103	0.0984413	0.105451	0.0796209	0.0348944	0.0490798	0.0780209
168664	hsa-miR-5683	N/A	N/A	0.0018315	0.00169635	N/A	N/A	N/A	N/A	N/A	N/A
168712		0.0684262	0.0433604	0.0311355	0.0203562	0.0360952	0.0375335	0.0341232	0.0293848	0.0315513	0.074215
168766	hsa-miR-4772-5p	N/A	N/A	N/A	N/A	N/A	N/A	N/A	N/A	N/A	N/A
168569	hsa-miR-5088-5p	0.0957967	0.0144535	0.014652	0.0135708	0.0114848	0.0142985	N/A	0.00367309	0.0157756	0.0133206
168608		0.101662	0.133695	1.4011	1.07379	0.438064	0.223414	1.76493	0.187328	1.32165	0.747859
168883	hsa-miR-3689d	N/A	N/A	0.0018315	N/A	0.00328138	N/A	N/A	N/A	N/A	N/A
168669	hsa-miR-5693	0.0312805	N/A	0.021978	0.0101781	0.0229696	0.0393208	N/A	N/A	0.0105171	N/A
168791	hsa-miR-4785	N/A	N/A	N/A	N/A	0.00328138	0.00178731	N/A	N/A	N/A	N/A
168804	hsa-miR-4761-3p	0.0312805	N/A	0.0018315	0.00508906	0.00492207	0.00357462	N/A	N/A	0.00701139	N/A
169368	hsa-miR-3529-3p	N/A	N/A	N/A	N/A	N/A	N/A	N/A	N/A	N/A	N/A
169178	hsa-miR-4665-5p	0.00977517	N/A	N/A	0.00169635	0.00164069	N/A	N/A	N/A	N/A	N/A
169221	hsa-miR-4748	0.0625611	0.0307136	0.025641	0.0169635	0.0229696	0.0142985	N/A	N/A	0.0175285	N/A
169076	hsa-miR-345-3p	0.721408	1.46161	1.08242	1.11959	1.04676	0.255585	0.134597	0.139578	0.0964067	0.456708
169346	hsa-miR-5195-3p	0.0625611	0.0216802	0.00549451	0.00678541	0.00492207	0.00178731	N/A	N/A	0.0140228	0.0114177
169031	hsa-miR-4726-5p	10.0254	4.97742	5.88645	5.28584	6.22806	3.63896	2.98768	3.07071	2.54163	4.94006
169276	hsa-miR-4474-3p	0.0293255	N/A	0.00549451	N/A	0.00656276	0.00893655	N/A	N/A	0.00525855	N/A
169170	hsa-miR-4472	0.265885	0.0849142	0.135531	0.0746395	0.0557834	0.0357462	0.0663507	0.112029	0.108677	0.241675
169168	hsa-miR-5580-3p	1.03226	0.395664	0.269231	0.359627	0.210008	0.219839	0.138389	0.222222	0.117441	0.298763
169335	hsa-miR-4699-5p	0.0840665	0.0307136	0.032967	0.0508906	0.0574241	0.0446828	0.0322275	0.0422406	0.0508326	0.0076118
169043	hsa-miR-4462	0.0821114	0.137308	0.188645	0.0763359	0.0689089	0.0661305	0.0341232	0.0550964	0.035057	0.0152236
169136	hsa-miR-5006-3p	0.203324	0.139115	0.142857	0.183206	0.131255	0.189455	0.191469	0.112029	0.163015	0.18078
169243	hsa-miR-3682-5p	0.242424	0.104788	0.0787546	0.103478	0.0574241	0.146559	0.151659	0.124885	0.106924	0.154139
169205	hsa-miR-4640-3p	0.432063	0.505872	0.412088	0.371501	0.411813	0.243074	0.064455	0.0679522	0.0823839	0.327307
169078	hsa-miR-548ai/hsa-miR-570-5p	0.0156403	0.0108401	N/A	N/A	0.00328138	0.00178731	N/A	N/A	N/A	N/A
169130	hsa-miR-4764-3p	4.16813	2.80939	1.19597	1.60814	1.18458	1.42985	1.68152	1.78512	1.24803	1.94481
169358	hsa-miR-4417	0.770283	0.290876	0.941392	0.712468	0.569319	0.164433	0.178199	0.530762	0.327783	0.285442
169278	hsa-miR-4525	0.0351906	0.0108401	0.00915751	0.00508906	0.00656276	0.00714924	N/A	0.00734619	0.0105171	N/A
169167	hsa-miR-4451	1.9824	0.397471	1.12271	0.868533	2.07383	0.527256	0.868246	2.9146	1.50745	0.546147
169086	hsa-miR-4786-5p	0.0860215	N/A	0.032967	0.0237489	0.0442986	0.051832	0.00379147	0.0532599	0.0262927	0.00570885
168937		0.0156403	N/A	0.00732601	0.0186599	0.00984413	0.00357462	N/A	N/A	0.00701139	N/A
168555		0.0488759	0.00903342	0.00549451	0.00678541	0.00164069	0.0339589	0.00189573	N/A	0.0035057	N/A
168688		13.4115	20.8383	16.9304	15.0331	19.5931	20.2359	14.5649	10.5638	16.3769	24.3977
169250		9.64809	9.92593	15.5678	13.2723	18.6989	10.4111	3.72512	3.27089	5.25329	5.33206
169398	hsa-miR-5096	0.0606061	N/A	0.130037	0.0966921	0.188679	0.275246	0.140284	0.102847	0.134969	0.0114177
169386	hsa-miR-4427	0.0117302	N/A	0.00732601	N/A	0.021329	0.00893655	N/A	N/A	N/A	N/A
168607		5.76149	24.1608	10.022	14.2528	8.98769	6.18588	7.50521	4.382	5.60911	11.8668
168813		0.0312805	N/A	0.010989	0.00508906	0.0131255	0.00714924	N/A	N/A	0.00876424	N/A
-1		1.1652	3.49232	2.00916	1.72689	0.872847	1.24933	3.54123	1.41598	3.48466	1.60228
28019	hsa-miR-10a-3p	0.201369	0.158988	0.141026	0.159457	0.187039	0.105451	0.104265	0.0642792	0.0858896	0.0608944
28191	hsa-miR-30e-5p	6.84262	8.23668	9.13187	6.21035	7.24692	8.96336	5.14313	4.27732	8.83786	5.33016
42938		0.0215054	0.0668473	0.00549451	0.0203562	0.00984413	N/A	0.00947867	N/A	0.0140228	0.0171265
42959	hsa-miR-514a-3p	N/A	0.034327	0.0238095	0.0441052	0.0344545	0.0411081	0.0530806	0.0734619	0.0297984	0.0076118
17411		0.0782014	0.146341	0.168498	0.0559796	0.0639869	0.159071	0.11564	0.108356	0.198072	0.0913416
42678		N/A	N/A	N/A	N/A	N/A	N/A	N/A	N/A	0.0035057	N/A
46415	hsa-miR-548l	0.0293255	0.0234869	0.0128205	0.0305344	0.0344545	0.0321716	0.0587678	0.056933	0.0438212	0.0418649
42877		N/A	N/A	0.003663	0.00678541	0.00820345	N/A	0.0777251	N/A	0.0175285	N/A
42770		0.895406	0.798555	4.58791	1.68957	3.23052	2.47364	1.51848	2.10468	1.30938	1.20076
46558	hsa-miR-1268a/hsa-miR-1268b	0.0175953	0.0216802	0.0128205	0.00169635	0.00656276	0.00536193	N/A	0.00550964	0.0122699	0.00570885
42756	hsa-miR-548d-5p	0.0234604	0.0126468	0.0311355	0.0424088	0.0492207	0.0697051	0.0265403	0.077135	0.0543383	0.0608944
42539		57.5093	32.4697	28.3242	25.9118	26.2871	35.8034	37.0995	61.9412	43.3479	32.8278
17419	kshv-miR-K12-9-3p	0.00391007	N/A	0.003663	N/A	0.00492207	N/A	N/A	N/A	0.00525855	0.0152236
11260	hsa-miR-151a-5p	0.330401	0.99729	0.725275	0.471586	0.516817	0.530831	1.05024	0.387511	1.27958	0.452902
31388		3.67351	2.88708	2.91026	2.63613	3.48318	2.74173	1.05213	1.9045	0.848379	1.804
45985		0.0273705	0.0307136	0.018315	0.0186599	0.0229696	0.0268097	N/A	0.0110193	0.0192813	N/A
28346		0.0351906	0.00180668	0.014652	0.00678541	0.00820345	0.00178731	0.00758294	N/A	0.0122699	N/A
42598	hsa-miR-452-3p	0.00391007	N/A	0.0128205	0.0101781	0.0229696	0.0375335	0.0606635	0.0440771	0.117441	N/A
31517	hsa-miR-561-3p	N/A	N/A	N/A	0.00169635	0.00164069	N/A	N/A	N/A	0.00701139	N/A
11113	hsa-miR-448	0.0527859	N/A	0.00915751	0.0118745	0.00984413	0.00714924	0.00758294	N/A	0.0105171	N/A
14313	hsa-miR-499a-5p	0.0957967	1.2972	0.675824	1.0212	1.22395	0.282395	0.127014	0.339761	0.0911481	0.0647003
11181	hsa-miR-95-3p	0.0156403	0.363144	0.421245	0.493639	0.168991	0.178731	0.12891	0.020202	0.20333	0.0627973
46510		0.0410557	0.0180668	0.0018315	0.00678541	0.00492207	0.00178731	0.00379147	N/A	0.00701139	N/A
17470	kshv-miR-K12-2-5p	0.0997067	0.177055	0.542125	0.2324	0.347826	0.312779	0.0454976	0.0220386	0.0385627	0.0342531
42811	hsa-miR-542-5p	0.123167	0.0542005	0.106227	0.0746395	0.198523	0.0697051	0.100474	0.0716253	0.120947	0.0323501
46796	hsa-miR-1302	N/A	N/A	N/A	N/A	N/A	N/A	N/A	N/A	0.00175285	N/A
17289	hsa-miR-616-5p	0.0351906	0.0234869	0.0201465	0.0237489	0.0131255	0.0250223	0.0208531	0.0165289	0.0280456	0.0304472
42588		0.054741	0.106594	0.382784	0.225615	0.129614	0.103664	0.966825	0.10652	0.601227	0.359657
11208		1.09091	1.14363	0.760073	0.439355	0.831829	0.736372	0.674882	1.43985	0.820333	0.723121
46620		1.49756	0.119241	1.00183	1.47074	0.895816	0.382484	0.769668	3.66391	1.70903	0.285442
10954	hsa-miR-147a	0.0508309	0.0216802	0.0201465	0.0152672	0.0164069	0.0214477	0.0322275	0.0477502	0.035057	0.036156
11251		0.146628	0.0704607	0.102564	0.0729432	0.0377358	0.0697051	0.138389	0.0808081	0.110429	0.0780209
11227		0.449658	0.207769	0.254579	0.303647	0.26251	0.493298	0.327962	0.292011	0.248904	0.218839
46875	hsa-miR-2276-3p	N/A	N/A	0.003663	0.00339271	N/A	N/A	N/A	N/A	0.00701139	0.0152236
11018	hsa-miR-218-5p	0.0723363	0.0794941	0.124542	0.0949958	0.0787531	0.0929401	0.0777251	0.0532599	0.196319	0.0989534
11077	hsa-miR-363-3p	0.0332356	0.102981	1.03663	0.52078	0.359311	0.13941	0.183886	0.0459137	0.194566	0.0114177
46924	hsa-miR-1252-5p	0.207234	0.113821	0.102564	0.0848176	0.0492207	0.0643432	0.132701	0.10101	0.105171	0.108468
11205		0.807429	2.03794	3.47436	2.83969	2.65135	3.89634	3.22275	5.67126	5.05697	1.21789
46454	hsa-miR-520g-3p	0.0430108	0.0108401	0.010989	0.00508906	0.0114848	0.0125112	N/A	0.00734619	0.0140228	0.0038059
17422		0.170088	0.110208	0.0641026	0.0983885	0.0344545	0.0393208	0.157346	0.110193	0.0893953	0.0932445
17517		0.334311	0.36495	0.884615	0.837998	0.538146	0.791778	0.250237	0.231405	0.212095	0.224548
46453		0.453568	0.110208	0.141026	0.140797	0.129614	0.226988	0.282464	0.336088	0.275197	0.287345
42444		0.00782014	0.0216802	0.0018315	0.0135708	0.00328138	0.00536193	N/A	N/A	0.00525855	N/A
42686	hsa-miR-136-3p	N/A	0.408311	0.21978	0.273113	0.305168	0.0965147	0.0265403	0.0936639	0.057844	N/A
42558		N/A	N/A	N/A	0.00169635	N/A	N/A	N/A	N/A	N/A	N/A
17302	hsa-miR-578	0.0351906	0.0487805	0.00915751	0.0118745	N/A	0.00714924	N/A	0.00550964	0.0175285	N/A
42932	hsa-miR-920	0.213099	0.0921409	0.0750916	0.0491942	0.114848	0.103664	0.0853081	0.178145	0.0964067	0.146527
17464		1.26491	0.990063	1.42491	0.980492	0.608696	1.30831	1.3346	1.08907	3.05521	2.59182
13485	hsa-miR-10a-5p	0.848485	1.34237	1.17582	0.782019	1.11075	1.17605	1.52986	0.883379	1.00263	0.772598
46791	hsa-miR-1204	0.215054	0.166215	0.157509	0.157761	0.231337	0.198391	0.106161	0.123049	0.140228	0.29686
46976		2.11144	1.10208	0.64652	0.817642	0.744873	0.920465	0.964929	0.703398	0.685364	1.56993
42679		2.72532	3.83921	1.36081	1.3028	0.779327	2.53262	1.04265	0.865014	1.03944	4.75737
46750	hsa-miR-1254	0.0312805	N/A	0.0128205	0.00848176	0.00820345	0.00714924	N/A	N/A	0.0157756	0.0228354
42503		0.222874	0.31075	0.309524	0.273113	0.231337	0.196604	0.326066	0.328742	0.243646	0.102759
46624	hsa-miR-1236-3p	0.909091	1.14002	0.554945	0.400339	0.485644	0.520107	0.242654	0.348944	0.238387	1.1589
46917	hsa-miR-205-5p	64.8465	48.1608	40.6209	22.95	15.5176	22.2359	47.9336	44.1304	42.6766	33.6213
42769	hsa-let-7b-3p	1.09873	0.816621	0.483516	0.373198	0.42822	0.49866	0.574408	1.44904	0.881683	0.631779
11240	hsa-miR-409-3p	0.0782014	0.0740741	0.172161	0.0746395	0.04758	0.0536193	0.0796209	0.0679522	0.0595968	0.0342531
42964	hsa-miR-7-2-3p	0.758553	0.298103	0.212454	0.198473	0.226415	0.117962	0.100474	0.200184	0.0771253	0.0570885
46803	hsa-miR-503-5p	0.0312805	N/A	0.0018315	N/A	0.00656276	0.00178731	0.0170616	0.040404	0.035057	N/A
146105	hsa-miR-1539	0.00977517	N/A	0.00549451	0.00678541	N/A	N/A	N/A	N/A	0.00876424	N/A
146077	hsv2-miR-H3	0.0742913	0.00361337	0.00915751	0.0135708	0.0180476	0.0178731	0.0189573	0.00183655	0.0262927	N/A
27953	spike_control_v2_28	0.211144	0.117435	1.3956	0.439355	1.01723	1.71046	1.75735	3.85675	3.09027	0.355852
146051		0.0175953	N/A	0.003663	0.00339271	N/A	0.00536193	N/A	N/A	N/A	N/A
146038		0.179863	0.29991	0.0915751	0.110263	0.0623462	0.0268097	0.0379147	0.0293848	0.0280456	0.163654
146146		4.54936	5.0262	8.59524	4.73622	3.58326	3.38517	4.38483	2.0404	8.53637	7.27878
42838	hsa-miRPlus-C1076	0.211144	0.171635	0.17033	0.0678541	0.129614	0.0500447	0.0625592	0.0697888	0.115688	0.123692
30293	spike_control_v2_49	0.129032	1.09485	3.02198	1.47413	0.787531	2.31278	3.45024	0.146924	6.22787	1.62892
145661	SNORD65	0.0625611	0.0523939	0.0641026	0.0542833	0.0360952	0.0357462	0.0739336	0.0165289	0.0560911	0.129401
19605	SNORD6	10.0117	8.33062	10.359	4.24258	3.48975	3.68901	11.4787	22.4059	21.2691	6.19791
146097		0.426197	0.695574	0.327839	0.308736	0.257588	0.246649	0.301422	0.161616	0.27695	0.62607
46436		0.308895	0.271003	0.0879121	0.0695505	0.0623462	0.075067	0.181991	0.0863177	0.418931	0.882969
146039		1.07136	0.34327	0.261905	0.254453	0.223134	0.437891	0.498578	0.651974	0.587204	0.607041
145994		2.15836	3.69286	1.76923	2.09839	1.76702	1.89634	1.21896	1.40863	1.51271	3.29591
146050		2.739	0.859982	0.873626	0.887193	0.446267	0.51832	0.927014	1.02296	0.869413	1.69553
13430	spike_control_v2_10	0.0332356	0.00361337	0.029304	0.0118745	0.0607055	0.0983021	0.145972	0.0808081	0.254163	0.036156
42831		0.312805	1.26649	1.07143	0.795589	0.64315	0.462913	1.38578	0.650138	2.09641	0.681256
146124		0.0606061	0.0108401	0.0164835	0.00848176	0.0180476	0.00714924	N/A	0.00550964	0.0175285	0.00570885
146152	hsa-miR-3179	0.0195503	N/A	0.0128205	0.00848176	0.00656276	0.00357462	N/A	N/A	0.0105171	N/A
145745	hsa-miR-335-3p	8.5259	6.43902	4.10989	3.70992	4.88433	4.02145	3.2436	12.0349	3.9404	8.15033
145679		0.0684262	1.74345	1.39194	2.01357	1.78507	0.877569	0.682464	0.420569	1.39176	0.508088
145697	hsa-miR-367-5p	0.00977517	N/A	N/A	N/A	N/A	N/A	N/A	N/A	0.00525855	N/A
145701	hsa-miR-668-3p	0.168133	0.209575	0.397436	0.176421	0.127974	0.201966	0.64455	0.225895	0.574934	0.26451
145843	hsa-miR-330-5p	0.0703812	0.0560072	0.0201465	0.0237489	0.0328138	0.023235	0.036019	0.0312213	0.0403155	0.038059
145754	hsa-miR-523-3p	1.22776	1.11111	1.86996	1.03647	1.02707	1.33691	0.69763	0.387511	0.476775	2.65652
145696	hsa-miR-655-3p	0.0488759	0.0542005	0.03663	0.0458015	0.0623462	0.0107239	0.0056872	0.00183655	0.0210342	N/A
145638	hsa-miR-29a-5p	0.285435	1.21048	0.655678	0.281595	0.40361	0.462913	0.282464	0.560147	0.80631	0.310181
145741	hsa-miR-545-3p	0.0156403	0.0271003	0.0586081	0.0491942	0.0328138	0.023235	0.056872	0.00550964	0.108677	0.0038059
146100		0.668622	0.720867	0.725275	0.525869	0.649713	0.391421	0.312796	0.321396	0.645048	0.875357
147827	hsa-miR-3130-3p	N/A	N/A	N/A	N/A	N/A	N/A	N/A	N/A	0.00525855	N/A
147820	hsa-miR-3133	0.56696	0.254743	0.265568	0.359627	0.14274	0.303843	0.327962	0.336088	0.385627	0.416746
147845	hsa-miR-3173-3p	0.0391007	N/A	0.025641	0.0237489	0.0180476	0.0196604	0.0303318	0.00367309	0.022787	0.0437678
145897	hsa-miR-92b-3p	0.396872	0.406504	0.602564	0.337574	0.675964	0.436104	0.441706	0.396694	0.406661	0.306375
147195	hsa-miR-18a-5p	N/A	N/A	0.0018315	N/A	0.0164069	N/A	0.0189573	0.0110193	0.0368098	0.00951475
147203	hsa-miR-302a-3p	1.40176	1.53749	0.879121	0.999152	1.02379	0.829312	0.763981	0.426079	1.15688	3.83064
148008		9.82209	18.495	6.05495	4.01696	3.4717	3.3655	1.27014	2.96602	1.85977	7.72598
147865	hsa-miR-4330	0.00977517	N/A	0.0201465	0.0152672	0.0541427	0.0357462	N/A	N/A	0.0105171	0.0038059
147870	hsa-miR-548s	N/A	N/A	N/A	N/A	N/A	N/A	N/A	N/A	N/A	N/A
147919	kshv-miR-K12-12-3p	0.0997067	0.0542005	0.032967	0.0220526	0.0180476	0.0357462	0.0227488	0.0293848	0.0368098	0.0418649
147754		0.486804	0.236676	0.331502	0.324003	0.347826	0.405719	0.16872	0.170799	0.143734	0.420552
147837	hsa-miR-3119	0.0488759	0.0162602	0.126374	0.100085	0.0377358	0.107239	0.0909953	0.0514233	0.080631	0.0247383
147981	hsa-miR-4325	0.0840665	0.034327	0.0787546	0.0661578	0.170632	0.101877	0.218009	0.194674	0.266433	N/A
147789		2.23656	5.88979	2.67399	4.0458	3.82445	2.3521	1.29668	1.79982	0.857143	3.08658
147562	hsa-miR-4253	0.0058651	N/A	N/A	0.00169635	N/A	0.00536193	N/A	N/A	N/A	N/A
147846	hsa-miR-4313	0.218964	0.195122	0.113553	0.0848176	0.073831	0.0536193	0.00947867	N/A	0.0262927	0.146527
147748	hsv1-miR-H12	0.00782014	0.0162602	0.0128205	0.00678541	0.0164069	0.0178731	N/A	N/A	0.00175285	N/A
148430	hsa-miR-374c-5p	0.254154	0.773261	0.959707	0.878711	0.90566	0.845398	1.36114	0.378329	2.42419	0.308278
148495	hsa-miR-3915	1.81623	0.549232	0.727106	0.527566	0.45283	2.5076	0.864455	3.64922	0.773006	1.53187
148335	hsa-miR-3606-5p	0.191593	0.186089	0.25641	0.212044	0.0377358	0.0893655	0.0909953	0.102847	0.150745	0.224548
148208	hsa-miR-3610	0.00782014	N/A	0.0238095	0.0220526	0.0180476	0.0142985	N/A	0.0183655	0.0210342	N/A
148562	hsa-miR-128-1-5p	0.00977517	N/A	0.003663	0.00339271	0.00164069	N/A	N/A	N/A	0.00525855	N/A
147715	hsa-miR-4251	0.30694	0.142728	0.322344	0.203562	0.359311	0.448615	0.193365	0.400367	0.166521	0.283539
148042	hsa-miR-3662	0.0351906	0.00903342	0.025641	0.0169635	0.0164069	0.0214477	0.0132701	N/A	0.0175285	N/A
148332	hsa-miR-3692-5p	0.0156403	N/A	0.00732601	N/A	0.00328138	N/A	N/A	N/A	0.00525855	0.00951475
147334	hsa-miR-3613-5p	0.00782014	0.00180668	0.142857	0.130619	0.0672683	0.0929401	0.172512	0.00367309	0.432954	0.0627973
147722	hsa-miR-4306	1.6305	0.852755	3.01465	1.14334	4.09188	3.97319	0.614218	1.28375	0.902717	2.26641
147718	hsv1-miR-H3-5p	0.426197	0.240289	0.468864	0.201866	0.482363	0.421805	0.200948	0.266299	0.134969	0.422455
148642		18.0821	11.6893	15.0879	10.9075	10.1509	13.4155	15.3953	5.2562	18.8799	15.49
148040	hsa-miR-1247-3p	0.0351906	0.00722674	0.00732601	0.00339271	0.021329	0.0160858	N/A	0.020202	0.0210342	N/A
147595	hsa-miR-3178	0.175953	0.135501	1.30403	0.166243	0.812141	0.922252	0.178199	0.405877	1.3567	0.157945
147712	hsv1-miR-H1-5p	0.0664712	0.00361337	0.025641	0.00678541	0.0229696	0.0321716	0.00379147	0.00367309	0.0140228	0.0152236
148170		0.0234604	N/A	N/A	N/A	N/A	N/A	N/A	N/A	0.0035057	N/A
148580	hsa-miR-134-3p	N/A	N/A	0.00549451	0.00169635	0.00164069	N/A	N/A	N/A	0.00175285	N/A
148110		0.0332356	N/A	0.010989	0.00678541	0.0114848	0.00536193	N/A	N/A	0.0105171	N/A
148538		0.0273705	N/A	0.00915751	0.00339271	0.00984413	0.0178731	0.0682464	0.0220386	0.0175285	N/A
148091		0.0215054	N/A	0.00549451	N/A	N/A	0.00714924	N/A	N/A	0.0105171	0.00190295
148016		0.00977517	N/A	0.003663	0.00339271	N/A	0.00714924	0.00189573	N/A	N/A	N/A
148459		0.172043	0.186089	0.142857	0.128923	0.187039	0.137623	0.0189573	0.0257117	0.022787	0.0837298
148612		0.0469208	0.00542005	0.003663	0.00339271	0.00656276	0.0178731	N/A	0.00734619	0.0035057	0.0133206
148511		0.0351906	0.0379404	0.014652	0.0135708	0.00984413	0.0107239	0.00189573	N/A	0.0122699	0.0266413
148453	hsa-miR-3074-5p	0.0527859	0.0144535	0.0128205	0.00508906	0.0131255	0.0160858	0.0056872	0.00367309	0.0210342	0.0285442
148212		1.86901	1.55556	1.01648	0.958439	1.15833	1.21358	0.849289	0.811754	0.695881	2.24929
148530		0.914956	0.552846	0.355311	0.510602	0.326497	0.552279	0.616114	0.352617	0.396144	0.72883
148517		N/A	N/A	N/A	N/A	N/A	N/A	N/A	N/A	N/A	N/A
148267		5.73216	3.07859	3.2619	0.99067	0.62018	5.07417	1.36303	4.16896	2.3979	7.17031
148134		0.0899316	0.0596206	0.047619	0.0186599	0.0196883	0.0178731	0.00947867	N/A	0.0245399	0.0513796
148389		1.13587	1.90425	5.7967	5.00594	3.06645	3.26542	11.9905	2.88338	8.13672	3.50143
148484		9.43304	28.2547	19	13.0925	5.24692	14.311	13.7194	16.9201	35.227	25.4272
148576		0.0957967	0.0758808	0.0732601	0.0559796	0.0672683	0.0697051	N/A	0.0312213	0.0315513	0.0323501
148435		0.205279	0.204155	0.0860806	0.0644614	0.0442986	0.151921	0.0530806	0.0863177	0.0823839	0.0589914
148329		N/A	N/A	N/A	N/A	N/A	0.00178731	N/A	N/A	N/A	N/A
148600		0.00977517	N/A	0.0164835	0.0203562	0.0164069	0.0375335	0.0246445	0.0293848	0.0157756	N/A
148028		0.0195503	0.00542005	0.0018315	0.00339271	0.00164069	0.00893655	N/A	N/A	0.00701139	N/A
148555		0.00977517	N/A	0.00732601	N/A	0.0131255	0.0196604	N/A	N/A	0.0122699	N/A
148153		N/A	N/A	0.0018315	N/A	0.00164069	0.00536193	N/A	N/A	0.0105171	N/A
148392		0.00195503	N/A	0.0018315	N/A	0.00656276	N/A	N/A	N/A	0.0035057	N/A
148636		5.09873	2.12466	1.26557	1.31976	0.892535	2.1269	1.61137	2.44261	1.92638	4.21503
148301		0.156403	0.37579	0.216117	0.159457	0.0885972	0.105451	0.0587678	0.00367309	0.0280456	0.157945
146094	hsa-miR-1911-3p	N/A	N/A	N/A	N/A	N/A	N/A	N/A	N/A	N/A	N/A
11039		6.47312	25.2033	11.7875	7.46565	9.11895	17.9357	16.982	23.7245	31.2971	13.0866
46592	hsa-miR-548j-5p	0.0058651	0.00180668	N/A	N/A	0.00328138	0.00178731	N/A	N/A	0.00525855	N/A
27565	hsa-miR-423-5p	1.40371	0.798555	1.26557	0.590331	0.383921	1.86774	0.828436	0.999082	1.82647	1.24453
146147		3.59335	2.1626	2.4359	2.38677	0.498769	4.93834	2.3545	2.45546	3.04119	7.30162
168805	hsa-miR-4478	0.512219	0.522132	0.111722	0.0593723	0.134537	0.452189	0.246445	0.152433	0.236635	0.433873
168648	hsa-miR-4687-5p	0.26393	0.668473	0.510989	0.303647	0.390484	0.452189	0.149763	0.181818	0.271691	0.367269
46474	hsa-miR-766-5p	0.173998	0.0650407	0.0604396	0.0305344	0.0295324	0.0428954	0.0853081	0.108356	0.196319	0.209324
168799	hsa-miR-4710	0.0293255	0.0198735	0.021978	0.0135708	0.0180476	0.0196604	0.00379147	0.0128558	0.0175285	0.00570885
168591	hsa-miR-4789-3p	0.0234604	N/A	0.00915751	0.0101781	0.00656276	0.0142985	N/A	N/A	0.00701139	0.0076118
168675	hsa-miR-4433a-3p	0.0117302	0.0108401	0.014652	0.00508906	0.0147662	0.0107239	N/A	0.0257117	0.0280456	0.036156
168885	hsa-miR-5194	0.0058651	N/A	0.00915751	0.00169635	0.00164069	0.00357462	N/A	N/A	0.00701139	0.00570885
168673	hsa-miR-4656	0.0742913	0.0108401	0.0311355	0.0458015	0.0246103	0.0464701	0.00379147	0.0165289	0.0368098	0.0647003
168814	hsa-miR-4463	0.0488759	0.0397471	0.0347985	0.0305344	0.0229696	0.0268097	0.0436019	0.0716253	0.0718668	0.0266413
168744	hsa-miR-4746-5p	0.0058651	N/A	0.018315	0.00508906	0.0229696	0.0160858	N/A	N/A	0.0157756	N/A
168628	hsa-miR-5695	N/A	N/A	0.0018315	N/A	0.00328138	N/A	N/A	N/A	N/A	N/A
168742	hsa-miR-4722-3p	0.0410557	0.0469738	0.0311355	0.0186599	0.026251	0.0321716	0.0056872	N/A	0.0280456	0.0209324
168933	hsa-miR-5581-3p	9.9042	9.85005	6.71062	5.51145	8.27728	10.2484	8.30142	18.4573	10.4522	7.61941
168619	hsa-miR-1260b	48.5396	36.3921	18.5	8.39695	23.2715	17.6211	30.0303	46.0147	48.3067	41.1094
168568	hsa-miR-1290	0.629521	0.444444	0.761905	0.637829	0.413454	1.18141	3.75355	1.19927	2.69238	1.10181
168620	hsa-miR-548au-3p	N/A	N/A	0.003663	0.0101781	0.0114848	0.00893655	N/A	N/A	0.00175285	N/A
168954	hsa-miR-5580-5p	0.213099	0.164408	0.161172	0.0932994	0.246103	0.150134	0.130806	0.10101	0.0946538	0.186489
168811	hsa-miR-1255b-2-3p	0.422287	0.368564	0.340659	0.379983	0.319934	0.32529	0.638863	0.224059	0.357581	0.41294
168801	hsa-miR-4477b	0.0312805	0.0144535	0.00732601	0.00848176	0.00656276	0.0107239	0.00189573	N/A	0.0192813	0.0133206
168697	hsa-miR-3189-5p	0.168133	0.149955	0.0860806	0.0814249	0.0525021	0.0536193	0.0189573	0.0165289	0.0245399	0.142721
169333	hsa-miR-3194-3p	0.0527859	0.0162602	0.0311355	0.0271416	0.0295324	0.0428954	0.0227488	0.0257117	0.0473269	0.0456708
169279	hsa-miR-499b-3p	N/A	N/A	N/A	N/A	0.00656276	0.00357462	N/A	N/A	N/A	N/A
169117	hsa-miR-4759	0.0234604	N/A	0.0018315	N/A	N/A	N/A	N/A	N/A	0.00876424	N/A
169195	hsa-miR-4798-3p	N/A	N/A	N/A	N/A	N/A	N/A	N/A	N/A	N/A	N/A
168988	hsa-miR-4799-5p	N/A	N/A	N/A	N/A	N/A	N/A	N/A	N/A	N/A	N/A
169151	hsa-miR-4526	0.00195503	N/A	0.00549451	N/A	0.0131255	0.0196604	N/A	N/A	0.00701139	N/A
169147	hsa-miR-548am-5p/hsa-miR-548au-5p/hsa-miR-548c-5p/hsa-miR-548o-5p	N/A	N/A	0.018315	0.0101781	0.0295324	0.0160858	N/A	N/A	0.0245399	N/A
169174	hsa-miR-4709-5p	0.00391007	N/A	N/A	N/A	N/A	N/A	N/A	N/A	0.00175285	N/A
169241	hsa-miR-5571-3p	0.0840665	0.0776874	0.161172	0.0678541	0.0853158	0.0536193	0.028436	0.0330579	0.0280456	0.110371
169211	hsa-miR-5704	2.84262	2.11021	1.42308	1.70483	1.25349	1.74084	1.59052	1.55923	1.59684	2.20932
169188	hsa-miR-4443	21.259	5.66034	6.22161	1.48601	0.708778	2.23414	4.32607	1.18457	4.23663	12.8278
169336	hsa-miR-17-5p	0.424242	1.21771	4.38828	1.46565	1.69975	1.51921	4.65213	0.714417	2.62752	0.94196
169354	hsa-miR-4493	0.0234604	N/A	0.00549451	N/A	0.00328138	0.00536193	0.00379147	0.00183655	0.0122699	0.0076118
169090	hsa-miR-5186	0.0058651	N/A	0.0018315	0.00169635	0.00492207	N/A	N/A	N/A	0.0122699	N/A
169222	hsa-miR-4760-5p	0.0273705	N/A	0.014652	0.0118745	0.00984413	0.0339589	0.0170616	N/A	0.0368098	N/A
169176	hsa-miR-5587-5p	0.0195503	0.00542005	0.014652	N/A	0.00492207	N/A	N/A	N/A	0.00175285	N/A
169353	hsa-miR-5582-3p	0.269795	0.068654	0.0457875	0.0271416	0.0246103	0.121537	0.0151659	0.056933	0.0333041	0.0532826
169193	hsa-miR-4725-5p	0.762463	0.402891	0.681319	0.661578	0.949959	1.31903	0.312796	0.536272	0.304996	0.62607
169317	hsa-miR-3614-5p	0.00782014	N/A	N/A	N/A	0.00328138	0.00178731	N/A	N/A	N/A	N/A
169032	hsa-miR-4737	0.0254154	0.0144535	0.0018315	0.00339271	0.0147662	0.00893655	N/A	N/A	N/A	0.00570885
168966		0.512219	2.54381	1.52564	1.33333	1.0845	1.01519	1.81801	0.903581	2.33129	1.25404
168828		1.47605	1.30804	0.847985	0.556404	0.511895	0.811439	0.718483	0.846648	0.609991	1.84206
169190		3.53275	0.749774	0.855311	0.34436	0.362592	0.294906	0.345024	0.66483	0.648554	1.5452
168830		N/A	N/A	0.00915751	0.00339271	0.00492207	N/A	N/A	N/A	0.0140228	N/A
169175		N/A	N/A	0.0018315	N/A	0.00492207	N/A	0.00947867	N/A	0.00525855	N/A
168845		0.00391007	N/A	0.003663	N/A	0.00164069	0.00357462	N/A	N/A	N/A	N/A
168694		0.238514	0.146341	0.157509	0.166243	0.11977	0.168007	0.193365	0.0955005	0.152498	0.31589
168752		0.553275	0.888889	0.677656	0.493639	0.674323	0.441466	0.185782	0.214876	0.434706	0.753568
169412	hsa-miR-1260a	9.39003	8.02891	4.89194	3.46565	7.78179	9.56926	6.63507	16.2204	8.9851	4.05519
17608	hsa-miR-425-5p	0.258065	0.290876	0.913919	0.53944	0.57096	0.512958	1.4654	0.769513	0.788782	0.355852
30787	hsa-miR-125b-5p	13.0381	45.8085	34.1886	30.285	27.8852	32.9669	24.2218	36.0735	17.4969	12.0076
11159	hsa-miR-518e-3p	0.00391007	N/A	0.0018315	0.00339271	0.00328138	N/A	N/A	N/A	0.00525855	N/A
11218		0.111437	0.0469738	0.021978	0.0169635	0.0147662	0.0178731	0.0322275	0.0238751	0.0385627	0.0228354
46572		0.00977517	N/A	0.0018315	0.00678541	0.00328138	N/A	N/A	N/A	0.00525855	N/A
42613	ebv-miR-BART19-5p	0.224829	0.171635	0.0805861	0.0780322	0.0557834	0.0428954	0.028436	0.0220386	0.0473269	0.138915
42511		0.0703812	0.00361337	0.0164835	0.0152672	0.0246103	0.0214477	0.0151659	0.0275482	0.0262927	0.0171265
11217		0.0703812	0.0180668	0.014652	0.0169635	0.0164069	0.0160858	0.0208531	0.00918274	0.035057	0.0285442
46712		0.0234604	0.33243	1.19414	1.43511	0.679245	0.745308	2.69384	0.881543	2.19632	0.371075
17541	ebv-miR-BART1-5p	0.199413	0.0650407	0.0805861	0.0644614	0.0820345	0.0714924	0.0530806	0.0642792	0.0473269	0.076118
17596		1.41935	0.460705	1.37179	1.5827	1.67842	1.23861	0.881517	1.56474	0.765995	0.631779
28250		0.0762463	0.034327	0.021978	0.0101781	0.0114848	0.0178731	0.0322275	0.00734619	0.0315513	0.038059
11084	hsa-miR-372-3p	0.101662	0.0180668	0.0347985	0.0271416	0.04758	0.0357462	0.0170616	0.020202	0.0280456	0.0228354
17358	ebv-miR-BART16	0.261975	0.117435	0.0750916	0.0559796	0.108285	0.0607685	0.276777	0.121212	0.201578	0.403425
17312	hsa-miR-592	0.0606061	0.0361337	0.00549451	0.0135708	0.00984413	0.0178731	0.0170616	0.0165289	0.0280456	0.0152236
11171	hsa-miR-521	0.0332356	N/A	0.0164835	0.0152672	0.0131255	0.0125112	0.00947867	0.00367309	0.0157756	0.0228354
42803		0.643206	0.162602	0.124542	0.0899067	0.0869565	0.0554066	0.585782	0.483012	0.266433	0.591817
46301	hsa-miR-621	0.0117302	N/A	0.0018315	0.00339271	0.00164069	0.00536193	0.00189573	N/A	N/A	N/A
14289		0.123167	0.149955	0.241758	0.427481	0.377358	0.747096	0.0872038	0.112029	0.0631025	0.169363
42524	hsa-miR-21-3p	2.02151	0.0921409	0.208791	0.174724	0.168991	0.462913	3.88246	7.11111	5.57581	0.536632
14301	hsa-miR-361-5p	1.91202	3.93315	2.19231	3.30789	1.91797	2.03217	3.89005	2.27181	1.80543	1.51094
46689	hsa-miR-1229-3p	0.058651	0.0596206	0.0201465	0.0186599	0.0131255	0.0142985	0.0189573	N/A	0.0245399	0.0228354
46647	hsa-miR-1324	N/A	N/A	0.0018315	N/A	N/A	N/A	N/A	N/A	0.0035057	N/A
23524		0.0684262	0.0162602	0.0274725	0.0390161	0.0492207	0.028597	0.0170616	N/A	0.0333041	0.0171265
42611		N/A	N/A	N/A	N/A	0.00328138	N/A	N/A	N/A	0.00701139	N/A
42970	hsa-miR-744-3p	0.0410557	0.0180668	0.029304	0.0305344	0.0311731	0.051832	0.0587678	0.0752984	0.0893953	0.0342531
27740	hsa-miR-574-5p	0.807429	0.256549	0.239927	0.227311	0.160788	0.169794	1.06351	1.55372	0.913234	1.24453
46228		17.2258	10.3144	3.22711	2.84139	2.16571	1.8034	3.52227	3.46373	1.91586	2.85823
11215		0.209189	1.38573	0.216117	0.290076	0.0803938	0.11975	0.10237	0.0661157	0.0543383	0.108468
11246		0.0762463	0.112014	0.0934066	0.0831213	0.04758	0.0464701	0.123223	0.0348944	0.127958	0.038059
17904		1.77517	1.46161	0.873626	1.67091	1.45529	1.79982	1.10332	1.71534	0.978089	2.9058
11273		0.420332	0.30533	0.882784	0.473282	0.149303	0.230563	0.504265	0.470156	1.42857	0.428164
19583		0.293255	0.153568	0.0732601	0.0407125	0.0360952	0.414656	0.123223	0.0789715	0.0771253	0.0837298
11141	hsa-miR-509-3p	0.0957967	0.0560072	0.0201465	0.0118745	0.0131255	0.0160858	0.0322275	0.0128558	0.0262927	0.0285442
42766	hsa-miR-554	0.899316	0.413731	0.355311	0.351145	0.718622	0.348525	0.0606635	0.150597	0.0508326	0.0989534
17896		8.78788	1.5682	1.67216	1.36896	1.28466	2.08222	3.88436	8.95684	6.4014	4.65461
46501	hsa-miR-1305	0.0371457	0.00542005	0.010989	0.00508906	0.00656276	0.00714924	0.0170616	0.00734619	0.0262927	0.0171265
17272	hsa-miR-551a	0.465298	0.319783	0.272894	0.310433	0.661198	0.33244	0.130806	0.328742	0.138475	0.205519
42479		0.0938416	0.0415537	0.040293	0.0474979	0.0377358	0.0446828	0.0890995	0.0624426	0.0753725	0.074215
42965	hsa-miR-424-5p	0.609971	0.350497	1.01282	1.06701	0.831829	0.716711	7.50142	1.92654	4.68186	2.35205
42913		0.0977517	0.0415537	0.021978	0.0186599	0.0328138	0.0303843	0.0417062	0.040404	0.0280456	0.036156
42683	hsa-miR-922	0.0821114	0.0252936	0.0512821	0.057676	0.0295324	0.0554066	0.0720379	0.0385675	0.0543383	0.0114177
28450		3.37634	2.92141	2.70696	2.84139	3.97867	2.91153	0.925118	2.07163	0.687117	1.49382
46514		29.7986	14.2855	13.5916	5.88634	8.30025	11.7051	17.6133	11.2966	17.0675	24.6565
42865	hsa-miR-181a-5p	1.53666	1.04788	2.98901	2.52587	2.95652	4.61305	11.6455	13.6749	6.89921	1.49952
42894		0.907136	0.285456	0.166667	0.135708	0.139459	0.284182	0.263507	0.561983	0.373357	0.978116
42667	hsa-miR-302b-5p	0.0488759	N/A	0.010989	0.0101781	0.0229696	0.0500447	N/A	0.0514233	0.022787	0.0171265
10138	hsa-miR-130a-3p	3.30401	4.3252	5.84615	6.07973	4.37408	4.67203	4.30142	3.02663	10.1157	4.93815
30681		0.0938416	1.04607	0.723443	1.37065	1.20755	0.534406	0.219905	0.112029	0.180543	0.154139
30831		0.226784	0.368564	0.153846	0.188295	0.139459	0.150134	0.119431	0.295684	0.287467	0.108468
46381	hsa-miR-1298-5p	0.312805	0.298103	0.201465	0.41391	2.15258	2.65237	0.333649	0.708907	0.185802	0.650809
42523	hsa-miR-26b-3p	0.0684262	0.0325203	0.0586081	0.0542833	0.04758	0.0625559	0.187678	0.246097	0.217353	0.0513796
42892	hsa-miR-450b-3p	0.0821114	0.0433604	0.010989	0.0118745	0.00984413	0.0125112	0.0341232	0.0183655	0.0210342	0.0228354
42824	ebv-miR-BART9-5p	0.905181	0.189702	0.0915751	0.171332	0.269073	0.430742	0.100474	0.325069	0.131464	0.243578
17606	kshv-miR-K12-4-5p	0.0742913	0.0361337	0.0274725	0.0271416	0.0377358	0.0268097	0.0056872	0.00550964	0.0262927	0.0171265
42927		0.158358	0.0849142	0.0952381	0.113656	0.127974	0.128686	0.0720379	0.134068	0.0701139	0.0875357
42861		0.527859	0.372177	0.25641	0.490246	0.344545	0.416443	0.479621	0.222222	0.266433	0.395814
46925	hsa-miR-1277-3p	0.0234604	N/A	0.018315	0.00848176	0.00820345	0.00714924	0.0341232	N/A	0.0403155	0.0114177
46832	hsa-miR-1202	0.0136852	0.00361337	0.003663	0.0101781	0.00328138	0.0107239	0.0132701	0.00367309	0.0140228	N/A
42614		0.148583	0.0849142	0.494505	0.2324	0.178835	0.337802	0.199052	0.358127	0.213848	0.0951475
146064	hsa-miR-718	0.357771	0.234869	0.142857	0.132316	0.0918786	0.080429	0.119431	0.097337	0.112182	0.235966
146091	hsa-miR-1914-5p	0.385142	0.574526	0.699634	0.347752	0.354389	0.452189	0.551659	0.514233	0.699387	0.850618
42780	hsa-miR-1307-5p	0.136852	0.260163	0.234432	0.217133	0.269073	0.182306	0.540284	0.145087	0.275197	0.300666
145866		N/A	N/A	N/A	N/A	N/A	N/A	N/A	N/A	N/A	N/A
46205	SNORD48	2.00782	2.88166	2.72894	3.98813	1.36505	2.54513	6.32607	4.54729	4.59071	3.17793
29138	spike_control_v2_42	4.16227	6.95754	8.24908	4.6989	3.03363	6.82752	13.6133	11.5941	13.3269	5.59467
146192		1.98436	2.1084	1.04762	2.02545	0.88105	1.53709	2.65024	0.903581	1.33567	1.66318
42802		0.220919	0.290876	0.342491	0.425785	0.26251	0.334227	0.28436	0.282828	0.22787	0.253092
145872		0.0469208	0.0198735	0.010989	0.00339271	0.00656276	0.00536193	0.00947867	0.00367309	0.022787	N/A
146036		0.0195503	N/A	0.00732601	N/A	0.00656276	N/A	0.00758294	N/A	0.0105171	N/A
146017		0.0391007	N/A	0.0128205	0.0118745	0.0278917	0.00893655	N/A	N/A	0.0105171	N/A
28488	spike_control_v2_34	0.205279	0.0885276	0.622711	0.201866	0.941756	1.27256	1.70995	2.40404	3.14987	0.112274
145934	hsa-miRPlus-B1114	0.332356	0.104788	0.0714286	0.0882103	0.141099	0.107239	0.0436019	0.0752984	0.0438212	0.0589914
146020	hsa-miR-449c-3p	0.0156403	N/A	0.00732601	N/A	0.00656276	0.0107239	N/A	N/A	0.0140228	0.0228354
28098	spike_control_v2_31	2.4262	6.4589	4.09707	2.97201	1.59803	3.2529	6.1763	4.42241	6.36985	2.65271
14258	hsa_negative_control_1	0.105572	0.0560072	0.0421245	0.0356234	0.04758	0.028597	0.0170616	0.0183655	0.0262927	0.038059
145660		4.03128	2.15176	1.55861	0.744699	0.889253	0.618409	0.369668	1.52984	1.05171	1.52617
145990	ebv-miR-BART21-3p	0.154448	0.101174	0.0641026	0.0899067	0.0607055	0.0983021	0.0796209	0.0477502	0.0788782	0.14843
146003		0.0762463	0.0397471	0.0421245	0.0441052	0.0442986	0.0482574	0.0265403	0.0606061	0.035057	0.076118
145717	hsa-miR-516a-3p/hsa-miR-516b-3p	0.113392	0.0469738	0.0274725	0.0186599	0.0196883	0.0250223	0.064455	0.0312213	0.035057	0.0589914
145944		1.04594	1.32611	5.38645	4.87023	5.82773	9.94996	12.5517	5.60698	9.98072	4.65461
145984	ebv-miR-BART2-3p	0.0918866	0.0758808	0.0457875	0.0390161	0.0311731	0.0482574	0.121327	0.0955005	0.0560911	0.127498
145760		0.293255	10.757	4.83516	7.67769	7.78999	3.74978	0.985782	2.35996	1.64943	1.00095
146009	hsa-miR-376a-3p	0.0254154	0.0361337	0.0641026	0.0983885	0.626743	0.277033	0.106161	0.26079	0.115688	N/A
145785	hsa-miR-526b-3p	N/A	N/A	N/A	N/A	N/A	N/A	N/A	N/A	0.0140228	N/A
145641	hsa-miR-369-5p	0.054741	0.0596206	0.047619	0.0814249	0.0508614	0.0196604	0.0265403	N/A	0.0315513	0.0323501
145842	hsa-miR-658	0.0488759	0.169828	0.159341	0.0983885	0.0196883	0.0375335	0.00758294	N/A	0.0210342	0.0266413
146086	hsa-miR-30a-5p	6.58847	6.2692	5.46886	6.34775	6.56932	5.78195	5.04455	5.10744	5.11306	4.43768
145905	hsa-miR-518a-5p/hsa-miR-527	0.455523	0.173442	0.179487	0.154368	0.538146	0.230563	0.0985782	0.216713	0.120947	0.251189
147854	hsa-miR-548u	0.00195503	N/A	0.003663	N/A	0.00492207	0.00357462	N/A	N/A	0.00876424	N/A
147835	hsa-miR-3143	0.0957967	N/A	N/A	N/A	0.00492207	0.0142985	N/A	0.00550964	0.0105171	N/A
147510		0.201369	5.92051	5.63919	10.631	10.6185	7.23682	5.74976	11.9192	2.47677	0.989534
147796	hsa-miR-4327	0.0430108	0.00180668	0.00732601	0.00678541	0.0114848	0.00178731	0.00758294	N/A	0.00701139	0.00570885
147776	hsa-miR-4317	0.59824	0.784101	1.4359	2.00848	0.803938	1.0849	3.74028	1.35904	3.25679	1.33016
147840	hsv2-miR-H9-3p	0.346041	0.700994	0.322344	0.398643	0.280558	0.294906	0.138389	0.0955005	0.136722	0.342531
147901	kshv-miR-K12-7-5p	0.0606061	0.00542005	0.00915751	0.0118745	0.00328138	0.0107239	0.00379147	N/A	0.0035057	0.00190295
147941	hsa-miR-3160-3p	0.0957967	0.0108401	0.032967	0.028838	0.0410172	0.0250223	0.00189573	0.0183655	0.0140228	0.0437678
147767	hsa-miR-4279	11.2043	18.4968	9.14103	12.8499	9.86546	14.908	8.72796	5.27824	7.96845	29.1836
147832	hsa-miR-4326	0.056696	0.0325203	0.0604396	0.0712468	0.103363	0.0697051	0.0890995	0.0367309	0.0841367	0.117983
147851	hsa-miR-3201	0.254154	0.101174	0.0787546	0.0848176	0.0754717	0.13941	0.166825	0.332415	0.156004	0.194101
147706	hsa-miR-4255	0.412512	0.148148	0.168498	0.291773	0.252666	0.268097	0.240758	0.247934	0.140228	0.254995
147821	hsa-miR-3169	0.0410557	N/A	0.00732601	0.0118745	0.0147662	0.0160858	0.0056872	N/A	0.00876424	0.00570885
147654	hsa-miR-3138	0.0371457	0.0180668	0.032967	0.0118745	0.0246103	0.0268097	0.0246445	0.0293848	0.0175285	0.0171265
147623	hsa-miR-4304	0.0449658	0.0325203	0.0311355	0.0203562	0.0393765	0.023235	N/A	N/A	0.0105171	N/A
147836	hsv2-miR-H7-5p	0.600196	0.693767	1.19963	1.04326	1.37982	1.23324	0.369668	0.405877	0.262927	0.938154
148683	hsa-miR-888-3p	0.0312805	0.00542005	0.00732601	0.00339271	0.00164069	0.00178731	N/A	N/A	0.0105171	0.0038059
148467	hsa-miR-3939	0.0156403	N/A	0.003663	0.00848176	0.0131255	0.00357462	N/A	N/A	0.0105171	0.0076118
14261	spike_control_v1_a	0.0840665	0.0379404	0.032967	0.028838	0.0574241	0.0482574	0.00758294	0.0165289	0.0666082	0.0228354
147986	hsa-miRPlus-K1303*	0.516129	0.379404	0.0989011	0.0695505	0.136177	0.142985	0.27109	0.986226	0.50482	0.0780209
148319		0.103617	0.108401	0.120879	0.225615	0.0968007	0.176944	0.37346	0.220386	0.285714	0.146527
148387	hsa-miR-3942-5p	0.0136852	N/A	0.010989	0.0169635	0.00328138	0.00893655	N/A	N/A	0.0122699	0.00951475
148658		0.0410557	N/A	0.014652	0.00678541	0.00656276	0.0178731	0.00379147	N/A	0.0122699	0.00951475
148004		0.27175	0.0722674	0.148352	0.134012	0.242822	0.287757	0.113744	0.229568	0.106924	0.165557
148671		0.27175	0.160795	0.0714286	0.0542833	0.168991	0.396783	0.326066	1.21579	0.290973	0.144624
148285	hsa-miR-3941	1.03812	0.896116	0.419414	0.715861	0.615258	0.623771	0.665403	0.433425	0.453988	0.588011
148466	hsa-miR-3937	0.0312805	0.00361337	0.003663	0.00508906	0.00164069	0.00178731	0.00189573	N/A	0.0105171	0.00951475
148682	hsa-miR-483-3p	16.7507	28.2584	13.044	17.3469	17.3815	21.16	10.055	7.22498	9.22349	42.4814
148264	hsa-miR-3665	0.0254154	0.0271003	0.0274725	0.0203562	0.0328138	0.0411081	0.0056872	0.00734619	0.0262927	0.0228354
148640	hsa-miR-34b-3p	0.158358	0.186089	0.0732601	0.0356234	0.0459393	0.0393208	0.164929	0.0881543	0.170026	0.140818
148327	hsa-miR-3651	0.158358	0.169828	0.789377	0.586938	0.434783	0.659517	1.99052	0.82461	1.92463	0.422455
147555	hsv2-miR-H19	0.00391007	N/A	0.00549451	0.00169635	N/A	0.00178731	N/A	N/A	0.0035057	N/A
148486		0.054741	0.00903342	0.0201465	0.0152672	0.0131255	0.0107239	N/A	0.00183655	0.0175285	0.0114177
148279		N/A	N/A	0.0274725	0.0390161	0.0360952	0.0303843	N/A	N/A	0.0122699	0.00951475
148035		0.361681	0.493225	0.199634	0.279898	0.132896	0.171582	0.50237	0.172635	0.278703	0.669838
148158		1.9433	2.00723	1.19963	1.54368	1.22724	2.19303	1.7346	1.17723	1.51271	2.9648
148611		0.0371457	N/A	0.0128205	0.00678541	0.00984413	0.0125112	0.0132701	0.00183655	0.0192813	N/A
148615		0.0351906	N/A	N/A	N/A	0.00164069	N/A	N/A	N/A	0.00175285	N/A
148012	hsa-miR-203b-3p	0.0410557	N/A	0.00732601	N/A	0.00656276	0.00178731	0.00189573	N/A	0.0192813	0.00951475
148070		0.00195503	N/A	0.0018315	N/A	N/A	N/A	N/A	N/A	0.00876424	0.0133206
148582		0.0273705	0.0108401	0.040293	0.0525869	0.0508614	0.051832	0.056872	0.0146924	0.0455741	0.0551855
148528		1.69892	2.20958	0.549451	0.624258	0.598852	0.573727	0.470142	0.708907	0.543383	0.338725
148578		0.520039	0.487805	1.22344	1.49788	1.28138	0.959786	0.286256	0.214876	0.322524	0.281637
148130		0.00782014	N/A	0.003663	N/A	N/A	N/A	N/A	N/A	N/A	0.0152236
148258		0.0312805	0.00903342	0.0347985	0.0220526	0.0114848	0.0142985	0.0056872	N/A	0.0122699	0.0133206
148283		0.0195503	N/A	0.0018315	0.00339271	0.00820345	0.00893655	N/A	N/A	0.0122699	0.0133206
148067		N/A	N/A	0.0018315	N/A	N/A	0.00178731	N/A	N/A	0.0140228	N/A
148172	hsa-miR-216a-3p	0.152493	0.0505872	0.0586081	0.0814249	0.0721903	0.0857909	0.106161	0.0752984	0.0613497	0.0780209
148689		0.932551	0.822042	0.467033	0.542833	0.57096	0.520107	0.356398	0.279155	0.329535	0.6451
148191		0.342131	0.357724	0.131868	0.176421	0.152584	0.103664	0.106161	0.0532599	0.0981595	0.207422
148094		4.02933	2.87986	1.56044	2.9296	2.35931	2.48436	2.02654	2.20202	1.38826	2.11227
148419		0.0351906	0.0108401	0.021978	0.0203562	0.0246103	0.0196604	0.0227488	0.00367309	0.0438212	0.0304472
148503		0.0293255	N/A	0.0018315	0.0101781	0.0131255	0.0107239	N/A	N/A	0.0105171	0.0114177
148605		0.0156403	N/A	0.00915751	0.00508906	0.00656276	0.0142985	0.00189573	N/A	0.00175285	N/A
148025		0.0195503	N/A	0.003663	N/A	0.00328138	0.00536193	N/A	N/A	0.0122699	N/A
148661	hsa-miR-486-3p	0.0215054	0.068654	0.119048	0.264631	0.0754717	0.0893655	0.0473934	0.0146924	0.0315513	0.0152236
148429		0.5826	0.388437	0.505495	1.02629	0.859721	0.56479	0.329858	0.325069	0.373357	0.393911
148407		0.0058651	N/A	0.003663	0.00339271	0.00656276	0.00714924	N/A	N/A	0.0035057	0.0133206
148442		0.0703812	N/A	0.0201465	0.0797286	0.0360952	0.0607685	0.0132701	0.056933	0.0455741	0.0209324
42499		0.439883	0.455285	0.272894	0.234097	0.251025	0.164433	0.113744	0.0826446	0.115688	0.334919
145759	hsa-miR-181c-3p	0.0606061	0.0216802	0.0238095	0.0254453	0.0229696	0.0214477	0.0492891	0.0459137	0.0631025	0.0342531
17835	hsa-miR-450a-5p	0.0703812	0.0451671	0.040293	0.0254453	0.0311731	0.0339589	0.0625592	0.0220386	0.0438212	0.0399619
42732	hsa-miR-532-3p	0.0410557	0.0578139	0.0512821	0.057676	0.0607055	0.0428954	0.123223	0.0257117	0.0525855	0.0323501
145734	hsa-miR-33b-3p	0.0234604	N/A	0.00915751	0.00169635	0.00328138	0.00893655	N/A	0.00367309	0.0631025	0.0190295
42493	hsa-miR-892b	0.0879765	0.0198735	0.014652	0.00848176	0.00984413	0.00893655	N/A	0.0128558	0.0210342	0.0171265
168878	hsa-miR-5100	122.694	115.106	43.4908	32.4682	24.0722	27.1635	45.2701	42.8522	57.4794	76.1998
168605	hsa-miR-4653-3p	4.53568	0.999097	0.679487	0.819338	0.447908	0.387846	0.280569	0.593205	0.27695	0.631779
168856	hsa-miR-4494	0.0293255	N/A	0.0018315	N/A	0.00328138	N/A	N/A	N/A	0.00525855	0.00951475
168558	hsa-miR-5585-3p	0.0410557	N/A	0.043956	0.0407125	0.160788	0.150134	0.0815166	0.0734619	0.0508326	0.0228354
168700	hsa-miR-5696	0.57087	0.238482	0.153846	0.166243	0.175554	0.225201	0.0739336	0.178145	0.0771253	0.182683
168829	hsa-miR-4794	N/A	N/A	0.0018315	N/A	0.00164069	0.00178731	N/A	N/A	N/A	N/A
168602	hsa-miR-4666a-3p	N/A	N/A	0.0164835	0.00169635	0.00492207	N/A	N/A	N/A	N/A	N/A
168894	hsa-miR-3978	0.00195503	N/A	N/A	N/A	N/A	N/A	N/A	N/A	N/A	N/A
168918	hsa-miR-4491	0.109482	0.0198735	0.0714286	0.0712468	0.0968007	0.110813	0.0170616	0.0495868	0.0315513	0.0818268
168704	hsa-miR-506-5p	0.250244	0.213189	0.338828	0.403732	0.342904	0.275246	0.248341	0.119376	0.0964067	0.196004
168708	hsa-miR-296-5p	0.418377	0.469738	0.298535	0.301951	0.321575	0.207328	0.113744	0.0955005	0.134969	0.353949
168621	hsa-miR-4796-5p	0.0762463	0.0578139	0.03663	0.0932994	0.0623462	0.0911528	0.0720379	0.040404	0.0438212	0.0513796
168670	hsa-miR-4694-5p	0.240469	0.189702	0.148352	0.21883	0.11977	0.116175	0.28436	0.0587695	0.271691	0.393911
168767	hsa-miR-4681	0.0430108	0.202349	0.102564	0.0390161	0.0393765	0.0500447	0.0473934	0.040404	0.0385627	0.0513796
168594	hsa-miR-3150b-5p	0.402737	0.334237	0.214286	0.239186	0.208368	0.141197	0.0398104	0.0293848	0.0631025	0.352046
168844	hsa-miR-4532	7.11437	4.28907	4.83516	2.67684	6.84331	6.3092	7.81232	8.33976	7.80368	7.4196
168975	hsa-miR-4528	N/A	N/A	0.0018315	N/A	N/A	N/A	N/A	N/A	0.0035057	0.0152236
168570	hsa-miR-2682-3p	0.158358	0.0957543	0.0714286	0.0763359	0.0803938	0.0571939	0.0511848	0.0495868	0.0420684	0.165557
168649	hsa-miR-3129-3p	N/A	N/A	N/A	N/A	N/A	N/A	N/A	N/A	0.00525855	N/A
168786	hsa-miR-3618	0.0899316	0.0469738	0.029304	0.0203562	0.0180476	0.0268097	0.028436	0.0165289	0.0455741	0.0342531
169074	hsa-miR-3972	0.26784	0.214995	0.135531	0.115352	0.0935193	0.0911528	0.0398104	0.040404	0.0455741	0.156042
169106	hsa-miR-4783-3p	0.158358	0.148148	0.117216	0.0763359	0.11813	0.0697051	0.0587678	0.0734619	0.0999124	0.0551855
169071	hsa-miR-4639-5p	0.0391007	0.00903342	0.0201465	0.0203562	0.0180476	0.0446828	0.0398104	0.020202	0.0262927	0.0285442
168984	hsa-miR-4637	N/A	N/A	N/A	N/A	0.00164069	N/A	N/A	N/A	0.00525855	0.00190295
169265	hsa-miR-4733-3p	0.277615	0.229449	0.199634	0.240882	0.28548	0.180518	0.0473934	0.056933	0.0648554	0.169363
169099	hsa-miR-4790-3p	0.00782014	N/A	0.003663	N/A	0.00328138	0.00178731	N/A	N/A	0.00525855	N/A
169201	hsa-miR-5047	0.0273705	N/A	0.00915751	0.00678541	0.0131255	0.00893655	N/A	N/A	0.00876424	0.00570885
169132	hsa-miR-382-3p	0.29912	0.585366	0.10989	0.139101	0.147662	0.123324	0.104265	0.156107	0.119194	0.0932445
169122	hsa-miR-5687	0.0469208	0.0126468	0.00915751	0.0118745	0.00492207	0.00893655	0.0056872	N/A	0.0157756	0.0190295
169227	hsa-miR-3064-5p	0.125122	0.0433604	0.0311355	0.0356234	0.0410172	0.0589812	0.0796209	0.0826446	0.0718668	0.0570885
169289	hsa-miR-4692	0.0195503	0.0126468	0.0201465	0.0203562	0.0196883	0.00893655	0.0151659	N/A	0.00701139	N/A
169308	hsa-miR-4503	0.86999	0.0993677	0.232601	0.21883	0.218212	0.27882	0.166825	0.244261	0.159509	0.256898
169282	hsa-miR-4290	3.07136	4.30172	2.31685	3.01781	2.33962	3.41555	2.53649	1.47107	1.79141	7.38535
169172	hsa-miR-4445-3p	0.0703812	0.00180668	0.014652	0.00678541	0.0196883	0.0357462	N/A	0.0165289	0.0192813	0.0114177
169199	hsa-miR-4518	0.166178	0.0794941	0.1337	0.132316	0.21493	0.275246	1.3327	0.369146	0.709904	0.237869
169034	hsa-miR-642b-5p	6.81916	12.3144	4.36447	6.84987	3.89664	9.38159	4.25213	2.84298	3.57932	17.6232
169173	hsa-miR-5590-3p	0.0312805	0.00180668	0.010989	0.00508906	0.0114848	0.00893655	0.0056872	N/A	0.00525855	0.0076118
169231	hsa-miR-4766-3p	0.0058651	N/A	0.00732601	N/A	0.00820345	0.0107239	N/A	N/A	0.0157756	0.0133206
169315	hsa-miR-4676-3p	0.0117302	N/A	0.00732601	0.00169635	0.00984413	0.00178731	N/A	N/A	0.0035057	0.0076118
169005	hsa-miR-520b/hsa-miR-520c-3p	0.0860215	0.0216802	0.00915751	0.0135708	0.0180476	0.0196604	0.00379147	0.0220386	0.022787	0.0647003
168580		0.269795	0.0668473	0.0732601	0.0559796	0.0984413	0.132261	0.10237	0.128558	0.0753725	0.0780209
169246		0.0957967	0.0849142	0.0531136	0.0491942	0.0344545	0.0303843	0.0170616	N/A	0.0262927	0.0437678
169291		0.0508309	N/A	0.047619	0.0271416	0.0442986	0.114388	0.0606635	0.0642792	0.0964067	0.0323501
168888		0.330401	0.148148	0.0952381	0.0559796	0.0656276	0.114388	0.0663507	0.0624426	0.080631	0.353949
169416	hsa-miRPlus-A1086	0.00782014	0.0361337	0.135531	0.169635	0.0918786	0.110813	0.384834	0.15978	0.152498	0.559467
168913		1.1828	1.28455	2.7326	3.33842	3.65381	3.37802	0.724171	1.03398	0.576687	0.555661
169060		3.13196	4.41554	1.67399	2.5564	1.6653	2.16443	1.72891	1.45822	1.73883	6.23977
169051		3.10264	1.07498	1.29304	0.946565	0.958162	1.0849	0.506161	0.646465	0.27695	0.671741
168604		0.0449658	N/A	0.0164835	0.0118745	0.021329	0.0160858	N/A	N/A	0.0140228	0.0133206
28161		0.0664712	0.0307136	0.0238095	0.0220526	0.0459393	0.028597	0.0151659	0.00918274	0.022787	0.0152236
13170	hsa-miR-380-5p	0.0234604	N/A	0.003663	N/A	0.00164069	0.00714924	N/A	N/A	N/A	0.0076118
42958		5.83773	2.48961	5.90293	6.24258	2.99098	4.39321	3.1545	2.59504	3.21122	6.41865
46324	hsa-miR-320b	0.385142	0.135501	0.260073	0.205259	0.0410172	0.0393208	0.127014	0.119376	0.185802	0.586108
17433		0.30303	0.139115	0.428571	0.247668	0.201805	0.150134	0.10237	0.115702	0.0981595	0.106565
11202		0.244379	0.113821	0.124542	0.0695505	0.0508614	0.0893655	0.0890995	0.077135	0.0946538	0.16746
42939		3.95112	2.20235	4.6337	4.29686	1.97047	5.08132	1.66445	3.47291	2.156	2.52331
17676	hsa-miR-152-3p	0.56305	0.431798	1.29121	1.63868	1.24364	1.35299	2.39431	2.0404	2.65031	1.07326
17593	hsa-miR-650	0.0997067	0.0234869	0.040293	0.0322307	0.0721903	0.0428954	0.028436	0.0348944	0.0420684	0.0247383
46483	hsa-miR-27a-3p	1.00684	0.493225	1.53114	1.26039	0.692371	0.872207	3.81611	1.40312	5.46713	0.435775
46438	hsa-let-7g-5p	0.428152	0.225836	1.04212	1.6285	0.178835	0.0911528	1.98673	0.0918274	2.34706	0.721218
42703	hsa-miR-490-3p	1.42326	0.722674	0.82967	0.802375	0.918786	0.891868	0.678673	0.604224	0.567923	1.92578
28054		0.0840665	0.0361337	0.0311355	0.0237489	0.0278917	0.028597	0.0246445	0.00550964	0.0508326	0.0647003
14302		0.332356	0.345077	0.78022	0.659881	0.892535	0.725648	1.36493	0.449954	1.85802	0.544244
17625	hsa-miR-627-5p	0.0997067	0.0867209	0.043956	0.0390161	0.0344545	0.0321716	0.0758294	0.0459137	0.0841367	0.0723121
27568	hsa-miR-744-5p	0.123167	0.0831075	0.0604396	0.0525869	0.0393765	0.0732797	0.0872038	0.0955005	0.196319	0.110371
42478	hsa-miR-593-5p	0.054741	0.0252936	0.111722	0.0882103	0.173913	0.0554066	0.0606635	0.0293848	0.0736196	0.0551855
42457	hsa-miR-323a-5p	0.054741	0.028907	0.0164835	0.00848176	0.00984413	0.00714924	0.00189573	N/A	0.0105171	0.0152236
17589	ebv-miR-BART3-3p	0.056696	0.068654	0.0274725	0.0237489	0.0360952	0.0321716	0.0227488	0.0293848	0.0385627	0.0190295
42832	hsa-miR-638	0.913001	0.755194	0.40293	0.554707	0.707137	0.330652	0.640758	0.398531	0.967572	0.776403
42712		0.0508309	0.0198735	0.021978	0.0169635	0.0246103	0.0357462	0.0113744	0.0128558	0.0157756	0.0228354
42748		0.0469208	0.0307136	0.0128205	N/A	0.00492207	0.0107239	0.00758294	N/A	0.0105171	0.0171265
42807		0.144673	0.0433604	0.040293	0.0305344	0.0377358	0.0303843	0.0473934	0.0550964	0.0911481	0.0266413
46462	hsa-miR-1224-5p	0.0997067	0.0397471	0.0512821	0.0339271	0.0525021	0.0500447	0.0341232	0.0312213	0.0280456	0.0228354
46822	hsa-miR-1178-3p	0.0742913	0.034327	0.010989	0.00169635	0.00820345	0.0107239	0.0151659	N/A	0.0175285	0.0190295
28759	hsa-miR-758-3p	0.101662	0.0397471	0.0274725	0.0237489	0.0278917	0.0250223	0.028436	0.0220386	0.0280456	0.038059
17527		0.175953	0.0144535	0.0494505	0.0458015	0.0360952	0.0536193	0.0511848	0.0238751	0.0385627	0.0551855
42496	hsa-miR-181c-5p	0.115347	0.0415537	0.0586081	0.0610687	0.0377358	0.0607685	0.144076	0.0312213	0.205083	0.121789
10306	hsa-miR-146b-5p	0.954057	0.746161	0.652015	0.819338	0.885972	0.595174	4.68246	2.17264	6.11569	3.75833
46982		0.0527859	0.0144535	0.00915751	0.00678541	0.00656276	0.00357462	0.00379147	N/A	0.0140228	0.0171265
46538		0.649071	0.209575	0.247253	0.335878	0.0656276	0.0500447	0.326066	0.115702	0.255916	0.869648
17882	hsa-miR-20b-3p	0.430108	0.148148	0.305861	0.21883	0.126333	0.168007	1.23981	0.584022	0.921998	0.325404
42765		0.123167	0.0831075	0.168498	0.212044	0.195242	0.257373	0.0739336	0.211203	0.0893953	0.0647003
46921		3.83187	0.773261	1.97802	0.210348	0.474159	0.132261	0.909953	0.697888	1.63716	1.39486
27551	hsa-miR-612	0.449658	0.0794941	0.102564	0.0695505	0.0853158	0.0571939	0.0511848	0.334252	0.113935	0.0551855
42481		0.0430108	0.0162602	0.014652	0.00848176	0.026251	0.0268097	N/A	N/A	0.0175285	0.0247383
42864		0.400782	0.328817	0.230769	0.16285	0.2379	0.330652	0.29763	0.20753	0.248904	0.313987
42504	hsa-miR-593-3p	0.140762	0.0487805	0.043956	0.0305344	0.0426579	0.0536193	0.0436019	0.0440771	0.0455741	0.076118
42897	ebv-miR-BART15	0.0508309	0.0505872	0.010989	0.00508906	0.0147662	0.0125112	0.0151659	0.00183655	0.0192813	0.0304472
42874	hsa-miR-16-2-3p	0.115347	0.135501	0.60989	0.203562	0.369155	0.234138	0.195261	0.200184	0.536372	0.119886
42742		0.0918866	0.0704607	0.10989	0.0814249	0.127974	0.150134	0.174408	0.150597	0.352323	0.131304
17490	hsa-miR-571	0.160313	0.0487805	0.0238095	0.0169635	0.0147662	0.0214477	0.0151659	0.0312213	0.035057	0.0228354
46565	hsa-miR-1207-5p	0.056696	0.0307136	0.014652	0.0135708	0.0131255	0.0142985	0.0113744	0.00367309	0.0140228	0.0228354
15619	hsa-miR-649	0.0430108	0.0108401	0.010989	0.0186599	0.0196883	0.0268097	0.0056872	N/A	0.0157756	0.0285442
10943	hsa-miR-136-5p	0.207234	1.18519	6.37912	6.19678	11.9803	5.3655	2.20474	3.76676	2.80631	0.713606
42706		4.20528	5.25926	2.58425	2.36811	1.79327	1.44593	1.7763	1.30211	1.20947	4.47764
10977	hsa-miR-183-5p	0.422287	0.345077	0.52381	0.340967	0.305168	0.452189	1.74787	0.429752	0.820333	0.534729
42530	hsa-let-7a-2-3p	1.26491	1.0804	1.05861	0.819338	0.672683	1.09562	2.50616	0.609734	1.32515	1.98097
42569		0.105572	0.0596206	0.029304	0.0627651	0.0295324	0.0375335	0.0246445	0.0330579	0.0245399	0.0285442
46639		3.43695	1.61156	1.11355	1.07549	2.37408	1.83914	1.57346	1.93205	1.20947	2.40533
10990	hsa-miR-196a-5p	0.117302	0.0469738	0.0164835	0.0118745	0.00984413	0.0125112	0.123223	0.00183655	0.057844	0.106565
14285	hsa-miR-487b-3p	4.20528	4.31798	1.77106	0.793893	1.26333	0.512958	0.991469	4.08999	4.49956	0.782112
27546	hsa-miR-380-3p	0.0527859	0.00722674	0.010989	0.00848176	0.00328138	0.00893655	N/A	N/A	0.0122699	0.0209324
31026	hsa-miR-101-3p	8.28348	50.2276	36.9945	27.7964	27.708	19.1582	20.563	9.50597	17.4338	13.3264
11040	hsa-miR-29b-3p	0.920821	0.782294	2.08425	2.72943	3.91632	5.61037	13.9886	7.68411	13.9106	2.31208
13130	hsa-miR-517-5p	0.138807	0.0234869	0.0622711	0.0458015	0.0918786	0.141197	0.0132701	0.0532599	0.0210342	0.0532826
46461		0.054741	0.0198735	0.014652	0.0169635	0.0147662	0.0125112	0.0056872	0.00734619	0.0210342	0.0228354
11138	hsa-miR-506-3p	0.0684262	0.034327	0.0201465	0.0118745	0.0180476	0.0178731	0.0113744	0.00918274	0.0297984	0.0171265
46293		0.0273705	N/A	0.00915751	0.00339271	0.00984413	0.00536193	N/A	N/A	0.00525855	0.0076118
28547		0.119257	0.0885276	0.029304	0.0339271	0.0229696	0.0375335	0.0227488	0.0183655	0.0385627	0.0856327
146101		0.0703812	0.0542005	0.0347985	0.0305344	0.0278917	0.0250223	0.0777251	0.0606061	0.0543383	0.0456708
145998		0.954057	0.38121	0.172161	0.0949958	0.172272	0.0911528	0.185782	0.947658	0.538124	0.197907
146118		0.226784	0.245709	0.115385	0.105174	0.103363	0.080429	0.0492891	0.0697888	0.057844	0.106565
146045	hsv2-miR-H4-5p	0.0391007	0.0252936	0.0274725	0.0203562	0.0229696	0.0214477	N/A	0.00734619	0.0210342	0.00570885
13146		0.0430108	N/A	0.014652	0.00848176	0.0131255	0.0160858	0.00758294	0.0146924	0.0140228	0.0152236
145987	hsa-miR-2054	0.0254154	N/A	0.010989	0.00678541	0.00492207	0.00714924	0.00379147	N/A	0.00701139	0.0133206
146111	hsa-miR-767-5p	7.11632	1.60976	1.00366	0.530958	0.851518	0.714924	1.33081	2.14509	1.30412	0.618459
145933	hsa-miR-652-5p	0.57869	0.177055	0.410256	0.198473	0.456112	0.137623	0.0663507	0.14876	0.112182	0.106565
146058	hsv1-miR-H3-3p	0.119257	0.063234	0.029304	0.0220526	0.0278917	0.023235	0.0398104	0.0440771	0.0403155	0.0513796
145666	SNORD110	1.77126	1.31888	1.78571	1.17557	1.02707	1.34763	4.43602	1.3315	2.42945	1.71075
146206		0.26002	0.151762	0.205128	0.101781	0.226415	0.25916	0.27109	0.216713	0.483786	0.150333
146026		0.058651	0.0271003	0.010989	0.00678541	0.0164069	0.0178731	0.00189573	0.00367309	0.0192813	0.0190295
146098	hsv1-miR-H5-3p	0.518084	0.449864	0.606227	0.687023	0.516817	0.882931	0.727962	0.398531	0.552147	0.460514
146004		0.152493	0.0849142	0.0659341	0.0373198	0.105004	0.0482574	0.0625592	0.0514233	0.108677	0.131304
146161	hsa-miR-2115-3p	1.11241	0.863595	0.752747	0.641221	0.40361	0.327078	0.767773	0.407713	0.795793	0.603235
146168	hsa-miR-1912	0.0645161	0.0126468	0.0164835	0.0101781	0.00820345	0.0160858	0.0132701	N/A	0.0175285	0.0418649
146133		0.531769	0.101174	0.234432	0.118745	0.290402	0.394996	0.240758	0.40404	0.254163	0.494767
146090	hsv1-miR-H7-3p	1.73803	1.67118	3.77839	1.97455	3.81952	2.99911	1.33081	1.97429	2.34531	2.21123
29837	spike_control_v2_46	0.191593	0.281843	0.70696	0.244275	0.223134	0.53798	0.68436	0.857668	1.05171	0.378687
145870		0.0058651	0.00180668	N/A	N/A	N/A	0.00178731	N/A	N/A	0.0035057	0.0076118
145736	hsa-miR-605-5p	0.508309	0.368564	0.419414	0.444444	1.17637	0.904379	0.132701	0.587695	0.212095	0.289248
145721	hsa-miR-875-5p	0.0156403	N/A	0.00915751	N/A	0.00164069	0.00178731	N/A	N/A	0.0035057	0.00570885
145693	hsa-miR-92a-3p	0.809384	0.175248	1.05128	0.863444	0.66776	0.904379	2.02275	1.20478	1.00438	1.36061
145962	hsa-miR-639	0.265885	0.307136	0.124542	0.196777	0.218212	0.151921	0.092891	0.0826446	0.0893953	0.127498
145705	hsa-miR-431-5p	0.328446	0.214995	0.195971	0.149279	0.206727	0.0732797	0.117536	0.0550964	0.0490798	0.0513796
145878		0.058651	0.0487805	0.40293	0.137405	0.111567	0.0965147	0.432227	0.102847	0.778265	0.137012
145727	hsa-miR-501-3p	0.0703812	0.0867209	0.0732601	0.0746395	0.0639869	0.0554066	0.140284	0.0606061	0.0893953	0.0647003
145637	hsa-miR-187-3p	0.324536	0.164408	0.0824176	0.086514	0.0426579	0.0643432	0.248341	0.110193	0.357581	0.112274
145748	hsa-miR-518f-3p	0.00195503	N/A	0.003663	N/A	N/A	0.00178731	N/A	N/A	0.00175285	0.00951475
145917		0.414467	0.652213	0.886447	0.564885	0.587367	0.84361	11.0389	1.87144	19.4373	6.40152
147193	hsa-miR-572	0.0332356	N/A	0.0018315	0.00169635	0.00328138	0.00357462	N/A	N/A	0.0035057	N/A
147608	hsa-miR-4307	0.234604	0.0722674	0.0750916	0.0627651	0.0853158	0.0714924	0.170616	0.192837	0.170026	0.298763
147872	hsv2-miR-H13	0.0606061	0.068654	0.201465	0.167939	0.0853158	0.0339589	0.0265403	0.0128558	0.0245399	0.0247383
147938	hsa-miR-4287	0.160313	0.0867209	0.0695971	0.0458015	0.101723	0.0786416	0.0227488	0.108356	0.0648554	0.0647003
147814	hsa-miR-3159	0.0117302	N/A	0.00549451	N/A	0.00492207	0.00357462	N/A	N/A	0.00701139	0.0076118
147807		0.240469	0.124661	0.0604396	0.0610687	0.0689089	0.0661305	0.0872038	0.0808081	0.236635	0.249286
147924		0.0469208	0.0451671	0.0457875	0.0237489	0.0426579	0.0303843	0.0132701	N/A	0.0175285	0.0247383
147760	hsa-miR-4316	0.0391007	0.00903342	0.010989	0.00508906	0.00656276	0.00357462	0.0132701	N/A	0.0105171	0.0209324
147544	hsa-miR-4314	0.0742913	0.0325203	0.0347985	0.0152672	0.0492207	0.0393208	0.0170616	0.0275482	0.035057	0.0570885
147791		25.9277	0.905149	4.67582	1.82358	4.24774	7.30295	13.8806	12.9073	18.8133	27.1284
147810		0.0351906	0.0108401	0.032967	0.0305344	0.0229696	0.0250223	0.0454976	0.00183655	0.0385627	0.0342531
147737		0.729228	0.682927	0.965201	0.127226	0.103363	0.439678	0.233175	0.284665	0.175285	1.37964
147830	hsv1-miR-H18	0.28348	0.191509	0.675824	0.283291	0.413454	0.21269	0.206635	0.146924	0.378615	0.184586
147671	hsa-miR-4323	0.289345	0.384824	0.177656	0.159457	0.150943	0.135836	0.0853081	0.0477502	0.092901	0.274025
147802		9.44282	3.86992	6.59707	8.50721	4.55455	3.05094	3.93555	2.6483	4.12621	9.24453
147897	hsa-miR-3136-5p	0.0449658	0.0307136	0.010989	0.00508906	0.00820345	0.0178731	0.00189573	0.00367309	0.0192813	0.0209324
147698	hsv2-miR-H22	0.0410557	0.0180668	0.00732601	0.00169635	0.00820345	0.0107239	0.00758294	N/A	0.0192813	0.0228354
148627	hsa-miR-615-5p	0.0742913	0.0668473	0.03663	0.0254453	0.0164069	0.0214477	0.0227488	0.00550964	0.0175285	0.0666032
148669	hsa-miR-185-3p	0.0430108	0.0162602	0.0238095	0.0186599	0.026251	0.0357462	0.0189573	0.020202	0.0333041	0.0323501
148687	hsa-miR-1908-5p	0.535679	0.144535	0.489011	0.491942	0.969647	0.0643432	0.157346	0.143251	0.601227	0.209324
10905	spike_control_v1_g	0.0527859	0.0126468	0.00549451	N/A	0.00656276	0.00536193	N/A	N/A	0.00525855	0.00570885
148234	hsa-miR-3667-5p	0.897361	0.157182	0.203297	0.16285	0.193601	0.153709	0.362085	0.317723	0.389132	0.683159
148677	hsa-miR-637	0.0332356	0.00361337	0.00732601	0.00339271	0.00328138	0.00178731	N/A	N/A	0.0157756	0.0171265
148654	hsa-miR-184	0.0977517	0.0325203	0.025641	0.0135708	0.0196883	0.0214477	0.00379147	0.00550964	0.0192813	0.0209324
148079		0.0449658	N/A	0.003663	N/A	0.00656276	0.0107239	0.00189573	N/A	0.0140228	0.0133206
148474	hsa-miR-3622a-5p	0.0469208	0.00542005	0.00915751	0.00508906	0.0131255	0.00714924	0.00189573	N/A	0.0157756	0.0114177
148625	hsa-miR-941	0.193548	0.439024	0.141026	0.140797	0.0541427	0.0411081	0.0909953	0.040404	0.0823839	0.203616
147640	kshv-miR-K12-10a-5p	0.0742913	0.0397471	0.018315	0.00848176	0.0196883	0.0142985	0.00947867	N/A	0.0297984	0.0190295
147599		0.0273705	N/A	0.018315	0.00339271	0.0164069	0.0125112	0.0056872	N/A	0.022787	0.0266413
147318	hsa-miR-3660	0.244379	0.097561	0.177656	0.217133	0.557834	0.623771	0.10237	0.339761	0.168273	0.0894386
147666	hsa-miR-4277	0.0410557	0.00180668	0.00915751	N/A	0.0131255	0.0125112	N/A	N/A	0.00876424	0.00951475
148186		0.0508309	0.0216802	0.00732601	0.00848176	0.00984413	0.0178731	0.00758294	N/A	0.0192813	0.0342531
148021		0.123167	0.0379404	0.0347985	0.0491942	0.0311731	0.0375335	0.0492891	0.0495868	0.0648554	0.100856
148131		0.0273705	N/A	0.0128205	0.00339271	0.00328138	0.00893655	0.00189573	N/A	0.0140228	0.0114177
148573		0.0175953	N/A	0.0018315	N/A	0.00328138	N/A	N/A	N/A	0.00701139	0.0038059
148569		0.0918866	0.0560072	0.0512821	0.0186599	0.0607055	0.0375335	0.0303318	0.0275482	0.035057	0.0228354
148137		0.0371457	0.0198735	0.0274725	0.0101781	0.0180476	0.0160858	0.0056872	0.00367309	0.00701139	0.0171265
148359		1.15152	0.569106	0.247253	0.746395	0.195242	0.252011	0.763981	0.119376	0.376862	0.675547
148315		0.183773	0.106594	0.0750916	0.0525869	0.0525021	0.0697051	0.0701422	0.0697888	0.101665	0.129401
148044		2.06647	0.345077	1.15018	0.988974	0.697293	0.323503	0.23128	0.247934	0.385627	0.460514
148431		0.0195503	0.00180668	0.00732601	0.00508906	0.00164069	0.00536193	0.00189573	N/A	0.0122699	0.0133206
148056		0.0703812	0.0415537	0.0494505	0.028838	0.0508614	0.028597	0.00947867	0.00550964	0.0245399	0.0190295
148653		0.373412	0.444444	0.5	0.318914	0.672683	0.373548	0.210427	0.196511	0.322524	0.441484
148367		0.0312805	0.0108401	0.010989	0.00848176	0.0164069	0.0125112	0.0132701	0.0330579	0.0403155	0.0399619
148475		0.0351906	0.00542005	0.00915751	0.00339271	0.00656276	0.00714924	0.0056872	N/A	0.0122699	0.0152236
148112		0.0332356	0.00361337	0.00732601	0.00169635	0.00328138	0.00536193	N/A	N/A	0.00701139	0.0133206
148181	hsa-miR-203b-5p	0.0430108	0.0433604	0.0311355	0.0271416	0.0328138	0.0303843	0.0189573	0.00734619	0.0473269	0.0133206
148076		0.0821114	0.0144535	0.0384615	0.0356234	0.0295324	0.0339589	0.0151659	0.0312213	0.0315513	0.0589914
148457		0.0410557	0.0252936	0.00732601	N/A	0.00656276	0.0125112	0.00947867	N/A	0.0105171	0.0209324
148060		0.0391007	N/A	0.0128205	N/A	0.00984413	0.0178731	N/A	N/A	0.0122699	0.0171265
148464		0.0215054	0.00361337	0.003663	N/A	0.00492207	0.00714924	N/A	N/A	0.0035057	0.0114177
148141		0.0351906	0.0415537	0.0970696	0.142494	0.0885972	0.0446828	0.0113744	0.00367309	0.0333041	0.0399619
148194		0.0215054	N/A	0.00549451	N/A	0.00492207	0.00178731	N/A	N/A	0.0157756	0.0171265
148646		2.03519	1.45438	0.921245	0.999152	0.841674	1.06166	2.0019	0.826446	1.12007	1.5452
148386	hsa-miR-219b-5p	0.130987	0.429991	0.124542	0.0814249	0.0574241	0.0893655	0.178199	0.0183655	0.0876424	0.175071
148520		0.0899316	0.0325203	0.128205	0.0508906	0.0442986	0.0411081	0.0227488	0.0367309	0.0368098	0.0685062
148284	hsa-miR-208b-3p	0.0430108	0.146341	0.849817	0.459712	1.03527	0.23235	0.252133	0.870523	0.105171	0.0570885
148537		0.0821114	0.028907	0.025641	0.0322307	0.0311731	0.0339589	0.00758294	0.0275482	0.0157756	0.0247383
11255		0.224829	0.0487805	0.0164835	0.0135708	0.0180476	0.0125112	0.00947867	0.0348944	0.0245399	0.0323501
42962		0.434018	0.139115	0.139194	0.105174	0.0360952	0.0607685	0.117536	0.110193	0.156004	0.241675
29650		0.565005	0.202349	0.362637	0.140797	0.69073	0.0679178	0.0890995	0.139578	0.141981	0.218839
11164	hsa-miR-519e-3p	0.510264	0.401084	0.115385	0.0797286	0.124692	0.0375335	0.0454976	0.0606061	0.0858896	0.11608
17886	hsa-miR-301b-3p	0.0371457	0.0162602	0.025641	0.0169635	0.026251	0.0196604	0.117536	0.040404	0.0999124	0.0228354
168684	hsa-miR-5010-5p	0.056696	0.0216802	0.014652	0.00678541	0.0164069	0.0160858	N/A	N/A	0.0122699	0.0114177
168679	hsa-miR-4763-3p	0.0488759	0.0198735	0.00915751	0.00169635	0.0114848	0.0142985	0.00189573	N/A	0.0157756	0.0266413
168718	hsa-miR-4684-3p	0.0684262	0.0126468	0.040293	0.0254453	0.026251	0.023235	0.00189573	N/A	0.0122699	0.0152236
168945	hsa-miR-326	0.0840665	0.0379404	0.0531136	0.028838	0.0311731	0.028597	0.0473934	0.0220386	0.0438212	0.076118
168964	hsa-miR-4450	0.369501	0.119241	0.223443	0.0746395	0.14274	0.180518	0.157346	0.14876	0.213848	0.439581
168932	hsa-miR-5094	0.150538	0.034327	0.0421245	0.0254453	0.0344545	0.075067	0.0170616	0.0477502	0.0368098	0.108468
168934	hsa-miR-4999-5p	0.0136852	0.0108401	0.0164835	N/A	0.00656276	0.00714924	0.00758294	N/A	0.0175285	0.0247383
168600		7.8045	1.04788	0.459707	0.743003	0.626743	0.809651	1.27393	1.24518	1.46538	1.70695
168726		0.678397	0.778681	0.368132	0.37659	0.484003	0.484361	0.362085	0.310376	0.343558	0.411037
168795	hsa-miR-4706	0.0664712	0.0180668	0.029304	0.0203562	0.0246103	0.0303843	0.0151659	0.0275482	0.0315513	0.0437678
168755	hsa-miR-4479	N/A	N/A	0.00549451	N/A	N/A	N/A	N/A	N/A	N/A	N/A
168577		0.0430108	0.00542005	0.014652	N/A	0.00984413	0.00714924	N/A	N/A	0.0122699	0.0171265
168827	hsa-miR-548ac	N/A	N/A	0.0018315	N/A	0.00164069	N/A	N/A	N/A	N/A	N/A
168676	hsa-miR-499b-5p	0.0332356	N/A	0.00732601	0.00169635	0.021329	0.0214477	N/A	0.00550964	0.0192813	0.0152236
168852	hsa-miR-4764-5p	0.907136	0.32159	0.765568	0.335878	0.554553	0.761394	0.606635	0.372819	0.524102	0.99334
168611	hsa-miR-4753-3p	0.148583	0.0722674	0.111722	0.0712468	0.0360952	0.0947274	0.151659	0.0826446	0.103418	0.157945
168572	hsa-miR-4507	0.142717	0.0668473	0.120879	0.0729432	0.157506	0.109026	0.151659	0.126722	0.196319	0.0970504
168743	hsa-miR-548ad-3p	0.0332356	0.00361337	0.00732601	N/A	N/A	0.00714924	N/A	N/A	0.0035057	0.00951475
168647		2.16422	0.155375	0.831502	0.195081	0.539787	0.489723	0.443602	0.385675	1.30762	1.0942
168812	hsa-miR-875-3p	0.058651	0.00542005	0.014652	0.00848176	0.00820345	0.0142985	0.00947867	0.00183655	0.0157756	0.0304472
169186	hsa-miR-4520-3p	0.0351906	0.00722674	0.0018315	0.00339271	0.00492207	0.00893655	N/A	N/A	0.00701139	N/A
169118	hsa-miR-5009-3p	0.347996	0.137308	0.0311355	0.0135708	0.0525021	0.051832	0.0303318	0.0918274	0.0648554	0.0875357
169320	hsa-miR-4468	0.480938	0.0957543	0.250916	0.0916031	0.129614	0.0840036	0.265403	0.14876	0.389132	0.323501
169321	hsa-miR-4691-3p	0.140762	0.00361337	0.0128205	0.00848176	0.026251	0.0393208	0.00758294	0.0128558	0.0175285	0.0114177
169070	hsa-miR-4695-3p	42.6804	29.5212	14.2344	8.39186	7.30271	7.84093	11.2322	15.73	12.9711	19.3225
169113	hsa-miR-4755-5p	0.162268	0.361337	0.122711	0.14419	0.0705496	0.0464701	0.0132701	0.00550964	0.0245399	0.182683
169182	hsa-miR-4728-3p	1.68328	1.69828	1.86996	1.33673	1.79163	4.15013	1.48626	0.923783	1.41805	3.95623
169036	hsa-miR-4745-3p	0.00977517	N/A	N/A	N/A	0.00492207	0.00357462	N/A	N/A	0.00876424	0.0114177
169230	hsa-miR-4747-3p	0.0449658	0.0939476	0.029304	0.0186599	0.0164069	0.0142985	N/A	N/A	0.00525855	0.0475737
169157	hsa-miR-4755-3p	0.058651	0.00542005	0.018315	0.0169635	0.0311731	0.0411081	0.0265403	0.0275482	0.0315513	0.036156
169000	hsa-miR-5707	N/A	0.00180668	N/A	N/A	0.00164069	0.00178731	N/A	N/A	0.0035057	N/A
169319	hsa-miR-3136-3p	0.983382	0.726287	1.21978	0.932994	0.80886	1.26184	1.0237	0.481175	0.667835	1.27117
168996	hsa-miR-4524a-3p	0.0371457	0.0108401	0.014652	0.00339271	0.00984413	0.0107239	0.00379147	N/A	0.0105171	0.0152236
169064	hsa-miR-4778-3p	0.115347	0.0542005	0.047619	0.0407125	0.0442986	0.0679178	0.0663507	0.0385675	0.0560911	0.133206
169112	hsa-miR-4727-3p	0.0175953	N/A	0.0128205	0.00848176	0.0278917	0.028597	0.00189573	0.0165289	0.0105171	0.0247383
169169	hsa-miR-5684	7.06158	3.19783	8.18315	6.86514	5.05824	6.82574	14.0626	7.14417	15.1253	14.8069
168987	hsa-miR-4523	0.0293255	0.0180668	0.010989	N/A	0.00984413	0.0125112	0.00189573	N/A	0.0122699	0.0133206
169365	hsa-miR-3974	0.0136852	0.00722674	0.0128205	0.00678541	0.00492207	0.00714924	0.00758294	N/A	0.0140228	0.0247383
169160	hsa-miR-4633-3p	0.0117302	0.00361337	0.00549451	N/A	0.00164069	0.00357462	N/A	N/A	0.00525855	N/A
168992	hsa-miR-5092	N/A	N/A	N/A	0.00339271	0.00164069	0.00536193	N/A	N/A	N/A	0.0076118
168654		0.0449658	0.0198735	0.018315	0.0118745	0.00984413	0.0125112	0.0132701	N/A	0.0175285	0.0266413
168713		0.0625611	0.0144535	0.0347985	0.0186599	0.0246103	0.0375335	0.0208531	0.0385675	0.0297984	0.0209324
168957		0.00977517	N/A	0.00732601	N/A	0.00328138	0.00536193	N/A	N/A	N/A	N/A
168706		0.0821114	0.068654	0.0879121	0.0525869	0.0672683	0.0428954	0.117536	0.0514233	0.0876424	0.0818268
168761		0.0508309	0.0108401	0.018315	0.00508906	0.00656276	0.0160858	0.0417062	0.0110193	0.175285	0.0152236
168842		0.717498	0.155375	0.289377	0.205259	0.369155	0.105451	0.286256	0.490358	0.869413	0.363463
169268		0.484848	0.162602	0.0824176	0.0610687	0.0918786	0.0500447	0.100474	0.0477502	0.0613497	0.0723121
168936		0.592375	2.47335	0.983516	1.91009	1.26005	0.663092	0.754502	0.350781	0.571429	0.605138
46839		0.0234604	0.0108401	0.00732601	0.00339271	0.00328138	0.00178731	N/A	N/A	0.00876424	0.00570885
28769		0.0371457	0.00722674	0.0128205	0.00678541	0.00656276	0.0107239	N/A	N/A	0.0140228	0.0114177
42664		0.0410557	0.0108401	0.032967	0.0203562	0.0246103	0.0303843	0.0113744	0.00918274	0.0403155	0.0228354
46340	hsa-miR-1289	0.0410557	N/A	0.003663	0.00169635	N/A	0.00178731	N/A	N/A	0.00701139	0.00570885
46627	hsa-miR-1271-5p	0.0234604	0.028907	0.0384615	0.028838	0.0278917	0.0214477	0.00189573	0.020202	0.0420684	0.0209324
42750	hsa-miR-636	0.338221	0.361337	0.346154	0.130619	0.144381	0.171582	0.327962	0.152433	0.410167	0.544244
42717	hsa-miR-92b-5p	0.0527859	0.0505872	0.0989011	0.0407125	0.113208	0.0446828	0.0132701	0.0348944	0.0718668	0.0437678
11045	hsa-miR-302c-5p	0.518084	1.19241	5.60256	1.18405	1.33716	1.58356	0.293839	0.484848	0.348817	0.456708
11274		0.0410557	N/A	0.010989	N/A	0.00492207	0.00714924	N/A	N/A	0.0175285	0.0209324
42640	hsa-miR-20b-5p	0.0918866	0.162602	0.331502	0.0797286	0.0344545	0.0464701	0.252133	0.0312213	0.417178	0.224548
17562	ebv-miR-BHRF1-2-5p	0.00195503	N/A	0.0018315	N/A	0.00164069	0.00714924	N/A	N/A	0.0035057	0.0038059
14189		0.113392	0.0542005	0.0274725	0.0118745	0.0295324	0.0250223	0.00379147	0.0275482	0.0175285	0.0247383
10937	hsa-miR-132-3p	0.0821114	0.0379404	0.0531136	0.0322307	0.0574241	0.0446828	0.108057	0.0844812	0.152498	0.0608944
32731	hsa-miR-190b	0.0606061	0.128275	0.100733	0.0746395	0.0410172	0.0840036	0.0720379	0.0330579	0.0473269	0.0418649
46239		0.113392	0.0487805	0.032967	0.00678541	0.0147662	0.0214477	0.0132701	N/A	0.0245399	0.074215
17359	ebv-miR-BART4-5p	0.109482	0.0198735	0.0311355	0.0169635	0.0229696	0.0321716	0.0417062	0.0532599	0.0648554	0.0723121
19016	hsa-miR-217	0.0117302	N/A	0.010989	0.00339271	0.00820345	0.0178731	N/A	N/A	0.00525855	N/A
46684	hsa-miR-1225-3p	0.0703812	0.0523939	0.025641	0.0254453	0.0180476	0.0142985	0.00379147	N/A	0.0175285	0.0342531
46531	hsa-miR-1231	0.0332356	0.0234869	0.003663	0.00169635	0.00656276	0.00714924	N/A	N/A	0.0140228	0.0152236
17571	kshv-miR-K12-11-3p	0.168133	0.0650407	0.0457875	0.0271416	0.0295324	0.0464701	0.0436019	0.0661157	0.0543383	0.110371
11268		1.11828	0.771454	0.672161	0.461408	0.964725	0.763181	0.898578	0.556474	0.548642	1.46147
17691		0.0527859	0.034327	0.014652	0.00848176	0.0131255	0.0125112	0.00947867	0.0110193	0.0333041	0.0342531
46556	hsa-miR-623	0.0723363	0.0198735	0.00732601	0.00678541	0.00656276	0.00714924	0.00189573	0.00550964	0.0157756	0.0228354
27838	hsa-miR-302d-3p	0.0684262	0.0216802	0.014652	0.00848176	0.00984413	0.0142985	0.00189573	0.00367309	0.0210342	0.0228354
42700	hsa-miR-631	0.59433	0.652213	1.59707	0.50212	1.02215	0.275246	0.109953	0.174472	0.185802	0.291151
46879		0.222874	0.101174	0.173993	0.0712468	0.0918786	0.0822163	0.202844	0.633609	0.702892	0.34824
17508	hcmv-miR-UL112-3p	0.105572	0.0740741	0.0970696	0.0542833	0.121411	0.0893655	0.056872	0.113866	0.0595968	0.0875357
42778	hsa-let-7g-3p	0.0430108	0.028907	0.0695971	0.0610687	0.0853158	0.0411081	0.0303318	0.0110193	0.0368098	0.0418649
42536		0.0312805	N/A	0.00549451	0.00339271	0.00328138	0.00357462	N/A	N/A	0.0105171	0.0114177
46835		0.0312805	N/A	0.010989	0.00169635	0.00820345	0.0107239	N/A	N/A	0.0140228	0.00190295
17463	hsa-miR-151a-3p	1.01271	2.25474	0.97619	0.727735	1.0041	0.827525	1.46161	2.26997	1.99299	1.30352
46944	hsa-miR-1297	0.340176	0.346883	1.24176	1.23834	0.718622	0.954424	2.22749	0.277319	1.8142	0.715509
46860	hsa-miR-1205	0.0879765	0.0451671	0.021978	0.0118745	0.00820345	0.0142985	0.0170616	0.0146924	0.0315513	0.0304472
42862		0.0488759	N/A	0.014652	0.00848176	0.0147662	0.0250223	0.0056872	0.0110193	0.0192813	0.0266413
42822		0.0273705	0.00542005	0.014652	0.0186599	0.0360952	0.0428954	0.00758294	0.00550964	0.0140228	0.0152236
46661	hsa-miR-1294	0.0801564	0.0216802	0.0787546	0.057676	0.0935193	0.0571939	0.0511848	0.0385675	0.0438212	0.038059
42541	hsa-miR-302a-5p	0.0234604	0.00722674	0.00732601	N/A	0.00820345	0.00714924	N/A	N/A	0.0157756	0.0152236
17749		23.4897	48.8708	26.0403	7.59118	20.9582	5.26542	17.89	43.0487	31.5565	22.7174
46787		0.00195503	N/A	0.00549451	N/A	0.00656276	N/A	N/A	N/A	0.0035057	N/A
27540		0.285435	0.112014	0.115385	0.0407125	0.126333	0.0411081	0.123223	0.132231	0.136722	0.21313
11058	hsa-miR-325	0.105572	0.0740741	0.025641	0.0271416	0.0442986	0.028597	0.0436019	0.0238751	0.0297984	0.036156
46422		0.0664712	0.0487805	0.018315	0.0101781	0.0164069	0.028597	0.0436019	0.020202	0.0333041	0.0513796
42744	hsa-miR-23a-3p	26.6745	25.6079	35.9982	26.1238	25.9245	31.9768	49.2436	64.7365	54.773	34.706
33163		0.0606061	0.0307136	0.0164835	0.00678541	0.00820345	0.00893655	0.0113744	0.00367309	0.0210342	0.0285442
14271	hsa-miR-539-5p	0.054741	0.0867209	0.043956	0.0356234	0.0754717	0.0196604	0.0208531	0.00734619	0.0210342	0.0323501
42971	hsa-miR-96-3p	0.0351906	0.00180668	0.00915751	0.00169635	0.0229696	0.0214477	N/A	0.0110193	0.0210342	0.0247383
42502	hsa-miR-204-3p	1.18866	0.453478	1.31502	0.75827	2.30517	0.702413	0.870142	1.12764	1.11832	1.02379
29872	hsa-miR-340-5p	1.4741	1.52665	1.21245	1.07209	2.4315	3.21001	1.45213	2.40771	1.46188	1.60609
46744	hsa-miR-526b-5p	0.058651	0.028907	0.0164835	0.0152672	0.0246103	0.0142985	0.0151659	0.0110193	0.022787	0.036156
17540		0.0997067	0.0198735	0.0238095	0.0203562	0.0229696	0.0393208	0.0436019	0.0312213	0.0473269	0.0570885
11074	hsa-miR-34c-5p	0.930596	0.646793	0.31685	0.0882103	0.187039	0.155496	1.05972	0.523416	1.12182	0.823977
46416	hsa-miR-1293	0.0977517	0.0415537	0.0512821	0.0339271	0.0377358	0.0411081	0.0379147	0.056933	0.0508326	0.100856
46789	hsa-miR-513b-5p	0.318671	0.209575	0.217949	0.137405	0.378999	0.214477	0.127014	0.240588	0.127958	0.0608944
4390		0.0801564	0.0505872	0.010989	0.0118745	0.0147662	0.0142985	0.0246445	0.00918274	0.0420684	0.0494767
42787		0.0977517	0.0560072	0.03663	0.0305344	0.0360952	0.0357462	0.0587678	0.0532599	0.0718668	0.146527
46331		0.0273705	0.0216802	0.00732601	0.00339271	0.00492207	0.00536193	N/A	N/A	0.00525855	0.0038059
42522	ebv-miR-BART19-3p	17.5367	5.26107	4.4707	2.83969	4.06235	4.07507	2.30711	7.9798	1.27607	2.86204
17528		0.0293255	0.00722674	0.010989	0.00508906	0.0180476	0.0178731	N/A	0.00550964	0.0122699	0.00570885
46622	hsa-miR-518f-5p	0.0215054	0.00903342	0.00732601	N/A	0.00984413	0.00536193	N/A	N/A	0.0105171	N/A
17612	hsa-miR-555	0.0527859	0.0198735	0.0201465	0.0101781	0.0295324	0.028597	0.0056872	0.0110193	0.0122699	0.0209324
46616		0.0391007	0.00722674	0.010989	0.0186599	0.0311731	0.0196604	0.0132701	0.0146924	0.0175285	0.0190295
146075		0.369501	0.31075	0.309524	0.220526	0.28548	0.196604	0.0379147	0.0716253	0.0736196	0.216936
146181		0.0175953	N/A	0.00549451	N/A	0.00656276	0.00178731	N/A	N/A	N/A	0.00570885
146145		0.28739	0.139115	0.216117	0.0949958	0.0984413	0.0625559	0.178199	0.20753	0.247152	0.306375
24226	spike_control_v2_16	0.0723363	0.0198735	0.307692	0.0966921	0.224774	0.321716	0.303318	0.323232	0.604733	0.0913416
146150		0.0410557	2.25836	1.88828	0.179813	1.64725	1.98928	0.0492891	N/A	0.0858896	0.0342531
42650		0.400782	1.74526	5.36996	1.36896	2.37408	1.27256	6.50616	0.584022	4.63103	2.94957
10991		0.0488759	0.0271003	0.018315	0.00678541	0.0114848	0.0107239	0.0720379	0.0293848	0.0788782	0.0723121
146005	hsa-miR-3129-5p	0.144673	0.0849142	0.032967	0.0220526	0.0196883	0.0321716	0.0379147	0.0385675	0.0438212	0.0856327
146128		0.109482	0.119241	0.0421245	0.0237489	0.0311731	0.0303843	0.0322275	0.0146924	0.035057	0.0875357
146007		0.0351906	0.0144535	0.010989	N/A	0.00820345	0.00893655	N/A	0.00550964	0.0140228	0.0190295
145659	RNU1	8.13685	3.31527	8.28388	1.89992	2.94996	2.55764	3.19431	2.191	2.62401	3.32445
17858	hsa-miRPlus-A1073	0.631476	0.502258	0.24359	0.201866	0.223134	0.176944	0.108057	0.102847	0.133216	0.371075
146085	hsa-miR-3170	0.0684262	0.0126468	0.014652	0.0118745	0.0196883	0.0178731	0.0170616	0.020202	0.022787	0.0209324
146188		117.894	158.587	61.1484	45.9729	41.6095	51.6997	70.6559	84.7585	86.7835	95.8763
146170		0.269795	0.256549	0.120879	0.0763359	0.127974	0.110813	0.127014	0.413223	0.243646	0.076118
146082		0.220919	0.254743	0.260073	0.123834	0.431501	0.121537	0.0417062	0.0881543	0.0648554	0.0818268
46435		9.87683	9.76694	11.5568	6.0933	2.35931	0.375335	12.8872	4.51974	15.972	14.8925
146218		0.455523	0.33243	0.46337	0.332485	0.789171	0.42538	0.331754	0.336088	0.30149	0.544244
146116	hsa-miR-2116-3p	0.0371457	N/A	0.0201465	0.0101781	0.0180476	0.0125112	N/A	N/A	0.0280456	0.0114177
145980	hsa-miR-939-5p	0.0508309	0.0252936	0.010989	0.00339271	0.0147662	0.0107239	0.0113744	N/A	0.0210342	0.0190295
145973	hsa-miR-664a-3p	6.55327	5.65854	2.59707	2.02714	2.01805	2.04111	1.49194	1.64738	1.86328	4.66984
145965	hsa-miR-518d-3p	0.0254154	0.0126468	0.00915751	0.00848176	0.00820345	0.00357462	N/A	N/A	0.0140228	0.0133206
145687	hsa-miR-384	0.0293255	0.0198735	0.0201465	0.0220526	0.0180476	0.0160858	0.0227488	N/A	0.0262927	0.0399619
145651	hsa-miR-99a-3p	0.0254154	0.0560072	0.130037	0.0882103	0.168991	0.112601	0.0417062	0.0238751	0.0385627	0.0228354
145677	hsa-miR-139-5p	0.87781	1.96025	1.01648	0.50212	0.757998	0.829312	0.581991	0.826446	0.434706	1.04662
145633	hsa-let-7d-3p	0.88563	1.32791	0.778388	0.821035	1.81132	1.25827	0.801896	1.236	0.597721	0.99334
146008	hsa-miR-26b-5p	1.93353	4.33966	10.0073	4.63613	6.01148	4.17158	9.61137	2.08448	8.75372	3.01998
145720		N/A	0.00722674	0.0311355	0.0220526	0.0180476	0.0160858	0.0625592	N/A	0.106924	0.0304472
145643	hsa-miR-382-5p	0.164223	0.146341	0.10989	0.0729432	0.168991	0.075067	0.119431	0.163453	0.143734	0.140818
147539		0.0273705	N/A	0.003663	N/A	0.00492207	0.00178731	0.00379147	N/A	0.0105171	0.0190295
147861		1.75758	2.52755	3.4011	1.58779	2.01805	2.87221	6.64645	5.82002	6.82384	2.61275
147910		0.0488759	0.0397471	0.0384615	0.0254453	0.364233	0.0339589	0.00189573	0.0293848	0.0385627	0.0285442
147864	hsv2-miR-H24	0.549365	0.762421	0.448718	0.352841	0.521739	0.348525	0.223697	0.229568	0.31376	0.551855
147895	kshv-miR-K12-2-3p	0.00782014	N/A	0.0018315	N/A	0.00820345	0.00893655	N/A	N/A	0.00876424	N/A
147953	hsa-miR-491-5p	0.224829	0.397471	0.153846	0.164546	0.19032	0.168007	0.151659	0.128558	0.157756	0.317793
147817	hsa-miR-3196	0.0899316	0.0776874	0.032967	0.0271416	0.0607055	0.0339589	0.0492891	0.0606061	0.0403155	0.0304472
147831	kshv-miR-K12-1-3p	0.117302	0.216802	0.119048	0.139101	0.0590648	0.0661305	0.10237	0.0312213	0.0683611	0.123692
147629		44.6491	27.7995	14.674	11.3808	13.8294	14.5469	12.2882	15.0395	10.2244	27.6346
147898	hsa-miR-2861	0.0195503	0.00542005	0.00915751	N/A	0.0229696	0.0107239	N/A	N/A	0.0140228	0.0076118
147833		0.0312805	N/A	0.00549451	N/A	0.00492207	0.00714924	N/A	N/A	0.00876424	N/A
147743	hsa-miR-4275	2.52981	2.39928	0.791209	0.57676	0.784249	0.337802	0.69763	1.44536	1.06047	0.686965
147799	hsa-miR-3156-5p	0.0332356	0.00542005	0.00915751	0.00339271	0.0114848	0.0107239	0.00947867	N/A	0.0105171	0.0114177
147763	hsa-miR-4272	0.0136852	N/A	0.00549451	N/A	0.00492207	0.00178731	N/A	N/A	0.0105171	N/A
147921	hsa-miR-3131	0.0371457	N/A	0.0128205	0.00508906	0.0180476	0.0125112	0.00947867	N/A	0.00876424	0.0247383
148002		0.27175	0.236676	0.177656	0.25106	0.265792	0.223414	0.246445	0.391185	0.320771	0.304472
148593	hsa-miR-3605-3p	0.130987	0.0831075	0.128205	0.193384	0.482363	0.101877	0.0606635	0.0624426	0.0788782	0.114177
147625		N/A	0.00722674	0.0018315	N/A	0.00656276	0.0107239	N/A	N/A	0.0035057	N/A
148058	hsa-miR-3672	0.00782014	N/A	N/A	N/A	0.00328138	N/A	N/A	N/A	0.00175285	0.0076118
148420	hsa-miR-3607-3p	1.99413	22.1626	6.49817	0.7905	2.82527	5.30295	4.11185	6.40404	13.3865	8.30637
148434	hsa-miR-3692-3p	0.0527859	0.0813008	0.0457875	0.0271416	0.0278917	0.0411081	0.0208531	0.0128558	0.0297984	0.0266413
14264	spike_control_v1_c	0.0332356	N/A	0.00915751	0.00169635	0.00820345	0.00893655	N/A	N/A	0.00525855	0.0171265
148063	hsa-miR-3713	0.0508309	0.00903342	0.00549451	0.00169635	0.00656276	0.00357462	N/A	N/A	0.0157756	0.0190295
148679		68.4184	198.045	25.6703	14.1476	16.6694	20.2073	21.0142	21.2415	32.6626	85.9106
148382	hsa-miR-3609	0.0136852	0.0108401	0.0238095	0.0339271	0.0196883	0.0107239	0.0113744	N/A	0.0245399	0.0228354
148465	hsa-miR-3611	1.1652	0.513098	0.844322	0.2324	0.797375	0.641644	0.94218	0.65932	0.669588	0.869648
147589	hsa-miR-1193	0.0273705	0.00722674	0.00915751	N/A	0.0114848	0.00536193	N/A	N/A	0.0122699	0.0190295
147621	hsa-miR-4278	0.0684262	0.0740741	0.040293	0.0254453	0.0180476	0.0268097	0.0132701	N/A	0.0280456	0.0970504
147633	hsa-miR-3163	0.0234604	N/A	0.00915751	N/A	0.00820345	0.0160858	N/A	N/A	0.0122699	0.0076118
147957	hsa-miR-412-5p	0.0391007	0.00180668	0.018315	N/A	0.00656276	0.00536193	0.00189573	N/A	0.0210342	0.0076118
148380	hsa-miR-3913-5p	0.056696	0.0397471	0.00915751	0.0135708	0.0196883	0.0196604	0.00947867	0.00734619	0.0210342	0.0266413
148080	hsa-miR-3921	0.0371457	N/A	0.00732601	N/A	0.00328138	0.0125112	0.00379147	N/A	0.0157756	0.00951475
148403		0.0801564	0.0668473	0.0695971	0.0373198	0.0246103	0.0428954	0.0341232	0.0146924	0.0315513	0.0285442
148595	hsa-miR-34a-3p	0.0664712	0.0397471	0.119048	0.0814249	0.0328138	0.0661305	0.0322275	N/A	0.0648554	0.0532826
148581		0.056696	0.0126468	0.029304	0.0118745	0.0344545	0.0250223	0.0132701	0.0183655	0.0262927	0.0304472
148292		0.0215054	0.00361337	0.00915751	N/A	0.00328138	0.0142985	N/A	N/A	0.00876424	N/A
148480	hsa-miR-494-5p	0.127077	0.097561	0.131868	0.100085	0.073831	0.0625559	0.0720379	0.0881543	0.0876424	0.102759
148373		0.0332356	0.0108401	0.0164835	0.00339271	0.00984413	0.00893655	N/A	N/A	0.00876424	0.0190295
148089	hsa-miR-208a-3p	0.0645161	0.135501	0.0641026	0.0407125	0.0295324	0.0321716	0.0985782	0.0716253	0.0297984	0.0456708
148174		0.0488759	0.0216802	0.00915751	0.00339271	0.00984413	0.0160858	N/A	N/A	0.0175285	0.0171265
148213		0.0156403	0.115628	0.010989	N/A	0.00820345	0.0125112	N/A	N/A	0.0175285	0.0076118
148545		0.0508309	0.0234869	0.00549451	N/A	0.00164069	0.00714924	0.00947867	N/A	0.00525855	0.0171265
148271		0.158358	0.198735	0.168498	0.0848176	0.155865	0.153709	0.0701422	0.145087	0.108677	0.196004
148342		0.0625611	0.028907	0.106227	0.186599	0.0393765	0.0768543	0.532701	0.020202	0.422436	0.076118
148053		0.0488759	0.0505872	0.0347985	0.0186599	0.0246103	0.0321716	0.0436019	0.0348944	0.0403155	0.0513796
148297		0.0391007	0.0252936	0.00915751	N/A	0.00328138	0.00536193	N/A	0.00367309	0.0140228	0.0133206
148075		0.0703812	0.068654	0.040293	0.0407125	0.0311731	0.0411081	0.0834123	0.00550964	0.0543383	0.0723121
148175		3.33138	1.99819	1.32601	0.802375	1.70632	2.36461	2.37536	2.59688	2.39089	2.83159
148083		0.0430108	0.00180668	0.0201465	0.0101781	0.026251	0.0393208	0.0246445	0.0183655	0.0385627	0.0323501
148337		0.117302	0.164408	0.1337	0.152672	0.04758	0.080429	0.0777251	0.0422406	0.0841367	0.112274
148633		3.88465	18.2294	6.663	7.41137	4.84003	3.93029	3.56967	2.44077	3.36196	9.37012
148564		0.199413	0.274616	0.108059	0.0949958	0.0689089	0.0768543	0.0322275	0.0257117	0.0420684	0.188392
148066		0.00195503	0.00542005	0.003663	N/A	N/A	0.00357462	N/A	N/A	0.00525855	0.0076118
148294		0.0254154	0.028907	0.0128205	0.0203562	0.00984413	0.0160858	0.0056872	0.00367309	0.0192813	0.0114177
148119		0.0488759	0.0198735	0.0164835	0.00508906	0.0131255	0.0160858	0.0113744	0.00550964	0.0210342	0.0285442
148468		1.44282	1.93677	2.41941	1.93384	1.61444	1.07417	0.981991	0.635445	0.758983	1.60038
148215	hsa-miR-3591-3p	0.150538	0.144535	0.168498	0.276506	0.0820345	0.0911528	0.14218	0.0312213	0.0911481	0.102759
148570		0.28739	0.0885276	0.0952381	0.101781	0.0590648	0.13941	0.108057	0.275482	0.177038	0.298763
148395		0.0058651	N/A	0.00732601	N/A	0.0114848	0.00893655	N/A	N/A	0.00876424	0.0038059
19599		1.57576	0.458898	3.13187	0.994063	1.67186	1.57462	2.27109	2.04775	5.36722	1.4196
13132	hsa-miR-519e-5p	1.86706	1.88437	1.89011	0.861747	1.22231	0.672029	0.805687	0.804408	0.743208	1.52426
46491		0.0351906	0.0614273	0.032967	0.0390161	0.0295324	0.0428954	0.0265403	0.00367309	0.035057	0.0342531
32711	hsa-miR-633	N/A	N/A	N/A	N/A	N/A	N/A	N/A	N/A	N/A	0.0114177
42629	hsa-miR-376c-3p	0.0938416	1.79765	1.2326	1.14843	1.84413	0.798928	0.204739	0.31405	0.28922	0.161751
168734	hsa-miR-4465	0.0175953	0.00180668	N/A	N/A	N/A	0.00178731	N/A	N/A	N/A	N/A
46863	hsa-miR-3157-3p	0.160313	0.146341	0.0989011	0.0797286	0.0672683	0.0840036	0.0417062	0.0661157	0.0490798	0.150333
168730	hsa-miR-4464	0.0449658	0.0144535	0.00915751	N/A	0.00820345	0.00714924	0.00189573	N/A	0.0140228	0.0228354
168644	hsa-miR-4775	0.277615	0.590786	0.239927	0.137405	0.0935193	0.0768543	0.0834123	0.10101	0.148992	0.513796
168770	hsa-miR-4699-3p	0.0782014	0.0523939	0.0531136	0.0678541	0.129614	0.157283	0.100474	0.0495868	0.0613497	0.0894386
168890	hsa-miR-1306-5p	0.197458	0.247516	0.119048	0.108567	0.116489	0.0840036	0.0549763	0.0348944	0.0736196	0.220742
168877	hsa-miR-5583-5p	0.00391007	0.0180668	0.021978	0.0220526	0.021329	0.0107239	0.0341232	N/A	0.022787	0.0190295
168618	hsa-miR-4783-5p	0.0117302	0.0216802	0.0128205	N/A	0.0180476	0.00714924	N/A	N/A	0.0105171	0.00190295
168855	hsa-miR-4675	0.0215054	0.0108401	0.014652	N/A	0.0131255	0.0142985	N/A	N/A	0.0035057	0.0133206
168919	hsa-miR-4456	17.6129	26.2529	16.5348	19.1535	17.2486	26.3003	19.9185	13.7943	16.8466	37.5509
168560	hsa-miR-4676-5p	0.058651	0.0126468	0.032967	0.0203562	0.0344545	0.051832	0.0549763	0.0955005	0.0718668	0.0437678
168963	hsa-miR-664b-5p	0.213099	0.171635	0.199634	0.0780322	0.0623462	0.153709	0.200948	0.097337	0.343558	0.584206
168671	hsa-miR-3140-5p	0.0312805	N/A	0.00732601	0.0135708	0.00328138	0.0107239	N/A	N/A	0.00701139	0.0076118
168745	hsa-miR-4667-3p	0.406647	0.558266	0.261905	0.261238	0.208368	0.157283	0.0625592	0.0532599	0.0858896	0.313987
168668	hsa-miR-4732-3p	10.7703	5.67118	3.28022	3.12807	5.91961	7.03843	5.79526	6.10652	4.63103	18.7231
168839	hsa-miR-4774-3p	0.0195503	N/A	0.0018315	N/A	0.00164069	0.00536193	N/A	N/A	0.00876424	0.00951475
168917	hsa-miR-4511	7.9824	1.10388	0.965201	1.52841	2.27564	5.7319	2.14976	4.54362	1.32515	0.957184
168661	hsa-miR-4531	0.387097	0.177055	0.150183	0.383376	0.146021	0.0768543	0.187678	0.178145	0.231376	1.46527
168776	hsa-miR-4795-3p	12.1799	4.03252	1.99817	2.76506	1.54389	2.43074	0.964929	2.02571	0.858896	2.45861
168576	hsa-miR-4693-3p	0.0215054	0.00722674	0.00915751	0.00169635	0.00328138	0.00536193	N/A	N/A	0.00701139	0.0114177
169098	hsa-miR-3691-3p	N/A	N/A	N/A	N/A	0.00164069	0.00536193	N/A	N/A	0.00525855	0.00570885
169107	hsa-miR-4782-5p	0.0801564	0.034327	0.025641	0.0407125	0.113208	0.0732797	N/A	0.0312213	0.0210342	0.0304472
169272	hsa-miR-4419b	2.82698	1.60976	1.54212	1.84394	1.06645	4.52904	1.30047	1.97612	2.78352	7.20837
169159	hsa-miR-4521	0.31085	0.682927	0.371795	0.184902	0.195242	0.607685	0.290047	0.240588	0.213848	0.567079
169023	hsa-miR-4712-3p	4.00587	0.764228	0.675824	0.458015	0.298605	0.832887	0.805687	1.81084	1.04996	1.58896
169242		0.0215054	0.00180668	0.014652	0.00339271	0.00820345	0.00893655	0.0170616	N/A	0.0192813	0.0342531
169194	hsa-miR-4513	0.132942	0.063234	0.0769231	0.0339271	0.0377358	0.103664	0.0796209	0.0532599	0.0595968	0.0932445
169311	hsa-miR-4714-5p	23.2375	10.0108	7.50916	8.45462	10.6169	13.235	24.4948	26.8026	19.8124	12.6147
169156	hsa-miR-4515	0.00391007	N/A	0.0018315	N/A	N/A	0.00357462	N/A	N/A	N/A	N/A
169309	hsa-miR-4802-5p	0.0391007	0.0198735	0.03663	0.0169635	0.0557834	0.0268097	N/A	N/A	0.00701139	N/A
169126	hsa-miR-4486	0.0469208	0.0397471	0.043956	0.0305344	0.0344545	0.0339589	0.0170616	0.0330579	0.0315513	0.0247383
169083	hsa-miR-371b-3p	1.26295	1.86811	0.893773	0.624258	0.720263	0.773905	0.707109	0.956841	1.5057	1.55281
169247	hsa-miR-4477a	0.136852	0.0271003	0.0824176	0.086514	0.0869565	0.284182	0.108057	0.0899908	0.0876424	0.0856327
169297	hsa-miR-4777-3p	0.0254154	0.00722674	N/A	N/A	0.00164069	0.00714924	N/A	N/A	0.00701139	N/A
168989	hsa-miR-4447	0.26002	0.205962	0.166667	0.0966921	0.0508614	0.080429	0.130806	0.139578	0.131464	0.184586
169092	hsa-miR-548am-3p	0.00391007	0.00903342	0.00549451	N/A	0.00328138	0.00178731	N/A	N/A	0.0105171	0.00190295
169120	hsa-miR-4787-3p	0.240469	0.209575	0.153846	0.10687	0.14274	0.101877	0.0492891	0.0587695	0.0771253	0.196004
169256	hsa-miR-4666a-5p	0.0058651	0.0126468	0.00549451	N/A	0.00328138	0.00357462	N/A	N/A	N/A	0.0076118
168998	hsa-miR-4508	0.439883	0.121048	0.117216	0.193384	0.0426579	0.0571939	0.0834123	0.0642792	0.136722	0.205519
168982	hsa-miR-4757-3p	0.00977517	N/A	0.00549451	N/A	0.0328138	0.0428954	N/A	N/A	0.00701139	0.00190295
169419	hsa-miR-300	0.0391007	0.0162602	0.0347985	0.0390161	0.101723	0.0554066	0.00189573	0.0146924	0.0210342	0.0209324
168596		0.780059	0.939476	0.554945	0.483461	0.566038	0.496872	0.204739	0.200184	0.229623	0.869648
168662		0.119257	0.119241	0.0860806	0.028838	0.0607055	0.0482574	0.0265403	0.0330579	0.0420684	0.0704091
168617		0.301075	0.453478	0.179487	0.154368	0.129614	0.0822163	0.0398104	0.040404	0.0473269	0.226451
169153		11.5464	19.4959	9.9011	9.70653	9.29614	10.3914	6.6237	6.0955	8.4312	16.2816
169415	hsa-miR-187-5p	N/A	N/A	0.00915751	N/A	0.026251	0.0107239	0.00379147	N/A	0.0140228	0.00951475
169392		0.293255	0.146341	0.113553	0.0831213	0.150943	0.216265	0.174408	0.348944	0.147239	0.327307
168751		0.0410557	0.063234	0.0622711	0.0220526	0.0574241	0.164433	0.0227488	0.0257117	0.0438212	0.0647003
169407	hsa-miR-4301	1.79277	5.22313	6.06227	2.84818	2.79409	3.916	8.29573	8.67401	11.0202	2.78972
42843	hsa-miR-654-5p	0.0742913	0.135501	0.124542	0.123834	0.132896	0.103664	0.0985782	0.0844812	0.113935	0.0875357
46617	hsa-miR-1197	0.0215054	0.0469738	0.0201465	0.00848176	0.026251	0.0428954	0.0227488	N/A	0.0245399	0.0266413
17438		0.0254154	N/A	0.00915751	N/A	0.00164069	N/A	0.0056872	N/A	0.0122699	0.0209324
17626	hsa-miR-575	0.130987	0.0776874	0.10989	0.140797	0.121411	0.13941	0.113744	0.10101	0.110429	0.0932445
42926	hsa-miR-92a-1-5p	0.0410557	0.0216802	0.0201465	0.00678541	0.0180476	0.023235	0.0417062	0.0165289	0.035057	0.0133206
10928	hsa-miR-125a-5p	7.75953	22.6251	13.6685	15.7099	11.6243	12.1072	12.3791	12.1671	9.07625	6.3197
11154	hsa-miR-517c-3p	0.0332356	0.0126468	0.010989	0.00848176	0.00656276	0.0107239	0.00758294	N/A	0.0157756	0.0266413
42953		2.25611	2.20596	1.19963	1.03308	1.51107	1.30116	1.55829	0.929293	0.951797	1.18744
42746	hsa-miR-647	1.48583	1.02981	0.53663	0.717557	0.964725	0.714924	0.672986	0.56933	0.420684	0.707897
29529	hsa-miR-369-3p	0.606061	0.392051	0.260073	0.515691	0.490566	0.294906	0.197156	0.198347	0.122699	0.0551855
42782	hcmv-miR-UL148D	0.883675	2.64679	1.27289	1.55895	1.11731	1.21716	1.51848	1.15519	1.93164	1.78497
11229		0.944282	5.06052	3.08608	3.58779	3.22231	1.98391	1.43318	2.02755	1.09378	0.928639
28251	hsa-miR-770-5p	0.0156403	N/A	0.003663	N/A	0.00328138	0.00536193	N/A	N/A	0.00876424	0.0114177
33902	hsa-miR-128-3p	0.0625611	0.607046	0.831502	2.39525	1.13208	0.673816	1.10711	0.451791	0.609991	0.190295
42940	hsa-miR-876-5p	0.0664712	0.00542005	0.010989	N/A	0.00492207	0.0160858	0.0132701	N/A	0.0473269	0.0228354
42568		0.0430108	0.00180668	0.00549451	0.0169635	0.0131255	0.0160858	0.0151659	N/A	0.0245399	0.0152236
46336	hsa-miR-1284	1.98045	1.5411	0.998168	1.26039	0.95324	0.956211	0.906161	0.528926	0.709904	2.17127
42791	hsa-miR-548b-5p	0.142717	0.144535	0.283883	0.229008	0.101723	0.226988	0.092891	0.0826446	0.0595968	0.157945
17445	hsa-miR-610	0.134897	0.0271003	0.021978	0.0271416	0.0344545	0.0393208	0.0303318	0.0220386	0.0315513	0.0627973
11083	hsa-miR-371a-3p	0.115347	0.0776874	0.0384615	0.0356234	0.0328138	0.0321716	0.0246445	N/A	0.0192813	0.0475737
32608	hsa-miR-761	0.132942	0.063234	0.0970696	0.0763359	0.164069	0.130474	0.109953	0.108356	0.0823839	0.100856
46615		0.054741	0.0180668	0.010989	0.00339271	0.00820345	0.0142985	0.0056872	N/A	0.0175285	0.0342531
42947		0.00195503	N/A	0.00732601	N/A	0.0114848	0.00714924	N/A	N/A	N/A	0.0038059
42615	hsa-miR-135b-3p	0.0410557	0.0180668	0.014652	0.0135708	0.0147662	0.0214477	0.0398104	0.00550964	0.057844	0.0285442
46818	ebv-miR-BART17-5p	0.0215054	0.0108401	0.00549451	N/A	0.00656276	0.00178731	N/A	N/A	0.00525855	0.0038059
11000		1.67546	5.17796	5.69414	3.40628	4.25431	6.60769	6.27867	4.43159	13.9965	3.26736
46703	hsa-miR-548e-3p	0.805474	0.30533	0.21978	0.191688	0.246103	0.359249	0.652133	0.932966	0.354075	0.123692
17415	ebv-miR-BART10-3p	0.0723363	0.0487805	0.0494505	0.0932994	0.0902379	0.125112	0.106161	0.0532599	0.0683611	0.0304472
46385		0.129032	0.0469738	0.0311355	0.0118745	0.021329	0.028597	0.0398104	0.0422406	0.0455741	0.100856
28009		0.224829	0.0451671	0.0384615	0.0135708	0.0410172	0.0482574	0.0758294	0.161616	0.0648554	0.0285442
17315	kshv-miR-K12-3-3p	0.0801564	0.0722674	0.021978	0.0220526	0.0278917	0.0214477	0.00379147	N/A	0.0210342	0.0304472
17273		0.142717	0.110208	0.0915751	0.0525869	0.0360952	0.0554066	0.106161	0.0863177	0.0701139	0.0875357
42687		0.879765	1.15628	1.41392	2.60729	1.0041	0.89723	1.41043	0.427916	0.716915	0.74215
42850	hsa-miR-150-3p	0.0273705	0.0198735	0.010989	0.00508906	0.0114848	0.0160858	0.0113744	N/A	0.00876424	0.0209324
46300	hiv1-miR-TAR-3p	0.170088	0.0271003	0.00732601	N/A	0.00820345	0.00714924	0.0132701	0.0110193	0.0245399	0.074215
46243		0.0371457	0.0108401	0.00549451	0.00678541	0.00656276	0.00714924	0.00379147	N/A	0.0122699	0.0190295
46724		0.054741	0.0108401	0.0164835	0.0135708	0.021329	0.0125112	0.0056872	N/A	0.0105171	0.0133206
31038	hiv1-miR-N367	0.058651	0.00903342	0.00915751	0.00169635	0.00492207	0.00536193	0.0170616	0.00367309	0.0122699	0.0285442
46450	hsa-miR-548o-3p	0.0371457	0.0108401	0.00732601	0.00848176	0.00984413	0.00893655	0.0170616	0.00183655	0.0122699	0.00951475
46695	hsa-miR-1228-3p	0.115347	0.0993677	0.100733	0.0882103	0.0902379	0.0679178	0.0834123	0.0348944	0.0543383	0.102759
17624	hsa-miR-532-5p	0.0957967	0.097561	0.135531	0.157761	0.146021	0.101877	0.511848	0.135904	0.192813	0.102759
11142		0.760508	0.243902	0.326007	0.259542	0.180476	0.198391	0.16872	0.167126	0.2156	0.355852
42666	hsa-miR-26a-2-3p	0.123167	0.252936	0.0897436	0.086514	0.0885972	0.134048	0.206635	0.46281	0.310254	0.144624
42684		0.0215054	0.00722674	0.00915751	N/A	0.00328138	0.00357462	N/A	N/A	0.00525855	0.0209324
42581	hsa-miR-513a-5p	2.76833	0.930443	0.434066	0.456319	0.480722	0.350313	0.65782	1.02847	0.648554	0.707897
46223	hsa-miR-1306-3p	0.0430108	0.0234869	0.0128205	0.0101781	0.0164069	0.0321716	0.036019	0.020202	0.0333041	0.0266413
17299	hcmv-miR-UL22A-3p	0.0488759	0.028907	0.010989	0.00339271	0.00984413	0.0160858	0.0132701	0.00367309	0.0140228	0.0228354
46347		0.0410557	0.0180668	0.00915751	0.00339271	0.00820345	0.00893655	0.00947867	0.00734619	0.0210342	0.0266413
19585	hsa-miR-148b-3p	1.55816	0.735321	1.0989	1.19423	1.01723	1.34048	4.53081	2.20569	2.0631	0.736441
46485		3.36266	2.64137	1.13187	1.9084	1.46678	1.85165	1.84076	1.42149	0.981595	2.49857
14272	hsa-miR-542-3p	0.273705	0.113821	0.0915751	0.0610687	0.073831	0.0929401	0.417062	0.363636	0.457493	0.268316
42651		0.0430108	0.0126468	0.00915751	0.00508906	0.0114848	0.0125112	0.00758294	0.00918274	0.0157756	0.0152236
11235		5.60704	3.13821	8.51282	6.99406	11.1649	7.00447	2.1763	3.05234	2.24715	3.37393
42772	hsa-miR-566	0.0351906	0.0234869	0.018315	0.00678541	0.0229696	0.0160858	0.0056872	0.0146924	0.0157756	0.0247383
46326	hsa-miR-1233-3p	0.0156403	0.034327	0.00549451	0.00169635	0.00492207	0.00536193	0.00947867	0.00183655	0.0157756	0.0171265
42773	ebv-miR-BART17-3p	0.330401	0.319783	0.186813	0.159457	0.16735	0.125112	0.0815166	0.0679522	0.0753725	0.237869
27541	hcmv-miR-UL70-3p	0.0606061	0.0271003	0.014652	0.0186599	0.021329	0.0196604	0.0132701	0.0128558	0.0157756	0.0247383
10964	hsa-miR-155-5p	3.99022	1.90063	0.818681	1.4402	0.710418	1.37087	4.03791	4.17815	2.96933	1.42341
17332	ebv-miR-BART9-3p	0.0879765	0.0885276	0.0549451	0.0424088	0.0393765	0.0536193	0.0265403	0.020202	0.0210342	0.0837298
42507	hsa-miR-202-5p	0.0312805	N/A	0.00915751	0.0101781	0.00656276	0.00893655	0.0113744	0.00734619	0.0140228	0.0133206
19011	SNORD10	3.31183	6.13731	6.16117	5.52672	2.49221	5.2672	18.5555	5.70615	14.4294	8.58991
146057		0.154448	0.0758808	0.0842491	0.0610687	0.0672683	0.0464701	0.0322275	0.0587695	0.0245399	0.0818268
26160	spike_control_v2_21	1.27273	5.06775	8.10073	4.35963	4.00164	7.86595	11.5052	7.83655	11.248	2.49286
24127	spike_control_v2_11	0.160313	2.11021	2.78022	2.23579	1.00574	2.2538	4.90427	0.444444	5.32515	2.47954
146219		0.342131	0.366757	0.205128	0.212044	0.224774	0.280608	0.612322	0.532599	0.357581	0.470029
17848	hsa-miRPlus-A1087	0.0938416	1.35321	1.98535	1.83715	0.774405	0.625559	9.27393	3.04867	3.74058	3.47859
42492	hsa-miRPlus-A1031	0.056696	0.0397471	0.0128205	0.00678541	0.0164069	0.00893655	0.0227488	0.00550964	0.0175285	0.0456708
146006	hsa-miR-670-5p	0.0469208	0.0415537	0.021978	0.0101781	0.0131255	0.0250223	0.0189573	0.00734619	0.0210342	0.036156
146198		8.15836	9.92593	7.68132	8.28838	5.13208	4.01609	1.92227	3.30762	1.6617	17.7108
146078		0.056696	0.028907	0.014652	N/A	0.00820345	0.00714924	0.0151659	N/A	0.0140228	0.0285442
146166	hsa-miRPlus-G1065-5p	0.0410557	0.0704607	0.833333	0.473282	0.498769	0.605898	0.161137	0.0716253	0.0999124	0.0266413
146164		0.177908	0.097561	0.0604396	0.0525869	0.0328138	0.0375335	0.092891	0.121212	0.0911481	0.125595
17748		8.08798	7.3785	14.5385	5.79135	5.93273	5.00804	18.5611	12.2681	22.305	9.71836
146089	hsv1-miR-H8-5p	0.0606061	0.0921409	0.0494505	0.0390161	0.0344545	0.0357462	0.0549763	0.020202	0.0420684	0.0456708
13421	spike_control_v2_9	3.23363	5.90425	14.2088	2.96522	1.36505	5.36372	17.6929	7.58861	16.7625	8.03235
146144		0.0449658	0.0271003	0.010989	0.0118745	0.0196883	0.023235	0.00947867	0.0220386	0.0280456	0.0304472
146154		0.0762463	0.0271003	0.0274725	0.0220526	0.0180476	0.0214477	0.0132701	0.00918274	0.0157756	0.0266413
13388	spike_control_v2_5	0.0391007	0.0252936	0.0549451	0.0390161	0.0360952	0.051832	0.106161	0.0642792	0.117441	0.0513796
146071		0.195503	0.104788	0.135531	0.086514	0.154225	0.105451	0.0511848	0.0844812	0.0999124	0.0418649
145844	hsa-miR-374a-5p	0.0332356	0.222222	2.44505	2.18999	1.41756	1.36014	4.37346	0.0550964	3.86854	0.726927
145725		1.1261	1.71816	0.716117	0.86514	0.623462	0.620197	0.509953	0.347107	0.594216	2.43958
145859	hsa-miR-33a-5p	0.956012	4.12827	1.90476	2.83121	0.979491	1.85165	2.81896	0.679522	4.53287	2.03996
105441	hsa-miR-518c-3p	0.0175953	0.00542005	0.003663	0.00169635	0.00328138	N/A	0.0056872	N/A	0.0105171	0.0190295
145827	hsa-miR-200a-5p	0.0371457	0.0180668	0.0384615	0.0186599	0.026251	0.0482574	0.0398104	0.0532599	0.0841367	0.0456708
145950	hsa-miR-33b-5p	1.35875	1.55194	0.446886	0.446141	0.141099	0.409294	0.606635	0.696051	1.83874	0.789724
145732	hsa-miR-346	0.0977517	0.0397471	0.0384615	0.0135708	0.0377358	0.028597	0.0227488	0.0110193	0.0315513	0.0285442
145821	hsa-miR-518c-5p	0.0957967	0.0415537	0.0494505	0.0474979	0.0705496	0.0643432	0.0473934	0.0459137	0.0385627	0.0532826
145889	hsa-miR-196b-5p	0.0645161	0.0234869	0.0274725	0.00169635	0.0164069	0.0178731	0.117536	0.0183655	0.0788782	0.0608944
145832		0.0430108	1.66757	2.29853	4.38338	3.78343	1.05451	0.145972	0.437098	0.127958	0.106565
147794	kshv-miR-K12-8-3p	0.441838	0.178862	0.450549	0.435963	0.884331	0.579088	0.23128	0.440771	0.161262	0.0837298
147863	hsa-miR-3155a	0.0332356	0.00903342	0.00915751	N/A	0.00984413	0.00893655	0.00189573	N/A	0.00876424	0.0114177
147793	hsa-miR-4252	0.058651	0.0831075	0.032967	0.0390161	0.0278917	0.0375335	0.0834123	0.00918274	0.0455741	0.0456708
147508		0.0391007	0.0162602	0.0128205	0.0101781	0.0377358	0.0321716	0.0473934	0.0330579	0.0823839	0.0266413
147829		1.95308	2.5131	1.31502	1.59627	0.636587	0.663092	0.82654	0.426079	0.446976	0.806851
147801	hsv1-miR-H11/hsv2-miR-H11-3p	0.0215054	0.0198735	0.043956	0.0169635	0.0360952	0.0303843	N/A	0.00367309	0.0105171	0.0190295
147554	hsa-miR-4273	0.172043	0.0560072	0.10989	0.103478	0.139459	0.153709	0.178199	0.156107	0.150745	0.0951475
147826	hsa-miR-3153	0.0645161	0.0379404	0.043956	0.0441052	0.0311731	0.0411081	0.0625592	0.00550964	0.0631025	0.0304472
147803	hsv2-miR-H10	0.109482	0.0867209	0.115385	0.117048	0.0836751	0.0857909	0.136493	0.15427	0.147239	0.0875357
147537	hsa-miR-4264	0.0684262	0.0234869	0.0274725	0.0305344	0.0492207	0.0607685	0.0246445	0.0312213	0.0333041	0.036156
147859		1.06158	2.00181	0.930403	1.162	0.716981	0.482574	0.358294	0.268136	0.283961	1.36061
147795	hsa-miR-3186-3p	0.181818	0.0415537	0.029304	0.0152672	0.0344545	0.028597	0.0227488	0.0348944	0.0210342	0.0323501
147673	hsa-miR-4262	0.0508309	0.567299	0.0860806	0.0797286	0.0820345	0.0643432	0.0454976	0.117539	0.0841367	0.0856327
147884	hsv2-miR-H25	0.516129	0.525745	1.01832	1.20441	2.04758	1.24933	0.629384	1.37925	0.538124	0.536632
147929	hsa-miR-1273c	0.242424	0.115628	0.0384615	0.0390161	0.0492207	0.0357462	0.0246445	0.0312213	0.0385627	0.0456708
147834		0.320626	0.137308	0.18315	0.273113	0.137818	0.194817	0.197156	0.191001	0.120947	0.390105
148239	hsa-miR-3916	0.0215054	0.0180668	0.029304	0.0101781	0.0180476	0.0214477	0.0303318	0.0220386	0.0210342	0.0304472
148691	hsa-miR-602	0.0136852	N/A	0.00732601	N/A	0.00984413	0.00357462	N/A	N/A	0.00175285	0.00190295
147376	hsa-miR-3679-5p	0.056696	0.034327	0.0128205	N/A	0.0131255	0.00893655	0.0170616	N/A	0.0157756	0.0114177
147572	hsa-miR-3120-3p	0.0254154	0.028907	0.014652	0.0101781	0.0131255	0.00536193	0.00758294	0.00550964	0.0140228	0.0323501
148398	hsa-miR-3908	0.0215054	0.171635	0.0549451	0.00678541	0.0557834	0.164433	0.130806	N/A	0.022787	0.0076118
148241	hsa-miR-3649	0.424242	0.193315	0.194139	0.145886	0.232978	0.268097	0.189573	0.222222	0.119194	0.222645
148147	hsa-miR-181b-3p	0.0254154	0.00180668	0.00732601	0.00339271	0.00820345	0.0142985	0.0170616	0.0257117	0.022787	0.0342531
148616		132.152	111.435	63.3956	50.0254	42.42	68.849	140.4	150.195	112.431	56.9363
148289	hsa-miR-3675-5p	0.0136852	0.0108401	0.010989	N/A	0.00820345	0.0142985	N/A	N/A	0.0157756	0.0247383
147964	hsa-miRPlus-J1005	0.0430108	0.0252936	0.010989	0.00339271	0.00820345	0.0125112	0.00947867	0.00183655	0.0105171	0.0266413
148489	hsa-miR-3674	0.0371457	0.0108401	0.00732601	0.00848176	0.00984413	0.0178731	0.0056872	N/A	0.00701139	0.0209324
148038	hsa-miR-3679-3p	0.901271	1.32791	0.663004	0.724343	0.703856	0.509383	0.536493	0.699725	0.921998	1.04472
148637	hsa-miR-198	0.0371457	0.0180668	0.010989	0.0203562	0.0164069	0.023235	0.0056872	N/A	0.0122699	0.0247383
148388	hsa-miR-3677-3p	0.0215054	0.0252936	0.00549451	0.00678541	0.00820345	0.00536193	N/A	N/A	0.00525855	0.0038059
147602	hsa-miR-2682-5p	0.0234604	N/A	0.0018315	0.00339271	0.00492207	0.00178731	N/A	N/A	0.00175285	0.0038059
148534		1.24927	0.607046	0.551282	0.568278	0.421657	0.854334	0.602844	0.837466	0.35057	0.738344
148143		2.09971	0.661247	0.456044	0.503817	0.377358	0.677391	1.16398	0.86685	0.858896	1.69553
148381		0.0899316	0.0957543	0.0842491	0.0780322	0.11813	0.0554066	0.0303318	0.0275482	0.0403155	0.0894386
148602		0.0527859	0.0108401	0.032967	0.0339271	0.0459393	0.0428954	0.028436	0.0128558	0.0245399	0.038059
148047		0.201369	0.0740741	0.03663	0.0203562	0.0541427	0.0357462	0.0246445	0.0220386	0.0245399	0.0418649
148291		0.0879765	0.028907	0.029304	0.0254453	0.026251	0.0554066	0.0663507	0.0550964	0.0420684	0.0666032
148146		0.344086	0.70822	0.230769	0.237489	0.203445	0.209115	0.238863	0.205693	0.180543	0.403425
148631		0.449658	0.180668	0.210623	0.21883	0.236259	0.403932	0.619905	0.56933	0.345311	0.403425
148286		0.277615	0.619693	0.307692	0.393554	0.416735	0.496872	0.195261	0.115702	0.180543	0.137012
148542		0.0254154	0.0108401	0.00549451	N/A	0.00820345	0.00893655	N/A	N/A	0.0157756	0.0228354
148556		0.0371457	0.0126468	0.0164835	0.0118745	0.0131255	0.00893655	0.00379147	0.00550964	0.00701139	0.0171265
148252		0.201369	0.097561	0.0494505	0.057676	0.0508614	0.0643432	0.0701422	0.0624426	0.0438212	0.0951475
148463		0.26393	0.411924	0.212454	0.223919	0.413454	0.307417	0.396209	0.130395	0.250657	0.313987
148529		0.0175953	0.00903342	0.00915751	0.00848176	0.00656276	0.0107239	0.0151659	N/A	0.0035057	0.0190295
148462		0.0234604	0.0234869	0.010989	0.00508906	0.0114848	0.00714924	0.0151659	N/A	0.0175285	0.0190295
148304		0.0645161	0.0325203	0.0164835	0.0101781	0.0131255	0.0160858	0.0246445	0.0146924	0.0280456	0.036156
148501		0.5435	0.484192	0.309524	0.320611	0.543068	0.361037	0.343128	0.400367	0.205083	0.192198
148614		1.93157	1.16712	0.503663	0.554707	0.735029	0.643432	0.434123	0.931129	0.389132	0.235966
148073		0.107527	0.0325203	0.0238095	0.0254453	0.0164069	0.0142985	0.00947867	0.00183655	0.0175285	0.0285442
148563		N/A	N/A	N/A	N/A	0.00164069	0.00178731	N/A	N/A	0.00525855	0.0038059
148114		0.320626	0.350497	0.157509	0.206955	0.16735	0.253798	0.415166	0.492195	0.334794	0.251189
148521		0.412512	0.142728	0.173993	0.191688	0.0984413	0.248436	0.627488	0.380165	0.394391	0.275928
148436		0.0645161	0.034327	0.025641	0.0305344	0.0787531	0.0893655	0.0379147	0.15427	0.0333041	0.0570885
148460		0.0410557	0.0939476	0.0238095	0.0542833	0.0278917	0.0303843	0.0985782	0.0165289	0.0508326	0.0285442
148507		1.60704	0.267389	0.0622711	0.0508906	0.0344545	0.0464701	0.0436019	0.0679522	0.0631025	0.0589914
148099		2.70186	2.27281	1.25641	2.11705	1.53733	1.79982	2.17251	1.40863	1.46012	2.57279
148200		1.68915	4.07227	3.28571	2.06277	2.73175	3.12243	1.50711	1.29293	1.49343	3.13987
146158	hsa-miR-3202	0.688172	0.390244	1.06777	0.563189	0.444627	1.30116	0.809479	0.947658	0.645048	0.764986
42461		2.16618	1.43812	1.06227	1.76251	1.78671	1.78195	0.976303	1.50781	0.787029	1.95814
11155	hsa-miR-518a-3p	0.0136852	N/A	0.010989	N/A	0.00492207	0.00714924	0.0056872	N/A	0.0105171	0.0209324
46974		0.111437	0.034327	0.0201465	0.0203562	0.0360952	0.0607685	0.0265403	0.056933	0.0297984	0.0323501
42755	hcmv-miR-US33-3p	0.0156403	0.0397471	0.14652	0.105174	0.198523	0.0929401	0.0056872	N/A	0.0192813	0.0190295
46610		0.00977517	0.0126468	0.0018315	N/A	0.00328138	0.00536193	N/A	N/A	0.00175285	0.0209324
168579	hsa-miR-5706	0.0351906	0.0108401	0.00549451	N/A	0.026251	0.023235	0.0113744	0.00918274	0.0175285	0.0190295
168690	hsa-miR-4466	0.125122	0.0758808	0.117216	0.0441052	0.154225	0.0822163	0.0398104	0.0275482	0.0543383	0.0418649
168698	hsa-miR-3127-3p	0.606061	0.630533	0.373626	0.36302	0.292043	0.252011	0.132701	0.10652	0.129711	0.530923
46808	hsa-miR-4485-3p	0.0664712	0.028907	0.0512821	0.176421	0.21329	1.07417	0.750711	0.394858	0.548642	0.0589914
168843	hsa-miR-5694	0.0351906	0.0162602	0.0384615	0.0407125	0.0442986	0.0607685	0.0227488	0.0312213	0.0368098	0.0247383
168732	hsa-miR-5011-5p	0.899316	0.0921409	0.0164835	0.0203562	0.026251	0.0607685	N/A	0.0661157	0.0280456	0.0076118
168674	hsa-miR-4716-5p	2.19941	3.13821	1.99267	2.11705	2.73011	1.96247	1.04265	1.13866	1.21122	3.84776
168575	hsa-miR-4763-5p	0.0762463	0.0813008	0.03663	0.0339271	0.0278917	0.0142985	0.0132701	0.00734619	0.0157756	0.0494767
168756	hsa-miR-548al	0.00391007	N/A	0.00549451	0.00339271	0.00656276	0.0107239	0.00947867	N/A	0.00701139	0.00570885
168665	hsa-miR-3619-3p	0.0860215	0.068654	0.161172	0.0814249	0.0754717	0.105451	0.113744	0.0697888	0.0823839	0.102759
168862	hsa-miR-1343-3p	0.0058651	0.0126468	0.014652	0.0135708	0.00656276	0.00536193	N/A	N/A	0.00175285	0.0114177
168943	hsa-miR-4769-3p	0.557185	0.63776	0.304029	0.296862	0.273995	0.504021	0.236967	0.191001	0.234882	0.483349
168598	hsa-miR-5007-3p	1.31378	0.522132	0.35348	0.303647	0.244463	0.361037	0.343128	0.541781	0.185802	0.203616
168940	hsa-miR-5579-5p	N/A	N/A	N/A	N/A	0.00328138	0.00178731	N/A	N/A	0.00525855	N/A
168735	hsa-miR-5586-3p	0.0977517	0.0560072	0.043956	0.0322307	0.0426579	0.0643432	0.0227488	0.0183655	0.0245399	0.0475737
46762	hsa-miR-3928-3p	0.0449658	0.0144535	0.00549451	0.00339271	0.0131255	0.0107239	0.00189573	N/A	0.0122699	0.0114177
168642	hsa-miR-642b-3p	0.414467	0.168022	0.562271	0.346056	2.10336	1.2958	0.817062	2.15427	1.83348	0.230257
168909	hsa-miR-3152-5p	0.27175	0.493225	0.335165	0.349449	0.155865	0.260947	0.329858	0.117539	0.147239	0.46432
168872	hsa-miR-24-1-5p	0.428152	1.79765	0.74359	1.10941	0.593929	0.598749	1.05213	0.343434	0.958808	0.647003
168763		1.7263	3.02981	1.65751	0.907549	0.920427	1.2529	1.80853	0.784206	1.78791	4.01142
169192	hsa-miR-4437	0.0175953	0.0162602	0.0018315	N/A	0.00328138	0.00178731	N/A	N/A	0.0105171	0.00951475
169019	hsa-miR-4524a-5p	0.297165	0.135501	0.0842491	0.100085	0.155865	0.210903	0.132701	0.115702	0.0788782	0.0704091
169312	hsa-miR-548an	0.950147	0.775068	0.569597	0.766751	0.521739	0.593387	0.849289	0.530762	0.54163	0.803045
169299	hsa-miR-4538	0.105572	0.0523939	0.0952381	0.0644614	0.196883	0.0768543	0.0246445	0.040404	0.0297984	0.0570885
169066	hsa-miR-4802-3p	0.00195503	N/A	0.0714286	N/A	0.00492207	0.0142985	N/A	N/A	0.00876424	0.0171265
169109	hsa-miR-5003-5p	0.0742913	0.0578139	0.047619	0.10687	0.073831	0.107239	0.0966825	0.0422406	0.0595968	0.0494767
169006	hsa-miR-4527	0.103617	0.0108401	0.00549451	0.00678541	0.0164069	0.0250223	0.0132701	0.0220386	0.0122699	0.0304472
169018	hsa-miR-4640-5p	0.181818	0.128275	0.221612	0.174724	0.315012	0.205541	0.134597	0.143251	0.0999124	0.0666032
169009	hsa-miR-548ap-5p/hsa-miR-548j-5p	4.9697	12.1969	6.47802	7.28753	5.51107	5.11171	3.00284	4.05142	2.51709	4.55566
169142	hsa-miR-550a-5p	0.179863	0.0397471	0.0512821	0.0339271	0.0541427	0.0482574	0.0417062	0.229568	0.0753725	0.0190295
169295	hsa-miR-4725-3p	0.355816	0.173442	0.336996	0.286684	0.4758	0.230563	0.151659	0.213039	0.19106	0.241675
169370	hsa-miR-4693-5p	0.0058651	N/A	N/A	N/A	0.00328138	N/A	N/A	N/A	0.0035057	0.00190295
168995	hsa-miR-4791	0.744868	0.735321	2.64286	2.82273	1.57342	2.40751	9.62275	3.3921	5.8475	1.2274
168976	hsa-miR-3135b	0.234604	0.131888	0.163004	0.189992	0.280558	0.396783	0.178199	0.0918274	0.0893953	0.0704091
169016	hsa-miR-4743-5p	0.129032	0.0650407	0.0512821	0.0559796	0.0557834	0.0875782	0.0473934	0.115702	0.0455741	0.0570885
169154	hsa-miR-4803	0.0782014	0.0451671	0.0457875	0.0593723	0.0541427	0.0643432	0.056872	0.0238751	0.0315513	0.0666032
169050	hsa-miR-4787-5p	20.2444	45.4562	28.2143	29.0483	22.8712	25.4638	27.49	13.6896	25.2743	47.3873
169372	hsa-miR-5011-3p	N/A	N/A	0.00732601	0.00169635	0.00656276	0.00178731	N/A	N/A	0.00701139	N/A
169133	hsa-miR-4537	0.0410557	0.0325203	0.0274725	0.0237489	0.0410172	0.0446828	0.0303318	0.0312213	0.035057	0.0323501
169339	hsa-miR-5579-3p	N/A	N/A	0.003663	N/A	0.00656276	0.00714924	N/A	N/A	0.0035057	0.00570885
169148		0.0899316	0.0993677	0.131868	0.0627651	0.270714	0.194817	0.109953	0.380165	0.184049	0.0323501
168865		0.0488759	0.0144535	0.018315	0.0135708	0.0344545	0.0107239	0.0151659	0.00183655	0.00876424	0.0076118
169352		0.144673	0.104788	0.0641026	0.0525869	0.0344545	0.0411081	0.0549763	0.0422406	0.0455741	0.0494767
169397	hsa-miR-3184-5p	0.130987	0.115628	0.0860806	0.0949958	0.180476	0.141197	0.0379147	0.0514233	0.0262927	0.0685062
168566		0.142717	0.0740741	0.0952381	0.0848176	0.134537	0.121537	0.0796209	0.0826446	0.0560911	0.121789
169405		3.37048	5.21951	2.81502	4.35623	1.82609	3.75335	5.75545	2.32507	3.95618	10.5785
169300		0.0488759	0.0162602	0.0128205	0.00508906	0.0131255	0.0214477	0.00189573	0.00183655	0.00525855	0.0133206
168554		0.0469208	0.0216802	0.0164835	0.00169635	0.00656276	0.0625559	0.0170616	0.0110193	0.0157756	0.0304472
168780		N/A	N/A	0.003663	N/A	N/A	N/A	N/A	N/A	0.0035057	0.0038059
46210	hsa-miR-1249-3p	0.285435	0.339657	0.153846	0.145886	0.126333	0.0768543	0.0834123	0.077135	0.0595968	0.171265
42543	hsa-miR-608	0.0625611	0.0325203	0.0238095	0.0135708	0.0246103	0.023235	0.028436	0.0220386	0.0175285	0.0171265
17431		0.999022	0.843722	0.393773	0.137405	0.219852	0.210903	0.227488	0.257117	0.140228	0.517602
42923	hsa-miR-30c-5p	7.79863	16.878	7.86996	7.54538	5.47498	6.64701	4.74692	7.47475	8.30324	9.02569
11231		0.447703	0.634146	0.326007	0.198473	0.293683	0.219839	0.127014	0.146924	0.110429	0.409134
42633	hsa-miR-885-3p	0.0508309	0.0271003	0.0201465	0.0135708	0.0246103	0.0303843	0.0151659	0.020202	0.0192813	0.0285442
42808	hsa-miR-874-3p	2.6999	2.33243	1.77839	0.619169	0.671042	0.625559	1.13744	1.55005	1.66521	1.8725
45775	hsa-miR-1279	0.054741	0.0307136	0.014652	0.00848176	0.00984413	0.0160858	0.0246445	0.020202	0.0192813	0.036156
42967		0.0351906	0.0361337	0.014652	0.00508906	0.0196883	0.0160858	0.0151659	0.020202	0.0140228	0.0247383
42518		0.492669	0.373984	0.205128	0.0814249	0.185398	0.773905	0.104265	0.0991736	0.113935	0.350143
17810	hsa-miR-29b-1-5p	0.156403	0.137308	0.131868	0.0610687	0.0557834	0.105451	0.136493	0.077135	0.134969	0.173168
17353	hsa-miR-609	0.0430108	0.0325203	0.010989	0.00339271	0.00492207	0.00714924	0.0113744	0.00918274	0.0122699	0.0323501
42584	hsa-miR-432-3p	0.328446	0.184282	0.0567766	0.028838	0.0426579	0.0536193	0.064455	0.077135	0.0525855	0.144624
42446	hsa-miR-576-5p	0.494624	0.908762	0.626374	0.569975	0.490566	0.434316	0.316588	0.354454	0.27695	0.403425
42608		0.0742913	0.0415537	0.014652	0.0135708	0.00656276	0.0107239	0.0246445	0.0257117	0.0245399	0.036156
46434		0.0351906	0.0307136	0.00549451	0.00339271	0.00492207	N/A	0.00758294	0.0128558	0.0105171	0.0247383
10975	hsa-miR-182-5p	0.115347	0.406504	0.446886	0.145886	0.200164	0.377122	0.699526	0.288338	0.711656	0.392008
17437	kshv-miR-K12-7-3p	0.0430108	0.0234869	0.010989	0.00169635	0.00820345	0.00536193	0.00189573	0.00918274	0.0105171	0.0285442
19601		0.197458	0.377597	0.148352	0.0831213	0.0459393	0.023235	0.0398104	0.0348944	0.0175285	0.207422
46356	hsa-miR-30b-3p	0.0957967	0.108401	0.0421245	0.0305344	0.0590648	0.0500447	0.0492891	0.0661157	0.0525855	0.0647003
33596	hsa-miR-126-5p	1.20821	1.1093	4.15201	5.29601	4.40525	4.64343	9.08815	1.54454	5.10079	2.11227
29190	hsa-miR-708-5p	0.142717	0.339657	0.406593	0.666667	0.283839	0.243074	1.01232	0.233242	1.46889	0.913416
33116		1.62854	0.532972	0.388278	0.659881	0.577523	0.462913	0.345024	0.352617	0.177038	0.721218
14962	hsa-miR-581	0.0645161	0.0415537	0.014652	0.0135708	0.00820345	0.0107239	0.0208531	0.0275482	0.022787	0.0342531
17946	hsa-miR-192-3p	0.0410557	0.0451671	0.018315	0.0169635	0.0328138	0.00893655	0.0208531	0.00183655	0.0105171	0.0209324
42709		0.334311	0.104788	0.0824176	0.164546	0.121411	0.117962	0.0739336	0.141414	0.0631025	0.138915
17563	hsa-miR-644a	0.0508309	0.0216802	0.0201465	0.0169635	0.0131255	0.028597	0.0189573	0.0183655	0.0157756	0.0247383
17623	ebv-miR-BART14-3p	0.0703812	0.0397471	0.0274725	0.0271416	0.0196883	0.0303843	0.0265403	0.020202	0.0210342	0.0285442
17465		0.285435	0.0957543	0.0512821	0.0542833	0.0393765	0.0589812	0.092891	0.0642792	0.0753725	0.16746
42456		0.0449658	0.0271003	0.0128205	0.00678541	0.0131255	0.0125112	0.0132701	0.020202	0.0262927	0.0323501
11121	hsa-miR-489-3p	0.203324	0.578139	0.221612	0.407125	0.408532	0.248436	0.109953	0.145087	0.122699	0.0856327
46929	hsa-miR-548n	0.0762463	0.0234869	0.043956	0.0322307	0.0295324	0.0375335	0.0492891	0.0330579	0.0315513	0.0494767
42663	hsa-miR-20a-3p	0.0391007	0.0740741	0.144689	0.147583	0.0721903	0.110813	0.225592	0.0348944	0.122699	0.133206
42883		0.0469208	0.0704607	0.102564	0.149279	0.223134	0.250223	0.343128	0.242424	0.611744	0.106565
10988	hsa-miR-194-5p	0.119257	0.0740741	0.111722	0.222222	0.160788	0.103664	0.318483	0.0918274	0.226117	0.218839
14854	hsa-miR-569	0.0703812	0.0433604	0.014652	0.0152672	0.0229696	0.0214477	0.0189573	0.0385675	0.022787	0.0456708
42816		0.0508309	0.0234869	0.014652	0.00848176	0.0180476	0.023235	0.0170616	0.0183655	0.0157756	0.00951475
32946	hsa-miR-486-5p	0.643206	1.84101	1.97802	2.68702	3.21575	1.05809	0.445498	0.517906	0.494303	0.862036
46322		0.0449658	0.00903342	0.00732601	0.00169635	0.00820345	0.0142985	0.00758294	0.0165289	0.0192813	0.038059
46698		2.62757	0.914182	0.655678	0.230704	1.70139	1.59964	1.18673	2.55647	2.41543	1.98097
46735	hsa-miR-1179	0.056696	0.0216802	0.010989	0.0101781	0.00984413	0.00536193	0.0208531	0.0128558	0.0140228	0.0228354
46479	hsa-miR-1304-5p	0.506354	0.252936	0.542125	0.863444	1.53897	1.19035	0.547867	1.00459	0.573181	0.506185
28979		0.0957967	0.0469738	0.021978	0.0186599	0.0180476	0.0214477	0.036019	0.0440771	0.0297984	0.0418649
31076	hsa-miR-559	0.146628	0.106594	0.029304	0.0237489	0.0295324	0.0250223	0.028436	0.0312213	0.0262927	0.0304472
42557	hsa-miR-624-5p	0.0371457	0.0108401	0.010989	0.00848176	0.00984413	0.0142985	0.0151659	0.00918274	0.022787	0.0209324
27537	ebv-miR-BART13-3p	0.85435	0.646793	0.815018	0.719254	1.44381	0.344951	0.170616	0.40404	0.439965	0.369172
42631		0.222874	0.487805	0.126374	0.123834	0.04758	0.051832	0.0322275	0.0348944	0.0455741	0.194101
17525		0.0156403	0.0126468	0.00549451	0.00339271	0.0114848	0.00893655	0.0170616	0.0110193	0.00525855	0.0171265
11225		0.0391007	0.0108401	0.010989	0.00848176	0.0164069	0.0160858	0.0113744	0.00367309	0.0140228	0.0304472
42553	hsa-miR-216a-5p	0.0645161	0.0867209	0.0494505	0.0407125	0.0656276	0.0339589	0.0473934	0.0477502	0.0420684	0.0399619
42546		0.0430108	0.0325203	0.010989	0.00339271	0.00656276	0.00357462	0.0189573	0.0110193	0.00876424	0.0247383
42544		0.0606061	0.0776874	0.0586081	0.0491942	0.0508614	0.0464701	0.113744	0.0367309	0.101665	0.0856327
11253		0.213099	0.204155	0.120879	0.215437	0.200164	0.153709	0.223697	0.139578	0.152498	0.18078
42595		0.211144	0.522132	0.106227	0.0882103	0.100082	0.0482574	0.0834123	0.104683	0.105171	0.127498
32891	hsa-miR-769-5p	0.119257	0.189702	0.111722	0.142494	0.0984413	0.0840036	0.121327	0.132231	0.101665	0.123692
42763		0.568915	0.540199	0.470696	0.61408	1.26169	0.863271	0.229384	0.358127	0.366345	0.258801
11249		0.058651	0.0415537	0.010989	0.00339271	0.00984413	0.00893655	0.0208531	0.0146924	0.0157756	0.0247383
11245	hsa-miR-433-5p	10.2893	5.57182	5.11355	5.13656	8.46103	5.61573	4.59526	4.5326	5.65294	8.90771
42836		0.0371457	0.0433604	0.0164835	0.0152672	0.0246103	0.0196604	0.0151659	0.0312213	0.0210342	0.0209324
31867	hsa-miR-145-3p	0.332356	0.720867	0.415751	0.519084	0.35767	0.350313	0.496682	0.35629	0.487292	0.460514
27821	spike_control_v2_26	0.148583	0.0776874	0.108059	0.086514	0.638228	0.169794	0.195261	0.192837	0.441718	0.0913416
27291	spike_control_v2_22	0.236559	1.54833	4.14469	1.67769	2.47908	2.39321	3.66256	1.32048	6.22436	3.08658
146165	hsa-miR-1973	6.82502	0.590786	0.443223	0.695505	0.859721	1.78016	0.818957	2.92195	0.562664	1.02379
146130		0.056696	0.0198735	0.021978	0.0152672	0.0278917	0.0268097	0.0208531	0.0257117	0.0333041	0.0304472
145996		5.95699	2.84011	2.11722	2.24597	2.89253	2.03753	2.47393	1.79063	1.85101	3.46337
146119		0.0664712	0.0469738	0.014652	0.0186599	0.0114848	0.0125112	0.0227488	0.020202	0.0262927	0.036156
13367	spike_control_v2_3	0.369501	0.112014	0.239927	0.189992	0.203445	0.151921	0.43981	0.677686	0.297984	0.352046
146012		0.381232	0.178862	0.849817	0.856658	0.933552	1.27078	1.36872	1.84022	1.4163	0.534729
146210		0.240469	0.166215	0.102564	0.21883	0.146021	0.16622	0.25782	0.14876	0.157756	0.500476
146096	hsa-miR-764	0.0821114	0.0415537	0.021978	0.0220526	0.0344545	0.0482574	0.0682464	0.0697888	0.057844	0.108468
13186	spike_control_v2_2	0.158358	0.119241	0.771062	0.500424	0.659557	0.881144	1.50332	1.13131	1.62489	0.371075
146223		0.813294	0.222222	0.272894	0.235793	0.40361	0.450402	0.299526	0.435262	0.212095	0.490961
146151	hsa-miR-449c-5p	0.0351906	0.0180668	0.003663	N/A	0.00328138	0.00714924	0.0151659	0.0165289	0.0105171	0.0114177
145868		0.00782014	0.00180668	N/A	N/A	0.00328138	0.00357462	N/A	N/A	N/A	0.0114177
146173	hsa-miR-2114-3p	0.0293255	0.0198735	0.00732601	0.00169635	0.00656276	0.00536193	0.0056872	0.00734619	0.00876424	0.0190295
29544	spike_control_v2_44	0.692082	0.682927	1.89011	1.43003	1.31255	1.91242	3.03886	1.70799	2.40666	1.75262
17932	hsa-miR-381-5p	0.115347	0.117435	0.0531136	0.0678541	0.172272	0.0411081	0.0246445	0.056933	0.0385627	0.0608944
146018		0.0215054	0.0180668	0.025641	0.0152672	0.0229696	0.0214477	0.0303318	0.0128558	0.0280456	0.0437678
146155		3.15543	2.15899	4.48901	4.4665	10.1706	3.29401	4.61043	2.39853	8.24189	5.91627
146047		0.058651	0.0325203	0.018315	0.0220526	0.0442986	0.0482574	0.0379147	0.0514233	0.0333041	0.0418649
146136	hsa-miR-518d-5p/hsa-miR-520c-5p/hsa-miR-526a	0.146628	0.0849142	0.108059	0.0966921	0.16735	0.130474	0.056872	0.112029	0.0648554	0.0818268
145852	hsa-miR-210-3p	0.27566	0.207769	2.22344	0.366412	0.219852	1.74799	0.272986	1.2764	3.11306	0.732636
145644		0.136852	0.106594	0.0952381	0.0559796	0.0410172	0.0983021	0.0701422	0.0881543	0.0718668	0.0780209
145742	hsa-miR-935	0.277615	3.29178	8.28755	2.93978	0.843314	9.04915	0.191469	0.117539	0.0718668	0.308278
145928		45.9062	30.1554	26.9029	30.514	39.4733	69.9428	71.164	60.7089	52.9255	75.9886
145915		0.107527	0.0776874	0.144689	0.0763359	0.11813	0.0536193	0.130806	0.0495868	0.152498	0.0723121
145750	hsa-miR-614	0.105572	0.0325203	0.0201465	0.0220526	0.0229696	0.0446828	0.0265403	0.0238751	0.0210342	0.0456708
145981	hsa-miR-1285-3p	0.119257	0.0487805	0.155678	0.150975	0.344545	0.194817	0.121327	0.132231	0.0946538	0.100856
145634	hsa-miR-132-5p	0.0782014	0.144535	0.0805861	0.0814249	0.0541427	0.075067	0.16872	0.0826446	0.131464	0.108468
145847	hsa-miR-766-3p	0.105572	0.104788	0.0604396	0.0542833	0.0705496	0.0500447	0.0853081	0.0532599	0.057844	0.0989534
147954	hsa-miR-4318	0.0488759	0.0198735	0.00549451	N/A	0.0114848	0.00893655	0.0170616	0.00918274	0.0210342	0.0114177
147902	hsa-miR-3193	0.0703812	0.0307136	0.0128205	0.00678541	0.0131255	0.0107239	0.0189573	0.0220386	0.0175285	0.0171265
147994		3.1261	1.32249	0.487179	0.571671	0.508614	0.695264	1.01611	1.04867	0.648554	2.22645
147751	hsa-miR-4274	0.318671	0.32159	0.168498	0.113656	0.152584	0.107239	0.0777251	0.0881543	0.0683611	0.220742
147825		1.38025	1.12918	1.87363	0.800679	2.94011	0.234138	0.904265	0.473829	0.83085	0.713606
147979	hsa-miR-3150a-3p	0.0527859	0.0379404	0.0164835	0.00339271	0.0131255	0.00714924	0.0132701	0.020202	0.0175285	0.0152236
147532		3.87683	8.72809	2.86996	0.361323	0.587367	0.782842	0.208531	0.817264	0.26468	1.58135
147808		0.0391007	0.0198735	0.010989	0.00169635	0.0131255	0.0160858	0.00379147	0.0110193	0.00701139	0.0076118
147540	hsa-miR-4310	0.0273705	0.028907	0.014652	0.0101781	0.0131255	0.0125112	0.0151659	0.00918274	0.0175285	0.0323501
147828	hsa-miR-3121-3p	0.0508309	0.0415537	0.018315	0.0135708	0.0147662	0.0160858	0.0246445	0.0238751	0.0280456	0.0190295
147878		0.441838	0.207769	0.166667	0.178117	0.21329	0.226988	0.0966825	0.0734619	0.0648554	0.196004
147564	hsa-miR-4266	0.0234604	0.0162602	0.00732601	0.00678541	0.00656276	0.0125112	0.00758294	0.0146924	0.00876424	0.0190295
147614	hsa-miR-4299	0.478983	0.303523	0.32967	0.212044	0.582445	0.294906	0.665403	0.231405	0.361087	0.331113
147822	hsv2-miR-H23-5p	0.0156403	0.0198735	0.0128205	0.00848176	0.00492207	0.0125112	0.0151659	0.020202	0.00876424	0.0228354
147780	hsa-miR-4267	0.0215054	0.0126468	0.003663	0.00508906	0.00164069	0.00714924	0.00758294	0.00550964	0.00701139	0.0133206
148351	hsa-miR-3945	0.119257	0.0487805	0.0347985	0.0169635	0.0311731	0.0142985	0.0189573	0.0165289	0.0157756	0.0209324
148597		1.82796	1.28636	1.74908	1.26378	3.31747	4.43074	1.31754	2.16713	0.874671	4.91342
147511		0.054741	0.068654	0.0531136	0.0593723	0.0410172	0.0428954	0.113744	0.0440771	0.0701139	0.0894386
148454	hsa-miR-3682-3p	0.0312805	0.0198735	0.00732601	0.00508906	0.00656276	0.00893655	0.0132701	0.0183655	0.0105171	0.0152236
147486		0.0351906	0.0325203	0.00915751	0.00339271	0.00656276	0.0107239	0.0151659	0.0128558	0.0140228	0.0190295
148282	hsa-miR-3714	0.346041	0.440831	0.197802	0.178117	0.137818	0.105451	0.0720379	0.0808081	0.0683611	0.285442
147949		0.0410557	0.0379404	0.0164835	0.0152672	0.0131255	0.0142985	0.0170616	0.00367309	0.0175285	0.0247383
148039	hsa-miR-3925-5p	0.0606061	0.028907	0.018315	0.00678541	0.0131255	0.0214477	0.0113744	0.0844812	0.0210342	0.0247383
148601	hsa-miR-3617-5p	0.0195503	0.0198735	0.00549451	0.00169635	N/A	0.00714924	0.0056872	N/A	0.0035057	0.00570885
148471	hsa-miR-152-5p	0.056696	0.0578139	0.040293	0.0339271	0.0377358	0.0411081	0.0341232	0.0293848	0.0420684	0.0304472
147638	hsv2-miR-H12	0.0430108	0.0144535	0.0164835	0.00678541	0.0229696	0.0357462	0.0132701	0.0110193	0.0105171	0.0171265
147600	hsa-miR-4292	2.33822	5.87715	2.13553	2.35623	0.841674	0.530831	0.517536	0.348944	0.320771	3.9353
147707	hsa-miR-3154	0.0391007	0.0162602	0.00915751	0.00339271	0.00492207	0.0142985	0.0132701	0.0146924	0.00701139	0.0171265
148371	hsa-miR-3620-3p	0.0938416	0.168022	0.126374	0.0424088	0.0541427	0.080429	0.0473934	0.0275482	0.035057	0.076118
148061		0.058651	0.0271003	0.014652	0.0135708	0.0229696	0.0268097	0.0227488	0.0257117	0.0175285	0.0266413
148088		0.0195503	0.0108401	0.003663	N/A	0.00820345	0.00893655	N/A	0.0128558	0.0035057	0.0114177
148209		0.0058651	0.0198735	0.003663	N/A	0.00492207	0.00536193	0.00189573	0.0146924	0.00175285	0.0133206
148227	hsa-miR-1251-3p	0.222874	0.144535	0.111722	0.130619	0.157506	0.219839	0.430332	0.15978	0.297984	0.140818
148280		0.848485	0.62692	0.326007	0.510602	0.31009	0.369973	0.574408	0.337925	0.341805	0.685062
148277		0.0215054	0.0252936	0.010989	0.0118745	0.0131255	0.0142985	0.00758294	0.020202	0.0175285	0.0209324
148355		0.340176	0.247516	0.135531	0.10687	0.14274	0.180518	0.170616	0.137741	0.133216	0.393911
148443		0.0195503	0.0180668	0.00549451	0.00508906	0.00656276	0.00714924	0.00947867	N/A	0.00876424	0.0152236
148548		0.136852	0.104788	0.0531136	0.0525869	0.0492207	0.11975	0.064455	0.0587695	0.0543383	0.133206
148539		0.0293255	0.0216802	0.00915751	0.00339271	0.0114848	0.00893655	0.00947867	0.00734619	0.0175285	0.0076118
148190		0.136852	0.115628	0.0494505	0.0356234	0.0459393	0.0357462	0.028436	0.0275482	0.0210342	0.0418649
148437		0.109482	0.101174	0.0842491	0.057676	0.146021	0.0893655	0.0303318	0.0550964	0.0297984	0.0513796
148497		0.0821114	0.034327	0.0311355	0.0237489	0.0229696	0.0321716	0.0511848	0.0642792	0.0385627	0.0456708
148400		0.0117302	0.0180668	0.003663	0.00508906	0.00328138	0.00357462	0.00758294	0.00183655	0.00701139	0.0152236
148248		0.643206	0.420958	0.635531	0.420696	0.536505	0.772118	0.932701	0.51607	0.678352	0.639391
148163		0.0821114	0.0216802	0.014652	0.00678541	0.00984413	0.0250223	0.0189573	0.056933	0.0245399	0.0266413
148045		1.06354	0.634146	0.769231	0.349449	1.90648	0.350313	0.119431	0.337925	0.112182	0.344434
148192	hsa-miR-421	0.0899316	0.0307136	0.0384615	0.0356234	0.0278917	0.0339589	0.092891	0.0312213	0.0683611	0.0647003
148369		0.121212	0.0885276	0.120879	0.0474979	0.14274	0.11975	0.056872	0.0514233	0.0420684	0.0780209
148433		0.373412	1.19422	0.269231	0.271416	0.203445	0.173369	0.221801	0.490358	0.156004	0.34824
148424		0.308895	0.254743	0.305861	0.154368	0.0853158	0.159071	0.10237	0.124885	0.0911481	0.197907
148198		0.0723363	0.0361337	0.0512821	0.0899067	0.0311731	0.0464701	0.0341232	0.0550964	0.0262927	0.0647003
148399		0.00195503	0.0126468	0.003663	N/A	0.00164069	0.00357462	N/A	N/A	N/A	0.0076118
148487		0.0606061	0.0487805	0.0128205	0.00339271	0.0147662	0.00893655	0.0151659	0.0183655	0.0105171	0.0209324
148629		0.406647	0.419151	0.0732601	0.0559796	0.147662	0.237712	0.108057	0.112029	0.19106	0.310181
148169		0.140762	0.175248	0.0512821	0.0424088	0.0557834	0.0500447	0.0303318	0.0367309	0.0333041	0.0875357
148506		0.0293255	0.00542005	0.00732601	0.00508906	0.00328138	0.00893655	0.0170616	0.0146924	0.00876424	0.0133206
46264	hsa-miR-298	0.234604	0.124661	0.100733	0.0814249	0.0721903	0.0589812	0.109953	0.117539	0.092901	0.0951475
14312		N/A	0.0234869	0.014652	0.0237489	0.0164069	0.0142985	0.00758294	0.00734619	0.0105171	0.0076118
17290		1.15934	2.8636	1.49634	0.882103	1.23216	1.14567	0.356398	0.565657	0.436459	0.943863
42619		0.330401	0.130081	0.0970696	0.0424088	0.04758	0.289544	0.092891	0.0899908	0.080631	0.0913416
42738	hsa-miR-340-3p	0.107527	0.101174	0.135531	0.189992	0.0836751	0.0661305	0.288152	0.077135	0.157756	0.150333
168631	hsa-miR-4723-5p	0.168133	0.153568	0.254579	0.0559796	0.0607055	0.0589812	0.0587678	0.0459137	0.0508326	0.0647003
168952	hsa-miR-4781-3p	0.0215054	0.0216802	0.0128205	0.00508906	0.0131255	0.0142985	0.0151659	0.00918274	0.0175285	0.0266413
168564	hsa-miR-548at-5p	0.162268	0.301716	0.628205	0.259542	0.326497	0.341376	0.113744	0.20202	0.129711	0.374881
168595	hsa-miR-1185-2-3p	0.207234	0.222222	0.445055	0.36302	0.943396	0.405719	0.24455	0.30854	0.380368	0.159848
168622	hsa-miR-4652-5p	0.0136852	0.0126468	0.003663	0.00169635	0.00164069	0.00178731	0.00758294	0.00734619	0.0105171	0.0152236
168571	hsa-miR-550b-2-5p	0.0860215	0.0415537	0.047619	0.0237489	0.026251	0.0357462	0.0417062	0.0789715	0.0683611	0.0304472
168727	hsa-miR-4426	0.349951	0.229449	0.271062	0.134012	0.108285	0.160858	0.204739	0.235078	0.140228	0.230257
168951	hsa-miR-548as-3p	0.723363	1.03884	0.35348	0.276506	0.234619	0.32529	0.481517	0.369146	0.333041	0.525214
168800	hsa-miR-4724-5p	0.056696	0.0307136	0.025641	0.0152672	0.0344545	0.0339589	0.0151659	0.0275482	0.0175285	0.0228354
168567	hsa-miR-3177-5p	0.0527859	0.137308	0.0769231	0.103478	0.19032	0.110813	0.0739336	0.040404	0.108677	0.074215
168748	hsa-miR-320e	0.0918866	0.034327	0.0842491	0.0305344	0.0344545	0.0482574	0.0720379	0.119376	0.080631	0.038059
168655	hsa-miR-5588-5p	0.0332356	0.0126468	0.0164835	0.00848176	0.00984413	0.0196604	0.028436	0.00550964	0.0175285	0.0133206
168725	hsa-miR-4700-5p	0.058651	0.0451671	0.021978	0.0220526	0.0196883	0.0321716	0.0265403	0.0348944	0.0262927	0.0247383
168691	hsa-miR-3677-5p	0.054741	0.0578139	0.047619	0.0322307	0.0295324	0.0732797	0.0227488	0.0183655	0.022787	0.0647003
168961		0.0312805	0.0144535	0.0201465	0.0135708	0.00984413	0.0214477	0.0265403	0.0183655	0.0280456	0.0494767
168626	hsa-miR-4662a-5p	0.0254154	0.0180668	0.0164835	0.0220526	0.0114848	0.0125112	0.0341232	0.0238751	0.00701139	0.0190295
168900	hsa-miR-4721	0.056696	0.0126468	0.0128205	0.00508906	0.00656276	0.00893655	0.0132701	0.00550964	0.0175285	0.0190295
168736	hsa-miR-4796-3p	0.189638	0.0758808	0.0769231	0.0356234	0.0607055	0.112601	0.0815166	0.0863177	0.0823839	0.0989534
168971	hsa-miR-4449	3.63441	3.24842	5.45788	3.49788	4.87777	3.85702	0.407583	1.36088	0.62752	0.468126
168875	hsa-miR-5091	0.0723363	0.028907	0.00915751	0.0186599	0.0164069	0.0303843	0.0227488	0.0183655	0.0245399	0.0114177
168999	hsa-miR-4749-3p	0.26393	0.422764	0.177656	0.159457	0.168991	0.0965147	0.0511848	0.0514233	0.0560911	0.241675
169139	hsa-miR-5192	0.0430108	0.0325203	0.0128205	0.0101781	0.00656276	0.00536193	0.0132701	0.0146924	0.0140228	0.0209324
169218	hsa-miR-5189-5p	0.0762463	0.0596206	0.0457875	0.0474979	0.0721903	0.0607685	0.0530806	0.0697888	0.0473269	0.0608944
169101	hsa-miR-4469	0.0703812	0.0885276	0.0201465	0.0203562	0.00820345	0.0107239	0.00758294	0.0128558	0.00701139	0.038059
169119	hsa-miR-4786-3p	0.0136852	0.0216802	0.00549451	0.00339271	0.0114848	0.0125112	0.00947867	0.00918274	0.00701139	0.00951475
169367	hsa-miR-4444	0.117302	0.0903342	0.0970696	0.0695505	0.11977	0.0929401	0.0872038	0.097337	0.0613497	0.138915
169087	hsa-miR-149-3p	0.175953	0.133695	0.0421245	0.0390161	0.0278917	0.0464701	0.064455	0.0550964	0.0525855	0.0799239
169081	hsa-miR-4707-3p	0.207234	0.390244	0.190476	0.161154	0.211649	0.203753	0.0909953	0.102847	0.122699	0.243578
169033	hsa-miR-5680	0.0175953	0.0108401	0.00732601	0.00678541	0.00984413	0.0107239	0.0113744	0.0183655	0.00525855	0.0114177
169027	hsa-miR-3973	0.00782014	0.0162602	0.0018315	N/A	0.00328138	0.00357462	0.00379147	N/A	N/A	0.00570885
169004	hsa-miR-4798-5p	0.0332356	0.0252936	0.0018315	N/A	0.00328138	N/A	0.0113744	0.00918274	0.0105171	0.00951475
169055	hsa-miR-3529-5p	0.0410557	0.0469738	0.018315	0.0203562	0.0246103	0.023235	0.0303318	0.0257117	0.0175285	0.0247383
169255	hsa-miR-4708-5p	0.0234604	0.0162602	0.00732601	0.00339271	0.0131255	0.0160858	0.0170616	0.0110193	0.0157756	0.0114177
169359	hsa-miR-3160-5p	0.113392	0.0939476	0.124542	0.134012	0.196883	0.218052	0.161137	0.128558	0.0876424	0.112274
169141	hsa-miR-4423-3p	0.054741	0.028907	0.0677656	0.0508906	0.0639869	0.130474	0.166825	0.0844812	0.0911481	0.0456708
169048	hsa-miR-4736	0.0469208	0.0397471	0.0934066	0.0474979	0.0377358	0.0411081	0.0379147	0.0312213	0.0175285	0.0323501
168997	hsa-miR-5584-5p	0.0645161	0.0234869	0.010989	0.00848176	0.0180476	0.0339589	0.0227488	0.0495868	0.0192813	0.0304472
169273	hsa-miR-548ar-3p	0.0254154	0.00722674	0.003663	0.00339271	N/A	0.00357462	0.00947867	0.00918274	0.00876424	0.0114177
169303	hsa-miR-378g	0.0625611	0.108401	0.241758	0.128923	0.200164	0.0571939	0.0890995	0.152433	0.103418	0.0228354
169138	hsa-miR-4504	0.115347	0.0325203	0.0201465	0.0135708	0.0180476	0.0303843	0.0341232	0.056933	0.0508326	0.0475737
168556		0.897361	0.841915	1.69048	1.34012	0.662838	1.96783	10.4057	0.503214	6.91499	3.85918
169104		0.285435	0.236676	0.249084	0.188295	0.242822	0.493298	0.873934	0.378329	0.61525	0.422455
169290		0.787879	0.368564	0.382784	0.405428	0.73831	0.196604	0.161137	0.167126	0.333041	0.0856327
169146		0.0234604	0.0108401	0.00915751	0.00678541	0.0196883	0.0142985	0.0113744	0.0257117	0.0157756	0.0209324
169420	hsa-miR-193b-5p	0.136852	0.164408	0.0457875	0.0339271	0.0459393	0.0411081	0.0720379	0.077135	0.0525855	0.0723121
169403		11.3568	8.97742	5.24908	4.72943	4.758	4.87399	4.12512	12.8246	4.78002	14.0818
169408	hsa-miR-181d-5p	0.5435	0.68654	0.68315	0.412214	0.469237	0.459339	1.42559	1.0854	1.42156	1.34348
168762		0.2913	0.229449	0.159341	0.169635	0.157506	0.228776	0.418957	0.696051	0.418931	0.169363
17313		0.101662	0.034327	0.0201465	0.0135708	0.0114848	0.0196604	0.0265403	0.020202	0.022787	0.0437678
42576	hsa-miR-342-5p	0.183773	0.119241	0.0586081	0.0390161	0.0492207	0.0393208	0.092891	0.123049	0.261174	0.207422
46869	hsa-miR-1258	0.168133	0.0849142	0.0567766	0.0356234	0.0541427	0.0339589	0.0815166	0.0550964	0.0823839	0.0856327
46429		0.0469208	0.0307136	0.010989	0.00169635	0.0114848	0.0142985	0.0170616	0.00734619	0.0157756	0.0342531
42933		0.381232	0.184282	0.144689	0.0407125	0.0410172	0.0554066	0.492891	0.152433	0.462752	0.7745
11004	hsa-miR-203a-3p	0.56696	9.38211	15.6081	2.11874	7.26005	2.22341	8.57441	1.50413	21.1113	24.8658
19588	hsa-miR-17-3p	0.158358	0.231256	0.884615	0.293469	0.682527	0.58445	1.26445	1.07989	0.979842	0.56137
46732	hsa-miR-1264	14.653	14.4065	5.6044	1.91009	4.74159	3.38874	6.82844	8.66116	8.16652	6.17127
29328	hsa-miR-582-3p	0.0156403	0.0126468	0.0128205	N/A	0.0246103	0.0125112	0.0246445	0.0275482	0.0403155	0.0304472
42574		0.265885	0.144535	0.0457875	0.0339271	0.0344545	0.0357462	0.056872	0.0459137	0.0876424	0.176974
46802		34.8504	45.5303	41.9212	28.9466	20.758	23.3584	104.95	79.3205	84.0123	65.2483
42622	hsa-miR-579-3p	0.0234604	0.0108401	0.0128205	N/A	0.00656276	0.00714924	0.00758294	N/A	0.022787	0.0228354
42907		0.0175953	0.0307136	0.010989	N/A	0.00656276	0.00714924	0.0056872	N/A	0.0140228	0.0190295
46404	hsa-miR-1244	0.0938416	0.0415537	0.021978	0.0118745	0.0180476	0.0214477	0.0492891	0.0312213	0.0613497	0.074215
17875	hsa-miR-500a-5p	0.183773	0.189702	0.177656	0.0627651	0.211649	0.0607685	0.354502	0.213039	0.319018	0.34824
42835		0.187683	0.0903342	0.047619	0.0339271	0.0410172	0.0339589	0.104265	0.10652	0.156004	0.18078
42916		0.0723363	0.0415537	0.0274725	0.0254453	0.0426579	0.075067	0.0853081	0.0293848	0.0631025	0.0875357
42572	hsa-miR-154-3p	0.109482	0.0794941	0.159341	0.0491942	0.339623	0.0625559	0.0796209	0.0808081	0.0736196	0.0437678
33177		0.0742913	0.0433604	0.014652	0.00848176	0.0114848	0.0142985	0.0322275	0.00918274	0.0333041	0.0437678
42646		0.0410557	0.0469738	0.010989	0.00678541	0.00656276	0.00893655	0.0132701	N/A	0.0210342	0.00951475
17378		0.0703812	0.0487805	0.018315	0.0135708	0.0114848	0.0160858	0.0454976	0.0238751	0.0297984	0.0608944
29577	hsa-miR-374a-3p	0.0312805	0.028907	0.040293	0.0305344	0.0196883	0.0250223	0.0511848	0.00367309	0.108677	0.0608944
46625	hsa-miR-1303	0.058651	0.0180668	0.0274725	0.0220526	0.026251	0.0339589	0.0265403	0.0293848	0.0280456	0.0437678
10995	hsa-miR-199a-3p/hsa-miR-199b-3p	0.494624	1.34237	3.69231	2.16455	2.10172	1.87668	3.29668	1.47291	8.1823	4.66032
42880		0.164223	0.110208	0.0457875	0.0424088	0.0295324	0.0357462	0.0701422	0.0844812	0.0631025	0.481446
27549	hsa-miR-548d-3p	0.0195503	0.0198735	0.00915751	N/A	0.00820345	0.00357462	0.00947867	N/A	0.0122699	0.0114177
17552		0.418377	0.32701	0.305861	0.719254	0.249385	0.493298	0.500474	0.225895	0.299737	0.763083
42915		0.0723363	0.115628	0.0714286	0.0661578	0.0492207	0.0679178	0.108057	0.0459137	0.0718668	0.0589914
11182	hsa-miR-98-5p	0.177908	0.148148	0.184982	0.156064	0.0410172	0.176944	0.4	0.134068	1.14987	0.230257
27536	hsa-miR-190a-5p	0.117302	0.164408	0.31685	0.10687	0.134537	0.0893655	0.204739	0.0514233	0.352323	0.226451
42837	hsa-miR-577	0.0215054	0.0415537	0.0128205	0.0118745	0.0131255	0.0142985	0.0208531	0.0110193	0.0105171	0.0266413
46788	hsa-miR-1299	1.31183	0.28365	12.5092	10.0662	3.15012	1.74978	1.27393	0.20202	1.99825	0.85823
11061	hsa-miR-329-3p	0.00195503	0.0415537	0.0238095	0.0254453	0.0295324	0.0214477	0.0322275	0.020202	0.0210342	0.0133206
17349	hsa-miR-595	0.113392	0.0776874	0.03663	0.0220526	0.0180476	0.0303843	0.0587678	0.0550964	0.0438212	0.0799239
42647		0.181818	0.0885276	0.0659341	0.0559796	0.0869565	0.0929401	0.113744	0.108356	0.20333	0.106565
16681		0.164223	0.126468	0.102564	0.105174	0.126333	0.0679178	0.0720379	0.0716253	0.0701139	0.156042
46766	hsa-miR-1208	0.0156403	0.0198735	0.00915751	0.00508906	0.00328138	0.00357462	0.0113744	0.00918274	0.00701139	0.0209324
42642		0.0371457	0.028907	0.0018315	0.00169635	0.0114848	0.023235	0.0151659	0.0128558	0.00701139	0.0133206
46320	hsa-miR-31-3p	0.109482	0.0813008	0.163004	0.142494	0.180476	0.164433	1.27773	0.721763	3.42507	1.6803
11065	hsa-miR-335-5p	0.443793	0.542005	0.576923	0.291773	0.303527	0.25916	0.4891	0.152433	0.485539	0.647003
10925	hsa-miR-10b-5p	0.26393	1.79223	2.29487	1.31467	0.972929	1.04915	2.29573	0.666667	1.57581	1.45956
42830		0.058651	0.0451671	0.014652	0.00339271	0.0114848	0.0214477	0.0113744	0.0128558	0.0192813	0.0247383
46872	hsa-miR-1262	0.0664712	0.0433604	0.0238095	0.0101781	0.021329	0.0214477	0.036019	0.0367309	0.0297984	0.0342531
21702	hsa-miR-219a-1-3p	0.0723363	0.0433604	0.025641	0.0220526	0.0164069	0.023235	0.0379147	0.0275482	0.0280456	0.0475737
46246	hsa-miR-1226-5p	0.0332356	0.00903342	0.003663	N/A	0.00492207	0.00893655	0.00189573	N/A	0.0105171	0.0171265
42594		0.0664712	0.0271003	0.0128205	0.00678541	0.00984413	0.0125112	0.0189573	0.0110193	0.0140228	0.0209324
42946		0.0156403	0.146341	0.0586081	0.0491942	0.0360952	0.0214477	0.0113744	0.00183655	0.0122699	0.0209324
46640	hsa-miR-1257	0.0625611	0.0451671	0.0238095	0.0203562	0.0229696	0.0321716	0.036019	0.0348944	0.0333041	0.0456708
42670		0.0782014	0.0903342	0.0586081	0.0356234	0.0459393	0.0464701	0.0872038	0.056933	0.0876424	0.0647003
11022	hsa-miR-221-3p	0.965787	0.946703	3.68864	0.978796	1.41591	2.5076	6.32417	4.80257	9.28834	5.10942
30768		0.146628	0.0867209	0.040293	0.0271416	0.0295324	0.0375335	0.0587678	0.0826446	0.0613497	0.106565
42627	hsa-miR-212-3p	0.179863	0.137308	0.10989	0.0746395	0.14274	0.0500447	0.0834123	0.0808081	0.117441	0.215033
45745	hsa-miR-302f	0.293255	0.102981	0.043956	0.0678541	0.103363	0.0768543	0.0985782	0.056933	0.0718668	0.201713
10936	hsa-miR-130b-3p	0.152493	0.115628	0.0622711	0.0593723	0.0393765	0.0571939	0.121327	0.104683	0.222612	0.302569
42555		0.0997067	2.04155	1.44505	0.503817	0.265792	0.0554066	0.242654	0.587695	0.138475	0.333016
17851	hsa-miR-200c-5p	0.0840665	0.0831075	0.032967	0.0356234	0.0311731	0.0375335	0.0606635	0.0367309	0.0823839	0.074215
42906	ebv-miR-BHRF1-1	1.10459	1.51942	0.558608	0.610687	0.679245	0.470063	0.527014	0.527089	0.66433	1.36822
42730	hsa-miR-423-3p	0.371457	0.29449	0.379121	0.234097	0.352748	0.135836	0.7109	0.740129	0.59071	0.987631
42489		0.0527859	0.0325203	0.010989	0.00848176	0.00656276	0.0250223	0.0189573	0.0220386	0.0157756	0.0247383
17825	hsa-miR-338-5p	0.238514	0.102981	0.115385	0.117048	0.0836751	0.171582	0.303318	0.372819	0.415425	0.823977
146027		0.0312805	0.0397471	0.010989	0.00339271	0.00984413	0.00714924	0.0132701	0.00918274	0.0157756	0.0171265
146109	hsa-miR-1910-5p	0.0508309	0.0451671	0.0128205	0.0118745	0.0180476	0.023235	0.0170616	0.0312213	0.022787	0.036156
19004		4.79765	1.2701	6.11538	1.14673	0.889253	0.482574	4.36588	6.22406	11.6074	15.9715
146221		0.326491	0.146341	0.0622711	0.0542833	0.0410172	0.184093	0.14218	0.231405	0.299737	1.89153
11279	RNU6-1_RNU6-2	67.6422	25.6983	18.0751	17.7184	14.187	33.5746	41.8806	45.9265	30.7958	72.1637
17955		0.396872	0.149955	0.188645	0.308736	0.232978	0.21269	0.420853	1.02847	0.990359	0.806851
27833	spike_control_v2_27	0.26393	0.352304	2.87363	0.418999	0.451189	0.693476	2.58957	0.46281	5.14812	2.61846
13389	spike_control_v2_6	0.0351906	0.034327	0.0824176	0.0356234	0.0639869	0.141197	0.396209	0.040404	0.611744	0.038059
146104		0.0430108	0.0307136	0.010989	0.00508906	0.00984413	0.0125112	0.0132701	0.00550964	0.0140228	0.0209324
24163	spike_control_v2_13	0.105572	0.200542	0.556777	0.113656	0.116489	0.230563	0.672986	0.191001	2.2156	1.28259
29564	spike_control_v2_45	0.193548	3.18699	4.77473	2.2324	1.97047	3.27256	5.21706	0.602388	6.61525	3.4824
146046	jcv-miR-J1-5p	0.164223	0.0596206	0.0421245	0.0254453	0.0328138	0.0250223	0.0511848	0.0587695	0.0490798	0.0932445
19606	SNORD12	0.183773	0.0939476	0.10989	0.0712468	0.111567	0.18588	0.303318	0.258953	0.333041	0.300666
146196	hsa-miR-711	0.193548	0.133695	0.131868	0.0763359	0.121411	0.0536193	0.123223	0.198347	0.25241	0.226451
146015		0.0430108	0.0451671	0.0238095	0.0118745	0.0196883	0.0214477	0.0246445	0.0183655	0.0157756	0.0285442
145991		2.74487	0.278229	1.16484	0.403732	0.269073	1.16711	2.28436	0.797062	2.75898	4.76689
42839	hsa-miR-135a-5p	0.0918866	1.43812	0.697802	0.503817	0.242822	0.268097	0.261611	0.165289	0.690622	0.298763
146103	hsa-miR-1913	0.338221	0.757001	0.188645	0.122137	0.0639869	0.0697051	0.108057	0.123049	0.159509	0.441484
28444	spike_control_v2_33	1.62268	9.27552	13.0989	5.40288	6.41674	10.37	13.7877	12.393	20.135	9.87441
146149	hsv2-miR-H2	0.0312805	0.0144535	0.010989	0.00678541	0.0114848	0.0142985	0.0113744	0.00918274	0.00175285	0.0114177
145686	hsa-miR-548c-3p	0.0175953	0.00542005	0.00732601	N/A	0.00492207	0.00893655	0.00947867	N/A	0.0105171	0.00951475
145819	hsa-miR-520c-3p	0.0469208	0.0252936	0.00915751	0.00339271	0.00492207	0.00714924	0.0189573	0.0128558	0.022787	0.0171265
146076		5.20626	8.59801	4.20696	4.18321	1.44053	4.80071	4.83033	1.63453	2.57143	15.4234
145703		0.0469208	0.0325203	0.00915751	0.00678541	0.00656276	0.0125112	0.0208531	0.00734619	0.022787	0.0171265
145724	hsa-miR-887-3p	0.101662	0.0813008	0.0201465	0.0101781	0.0164069	0.00893655	0.0208531	0.0128558	0.0297984	0.0171265
145753	hsa-miR-484	0.27175	0.238482	0.148352	0.0831213	0.0705496	0.080429	0.0890995	0.0863177	0.101665	0.262607
145974	hsa-miR-200b-5p	0.0703812	0.0957543	0.0659341	0.0407125	0.0393765	0.0446828	0.0682464	0.0752984	0.0718668	0.121789
145839	hsa-miR-662	0.0273705	0.028907	0.010989	0.00169635	0.00820345	0.00357462	0.00189573	N/A	0.00876424	0.0133206
145826	hsa-miR-18b-3p	0.482893	0.679313	0.250916	0.244275	0.160788	0.11975	0.0872038	0.0679522	0.0701139	0.449096
145976	hsa-miR-663b	0.111437	0.139115	0.1337	0.0983885	0.0689089	0.0661305	0.0663507	0.0532599	0.0560911	0.298763
147998		0.0254154	N/A	0.0018315	N/A	0.00328138	0.00714924	0.00758294	N/A	0.0122699	0.0076118
147816	hsa-miR-3162-5p	0.0469208	0.0307136	0.0128205	N/A	0.00984413	0.0107239	0.0189573	N/A	0.00876424	0.0114177
147819	hsa-miR-3117-3p	0.0136852	0.034327	0.010989	0.0508906	0.0164069	0.0107239	0.0113744	0.00550964	0.0175285	0.0152236
147871	hsa-miR-3180-5p	0.389052	0.489612	0.173993	0.166243	0.147662	0.0965147	0.0758294	0.0495868	0.0753725	0.235966
147683	hsa-miR-3188	0.0508309	0.0198735	0.0128205	N/A	0.00492207	0.0125112	0.0170616	0.00734619	0.0157756	0.0171265
147809	hsa-miR-514b-3p	0.164223	0.0722674	0.0457875	0.0254453	0.0295324	0.0375335	0.0720379	0.0844812	0.0788782	0.11608
147990		0.488759	0.0108401	0.0164835	0.0152672	0.0590648	0.0893655	0.0170616	0.00734619	0.0140228	0.00951475
147512		3.50342	4.20235	6.89194	5.1179	5.26333	4.75246	59.1886	18.4573	76.4873	17.1532
147912		0.0391007	0.0397471	0.021978	0.0237489	0.0246103	0.023235	0.0227488	0.0312213	0.0280456	0.0209324
147805	hsa-miR-3183	0.230694	0.126468	0.0787546	0.132316	0.0935193	0.0679178	0.0758294	0.0991736	0.0753725	0.251189
147913		49.5484	63.411	25.3425	34.1645	12.3626	6.6756	41.8863	28.4151	118.82	101.233
147812		0.523949	0.791328	4.76923	1.53011	2.73011	9.55496	33.8559	3.57392	27.5285	3.52046
147852	hsa-miR-4295	0.0293255	0.0252936	0.0164835	0.0169635	0.021329	0.0268097	0.0398104	0.0146924	0.0280456	0.0209324
147882	hsa-miR-2909	0.0215054	0.0126468	0.010989	0.0118745	0.0246103	0.0107239	0.0056872	0.00367309	0.00701139	0.00190295
147866	hsa-miR-3134	0.0254154	0.0180668	0.00732601	N/A	0.00328138	0.00536193	0.00947867	0.00550964	0.00701139	0.0152236
147786	hsa-miR-3198	0.0742913	0.0451671	0.0311355	0.0203562	0.0410172	0.0339589	0.0322275	0.0495868	0.0368098	0.0608944
148619		1.50929	1.21771	2.42125	1.00594	5.07957	2.31814	3.64929	7.80165	4.34181	0.943863
10907	spike_control_v1_h	0.0410557	0.034327	0.0128205	0.00678541	0.00984413	0.0107239	0.0151659	0.00734619	0.0157756	0.0228354
148384	hsa-miR-3648	0.0625611	0.0397471	0.040293	0.0424088	0.0853158	0.0250223	0.0758294	0.0367309	0.0911481	0.0818268
148085	hsa-miR-3687	0.211144	0.287263	0.831502	0.103478	1.12715	0.820375	0.96872	0.416896	0.813322	0.759277
148188	hsa-miR-2277-5p	0.0175953	0.0180668	0.00732601	N/A	0.00820345	0.0125112	0.0113744	0.0165289	0.0140228	0.00951475
147280	hsa-miR-1185-1-3p	0.0508309	0.0523939	0.0934066	0.0678541	0.272354	0.103664	0.0758294	0.0716253	0.0893953	0.0399619
147469	hsa-miR-3909	0.0410557	0.0216802	0.003663	N/A	0.00656276	0.00893655	0.0056872	N/A	0.00701139	0.0171265
147779	hsa-miR-3180-3p	0.0136852	0.0180668	0.00732601	N/A	0.00492207	0.00714924	0.0208531	0.00183655	0.00701139	0.0152236
148590	hsa-miR-3919	0.0058651	0.0144535	0.0018315	N/A	N/A	0.0107239	N/A	N/A	0.00701139	0.00951475
148065	hsa-miR-3689b-3p/hsa-miR-3689c	0.0801564	0.0523939	0.025641	0.0169635	0.0114848	0.0321716	0.0473934	0.0440771	0.035057	0.0399619
147386	hsa-miR-212-5p	0.0156403	0.0144535	0.010989	N/A	0.00492207	0.00536193	0.0113744	0.00550964	0.0105171	0.0190295
148402	hsa-miR-3920	0.183773	0.155375	0.186813	0.0983885	0.0607055	0.117962	0.127014	0.0826446	0.0911481	0.226451
148628	hsa-miR-3199	0.0391007	0.0252936	0.00549451	0.00169635	0.00984413	0.00714924	0.0132701	0.020202	0.0175285	0.0190295
148064	hsa-miR-3926	0.248289	0.068654	0.03663	0.0271416	0.0557834	0.0482574	0.127014	0.0734619	0.0666082	0.142721
148317	hsa-miR-3621	0.55914	0.117435	0.120879	0.057676	0.416735	0.0536193	0.199052	0.231405	1.58808	0.300666
148571		0.0371457	0.00903342	N/A	N/A	0.00984413	0.00893655	0.0056872	0.00734619	0.0122699	0.0133206
148522		0.0332356	0.0108401	0.003663	0.00169635	0.00328138	0.00536193	0.00758294	0.00183655	0.0122699	0.00951475
148249		4.31085	8.8654	4.06044	4.59542	4.13454	5.13673	3.23981	2.29017	2.74145	11.7088
148036		0.469208	0.368564	0.305861	0.25106	0.864643	0.396783	0.678673	0.67034	0.641543	0.494767
148020		0.55132	0.155375	0.749084	0.249364	0.559475	0.110813	0.242654	0.0808081	0.168273	0.29686
148310		0.0449658	0.0325203	0.0201465	0.00848176	0.0229696	0.00893655	0.0208531	0.00918274	0.0192813	0.0152236
148105		0.0606061	0.0252936	0.014652	0.00678541	0.0131255	0.0142985	0.0208531	0.0312213	0.0192813	0.0304472
148187	hsa-miR-410-5p	0.0742913	0.0650407	0.014652	0.00508906	0.0180476	0.0214477	0.0398104	0.020202	0.0333041	0.0399619
148690		1.1437	0.328817	0.0567766	0.191688	0.0623462	0.0500447	0.496682	0.213039	0.888694	1.53568
148041		0.0234604	0.0271003	0.00549451	0.00169635	0.00656276	0.00536193	0.00379147	N/A	0.0105171	0.0190295
148129		0.0938416	0.0578139	0.0274725	0.0152672	0.0607055	0.0375335	0.028436	0.0991736	0.0666082	0.0837298
148218		1.05572	1.65131	0.644689	0.59542	1.28302	0.689902	0.781043	0.82461	0.790535	0.964795
148647		0.371457	0.0939476	0.0457875	0.00339271	0.021329	0.0500447	0.0511848	0.0661157	0.080631	0.34824
148561		0.129032	0.35953	0.0952381	0.028838	0.0360952	0.0411081	0.0796209	0.0661157	0.0823839	0.074215
148591		0.394917	0.426378	0.254579	0.123834	0.323216	0.128686	0.329858	0.282828	0.296231	0.61275
148411		0.0527859	0.0198735	0.0128205	0.00848176	0.0164069	0.075067	0.028436	0.0128558	0.0210342	0.0285442
148010		0.0254154	0.0108401	0.010989	0.00678541	0.0131255	0.0196604	0.00379147	0.0183655	0.00876424	0.0133206
148100		5.05181	2.4607	2.57509	4.76506	3.15669	3.70152	4.0455	1.19559	4.33129	7.74881
148148		0.0508309	0.0252936	0.0201465	0.0186599	0.0278917	0.0268097	0.0454976	0.0477502	0.0280456	0.0475737
148415		0.121212	0.0542005	0.0384615	0.0322307	0.0442986	0.0357462	0.0436019	0.0550964	0.0543383	0.0970504
148598		0.0351906	0.0379404	0.00915751	0.0135708	0.0131255	0.0160858	0.0341232	0.00734619	0.0210342	0.0190295
148390		0.0293255	0.0144535	0.0128205	0.00848176	0.00656276	0.0107239	0.0379147	N/A	0.0438212	0.0285442
148254		0.0782014	0.0487805	0.0421245	0.0186599	0.0557834	0.0768543	0.0625592	0.0661157	0.0438212	0.0475737
148370		0.404692	0.128275	0.0897436	0.0678541	0.0721903	0.051832	0.174408	0.112029	0.131464	0.205519
148177		0.0469208	0.0542005	0.0128205	0.0135708	0.0229696	0.0142985	0.0246445	0.0128558	0.022787	0.0190295
148404		0.0899316	1.41825	0.606227	0.627651	0.990976	0.168007	0.0436019	0.0385675	0.0823839	0.123692
148341		0.0234604	0.00722674	0.003663	0.00508906	0.00984413	0.00536193	0.0113744	0.0110193	0.0122699	0.0133206
11144	hsa-miR-512-3p	0.0488759	0.034327	0.00915751	0.00339271	0.0114848	0.0107239	0.0189573	0.0146924	0.0157756	0.0342531
11037	hsa-miR-299-3p	0.109482	0.258356	0.124542	0.342663	0.461034	0.273458	0.0701422	0.0734619	0.0858896	0.0475737
42774	kshv-miR-K12-9-5p	0.318671	0.256549	0.108059	0.113656	0.0935193	0.0786416	0.028436	0.020202	0.0420684	0.182683
17425		0.0938416	0.068654	0.018315	0.0373198	0.0229696	0.0268097	0.0303318	0.0293848	0.0333041	0.0570885
146083		0.0136852	0.00722674	0.021978	0.0101781	0.0114848	0.00536193	0.00758294	0.0110193	0.00876424	0.0038059
168646	hsa-miR-4731-3p	0.410557	0.471545	0.239927	0.240882	0.246103	0.164433	0.100474	0.0679522	0.0981595	0.422455
168958	hsa-miR-2681-5p	1.11632	0.699187	0.446886	0.332485	0.687449	0.757819	1.97536	2.58586	3.61788	0.943863
168677		0.795699	22.2818	10.5458	23.9203	17.3257	6.7328	6.55735	11.8751	3.57055	6.13511
168808	hsa-miR-4779	N/A	0.00180668	0.0018315	N/A	N/A	0.00178731	N/A	N/A	N/A	N/A
168796	hsa-miR-3664-3p	0.211144	0.063234	0.032967	0.0339271	0.0360952	0.0339589	0.0947867	0.0716253	0.0841367	0.0894386
168625	hsa-miR-4539	0.0703812	0.028907	0.021978	0.00848176	0.0311731	0.0303843	0.0341232	0.0642792	0.0262927	0.0627973
168593	hsa-miR-4726-3p	0.0410557	0.0379404	0.021978	0.0152672	0.0114848	0.00536193	0.00947867	N/A	0.0105171	0.0209324
168632	hsa-miR-5188	0.504399	0.0794941	0.0586081	0.0831213	0.132896	0.0893655	0.0398104	0.104683	0.0490798	0.0475737
168898	hsa-miR-5008-3p	0.28739	0.225836	0.448718	0.359627	0.589007	0.641644	0.170616	0.165289	0.303243	0.312084
168559	hsa-miR-15a-3p	0.238514	0.119241	0.126374	0.176421	0.219852	0.134048	0.204739	0.117539	0.194566	0.34824
168765	hsa-miR-4448	0.0684262	0.0451671	0.025641	0.0339271	0.0803938	0.0643432	0.0909953	0.0789715	0.0455741	0.0532826
168849	hsa-miR-4635	0.371457	0.428184	0.344322	0.517388	0.378999	0.207328	0.0853081	0.0789715	0.0613497	0.196004
168614	hsa-miR-5197-5p	0.109482	0.0578139	0.0567766	0.113656	0.0902379	0.0768543	0.153555	0.141414	0.161262	0.0780209
168683	hsa-miR-4792	0.0371457	0.0487805	0.0457875	0.0339271	0.101723	0.0500447	0.0417062	0.0257117	0.0333041	0.038059
168790	hsa-miR-3120-5p	0.328446	0.108401	0.0934066	0.105174	0.193601	0.125112	0.240758	0.119376	0.226117	0.359657
168806	hsa-miR-4659a-3p	0.0860215	0.0560072	0.0274725	0.0356234	0.0820345	0.0375335	0.0227488	0.0550964	0.0262927	0.0209324
168924	hsa-miR-4720-5p	0.0117302	0.0180668	0.003663	0.00169635	0.00656276	0.00536193	0.0056872	0.00367309	0.00701139	0.00951475
168891	hsa-miR-1271-3p	0.00391007	0.0108401	0.0128205	N/A	0.00820345	0.0160858	0.0151659	0.00183655	0.0140228	0.0190295
168928	hsa-miR-4431	0.731183	0.276423	1.14286	2.30195	1.95406	1.44951	2.11564	1.09275	2.09465	1.38915
168702	hsa-miR-4540	1.05376	0.612466	0.302198	0.468193	0.123052	0.130474	0.690047	0.203857	0.261174	1.50523
169080	hsa-miR-4684-5p	0.0332356	0.0198735	0.010989	0.00678541	0.00984413	0.023235	0.0208531	0.0330579	0.0420684	0.0247383
169056	hsa-miR-4669	0.111437	0.0776874	0.0457875	0.028838	0.04758	0.0357462	0.0625592	0.0642792	0.0613497	0.123692
169253	hsa-miR-4690-5p	0.0879765	0.0993677	0.032967	0.0271416	0.0410172	0.0500447	0.0473934	0.0440771	0.0736196	0.0475737
169022	hsa-miR-4797-5p	3.57576	2.36314	1.21429	0.836302	1.59803	1.437	1.38199	3.57025	3.86152	1.01237
169266	hsa-miR-378d	0.322581	0.578139	0.0695971	0.0644614	0.57096	0.151921	0.468246	0.183655	0.671341	0.435775
169334	hsa-miR-548ao-5p	0.0117302	0.0180668	0.00732601	0.0339271	0.00328138	0.0589812	0.0056872	0.00367309	0.00525855	0.00570885
169262	hsa-miR-5009-5p	0.0606061	0.0325203	0.0128205	0.0118745	0.0147662	0.023235	0.0549763	0.0275482	0.022787	0.038059
169079	hsa-miR-4667-5p	0.189638	0.276423	0.0421245	0.0458015	0.252666	0.0375335	0.77346	0.128558	0.294479	0.382493
169213	hsa-miR-4768-3p	0.152493	0.0560072	0.0549451	0.0237489	0.0492207	0.0661305	0.0549763	0.0624426	0.0490798	0.074215
169355	hsa-miR-2355-5p	0.434018	0.574526	0.212454	0.276506	0.249385	0.168007	0.138389	0.0844812	0.152498	0.450999
169238	hsa-miR-4654	0.535679	0.460705	0.228938	0.10687	0.234619	0.228776	0.202844	0.26079	0.387379	0.416746
169363	hsa-miR-320c	0.932551	0.187895	0.0769231	0.0525869	0.0459393	0.237712	0.396209	0.420569	0.403155	0.553758
169061	hsa-miR-548x-3p	0.0117302	0.0162602	N/A	N/A	0.00820345	0.00178731	0.00947867	0.00734619	0.00701139	0.0038059
169082	hsa-miR-1275	0.209189	0.0939476	0.0732601	0.0508906	0.129614	0.0428954	0.111848	0.152433	1.14812	0.169363
169096	hsa-miR-4804-3p	0.424242	0.66486	0.747253	0.322307	0.392125	0.938338	0.407583	0.213039	0.280456	0.97431
169304	hsa-miR-4793-5p	0.00977517	0.0234869	0.010989	0.00339271	0.00656276	0.00893655	N/A	N/A	0.00175285	N/A
169171	hsa-miR-4436b-5p	5.35875	2.80217	1.60806	1.31807	1.6128	2.8454	2.79242	6.61524	2.35057	8.82207
169356	hsa-miR-548aa/hsa-miR-548ap-3p/hsa-miR-548t-3p	0.0821114	0.0704607	0.0311355	0.0542833	0.0393765	0.0464701	0.119431	0.0514233	0.0631025	0.102759
169084	hsa-miR-5708	0.0254154	0.0198735	0.00915751	0.00508906	0.0164069	0.0107239	N/A	0.0128558	0.00701139	0.0152236
169020	hsa-miR-4506	0.778104	0.0704607	0.047619	0.0763359	0.187039	0.0446828	0.0720379	0.112029	0.0543383	0.0837298
169331		0.0273705	0.0252936	0.0641026	0.028838	0.0492207	0.0929401	0.00947867	0.0165289	0.0157756	0.0247383
169344		1.65982	0.276423	0.0732601	0.0220526	0.0295324	0.0536193	0.111848	0.0844812	0.0858896	1.85157
169025		0.0957967	0.0523939	0.0677656	0.0848176	0.155865	0.0697051	0.0796209	0.0863177	0.0701139	0.036156
168777		0.0762463	0.0433604	0.018315	0.0135708	0.0131255	0.0196604	0.0341232	0.0312213	0.0297984	0.0437678
169414	hsa-miR-525-5p	0.0273705	0.0108401	0.00549451	0.00339271	0.00984413	0.00893655	N/A	N/A	0.00701139	0.0038059
168826		2.67253	1.43631	1.52381	1.46565	2.11813	2.77212	1.53555	2.00551	1.01139	2.67555
169399	hsa-miR-4750-5p	0.701857	0.148148	0.131868	0.0899067	0.843314	0.489723	0.794313	0.716253	2.0929	1.75642
169008		1.67937	0.278229	0.386447	0.183206	0.88105	1.52636	1.27962	0.508724	2.84487	2.91912
169105		255.99	236.593	128.833	94.1425	91.1025	122.447	221.846	240.507	220.156	218.002
42494		0.529814	0.657633	0.291209	0.298558	0.223134	0.176944	0.125118	0.0716253	0.101665	0.437678
17418	kshv-miR-K12-4-3p	0.242424	0.130081	0.126374	0.0966921	0.180476	0.187668	0.10237	0.369146	0.105171	0.0570885
42891		9.80645	9.75068	4.43407	6.06446	5.01395	5.47274	4.63507	3.98714	2.93602	7.52046
46816		0.00977517	0.0126468	0.010989	0.00678541	0.00328138	0.0160858	0.0151659	0.00550964	0.0122699	N/A
42757	hsa-miR-619-3p	0.0156403	0.0144535	0.0018315	0.00169635	N/A	0.00536193	0.0113744	0.00183655	0.00876424	0.0133206
11108	hsa-miR-425-3p	0.217009	0.195122	0.289377	0.139101	0.255947	0.33244	0.172512	0.266299	0.154251	0.142721
11015		0.281525	0.142728	0.234432	0.225615	0.525021	0.655943	0.441706	0.407713	0.410167	0.18078
42853		0.0742913	0.0722674	0.0805861	0.0593723	0.127974	0.126899	0.092891	0.077135	0.092901	0.0894386
42829	hsa-miR-127-3p	0.29912	1.42909	0.479853	1.00254	1.32896	0.434316	0.343128	0.567493	0.219106	0.140818
46259	hsa-miR-885-5p	0.162268	0.213189	0.188645	0.184902	0.173913	0.241287	0.195261	0.170799	0.152498	0.216936
46737	hsa-miR-1265	0.218964	0.285456	0.276557	0.305344	0.129614	1.29223	0.610427	0.288338	0.622261	0.437678
42658		0.158358	0.101174	0.0842491	0.103478	0.113208	0.153709	0.0853081	0.0863177	0.0736196	0.0951475
42719		0.420332	0.442638	0.230769	0.210348	0.177194	0.157283	0.119431	0.0844812	0.0911481	0.287345
42470		0.0703812	0.0216802	0.0128205	0.0186599	0.0246103	0.0178731	0.0246445	0.0257117	0.0140228	0.0171265
42535	hsa-miR-661	0.0625611	0.0361337	0.018315	0.0186599	0.0229696	0.0268097	0.0227488	0.0257117	0.0122699	0.0266413
42601		0.0762463	0.0885276	0.014652	0.0797286	0.234619	0.532618	0.642654	0.0220386	0.49255	0.0818268
42542	hsa-miR-589-5p	7.08113	2.4065	0.822344	0.744699	0.749795	1.51743	0.92891	1.50046	1.08852	0.313987
42680		0.0332356	0.0433604	0.043956	0.0356234	0.0705496	0.0661305	0.0454976	0.0477502	0.0315513	0.0247383
42607	hsa-miR-653-5p	0.0351906	0.0180668	0.00915751	0.0169635	0.0164069	0.0142985	0.0151659	0.00550964	0.0175285	0.0152236
17646	ebv-miR-BHRF1-3	0.154448	0.104788	0.0494505	0.0593723	0.0459393	0.107239	0.104265	0.119376	0.0508326	0.106565
17893	hsa-miR-362-3p	0.056696	0.187895	0.210623	0.262935	0.159147	0.176944	0.506161	0.0532599	0.359334	0.112274
6880	hsa-miR-297	0.173998	0.102981	0.047619	0.0339271	0.0426579	0.080429	0.176303	0.132231	0.0946538	0.138915
42448		1.40762	1.73984	3.20696	2.29008	2.87777	2.39142	0.475829	0.863177	0.676599	0.435775
32095	hsa-miR-624-3p	0.056696	0.0307136	0.010989	0.0135708	0.0114848	0.0142985	0.028436	0.00550964	0.0175285	0.0152236
42567	hsa-miR-590-3p	0.0684262	0.0487805	0.0128205	0.0101781	0.00656276	0.0125112	0.036019	0.0275482	0.022787	0.036156
42903		0.0293255	0.0126468	0.00915751	0.00169635	0.00492207	0.00536193	0.0113744	N/A	0.00525855	0.0076118
42879		1.15152	0.31075	0.454212	0.366412	0.423298	0.135836	0.127014	0.163453	0.0771253	0.076118
42758		1.42913	1.1635	1.64652	1.59796	3.22724	2.12154	0.261611	0.947658	0.226117	0.424358
30973		0.0234604	0.0144535	0.00549451	N/A	0.00656276	0.00893655	0.00947867	0.00367309	0.0122699	0.0152236
17325	hsa-miR-643	0.058651	0.0433604	0.014652	0.0135708	0.0114848	0.0107239	0.0265403	0.0165289	0.0210342	0.0247383
42714		0.0312805	0.0126468	0.00732601	0.0254453	0.0344545	0.0625559	0.0265403	0.0238751	0.0175285	0.0190295
17630	hsa-miR-588	0.0469208	0.0415537	0.0164835	0.0118745	0.0164069	0.0142985	0.0170616	0.0183655	0.0140228	0.0247383
42941	hsa-miR-218-1-3p	0.0762463	0.108401	0.0347985	0.028838	0.0360952	0.0268097	0.0246445	0.0165289	0.0140228	0.0190295
42944	hsa-miR-564	0.0703812	0.0397471	0.025641	0.0152672	0.021329	0.0142985	0.0170616	0.0183655	0.0105171	0.0209324
14305		0.0723363	0.0596206	0.014652	0.0169635	0.0131255	0.0142985	0.028436	0.0312213	0.0297984	0.0494767
42562	hsa-miR-105-3p	0.103617	0.0505872	0.018315	0.0186599	0.0196883	0.0107239	0.0379147	0.0275482	0.0140228	0.036156
42571	hsa-miR-129-1-3p	0.297165	0.482385	0.241758	0.281595	0.347826	0.293119	0.286256	0.15978	0.220859	0.268316
17439	hcmv-miR-UL36-5p	0.134897	0.0578139	0.0586081	0.118745	0.0492207	0.0697051	0.100474	0.0881543	0.0613497	0.0513796
46443	hsa-miR-193a-5p	0.0391007	0.0361337	0.108059	0.0678541	0.252666	0.459339	0.430332	0.719927	0.278703	0.0342531
10923	hsa-miR-107	1.24927	2.29088	3.27656	3.59627	3.3388	3.14209	7.10521	3.07254	4.55039	1.9981
46850	hsa-miR-1237-3p	0.158358	0.149955	0.0604396	0.0712468	0.0574241	0.0446828	0.0473934	0.0238751	0.0192813	0.123692
27672	hsa-miR-615-3p	1.45259	1.43089	0.968864	0.943172	1.61116	1.06345	0.733649	0.778696	0.583699	2.15033
17503	hsa-miR-590-5p	0.0117302	0.0144535	0.320513	0.193384	0.273995	0.257373	0.50237	0.0146924	0.811569	0.0513796
13140	hsa-miR-138-5p	0.201369	0.182475	0.397436	0.834606	0.600492	0.559428	0.722275	0.486685	0.147239	0.196004
42449		0.0195503	0.0144535	0.00732601	N/A	0.00328138	0.00714924	0.0056872	0.0128558	0.0105171	0.0152236
11013	hsa-miR-181a-3p	0.105572	0.164408	0.0970696	0.118745	0.0968007	0.121537	0.362085	0.220386	0.226117	0.196004
46674		0.00391007	N/A	0.00549451	0.00508906	0.00492207	0.00714924	0.0113744	N/A	N/A	0.00570885
42733		0.240469	0.323397	0.153846	0.161154	0.123052	0.0893655	0.0511848	0.0293848	0.0368098	0.157945
46328		3.99413	4.78771	2.28938	2.02714	5.44217	5.55139	3.78768	13.3425	5.65995	0.631779
29802	hsa-miR-144-3p	6.08602	50.0596	66.7271	55.1569	48.379	25.319	35.1754	15.7888	22.9518	12.2626
42551	hsa-miR-122-3p	0.101662	0.110208	0.0659341	0.100085	0.0426579	0.144772	0.127014	0.020202	0.0262927	0.0551855
42899	hsa-miR-377-5p	0.392962	0.31075	0.144689	0.220526	0.31009	0.23235	0.223697	0.181818	0.182296	0.648906
42885	hsa-miR-376a-5p	0.0918866	1.1364	0.518315	0.917727	0.961444	0.289544	0.375355	0.130395	0.208589	0.279734
42956	hsa-miR-545-5p	0.0371457	0.0252936	0.03663	0.0441052	0.0114848	0.0125112	0.0966825	0.0128558	0.0560911	0.0342531
42968		0.0997067	0.303523	0.923077	0.7905	1.10582	0.791778	0.82654	0.337925	0.601227	0.226451
13149		0.0430108	0.0198735	0.003663	0.00339271	0.00492207	0.00714924	0.0132701	0.00367309	0.0105171	0.0038059
17732	hsa-miR-192-5p	0.357771	0.290876	0.184982	0.252757	0.152584	0.160858	0.381043	0.108356	0.187555	0.205519
46746	hsa-miR-1269a	0.0254154	0.00903342	0.018315	0.0118745	0.0147662	0.0178731	0.0208531	N/A	0.0140228	0.0171265
46251		0.375367	0.401084	0.271062	0.222222	0.191961	0.121537	0.123223	0.0936639	0.0771253	0.294957
42669	hsa-miR-505-3p	0.670577	0.435411	0.250916	0.346056	0.249385	0.253798	0.745024	0.628099	0.348817	0.310181
146135		0.0351906	0.0180668	0.00549451	0.00848176	0.00328138	0.00893655	0.0246445	0.0110193	0.0175285	0.00951475
146019		0.0664712	0.0505872	0.0915751	0.108567	0.0705496	0.142985	0.519431	0.0918274	0.208589	0.0932445
146172		0.391007	0.330623	2.12088	2.01866	2.26579	0.891868	0.371564	0.521579	0.347064	0.304472
4040	hsa-miR-9-5p	0.0625611	0.126468	0.0622711	0.0593723	0.206727	0.0929401	0.390521	0.0385675	0.0648554	0.0418649
146195		0.84262	0.919603	0.518315	0.491942	0.510254	0.478999	0.475829	0.459137	0.333041	1.17222
42793	hsa-miRPlus-A1072	5.01466	5.49593	6.38828	7.49109	5.02707	4.51117	1.7346	1.5831	0.899211	2.50238
17892	hsa-miR-372-5p	0.222874	0.209575	0.186813	0.264631	0.290402	0.171582	0.134597	0.143251	0.0964067	0.0818268
146222		0.058651	0.0885276	0.0311355	0.0220526	0.0147662	0.0214477	0.00947867	0.0110193	0.0175285	0.0418649
17927		16.6197	11.2864	7.78571	7.71841	15.3339	29.5979	23.7839	22.9789	19.2866	15.2921
146187		1.0479	1.19964	1.84066	2.5564	5.83101	2.72565	0.896682	0.857668	0.815074	1.02379
146010	hsa-miR-2116-5p	1.83382	1.66215	1.34982	2.32061	1.16653	1.44057	1.34028	0.912764	0.767748	2.06089
146140	hsa-miR-1976	0.56305	0.476965	0.305861	0.300254	0.35767	0.468275	0.305213	0.359963	0.261174	0.607041
146184		0.0508309	0.0271003	0.021978	0.0118745	0.021329	0.0160858	0.0056872	0.00550964	0.0175285	0.0152236
146088		11.3685	23.6784	12.8498	14.3647	13.6784	13.9142	14.3943	25.798	20.3453	16.1884
146142	hsa-miR-1972	0.0664712	0.028907	0.0494505	0.0712468	0.131255	0.137623	0.0777251	0.0863177	0.0455741	0.0304472
146163	hsa-miR-224-3p	1.6696	2.02349	1.37912	1.46565	2.87777	1.61752	0.589573	2.19835	0.655565	1.07136
146143		0.179863	0.0849142	0.0512821	0.0712468	0.0656276	0.0822163	0.092891	0.0844812	0.0613497	0.157945
19013	SNORD14B	0.144673	0.32159	0.14652	0.210348	0.0935193	0.0965147	0.104265	0.0679522	0.126205	0.14843
146054		4.43011	6.48419	2.92674	3.59457	3.11895	4.52189	2.96493	2.18365	2.63979	6.91722
11177		5.15543	4.50407	5.43223	7.00594	15.8031	5.74441	2.98957	3.51515	1.33918	4.86775
145749	hsa-miR-137	N/A	0.00903342	0.003663	N/A	N/A	0.00357462	0.0056872	N/A	N/A	N/A
145740		5.08113	9.98555	5.76374	6.47668	5.42248	6.40751	6.86635	9.05234	10.6135	12.0343
145805		0.134897	0.0939476	0.03663	0.0339271	0.0278917	0.0446828	0.0758294	0.0808081	0.0455741	0.511893
145970	hsa-miR-129-2-3p	0.246334	0.32159	0.152015	0.149279	0.123052	0.107239	0.0606635	0.0293848	0.0508326	0.173168
145822	hsa-miR-214-5p	0.0957967	0.773261	0.278388	0.456319	0.282199	0.226988	0.282464	0.310376	0.382121	0.327307
145789	hsa-miR-550a-3-5p/hsa-miR-550a-5p	0.172043	0.0831075	0.289377	0.173028	1.09762	0.950849	0.887204	4.46832	1.83699	0.0799239
145768	hsa-miR-665	0.963832	0.469738	2.49267	2.55301	5.08942	5.00983	3.2891	5.05785	2.02279	1.84776
145972	hsa-miR-141-5p	0.136852	0.135501	0.0970696	0.101781	0.0853158	0.164433	0.286256	0.0844812	0.599474	0.154139
145746	hsa-let-7i-3p	0.201369	0.971996	0.487179	0.651399	0.254307	0.319929	1.23033	0.235078	0.667835	0.675547
145676	hsa-miR-30e-3p	1.52688	8.67389	2.52381	4.324	2.47252	1.96783	2.18009	1.43067	1.44961	1.60038
147604	hsa-miR-4285	2.4262	2.2981	3.0989	3.6268	4.52338	2.80965	2.12891	3.08173	1.83173	3.30352
147899		0.0117302	0.0397471	0.014652	0.0237489	0.0229696	0.0250223	0.0227488	0.00918274	0.022787	0.0266413
147915	hsa-miR-3174	0.146628	0.102981	0.040293	0.0407125	0.0623462	0.13941	0.193365	0.134068	0.117441	0.0932445
147804	hsv1-miR-H17	0.111437	0.112014	0.0824176	0.0966921	0.390484	0.327078	0.218009	0.382002	0.294479	0.0494767
147983		1.60704	0.811201	2.59524	1.84054	4.20345	1.76765	1.26635	1.36455	2.06661	0.751665
147613	hsa-miR-3145-3p	0.0645161	0.0234869	0.0164835	0.00848176	0.0131255	0.0178731	0.028436	0.0312213	0.0262927	0.0342531
147813		1.0088	1.14544	5.64103	5.5793	3.57178	2.64522	1.50142	0.960514	0.797546	1.00666
147655		3.60313	4.95754	3.17766	3.54707	2.41345	3.16354	2.32417	2.23691	1.52848	3.15319
147800		0.125122	0.144535	0.0860806	0.0695505	0.0525021	0.0643432	0.121327	0.0385675	0.141981	0.114177
147918		0.0527859	0.0307136	0.014652	0.0135708	0.021329	0.0357462	0.0265403	0.020202	0.0192813	0.0285442
147570	hsa-miR-4271	0.0351906	0.0307136	0.00915751	0.00848176	0.00492207	0.00357462	0.0151659	0.00734619	0.0035057	0.0152236
147523	hsa-miR-4263	0.054741	0.0505872	0.025641	0.0712468	0.0196883	0.0357462	0.0246445	0.0422406	0.0175285	0.0437678
147947	hsa-miR-4308	3.56012	2.55285	1.65934	1.98134	1.66366	1.71403	1.34408	1.30395	1.1078	4.67555
147694	hsa-miR-4281	0.0508309	0.028907	0.0128205	0.0135708	0.00820345	0.0107239	0.0227488	0.020202	0.0105171	0.0247383
147772	hsa-miR-4303	0.140762	0.0596206	0.047619	0.0966921	0.0656276	0.0697051	0.0663507	0.102847	0.0490798	0.0932445
148374	hsa-miR-3936	0.0195503	0.0252936	0.0128205	0.0118745	0.0131255	0.023235	0.0208531	0.0128558	0.0157756	0.0209324
148263	hsa-miR-1273e	1.06354	0.556459	3.8956	4.48685	5.40443	5.4924	1.49763	1.71166	1.00964	1.26356
148585	hsa-miR-3912-3p	0.0488759	0.0415537	0.040293	0.0407125	0.101723	0.126899	0.036019	0.0606061	0.0508326	0.00951475
148331	hsa-miR-3655	0.142717	0.128275	0.104396	0.0474979	0.0721903	0.0411081	0.0379147	0.0606061	0.0438212	0.0399619
147262	hsa-miR-548h-3p/hsa-miR-548z	0.0840665	0.0560072	0.03663	0.0424088	0.0328138	0.0661305	0.0909953	0.0440771	0.0525855	0.0780209
148410		6.64125	15.5086	6.07143	6.24427	5.46185	5.63718	4.54408	4.52342	6.04382	10.2588
148214	hsa-miR-3675-3p	1.16129	1.81572	1.5696	1.78117	1.95078	1.98213	1.21517	1.42149	1.76862	2.64129
147684	hsa-miR-3200-5p	0.138807	0.0252936	0.0164835	0.0118745	0.0196883	0.0214477	0.0322275	0.0752984	0.022787	0.0038059
148228	hsa-miR-3656	0.0840665	0.122855	0.336996	0.167939	0.354389	1.49419	0.517536	0.850321	0.783523	0.11608
148641	hsa-miR-518b	0.510264	0.628726	0.278388	0.320611	0.247744	0.277033	0.176303	0.139578	0.199825	0.787821
148353	hsa-miR-3681-5p	0.127077	0.0740741	0.0238095	0.028838	0.026251	0.0714924	0.0853081	0.128558	0.0701139	0.0475737
148132	hsa-miR-3622a-3p	0.228739	0.205962	0.152015	0.188295	0.219852	0.253798	0.159242	0.174472	0.108677	0.161751
148272	hsa-miR-3615	0.0918866	0.0794941	0.043956	0.0322307	0.0311731	0.0268097	0.0720379	0.040404	0.0192813	0.0228354
148216	hsa-miR-3907	0.776149	0.581752	0.225275	0.161154	0.459393	0.386059	0.153555	0.508724	0.224365	0.117983
148621	hsa-miR-892a	0.588465	0.35411	0.20696	0.247668	0.270714	0.437891	0.487204	0.460973	0.3383	0.694577
147389	hsa-miR-3691-5p	0.0488759	0.0108401	0.00915751	0.00678541	0.00820345	0.00893655	0.0151659	0.0165289	0.0157756	0.0171265
148485		2.87977	7.83921	3.13187	3.30789	2.50205	3.60322	2.4872	1.28007	2.97809	6.1941
148681		0.0508309	0.0216802	0.00915751	0.0118745	0.0164069	0.0160858	0.00758294	0.0128558	0.0175285	0.0209324
148081		0.269795	0.308943	0.119048	0.128923	0.0853158	0.0875782	0.0758294	0.0808081	0.0771253	0.254995
148544		0.0175953	0.0180668	0.0018315	0.00339271	0.00164069	N/A	0.00947867	N/A	0.0035057	0.00951475
148553		0.162268	0.104788	0.0952381	0.0474979	0.0410172	0.114388	0.092891	0.104683	0.0666082	0.176974
148565		0.0664712	0.0487805	0.0164835	0.0237489	0.0164069	0.0250223	0.0511848	0.10101	0.0736196	0.11608
148394		0.0234604	0.0108401	0.00549451	0.00508906	0.00492207	0.0178731	0.00379147	0.0128558	0.00175285	0.0076118
148432		0.250244	0.216802	0.25641	0.2324	0.255947	0.418231	0.553555	0.273646	0.380368	0.323501
148417		26.1662	38.4734	14.4982	13.5301	13.6095	15.3351	19.0825	28.3416	20.794	23.9505
148244		6.77615	6.16983	2.2674	2.01018	1.61772	2.15728	1.28152	1.71717	0.701139	6.60894
148372		0.0332356	0.028907	0.0128205	0.0101781	0.0147662	0.0214477	0.056872	0.0220386	0.0648554	0.0228354
148366		0.0136852	0.00722674	0.003663	0.00339271	0.00164069	0.00357462	N/A	N/A	0.0035057	0.0133206
148479		0.0527859	0.063234	0.032967	0.0373198	0.0360952	0.0589812	0.157346	0.0495868	0.0508326	0.0456708
148184		0.107527	0.0957543	0.0421245	0.0627651	0.0525021	0.105451	0.111848	0.0661157	0.0666082	0.0818268
148250	hsa-let-7f-2-3p	0.0410557	0.0487805	0.0238095	0.0254453	0.0196883	0.0393208	0.0872038	0.0293848	0.057844	0.0551855
148260		0.234604	0.112014	0.043956	0.0271416	0.04758	0.159071	0.0985782	0.209366	0.129711	0.218839
148584		1.76344	1.94941	0.882784	1.12129	0.799016	0.940125	1.03697	0.870523	0.841367	2.94767
148606		0.0136852	0.0144535	0.003663	N/A	0.00328138	0.00178731	N/A	0.00734619	0.00175285	0.0038059
148226		0.997067	0.607046	0.406593	0.563189	0.598852	0.773905	0.781043	0.519743	0.417178	0.662226
148055		0.129032	0.0578139	0.040293	0.0441052	0.108285	0.0714924	0.0436019	0.0550964	0.0420684	0.0437678
148655		0.177908	0.0650407	0.047619	0.0542833	0.0771124	0.107239	0.136493	0.187328	0.120947	0.074215
148095		0.00977517	0.0144535	0.0018315	0.00169635	0.00328138	0.00536193	0.00189573	N/A	0.0105171	0.0076118
148127		0.0234604	N/A	N/A	0.00169635	0.00328138	0.00357462	N/A	N/A	0.00701139	N/A
148096		0.189638	0.191509	0.0641026	0.205259	0.0574241	0.0607685	0.149763	0.0330579	0.0823839	0.197907
148324		0.0742913	0.028907	0.0128205	0.0135708	0.00984413	0.0160858	0.028436	0.0220386	0.0175285	0.0266413
148409		4.36755	1.66215	0.811355	1.41985	1.25021	2.07864	2.14028	2.09917	1.44435	2.8411
148029		0.0430108	0.0198735	0.0018315	0.00848176	0.00492207	0.00536193	0.0208531	0.0110193	0.0122699	0.0133206
46367	hsa-miR-1283	0.00977517	0.0108401	0.00915751	0.0101781	0.0295324	0.0125112	0.0056872	0.00734619	0.00701139	0.0076118
30147	spike_control_v2_47	0.795699	2.23848	3.45421	2.44105	1.66202	4.91868	8.69384	2.30487	8.38738	3.83635
145999	hsa-miR-517a-3p/hsa-miR-517b-3p	0.0371457	0.0325203	0.014652	0.0135708	0.00820345	0.0125112	0.0246445	0.0146924	0.0210342	0.0133206
146189		9.60313	14.0072	6.62637	4.83461	5.82937	7.19571	8.18768	11.8255	11.2252	6.13892
145723	hsa-miR-519c-3p	0.00782014	0.0198735	0.00549451	0.00508906	0.00328138	0.00357462	0.00758294	0.00550964	0.00876424	0.0114177
168563	hsa-miR-4761-5p	0.0508309	0.0216802	0.010989	0.0118745	0.0147662	0.0303843	0.0208531	0.00918274	0.0105171	0.0133206
168635	hsa-miR-378e	0.138807	0.386631	0.571429	0.698897	1.38802	2.3521	0.635071	2.26997	1.45136	0.117983
168803	hsa-miR-4696	N/A	N/A	N/A	N/A	0.00328138	0.00536193	N/A	N/A	0.0035057	N/A
168692	hsa-miR-3688-5p	0.154448	0.0921409	0.164835	0.261238	0.439705	1.04736	0.170616	0.382002	0.119194	0.129401
168739	hsa-miR-1269b	0.0625611	0.028907	0.014652	0.0135708	0.0246103	0.023235	0.0246445	0.0330579	0.0140228	0.0342531
168711	hsa-miR-548ak	0.0058651	0.0180668	0.003663	0.00508906	0.00328138	0.00536193	0.0056872	N/A	0.0105171	0.0133206
168768	hsa-miR-4423-5p	2.78788	1.46703	0.85348	1.41306	0.54799	1.07775	1.5564	1.00092	0.825592	2.47764
168589	hsa-miR-4671-3p	0.0273705	0.028907	0.0128205	0.00508906	0.00820345	0.0142985	0.0132701	0.0110193	0.0105171	0.0114177
168923	hsa-miR-4688	0.207234	0.104788	0.153846	0.130619	0.259229	0.504021	0.163033	0.157943	0.147239	0.133206
168772	hsa-miR-224-5p	0.314761	0.115628	0.410256	0.284987	0.154225	0.505809	1.12417	0.550964	1.00263	0.639391
168973	hsa-miR-1268b	0.119257	0.0903342	0.10989	0.0831213	0.11813	0.11975	0.170616	0.102847	0.0736196	0.133206
168793	hsa-miR-4483	0.535679	0.171635	0.186813	0.174724	0.210008	0.246649	0.276777	0.108356	0.233129	0.298763
168731	hsa-miR-548ah-3p	0.0136852	0.00903342	N/A	0.00678541	0.00164069	0.00357462	0.0132701	0.00367309	0.00175285	0.0152236
168950	hsa-miR-4646-3p	0.381232	0.549232	0.362637	0.390161	0.375718	0.559428	0.255924	0.244261	0.238387	0.666032
168578	hsa-miR-5190	0.600196	0.28365	0.554945	0.459712	1.26005	0.995532	0.214218	0.560147	0.185802	0.601332
168722	hsa-miR-4742-3p	2.3871	1.14182	0.772894	0.922816	0.915505	1.43342	1.34408	2.28283	1.16389	3.40438
168893	hsa-miR-4505	0.338221	0.263776	0.75641	0.663274	0.413454	0.698838	0.508057	0.651974	0.631025	0.61275
168789	hsa-miR-4686	0.0762463	0.0415537	0.0201465	0.0203562	0.04758	0.0321716	0.064455	0.0661157	0.0280456	0.0513796
168561	hsa-miR-1245b-5p	0.0117302	N/A	0.0018315	N/A	0.00328138	N/A	N/A	N/A	N/A	N/A
168627	hsa-miR-4678	0.0488759	0.028907	0.00732601	0.00508906	0.00656276	0.00357462	0.00758294	0.0110193	0.00876424	0.0114177
169166	hsa-miR-4683	0.258065	0.247516	0.245421	0.239186	0.303527	0.193029	0.0890995	0.126722	0.0841367	0.211227
169307	hsa-miR-4685-3p	0.383187	0.487805	0.287546	0.359627	0.228056	0.234138	0.236967	0.194674	0.178791	0.648906
169257	hsa-miR-4740-5p	0.0215054	0.00180668	0.014652	0.00339271	0.0180476	0.00714924	0.00758294	0.00734619	0.0105171	0.00951475
169269	hsa-miR-4499	0.0449658	0.028907	0.0238095	0.0186599	0.0574241	0.0321716	0.0246445	0.0293848	0.0245399	0.0266413
169165	hsa-miR-5585-5p	0.0606061	0.063234	0.0842491	0.110263	0.219852	0.175156	0.0758294	0.0697888	0.057844	0.0513796
169298	hsa-miR-4433a-5p	0.179863	0.169828	0.100733	0.086514	0.0721903	0.0786416	0.056872	0.0422406	0.0736196	0.112274
169236	hsa-miR-659-5p	1.38807	1.89341	1.44139	2.03562	2.41509	4.0983	0.925118	1.17723	0.829097	0.911513
169162	hsa-miR-5691	0.0527859	0.028907	0.0164835	0.0118745	0.0246103	0.0196604	0.0189573	0.020202	0.0245399	0.0323501
169376	hsa-miR-5701	32.8817	18.916	21.2326	16.5869	15.1255	27.2172	53.4464	69.6566	41.4496	23.8801
169329	hsa-miR-370-3p	0.261975	0.303523	0.375458	0.26972	0.349467	0.353887	0.12891	0.209366	0.080631	0.150333
169179	hsa-miR-4650-5p	0.179863	0.401084	0.0604396	0.139101	0.193601	0.146559	0.127014	0.292011	0.0683611	0.0266413
169332		0.26784	0.561879	0.992674	0.912638	1.38638	1.20822	3.29668	1.58494	2.59597	0.555661
169073	hsa-miR-584-3p	0.0430108	0.0271003	0.00915751	0.0101781	0.0147662	0.023235	0.0151659	0.00367309	0.0157756	0.0304472
169274	hsa-miR-5196-3p	1.38612	3.79765	1.14469	0.841391	1.03035	1.29937	0.724171	0.683196	0.580193	1.05423
169010	hsa-miR-2681-3p	0.140762	0.0650407	0.0421245	0.0797286	0.0721903	0.0929401	0.0549763	0.0679522	0.0385627	0.0494767
169343	hsa-miR-5682	0.0136852	0.00361337	0.00732601	0.00169635	0.00328138	0.00536193	0.0113744	0.00550964	0.00525855	0.0076118
169135	hsa-miR-3173-5p	0.0977517	0.102981	0.0457875	0.0322307	0.0377358	0.0607685	0.0587678	0.0679522	0.0455741	0.110371
169042	hsa-miR-4704-3p	N/A	0.0144535	0.0018315	N/A	0.00328138	N/A	0.00947867	N/A	N/A	0.0038059
169088	hsa-miR-4492	0.00977517	0.0180668	0.0164835	0.0118745	0.0311731	0.0357462	0.0170616	0.020202	0.0175285	0.0038059
169054	hsa-miR-4422	0.0175953	0.034327	0.014652	0.0169635	0.026251	0.0214477	0.00758294	0.00918274	0.00701139	0.0038059
169411	hsa-miR-205-3p	2.0176	1.29359	1.54212	1.4436	1.28138	1.72833	1.78578	1.15335	1.77213	2.76689
169417	hsa-miR-551b-5p	0.0742913	0.126468	0.117216	0.0712468	0.0935193	0.107239	0.0549763	0.0606061	0.0403155	0.0589914
169347		1.80254	1.84282	1.51648	2.33927	1.97539	1.91778	1.9545	1.17172	1.31288	1.72407
169393	hsa-miR-4747-5p	1.88074	1.27552	1.1337	1.21459	0.943396	2.32172	2.17062	1.84573	2.07888	5.21598
169150		0.150538	0.157182	0.0586081	0.0593723	0.026251	0.028597	0.0208531	0.0146924	0.0122699	0.11608
168873		0.132942	0.0776874	0.0842491	0.0780322	0.09516	0.142985	0.0758294	0.0936639	0.0543383	0.0399619
168907		0.0273705	0.0415537	0.00915751	0.00678541	0.0147662	0.0142985	0.00947867	0.00734619	0.0210342	0.0304472
168720		0.00977517	0.0108401	0.003663	0.00339271	0.00328138	0.00357462	0.00189573	0.00918274	0.00701139	0.0114177
169348		N/A	N/A	0.003663	N/A	N/A	0.00357462	N/A	N/A	0.00175285	0.00190295
42460	hsa-miR-223-5p	0.0742913	0.0379404	0.021978	0.0135708	0.0147662	0.0142985	0.092891	0.0312213	0.0385627	0.038059
14297		0.0821114	0.0451671	0.0274725	0.0305344	0.026251	0.0393208	0.0511848	0.0550964	0.0280456	0.0608944
42859	hsa-miR-675-3p	0.269795	0.29991	0.141026	0.150975	0.183757	0.248436	0.0890995	0.112029	0.119194	0.230257
46211		0.0430108	0.0198735	0.00732601	0.00678541	0.00328138	0.0107239	0.0265403	0.0146924	0.0122699	0.0171265
17513		0.0410557	0.0252936	0.00732601	0.00678541	0.00820345	0.00893655	0.0208531	0.0165289	0.00175285	0.0209324
42905	hcmv-miR-US25-1-5p	0.0293255	0.0144535	0.0018315	0.00169635	0.00492207	0.00536193	0.00947867	0.00734619	0.00876424	0.0114177
16528		19.9433	5.09124	3.64103	2.08142	3.3306	4.42181	6.67678	7.46373	5.0184	19.6289
11277	hsa-miR-7-1-3p	0.121212	0.0740741	0.0531136	0.0559796	0.04758	0.0571939	0.0815166	0.0826446	0.141981	0.0513796
17818	hsa-miR-27a-5p	0.140762	0.0451671	0.043956	0.0424088	0.0229696	0.0500447	0.121327	0.163453	0.3383	0.121789
17652	hsa-miR-558	0.0782014	0.0252936	0.03663	0.0237489	0.0246103	0.051832	0.0303318	0.0385675	0.0280456	0.0589914
27572		0.125122	0.0813008	0.0641026	0.0559796	0.0328138	0.0428954	0.0530806	0.0679522	0.0595968	0.0647003
42483	hsa-miR-522-3p	0.109482	0.0523939	0.0201465	0.0203562	0.0164069	0.0196604	0.0227488	0.0257117	0.0175285	0.0323501
28520	hsa-miR-454-5p	0.0449658	0.0325203	0.0128205	0.0101781	0.00656276	0.0107239	0.0170616	0.0165289	0.0140228	0.0152236
14303		0.0508309	0.0487805	0.0659341	0.057676	0.09516	0.0607685	0.0606635	0.156107	0.0736196	0.0342531
42872		2.19159	3.98374	1.69414	2.58863	1.80476	1.30474	2.18768	1.6786	2.08063	1.55471
11266		0.0430108	0.0433604	0.010989	0.0135708	0.00984413	0.0107239	0.0208531	0.0183655	0.0192813	0.0323501
32884	hsa-miR-342-3p	0.160313	0.182475	0.32967	0.622561	0.352748	0.159071	1.07678	0.986226	1.4128	1.17793
17529	hcmv-miR-US25-2-3p	0.0664712	0.0415537	0.0512821	0.0474979	0.0590648	0.0607685	0.0454976	0.0808081	0.035057	0.0456708
46844		0.0254154	0.00722674	0.003663	0.00169635	0.00164069	0.00178731	0.0056872	0.00367309	0.00876424	0.00951475
19596	hsa-miR-30d-5p	2.37537	5.90786	3.45971	3.34182	4.2822	2.97587	3.84645	4.11387	2.66082	3.08468
11102	hsa-miR-410-3p	0.0703812	0.0469738	0.0567766	0.0644614	0.0771124	0.051832	0.0890995	0.0514233	0.0385627	0.0247383
42736	hsa-miR-148b-5p	0.0410557	0.0379404	0.0238095	0.0373198	0.0196883	0.028597	0.0720379	0.020202	0.0525855	0.0475737
11256		0.379277	0.139115	0.18315	0.802375	0.114848	0.268097	0.341232	0.174472	0.261174	0.176974
46248		0.529814	0.491418	0.553114	0.46989	0.216571	0.529044	0.441706	0.176309	0.255916	0.694577
11005	hsa-miR-204-5p	0.211144	0.0794941	0.0586081	0.0525869	0.0410172	0.0464701	0.036019	0.0752984	0.0315513	0.0342531
46266	hsa-miR-1825	0.0645161	0.0776874	0.0201465	0.0220526	0.0147662	0.0178731	0.036019	0.0330579	0.0175285	0.0437678
31349	hsa-miR-524-3p	0.0391007	0.0325203	0.010989	0.0101781	0.00820345	0.00893655	0.0208531	0.0165289	0.0192813	0.0209324
46734		0.308895	0.0650407	0.0531136	0.0390161	0.026251	0.0661305	0.132701	0.115702	0.0701139	0.186489
10986	hsa-miR-193a-3p	4.2346	10.4264	10.2711	10.9618	5.55373	7.65505	8.56682	6.80624	9.73181	12.9382
17391	hsa-miR-635	0.211144	0.101174	0.197802	0.234097	0.134537	0.237712	0.172512	0.152433	0.110429	0.165557
42796		0.123167	0.0650407	0.018315	0.0118745	0.0147662	0.00893655	0.00947867	0.0146924	0.0192813	0.00951475
42858		0.0782014	0.0469738	0.0128205	0.0118745	0.00984413	0.00893655	0.0303318	0.0385675	0.0280456	0.0437678
46623	hsa-miR-1273a	0.0684262	0.0271003	0.188645	0.2324	0.410172	0.361037	0.202844	0.211203	0.122699	0.114177
18739	hsa-miR-186-5p	0.735093	0.894309	1.20147	1.10602	0.813782	0.861483	1.39147	2.08999	1.52498	1.29591
42451	hsa-miR-139-3p	0.0684262	0.0758808	0.0549451	0.0441052	0.0508614	0.0482574	0.0436019	0.0440771	0.0245399	0.0304472
17394		0.0606061	0.0451671	0.0238095	0.0203562	0.0164069	0.023235	0.0606635	0.040404	0.0438212	0.0437678
42790		0.215054	0.173442	0.17033	0.142494	0.198523	0.262735	0.451185	0.962351	0.359334	0.161751
25117		0.533724	0.471545	0.261905	0.117048	0.114848	0.11975	0.434123	0.420569	0.730938	0.36156
17863	hsa-miR-934	0.899316	1.68744	0.857143	1.43681	0.815422	1.13494	1.12986	0.995409	0.580193	0.867745
42509	hsa-miR-219a-5p	0.0879765	0.0704607	0.0860806	0.0661578	0.0459393	0.0857909	0.108057	0.0734619	0.0946538	0.0627973
42929	hsa-miR-25-5p	0.205279	0.104788	0.0421245	0.0356234	0.0328138	0.0446828	0.108057	0.121212	0.117441	0.102759
5730		0.363636	0.260163	0.305861	0.371501	0.164069	0.0911528	0.345024	0.339761	0.0788782	0.16746
42682	hsa-miR-25-3p	0.177908	0.0939476	0.384615	0.264631	0.303527	0.296693	2.08152	0.87236	1.10079	0.16746
11168	hsa-miR-520d-3p	0.0469208	0.0433604	0.010989	0.0101781	0.00984413	0.0178731	0.0246445	0.020202	0.0157756	0.0247383
17854	hsa-miR-106b-3p	1.20626	0.117435	0.393773	0.201866	0.232978	0.146559	0.50237	0.440771	0.534619	0.239772
14279	hsa-miR-362-5p	0.0469208	0.0325203	0.0201465	0.0220526	0.0196883	0.0178731	0.0606635	0.0440771	0.0333041	0.0342531
14300	hsa-miR-29c-5p	0.130987	0.256549	0.679487	0.875318	0.723544	0.609473	0.56872	0.604224	0.28922	0.228354
17460	hsa-miR-657	0.218964	0.227642	0.157509	0.108567	0.132896	0.209115	0.235071	0.112029	0.0999124	0.215033
17853	hsa-miR-30d-3p	0.058651	0.0361337	0.021978	0.0271416	0.0295324	0.0339589	0.0796209	0.0936639	0.0683611	0.0418649
46390		4.98143	2.2168	1.9011	1.38931	1.02871	1.62288	2.47962	2.29568	1.70552	4.57469
42868		0.191593	0.101174	0.0769231	0.0441052	0.0590648	0.0840036	0.0947867	0.150597	0.147239	0.129401
27571		0.0782014	0.0740741	0.0421245	0.0390161	0.0295324	0.0375335	0.0417062	0.0312213	0.0297984	0.0608944
42751		17.8201	24.4282	11.4542	4.05598	6.88597	2.36461	9.16967	3.83471	6.91323	28.1142
42752		3.91789	5.28636	2.24908	2.89737	1.43068	1.75156	2.0436	1.48577	1.40053	6.47764
10998	hsa-miR-19b-3p	0.748778	0.466125	2.74176	1.16539	1.83593	1.93208	6.12512	3.97429	4.97283	1.86108
17530	hsa-miR-641	0.0430108	0.0361337	0.018315	0.0237489	0.026251	0.023235	0.0170616	0.0128558	0.0140228	0.0209324
42869	hsa-miR-936	0.117302	0.0740741	0.0897436	0.0491942	0.103363	0.0697051	0.0872038	0.0844812	0.0788782	0.0856327
42447	hsa-miR-556-3p	0.0273705	0.0849142	0.0201465	0.0356234	0.021329	0.0196604	0.0151659	0.0146924	0.0192813	0.0228354
17511		0.441838	0.296296	0.509158	0.43257	0.465956	0.423592	0.326066	0.280992	0.220859	0.254995
46258	hsa-miR-1184	0.492669	1.4598	7.13004	11.4843	6.97621	10.504	4.4455	2.06795	2.35933	5.75452
146122	hsa-miR-2053	0.0293255	0.0379404	0.0128205	0.0118745	0.00492207	0.00714924	0.0227488	0.0128558	0.00525855	0.0247383
146000	hsa-miR-1911-5p	0.0332356	0.0252936	0.010989	0.00508906	0.00328138	0.00893655	0.00379147	0.00734619	0.0105171	0.0171265
24136	spike_control_v2_12	3.16129	11.9621	6.28571	5.23325	1.62264	2.97766	7.54882	2.38017	5.33567	7.8725
46202	5S_rRNA	11.8182	4.93406	6.03297	4.6989	2.48564	5.03843	12.2673	8.0955	10.5153	6.34443
146042	hsv1-miR-H8-3p	3.37439	7.30081	2.44872	2.90416	1.47006	1.02949	0.762085	0.655647	0.531113	4.42055
25593	spike_control_v2_18	1.67937	0.495032	4.25458	2.90755	2.15258	4.09294	7.19621	5.92287	5.65118	1.92388
13417	spike_control_v2_8	0.0136852	0.0271003	0.0531136	0.0542833	0.0787531	0.205541	0.358294	0.14876	0.49255	0.0285442
145662		0.0469208	0.112014	0.384615	0.337574	0.0853158	0.221626	0.701422	0.110193	0.157756	0.949572
146065		0.0821114	0.0523939	0.0274725	0.028838	0.0278917	0.028597	0.0379147	0.0495868	0.0280456	0.0685062
146035	hsv1-miR-H2-5p	0.109482	0.0885276	0.0714286	0.0474979	0.0639869	0.0393208	0.0511848	0.0440771	0.0525855	0.0437678
5740		10.4653	9.78139	20.7179	16.6327	9.99508	15.7873	146.408	51.7612	167.448	82.4757
146093		0.189638	0.0415537	0.0238095	0.0305344	0.0278917	0.0321716	0.0398104	0.0495868	0.0490798	0.0266413
146191		0.0175953	0.0252936	0.021978	0.0135708	0.0180476	0.0196604	0.0113744	0.0146924	0.00876424	0.0228354
146070		0.0273705	0.0271003	0.010989	0.00848176	0.0180476	0.00893655	0.0132701	0.020202	0.0140228	0.0228354
146108		0.0234604	0.0162602	N/A	0.00508906	0.00492207	0.0107239	0.00189573	0.00734619	0.0122699	0.0209324
146194		0.0508309	0.028907	0.0128205	0.0101781	0.00820345	0.00893655	0.00947867	0.0110193	0.0175285	0.0190295
146102		0.232649	0.196929	0.990842	0.266327	0.241181	0.248436	0.147867	0.178145	0.238387	0.178877
145968	hsa-let-7d-5p	0.162268	0.121048	0.102564	0.0644614	0.0410172	0.209115	0.233175	0.14876	0.776512	0.321598
145689	hsa-miR-543	0.0899316	0.144535	0.0549451	0.117048	0.0902379	0.0411081	0.0720379	0.0789715	0.0455741	0.0399619
146115	hsa-miR-940	0.467253	0.796748	0.39011	0.452926	0.33306	0.234138	0.163033	0.128558	0.129711	0.641294
145714	hsa-miR-28-3p	0.134897	0.148148	0.261905	0.295165	0.267432	0.307417	0.580095	0.675849	0.552147	0.26451
146178	hsa-miR-502-3p	0.193548	0.240289	0.152015	0.167939	0.111567	0.100089	0.377251	0.185491	0.154251	0.161751
147963		4.78983	5.02078	2.69963	2.14249	1.45693	2.1269	5.1128	8.82828	6.90622	3.46908
147867	hsa-miR-3118	0.0175953	0.0144535	0.00549451	0.00678541	0.00492207	0.00536193	0.0056872	0.00550964	0.00701139	0.0152236
147841	kshv-miR-K12-11-5p	0.0058651	0.00903342	0.003663	0.00678541	0.00328138	0.00714924	0.0056872	0.00734619	0.00701139	0.0114177
147925	hsa-miR-3126-5p	0.265885	0.164408	0.144689	0.110263	0.0639869	0.282395	0.121327	0.224059	0.140228	0.321598
147853		0.0156403	0.0234869	0.00549451	0.00678541	0.00656276	0.00536193	0.0113744	0.0146924	0.0122699	0.0190295
147588	hsa-miR-4288	4.93646	3.95483	3.07143	1.81849	0.85644	4.33065	7.60758	6.09183	4.85188	8.03806
147649	hsa-miR-500a-5p/hsa-miR-500b-5p	0.0782014	0.162602	0.0842491	0.0712468	0.0377358	0.080429	0.0966825	0.10652	0.161262	0.131304
147977	hsa-miR-3190-3p	0.0273705	0.0325203	0.010989	0.0118745	0.00820345	0.0125112	0.0132701	0.0110193	0.00701139	0.0228354
147857	hsa-miR-3130-5p	0.0449658	0.034327	0.032967	0.0322307	0.0410172	0.0321716	0.0530806	0.0348944	0.0420684	0.0551855
147569	hsa-miR-4256	0.0234604	0.0162602	0.00732601	0.00678541	0.00656276	0.0125112	0.00947867	0.0183655	0.0140228	0.0209324
147616	hsa-miR-4291	1.07527	0.431798	0.516484	0.581849	1.22724	0.84361	2.33744	3.38108	5.92638	1.14177
147815	hsv1-miR-H14-5p	0.0156403	0.0252936	0.00549451	0.0101781	0.00820345	0.00536193	0.0056872	0.0220386	0.00701139	0.0133206
147858		0.670577	0.62692	0.298535	0.318914	0.316653	0.0911528	0.0966825	0.218549	0.119194	0.26451
147592		0.377322	0.607046	0.260073	0.296862	0.255947	0.16622	0.183886	0.170799	0.161262	0.41294
148247	hsa-miR-2355-3p	2.31476	0.885276	0.64652	0.483461	0.193601	0.355675	0.898578	0.743802	0.624014	3.08658
148072	hsa-miR-3668	0.0156403	0.0180668	0.003663	0.00508906	0.00328138	0.00536193	0.0113744	0.00918274	0.00876424	0.0190295
147997	hsa-miR-3934-5p	0.140762	0.0704607	0.0421245	0.0271416	0.0311731	0.0411081	0.064455	0.168962	0.0595968	0.0608944
147682	hsv1-miR-H6-5p	0.0684262	0.0578139	0.03663	0.0271416	0.0229696	0.023235	0.0265403	0.0312213	0.0297984	0.0323501
148189	hsa-miR-3681-3p	0.0449658	0.0162602	0.00732601	0.0169635	0.00984413	0.0125112	0.0265403	0.020202	0.0105171	0.0114177
148393	hsa-miR-676-3p	0.0860215	0.0867209	0.0384615	0.0390161	0.0229696	0.0250223	0.0530806	0.0550964	0.035057	0.0551855
148379	hsa-miR-3654	0.232649	0.202349	0.238095	0.0797286	0.0836751	0.0661305	0.437915	0.914601	1.29185	0.498573
147415	hsa-miR-495-5p	1.6911	1.39295	0.771062	0.919423	0.438064	0.49866	0.699526	0.651974	0.359334	1.12845
148165	hsa-miR-3605-5p	0.0293255	0.0108401	0.00732601	0.00678541	0.00820345	0.0107239	0.0113744	0.0128558	0.00701139	0.0209324
148675		73.347	42.0271	22.8095	17.542	22.717	29.3369	35.2265	62.1084	37.0552	49.7621
147366		0.189638	0.198735	0.124542	0.145886	0.11977	0.157283	0.197156	0.163453	0.117441	0.226451
10904	spike_control_v1_d	0.00977517	0.0451671	0.177656	0.225615	0.208368	0.0840036	0.0530806	0.0863177	0.0438212	0.0780209
148405		0.00391007	0.0108401	N/A	0.00339271	0.00164069	0.00357462	0.0056872	N/A	0.0035057	0.0038059
14262	spike_control_v1_f	0.0293255	0.0108401	0.00732601	0.00169635	0.00492207	0.00357462	N/A	0.00734619	0.00175285	0.0171265
148032	hsa-miR-3685	2.51417	2.90154	3.49084	2.25276	1.83593	4.41823	1.20948	2.2314	1.26731	2.01142
148207		0.420332	0.240289	0.130037	0.188295	0.0968007	0.280608	0.223697	0.268136	0.115688	0.443387
148416		0.0840665	0.0776874	0.043956	0.028838	0.0229696	0.0732797	0.0739336	0.165289	0.0841367	0.038059
148559	hsa-miR-411-3p	0.121212	0.616079	1.96703	1.0229	0.584085	0.87042	0.293839	0.0734619	0.0858896	0.201713
148233		9.50538	2.89612	4.05311	3.21289	1.47006	4.73995	12.4227	10.9109	12.2279	7.24833
148121		0.375367	0.240289	0.598901	0.573367	0.224774	0.577301	0.91564	0.354454	0.478528	0.789724
148201		0.0703812	0.0523939	0.018315	0.0135708	0.0180476	0.0160858	0.0265403	0.0257117	0.0192813	0.0342531
148535		0.230694	0.0596206	0.0732601	0.0424088	0.0459393	0.0661305	0.0985782	0.139578	0.092901	0.0818268
148574		0.0762463	0.0650407	0.047619	0.0322307	0.0328138	0.0250223	0.0322275	0.0312213	0.0473269	0.0418649
148173		0.058651	0.0415537	0.029304	0.0237489	0.0246103	0.028597	0.0436019	0.0257117	0.0490798	0.0399619
148257		0.0391007	0.0542005	0.032967	0.0407125	0.0360952	0.023235	0.0151659	0.00734619	0.0262927	0.0190295
148587		0.0606061	0.0668473	0.0659341	0.0474979	0.0229696	0.0375335	0.0436019	0.0459137	0.0420684	0.0399619
148676		17.8925	13.6152	7.3022	3.23834	3.94422	2.57015	6.73365	12.0147	8.91148	7.01237
148050		0.0371457	0.0325203	0.021978	0.0169635	0.021329	0.023235	0.0208531	0.0477502	0.0245399	0.0285442
148278	hsa-miR-138-2-3p	1.6129	2.85818	1.42125	1.05683	1.48482	1.10992	1.67773	3.35721	3.38124	0.772598
148426		0.480938	0.646793	0.326007	0.527566	0.239541	0.441466	0.523223	0.304867	0.297984	0.627973
148046		0.213099	0.158988	0.0769231	0.0610687	0.129614	0.0929401	0.0777251	0.10652	0.0911481	0.157945
148448		0.132942	0.0813008	0.0512821	0.0644614	0.0639869	0.0857909	0.123223	0.119376	0.0911481	0.119886
148494		0.00391007	N/A	0.0018315	N/A	0.00164069	0.00357462	0.0056872	0.00367309	0.00701139	0.00951475
148354		0.762463	0.229449	0.148352	0.101781	0.0557834	0.128686	0.108057	0.3618	0.147239	0.76118
148336		0.117302	0.110208	0.0641026	0.0916031	0.126333	0.16622	0.0909953	0.141414	0.0753725	0.119886
148446		0.115347	0.110208	0.247253	0.0644614	0.152584	0.0697051	0.064455	0.0918274	0.0771253	0.119886
148632		0.246334	2.98103	0.139194	0.0610687	0.0377358	0.0500447	0.0909953	1.17539	0.0893953	0.635585
148220		0.0997067	0.227642	0.0714286	0.0474979	0.0295324	0.0303843	0.0473934	0.0348944	0.0648554	0.0799239
148498		0.0273705	0.028907	0.014652	0.0135708	0.0164069	0.0250223	0.0170616	0.0165289	0.0157756	0.0190295
148364		0.0449658	0.0234869	0.018315	0.0152672	0.0164069	0.0250223	0.0189573	0.0275482	0.0140228	0.0285442
148427		0.0742913	0.0505872	0.122711	0.0695505	0.0590648	0.125112	0.0834123	0.126722	0.0788782	0.203616
148313		0.00782014	0.0126468	0.00732601	0.00678541	0.00328138	0.0107239	0.0170616	0.00918274	0.0122699	0.0133206
17327	hsa-miR-630	0.903226	0.746161	0.639194	0.568278	0.897457	1.31189	0.29763	0.40955	0.22787	0.673644
17488	kshv-miR-K12-6-3p	1.10655	0.489612	0.335165	0.342663	1.26333	1.16354	0.199052	0.453627	0.2156	0.690771
46207		2.87781	3.06052	5.2326	2.69042	7.26497	16.227	2.10427	3.31313	1.71779	5.39296
42813		N/A	N/A	N/A	0.00339271	0.00656276	0.00357462	0.0113744	0.00734619	0.0140228	0.0133206
17936	hsa-miR-16-1-3p	0.146628	0.0704607	0.0824176	0.0932994	0.0705496	0.051832	0.187678	0.367309	0.231376	0.176974
168897	hsa-miR-5187-5p	0.115347	0.0505872	0.0201465	0.0220526	0.0246103	0.0589812	0.0436019	0.0477502	0.0420684	0.0513796
168882	hsa-miR-664b-3p	13.4878	16.0145	7.6044	6.93299	7.27482	7.39768	6.91943	7.59596	5.46713	21.5661
168710	hsa-miR-4536-5p	0.00391007	0.00180668	0.00549451	0.00339271	0.00164069	0.00536193	0.0113744	0.00550964	0.00525855	N/A
168590	hsa-miR-4520-5p	0.117302	0.0325203	0.0421245	0.0322307	0.0229696	0.0482574	0.0682464	0.0624426	0.0385627	0.0932445
168728	hsa-miR-4641	0.0195503	0.0271003	0.010989	0.0101781	0.00492207	0.0142985	0.0113744	0.00550964	0.0140228	0.0209324
168719	hsa-miR-4495	0.00195503	0.00180668	0.003663	0.00169635	0.00492207	0.00536193	0.00379147	N/A	N/A	0.00190295
168785	hsa-miR-520d-5p	0.0391007	0.0198735	0.0421245	0.0966921	1.39623	0.153709	0.0151659	0.0312213	0.0122699	0.038059
168615	hsa-miR-4655-3p	0.0449658	0.0650407	0.014652	0.0186599	0.0131255	0.0107239	0.0132701	0.0110193	0.0105171	0.036156
168781	hsa-miR-4776-3p	0.127077	0.301716	0.126374	0.167939	0.121411	0.132261	0.140284	0.167126	0.425942	0.319696
168782	hsa-miR-5093	0.0684262	0.0433604	0.047619	0.0254453	0.0344545	0.051832	0.0303318	0.0679522	0.0333041	0.0437678
168820	hsa-miR-4711-5p	0.0117302	0.0108401	0.00732601	0.00678541	0.00984413	0.0160858	0.00189573	0.00550964	0.0105171	0.0133206
168750	hsa-miR-4645-5p	0.480938	0.213189	0.441392	0.193384	0.269073	0.554066	0.242654	0.30303	0.269939	0.527117
168921	hsa-miR-4718	0.148583	0.0523939	1.05861	0.310433	0.490566	0.647006	0.0511848	0.0826446	0.0701139	0.123692
168759	hsa-miR-3689f	0.0273705	0.0234869	0.00549451	0.00339271	0.00492207	0.00536193	0.00379147	0.0110193	0.0105171	0.0076118
168962	hsa-miR-548ab	0.0391007	0.0216802	0.0164835	0.00848176	0.00820345	0.0142985	0.0208531	0.0110193	0.0122699	0.0190295
168666	hsa-miR-4659a-5p	0.0410557	0.00722674	0.010989	0.00848176	0.00656276	0.0107239	0.0056872	0.020202	0.00876424	0.0228354
168955	hsa-miR-4756-3p	0.84262	0.816621	0.289377	0.261238	0.40361	0.448615	0.422749	0.240588	0.206836	1.05423
168703	hsa-miR-4716-3p	0.0918866	0.0469738	0.0311355	0.0373198	0.0377358	0.0875782	0.056872	0.0661157	0.0385627	0.0475737
168663	hsa-miR-4442	0.0508309	0.0307136	0.025641	0.0254453	0.0229696	0.0303843	0.028436	0.0220386	0.0192813	0.0133206
168779	hsa-miR-4797-3p	0.0175953	0.00361337	0.003663	N/A	0.00328138	0.00357462	0.0056872	N/A	0.00525855	0.0076118
169102	hsa-miR-4639-3p	7.66178	6.48419	2.53846	3.50636	2.19852	2.57194	3.03128	1.95592	1.74233	6.5157
169285	hsa-miR-4467	3.83187	6.94128	7.60989	5.44529	3.47662	3.50849	6.13839	3.75023	5.29886	12.9039
169249	hsa-miR-4482-5p	0.0273705	0.0144535	0.014652	0.0169635	0.0147662	0.023235	0.0132701	0.0238751	0.0175285	0.0114177
168993	hsa-miR-4799-3p	0.156403	0.0921409	0.0622711	0.0797286	0.0672683	0.0625559	0.0322275	0.056933	0.022787	0.0285442
169011	hsa-miR-4801	0.0332356	0.00180668	0.014652	0.0135708	0.0344545	0.0160858	0.0113744	0.0183655	0.0122699	0.0228354
169049	hsa-miR-3162-3p	0.168133	0.32701	0.108059	0.111959	0.0918786	0.0714924	0.0436019	0.0385675	0.0368098	0.165557
169001	hsa-miR-4670-5p	0.00782014	0.0126468	0.0128205	0.00848176	0.00820345	0.00714924	0.0132701	0.0110193	0.0105171	0.0076118
169039	hsa-miR-4782-3p	N/A	0.0126468	0.0018315	N/A	0.00328138	0.00178731	0.00379147	0.00183655	N/A	N/A
169181	hsa-miR-5191	0.0899316	0.0469738	0.0421245	0.0322307	0.0311731	0.0250223	0.0625592	0.077135	0.0788782	0.0494767
169379	hsa-miR-4694-3p	0.193548	0.168022	0.0915751	0.0644614	0.149303	0.25916	0.056872	0.3618	0.134969	0.0513796
169232	hsa-miR-3156-3p	2.06256	1.96387	0.804029	0.798982	1.05004	0.536193	1.04455	1.98163	0.955302	1.21408
169046	hsa-miR-4715-5p	0.0234604	0.0234869	0.003663	N/A	0.00328138	0.00893655	0.0056872	0.0128558	0.0105171	0.0152236
169275	hsa-miR-548aq-3p	0.0117302	0.00903342	0.003663	0.00508906	0.00656276	0.00357462	0.0132701	0.00550964	0.00876424	0.00190295
169245	hsa-miR-2467-3p	0.125122	0.0614273	0.0384615	0.0305344	0.0508614	0.0482574	0.0511848	0.0587695	0.0368098	0.0818268
[truncated: 1,558 more rows]
