# Supplementary material for: CircRNA_036186 mediates HNSCC progression by regulating 14-3-3ζ
Source: Front Oncol. 2024 Dec 3;14:1498139. doi: 10.3389/fonc.2024.1498139 (PMC11649647; doi:10.3389/fonc.2024.1498139)
Supplement: Supplementary file 1 [file DataSheet1.zip › Supplementary Material/N.gpr]

ATF	1.0
38	56    
"Type=GenePix Results 3"
"DateTime=2016/08/24 11:33:26"
"Settings="
"GalFile="
"PixelSize=10"
"Wavelengths=635	532"
"ImageFiles="
"NormalizationMethod=None"
"NormalizationFactors=1	1"
"JpegImage="
"StdDev=Type 1"
"RatioFormulations=W1/W2 (635/532)"
"FeatureType=Circular"
"Barcode="
"BackgroundSubtraction=LocalFeature"
"ImageOrigin=4040, 4720"
"JpegOrigin=4440, 4890"
"Creator=GenePix Pro 6.0.1.27"
"Scanner=GenePix 4000B [117241]"
"FocusPosition=0"
"Temperature=31.76"
"LinesAveraged=1"
"Comment="
"PMTGain=500	500"
"ScanPower=33	33"
"LaserPower=4.18	4.19"
"Filters=<Empty>	<Empty>"
"ScanRegion=404,472,1808,5880"
"Supplier=Exiqon A/S"
"Product=miRCURY LNA microRNA Array, 7th generation - hsa, mmu & rno"
"ProductDate=March 2012"
"ProductNumber=208500,208501,208502,208510,208520,208521,208522"
"LotNumberRange=35114-35114"
"Organism(s)=Homo sapiens, Human Epstein-barr virus, Human Human herpesvirus 5, Human Human immunodeficiency virus 1, Human Human herpesvirus 1, Human Human herpesvirus 8, Simian Simian virus 40, Human JC polyomavirus, Human BK polyomavirus, Human Merkel cell polyomavirus, Human Herpes simplex virus 2, Human Herpes B virus, Human Herpesvirus saimiri strain A11, Human Human herpesvirus 6B"
"GalFileCreationDate=2016-08-08 15:13"
"ArrayContents_DesignedFor=miRBase 18.0"
"ArrayContents_CurrentNameColumn=miRBase 21.0"
"ArrayContents_CurrentNameColumnCoverage=Homo sapiens and related vira:75.21%"
"Block"	"Column"	"Row"	"Name"	"ID"	"X"	"Y"	"Dia."	"F635 Median"	"F635 Mean"	"F635 SD"	"F635 CV"	"B635"	"B635 Median"	"B635 Mean"	"B635 SD"	"B635 CV"	"% > B635+1SD"	"% > B635+2SD"	"F635 % Sat."	"F532 Median"	"F532 Mean"	"F532 SD"	"F532 CV"	"B532"	"B532 Median"	"B532 Mean"	"B532 SD"	"B532 CV"	"% > B532+1SD"	"% > B532+2SD"	"F532 % Sat."	"Ratio of Medians (635/532)"	"Ratio of Means (635/532)"	"Median of Ratios (635/532)"	"Mean of Ratios (635/532)"	"Ratios SD (635/532)"	"Rgn Ratio (635/532)"	"Rgn R2 (635/532)"	"F Pixels"	"B Pixels"	"Circularity"	"Sum of Medians (635/532)"	"Sum of Means (635/532)"	"Log Ratio (635/532)"	"F635 Median - B635"	"F532 Median - B532"	"F635 Mean - B635"	"F532 Mean - B532"	"F635 Total Intensity"	"F532 Total Intensity"	"SNR 635"	"SNR 532"	"Flags"	"Normalize"	"Autoflag"
1	1	1	"Hy3"	"13138"	4630	5110	100	30	30	7	23	31	31	31	7	22	11	2	0	543	1770	2065	116	93	93	103	105	101	56	55	0	-0.002	-0.001	0.005	0.008	12.268	0.000	0.000	80	526	100	449	1676	Error	-1	450	-1	1677	2391	141633	-0.143	15.876	0	0	0
1	2	1	"hsa-miR-23a-5p"	"42638"	4820	5130	100	31	31	7	22	31	31	31	7	22	8	2	0	179	204	116	56	95	95	109	154	141	38	5	0	0.000	0.000	0.055	0.071	4.739	0.006	0.018	80	493	100	84	109	Error	0	84	0	109	2449	16310	0.000	0.617	0	0	0
1	3	1	""	"42888"	5000	5140	100	30	30	6	20	31	31	31	7	22	7	0	0	1965	1459	961	65	94	94	98	40	40	78	75	0	-0.001	-0.001	0.003	0.006	8.562	0.000	0.000	80	462	100	1870	1364	Error	-1	1871	-1	1365	2386	116747	-0.143	34.025	0	0	0
1	4	1	"ebv-miR-BART1-3p"	"17519"	5170	5130	100	30	31	7	22	31	31	31	7	22	13	3	0	96	104	43	41	94	94	102	61	59	7	2	0	-0.500	0.000	0.205	0.200	3.789	-0.013	0.013	80	478	100	1	10	Error	-1	2	0	10	2464	8289	0.000	0.033	0	0	0
1	5	1	""	"17278"	5350	5130	100	31	31	6	19	31	31	31	7	22	16	0	0	101	99	35	35	90	90	96	53	55	11	1	0	0.000	0.000	0.172	0.212	3.493	0.002	0.000	80	493	100	11	9	Error	0	11	0	9	2473	7900	0.000	0.057	0	0	0
1	6	1	"hsa-miR-921"	"46507"	5540	5140	100	30	30	6	20	31	31	31	7	22	6	0	0	188	191	108	56	92	92	96	52	54	57	48	0	-0.010	-0.010	0.052	0.052	3.094	0.000	0.000	80	472	100	95	98	Error	-1	96	-1	99	2396	15302	-0.143	1.827	0	0	0
1	7	1	"hsa-miR-181a-2-3p"	"17928"	5710	5130	100	30	31	6	19	30	30	31	7	22	16	3	0	138	155	78	50	88	88	93	50	53	50	30	0	0.000	0.015	0.076	0.090	5.117	-0.004	0.001	80	494	100	50	68	Error	0	50	1	67	2466	12366	0.000	1.240	0	0	0
1	8	1	""	"42826"	5900	5140	100	31	32	11	34	31	31	31	7	22	11	1	0	688	578	421	72	90	90	92	35	38	72	66	0	0.000	0.002	0.014	0.033	7.125	0.001	0.001	80	493	100	598	489	Error	0	598	1	488	2551	46270	0.143	13.886	0	0	0
1	9	1	""	"17537"	6080	5130	100	30	31	6	19	31	31	33	26	78	0	0	0	170	308	240	77	97	97	144	668	463	5	0	0	-0.014	0.000	0.024	0.034	4.766	0.015	0.482	80	462	100	72	211	Error	-1	73	0	211	2453	24657	-0.077	0.246	0	0	0
1	10	1	""	"42722"	6250	5140	100	30	30	6	20	31	31	32	23	71	0	0	0	122	141	70	49	98	98	110	92	83	20	2	0	-0.042	-0.023	0.083	0.125	4.827	0.188	0.563	80	462	100	23	42	Error	-1	24	-1	43	2425	11282	-0.087	0.337	0	0	0
1	11	1	""	"42645"	6440	5140	100	31	31	7	22	30	30	31	6	19	22	3	0	100	106	42	39	88	88	93	35	37	30	10	0	0.083	0.056	0.237	0.291	4.241	-0.010	0.004	80	484	100	13	19	-3.585	1	12	1	18	2475	8473	0.000	0.371	0	0	0
1	12	1	""	"46636"	6620	5130	100	30	30	6	20	31	31	31	6	19	15	0	0	176	282	201	71	92	92	98	43	43	58	50	0	-0.012	-0.005	0.031	0.036	3.968	-0.001	0.000	80	483	100	83	189	Error	-1	84	-1	190	2422	22573	-0.167	4.279	0	0	0
1	13	1	"hsa-miR-502-5p"	"11134"	6800	5130	100	31	31	6	19	31	31	31	6	19	13	5	0	134	136	70	51	89	89	97	73	75	36	8	0	0.000	0.000	0.080	0.078	3.964	0.012	0.009	80	482	100	45	47	Error	0	45	0	47	2503	10873	0.000	0.534	0	0	0
1	14	1	""	"17295"	6980	5130	100	33	45	89	197	31	31	31	6	19	33	15	0	1121	1370	2845	207	91	91	103	80	77	87	85	0	0.002	0.011	0.009	0.010	5.107	0.002	0.003	80	496	100	1032	1293	-9.008	2	1030	14	1279	3593	109588	2.333	15.838	0	0	0
1	15	1	""	"32825"	7160	5130	100	31	31	6	19	31	31	31	6	19	13	5	0	249	371	286	77	92	92	98	65	66	60	52	0	0.000	0.000	0.028	0.029	4.730	-0.001	0.000	80	482	100	157	279	Error	0	157	0	279	2481	29702	0.000	4.200	0	0	0
1	16	1	""	"46276"	7340	5130	100	32	32	7	21	31	31	32	6	18	18	5	0	108	109	39	35	91	91	100	70	70	10	0	0	0.059	0.056	0.183	0.163	3.869	-0.002	0.001	80	482	100	18	19	-4.087	1	17	1	18	2528	8691	0.000	0.129	0	0	0
1	17	1	"hsa-miR-508-5p"	"42812"	7520	5130	100	32	31	6	19	31	31	31	6	19	13	5	0	223	260	159	61	101	101	107	54	50	65	55	0	0.008	0.000	0.027	0.034	5.112	-0.005	0.009	80	490	100	123	159	-6.931	1	122	0	159	2516	20799	0.000	2.833	0	0	0
1	18	1	"hsa-miR-19b-2-5p"	"42918"	7700	5130	100	31	31	5	16	31	31	32	6	18	12	0	0	99	107	38	35	93	93	98	39	39	21	7	0	0.000	0.000	0.143	0.138	3.472	-0.001	0.000	80	474	100	6	14	Error	0	6	0	14	2463	8524	-0.167	0.231	0	0	0
1	19	1	""	"46457"	7880	5130	100	32	31	6	19	32	32	32	6	18	13	0	0	130	141	58	41	95	95	99	35	35	50	31	0	0.000	-0.022	0.081	0.114	3.128	-0.007	0.004	80	483	100	35	45	Error	0	35	-1	46	2501	11249	-0.167	1.200	0	0	0
1	20	1	""	"42469"	8060	5130	100	32	32	5	15	31	31	32	6	18	15	1	0	113	112	35	31	99	99	101	34	33	33	5	0	0.071	0.077	0.140	0.163	3.732	0.005	0.001	80	483	100	15	14	-3.807	1	14	1	13	2584	8974	0.000	0.324	0	0	0
1	21	1	""	"27575"	8240	5130	100	32	33	6	18	32	32	32	6	18	18	2	0	168	296	216	72	105	105	106	38	35	53	48	0	0.000	0.005	0.072	0.060	5.121	0.002	0.002	80	472	100	63	192	Error	0	63	1	191	2634	23688	0.167	5.000	0	0	0
1	22	1	"Hy3"	"13138"	8410	5110	100	32	32	5	15	32	32	32	6	18	11	1	0	231	895	984	109	106	106	109	40	36	62	53	0	0.000	0.000	0.011	0.016	9.981	0.000	0.000	80	511	100	125	789	Error	0	125	0	789	2563	71566	0.000	19.650	0	0	0
1	1	2	""	"46481"	4620	5310	100	33	91	248	272	30	30	31	7	22	28	13	0	121	2749	11431	415	94	94	100	42	42	38	20	0	0.111	0.023	0.140	0.144	5.579	0.012	0.312	80	535	100	30	2716	-3.170	3	27	61	2655	7299	219882	8.571	63.071	0	0	0
1	2	2	"spike_control_v2_40"	"29001"	4820	5330	100	31	31	7	22	31	31	31	9	29	8	1	0	314	280	167	59	96	96	136	763	561	0	0	0	0.000	0.000	0.037	0.049	4.797	-0.002	0.002	80	477	100	218	184	Error	0	218	0	184	2464	22397	0.000	0.189	0	0	0
1	3	2	"kshv-miR-K12-12-5p"	"42516"	4990	5330	100	31	31	7	22	31	31	31	6	19	17	5	0	118	113	48	42	99	99	103	46	44	18	6	0	0.000	0.000	0.176	0.181	3.936	-0.003	0.000	80	440	100	19	14	Error	0	19	0	14	2494	9051	0.000	0.217	0	0	0
1	4	2	"hsa-miR-1270"	"46752"	5170	5340	100	32	39	43	110	31	31	31	7	22	22	6	0	155	395	1404	355	99	99	105	43	40	52	40	0	0.018	0.027	0.122	0.094	5.508	0.010	0.106	80	486	100	57	304	-5.807	1	56	8	296	3135	31582	1.143	6.744	0	0	0
1	5	2	""	"46807"	5360	5330	100	30	31	7	22	31	31	31	7	22	13	1	0	1212	904	608	67	92	92	101	93	92	70	66	0	-0.001	0.000	0.007	0.014	8.962	0.001	0.005	80	471	100	1119	812	Error	-1	1120	0	812	2453	72335	0.000	8.634	0	0	0
1	6	2	"hsa-miR-1248"	"46427"	5540	5330	100	33	33	7	21	31	31	31	7	22	23	5	0	157	170	88	51	92	92	102	105	102	37	5	0	0.031	0.026	0.134	0.117	4.838	0.000	0.000	80	441	100	67	80	-5.022	2	65	2	78	2624	13605	0.286	0.648	0	0	0
1	7	2	""	"42821"	5710	5350	100	31	31	5	16	31	31	31	7	22	7	0	0	89	101	43	42	88	88	93	57	61	17	1	0	0.000	0.000	0.143	0.175	4.180	0.002	0.000	80	441	100	1	13	Error	0	1	0	13	2451	8087	0.000	0.140	0	0	0
1	8	2	""	"46279"	5890	5340	100	30	31	7	22	30	30	31	7	22	20	6	0	89	87	31	35	89	89	92	38	41	10	0	0	0.000	-0.500	0.316	0.289	3.469	0.014	0.006	80	451	100	0	-1	Error	0	0	1	-2	2501	6930	0.000	-0.132	0	0	0
1	9	2	"hsa-miR-31-5p"	"11052"	6070	5320	100	30	31	8	25	31	31	32	10	31	5	1	0	2033	1743	1319	75	94	94	112	191	170	67	67	0	-0.001	0.000	0.006	0.015	13.425	0.001	0.004	80	479	100	1938	1649	Error	-1	1939	0	1649	2485	139405	-0.100	8.539	0	0	0
1	10	2	"hsa-miR-943"	"42696"	6270	5320	100	30	31	8	25	31	31	32	9	28	6	1	0	745	836	602	72	96	96	157	471	300	60	32	0	-0.002	0.000	0.006	0.010	6.122	0.000	0.000	80	451	100	648	740	Error	-1	649	0	740	2483	66846	-0.111	1.442	0	0	0
1	11	2	"hsa-miR-586"	"42754"	6430	5330	100	30	31	6	19	31	31	31	7	22	11	1	0	94	96	38	39	91	91	98	49	50	12	1	0	-0.333	0.000	0.211	0.211	4.223	0.003	0.001	80	436	100	2	5	Error	-1	3	0	5	2441	7704	0.000	-0.041	0	0	0
1	12	2	""	"42632"	6610	5330	100	30	31	6	19	31	31	32	9	28	7	0	0	109	119	64	53	94	94	116	193	166	1	0	0	-0.067	0.000	0.120	0.138	3.247	0.021	0.033	80	479	100	14	25	Error	-1	15	0	25	2489	9537	-0.111	0.016	0	0	0
1	13	2	"hsa-miR-597-5p"	"42818"	6800	5330	100	31	31	6	19	31	31	32	10	31	3	0	0	484	422	284	67	94	94	134	456	340	45	0	0	0.000	0.000	0.019	0.023	5.907	0.000	0.000	80	491	100	390	328	Error	0	390	0	328	2499	33747	-0.100	0.632	0	0	0
1	14	2	"hsa-miR-149-5p"	"42810"	6990	5350	100	31	32	7	21	31	31	33	23	69	0	0	0	130	148	80	54	92	92	188	1366	726	0	0	0	0.000	0.018	0.126	0.143	3.648	0.009	0.301	80	460	100	38	57	Error	0	38	1	56	2548	11800	-0.043	-0.029	0	0	0
1	15	2	"hsa-miR-634"	"42591"	7160	5330	100	34	32	6	18	31	31	33	24	72	0	0	0	298	286	163	56	95	95	173	1366	789	0	0	0	0.015	0.005	0.026	0.037	4.152	-0.001	0.000	80	415	100	206	192	-6.080	3	203	1	191	2581	22853	-0.042	0.083	0	0	0
1	16	2	"ebv-miR-BART20-3p"	"17585"	7340	5330	100	31	32	6	18	31	31	31	6	19	16	1	0	110	121	60	49	93	93	98	41	41	36	15	0	0.000	0.036	0.123	0.146	2.818	-0.010	0.006	80	476	100	17	29	Error	0	17	1	28	2528	9680	0.167	0.561	0	0	0
1	17	2	"hsa-miR-1180-3p"	"42848"	7520	5340	100	32	32	7	21	31	31	32	6	18	20	2	0	118	127	55	43	95	95	101	47	46	38	15	0	0.043	0.031	0.111	0.105	3.392	0.021	0.022	80	447	100	24	33	-4.524	1	23	1	32	2570	10138	0.000	0.553	0	0	0
1	18	2	"hsa-miR-24-3p"	"17506"	7690	5320	100	32	31	5	16	31	31	32	6	18	13	1	0	1518	1516	1282	84	91	91	96	39	40	75	67	0	0.001	0.000	0.002	0.006	12.455	0.000	0.003	80	450	100	1428	1425	Error	1	1427	0	1425	2512	121262	-0.167	36.410	0	0	0
1	19	2	""	"42919"	7870	5330	100	32	32	6	18	31	31	31	6	19	10	2	0	100	100	37	37	91	91	94	37	39	16	3	0	0.111	0.111	0.153	0.158	3.042	-0.006	0.001	80	461	100	10	10	-3.170	1	9	1	9	2524	7973	0.167	0.162	0	0	0
1	20	2	""	"42937"	8050	5330	100	32	32	6	18	32	32	32	6	18	12	1	0	94	105	43	40	97	97	100	38	38	23	6	0	0.000	0.000	0.189	0.183	3.219	0.017	0.012	80	461	100	-3	8	Error	0	-3	0	8	2584	8411	0.000	0.132	0	0	0
1	21	2	"kshv-miR-K12-3-5p"	"42795"	8230	5330	100	34	33	5	15	32	32	32	6	18	12	0	0	331	315	212	67	102	102	105	38	36	61	57	0	0.009	0.005	0.018	0.025	4.731	0.001	0.001	80	461	100	231	214	-6.839	2	229	1	213	2675	25213	0.167	5.526	0	0	0
1	22	2	"ebv-miR-BART10-5p"	"42485"	8410	5320	100	32	32	5	15	32	32	33	6	18	7	0	0	129	133	49	36	106	106	109	36	33	38	18	0	0.000	0.000	0.085	0.109	4.176	0.003	0.000	80	508	100	23	27	Error	0	23	0	27	2552	10634	-0.167	0.667	0	0	0
1	1	3	""	"11271"	4640	5530	100	31	31	7	22	31	31	31	11	35	2	0	0	111	127	66	51	97	97	163	1302	798	0	0	0	0.000	0.000	0.136	0.130	3.145	-0.022	0.025	80	484	100	14	30	Error	0	14	0	30	2450	10150	0.000	-0.028	0	0	0
1	2	3	"hsa-miR-1267"	"46633"	4810	5530	100	32	32	7	21	31	31	33	21	63	1	0	0	124	133	65	48	97	97	158	839	531	0	0	0	0.037	0.028	0.103	0.108	3.780	0.002	0.001	80	439	100	28	37	-4.755	1	27	1	36	2521	10611	-0.048	-0.030	0	0	0
1	3	3	"spike_control_v2_37"	"28684"	4990	5520	100	30	30	7	23	31	31	33	20	60	1	0	0	263	320	243	75	97	97	156	827	530	0	0	0	-0.006	-0.004	0.032	0.050	5.838	-0.002	0.000	80	452	100	165	222	Error	-1	166	-1	223	2426	25599	-0.150	0.198	0	0	0
1	4	3	"hsa-miR-450b-5p"	"42896"	5170	5540	100	32	34	14	41	30	30	31	7	22	27	3	0	113	154	207	134	93	93	101	52	51	33	11	0	0.100	0.066	0.208	0.208	3.979	0.006	0.005	80	450	100	22	65	-3.322	2	20	4	61	2698	12295	0.429	1.019	0	0	0
1	5	3	""	"42685"	5350	5520	100	31	32	7	21	30	30	31	6	19	25	6	0	144	151	67	44	91	91	97	41	42	58	37	0	0.019	0.033	0.082	0.086	4.173	0.001	0.000	80	452	100	54	62	-5.728	1	53	2	60	2521	12056	0.167	1.317	0	0	0
1	6	3	"hsa-miR-504-5p"	"28480"	5530	5520	100	30	31	7	22	31	31	31	7	22	13	2	0	104	106	46	43	93	93	102	97	95	2	0	0	-0.091	0.000	0.171	0.164	3.616	0.004	0.001	80	452	100	10	13	Error	-1	11	0	13	2489	8490	0.000	0.041	0	0	0
1	7	3	"hsa-miR-1307-3p"	"42681"	5710	5520	100	31	31	6	19	30	30	31	7	22	10	0	0	101	107	42	39	89	89	93	37	39	35	8	0	0.083	0.056	0.135	0.167	2.478	-0.008	0.002	80	430	100	13	19	-3.585	1	12	1	18	2453	8568	0.000	0.378	0	0	0
1	8	3	"hcmv-miR-UL36-3p"	"42610"	5890	5520	100	29	31	7	22	30	30	31	6	19	20	5	0	105	101	44	43	90	90	93	34	36	31	10	0	-0.067	0.091	0.107	0.164	2.966	-0.008	0.002	80	452	100	14	12	Error	-1	15	1	11	2465	8090	0.000	0.235	0	0	0
1	9	3	"hsa-miR-103a-3p"	"10919"	6080	5520	100	32	34	16	47	31	31	31	9	29	10	2	0	572	568	765	134	90	90	107	226	211	62	51	0	0.002	0.006	0.015	0.024	6.529	0.013	0.348	80	471	100	483	481	-8.913	1	482	3	478	2691	45469	0.333	2.040	0	0	0
1	10	3	""	"17388"	6260	5530	100	31	44	87	197	31	31	32	11	34	7	3	0	164	506	2763	546	95	95	145	457	315	2	2	0	0.000	0.032	0.077	0.090	4.717	0.002	0.005	80	458	100	69	424	Error	0	69	13	411	3502	40515	1.091	0.790	0	0	0
1	11	3	""	"42767"	6440	5530	100	31	31	6	19	31	31	32	11	34	2	0	0	331	306	213	69	93	93	113	225	199	52	13	0	0.000	0.000	0.015	0.028	6.521	-0.001	0.000	80	449	100	238	213	Error	0	238	0	213	2441	24480	-0.091	0.858	0	0	0
1	12	3	""	"11021"	6610	5530	100	30	31	6	19	31	31	32	10	31	5	1	0	96	97	35	36	91	91	113	254	224	0	0	0	-0.200	0.000	0.167	0.203	3.009	-0.010	0.006	80	426	100	4	6	Error	-1	5	0	6	2461	7760	-0.100	-0.063	0	0	0
1	13	3	"hsa-miR-1225-5p"	"46541"	6780	5530	100	33	32	10	31	30	30	31	6	19	22	8	0	111	197	586	297	88	88	105	236	224	2	2	0	0.130	0.018	0.147	0.141	8.083	0.002	0.000	80	428	100	26	111	-2.939	3	23	2	109	2596	15745	0.167	0.390	0	0	0
1	14	3	"hsa-miR-105-5p"	"5250"	6950	5530	100	32	33	7	21	31	31	32	8	25	12	5	0	88	130	268	206	87	87	122	447	366	1	1	0	1.000	0.047	0.150	0.143	3.282	0.006	0.021	80	440	100	2	45	0.000	1	1	2	43	2644	10360	0.125	0.018	0	0	0
1	15	3	"hsa-miR-2110"	"42734"	7140	5490	100	32	33	8	24	32	32	33	14	42	3	2	0	96	146	406	278	96	96	112	185	165	1	1	0	0.000	0.020	0.167	0.170	4.499	0.009	0.084	80	470	100	0	51	Error	0	0	1	50	2628	11680	0.000	0.184	0	0	0
1	16	3	""	"46518"	7350	5540	100	32	32	6	18	31	31	32	9	28	11	0	0	115	134	73	54	93	93	100	94	94	23	2	0	0.045	0.024	0.079	0.101	4.797	0.000	0.000	80	426	100	23	42	-4.459	1	22	1	41	2551	10684	0.000	0.362	0	0	0
1	17	3	""	"42665"	7500	5520	100	31	33	8	24	32	32	32	7	21	15	6	0	127	178	376	211	90	90	94	36	38	51	23	0	-0.027	0.011	0.100	0.097	5.323	0.005	0.029	80	413	100	36	89	Error	-1	37	1	88	2616	14224	0.143	2.333	0	0	0
1	18	3	""	"46923"	7700	5520	100	32	32	6	18	31	31	32	6	18	15	3	0	140	155	79	50	90	90	95	37	38	55	42	0	0.020	0.015	0.070	0.063	3.550	0.003	0.001	80	467	100	51	66	-5.644	1	50	1	65	2546	12416	0.000	1.622	0	0	0
1	19	3	"hsa-miR-1203"	"46411"	7870	5520	100	31	32	6	18	31	31	31	6	19	17	3	0	86	91	32	35	90	90	93	36	38	12	3	0	0.000	1.000	0.160	0.147	2.917	-0.006	0.001	80	440	100	-4	2	Error	0	-4	1	1	2539	7261	0.167	-0.056	0	0	0
1	20	3	"hsa-miR-1263"	"46747"	8050	5520	100	32	32	7	21	32	32	32	6	18	15	2	0	95	100	39	39	98	98	102	37	36	17	3	0	0.000	0.000	0.200	0.210	3.544	0.005	0.001	80	442	100	-3	2	Error	0	-3	0	2	2581	8019	0.000	-0.054	0	0	0
1	21	3	""	"146183"	8230	5520	100	30	31	6	19	33	33	33	6	18	10	2	0	86	87	32	36	104	104	105	39	37	3	1	0	0.167	0.118	0.189	0.220	3.168	0.011	0.004	80	442	100	-21	-19	-2.585	-3	-18	-2	-17	2500	6976	-0.333	-0.462	0	0	0
1	22	3	"hsa-miR-3927-3p"	"146190"	8410	5520	100	33	33	5	15	33	33	33	6	18	16	0	0	103	106	39	36	105	105	107	38	35	20	2	0	0.000	0.000	0.127	0.153	3.779	0.013	0.008	80	492	100	-2	1	Error	0	-2	0	1	2627	8457	0.000	-0.026	0	0	0
1	1	4	""	"146013"	4630	5710	100	31	31	6	19	31	31	31	11	35	3	0	0	115	117	47	40	103	103	169	1315	778	0	0	0	0.000	0.000	0.100	0.097	3.368	-0.004	0.001	80	474	100	12	14	Error	0	12	0	14	2446	9375	0.000	-0.040	0	0	0
1	2	4	"hsa-miR-1914-3p"	"146061"	4810	5710	100	31	31	8	25	30	30	30	6	20	17	8	0	102	116	102	87	101	101	111	89	80	3	1	0	1.000	0.067	0.200	0.247	4.069	0.010	0.012	80	460	100	2	16	0.000	1	1	1	15	2515	9287	0.167	0.056	0	0	0
1	3	4	"spike_control_v2_17"	"25557"	5000	5710	100	30	31	6	19	31	31	31	6	19	15	1	0	1582	1352	950	70	99	99	110	95	86	71	71	0	-0.001	0.000	0.003	0.005	8.386	0.000	0.000	80	450	100	1482	1253	Error	-1	1483	0	1253	2458	108164	0.000	13.074	0	0	0
1	4	4	"spike_control_v2_35"	"28568"	5170	5720	100	32	31	6	19	31	31	31	6	19	15	3	0	156	214	162	75	93	93	101	45	44	55	46	0	0.016	0.000	0.038	0.058	4.462	-0.002	0.001	80	395	100	64	121	-5.977	1	63	0	121	2482	17108	0.000	2.511	0	0	0
1	5	4	""	"146060"	5350	5710	100	30	31	6	19	30	30	30	7	23	13	3	0	879	1294	1182	91	93	93	98	42	42	68	62	0	0.000	0.001	0.015	0.017	10.641	0.010	0.386	80	452	100	786	1202	Error	0	786	1	1201	2462	103549	0.143	28.476	0	0	0
1	6	4	""	"145658"	5530	5710	100	32	31	6	19	31	31	31	7	22	11	1	0	1842	1350	1081	80	89	89	95	43	45	67	65	0	0.001	0.000	0.004	0.009	11.734	0.001	0.005	80	461	100	1754	1261	Error	1	1753	0	1261	2472	107978	0.000	29.186	0	0	0
1	7	4	""	"146079"	5710	5710	100	31	31	6	19	31	31	31	6	19	16	2	0	93	104	47	45	85	85	91	37	40	30	12	0	0.000	0.000	0.221	0.215	5.154	-0.012	0.005	80	470	100	8	19	Error	0	8	0	19	2481	8285	0.000	0.351	0	0	0
1	8	4	""	"146199"	5900	5710	100	30	31	6	19	31	31	31	7	22	8	2	0	126	144	83	57	91	91	142	455	320	0	0	0	-0.029	0.000	0.079	0.072	3.592	-0.002	0.001	80	440	100	34	53	Error	-1	35	0	53	2476	11514	0.000	0.004	0	0	0
1	9	4	"hsa-miR-1909-5p"	"146138"	6070	5710	100	31	43	53	123	31	31	32	10	31	17	5	0	100	282	1612	571	93	93	199	642	322	1	1	0	0.000	0.063	0.148	0.269	5.856	0.004	0.013	80	430	100	7	201	Error	0	7	12	189	3412	22552	1.100	0.129	0	0	0
1	10	4	""	"146177"	6250	5710	100	32	33	10	30	31	31	31	9	29	13	3	0	90	139	211	151	88	88	101	186	184	5	5	0	0.500	0.039	0.219	0.258	4.862	0.015	0.049	80	430	100	3	53	-1.000	1	2	2	51	2618	11126	0.222	0.204	0	0	0
1	11	4	"hsv1-miR-H6-3p"	"146117"	6440	5720	100	31	31	6	19	31	31	31	9	29	7	0	0	202	206	116	56	89	89	116	283	243	7	0	0	0.000	0.000	0.055	0.078	5.990	0.001	0.000	80	428	100	113	117	Error	0	113	0	117	2461	16499	0.000	0.318	0	0	0
1	12	4	""	"146028"	6610	5710	100	32	31	8	25	31	31	31	7	22	15	2	0	123	123	58	47	88	88	94	44	46	38	16	0	0.029	0.000	0.127	0.117	3.377	0.002	0.001	80	430	100	36	35	-5.129	1	35	0	35	2517	9843	0.000	0.659	0	0	0
1	13	4	""	"146212"	6790	5710	100	30	30	5	16	31	31	31	6	19	13	1	0	101	119	112	94	87	87	97	69	71	13	2	0	-0.071	-0.031	0.197	0.150	4.249	0.002	0.001	80	453	100	13	31	Error	-1	14	-1	32	2434	9489	-0.167	0.319	0	0	0
1	14	4	""	"146209"	6980	5710	100	31	32	7	21	31	31	31	7	22	18	3	0	606	504	330	65	90	90	102	95	93	66	62	0	0.000	0.002	0.018	0.030	9.182	0.000	0.000	80	432	100	516	415	Error	0	516	1	414	2546	40290	0.143	4.232	0	0	0
1	15	4	"spike_control_v2_32"	"28393"	7150	5700	100	31	31	5	16	31	31	32	13	40	0	0	0	1518	1105	810	73	91	91	96	50	52	71	70	0	0.000	0.000	0.005	0.013	13.191	0.000	0.001	80	466	100	1427	1014	Error	0	1427	0	1014	2472	88405	-0.077	20.180	0	0	0
1	16	4	""	"146220"	7340	5700	100	31	31	5	16	31	31	31	7	22	10	0	0	198	202	115	56	91	91	93	35	37	65	53	0	0.000	0.000	0.037	0.042	3.556	-0.006	0.007	80	415	100	107	111	Error	0	107	0	111	2483	16144	0.000	3.114	0	0	0
1	17	4	"hsa_negative_control_7"	"10902"	7510	5700	100	32	32	6	18	32	32	32	6	18	16	2	0	80	83	30	36	90	90	93	34	36	8	1	0	0.000	0.000	0.190	0.223	3.489	-0.004	0.000	80	408	100	-10	-7	Error	0	-10	0	-7	2551	6607	0.000	-0.294	0	0	0
1	18	4	""	"146055"	7690	5710	100	31	31	6	19	32	32	32	6	18	12	2	0	1028	768	536	69	87	87	91	33	36	72	71	0	-0.001	-0.001	0.008	0.022	8.337	-0.001	0.007	80	452	100	940	680	Error	-1	941	-1	681	2512	61446	-0.167	20.515	0	0	0
1	19	4	"spike_control_v2_43"	"29146"	7880	5710	100	32	32	6	18	31	31	31	6	19	13	3	0	137	142	68	47	87	87	91	35	38	58	37	0	0.020	0.018	0.102	0.094	4.157	-0.004	0.001	80	440	100	51	56	-5.644	1	50	1	55	2573	11333	0.167	1.457	0	0	0
1	20	4	"hsa-miR-625-5p"	"145831"	8050	5700	100	31	32	6	18	31	31	31	6	19	18	3	0	90	94	36	38	92	92	96	37	38	17	3	0	0.000	0.500	0.143	0.155	2.524	-0.017	0.014	80	432	100	-2	3	Error	0	-2	1	2	2541	7556	0.167	-0.054	0	0	0
1	21	4	"hsa-miR-646"	"145963"	8230	5700	100	32	32	5	15	32	32	32	6	18	12	1	0	78	83	34	40	99	99	102	37	36	8	1	0	0.000	0.000	0.136	0.125	2.839	0.004	0.001	80	452	100	-21	-16	Error	0	-21	0	-16	2597	6670	0.000	-0.514	0	0	0
1	22	4	"hsa-miR-1247-5p"	"145977"	8420	5710	100	33	33	5	15	32	32	32	6	18	16	0	0	191	185	93	50	105	105	111	43	38	61	50	0	0.012	0.013	0.046	0.053	3.521	0.000	0.000	80	484	100	87	81	-6.426	1	86	1	80	2643	14779	0.167	1.721	0	0	0
1	1	5	"hsa-miR-501-5p"	"145675"	4630	5900	100	30	31	7	22	31	31	31	8	25	11	1	0	1037	801	605	75	104	104	150	892	594	51	0	0	-0.001	0.000	0.008	0.017	5.197	0.000	0.000	80	474	100	932	697	Error	-1	933	0	697	2470	64075	0.000	0.730	0	0	0
1	2	5	"hsa-miR-125b-1-3p"	"145838"	4810	5910	100	32	32	7	21	30	30	31	8	25	17	1	0	116	141	109	77	105	105	116	136	117	8	1	0	0.182	0.056	0.152	0.155	3.959	-0.004	0.002	80	450	100	13	38	-2.459	2	11	2	36	2582	11273	0.125	0.184	0	0	0
1	3	5	""	"145953"	4990	5900	100	31	31	7	22	31	31	31	7	22	12	3	0	2149	1616	1341	82	102	102	109	64	58	68	67	0	0.000	0.000	0.005	0.009	11.914	0.000	0.001	80	473	100	2047	1514	Error	0	2047	0	1514	2440	129281	0.000	23.547	0	0	0
1	4	5	"hsa-miR-512-5p"	"145690"	5180	5880	100	34	137	624	455	31	31	31	7	22	35	21	0	128	2569	8905	346	98	98	105	65	61	27	13	0	0.100	0.043	0.123	0.091	9.204	0.042	0.366	80	436	100	33	2577	-3.322	3	30	106	2471	10985	205559	15.143	37.908	0	0	0
1	5	5	"spike_control_v2_29"	"27968"	5360	5900	100	31	31	7	22	31	31	34	55	161	0	0	0	818	625	431	68	96	96	100	36	36	70	66	0	0.000	0.000	0.013	0.026	6.900	-0.001	0.001	80	452	100	722	529	Error	0	722	0	529	2515	50014	-0.055	14.583	0	0	0
1	6	5	"hsa-miR-150-5p"	"145678"	5540	5910	100	30	30	7	23	31	31	34	56	164	0	0	0	371	332	192	57	92	92	99	68	68	72	61	0	-0.004	-0.004	0.037	0.042	4.499	0.017	0.001	80	439	100	278	239	Error	-1	279	-1	240	2435	26522	-0.071	3.426	0	0	0
1	7	5	""	"145884"	5710	5910	100	31	34	19	55	31	31	31	7	22	20	3	0	133	195	577	295	85	85	91	60	65	40	5	0	0.000	0.027	0.121	0.157	3.914	0.000	0.000	80	427	100	48	113	Error	0	48	3	110	2707	15565	0.429	1.733	0	0	0
1	8	5	"hsa-miR-648"	"145715"	5880	5890	100	31	31	6	19	31	31	32	10	31	3	0	0	89	88	35	39	83	83	128	491	383	0	0	0	0.000	0.000	0.191	0.183	3.750	-0.008	0.002	80	459	100	6	5	Error	0	6	0	5	2463	7020	-0.100	-0.081	0	0	0
1	9	5	"hsa-miR-27b-3p"	"147199"	6080	5890	100	31	32	8	25	31	31	32	10	31	7	2	0	657	651	491	75	94	94	191	608	318	48	3	0	0.000	0.002	0.014	0.021	6.065	0.003	0.017	80	443	100	563	558	Error	0	563	1	557	2569	52041	0.000	0.757	0	0	0
1	10	5	"hsa-miR-4309"	"147535"	6240	5880	100	33	60	125	208	31	31	31	7	22	26	13	0	103	450	1459	324	87	87	93	43	46	30	15	0	0.125	0.080	0.188	0.200	5.348	0.056	0.419	80	433	100	18	392	-3.000	2	16	29	363	4822	35974	4.143	8.302	0	0	0
1	11	5	"hsa-miR-3152-3p"	"147892"	6430	5890	100	30	30	6	20	31	31	31	7	22	7	0	0	93	97	35	36	86	86	104	194	186	0	0	0	-0.143	-0.091	0.191	0.215	3.445	0.002	0.004	80	450	100	6	10	Error	-1	7	-1	11	2423	7745	-0.143	-0.036	0	0	0
1	12	5	""	"147890"	6620	5900	100	30	30	6	20	31	31	31	9	29	3	0	0	396	341	199	58	95	95	110	189	171	57	30	0	-0.003	-0.004	0.018	0.031	5.068	-0.001	0.000	80	472	100	300	245	Error	-1	301	-1	246	2435	27310	-0.111	1.222	0	0	0
1	13	5	"hsa-miR-4305"	"147611"	6810	5900	100	32	31	6	19	31	31	31	6	19	15	1	0	191	212	106	50	88	88	93	36	38	76	61	0	0.010	0.000	0.047	0.056	4.281	-0.002	0.000	80	463	100	104	124	-6.687	1	103	0	124	2513	16990	0.000	3.306	0	0	0
1	14	5	""	"147934"	6990	5890	100	31	31	7	22	31	31	31	7	22	12	2	0	118	179	197	110	88	88	93	51	54	43	37	0	0.000	0.000	0.073	0.098	5.930	0.006	0.009	80	439	100	30	91	Error	0	30	0	91	2515	14342	0.000	1.686	0	0	0
1	15	5	"hsa-miR-4294"	"147627"	7160	5890	100	31	32	6	18	31	31	31	6	19	16	3	0	91	95	36	37	85	85	88	34	38	23	8	0	0.000	0.100	0.148	0.189	3.349	-0.012	0.004	80	448	100	6	11	Error	0	6	1	10	2533	7596	0.167	0.206	0	0	0
1	16	5	"hsa-miR-4276"	"147770"	7340	5890	100	32	31	5	16	31	31	31	6	19	12	1	0	70	79	29	36	87	87	92	35	38	13	0	0	-0.059	0.000	0.170	0.159	2.476	-0.003	0.000	80	468	100	-16	-8	Error	1	-17	0	-8	2510	6286	0.000	-0.371	0	0	0
1	17	5	"hsa-let-7b-5p"	"147165"	7520	5870	100	32	32	5	15	31	31	32	6	18	12	3	0	506	4321	4817	111	88	88	92	33	35	61	56	0	0.002	0.000	0.014	0.010	18.768	0.000	0.000	80	446	100	419	4234	-8.707	1	418	1	4233	2552	345713	0.000	128.152	0	0	0
1	18	5	"hsa-miR-4320"	"147705"	7700	5890	100	32	31	6	19	32	32	32	6	18	11	1	0	105	106	40	37	87	87	90	32	35	33	10	0	0.000	-0.053	0.167	0.177	2.834	0.008	0.002	80	450	100	18	18	Error	0	18	-1	19	2507	8455	-0.167	0.500	0	0	0
1	19	5	"hsa-miR-466"	"147848"	7880	5890	100	32	32	6	18	31	31	31	6	19	13	3	0	76	81	32	39	91	91	94	35	37	5	1	0	-0.067	-0.100	0.136	0.164	3.056	-0.014	0.006	80	468	100	-14	-9	Error	1	-15	1	-10	2569	6486	0.167	-0.371	0	0	0
1	20	5	"hsv2-miR-H6-3p"	"147900"	8080	5890	100	32	33	7	21	31	31	32	5	15	28	8	0	933	752	454	60	96	96	100	43	43	73	72	0	0.001	0.003	0.009	0.014	6.288	0.000	0.000	80	463	100	838	658	-9.709	1	837	2	656	2629	60120	0.200	15.163	0	0	0
1	21	5	"hsa-miR-3175"	"147891"	8240	5890	100	32	32	6	18	32	32	32	5	15	16	5	0	209	333	270	81	95	95	99	35	35	58	52	0	0.000	0.000	0.026	0.045	7.558	-0.001	0.001	80	434	100	114	238	Error	0	114	0	238	2576	26658	0.000	6.686	0	0	0
1	22	5	""	"147873"	8420	5890	100	34	34	6	17	32	32	32	6	18	23	3	0	101	100	36	36	104	104	107	40	37	11	1	0	-0.667	-0.500	0.166	0.249	4.542	-0.011	0.005	80	474	100	-1	-2	Error	2	-3	2	-4	2712	7982	0.333	-0.175	0	0	0
1	1	6	"hsa-miR-200b-3p"	"147186"	4640	6080	100	33	32	7	21	31	31	31	8	25	11	1	0	371	881	843	95	104	104	154	831	539	43	26	0	0.007	0.001	0.012	0.024	11.751	0.000	0.001	80	492	100	269	778	-7.061	2	267	1	777	2537	70463	0.125	0.875	0	0	0
1	2	6	""	"147844"	4830	6090	100	30	31	6	19	30	30	31	8	25	13	1	0	95	101	37	36	103	103	116	137	118	0	0	0	0.000	-0.500	0.154	0.184	2.698	-0.011	0.006	80	452	100	-8	-1	Error	0	-8	1	-2	2494	8088	0.000	-0.109	0	0	0
1	3	6	""	"147283"	5010	6100	100	31	31	6	19	30	30	31	13	41	2	0	0	125	136	70	51	101	101	140	724	517	0	0	0	0.042	0.029	0.083	0.083	3.520	0.002	0.000	80	430	100	25	36	-4.585	1	24	1	35	2462	10893	0.000	-0.006	0	0	0
1	4	6	"hsa-miR-3613-3p"	"148493"	5180	6080	100	36	292	824	282	31	31	30	7	23	42	28	0	3398	7773	15955	205	100	100	103	38	36	76	71	5	0.002	0.034	0.012	0.011	10.201	0.036	0.524	80	459	100	3303	7934	-9.365	5	3298	261	7673	23324	621834	37.429	201.842	0	0	0
1	5	6	"hsa-miR-3918"	"148231"	5370	6090	100	31	31	7	22	31	31	31	7	22	12	2	0	95	100	42	42	99	99	103	49	47	12	2	0	0.000	0.000	0.195	0.178	3.932	-0.002	0.005	80	462	100	-4	1	Error	0	-4	0	1	2505	7965	0.000	-0.061	0	0	0
1	6	6	"hsa-miR-933"	"148635"	5560	6090	100	32	31	6	19	31	31	31	7	22	12	0	0	110	121	65	53	92	92	101	63	62	18	5	0	0.056	0.000	0.131	0.145	4.529	0.001	0.000	80	427	100	19	29	-4.170	1	18	0	29	2453	9666	0.000	0.317	0	0	0
1	7	6	""	"148660"	5720	6090	100	31	31	6	19	31	31	31	7	22	11	1	0	86	93	37	39	82	82	92	65	70	8	0	0	0.000	0.000	0.239	0.253	4.228	0.006	0.001	80	406	100	4	11	Error	0	4	0	11	2480	7448	0.000	0.015	0	0	0
1	8	6	"hsa-miR-4296"	"147660"	5900	6090	100	31	30	7	23	30	30	31	7	22	8	1	0	81	84	31	36	84	84	87	34	39	10	5	0	-0.333	0.000	0.213	0.187	2.806	-0.009	0.002	80	452	100	-2	0	Error	1	-3	0	0	2433	6742	-0.143	-0.088	0	0	0
1	9	6	"hsa-miR-3185"	"147709"	6080	6090	100	31	31	6	19	31	31	31	7	22	10	1	0	83	87	34	39	88	88	95	47	49	7	1	0	0.000	0.000	0.260	0.342	3.306	0.014	0.006	80	460	100	-5	-1	Error	0	-5	0	-1	2460	6938	0.000	-0.170	0	0	0
1	10	6	"hsa-miR-3689a-5p/hsa-miR-3689b-5p/hsa-miR-3689e"	"148251"	6270	6090	100	30	33	20	60	31	31	31	7	22	12	5	0	138	171	211	123	87	87	92	38	41	55	32	0	-0.020	0.024	0.142	0.136	3.393	0.000	0.000	80	458	100	50	86	Error	-1	51	2	84	2655	13719	0.286	2.079	0	0	0
1	11	6	"hsa-miR-3680-5p"	"148599"	6440	6080	100	31	30	6	20	30	30	31	6	19	15	1	0	127	143	71	49	85	85	90	56	62	48	25	0	0.024	0.000	0.055	0.082	5.012	-0.004	0.002	80	440	100	43	58	-5.392	1	42	0	58	2428	11436	-0.167	0.946	0	0	0
1	12	6	"hsa-miR-510-5p"	"148665"	6620	6090	100	31	30	6	20	31	31	31	8	25	6	0	0	96	106	71	66	87	87	94	46	48	21	6	0	0.000	-0.053	0.196	0.182	3.659	0.027	0.029	80	442	100	9	18	Error	0	9	-1	19	2425	8512	-0.125	0.261	0	0	0
1	13	6	"hsa-miR-3652"	"148363"	6800	6090	100	31	32	6	18	32	32	36	43	119	0	0	0	103	112	87	77	87	87	517	4064	786	0	0	0	-0.062	0.000	0.138	0.141	5.259	0.000	0.000	80	442	100	15	25	Error	-1	16	0	25	2525	8978	-0.093	-0.100	0	0	0
1	14	6	"hsa-miR-3181"	"147703"	6980	6090	100	30	31	6	19	31	31	32	18	56	0	0	0	77	85	38	44	83	83	378	3559	941	0	0	0	0.167	0.000	0.238	0.304	3.567	0.003	0.000	80	451	100	-7	2	-2.585	-1	-6	0	2	2462	6763	-0.056	-0.082	0	0	0
1	15	6	"hsa-miR-3667-3p"	"148062"	7160	6090	100	31	30	6	20	31	31	31	6	19	11	2	0	84	85	30	35	81	81	84	32	38	15	2	0	0.000	-0.250	0.264	0.242	4.393	0.000	0.000	80	460	100	3	3	Error	0	3	-1	4	2434	6765	-0.167	0.031	0	0	0
1	16	6	"hsa-miR-3664-5p"	"148206"	7340	6100	100	31	31	6	19	31	31	32	6	18	15	1	0	98	111	43	38	80	80	86	33	38	42	21	0	0.000	0.000	0.320	0.270	5.107	-0.012	0.006	80	435	100	18	31	Error	0	18	0	31	2492	8915	-0.167	0.758	0	0	0
1	17	6	"spike_control_v1_i"	"14257"	7510	6080	100	31	32	7	21	31	31	32	7	21	16	2	0	97	110	48	43	86	86	100	197	197	0	0	0	0.000	0.042	0.257	0.256	3.050	0.015	0.009	80	467	100	11	25	Error	0	11	1	24	2522	8811	0.000	0.051	0	0	0
1	18	6	"Empty"	"0"	7700	6090	100	31	31	6	19	31	31	32	6	18	15	1	0	81	83	29	34	88	88	90	33	36	7	3	0	0.000	0.000	0.167	0.187	4.046	-0.023	0.016	80	460	100	-7	-5	Error	0	-7	0	-5	2476	6616	-0.167	-0.212	0	0	0
1	19	6	""	"148496"	7880	6090	100	32	32	7	21	31	31	31	5	16	26	10	0	86	86	33	38	86	86	89	32	35	15	3	0	100000.000	100000.000	0.208	0.245	4.658	-0.005	0.001	80	460	100	1	1	16.610	1	0	1	0	2577	6914	0.200	-0.094	0	0	0
1	20	6	""	"148322"	8060	6100	100	33	34	7	20	31	31	32	5	15	33	10	0	228	214	84	39	87	87	94	44	46	78	73	0	0.014	0.024	0.047	0.042	2.645	0.009	0.016	80	459	100	143	130	-6.140	2	141	3	127	2743	17082	0.400	2.727	0	0	0
1	21	6	""	"148560"	8240	6090	100	33	33	5	15	32	32	32	6	18	10	1	0	182	214	141	65	91	91	96	37	38	57	52	0	0.011	0.008	0.028	0.045	5.355	0.002	0.001	80	450	100	92	124	-6.508	1	91	1	123	2602	17089	0.167	3.189	0	0	0
1	22	6	""	"148185"	8420	6080	100	32	32	6	18	32	32	32	6	18	13	1	0	86	93	33	35	103	103	105	39	37	6	0	0	0.000	0.000	0.143	0.131	2.526	0.004	0.000	80	484	100	-17	-10	Error	0	-17	0	-10	2551	7426	0.000	-0.308	0	0	0
1	1	7	""	"148230"	4640	6280	100	31	31	7	22	30	30	31	7	22	8	3	0	273	252	145	57	108	108	112	43	38	65	62	0	0.006	0.007	0.029	0.043	5.102	0.000	0.000	80	492	100	166	145	-7.366	1	165	1	144	2448	20143	0.000	3.256	0	0	0
1	2	7	""	"148444"	4820	6280	100	31	31	7	22	30	30	31	7	22	15	3	0	160	285	219	76	103	103	112	111	99	46	38	0	0.018	0.005	0.061	0.049	4.536	0.002	0.001	80	440	100	58	183	-5.833	1	57	1	182	2494	22812	0.000	1.559	0	0	0
1	3	7	""	"148164"	4990	6270	100	30	30	6	20	31	31	31	13	41	0	0	0	88	93	32	34	98	98	137	726	529	0	0	0	0.100	0.200	0.229	0.199	3.613	-0.012	0.004	80	428	100	-11	-6	-3.322	-1	-10	-1	-5	2409	7476	-0.077	-0.061	0	0	0
1	4	7	""	"148232"	5170	6270	100	30	31	6	19	30	30	31	13	41	1	0	0	89	90	32	35	92	92	128	690	539	0	0	0	0.000	-0.500	0.267	0.327	3.575	0.001	0.006	80	474	100	-3	-1	Error	0	-3	1	-2	2440	7219	0.000	-0.055	0	0	0
1	5	7	""	"148350"	5350	6270	100	31	32	7	21	31	31	31	7	22	18	3	0	87	94	32	34	91	91	100	64	64	5	0	0	0.000	0.333	0.196	0.256	3.459	0.011	0.010	80	474	100	-4	4	Error	0	-4	1	3	2538	7503	0.143	-0.094	0	0	0
1	6	7	""	"148090"	5540	6280	100	31	30	6	20	31	31	31	7	22	8	0	0	547	473	313	66	91	91	104	83	79	67	63	0	0.000	-0.003	0.015	0.024	7.329	-0.001	0.001	80	471	100	456	381	Error	0	456	-1	382	2430	37851	-0.143	4.446	0	0	0
1	7	7	""	"148142"	5720	6270	100	32	31	6	19	31	31	31	7	22	13	0	0	92	99	40	40	86	86	95	58	61	13	1	0	0.167	0.000	0.164	0.188	3.892	0.005	0.003	80	450	100	7	13	-2.585	1	6	0	13	2517	7883	0.000	0.069	0	0	0
1	8	7	""	"148022"	5900	6270	100	30	31	7	22	31	31	31	6	19	21	5	0	108	117	57	48	85	85	89	36	40	40	23	0	-0.043	0.000	0.079	0.105	3.901	-0.006	0.002	80	438	100	22	32	Error	-1	23	0	32	2493	9351	0.000	0.778	0	0	0
1	9	7	""	"148505"	6070	6270	100	31	31	6	19	30	30	31	7	22	7	1	0	81	89	37	41	83	83	88	38	43	17	5	0	-0.500	0.167	0.182	0.224	3.965	-0.019	0.010	80	439	100	-1	7	Error	1	-2	1	6	2445	7129	0.000	0.026	0	0	0
1	10	7	""	"148152"	6250	6270	100	31	31	7	22	30	30	31	6	19	23	3	0	87	90	35	38	83	83	88	33	37	25	7	0	0.250	0.143	0.157	0.180	3.882	-0.001	0.000	80	451	100	5	8	-2.000	1	4	1	7	2462	7228	0.000	0.061	0	0	0
1	11	7	""	"148161"	6430	6270	100	31	31	6	19	30	30	31	6	19	18	2	0	89	88	38	43	84	84	90	50	55	11	2	0	0.200	0.250	0.169	0.217	4.708	-0.003	0.000	80	471	100	6	5	-2.322	1	5	1	4	2471	7066	0.000	-0.040	0	0	0
1	12	7	""	"148513"	6620	6270	100	32	32	6	18	31	31	31	6	19	20	2	0	68	74	28	37	84	84	87	32	36	10	1	0	-0.062	-0.100	0.235	0.215	3.246	-0.020	0.010	80	460	100	-15	-9	Error	1	-16	1	-10	2530	5932	0.167	-0.406	0	0	0
1	13	7	""	"148469"	6800	6270	100	31	31	6	19	31	31	35	43	122	0	0	0	79	83	27	32	84	84	507	4028	794	0	0	0	0.000	0.000	0.207	0.239	2.784	0.018	0.771	80	450	100	-5	-1	Error	0	-5	0	-1	2472	6661	-0.093	-0.105	0	0	0
1	14	7	""	"148203"	6980	6270	100	32	32	6	18	31	31	35	42	120	0	0	0	91	92	34	36	84	84	493	3984	808	0	0	0	0.143	0.125	0.300	0.298	3.828	0.001	0.000	80	460	100	8	9	-2.807	1	7	1	8	2558	7345	-0.071	-0.101	0	0	0
1	15	7	""	"148477"	7170	6280	100	30	31	6	19	30	30	31	6	19	18	5	0	118	131	64	48	82	82	86	33	38	52	37	0	0.000	0.020	0.104	0.098	3.852	-0.017	0.016	80	437	100	36	50	Error	0	36	1	49	2486	10463	0.000	1.364	0	0	0
1	16	7	""	"148572"	7330	6270	100	32	32	5	15	30	30	31	6	19	17	2	0	116	118	51	43	83	83	88	35	39	47	26	0	0.061	0.057	0.122	0.117	3.242	0.008	0.003	80	406	100	35	37	-4.044	2	33	2	35	2547	9447	0.167	0.857	0	0	0
1	17	7	""	"148333"	7510	6270	100	32	32	6	18	31	31	32	7	21	12	1	0	84	90	38	42	89	89	102	200	196	0	0	0	-0.200	1.000	0.128	0.205	5.683	0.007	0.060	80	452	100	-4	2	Error	1	-5	1	1	2552	7186	0.000	-0.060	0	0	0
1	18	7	""	"148391"	7690	6270	100	32	32	6	18	31	31	31	6	19	15	5	0	142	142	65	45	88	88	92	38	41	58	38	0	0.019	0.019	0.085	0.102	4.199	0.015	0.014	80	470	100	55	55	-5.755	1	54	1	54	2572	11343	0.167	1.316	0	0	0
1	19	7	""	"148450"	7890	6280	100	31	32	6	18	31	31	31	6	19	17	3	0	124	132	63	47	88	88	93	38	40	47	31	0	0.000	0.023	0.120	0.099	2.851	0.000	0.000	80	459	100	36	45	Error	0	36	1	44	2535	10529	0.167	1.026	0	0	0
1	20	7	"hsa-miR-381-3p"	"148306"	8060	6280	100	32	32	7	21	31	31	32	6	18	20	5	0	81	86	32	37	88	88	90	32	35	15	3	0	-0.143	-0.500	0.127	0.172	3.443	-0.030	0.022	80	430	100	-6	-1	Error	1	-7	1	-2	2582	6868	0.000	-0.125	0	0	0
1	21	7	""	"148122"	8240	6270	100	32	32	6	18	32	32	32	6	18	13	3	0	2145	1525	1131	74	88	88	91	34	37	76	72	0	0.000	0.000	0.005	0.010	10.355	0.000	0.000	80	450	100	2057	1437	Error	0	2057	0	1437	2582	122009	0.000	42.176	0	0	0
1	22	7	""	"148150"	8420	6270	100	32	32	5	15	32	32	33	6	18	10	1	0	99	99	33	33	93	93	97	39	40	12	2	0	0.000	0.000	0.198	0.205	2.889	-0.008	0.003	80	484	100	6	6	Error	0	6	0	6	2582	7940	-0.167	0.051	0	0	0
1	1	8	""	"148120"	4640	6470	100	32	32	7	21	30	30	34	31	91	0	0	0	92	105	57	54	102	102	276	1854	671	0	0	0	-0.200	0.667	0.158	0.202	3.727	-0.006	0.001	80	484	100	-8	5	Error	2	-10	2	3	2543	8394	-0.065	-0.092	0	0	0
1	2	8	"hsa-miR-383-5p"	"146024"	4830	6470	100	29	30	5	16	30	30	31	7	22	8	0	0	121	128	55	42	102	102	111	113	101	6	0	0	-0.053	0.000	0.148	0.183	3.773	0.001	0.000	80	440	100	18	26	Error	-1	19	0	26	2377	10229	-0.143	0.150	0	0	0
1	3	8	""	"42659"	5000	6470	100	30	31	7	22	30	30	30	7	23	12	2	0	458	396	274	69	91	91	99	108	109	57	56	0	0.000	0.003	0.029	0.040	5.476	0.001	0.001	80	461	100	367	306	Error	0	367	1	305	2476	31718	0.143	2.750	0	0	0
1	4	8	""	"17287"	5200	6510	100	30	30	7	23	30	30	31	7	22	17	3	0	82	90	38	42	86	86	92	42	45	17	5	0	0.000	0.000	0.204	0.189	2.632	-0.023	0.018	80	421	100	-4	4	Error	0	-4	0	4	2423	7162	-0.143	-0.048	0	0	0
1	5	8	"Empty"	"0"	5370	6490	100	32	31	7	22	31	31	31	7	22	11	5	0	77	77	30	38	88	88	96	66	68	1	0	0	-0.091	0.000	0.308	0.402	4.147	-0.002	0.004	80	416	100	-10	-11	Error	1	-11	0	-11	2512	6148	0.000	-0.288	0	0	0
1	6	8	""	"11234"	5540	6480	100	31	31	7	22	31	31	31	7	22	16	2	0	124	124	57	45	86	86	88	41	46	45	22	0	0.000	0.000	0.107	0.109	3.343	0.006	0.001	80	426	100	38	38	Error	0	38	0	38	2513	9884	0.000	0.878	0	0	0
1	7	8	"hsa-miR-802"	"30442"	5720	6470	100	31	31	6	19	31	31	31	6	19	15	2	0	77	78	32	41	81	81	84	33	39	12	2	0	0.000	0.000	0.182	0.197	3.598	0.004	0.000	80	450	100	-4	-3	Error	0	-4	0	-3	2491	6241	0.000	-0.182	0	0	0
1	8	8	"hsa-miR-4428"	"168574"	5900	6470	100	31	31	7	22	30	30	31	6	19	22	3	0	77	78	30	38	79	79	82	33	40	10	3	0	-0.500	-1.000	0.169	0.203	3.457	-0.016	0.006	80	450	100	-1	0	Error	1	-2	1	-1	2464	6266	0.000	-0.121	0	0	0
1	9	8	"hsa-miR-5590-5p"	"168970"	6080	6470	100	32	31	6	19	30	30	30	6	20	18	2	0	71	76	31	40	79	79	82	32	39	11	1	0	-0.250	-0.333	0.250	0.231	3.127	0.012	0.003	80	461	100	-6	-2	Error	2	-8	1	-3	2494	6109	0.167	-0.187	0	0	0
1	10	8	"hsa-miR-5692a"	"168938"	6260	6470	100	31	32	7	21	30	30	30	7	23	15	6	0	59	65	24	36	76	76	79	31	39	10	0	0	-0.059	-0.182	0.176	0.227	3.877	-0.034	0.018	80	439	100	-16	-9	Error	1	-17	2	-11	2539	5195	0.286	-0.452	0	0	0
1	11	8	"hsa-miR-4729"	"168825"	6440	6470	100	32	32	7	21	30	30	31	7	22	18	0	0	83	87	33	37	78	78	81	31	38	25	7	0	0.400	0.222	0.333	0.252	3.460	0.006	0.001	80	451	100	7	11	-1.322	2	5	2	9	2521	6942	0.143	0.194	0	0	0
1	12	8	"hsa-miR-4475"	"168640"	6620	6470	100	31	31	6	19	30	30	31	6	19	16	1	0	385	341	213	62	78	78	81	33	40	75	72	0	0.003	0.004	0.020	0.029	4.957	0.000	0.000	80	450	100	308	264	-8.262	1	307	1	263	2462	27254	0.000	7.879	0	0	0
1	13	8	"hsa-miR-4535"	"168874"	6800	6470	100	33	32	6	18	31	31	31	6	19	22	2	0	81	88	37	42	76	76	82	35	42	23	7	0	0.400	0.083	0.207	0.185	3.174	-0.007	0.002	80	450	100	7	13	-1.322	2	5	1	12	2598	7047	0.167	0.171	0	0	0
1	14	8	"hsa-miR-5002-3p"	"168656"	6980	6470	100	31	31	6	19	31	31	31	6	19	15	2	0	1067	909	726	79	82	82	86	37	43	70	63	0	0.000	0.000	0.005	0.012	9.435	0.000	0.000	80	450	100	985	827	Error	0	985	0	827	2483	72754	0.000	22.243	0	0	0
1	15	8	""	"168838"	7160	6470	100	31	32	6	18	31	31	31	6	19	15	2	0	22768	15809	12788	80	82	82	87	34	39	77	75	0	0.000	0.000	0.000	0.002	26.506	0.000	0.001	80	452	100	22686	15728	Error	0	22686	1	15727	2532	1264688	0.167	462.412	0	0	0
1	16	8	"hsa-miR-4754"	"168861"	7350	6460	100	31	31	6	19	31	31	31	6	19	13	3	0	98	109	54	49	83	83	88	33	37	42	20	0	0.000	0.000	0.095	0.129	5.586	-0.012	0.007	80	459	100	15	26	Error	0	15	0	26	2500	8681	0.000	0.636	0	0	0
1	17	8	"hsa-miR-4999-3p"	"168667"	7520	6460	100	32	32	6	18	31	31	31	6	19	22	2	0	79	80	29	36	87	87	91	35	38	11	1	0	-0.125	-0.143	0.231	0.230	2.955	-0.013	0.004	80	449	100	-7	-6	Error	1	-8	1	-7	2581	6372	0.167	-0.314	0	0	0
1	18	8	"hsa-miR-4735-5p"	"168910"	7700	6470	100	31	31	6	19	31	31	32	6	18	16	0	0	149	142	65	45	88	88	90	37	41	52	42	0	0.000	0.000	0.074	0.081	3.687	-0.010	0.007	80	461	100	61	54	Error	0	61	0	54	2480	11357	-0.167	1.405	0	0	0
1	19	8	"hsa-miR-5683"	"168664"	7880	6470	100	31	30	5	16	31	31	31	6	19	6	0	0	77	80	30	37	84	84	87	33	37	12	2	0	0.000	0.250	0.208	0.222	3.000	-0.004	0.000	80	452	100	-7	-5	Error	0	-7	-1	-4	2414	6420	-0.167	-0.212	0	0	0
1	20	8	""	"168712"	8060	6470	100	31	32	5	15	31	31	31	6	19	16	1	0	103	109	44	40	86	86	89	33	37	35	13	0	0.000	0.043	0.143	0.168	3.476	0.006	0.002	80	461	100	17	24	Error	0	17	1	23	2569	8699	0.167	0.606	0	0	0
1	21	8	"hsa-miR-4772-5p"	"168766"	8240	6470	100	33	32	5	15	32	32	32	6	18	6	0	0	78	76	26	34	89	89	92	37	40	3	0	0	-0.091	0.000	0.235	0.231	2.933	0.001	0.000	80	469	100	-10	-13	Error	1	-11	0	-13	2560	6103	0.000	-0.432	0	0	0
1	22	8	"hsa-miR-5088-5p"	"168569"	8420	6460	100	34	34	6	17	32	32	32	6	18	23	3	0	153	165	99	60	95	95	99	34	34	58	46	0	0.034	0.029	0.058	0.067	3.352	0.002	0.000	80	474	100	60	72	-4.858	2	58	2	70	2711	13213	0.333	1.941	0	0	0
1	1	9	""	"168608"	4640	6650	100	30	31	7	22	31	31	35	35	100	0	0	0	122	131	79	60	97	97	309	2069	669	0	0	0	-0.040	0.000	0.138	0.162	4.069	0.010	0.355	80	388	100	24	34	Error	-1	25	0	34	2473	10450	-0.114	-0.086	0	0	0
1	2	9	"hsa-miR-3689d"	"168883"	4820	6650	100	31	38	61	160	31	31	35	35	100	2	1	0	87	481	3360	698	93	93	309	2104	680	1	1	0	0.000	0.018	0.169	0.154	4.260	0.002	0.009	80	375	100	-6	395	Error	0	-6	7	388	3069	38499	0.086	0.082	0	0	0
1	3	9	"hsa-miR-5693"	"168669"	5000	6650	100	31	30	7	23	31	31	31	7	22	10	2	0	83	84	35	41	85	85	89	38	42	12	3	0	0.000	1.000	0.279	0.267	4.037	-0.004	0.000	80	443	100	-2	-2	Error	0	-2	-1	-1	2439	6748	-0.143	-0.132	0	0	0
1	4	9	"hsa-miR-4785"	"168791"	5180	6650	100	31	30	6	20	30	30	31	7	22	11	0	0	68	71	25	35	85	85	87	34	39	5	0	0	-0.059	0.000	0.130	0.163	2.807	-0.015	0.004	80	357	100	-16	-14	Error	1	-17	0	-14	2412	5649	-0.143	-0.471	0	0	0
1	5	9	"hsa-miR-4761-3p"	"168804"	5360	6650	100	31	31	7	22	31	31	31	7	22	10	2	0	86	91	43	47	85	85	87	36	41	11	6	0	0.000	0.000	0.300	0.331	3.758	-0.013	0.006	80	392	100	1	6	Error	0	1	0	6	2468	7317	0.000	0.111	0	0	0
1	6	9	"hsa-miR-3529-3p"	"169368"	5540	6650	100	31	31	7	22	31	31	31	7	22	18	2	0	67	73	34	46	78	78	81	33	40	13	2	0	0.000	0.000	0.222	0.274	3.379	0.006	0.001	80	408	100	-11	-5	Error	0	-11	0	-5	2500	5817	0.000	-0.242	0	0	0
1	7	9	"hsa-miR-4665-5p"	"169178"	5720	6650	100	32	31	6	19	31	31	31	6	19	12	1	0	69	73	32	43	74	74	79	33	41	13	2	0	-0.200	0.000	0.236	0.249	2.804	-0.025	0.014	80	458	100	-4	-1	Error	1	-5	0	-1	2480	5848	0.000	-0.182	0	0	0
1	8	9	"hsa-miR-4748"	"169221"	5900	6650	100	30	30	6	20	30	30	30	6	20	13	5	0	82	86	34	39	71	71	78	33	42	26	10	0	0.000	0.000	0.214	0.268	3.348	-0.005	0.001	80	452	100	11	15	Error	0	11	0	15	2434	6917	0.000	0.242	0	0	0
1	9	9	"hsa-miR-345-3p"	"169076"	6090	6660	100	31	31	7	22	30	30	31	6	19	17	3	0	265	247	142	57	72	72	76	29	38	77	72	0	0.005	0.006	0.028	0.038	4.831	-0.005	0.007	80	416	100	194	176	-7.592	1	193	1	175	2443	19785	0.000	5.897	0	0	0
1	10	9	"hsa-miR-5195-3p"	"169346"	6260	6640	100	31	31	6	19	31	31	31	6	19	15	2	0	84	92	41	44	70	70	74	29	39	37	17	0	0.000	0.000	0.333	0.317	4.086	-0.012	0.004	80	409	100	14	22	Error	0	14	0	22	2498	7348	0.000	0.621	0	0	0
1	11	9	"hsa-miR-4726-5p"	"169031"	6440	6650	100	30	31	6	19	30	30	30	6	20	18	2	0	2652	2059	1742	84	72	72	77	31	40	68	65	0	0.000	0.001	0.003	0.017	18.013	0.000	0.000	80	458	100	2580	1988	Error	0	2580	1	1987	2449	164701	0.167	63.935	0	0	0
1	12	9	"hsa-miR-4474-3p"	"169276"	6620	6650	100	31	31	6	19	31	31	31	6	19	11	1	0	79	89	36	40	74	74	79	33	41	22	11	0	0.000	0.000	0.182	0.232	3.986	-0.017	0.007	80	420	100	5	15	Error	0	5	0	15	2468	7118	0.000	0.303	0	0	0
1	13	9	"hsa-miR-4472"	"169170"	6800	6650	100	31	32	6	18	31	31	31	6	19	18	5	0	113	234	190	81	73	73	78	30	38	55	47	0	0.000	0.006	0.087	0.076	8.066	0.000	0.000	80	430	100	40	162	Error	0	40	1	161	2538	18698	0.167	5.200	0	0	0
1	14	9	"hsa-miR-5580-3p"	"169168"	6990	6650	100	31	31	6	19	31	31	31	6	19	15	5	0	360	315	188	59	75	75	79	30	37	78	70	0	0.000	0.000	0.023	0.032	4.101	-0.001	0.000	80	430	100	285	240	Error	0	285	0	240	2474	25221	0.000	7.867	0	0	0
1	15	9	"hsa-miR-4699-5p"	"169335"	7170	6650	100	31	31	6	19	31	31	31	6	19	11	1	0	101	109	43	39	78	78	81	30	37	43	23	0	0.000	0.000	0.139	0.132	2.391	-0.015	0.009	80	420	100	23	31	Error	0	23	0	31	2477	8756	0.000	0.933	0	0	0
1	16	9	"hsa-miR-4462"	"169043"	7350	6660	100	33	33	6	18	31	31	32	6	18	26	2	0	101	100	41	41	78	78	81	34	41	33	12	0	0.087	0.091	0.156	0.139	3.264	0.021	0.016	80	425	100	25	24	-3.524	2	23	2	22	2616	7988	0.167	0.559	0	0	0
1	17	9	"hsa-miR-5006-3p"	"169136"	7530	6660	100	32	31	6	19	31	31	31	6	19	18	0	0	128	128	58	45	75	75	80	33	41	63	41	0	0.019	0.000	0.096	0.087	3.040	-0.002	0.000	80	426	100	54	53	-5.728	1	53	0	53	2496	10273	0.000	1.455	0	0	0
1	18	9	"hsa-miR-3682-5p"	"169243"	7710	6660	100	31	32	6	18	32	32	32	6	18	13	5	0	149	152	72	47	76	76	81	34	41	66	51	0	-0.014	0.000	0.076	0.092	4.614	0.007	0.004	80	417	100	72	76	Error	-1	73	0	76	2571	12192	0.000	2.088	0	0	0
1	19	9	"hsa-miR-4640-3p"	"169205"	7890	6660	100	32	32	6	18	31	31	32	6	18	11	3	0	177	174	78	44	77	77	81	31	38	72	60	0	0.010	0.010	0.045	0.052	3.632	0.001	0.000	80	416	100	101	98	-6.644	1	100	1	97	2551	13919	0.000	3.000	0	0	0
1	20	9	"hsa-miR-548ai/hsa-miR-570-5p"	"169078"	8070	6670	100	33	33	5	15	31	31	32	6	18	13	0	0	86	83	25	30	79	79	83	32	38	11	1	0	0.286	0.500	0.231	0.242	3.267	-0.009	0.002	80	411	100	9	6	-1.807	2	7	2	4	2600	6659	0.167	0.000	0	0	0
1	21	9	"hsa-miR-4764-3p"	"169130"	8250	6670	100	32	32	6	18	31	31	32	5	15	23	6	0	1105	1041	320	30	84	84	89	37	41	92	92	0	0.001	0.001	0.005	0.005	3.953	0.000	0.000	80	413	100	1022	958	-9.996	1	1021	1	957	2586	83304	0.000	25.730	0	0	0
1	22	9	"hsa-miR-4417"	"169358"	8430	6640	100	33	33	6	18	32	32	32	6	18	18	5	0	242	710	682	96	94	94	97	40	41	58	53	0	0.007	0.002	0.011	0.017	9.353	0.002	0.015	80	466	100	149	617	-7.209	1	148	1	616	2677	56806	0.167	15.325	0	0	0
1	1	10	"Empty"	"0"	4640	6760	100	31	31	7	22	31	31	32	15	46	1	0	0	99	113	64	56	89	89	111	230	207	2	0	0	0.000	0.000	0.154	0.187	4.409	0.004	0.001	80	406	100	10	24	Error	0	10	0	24	2464	9011	-0.067	0.009	0	0	0
1	2	10	"hsa-miR-4525"	"169278"	4810	6790	100	31	31	7	22	31	31	32	15	46	1	0	0	83	88	38	43	84	84	111	241	217	0	0	0	0.000	0.000	0.268	0.223	4.144	0.004	0.005	80	431	100	-1	4	Error	0	-1	0	4	2519	7020	-0.067	-0.095	0	0	0
1	3	10	"hsa-miR-4451"	"169167"	5020	6840	100	30	30	6	20	31	31	31	6	19	12	1	0	508	965	944	97	78	78	83	35	42	67	58	0	-0.002	-0.001	0.018	0.027	15.429	0.000	0.000	80	502	100	429	886	Error	-1	430	-1	887	2411	77230	-0.167	25.200	0	0	0
1	4	10	"hsa-miR-4786-5p"	"169086"	5200	6810	100	29	31	6	19	30	30	31	6	19	15	5	0	89	93	38	40	79	79	83	33	39	26	8	0	-0.100	0.071	0.207	0.269	3.842	-0.021	0.012	80	417	100	9	15	Error	-1	10	1	14	2462	7412	0.000	0.303	0	0	0
1	5	10	""	"168937"	5360	6820	100	30	30	6	20	30	30	31	6	19	18	1	0	72	76	26	34	76	76	80	30	37	13	3	0	0.000	0.000	0.294	0.270	3.038	-0.012	0.003	80	421	100	-4	0	Error	0	-4	0	0	2439	6087	-0.167	-0.133	0	0	0
1	6	10	""	"168555"	5540	6820	100	32	31	6	19	31	31	31	6	19	16	2	0	78	145	585	403	71	71	76	40	52	18	3	0	0.143	0.000	0.236	0.195	5.362	0.001	0.003	80	456	100	8	74	-2.807	1	7	0	74	2497	11573	0.000	1.725	0	0	0
1	7	10	""	"168688"	5720	6860	100	30	31	6	19	31	31	31	6	19	13	1	0	3273	2740	1225	44	74	74	78	40	51	93	91	0	0.000	0.000	0.002	0.002	4.878	0.000	0.000	80	473	100	3198	2666	Error	-1	3199	0	2666	2449	219184	0.000	66.550	0	0	0
1	8	10	""	"169250"	5910	6840	100	31	31	7	22	30	30	30	6	20	17	3	0	2320	1882	1482	78	69	69	73	29	39	76	71	0	0.000	0.001	0.002	0.005	8.749	0.000	0.000	80	461	100	2252	1814	Error	1	2251	1	1813	2464	150576	0.167	62.379	0	0	0
1	9	10	"hsa-miR-5096"	"169398"	6080	6820	100	30	30	6	20	30	30	31	6	19	16	2	0	74	79	34	43	70	70	73	29	39	23	7	0	0.000	0.000	0.154	0.205	4.436	-0.017	0.007	80	428	100	4	9	Error	0	4	0	9	2420	6303	-0.167	0.207	0	0	0
1	10	10	"hsa-miR-4427"	"169386"	6260	6820	100	30	30	6	20	31	31	31	6	19	10	1	0	67	77	50	64	70	70	74	31	41	13	5	0	0.333	-0.143	0.214	0.203	3.202	-0.013	0.006	80	468	100	-4	6	-1.585	-1	-3	-1	7	2433	6168	-0.167	0.097	0	0	0
1	11	10	""	"168607"	6440	6860	100	31	31	6	19	31	31	31	6	19	16	1	0	1548	1345	605	44	73	73	76	30	39	88	88	0	0.000	0.000	0.003	0.005	7.164	0.000	0.000	80	466	100	1475	1272	Error	0	1475	0	1272	2479	107620	0.000	42.300	0	0	0
1	12	10	"Empty"	"0"	6620	6820	100	31	30	6	20	31	31	31	6	19	8	1	0	62	69	31	44	75	75	79	29	36	11	5	0	0.000	0.167	0.209	0.230	3.074	0.001	0.000	80	456	100	-13	-7	Error	0	-13	-1	-6	2438	5534	-0.167	-0.345	0	0	0
1	13	10	""	"168813"	6800	6820	100	30	31	6	19	31	31	31	6	19	20	2	0	85	89	34	38	76	76	78	29	37	26	12	0	-0.111	0.000	0.200	0.227	3.922	-0.005	0.001	80	452	100	8	13	Error	-1	9	0	13	2495	7120	0.000	0.379	0	0	0
1	14	10	"Empty"	"0"	6980	6820	100	31	31	6	19	31	31	31	6	19	15	1	0	77	76	28	36	71	71	75	29	38	16	5	0	0.000	0.000	0.214	0.244	3.168	-0.003	0.000	80	452	100	6	5	Error	0	6	0	5	2495	6056	0.000	0.034	0	0	0
1	15	10	"Empty"	"0"	7160	6820	100	31	31	6	19	31	31	31	6	19	18	2	0	77	81	31	38	73	73	76	30	39	26	8	0	0.000	0.000	0.261	0.302	3.280	-0.013	0.004	80	452	100	4	8	Error	0	4	0	8	2509	6516	0.000	0.167	0	0	0
1	16	10	"Empty"	"0"	7340	6820	100	31	32	7	21	31	31	32	6	18	20	3	0	86	84	31	36	76	76	79	31	39	26	3	0	0.000	0.125	0.223	0.193	3.610	-0.010	0.002	80	439	100	10	9	Error	0	10	1	8	2538	6685	0.000	0.161	0	0	0
1	17	10	"Empty"	"0"	7520	6820	100	32	32	5	15	31	31	31	6	19	16	1	0	84	85	34	40	74	74	77	31	40	23	7	0	0.100	0.091	0.174	0.216	3.829	-0.013	0.004	80	439	100	11	12	-3.322	1	10	1	11	2553	6779	0.167	0.258	0	0	0
1	18	10	"Empty"	"0"	7700	6820	100	32	32	5	15	32	32	32	6	18	3	0	0	73	81	36	44	76	76	79	30	37	21	10	0	0.000	0.000	0.132	0.184	3.840	-0.007	0.001	80	449	100	-3	5	Error	0	-3	0	5	2528	6451	0.000	0.067	0	0	0
1	19	10	"Empty"	"0"	7890	6820	100	31	31	6	19	32	32	32	6	18	11	3	0	78	85	31	36	76	76	78	29	37	25	7	0	-0.500	-0.111	0.300	0.297	3.818	0.006	0.001	80	448	100	1	8	Error	-1	2	-1	9	2485	6784	-0.167	0.241	0	0	0
1	20	10	"Empty"	"0"	8070	6820	100	32	33	6	18	32	32	32	6	18	17	0	0	77	80	31	38	78	78	81	30	37	22	2	0	0.000	0.500	0.152	0.197	4.208	-0.006	0.001	80	424	100	-1	3	Error	0	-1	1	2	2600	6422	0.167	-0.033	0	0	0
1	21	10	"Empty"	"0"	8250	6820	100	33	34	5	14	31	31	32	6	18	18	2	0	76	79	29	36	80	80	83	33	39	12	1	0	-0.500	-3.000	0.185	0.174	3.327	-0.015	0.007	80	424	100	-2	2	Error	2	-4	3	-1	2684	6284	0.333	-0.121	0	0	0
1	22	10	"Empty"	"0"	8430	6820	100	33	33	6	18	32	32	32	5	15	21	6	0	84	91	34	37	81	81	85	34	40	17	8	0	0.333	0.100	0.222	0.254	4.122	0.005	0.001	80	490	100	4	11	-1.585	1	3	1	10	2667	7255	0.200	0.176	0	0	0
1	1	11	"Empty"	"0"	4630	7040	100	30	31	6	19	30	30	30	7	23	16	1	0	79	83	32	38	80	80	84	33	39	16	6	0	0.000	0.333	0.218	0.277	4.926	-0.012	0.003	80	533	100	-1	4	Error	0	-1	1	3	2441	6674	0.143	-0.030	0	0	0
1	2	11	"hsa-miR-23a-5p"	"42638"	4820	7040	100	30	30	6	20	30	30	31	7	22	11	3	0	130	166	110	66	80	80	89	91	102	42	22	0	0.000	0.000	0.052	0.097	7.649	-0.001	0.000	80	493	100	50	86	Error	0	50	0	86	2428	13283	-0.143	0.846	0	0	0
1	3	11	""	"42888"	5000	7050	100	32	31	6	19	30	30	30	7	23	10	0	0	2122	1630	1020	62	75	75	78	34	43	82	77	0	0.001	0.001	0.002	0.007	8.928	0.000	0.001	80	435	100	2049	1556	-9.999	2	2047	1	1555	2444	130435	0.143	45.647	0	0	0
1	4	11	"ebv-miR-BART1-3p"	"17519"	5180	7040	100	29	30	7	23	31	31	31	7	22	10	0	0	77	79	33	41	74	74	79	33	41	15	7	0	-0.667	-0.200	0.235	0.224	2.869	-0.029	0.019	80	484	100	1	4	Error	-2	3	-1	5	2379	6288	-0.143	0.000	0	0	0
1	5	11	""	"17278"	5370	7030	100	30	31	7	22	31	31	31	7	22	15	2	0	87	91	38	41	73	73	76	30	39	33	12	0	-0.071	0.000	0.151	0.155	3.257	-0.001	0.001	80	487	100	13	18	Error	-1	14	0	18	2450	7295	0.000	0.500	0	0	0
1	6	11	"hsa-miR-921"	"46507"	5550	7050	100	30	30	6	20	30	30	31	6	19	18	3	0	166	177	108	61	70	70	74	30	40	66	53	0	0.000	0.000	0.069	0.059	3.234	0.000	0.000	80	452	100	96	107	Error	0	96	0	107	2438	14189	-0.167	3.433	0	0	0
1	7	11	"hsa-miR-181a-2-3p"	"17928"	5720	7040	100	32	31	6	19	30	30	31	6	19	18	3	0	168	172	100	58	71	71	73	27	36	65	57	0	0.021	0.010	0.049	0.064	4.399	0.008	0.007	80	408	100	99	102	-5.600	2	97	1	101	2488	13744	0.000	3.667	0	0	0
1	8	11	""	"42826"	5900	7040	100	32	31	7	22	30	30	31	6	19	22	2	0	763	574	429	74	71	71	74	28	37	71	67	0	0.003	0.002	0.012	0.027	8.734	0.000	0.000	80	427	100	694	504	-8.435	2	692	1	503	2485	45896	0.000	17.857	0	0	0
1	9	11	""	"17537"	6080	7040	100	30	30	6	20	31	31	31	6	19	15	0	0	240	379	325	85	71	71	74	29	39	58	52	0	-0.006	-0.003	0.034	0.059	8.907	0.000	0.000	80	474	100	168	307	Error	-1	169	-1	308	2432	30340	-0.167	10.517	0	0	0
1	10	11	""	"42722"	6260	7040	100	30	30	6	20	31	31	31	6	19	12	0	0	98	92	38	41	71	71	75	30	40	41	17	0	-0.037	-0.048	0.111	0.147	3.201	0.009	0.002	80	474	100	26	20	Error	-1	27	-1	21	2405	7344	-0.167	0.567	0	0	0
1	11	11	""	"42645"	6440	7040	100	32	32	6	18	31	31	31	6	19	13	1	0	93	98	43	43	68	68	72	29	40	47	23	0	0.040	0.033	0.121	0.147	3.701	0.007	0.002	80	442	100	26	31	-4.644	1	25	1	30	2522	7801	0.167	0.897	0	0	0
1	12	11	""	"46636"	6620	7040	100	33	31	6	19	31	31	31	6	19	17	2	0	340	314	228	72	72	72	74	30	40	65	61	0	0.007	0.000	0.020	0.028	5.275	0.000	0.000	80	484	100	270	242	-7.066	2	268	0	242	2508	25082	0.000	8.000	0	0	0
1	13	11	"hsa-miR-502-5p"	"11134"	6810	7040	100	31	31	6	19	31	31	31	6	19	10	2	0	141	141	72	51	72	72	74	28	37	60	55	0	0.000	0.000	0.046	0.065	3.581	0.006	0.003	80	472	100	69	69	Error	0	69	0	69	2506	11276	0.000	2.393	0	0	0
1	14	11	""	"17295"	6980	7040	100	32	31	5	16	31	31	31	6	19	13	1	0	2138	1616	948	58	71	71	74	27	36	86	83	0	0.000	0.000	0.003	0.003	6.614	0.000	0.000	80	470	100	2068	1545	Error	1	2067	0	1545	2484	129240	0.000	57.111	0	0	0
1	15	11	""	"32825"	7160	7040	100	32	32	6	18	31	31	31	6	19	16	2	0	344	399	318	79	70	70	75	29	38	66	58	0	0.004	0.003	0.015	0.033	9.681	-0.002	0.008	80	474	100	275	330	-8.098	1	274	1	329	2542	31921	0.167	11.172	0	0	0
1	16	11	""	"46276"	7340	7040	100	31	32	5	15	31	31	32	6	18	18	1	0	80	85	30	35	76	76	78	29	37	25	6	0	0.000	0.111	0.233	0.227	3.610	0.002	0.000	80	464	100	4	10	Error	0	4	1	9	2533	6769	0.000	0.241	0	0	0
1	17	11	"hsa-miR-508-5p"	"42812"	7520	7040	100	32	31	5	16	31	31	32	6	18	6	0	0	380	346	230	66	77	77	79	29	36	73	71	0	0.003	0.000	0.020	0.024	5.878	-0.003	0.011	80	474	100	304	269	-8.243	1	303	0	269	2466	27640	-0.167	9.207	0	0	0
1	18	11	"hsa-miR-19b-2-5p"	"42918"	7700	7040	100	32	32	6	18	31	31	31	6	19	17	2	0	79	85	33	38	78	78	81	33	40	15	6	0	1.000	0.143	0.261	0.291	5.631	0.002	0.000	80	474	100	2	8	0.000	1	1	1	7	2556	6796	0.167	0.121	0	0	0
1	19	11	""	"46457"	7880	7040	100	32	32	7	21	32	32	32	6	18	16	5	0	123	131	60	45	77	77	80	31	38	58	41	0	0.000	0.000	0.142	0.130	3.730	0.002	0.000	80	482	100	46	54	Error	0	46	0	54	2597	10507	0.000	1.645	0	0	0
1	20	11	""	"42469"	8060	7040	100	32	31	6	19	32	32	32	6	18	10	0	0	97	98	35	35	78	78	80	30	37	38	8	0	0.000	-0.050	0.140	0.167	3.020	0.014	0.006	80	484	100	19	19	Error	0	19	-1	20	2510	7805	-0.167	0.600	0	0	0
1	21	11	""	"27575"	8250	7040	100	32	32	6	18	32	32	32	6	18	10	2	0	274	337	257	76	79	79	82	31	37	67	60	0	0.000	0.000	0.020	0.027	5.566	0.001	0.001	80	485	100	195	258	Error	0	195	0	258	2567	26981	0.000	8.226	0	0	0
1	22	11	"Empty"	"0"	8430	7030	100	32	32	6	18	32	32	32	5	15	13	7	0	80	85	29	34	85	85	88	34	38	17	3	0	0.000	0.000	0.238	0.322	3.520	0.014	0.006	80	517	100	-5	0	Error	0	-5	0	0	2572	6823	0.000	-0.088	0	0	0
1	1	12	""	"46481"	4610	7250	100	30	30	7	23	30	30	31	6	19	18	2	0	95	103	38	36	79	79	83	32	38	40	17	0	0.000	0.000	0.232	0.250	3.731	0.002	0.000	80	512	100	16	24	Error	0	16	0	24	2394	8247	-0.167	0.625	0	0	0
1	2	12	""	"-1"	4810	7240	100	31	31	6	19	30	30	30	6	20	12	2	0	391	339	220	64	75	75	81	33	40	73	66	0	0.003	0.004	0.028	0.028	5.128	-0.002	0.003	80	486	100	317	265	-8.304	1	316	1	264	2467	27152	0.167	7.818	0	0	0
1	3	12	"kshv-miR-K12-12-5p"	"42516"	5020	7210	100	31	31	7	22	31	31	31	6	19	16	6	0	81	88	34	38	68	68	70	31	44	32	10	0	0.000	0.000	0.162	0.212	3.119	-0.029	0.024	80	428	100	13	20	Error	0	13	0	20	2472	7032	0.000	0.581	0	0	0
1	4	12	"hsa-miR-1270"	"46752"	5170	7230	100	30	31	7	22	31	31	31	7	22	11	5	0	122	136	78	57	67	67	70	29	41	56	47	0	-0.018	0.000	0.075	0.089	5.060	0.002	0.000	80	425	100	54	69	Error	-1	55	0	69	2440	10910	0.000	2.276	0	0	0
1	5	12	""	"46807"	5360	7230	100	32	32	7	21	31	31	31	7	22	13	2	0	1254	947	623	65	70	70	73	29	39	78	73	0	0.001	0.001	0.005	0.010	6.506	0.000	0.001	80	471	100	1185	878	Error	1	1184	1	877	2530	75758	0.143	30.138	0	0	0
1	6	12	"hsa-miR-1248"	"46427"	5540	7230	100	31	31	7	22	31	31	31	6	19	20	5	0	137	148	82	55	69	69	74	30	40	65	56	0	0.000	0.000	0.091	0.108	5.015	-0.009	0.006	80	453	100	68	79	Error	0	68	0	79	2470	11867	0.000	2.467	0	0	0
1	7	12	""	"42821"	5710	7210	100	31	32	6	18	31	31	31	6	19	16	2	0	80	85	39	45	71	71	73	27	36	25	11	0	0.000	0.071	0.200	0.282	4.326	0.002	0.000	80	423	100	9	15	Error	0	9	1	14	2525	6828	0.167	0.444	0	0	0
1	8	12	""	"46279"	5880	7200	100	30	30	6	20	31	31	31	6	19	15	5	0	80	83	34	40	72	72	75	28	37	23	7	0	-0.125	-0.091	0.231	0.234	2.954	-0.022	0.010	80	440	100	7	10	Error	-1	8	-1	11	2437	6635	-0.167	0.286	0	0	0
1	9	12	"hsa-miR-31-5p"	"11052"	6070	7230	100	30	31	7	22	30	30	31	6	19	21	8	0	3573	2612	2046	78	70	70	74	40	54	72	70	0	0.000	0.000	0.004	0.010	12.735	0.000	0.000	80	474	100	3503	2543	Error	0	3503	1	2542	2456	208963	0.000	63.450	0	0	0
1	10	12	"hsa-miR-943"	"42696"	6260	7230	100	31	31	6	19	30	30	31	6	19	20	2	0	1629	1340	922	68	71	71	74	40	54	75	73	0	0.001	0.001	0.004	0.006	6.918	0.000	0.002	80	459	100	1559	1270	Error	1	1558	1	1269	2463	107198	0.000	31.650	0	0	0
1	11	12	"hsa-miR-586"	"42754"	6430	7230	100	30	30	6	20	31	31	31	6	19	13	1	0	85	91	34	37	69	69	74	77	104	6	0	0	-0.062	-0.045	0.156	0.182	3.638	0.005	0.006	80	449	100	15	21	Error	-1	16	-1	22	2435	7306	-0.167	0.221	0	0	0
1	12	12	""	"42632"	6610	7230	100	32	31	7	22	31	31	31	6	19	18	5	0	94	94	37	39	71	71	76	77	101	11	0	0	0.043	0.000	0.153	0.152	3.362	0.003	0.000	80	452	100	24	23	-4.524	1	23	0	23	2514	7486	0.000	0.234	0	0	0
1	13	12	"hsa-miR-597-5p"	"42818"	6800	7230	100	31	32	7	21	31	31	31	6	19	21	5	0	554	462	316	68	71	71	75	29	38	75	66	0	0.000	0.003	0.016	0.026	8.394	0.000	0.000	80	463	100	483	392	Error	0	483	1	391	2552	36995	0.167	13.345	0	0	0
1	14	12	"hsa-miR-149-5p"	"42810"	6980	7240	100	31	32	7	21	31	31	31	6	19	21	7	0	110	123	59	47	72	72	76	29	38	56	38	0	0.000	0.020	0.133	0.117	3.727	-0.002	0.000	80	438	100	38	52	Error	0	38	1	51	2594	9815	0.167	1.621	0	0	0
1	15	12	"hsa-miR-634"	"42591"	7150	7230	100	30	32	7	21	31	31	32	6	18	17	5	0	316	299	205	68	69	69	73	29	39	70	66	0	-0.004	0.004	0.025	0.028	4.472	-0.001	0.001	80	450	100	246	231	Error	-1	247	1	230	2521	23929	0.000	7.793	0	0	0
1	16	12	"ebv-miR-BART20-3p"	"17585"	7340	7220	100	33	32	6	18	31	31	31	6	19	16	3	0	92	99	46	46	72	72	76	30	39	38	15	0	0.100	0.037	0.167	0.156	3.149	-0.006	0.002	80	460	100	22	28	-3.322	2	20	1	27	2564	7896	0.167	0.767	0	0	0
1	17	12	"hsa-miR-1180-3p"	"42848"	7520	7230	100	31	31	5	16	31	31	32	6	18	11	1	0	106	111	47	42	74	74	78	30	38	50	30	0	0.000	0.000	0.089	0.100	2.787	0.007	0.002	80	452	100	32	37	Error	0	32	0	37	2499	8853	-0.167	1.100	0	0	0
1	18	12	"hsa-miR-24-3p"	"17506"	7700	7230	100	31	32	6	18	31	31	32	6	18	22	5	0	2203	2098	1784	85	76	76	81	33	40	72	70	0	0.000	0.000	0.003	0.010	12.476	0.000	0.006	80	460	100	2127	2023	Error	0	2127	1	2022	2560	167865	0.000	61.121	0	0	0
1	19	12	""	"42919"	7880	7240	100	31	32	5	15	32	32	32	6	18	10	0	0	81	88	36	40	74	74	77	30	38	26	13	0	-0.143	0.000	0.195	0.233	3.563	0.021	0.012	80	448	100	6	14	Error	-1	7	0	14	2536	7051	0.000	0.367	0	0	0
1	20	12	""	"42937"	8050	7230	100	34	34	6	17	32	32	32	6	18	17	3	0	76	86	40	46	75	75	79	30	37	30	12	0	2.000	0.182	0.124	0.125	2.945	0.014	0.007	80	448	100	3	13	1.000	2	1	2	11	2697	6897	0.333	0.233	0	0	0
1	21	12	"kshv-miR-K12-3-5p"	"42795"	8230	7230	100	33	33	5	15	32	32	32	6	18	16	2	0	396	335	233	69	76	76	81	30	37	68	62	0	0.003	0.004	0.016	0.032	8.111	0.004	0.017	80	453	100	321	260	-8.322	1	320	1	259	2662	26838	0.167	8.467	0	0	0
1	22	12	"ebv-miR-BART10-5p"	"42485"	8410	7240	100	33	34	6	17	32	32	32	6	18	21	3	0	117	117	44	37	81	81	85	31	36	52	21	0	0.028	0.056	0.113	0.124	3.260	0.012	0.006	80	491	100	37	38	-5.170	1	36	2	36	2709	9330	0.333	1.032	0	0	0
1	1	13	""	"11271"	4640	7430	100	31	31	6	19	31	31	31	6	19	11	5	0	113	117	55	47	76	76	79	38	48	50	22	0	0.000	0.000	0.103	0.116	3.913	-0.003	0.000	80	442	100	37	41	Error	0	37	0	41	2504	9385	0.000	1.000	0	0	0
1	2	13	"hsa-miR-1267"	"46633"	4800	7410	100	31	31	6	19	30	30	30	7	23	15	1	0	106	110	54	49	71	71	76	31	40	52	27	0	0.029	0.026	0.133	0.133	4.185	0.001	0.000	80	414	100	36	40	-5.129	1	35	1	39	2458	8826	0.143	1.097	0	0	0
1	3	13	""	"-1"	4980	7420	100	29	29	6	20	30	30	30	6	20	10	2	0	363	365	271	74	70	70	73	30	41	72	62	0	-0.003	-0.003	0.036	0.043	6.144	-0.001	0.001	80	490	100	292	294	Error	-1	293	-1	295	2354	29166	-0.167	9.733	0	0	0
1	4	13	"hsa-miR-450b-5p"	"42896"	5170	7420	100	31	32	7	21	30	30	30	6	20	23	6	0	82	89	32	35	71	71	74	29	39	38	12	0	0.091	0.111	0.200	0.237	3.539	0.001	0.000	80	462	100	12	20	-3.459	1	11	2	18	2537	7121	0.333	0.517	0	0	0
1	5	13	""	"42685"	5350	7420	100	31	30	7	23	31	31	31	7	22	12	0	0	149	140	67	47	74	74	76	28	36	66	57	0	0.000	-0.015	0.090	0.101	5.763	-0.011	0.007	80	442	100	75	65	Error	0	75	-1	66	2437	11161	-0.143	2.286	0	0	0
1	6	13	"hsa-miR-504-5p"	"28480"	5520	7450	100	31	31	7	22	31	31	31	6	19	16	3	0	93	101	48	47	71	71	74	28	37	42	30	0	0.000	0.000	0.117	0.151	3.804	-0.007	0.002	80	440	100	22	30	Error	0	22	0	30	2484	8060	0.000	0.964	0	0	0
1	7	13	"hsa-miR-1307-3p"	"42681"	5710	7420	100	32	32	6	18	31	31	31	6	19	16	1	0	79	87	36	41	71	71	72	27	37	33	17	0	0.125	0.063	0.194	0.192	3.403	-0.008	0.001	80	408	100	9	17	-3.000	1	8	1	16	2533	6939	0.167	0.556	0	0	0
1	8	13	"hcmv-miR-UL36-3p"	"42610"	5840	7430	100	33	53	61	115	31	31	31	6	19	38	26	0	82	3333	8796	263	70	70	74	28	37	35	26	0	0.167	0.007	0.231	0.094	8.849	0.006	0.621	80	441	100	14	3285	-2.585	2	12	22	3263	4231	266603	3.667	116.393	0	0	0
1	9	13	"hsa-miR-103a-3p"	"10919"	6070	7420	100	31	31	6	19	30	30	31	6	19	15	5	0	807	662	451	68	69	69	72	29	40	82	73	0	0.001	0.002	0.007	0.015	7.116	0.000	0.000	80	484	100	739	594	-9.527	1	738	1	593	2494	52959	0.000	20.345	0	0	0
1	10	13	""	"17388"	6250	7430	100	30	30	6	20	30	30	31	6	19	20	1	0	143	149	83	55	70	70	72	29	40	58	55	0	0.000	0.000	0.083	0.125	4.025	-0.009	0.007	80	461	100	73	79	Error	0	73	0	79	2437	11930	-0.167	2.655	0	0	0
1	11	13	""	"42767"	6440	7430	100	33	32	7	21	30	30	31	6	19	20	8	0	363	314	203	64	67	67	72	29	40	71	66	0	0.010	0.008	0.028	0.031	5.130	0.000	0.000	80	461	100	299	249	-6.624	3	296	2	247	2556	25122	0.167	8.345	0	0	0
1	12	13	""	"11021"	6620	7410	100	32	31	6	19	31	31	31	6	19	17	2	0	92	94	39	41	68	68	72	30	41	41	17	0	0.042	0.000	0.167	0.167	4.322	0.007	0.001	80	425	100	25	26	-4.585	1	24	0	26	2515	7552	0.000	0.733	0	0	0
1	13	13	"hsa-miR-1225-5p"	"46541"	6780	7420	100	31	32	6	18	31	31	31	6	19	16	2	0	83	85	33	38	67	67	71	29	40	36	11	0	0.000	0.056	0.244	0.247	3.421	-0.014	0.005	80	429	100	16	19	Error	0	16	1	18	2523	6810	0.167	0.483	0	0	0
1	14	13	"hsa-miR-105-5p"	"5250"	6960	7420	100	31	31	7	22	31	31	31	6	19	13	7	0	86	87	35	40	68	68	73	30	41	37	12	0	0.000	0.000	0.138	0.161	2.830	-0.003	0.000	80	442	100	18	19	Error	0	18	0	19	2511	6986	0.000	0.467	0	0	0
1	15	13	"hsa-miR-2110"	"42734"	7140	7420	100	32	32	6	18	31	31	32	6	18	16	1	0	82	87	36	41	69	69	74	30	40	31	13	0	0.077	0.056	0.182	0.225	4.245	-0.029	0.021	80	460	100	14	19	-3.700	1	13	1	18	2531	6939	0.000	0.433	0	0	0
1	16	13	""	"46518"	7340	7420	100	30	31	6	19	31	31	31	6	19	15	2	0	98	104	50	48	71	71	74	28	37	45	26	0	-0.037	0.000	0.114	0.111	2.765	-0.007	0.002	80	466	100	26	33	Error	-1	27	0	33	2481	8322	0.000	1.071	0	0	0
1	17	13	""	"42665"	7510	7420	100	31	32	6	18	31	31	31	6	19	20	2	0	99	105	49	46	76	76	79	31	39	45	25	0	0.000	0.034	0.162	0.165	2.695	-0.003	0.000	80	450	100	23	30	Error	0	23	1	29	2565	8397	0.167	0.839	0	0	0
1	18	13	""	"46923"	7700	7430	100	31	32	6	18	31	31	32	6	18	20	1	0	193	188	101	53	75	75	79	33	41	72	66	0	0.000	0.009	0.060	0.091	3.373	-0.012	0.023	80	448	100	118	114	Error	0	118	1	113	2521	15060	0.000	3.303	0	0	0
1	19	13	"hsa-miR-1203"	"46411"	7870	7430	100	33	33	5	15	31	31	31	6	19	17	1	0	77	84	36	42	70	70	76	30	39	30	12	0	0.286	0.143	0.162	0.208	3.766	-0.023	0.014	80	430	100	9	16	-1.807	2	7	2	14	2618	6726	0.333	0.267	0	0	0
1	20	13	"hsa-miR-1263"	"46747"	8050	7430	100	33	33	6	18	32	32	32	5	15	15	6	0	91	93	32	34	77	77	79	28	35	30	12	0	0.071	0.063	0.167	0.205	3.772	0.007	0.001	80	438	100	15	17	-3.807	1	14	1	16	2617	7408	0.200	0.500	0	0	0
1	21	13	""	"146183"	8230	7420	100	33	32	6	18	32	32	32	6	18	15	1	0	83	87	31	35	74	74	78	30	38	23	7	0	0.111	0.000	0.205	0.225	3.639	0.005	0.001	80	452	100	10	13	-3.170	1	9	0	13	2565	6965	0.000	0.300	0	0	0
1	22	13	"hsa-miR-3927-3p"	"146190"	8410	7420	100	33	33	5	15	32	32	33	6	18	10	0	0	80	83	33	39	77	77	82	32	39	17	5	0	0.333	0.167	0.212	0.200	3.642	0.006	0.001	80	483	100	4	7	-1.585	1	3	1	6	2619	6639	0.000	0.031	0	0	0
1	1	14	""	"146013"	4620	7610	100	30	31	7	22	31	31	31	6	19	17	2	0	93	98	47	47	77	77	79	37	46	33	12	0	-0.062	0.000	0.123	0.141	2.886	-0.011	0.006	80	474	100	15	21	Error	-1	16	0	21	2455	7851	0.000	0.514	0	0	0
1	2	14	"hsa-miR-1914-3p"	"146061"	4800	7610	100	32	31	7	22	30	30	30	7	23	18	2	0	81	84	33	39	72	72	75	30	40	26	10	0	0.222	0.083	0.291	0.346	3.321	0.006	0.001	80	470	100	11	13	-2.170	2	9	1	12	2517	6751	0.143	0.300	0	0	0
1	3	14	"spike_control_v2_17"	"25557"	4990	7620	100	31	30	6	20	30	30	31	7	22	12	0	0	2349	1837	1164	63	72	72	77	34	44	83	75	0	0.000	0.000	0.003	0.004	8.528	0.000	0.000	80	461	100	2278	1765	Error	1	2277	0	1765	2432	146994	-0.143	51.765	0	0	0
1	4	14	""	"-1"	5170	7610	100	30	30	6	20	30	30	30	7	23	7	2	0	400	364	236	64	71	71	75	33	44	77	66	0	0.000	0.000	0.014	0.021	5.077	0.000	0.000	80	460	100	329	293	Error	0	329	0	293	2381	29128	0.000	8.758	0	0	0
1	5	14	""	"146060"	5350	7610	100	30	31	7	22	30	30	30	6	20	20	8	0	1634	1590	1320	83	69	69	72	28	38	75	67	0	0.000	0.001	0.006	0.019	17.250	0.000	0.001	80	448	100	1565	1522	Error	0	1565	1	1521	2454	127207	0.167	54.214	0	0	0
1	6	14	""	"145658"	5520	7610	100	29	30	6	20	30	30	31	6	19	16	3	0	2380	1591	1249	78	67	67	69	26	37	77	68	0	0.000	0.000	0.004	0.009	8.826	0.000	0.003	80	404	100	2312	1524	Error	-1	2313	0	1524	2434	127310	-0.167	58.538	0	0	0
1	7	14	""	"146079"	5700	7600	100	31	30	6	20	31	31	31	6	19	8	1	0	85	87	32	36	67	67	70	26	37	42	17	0	0.000	-0.050	0.167	0.170	3.166	-0.026	0.017	80	468	100	18	19	Error	0	18	-1	20	2428	6929	-0.167	0.654	0	0	0
1	8	14	""	"146199"	5890	7610	100	30	31	7	22	31	31	31	6	19	21	6	0	129	143	80	55	68	68	72	30	41	58	50	0	-0.016	0.000	0.090	0.107	3.886	-0.004	0.001	80	459	100	60	75	Error	-1	61	0	75	2488	11463	0.000	2.367	0	0	0
1	9	14	"hsa-miR-1909-5p"	"146138"	6070	7610	100	32	31	6	19	31	31	31	7	22	13	1	0	83	84	32	38	68	68	73	35	47	21	8	0	0.067	0.000	0.170	0.192	2.818	0.002	0.000	80	452	100	16	16	-3.907	1	15	0	16	2517	6754	0.000	0.314	0	0	0
1	10	14	""	"146177"	6250	7610	100	32	30	7	23	31	31	31	6	19	13	2	0	116	122	58	47	70	70	74	30	40	61	40	0	0.022	-0.019	0.066	0.098	4.668	-0.009	0.004	80	464	100	47	51	-5.524	1	46	-1	52	2435	9783	-0.167	1.600	0	0	0
1	11	14	"hsv1-miR-H6-3p"	"146117"	6430	7610	100	31	31	6	19	31	31	31	6	19	13	1	0	231	223	136	60	69	69	73	30	41	66	63	0	0.000	0.000	0.049	0.069	5.722	-0.002	0.001	80	468	100	162	154	Error	0	162	0	154	2472	17867	0.000	5.000	0	0	0
1	12	14	""	"146028"	6620	7610	100	30	31	6	19	31	31	31	6	19	16	2	0	98	97	36	37	69	69	72	36	50	41	11	0	-0.034	0.000	0.189	0.212	3.425	0.000	0.000	80	470	100	28	28	Error	-1	29	0	28	2481	7773	0.000	0.694	0	0	0
1	13	14	""	"146212"	6800	7610	100	32	31	6	19	31	31	31	6	19	10	0	0	82	85	32	37	66	66	70	29	41	25	7	0	0.063	0.000	0.156	0.191	3.445	-0.014	0.004	80	441	100	17	19	-4.000	1	16	0	19	2457	6765	0.000	0.517	0	0	0
1	14	14	""	"146209"	6970	7610	100	32	32	6	18	31	31	31	6	19	13	3	0	710	565	382	67	66	66	70	28	40	77	72	0	0.002	0.002	0.012	0.018	5.808	0.001	0.001	80	440	100	645	500	-9.331	1	644	1	499	2529	45166	0.167	17.679	0	0	0
1	15	14	"spike_control_v2_32"	"28393"	7150	7600	100	31	31	6	19	31	31	31	6	19	16	1	0	1780	1342	1070	79	70	70	73	29	39	80	72	0	0.000	0.000	0.005	0.013	9.834	-0.001	0.011	80	460	100	1710	1272	Error	0	1710	0	1272	2508	107332	0.000	43.759	0	0	0
1	16	14	""	"146220"	7340	7610	100	31	31	5	16	31	31	31	6	19	10	1	0	209	209	123	58	69	69	73	28	38	70	63	0	0.000	0.000	0.030	0.053	6.208	-0.004	0.005	80	450	100	140	140	Error	0	140	0	140	2464	16724	0.000	4.857	0	0	0
1	17	14	"hsa_negative_control_7"	"10902"	7510	7610	100	31	31	7	22	31	31	31	6	19	17	3	0	72	73	24	32	76	76	79	31	39	8	1	0	0.000	0.000	0.296	0.343	3.039	0.025	0.012	80	418	100	-4	-3	Error	0	-4	0	-3	2514	5858	0.000	-0.194	0	0	0
1	18	14	""	"146055"	7690	7610	100	32	31	7	22	32	32	32	6	18	13	3	0	1135	870	618	71	72	72	79	38	48	75	67	0	0.000	-0.001	0.006	0.013	8.987	0.000	0.000	80	410	100	1063	797	Error	0	1063	-1	798	2515	69581	-0.167	20.816	0	0	0
1	19	14	"spike_control_v2_43"	"29146"	7870	7610	100	32	32	6	18	31	31	31	6	19	12	2	0	138	142	69	48	73	73	78	30	38	62	53	0	0.015	0.014	0.079	0.088	4.025	0.001	0.000	80	422	100	66	70	-6.022	1	65	1	69	2532	11354	0.167	2.133	0	0	0
1	20	14	"hsa-miR-625-5p"	"145831"	8050	7600	100	31	32	6	18	32	32	32	6	18	15	0	0	89	93	37	39	75	75	78	29	37	36	15	0	-0.071	0.000	0.147	0.143	3.149	0.005	0.001	80	431	100	13	18	Error	-1	14	0	18	2537	7449	0.000	0.517	0	0	0
1	21	14	"hsa-miR-646"	"145963"	8230	7610	100	31	32	6	18	32	32	32	6	18	18	3	0	76	79	28	35	73	73	77	29	37	16	5	0	-0.333	0.000	0.591	0.507	4.419	-0.016	0.006	80	452	100	2	6	Error	-1	3	0	6	2571	6334	0.000	0.069	0	0	0
1	22	14	"hsa-miR-1247-5p"	"145977"	8420	7620	100	33	33	5	15	32	32	32	6	18	13	1	0	184	181	87	48	77	77	81	41	50	72	57	0	0.009	0.010	0.043	0.048	3.202	-0.002	0.001	80	481	100	108	105	-6.741	1	107	1	104	2609	14518	0.167	2.439	0	0	0
1	1	15	"hsa-miR-501-5p"	"145675"	4630	7800	100	31	32	7	21	30	30	30	6	20	21	5	0	1508	1082	803	74	72	72	77	37	48	72	67	0	0.001	0.002	0.007	0.026	16.091	0.000	0.001	80	484	100	1437	1012	Error	1	1436	2	1010	2522	86568	0.333	27.162	0	0	0
1	2	15	"hsa-miR-125b-1-3p"	"145838"	4810	7800	100	30	31	6	19	30	30	30	6	20	25	2	0	139	160	90	56	72	72	77	31	40	65	52	0	0.000	0.011	0.073	0.086	3.695	-0.011	0.013	80	452	100	67	89	Error	0	67	1	88	2490	12762	0.167	2.677	0	0	0
1	3	15	""	"145953"	4990	7800	100	31	30	6	20	30	30	31	6	19	18	2	0	4660	3346	2737	81	72	72	76	32	42	75	72	0	0.000	0.000	0.002	0.008	17.625	0.000	0.001	80	442	100	4589	3274	Error	1	4588	0	3274	2438	267659	-0.167	102.188	0	0	0
1	4	15	"hsa-miR-512-5p"	"145690"	5170	7810	100	31	31	7	22	30	30	31	6	19	27	5	0	112	117	53	45	70	70	73	33	45	52	35	0	0.024	0.021	0.094	0.125	3.125	0.003	0.000	80	450	100	43	48	-5.392	1	42	1	47	2502	9397	0.000	1.333	0	0	0
1	5	15	""	"-1"	5350	7810	100	30	31	7	22	30	30	31	7	22	17	2	0	715	573	385	67	70	70	73	30	41	77	71	0	0.000	0.002	0.021	0.030	6.727	0.000	0.000	80	450	100	645	504	Error	0	645	1	503	2473	45864	0.000	16.667	0	0	0
1	6	15	"hsa-miR-150-5p"	"145678"	5530	7800	100	30	30	6	20	31	31	31	6	19	8	1	0	347	317	182	57	68	68	72	28	38	78	71	0	-0.004	-0.004	0.024	0.043	7.538	-0.003	0.005	80	442	100	278	248	Error	-1	279	-1	249	2400	25345	-0.167	8.750	0	0	0
1	7	15	""	"145884"	5710	7810	100	30	31	6	19	31	31	31	6	19	12	2	0	112	119	49	41	66	66	71	29	40	66	40	0	-0.022	0.000	0.111	0.128	3.747	-0.003	0.000	80	458	100	45	53	Error	-1	46	0	53	2473	9491	0.000	1.655	0	0	0
1	8	15	"hsa-miR-648"	"145715"	5890	7800	100	31	31	6	19	30	30	31	6	19	23	2	0	78	83	28	33	67	67	72	29	40	28	5	0	0.091	0.063	0.213	0.274	4.066	-0.013	0.003	80	452	100	12	17	-3.459	1	11	1	16	2487	6614	0.000	0.379	0	0	0
1	9	15	"hsa-miR-27b-3p"	"147199"	6080	7800	100	30	31	6	19	31	31	31	6	19	10	2	0	694	536	409	76	72	72	75	34	45	67	63	0	-0.002	0.000	0.013	0.025	8.568	-0.001	0.002	80	411	100	621	464	Error	-1	622	0	464	2457	42917	0.000	13.559	0	0	0
1	10	15	"hsa-miR-4309"	"147535"	6220	7850	100	30	31	6	19	31	31	31	6	19	16	2	0	73	79	34	43	70	70	73	28	38	27	13	0	-0.333	0.000	0.249	0.252	4.614	-0.020	0.010	80	389	100	2	9	Error	-1	3	0	9	2475	6293	0.000	0.214	0	0	0
1	11	15	"hsa-miR-3152-3p"	"147892"	6420	7820	100	30	31	6	19	30	30	31	6	19	17	1	0	69	73	27	36	68	68	70	28	40	18	5	0	0.000	0.200	0.375	0.295	2.694	0.005	0.000	80	488	100	1	6	Error	0	1	1	5	2450	5861	0.000	0.107	0	0	0
1	12	15	""	"147890"	6620	7800	100	31	32	6	18	31	31	31	6	19	15	0	0	470	388	241	62	69	69	72	35	48	72	70	0	0.000	0.003	0.016	0.036	6.175	0.001	0.001	80	462	100	401	320	Error	0	401	1	319	2521	31026	0.167	9.029	0	0	0
1	13	15	"hsa-miR-4305"	"147611"	6800	7800	100	31	31	6	19	31	31	31	6	19	12	1	0	199	195	101	51	68	68	73	29	39	78	71	0	0.000	0.000	0.039	0.052	4.025	-0.005	0.003	80	442	100	131	127	Error	0	131	0	127	2478	15618	0.000	4.207	0	0	0
1	14	15	""	"147934"	6980	7800	100	31	31	6	19	31	31	31	6	19	15	0	0	190	220	152	69	70	70	73	28	38	60	57	0	0.000	0.000	0.034	0.043	6.851	-0.002	0.001	80	390	100	120	150	Error	0	120	0	150	2485	17629	0.000	5.250	0	0	0
1	15	15	"hsa-miR-4294"	"147627"	7150	7800	100	31	31	6	19	31	31	32	6	18	13	2	0	77	80	27	33	72	72	75	31	41	17	5	0	0.000	0.000	0.227	0.260	4.086	-0.020	0.008	80	377	100	5	8	Error	0	5	0	8	2509	6418	-0.167	0.161	0	0	0
1	16	15	"hsa-miR-4276"	"147770"	7330	7800	100	32	32	7	21	32	32	32	6	18	16	5	0	76	73	30	41	70	70	75	35	46	12	1	0	0.000	0.000	0.200	0.230	2.533	0.022	0.012	80	447	100	6	3	Error	0	6	0	3	2550	5839	0.000	-0.057	0	0	0
1	17	15	"hsa-let-7b-5p"	"147165"	7520	7780	100	33	32	5	15	32	32	32	6	18	8	1	0	624	2917	3165	108	70	70	75	33	44	60	53	0	0.002	0.000	0.002	0.009	20.760	0.000	0.005	80	476	100	555	2847	-9.114	1	554	0	2847	2564	233357	0.000	86.121	0	0	0
1	18	15	"hsa-miR-4320"	"147705"	7720	7770	100	30	30	6	20	32	32	32	6	18	12	1	0	92	98	40	40	70	70	75	35	46	36	16	0	-0.091	-0.071	0.156	0.187	3.498	-0.009	0.004	80	456	100	20	26	Error	-2	22	-2	28	2430	7846	-0.333	0.657	0	0	0
1	19	15	"hsa-miR-466"	"147848"	7900	7780	100	32	32	6	18	32	32	32	6	18	12	2	0	74	75	29	38	72	72	76	29	38	18	3	0	0.000	0.000	0.246	0.258	3.623	-0.011	0.003	80	430	100	2	3	Error	0	2	0	3	2584	5988	0.000	-0.034	0	0	0
1	20	15	"hsv2-miR-H6-3p"	"147900"	8070	7790	100	32	33	6	18	31	31	32	6	18	20	5	0	942	782	505	64	69	69	77	35	45	77	73	0	0.001	0.003	0.007	0.012	6.172	0.000	0.000	80	445	100	874	715	-9.770	1	873	2	713	2600	62599	0.167	20.143	0	0	0
1	21	15	"hsa-miR-3175"	"147891"	8240	7790	100	32	32	5	15	32	32	32	6	18	10	1	0	236	301	233	77	73	73	77	31	40	65	56	0	0.000	0.000	0.027	0.031	6.362	-0.003	0.008	80	439	100	163	228	Error	0	163	0	228	2565	24103	0.000	7.226	0	0	0
1	22	15	""	"147873"	8420	7790	100	31	31	5	16	32	32	32	5	15	11	1	0	86	90	37	41	76	76	82	43	52	18	3	0	-0.100	-0.071	0.125	0.172	4.515	-0.001	0.000	80	462	100	9	13	Error	-1	10	-1	14	2487	7205	-0.200	0.186	0	0	0
1	1	16	"hsa-miR-200b-3p"	"147186"	4640	7990	100	32	32	6	18	30	30	31	6	19	16	5	0	436	437	349	79	71	71	76	33	43	66	60	0	0.005	0.005	0.025	0.039	7.087	0.001	0.001	80	492	100	367	368	-7.512	2	365	2	366	2534	34932	0.167	10.939	0	0	0
1	2	16	""	"147844"	4820	7990	100	31	31	7	22	30	30	31	7	22	10	1	0	70	76	34	44	69	69	73	30	41	20	10	0	1.000	0.143	0.232	0.229	2.979	0.008	0.001	80	442	100	2	8	0.000	1	1	1	7	2474	6110	0.000	0.100	0	0	0
1	3	16	""	"147283"	5000	7990	100	31	31	7	22	31	31	31	7	22	16	1	0	162	164	81	49	70	70	75	30	40	71	60	0	0.000	0.000	0.095	0.095	5.244	-0.007	0.004	80	442	100	92	94	Error	0	92	0	94	2453	13086	0.000	2.967	0	0	0
1	4	16	"hsa-miR-3613-3p"	"148493"	5180	7990	100	31	31	6	19	30	30	31	7	22	17	0	0	2848	2165	1374	63	67	67	73	30	41	87	82	0	0.000	0.000	0.001	0.002	4.313	0.000	0.000	80	442	100	2782	2099	Error	1	2781	1	2098	2470	173232	0.000	69.733	0	0	0
1	5	16	"hsa-miR-3918"	"148231"	5370	7990	100	32	31	7	22	31	31	31	6	19	15	3	0	74	83	36	43	67	67	72	32	44	38	5	0	0.143	0.000	0.187	0.188	5.029	-0.017	0.008	80	418	100	8	16	-2.807	1	7	0	16	2465	6608	0.000	0.344	0	0	0
1	6	16	"hsa-miR-933"	"148635"	5540	7980	100	31	31	6	19	31	31	31	6	19	12	5	0	236	231	164	70	64	64	69	27	39	68	58	0	0.000	0.000	0.039	0.042	5.765	-0.003	0.004	80	446	100	172	167	Error	0	172	0	167	2476	18497	0.000	6.000	0	0	0
1	7	16	""	"148660"	5720	7990	100	31	31	7	22	31	31	31	6	19	16	5	0	146	153	80	52	66	66	72	29	40	71	58	0	0.000	0.000	0.055	0.066	4.535	0.000	0.000	80	426	100	80	87	Error	0	80	0	87	2471	12256	0.000	2.793	0	0	0
1	8	16	"hsa-miR-4296"	"147660"	5880	7980	100	31	31	7	22	30	30	31	6	19	18	7	0	73	77	29	37	68	68	73	29	39	17	8	0	0.200	0.111	0.225	0.269	4.118	-0.014	0.003	80	427	100	6	10	-2.322	1	5	1	9	2504	6192	0.000	0.138	0	0	0
1	9	16	"hsa-miR-3185"	"147709"	6070	7980	100	31	31	6	19	30	30	31	6	19	13	3	0	86	85	32	37	67	67	71	28	39	30	8	0	0.053	0.056	0.244	0.209	2.802	0.004	0.000	80	457	100	20	19	-4.248	1	19	1	18	2501	6816	0.000	0.500	0	0	0
1	10	16	"hsa-miR-3689a-5p/hsa-miR-3689b-5p/hsa-miR-3689e"	"148251"	6270	7990	100	30	30	6	20	30	30	31	6	19	12	5	0	109	120	55	45	67	67	71	28	39	63	41	0	0.000	0.000	0.056	0.097	5.599	-0.021	0.022	80	398	100	42	53	Error	0	42	0	53	2402	9614	-0.167	1.750	0	0	0
1	11	16	"hsa-miR-3680-5p"	"148599"	6440	7990	100	31	32	7	21	31	31	31	6	19	21	3	0	142	142	65	45	68	68	71	28	39	66	55	0	0.000	0.014	0.087	0.125	4.676	-0.005	0.001	80	409	100	74	75	Error	0	74	1	74	2547	11393	0.167	2.536	0	0	0
1	12	16	"hsa-miR-510-5p"	"148665"	6620	7980	100	32	31	6	19	31	31	31	6	19	11	2	0	76	74	24	32	68	68	71	28	39	17	1	0	0.125	0.000	0.276	0.267	3.587	-0.038	0.027	80	442	100	9	6	-3.000	1	8	0	6	2484	5944	0.000	0.107	0	0	0
1	13	16	"hsa-miR-3652"	"148363"	6800	7980	100	32	31	6	19	31	31	31	6	19	12	2	0	88	96	39	40	69	69	73	30	41	40	20	0	0.053	0.000	0.170	0.156	3.257	0.011	0.003	80	444	100	20	27	-4.248	1	19	0	27	2502	7676	0.000	0.767	0	0	0
1	14	16	"hsa-miR-3181"	"147703"	6980	7950	100	30	31	7	22	32	32	31	6	19	12	2	0	74	76	26	34	71	71	74	29	39	17	2	0	-0.667	-0.200	0.500	0.459	3.650	-0.012	0.003	80	437	100	1	4	Error	-2	3	-1	5	2498	6107	0.000	0.069	0	0	0
1	15	16	"hsa-miR-3667-3p"	"148062"	7170	7930	100	31	31	6	19	32	32	32	6	18	10	2	0	77	80	29	36	73	73	77	30	38	18	2	0	-0.250	-0.143	0.222	0.210	2.874	0.016	0.006	80	422	100	3	6	Error	-1	4	-1	7	2478	6433	-0.167	0.100	0	0	0
1	16	16	"hsa-miR-3664-5p"	"148206"	7360	7980	100	31	32	6	18	31	31	31	6	19	20	2	0	90	102	43	42	72	72	75	34	45	42	18	0	0.000	0.033	0.167	0.225	3.213	-0.001	0.000	80	459	100	18	31	Error	0	18	1	30	2544	8147	0.167	0.794	0	0	0
1	17	16	"spike_control_v1_i"	"14257"	7530	7990	100	30	32	6	18	31	31	31	6	19	18	5	0	90	100	44	44	69	69	73	28	38	45	31	0	-0.048	0.032	0.130	0.135	4.317	-0.007	0.002	80	445	100	20	32	Error	-1	21	1	31	2520	7982	0.167	0.964	0	0	0
1	18	16	"Empty"	"0"	7700	7980	100	32	32	6	18	32	32	32	6	18	15	1	0	70	73	27	36	70	70	74	29	39	18	5	0	0.000	0.000	0.257	0.301	3.068	0.012	0.003	80	466	100	0	3	Error	0	0	0	3	2585	5836	0.000	-0.034	0	0	0
1	19	16	""	"148496"	7880	7980	100	32	32	6	18	32	32	32	6	18	8	2	0	71	74	27	36	72	72	75	28	37	17	1	0	0.000	0.000	0.202	0.321	4.156	0.022	0.010	80	478	100	-1	2	Error	0	-1	0	2	2551	5896	0.000	-0.036	0	0	0
1	20	16	""	"148322"	8060	8000	100	32	32	6	18	32	32	32	6	18	13	5	0	239	229	88	38	72	72	79	35	44	87	78	0	0.000	0.000	0.028	0.030	3.764	0.000	0.000	80	434	100	167	157	Error	0	167	0	157	2573	18281	0.000	4.286	0	0	0
1	21	16	""	"148560"	8230	7990	100	32	32	6	18	32	32	32	6	18	12	2	0	182	196	140	71	73	73	79	36	45	58	52	0	0.000	0.000	0.070	0.056	4.791	0.000	0.000	80	449	100	109	123	Error	0	109	0	123	2546	15674	0.000	3.250	0	0	0
1	22	16	""	"148185"	8410	7980	100	31	32	6	18	32	32	33	6	18	12	1	0	78	84	32	38	77	77	80	31	38	17	2	0	-1.000	0.000	0.258	0.238	3.971	0.012	0.004	80	503	100	0	7	Error	-1	1	0	7	2568	6692	-0.167	0.129	0	0	0
1	1	17	""	"148230"	4640	8190	100	31	31	6	19	31	31	31	7	22	12	1	0	260	235	132	56	69	69	72	30	41	73	67	0	0.000	0.000	0.033	0.047	7.447	-0.001	0.000	80	471	100	191	166	Error	0	191	0	166	2488	18823	0.000	5.433	0	0	0
1	2	17	""	"148444"	4810	8170	100	30	31	7	22	30	30	30	7	23	18	1	0	121	253	212	83	66	66	70	28	40	57	48	0	0.000	0.005	0.050	0.059	5.885	0.002	0.002	80	439	100	55	188	Error	0	55	1	187	2487	20275	0.143	6.536	0	0	0
1	3	17	""	"148164"	4990	8170	100	31	31	7	22	30	30	30	6	20	20	8	0	71	74	31	41	68	68	70	28	40	18	5	0	0.333	0.167	0.269	0.349	4.041	-0.015	0.004	80	442	100	4	7	-1.585	1	3	1	6	2519	5903	0.167	0.143	0	0	0
1	4	17	""	"148232"	5170	8170	100	31	31	7	22	30	30	31	6	19	22	5	0	73	76	30	39	71	71	73	29	39	18	3	0	0.500	0.200	0.275	0.302	3.182	-0.028	0.014	80	460	100	3	6	-1.000	1	2	1	5	2446	6046	0.000	0.103	0	0	0
1	5	17	""	"148350"	5360	8160	100	32	31	6	19	30	30	31	6	19	23	2	0	76	80	39	48	63	63	70	31	44	33	10	0	0.154	0.059	0.179	0.183	3.416	-0.006	0.001	80	458	100	15	18	-2.700	2	13	1	17	2512	6426	0.000	0.323	0	0	0
1	6	17	""	"148090"	5540	8190	100	30	31	7	22	30	30	31	6	19	22	3	0	658	520	341	65	67	67	71	30	42	76	71	0	0.000	0.002	0.017	0.026	8.162	-0.002	0.007	80	448	100	591	454	Error	0	591	1	453	2465	41596	0.000	14.967	0	0	0
1	7	17	""	"148142"	5710	8190	100	31	31	6	19	30	30	31	6	19	15	1	0	84	88	45	51	69	69	72	28	38	32	10	0	0.067	0.053	0.233	0.216	3.798	0.002	0.000	80	427	100	16	20	-3.907	1	15	1	19	2443	7027	0.000	0.571	0	0	0
1	8	17	""	"148022"	5890	8170	100	33	31	6	19	32	32	31	6	19	11	0	0	106	112	54	48	66	66	69	27	39	52	37	0	0.025	-0.022	0.070	0.089	4.157	0.005	0.001	80	454	100	41	45	-5.322	1	40	-1	46	2506	8936	0.000	1.593	0	0	0
1	9	17	""	"148505"	6070	8170	100	30	31	7	22	31	31	31	6	19	17	3	0	71	82	56	68	65	65	69	27	39	27	8	0	-0.167	0.000	0.278	0.287	3.829	-0.023	0.016	80	460	100	5	17	Error	-1	6	0	17	2478	6566	0.000	0.481	0	0	0
1	10	17	""	"148152"	6250	8170	100	31	32	6	18	30	30	31	6	19	22	5	0	84	87	29	33	67	67	71	29	40	33	11	0	0.059	0.100	0.227	0.233	4.066	0.006	0.001	80	450	100	18	22	-4.087	1	17	2	20	2563	6966	0.167	0.552	0	0	0
1	11	17	""	"148161"	6430	8170	100	32	31	7	22	31	31	31	6	19	20	2	0	82	81	29	35	68	68	74	32	43	25	3	0	0.071	0.000	0.137	0.148	3.009	-0.009	0.002	80	451	100	15	13	-3.807	1	14	0	13	2487	6452	0.000	0.219	0	0	0
1	12	17	""	"148513"	6610	8170	100	31	31	6	19	31	31	31	6	19	12	2	0	63	66	24	36	69	69	73	28	38	11	1	0	0.000	0.000	0.342	0.286	3.536	-0.011	0.002	80	468	100	-6	-3	Error	0	-6	0	-3	2479	5288	0.000	-0.250	0	0	0
1	13	17	""	"148469"	6790	8170	100	31	32	6	18	31	31	31	6	19	13	5	0	74	75	28	37	68	68	72	31	43	20	2	0	0.000	0.143	0.180	0.238	3.474	-0.012	0.003	80	468	100	6	8	Error	0	6	1	7	2533	5994	0.167	0.097	0	0	0
1	14	17	""	"148203"	6970	8170	100	30	31	7	22	31	31	31	6	19	17	3	0	77	87	35	40	66	66	72	36	50	25	10	0	-0.091	0.000	0.208	0.254	4.351	0.010	0.003	80	500	100	10	21	Error	-1	11	0	21	2489	6987	0.000	0.417	0	0	0
1	15	17	""	"148477"	7160	8170	100	31	31	7	22	31	31	31	6	19	10	2	0	117	128	65	50	69	69	74	36	48	56	33	0	0.000	0.000	0.068	0.112	4.434	0.001	0.000	80	481	100	48	59	Error	0	48	0	59	2454	10211	0.000	1.500	0	0	0
1	16	17	""	"148572"	7330	8180	100	32	32	6	18	31	31	31	6	19	18	2	0	131	133	64	48	69	69	73	36	49	63	41	0	0.016	0.016	0.074	0.086	3.310	0.006	0.003	80	451	100	63	65	-5.954	1	62	1	64	2574	10678	0.167	1.667	0	0	0
1	17	17	""	"148333"	7510	8180	100	31	31	6	19	31	31	31	6	19	11	1	0	86	91	34	37	67	67	72	29	40	38	17	0	0.000	0.000	0.179	0.210	4.111	0.011	0.004	80	453	100	19	24	Error	0	19	0	24	2496	7281	0.000	0.655	0	0	0
1	18	17	""	"148391"	7690	8180	100	31	32	6	18	31	31	31	6	19	17	3	0	143	134	59	44	66	66	72	32	44	67	60	0	0.000	0.015	0.090	0.106	3.590	-0.007	0.003	80	480	100	77	69	Error	0	77	1	68	2533	10754	0.167	1.938	0	0	0
1	19	17	""	"148450"	7880	8190	100	31	31	5	16	31	31	32	6	18	8	1	0	145	154	73	47	71	71	75	31	41	70	55	0	0.000	0.000	0.051	0.064	3.905	0.001	0.000	80	467	100	74	83	Error	0	74	0	83	2486	12288	-0.167	2.548	0	0	0
1	20	17	"hsa-miR-381-3p"	"148306"	8050	8170	100	32	32	6	18	32	32	32	6	18	16	2	0	88	94	41	43	72	72	77	31	40	36	16	0	0.000	0.000	0.281	0.241	4.085	-0.001	0.000	80	435	100	16	22	Error	0	16	0	22	2595	7494	0.000	0.548	0	0	0
1	21	17	""	"148122"	8230	8180	100	33	33	6	18	32	32	32	6	18	20	6	0	2172	1502	1044	69	74	74	78	31	39	77	75	0	0.000	0.001	0.004	0.009	13.830	0.000	0.001	80	484	100	2099	1429	Error	1	2098	1	1428	2641	120142	0.167	45.935	0	0	0
1	22	17	""	"148150"	8450	8190	100	33	33	6	18	32	32	32	5	15	21	5	0	79	89	40	44	77	77	80	30	37	33	16	0	0.500	0.083	0.180	0.195	4.248	-0.013	0.005	80	518	100	3	13	-1.000	1	2	1	12	2606	7157	0.200	0.300	0	0	0
1	1	18	""	"148120"	4620	8370	100	31	31	7	22	31	31	31	6	19	22	5	0	76	76	27	35	67	67	70	28	40	25	7	0	0.000	0.000	0.174	0.226	3.692	-0.004	0.000	80	484	100	9	9	Error	0	9	0	9	2504	6109	0.000	0.214	0	0	0
1	2	18	"hsa-miR-383-5p"	"146024"	4810	8370	100	29	30	7	23	30	30	31	6	19	13	3	0	100	106	47	44	68	68	71	27	38	52	32	0	-0.031	0.000	0.158	0.162	2.439	-0.003	0.000	80	470	100	31	38	Error	-1	32	0	38	2411	8463	-0.167	1.296	0	0	0
1	3	18	""	"42659"	4990	8360	100	31	31	6	19	30	30	30	6	20	12	3	0	466	411	300	72	71	71	72	27	37	71	63	0	0.003	0.003	0.014	0.023	6.909	0.001	0.003	80	461	100	396	341	-8.626	1	395	1	340	2452	32890	0.167	12.556	0	0	0
1	4	18	""	"17287"	5170	8370	100	31	31	6	19	30	30	30	6	20	21	5	0	83	83	36	43	71	71	73	29	39	28	12	0	0.083	0.083	0.216	0.229	3.770	-0.008	0.002	80	460	100	13	13	-3.585	1	12	1	12	2476	6613	0.167	0.345	0	0	0
1	5	18	"Empty"	"0"	5350	8370	100	31	31	7	22	30	30	31	6	19	21	7	0	65	67	30	44	67	67	69	27	39	18	3	0	-0.500	100000.000	0.382	0.353	4.297	-0.019	0.006	80	468	100	-1	1	Error	1	-2	1	0	2461	5396	0.000	-0.074	0	0	0
1	6	18	""	"11234"	5530	8370	100	31	31	7	22	31	31	31	6	19	17	3	0	108	112	47	41	68	68	69	27	39	60	38	0	0.000	0.000	0.107	0.121	5.108	-0.013	0.006	80	452	100	40	44	Error	0	40	0	44	2461	8988	0.000	1.593	0	0	0
1	7	18	"hsa-miR-802"	"30442"	5720	8360	100	30	31	6	19	30	30	31	6	19	17	3	0	90	89	33	37	70	70	72	28	38	36	15	0	0.000	0.053	0.223	0.196	3.240	-0.007	0.001	80	466	100	20	20	Error	0	20	1	19	2492	7112	0.000	0.607	0	0	0
1	8	18	"hsa-miR-4428"	"168574"	5920	8360	100	31	30	6	20	31	31	31	6	19	15	1	0	76	79	32	40	67	67	71	28	39	28	11	0	0.000	-0.083	0.291	0.228	3.464	-0.016	0.005	80	443	100	9	11	Error	0	9	-1	12	2439	6325	-0.167	0.286	0	0	0
1	9	18	"hsa-miR-5590-5p"	"168970"	6070	8370	100	30	31	7	22	31	31	30	6	20	16	2	0	73	74	31	41	66	66	71	28	39	25	6	0	-0.143	0.000	0.318	0.297	4.670	-0.013	0.003	80	431	100	6	8	Error	-1	7	0	8	2478	5902	0.167	0.107	0	0	0
1	10	18	"hsa-miR-5692a"	"168938"	6250	8370	100	31	31	6	19	31	31	31	6	19	11	2	0	63	69	28	40	66	66	71	28	39	17	3	0	0.000	0.000	0.250	0.246	3.511	-0.012	0.003	80	492	100	-3	3	Error	0	-3	0	3	2450	5481	0.000	-0.071	0	0	0
1	11	18	"hsa-miR-4729"	"168825"	6440	8370	100	31	31	6	19	31	31	31	6	19	15	3	0	79	89	42	47	67	67	72	32	44	35	16	0	0.000	0.000	0.164	0.157	4.695	0.001	0.000	80	459	100	12	22	Error	0	12	0	22	2461	7105	0.000	0.531	0	0	0
1	12	18	"hsa-miR-4475"	"168640"	6610	8380	100	32	31	6	19	30	30	31	6	19	18	2	0	516	433	265	61	69	69	72	29	40	80	76	0	0.004	0.003	0.012	0.017	4.898	0.001	0.000	80	446	100	449	365	-7.804	2	447	1	364	2501	34620	0.000	12.448	0	0	0
1	13	18	"hsa-miR-4535"	"168874"	6790	8380	100	31	31	6	19	31	31	31	6	19	16	1	0	76	80	29	36	70	70	74	33	44	18	5	0	0.000	0.000	0.203	0.268	3.800	-0.007	0.003	80	458	100	6	10	Error	0	6	0	10	2487	6364	0.000	0.182	0	0	0
1	14	18	"hsa-miR-5002-3p"	"168656"	6970	8380	100	31	32	6	18	31	31	31	6	19	16	2	0	922	835	586	70	68	68	74	37	50	77	73	0	0.000	0.001	0.007	0.015	9.847	0.001	0.003	80	458	100	854	768	Error	0	854	1	767	2565	66833	0.167	20.568	0	0	0
1	15	18	""	"168838"	7150	8370	100	32	32	7	21	31	31	31	6	19	15	3	0	26843	17418	13229	75	68	68	72	28	38	88	78	0	0.000	0.000	0.000	0.001	19.022	0.000	0.001	80	450	100	26776	17351	Error	1	26775	1	17350	2545	1393456	0.167	619.500	0	0	0
1	16	18	"hsa-miR-4754"	"168861"	7320	8370	100	32	31	6	19	31	31	31	6	19	12	1	0	96	101	45	44	71	71	76	50	65	25	10	0	0.040	0.000	0.132	0.129	3.374	0.008	0.002	80	460	100	26	30	-4.644	1	25	0	30	2513	8042	0.000	0.500	0	0	0
1	17	18	"hsa-miR-4999-3p"	"168667"	7510	8370	100	32	32	6	18	31	31	32	6	18	15	1	0	73	79	39	49	72	72	75	45	60	8	1	0	1.000	0.143	0.282	0.227	4.310	-0.004	0.001	80	472	100	2	8	0.000	1	1	1	7	2526	6324	0.000	0.089	0	0	0
1	18	18	"hsa-miR-4735-5p"	"168910"	7700	8380	100	31	31	6	19	31	31	31	6	19	10	0	0	116	121	60	49	69	69	73	30	41	57	40	0	0.000	0.000	0.067	0.094	3.502	0.003	0.000	80	449	100	47	52	Error	0	47	0	52	2463	9706	0.000	1.600	0	0	0
1	19	18	"hsa-miR-5683"	"168664"	7870	8380	100	31	32	6	18	31	31	32	6	18	17	2	0	71	72	29	40	70	70	74	30	40	13	5	0	0.000	0.500	0.222	0.273	3.207	0.009	0.002	80	429	100	1	3	Error	0	1	1	2	2529	5764	0.000	-0.067	0	0	0
1	20	18	""	"168712"	8040	8380	100	32	32	6	18	32	32	32	6	18	15	2	0	89	93	37	39	72	72	74	27	36	38	18	0	0.000	0.000	0.245	0.218	3.013	-0.003	0.000	80	458	100	17	21	Error	0	17	0	21	2555	7459	0.000	0.704	0	0	0
1	21	18	"hsa-miR-4772-5p"	"168766"	8220	8370	100	32	32	5	15	33	33	32	5	15	11	1	0	71	74	28	37	74	74	75	27	36	17	5	0	0.333	100000.000	0.220	0.214	3.335	-0.005	0.000	80	473	100	-4	-1	-1.585	-1	-3	-1	0	2542	5880	0.000	-0.037	0	0	0
1	22	18	"hsa-miR-5088-5p"	"168569"	8410	8360	100	32	32	6	18	33	33	32	5	15	18	1	0	113	121	63	52	76	76	80	31	38	52	35	0	-0.027	-0.022	0.156	0.151	3.713	0.001	0.000	80	467	100	36	44	Error	-1	37	-1	45	2573	9687	0.000	1.323	0	0	0
1	1	19	""	"168608"	4630	8560	100	30	30	6	20	31	31	31	6	19	12	2	0	91	104	59	56	66	66	69	26	37	47	33	0	-0.040	-0.026	0.176	0.172	3.840	-0.013	0.006	80	458	100	24	37	Error	-1	25	-1	38	2419	8280	-0.167	1.346	0	0	0
1	2	19	"hsa-miR-3689d"	"168883"	4820	8560	100	30	30	6	20	31	31	31	7	22	10	0	0	68	71	28	39	66	66	70	27	38	22	6	0	-0.500	-0.200	0.279	0.225	3.267	-0.010	0.002	80	440	100	1	4	Error	-1	2	-1	5	2409	5643	-0.143	0.037	0	0	0
1	3	19	"hsa-miR-5693"	"168669"	5000	8560	100	30	30	7	23	31	31	31	7	22	11	2	0	78	80	31	38	70	70	72	27	37	23	8	0	-0.125	-0.100	0.172	0.176	3.953	-0.024	0.009	80	451	100	7	9	Error	-1	8	-1	10	2424	6393	-0.143	0.296	0	0	0
1	4	19	"hsa-miR-4785"	"168791"	5180	8560	100	32	32	7	21	30	30	31	6	19	30	7	0	71	190	1010	531	70	70	73	30	41	18	5	0	2.000	0.017	0.300	0.295	5.289	0.000	0.001	80	442	100	3	122	1.000	2	1	2	120	2549	15171	0.167	3.900	0	0	0
1	5	19	"hsa-miR-4761-3p"	"168804"	5360	8560	100	31	31	6	19	30	30	31	7	22	16	0	0	79	82	29	35	66	66	71	30	42	30	10	0	0.077	0.063	0.332	0.302	3.810	-0.029	0.026	80	442	100	14	17	-3.700	1	13	1	16	2465	6585	0.000	0.367	0	0	0
1	6	19	"hsa-miR-3529-3p"	"169368"	5540	8560	100	31	32	7	21	31	31	31	6	19	18	3	0	63	67	29	43	67	67	70	28	40	16	5	0	0.000	100000.000	0.318	0.430	3.704	-0.025	0.012	80	442	100	-4	1	Error	0	-4	1	0	2528	5334	0.167	-0.107	0	0	0
1	7	19	"hsa-miR-4665-5p"	"169178"	5720	8560	100	31	31	6	19	30	30	30	6	20	17	1	0	72	73	28	38	67	67	71	28	39	18	5	0	0.200	0.167	0.147	0.160	3.280	-0.011	0.003	80	468	100	6	7	-2.322	1	5	1	6	2451	5855	0.167	0.071	0	0	0
1	8	19	"hsa-miR-4748"	"169221"	5900	8560	100	31	32	7	21	31	31	31	6	19	23	5	0	80	86	39	45	67	67	72	28	38	37	20	0	0.000	0.053	0.259	0.221	4.551	-0.002	0.000	80	472	100	13	20	Error	0	13	1	19	2524	6901	0.167	0.500	0	0	0
1	9	19	"hsa-miR-345-3p"	"169076"	6090	8570	100	31	31	7	22	31	31	31	6	19	23	5	0	312	272	161	59	67	67	72	29	40	75	70	0	0.000	0.000	0.040	0.048	6.493	-0.001	0.000	80	440	100	245	205	Error	0	245	0	205	2500	21757	0.000	6.897	0	0	0
1	10	19	"hsa-miR-5195-3p"	"169346"	6260	8600	100	31	31	6	19	31	31	31	6	19	15	2	0	86	110	225	204	67	67	71	27	38	37	16	0	0.000	0.000	0.162	0.161	6.101	0.001	0.001	80	404	100	19	43	Error	0	19	0	43	2509	8813	0.000	1.444	0	0	0
1	11	19	"hsa-miR-4726-5p"	"169031"	6440	8560	100	31	31	7	22	31	31	31	6	19	16	3	0	3025	2045	1622	79	66	66	75	73	97	70	68	0	0.000	0.000	0.003	0.010	13.544	0.000	0.003	80	464	100	2959	1979	Error	0	2959	0	1979	2502	163630	0.000	26.986	0	0	0
1	12	19	"hsa-miR-4474-3p"	"169276"	6620	8560	100	32	31	6	19	31	31	31	6	19	13	3	0	71	93	135	145	68	68	77	75	97	3	1	0	0.333	0.000	0.200	0.207	3.617	-0.003	0.001	80	443	100	4	25	-1.585	1	3	0	25	2511	7405	0.000	0.213	0	0	0
1	13	19	"hsa-miR-4472"	"169170"	6800	8560	100	30	30	7	23	30	30	31	7	22	15	5	0	123	251	201	80	69	69	74	31	41	53	48	0	0.000	0.000	0.024	0.040	7.605	-0.002	0.002	80	446	100	54	182	Error	0	54	0	182	2433	20085	-0.143	5.710	0	0	0
1	14	19	"hsa-miR-5580-3p"	"169168"	6980	8560	100	32	32	6	18	31	31	31	6	19	22	1	0	374	317	187	58	68	68	72	28	38	76	70	0	0.003	0.004	0.019	0.025	5.407	0.003	0.003	80	442	100	307	250	-8.257	1	306	1	249	2544	25332	0.167	8.750	0	0	0
1	15	19	"hsa-miR-4699-5p"	"169335"	7170	8560	100	31	31	6	19	31	31	32	6	18	13	2	0	89	98	42	42	69	69	72	27	37	45	28	0	0.000	0.000	0.129	0.137	3.781	0.005	0.001	80	441	100	20	29	Error	0	20	0	29	2468	7861	-0.167	0.963	0	0	0
1	16	19	"hsa-miR-4462"	"169043"	7340	8570	100	32	32	6	18	32	32	32	6	18	16	1	0	92	98	43	43	72	72	75	31	41	46	21	0	0.000	0.000	0.133	0.166	3.774	0.011	0.004	80	428	100	20	26	Error	0	20	0	26	2587	7843	0.000	0.742	0	0	0
1	17	19	"hsa-miR-5006-3p"	"169136"	7520	8560	100	32	31	6	19	32	32	32	6	18	7	2	0	125	131	61	46	74	74	77	29	37	61	41	0	0.000	-0.018	0.074	0.086	4.278	-0.013	0.011	80	442	100	51	56	Error	0	51	-1	57	2518	10506	-0.167	1.862	0	0	0
1	18	19	"hsa-miR-3682-5p"	"169243"	7700	8560	100	32	32	6	18	32	32	32	6	18	12	5	0	138	144	72	50	72	72	76	30	39	68	51	0	0.000	0.000	0.096	0.080	3.370	0.000	0.000	80	442	100	66	72	Error	0	66	0	72	2568	11496	0.000	2.267	0	0	0
1	19	19	"hsa-miR-4640-3p"	"169205"	7890	8570	100	32	33	5	15	31	31	32	6	18	25	3	0	175	174	80	45	70	70	73	29	39	77	68	0	0.010	0.019	0.050	0.048	2.854	0.013	0.022	80	441	100	106	106	-6.714	1	105	2	104	2665	13888	0.167	3.483	0	0	0
1	20	19	"hsa-miR-548ai/hsa-miR-570-5p"	"169078"	8070	8570	100	35	34	5	14	32	32	32	6	18	21	2	0	73	75	28	37	70	70	74	28	37	11	6	0	1.000	0.400	0.348	0.342	3.810	-0.013	0.004	80	432	100	6	7	0.000	3	3	2	5	2727	5976	0.333	0.036	0	0	0
1	21	19	"hsa-miR-4764-3p"	"169130"	8250	8570	100	34	33	6	18	32	32	32	6	18	13	3	0	1218	1211	268	22	74	74	77	31	40	98	98	0	0.002	0.001	0.004	0.004	2.415	0.001	0.004	80	403	100	1146	1138	-9.160	2	1144	1	1137	2634	96878	0.167	36.581	0	0	0
1	22	19	"hsa-miR-4417"	"169358"	8420	8540	100	34	34	6	17	33	33	33	6	18	16	1	0	415	786	750	95	76	76	79	31	39	60	52	0	0.003	0.001	0.013	0.025	11.258	0.001	0.015	80	442	100	340	711	-8.405	1	339	1	710	2705	62884	0.167	22.806	0	0	0
1	1	20	"Hy3"	"13138"	4630	8720	100	30	31	7	22	30	30	30	7	23	20	2	0	619	1567	1901	121	65	65	69	28	40	70	57	0	0.000	0.001	0.007	0.015	13.529	0.000	0.003	80	480	100	554	1503	Error	0	554	1	1502	2473	125366	0.143	53.500	0	0	0
1	2	20	"hsa-miR-4525"	"169278"	4820	8730	100	31	30	6	20	30	30	30	6	20	18	1	0	87	92	34	36	68	68	70	28	40	37	16	0	0.053	0.000	0.167	0.194	3.918	-0.004	0.000	80	472	100	20	24	-4.248	1	19	0	24	2415	7354	0.000	0.786	0	0	0
1	3	20	"hsa-miR-4451"	"169167"	5010	8740	100	33	32	6	18	31	31	31	6	19	25	2	0	420	560	500	89	68	68	71	28	39	65	58	0	0.006	0.002	0.011	0.021	6.825	0.001	0.005	80	462	100	354	493	-7.459	2	352	1	492	2541	44831	0.167	17.464	0	0	0
1	4	20	"hsa-miR-4786-5p"	"169086"	5180	8740	100	31	31	6	19	31	31	31	6	19	13	1	0	96	107	44	41	68	68	71	29	40	43	32	0	0.000	0.000	0.172	0.159	4.629	-0.013	0.005	80	452	100	28	39	Error	0	28	0	39	2453	8563	0.000	1.241	0	0	0
1	5	20	""	"168937"	5360	8740	100	31	31	7	22	31	31	31	6	19	16	2	0	71	79	34	43	65	65	70	28	40	30	12	0	0.000	0.000	0.273	0.323	4.494	-0.022	0.011	80	464	100	6	14	Error	0	6	0	14	2468	6330	0.000	0.321	0	0	0
1	6	20	""	"168555"	5540	8740	100	30	31	6	19	30	30	30	6	20	18	3	0	81	85	32	37	66	66	70	29	41	35	11	0	0.000	0.053	0.300	0.292	3.069	-0.024	0.014	80	464	100	15	20	Error	0	15	1	19	2492	6774	0.167	0.517	0	0	0
1	7	20	""	"168688"	5720	8760	100	31	31	7	22	31	31	30	6	20	17	3	0	3422	2833	1322	46	66	66	70	32	45	95	91	0	0.000	0.000	0.002	0.002	4.753	0.000	0.005	80	482	100	3356	2767	Error	0	3356	0	2767	2495	226675	0.167	86.344	0	0	0
1	8	20	""	"169250"	5900	8750	100	31	31	6	19	30	30	30	6	20	17	3	0	2396	1828	1386	75	66	66	70	30	42	76	73	0	0.000	0.001	0.002	0.007	17.001	0.000	0.001	80	474	100	2331	1763	Error	1	2330	1	1762	2480	146207	0.167	58.600	0	0	0
1	9	20	"hsa-miR-5096"	"169398"	6080	8740	100	31	31	6	19	31	31	31	6	19	15	2	0	87	86	29	33	67	67	73	29	39	31	6	0	0.000	0.000	0.281	0.256	3.383	-0.023	0.010	80	452	100	20	19	Error	0	20	0	19	2483	6850	0.000	0.448	0	0	0
1	10	20	"hsa-miR-4427"	"169386"	6260	8740	100	30	30	6	20	31	31	31	6	19	13	0	0	70	75	26	34	68	68	72	33	45	18	0	0	-0.500	-0.143	0.299	0.296	3.868	0.014	0.005	80	410	100	1	6	Error	-1	2	-1	7	2410	5977	-0.167	0.091	0	0	0
1	11	20	""	"168607"	6440	8760	100	31	31	7	22	31	31	31	6	19	18	3	0	1541	1390	570	41	69	69	73	37	50	90	90	0	0.000	0.000	0.004	0.008	5.779	0.000	0.002	80	501	100	1472	1321	Error	0	1472	0	1321	2511	111229	0.000	35.595	0	0	0
1	12	20	"Empty"	"0"	6640	8750	100	30	30	6	20	31	31	31	6	19	12	0	0	63	69	28	40	68	68	70	26	37	15	7	0	0.200	-1.000	0.172	0.196	4.006	-0.021	0.009	80	512	100	-6	0	-2.322	-1	-5	-1	1	2429	5514	-0.167	-0.038	0	0	0
1	13	20	""	"168813"	6840	8750	100	31	31	6	19	31	31	31	7	22	12	0	0	81	82	30	36	67	67	73	32	43	25	6	0	0.000	0.000	0.207	0.228	3.765	-0.015	0.004	80	443	100	14	15	Error	0	14	0	15	2492	6541	0.000	0.281	0	0	0
1	14	20	"Empty"	"0"	6980	8740	100	31	31	6	19	31	31	31	6	19	13	2	0	69	73	30	41	67	67	71	31	43	16	5	0	0.000	0.000	0.200	0.292	4.020	0.005	0.001	80	411	100	2	6	Error	0	2	0	6	2490	5827	0.000	0.065	0	0	0
1	15	20	"Empty"	"0"	7160	8740	100	31	31	6	19	31	31	31	6	19	11	5	0	64	70	31	44	69	69	73	28	38	20	7	0	0.000	0.000	0.286	0.240	3.819	-0.017	0.005	80	464	100	-5	1	Error	0	-5	0	1	2484	5629	0.000	-0.107	0	0	0
1	16	20	"Empty"	"0"	7340	8740	100	32	32	5	15	31	31	32	6	18	16	0	0	62	65	24	36	68	68	73	29	39	11	1	0	-0.167	-0.333	0.199	0.231	3.126	-0.015	0.004	80	452	100	-5	-2	Error	1	-6	1	-3	2557	5175	0.000	-0.276	0	0	0
1	17	20	"Empty"	"0"	7520	8740	100	30	31	7	22	31	31	32	6	18	17	5	0	66	73	28	38	69	69	73	28	38	18	3	0	0.333	0.000	0.258	0.306	3.289	-0.006	0.001	80	464	100	-4	4	-1.585	-1	-3	0	4	2489	5838	-0.167	0.000	0	0	0
1	18	20	"Empty"	"0"	7700	8740	100	32	32	5	15	32	32	32	6	18	12	1	0	70	73	31	42	71	71	73	27	36	13	3	0	0.000	0.000	0.250	0.226	3.044	-0.002	0.000	80	464	100	-1	2	Error	0	-1	0	2	2576	5816	0.000	0.000	0	0	0
1	19	20	"Empty"	"0"	7880	8740	100	34	33	6	18	31	31	31	6	19	18	7	0	66	70	26	37	69	69	71	26	36	18	2	0	-1.000	2.000	0.214	0.212	2.748	-0.002	0.000	80	452	100	0	3	Error	3	-3	2	1	2673	5583	0.333	-0.038	0	0	0
1	20	20	"Empty"	"0"	8060	8740	100	32	32	5	15	32	32	32	6	18	13	1	0	66	71	26	36	70	70	75	31	41	15	2	0	0.000	0.000	0.200	0.207	2.854	-0.007	0.001	80	441	100	-4	1	Error	0	-4	0	1	2580	5675	0.000	-0.129	0	0	0
1	21	20	"Hy3"	"13138"	8230	8720	100	33	34	6	17	32	32	32	6	18	18	1	0	1334	1869	1965	105	71	71	77	31	40	67	57	0	0.001	0.001	0.005	0.014	16.301	0.001	0.017	80	416	100	1264	1800	Error	1	1263	2	1798	2706	149531	0.333	57.806	0	0	0
1	22	20	"Hy3"	"13138"	8410	8710	100	33	33	6	18	32	32	32	6	18	18	5	0	1700	2321	2477	106	75	75	78	30	38	67	62	0	0.001	0.000	0.003	0.009	15.801	0.000	0.004	80	481	100	1626	2247	Error	1	1625	1	2246	2671	185640	0.167	74.767	0	0	0
2	1	1	"Hy3"	"13138"	9150	5080	100	33	32	5	15	33	33	33	6	18	6	0	0	184	583	782	134	112	112	116	41	35	56	46	0	0.000	-0.002	0.045	0.031	10.565	0.000	0.000	80	525	100	72	470	Error	0	72	-1	471	2582	46672	-0.167	11.390	0	0	0
2	2	1	"hsa-miR-10a-3p"	"28019"	9340	5090	100	34	34	5	14	33	33	33	6	18	13	0	0	157	177	81	45	106	106	109	37	33	56	45	0	0.020	0.014	0.052	0.058	5.006	0.000	0.000	80	485	100	52	72	-5.672	1	51	1	71	2730	14136	0.167	1.838	0	0	0
2	3	1	"hsa-miR-30e-5p"	"28191"	9520	5090	100	34	34	6	17	33	33	33	6	18	12	3	0	1527	1185	967	81	102	102	107	37	34	76	67	0	0.001	0.001	0.006	0.014	10.278	0.000	0.001	80	464	100	1426	1084	Error	1	1425	1	1083	2721	94835	0.167	29.135	0	0	0
2	4	1	""	"42938"	9700	5080	100	35	36	7	19	33	33	33	5	15	31	11	0	92	103	38	36	104	104	105	36	34	18	7	0	-0.167	-3.000	0.153	0.153	3.676	-0.008	0.002	80	475	100	-10	2	Error	2	-12	3	-1	2865	8212	0.600	-0.056	0	0	0
2	5	1	"hsa-miR-514a-3p"	"42959"	9880	5080	100	34	34	5	14	33	33	33	6	18	10	2	0	97	98	37	37	100	100	104	35	33	15	3	0	-0.333	-0.500	0.167	0.187	4.063	0.016	0.009	80	491	100	-2	-1	Error	1	-3	1	-2	2689	7812	0.167	-0.171	0	0	0
2	6	1	""	"17411"	10060	5080	100	33	33	5	15	34	34	34	6	17	8	0	0	121	132	61	46	106	106	110	39	35	33	15	0	-0.067	-0.038	0.083	0.096	3.795	-0.010	0.007	80	483	100	14	25	Error	-1	15	-1	26	2659	10568	-0.167	0.564	0	0	0
2	7	1	""	"42678"	10240	5080	100	34	34	5	14	34	34	34	6	17	8	1	0	89	89	29	32	108	108	115	113	98	0	0	0	0.000	0.000	0.158	0.198	3.962	-0.003	0.000	80	475	100	-19	-19	Error	0	-19	0	-19	2700	7086	0.000	-0.230	0	0	0
2	8	1	"hsa-miR-548l"	"46415"	10420	5080	100	33	34	6	17	34	34	34	6	17	13	2	0	106	112	34	30	102	102	110	113	102	1	0	0	-0.250	0.000	0.250	0.254	3.656	-0.017	0.011	80	475	100	3	10	Error	-1	4	0	10	2737	8957	0.000	0.018	0	0	0
2	9	1	""	"42877"	10600	5080	100	34	34	6	17	34	34	34	6	17	13	2	0	92	93	31	33	100	100	102	35	34	7	2	0	0.000	0.000	0.235	0.255	2.725	0.005	0.001	80	475	100	-8	-7	Error	0	-8	0	-7	2697	7461	0.000	-0.257	0	0	0
2	10	1	""	"42770"	10780	5090	100	34	34	5	14	34	34	34	5	14	12	2	0	279	277	187	67	103	103	105	37	35	58	53	0	0.000	0.000	0.023	0.023	3.753	-0.001	0.001	80	474	100	176	174	Error	0	176	0	174	2707	22151	0.000	4.649	0	0	0
2	11	1	"hsa-miR-1268a/hsa-miR-1268b"	"46558"	10960	5080	100	34	35	6	17	34	34	34	5	14	22	2	0	101	106	40	37	99	99	102	39	38	21	5	0	0.000	0.143	0.162	0.192	3.087	-0.010	0.004	80	474	100	2	8	Error	0	2	1	7	2766	8463	0.200	0.103	0	0	0
2	12	1	"hsa-miR-548d-5p"	"42756"	11140	5080	100	33	34	6	17	34	34	34	6	17	15	2	0	93	98	41	41	99	99	105	108	102	1	0	0	0.167	0.000	0.128	0.150	3.606	-0.003	0.000	80	474	100	-7	-1	-2.585	-1	-6	0	-1	2727	7835	0.000	-0.065	0	0	0
2	13	1	""	"42539"	11320	5090	100	35	35	6	17	34	34	34	5	14	26	5	0	8222	7021	5571	79	96	96	106	108	101	72	70	0	0.000	0.000	0.001	0.003	20.087	0.000	0.011	80	484	100	8127	6926	Error	1	8126	1	6925	2784	561681	0.200	64.028	0	0	0
2	14	1	"kshv-miR-K12-9-3p"	"17419"	11510	5090	100	34	34	6	17	34	34	34	5	14	18	3	0	87	93	35	37	96	96	100	39	39	15	1	0	0.000	0.000	0.156	0.136	3.299	-0.002	0.000	80	495	100	-9	-3	Error	0	-9	0	-3	2755	7436	0.000	-0.179	0	0	0
2	15	1	"hsa-miR-151a-5p"	"11260"	11700	5090	100	34	34	5	14	34	34	34	5	14	20	0	0	182	183	97	53	99	99	102	35	34	57	52	0	0.000	0.000	0.052	0.050	3.117	0.009	0.012	80	464	100	83	84	Error	0	83	0	84	2746	14676	0.000	2.314	0	0	0
2	16	1	""	"31388"	11870	5090	100	33	34	6	17	34	34	34	5	14	15	5	0	955	697	467	67	100	100	103	37	35	76	67	0	-0.001	0.000	0.013	0.013	5.780	-0.001	0.004	80	440	100	854	597	Error	-1	855	0	597	2705	55755	0.000	16.054	0	0	0
2	17	1	""	"45985"	12040	5080	100	35	34	5	14	34	34	35	6	17	11	0	0	97	108	41	37	96	96	98	35	35	21	12	0	1.000	0.000	0.156	0.171	3.595	0.020	0.020	80	462	100	2	12	0.000	1	1	0	12	2747	8615	-0.167	0.286	0	0	0
2	18	1	""	"28346"	12220	5080	100	33	33	4	12	34	34	34	6	17	6	0	0	103	101	38	37	88	88	93	37	39	32	5	0	-0.067	-0.077	0.110	0.120	3.045	0.010	0.005	80	474	100	14	12	Error	-1	15	-1	13	2650	8050	-0.167	0.216	0	0	0
2	19	1	"hsa-miR-452-3p"	"42598"	12400	5080	100	35	35	6	17	33	33	33	6	18	20	3	0	81	87	32	36	95	95	97	39	40	8	1	0	-0.143	-0.250	0.143	0.165	3.279	-0.008	0.002	80	483	100	-12	-6	Error	2	-14	2	-8	2803	6953	0.333	-0.256	0	0	0
2	20	1	"hsa-miR-561-3p"	"31517"	12580	5080	100	34	35	5	14	33	33	33	6	18	17	5	0	89	92	27	29	96	96	99	35	35	10	0	0	-0.143	-0.500	0.167	0.179	2.472	-0.015	0.007	80	493	100	-6	-2	Error	1	-7	2	-4	2774	7364	0.333	-0.200	0	0	0
2	21	1	"hsa-miR-448"	"11113"	12770	5080	100	34	34	5	14	33	33	33	5	15	18	1	0	104	108	44	40	90	90	99	65	65	13	0	0	0.071	0.056	0.143	0.157	3.069	0.021	0.022	80	482	100	15	19	-3.807	1	14	1	18	2694	8642	0.200	0.138	0	0	0
2	22	1	"Hy3"	"13138"	12940	5080	100	31	31	6	19	33	33	33	6	18	7	1	0	282	784	992	126	92	92	96	36	37	60	55	0	-0.011	-0.003	0.084	0.040	10.315	-0.001	0.004	80	503	100	188	690	Error	-2	190	-2	692	2492	62744	-0.333	19.111	0	0	0
2	1	2	"hsa-miR-499a-5p"	"14313"	9140	5280	100	33	33	6	18	33	33	33	5	15	13	6	0	123	127	48	37	112	112	116	39	33	22	7	0	0.000	0.000	0.193	0.214	4.704	-0.001	0.000	80	493	100	11	15	Error	0	11	0	15	2659	10165	0.000	0.282	0	0	0
2	2	2	"spike_control_v2_40"	"29001"	9320	5280	100	33	34	6	17	33	33	33	6	18	16	3	0	167	265	184	69	107	107	110	40	36	57	47	0	0.000	0.006	0.037	0.033	4.434	0.001	0.001	80	453	100	60	159	Error	0	60	1	158	2743	21225	0.167	3.875	0	0	0
2	3	2	"hsa-miR-95-3p"	"11181"	9500	5270	100	35	35	5	14	33	33	33	5	15	23	5	0	105	104	35	33	101	101	105	39	37	13	2	0	0.500	0.667	0.176	0.178	3.940	0.001	0.000	80	450	100	6	5	-1.000	2	4	2	3	2777	8316	0.400	-0.026	0	0	0
2	4	2	""	"46510"	9680	5270	100	33	34	6	17	33	33	33	6	18	17	2	0	113	115	40	34	103	103	106	38	35	22	6	0	0.000	0.083	0.172	0.185	3.132	-0.008	0.003	80	461	100	10	13	Error	0	10	1	12	2701	9234	0.167	0.237	0	0	0
2	5	2	"kshv-miR-K12-2-5p"	"17470"	9860	5290	100	33	33	5	15	34	34	34	6	17	6	0	0	125	130	58	44	101	101	103	36	34	38	22	0	-0.042	-0.034	0.147	0.141	3.198	-0.001	0.000	80	469	100	23	28	Error	-1	24	-1	29	2678	10383	-0.167	0.750	0	0	0
2	6	2	"hsa-miR-542-5p"	"42811"	10050	5280	100	34	34	6	17	34	34	34	6	17	12	1	0	141	206	150	72	105	105	109	40	36	48	40	0	0.000	0.000	0.050	0.059	4.507	0.001	0.000	80	459	100	36	101	Error	0	36	0	101	2724	16454	0.000	2.425	0	0	0
2	7	2	"hsa-miR-1302"	"46796"	10220	5270	100	33	34	6	17	33	33	34	6	17	17	2	0	97	101	36	35	106	106	111	40	36	10	2	0	0.000	-0.200	0.186	0.221	4.769	0.003	0.000	80	449	100	-9	-4	Error	0	-9	1	-5	2706	8088	0.000	-0.250	0	0	0
2	8	2	"hsa-miR-616-5p"	"17289"	10400	5270	100	34	34	4	11	34	34	34	6	17	7	0	0	96	99	36	36	100	100	104	35	33	13	6	0	0.000	0.000	0.114	0.164	3.741	-0.006	0.001	80	462	100	-4	-1	Error	0	-4	0	-1	2719	7936	0.000	-0.143	0	0	0
2	9	2	""	"42588"	10580	5270	100	34	34	6	17	34	34	35	6	17	12	3	0	109	113	44	38	98	98	102	35	34	32	10	0	0.000	0.000	0.150	0.194	3.342	0.010	0.005	80	472	100	11	15	Error	0	11	0	15	2739	9075	-0.167	0.314	0	0	0
2	10	2	""	"11208"	10770	5280	100	34	35	5	14	34	34	34	6	17	12	1	0	375	382	285	74	102	102	106	37	34	62	60	0	0.000	0.004	0.021	0.027	5.922	0.003	0.008	80	462	100	273	281	Error	0	273	1	280	2760	30546	0.167	7.459	0	0	0
2	11	2	""	"46620"	10950	5270	100	35	35	6	17	34	34	34	5	14	25	5	0	128	486	498	102	100	100	104	37	35	47	42	0	0.036	0.003	0.071	0.047	8.668	0.002	0.006	80	460	100	29	387	-4.807	1	28	1	386	2826	38895	0.200	10.324	0	0	0
2	12	2	"hsa-miR-147a"	"10954"	11130	5270	100	33	33	6	18	34	34	34	5	14	13	6	0	100	115	56	48	98	98	102	35	34	35	17	0	-0.500	-0.059	0.103	0.082	3.016	0.004	0.001	80	461	100	1	16	Error	-1	2	-1	17	2679	9214	-0.200	0.371	0	0	0
2	13	2	""	"11251"	11310	5280	100	35	35	6	17	34	34	35	6	17	15	3	0	125	136	63	46	97	97	106	54	50	37	13	0	0.036	0.026	0.111	0.117	3.666	0.001	0.000	80	452	100	29	40	-4.807	1	28	1	39	2780	10890	0.000	0.556	0	0	0
2	14	2	""	"11227"	11490	5280	100	35	36	6	16	34	34	34	6	17	18	6	0	152	201	119	59	98	98	104	51	49	50	46	0	0.019	0.019	0.063	0.062	4.883	0.010	0.022	80	453	100	55	105	-5.755	1	54	2	103	2867	16056	0.333	1.902	0	0	0
2	15	2	"hsa-miR-2276-3p"	"46875"	11670	5270	100	34	35	6	17	34	34	34	5	14	20	7	0	90	93	34	36	98	98	100	35	35	11	3	0	0.000	-0.200	0.188	0.181	4.525	0.003	0.000	80	452	100	-8	-4	Error	0	-8	1	-5	2802	7422	0.200	-0.200	0	0	0
2	16	2	"hsa-miR-218-5p"	"11018"	11850	5270	100	35	35	5	14	34	34	34	5	14	23	2	0	98	103	39	37	95	95	100	38	38	18	5	0	0.333	0.125	0.200	0.158	3.625	0.002	0.000	80	450	100	4	9	-1.585	1	3	1	8	2785	8216	0.200	0.079	0	0	0
2	17	2	"hsa-miR-363-3p"	"11077"	12030	5270	100	34	34	6	17	34	34	35	6	17	12	0	0	102	101	33	32	94	94	97	36	37	13	2	0	0.000	0.000	0.195	0.230	2.654	-0.001	0.000	80	468	100	8	7	Error	0	8	0	7	2697	8042	-0.167	0.111	0	0	0
2	18	2	"hsa-miR-1252-5p"	"46924"	12210	5270	100	34	34	6	17	34	34	34	6	17	13	2	0	153	162	85	52	92	92	98	36	36	58	46	0	0.000	0.000	0.080	0.097	4.848	0.001	0.000	80	460	100	61	70	Error	0	61	0	70	2736	12932	0.000	1.778	0	0	0
2	19	2	""	"11205"	12390	5280	100	35	35	6	17	33	33	34	6	17	25	2	0	202	212	124	58	95	95	98	35	35	62	56	0	0.019	0.017	0.041	0.065	4.897	0.007	0.013	80	461	100	109	119	-5.741	2	107	2	117	2805	16959	0.167	3.257	0	0	0
2	20	2	"hsa-miR-520g-3p"	"46454"	12570	5280	100	36	36	6	16	33	33	33	5	15	28	7	0	98	97	38	39	97	97	97	34	35	16	3	0	3.000	100000.000	0.143	0.189	4.091	-0.003	0.000	80	451	100	4	3	1.585	3	1	3	0	2852	7752	0.600	0.000	0	0	0
2	21	2	""	"17422"	12750	5280	100	34	34	5	14	33	33	33	6	18	11	2	0	106	164	105	64	93	93	95	33	34	46	41	0	0.077	0.014	0.059	0.064	4.475	0.006	0.005	80	452	100	14	72	-3.700	1	13	1	71	2692	13108	0.167	2.091	0	0	0
2	22	2	""	"17517"	12930	5280	100	32	32	6	18	33	33	33	6	18	10	1	0	181	215	148	68	92	92	97	36	37	60	53	0	-0.011	-0.008	0.064	0.067	3.862	-0.001	0.000	80	502	100	88	122	Error	-1	89	-1	123	2545	17218	-0.167	3.278	0	0	0
2	1	3	""	"46453"	9140	5470	100	34	34	6	17	33	33	33	5	15	26	2	0	160	181	100	55	114	114	117	40	34	52	43	0	0.022	0.015	0.073	0.066	3.308	-0.001	0.000	80	494	100	47	68	-5.524	1	46	1	67	2741	14494	0.200	1.600	0	0	0
2	2	3	""	"42444"	9330	5470	100	33	33	6	18	33	33	33	5	15	12	2	0	99	100	31	31	108	108	112	37	33	6	2	0	0.000	0.000	0.182	0.217	3.276	-0.014	0.009	80	450	100	-9	-8	Error	0	-9	0	-8	2614	7992	0.000	-0.324	0	0	0
2	3	3	""	"-1"	9500	5470	100	33	33	6	18	33	33	33	5	15	16	2	0	184	301	242	80	104	104	107	39	36	53	50	0	0.000	0.000	0.035	0.039	6.145	-0.002	0.003	80	450	100	80	197	Error	0	80	0	197	2610	24046	0.000	4.974	0	0	0
2	4	3	"hsa-miR-136-3p"	"42686"	9680	5470	100	33	33	6	18	33	33	33	5	15	22	6	0	90	96	33	34	101	101	105	36	34	13	1	0	0.000	0.000	0.184	0.198	3.179	-0.001	0.000	80	460	100	-11	-5	Error	0	-11	0	-5	2675	7690	0.000	-0.250	0	0	0
2	5	3	""	"42558"	9860	5470	100	33	33	5	15	34	34	34	5	14	11	1	0	80	85	33	38	99	99	102	36	35	7	2	0	0.053	0.071	0.143	0.190	3.134	-0.010	0.005	80	442	100	-20	-15	-4.248	-1	-19	-1	-14	2624	6820	-0.200	-0.472	0	0	0
2	6	3	"hsa-miR-578"	"17302"	10040	5470	100	36	36	5	13	34	34	34	6	17	11	3	0	101	104	40	38	101	101	105	38	36	18	3	0	100000.000	0.667	0.149	0.151	3.981	0.016	0.014	80	452	100	2	5	16.610	2	0	2	3	2853	8353	0.333	-0.026	0	0	0
2	7	3	"hsa-miR-920"	"42932"	10220	5470	100	33	33	6	18	34	34	34	6	17	13	2	0	137	294	247	84	104	104	109	38	34	48	43	0	-0.030	-0.005	0.089	0.074	7.817	0.000	0.000	80	471	100	32	189	Error	-1	33	-1	190	2638	23504	-0.167	4.868	0	0	0
2	8	3	""	"17464"	10410	5470	100	33	33	6	18	34	34	34	5	14	11	2	0	340	476	407	85	98	98	102	35	34	62	56	0	-0.004	-0.003	0.021	0.030	7.283	0.000	0.000	80	479	100	241	377	Error	-1	242	-1	378	2631	38099	-0.200	10.686	0	0	0
2	9	3	"hsa-miR-10a-5p"	"13485"	10590	5470	100	34	34	5	14	34	34	35	5	14	16	2	0	324	276	170	61	96	96	100	37	37	66	60	0	0.000	0.000	0.022	0.027	4.336	0.003	0.006	80	461	100	228	180	Error	0	228	0	180	2715	22106	-0.200	4.757	0	0	0
2	10	3	"hsa-miR-1204"	"46791"	10770	5470	100	35	35	6	17	34	34	35	6	17	15	3	0	146	153	78	50	98	98	104	39	37	52	35	0	0.021	0.018	0.077	0.070	3.515	0.009	0.007	80	460	100	49	56	-5.585	1	48	1	55	2760	12222	0.000	1.256	0	0	0
2	11	3	""	"46976"	10950	5470	100	33	33	5	15	35	35	35	6	17	3	2	0	760	614	461	75	98	98	103	36	34	66	60	0	-0.003	-0.004	0.089	0.045	11.968	-0.003	0.030	80	438	100	660	514	Error	-2	662	-2	516	2673	49109	-0.333	14.194	0	0	0
2	12	3	""	"42679"	11120	5470	100	36	36	6	16	34	34	34	6	17	13	6	0	643	493	375	76	98	98	102	35	34	58	58	0	0.004	0.005	0.013	0.020	6.639	0.005	0.044	80	449	100	547	397	-8.090	2	545	2	395	2858	39409	0.333	11.171	0	0	0
2	13	3	"hsa-miR-1254"	"46750"	11300	5470	100	34	34	6	17	34	34	34	6	17	10	1	0	94	99	38	38	97	97	103	49	47	8	3	0	0.000	0.000	0.299	0.307	4.110	-0.011	0.007	80	471	100	-3	2	Error	0	-3	0	2	2730	7938	0.000	-0.082	0	0	0
2	14	3	""	"42503"	11490	5470	100	35	34	6	17	34	34	34	5	14	18	3	0	179	177	91	51	94	94	98	33	33	63	52	0	0.012	0.000	0.052	0.046	2.872	-0.015	0.030	80	452	100	86	83	-6.409	1	85	0	83	2713	14127	0.000	2.394	0	0	0
2	15	3	"hsa-miR-1236-3p"	"46624"	11670	5470	100	34	34	5	14	33	33	34	6	17	20	0	0	275	258	152	58	97	97	100	35	35	66	62	0	0.006	0.006	0.034	0.039	4.712	-0.003	0.003	80	460	100	179	162	-7.476	1	178	1	161	2728	20675	0.000	4.514	0	0	0
2	16	3	"hsa-miR-205-5p"	"46917"	11850	5470	100	35	35	5	14	34	34	34	6	17	13	1	0	16529	14494	12739	87	98	98	100	38	38	77	70	0	0.000	0.000	0.000	0.001	20.687	0.000	0.006	80	460	100	16432	14397	Error	1	16431	1	14396	2800	1159539	0.167	378.789	0	0	0
2	17	3	"hsa-let-7b-3p"	"42769"	12030	5480	100	34	34	6	17	34	34	34	6	17	13	1	0	469	411	232	56	92	92	97	37	38	78	77	0	0.000	0.000	0.015	0.016	3.905	0.002	0.007	80	458	100	377	319	Error	0	377	0	319	2732	32898	0.000	8.486	0	0	0
2	18	3	"hsa-miR-409-3p"	"11240"	12210	5470	100	35	35	6	17	34	34	34	6	17	20	2	0	99	107	53	49	93	93	99	37	37	20	7	0	0.167	0.071	0.143	0.146	4.235	0.015	0.013	80	450	100	7	15	-2.585	1	6	1	14	2823	8586	0.167	0.216	0	0	0
2	19	3	"hsa-miR-7-2-3p"	"42964"	12390	5470	100	33	33	6	18	35	35	35	6	17	3	2	0	305	268	174	64	95	95	99	35	35	65	58	0	-0.010	-0.012	0.034	0.041	6.183	-0.006	0.015	80	452	100	208	171	Error	-2	210	-2	173	2618	21469	-0.333	4.829	0	0	0
2	20	3	"hsa-miR-503-5p"	"46803"	12570	5460	100	34	34	5	14	34	34	34	6	17	13	1	0	87	92	32	34	94	94	97	36	37	11	2	0	0.000	0.000	0.194	0.210	2.807	0.000	0.000	80	451	100	-7	-2	Error	0	-7	0	-2	2734	7375	0.000	-0.139	0	0	0
2	21	3	"hsa-miR-1539"	"146105"	12750	5460	100	33	33	5	15	33	33	33	6	18	13	1	0	87	91	35	38	92	92	96	35	36	10	3	0	0.000	0.000	0.113	0.178	3.522	0.004	0.001	80	439	100	-5	-1	Error	0	-5	0	-1	2663	7286	0.000	-0.143	0	0	0
2	22	3	"hsv2-miR-H3"	"146077"	12920	5480	100	34	33	4	12	32	32	33	6	18	12	0	0	105	109	44	40	91	91	94	35	37	27	12	0	0.143	0.056	0.143	0.155	4.399	0.007	0.002	80	460	100	16	19	-2.807	2	14	1	18	2670	8712	0.000	0.429	0	0	0
2	1	4	"spike_control_v2_28"	"27953"	9140	5660	100	33	34	5	14	33	33	33	5	15	16	3	0	131	133	52	39	108	108	112	41	36	37	12	0	0.000	0.040	0.067	0.080	3.554	0.005	0.002	80	484	100	23	26	Error	0	23	1	25	2724	10667	0.200	0.512	0	0	0
2	2	4	""	"146051"	9320	5660	100	36	35	6	17	33	33	33	5	15	23	10	0	90	95	33	34	107	107	109	38	34	5	1	0	-0.176	-0.167	0.136	0.140	3.209	-0.004	0.001	80	478	100	-14	-10	Error	3	-17	2	-12	2833	7585	0.400	-0.368	0	0	0
2	3	4	""	"146038"	9530	5660	100	33	34	6	17	34	34	33	6	18	15	3	0	132	139	58	41	104	104	107	39	36	40	21	0	-0.036	0.000	0.123	0.113	2.617	-0.001	0.000	80	441	100	27	35	Error	-1	28	0	35	2728	11135	0.167	0.821	0	0	0
2	4	4	"spike_control_v2_35"	"28568"	9680	5660	100	34	35	5	14	33	33	33	5	15	20	3	0	205	314	241	76	101	101	107	51	47	56	50	0	0.010	0.009	0.052	0.040	7.035	0.001	0.001	80	412	100	105	215	-6.700	1	104	2	213	2773	25118	0.400	4.059	0	0	0
2	5	4	""	"146146"	9860	5660	100	35	36	6	16	33	33	34	5	14	33	11	0	481	967	925	95	101	101	105	49	46	58	52	0	0.005	0.003	0.006	0.012	8.745	0.002	0.030	80	462	100	382	869	-7.570	2	380	3	866	2847	77382	0.400	17.592	0	0	0
2	6	4	"hsa-miRPlus-C1076"	"42838"	10050	5660	100	32	33	5	15	34	34	34	5	14	8	1	0	126	192	139	72	103	103	107	40	37	45	38	0	-0.087	-0.011	0.049	0.060	4.520	-0.001	0.000	80	472	100	21	88	Error	-2	23	-1	89	2623	15374	-0.200	2.125	0	0	0
2	7	4	"spike_control_v2_49"	"30293"	10240	5660	100	34	34	5	14	34	34	34	5	14	13	3	0	130	138	65	47	103	103	107	40	37	41	20	0	0.000	0.000	0.091	0.095	3.587	0.009	0.007	80	451	100	27	35	Error	0	27	0	35	2736	11007	0.000	0.775	0	0	0
2	8	4	"SNORD65"	"145661"	10410	5670	100	34	34	5	14	34	34	34	5	14	11	2	0	112	116	48	41	99	99	104	36	34	30	12	0	0.000	0.000	0.120	0.143	3.116	0.003	0.001	80	426	100	13	17	Error	0	13	0	17	2689	9246	0.000	0.333	0	0	0
2	9	4	"SNORD6"	"19605"	10580	5660	100	33	33	6	18	34	34	35	5	14	10	2	0	3915	7148	7579	106	98	98	103	34	33	63	61	0	0.000	0.000	0.006	0.005	26.259	0.000	0.004	80	450	100	3816	7049	Error	-1	3817	-1	7050	2673	571808	-0.400	207.206	0	0	0
2	10	4	""	"146097"	10770	5670	100	33	34	5	14	35	35	35	5	14	11	2	0	199	182	99	54	98	98	104	44	42	57	51	0	-0.020	-0.012	0.125	0.093	3.877	-0.007	0.010	80	449	100	99	83	Error	-2	101	-1	84	2709	14520	-0.200	1.773	0	0	0
2	11	4	""	"46436"	10940	5650	100	36	36	5	13	34	34	34	6	17	21	3	0	137	988	1107	112	99	99	107	66	61	47	45	0	0.053	0.002	0.034	0.024	11.567	0.000	0.001	80	451	100	40	891	-4.248	2	38	2	889	2858	79078	0.333	13.348	0	0	0
2	12	4	""	"146039"	11130	5660	100	34	34	6	17	34	34	35	6	17	12	3	0	251	399	317	79	103	103	104	35	33	58	56	0	0.000	0.000	0.021	0.028	6.288	0.001	0.002	80	462	100	148	296	Error	0	148	0	296	2749	31908	-0.167	8.429	0	0	0
2	13	4	""	"145994"	11310	5670	100	34	34	6	17	34	34	34	5	14	20	5	0	583	482	306	63	100	100	104	38	36	72	67	0	0.000	0.000	0.017	0.023	7.390	0.002	0.005	80	440	100	483	382	Error	0	483	0	382	2738	38575	0.000	9.947	0	0	0
2	14	4	""	"146050"	11480	5650	100	35	34	5	14	35	35	35	5	14	7	1	0	302	1178	1185	100	94	94	99	36	36	58	52	0	0.000	-0.001	0.050	0.023	18.253	0.000	0.004	80	452	100	208	1083	Error	0	208	-1	1084	2711	94267	-0.200	29.972	0	0	0
2	15	4	"spike_control_v2_10"	"13430"	11670	5660	100	35	35	6	17	35	35	35	5	14	16	1	0	99	105	45	42	98	98	100	33	33	22	5	0	0.000	0.000	0.143	0.164	3.738	-0.001	0.000	80	462	100	1	7	Error	0	1	0	7	2785	8435	0.000	0.152	0	0	0
2	16	4	""	"42831"	11850	5660	100	34	34	6	17	34	34	34	6	17	16	2	0	153	164	97	59	94	94	98	36	36	52	47	0	0.000	0.000	0.071	0.075	3.839	0.003	0.001	80	442	100	59	70	Error	0	59	0	70	2745	13154	0.000	1.833	0	0	0
2	17	4	""	"146124"	12030	5660	100	34	35	6	17	34	34	34	6	17	16	2	0	106	113	50	44	94	94	97	35	36	27	13	0	0.000	0.053	0.174	0.191	3.451	0.001	0.000	80	432	100	12	20	Error	0	12	1	19	2780	9011	0.167	0.457	0	0	0
2	18	4	"spike_control_v2_35"	"28568"	12210	5650	100	33	34	5	14	33	33	34	6	17	11	0	0	296	328	246	75	99	99	101	35	34	61	56	0	0.000	0.004	0.022	0.036	5.980	0.001	0.001	80	432	100	197	230	Error	0	197	1	229	2704	26266	0.000	6.486	0	0	0
2	19	4	"hsa-miR-3179"	"146152"	12390	5660	100	34	35	6	17	34	34	34	6	17	13	2	0	93	100	44	44	97	97	98	34	34	23	8	0	0.000	0.333	0.143	0.139	4.439	-0.004	0.001	80	452	100	-4	4	Error	0	-4	1	3	2772	7972	0.167	0.059	0	0	0
2	20	4	"hsa-miR-335-3p"	"145745"	12580	5660	100	35	35	5	14	34	34	34	6	17	12	0	0	2425	1875	1407	75	92	92	99	36	36	71	67	0	0.000	0.001	0.002	0.004	8.210	0.001	0.030	80	449	100	2334	1784	Error	1	2333	1	1783	2796	150032	0.167	49.333	0	0	0
2	21	4	""	"145679"	12750	5660	100	33	34	5	14	33	33	33	5	15	17	2	0	108	119	57	47	92	92	96	35	36	36	17	0	0.000	0.037	0.060	0.085	3.095	0.007	0.004	80	448	100	16	28	Error	0	16	1	27	2692	9485	0.200	0.657	0	0	0
2	22	4	"hsa-miR-367-5p"	"145697"	12930	5650	100	30	31	6	19	32	32	33	5	15	13	5	0	87	89	33	37	91	91	96	36	37	10	2	0	0.500	0.500	0.254	0.291	4.234	0.012	0.006	80	471	100	-6	-3	-1.000	-2	-4	-1	-2	2482	7087	-0.400	-0.194	0	0	0
2	1	5	"hsa-miR-668-3p"	"145701"	9140	5850	100	32	32	6	18	33	33	33	5	15	12	2	0	120	133	72	54	106	106	109	38	34	41	25	0	-0.071	-0.037	0.094	0.094	3.340	-0.021	0.032	80	484	100	13	26	Error	-1	14	-1	27	2577	10628	-0.200	0.632	0	0	0
2	2	5	"hsa-miR-330-5p"	"145843"	9320	5850	100	33	33	5	15	33	33	34	5	14	16	1	0	112	119	40	33	104	104	107	38	35	27	8	0	0.000	0.000	0.143	0.154	2.959	-0.009	0.004	80	463	100	8	15	Error	0	8	0	15	2661	9507	-0.200	0.316	0	0	0
2	3	5	"hsa-miR-523-3p"	"145754"	9510	5850	100	36	35	5	14	34	34	34	6	17	18	1	0	437	398	277	69	103	103	107	43	40	60	60	0	0.006	0.003	0.014	0.023	5.861	0.002	0.003	80	463	100	336	296	-7.384	2	334	1	295	2826	31861	0.167	6.767	0	0	0
2	4	5	"hsa-miR-655-3p"	"145696"	9690	5850	100	36	36	5	13	34	34	34	6	17	15	2	0	108	114	48	42	101	101	106	51	48	22	3	0	0.286	0.154	0.146	0.151	3.995	0.000	0.000	80	453	100	9	15	-1.807	2	7	2	13	2852	9144	0.333	0.157	0	0	0
2	5	5	"spike_control_v2_29"	"27968"	9870	5850	100	34	34	5	14	33	33	33	6	18	11	1	0	417	355	237	66	100	100	102	36	35	63	61	0	0.003	0.004	0.014	0.023	6.253	0.000	0.000	80	452	100	318	256	-8.308	1	317	1	255	2709	28360	0.167	7.028	0	0	0
2	6	5	"hsa-miR-29a-5p"	"145638"	10050	5850	100	33	33	5	15	34	34	34	6	17	7	1	0	175	192	109	56	99	99	103	37	35	57	50	0	-0.013	-0.011	0.057	0.070	4.927	-0.007	0.008	80	452	100	75	92	Error	-1	76	-1	93	2635	15320	-0.167	2.405	0	0	0
2	7	5	"hsa-miR-545-3p"	"145741"	10230	5850	100	34	35	5	14	34	34	34	5	14	15	3	0	90	97	36	37	101	101	104	37	35	10	5	0	0.000	-0.250	0.213	0.197	2.556	-0.010	0.003	80	430	100	-11	-3	Error	0	-11	1	-4	2767	7763	0.200	-0.189	0	0	0
2	8	5	""	"146100"	10400	5850	100	36	36	5	13	34	34	34	5	14	23	1	0	177	252	174	69	97	97	100	35	35	56	51	0	0.025	0.013	0.026	0.046	6.329	0.004	0.010	80	430	100	82	157	-5.322	2	80	2	155	2882	20131	0.400	4.343	0	0	0
2	9	5	"hsa-miR-3130-3p"	"147827"	10590	5850	100	37	36	6	16	33	33	34	5	14	38	8	0	83	86	32	37	98	98	101	35	34	8	0	0	-0.267	-0.250	0.267	0.314	3.577	0.006	0.001	80	473	100	-11	-9	Error	4	-15	3	-12	2917	6857	0.400	-0.429	0	0	0
2	10	5	"hsa-miR-3133"	"147820"	10780	5850	100	35	35	6	17	35	35	34	5	14	12	5	0	192	214	135	63	100	100	105	45	42	57	50	0	0.000	0.000	0.022	0.042	5.448	0.002	0.001	80	442	100	92	114	Error	0	92	0	114	2793	17082	0.200	2.422	0	0	0
2	11	5	"hsa-miR-3173-3p"	"147845"	10960	5850	100	33	34	6	17	35	35	35	6	17	12	0	0	92	103	49	47	99	99	108	70	64	11	1	0	0.286	-0.250	0.178	0.173	3.234	0.006	0.002	80	452	100	-9	3	-1.807	-2	-7	-1	4	2714	8266	-0.167	-0.071	0	0	0
2	12	5	"hsa-miR-92b-3p"	"145897"	11140	5850	100	36	35	6	17	34	34	35	6	17	18	2	0	136	163	95	58	96	96	100	36	36	50	41	0	0.050	0.015	0.061	0.086	5.162	-0.001	0.000	80	442	100	42	68	-4.322	2	40	1	67	2824	13019	0.000	1.750	0	0	0
2	13	5	"hsa-miR-18a-5p"	"147195"	11320	5850	100	33	34	5	14	34	34	35	5	14	16	2	0	85	90	37	41	98	98	99	36	36	12	3	0	0.077	0.000	0.149	0.121	2.791	0.005	0.001	80	452	100	-14	-8	-3.700	-1	-13	0	-8	2706	7209	-0.200	-0.250	0	0	0
2	14	5	"hsa-miR-302a-3p"	"147203"	11510	5850	100	34	35	6	17	34	34	35	5	14	15	6	0	302	577	531	92	94	94	98	36	36	53	52	0	0.000	0.002	0.013	0.018	6.268	0.001	0.002	80	461	100	208	484	Error	0	208	1	483	2762	46163	0.000	13.306	0	0	0
2	15	5	""	"148008"	11680	5850	100	34	35	6	17	34	34	34	5	14	21	3	0	492	2575	2648	102	97	97	100	34	34	60	56	0	0.000	0.000	0.020	0.012	15.839	0.000	0.004	80	428	100	395	2479	Error	0	395	1	2478	2765	206014	0.200	72.794	0	0	0
2	16	5	"hsa-miR-4330"	"147865"	11850	5840	100	34	35	6	17	34	34	34	6	17	15	3	0	85	91	40	43	94	94	100	36	36	13	5	0	0.000	-0.333	0.160	0.127	3.691	0.002	0.000	80	413	100	-9	-2	Error	0	-9	1	-3	2773	7275	0.167	-0.250	0	0	0
2	17	5	"hsa-miR-548s"	"147870"	12030	5840	100	34	34	6	17	34	34	34	6	17	15	0	0	80	80	23	28	92	92	96	35	36	3	0	0	0.000	0.000	0.269	0.267	3.936	0.004	0.001	80	452	100	-12	-12	Error	0	-12	0	-12	2736	6366	0.000	-0.457	0	0	0
2	18	5	"kshv-miR-K12-12-3p"	"147919"	12210	5830	100	35	34	6	17	34	34	34	5	14	13	6	0	118	149	95	63	95	95	98	33	33	41	36	0	0.043	0.000	0.075	0.099	3.928	-0.004	0.002	80	462	100	24	54	-4.524	1	23	0	54	2751	11937	0.000	1.545	0	0	0
2	19	5	""	"147754"	12400	5840	100	34	34	5	14	33	33	33	6	18	13	1	0	209	199	114	57	89	89	92	33	35	60	57	0	0.008	0.009	0.034	0.042	4.189	0.006	0.008	80	440	100	121	111	-6.907	1	120	1	110	2737	15888	0.167	3.242	0	0	0
2	20	5	"hsa-miR-3119"	"147837"	12570	5840	100	34	33	5	15	33	33	33	6	18	18	2	0	89	93	40	43	87	87	92	36	39	21	7	0	0.500	0.000	0.215	0.198	3.516	-0.001	0.000	80	431	100	3	6	-1.000	1	2	0	6	2679	7467	0.000	0.028	0	0	0
2	21	5	"hsa-miR-4325"	"147981"	12750	5850	100	35	35	6	17	34	34	34	6	17	12	2	0	107	112	43	38	92	92	95	35	36	33	16	0	0.067	0.050	0.150	0.157	3.731	0.020	0.014	80	452	100	16	21	-3.907	1	15	1	20	2777	8945	0.167	0.486	0	0	0
2	22	5	""	"147789"	12940	5850	100	34	33	4	12	33	33	33	6	18	6	0	0	785	621	431	69	89	89	95	37	38	68	68	0	0.001	0.000	0.009	0.019	7.820	0.000	0.000	80	493	100	697	532	-9.443	1	696	0	532	2672	49669	0.000	14.216	0	0	0
2	1	6	"hsa-miR-4253"	"147562"	9150	6040	100	34	34	5	14	33	33	33	6	18	13	2	0	92	95	36	37	99	99	103	37	35	8	2	0	-0.143	-0.250	0.152	0.167	2.666	-0.004	0.001	80	494	100	-6	-3	Error	1	-7	1	-4	2729	7563	0.167	-0.216	0	0	0
2	2	6	"hsa-miR-4313"	"147846"	9340	6040	100	35	34	6	17	34	34	34	6	17	8	2	0	132	140	62	44	102	102	108	40	37	47	26	0	0.033	0.000	0.088	0.109	5.252	0.017	0.022	80	463	100	31	38	-4.907	1	30	0	38	2750	11225	0.000	0.800	0	0	0
2	3	6	"hsv1-miR-H12"	"147748"	9520	6040	100	35	34	6	17	34	34	34	6	17	16	2	0	84	89	34	38	100	100	106	44	41	8	1	0	-0.062	0.000	0.228	0.236	2.738	0.020	0.025	80	462	100	-15	-11	Error	1	-16	0	-11	2723	7123	0.000	-0.386	0	0	0
2	4	6	"hsa-miR-374c-5p"	"148430"	9710	6040	100	35	35	6	17	34	34	34	6	17	21	2	0	163	167	80	47	101	101	104	41	39	56	38	0	0.016	0.015	0.067	0.097	3.957	0.008	0.005	80	451	100	63	67	-5.954	1	62	1	66	2804	13343	0.167	1.537	0	0	0
2	5	6	"hsa-miR-3915"	"148495"	9880	6040	100	34	34	5	14	33	33	34	6	17	12	2	0	217	545	496	91	101	101	101	36	35	60	56	0	0.009	0.002	0.013	0.018	5.995	0.000	0.000	80	440	100	117	445	-6.858	1	116	1	444	2736	43575	0.000	12.333	0	0	0
2	6	6	"hsa-miR-3606-5p"	"148335"	10060	6040	100	33	33	5	15	34	34	34	6	17	12	2	0	134	204	144	70	99	99	102	36	35	50	45	0	-0.029	-0.010	0.071	0.073	4.225	-0.004	0.003	80	461	100	34	104	Error	-1	35	-1	105	2669	16350	-0.167	2.833	0	0	0
2	7	6	"hsa-miR-3610"	"148208"	10240	6030	100	34	33	6	18	34	34	34	6	17	6	2	0	92	93	34	36	98	98	104	36	34	7	2	0	0.000	0.200	0.200	0.249	5.027	-0.005	0.001	80	450	100	-6	-6	Error	0	-6	-1	-5	2678	7439	-0.167	-0.306	0	0	0
2	8	6	"hsa-miR-128-1-5p"	"148562"	10420	6030	100	36	35	6	17	33	33	33	6	18	23	2	0	94	96	33	34	96	96	100	34	34	15	2	0	-1.500	100000.000	0.176	0.211	4.775	-0.018	0.011	80	460	100	1	2	Error	3	-2	2	0	2826	7669	0.333	-0.118	0	0	0
2	9	6	"hsa-miR-4251"	"147715"	10610	6040	100	34	35	6	17	34	34	34	6	17	18	1	0	194	201	121	60	97	97	100	34	34	60	51	0	0.000	0.010	0.044	0.064	4.372	-0.003	0.001	80	451	100	97	105	Error	0	97	1	104	2778	16071	0.167	2.971	0	0	0
2	10	6	"hsa-miR-3662"	"148042"	10780	6030	100	35	34	5	14	34	34	35	6	17	12	0	0	104	109	44	40	97	97	102	42	41	22	10	0	0.143	0.000	0.174	0.180	3.502	-0.004	0.001	80	430	100	8	12	-2.807	1	7	0	12	2741	8708	-0.167	0.167	0	0	0
2	11	6	"hsa-miR-3692-5p"	"148332"	10960	6030	100	34	34	5	14	34	34	34	6	17	12	3	0	84	87	32	36	97	97	101	41	40	8	1	0	0.000	0.000	0.144	0.130	3.698	-0.010	0.007	80	452	100	-13	-10	Error	0	-13	0	-10	2743	6946	0.000	-0.341	0	0	0
2	12	6	"hsa-miR-3613-5p"	"147334"	11140	6030	100	36	35	6	17	34	34	34	6	17	22	0	0	90	99	44	44	96	96	99	37	37	20	7	0	-0.333	0.333	0.214	0.258	2.687	0.002	0.000	80	468	100	-4	4	Error	2	-6	1	3	2821	7897	0.167	0.000	0	0	0
2	13	6	"hsa-miR-4306"	"147722"	11330	6040	100	35	35	5	14	34	34	35	6	17	16	1	0	124	813	868	106	95	95	97	37	38	47	46	0	0.034	0.001	0.014	0.024	10.350	0.000	0.001	80	450	100	30	719	-4.858	1	29	1	718	2801	65061	0.000	19.351	0	0	0
2	14	6	"hsv1-miR-H3-5p"	"147718"	11500	6040	100	34	34	6	17	34	34	35	6	17	16	2	0	152	168	89	52	96	96	98	37	37	60	48	0	0.000	0.000	0.065	0.070	3.987	0.000	0.000	80	450	100	56	72	Error	0	56	0	72	2737	13439	-0.167	1.892	0	0	0
2	15	6	""	"148642"	11690	6040	100	35	34	6	17	34	34	34	6	17	10	5	0	1307	2841	2866	100	94	94	99	37	37	65	60	0	0.001	0.000	0.003	0.007	21.077	0.000	0.015	80	483	100	1214	2747	Error	1	1213	0	2747	2759	227313	0.000	74.108	0	0	0
2	16	6	"hsa-miR-1247-3p"	"148040"	11890	6010	100	36	36	6	16	34	34	34	6	17	21	5	0	95	101	39	38	94	94	99	37	37	22	6	0	2.000	0.286	0.120	0.174	4.166	-0.007	0.002	80	456	100	3	9	1.000	2	1	2	7	2871	8074	0.333	0.054	0	0	0
2	17	6	"hsa-miR-3178"	"147595"	12050	6040	100	34	35	5	14	34	34	34	6	17	8	2	0	126	166	107	64	92	92	96	36	37	47	38	0	0.000	0.014	0.077	0.066	3.583	0.000	0.000	80	440	100	34	75	Error	0	34	1	74	2771	13293	0.167	1.944	0	0	0
2	18	6	"hsv1-miR-H1-5p"	"147712"	12230	6030	100	34	35	5	14	34	34	34	5	14	12	6	0	111	120	56	46	92	92	95	34	35	36	21	0	0.000	0.036	0.093	0.092	4.215	0.007	0.003	80	471	100	19	29	Error	0	19	1	28	2766	9595	0.200	0.735	0	0	0
2	19	6	""	"148170"	12410	6030	100	34	34	6	17	35	35	34	5	14	12	2	0	91	89	32	35	85	85	91	56	61	6	1	0	-0.167	-0.250	0.268	0.244	4.041	-0.005	0.004	80	452	100	5	3	Error	-1	6	-1	4	2691	7140	0.000	-0.036	0	0	0
2	20	6	"hsa-miR-134-3p"	"148580"	12590	6030	100	33	33	6	18	34	34	34	6	17	13	3	0	80	85	32	37	83	83	90	57	63	6	0	0	0.333	-0.500	0.254	0.263	3.174	-0.004	0.002	80	453	100	-4	1	-1.585	-1	-3	-1	2	2676	6808	-0.167	-0.088	0	0	0
2	21	6	""	"148110"	12770	6030	100	32	32	5	15	33	33	34	5	14	7	1	0	89	95	38	40	91	91	94	34	36	18	6	0	0.500	-0.250	0.247	0.260	3.951	-0.014	0.008	80	442	100	-3	3	-1.000	-1	-2	-1	4	2580	7588	-0.400	0.029	0	0	0
2	22	6	""	"148538"	12950	6030	100	34	34	6	17	33	33	33	6	18	16	1	0	93	95	38	40	89	89	93	34	36	18	5	0	0.250	0.167	0.152	0.137	3.203	-0.008	0.003	80	483	100	5	7	-2.000	1	4	1	6	2758	7630	0.167	0.059	0	0	0
2	1	7	""	"148091"	9160	6230	100	34	34	6	17	33	33	34	6	17	22	1	0	94	94	31	32	93	93	97	38	39	10	1	0	1.000	1.000	0.304	0.276	4.525	-0.007	0.001	80	484	100	2	2	0.000	1	1	1	1	2741	7513	0.000	-0.079	0	0	0
2	2	7	""	"148016"	9340	6230	100	33	34	5	14	34	34	34	6	17	8	2	0	85	92	37	40	96	96	101	36	35	13	5	0	0.091	0.000	0.105	0.129	2.980	0.007	0.002	80	452	100	-12	-4	-3.459	-1	-11	0	-4	2704	7351	0.000	-0.250	0	0	0
2	3	7	""	"148459"	9520	6230	100	33	33	5	15	33	33	34	6	17	8	1	0	129	131	52	39	94	94	99	36	36	47	27	0	0.000	0.000	0.067	0.091	3.787	-0.011	0.007	80	452	100	35	37	Error	0	35	0	37	2635	10511	-0.167	0.889	0	0	0
2	4	7	""	"148612"	9700	6230	100	35	35	5	14	34	34	34	6	17	10	1	0	91	100	41	41	97	97	99	32	32	23	5	0	-0.167	0.333	0.137	0.132	3.561	-0.009	0.004	80	452	100	-5	4	Error	1	-6	1	3	2776	8024	0.167	0.031	0	0	0
2	5	7	""	"148511"	9880	6230	100	35	35	6	17	33	33	34	5	14	27	6	0	101	99	38	38	97	97	97	33	34	21	5	0	0.500	1.000	0.133	0.174	4.136	-0.004	0.001	80	462	100	6	4	-1.000	2	4	2	2	2788	7926	0.200	0.061	0	0	0
2	6	7	"hsa-miR-3074-5p"	"148453"	10070	6240	100	33	33	6	18	33	33	34	5	14	17	5	0	113	118	49	41	95	95	100	35	35	37	16	0	0.000	0.000	0.182	0.194	3.931	0.005	0.002	80	449	100	18	23	Error	0	18	0	23	2653	9436	-0.200	0.514	0	0	0
2	7	7	""	"148212"	10240	6230	100	34	34	5	14	33	33	34	6	17	16	0	0	471	414	248	59	101	101	103	36	34	77	72	0	0.003	0.003	0.017	0.024	4.891	-0.002	0.007	80	448	100	371	314	-8.531	1	370	1	313	2734	33153	0.000	8.639	0	0	0
2	8	7	""	"148530"	10420	6230	100	35	35	6	17	33	33	33	6	18	17	2	0	396	326	187	57	98	98	102	34	33	71	67	0	0.007	0.009	0.021	0.024	3.814	0.001	0.001	80	460	100	300	230	-7.219	2	298	2	228	2789	26112	0.333	6.588	0	0	0
2	9	7	""	"148517"	10600	6230	100	36	35	6	17	34	34	34	6	17	16	2	0	77	79	31	39	97	97	102	36	35	2	1	0	-0.100	-0.056	0.231	0.263	3.994	0.002	0.000	80	461	100	-18	-17	Error	2	-20	1	-18	2820	6343	0.167	-0.639	0	0	0
2	10	7	""	"148267"	10780	6220	100	36	36	6	16	34	34	34	5	14	22	7	0	1365	3445	3507	101	95	95	100	35	35	67	57	0	0.002	0.001	0.007	0.013	21.796	0.000	0.003	80	479	100	1272	3352	-9.311	2	1270	2	3350	2878	275632	0.400	95.571	0	0	0
2	11	7	""	"148134"	10980	6230	100	34	35	5	14	34	34	35	6	17	13	2	0	114	117	50	42	95	95	99	35	35	37	17	0	0.000	0.045	0.138	0.162	3.992	-0.004	0.001	80	458	100	19	23	Error	0	19	1	22	2773	9377	0.000	0.514	0	0	0
2	12	7	""	"148389"	11140	6240	100	34	34	5	14	34	34	34	6	17	12	1	0	266	257	143	55	98	98	101	36	35	71	66	0	0.000	0.000	0.023	0.033	5.247	-0.002	0.002	80	421	100	168	159	Error	0	168	0	159	2745	20523	0.000	4.333	0	0	0
2	13	7	""	"148484"	11320	6230	100	34	35	6	17	34	34	34	6	17	15	5	0	4613	4243	3952	93	93	93	96	35	36	65	60	0	0.000	0.000	0.030	0.013	15.415	0.000	0.001	80	442	100	4520	4151	Error	0	4520	1	4150	2794	339453	0.167	118.486	0	0	0
2	14	7	""	"148576"	11500	6230	100	35	35	6	17	34	34	35	5	14	17	2	0	141	157	90	57	90	90	93	32	34	57	46	0	0.020	0.015	0.066	0.066	3.299	0.002	0.001	80	442	100	52	68	-5.672	1	51	1	67	2763	12540	0.000	2.000	0	0	0
2	15	7	""	"148435"	11680	6230	100	35	34	5	14	34	34	34	6	17	7	0	0	146	163	92	56	92	92	95	34	35	55	46	0	0.019	0.000	0.047	0.058	5.625	-0.004	0.003	80	442	100	55	71	-5.755	1	54	0	71	2722	13063	0.000	2.000	0	0	0
2	16	7	""	"148329"	11860	6230	100	34	35	6	17	35	35	35	6	17	10	1	0	82	85	31	36	94	94	99	48	48	2	0	0	0.083	0.000	0.167	0.164	3.464	0.005	0.002	80	474	100	-13	-9	-3.585	-1	-12	0	-9	2764	6771	0.000	-0.292	0	0	0
2	17	7	""	"148600"	12040	6230	100	34	34	6	17	34	34	34	5	14	16	5	0	85	92	43	46	93	93	96	36	37	16	5	0	0.000	0.000	0.164	0.159	2.719	-0.011	0.006	80	442	100	-8	-1	Error	0	-8	0	-1	2758	7378	0.000	-0.111	0	0	0
2	18	7	""	"148028"	12220	6230	100	34	34	5	14	33	33	34	5	14	20	2	0	81	86	36	41	90	90	95	35	36	15	3	0	-0.111	-0.250	0.158	0.158	3.291	-0.008	0.003	80	451	100	-8	-3	Error	1	-9	1	-4	2705	6903	0.000	-0.257	0	0	0
2	19	7	""	"148555"	12400	6220	100	34	34	6	17	34	34	34	6	17	13	2	0	86	88	28	31	87	87	90	32	35	8	1	0	0.000	0.000	0.286	0.290	3.362	0.001	0.000	80	452	100	-1	1	Error	0	-1	0	1	2741	7057	0.000	-0.062	0	0	0
2	20	7	""	"148153"	12580	6220	100	33	33	4	12	33	33	33	6	18	6	1	0	73	83	33	39	84	84	90	35	38	15	2	0	0.000	0.000	0.120	0.139	2.482	0.012	0.003	80	460	100	-11	-1	Error	0	-11	0	-1	2604	6609	0.000	-0.200	0	0	0
2	21	7	""	"148392"	12760	6220	100	33	34	5	14	33	33	33	5	15	21	5	0	75	81	25	30	88	88	91	33	36	8	0	0	0.000	-0.143	0.238	0.233	3.113	0.003	0.000	80	460	100	-13	-6	Error	0	-13	1	-7	2730	6441	0.200	-0.303	0	0	0
2	22	7	""	"148636"	12940	6230	100	33	33	5	15	33	33	33	6	18	10	2	0	1556	1401	1147	81	85	85	88	32	36	66	65	0	0.000	0.000	0.005	0.014	14.127	0.000	0.001	80	493	100	1471	1316	Error	0	1471	0	1316	2648	112044	0.000	41.031	0	0	0
2	1	8	""	"148301"	9160	6420	100	33	33	5	15	33	33	33	6	18	8	1	0	133	138	58	42	94	94	98	37	37	51	35	0	0.000	0.000	0.098	0.092	3.711	0.006	0.003	80	484	100	39	44	Error	0	39	0	44	2624	11025	0.000	1.081	0	0	0
2	2	8	"hsa-miR-1911-3p"	"146094"	9340	6420	100	33	33	5	15	34	34	34	6	17	6	0	0	78	82	29	35	95	95	98	35	35	6	1	0	0.059	0.077	0.118	0.139	3.643	0.011	0.005	80	452	100	-18	-14	-4.087	-1	-17	-1	-13	2643	6532	-0.167	-0.457	0	0	0
2	3	8	""	"11039"	9520	6420	100	34	34	5	14	34	34	34	6	17	3	0	0	2006	2078	1931	92	95	95	100	35	35	67	62	0	0.000	0.000	0.001	0.006	13.585	0.000	0.010	80	448	100	1911	1983	Error	0	1911	0	1983	2694	166275	0.000	56.514	0	0	0
2	4	8	"hsa-miR-548j-5p"	"46592"	9690	6420	100	33	33	6	18	34	34	34	6	17	12	0	0	90	92	32	34	101	101	102	35	34	8	1	0	0.091	0.111	0.269	0.294	4.327	0.011	0.004	80	440	100	-12	-10	-3.459	-1	-11	-1	-9	2628	7330	-0.167	-0.286	0	0	0
2	5	8	"Empty"	"0"	9870	6420	100	34	34	6	17	34	34	34	6	17	13	2	0	74	81	32	39	94	94	97	36	37	10	0	0	0.000	0.000	0.163	0.194	3.512	0.002	0.000	80	453	100	-20	-13	Error	0	-20	0	-13	2738	6463	0.000	-0.444	0	0	0
2	6	8	"hsa-miR-423-5p"	"27565"	10050	6420	100	35	35	5	14	34	34	34	5	14	15	3	0	429	1547	1539	99	94	94	97	36	37	63	57	0	0.003	0.001	0.012	0.014	11.341	0.000	0.002	80	442	100	336	1454	-8.388	1	335	1	1453	2802	123731	0.200	40.278	0	0	0
2	7	8	""	"146147"	10230	6420	100	35	35	5	14	34	34	34	6	17	17	1	0	828	2384	2461	103	97	97	99	36	36	53	53	0	0.001	0.000	0.002	0.010	20.960	0.000	0.001	80	452	100	732	2288	-9.514	1	731	1	2287	2791	190681	0.167	63.472	0	0	0
2	8	8	"hsa-miR-4478"	"168805"	10410	6420	100	33	34	6	17	34	34	34	6	17	12	1	0	157	406	381	93	96	96	100	34	34	58	47	0	-0.016	0.000	0.040	0.029	5.968	0.000	0.000	80	442	100	60	310	Error	-1	61	0	310	2690	32442	0.000	9.000	0	0	0
2	9	8	"hsa-miR-4687-5p"	"168648"	10590	6430	100	34	34	6	17	35	35	35	6	17	10	0	0	134	141	65	46	96	96	101	36	35	52	32	0	-0.026	-0.022	0.088	0.109	3.276	-0.010	0.007	80	449	100	37	44	Error	-1	38	-1	45	2729	11252	-0.167	1.111	0	0	0
2	10	8	"hsa-miR-766-5p"	"46474"	10780	6420	100	35	35	6	17	34	34	35	5	14	20	6	0	155	170	104	61	95	95	99	36	36	52	47	0	0.017	0.013	0.048	0.045	3.028	0.009	0.010	80	448	100	61	76	-5.907	1	60	1	75	2768	13584	0.000	1.972	0	0	0
2	11	8	"hsa-miR-4710"	"168799"	10950	6420	100	36	35	5	14	34	34	34	5	14	12	3	0	102	108	49	45	93	93	98	34	34	31	11	0	0.222	0.067	0.089	0.104	3.310	-0.007	0.003	80	432	100	11	16	-2.170	2	9	1	15	2821	8678	0.200	0.294	0	0	0
2	12	8	"hsa-miR-4789-3p"	"168591"	11130	6410	100	36	35	5	14	34	34	34	6	17	17	1	0	89	88	31	35	90	90	96	34	35	13	2	0	-2.000	-0.500	0.272	0.235	3.229	-0.008	0.010	80	430	100	1	-1	Error	2	-1	1	-2	2837	7073	0.167	-0.235	0	0	0
2	13	8	"hsa-miR-4433a-3p"	"168675"	11310	6410	100	35	35	6	17	34	34	34	6	17	12	5	0	91	99	41	41	92	92	94	32	34	25	8	0	-1.000	0.143	0.170	0.142	3.207	-0.008	0.002	80	442	100	0	8	Error	1	-1	1	7	2814	7951	0.167	0.156	0	0	0
2	14	8	"hsa-miR-5194"	"168885"	11490	6410	100	35	35	7	20	35	35	35	6	17	17	5	0	81	88	33	37	89	89	92	32	34	16	5	0	0.000	0.000	0.214	0.190	2.667	0.007	0.001	80	468	100	-8	-1	Error	0	-8	0	-1	2811	7029	0.000	-0.125	0	0	0
2	15	8	"hsa-miR-4656"	"168673"	11690	6410	100	35	35	6	17	34	34	35	6	17	21	3	0	102	108	44	40	91	91	94	35	37	27	11	0	0.091	0.059	0.267	0.259	4.136	0.003	0.000	80	456	100	12	18	-3.459	1	11	1	17	2807	8634	0.000	0.400	0	0	0
2	16	8	"hsa-miR-4463"	"168814"	11860	6420	100	34	34	5	14	34	34	34	6	17	11	1	0	98	112	54	48	90	90	96	48	50	31	12	0	0.000	0.000	0.102	0.106	2.915	0.005	0.002	80	430	100	8	22	Error	0	8	0	22	2759	8956	0.000	0.333	0	0	0
2	17	8	"hsa-miR-4746-5p"	"168744"	12040	6410	100	33	34	6	17	34	34	34	6	17	13	2	0	85	92	33	35	90	90	93	34	36	13	5	0	0.200	0.000	0.243	0.210	3.723	-0.006	0.001	80	452	100	-6	2	-2.322	-1	-5	0	2	2742	7354	0.000	-0.029	0	0	0
2	18	8	"hsa-miR-5695"	"168628"	12220	6410	100	34	34	5	14	34	34	34	5	14	12	2	0	79	85	32	37	88	88	94	37	39	12	2	0	0.000	0.000	0.182	0.176	3.482	0.015	0.010	80	442	100	-9	-3	Error	0	-9	0	-3	2693	6804	0.000	-0.243	0	0	0
2	19	8	"hsa-miR-4722-3p"	"168742"	12400	6410	100	34	34	6	17	33	33	33	5	15	20	7	0	97	98	35	35	87	87	91	34	37	25	7	0	0.100	0.091	0.087	0.109	3.488	0.002	0.000	80	452	100	11	12	-3.322	1	10	1	11	2746	7814	0.200	0.206	0	0	0
2	20	8	"hsa-miR-5581-3p"	"168933"	12580	6420	100	33	33	6	18	33	33	33	6	18	15	2	0	2083	1516	1071	70	85	85	88	33	37	76	71	0	0.000	0.000	0.004	0.010	11.922	0.001	0.010	80	450	100	1998	1431	Error	0	1998	0	1431	2617	121261	0.000	43.273	0	0	0
2	21	8	"hsa-miR-1260b"	"168619"	12760	6420	100	32	33	6	18	33	33	33	5	15	16	5	0	9099	7677	7311	95	84	84	89	39	43	65	62	0	0.000	0.000	0.013	0.006	27.543	0.000	0.000	80	450	100	9014	7593	Error	-1	9015	0	7593	2633	614199	0.000	194.564	0	0	0
2	22	8	"hsa-miR-1290"	"168568"	12940	6420	100	34	34	6	17	33	33	33	5	15	22	3	0	252	304	249	81	84	84	86	31	36	56	52	0	0.006	0.005	0.023	0.051	10.166	-0.001	0.001	80	474	100	169	221	-7.392	1	168	1	220	2748	24334	0.200	7.032	0	0	0
2	1	9	"hsa-miR-548au-3p"	"168620"	9150	6610	100	34	34	6	17	34	34	34	5	14	18	5	0	78	80	27	33	94	94	99	38	38	2	0	0	0.000	0.000	0.231	0.263	3.461	0.000	0.000	80	494	100	-16	-14	Error	0	-16	0	-14	2744	6375	0.000	-0.500	0	0	0
2	2	9	"hsa-miR-5580-5p"	"168954"	9340	6610	100	35	34	6	17	33	33	33	5	15	22	1	0	151	150	76	50	92	92	96	38	39	52	43	0	0.034	0.017	0.059	0.082	3.854	0.008	0.005	80	462	100	61	59	-4.883	2	59	1	58	2714	11975	0.200	1.421	0	0	0
2	3	9	"hsa-miR-1255b-2-3p"	"168811"	9520	6620	100	33	33	6	18	33	33	33	5	15	16	5	0	185	175	88	50	90	90	95	36	37	67	56	0	0.000	0.000	0.097	0.074	3.666	0.006	0.006	80	450	100	95	85	Error	0	95	0	85	2652	14003	0.000	2.222	0	0	0
2	4	9	"hsa-miR-4477b"	"168801"	9700	6610	100	34	33	6	18	34	34	34	5	14	17	2	0	102	115	59	51	94	94	98	35	35	35	20	0	0.000	-0.048	0.121	0.121	3.062	0.008	0.004	80	462	100	8	20	Error	0	8	-1	21	2652	9183	-0.200	0.486	0	0	0
2	5	9	"hsa-miR-3189-5p"	"168697"	9890	6610	100	34	34	5	14	34	34	34	6	17	11	0	0	128	132	49	37	89	89	95	36	37	51	25	0	0.000	0.000	0.114	0.145	4.294	-0.008	0.004	80	451	100	39	43	Error	0	39	0	43	2719	10520	0.000	1.028	0	0	0
2	6	9	"hsa-miR-3194-3p"	"169333"	10060	6610	100	35	36	5	13	34	34	34	6	17	17	2	0	104	107	40	37	87	87	90	32	35	35	12	0	0.059	0.100	0.162	0.184	3.689	0.003	0.000	80	440	100	18	22	-4.087	1	17	2	20	2854	8540	0.333	0.531	0	0	0
2	7	9	"hsa-miR-499b-3p"	"169279"	10240	6610	100	33	33	6	18	34	34	34	6	17	6	3	0	80	100	122	122	88	88	93	35	37	12	7	0	0.125	-0.083	0.233	0.205	5.036	0.006	0.005	80	442	100	-9	11	-3.000	-1	-8	-1	12	2668	8031	-0.167	0.200	0	0	0
2	8	9	"hsa-miR-4759"	"169117"	10420	6600	100	33	33	5	15	34	34	34	6	17	11	1	0	98	96	36	37	94	94	98	36	36	13	2	0	-0.250	-0.500	0.162	0.156	3.219	-0.007	0.002	80	450	100	3	1	Error	-1	4	-1	2	2651	7668	-0.167	-0.056	0	0	0
2	9	9	"hsa-miR-4798-3p"	"169195"	10600	6600	100	34	34	6	17	34	34	34	6	17	17	2	0	69	74	30	40	94	94	97	36	37	6	2	0	0.000	0.000	0.181	0.227	3.684	-0.010	0.003	80	438	100	-25	-20	Error	0	-25	0	-20	2741	5952	0.000	-0.639	0	0	0
2	10	9	"hsa-miR-4799-5p"	"168988"	10780	6600	100	34	34	5	14	34	34	35	5	14	18	2	0	77	82	32	39	96	96	100	35	35	6	0	0	0.000	0.000	0.121	0.141	2.717	-0.013	0.007	80	450	100	-19	-14	Error	0	-19	0	-14	2747	6539	-0.200	-0.514	0	0	0
2	11	9	"hsa-miR-4526"	"169151"	10960	6600	100	33	34	5	14	34	34	34	5	14	16	3	0	81	85	35	41	93	93	97	35	36	8	2	0	0.083	0.000	0.123	0.135	2.555	0.004	0.000	80	451	100	-13	-8	-3.585	-1	-12	0	-8	2718	6765	0.000	-0.343	0	0	0
2	12	9	"hsa-miR-548am-5p/hsa-miR-548au-5p/hsa-miR-548c-5p/hsa-miR-548o-5p"	"169147"	11140	6600	100	35	35	5	14	34	34	34	5	14	20	2	0	79	85	31	36	89	89	93	34	36	12	2	0	-0.100	-0.250	0.140	0.138	3.486	-0.004	0.000	80	468	100	-9	-3	Error	1	-10	1	-4	2806	6776	0.200	-0.235	0	0	0
2	13	9	"hsa-miR-4709-5p"	"169174"	11320	6600	100	34	34	6	17	34	34	34	6	17	15	2	0	75	80	30	37	88	88	93	34	36	7	1	0	0.000	0.000	0.317	0.266	3.673	-0.019	0.010	80	456	100	-13	-8	Error	0	-13	0	-8	2738	6398	0.000	-0.382	0	0	0
2	14	9	"hsa-miR-5571-3p"	"169241"	11490	6610	100	34	35	6	17	34	34	34	5	14	23	5	0	97	112	49	43	89	89	92	33	35	38	21	0	0.000	0.043	0.188	0.171	4.433	0.001	0.000	80	466	100	8	24	Error	0	8	1	23	2797	8940	0.200	0.606	0	0	0
2	15	9	"hsa-miR-5704"	"169211"	11690	6610	100	35	35	4	11	34	34	34	6	17	11	0	0	846	659	397	60	90	90	93	36	38	80	76	0	0.001	0.002	0.008	0.012	6.456	0.000	0.000	80	466	100	757	570	-9.562	1	756	1	569	2788	52731	0.167	15.722	0	0	0
2	16	9	"hsa-miR-4443"	"169188"	11860	6600	100	33	33	6	18	34	34	34	6	17	10	0	0	1113	3216	3237	100	87	87	91	36	39	63	58	0	-0.001	0.000	0.020	0.016	16.437	0.000	0.004	80	457	100	1025	3128	Error	-1	1026	-1	3129	2658	257266	-0.167	86.806	0	0	0
2	17	9	"hsa-miR-17-5p"	"169336"	12060	6610	100	33	34	6	17	35	35	35	6	17	8	1	0	143	163	87	53	87	87	90	34	37	58	48	0	-0.036	-0.013	0.059	0.081	4.928	0.004	0.002	80	457	100	54	75	Error	-2	56	-1	76	2711	13072	-0.167	2.147	0	0	0
2	18	9	"hsa-miR-4493"	"169354"	12220	6600	100	33	33	5	15	33	33	34	5	14	20	1	0	87	91	35	38	83	83	89	32	35	21	3	0	0.000	0.000	0.200	0.210	3.183	-0.013	0.007	80	427	100	4	8	Error	0	4	0	8	2674	7244	-0.200	0.063	0	0	0
2	19	9	"hsa-miR-5186"	"169090"	12400	6600	100	34	34	5	14	34	34	34	5	14	16	2	0	83	87	31	35	86	86	89	33	37	15	3	0	0.000	0.000	0.200	0.222	3.383	-0.004	0.001	80	452	100	-3	1	Error	0	-3	0	1	2716	6971	0.000	-0.061	0	0	0
2	20	9	"hsa-miR-4760-5p"	"169222"	12580	6600	100	36	36	4	11	34	34	34	5	14	16	1	0	84	88	33	37	82	82	86	31	36	18	6	0	1.000	0.333	0.130	0.190	4.769	-0.001	0.000	80	442	100	4	8	0.000	2	2	2	6	2842	7058	0.400	0.065	0	0	0
2	21	9	"hsa-miR-5587-5p"	"169176"	12760	6600	100	34	33	6	18	33	33	33	5	15	18	3	0	89	93	34	36	82	82	87	39	44	17	5	0	0.143	0.000	0.167	0.202	3.580	0.009	0.004	80	452	100	8	11	-2.807	1	7	0	11	2665	7472	0.000	0.154	0	0	0
2	22	9	"hsa-miR-5582-3p"	"169353"	12950	6600	100	31	31	6	19	33	33	33	5	15	8	2	0	158	164	83	50	81	81	87	39	44	63	50	0	-0.026	-0.024	0.047	0.058	3.234	-0.004	0.002	80	484	100	75	81	Error	-2	77	-2	83	2508	13084	-0.400	1.974	0	0	0
2	1	10	"Empty"	"0"	9160	6800	100	34	34	6	17	34	34	34	6	17	15	2	0	87	95	34	35	97	97	100	39	39	15	2	0	0.000	0.000	0.214	0.214	3.165	-0.001	0.000	80	494	100	-10	-2	Error	0	-10	0	-2	2714	7635	0.000	-0.128	0	0	0
2	2	10	"hsa-miR-4725-5p"	"169193"	9350	6800	100	32	32	4	12	33	33	33	6	18	6	0	0	230	215	106	49	93	93	94	34	36	71	66	0	-0.007	-0.008	0.047	0.061	4.149	-0.006	0.008	80	450	100	136	121	Error	-1	137	-1	122	2587	17175	-0.167	3.559	0	0	0
2	3	10	"hsa-miR-3614-5p"	"169317"	9520	6800	100	34	34	5	14	33	33	34	5	14	16	2	0	94	94	39	41	90	90	92	34	36	17	5	0	0.250	0.250	0.150	0.166	3.756	0.007	0.002	80	430	100	5	5	-2.000	1	4	1	4	2696	7545	0.000	0.059	0	0	0
2	4	10	"hsa-miR-4737"	"169032"	9700	6800	100	34	35	5	14	34	34	34	5	14	21	7	0	83	86	34	39	92	92	98	42	42	10	1	0	0.000	-0.167	0.200	0.197	3.923	0.011	0.009	80	452	100	-9	-5	Error	0	-9	1	-6	2773	6902	0.200	-0.286	0	0	0
2	5	10	""	"168966"	9880	6800	100	33	34	6	17	34	34	34	5	14	18	7	0	237	230	120	52	90	90	96	42	43	70	66	0	-0.007	0.000	0.044	0.051	5.458	0.001	0.000	80	452	100	146	140	Error	-1	147	0	140	2686	18406	0.000	3.190	0	0	0
2	6	10	""	"168828"	10060	6800	100	36	35	6	17	34	34	34	6	17	17	0	0	485	417	270	64	91	91	94	34	36	71	66	0	0.005	0.003	0.017	0.031	5.965	0.001	0.001	80	452	100	396	327	-7.622	2	394	1	326	2791	33320	0.167	9.500	0	0	0
2	7	10	""	"169190"	10240	6790	100	34	34	6	17	34	34	34	6	17	13	5	0	1041	820	623	75	91	91	95	36	37	63	62	0	0.000	0.000	0.011	0.023	11.710	0.001	0.008	80	450	100	950	729	Error	0	950	0	729	2732	65611	0.000	20.139	0	0	0
2	8	10	""	"168830"	10420	6800	100	34	34	6	17	34	34	34	5	14	21	8	0	75	76	26	34	94	94	98	34	34	5	0	0	0.000	0.000	0.205	0.219	3.550	-0.004	0.000	80	460	100	-19	-18	Error	0	-19	0	-18	2755	6115	0.000	-0.647	0	0	0
2	9	10	""	"169175"	10600	6800	100	35	35	6	17	34	34	34	5	14	23	3	0	79	80	27	33	92	92	98	36	36	6	0	0	-0.077	-0.083	0.167	0.241	5.064	-0.021	0.016	80	460	100	-12	-11	Error	1	-13	1	-12	2773	6422	0.200	-0.500	0	0	0
2	10	10	""	"168845"	10780	6800	100	34	35	6	17	34	34	35	6	17	17	5	0	78	79	25	31	94	94	98	34	34	3	1	0	0.000	-0.067	0.162	0.196	3.847	-0.005	0.001	80	470	100	-16	-14	Error	0	-16	1	-15	2779	6330	0.000	-0.559	0	0	0
2	11	10	""	"168694"	10970	6800	100	33	34	6	17	35	35	35	6	17	10	0	0	166	164	80	48	94	94	97	33	34	62	52	0	-0.028	-0.014	0.103	0.122	4.868	0.002	0.000	80	471	100	70	69	Error	-2	72	-1	70	2697	13156	-0.167	2.030	0	0	0
2	12	10	""	"168752"	11150	6810	100	34	34	6	17	34	34	35	5	14	12	5	0	212	200	89	44	95	95	98	34	34	76	62	0	0.000	0.000	0.045	0.062	4.722	-0.001	0.000	80	446	100	117	105	Error	0	117	0	105	2734	15960	-0.200	3.000	0	0	0
2	13	10	"hsa-miR-1260a"	"169412"	11320	6810	100	36	36	5	13	33	33	34	6	17	23	3	0	1978	1665	848	50	87	87	91	34	37	92	88	0	0.002	0.002	0.003	0.003	4.484	0.001	0.031	80	446	100	1894	1581	-9.300	3	1891	3	1578	2866	133205	0.333	46.294	0	0	0
2	14	10	"Empty"	"0"	11500	6800	100	36	35	5	14	34	34	34	5	14	18	1	0	89	93	33	35	89	89	93	34	36	21	6	0	100000.000	0.250	0.225	0.261	3.761	-0.013	0.007	80	452	100	2	5	16.610	2	0	1	4	2828	7447	0.200	0.000	0	0	0
2	15	10	"Empty"	"0"	11680	6800	100	35	35	6	17	34	34	34	6	17	15	3	0	84	105	131	124	93	93	95	34	35	11	5	0	-0.111	0.083	0.172	0.141	4.475	-0.004	0.005	80	461	100	-8	13	Error	1	-9	1	12	2813	8427	0.167	0.294	0	0	0
2	16	10	"Empty"	"0"	11860	6800	100	32	32	6	18	34	34	34	6	17	6	1	0	82	92	35	38	89	89	92	33	35	20	6	0	0.286	-0.667	0.217	0.199	3.309	-0.001	0.000	80	469	100	-9	1	-1.807	-2	-7	-2	3	2591	7354	-0.333	0.000	0	0	0
2	17	10	"Empty"	"0"	12040	6800	100	35	36	5	13	35	35	35	6	17	11	2	0	97	94	30	31	88	88	92	33	35	17	3	0	0.000	0.167	0.118	0.130	2.779	0.021	0.013	80	453	100	9	7	Error	0	9	1	6	2872	7494	0.167	0.061	0	0	0
2	18	10	"Empty"	"0"	12220	6790	100	33	33	5	15	33	33	33	6	18	11	0	0	93	94	34	36	85	85	88	33	37	17	6	0	0.000	0.000	0.158	0.191	3.079	-0.006	0.002	80	460	100	8	9	Error	0	8	0	9	2635	7505	0.000	0.182	0	0	0
2	19	10	"Empty"	"0"	12400	6790	100	33	33	5	15	33	33	34	6	17	7	0	0	91	98	37	37	86	86	88	32	36	27	6	0	0.000	0.000	0.222	0.248	4.309	-0.002	0.000	80	452	100	5	12	Error	0	5	0	12	2635	7817	-0.167	0.313	0	0	0
2	20	10	"Empty"	"0"	12580	6790	100	33	33	6	18	33	33	33	6	18	11	2	0	89	90	34	37	84	84	86	31	36	18	7	0	0.000	0.000	0.167	0.214	4.218	0.003	0.000	80	452	100	5	6	Error	0	5	0	6	2658	7191	0.000	0.129	0	0	0
2	21	10	"Empty"	"0"	12760	6790	100	31	33	6	18	33	33	33	6	18	17	3	0	86	88	31	35	84	84	88	35	39	15	2	0	-1.000	0.000	0.258	0.276	4.159	-0.018	0.010	80	452	100	0	4	Error	-2	2	0	4	2627	7035	0.000	0.000	0	0	0
2	22	10	"Empty"	"0"	12940	6790	100	35	34	6	17	33	33	33	6	18	17	1	0	87	91	28	30	83	83	88	36	40	13	3	0	0.500	0.125	0.253	0.253	3.883	-0.010	0.003	80	484	100	6	9	-1.000	2	4	1	8	2715	7292	0.167	0.083	0	0	0
2	1	11	"Empty"	"0"	9150	6990	100	34	35	6	17	33	33	33	5	15	25	8	0	89	92	34	36	90	90	94	36	38	12	1	0	-1.000	1.000	0.195	0.177	3.025	0.008	0.002	80	494	100	0	4	Error	1	-1	2	2	2775	7395	0.400	-0.056	0	0	0
2	2	11	"hsa-miR-10a-3p"	"28019"	9340	6990	100	32	32	5	15	32	32	32	5	15	20	1	0	179	185	112	60	95	95	98	35	35	57	52	0	0.000	0.000	0.071	0.070	5.266	-0.003	0.002	80	463	100	84	90	Error	0	84	0	90	2592	14780	0.000	2.486	0	0	0
2	3	11	"hsa-miR-30e-5p"	"28191"	9520	6990	100	31	31	5	16	33	33	33	5	15	8	0	0	823	762	615	80	94	94	95	36	37	65	60	0	-0.003	-0.003	0.010	0.022	10.487	-0.001	0.013	80	453	100	727	666	Error	-2	729	-2	668	2512	60955	-0.400	18.528	0	0	0
2	4	11	""	"42938"	9700	6990	100	33	33	5	15	33	33	33	6	18	8	0	0	84	89	32	35	89	89	97	48	49	7	2	0	0.000	0.000	0.286	0.301	3.377	0.021	0.022	80	453	100	-5	0	Error	0	-5	0	0	2633	7138	0.000	-0.167	0	0	0
2	5	11	"hsa-miR-514a-3p"	"42959"	9880	6990	100	35	34	5	14	34	34	34	5	14	15	0	0	78	82	31	37	91	91	96	39	40	5	2	0	-0.077	0.000	0.174	0.178	3.458	0.015	0.013	80	461	100	-12	-9	Error	1	-13	0	-9	2759	6543	0.000	-0.359	0	0	0
2	6	11	""	"17411"	10060	6990	100	32	33	5	15	33	33	34	6	17	16	0	0	116	126	52	41	91	91	96	36	37	45	27	0	-0.040	0.000	0.067	0.095	3.263	-0.009	0.005	80	453	100	24	35	Error	-1	25	0	35	2640	10066	-0.167	0.833	0	0	0
2	7	11	""	"42678"	10240	6990	100	34	34	5	14	34	34	34	6	17	10	0	0	81	82	25	30	91	91	96	36	37	5	1	0	0.000	0.000	0.218	0.298	3.798	0.001	0.000	80	450	100	-10	-9	Error	0	-10	0	-9	2733	6547	0.000	-0.389	0	0	0
2	8	11	"hsa-miR-548l"	"46415"	10420	6990	100	34	34	6	17	35	35	35	6	17	12	2	0	99	101	37	36	95	95	99	35	35	23	5	0	-0.250	-0.167	0.172	0.156	3.062	0.007	0.002	80	431	100	3	5	Error	-1	4	-1	6	2731	8042	-0.167	0.057	0	0	0
2	9	11	""	"42877"	10600	6990	100	34	35	6	17	34	34	34	5	14	21	3	0	78	86	35	40	94	94	99	36	36	10	2	0	0.000	-0.125	0.170	0.212	4.466	-0.003	0.000	80	442	100	-16	-7	Error	0	-16	1	-8	2762	6840	0.200	-0.361	0	0	0
2	10	11	""	"42770"	10780	6990	100	35	35	5	14	35	35	35	6	17	12	0	0	255	268	185	69	95	95	100	38	38	56	53	0	0.000	0.000	0.041	0.042	6.410	0.000	0.000	80	461	100	160	173	Error	0	160	0	173	2813	21404	0.000	4.421	0	0	0
2	11	11	"hsa-miR-1268a/hsa-miR-1268b"	"46558"	10960	6990	100	35	35	6	17	34	34	35	6	17	16	2	0	84	87	35	40	94	94	97	37	38	10	2	0	-0.100	-0.143	0.190	0.174	3.260	0.004	0.001	80	452	100	-9	-6	Error	1	-10	1	-7	2774	6931	0.000	-0.270	0	0	0
2	12	11	"hsa-miR-548d-5p"	"42756"	11140	6990	100	35	35	5	14	34	34	34	6	17	12	1	0	92	93	31	33	92	92	95	37	38	15	2	0	100000.000	1.000	0.187	0.227	3.906	0.019	0.011	80	442	100	1	2	16.610	1	0	1	1	2783	7478	0.167	-0.054	0	0	0
2	13	11	""	"42539"	11320	6990	100	33	34	6	17	34	34	34	6	17	12	0	0	10340	7501	6436	85	89	89	92	34	36	75	66	0	0.000	0.000	0.001	0.002	20.619	0.000	0.001	80	442	100	10250	7412	Error	-1	10251	0	7412	2699	600114	0.000	217.912	0	0	0
2	14	11	"kshv-miR-K12-9-3p"	"17419"	11500	6990	100	33	33	5	15	35	35	35	6	17	3	0	0	83	86	32	37	88	88	93	36	38	11	2	0	0.400	1.000	0.169	0.173	4.209	0.004	0.001	80	462	100	-7	-4	-1.322	-2	-5	-2	-2	2667	6906	-0.333	-0.194	0	0	0
2	15	11	"hsa-miR-151a-5p"	"11260"	11690	7000	100	34	34	6	17	34	34	34	5	14	18	2	0	186	179	105	58	89	89	94	35	37	58	52	0	0.000	0.000	0.045	0.048	3.343	-0.001	0.000	80	463	100	97	90	Error	0	97	0	90	2734	14310	0.000	2.429	0	0	0
2	16	11	""	"31388"	11870	7000	100	35	35	5	14	34	34	34	6	17	13	1	0	839	662	462	69	88	88	93	33	35	71	70	0	0.001	0.002	0.008	0.012	5.684	0.001	0.004	80	443	100	752	575	-9.553	1	751	1	574	2796	52996	0.167	17.242	0	0	0
2	17	11	""	"45985"	12040	6990	100	34	34	5	14	34	34	34	6	17	7	1	0	95	100	43	43	86	86	90	31	34	28	12	0	0.000	0.000	0.130	0.139	2.705	-0.006	0.002	80	441	100	9	14	Error	0	9	0	14	2723	7990	0.000	0.323	0	0	0
2	18	11	""	"28346"	12220	6990	100	35	35	6	17	34	34	34	5	14	22	5	0	86	88	32	36	86	86	88	30	34	21	3	0	100000.000	0.500	0.206	0.209	3.984	-0.002	0.000	80	460	100	1	3	16.610	1	0	1	2	2807	7033	0.200	0.000	0	0	0
2	19	11	"hsa-miR-452-3p"	"42598"	12400	6980	100	33	34	5	14	34	34	34	6	17	8	0	0	79	81	27	33	86	86	88	31	35	10	2	0	0.143	0.000	0.155	0.181	3.680	0.002	0.000	80	461	100	-8	-5	-2.807	-1	-7	0	-5	2720	6444	0.000	-0.226	0	0	0
2	20	11	"hsa-miR-561-3p"	"31517"	12580	6980	100	33	33	5	15	34	34	34	5	14	10	1	0	77	83	33	39	86	86	90	35	38	13	2	0	0.111	0.333	0.179	0.191	3.216	0.014	0.010	80	461	100	-10	-4	-3.170	-1	-9	-1	-3	2661	6673	-0.200	-0.200	0	0	0
2	21	11	"hsa-miR-448"	"11113"	12760	6980	100	33	34	6	17	33	33	33	5	15	22	7	0	90	100	50	50	84	84	87	35	40	26	10	0	0.000	0.063	0.158	0.152	3.295	-0.005	0.001	80	462	100	6	17	Error	0	6	1	16	2697	8029	0.200	0.371	0	0	0
2	22	11	"Empty"	"0"	12940	6980	100	33	33	5	15	33	33	33	6	18	11	2	0	75	81	31	38	85	85	88	37	42	11	3	0	0.000	0.000	0.194	0.220	2.945	0.000	0.000	80	493	100	-10	-4	Error	0	-10	0	-4	2644	6472	0.000	-0.189	0	0	0
2	1	12	"hsa-miR-499a-5p"	"14313"	9140	7180	100	36	36	5	13	33	33	33	5	15	26	6	0	114	116	43	37	91	91	94	34	36	40	18	0	0.130	0.120	0.105	0.110	3.359	0.006	0.002	80	484	100	26	28	-2.939	3	23	3	25	2862	9258	0.600	0.647	0	0	0
2	2	12	"spike_control_v2_40"	"29001"	9320	7180	100	36	36	6	16	33	33	33	5	15	28	8	0	181	252	185	73	93	93	96	35	36	52	50	0	0.034	0.019	0.024	0.034	5.421	0.004	0.008	80	461	100	91	162	-4.874	3	88	3	159	2842	20181	0.600	4.457	0	0	0
2	3	12	"hsa-miR-95-3p"	"11181"	9500	7180	100	34	35	6	17	33	33	33	5	15	21	7	0	93	93	33	35	90	90	93	34	36	17	3	0	0.333	0.667	0.125	0.139	3.472	-0.014	0.008	80	461	100	4	5	-1.585	1	3	2	3	2775	7423	0.400	0.000	0	0	0
2	4	12	""	"46510"	9680	7180	100	34	34	5	14	34	34	34	5	14	15	3	0	83	91	39	42	88	88	91	35	38	20	5	0	0.000	0.000	0.119	0.124	2.771	0.003	0.000	80	463	100	-5	3	Error	0	-5	0	3	2746	7276	0.000	0.000	0	0	0
2	5	12	"kshv-miR-K12-2-5p"	"17470"	9870	7190	100	35	35	6	17	34	34	34	5	14	26	3	0	105	116	49	42	90	90	93	32	34	41	22	0	0.067	0.038	0.151	0.169	4.787	-0.007	0.002	80	449	100	16	27	-3.907	1	15	1	26	2822	9243	0.200	0.719	0	0	0
2	6	12	"hsa-miR-542-5p"	"42811"	10040	7180	100	34	34	7	20	34	34	34	5	14	18	8	0	120	222	168	75	91	91	96	35	36	48	45	0	0.000	0.000	0.087	0.087	7.308	0.005	0.010	80	441	100	29	131	Error	0	29	0	131	2713	17793	0.000	3.600	0	0	0
2	7	12	"hsa-miR-1302"	"46796"	10220	7170	100	36	35	6	17	34	34	34	5	14	27	5	0	85	86	31	36	92	92	96	33	34	11	1	0	-0.286	-0.167	0.250	0.212	3.337	-0.001	0.000	80	450	100	-5	-5	Error	2	-7	1	-6	2823	6881	0.200	-0.303	0	0	0
2	8	12	"hsa-miR-616-5p"	"17289"	10400	7160	100	34	34	6	17	34	34	34	6	17	11	2	0	91	95	38	40	88	88	92	33	35	23	5	0	0.000	0.000	0.188	0.191	3.546	-0.004	0.001	80	447	100	3	7	Error	0	3	0	7	2736	7594	0.000	0.091	0	0	0
2	9	12	""	"42588"	10580	7170	100	33	33	5	15	34	34	35	6	17	6	1	0	94	95	35	36	87	87	90	33	36	18	5	0	-0.143	-0.125	0.153	0.158	3.464	-0.017	0.008	80	462	100	6	7	Error	-1	7	-1	8	2675	7562	-0.333	0.152	0	0	0
2	10	12	""	"11208"	10770	7190	100	34	36	6	16	34	34	34	6	17	18	2	0	321	391	297	75	94	94	99	37	37	63	60	0	0.000	0.007	0.018	0.027	4.936	0.003	0.016	80	472	100	227	299	Error	0	227	2	297	2847	31256	0.333	7.892	0	0	0
2	11	12	""	"46620"	10960	7180	100	36	35	6	17	34	34	34	6	17	15	2	0	140	573	572	99	93	93	97	37	38	53	46	0	0.043	0.002	0.006	0.018	9.537	0.002	0.018	80	451	100	49	481	-4.555	2	47	1	480	2831	45854	0.167	12.865	0	0	0
2	12	12	"hsa-miR-147a"	"10954"	11130	7180	100	35	35	6	17	34	34	34	6	17	17	1	0	94	107	51	47	92	92	94	35	37	27	15	0	0.500	0.067	0.211	0.170	3.900	-0.005	0.001	80	440	100	3	16	-1.000	1	2	1	15	2788	8553	0.167	0.371	0	0	0
2	13	12	""	"11251"	11310	7180	100	34	34	6	17	35	35	35	6	17	8	0	0	110	127	68	53	91	91	93	34	36	42	32	0	-0.053	-0.028	0.120	0.102	4.614	0.003	0.001	80	452	100	18	35	Error	-1	19	-1	36	2716	10174	-0.167	1.000	0	0	0
2	14	12	""	"11227"	11490	7180	100	33	34	6	17	35	35	35	6	17	8	2	0	195	213	125	58	90	90	93	34	36	68	56	0	-0.019	-0.008	0.061	0.061	3.505	0.001	0.000	80	440	100	103	122	Error	-2	105	-1	123	2686	17021	-0.167	3.529	0	0	0
2	15	12	"hsa-miR-2276-3p"	"46875"	11660	7180	100	36	36	6	16	34	34	34	6	17	15	2	0	79	88	38	43	89	89	93	34	36	11	5	0	-0.200	-2.000	0.114	0.194	4.304	-0.013	0.007	80	420	100	-8	1	Error	2	-10	2	-1	2889	7048	0.333	-0.147	0	0	0
2	16	12	"hsa-miR-218-5p"	"11018"	11830	7180	100	34	35	6	17	34	34	34	5	14	16	8	0	98	101	36	35	86	86	89	33	37	25	11	0	0.000	0.067	0.158	0.168	4.333	-0.006	0.001	80	445	100	12	16	Error	0	12	1	15	2831	8068	0.200	0.364	0	0	0
2	17	12	"hsa-miR-363-3p"	"11077"	12020	7180	100	34	34	6	17	34	34	34	6	17	8	2	0	86	89	33	37	83	83	88	33	37	17	6	0	0.000	0.000	0.250	0.255	3.270	0.006	0.001	80	482	100	3	6	Error	0	3	0	6	2695	7111	0.000	0.030	0	0	0
2	18	12	"hsa-miR-1252-5p"	"46924"	12210	7180	100	34	34	6	17	35	35	35	5	14	15	3	0	132	151	88	58	82	82	86	29	33	53	46	0	-0.020	-0.014	0.057	0.117	6.448	-0.010	0.010	80	462	100	49	68	Error	-1	50	-1	69	2729	12088	-0.200	2.241	0	0	0
2	19	12	""	"11205"	12390	7180	100	34	35	5	14	34	34	34	5	14	15	3	0	231	234	148	63	84	84	87	32	36	67	60	0	0.000	0.007	0.024	0.035	4.809	0.003	0.004	80	461	100	147	151	Error	0	147	1	150	2777	18746	0.200	4.594	0	0	0
2	20	12	"hsa-miR-520g-3p"	"46454"	12570	7180	100	34	34	5	14	34	34	34	5	14	15	2	0	92	96	39	40	86	86	89	34	38	20	8	0	0.000	0.000	0.157	0.175	4.205	-0.009	0.004	80	439	100	6	10	Error	0	6	0	10	2724	7706	0.000	0.206	0	0	0
2	21	12	""	"17422"	12740	7180	100	33	34	6	17	33	33	33	5	15	20	5	0	124	185	139	75	87	87	91	43	47	47	40	0	0.000	0.010	0.054	0.059	4.170	-0.003	0.002	80	450	100	37	99	Error	0	37	1	98	2682	14822	0.200	2.186	0	0	0
2	22	12	""	"17517"	12930	7180	100	32	33	5	15	33	33	33	6	18	8	0	0	267	242	159	65	86	86	92	47	51	61	52	0	-0.006	0.000	0.033	0.048	4.561	0.002	0.002	80	482	100	180	156	Error	-1	181	0	156	2618	19321	0.000	3.191	0	0	0
2	1	13	""	"46453"	9140	7370	100	33	33	5	15	33	33	33	5	15	15	2	0	163	209	145	69	90	90	93	34	36	55	50	0	0.000	0.000	0.050	0.068	4.327	0.005	0.009	80	493	100	73	119	Error	0	73	0	119	2679	16728	0.000	3.412	0	0	0
2	2	13	""	"42444"	9320	7380	100	33	34	6	17	33	33	34	6	17	18	5	0	87	93	36	38	91	91	94	34	36	20	3	0	0.000	0.500	0.304	0.348	3.308	0.009	0.002	80	460	100	-4	3	Error	0	-4	1	2	2713	7476	0.000	-0.029	0	0	0
2	3	13	"spike_control_v2_37"	"28684"	9500	7380	100	32	33	5	15	33	33	34	6	17	10	2	0	205	314	257	81	87	87	91	33	36	56	52	0	-0.008	0.000	0.040	0.049	5.178	-0.001	0.000	80	461	100	117	227	Error	-1	118	0	227	2643	25129	-0.167	6.758	0	0	0
2	4	13	"hsa-miR-136-3p"	"42686"	9680	7370	100	34	34	5	14	33	33	33	5	15	23	1	0	74	81	34	41	79	79	85	31	36	17	6	0	-0.200	0.500	0.209	0.273	3.683	-0.004	0.000	80	460	100	-4	3	Error	1	-5	1	2	2698	6484	0.200	-0.129	0	0	0
2	5	13	""	"42558"	9860	7370	100	35	35	5	14	34	34	34	6	17	11	1	0	78	80	28	35	87	87	89	34	38	7	0	0	-0.111	-0.143	0.235	0.230	3.203	-0.007	0.002	80	450	100	-8	-6	Error	1	-9	1	-7	2833	6382	0.167	-0.265	0	0	0
2	6	13	"hsa-miR-578"	"17302"	10040	7370	100	34	34	6	17	34	34	35	6	17	15	1	0	96	104	40	38	91	91	96	36	37	26	7	0	0.000	0.000	0.156	0.176	4.515	-0.012	0.006	80	452	100	5	13	Error	0	5	0	13	2731	8309	-0.167	0.222	0	0	0
2	7	13	"hsa-miR-920"	"42932"	10220	7370	100	34	34	5	14	34	34	34	6	17	11	1	0	146	306	271	88	88	88	93	34	36	55	45	0	0.000	0.000	0.042	0.044	5.888	0.003	0.007	80	476	100	58	218	Error	0	58	0	218	2730	24460	0.000	6.265	0	0	0
2	8	13	""	"17464"	10400	7370	100	33	34	5	14	34	34	34	6	17	12	1	0	320	525	436	83	83	83	88	33	37	68	61	0	-0.004	0.000	0.016	0.024	5.887	0.001	0.002	80	486	100	236	442	Error	-1	237	0	442	2706	42007	0.000	13.242	0	0	0
2	9	13	"hsa-miR-10a-5p"	"13485"	10590	7370	100	33	34	6	17	35	35	35	5	14	16	5	0	356	301	181	60	88	88	91	32	35	68	66	0	-0.007	-0.005	0.034	0.048	5.583	0.000	0.000	80	471	100	266	212	Error	-2	268	-1	213	2735	24106	-0.200	6.563	0	0	0
2	10	13	"hsa-miR-1204"	"46791"	10770	7370	100	35	34	5	14	35	35	35	6	17	7	0	0	124	151	83	54	91	91	94	33	35	48	42	0	0.000	-0.017	0.089	0.085	4.577	0.005	0.002	80	438	100	33	59	Error	0	33	-1	60	2738	12081	-0.167	1.727	0	0	0
2	11	13	""	"46976"	10940	7370	100	34	35	5	14	34	34	35	6	17	12	2	0	760	610	442	72	89	89	92	33	35	70	65	0	0.000	0.002	0.010	0.016	6.035	0.001	0.001	80	451	100	671	522	Error	0	671	1	521	2819	48800	0.000	15.697	0	0	0
2	12	13	""	"42679"	11130	7370	100	34	35	6	17	34	34	35	6	17	12	1	0	713	543	394	72	90	90	94	35	37	71	63	0	0.000	0.002	0.011	0.021	6.071	0.000	0.001	80	462	100	623	454	Error	0	623	1	453	2785	43403	0.000	12.829	0	0	0
2	13	13	"hsa-miR-1254"	"46750"	11310	7370	100	34	35	6	17	34	34	34	6	17	12	3	0	91	90	34	37	88	88	91	30	32	17	8	0	0.000	0.500	0.154	0.174	3.771	0.011	0.004	80	460	100	3	3	Error	0	3	1	2	2777	7229	0.167	-0.033	0	0	0
2	14	13	""	"42503"	11490	7370	100	34	34	5	14	34	34	34	6	17	15	2	0	160	171	84	49	87	87	90	31	34	68	50	0	0.000	0.000	0.044	0.068	5.009	0.005	0.004	80	452	100	73	84	Error	0	73	0	84	2736	13648	0.000	2.613	0	0	0
2	15	13	"hsa-miR-1236-3p"	"46624"	11670	7370	100	34	34	5	14	34	34	34	5	14	16	2	0	259	250	147	58	87	87	90	33	36	66	61	0	0.000	0.000	0.038	0.060	6.275	-0.002	0.001	80	452	100	172	163	Error	0	172	0	163	2743	20001	0.000	4.848	0	0	0
2	16	13	"hsa-miR-205-5p"	"46917"	11850	7370	100	35	35	5	14	34	34	34	5	14	21	3	0	23988	15522	13336	85	86	86	89	32	35	81	72	0	0.000	0.000	0.000	0.001	16.929	0.000	0.009	80	453	100	23903	15437	Error	1	23902	1	15436	2822	1241786	0.200	482.281	0	0	0
2	17	13	"hsa-let-7b-3p"	"42769"	12030	7380	100	32	33	5	15	34	34	34	6	17	10	1	0	490	437	229	52	85	85	91	34	37	82	77	0	-0.005	-0.003	0.010	0.018	5.467	-0.002	0.004	80	461	100	403	351	Error	-2	405	-1	352	2637	34970	-0.167	10.176	0	0	0
2	18	13	"hsa-miR-409-3p"	"11240"	12210	7370	100	34	35	5	14	34	34	34	6	17	15	2	0	101	103	41	39	83	83	87	30	34	38	17	0	0.000	0.050	0.145	0.143	3.126	0.024	0.020	80	452	100	18	21	Error	0	18	1	20	2808	8264	0.167	0.533	0	0	0
2	19	13	"hsa-miR-7-2-3p"	"42964"	12390	7370	100	36	35	5	14	33	33	34	5	14	26	2	0	364	320	205	64	83	83	86	33	38	67	63	0	0.011	0.008	0.017	0.023	4.332	0.006	0.026	80	452	100	284	239	-6.549	3	281	2	237	2815	25611	0.200	7.091	0	0	0
2	20	13	"hsa-miR-503-5p"	"46803"	12570	7360	100	34	34	6	17	33	33	34	5	14	25	6	0	88	88	32	36	85	85	90	34	37	16	2	0	0.333	0.333	0.215	0.236	2.983	0.009	0.002	80	450	100	4	4	-1.585	1	3	1	3	2743	7070	0.000	-0.059	0	0	0
2	21	13	"hsa-miR-1539"	"146105"	12750	7360	100	36	35	5	14	34	34	34	5	14	11	3	0	83	89	34	38	87	87	91	34	37	18	3	0	-0.500	0.500	0.161	0.154	2.839	-0.009	0.003	80	461	100	-2	3	Error	2	-4	1	2	2820	7084	0.200	-0.059	0	0	0
2	22	13	"hsv2-miR-H3"	"146077"	12950	7350	100	32	32	6	18	33	33	33	6	18	6	2	0	96	118	82	69	86	86	91	42	46	30	15	0	-0.100	-0.031	0.138	0.155	4.399	-0.006	0.003	80	482	100	9	31	Error	-1	10	-1	32	2555	9464	-0.167	0.643	0	0	0
2	1	14	"spike_control_v2_28"	"27953"	9150	7570	100	34	34	5	14	32	32	33	6	18	16	3	0	118	127	55	43	85	85	90	32	35	50	36	0	0.061	0.048	0.095	0.102	3.691	0.014	0.012	80	493	100	35	44	-4.044	2	33	2	42	2697	10175	0.167	1.156	0	0	0
2	2	14	""	"146051"	9330	7570	100	34	33	5	15	34	34	34	6	17	11	2	0	91	97	37	38	88	88	93	33	35	26	5	0	0.000	-0.111	0.157	0.191	3.445	0.003	0.000	80	462	100	3	8	Error	0	3	-1	9	2671	7739	-0.167	0.121	0	0	0
2	3	14	""	"146038"	9520	7570	100	34	34	6	17	34	34	34	6	17	13	2	0	124	137	62	45	85	85	90	34	37	56	31	0	0.000	0.000	0.123	0.101	3.630	0.000	0.000	80	438	100	39	52	Error	0	39	0	52	2729	10947	0.000	1.382	0	0	0
2	4	14	"spike_control_v2_35"	"28568"	9680	7570	100	35	34	6	17	33	33	34	5	14	22	5	0	179	315	248	78	84	84	88	33	37	60	53	0	0.021	0.004	0.056	0.051	5.171	0.000	0.000	80	434	100	97	232	-5.570	2	95	1	231	2718	25201	0.000	6.879	0	0	0
2	5	14	""	"146146"	9860	7570	100	35	35	5	14	33	33	34	5	14	20	5	0	904	1054	915	86	87	87	91	34	37	63	62	0	0.002	0.002	0.004	0.014	11.572	0.001	0.009	80	450	100	819	969	-8.674	2	817	2	967	2768	84335	0.200	28.324	0	0	0
2	6	14	"hsa-miRPlus-C1076"	"42838"	10040	7560	100	34	34	6	17	34	34	34	5	14	13	5	0	128	193	143	74	94	94	98	34	34	50	42	0	0.000	0.000	0.043	0.054	4.432	-0.002	0.002	80	460	100	34	99	Error	0	34	0	99	2701	15426	0.000	2.794	0	0	0
2	7	14	"spike_control_v2_49"	"30293"	10220	7580	100	36	36	5	13	34	34	34	6	17	12	2	0	111	117	44	37	94	94	99	37	37	33	13	0	0.118	0.087	0.130	0.123	3.031	0.004	0.001	80	458	100	19	25	-3.087	2	17	2	23	2891	9333	0.333	0.486	0	0	0
2	8	14	"SNORD65"	"145661"	10400	7570	100	34	34	5	14	34	34	34	6	17	13	1	0	105	110	46	41	91	91	95	36	37	32	10	0	0.000	0.000	0.117	0.152	3.327	0.000	0.000	80	460	100	14	19	Error	0	14	0	19	2753	8775	0.000	0.417	0	0	0
2	9	14	"SNORD6"	"19605"	10580	7560	100	36	35	5	14	34	34	35	5	14	21	0	0	4596	7892	8156	103	90	90	94	35	37	66	58	0	0.000	0.000	0.012	0.007	21.701	0.000	0.003	80	471	100	4508	7803	Error	2	4506	1	7802	2797	631377	0.000	222.800	0	0	0
2	10	14	""	"146097"	10770	7570	100	36	36	5	13	35	35	35	5	14	13	1	0	177	183	91	49	86	86	91	34	37	67	58	0	0.011	0.010	0.039	0.063	4.353	0.015	0.034	80	458	100	92	98	-6.508	1	91	1	97	2848	14652	0.200	2.706	0	0	0
2	11	14	""	"46436"	10940	7560	100	34	34	5	14	35	35	35	5	14	7	2	0	139	1058	1131	106	87	87	95	83	87	47	46	0	-0.019	-0.001	0.056	0.026	13.780	0.000	0.000	80	449	100	51	970	Error	-1	52	-1	971	2711	84641	-0.200	11.602	0	0	0
2	12	14	""	"146039"	11120	7560	100	36	36	5	13	35	35	35	5	14	12	2	0	368	404	311	76	90	90	94	36	38	62	58	0	0.004	0.003	0.021	0.023	5.264	0.002	0.004	80	463	100	279	315	-8.119	1	278	1	314	2848	32287	0.200	8.611	0	0	0
2	13	14	""	"145994"	11310	7570	100	33	34	6	17	34	34	34	6	17	11	5	0	650	521	336	64	85	85	88	32	36	73	70	0	-0.002	0.000	0.008	0.013	4.063	0.001	0.004	80	460	100	564	436	Error	-1	565	0	436	2758	41714	0.000	13.531	0	0	0
2	14	14	""	"146050"	11490	7560	100	34	34	6	17	35	35	35	7	20	7	1	0	638	1187	1148	96	90	90	99	154	155	52	52	0	-0.002	-0.001	0.009	0.017	16.849	0.000	0.003	80	452	100	547	1096	Error	-1	548	-1	1097	2706	94966	-0.143	7.065	0	0	0
2	15	14	"spike_control_v2_10"	"13430"	11670	7560	100	35	34	5	14	35	35	35	7	20	2	1	0	92	98	39	39	89	89	101	154	152	0	0	0	0.000	-0.111	0.167	0.163	3.001	0.021	0.298	80	452	100	3	8	Error	0	3	-1	9	2751	7853	-0.143	-0.019	0	0	0
2	16	14	""	"42831"	11850	7560	100	34	35	5	14	34	34	35	6	17	16	2	0	166	177	98	55	85	85	90	32	35	63	53	0	0.000	0.011	0.047	0.048	4.522	-0.002	0.001	80	452	100	81	93	Error	0	81	1	92	2775	14141	0.000	2.719	0	0	0
2	17	14	""	"146124"	12030	7570	100	35	35	5	14	34	34	35	6	17	13	0	0	100	108	43	39	88	88	91	33	36	35	13	0	0.083	0.050	0.167	0.156	4.575	0.008	0.002	80	442	100	13	21	-3.585	1	12	1	20	2824	8652	0.000	0.515	0	0	0
2	18	14	"spike_control_v2_35"	"28568"	12210	7560	100	35	35	6	17	34	34	34	5	14	22	3	0	421	360	252	70	86	86	90	31	34	65	60	0	0.003	0.004	0.019	0.042	6.458	0.002	0.006	80	442	100	336	275	-8.388	1	335	1	274	2790	28788	0.200	8.710	0	0	0
2	19	14	"hsa-miR-3179"	"146152"	12390	7560	100	32	32	6	18	32	32	33	6	18	16	0	0	87	89	32	35	84	84	88	33	37	17	3	0	0.000	0.000	0.221	0.188	3.563	-0.013	0.005	80	442	100	3	5	Error	0	3	0	5	2597	7147	-0.167	0.030	0	0	0
2	20	14	"hsa-miR-335-3p"	"145745"	12570	7560	100	32	33	5	15	32	32	32	6	18	16	1	0	2670	1860	1406	75	84	84	87	35	40	67	65	0	0.000	0.001	0.003	0.010	14.549	0.000	0.003	80	460	100	2586	1777	Error	0	2586	1	1776	2663	148770	0.167	50.657	0	0	0
2	21	14	""	"145679"	12760	7550	100	31	31	5	16	32	32	33	6	18	10	1	0	108	115	56	48	86	86	92	42	45	33	12	0	-0.045	-0.034	0.154	0.203	2.914	-0.003	0.001	80	470	100	21	28	Error	-1	22	-1	29	2507	9190	-0.333	0.548	0	0	0
2	22	14	"hsa-miR-367-5p"	"145697"	12940	7540	100	36	35	5	14	34	34	34	6	17	13	1	0	81	83	32	38	82	82	89	43	48	5	1	0	-2.000	1.000	0.171	0.172	2.959	-0.002	0.000	80	500	100	1	2	Error	2	-1	1	1	2827	6639	0.167	-0.140	0	0	0
2	1	15	"hsa-miR-668-3p"	"145701"	9150	7760	100	33	33	5	15	33	33	33	5	15	15	1	0	128	142	74	52	85	85	88	34	38	55	40	0	0.000	0.000	0.058	0.067	3.497	0.005	0.002	80	472	100	43	57	Error	0	43	0	57	2647	11333	0.000	1.588	0	0	0
2	2	15	"hsa-miR-330-5p"	"145843"	9320	7760	100	34	35	6	17	33	33	33	6	18	16	3	0	103	106	41	38	86	86	91	34	37	36	8	0	0.059	0.100	0.148	0.159	3.941	0.019	0.013	80	441	100	18	22	-4.087	1	17	2	20	2760	8450	0.333	0.441	0	0	0
2	3	15	"hsa-miR-523-3p"	"145754"	9500	7760	100	35	35	5	14	33	33	33	6	18	25	2	0	297	278	182	65	90	90	94	32	34	66	62	0	0.010	0.011	0.029	0.047	5.294	0.002	0.003	80	454	100	209	190	-6.693	2	207	2	188	2818	22277	0.333	5.750	0	0	0
2	4	15	"hsa-miR-655-3p"	"145696"	9680	7760	100	35	35	5	14	35	35	34	6	17	11	0	0	93	100	40	40	90	90	93	33	35	26	10	0	0.000	0.000	0.182	0.197	4.425	-0.011	0.005	80	454	100	3	10	Error	0	3	0	10	2788	7983	0.167	0.212	0	0	0
2	5	15	"spike_control_v2_29"	"27968"	9860	7750	100	32	33	5	15	34	34	34	5	14	11	2	0	356	347	244	70	87	87	92	34	36	63	57	0	-0.007	-0.004	0.056	0.079	6.802	-0.006	0.032	80	443	100	267	259	Error	-2	269	-1	260	2613	27757	-0.200	7.500	0	0	0
2	6	15	"hsa-miR-29a-5p"	"145638"	10040	7760	100	35	36	6	16	34	34	34	5	14	23	8	0	136	154	80	51	91	91	96	34	35	55	41	0	0.022	0.032	0.078	0.092	4.642	0.001	0.000	80	450	100	46	65	-5.492	1	45	2	63	2863	12349	0.400	1.706	0	0	0
2	7	15	"hsa-miR-545-3p"	"145741"	10220	7760	100	34	33	6	18	34	34	34	6	17	16	2	0	88	85	31	36	94	94	98	36	36	8	1	0	0.000	0.111	0.222	0.226	3.504	0.000	0.000	80	432	100	-6	-10	Error	0	-6	-1	-9	2669	6774	-0.167	-0.361	0	0	0
2	8	15	""	"146100"	10400	7760	100	34	35	5	14	34	34	34	6	17	11	2	0	186	240	167	69	89	89	93	33	35	58	52	0	0.000	0.007	0.063	0.073	6.844	0.000	0.000	80	452	100	97	152	Error	0	97	1	151	2780	19207	0.167	4.455	0	0	0
2	9	15	"hsa-miR-3130-3p"	"147827"	10590	7760	100	34	34	5	14	34	34	34	5	14	15	2	0	77	83	28	33	92	92	96	38	39	6	0	0	0.000	0.000	0.231	0.232	3.314	0.013	0.008	80	482	100	-15	-9	Error	0	-15	0	-9	2748	6612	0.000	-0.342	0	0	0
2	10	15	"hsa-miR-3133"	"147820"	10780	7760	100	34	34	6	17	35	35	35	6	17	8	3	0	268	247	118	47	86	86	92	37	40	80	70	0	-0.005	-0.006	0.032	0.039	4.089	-0.001	0.000	80	440	100	181	160	Error	-1	182	-1	161	2720	19747	-0.167	4.189	0	0	0
2	11	15	"hsa-miR-3173-3p"	"147845"	10950	7760	100	35	35	5	14	35	35	35	5	14	13	2	0	85	96	45	46	83	83	91	83	91	8	0	0	0.000	0.000	0.120	0.137	4.754	-0.018	0.014	80	449	100	2	13	Error	0	2	0	13	2779	7676	0.000	0.060	0	0	0
2	12	15	"hsa-miR-92b-3p"	"145897"	11140	7750	100	35	34	5	14	35	35	34	5	14	12	2	0	163	174	94	54	86	86	91	35	38	58	53	0	0.000	-0.011	0.061	0.086	5.849	-0.002	0.000	80	463	100	77	87	Error	0	77	-1	88	2755	13890	0.000	2.371	0	0	0
2	13	15	"hsa-miR-18a-5p"	"147195"	11320	7750	100	35	35	5	14	35	35	35	5	14	13	1	0	74	80	29	36	87	87	88	31	35	13	1	0	0.000	0.000	0.188	0.197	2.892	-0.010	0.003	80	442	100	-13	-7	Error	0	-13	0	-7	2760	6416	0.000	-0.258	0	0	0
2	14	15	"hsa-miR-302a-3p"	"147203"	11500	7750	100	35	35	5	14	34	34	35	6	17	12	1	0	156	590	545	92	87	87	88	31	35	61	50	0	0.014	0.002	0.018	0.023	7.706	0.000	0.001	80	461	100	70	504	-6.109	1	69	1	503	2801	47223	0.000	16.194	0	0	0
2	15	15	""	"148008"	11680	7750	100	35	35	6	17	34	34	35	5	14	22	5	0	2626	2776	2549	91	84	84	88	33	37	68	61	0	0.000	0.000	0.002	0.007	17.393	0.000	0.002	80	440	100	2543	2693	Error	1	2542	1	2692	2821	222105	0.000	81.455	0	0	0
2	16	15	"hsa-miR-4330"	"147865"	11850	7750	100	33	34	6	17	34	34	34	5	14	13	5	0	80	85	30	35	81	81	85	30	35	21	2	0	1.000	0.000	0.222	0.245	4.030	0.020	0.013	80	440	100	-2	4	0.000	-1	-1	0	4	2697	6768	0.000	0.000	0	0	0
2	17	15	"hsa-miR-548s"	"147870"	12030	7750	100	35	35	5	14	34	34	34	6	17	21	1	0	75	77	27	35	81	81	86	39	45	7	0	0	-0.167	-0.250	0.197	0.226	3.321	-0.004	0.001	80	442	100	-5	-3	Error	1	-6	1	-4	2812	6171	0.167	-0.231	0	0	0
2	18	15	"kshv-miR-K12-12-3p"	"147919"	12210	7740	100	34	34	5	14	34	34	34	5	14	10	1	0	97	127	78	61	82	82	88	39	44	35	30	0	0.000	0.000	0.143	0.112	3.539	-0.001	0.000	80	462	100	15	45	Error	0	15	0	45	2689	10183	0.000	1.000	0	0	0
2	19	15	""	"147754"	12400	7740	100	33	33	6	18	33	33	33	6	18	12	1	0	220	217	118	54	86	86	89	34	38	67	62	0	0.000	0.000	0.034	0.054	5.948	-0.001	0.000	80	460	100	134	131	Error	0	134	0	131	2649	17359	0.000	3.765	0	0	0
2	20	15	"hsa-miR-3119"	"147837"	12580	7740	100	34	34	6	17	32	32	33	6	18	21	2	0	94	97	37	38	79	79	85	36	42	28	5	0	0.133	0.111	0.137	0.164	3.888	-0.003	0.000	80	442	100	17	20	-2.907	2	15	2	18	2712	7766	0.167	0.333	0	0	0
2	21	15	"hsa-miR-4325"	"147981"	12760	7750	100	34	34	6	17	33	33	34	6	17	18	2	0	97	107	46	42	80	80	87	39	44	36	11	0	0.059	0.037	0.222	0.247	3.815	0.002	0.000	80	450	100	18	28	-4.087	1	17	1	27	2707	8587	0.000	0.513	0	0	0
2	22	15	""	"147789"	12940	7750	100	32	32	5	15	34	34	34	6	17	2	1	0	692	567	389	68	77	77	81	33	40	73	71	0	-0.003	-0.004	0.008	0.025	9.631	-0.003	0.031	80	500	100	613	488	Error	-2	615	-2	490	2531	45365	-0.333	14.727	0	0	0
2	1	16	"hsa-miR-4253"	"147562"	9150	7950	100	34	34	6	17	34	34	34	6	17	15	2	0	81	86	38	44	84	84	87	32	36	16	6	0	0.000	0.000	0.179	0.184	2.912	0.020	0.013	80	494	100	-3	2	Error	0	-3	0	2	2729	6851	0.000	-0.031	0	0	0
2	2	16	"hsa-miR-4313"	"147846"	9340	7950	100	32	33	5	15	33	33	33	6	18	7	1	0	131	130	57	43	84	84	90	39	43	52	27	0	-0.021	0.000	0.094	0.107	3.944	-0.002	0.002	80	453	100	46	46	Error	-1	47	0	46	2605	10367	0.000	1.026	0	0	0
2	3	16	"hsv1-miR-H12"	"147748"	9520	7950	100	32	33	6	18	33	33	33	5	15	15	5	0	83	86	28	32	89	89	92	39	42	8	0	0	0.167	0.000	0.207	0.231	3.495	-0.006	0.002	80	463	100	-7	-3	-2.585	-1	-6	0	-3	2605	6845	0.000	-0.154	0	0	0
2	4	16	"hsa-miR-374c-5p"	"148430"	9710	7950	100	34	34	6	17	34	34	34	6	17	13	1	0	111	118	53	44	88	88	90	33	36	45	21	0	0.000	0.000	0.128	0.135	2.541	-0.001	0.000	80	442	100	23	30	Error	0	23	0	30	2740	9459	0.000	0.848	0	0	0
2	5	16	"hsa-miR-3915"	"148495"	9880	7940	100	34	35	6	17	34	34	35	5	14	21	3	0	412	502	423	84	86	86	91	33	36	61	56	0	0.000	0.002	0.015	0.023	6.493	0.002	0.012	80	441	100	326	417	Error	0	326	1	416	2795	40164	0.000	12.455	0	0	0
2	6	16	"hsa-miR-3606-5p"	"148335"	10060	7940	100	33	34	6	17	34	34	34	6	17	17	3	0	119	191	134	70	87	87	92	35	38	48	45	0	-0.031	0.000	0.089	0.107	5.349	-0.008	0.014	80	442	100	31	104	Error	-1	32	0	104	2737	15313	0.000	2.829	0	0	0
2	7	16	"hsa-miR-3610"	"148208"	10240	7940	100	35	35	7	20	34	34	34	6	17	15	5	0	83	88	36	40	88	88	93	35	37	13	3	0	-0.200	100000.000	0.179	0.177	3.163	-0.005	0.001	80	450	100	-4	1	Error	1	-5	1	0	2775	7020	0.167	-0.143	0	0	0
2	8	16	"hsa-miR-128-1-5p"	"148562"	10420	7940	100	35	35	6	17	34	34	34	5	14	22	6	0	81	87	36	41	90	90	95	37	38	16	2	0	-0.111	-0.333	0.132	0.155	3.735	-0.003	0.000	80	460	100	-8	-2	Error	1	-9	1	-3	2809	6948	0.200	-0.216	0	0	0
2	9	16	"hsa-miR-4251"	"147715"	10610	7950	100	35	34	5	14	35	35	35	6	17	6	0	0	144	184	110	59	87	87	92	36	39	60	48	0	0.000	-0.010	0.036	0.053	4.184	0.001	0.000	80	441	100	57	96	Error	0	57	-1	97	2745	14707	-0.167	2.556	0	0	0
2	10	16	"hsa-miR-3662"	"148042"	10780	7940	100	34	35	6	17	35	35	34	6	17	10	2	0	96	101	37	36	85	85	89	32	35	26	10	0	-0.091	0.000	0.111	0.152	2.908	0.004	0.001	80	430	100	10	16	Error	-1	11	0	16	2760	8046	0.167	0.375	0	0	0
2	11	16	"hsa-miR-3692-5p"	"148332"	10960	7940	100	35	35	5	14	34	34	34	6	17	16	0	0	90	90	30	33	87	87	99	128	129	0	0	0	0.333	0.333	0.148	0.173	2.481	-0.004	0.003	80	442	100	4	4	-1.585	1	3	1	3	2794	7200	0.167	-0.070	0	0	0
2	12	16	"hsa-miR-3613-5p"	"147334"	11140	7940	100	34	34	5	14	34	34	34	5	14	12	1	0	90	93	37	39	86	86	101	126	124	1	0	0	0.000	0.000	0.132	0.148	3.920	0.000	0.000	80	460	100	4	7	Error	0	4	0	7	2696	7429	0.000	-0.063	0	0	0
2	13	16	"hsa-miR-4306"	"147722"	11320	7940	100	34	34	5	14	35	35	35	5	14	13	2	0	126	771	833	108	83	83	88	33	37	53	47	0	-0.023	-0.001	0.160	0.066	8.185	0.000	0.000	80	462	100	42	687	Error	-1	43	-1	688	2740	61710	-0.200	20.697	0	0	0
2	14	16	"hsv1-miR-H3-5p"	"147718"	11510	7950	100	34	35	6	17	34	34	35	5	14	20	5	0	169	158	79	50	81	81	85	30	35	62	57	0	0.000	0.013	0.055	0.096	4.024	-0.005	0.002	80	449	100	88	78	Error	0	88	1	77	2794	12634	0.000	2.433	0	0	0
2	15	16	""	"148642"	11680	7940	100	34	34	6	17	35	35	35	6	17	8	5	0	1244	2713	2713	100	83	83	87	34	39	66	58	0	-0.001	0.000	0.005	0.007	16.497	0.000	0.000	80	436	100	1160	2629	Error	-1	1161	-1	2630	2747	217066	-0.167	77.235	0	0	0
2	16	16	"hsa-miR-1247-3p"	"148040"	11850	7940	100	36	36	6	16	33	33	34	5	14	32	10	0	93	93	38	40	82	82	86	32	37	21	5	0	0.273	0.273	0.217	0.220	3.398	0.005	0.001	80	450	100	14	14	-1.874	3	11	3	11	2878	7452	0.400	0.219	0	0	0
2	17	16	"hsa-miR-3178"	"147595"	12040	7940	100	34	33	7	21	34	34	34	5	14	16	6	0	122	166	106	63	80	80	85	32	37	53	43	0	0.000	-0.012	0.054	0.066	6.396	-0.012	0.020	80	472	100	42	85	Error	0	42	-1	86	2673	13315	-0.200	2.531	0	0	0
2	18	16	"hsv1-miR-H1-5p"	"147712"	12230	7940	100	35	35	5	14	33	33	34	6	17	13	0	0	99	102	45	44	82	82	84	32	38	31	13	0	0.118	0.100	0.158	0.164	3.562	0.002	0.000	80	460	100	19	22	-3.087	2	17	2	20	2808	8161	0.167	0.563	0	0	0
2	19	16	""	"148170"	12400	7940	100	36	36	5	13	33	33	33	6	18	25	2	0	77	76	25	32	83	83	87	32	36	5	0	0	-0.500	-0.429	0.169	0.217	3.599	-0.006	0.001	80	448	100	-3	-4	Error	3	-6	3	-7	2887	6107	0.500	-0.344	0	0	0
2	20	16	"hsa-miR-134-3p"	"148580"	12580	7930	100	35	35	6	17	33	33	33	6	18	20	1	0	78	81	30	37	78	78	83	33	39	15	5	0	100000.000	0.667	0.214	0.276	3.571	0.018	0.012	80	460	100	2	5	16.610	2	0	2	3	2773	6485	0.333	-0.061	0	0	0
2	21	16	""	"148110"	12760	7930	100	34	34	5	14	33	33	33	5	15	20	2	0	88	88	30	34	79	79	83	32	38	20	2	0	0.111	0.111	0.200	0.175	4.053	-0.003	0.000	80	438	100	10	10	-3.170	1	9	1	9	2740	7006	0.200	0.156	0	0	0
2	22	16	""	"148538"	12930	7940	100	32	32	6	18	33	33	33	5	15	16	3	0	87	89	36	40	77	77	80	31	38	25	8	0	-0.100	-0.083	0.257	0.225	3.636	0.000	0.000	80	472	100	9	11	Error	-1	10	-1	12	2579	7105	-0.200	0.290	0	0	0
2	1	17	""	"148091"	9150	8140	100	34	34	5	14	33	33	33	6	18	12	2	0	87	86	32	37	83	83	86	32	37	17	5	0	0.250	0.333	0.150	0.172	3.130	0.014	0.006	80	484	100	5	4	-2.000	1	4	1	3	2728	6899	0.167	0.000	0	0	0
2	2	17	""	"148016"	9330	8130	100	33	33	7	21	33	33	33	6	18	15	5	0	82	87	36	41	86	86	88	32	36	12	3	0	0.000	0.000	0.231	0.250	3.057	0.009	0.002	80	452	100	-4	1	Error	0	-4	0	1	2638	6971	0.000	-0.031	0	0	0
2	3	17	""	"148459"	9520	8140	100	33	33	5	15	33	33	33	6	18	11	1	0	131	135	58	42	87	87	91	37	40	53	30	0	0.000	0.000	0.089	0.098	4.170	-0.001	0.000	80	440	100	44	48	Error	0	44	0	48	2646	10820	0.000	1.189	0	0	0
2	4	17	""	"148612"	9690	8130	100	33	33	6	18	33	33	33	6	18	11	1	0	90	91	35	38	85	85	89	36	40	16	1	0	0.000	0.000	0.167	0.200	4.008	-0.010	0.004	80	430	100	5	6	Error	0	5	0	6	2623	7249	0.000	0.056	0	0	0
2	5	17	""	"148511"	9870	8130	100	35	35	5	14	34	34	34	5	14	17	2	0	87	91	31	34	85	85	89	32	35	21	2	0	0.500	0.167	0.191	0.235	4.047	0.002	0.000	80	452	100	3	7	-1.000	1	2	1	6	2794	7300	0.200	0.063	0	0	0
2	6	17	"hsa-miR-3074-5p"	"148453"	10050	8130	100	34	34	6	17	34	34	34	6	17	12	2	0	89	93	32	34	87	87	91	36	39	15	5	0	0.000	0.000	0.150	0.204	3.247	0.010	0.004	80	462	100	2	6	Error	0	2	0	6	2755	7436	0.000	0.056	0	0	0
2	7	17	""	"148212"	10240	8140	100	35	35	5	14	34	34	34	6	17	13	3	0	409	387	257	66	86	86	90	35	38	72	67	0	0.003	0.003	0.015	0.014	3.499	0.002	0.006	80	460	100	324	302	-8.335	1	323	1	301	2810	30957	0.167	8.486	0	0	0
2	8	17	""	"148530"	10420	8140	100	35	34	6	17	34	34	34	6	17	16	2	0	349	308	175	56	88	88	94	39	41	72	66	0	0.004	0.000	0.021	0.036	5.808	0.000	0.000	80	450	100	262	220	-8.028	1	261	0	220	2739	24613	0.000	5.487	0	0	0
2	9	17	""	"148517"	10600	8130	100	34	34	6	17	35	35	35	6	17	8	2	0	77	80	40	50	85	85	90	38	42	6	2	0	0.125	0.200	0.209	0.218	3.824	0.014	0.011	80	451	100	-9	-6	-3.000	-1	-8	-1	-5	2745	6370	-0.167	-0.263	0	0	0
2	10	17	""	"148267"	10780	8130	100	36	35	6	17	35	35	35	6	17	10	3	0	599	3240	3506	108	85	85	88	29	32	61	57	0	0.002	0.000	0.003	0.007	15.814	0.000	0.014	80	452	100	515	3155	-9.006	1	514	0	3155	2839	259239	0.000	108.690	0	0	0
2	11	17	""	"148134"	10960	8130	100	34	34	5	14	34	34	35	6	17	10	0	0	101	108	44	40	87	87	100	127	127	2	0	0	0.000	0.000	0.136	0.154	3.309	0.012	0.006	80	452	100	14	21	Error	0	14	0	21	2723	8634	-0.167	0.063	0	0	0
2	12	17	""	"148389"	11140	8140	100	36	36	5	13	34	34	34	6	17	17	2	0	266	245	127	51	86	86	91	33	36	76	65	0	0.011	0.013	0.019	0.026	4.123	0.006	0.011	80	438	100	182	161	-6.492	2	180	2	159	2866	19604	0.333	4.667	0	0	0
2	13	17	""	"148484"	11310	8130	100	33	34	6	17	35	35	35	6	17	13	2	0	3765	2957	2641	89	83	83	88	37	42	65	65	0	-0.001	0.000	0.003	0.009	12.846	0.000	0.000	80	450	100	3680	2873	Error	-2	3682	-1	2874	2744	236566	-0.167	77.541	0	0	0
2	14	17	""	"148576"	11500	8130	100	33	34	7	20	34	34	34	6	17	13	2	0	112	128	67	52	80	80	85	32	37	50	37	0	-0.031	0.000	0.146	0.153	4.689	-0.005	0.002	80	461	100	31	48	Error	-1	32	0	48	2729	10276	0.000	1.344	0	0	0
2	15	17	""	"148435"	11680	8140	100	34	34	5	14	34	34	35	6	17	7	1	0	128	145	71	48	83	83	87	34	39	55	42	0	0.000	0.000	0.039	0.065	5.169	-0.001	0.000	80	450	100	45	62	Error	0	45	0	62	2689	11636	-0.167	1.706	0	0	0
2	16	17	""	"148329"	11860	8130	100	37	36	5	13	34	34	34	5	14	23	6	0	76	81	32	39	86	86	88	33	37	12	3	0	-0.300	-0.400	0.167	0.183	4.116	0.001	0.000	80	453	100	-7	-3	Error	3	-10	2	-5	2875	6453	0.400	-0.212	0	0	0
2	17	17	""	"148600"	12040	8130	100	32	33	6	18	34	34	34	5	14	16	3	0	83	87	28	32	83	83	86	36	41	16	2	0	100000.000	-0.250	0.304	0.305	3.801	0.012	0.005	80	452	100	-2	3	16.610	-2	0	-1	4	2602	6936	-0.200	0.028	0	0	0
2	18	17	""	"148028"	12220	8130	100	34	35	5	14	33	33	34	6	17	18	2	0	82	85	33	38	80	80	84	34	40	16	2	0	0.500	0.400	0.166	0.175	3.272	0.007	0.001	80	452	100	3	7	-1.000	1	2	2	5	2791	6819	0.167	0.029	0	0	0
2	19	17	""	"148555"	12400	8130	100	35	35	6	17	33	33	33	5	15	28	3	0	82	83	29	34	79	79	83	31	37	20	3	0	0.667	0.500	0.180	0.214	3.315	0.006	0.001	80	462	100	5	6	-0.585	2	3	2	4	2801	6623	0.400	0.000	0	0	0
2	20	17	""	"148153"	12580	8130	100	35	35	6	17	32	32	33	5	15	32	3	0	78	77	28	36	75	75	79	31	39	13	3	0	1.000	1.500	0.238	0.268	3.024	-0.003	0.000	80	460	100	6	5	0.000	3	3	3	2	2805	6151	0.400	-0.065	0	0	0
2	21	17	""	"148392"	12760	8130	100	33	33	4	12	32	32	32	6	18	10	0	0	74	78	29	37	75	75	78	30	38	15	3	0	-1.000	0.333	0.167	0.169	3.101	0.004	0.001	80	460	100	0	4	Error	1	-1	1	3	2601	6247	0.167	0.000	0	0	0
2	22	17	""	"148636"	12940	8130	100	31	32	6	18	33	33	34	6	17	8	1	0	1832	1324	1094	82	75	75	79	31	39	68	66	0	-0.001	-0.001	0.020	0.019	11.691	0.000	0.001	80	484	100	1755	1248	Error	-2	1757	-1	1249	2588	105925	-0.333	40.161	0	0	0
2	1	18	""	"148301"	9150	8330	100	31	32	6	18	32	32	33	5	15	17	5	0	108	125	66	52	81	81	87	36	41	46	36	0	-0.037	0.000	0.125	0.123	4.424	0.002	0.000	80	484	100	26	44	Error	-1	27	0	44	2544	10002	-0.200	1.056	0	0	0
2	2	18	"hsa-miR-1911-3p"	"146094"	9330	8320	100	35	35	7	20	33	33	33	5	15	35	7	0	72	76	27	35	82	82	85	29	34	10	2	0	-0.200	-0.333	0.234	0.247	3.237	-0.018	0.007	80	460	100	-8	-4	Error	2	-10	2	-6	2782	6061	0.400	-0.310	0	0	0
2	3	18	""	"11039"	9510	8320	100	36	35	6	17	34	34	34	5	14	22	3	0	1686	1604	1380	86	85	85	88	35	39	68	65	0	0.001	0.001	0.003	0.007	9.522	0.001	0.017	80	450	100	1603	1520	-9.645	2	1601	1	1519	2832	128342	0.200	43.314	0	0	0
2	4	18	"hsa-miR-548j-5p"	"46592"	9690	8320	100	33	33	6	18	33	33	33	6	18	13	2	0	81	88	31	35	85	85	89	36	40	16	1	0	0.000	0.000	0.216	0.199	3.012	-0.003	0.000	80	452	100	-4	3	Error	0	-4	0	3	2674	7047	0.000	-0.028	0	0	0
2	5	18	"Empty"	"0"	9870	8320	100	32	33	5	15	33	33	34	6	17	6	1	0	64	71	35	49	85	85	89	34	38	7	1	0	0.048	0.000	0.117	0.152	3.187	-0.003	0.000	80	460	100	-22	-14	-4.392	-1	-21	0	-14	2608	5671	-0.167	-0.529	0	0	0
2	6	18	"hsa-miR-423-5p"	"27565"	10050	8320	100	35	35	6	17	34	34	35	6	17	10	2	0	533	804	757	94	85	85	89	34	38	61	57	0	0.002	0.001	0.005	0.014	8.489	0.000	0.000	80	452	100	449	720	-8.807	1	448	1	719	2806	64317	0.000	21.029	0	0	0
2	7	18	""	"146147"	10230	8320	100	33	33	5	15	34	34	34	5	14	12	2	0	550	2230	2384	106	83	83	86	32	37	58	57	0	-0.002	0.000	0.100	0.030	16.661	0.000	0.012	80	430	100	466	2146	Error	-1	467	-1	2147	2669	178429	-0.200	67.000	0	0	0
2	8	18	"hsa-miR-4478"	"168805"	10400	8320	100	34	34	5	14	34	34	34	6	17	13	1	0	137	382	362	94	87	87	91	37	40	52	46	0	0.000	0.000	0.071	0.044	9.589	-0.002	0.009	80	440	100	50	295	Error	0	50	0	295	2722	30530	0.000	7.865	0	0	0
2	9	18	"hsa-miR-4687-5p"	"168648"	10590	8330	100	34	35	6	17	34	34	34	6	17	15	5	0	153	147	61	41	88	88	92	34	36	62	47	0	0.000	0.017	0.087	0.107	3.535	0.007	0.005	80	461	100	65	60	Error	0	65	1	59	2774	11797	0.167	1.618	0	0	0
2	10	18	"hsa-miR-766-5p"	"46474"	10770	8320	100	34	34	6	17	35	35	35	5	14	13	7	0	138	170	106	62	86	86	89	47	52	51	40	0	-0.019	-0.012	0.065	0.092	6.253	-0.005	0.004	80	452	100	51	83	Error	-1	52	-1	84	2757	13607	-0.200	1.723	0	0	0
2	11	18	"hsa-miR-4710"	"168799"	10950	8320	100	35	35	5	14	35	35	35	5	14	12	1	0	89	92	38	41	84	84	89	48	53	17	3	0	0.000	0.000	0.200	0.171	3.202	0.010	0.010	80	452	100	5	8	Error	0	5	0	8	2786	7339	0.000	0.063	0	0	0
2	12	18	"hsa-miR-4789-3p"	"168591"	11130	8320	100	34	34	6	17	34	34	34	5	14	21	3	0	85	84	30	35	82	82	87	30	34	17	2	0	0.000	0.000	0.228	0.222	3.730	-0.009	0.002	80	442	100	3	2	Error	0	3	0	2	2749	6738	0.000	-0.100	0	0	0
2	13	18	"hsa-miR-4433a-3p"	"168675"	11310	8320	100	34	34	6	17	34	34	34	6	17	15	1	0	81	87	36	41	82	82	87	35	40	21	2	0	0.000	0.000	0.209	0.203	3.722	-0.013	0.007	80	452	100	-1	5	Error	0	-1	0	5	2707	6988	0.000	0.000	0	0	0
2	14	18	"hsa-miR-5194"	"168885"	11490	8330	100	34	34	5	14	34	34	34	6	17	11	1	0	84	88	37	42	84	84	86	29	33	22	8	0	0.000	0.000	0.154	0.166	4.062	-0.003	0.000	80	471	100	0	4	Error	0	0	0	4	2752	7055	0.000	0.069	0	0	0
2	15	18	"hsa-miR-4656"	"168673"	11680	8320	100	34	34	5	14	35	35	35	6	17	7	0	0	100	104	46	44	86	86	88	32	36	31	13	0	-0.071	-0.056	0.112	0.128	4.025	0.014	0.008	80	426	100	13	17	Error	-1	14	-1	18	2717	8358	-0.167	0.500	0	0	0
2	16	18	"hsa-miR-4463"	"168814"	11840	8320	100	34	35	5	14	34	34	34	6	17	16	1	0	99	107	53	49	82	82	85	31	36	38	23	0	0.000	0.040	0.153	0.149	4.183	-0.002	0.000	80	438	100	17	26	Error	0	17	1	25	2827	8594	0.167	0.710	0	0	0
2	17	18	"hsa-miR-4746-5p"	"168744"	12030	8320	100	33	34	6	17	34	34	35	5	14	18	1	0	79	85	33	38	83	83	85	31	36	18	2	0	0.250	0.000	0.133	0.155	3.302	0.001	0.000	80	462	100	-5	2	-2.000	-1	-4	0	2	2711	6776	-0.200	0.000	0	0	0
2	18	18	"hsa-miR-5695"	"168628"	12210	8320	100	34	34	4	11	34	34	34	5	14	10	1	0	69	73	28	38	80	80	84	30	35	8	2	0	0.000	0.000	0.161	0.210	4.283	0.004	0.000	80	478	100	-11	-7	Error	0	-11	0	-7	2718	5801	0.000	-0.367	0	0	0
2	19	18	"hsa-miR-4722-3p"	"168742"	12420	8330	100	33	33	6	18	33	33	34	6	17	12	2	0	82	90	33	36	76	76	79	27	34	27	11	0	0.000	0.000	0.261	0.239	4.104	0.017	0.006	80	446	100	6	14	Error	0	6	0	14	2667	7238	-0.167	0.407	0	0	0
2	20	18	"hsa-miR-5581-3p"	"168933"	12570	8320	100	33	34	6	17	33	33	33	6	18	18	3	0	1904	1378	969	70	76	76	79	29	36	75	71	0	0.000	0.001	0.006	0.012	13.086	0.001	0.004	80	423	100	1828	1303	Error	0	1828	1	1302	2689	110257	0.167	44.793	0	0	0
2	21	18	"hsa-miR-1260b"	"168619"	12760	8320	100	34	35	6	17	33	33	33	6	18	15	10	0	8700	8047	7238	89	76	76	80	31	38	73	68	0	0.000	0.000	0.000	0.003	27.161	0.000	0.015	80	463	100	8625	7973	Error	1	8624	2	7971	2780	643768	0.333	257.000	0	0	0
2	22	18	"hsa-miR-1290"	"168568"	12940	8320	100	34	33	5	15	33	33	33	6	18	8	0	0	151	215	156	72	77	77	82	33	40	62	51	0	0.014	0.000	0.042	0.061	4.942	-0.002	0.001	80	485	100	75	138	-6.209	1	74	0	138	2676	17176	0.000	4.030	0	0	0
2	1	19	"hsa-miR-548au-3p"	"168620"	9140	8520	100	33	33	6	18	33	33	34	5	14	15	5	0	80	82	27	32	80	80	89	136	152	0	0	0	0.000	0.000	0.293	0.301	3.684	0.008	0.002	80	473	100	0	2	Error	0	0	0	2	2651	6586	-0.200	-0.051	0	0	0
2	2	19	"hsa-miR-5580-5p"	"168954"	9330	8520	100	34	34	5	14	32	32	33	5	15	16	1	0	137	139	60	43	81	81	86	37	43	58	40	0	0.036	0.034	0.056	0.067	2.889	-0.008	0.006	80	460	100	58	60	-4.807	2	56	2	58	2682	11155	0.200	1.432	0	0	0
2	3	19	"hsa-miR-1255b-2-3p"	"168811"	9510	8520	100	36	35	6	17	33	33	33	5	15	22	3	0	192	186	94	50	83	83	88	34	38	72	61	0	0.028	0.019	0.052	0.043	3.177	0.003	0.001	80	460	100	112	105	-5.183	3	109	2	103	2765	14852	0.400	2.882	0	0	0
2	4	19	"hsa-miR-4477b"	"168801"	9700	8510	100	35	35	6	17	33	33	34	5	14	25	7	0	83	91	36	39	81	81	85	33	38	26	7	0	1.000	0.200	0.139	0.202	4.385	0.010	0.004	80	458	100	4	12	0.000	2	2	2	10	2808	7319	0.200	0.182	0	0	0
2	5	19	"hsa-miR-3189-5p"	"168697"	9870	8520	100	35	35	5	14	34	34	35	6	17	11	1	0	115	124	57	45	84	84	86	31	36	48	37	0	0.032	0.025	0.133	0.102	3.219	0.001	0.000	80	438	100	32	41	-4.954	1	31	1	40	2774	9896	0.000	1.226	0	0	0
2	6	19	"hsa-miR-3194-3p"	"169333"	10050	8510	100	34	34	6	17	34	34	34	5	14	20	5	0	95	94	32	34	84	84	92	126	136	1	0	0	0.000	0.000	0.184	0.191	3.548	-0.003	0.007	80	461	100	11	10	Error	0	11	0	10	2735	7552	0.000	0.016	0	0	0
2	7	19	"hsa-miR-499b-3p"	"169279"	10230	8510	100	34	34	5	14	34	34	34	5	14	17	1	0	70	74	29	39	84	84	87	32	36	6	5	0	0.000	0.000	0.204	0.247	3.677	0.010	0.003	80	452	100	-14	-10	Error	0	-14	0	-10	2743	5943	0.000	-0.406	0	0	0
2	8	19	"hsa-miR-4759"	"169117"	10410	8510	100	35	34	6	17	33	33	34	6	17	20	3	0	76	81	31	38	86	86	89	35	39	10	2	0	-0.200	-0.200	0.222	0.246	3.046	0.001	0.000	80	452	100	-8	-4	Error	2	-10	1	-5	2755	6476	0.000	-0.229	0	0	0
2	9	19	"hsa-miR-4798-3p"	"169195"	10590	8510	100	34	34	5	14	34	34	34	6	17	11	1	0	73	76	34	44	84	84	87	33	37	6	3	0	0.000	0.000	0.181	0.174	3.919	0.018	0.009	80	442	100	-11	-8	Error	0	-11	0	-8	2724	6048	0.000	-0.333	0	0	0
2	10	19	"hsa-miR-4799-5p"	"168988"	10770	8510	100	33	34	5	14	35	35	35	5	14	12	1	0	70	73	27	36	83	83	85	30	35	8	1	0	0.154	0.100	0.220	0.242	2.825	0.003	0.000	80	452	100	-15	-11	-2.700	-2	-13	-1	-10	2710	5870	-0.200	-0.400	0	0	0
2	11	19	"hsa-miR-4526"	"169151"	10950	8510	100	34	35	5	14	34	34	35	6	17	13	3	0	81	80	29	36	83	83	85	32	37	15	1	0	0.000	-0.333	0.250	0.238	3.474	0.015	0.006	80	462	100	-2	-2	Error	0	-2	1	-3	2763	6434	0.000	-0.156	0	0	0
2	12	19	"hsa-miR-548am-5p/hsa-miR-548au-5p/hsa-miR-548c-5p/hsa-miR-548o-5p"	"169147"	11130	8510	100	36	36	6	16	33	33	34	5	14	28	8	0	71	77	29	37	82	82	84	29	34	12	1	0	-0.273	-0.600	0.208	0.241	3.322	-0.018	0.008	80	461	100	-8	-2	Error	3	-11	3	-5	2846	6181	0.400	-0.241	0	0	0
2	13	19	"hsa-miR-4709-5p"	"169174"	11310	8510	100	34	34	6	17	34	34	34	5	14	17	3	0	82	80	25	31	79	79	82	29	35	10	1	0	0.000	0.000	0.211	0.238	3.031	-0.007	0.002	80	471	100	3	1	Error	0	3	0	1	2699	6436	0.000	-0.069	0	0	0
2	14	19	"hsa-miR-5571-3p"	"169241"	11500	8520	100	32	32	5	15	34	34	34	5	14	10	2	0	104	113	47	41	82	82	85	32	37	40	20	0	-0.091	-0.065	0.333	0.217	4.590	-0.005	0.001	80	440	100	20	29	Error	-2	22	-2	31	2595	9034	-0.400	0.875	0	0	0
2	15	19	"hsa-miR-5704"	"169211"	11680	8510	100	33	34	6	17	35	35	35	6	17	7	2	0	774	645	401	62	85	85	86	33	38	77	75	0	-0.003	-0.002	0.009	0.013	6.526	-0.001	0.003	80	442	100	687	559	Error	-2	689	-1	560	2695	51636	-0.167	16.939	0	0	0
2	16	19	"hsa-miR-4443"	"169188"	11860	8510	100	35	35	6	17	34	34	34	6	17	15	1	0	3467	3585	3385	94	79	79	82	31	37	65	63	0	0.000	0.000	0.002	0.011	20.546	0.000	0.001	80	443	100	3389	3507	Error	1	3388	1	3506	2800	286772	0.167	113.000	0	0	0
2	17	19	"hsa-miR-17-5p"	"169336"	12040	8510	100	34	35	5	14	35	35	35	6	17	11	0	0	188	187	112	59	80	80	83	28	33	63	57	0	-0.009	0.000	0.037	0.042	2.964	0.006	0.008	80	416	100	107	107	Error	-1	108	0	107	2768	14998	0.000	3.714	0	0	0
2	18	19	"hsa-miR-4493"	"169354"	12200	8510	100	34	34	5	14	33	33	34	5	14	23	6	0	75	81	29	35	81	81	85	30	35	15	6	0	-0.167	100000.000	0.235	0.224	2.907	0.003	0.000	80	404	100	-5	1	Error	1	-6	1	0	2753	6500	0.000	-0.133	0	0	0
2	19	19	"hsa-miR-5186"	"169090"	12370	8510	100	32	33	5	15	34	34	34	6	17	8	1	0	80	85	33	38	77	77	82	40	48	22	1	0	-0.667	-0.125	0.194	0.205	3.154	-0.019	0.010	80	439	100	1	7	Error	-2	3	-1	8	2614	6795	-0.167	0.075	0	0	0
2	20	19	"hsa-miR-4760-5p"	"169222"	12560	8510	100	33	32	6	18	34	34	34	6	17	8	1	0	79	86	34	39	72	72	78	32	41	21	11	0	-0.143	-0.143	0.298	0.292	4.813	-0.011	0.004	80	484	100	6	12	Error	-1	7	-2	14	2590	6905	-0.333	0.250	0	0	0
2	21	19	"hsa-miR-5587-5p"	"169176"	12780	8510	100	32	33	5	15	33	33	33	6	18	10	1	0	81	88	36	40	79	79	81	31	38	26	8	0	-0.500	0.000	0.162	0.169	3.242	-0.002	0.000	80	477	100	1	9	Error	-1	2	0	9	2605	7013	0.000	0.226	0	0	0
2	22	19	"hsa-miR-5582-3p"	"169353"	12960	8510	100	35	35	5	14	32	32	33	6	18	20	7	0	150	154	85	55	79	79	81	31	38	57	52	0	0.042	0.040	0.093	0.087	4.036	0.011	0.013	80	464	100	74	78	-4.565	3	71	3	75	2816	12344	0.333	2.355	0	0	0
2	1	20	"Hy3"	"13138"	9160	8690	100	34	34	6	17	34	34	34	5	14	13	5	0	167	685	826	120	79	79	90	134	148	43	42	0	0.000	0.000	0.071	0.044	15.485	0.000	0.001	80	495	100	88	606	Error	0	88	0	606	2704	54817	0.000	4.440	0	0	0
2	2	20	"hsa-miR-4725-5p"	"169193"	9350	8700	100	34	33	6	18	33	33	33	5	15	17	3	0	268	245	122	49	79	79	84	37	44	75	72	0	0.005	0.000	0.037	0.037	4.911	0.006	0.011	80	462	100	190	166	-7.562	1	189	0	166	2679	19639	0.000	4.351	0	0	0
2	3	20	"hsa-miR-3614-5p"	"169317"	9520	8700	100	33	33	4	12	33	33	33	5	15	7	3	0	82	87	39	44	81	81	85	32	37	23	11	0	0.000	0.000	0.162	0.216	3.043	0.017	0.010	80	452	100	1	6	Error	0	1	0	6	2627	6976	0.000	0.063	0	0	0
2	4	20	"hsa-miR-4737"	"169032"	9700	8710	100	32	33	6	18	34	34	34	5	14	10	1	0	89	89	29	32	80	80	84	29	34	23	5	0	-0.222	-0.111	0.233	0.199	2.734	0.006	0.001	80	482	100	7	8	Error	-2	9	-1	9	2611	7135	-0.200	0.172	0	0	0
2	5	20	""	"168966"	9880	8700	100	33	33	4	12	34	34	35	6	17	3	0	0	212	221	134	60	82	82	87	36	41	63	58	0	-0.008	-0.007	0.040	0.049	5.693	-0.006	0.013	80	464	100	129	138	Error	-1	130	-1	139	2654	17695	-0.333	3.722	0	0	0
2	6	20	""	"168828"	10060	8710	100	35	35	6	17	33	33	33	5	15	23	3	0	497	428	294	68	80	80	91	125	137	65	60	0	0.005	0.006	0.011	0.015	4.604	0.003	0.019	80	483	100	419	350	-7.704	2	417	2	348	2773	34278	0.400	2.696	0	0	0
2	7	20	""	"169190"	10240	8700	100	33	33	5	15	34	34	34	5	14	13	2	0	939	711	584	82	82	82	86	32	37	65	60	0	-0.001	-0.002	0.018	0.031	10.362	-0.001	0.007	80	474	100	856	628	Error	-1	857	-1	629	2648	56842	-0.200	19.531	0	0	0
2	8	20	""	"168830"	10420	8700	100	34	35	6	17	34	34	34	6	17	21	5	0	66	71	28	39	82	82	87	33	37	10	0	0	0.000	-0.091	0.171	0.210	3.545	0.019	0.011	80	474	100	-16	-10	Error	0	-16	1	-11	2783	5709	0.167	-0.485	0	0	0
2	9	20	""	"169175"	10600	8700	100	35	36	5	13	34	34	34	5	14	23	7	0	75	76	25	32	82	82	85	32	37	6	0	0	-0.143	-0.333	0.148	0.172	3.238	-0.011	0.004	80	474	100	-6	-4	Error	1	-7	2	-6	2865	6112	0.400	-0.281	0	0	0
2	10	20	""	"168845"	10780	8700	100	36	36	6	16	34	34	34	6	17	20	2	0	82	82	28	34	81	81	85	34	40	8	1	0	2.000	2.000	0.215	0.261	4.125	0.003	0.000	80	484	100	3	3	1.000	2	1	2	1	2881	6543	0.333	-0.088	0	0	0
2	11	20	""	"168694"	10970	8710	100	32	33	6	18	34	34	35	6	17	12	2	0	151	157	85	54	81	81	85	34	40	62	51	0	-0.029	-0.013	0.082	0.094	4.601	-0.014	0.020	80	482	100	68	75	Error	-2	70	-1	76	2650	12545	-0.333	2.118	0	0	0
2	12	20	""	"168752"	11140	8710	100	34	34	5	14	34	34	34	6	17	13	1	0	194	197	93	47	80	80	84	33	39	76	67	0	0.000	0.000	0.034	0.053	3.914	0.006	0.006	80	471	100	114	117	Error	0	114	0	117	2750	15726	0.000	3.424	0	0	0
2	13	20	"hsa-miR-1260a"	"169412"	11320	8710	100	35	34	5	14	33	33	34	5	14	23	1	0	1842	1459	844	57	77	77	83	37	44	80	77	0	0.001	0.001	0.003	0.004	5.988	0.000	0.001	80	483	100	1767	1383	-9.785	2	1765	1	1382	2758	116752	0.000	37.189	0	0	0
2	14	20	"Empty"	"0"	11500	8690	100	35	35	5	14	33	33	34	5	14	23	7	0	82	85	32	37	79	79	84	34	40	16	2	0	0.667	0.333	0.214	0.219	3.793	-0.003	0.000	80	452	100	5	8	-0.585	2	3	2	6	2804	6798	0.200	0.029	0	0	0
2	15	20	"Empty"	"0"	11680	8690	100	36	36	6	16	34	34	34	5	14	26	10	0	82	94	78	82	80	80	83	31	37	15	5	0	1.000	0.143	0.243	0.213	4.532	0.013	0.011	80	464	100	4	16	0.000	2	2	2	14	2874	7544	0.400	0.355	0	0	0
2	16	20	"Empty"	"0"	11860	8690	100	34	33	5	15	34	34	35	5	14	8	0	0	78	79	27	34	77	77	82	32	39	15	2	0	0.000	-0.500	0.158	0.211	3.208	0.011	0.005	80	464	100	1	1	Error	0	1	-1	2	2666	6346	-0.400	-0.094	0	0	0
2	17	20	"Empty"	"0"	12040	8690	100	34	35	6	17	34	34	34	6	17	13	2	0	81	84	27	32	79	79	82	30	36	17	3	0	0.000	0.200	0.216	0.244	3.644	0.020	0.011	80	464	100	2	6	Error	0	2	1	5	2784	6752	0.167	0.067	0	0	0
2	18	20	"Empty"	"0"	12220	8690	100	34	33	6	18	34	34	34	5	14	11	2	0	81	85	48	56	79	79	82	30	36	16	7	0	0.000	-0.167	0.291	0.207	3.544	0.003	0.000	80	464	100	2	5	Error	0	2	-1	6	2665	6790	-0.200	0.100	0	0	0
2	19	20	"Empty"	"0"	12400	8690	100	34	34	5	14	34	34	34	5	14	16	2	0	76	81	28	34	76	76	81	38	46	13	2	0	0.000	0.000	0.264	0.277	3.920	0.000	0.000	80	466	100	0	5	Error	0	0	0	5	2707	6452	0.000	0.000	0	0	0
2	20	20	"Empty"	"0"	12580	8690	100	33	34	6	17	33	33	34	5	14	22	3	0	80	79	28	35	73	73	78	30	38	17	2	0	0.000	0.167	0.211	0.242	3.435	0.000	0.000	80	452	100	7	7	Error	0	7	1	6	2691	6358	0.000	0.033	0	0	0
2	21	20	"Hy3"	"13138"	12750	8690	100	32	33	5	15	33	33	33	5	15	16	3	0	266	659	821	124	77	77	79	29	36	62	56	0	-0.005	0.000	0.036	0.041	8.008	0.000	0.000	80	464	100	188	582	Error	-1	189	0	582	2613	52754	0.000	20.000	0	0	0
2	22	20	"Hy3"	"13138"	12940	8680	100	33	33	6	18	32	32	33	6	18	16	5	0	904	1849	2131	115	78	78	80	33	41	67	60	0	0.001	0.001	0.026	0.018	15.420	0.000	0.003	80	495	100	827	1772	-9.690	1	826	1	1771	2673	147912	0.000	53.606	0	0	0
3	1	1	"Hy3"	"13138"	13690	5110	100	31	32	6	18	33	33	33	6	18	6	2	0	200	631	735	116	84	84	89	34	38	60	51	0	-0.017	-0.002	0.040	0.040	12.644	-0.001	0.003	80	516	100	114	546	Error	-2	116	-1	547	2532	50511	-0.167	15.941	0	0	0
3	2	1	"hsa-miR-425-5p"	"17608"	13880	5100	100	33	33	6	18	32	32	32	6	18	21	0	0	132	133	53	39	87	87	91	35	38	56	33	0	0.022	0.022	0.100	0.117	3.881	0.013	0.009	80	482	100	46	47	-5.492	1	45	1	46	2627	10628	0.167	1.200	0	0	0
3	3	1	"hsa-miR-125b-5p"	"30787"	14050	5110	100	32	32	6	18	31	31	32	6	18	17	3	0	3414	2501	1809	72	90	90	93	37	39	80	71	0	0.000	0.000	0.002	0.005	12.190	0.000	0.002	80	462	100	3325	2412	Error	1	3324	1	2411	2598	200071	0.000	65.081	0	0	0
3	4	1	"hsa-miR-518e-3p"	"11159"	14230	5100	100	31	32	6	18	32	32	32	6	18	12	3	0	82	83	31	37	87	87	90	34	37	10	3	0	0.200	0.000	0.250	0.312	3.185	-0.010	0.003	80	483	100	-6	-4	-2.322	-1	-5	0	-4	2523	6677	0.000	-0.206	0	0	0
3	5	1	""	"11218"	14410	5100	100	33	33	5	15	32	32	32	6	18	16	2	0	118	121	45	37	85	85	89	34	38	46	23	0	0.030	0.028	0.071	0.094	3.675	0.007	0.002	80	496	100	34	37	-5.044	1	33	1	36	2632	9650	0.167	0.941	0	0	0
3	6	1	""	"46572"	14590	5100	100	31	32	6	18	32	32	32	6	18	11	3	0	88	89	32	35	86	86	89	32	35	15	6	0	-0.500	0.000	0.208	0.222	3.271	0.008	0.002	80	483	100	1	3	Error	-1	2	0	3	2530	7146	0.000	0.000	0	0	0
3	7	1	"ebv-miR-BART19-5p"	"42613"	14770	5110	100	32	31	6	19	32	32	32	6	18	10	3	0	134	138	70	50	84	84	85	32	37	55	42	0	0.000	-0.019	0.092	0.075	4.728	-0.009	0.006	80	474	100	50	53	Error	0	50	-1	54	2451	11076	-0.167	1.656	0	0	0
3	8	1	""	"42511"	14950	5100	100	30	31	5	16	32	32	31	6	19	6	0	0	90	96	39	40	81	81	86	35	40	28	10	0	-0.222	-0.067	0.146	0.160	3.554	-0.020	0.010	80	483	100	7	14	Error	-2	9	-1	15	2449	7644	0.000	0.286	0	0	0
3	9	1	""	"11217"	15130	5100	100	32	32	5	15	32	32	31	6	19	13	0	0	101	100	40	40	81	81	85	32	37	38	8	0	0.000	0.000	0.167	0.156	3.500	-0.016	0.008	80	482	100	20	19	Error	0	20	0	19	2576	7988	0.167	0.469	0	0	0
3	10	1	""	"46712"	15310	5100	100	32	32	6	18	31	31	31	6	19	20	6	0	80	81	32	39	77	77	81	30	37	15	2	0	0.333	0.250	0.195	0.166	2.849	0.009	0.002	80	482	100	4	5	-1.585	1	3	1	4	2578	6448	0.167	0.000	0	0	0
3	11	1	"ebv-miR-BART1-5p"	"17541"	15490	5110	100	31	31	6	19	31	31	32	6	18	11	1	0	146	154	73	47	75	75	78	29	37	66	56	0	0.000	0.000	0.053	0.067	4.216	-0.010	0.008	80	474	100	71	79	Error	0	71	0	79	2451	12325	-0.167	2.621	0	0	0
3	12	1	""	"17596"	15670	5110	100	32	32	6	18	31	31	32	6	18	13	3	0	444	357	219	61	78	78	80	30	37	73	67	0	0.003	0.004	0.015	0.026	6.340	0.000	0.000	80	484	100	367	280	-8.516	1	366	1	279	2536	28572	0.000	9.233	0	0	0
3	13	1	""	"28250"	15860	5100	100	31	31	6	19	31	31	32	7	21	10	0	0	98	105	42	40	78	78	82	34	41	37	18	0	0.000	0.000	0.216	0.231	3.411	-0.010	0.004	80	503	100	20	27	Error	0	20	0	27	2474	8436	-0.143	0.676	0	0	0
3	14	1	"hsa-miR-372-3p"	"11084"	16050	5100	100	31	31	7	22	31	31	31	6	19	15	3	0	99	107	47	43	78	78	81	29	35	43	23	0	0.000	0.000	0.120	0.144	3.868	-0.014	0.006	80	469	100	21	29	Error	0	21	0	29	2486	8581	0.000	0.897	0	0	0
3	15	1	"ebv-miR-BART16"	"17358"	16210	5100	100	30	31	7	22	31	31	31	6	19	12	2	0	149	297	255	85	78	78	81	32	39	61	51	0	-0.014	0.000	0.056	0.056	5.669	0.001	0.001	80	448	100	70	219	Error	-1	71	0	219	2441	23794	0.000	6.750	0	0	0
3	16	1	"hsa-miR-592"	"17312"	16390	5100	100	31	31	7	22	31	31	31	6	19	16	2	0	95	100	42	42	76	76	82	31	37	31	18	0	0.000	0.000	0.173	0.190	2.967	0.016	0.007	80	482	100	19	24	Error	0	19	0	24	2508	7988	0.000	0.581	0	0	0
3	17	1	"hsa-miR-521"	"11171"	16570	5100	100	32	32	6	18	31	31	31	6	19	22	2	0	85	93	35	37	76	76	81	29	35	33	16	0	0.111	0.059	0.250	0.216	3.443	0.001	0.000	80	482	100	10	18	-3.170	1	9	1	17	2547	7457	0.167	0.414	0	0	0
3	18	1	""	"42803"	16750	5100	100	31	31	6	19	31	31	31	7	22	10	0	0	155	398	368	92	76	76	80	32	40	57	52	0	0.000	0.000	0.020	0.038	7.190	-0.001	0.000	80	482	100	79	322	Error	0	79	0	322	2469	31822	0.000	9.938	0	0	0
3	19	1	"hsa-miR-621"	"46301"	16930	5100	100	30	31	6	19	31	31	31	6	19	15	5	0	76	79	30	37	76	76	79	32	40	16	3	0	100000.000	0.000	0.190	0.212	3.081	-0.002	0.000	80	492	100	-1	3	16.610	-1	0	0	3	2474	6350	0.000	0.000	0	0	0
3	20	1	""	"14289"	17120	5100	100	30	31	6	19	31	31	31	6	19	20	2	0	106	112	49	43	75	75	78	30	38	50	28	0	-0.032	0.000	0.241	0.256	5.870	-0.007	0.002	80	481	100	30	37	Error	-1	31	0	37	2495	8944	0.000	1.133	0	0	0
3	21	1	"hsa-miR-21-3p"	"42524"	17290	5110	100	30	31	6	19	31	31	31	7	22	12	0	0	248	239	149	62	78	78	80	30	37	70	66	0	-0.006	0.000	0.037	0.042	3.467	-0.001	0.000	80	450	100	169	161	Error	-1	170	0	161	2474	19085	0.000	5.300	0	0	0
3	22	1	"Hy3"	"13138"	17460	5110	100	31	31	7	22	31	31	31	6	19	17	3	0	286	581	632	108	71	71	76	31	40	68	57	0	0.000	0.000	0.010	0.021	7.512	0.000	0.000	80	484	100	215	510	Error	0	215	0	510	2468	46442	0.000	16.290	0	0	0
3	1	2	"hsa-miR-361-5p"	"14301"	13690	5300	100	32	32	6	18	33	33	33	6	18	15	0	0	729	598	382	63	90	90	93	35	37	75	70	0	-0.002	-0.002	0.013	0.024	8.534	-0.001	0.003	80	481	100	638	507	Error	-1	639	-1	508	2560	47801	-0.167	14.429	0	0	0
3	2	2	""	"-1"	13860	5300	100	30	31	6	19	32	32	33	6	18	10	1	0	307	286	179	62	87	87	91	34	37	67	62	0	-0.009	-0.005	0.027	0.027	4.136	-0.002	0.001	80	450	100	218	198	Error	-2	220	-1	199	2515	22846	-0.333	5.735	0	0	0
3	3	2	"hsa-miR-1229-3p"	"46689"	14040	5300	100	34	34	6	17	32	32	32	6	18	20	1	0	99	103	36	34	85	85	88	34	38	23	11	0	0.143	0.111	0.130	0.165	3.333	-0.009	0.003	80	452	100	16	20	-2.807	2	14	2	18	2706	8252	0.333	0.441	0	0	0
3	4	2	"hsa-miR-1324"	"46647"	14220	5300	100	31	32	5	15	32	32	32	6	18	12	2	0	76	78	28	35	86	86	89	34	38	6	1	0	0.100	0.000	0.154	0.184	3.189	-0.004	0.000	80	463	100	-11	-8	-3.322	-1	-10	0	-8	2546	6243	0.000	-0.324	0	0	0
3	5	2	""	"23524"	14400	5330	100	32	32	6	18	32	32	32	6	18	13	1	0	102	107	39	36	89	89	94	36	38	28	11	0	0.000	0.000	0.231	0.211	4.084	0.003	0.000	80	442	100	13	18	Error	0	13	0	18	2529	8574	0.000	0.361	0	0	0
3	6	2	""	"42611"	14580	5300	100	32	32	6	18	32	32	32	6	18	13	1	0	74	79	27	34	87	87	90	33	36	8	1	0	0.000	0.000	0.233	0.209	3.547	0.001	0.000	80	463	100	-13	-8	Error	0	-13	0	-8	2559	6286	0.000	-0.333	0	0	0
3	7	2	"hsa-miR-744-3p"	"42970"	14760	5300	100	31	31	6	19	32	32	32	6	18	13	1	0	85	87	33	37	85	85	87	34	39	12	5	0	100000.000	-0.500	0.210	0.271	3.362	-0.004	0.001	80	452	100	-1	1	16.610	-1	0	-1	2	2515	6957	-0.167	0.000	0	0	0
3	8	2	"hsa-miR-574-5p"	"27740"	14940	5300	100	32	32	6	18	32	32	32	6	18	12	0	0	307	477	426	89	86	86	89	33	37	61	56	0	0.000	0.000	0.021	0.031	8.683	0.002	0.006	80	471	100	221	391	Error	0	221	0	391	2525	38176	0.000	11.758	0	0	0
3	9	2	""	"46228"	15130	5300	100	31	32	6	18	31	31	31	6	19	16	3	0	5162	3877	3272	84	82	82	86	33	38	68	66	0	0.000	0.000	0.002	0.006	19.872	0.000	0.000	80	448	100	5080	3796	Error	0	5080	1	3795	2533	310123	0.167	114.879	0	0	0
3	10	2	""	"11215"	15310	5300	100	31	32	6	18	31	31	32	6	18	17	5	0	139	145	74	51	76	76	81	30	37	62	52	0	0.000	0.014	0.068	0.085	3.237	0.006	0.002	80	460	100	63	70	Error	0	63	1	69	2572	11582	0.000	2.133	0	0	0
3	11	2	""	"11246"	15490	5300	100	33	32	6	18	31	31	32	6	18	21	1	0	100	104	39	37	77	77	80	30	37	42	15	0	0.087	0.037	0.137	0.162	2.980	0.011	0.003	80	460	100	25	28	-3.524	2	23	1	27	2574	8359	0.000	0.800	0	0	0
3	12	2	""	"17904"	15670	5300	100	32	32	6	18	31	31	32	6	18	15	2	0	462	393	245	62	83	83	85	29	34	78	75	0	0.003	0.003	0.014	0.019	4.271	0.001	0.001	80	442	100	380	311	-8.566	1	379	1	310	2530	31435	0.000	10.621	0	0	0
3	13	2	""	"11273"	15850	5300	100	31	31	6	19	31	31	31	6	19	12	2	0	183	193	122	63	85	85	89	34	38	58	53	0	0.000	0.000	0.037	0.052	4.870	-0.005	0.004	80	439	100	98	108	Error	0	98	0	108	2466	15451	0.000	3.059	0	0	0
3	14	2	""	"19583"	16020	5300	100	32	31	7	22	31	31	32	6	18	16	5	0	172	181	99	54	80	80	84	32	38	66	58	0	0.011	0.000	0.042	0.076	5.353	0.000	0.000	80	470	100	93	101	-6.524	1	92	0	101	2499	14463	-0.167	3.031	0	0	0
3	15	2	"hsa-miR-509-3p"	"11141"	16220	5290	100	31	32	7	21	31	31	31	6	19	21	7	0	105	110	49	44	77	77	81	33	40	46	20	0	0.000	0.030	0.188	0.189	3.414	-0.002	0.000	80	478	100	28	34	Error	0	28	1	33	2554	8782	0.167	0.879	0	0	0
3	16	2	"hsa-miR-554"	"42766"	16390	5300	100	32	32	8	25	31	31	31	6	19	28	8	0	348	301	167	55	78	78	82	32	39	77	68	0	0.004	0.004	0.031	0.033	3.798	-0.003	0.003	80	448	100	271	224	-8.077	1	270	1	223	2592	24040	0.167	6.844	0	0	0
3	17	2	""	"17896"	16570	5300	100	31	31	7	22	31	31	31	6	19	21	3	0	1963	1953	1659	84	79	79	82	30	36	76	68	0	0.000	0.000	0.004	0.011	12.545	0.000	0.005	80	460	100	1884	1874	Error	0	1884	0	1874	2473	156241	0.000	62.367	0	0	0
3	18	2	"hsa-miR-1305"	"46501"	16750	5300	100	31	32	6	18	31	31	31	6	19	18	3	0	89	92	39	42	80	80	82	32	39	30	7	0	0.000	0.083	0.167	0.196	2.640	0.003	0.000	80	460	100	9	13	Error	0	9	1	12	2526	7360	0.167	0.313	0	0	0
3	19	2	"hsa-miR-551a"	"17272"	16930	5300	100	32	31	7	22	31	31	31	6	19	18	2	0	192	179	80	44	78	78	81	31	38	77	62	0	0.009	0.000	0.037	0.050	4.525	0.004	0.002	80	460	100	115	101	-6.833	1	114	0	101	2488	14341	0.000	3.161	0	0	0
3	20	2	""	"42479"	17110	5300	100	32	32	6	18	31	31	31	6	19	16	3	0	99	102	40	39	80	80	83	32	38	32	13	0	0.053	0.045	0.126	0.159	3.320	0.013	0.005	80	451	100	20	23	-4.248	1	19	1	22	2548	8165	0.167	0.594	0	0	0
3	21	2	"hsa-miR-424-5p"	"42965"	17290	5300	100	30	31	7	22	31	31	31	6	19	20	5	0	253	233	151	64	76	76	80	33	41	65	60	0	-0.006	0.000	0.043	0.045	3.372	-0.001	0.000	80	452	100	176	157	Error	-1	177	0	157	2482	18605	0.000	4.636	0	0	0
3	22	2	""	"42913"	17470	5290	100	32	32	6	18	31	31	31	6	19	15	5	0	98	104	43	41	73	73	79	46	58	32	8	0	0.040	0.032	0.137	0.167	3.869	-0.014	0.006	80	483	100	26	32	-4.644	1	25	1	31	2539	8341	0.167	0.543	0	0	0
3	1	3	"hsa-miR-922"	"42683"	13680	5500	100	32	32	5	15	32	32	32	6	18	13	0	0	107	114	49	42	85	85	89	34	38	40	25	0	0.000	0.000	0.102	0.148	4.719	-0.002	0.000	80	501	100	22	29	Error	0	22	0	29	2580	9125	0.000	0.735	0	0	0
3	2	3	""	"28450"	13860	5490	100	31	31	5	16	32	32	32	6	18	8	0	0	852	624	436	69	87	87	91	35	38	71	68	0	-0.001	-0.002	0.009	0.018	6.286	0.001	0.001	80	460	100	764	536	Error	-1	765	-1	537	2502	49929	-0.167	15.229	0	0	0
3	3	3	"spike_control_v2_37"	"28684"	14040	5490	100	33	32	5	15	32	32	32	6	18	8	3	0	267	323	238	73	88	88	90	33	36	63	56	0	0.006	0.000	0.028	0.031	6.895	-0.001	0.001	80	461	100	180	235	-7.484	1	179	0	235	2566	25822	0.000	7.061	0	0	0
3	4	3	""	"46514"	14220	5490	100	33	33	5	15	32	32	32	6	18	17	0	0	1466	5538	6143	110	86	86	90	34	37	66	58	0	0.001	0.000	0.001	0.002	14.949	0.000	0.009	80	452	100	1381	5453	Error	1	1380	1	5452	2657	443018	0.167	160.235	0	0	0
3	5	3	"hsa-miR-181a-5p"	"42865"	14400	5490	100	33	32	6	18	32	32	32	6	18	10	3	0	304	305	210	68	85	85	90	34	37	65	60	0	0.005	0.000	0.024	0.032	6.170	-0.001	0.000	80	416	100	220	220	-7.775	1	219	0	220	2568	24377	0.000	6.324	0	0	0
3	6	3	""	"42894"	14580	5490	100	32	32	6	18	31	31	32	6	18	17	5	0	226	356	282	79	85	85	89	34	38	66	58	0	0.007	0.004	0.023	0.038	7.641	0.003	0.007	80	460	100	142	272	-7.140	1	141	1	271	2577	28489	0.000	7.853	0	0	0
3	7	3	"hsa-miR-302b-5p"	"42667"	14760	5490	100	33	32	6	18	31	31	32	6	18	17	2	0	92	92	35	38	87	87	90	34	37	20	6	0	0.400	0.200	0.115	0.138	2.830	-0.004	0.000	80	462	100	7	6	-1.322	2	5	1	5	2581	7323	0.000	0.059	0	0	0
3	8	3	"hsa-miR-130a-3p"	"10138"	14950	5490	100	31	32	7	21	31	31	31	6	19	20	5	0	747	577	402	69	86	86	89	32	35	70	67	0	0.000	0.002	0.014	0.020	9.468	-0.001	0.005	80	451	100	661	492	Error	0	661	1	491	2523	46180	0.167	15.250	0	0	0
3	9	3	""	"30681"	15120	5470	100	30	31	6	19	30	30	31	6	19	20	2	0	100	106	46	43	83	83	86	32	37	41	21	0	0.000	0.043	0.150	0.163	2.722	-0.024	0.018	80	435	100	17	24	Error	0	17	1	23	2472	8507	0.000	0.625	0	0	0
3	10	3	""	"30831"	15300	5490	100	31	32	7	21	31	31	31	6	19	23	5	0	142	151	70	46	81	81	84	32	38	62	48	0	0.000	0.014	0.084	0.101	3.992	-0.005	0.001	80	462	100	61	71	Error	0	61	1	70	2578	12065	0.167	2.094	0	0	0
3	11	3	"hsa-miR-1298-5p"	"46381"	15490	5500	100	32	32	6	18	31	31	31	6	19	17	1	0	137	140	71	50	79	79	83	32	38	60	47	0	0.017	0.016	0.070	0.086	4.703	-0.002	0.000	80	449	100	59	62	-5.858	1	58	1	61	2554	11204	0.167	1.781	0	0	0
3	12	3	"hsa-miR-26b-3p"	"42523"	15660	5480	100	32	31	6	19	31	31	31	6	19	15	2	0	103	103	39	37	83	83	88	33	37	31	10	0	0.050	0.000	0.099	0.095	3.000	-0.008	0.002	80	439	100	21	20	-4.322	1	20	0	20	2486	8223	0.000	0.455	0	0	0
3	13	3	"hsa-miR-450b-3p"	"42892"	15840	5480	100	31	31	6	19	31	31	31	6	19	16	2	0	97	102	37	36	84	84	87	32	36	36	12	0	0.000	0.000	0.154	0.190	4.209	-0.010	0.003	80	450	100	13	18	Error	0	13	0	18	2507	8199	0.000	0.469	0	0	0
3	14	3	"ebv-miR-BART9-5p"	"42824"	16020	5490	100	31	31	6	19	31	31	31	6	19	13	1	0	295	287	194	67	77	77	82	31	37	72	61	0	0.000	0.000	0.020	0.032	5.076	0.001	0.000	80	427	100	218	210	Error	0	218	0	210	2448	22945	0.000	6.613	0	0	0
3	15	3	"kshv-miR-K12-4-5p"	"17606"	16180	5500	100	30	31	6	19	31	31	31	6	19	15	2	0	89	96	44	45	74	74	78	32	41	31	18	0	-0.067	0.000	0.168	0.191	3.474	-0.011	0.004	80	462	100	14	22	Error	-1	15	0	22	2458	7698	0.000	0.563	0	0	0
3	16	3	""	"42927"	16390	5490	100	31	31	6	19	31	31	31	6	19	13	1	0	110	124	62	50	78	78	82	33	40	48	30	0	0.000	0.000	0.114	0.136	4.320	-0.001	0.000	80	466	100	32	46	Error	0	32	0	46	2482	9916	0.000	1.273	0	0	0
3	17	3	""	"42861"	16560	5490	100	32	31	7	22	31	31	31	7	22	12	3	0	203	201	110	54	75	75	79	33	41	68	63	0	0.008	0.000	0.033	0.041	4.237	-0.004	0.002	80	440	100	129	126	-7.000	1	128	0	126	2497	16066	0.000	3.697	0	0	0
3	18	3	"hsa-miR-1277-3p"	"46925"	16740	5490	100	32	32	6	18	31	31	31	7	22	13	1	0	82	83	32	38	76	76	80	31	38	21	6	0	0.167	0.143	0.118	0.138	3.794	-0.013	0.004	80	452	100	7	8	-2.585	1	6	1	7	2554	6677	0.143	0.097	0	0	0
3	19	3	"hsa-miR-1202"	"46832"	16920	5490	100	32	32	6	18	31	31	31	6	19	17	3	0	78	87	38	43	74	74	78	29	37	25	13	0	0.250	0.077	0.241	0.227	2.976	-0.008	0.001	80	452	100	5	14	-2.000	1	4	1	13	2534	6972	0.167	0.310	0	0	0
3	20	3	""	"42614"	17100	5480	100	30	30	6	20	31	31	31	6	19	11	1	0	117	116	47	40	76	76	81	33	40	53	25	0	-0.024	-0.025	0.086	0.111	3.185	-0.001	0.000	80	442	100	40	39	Error	-1	41	-1	40	2406	9302	-0.167	1.061	0	0	0
3	21	3	"hsa-miR-718"	"146064"	17280	5490	100	33	32	7	21	31	31	31	6	19	25	7	0	168	173	89	51	75	75	81	36	44	66	57	0	0.022	0.010	0.054	0.072	4.144	0.004	0.002	80	452	100	95	99	-5.539	2	93	1	98	2599	13842	0.167	2.556	0	0	0
3	22	3	"hsa-miR-1914-5p"	"146091"	17460	5490	100	31	32	7	21	31	31	31	6	19	18	6	0	174	175	99	56	74	74	81	49	60	56	51	0	0.000	0.010	0.080	0.093	5.483	0.000	0.000	80	483	100	100	102	Error	0	100	1	101	2531	14037	0.167	1.918	0	0	0
3	1	4	"hsa-miR-1307-5p"	"42780"	13680	5700	100	31	32	5	15	32	32	32	6	18	15	1	0	116	115	49	42	83	83	90	32	35	50	16	0	-0.030	0.000	0.130	0.114	3.475	0.010	0.004	80	470	100	32	32	Error	-1	33	0	32	2581	9220	0.000	0.781	0	0	0
3	2	4	""	"145866"	13860	5690	100	31	32	6	18	32	32	32	5	15	21	5	0	74	79	27	34	86	86	88	33	37	8	1	0	0.083	0.000	0.167	0.209	3.139	0.026	0.017	80	460	100	-13	-7	-3.585	-1	-12	0	-7	2541	6291	0.000	-0.273	0	0	0
3	3	4	"SNORD48"	"46205"	14050	5690	100	31	32	7	21	32	32	32	6	18	10	5	0	607	515	349	67	85	85	88	33	37	73	70	0	-0.002	0.000	0.011	0.022	7.858	-0.001	0.003	80	449	100	521	430	Error	-1	522	0	430	2522	41211	0.000	12.939	0	0	0
3	4	4	"spike_control_v2_35"	"28568"	14220	5680	100	32	33	6	18	32	32	32	6	18	12	2	0	389	350	246	70	83	83	88	35	39	66	57	0	0.000	0.004	0.016	0.031	6.234	0.005	0.025	80	456	100	306	268	Error	0	306	1	267	2604	28008	0.167	7.486	0	0	0
3	5	4	"spike_control_v2_42"	"29138"	14400	5680	100	31	32	6	18	31	31	32	6	18	16	5	0	1812	1299	1469	113	82	82	86	31	36	71	66	0	0.000	0.001	0.005	0.008	8.645	0.000	0.001	80	452	100	1730	1218	Error	0	1730	1	1217	2522	103933	0.000	39.129	0	0	0
3	6	4	""	"146192"	14580	5690	100	32	32	6	18	31	31	32	6	18	12	2	0	637	547	315	57	82	82	87	36	41	77	75	0	0.002	0.002	0.008	0.013	4.928	0.001	0.001	80	460	100	556	466	-9.116	1	555	1	465	2527	43765	0.000	12.778	0	0	0
3	7	4	""	"42802"	14770	5680	100	32	32	5	15	31	31	31	6	19	11	1	0	104	120	60	50	82	82	87	34	39	42	23	0	0.045	0.026	0.111	0.091	3.098	-0.005	0.001	80	450	100	23	39	-4.459	1	22	1	38	2521	9580	0.167	0.971	0	0	0
3	8	4	""	"145872"	14940	5680	100	32	32	7	21	31	31	31	6	19	17	2	0	91	99	42	42	86	86	89	35	39	25	8	0	0.200	0.077	0.136	0.187	5.325	-0.006	0.001	80	448	100	6	14	-2.322	1	5	1	13	2572	7950	0.167	0.286	0	0	0
3	9	4	""	"146036"	15120	5680	100	31	31	5	16	31	31	31	6	19	11	1	0	89	94	36	38	83	83	88	34	38	21	5	0	0.000	0.000	0.182	0.165	4.034	-0.022	0.015	80	458	100	6	11	Error	0	6	0	11	2504	7539	0.000	0.176	0	0	0
3	10	4	""	"146017"	15300	5680	100	31	31	7	22	31	31	31	6	19	15	3	0	81	89	37	41	83	83	85	32	37	20	8	0	0.000	0.000	0.188	0.170	3.413	-0.017	0.008	80	430	100	-2	6	Error	0	-2	0	6	2512	7130	0.000	0.125	0	0	0
3	11	4	"spike_control_v2_34"	"28488"	15480	5680	100	31	31	5	16	31	31	31	6	19	11	2	0	106	126	65	51	79	79	83	31	37	48	40	0	0.000	0.000	0.129	0.131	4.586	-0.016	0.017	80	443	100	27	47	Error	0	27	0	47	2501	10040	0.000	1.387	0	0	0
3	12	4	"hsa-miRPlus-B1114"	"145934"	15660	5680	100	30	31	6	19	31	31	31	6	19	16	3	0	122	212	160	75	80	80	85	34	40	53	47	0	-0.024	0.000	0.061	0.079	6.285	-0.002	0.001	80	460	100	41	132	Error	-1	42	0	132	2513	16961	0.000	3.735	0	0	0
3	13	4	"hsa-miR-449c-3p"	"146020"	15840	5680	100	30	31	6	19	31	31	32	7	21	11	1	0	80	84	34	40	78	78	82	32	39	18	6	0	-0.500	0.000	0.127	0.171	3.910	-0.024	0.012	80	460	100	1	6	Error	-1	2	0	6	2454	6690	-0.143	0.063	0	0	0
3	14	4	"spike_control_v2_40"	"29001"	16020	5680	100	30	31	6	19	31	31	31	6	19	11	2	0	345	292	200	68	78	78	81	31	38	67	60	0	-0.004	0.000	0.029	0.039	5.609	0.000	0.000	80	453	100	266	214	Error	-1	267	0	214	2465	23331	0.000	6.806	0	0	0
3	15	4	"spike_control_v2_31"	"28098"	16200	5680	100	32	32	6	18	31	31	31	6	19	17	5	0	659	727	606	83	74	74	78	31	39	68	60	0	0.002	0.002	0.007	0.019	10.221	0.000	0.000	80	432	100	586	654	-9.192	1	585	1	653	2534	58135	0.167	20.935	0	0	0
3	16	4	"hsa_negative_control_1"	"14258"	16380	5680	100	31	30	7	23	31	31	31	7	22	11	1	0	104	111	53	47	75	75	81	32	39	46	31	0	0.000	-0.028	0.084	0.098	3.563	-0.015	0.009	80	442	100	29	35	Error	0	29	-1	36	2437	8886	-0.143	0.938	0	0	0
3	17	4	""	"145660"	16560	5680	100	31	31	7	22	31	31	31	7	22	17	1	0	664	869	816	93	74	74	78	31	39	62	52	0	0.000	0.000	0.048	0.031	12.435	0.000	0.000	80	462	100	590	795	Error	0	590	0	795	2490	69542	0.000	25.516	0	0	0
3	18	4	"ebv-miR-BART21-3p"	"145990"	16750	5680	100	31	31	6	19	31	31	31	7	22	15	1	0	109	113	50	44	73	73	78	31	39	52	31	0	0.000	0.000	0.100	0.123	3.529	-0.007	0.002	80	440	100	36	40	Error	0	36	0	40	2488	9059	0.000	1.129	0	0	0
3	19	4	""	"146003"	16920	5680	100	32	31	6	19	31	31	31	6	19	15	2	0	94	97	43	44	74	74	77	31	40	38	17	0	0.050	0.000	0.119	0.149	4.501	-0.001	0.000	80	440	100	21	23	-4.322	1	20	0	23	2512	7744	0.000	0.645	0	0	0
3	20	4	"hsa-miR-516a-3p/hsa-miR-516b-3p"	"145717"	17110	5670	100	32	32	7	21	31	31	31	7	22	18	2	0	98	105	43	40	75	75	80	35	43	35	17	0	0.043	0.033	0.208	0.217	3.923	-0.008	0.002	80	471	100	24	31	-4.524	1	23	1	30	2578	8370	0.143	0.714	0	0	0
3	21	4	""	"145944"	17290	5680	100	32	32	6	18	31	31	31	7	22	15	3	0	347	295	185	62	77	77	81	34	41	66	63	0	0.004	0.005	0.029	0.041	6.536	-0.002	0.002	80	430	100	271	219	-8.077	1	270	1	218	2535	23580	0.143	6.294	0	0	0
3	22	4	"ebv-miR-BART2-3p"	"145984"	17460	5670	100	31	31	6	19	31	31	31	6	19	20	1	0	88	160	137	85	75	75	79	32	40	41	36	0	0.000	0.000	0.142	0.121	7.504	-0.007	0.008	80	462	100	13	85	Error	0	13	0	85	2517	12773	0.000	2.531	0	0	0
3	1	5	""	"145760"	13680	5870	100	32	33	6	18	32	32	32	6	18	13	5	0	162	196	130	66	84	84	89	34	38	55	51	0	0.000	0.009	0.040	0.051	4.930	0.003	0.002	80	462	100	78	113	Error	0	78	1	112	2613	15643	0.167	3.147	0	0	0
3	2	5	"hsa-miR-376a-3p"	"146009"	13860	5870	100	31	32	6	18	32	32	32	6	18	16	1	0	88	90	35	38	82	82	86	34	39	20	5	0	-0.167	0.000	0.153	0.146	2.711	-0.004	0.000	80	442	100	5	8	Error	-1	6	0	8	2544	7201	0.000	0.118	0	0	0
3	3	5	"hsa-miR-526b-3p"	"145785"	14040	5870	100	31	32	6	18	32	32	32	6	18	13	2	0	84	88	36	40	84	84	88	33	37	20	6	0	100000.000	0.000	0.222	0.224	3.125	-0.006	0.001	80	442	100	-1	4	16.610	-1	0	0	4	2524	7036	0.000	0.000	0	0	0
3	4	5	"hsa-miR-369-5p"	"145641"	14220	5890	100	32	32	6	18	32	32	32	6	18	15	2	0	91	97	35	36	83	83	89	34	38	30	6	0	0.000	0.000	0.150	0.164	3.646	0.007	0.001	80	446	100	8	14	Error	0	8	0	14	2565	7762	0.000	0.235	0	0	0
3	5	5	"spike_control_v2_29"	"27968"	14400	5870	100	31	32	6	18	31	31	32	6	18	17	3	0	413	372	260	69	82	82	86	32	37	67	62	0	0.000	0.003	0.018	0.035	5.034	0.001	0.001	80	460	100	331	291	Error	0	331	1	290	2560	29733	0.000	8.938	0	0	0
3	6	5	"hsa-miR-658"	"145842"	14600	5870	100	33	33	5	15	32	32	32	6	18	16	1	0	90	92	33	35	80	80	84	35	41	21	6	0	0.100	0.083	0.200	0.217	3.497	0.004	0.000	80	424	100	11	13	-3.322	1	10	1	12	2666	7361	0.167	0.229	0	0	0
3	7	5	"hsa-miR-30a-5p"	"146086"	14760	5870	100	32	31	5	16	31	31	32	6	18	12	0	0	1656	1192	941	78	77	77	83	30	36	73	67	0	0.001	0.000	0.003	0.006	8.526	0.000	0.000	80	427	100	1580	1115	Error	1	1579	0	1115	2506	95342	-0.167	36.967	0	0	0
3	8	5	"hsa-miR-518a-5p/hsa-miR-527"	"145905"	14940	5880	100	32	32	6	18	32	32	32	6	18	13	3	0	177	178	83	46	81	81	86	34	39	70	56	0	0.000	0.000	0.060	0.061	3.130	0.002	0.001	80	438	100	96	97	Error	0	96	0	97	2549	14219	0.000	2.706	0	0	0
3	9	5	"hsa-miR-548u"	"147854"	15120	5860	100	31	32	6	18	31	31	31	6	19	15	3	0	78	81	30	37	76	76	83	34	40	18	3	0	0.000	0.200	0.333	0.348	2.685	-0.007	0.001	80	452	100	2	6	Error	0	2	1	5	2525	6457	0.167	-0.059	0	0	0
3	10	5	"hsa-miR-3143"	"147835"	15310	5850	100	31	32	7	21	31	31	31	6	19	20	5	0	94	98	41	41	78	78	82	29	35	37	15	0	0.000	0.050	0.125	0.119	3.692	-0.017	0.008	80	467	100	16	21	Error	0	16	1	20	2533	7825	0.167	0.552	0	0	0
3	11	5	""	"147510"	15500	5870	100	32	32	6	18	31	31	31	6	19	20	5	0	143	147	73	49	79	79	84	33	39	61	47	0	0.016	0.015	0.078	0.117	6.000	0.003	0.001	80	442	100	65	69	-6.000	1	64	1	68	2597	11760	0.167	1.909	0	0	0
3	12	5	"hsa-miR-4327"	"147796"	15670	5870	100	31	31	6	19	31	31	31	6	19	11	3	0	94	93	36	38	81	81	85	35	41	26	6	0	0.000	0.000	0.200	0.168	3.125	0.004	0.000	80	440	100	13	12	Error	0	13	0	12	2489	7421	0.000	0.229	0	0	0
3	13	5	"hsa-miR-4317"	"147776"	15850	5870	100	32	31	6	19	31	31	31	7	22	12	1	0	148	188	126	67	78	78	83	34	40	53	50	0	0.014	0.000	0.040	0.056	5.776	-0.006	0.006	80	462	100	71	110	-6.129	1	70	0	110	2482	15022	0.000	3.088	0	0	0
3	14	5	"hsv2-miR-H9-3p"	"147840"	16040	5870	100	31	31	6	19	31	31	31	6	19	16	0	0	166	160	67	41	76	76	79	31	39	72	63	0	0.000	0.000	0.053	0.068	4.083	-0.007	0.003	80	451	100	90	84	Error	0	90	0	84	2478	12765	0.000	2.613	0	0	0
3	15	5	"kshv-miR-K12-7-5p"	"147901"	16210	5860	100	30	31	6	19	31	31	31	6	19	18	1	0	75	86	98	113	72	72	77	31	40	17	2	0	-0.333	0.000	0.250	0.240	3.188	-0.006	0.003	80	438	100	2	14	Error	-1	3	0	14	2483	6892	0.000	0.290	0	0	0
3	16	5	"hsa-miR-3160-3p"	"147941"	16390	5860	100	31	31	7	22	31	31	31	6	19	20	2	0	91	94	47	50	75	75	80	31	38	36	15	0	0.000	0.000	0.190	0.174	3.365	-0.016	0.008	80	450	100	16	19	Error	0	16	0	19	2499	7540	0.000	0.452	0	0	0
3	17	5	"hsa-miR-4279"	"147767"	16570	5870	100	31	31	6	19	31	31	31	7	22	13	1	0	2785	1894	1516	80	77	77	80	31	38	78	72	0	0.000	0.000	0.002	0.007	10.967	0.001	0.011	80	442	100	2708	1817	Error	0	2708	0	1817	2495	151547	0.000	58.516	0	0	0
3	18	5	"hsa-miR-4326"	"147832"	16750	5860	100	31	32	7	21	31	31	31	7	22	12	2	0	81	91	46	50	73	73	80	33	41	30	13	0	0.000	0.056	0.222	0.226	3.569	0.008	0.002	80	442	100	8	19	Error	0	8	1	18	2542	7278	0.143	0.333	0	0	0
3	19	5	"hsa-miR-3201"	"147851"	16930	5860	100	32	32	6	18	31	31	31	6	19	15	1	0	110	176	132	75	74	74	79	31	39	53	47	0	0.028	0.010	0.058	0.055	4.547	-0.005	0.005	80	452	100	37	103	-5.170	1	36	1	102	2526	14058	0.167	3.129	0	0	0
3	20	5	"hsa-miR-4255"	"147706"	17120	5870	100	32	32	6	18	31	31	31	6	19	17	3	0	126	138	62	44	76	76	79	31	39	66	45	0	0.020	0.016	0.108	0.117	4.526	-0.001	0.000	80	449	100	51	63	-5.644	1	50	1	62	2542	11020	0.167	1.903	0	0	0
3	21	5	"hsa-miR-3169"	"147821"	17290	5860	100	31	31	6	19	31	31	31	6	19	13	3	0	88	91	39	42	77	77	81	31	38	23	10	0	0.000	0.000	0.191	0.189	4.011	0.012	0.004	80	438	100	11	14	Error	0	11	0	14	2504	7285	0.000	0.323	0	0	0
3	22	5	"hsa-miR-3138"	"147654"	17470	5860	100	31	31	6	19	31	31	31	6	19	10	5	0	83	93	44	47	76	76	78	30	38	31	11	0	0.000	0.000	0.200	0.261	4.699	-0.007	0.002	80	492	100	7	17	Error	0	7	0	17	2458	7476	0.000	0.500	0	0	0
3	1	6	"hsa-miR-4304"	"147623"	13680	6060	100	34	34	6	17	32	32	32	6	18	20	6	0	85	95	45	47	82	82	86	34	39	25	12	0	0.667	0.154	0.205	0.185	3.850	0.009	0.003	80	484	100	5	15	-0.585	2	3	2	13	2748	7618	0.333	0.265	0	0	0
3	2	6	"hsv2-miR-H7-5p"	"147836"	13870	6060	100	33	32	6	18	32	32	32	6	18	10	2	0	155	216	153	70	76	76	82	33	40	65	52	0	0.013	0.000	0.034	0.047	4.903	0.005	0.008	80	452	100	80	140	-6.304	1	79	0	140	2589	17243	0.000	4.061	0	0	0
3	3	6	"hsa-miR-888-3p"	"148683"	14050	6060	100	32	32	7	21	33	33	32	6	18	11	5	0	90	90	34	37	81	81	85	33	38	17	7	0	-0.111	-0.111	0.250	0.263	3.993	-0.001	0.000	80	442	100	8	8	Error	-1	9	-1	9	2552	7160	0.000	0.152	0	0	0
3	4	6	"hsa-miR-3939"	"148467"	14230	6060	100	32	32	6	18	32	32	32	6	18	16	2	0	84	87	30	34	81	81	89	54	60	7	1	0	0.000	0.000	0.308	0.250	3.442	0.005	0.001	80	420	100	3	6	Error	0	3	0	6	2548	6953	0.000	-0.037	0	0	0
3	5	6	"spike_control_v1_a"	"14261"	14410	6050	100	33	32	5	15	31	31	31	6	19	16	3	0	90	92	39	42	82	82	88	54	61	15	1	0	0.250	0.100	0.114	0.130	2.069	-0.006	0.001	80	432	100	10	11	-2.000	2	8	1	10	2568	7365	0.167	0.074	0	0	0
3	6	6	"hsa-miRPlus-K1303*"	"147986"	14590	6050	100	31	31	5	16	31	31	32	6	18	11	1	0	108	115	49	42	82	82	86	35	40	41	22	0	0.000	0.000	0.105	0.091	2.839	0.001	0.000	80	460	100	26	33	Error	0	26	0	33	2467	9218	-0.167	0.829	0	0	0
3	7	6	""	"148319"	14780	6060	100	31	31	6	19	31	31	32	6	18	12	3	0	111	115	47	40	82	82	86	31	36	47	28	0	0.000	0.000	0.086	0.097	3.457	-0.005	0.001	80	451	100	29	33	Error	0	29	0	33	2490	9196	-0.167	0.935	0	0	0
3	8	6	"hsa-miR-3942-5p"	"148387"	14950	6050	100	31	32	6	18	31	31	32	6	18	15	6	0	85	86	35	40	79	79	84	37	44	23	1	0	0.000	0.143	0.195	0.185	3.847	-0.005	0.001	80	427	100	6	8	Error	0	6	1	7	2537	6897	0.000	0.054	0	0	0
3	9	6	""	"148658"	15130	6050	100	32	32	5	15	31	31	31	6	19	16	0	0	80	84	32	38	77	77	81	32	39	18	6	0	0.333	0.143	0.200	0.181	3.606	0.018	0.008	80	471	100	4	8	-1.585	1	3	1	7	2526	6734	0.167	0.094	0	0	0
3	10	6	""	"148004"	15320	6060	100	30	31	6	19	31	31	31	6	19	15	2	0	127	132	62	46	78	78	81	30	37	57	41	0	-0.020	0.000	0.105	0.103	4.464	-0.011	0.007	80	456	100	48	54	Error	-1	49	0	54	2440	10534	0.000	1.700	0	0	0
3	11	6	""	"148671"	15490	6050	100	33	32	6	18	31	31	31	6	19	15	2	0	113	127	75	59	78	78	84	36	42	47	33	0	0.057	0.020	0.094	0.088	2.987	-0.008	0.004	80	440	100	37	50	-4.129	2	35	1	49	2568	10188	0.167	1.194	0	0	0
3	12	6	"hsa-miR-3941"	"148285"	15680	6060	100	32	31	6	19	31	31	31	6	19	17	0	0	371	329	188	57	83	83	86	33	38	72	72	0	0.003	0.000	0.022	0.040	5.982	0.000	0.000	80	463	100	289	246	-8.170	1	288	0	246	2490	26286	0.000	7.364	0	0	0
3	13	6	"hsa-miR-3937"	"148466"	15860	6060	100	31	31	6	19	31	31	31	6	19	17	3	0	83	89	32	35	79	79	83	32	38	23	6	0	0.000	0.000	0.260	0.259	3.804	0.006	0.001	80	452	100	4	10	Error	0	4	0	10	2513	7142	0.000	0.188	0	0	0
3	14	6	"hsa-miR-483-3p"	"148682"	16040	6060	100	31	31	6	19	31	31	31	6	19	13	5	0	4066	2904	2166	74	77	77	80	32	40	77	73	0	0.000	0.000	0.003	0.009	14.799	0.000	0.000	80	440	100	3989	2827	Error	0	3989	0	2827	2492	232318	0.000	88.250	0	0	0
3	15	6	"hsa-miR-3665"	"148264"	16210	6060	100	32	32	6	18	31	31	31	6	19	21	1	0	81	85	32	37	74	74	80	34	42	22	2	0	0.143	0.091	0.174	0.179	3.405	0.000	0.000	80	448	100	8	12	-2.807	1	7	1	11	2565	6785	0.167	0.147	0	0	0
3	16	6	"hsa-miR-34b-3p"	"148640"	16390	6060	100	32	31	6	19	31	31	31	6	19	17	2	0	122	127	64	50	79	79	83	39	46	51	31	0	0.023	0.000	0.096	0.090	3.363	-0.007	0.002	80	460	100	44	48	-5.426	1	43	0	48	2503	10183	0.000	1.128	0	0	0
3	17	6	"hsa-miR-3651"	"148327"	16570	6050	100	33	32	7	21	31	31	31	7	22	20	0	0	111	122	57	46	80	80	86	43	50	41	22	0	0.065	0.024	0.161	0.167	4.197	-0.012	0.006	80	392	100	33	43	-3.954	2	31	1	42	2537	9782	0.143	0.837	0	0	0
3	18	6	"hsv2-miR-H19"	"147555"	16750	6050	100	31	31	6	19	31	31	31	7	22	11	0	0	79	84	41	48	79	79	88	41	46	11	5	0	0.000	0.000	0.250	0.303	3.864	0.001	0.000	80	462	100	0	5	Error	0	0	0	5	2481	6710	0.000	-0.098	0	0	0
3	19	6	""	"148486"	16930	6050	100	31	31	6	19	31	31	31	6	19	18	1	0	96	98	35	35	78	78	84	33	39	32	10	0	0.000	0.000	0.277	0.275	3.567	0.004	0.000	80	452	100	18	20	Error	0	18	0	20	2489	7849	0.000	0.424	0	0	0
3	20	6	""	"148279"	17110	6050	100	33	32	7	21	31	31	31	7	22	18	2	0	80	83	31	37	77	77	80	31	38	22	2	0	0.667	0.167	0.200	0.234	3.361	-0.006	0.001	80	442	100	5	7	-0.585	2	3	1	6	2556	6626	0.143	0.097	0	0	0
3	21	6	""	"148035"	17290	6060	100	31	31	6	19	31	31	31	6	19	17	2	0	124	146	72	49	80	80	83	33	39	55	43	0	0.000	0.000	0.083	0.107	4.563	0.000	0.000	80	460	100	44	66	Error	0	44	0	66	2506	11644	0.000	1.909	0	0	0
3	22	6	""	"148158"	17470	6060	100	31	32	6	18	31	31	31	7	22	17	0	0	499	441	243	55	80	80	83	31	37	80	75	0	0.000	0.003	0.016	0.027	6.495	0.000	0.000	80	482	100	419	362	Error	0	419	1	361	2554	35261	0.143	11.548	0	0	0
3	1	7	""	"148611"	13680	6240	100	32	32	5	15	32	32	32	6	18	12	0	0	88	90	33	36	78	78	83	33	39	28	6	0	0.000	0.000	0.182	0.230	3.118	-0.002	0.000	80	490	100	10	12	Error	0	10	0	12	2553	7197	0.000	0.212	0	0	0
3	2	7	""	"148615"	13860	6240	100	32	32	6	18	32	32	32	6	18	11	2	0	86	86	29	33	76	76	80	31	38	21	3	0	0.000	0.000	0.175	0.195	3.612	0.001	0.000	80	459	100	10	10	Error	0	10	0	10	2523	6846	0.000	0.194	0	0	0
3	3	7	"hsa-miR-203b-3p"	"148012"	14040	6240	100	33	33	6	18	32	32	32	5	15	22	5	0	83	80	29	36	79	79	82	33	40	15	0	0	0.250	1.000	0.208	0.243	3.432	0.014	0.007	80	451	100	5	2	-2.000	1	4	1	1	2628	6416	0.200	-0.061	0	0	0
3	4	7	""	"148070"	14220	6240	100	34	33	6	18	32	32	32	6	18	15	1	0	80	85	33	38	80	80	84	53	63	8	0	0	100000.000	0.200	0.214	0.312	3.045	-0.003	0.000	80	438	100	2	6	16.610	2	0	1	5	2637	6780	0.167	0.019	0	0	0
3	5	7	""	"148582"	14390	6230	100	31	32	6	18	31	31	32	6	18	23	3	0	84	90	41	45	81	81	84	51	60	15	1	0	0.000	0.111	0.126	0.153	3.343	0.011	0.004	80	466	100	3	10	Error	0	3	1	9	2585	7202	0.000	0.118	0	0	0
3	6	7	""	"148528"	14590	6250	100	32	32	6	18	32	32	31	5	16	15	3	0	239	229	135	58	82	82	83	30	36	66	65	0	0.000	0.000	0.043	0.045	4.912	0.001	0.001	80	480	100	157	147	Error	0	157	0	147	2524	18341	0.200	4.867	0	0	0
3	7	7	""	"148578"	14770	6250	100	31	32	6	18	31	31	31	6	19	12	5	0	178	193	115	59	80	80	85	38	44	61	51	0	0.000	0.009	0.077	0.080	5.488	-0.001	0.000	80	440	100	98	114	Error	0	98	1	113	2520	15436	0.167	2.842	0	0	0
3	8	7	""	"148130"	14940	6250	100	33	32	6	18	31	31	31	6	19	17	2	0	84	87	39	44	81	81	85	39	45	11	6	0	0.667	0.167	0.209	0.244	3.619	0.007	0.002	80	449	100	5	7	-0.585	2	3	1	6	2531	6963	0.167	0.051	0	0	0
3	9	7	""	"148258"	15120	6250	100	31	32	6	18	31	31	31	6	19	17	2	0	86	90	35	38	76	76	81	31	38	25	10	0	0.000	0.071	0.237	0.233	3.537	-0.015	0.007	80	461	100	10	15	Error	0	10	1	14	2537	7166	0.167	0.290	0	0	0
3	10	7	""	"148283"	15300	6240	100	31	31	5	16	31	31	31	6	19	8	1	0	78	88	34	38	75	75	80	31	38	28	11	0	0.000	0.000	0.167	0.184	4.040	0.006	0.001	80	450	100	3	13	Error	0	3	0	13	2462	7027	0.000	0.258	0	0	0
3	11	7	""	"148067"	15480	6240	100	31	32	6	18	31	31	31	6	19	15	1	0	75	77	30	38	75	75	80	34	42	12	2	0	0.000	0.500	0.203	0.216	4.932	-0.018	0.007	80	460	100	0	3	Error	0	0	1	2	2526	6174	0.167	-0.088	0	0	0
3	12	7	"hsa-miR-216a-3p"	"148172"	15660	6250	100	31	31	7	22	31	31	31	6	19	15	3	0	96	109	58	53	75	75	79	32	40	43	27	0	0.000	0.000	0.173	0.137	3.719	-0.004	0.001	80	479	100	21	34	Error	0	21	0	34	2486	8707	0.000	0.938	0	0	0
3	13	7	""	"148689"	15850	6250	100	31	31	6	19	31	31	31	6	19	16	1	0	270	309	219	70	76	76	80	32	40	70	63	0	0.000	0.000	0.035	0.051	6.329	0.001	0.001	80	462	100	194	233	Error	0	194	0	233	2517	24723	0.000	7.156	0	0	0
3	14	7	""	"148191"	16030	6250	100	32	32	6	18	31	31	31	6	19	13	5	0	130	136	59	43	77	77	79	31	39	60	46	0	0.019	0.017	0.100	0.121	3.876	-0.005	0.001	80	452	100	54	60	-5.728	1	53	1	59	2530	10866	0.167	1.839	0	0	0
3	15	7	""	"148094"	16210	6250	100	30	31	7	22	32	32	32	20	62	0	0	0	1204	895	641	71	79	79	159	1532	963	8	0	0	-0.002	-0.001	0.009	0.022	9.516	0.000	0.001	80	460	100	1123	815	Error	-2	1125	-1	816	2495	71576	-0.050	0.480	0	0	0
3	16	7	""	"148419"	16390	6250	100	31	31	6	19	31	31	31	6	19	15	3	0	129	263	361	137	101	101	108	53	49	36	28	0	0.000	0.000	0.150	0.100	5.554	0.004	0.018	80	459	100	28	162	Error	0	28	0	162	2496	21077	0.000	2.925	0	0	0
3	17	7	""	"148503"	16570	6200	100	32	31	7	22	31	31	31	7	22	15	3	0	149	231	270	116	109	109	118	60	50	41	22	0	0.025	0.000	0.055	0.072	6.230	0.001	0.001	80	415	100	41	122	-5.322	1	40	0	122	2515	18517	0.000	1.883	0	0	0
3	18	7	""	"148605"	16730	6250	100	31	31	7	22	31	31	31	6	19	20	2	0	173	264	282	106	98	98	110	78	70	47	33	0	0.000	0.000	0.055	0.077	7.252	0.000	0.000	80	474	100	75	166	Error	0	75	0	166	2499	21145	0.000	1.974	0	0	0
3	19	7	""	"148025"	16920	6240	100	31	32	7	21	31	31	32	6	18	18	2	0	82	89	35	39	78	78	87	68	78	6	0	0	0.000	0.091	0.280	0.257	4.104	0.007	0.005	80	478	100	4	12	Error	0	4	1	11	2532	7106	0.000	0.029	0	0	0
3	20	7	"hsa-miR-486-3p"	"148661"	17100	6240	100	31	32	7	21	31	31	31	6	19	20	3	0	75	78	30	38	77	77	81	32	39	12	2	0	0.000	1.000	0.267	0.314	3.697	-0.016	0.007	80	471	100	-2	2	Error	0	-2	1	1	2524	6223	0.167	-0.094	0	0	0
3	21	7	""	"148429"	17290	6250	100	32	31	6	19	31	31	31	6	19	15	3	0	210	198	100	50	79	79	83	33	39	72	66	0	0.008	0.000	0.036	0.051	4.504	-0.009	0.011	80	462	100	132	119	-7.033	1	131	0	119	2514	15837	0.000	3.485	0	0	0
3	22	7	""	"148407"	17470	6240	100	31	31	5	16	30	30	31	6	19	13	1	0	81	90	33	36	81	81	88	34	38	23	5	0	100000.000	0.111	0.210	0.239	3.354	0.002	0.000	80	482	100	1	10	16.610	1	0	1	9	2483	7192	0.000	0.059	0	0	0
3	1	8	""	"148442"	13690	6450	100	34	34	5	14	32	32	32	6	18	16	1	0	97	100	39	39	79	79	81	31	38	33	17	0	0.111	0.095	0.125	0.119	3.553	0.001	0.000	80	500	100	20	23	-3.170	2	18	2	21	2682	8017	0.333	0.613	0	0	0
3	2	8	""	"42499"	13880	6450	100	33	33	5	15	33	33	33	6	18	8	2	0	196	184	77	41	78	78	82	31	37	77	71	0	0.000	0.000	0.034	0.054	5.018	0.007	0.006	80	457	100	118	106	Error	0	118	0	106	2632	14747	0.000	3.290	0	0	0
3	3	8	"hsa-miR-181c-3p"	"145759"	14050	6440	100	32	32	6	18	32	32	32	6	18	12	2	0	90	94	39	41	77	77	80	31	38	36	11	0	0.000	0.000	0.162	0.193	3.118	-0.006	0.002	80	445	100	13	17	Error	0	13	0	17	2587	7528	0.000	0.452	0	0	0
3	4	8	"hsa-miR-450a-5p"	"17835"	14220	6440	100	30	31	6	19	32	32	32	6	18	10	1	0	92	97	46	47	78	78	81	30	37	32	16	0	-0.143	-0.053	0.124	0.138	3.204	-0.008	0.002	80	457	100	12	18	Error	-2	14	-1	19	2456	7748	-0.167	0.533	0	0	0
3	5	8	"hsa-miR-532-3p"	"42732"	14400	6440	100	33	33	6	18	32	32	32	6	18	11	6	0	80	90	38	42	76	76	80	31	38	26	12	0	0.250	0.071	0.167	0.194	4.188	-0.005	0.001	80	484	100	5	15	-2.000	1	4	1	14	2625	7185	0.167	0.323	0	0	0
3	6	8	"hsa-miR-33b-3p"	"145734"	14580	6440	100	32	32	6	18	32	32	32	6	18	12	1	0	84	87	35	40	77	77	79	29	36	28	8	0	0.000	0.000	0.250	0.218	3.376	-0.011	0.003	80	453	100	7	10	Error	0	7	0	10	2563	6996	0.000	0.276	0	0	0
3	7	8	"hsa-miR-892b"	"42493"	14760	6440	100	32	32	6	18	31	31	31	6	19	20	3	0	84	91	36	39	78	78	80	31	38	32	8	0	0.167	0.077	0.241	0.196	3.508	-0.017	0.007	80	461	100	7	14	-2.585	1	6	1	13	2549	7281	0.167	0.355	0	0	0
3	8	8	"hsa-miR-5100"	"168878"	14940	6440	100	31	31	6	19	31	31	31	6	19	17	1	0	28882	20745	16771	80	77	77	80	33	41	80	76	0	0.000	0.000	0.000	0.001	28.875	0.000	0.001	80	442	100	28805	20668	Error	0	28805	0	20668	2514	1659577	0.000	626.212	0	0	0
3	9	8	"hsa-miR-4653-3p"	"168605"	15120	6440	100	32	32	6	18	31	31	31	6	19	20	1	0	1074	984	905	91	77	77	80	31	38	71	61	0	0.001	0.001	0.007	0.016	9.947	0.000	0.001	80	442	100	998	908	-9.961	1	997	1	907	2520	78738	0.167	29.161	0	0	0
3	10	8	"hsa-miR-4494"	"168856"	15300	6440	100	31	31	6	19	31	31	31	6	19	15	2	0	80	80	34	42	73	73	78	30	38	25	6	0	0.000	0.000	0.208	0.271	3.224	-0.017	0.007	80	460	100	7	7	Error	0	7	0	7	2508	6415	0.000	0.067	0	0	0
3	11	8	"hsa-miR-5585-3p"	"168558"	15480	6440	100	31	32	6	18	31	31	31	6	19	20	2	0	70	77	37	48	74	74	79	31	39	18	5	0	0.000	0.333	0.149	0.184	3.526	-0.004	0.001	80	461	100	-4	4	Error	0	-4	1	3	2530	6141	0.167	-0.065	0	0	0
3	12	8	"hsa-miR-5696"	"168700"	15670	6460	100	31	31	6	19	31	31	32	9	28	5	0	0	173	181	58	32	72	72	151	804	532	0	0	0	0.000	0.000	0.039	0.040	2.618	0.009	0.457	80	432	100	101	109	Error	0	101	0	109	2518	14467	-0.111	0.037	0	0	0
3	13	8	"hsa-miR-4794"	"168829"	15840	6440	100	31	31	6	19	31	31	31	9	29	5	0	0	72	70	27	38	73	73	155	829	534	0	0	0	0.000	0.000	0.261	0.266	3.872	0.002	0.039	80	406	100	-1	-3	Error	0	-1	0	-3	2457	5628	0.000	-0.103	0	0	0
3	14	8	"hsa-miR-4666a-3p"	"168602"	16020	6440	100	30	30	6	20	31	31	31	6	19	12	1	0	72	76	34	44	74	74	79	32	40	17	5	0	0.500	-0.500	0.168	0.193	2.853	-0.023	0.013	80	454	100	-3	1	-1.000	-1	-2	-1	2	2430	6052	-0.167	-0.094	0	0	0
3	15	8	"hsa-miR-3978"	"168894"	16210	6450	100	30	30	6	20	31	31	32	20	62	0	0	0	113	190	205	107	89	89	175	1599	913	0	0	0	-0.042	-0.010	0.091	0.087	4.949	0.012	0.907	80	422	100	23	100	Error	-1	24	-1	101	2435	15214	-0.100	0.009	0	0	0
3	16	8	"hsa-miR-4491"	"168918"	16380	6440	100	32	32	7	21	31	31	31	7	22	17	3	0	146	259	288	111	117	117	122	50	40	38	30	0	0.034	0.007	0.163	0.127	6.123	-0.003	0.006	80	450	100	30	143	-4.858	1	29	1	142	2556	20693	0.143	2.740	0	0	0
3	17	8	"hsa-miR-506-5p"	"168704"	16570	6430	100	32	32	6	18	31	31	31	7	22	17	0	0	211	256	148	57	109	109	113	44	38	71	56	0	0.010	0.007	0.037	0.047	4.010	0.003	0.002	80	496	100	103	148	-6.672	1	102	1	147	2529	20441	0.143	3.250	0	0	0
3	18	8	"hsa-miR-296-5p"	"168708"	16760	6460	100	31	31	7	22	31	31	31	7	22	12	1	0	239	352	349	99	89	89	99	107	108	57	35	0	0.000	0.000	0.027	0.038	4.241	0.000	0.000	80	448	100	150	263	Error	0	150	0	263	2515	28175	0.000	2.364	0	0	0
3	19	8	"hsa-miR-4796-5p"	"168621"	16930	6450	100	32	32	6	18	31	31	31	6	19	18	1	0	94	93	35	37	75	75	85	107	125	1	0	0	0.053	0.056	0.182	0.212	3.789	-0.007	0.001	80	434	100	20	19	-4.248	1	19	1	18	2534	7464	0.167	0.075	0	0	0
3	20	8	"hsa-miR-4694-5p"	"168670"	17110	6440	100	32	32	6	18	31	31	31	6	19	20	2	0	140	151	74	49	80	80	84	32	38	60	47	0	0.017	0.014	0.079	0.088	2.823	0.002	0.000	80	451	100	61	72	-5.907	1	60	1	71	2580	12099	0.167	2.094	0	0	0
3	21	8	"hsa-miR-4681"	"168767"	17290	6440	100	32	31	7	22	31	31	31	6	19	17	2	0	85	89	36	40	81	81	84	32	38	26	6	0	0.250	0.000	0.167	0.248	3.630	-0.016	0.006	80	452	100	5	8	-2.000	1	4	0	8	2506	7119	0.000	0.156	0	0	0
3	22	8	"hsa-miR-3150b-5p"	"168594"	17470	6440	100	31	31	7	22	31	31	31	6	19	18	6	0	170	185	95	51	79	79	83	35	42	68	60	0	0.000	0.000	0.078	0.082	4.368	0.000	0.000	80	482	100	91	106	Error	0	91	0	106	2512	14821	0.000	2.914	0	0	0
3	1	9	"hsa-miR-4532"	"168844"	13680	6630	100	32	32	5	15	32	32	33	6	18	7	1	0	1798	2547	2467	96	80	80	85	33	38	66	60	0	0.000	0.000	0.004	0.008	13.333	0.000	0.003	80	474	100	1718	2467	Error	0	1718	0	2467	2542	203779	-0.167	74.606	0	0	0
3	2	9	"hsa-miR-4528"	"168975"	13860	6630	100	32	31	5	16	32	32	33	6	18	3	0	0	81	88	33	37	79	79	83	32	38	18	7	0	0.000	-0.111	0.174	0.177	4.483	0.002	0.000	80	452	100	2	8	Error	0	2	-1	9	2500	7008	-0.333	0.156	0	0	0
3	3	9	"hsa-miR-2682-3p"	"168570"	14050	6640	100	33	33	5	15	32	32	32	6	18	11	2	0	118	117	50	42	75	75	78	31	39	58	36	0	0.023	0.024	0.056	0.069	2.974	0.004	0.001	80	460	100	44	43	-5.426	1	43	1	42	2630	9382	0.167	1.258	0	0	0
3	4	9	"hsa-miR-3129-3p"	"168649"	14230	6640	100	31	31	6	19	32	32	32	6	18	10	1	0	79	78	27	34	76	76	80	30	37	12	2	0	-0.333	-0.500	0.333	0.259	3.667	-0.009	0.002	80	453	100	2	1	Error	-1	3	-1	2	2444	6222	-0.167	-0.067	0	0	0
3	5	9	"hsa-miR-3618"	"168786"	14410	6650	100	33	32	6	18	32	32	32	6	18	16	1	0	92	99	45	45	76	76	84	71	84	13	1	0	0.063	0.000	0.147	0.139	3.450	-0.002	0.001	80	457	100	17	23	-4.000	1	16	0	23	2598	7954	0.000	0.211	0	0	0
3	6	9	"hsa-miR-3972"	"169074"	14600	6630	100	33	32	6	18	32	32	32	6	18	10	3	0	146	145	69	47	78	78	81	30	37	62	51	0	0.015	0.000	0.078	0.067	3.135	0.000	0.000	80	442	100	69	67	-6.087	1	68	0	67	2574	11609	0.000	2.133	0	0	0
3	7	9	"hsa-miR-4783-3p"	"169106"	14770	6640	100	31	31	6	19	32	32	32	6	18	6	1	0	96	107	49	45	76	76	79	31	39	43	21	0	-0.050	-0.032	0.108	0.131	4.018	-0.008	0.002	80	427	100	19	30	Error	-1	20	-1	31	2442	8526	-0.167	0.903	0	0	0
3	8	9	"hsa-miR-4639-5p"	"169071"	14950	6620	100	31	31	7	22	32	32	32	6	18	16	5	0	79	84	34	40	76	76	80	33	41	22	8	0	-0.333	-0.125	0.306	0.209	4.303	-0.007	0.001	80	451	100	2	7	Error	-1	3	-1	8	2481	6749	-0.167	0.121	0	0	0
3	9	9	"hsa-miR-4637"	"168984"	15130	6620	100	31	31	6	19	31	31	32	6	18	15	2	0	75	79	30	37	76	76	79	32	40	18	3	0	0.000	0.000	0.221	0.220	3.707	-0.015	0.005	80	451	100	-1	3	Error	0	-1	0	3	2471	6333	-0.167	0.000	0	0	0
3	10	9	"hsa-miR-4733-3p"	"169265"	15310	6630	100	33	32	6	18	31	31	31	6	19	18	1	0	130	139	61	43	76	76	78	29	37	67	45	0	0.037	0.016	0.091	0.091	3.346	0.001	0.000	80	452	100	56	64	-4.755	2	54	1	63	2552	11123	0.167	2.103	0	0	0
3	11	9	"hsa-miR-4790-3p"	"169099"	15490	6620	100	30	31	8	25	31	31	32	6	18	16	7	0	70	72	27	37	75	75	79	29	36	12	2	0	0.200	0.000	0.231	0.299	3.129	-0.029	0.017	80	450	100	-6	-3	-2.322	-1	-5	0	-3	2501	5765	-0.167	-0.241	0	0	0
3	12	9	"hsa-miR-5047"	"169201"	15670	6620	100	33	32	7	21	31	31	31	6	19	15	5	0	73	78	29	37	78	78	83	39	46	8	0	0	-0.400	100000.000	0.275	0.313	4.956	-0.003	0.000	80	416	100	-3	1	Error	2	-5	1	0	2545	6245	0.167	-0.128	0	0	0
3	13	9	"hsa-miR-382-3p"	"169132"	15850	6600	100	31	32	7	21	31	31	31	6	19	22	6	0	89	94	41	43	77	77	82	33	40	37	12	0	0.000	0.059	0.204	0.213	3.487	-0.021	0.013	80	453	100	12	18	Error	0	12	1	17	2522	7486	0.167	0.364	0	0	0
3	14	9	"hsa-miR-5687"	"169122"	16050	6620	100	30	31	7	22	31	31	32	6	18	17	1	0	94	96	37	38	74	74	79	32	40	33	13	0	-0.050	0.000	0.216	0.212	2.702	0.009	0.002	80	439	100	19	22	Error	-1	20	0	22	2464	7705	-0.167	0.531	0	0	0
3	15	9	"hsa-miR-3064-5p"	"169227"	16210	6610	100	31	32	7	21	31	31	31	7	22	12	3	0	104	103	37	35	81	81	88	40	45	30	7	0	0.000	0.045	0.182	0.190	3.526	-0.019	0.010	80	400	100	23	23	Error	0	23	1	22	2524	8201	0.143	0.375	0	0	0
3	16	9	"hsa-miR-4692"	"169289"	16390	6630	100	32	32	6	18	31	31	31	7	22	15	0	0	171	224	198	88	94	94	100	49	49	52	43	0	0.013	0.008	0.046	0.047	4.159	0.001	0.000	80	442	100	78	131	-6.267	1	77	1	130	2527	17920	0.143	2.531	0	0	0
3	17	9	"hsa-miR-4503"	"169308"	16570	6620	100	30	31	7	22	31	31	31	7	22	10	3	0	240	309	310	100	96	96	100	42	42	65	57	0	-0.007	0.000	0.030	0.051	7.808	0.003	0.005	80	462	100	143	213	Error	-1	144	0	213	2456	24729	0.000	4.976	0	0	0
3	18	9	"hsa-miR-4290"	"169282"	16760	6630	100	31	32	7	21	31	31	31	7	22	20	2	0	902	701	460	65	83	83	92	108	117	68	67	0	0.000	0.002	0.010	0.018	9.976	0.001	0.005	80	430	100	819	619	Error	0	819	1	618	2570	56045	0.143	5.639	0	0	0
3	19	9	"hsa-miR-4445-3p"	"169172"	16940	6620	100	31	31	7	22	31	31	31	6	19	22	5	0	84	88	37	42	78	78	86	107	124	2	0	0	0.000	0.000	0.231	0.231	3.184	0.005	0.001	80	430	100	6	10	Error	0	6	0	10	2513	7055	0.000	0.019	0	0	0
3	20	9	"hsa-miR-4518"	"169199"	17120	6620	100	31	31	6	19	31	31	32	6	18	16	0	0	119	117	51	43	77	77	80	31	38	53	33	0	0.000	0.000	0.069	0.105	4.742	-0.010	0.004	80	442	100	42	40	Error	0	42	0	40	2480	9336	-0.167	1.194	0	0	0
3	21	9	"hsa-miR-642b-5p"	"169034"	17300	6630	100	32	32	7	21	31	31	31	6	19	21	5	0	1745	1330	945	71	77	77	81	32	39	75	70	0	0.001	0.001	0.004	0.008	10.506	0.000	0.001	80	442	100	1669	1254	Error	1	1668	1	1253	2542	106405	0.167	39.031	0	0	0
3	22	9	"hsa-miR-5590-3p"	"169173"	17480	6620	100	31	31	7	22	31	31	31	6	19	16	5	0	82	87	30	34	79	79	81	34	41	20	2	0	0.000	0.000	0.273	0.274	3.771	-0.016	0.006	80	474	100	3	8	Error	0	3	0	8	2476	6962	0.000	0.176	0	0	0
3	1	10	"Empty"	"0"	13690	6820	100	33	33	5	15	33	33	33	6	18	10	1	0	87	90	34	37	80	80	86	35	40	18	6	0	0.000	0.000	0.223	0.238	3.035	0.006	0.002	80	492	100	7	10	Error	0	7	0	10	2630	7168	0.000	0.114	0	0	0
3	2	10	"hsa-miR-4766-3p"	"169231"	13870	6820	100	32	32	5	15	32	32	32	6	18	8	1	0	85	87	33	37	78	78	81	33	40	23	7	0	0.000	0.000	0.180	0.193	3.797	0.000	0.000	80	461	100	7	9	Error	0	7	0	9	2542	6948	0.000	0.182	0	0	0
3	3	10	"hsa-miR-4676-3p"	"169315"	14050	6820	100	33	33	6	18	32	32	32	6	18	18	2	0	81	83	32	38	78	78	82	33	40	12	3	0	0.333	0.200	0.216	0.238	3.517	-0.009	0.003	80	476	100	4	6	-1.585	1	3	1	5	2643	6638	0.167	0.030	0	0	0
3	4	10	"hsa-miR-520b/hsa-miR-520c-3p"	"169005"	14260	6820	100	32	32	7	21	31	31	32	6	18	20	5	0	97	105	45	42	78	78	88	78	88	16	0	0	0.053	0.037	0.111	0.136	4.200	-0.010	0.007	80	432	100	20	28	-4.248	1	19	1	27	2570	8387	0.000	0.218	0	0	0
3	5	10	""	"168580"	14410	6820	100	32	33	6	18	31	31	32	6	18	22	2	0	175	193	118	61	77	77	87	81	93	52	35	0	0.010	0.017	0.055	0.065	3.870	-0.001	0.000	80	390	100	99	118	-6.615	1	98	2	116	2601	15444	0.167	1.309	0	0	0
3	6	10	""	"169246"	14590	6810	100	31	32	7	21	32	32	32	6	18	16	3	0	94	95	39	41	75	75	80	30	37	37	16	0	-0.053	0.000	0.140	0.187	4.147	-0.003	0.000	80	450	100	18	20	Error	-1	19	0	20	2522	7638	0.000	0.500	0	0	0
3	7	10	""	"169291"	14770	6810	100	31	31	5	16	32	32	32	6	18	8	0	0	82	85	34	40	76	76	79	30	37	23	6	0	-0.167	-0.111	0.222	0.257	2.845	-0.006	0.001	80	456	100	5	8	Error	-1	6	-1	9	2511	6775	-0.167	0.200	0	0	0
3	8	10	""	"168888"	14960	6820	100	31	31	7	22	31	31	31	6	19	13	3	0	142	149	63	42	75	75	79	29	36	73	57	0	0.000	0.000	0.086	0.085	4.443	-0.008	0.005	80	487	100	67	74	Error	0	67	0	74	2485	11951	0.000	2.414	0	0	0
3	9	10	"hsa-miRPlus-A1086"	"169416"	15140	6820	100	31	31	7	22	31	31	31	6	19	16	3	0	66	72	28	38	77	77	79	29	36	11	1	0	0.000	0.000	0.286	0.309	4.200	0.001	0.000	80	461	100	-11	-5	Error	0	-11	0	-5	2517	5759	0.000	-0.241	0	0	0
3	10	10	""	"168913"	15320	6820	100	31	31	6	19	31	31	31	6	19	16	2	0	251	226	116	51	74	74	77	30	38	75	70	0	0.000	0.000	0.032	0.040	4.299	0.000	0.000	80	440	100	177	152	Error	0	177	0	152	2498	18051	0.000	4.967	0	0	0
3	11	10	""	"169060"	15490	6820	100	31	32	6	18	31	31	32	6	18	18	5	0	840	698	438	62	76	76	79	30	37	80	73	0	0.000	0.002	0.008	0.010	5.517	0.000	0.000	80	448	100	764	623	Error	0	764	1	622	2555	55868	0.000	20.633	0	0	0
3	12	10	""	"169051"	15670	6810	100	31	31	7	22	31	31	31	6	19	16	5	0	516	467	351	75	75	75	78	30	38	68	65	0	0.000	0.000	0.015	0.024	6.422	0.000	0.000	80	470	100	441	392	Error	0	441	0	392	2492	37353	0.000	12.967	0	0	0
3	13	10	""	"168604"	15860	6810	100	32	31	7	22	31	31	32	6	18	12	5	0	68	76	31	40	77	77	79	30	37	20	2	0	-0.111	0.000	0.333	0.261	3.370	-0.025	0.013	80	500	100	-8	-1	Error	1	-9	0	-1	2496	6104	-0.167	-0.100	0	0	0
3	14	10	"Empty"	"0"	16040	6810	100	32	32	6	18	31	31	31	6	19	17	1	0	74	77	30	38	75	75	77	29	37	15	3	0	-1.000	0.500	0.167	0.174	3.471	-0.022	0.011	80	468	100	0	3	Error	1	-1	1	2	2544	6174	0.167	0.000	0	0	0
3	15	10	"Empty"	"0"	16220	6810	100	31	31	6	19	31	31	31	6	19	17	1	0	68	74	30	40	73	73	77	29	37	16	3	0	0.000	0.000	0.239	0.253	3.807	-0.016	0.005	80	470	100	-5	1	Error	0	-5	0	1	2484	5936	0.000	-0.103	0	0	0
3	16	10	"Empty"	"0"	16400	6810	100	32	31	7	22	31	31	31	7	22	16	3	0	78	80	32	40	76	76	77	31	40	15	5	0	0.500	0.000	0.290	0.343	3.440	-0.014	0.005	80	451	100	3	4	-1.000	1	2	0	4	2498	6368	0.000	0.097	0	0	0
3	17	10	"Empty"	"0"	16580	6810	100	31	31	7	22	31	31	31	6	19	17	2	0	69	75	29	38	77	77	81	31	38	12	1	0	0.000	0.000	0.236	0.245	3.020	-0.018	0.007	80	461	100	-8	-2	Error	0	-8	0	-2	2473	6030	0.000	-0.194	0	0	0
3	18	10	"Empty"	"0"	16760	6810	100	32	32	6	18	31	31	31	6	19	21	5	0	75	81	35	43	81	81	82	31	37	16	7	0	-0.167	100000.000	0.236	0.240	4.241	-0.021	0.010	80	451	100	-5	1	Error	1	-6	1	0	2584	6481	0.167	-0.032	0	0	0
3	19	10	"Empty"	"0"	16940	6810	100	31	31	6	19	31	31	31	6	19	18	2	0	74	76	27	35	76	76	80	31	38	12	1	0	0.000	0.000	0.260	0.253	4.190	-0.023	0.012	80	452	100	-2	0	Error	0	-2	0	0	2491	6085	0.000	-0.129	0	0	0
3	20	10	"Empty"	"0"	17120	6810	100	30	31	7	22	31	31	32	6	18	22	5	0	78	82	33	40	75	75	79	32	40	22	7	0	-0.333	0.000	0.230	0.209	3.995	-0.017	0.007	80	442	100	2	7	Error	-1	3	0	7	2519	6565	-0.167	0.094	0	0	0
3	21	10	"Empty"	"0"	17300	6810	100	32	31	6	19	31	31	31	6	19	18	1	0	84	85	33	38	77	77	81	33	40	11	3	0	0.143	0.000	0.215	0.275	3.853	-0.005	0.001	80	451	100	8	8	-2.807	1	7	0	8	2508	6785	0.000	0.121	0	0	0
3	22	10	"Empty"	"0"	17480	6810	100	33	33	6	18	31	31	31	6	19	17	6	0	92	87	33	37	76	76	81	32	39	25	5	0	0.125	0.182	0.168	0.181	2.563	-0.005	0.001	80	484	100	18	13	-3.000	2	16	2	11	2629	6945	0.333	0.188	0	0	0
3	1	11	"Empty"	"0"	13690	7020	100	32	32	5	15	32	32	33	6	18	8	1	0	84	84	31	36	77	77	80	32	40	20	2	0	0.000	0.000	0.176	0.182	2.472	0.015	0.007	80	502	100	7	7	Error	0	7	0	7	2546	6692	-0.167	0.125	0	0	0
3	2	11	"hsa-miR-425-5p"	"17608"	13880	7020	100	32	32	6	18	32	32	32	6	18	12	0	0	119	130	57	43	73	73	78	32	41	55	41	0	0.000	0.000	0.085	0.110	4.857	-0.014	0.011	80	459	100	46	57	Error	0	46	0	57	2565	10387	0.000	1.625	0	0	0
3	3	11	"hsa-miR-125b-5p"	"30787"	14050	7020	100	32	32	6	18	33	33	32	6	18	11	3	0	3973	2868	2011	70	78	78	82	33	40	81	77	0	0.000	0.000	0.003	0.005	12.897	0.000	0.000	80	438	100	3894	2789	Error	-1	3895	-1	2790	2594	229418	0.000	84.424	0	0	0
3	4	11	"hsa-miR-518e-3p"	"11159"	14230	7010	100	32	32	6	18	32	32	32	6	18	11	0	0	78	80	26	32	82	82	86	33	38	8	0	0	0.000	0.000	0.214	0.262	3.548	-0.005	0.001	80	454	100	-4	-2	Error	0	-4	0	-2	2579	6417	0.000	-0.182	0	0	0
3	5	11	""	"11218"	14410	7010	100	31	31	6	19	31	31	32	6	18	13	2	0	95	100	48	48	81	81	85	32	37	32	15	0	0.000	0.000	0.125	0.166	3.515	-0.010	0.004	80	452	100	14	19	Error	0	14	0	19	2507	8025	-0.167	0.469	0	0	0
3	6	11	""	"46572"	14590	7010	100	32	32	6	18	31	31	32	6	18	15	1	0	85	85	30	35	82	82	84	32	38	20	3	0	0.333	0.333	0.222	0.197	2.722	-0.012	0.003	80	470	100	4	4	-1.585	1	3	1	3	2551	6824	0.000	0.031	0	0	0
3	7	11	"ebv-miR-BART19-5p"	"42613"	14780	7020	100	32	31	6	19	31	31	31	6	19	12	2	0	120	130	62	47	78	78	81	30	37	60	40	0	0.024	0.000	0.076	0.080	3.695	0.000	0.000	80	456	100	43	52	-5.392	1	42	0	52	2514	10390	0.000	1.633	0	0	0
3	8	11	""	"42511"	14950	7030	100	31	31	6	19	31	31	31	6	19	7	3	0	94	97	37	38	73	73	78	35	44	38	11	0	0.000	0.000	0.138	0.142	3.294	-0.006	0.001	80	446	100	21	24	Error	0	21	0	24	2488	7783	0.000	0.543	0	0	0
3	9	11	""	"11217"	15130	7010	100	30	31	6	19	31	31	31	6	19	12	2	0	85	92	43	46	76	76	78	30	38	33	16	0	-0.111	0.000	0.130	0.172	3.857	-0.014	0.005	80	452	100	8	16	Error	-1	9	0	16	2464	7389	0.000	0.467	0	0	0
3	10	11	""	"46712"	15310	7010	100	32	32	6	18	31	31	31	6	19	13	5	0	81	81	33	40	75	75	76	29	38	20	5	0	0.167	0.167	0.185	0.203	2.834	0.010	0.002	80	471	100	7	7	-2.585	1	6	1	6	2523	6471	0.167	0.172	0	0	0
3	11	11	"ebv-miR-BART1-5p"	"17541"	15500	7010	100	31	31	6	19	31	31	31	6	19	15	1	0	114	134	64	47	74	74	76	29	38	60	45	0	0.000	0.000	0.108	0.099	3.871	-0.012	0.008	80	458	100	40	60	Error	0	40	0	60	2462	10681	0.000	2.000	0	0	0
3	12	11	""	"17596"	15670	7010	100	31	31	6	19	31	31	31	6	19	13	2	0	351	361	293	81	76	76	77	30	38	71	62	0	0.000	0.000	0.026	0.028	5.961	-0.004	0.015	80	468	100	275	285	Error	0	275	0	285	2457	28917	0.000	9.467	0	0	0
3	13	11	""	"28250"	15860	7030	100	30	31	7	22	31	31	31	7	22	12	2	0	86	93	41	44	72	72	76	30	39	36	15	0	-0.071	0.000	0.189	0.256	4.154	-0.010	0.002	80	451	100	13	21	Error	-1	14	0	21	2474	7455	0.000	0.567	0	0	0
3	14	11	"hsa-miR-372-3p"	"11084"	16030	7020	100	32	32	6	18	31	31	31	6	19	17	5	0	79	87	38	43	74	74	77	28	36	32	12	0	0.200	0.077	0.188	0.166	3.674	-0.016	0.006	80	446	100	6	14	-2.322	1	5	1	13	2532	6938	0.167	0.357	0	0	0
3	15	11	"ebv-miR-BART16"	"17358"	16210	7010	100	30	30	7	23	31	31	31	6	19	15	5	0	139	311	283	90	76	76	79	29	36	53	50	0	-0.016	-0.004	0.043	0.060	7.358	-0.001	0.001	80	461	100	62	234	Error	-1	63	-1	235	2426	24900	-0.167	8.000	0	0	0
3	16	11	"hsa-miR-592"	"17312"	16390	7010	100	31	31	7	22	31	31	31	6	19	21	1	0	86	92	43	46	77	77	80	30	37	26	10	0	0.000	0.000	0.241	0.226	4.614	-0.014	0.005	80	461	100	9	15	Error	0	9	0	15	2493	7360	0.000	0.400	0	0	0
3	17	11	"hsa-miR-521"	"11171"	16570	7010	100	31	31	7	22	30	30	31	6	19	25	6	0	77	80	31	38	76	76	80	31	38	18	5	0	1.000	0.250	0.241	0.245	5.143	-0.015	0.004	80	461	100	2	5	0.000	1	1	1	4	2490	6406	0.000	0.000	0	0	0
3	18	11	""	"42803"	16750	7010	100	31	31	6	19	31	31	31	6	19	13	3	0	190	429	402	93	75	75	80	31	38	56	50	0	0.000	0.000	0.048	0.039	7.999	0.000	0.000	80	469	100	115	354	Error	0	115	0	354	2474	34307	0.000	11.258	0	0	0
3	19	11	"hsa-miR-621"	"46301"	16930	7000	100	30	31	6	19	31	31	31	6	19	16	3	0	78	79	30	37	76	76	80	32	40	15	5	0	-0.500	0.000	0.231	0.185	3.140	-0.032	0.021	80	474	100	1	3	Error	-1	2	0	3	2448	6326	0.000	-0.031	0	0	0
3	20	11	""	"14289"	17110	6990	100	31	31	7	22	31	31	31	7	22	13	3	0	93	103	41	39	77	77	82	32	39	40	16	0	0.000	0.000	0.176	0.200	5.379	0.200	0.301	80	464	100	16	26	Error	0	16	0	26	2487	8241	0.000	0.656	0	0	0
3	21	11	"hsa-miR-21-3p"	"42524"	17290	7010	100	31	31	7	22	31	31	31	6	19	21	5	0	594	548	422	77	77	77	82	33	40	73	65	0	0.000	0.000	0.016	0.025	7.617	-0.002	0.005	80	469	100	517	471	Error	0	517	0	471	2494	43863	0.000	14.121	0	0	0
3	22	11	"Empty"	"0"	17470	7000	100	32	32	6	18	32	32	31	7	22	10	1	0	78	81	27	33	77	77	81	32	39	16	1	0	0.000	0.000	0.207	0.222	3.220	-0.023	0.012	80	484	100	1	4	Error	0	1	0	4	2533	6493	0.143	0.000	0	0	0
3	1	12	"hsa-miR-361-5p"	"14301"	13690	7210	100	33	33	6	18	33	33	33	6	18	13	2	0	719	591	384	64	79	79	82	33	40	75	72	0	0.000	0.000	0.010	0.015	4.995	0.001	0.002	80	484	100	640	512	Error	0	640	0	512	2634	47241	0.000	15.424	0	0	0
3	2	12	"spike_control_v2_40"	"29001"	13870	7210	100	32	33	7	21	32	32	33	6	18	18	3	0	290	278	168	60	78	78	82	33	40	72	65	0	0.000	0.005	0.036	0.041	5.080	0.003	0.004	80	452	100	212	201	Error	0	212	1	200	2628	22208	0.000	5.939	0	0	0
3	3	12	"hsa-miR-1229-3p"	"46689"	14050	7200	100	32	32	6	18	32	32	32	6	18	12	1	0	94	96	37	38	77	77	81	32	39	37	8	0	0.000	0.000	0.132	0.164	4.693	-0.008	0.002	80	442	100	17	19	Error	0	17	0	19	2572	7695	0.000	0.469	0	0	0
3	4	12	"hsa-miR-1324"	"46647"	14230	7200	100	31	32	6	18	32	32	32	6	18	12	2	0	72	75	29	38	78	78	82	31	37	15	2	0	0.167	0.000	0.205	0.201	2.660	0.003	0.001	80	452	100	-7	-3	-2.585	-1	-6	0	-3	2524	6012	0.000	-0.226	0	0	0
3	5	12	""	"23524"	14410	7200	100	33	32	6	18	32	32	32	6	18	18	0	0	93	94	37	39	79	79	84	30	35	32	10	0	0.071	0.000	0.243	0.223	3.074	0.000	0.000	80	460	100	15	15	-3.807	1	14	0	15	2592	7544	0.000	0.333	0	0	0
3	6	12	""	"42611"	14590	7200	100	31	31	5	16	31	31	32	6	18	13	0	0	74	78	30	38	84	84	86	30	34	11	3	0	0.000	0.000	0.186	0.195	2.441	-0.010	0.003	80	460	100	-10	-6	Error	0	-10	0	-6	2515	6236	-0.167	-0.267	0	0	0
3	7	12	"hsa-miR-744-3p"	"42970"	14770	7200	100	32	32	6	18	31	31	31	6	19	16	3	0	88	91	65	71	82	82	83	31	37	16	2	0	0.167	0.111	0.211	0.230	3.034	-0.013	0.009	80	450	100	7	10	-2.585	1	6	1	9	2562	7312	0.167	0.258	0	0	0
3	8	12	"hsa-miR-574-5p"	"27740"	14950	7210	100	32	32	6	18	31	31	31	6	19	20	3	0	266	532	511	96	74	74	79	36	45	62	56	0	0.005	0.002	0.015	0.023	7.727	0.001	0.002	80	442	100	193	459	-7.585	1	192	1	458	2585	42580	0.167	12.583	0	0	0
3	9	12	""	"46228"	15130	7200	100	32	32	6	18	31	31	32	6	18	17	3	0	5622	4732	4271	90	77	77	79	30	37	73	63	0	0.000	0.000	0.002	0.007	24.451	0.000	0.001	80	470	100	5546	4656	Error	1	5545	1	4655	2531	378532	0.000	155.100	0	0	0
3	10	12	""	"11215"	15320	7210	100	30	32	6	18	31	31	32	6	18	18	5	0	127	135	67	49	78	78	79	29	36	60	45	0	-0.020	0.018	0.105	0.079	3.453	0.002	0.000	80	471	100	48	58	Error	-1	49	1	57	2520	10806	0.000	1.931	0	0	0
3	11	12	""	"11246"	15500	7210	100	31	31	5	16	31	31	31	6	19	13	1	0	90	99	48	48	74	74	77	31	40	40	20	0	0.000	0.000	0.168	0.171	3.401	-0.005	0.001	80	450	100	16	25	Error	0	16	0	25	2502	7951	0.000	0.710	0	0	0
3	12	12	""	"17904"	15680	7210	100	32	32	6	18	31	31	31	6	19	22	2	0	531	425	274	64	73	73	76	29	38	72	68	0	0.002	0.003	0.017	0.026	6.735	0.000	0.000	80	449	100	459	353	-8.839	1	458	1	352	2573	34029	0.167	12.034	0	0	0
3	13	12	""	"11273"	15850	7200	100	32	32	6	18	31	31	31	6	19	16	3	0	132	191	132	69	75	75	78	30	38	52	50	0	0.018	0.009	0.035	0.055	6.766	0.000	0.000	80	434	100	58	117	-5.833	1	57	1	116	2560	15281	0.167	3.767	0	0	0
3	14	12	""	"19583"	16030	7200	100	32	31	6	19	31	31	32	6	18	16	3	0	147	159	94	59	76	76	79	29	36	56	52	0	0.014	0.000	0.060	0.056	4.380	-0.001	0.000	80	450	100	72	83	-6.150	1	71	0	83	2503	12713	-0.167	2.759	0	0	0
3	15	12	"hsa-miR-509-3p"	"11141"	16210	7200	100	33	33	7	21	31	31	32	7	21	17	1	0	88	98	48	48	76	76	79	30	37	33	18	0	0.167	0.091	0.091	0.128	3.342	-0.005	0.001	80	452	100	14	24	-2.585	2	12	2	22	2611	7844	0.143	0.633	0	0	0
3	16	12	"hsa-miR-554"	"42766"	16390	7200	100	31	31	5	16	31	31	31	7	22	10	0	0	114	123	57	46	76	76	81	30	37	56	38	0	0.000	0.000	0.105	0.103	3.522	-0.009	0.003	80	452	100	38	47	Error	0	38	0	47	2480	9808	0.000	1.400	0	0	0
3	17	12	""	"17896"	16570	7200	100	32	33	7	21	31	31	31	6	19	28	3	0	1807	2016	1867	92	79	79	84	42	50	63	60	0	0.001	0.001	0.003	0.012	14.335	0.000	0.001	80	452	100	1729	1939	Error	1	1728	2	1937	2601	161291	0.333	46.000	0	0	0
3	18	12	"hsa-miR-1305"	"46501"	16750	7210	100	31	32	7	21	32	32	32	6	18	13	2	0	82	85	34	40	76	76	81	31	38	18	6	0	-0.167	0.000	0.227	0.297	3.587	-0.018	0.007	80	460	100	5	9	Error	-1	6	0	9	2533	6801	0.000	0.129	0	0	0
3	19	12	"hsa-miR-551a"	"17272"	16940	7220	100	30	31	6	19	32	32	32	7	21	7	2	0	120	124	53	42	79	79	83	34	40	56	36	0	-0.049	-0.022	0.069	0.098	5.487	-0.016	0.011	80	451	100	39	44	Error	-2	41	-1	45	2462	9939	-0.143	1.206	0	0	0
3	20	12	""	"42479"	17110	7210	100	32	32	6	18	31	31	32	7	21	17	1	0	98	98	39	39	76	76	80	30	37	42	16	0	0.045	0.045	0.140	0.161	4.434	0.022	0.014	80	452	100	23	23	-4.459	1	22	1	22	2571	7853	0.000	0.600	0	0	0
3	21	12	"hsa-miR-424-5p"	"42965"	17290	7210	100	32	32	6	18	32	32	32	6	18	15	2	0	190	229	150	65	76	76	79	30	37	65	57	0	0.000	0.000	0.079	0.062	5.708	-0.006	0.008	80	449	100	114	153	Error	0	114	0	153	2560	18293	0.000	5.000	0	0	0
3	22	12	""	"42913"	17460	7190	100	31	31	7	22	31	31	32	6	18	18	2	0	99	104	45	43	77	77	79	30	37	42	18	0	0.000	0.000	0.200	0.183	4.413	-0.013	0.004	80	489	100	22	27	Error	0	22	0	27	2465	8305	-0.167	0.833	0	0	0
3	1	13	"hsa-miR-922"	"42683"	13680	7400	100	30	31	6	19	33	33	33	6	18	7	1	0	101	109	44	40	77	77	80	31	38	46	18	0	-0.125	-0.062	0.223	0.252	4.639	-0.022	0.019	80	503	100	21	30	Error	-3	24	-2	32	2454	8698	-0.333	0.935	0	0	0
3	2	13	""	"28450"	13870	7400	100	31	32	5	15	32	32	32	6	18	8	1	0	826	637	450	70	77	77	81	33	40	71	65	0	-0.001	0.000	0.008	0.019	8.297	-0.001	0.002	80	450	100	748	560	Error	-1	749	0	560	2520	50950	0.000	16.848	0	0	0
3	3	13	"spike_control_v2_37"	"28684"	14040	7390	100	33	33	6	18	32	32	32	6	18	15	2	0	226	304	237	77	78	78	82	32	39	63	53	0	0.007	0.004	0.034	0.044	6.167	0.002	0.002	80	449	100	149	227	-7.209	1	148	1	226	2633	24320	0.167	6.938	0	0	0
3	4	13	""	"46514"	14220	7390	100	33	33	6	18	32	32	32	6	18	18	5	0	5303	6059	6085	100	78	78	82	33	40	63	61	0	0.000	0.000	0.047	0.016	31.757	0.000	0.002	80	471	100	5226	5982	Error	1	5225	1	5981	2622	484739	0.167	181.121	0	0	0
3	5	13	"hsa-miR-181a-5p"	"42865"	14410	7400	100	32	33	6	18	32	32	32	6	18	22	1	0	394	344	228	66	78	78	80	31	38	68	62	0	0.000	0.004	0.028	0.034	5.601	0.003	0.006	80	470	100	316	267	Error	0	316	1	266	2612	27534	0.167	8.516	0	0	0
3	6	13	""	"42894"	14590	7400	100	31	31	6	19	32	32	32	6	18	11	0	0	319	346	265	76	81	81	84	33	39	61	58	0	-0.004	-0.004	0.034	0.055	10.280	-0.002	0.003	80	460	100	237	264	Error	-1	238	-1	265	2446	27653	-0.167	7.939	0	0	0
3	7	13	"hsa-miR-302b-5p"	"42667"	14770	7400	100	32	32	6	18	32	32	31	6	19	12	3	0	96	100	36	36	77	77	81	33	40	36	11	0	0.000	0.000	0.133	0.144	4.908	0.002	0.000	80	460	100	19	23	Error	0	19	0	23	2573	7989	0.167	0.576	0	0	0
3	8	13	"hsa-miR-130a-3p"	"10138"	14950	7400	100	32	31	5	16	32	32	32	6	18	13	0	0	915	694	481	69	73	73	77	30	38	75	67	0	0.000	-0.002	0.008	0.013	7.254	0.000	0.000	80	442	100	842	620	Error	0	842	-1	621	2511	55505	-0.167	20.567	0	0	0
3	9	13	""	"30681"	15130	7400	100	31	32	7	21	32	32	32	6	18	15	2	0	101	108	48	44	74	74	78	30	38	50	26	0	-0.037	0.000	0.143	0.159	3.907	0.001	0.000	80	450	100	26	34	Error	-1	27	0	34	2564	8667	0.000	1.000	0	0	0
3	10	13	""	"30831"	15310	7400	100	31	31	5	16	32	32	31	6	19	6	0	0	124	152	84	55	76	76	79	29	36	58	48	0	-0.021	-0.013	0.054	0.064	4.499	-0.005	0.003	80	442	100	47	75	Error	-1	48	-1	76	2491	12192	0.000	2.517	0	0	0
3	11	13	"hsa-miR-1298-5p"	"46381"	15490	7390	100	32	32	6	18	31	31	31	6	19	18	2	0	153	156	82	52	74	74	77	29	37	66	56	0	0.013	0.012	0.063	0.065	3.245	0.000	0.000	80	450	100	80	83	-6.304	1	79	1	82	2553	12472	0.167	2.724	0	0	0
3	12	13	"hsa-miR-26b-3p"	"42523"	15670	7400	100	31	31	6	19	31	31	32	11	34	0	0	0	90	95	39	41	74	74	88	142	161	0	0	0	0.000	0.000	0.221	0.221	4.667	-0.017	0.008	80	442	100	16	21	Error	0	16	0	21	2460	7638	-0.091	0.049	0	0	0
3	13	13	"hsa-miR-450b-3p"	"42892"	15850	7410	100	31	32	7	21	32	32	32	10	31	5	1	0	96	103	45	43	75	75	89	140	157	1	0	0	-0.048	0.000	0.163	0.203	3.653	0.060	0.656	80	458	100	20	28	Error	-1	21	0	28	2561	8245	0.000	0.100	0	0	0
3	14	13	"ebv-miR-BART9-5p"	"42824"	16030	7400	100	31	31	7	22	32	32	32	7	21	10	1	0	326	282	198	70	77	77	80	30	37	62	60	0	-0.004	-0.005	0.029	0.037	6.667	-0.001	0.000	80	460	100	248	204	Error	-1	249	-1	205	2512	22558	-0.143	6.733	0	0	0
3	15	13	"kshv-miR-K12-4-5p"	"17606"	16210	7390	100	32	32	7	21	31	31	32	6	18	15	3	0	82	86	36	41	76	76	81	33	40	26	5	0	0.167	0.100	0.229	0.267	4.088	-0.021	0.010	80	452	100	7	11	-2.585	1	6	1	10	2531	6876	0.000	0.152	0	0	0
3	16	13	""	"42927"	16390	7390	100	31	31	5	16	31	31	31	6	19	16	1	0	107	122	58	47	78	78	82	31	37	47	36	0	0.000	0.000	0.079	0.088	3.652	0.003	0.000	80	468	100	29	44	Error	0	29	0	44	2518	9766	0.000	1.290	0	0	0
3	17	13	""	"42861"	16570	7390	100	30	30	6	20	32	32	32	6	18	15	1	0	211	213	123	57	79	79	85	43	50	65	60	0	-0.015	-0.015	0.053	0.067	5.511	-0.004	0.003	80	449	100	130	132	Error	-2	132	-2	134	2436	17001	-0.333	2.977	0	0	0
3	18	13	"hsa-miR-1277-3p"	"46925"	16740	7390	100	32	32	7	21	32	32	32	7	21	8	2	0	78	82	32	39	82	82	84	32	38	18	3	0	0.000	0.000	0.260	0.199	4.075	-0.009	0.002	80	430	100	-4	0	Error	0	-4	0	0	2587	6570	0.000	-0.062	0	0	0
3	19	13	"hsa-miR-1202"	"46832"	16920	7390	100	31	31	7	22	31	31	31	7	22	12	3	0	81	84	34	40	78	78	81	32	39	20	6	0	0.000	0.000	0.211	0.241	4.059	-0.019	0.010	80	441	100	3	6	Error	0	3	0	6	2508	6735	0.000	0.094	0	0	0
3	20	13	""	"42614"	17110	7390	100	31	31	7	22	31	31	32	6	18	17	5	0	105	113	52	46	78	78	80	31	38	46	28	0	0.000	0.000	0.114	0.128	3.465	0.001	0.000	80	442	100	27	35	Error	0	27	0	35	2482	9006	-0.167	1.065	0	0	0
3	21	13	"hsa-miR-718"	"146064"	17290	7400	100	32	32	7	21	31	31	31	6	19	18	2	0	167	164	87	53	76	76	79	31	39	67	58	0	0.011	0.011	0.042	0.046	3.438	-0.005	0.003	80	442	100	92	89	-6.508	1	91	1	88	2552	13149	0.167	2.742	0	0	0
3	22	13	"hsa-miR-1914-5p"	"146091"	17470	7400	100	32	31	7	22	31	31	31	6	19	18	5	0	148	156	79	50	77	77	78	30	38	67	53	0	0.014	0.000	0.084	0.079	3.595	-0.004	0.002	80	478	100	72	79	-6.150	1	71	0	79	2503	12487	0.000	2.600	0	0	0
3	1	14	"hsa-miR-1307-5p"	"42780"	13690	7600	100	34	34	6	17	32	32	32	6	18	22	3	0	115	125	62	49	78	78	82	32	39	56	32	0	0.054	0.043	0.105	0.122	4.718	0.008	0.003	80	483	100	39	49	-4.209	2	37	2	47	2702	9981	0.333	1.344	0	0	0
3	2	14	""	"145866"	13870	7590	100	33	33	5	15	32	32	32	6	18	11	1	0	74	74	27	36	77	77	81	32	39	10	0	0	-0.333	-0.333	0.226	0.205	3.494	-0.010	0.003	80	442	100	-2	-2	Error	1	-3	1	-3	2607	5916	0.167	-0.219	0	0	0
3	3	14	"SNORD48"	"46205"	14050	7590	100	32	32	5	15	33	33	33	6	18	8	1	0	655	527	348	66	78	78	82	31	37	72	70	0	-0.002	-0.002	0.009	0.022	8.227	-0.002	0.007	80	451	100	576	448	Error	-1	577	-1	449	2586	42186	-0.167	14.355	0	0	0
3	4	14	"spike_control_v2_35"	"28568"	14230	7590	100	32	32	6	18	32	32	32	6	18	13	2	0	422	342	238	69	75	75	79	30	37	71	67	0	0.000	0.000	0.022	0.035	5.619	0.001	0.000	80	461	100	347	267	Error	0	347	0	267	2527	27350	0.000	8.767	0	0	0
3	5	14	"spike_control_v2_42"	"29138"	14410	7590	100	32	32	6	18	32	32	32	6	18	12	1	0	1283	1103	888	80	74	74	78	29	37	71	66	0	0.000	0.000	0.007	0.011	8.847	0.001	0.005	80	442	100	1209	1029	Error	0	1209	0	1029	2575	88215	0.000	35.345	0	0	0
3	6	14	""	"146192"	14590	7590	100	32	32	6	18	32	32	32	6	18	12	1	0	658	567	338	59	75	75	79	30	37	80	76	0	0.000	0.000	0.014	0.030	9.492	0.000	0.000	80	418	100	583	492	Error	0	583	0	492	2533	45394	0.000	16.267	0	0	0
3	7	14	""	"42802"	14760	7590	100	33	32	7	21	31	31	31	6	19	22	5	0	120	132	63	47	76	76	79	30	37	60	41	0	0.045	0.018	0.118	0.127	3.336	0.004	0.001	80	440	100	46	57	-4.459	2	44	1	56	2589	10566	0.167	1.767	0	0	0
3	8	14	""	"145872"	14940	7580	100	32	31	6	19	31	31	32	6	18	17	0	0	91	94	35	37	75	75	77	30	38	32	16	0	0.063	0.000	0.238	0.163	3.199	-0.025	0.014	80	451	100	17	19	-4.000	1	16	0	19	2500	7522	-0.167	0.567	0	0	0
3	9	14	""	"146036"	15120	7580	100	33	32	6	18	31	31	32	6	18	18	2	0	85	87	34	39	75	75	78	30	38	28	8	0	0.200	0.083	0.197	0.234	3.478	0.009	0.002	80	442	100	12	13	-2.322	2	10	1	12	2589	6954	0.000	0.300	0	0	0
3	10	14	""	"146017"	15300	7580	100	32	32	7	21	31	31	31	6	19	25	3	0	85	83	35	42	73	73	77	30	38	21	7	0	0.083	0.100	0.207	0.232	2.702	-0.022	0.010	80	452	100	13	11	-3.585	1	12	1	10	2570	6634	0.167	0.200	0	0	0
3	11	14	"spike_control_v2_34"	"28488"	15490	7590	100	32	32	6	18	31	31	31	6	19	18	3	0	126	123	61	49	75	75	78	30	38	53	40	0	0.020	0.021	0.077	0.083	3.070	0.000	0.000	80	458	100	52	49	-5.672	1	51	1	48	2547	9871	0.167	1.500	0	0	0
3	12	14	"hsa-miRPlus-B1114"	"145934"	15660	7580	100	31	31	5	16	31	31	32	6	18	12	2	0	160	234	169	72	75	75	78	30	38	61	57	0	0.000	0.000	0.073	0.064	4.003	-0.002	0.001	80	440	100	85	159	Error	0	85	0	159	2518	18752	-0.167	5.200	0	0	0
3	13	14	"hsa-miR-449c-3p"	"146020"	15850	7590	100	32	31	6	19	31	31	31	6	19	16	3	0	81	84	36	42	76	76	77	31	40	22	7	0	0.200	0.000	0.200	0.212	3.286	-0.018	0.008	80	442	100	6	8	-2.322	1	5	0	8	2519	6731	0.000	0.226	0	0	0
3	14	14	"spike_control_v2_40"	"29001"	16030	7590	100	31	32	7	21	31	31	31	7	22	16	3	0	297	269	177	65	76	76	79	29	36	66	63	0	0.000	0.005	0.040	0.061	5.650	-0.001	0.000	80	440	100	221	194	Error	0	221	1	193	2543	21520	0.143	6.552	0	0	0
3	15	14	"spike_control_v2_31"	"28098"	16200	7580	100	31	31	7	22	32	32	31	6	19	11	5	0	653	796	698	87	79	79	82	32	39	63	57	0	-0.002	-0.001	0.010	0.016	6.854	0.001	0.003	80	450	100	573	716	Error	-1	574	-1	717	2519	63713	0.000	22.313	0	0	0
3	16	14	"hsa_negative_control_1"	"14258"	16380	7600	100	31	31	6	19	31	31	31	6	19	12	0	0	104	106	42	39	79	79	81	32	39	36	21	0	0.000	0.000	0.156	0.138	3.517	-0.001	0.000	80	458	100	25	27	Error	0	25	0	27	2481	8504	0.000	0.781	0	0	0
3	17	14	""	"145660"	16560	7590	100	32	32	6	18	31	31	31	6	19	21	1	0	695	1019	938	92	78	78	81	33	40	63	58	0	0.002	0.001	0.005	0.010	8.048	0.000	0.002	80	472	100	618	942	-9.269	1	617	1	941	2559	81488	0.167	28.424	0	0	0
3	18	14	"ebv-miR-BART21-3p"	"145990"	16750	7580	100	32	32	6	18	32	32	32	7	21	12	1	0	110	116	54	46	80	80	83	32	38	48	22	0	0.000	0.000	0.167	0.170	3.246	-0.005	0.001	80	462	100	30	36	Error	0	30	0	36	2547	9267	0.000	1.031	0	0	0
3	19	14	""	"146003"	16930	7580	100	31	31	6	19	32	32	32	7	21	8	1	0	90	93	34	36	77	77	83	39	46	27	2	0	-0.077	-0.062	0.155	0.203	3.535	-0.002	0.000	80	462	100	12	15	Error	-1	13	-1	16	2504	7477	-0.143	0.256	0	0	0
3	20	14	"hsa-miR-516a-3p/hsa-miR-516b-3p"	"145717"	17120	7570	100	31	32	7	21	32	32	32	6	18	15	2	0	104	112	47	41	78	78	82	33	40	46	25	0	-0.038	0.000	0.143	0.135	3.984	-0.007	0.002	80	460	100	25	34	Error	-1	26	0	34	2525	8992	0.000	0.909	0	0	0
3	21	14	""	"145944"	17300	7580	100	30	31	6	19	31	31	32	6	18	17	2	0	300	275	176	64	74	74	78	31	39	73	67	0	-0.004	0.000	0.033	0.049	6.270	-0.003	0.004	80	417	100	225	201	Error	-1	226	0	201	2450	22023	-0.167	6.355	0	0	0
3	22	14	"ebv-miR-BART2-3p"	"145984"	17460	7570	100	31	31	7	22	31	31	31	6	19	17	3	0	101	112	61	54	76	76	78	30	38	46	30	0	0.000	0.000	0.171	0.189	3.559	-0.006	0.001	80	446	100	25	36	Error	0	25	0	36	2459	8932	0.000	1.133	0	0	0
3	1	15	""	"145760"	13680	7780	100	32	32	6	18	33	33	33	6	18	7	1	0	168	189	124	65	78	78	82	33	40	58	51	0	-0.011	-0.009	0.056	0.079	5.316	-0.003	0.002	80	484	100	89	110	Error	-1	90	-1	111	2560	15140	-0.167	3.242	0	0	0
3	2	15	"hsa-miR-376a-3p"	"146009"	13870	7770	100	32	32	6	18	32	32	32	6	18	16	1	0	85	87	30	34	75	75	80	33	41	23	2	0	0.000	0.000	0.217	0.234	3.572	-0.006	0.001	80	460	100	10	12	Error	0	10	0	12	2541	6929	0.000	0.212	0	0	0
3	3	15	"hsa-miR-526b-3p"	"145785"	14050	7770	100	33	33	5	15	33	33	32	6	18	11	2	0	75	80	29	36	77	77	82	30	36	15	3	0	0.000	0.000	0.375	0.283	3.496	0.000	0.000	80	442	100	-2	3	Error	0	-2	0	3	2671	6373	0.167	-0.067	0	0	0
3	4	15	"hsa-miR-369-5p"	"145641"	14230	7780	100	33	33	6	18	32	32	32	6	18	16	5	0	93	103	43	41	75	75	82	44	53	32	10	0	0.056	0.036	0.094	0.150	4.565	0.014	0.007	80	430	100	19	29	-4.170	1	18	1	28	2645	8214	0.167	0.477	0	0	0
3	5	15	"spike_control_v2_29"	"27968"	14400	7770	100	32	32	6	18	32	32	32	6	18	15	2	0	418	340	237	69	74	74	77	31	40	70	62	0	0.000	0.000	0.025	0.039	6.187	0.000	0.000	80	430	100	344	266	Error	0	344	0	266	2528	27167	0.000	8.484	0	0	0
3	6	15	"hsa-miR-658"	"145842"	14580	7760	100	32	32	6	18	31	31	32	6	18	21	0	0	80	90	38	42	71	71	77	31	40	32	16	0	0.111	0.053	0.214	0.330	4.138	-0.009	0.003	80	451	100	10	20	-3.170	1	9	1	19	2543	7179	0.000	0.419	0	0	0
3	7	15	"hsa-miR-30a-5p"	"146086"	14770	7780	100	32	32	5	15	31	31	32	6	18	13	2	0	1736	1279	962	75	74	74	77	31	40	71	70	0	0.001	0.001	0.003	0.007	10.465	0.000	0.000	80	453	100	1663	1206	Error	1	1662	1	1205	2527	102347	0.000	38.774	0	0	0
3	8	15	"hsa-miR-518a-5p/hsa-miR-527"	"145905"	14950	7780	100	31	31	6	19	32	32	32	6	18	12	1	0	198	189	109	57	73	73	78	30	38	68	62	0	-0.008	-0.009	0.032	0.051	5.684	0.000	0.000	80	451	100	124	115	Error	-1	125	-1	116	2509	15149	-0.167	3.700	0	0	0
3	9	15	"hsa-miR-548u"	"147854"	15130	7770	100	30	31	7	22	31	31	32	6	18	16	6	0	73	74	26	35	73	73	77	30	38	11	2	0	100000.000	0.000	0.214	0.265	3.176	-0.004	0.000	80	452	100	-1	1	16.610	-1	0	0	1	2506	5946	-0.167	-0.100	0	0	0
3	10	15	"hsa-miR-3143"	"147835"	15310	7770	100	32	31	6	19	31	31	32	6	18	8	0	0	95	94	42	44	71	71	76	31	40	36	17	0	0.042	0.000	0.133	0.129	4.027	-0.034	0.031	80	462	100	25	23	-4.585	1	24	0	23	2488	7480	-0.167	0.581	0	0	0
3	11	15	""	"147510"	15500	7780	100	32	32	6	18	30	30	31	7	22	16	3	0	122	130	68	52	72	72	75	29	38	57	47	0	0.040	0.034	0.103	0.108	3.987	0.000	0.000	80	440	100	52	60	-4.644	2	50	2	58	2570	10390	0.143	1.897	0	0	0
3	12	15	"hsa-miR-4327"	"147796"	15670	7770	100	31	31	6	19	31	31	31	7	22	15	1	0	81	88	39	44	75	75	77	29	37	32	13	0	0.000	0.000	0.267	0.246	3.754	-0.020	0.011	80	449	100	6	13	Error	0	6	0	13	2516	7020	0.000	0.379	0	0	0
3	13	15	"hsa-miR-4317"	"147776"	15850	7770	100	31	30	7	23	31	31	31	6	19	15	2	0	195	233	178	76	76	76	78	32	41	63	53	0	0.000	-0.006	0.065	0.065	7.585	-0.001	0.000	80	452	100	119	156	Error	0	119	-1	157	2427	18676	-0.167	4.844	0	0	0
3	14	15	"hsv2-miR-H9-3p"	"147840"	16040	7780	100	31	31	7	22	31	31	31	6	19	16	3	0	162	168	76	45	75	75	80	32	40	76	65	0	0.000	0.000	0.056	0.071	3.729	0.007	0.004	80	452	100	87	93	Error	0	87	0	93	2517	13470	0.000	2.750	0	0	0
3	15	15	"kshv-miR-K12-7-5p"	"147901"	16220	7780	100	31	31	7	22	31	31	31	6	19	18	1	0	92	94	42	44	75	75	81	33	40	32	12	0	0.000	0.000	0.157	0.175	4.002	-0.007	0.001	80	452	100	17	19	Error	0	17	0	19	2490	7544	0.000	0.394	0	0	0
3	16	15	"hsa-miR-3160-3p"	"147941"	16400	7780	100	31	32	7	21	31	31	31	7	22	20	5	0	87	97	49	50	77	77	81	31	38	32	21	0	0.000	0.050	0.145	0.163	3.620	-0.014	0.005	80	442	100	10	21	Error	0	10	1	20	2592	7785	0.143	0.516	0	0	0
3	17	15	"hsa-miR-4279"	"147767"	16580	7780	100	32	32	7	21	31	31	31	7	22	17	1	0	2886	2052	1575	76	80	80	82	32	39	71	71	0	0.000	0.001	0.002	0.007	19.247	0.000	0.004	80	461	100	2807	1973	Error	1	2806	1	1972	2531	164140	0.143	61.563	0	0	0
3	18	15	"hsa-miR-4326"	"147832"	16760	7770	100	31	31	7	22	31	31	31	7	22	15	3	0	96	100	46	46	81	81	85	38	44	32	12	0	0.000	0.000	0.157	0.155	3.449	-0.027	0.022	80	452	100	15	19	Error	0	15	0	19	2500	8005	0.000	0.395	0	0	0
3	19	15	"hsa-miR-3201"	"147851"	16940	7770	100	33	32	6	18	31	31	32	6	18	20	3	0	120	208	156	75	77	77	83	38	45	52	46	0	0.047	0.008	0.059	0.067	4.661	0.005	0.008	80	452	100	45	132	-4.426	2	43	1	131	2571	16646	0.000	3.289	0	0	0
3	20	15	"hsa-miR-4255"	"147706"	17120	7770	100	30	31	6	19	32	32	32	6	18	13	0	0	117	132	63	47	74	74	78	31	39	58	40	0	-0.047	-0.017	0.083	0.100	3.922	-0.002	0.000	80	448	100	41	57	Error	-2	43	-1	58	2463	10537	-0.167	1.742	0	0	0
3	21	15	"hsa-miR-3169"	"147821"	17290	7770	100	32	31	6	19	32	32	32	6	18	13	1	0	74	80	35	43	72	72	76	30	39	23	7	0	0.000	-0.125	0.278	0.284	4.401	-0.016	0.006	80	440	100	2	7	Error	0	2	-1	8	2513	6368	-0.167	0.133	0	0	0
3	22	15	"hsa-miR-3138"	"147654"	17470	7770	100	31	32	6	18	31	31	31	7	22	17	1	0	89	89	37	41	73	73	78	36	46	22	6	0	0.000	0.063	0.208	0.201	3.180	-0.014	0.004	80	502	100	16	17	Error	0	16	1	16	2553	7116	0.143	0.306	0	0	0
3	1	16	"hsa-miR-4304"	"147623"	13690	7970	100	33	32	6	18	32	32	32	6	18	12	0	0	84	88	38	43	75	75	80	37	46	25	6	0	0.111	0.000	0.176	0.149	2.917	-0.009	0.004	80	484	100	10	13	-3.170	1	9	0	13	2593	7047	0.000	0.216	0	0	0
3	2	16	"hsv2-miR-H7-5p"	"147836"	13870	7970	100	32	32	6	18	31	31	32	6	18	13	2	0	153	215	145	67	76	76	81	38	46	58	50	0	0.013	0.007	0.035	0.047	4.259	-0.005	0.007	80	460	100	78	140	-6.267	1	77	1	139	2550	17160	0.000	3.526	0	0	0
3	3	16	"hsa-miR-888-3p"	"148683"	14050	7960	100	32	32	6	18	32	32	32	6	18	10	1	0	85	85	32	37	78	78	83	42	50	17	1	0	0.000	0.000	0.144	0.129	3.101	0.005	0.001	80	461	100	7	7	Error	0	7	0	7	2559	6776	0.000	0.048	0	0	0
3	4	16	"hsa-miR-3939"	"148467"	14230	7960	100	31	32	6	18	32	32	32	6	18	13	2	0	82	80	23	28	78	78	83	43	51	5	0	0	-0.250	0.000	0.310	0.293	3.035	-0.021	0.024	80	442	100	3	2	Error	-1	4	0	2	2542	6365	0.000	-0.070	0	0	0
3	5	16	"spike_control_v1_a"	"14261"	14410	7960	100	32	32	6	18	32	32	32	6	18	13	1	0	99	100	40	40	77	77	81	32	39	43	13	0	0.000	0.000	0.103	0.100	3.314	-0.023	0.017	80	470	100	22	23	Error	0	22	0	23	2527	7993	0.000	0.594	0	0	0
3	6	16	"hsa-miRPlus-K1303*"	"147986"	14600	7960	100	31	32	6	18	32	32	32	6	18	18	1	0	200	306	258	84	76	76	79	30	37	58	53	0	-0.008	0.000	0.036	0.059	6.808	0.000	0.000	80	469	100	123	230	Error	-1	124	0	230	2530	24494	0.000	7.567	0	0	0
3	7	16	""	"148319"	14770	7960	100	30	31	6	19	31	31	31	6	19	12	3	0	99	105	44	41	75	75	78	30	38	43	21	0	-0.042	0.000	0.183	0.163	3.556	-0.019	0.011	80	438	100	23	30	Error	-1	24	0	30	2480	8408	0.000	0.900	0	0	0
3	8	16	"hsa-miR-3942-5p"	"148387"	14950	7960	100	31	31	6	19	31	31	31	6	19	16	0	0	78	81	29	35	77	77	79	30	37	18	2	0	0.000	0.000	0.167	0.213	3.679	-0.005	0.002	80	413	100	1	4	Error	0	1	0	4	2507	6464	0.000	0.067	0	0	0
3	9	16	""	"148658"	15130	7960	100	32	32	6	18	31	31	32	6	18	16	5	0	84	86	34	39	74	74	79	30	37	27	8	0	0.100	0.083	0.167	0.172	3.509	0.022	0.011	80	403	100	11	13	-3.322	1	10	1	12	2551	6860	0.000	0.233	0	0	0
3	10	16	""	"148004"	15320	7960	100	31	32	6	18	31	31	32	6	18	17	3	0	140	145	68	46	71	71	76	30	39	68	53	0	0.000	0.014	0.056	0.065	4.347	-0.003	0.001	80	463	100	69	75	Error	0	69	1	74	2524	11639	0.000	2.300	0	0	0
3	11	16	""	"148671"	15500	7960	100	32	32	6	18	31	31	31	6	19	16	2	0	118	179	136	75	72	72	75	31	41	58	46	0	0.022	0.009	0.074	0.079	5.726	0.002	0.001	80	443	100	47	108	-5.524	1	46	1	107	2545	14329	0.167	3.355	0	0	0
3	12	16	"hsa-miR-3941"	"148285"	15680	7970	100	31	32	6	18	31	31	31	6	19	15	2	0	355	316	181	57	75	75	78	31	39	82	75	0	0.000	0.004	0.023	0.025	3.198	0.004	0.006	80	426	100	280	242	Error	0	280	1	241	2529	25254	0.167	7.677	0	0	0
3	13	16	"hsa-miR-3937"	"148466"	15840	7960	100	32	32	6	18	31	31	31	6	19	22	1	0	85	90	38	42	76	76	78	30	38	26	11	0	0.111	0.071	0.154	0.172	2.549	-0.008	0.002	80	445	100	10	15	-3.170	1	9	1	14	2580	7218	0.167	0.400	0	0	0
3	14	16	"hsa-miR-483-3p"	"148682"	16040	7960	100	32	32	7	21	31	31	31	7	22	17	1	0	4398	3101	2318	74	73	73	77	30	38	80	68	0	0.000	0.000	0.002	0.009	15.132	0.000	0.000	80	469	100	4326	3029	Error	1	4325	1	3028	2542	248097	0.143	100.800	0	0	0
3	15	16	"hsa-miR-3665"	"148264"	16220	7960	100	31	31	6	19	31	31	31	7	22	15	0	0	80	83	30	36	74	74	77	30	38	21	5	0	0.000	0.000	0.391	0.354	3.725	-0.036	0.026	80	451	100	6	9	Error	0	6	0	9	2504	6627	0.000	0.200	0	0	0
3	16	16	"hsa-miR-34b-3p"	"148640"	16400	7970	100	31	31	7	22	32	32	31	7	22	12	1	0	116	123	65	52	76	76	80	31	38	52	38	0	-0.025	-0.021	0.149	0.131	5.324	-0.007	0.002	80	468	100	39	46	Error	-1	40	-1	47	2472	9849	0.000	1.387	0	0	0
3	17	16	"hsa-miR-3651"	"148327"	16580	7980	100	30	31	7	22	31	31	31	7	22	15	2	0	100	103	41	39	78	78	82	32	39	31	17	0	-0.045	0.000	0.107	0.148	4.496	-0.002	0.000	80	459	100	21	25	Error	-1	22	0	25	2489	8274	0.000	0.656	0	0	0
3	18	16	"hsv2-miR-H19"	"147555"	16750	7960	100	31	30	7	23	31	31	31	6	19	15	1	0	73	77	32	41	77	77	81	32	39	13	3	0	0.000	100000.000	0.204	0.214	3.413	-0.022	0.011	80	441	100	-4	-1	Error	0	-4	-1	0	2432	6153	-0.167	-0.125	0	0	0
3	19	16	""	"148486"	16930	7960	100	31	31	6	19	31	31	32	6	18	12	2	0	85	87	36	41	75	75	79	31	39	23	7	0	0.000	0.000	0.140	0.159	3.983	-0.019	0.010	80	452	100	10	12	Error	0	10	0	12	2470	6994	-0.167	0.258	0	0	0
3	20	16	""	"148279"	17110	7960	100	31	31	7	22	31	31	32	6	18	20	2	0	71	72	25	34	74	74	77	30	38	8	1	0	0.000	0.000	0.362	0.353	3.861	-0.007	0.001	80	452	100	-3	-2	Error	0	-3	0	-2	2509	5765	-0.167	-0.167	0	0	0
3	21	16	""	"148035"	17290	7960	100	31	31	7	22	31	31	31	6	19	17	3	0	132	150	76	50	75	75	78	30	38	63	48	0	0.000	0.000	0.111	0.103	3.736	0.004	0.001	80	470	100	57	75	Error	0	57	0	75	2509	12027	0.000	2.400	0	0	0
3	22	16	""	"148158"	17480	7970	100	31	31	6	19	31	31	31	6	19	16	1	0	412	379	186	49	74	74	79	36	45	85	78	0	0.000	0.000	0.019	0.019	5.071	-0.001	0.001	80	493	100	338	305	Error	0	338	0	305	2476	30359	0.000	8.333	0	0	0
3	1	17	""	"148611"	13680	8160	100	33	32	6	18	33	33	33	6	18	8	1	0	80	86	33	38	71	71	76	29	38	30	10	0	0.000	-0.067	0.167	0.190	3.019	0.018	0.010	80	474	100	9	14	Error	0	9	-1	15	2586	6890	-0.167	0.345	0	0	0
3	2	17	""	"148615"	13860	8160	100	32	32	6	18	31	31	32	6	18	18	2	0	83	89	37	41	75	75	79	31	39	33	13	0	0.125	0.071	0.134	0.170	2.553	-0.002	0.000	80	462	100	9	15	-3.000	1	8	1	14	2596	7116	0.000	0.323	0	0	0
3	3	17	"hsa-miR-203b-3p"	"148012"	14040	8160	100	33	33	6	18	32	32	32	6	18	20	2	0	90	87	29	33	76	76	79	28	35	31	2	0	0.071	0.091	0.227	0.253	3.369	-0.016	0.005	80	461	100	15	12	-3.807	1	14	1	11	2653	6945	0.167	0.286	0	0	0
3	4	17	""	"148070"	14220	8150	100	33	33	6	18	32	32	32	6	18	13	2	0	73	78	34	43	76	76	80	29	36	21	3	0	-0.333	0.500	0.206	0.211	2.396	-0.006	0.001	80	471	100	-2	3	Error	1	-3	1	2	2604	6240	0.167	-0.069	0	0	0
3	5	17	""	"148582"	14410	8160	100	31	31	6	19	32	32	32	6	18	15	0	0	82	92	44	47	77	77	81	31	38	27	10	0	-0.200	-0.067	0.190	0.201	3.635	0.001	0.000	80	470	100	4	14	Error	-1	5	-1	15	2515	7333	-0.167	0.355	0	0	0
3	6	17	""	"148528"	14590	8160	100	31	32	6	18	32	32	32	6	18	15	1	0	514	473	369	78	77	77	79	30	37	67	61	0	-0.002	0.000	0.017	0.029	7.107	-0.001	0.002	80	461	100	436	396	Error	-1	437	0	396	2546	37858	0.000	13.133	0	0	0
3	7	17	""	"148578"	14770	8160	100	30	31	6	19	32	32	32	6	18	6	1	0	191	209	132	63	73	73	76	31	40	65	58	0	-0.017	-0.007	0.047	0.056	5.049	-0.003	0.003	80	438	100	116	135	Error	-2	118	-1	136	2472	16715	-0.167	4.290	0	0	0
3	8	17	""	"148130"	14930	8130	100	32	32	6	18	31	31	32	6	18	21	3	0	72	77	30	38	72	72	76	31	40	15	3	0	100000.000	0.200	0.241	0.219	3.549	-0.023	0.012	80	421	100	1	6	16.610	1	0	1	5	2572	6130	0.000	0.032	0	0	0
3	9	17	""	"148258"	15100	8100	100	30	30	6	20	31	31	32	6	18	16	1	0	82	81	32	39	76	76	80	30	37	18	6	0	-0.167	-0.200	0.263	0.253	5.279	-0.003	0.000	80	421	100	5	4	Error	-1	6	-1	5	2420	6505	-0.333	0.033	0	0	0
3	10	17	""	"148283"	15300	8150	100	32	32	6	18	31	31	32	6	18	20	2	0	79	82	35	42	75	75	78	31	39	21	8	0	0.250	0.143	0.188	0.255	4.220	-0.029	0.023	80	485	100	5	8	-2.000	1	4	1	7	2539	6538	0.000	0.129	0	0	0
3	11	17	""	"148067"	15480	8150	100	33	32	6	18	31	31	31	6	19	11	2	0	70	73	27	36	73	73	75	29	38	13	2	0	-0.667	100000.000	0.192	0.232	3.382	0.005	0.000	80	471	100	-1	1	Error	2	-3	1	0	2566	5863	0.167	-0.069	0	0	0
3	12	17	"hsa-miR-216a-3p"	"148172"	15670	8150	100	32	32	6	18	31	31	31	6	19	17	3	0	114	125	64	51	76	76	80	31	38	51	41	0	0.026	0.020	0.104	0.114	4.473	-0.002	0.000	80	474	100	39	50	-5.248	1	38	1	49	2545	10000	0.167	1.452	0	0	0
3	13	17	""	"148689"	15850	8150	100	32	32	7	21	31	31	31	6	19	18	3	0	251	313	245	78	76	76	79	30	37	63	57	0	0.006	0.004	0.025	0.030	6.755	-0.001	0.000	80	461	100	176	238	-7.451	1	175	1	237	2537	25068	0.167	7.800	0	0	0
3	14	17	""	"148191"	16030	8160	100	32	32	6	18	31	31	32	6	18	20	1	0	155	166	87	52	73	73	76	31	40	71	55	0	0.012	0.011	0.054	0.055	3.306	0.000	0.000	80	451	100	83	94	-6.358	1	82	1	93	2525	13260	0.000	2.903	0	0	0
3	15	17	""	"148094"	16210	8160	100	32	31	7	22	31	31	31	6	19	18	3	0	1223	901	697	77	71	71	75	29	38	71	66	0	0.001	0.000	0.006	0.013	10.052	0.001	0.002	80	451	100	1153	830	Error	1	1152	0	830	2476	72091	0.000	28.483	0	0	0
3	16	17	""	"148419"	16390	8180	100	31	31	6	19	31	31	31	7	22	13	0	0	77	89	39	43	75	75	79	30	37	30	13	0	0.000	0.000	0.237	0.220	3.517	-0.004	0.000	80	434	100	2	14	Error	0	2	0	14	2491	7118	0.000	0.333	0	0	0
3	17	17	""	"148503"	16560	8180	100	32	31	7	22	32	32	31	6	19	11	2	0	81	86	40	46	77	77	80	29	36	28	11	0	0.000	-0.111	0.119	0.192	4.619	-0.015	0.005	80	430	100	4	8	Error	0	4	-1	9	2469	6914	0.000	0.207	0	0	0
3	18	17	""	"148605"	16740	8150	100	31	31	6	19	31	31	31	6	19	15	0	0	80	84	39	46	77	77	80	30	37	23	13	0	0.000	0.000	0.230	0.213	3.628	-0.018	0.010	80	470	100	3	7	Error	0	3	0	7	2475	6711	0.000	0.133	0	0	0
3	19	17	""	"148025"	16920	8150	100	31	32	6	18	31	31	31	6	19	17	3	0	85	88	38	43	75	75	78	31	39	30	10	0	0.000	0.077	0.250	0.181	3.336	-0.011	0.003	80	461	100	10	14	Error	0	10	1	13	2521	7000	0.167	0.323	0	0	0
3	20	17	"hsa-miR-486-3p"	"148661"	17100	8150	100	30	31	5	16	31	31	31	6	19	15	0	0	77	79	31	39	76	76	78	31	39	18	2	0	-1.000	0.000	0.167	0.191	3.281	-0.029	0.019	80	471	100	0	3	Error	-1	1	0	3	2483	6310	0.000	0.032	0	0	0
3	21	17	""	"148429"	17290	8160	100	32	32	6	18	31	31	31	6	19	17	3	0	242	234	139	59	75	75	79	36	45	67	63	0	0.006	0.006	0.035	0.035	5.814	-0.002	0.001	80	450	100	168	160	-7.384	1	167	1	159	2532	18716	0.167	4.306	0	0	0
3	22	17	""	"148407"	17460	8150	100	30	31	6	19	31	31	31	6	19	10	3	0	76	79	33	41	73	73	81	38	46	13	2	0	-0.333	0.000	0.167	0.175	3.449	-0.011	0.003	80	471	100	2	6	Error	-1	3	0	6	2478	6282	0.000	-0.053	0	0	0
3	1	18	""	"148442"	13700	8340	100	32	32	5	15	33	33	33	6	18	6	0	0	95	101	42	41	75	75	80	32	40	33	16	0	-0.050	-0.038	0.142	0.138	3.509	-0.004	0.001	80	483	100	19	25	Error	-1	20	-1	26	2552	8101	-0.167	0.656	0	0	0
3	2	18	""	"42499"	13880	8360	100	34	32	6	18	32	32	33	6	18	11	0	0	192	190	84	44	77	77	80	31	38	78	72	0	0.017	0.000	0.038	0.048	2.597	-0.006	0.004	80	440	100	117	113	-5.845	2	115	0	113	2554	15195	-0.167	3.548	0	0	0
3	3	18	"hsa-miR-181c-3p"	"145759"	14050	8350	100	31	32	6	18	32	32	32	6	18	17	1	0	93	94	39	41	77	77	80	29	36	35	16	0	-0.062	0.000	0.134	0.136	3.421	-0.021	0.015	80	440	100	15	17	Error	-1	16	0	17	2537	7518	0.000	0.483	0	0	0
3	4	18	"hsa-miR-450a-5p"	"17835"	14230	8350	100	33	33	6	18	32	32	32	6	18	17	2	0	98	108	45	41	76	76	80	28	35	42	26	0	0.045	0.031	0.162	0.153	4.151	-0.003	0.000	80	449	100	23	33	-4.459	1	22	1	32	2666	8635	0.167	1.000	0	0	0
3	5	18	"hsa-miR-532-3p"	"42732"	14400	8350	100	30	31	6	19	32	32	32	6	18	11	1	0	87	91	38	41	75	75	79	31	39	30	8	0	-0.167	-0.062	0.205	0.204	4.240	-0.001	0.000	80	440	100	10	15	Error	-2	12	-1	16	2485	7278	-0.167	0.387	0	0	0
3	6	18	"hsa-miR-33b-3p"	"145734"	14580	8350	100	33	32	5	15	31	31	32	6	18	13	1	0	73	79	32	40	74	74	77	31	40	15	7	0	-2.000	0.200	0.219	0.187	3.064	-0.019	0.010	80	463	100	1	6	Error	2	-1	1	5	2567	6337	0.000	0.065	0	0	0
3	7	18	"hsa-miR-892b"	"42493"	14770	8350	100	33	32	6	18	32	32	32	6	18	15	1	0	111	114	50	43	70	70	74	31	41	56	37	0	0.024	0.000	0.105	0.123	3.175	0.008	0.002	80	452	100	42	44	-5.358	1	41	0	44	2581	9087	0.000	1.290	0	0	0
3	8	18	"hsa-miR-5100"	"168878"	14950	8350	100	32	32	6	18	32	32	32	6	18	17	2	0	27919	19923	16264	81	72	72	76	30	39	81	76	0	0.000	0.000	0.000	0.001	12.968	0.000	0.004	80	452	100	27847	19851	Error	0	27847	0	19851	2557	1593824	0.000	661.567	0	0	0
3	9	18	"hsa-miR-4653-3p"	"168605"	15120	8340	100	31	32	6	18	31	31	31	6	19	17	5	0	1127	976	854	87	74	74	77	30	38	66	61	0	0.000	0.001	0.019	0.019	8.448	0.000	0.000	80	462	100	1053	903	Error	0	1053	1	902	2564	78044	0.167	29.967	0	0	0
3	10	18	"hsa-miR-4494"	"168856"	15300	8350	100	31	31	6	19	32	32	32	6	18	7	1	0	75	79	31	39	76	76	78	30	38	20	8	0	1.000	-0.333	0.250	0.320	3.763	-0.014	0.004	80	461	100	-2	2	0.000	-1	-1	-1	3	2489	6351	-0.167	0.033	0	0	0
3	11	18	"hsa-miR-5585-3p"	"168558"	15480	8350	100	31	31	6	19	31	31	31	6	19	16	2	0	82	87	35	40	69	69	74	29	39	33	10	0	0.000	0.000	0.147	0.177	3.136	-0.002	0.000	80	470	100	13	18	Error	0	13	0	18	2480	6954	0.000	0.448	0	0	0
3	12	18	"hsa-miR-5696"	"168700"	15680	8370	100	32	31	6	19	31	31	31	6	19	10	3	0	214	208	79	37	71	71	77	31	40	86	82	0	0.007	0.000	0.026	0.031	2.967	0.000	0.000	80	435	100	144	137	-7.160	1	143	0	137	2511	16658	0.000	4.226	0	0	0
3	13	18	"hsa-miR-4794"	"168829"	15840	8350	100	30	31	6	19	31	31	31	6	19	15	3	0	71	74	32	43	71	71	76	29	38	21	6	0	100000.000	0.000	0.186	0.201	3.280	-0.024	0.013	80	427	100	-1	3	16.610	-1	0	0	3	2468	5913	0.000	-0.069	0	0	0
3	14	18	"hsa-miR-4666a-3p"	"168602"	16020	8340	100	31	31	6	19	31	31	31	7	22	17	1	0	64	66	29	43	71	71	74	30	40	10	2	0	0.000	0.000	0.182	0.200	2.400	-0.003	0.000	80	442	100	-7	-5	Error	0	-7	0	-5	2501	5261	0.000	-0.267	0	0	0
3	15	18	"hsa-miR-3978"	"168894"	16200	8340	100	32	31	7	22	31	31	31	7	22	15	1	0	67	72	28	38	72	72	76	29	38	18	2	0	-0.200	0.000	0.167	0.205	3.187	0.001	0.000	80	451	100	-4	0	Error	1	-5	0	0	2500	5729	0.000	-0.138	0	0	0
3	16	18	"hsa-miR-4491"	"168918"	16380	8350	100	31	31	6	19	31	31	31	7	22	8	1	0	99	103	48	46	72	72	77	28	36	50	25	0	0.000	0.000	0.152	0.135	3.403	-0.012	0.003	80	430	100	27	31	Error	0	27	0	31	2440	8230	0.000	0.929	0	0	0
3	17	18	"hsa-miR-506-5p"	"168704"	16570	8350	100	32	32	6	18	31	31	31	7	22	16	0	0	122	137	67	48	77	77	80	30	37	60	37	0	0.022	0.017	0.082	0.099	3.647	0.001	0.000	80	430	100	46	61	-5.492	1	45	1	60	2561	10963	0.143	1.900	0	0	0
3	18	18	"hsa-miR-296-5p"	"168708"	16750	8360	100	31	32	7	21	31	31	31	7	22	18	3	0	153	150	76	50	74	74	79	31	39	68	56	0	0.000	0.013	0.045	0.062	3.588	0.006	0.003	80	446	100	79	77	Error	0	79	1	76	2526	12039	0.143	2.290	0	0	0
3	19	18	"hsa-miR-4796-5p"	"168621"	16930	8350	100	31	31	6	19	31	31	31	6	19	12	1	0	92	93	37	39	76	76	81	32	39	33	10	0	0.000	0.000	0.222	0.233	2.955	-0.004	0.000	80	462	100	16	17	Error	0	16	0	17	2456	7408	0.000	0.375	0	0	0
3	20	18	"hsa-miR-4694-5p"	"168670"	17110	8350	100	29	30	6	20	31	31	31	6	19	15	1	0	133	135	66	48	73	73	78	31	39	61	47	0	-0.033	-0.016	0.149	0.137	4.067	-0.009	0.004	80	412	100	58	61	Error	-2	60	-1	62	2397	10793	-0.167	1.839	0	0	0
3	21	18	"hsa-miR-4681"	"168767"	17260	8340	100	31	31	7	22	31	31	31	6	19	17	5	0	77	88	40	45	74	74	77	30	38	26	16	0	0.000	0.000	0.167	0.202	3.304	-0.025	0.014	80	425	100	3	14	Error	0	3	0	14	2475	7025	0.000	0.367	0	0	0
3	22	18	"hsa-miR-3150b-5p"	"168594"	17470	8350	100	31	31	7	22	31	31	31	7	22	15	1	0	166	167	84	50	76	76	80	37	46	67	56	0	0.000	0.000	0.063	0.065	3.494	0.001	0.000	80	497	100	90	91	Error	0	90	0	91	2508	13389	0.000	2.351	0	0	0
3	1	19	"hsa-miR-4532"	"168844"	13690	8540	100	32	33	6	18	32	32	32	6	18	16	2	0	1738	2286	2175	95	74	74	78	30	38	68	63	0	0.000	0.000	0.002	0.007	14.095	0.000	0.013	80	483	100	1664	2213	Error	0	1664	1	2212	2643	182874	0.167	73.600	0	0	0
3	2	19	"hsa-miR-4528"	"168975"	13870	8540	100	33	33	6	18	32	32	32	6	18	16	1	0	68	73	27	36	70	70	76	31	40	17	5	0	-0.500	0.333	0.273	0.320	5.399	-0.011	0.002	80	432	100	-1	4	Error	1	-2	1	3	2619	5853	0.167	-0.097	0	0	0
3	3	19	"hsa-miR-2682-3p"	"168570"	14050	8540	100	32	32	6	18	32	32	32	6	18	8	0	0	103	114	52	45	74	74	79	32	40	48	30	0	0.000	0.000	0.167	0.217	4.610	-0.008	0.003	80	442	100	29	40	Error	0	29	0	40	2540	9119	0.000	1.094	0	0	0
3	4	19	"hsa-miR-3129-3p"	"168649"	14230	8540	100	33	32	6	18	32	32	32	6	18	15	1	0	67	74	29	39	72	72	78	31	39	15	6	0	-0.200	0.000	0.268	0.222	3.406	-0.007	0.001	80	462	100	-4	2	Error	1	-5	0	2	2581	5904	0.000	-0.129	0	0	0
3	5	19	"hsa-miR-3618"	"168786"	14410	8540	100	32	32	5	15	32	32	32	6	18	10	0	0	105	111	51	45	69	69	76	34	44	51	25	0	0.000	0.000	0.103	0.096	4.417	0.004	0.001	80	462	100	36	42	Error	0	36	0	42	2559	8907	0.000	1.029	0	0	0
3	6	19	"hsa-miR-3972"	"169074"	14600	8540	100	31	32	5	15	32	32	32	7	21	8	0	0	132	133	61	45	72	72	76	34	44	60	45	0	-0.017	0.000	0.081	0.091	4.708	0.005	0.002	80	463	100	59	61	Error	-1	60	0	61	2536	10631	0.000	1.676	0	0	0
3	7	19	"hsa-miR-4783-3p"	"169106"	14780	8530	100	32	32	6	18	32	32	32	6	18	13	1	0	113	126	64	50	73	73	77	31	40	55	42	0	0.000	0.000	0.105	0.108	4.083	-0.013	0.010	80	438	100	40	53	Error	0	40	0	53	2573	10098	0.000	1.581	0	0	0
3	8	19	"hsa-miR-4639-5p"	"169071"	14950	8530	100	33	32	6	18	31	31	31	6	19	17	2	0	89	90	32	35	73	73	77	32	41	33	5	0	0.125	0.059	0.198	0.238	4.532	-0.022	0.018	80	439	100	18	18	-3.000	2	16	1	17	2523	7166	0.167	0.406	0	0	0
3	9	19	"hsa-miR-4637"	"168984"	15130	8530	100	32	31	5	16	31	31	31	6	19	10	0	0	75	81	51	62	70	70	74	30	40	20	5	0	0.200	0.000	0.195	0.201	3.940	-0.008	0.002	80	471	100	6	11	-2.322	1	5	0	11	2468	6509	0.000	0.233	0	0	0
3	10	19	"hsa-miR-4733-3p"	"169265"	15320	8540	100	31	32	6	18	31	31	32	6	18	13	6	0	139	138	56	40	76	76	78	31	39	66	50	0	0.000	0.016	0.078	0.102	3.608	0.003	0.001	80	451	100	63	63	Error	0	63	1	62	2557	11071	0.000	1.935	0	0	0
3	11	19	"hsa-miR-4790-3p"	"169099"	15490	8530	100	32	32	6	18	31	31	31	6	19	15	3	0	76	77	27	35	72	72	75	30	40	15	3	0	0.250	0.200	0.183	0.236	3.017	-0.017	0.006	80	430	100	5	6	-2.000	1	4	1	5	2523	6195	0.167	0.067	0	0	0
3	12	19	"hsa-miR-5047"	"169201"	15670	8530	100	31	31	6	19	31	31	31	6	19	13	0	0	74	83	35	42	70	70	74	29	39	25	12	0	0.000	0.000	0.263	0.297	3.757	-0.002	0.000	80	417	100	4	13	Error	0	4	0	13	2488	6601	0.000	0.310	0	0	0
3	13	19	"hsa-miR-382-3p"	"169132"	15850	8530	100	30	31	6	19	31	31	32	6	18	20	2	0	148	163	92	56	71	71	76	29	38	63	55	0	-0.013	0.000	0.055	0.073	4.930	-0.001	0.000	80	432	100	76	92	Error	-1	77	0	92	2506	13007	-0.167	3.000	0	0	0
3	14	19	"hsa-miR-5687"	"169122"	16030	8530	100	32	32	6	18	32	32	32	7	21	8	0	0	78	83	34	40	71	71	78	30	38	26	10	0	0.000	0.000	0.167	0.165	3.003	0.001	0.000	80	442	100	7	12	Error	0	7	0	12	2529	6623	0.000	0.167	0	0	0
3	15	19	"hsa-miR-3064-5p"	"169227"	16210	8540	100	32	31	6	19	31	31	31	7	22	12	0	0	105	107	42	39	72	72	78	31	39	52	26	0	0.030	0.000	0.118	0.146	4.133	-0.024	0.018	80	439	100	34	35	-5.044	1	33	0	35	2519	8594	0.000	0.935	0	0	0
3	16	19	"hsa-miR-4692"	"169289"	16390	8530	100	32	32	7	21	31	31	31	6	19	16	5	0	72	75	30	40	74	74	79	33	41	18	1	0	-0.500	1.000	0.179	0.207	3.432	-0.019	0.007	80	442	100	-1	2	Error	1	-2	1	1	2534	5966	0.167	-0.121	0	0	0
3	17	19	"hsa-miR-4503"	"169308"	16580	8530	100	32	32	6	18	31	31	31	7	22	12	0	0	300	250	174	69	77	77	81	32	39	63	60	0	0.004	0.006	0.027	0.037	5.254	-0.004	0.005	80	434	100	224	174	-7.801	1	223	1	173	2527	19982	0.143	5.281	0	0	0
3	18	19	"hsa-miR-4290"	"169282"	16760	8530	100	33	32	8	25	31	31	31	7	22	18	6	0	853	683	465	68	73	73	81	33	40	78	71	0	0.003	0.002	0.010	0.013	7.270	0.002	0.012	80	395	100	782	611	-8.607	2	780	1	610	2567	54615	0.143	18.242	0	0	0
3	19	19	"hsa-miR-4445-3p"	"169172"	16950	8540	100	30	31	7	22	31	31	31	6	19	20	2	0	95	103	61	59	73	73	79	33	41	40	17	0	-0.045	0.000	0.182	0.201	3.356	-0.014	0.008	80	381	100	21	30	Error	-1	22	0	30	2462	8247	0.000	0.727	0	0	0
3	20	19	"hsa-miR-4518"	"169199"	17120	8530	100	32	31	7	22	31	31	31	6	19	13	3	0	109	124	66	53	71	71	75	29	38	57	41	0	0.026	0.000	0.078	0.111	4.574	0.008	0.003	80	395	100	39	53	-5.248	1	38	0	53	2494	9905	0.000	1.690	0	0	0
3	21	19	"hsa-miR-642b-5p"	"169034"	17300	8520	100	31	31	6	19	31	31	32	6	18	15	5	0	1838	1365	937	68	74	74	77	30	38	73	72	0	0.000	0.000	0.004	0.010	10.168	0.001	0.006	80	446	100	1764	1291	Error	0	1764	0	1291	2505	109231	-0.167	42.933	0	0	0
3	22	19	"hsa-miR-5590-3p"	"169173"	17480	8520	100	32	32	7	21	31	31	32	7	21	18	2	0	84	86	34	39	74	74	77	31	40	18	6	0	0.100	0.083	0.284	0.322	3.818	-0.003	0.000	80	471	100	11	13	-3.322	1	10	1	12	2573	6850	0.000	0.290	0	0	0
3	1	20	"Hy3"	"13138"	13690	8720	100	32	33	5	15	32	32	32	6	18	11	1	0	185	751	1110	147	73	73	76	29	38	60	53	0	0.000	0.001	0.017	0.024	11.023	0.000	0.001	80	496	100	112	679	Error	0	112	1	678	2603	60070	0.167	23.276	0	0	0
3	2	20	"hsa-miR-4766-3p"	"169231"	13870	8720	100	32	32	6	18	32	32	32	6	18	15	3	0	73	77	29	37	73	73	75	28	37	16	6	0	0.000	0.000	0.675	0.702	3.997	-0.028	0.016	80	464	100	0	4	Error	0	0	0	4	2583	6148	0.000	0.071	0	0	0
3	3	20	"hsa-miR-4676-3p"	"169315"	14050	8720	100	32	32	7	21	32	32	32	6	18	18	2	0	66	74	29	39	76	76	78	32	41	16	1	0	0.000	0.000	0.212	0.226	2.816	0.007	0.002	80	484	100	-10	-2	Error	0	-10	0	-2	2594	5903	0.000	-0.125	0	0	0
3	4	20	"hsa-miR-520b/hsa-miR-520c-3p"	"169005"	14250	8740	100	33	33	6	18	32	32	32	6	18	12	1	0	97	93	36	38	70	70	74	30	40	41	13	0	0.037	0.043	0.148	0.155	2.985	-0.002	0.000	80	479	100	28	24	-4.755	1	27	1	23	2638	7460	0.167	0.633	0	0	0
3	5	20	""	"168580"	14410	8730	100	31	31	6	19	32	32	32	6	18	10	2	0	132	151	82	54	70	70	74	30	40	63	50	0	-0.016	-0.012	0.054	0.068	5.535	-0.005	0.002	80	459	100	61	80	Error	-1	62	-1	81	2479	12062	-0.167	2.567	0	0	0
3	6	20	""	"169246"	14600	8730	100	33	32	5	15	32	32	32	6	18	12	1	0	95	102	41	40	71	71	75	29	38	43	20	0	0.042	0.000	0.123	0.120	3.513	-0.007	0.001	80	484	100	25	31	-4.585	1	24	0	31	2577	8122	0.000	0.931	0	0	0
3	7	20	""	"169291"	14780	8730	100	33	32	5	15	31	31	32	6	18	16	1	0	89	89	32	35	70	70	75	33	44	31	8	0	0.105	0.053	0.167	0.194	2.600	-0.013	0.004	80	482	100	21	20	-3.248	2	19	1	19	2591	7097	0.000	0.424	0	0	0
3	8	20	""	"168888"	14960	8730	100	31	31	6	19	31	31	32	6	18	16	2	0	153	153	59	38	70	70	75	34	45	78	61	0	0.000	0.000	0.051	0.061	4.075	-0.006	0.003	80	483	100	83	83	Error	0	83	0	83	2491	12237	-0.167	2.294	0	0	0
3	9	20	"hsa-miRPlus-A1086"	"169416"	15140	8730	100	31	31	6	19	31	31	31	6	19	15	1	0	73	78	33	42	71	71	84	226	269	0	0	0	0.000	0.000	0.192	0.174	4.082	0.000	0.000	80	483	100	2	7	Error	0	2	0	7	2492	6249	0.000	-0.027	0	0	0
3	10	20	""	"168913"	15320	8730	100	32	31	6	19	31	31	31	6	19	12	2	0	323	286	176	61	71	71	84	231	275	52	6	0	0.004	0.000	0.023	0.041	7.064	0.000	0.000	80	462	100	253	215	-7.977	1	252	0	215	2494	22890	0.000	0.874	0	0	0
3	11	20	""	"169060"	15490	8720	100	31	31	6	19	31	31	31	6	19	10	1	0	828	657	459	69	72	72	75	30	40	73	70	0	0.000	0.000	0.006	0.017	11.557	0.000	0.000	80	462	100	756	585	Error	0	756	0	585	2473	52565	0.000	19.400	0	0	0
3	12	20	""	"169051"	15670	8720	100	32	32	6	18	31	31	31	6	19	18	6	0	756	701	570	81	77	77	78	29	37	66	61	0	0.001	0.002	0.007	0.022	9.272	0.001	0.003	80	484	100	680	625	-9.407	1	679	1	624	2544	56041	0.167	21.483	0	0	0
3	13	20	""	"168604"	15860	8710	100	31	31	7	22	31	31	31	6	19	17	6	0	89	90	36	40	74	74	78	31	39	31	8	0	0.000	0.000	0.167	0.188	3.705	0.002	0.000	80	462	100	15	16	Error	0	15	0	16	2509	7163	0.000	0.387	0	0	0
3	14	20	"Empty"	"0"	16030	8710	100	32	31	6	19	32	32	32	6	18	10	1	0	69	71	27	38	73	73	77	29	37	10	2	0	0.000	0.500	0.333	0.314	4.436	-0.016	0.005	80	452	100	-4	-3	Error	0	-4	-1	-2	2480	5647	-0.167	-0.207	0	0	0
3	15	20	"Empty"	"0"	16210	8710	100	31	32	7	21	31	31	31	6	19	23	3	0	71	76	32	42	71	71	75	31	41	22	3	0	0.000	0.200	0.244	0.271	3.717	-0.003	0.000	80	452	100	0	6	Error	0	0	1	5	2531	6065	0.167	0.032	0	0	0
3	16	20	"Empty"	"0"	16390	8710	100	31	31	7	22	31	31	31	6	19	17	2	0	73	76	31	40	76	76	80	33	41	15	3	0	0.000	0.000	0.338	0.311	3.220	-0.020	0.008	80	464	100	-3	0	Error	0	-3	0	0	2444	6114	0.000	-0.121	0	0	0
3	17	20	"Empty"	"0"	16570	8710	100	31	31	6	19	31	31	32	7	21	13	1	0	79	80	28	35	78	78	80	30	37	16	5	0	0.000	0.000	0.333	0.263	3.209	-0.021	0.008	80	429	100	1	2	Error	0	1	0	2	2463	6374	-0.143	0.000	0	0	0
3	18	20	"Empty"	"0"	16720	8680	100	31	31	7	22	31	31	31	6	19	16	3	0	74	77	35	45	74	74	79	30	37	18	8	0	0.000	0.000	0.200	0.261	2.978	-0.010	0.002	80	408	100	0	3	Error	0	0	0	3	2480	6195	0.000	-0.067	0	0	0
3	19	20	"Empty"	"0"	16920	8670	100	32	31	6	19	31	31	31	7	22	15	0	0	70	79	36	45	70	70	77	32	41	20	10	0	100000.000	0.000	0.250	0.222	3.023	-0.006	0.001	80	431	100	1	9	16.610	1	0	0	9	2508	6306	0.000	0.063	0	0	0
3	20	20	"Empty"	"0"	17110	8690	100	31	31	6	19	31	31	32	6	18	15	0	0	74	80	35	43	73	73	76	30	39	20	8	0	0.000	0.000	0.200	0.225	3.060	-0.009	0.002	80	450	100	1	7	Error	0	1	0	7	2486	6367	-0.167	0.133	0	0	0
3	21	20	"Hy3"	"13138"	17290	8710	100	30	30	6	20	31	31	31	6	19	12	3	0	852	1789	1985	110	71	71	76	32	42	62	58	0	-0.001	-0.001	0.012	0.018	13.826	-0.001	0.013	80	474	100	780	1717	Error	-1	781	-1	1718	2425	143134	-0.167	53.531	0	0	0
3	22	20	"Hy3"	"13138"	17470	8720	100	33	32	6	18	30	30	31	7	22	15	0	0	1277	1976	2143	108	71	71	75	31	41	68	65	0	0.002	0.001	0.003	0.012	14.090	0.000	0.002	80	515	100	1209	1907	-8.651	3	1206	2	1905	2520	158040	0.143	61.323	0	0	0
4	1	1	"Hy3"	"13138"	4650	9610	100	30	30	6	20	30	30	31	7	22	15	1	0	93	546	756	138	65	65	68	27	39	50	45	0	0.000	0.000	0.102	0.048	8.717	-0.001	0.001	80	514	100	28	481	Error	0	28	0	481	2425	43713	-0.143	17.704	0	0	0
4	2	1	""	"28161"	4830	9610	100	31	30	6	20	30	30	30	7	23	15	0	0	83	88	38	43	63	63	67	27	40	46	18	0	0.050	0.000	0.119	0.177	4.919	-0.015	0.005	80	483	100	21	25	-4.322	1	20	0	25	2404	7072	0.000	0.778	0	0	0
4	3	1	"hsa-miR-380-5p"	"13170"	5010	9610	100	31	31	7	22	30	30	31	6	19	21	5	0	67	69	31	44	62	62	66	27	40	17	8	0	0.200	0.143	0.315	0.286	3.928	-0.005	0.000	80	484	100	6	8	-2.322	1	5	1	7	2485	5517	0.000	0.111	0	0	0
4	4	1	""	"42958"	5200	9620	100	30	31	6	19	31	31	31	7	22	12	2	0	1583	1180	917	77	67	67	69	30	43	71	66	0	-0.001	0.000	0.005	0.015	9.793	0.000	0.001	80	462	100	1515	1113	Error	-1	1516	0	1113	2450	94377	0.000	37.033	0	0	0
4	5	1	"hsa-miR-320b"	"46324"	5370	9610	100	29	30	7	23	30	30	31	7	22	13	3	0	156	2207	2575	116	66	66	69	28	40	61	53	0	-0.011	0.000	0.003	0.013	14.805	0.000	0.001	80	472	100	89	2141	Error	-1	90	0	2141	2393	176532	-0.143	76.357	0	0	0
4	6	1	""	"17433"	5560	9610	100	32	32	7	21	31	31	31	7	22	18	2	0	144	152	85	55	65	65	68	28	41	67	56	0	0.013	0.011	0.060	0.067	4.208	0.002	0.000	80	493	100	80	88	-6.304	1	79	1	87	2571	12135	0.143	3.000	0	0	0
4	7	1	""	"11202"	5740	9610	100	32	32	7	21	31	31	31	7	22	17	2	0	128	136	71	52	66	66	69	29	42	63	51	0	0.016	0.014	0.114	0.098	4.053	-0.004	0.001	80	474	100	63	71	-5.954	1	62	1	70	2532	10864	0.143	2.310	0	0	0
4	8	1	""	"42939"	5920	9620	100	31	32	6	18	31	31	31	7	22	13	0	0	1212	920	571	62	66	66	68	29	42	85	80	0	0.000	0.001	0.007	0.010	5.454	0.000	0.000	80	474	100	1146	855	Error	0	1146	1	854	2535	73632	0.143	29.379	0	0	0
4	9	1	"hsa-miR-152-3p"	"17676"	6100	9620	100	30	31	7	22	32	32	31	6	19	17	3	0	224	221	137	61	66	66	70	29	41	66	65	0	-0.013	-0.006	0.050	0.084	7.478	0.002	0.001	80	452	100	156	154	Error	-2	158	-1	155	2491	17682	0.000	5.207	0	0	0
4	10	1	"hsa-miR-650"	"17593"	6270	9620	100	30	31	6	19	31	31	31	6	19	18	2	0	107	103	38	36	64	64	69	30	43	63	28	0	-0.023	0.000	0.152	0.154	3.402	-0.007	0.002	80	462	100	42	39	Error	-1	43	0	39	2484	8200	0.000	1.133	0	0	0
4	11	1	"hsa-miR-27a-3p"	"46483"	6460	9610	100	31	31	6	19	31	31	31	6	19	11	1	0	275	286	220	76	64	64	69	37	53	61	56	0	0.000	0.000	0.023	0.036	6.817	0.001	0.001	80	484	100	211	222	Error	0	211	0	222	2455	22869	0.000	5.865	0	0	0
4	12	1	"hsa-let-7g-5p"	"46438"	6640	9610	100	32	32	6	18	31	31	31	6	19	16	3	0	142	348	327	93	65	65	69	36	52	60	51	0	0.013	0.004	0.055	0.052	11.571	0.001	0.001	80	474	100	78	284	-6.267	1	77	1	283	2521	27877	0.167	7.750	0	0	0
4	13	1	"hsa-miR-490-3p"	"42703"	6820	9620	100	32	32	6	18	31	31	31	6	19	16	5	0	354	379	277	73	66	66	69	26	37	75	68	0	0.003	0.003	0.012	0.025	8.219	0.004	0.021	80	464	100	289	314	-8.170	1	288	1	313	2545	30323	0.167	11.923	0	0	0
4	14	1	""	"28054"	7000	9610	100	31	32	6	18	31	31	31	6	19	15	3	0	87	90	34	37	66	66	69	26	37	37	21	0	0.000	0.042	0.294	0.255	3.402	0.000	0.000	80	482	100	21	25	Error	0	21	1	24	2521	7232	0.167	0.808	0	0	0
4	15	1	""	"14302"	7180	9610	100	30	31	6	19	31	31	31	6	19	12	2	0	140	150	87	58	66	66	67	25	37	63	55	0	-0.014	0.000	0.071	0.085	5.024	-0.004	0.002	80	484	100	73	84	Error	-1	74	0	84	2444	12033	0.000	3.320	0	0	0
4	16	1	"hsa-miR-627-5p"	"17625"	7370	9620	100	32	32	6	18	32	32	32	6	18	11	1	0	86	93	43	46	67	67	69	25	36	42	22	0	0.000	0.000	0.143	0.129	2.994	0.002	0.000	80	462	100	19	26	Error	0	19	0	26	2556	7431	0.000	0.960	0	0	0
4	17	1	"hsa-miR-744-5p"	"27568"	7540	9610	100	30	31	7	22	31	31	32	6	18	13	3	0	96	127	80	62	65	65	71	28	39	52	40	0	-0.032	0.000	0.167	0.147	4.597	-0.014	0.015	80	450	100	30	62	Error	-1	31	0	62	2479	10157	-0.167	2.000	0	0	0
4	18	1	"hsa-miR-593-5p"	"42478"	7710	9610	100	33	32	6	18	31	31	32	6	18	17	2	0	82	80	31	38	67	67	70	26	37	33	10	0	0.133	0.077	0.250	0.208	2.808	0.015	0.006	80	462	100	17	14	-2.907	2	15	1	13	2580	6427	0.000	0.385	0	0	0
4	19	1	"hsa-miR-323a-5p"	"42457"	7890	9620	100	33	33	5	15	31	31	32	6	18	22	2	0	89	88	36	40	67	67	72	29	40	38	13	0	0.091	0.095	0.143	0.144	2.803	-0.002	0.000	80	464	100	24	23	-3.459	2	22	2	21	2619	7062	0.167	0.552	0	0	0
4	20	1	"ebv-miR-BART3-3p"	"17589"	8070	9610	100	32	32	6	18	32	32	32	6	18	18	5	0	86	83	34	40	68	68	74	34	45	21	5	0	0.000	0.000	0.251	0.221	3.537	-0.008	0.002	80	484	100	18	15	Error	0	18	0	15	2589	6665	0.000	0.265	0	0	0
4	21	1	"hsa-miR-638"	"42832"	8260	9610	100	33	32	5	15	32	32	32	6	18	7	0	0	139	295	259	87	69	69	74	33	44	53	51	0	0.014	0.000	0.022	0.030	6.956	-0.002	0.003	80	492	100	71	226	-6.129	1	70	0	226	2545	23611	0.000	6.697	0	0	0
4	22	1	"Hy3"	"13138"	8440	9610	100	33	33	5	15	32	32	33	6	18	18	0	0	135	643	996	154	68	68	73	27	36	61	56	0	0.015	0.002	0.020	0.030	10.600	0.000	0.001	80	522	100	68	576	-6.066	1	67	1	575	2659	51461	0.000	21.111	0	0	0
4	1	2	""	"42712"	4650	9810	100	29	30	7	23	30	30	31	6	19	21	5	0	81	85	35	41	63	63	67	29	43	37	12	0	-0.056	0.000	0.250	0.245	3.377	-0.001	0.000	80	502	100	17	22	Error	-1	18	0	22	2415	6814	-0.167	0.621	0	0	0
4	2	2	"spike_control_v2_40"	"29001"	4840	9810	100	31	31	6	19	30	30	31	7	22	12	1	0	252	277	203	73	63	63	66	27	40	70	58	0	0.005	0.005	0.074	0.067	4.689	-0.002	0.001	80	471	100	190	215	-7.562	1	189	1	214	2455	22147	0.000	7.815	0	0	0
4	3	2	""	"42748"	5020	9800	100	29	30	6	20	30	30	31	6	19	15	3	0	80	88	38	43	65	65	69	34	49	33	15	0	-0.067	0.000	0.185	0.177	4.226	-0.022	0.016	80	460	100	14	23	Error	-1	15	0	23	2386	7074	-0.167	0.559	0	0	0
4	4	2	""	"42807"	5200	9800	100	31	31	7	22	30	30	31	6	19	20	6	0	89	108	61	56	64	64	68	33	48	45	30	0	0.040	0.023	0.157	0.185	4.134	0.000	0.000	80	438	100	26	45	-4.644	1	25	1	44	2510	8643	0.000	1.212	0	0	0
4	5	2	"hsa-miR-1224-5p"	"46462"	5370	9800	100	32	32	8	25	30	30	31	6	19	28	7	0	92	101	48	47	67	67	70	29	41	46	21	0	0.080	0.059	0.172	0.196	4.465	-0.007	0.001	80	449	100	27	36	-3.644	2	25	2	34	2551	8051	0.167	1.069	0	0	0
4	6	2	"hsa-miR-1178-3p"	"46822"	5550	9810	100	32	32	6	18	31	31	31	7	22	12	2	0	94	92	34	36	67	67	70	30	42	41	13	0	0.037	0.040	0.238	0.189	3.911	-0.018	0.007	80	480	100	28	26	-4.755	1	27	1	25	2529	7334	0.143	0.733	0	0	0
4	7	2	"hsa-miR-758-3p"	"28759"	5750	9800	100	31	31	6	19	31	31	31	6	19	13	3	0	106	126	146	115	71	71	74	32	43	51	26	0	0.000	0.000	0.144	0.187	4.174	-0.008	0.012	80	468	100	35	55	Error	0	35	0	55	2479	10065	0.000	1.625	0	0	0
4	8	2	""	"17527"	5920	9810	100	31	31	6	19	31	31	31	6	19	20	2	0	114	127	74	58	67	67	72	42	58	51	30	0	0.000	0.000	0.113	0.107	3.461	0.011	0.009	80	428	100	47	60	Error	0	47	0	60	2497	10141	0.000	1.310	0	0	0
4	9	2	"hsa-miR-181c-5p"	"42496"	6090	9800	100	31	31	7	22	31	31	31	6	19	13	3	0	89	98	44	44	64	64	69	34	49	38	23	0	0.000	0.000	0.116	0.178	4.727	0.005	0.007	80	448	100	25	34	Error	0	25	0	34	2477	7877	0.000	0.853	0	0	0
4	10	2	"hsa-miR-146b-5p"	"10306"	6280	9800	100	30	31	6	19	30	30	31	6	19	17	2	0	285	355	287	80	64	64	68	41	60	66	56	0	0.000	0.003	0.014	0.021	5.673	0.001	0.002	80	470	100	221	292	Error	0	221	1	291	2457	28383	0.000	7.000	0	0	0
4	11	2	""	"46982"	6470	9800	100	31	32	7	21	31	31	31	6	19	20	6	0	80	90	45	50	66	66	70	38	54	28	15	0	0.000	0.042	0.188	0.190	2.754	0.003	0.000	80	451	100	14	25	Error	0	14	1	24	2576	7239	0.167	0.526	0	0	0
4	12	2	""	"46538"	6640	9800	100	31	31	6	19	31	31	31	6	19	18	1	0	318	1135	1162	102	65	65	70	38	54	61	55	0	0.000	0.000	0.005	0.024	17.065	0.000	0.003	80	448	100	253	1070	Error	0	253	0	1070	2486	90823	0.000	28.026	0	0	0
4	13	2	"hsa-miR-20b-3p"	"17882"	6820	9800	100	31	31	6	19	30	30	31	6	19	18	2	0	129	195	136	69	66	66	67	25	37	65	55	0	0.016	0.008	0.068	0.071	3.963	0.001	0.000	80	450	100	64	130	-5.977	1	63	1	129	2478	15588	0.000	5.120	0	0	0
4	14	2	""	"42765"	7000	9810	100	32	31	6	19	30	30	30	6	20	13	3	0	101	104	48	46	61	61	65	26	40	58	37	0	0.050	0.023	0.093	0.097	4.031	0.000	0.000	80	448	100	42	44	-4.322	2	40	1	43	2501	8302	0.167	1.500	0	0	0
4	15	2	""	"46921"	7170	9800	100	30	31	6	19	31	31	31	6	19	16	2	0	892	2793	2981	106	65	65	68	27	39	67	57	0	-0.001	0.000	0.023	0.014	18.170	0.000	0.001	80	459	100	826	2728	Error	-1	827	0	2728	2472	223403	0.000	100.926	0	0	0
4	16	2	"hsa-miR-612"	"27551"	7360	9800	100	31	32	5	15	31	31	31	6	19	13	2	0	177	209	136	65	69	69	71	27	38	67	61	0	0.000	0.007	0.042	0.057	5.503	0.003	0.003	80	461	100	108	141	Error	0	108	1	140	2554	16726	0.167	5.111	0	0	0
4	17	2	""	"42481"	7540	9800	100	32	32	5	15	32	32	32	6	18	8	0	0	77	83	32	38	68	68	73	29	39	27	11	0	0.000	0.000	0.158	0.227	3.806	-0.007	0.001	80	452	100	9	15	Error	0	9	0	15	2529	6618	0.000	0.345	0	0	0
4	18	2	""	"42864"	7720	9800	100	32	32	6	18	31	31	32	6	18	18	6	0	169	183	116	63	64	64	69	28	40	65	56	0	0.010	0.008	0.038	0.044	5.756	-0.003	0.001	80	452	100	106	120	-6.714	1	105	1	119	2554	14640	0.000	4.071	0	0	0
4	19	2	"hsa-miR-593-3p"	"42504"	7900	9800	100	33	33	5	15	31	31	32	6	18	15	2	0	103	107	49	45	63	63	68	28	41	61	36	0	0.050	0.045	0.072	0.078	2.674	0.006	0.002	80	442	100	42	46	-4.322	2	40	2	44	2604	8524	0.167	1.393	0	0	0
4	20	2	"ebv-miR-BART15"	"42897"	8080	9800	100	32	33	6	18	32	32	32	6	18	17	3	0	78	88	42	47	67	67	73	35	47	31	12	0	0.000	0.048	0.167	0.211	3.544	0.003	0.000	80	442	100	11	22	Error	0	11	1	21	2629	7047	0.167	0.429	0	0	0
4	21	2	"hsa-miR-16-2-3p"	"42874"	8260	9810	100	33	33	6	18	32	32	32	6	18	16	2	0	100	105	44	41	66	66	73	34	46	48	23	0	0.029	0.026	0.107	0.095	3.705	-0.008	0.002	80	460	100	35	40	-5.087	1	34	1	39	2628	8400	0.167	0.941	0	0	0
4	22	2	""	"42742"	8440	9820	100	33	33	5	15	32	32	32	6	18	15	0	0	88	100	46	46	68	68	74	29	39	43	22	0	0.050	0.031	0.136	0.147	4.078	0.005	0.001	80	478	100	21	33	-4.322	1	20	1	32	2623	8029	0.167	0.897	0	0	0
4	1	3	"hsa-miR-571"	"17490"	4650	10000	100	31	30	7	23	30	30	31	6	19	17	2	0	107	109	50	45	64	64	69	29	42	61	35	0	0.023	0.000	0.086	0.095	3.177	0.005	0.001	80	484	100	44	45	-5.426	1	43	0	45	2426	8747	-0.167	1.379	0	0	0
4	2	3	"hsa-miR-1207-5p"	"46565"	4830	10000	100	29	30	6	20	30	30	31	6	19	13	1	0	88	92	40	43	64	64	68	29	42	38	21	0	-0.042	0.000	0.176	0.158	3.427	-0.022	0.012	80	462	100	23	28	Error	-1	24	0	28	2381	7371	-0.167	0.828	0	0	0
4	3	3	"spike_control_v2_37"	"28684"	5020	10000	100	31	31	7	22	30	30	30	6	20	17	5	0	193	295	230	77	65	65	71	35	49	63	55	0	0.008	0.004	0.025	0.033	8.318	0.005	0.013	80	470	100	129	231	-7.000	1	128	1	230	2482	23597	0.167	6.400	0	0	0
4	4	3	"hsa-miR-649"	"15619"	5200	10000	100	32	31	6	19	30	30	31	6	19	15	2	0	78	77	31	40	64	64	68	28	41	25	10	0	0.143	0.077	0.170	0.210	2.835	-0.011	0.002	80	460	100	16	14	-2.807	2	14	1	13	2473	6126	0.000	0.321	0	0	0
4	5	3	"hsa-miR-136-5p"	"10943"	5380	10000	100	30	31	7	22	31	31	31	6	19	17	3	0	112	130	74	56	67	67	71	34	47	53	40	0	-0.022	0.000	0.138	0.139	4.390	-0.005	0.003	80	461	100	44	63	Error	-1	45	0	63	2470	10364	0.000	1.735	0	0	0
4	6	3	""	"42706"	5560	10000	100	32	31	7	22	31	31	31	7	22	12	1	0	1280	977	672	68	66	66	71	35	49	76	73	0	0.001	0.000	0.006	0.008	5.497	0.001	0.006	80	452	100	1215	911	Error	1	1214	0	911	2505	78148	0.000	25.886	0	0	0
4	7	3	"hsa-miR-183-5p"	"10977"	5740	10000	100	31	31	6	19	30	30	31	7	22	13	1	0	186	187	111	59	66	66	72	47	65	60	53	0	0.008	0.008	0.040	0.053	3.733	0.000	0.000	80	461	100	121	122	-6.907	1	120	1	121	2475	14923	0.000	2.447	0	0	0
4	8	3	"hsa-let-7a-2-3p"	"42530"	5920	10000	100	31	31	6	19	31	31	31	6	19	11	1	0	362	339	222	65	66	66	73	52	71	66	66	0	0.000	0.000	0.018	0.033	6.351	0.001	0.000	80	430	100	296	273	Error	0	296	0	273	2455	27098	0.000	5.115	0	0	0
4	9	3	""	"42569"	6090	10000	100	31	31	6	19	31	31	31	6	19	16	5	0	93	106	47	44	64	64	69	40	57	40	22	0	0.000	0.000	0.080	0.116	3.630	0.001	0.000	80	458	100	29	42	Error	0	29	0	42	2519	8491	0.000	0.925	0	0	0
4	10	3	""	"46639"	6280	10000	100	31	31	6	19	30	30	31	6	19	16	1	0	1094	912	739	81	63	63	68	41	60	70	63	0	0.001	0.001	0.006	0.012	7.691	0.000	0.000	80	458	100	1032	850	Error	1	1031	1	849	2491	72984	0.000	20.585	0	0	0
4	11	3	"hsa-miR-196a-5p"	"10990"	6450	9990	100	32	31	5	16	31	31	31	6	19	8	0	0	98	112	68	60	65	65	69	43	62	43	23	0	0.030	0.000	0.065	0.094	5.223	-0.005	0.001	80	451	100	34	47	-5.044	1	33	0	47	2471	8946	0.000	1.000	0	0	0
4	12	3	"hsa-miR-487b-3p"	"14285"	6640	10000	100	30	31	6	19	31	31	31	6	19	15	1	0	1153	1039	852	82	66	66	70	42	60	71	66	0	-0.001	0.000	0.006	0.012	10.512	0.000	0.000	80	470	100	1086	973	Error	-1	1087	0	973	2479	83159	0.000	23.071	0	0	0
4	13	3	"hsa-miR-380-3p"	"27546"	6820	10000	100	30	31	7	22	31	31	31	6	19	11	3	0	80	84	35	41	65	65	67	26	38	30	17	0	-0.067	0.000	0.133	0.213	3.957	-0.011	0.002	80	477	100	14	19	Error	-1	15	0	19	2495	6713	0.000	0.654	0	0	0
4	14	3	"hsa-miR-101-3p"	"31026"	7000	10000	100	30	31	6	19	31	31	31	6	19	12	2	0	1694	1292	975	75	64	64	67	26	38	72	68	0	-0.001	0.000	0.004	0.007	7.725	0.000	0.000	80	442	100	1629	1228	Error	-1	1630	0	1228	2456	103355	0.000	47.115	0	0	0
4	15	3	"hsa-miR-29b-3p"	"11040"	7180	10000	100	31	31	5	16	31	31	31	6	19	13	0	0	264	288	212	73	68	68	69	26	37	66	65	0	0.000	0.000	0.026	0.035	6.571	-0.003	0.008	80	439	100	196	220	Error	0	196	0	220	2475	23035	0.000	8.423	0	0	0
4	16	3	"hsa-miR-517-5p"	"13130"	7350	10000	100	32	32	6	18	31	31	31	6	19	15	3	0	107	105	38	36	65	65	70	28	40	63	31	0	0.024	0.025	0.123	0.130	3.247	0.010	0.003	80	439	100	43	41	-5.392	1	42	1	40	2566	8403	0.167	1.250	0	0	0
4	17	3	""	"46461"	7530	9990	100	31	31	6	19	31	31	31	6	19	13	1	0	75	86	43	50	69	69	72	30	41	27	20	0	0.000	0.000	0.194	0.179	2.290	-0.019	0.011	80	460	100	6	17	Error	0	6	0	17	2502	6883	0.000	0.467	0	0	0
4	18	3	"hsa-miR-506-3p"	"11138"	7710	9990	100	31	32	6	18	31	31	31	6	19	16	2	0	82	83	31	37	65	65	69	28	40	41	10	0	0.000	0.056	0.247	0.240	3.999	-0.024	0.011	80	461	100	17	19	Error	0	17	1	18	2521	6607	0.167	0.500	0	0	0
4	19	3	""	"46293"	7890	9990	100	32	32	7	21	32	32	32	6	18	17	6	0	71	79	33	41	65	65	69	27	39	28	12	0	0.000	0.000	0.167	0.243	4.185	-0.004	0.000	80	452	100	6	14	Error	0	6	0	14	2578	6316	0.000	0.370	0	0	0
4	20	3	""	"28547"	8070	9980	100	32	32	6	18	32	32	32	6	18	15	2	0	85	129	92	71	68	68	73	29	39	47	33	0	0.000	0.000	0.140	0.105	5.055	0.005	0.002	80	451	100	17	61	Error	0	17	0	61	2585	10292	0.000	1.931	0	0	0
4	21	3	""	"146101"	8250	10000	100	33	33	6	18	32	32	32	6	18	21	2	0	91	103	51	49	66	66	71	30	42	45	30	0	0.040	0.027	0.143	0.135	3.486	0.005	0.001	80	442	100	26	38	-4.644	1	25	1	37	2649	8221	0.167	1.067	0	0	0
4	22	3	""	"145998"	8430	9990	100	34	33	5	15	32	32	32	6	18	16	1	0	229	479	436	91	69	69	73	29	39	57	52	0	0.013	0.002	0.012	0.023	8.206	0.002	0.011	80	462	100	162	411	-6.322	2	160	1	410	2652	38323	0.167	14.000	0	0	0
4	1	4	""	"146118"	4660	10190	100	30	31	7	22	31	31	31	6	19	17	2	0	121	126	62	49	66	66	70	29	41	65	46	0	-0.018	0.000	0.083	0.102	4.008	0.004	0.001	80	472	100	54	60	Error	-1	55	0	60	2443	10062	0.000	1.931	0	0	0
4	2	4	"hsv2-miR-H4-5p"	"146045"	4830	10190	100	30	31	7	22	31	31	31	7	22	11	2	0	74	78	35	44	65	65	69	29	42	25	16	0	-0.111	0.000	0.200	0.203	3.355	-0.024	0.012	80	430	100	8	13	Error	-1	9	0	13	2440	6238	0.000	0.310	0	0	0
4	3	4	""	"13146"	5010	10190	100	30	30	6	20	30	30	30	7	23	10	2	0	69	74	33	44	65	65	69	32	46	18	5	0	0.000	0.000	0.304	0.276	3.777	-0.024	0.011	80	444	100	4	9	Error	0	4	0	9	2417	5953	0.000	0.156	0	0	0
4	4	4	""	"-1"	5190	10190	100	31	31	7	22	31	31	31	6	19	23	0	0	365	349	280	80	64	64	70	31	44	71	60	0	0.000	0.000	0.023	0.032	5.896	0.002	0.003	80	442	100	301	285	Error	0	301	0	285	2501	27948	0.000	9.000	0	0	0
4	5	4	"hsa-miR-2054"	"145987"	5370	10190	100	30	30	6	20	31	31	31	6	19	12	2	0	71	73	28	38	66	66	71	36	50	16	2	0	-0.200	-0.143	0.306	0.279	3.512	-0.022	0.011	80	452	100	4	6	Error	-1	5	-1	7	2435	5858	-0.167	0.056	0	0	0
4	6	4	"hsa-miR-767-5p"	"146111"	5550	10190	100	31	31	7	22	31	31	31	6	19	16	3	0	1966	1360	1102	81	68	68	72	36	50	77	72	0	0.000	0.000	0.005	0.008	9.168	0.000	0.000	80	452	100	1898	1292	Error	0	1898	0	1292	2451	108814	0.000	35.778	0	0	0
4	7	4	"hsa-miR-652-5p"	"145933"	5730	10190	100	32	32	6	18	31	31	31	6	19	16	3	0	203	241	175	72	66	66	71	34	47	61	53	0	0.007	0.006	0.036	0.046	7.051	0.004	0.007	80	452	100	138	176	-7.098	1	137	1	175	2523	19271	0.167	5.000	0	0	0
4	8	4	"hsv1-miR-H3-3p"	"146058"	5910	10180	100	31	31	7	22	31	31	31	6	19	18	5	0	102	107	50	46	66	66	69	31	44	56	31	0	0.000	0.000	0.094	0.114	3.774	-0.021	0.016	80	461	100	36	41	Error	0	36	0	41	2503	8586	0.000	1.226	0	0	0
4	9	4	"SNORD110"	"145666"	6100	10190	100	32	32	6	18	31	31	31	6	19	16	1	0	414	424	334	78	63	63	68	31	45	70	66	0	0.003	0.003	0.018	0.030	6.338	-0.001	0.001	80	462	100	352	362	-8.455	1	351	1	361	2526	33912	0.167	11.484	0	0	0
4	10	4	""	"146206"	6280	10190	100	31	31	6	19	30	30	30	6	20	20	3	0	126	161	111	68	63	63	67	26	38	56	51	0	0.016	0.010	0.087	0.084	3.443	-0.006	0.005	80	452	100	64	99	-5.977	1	63	1	98	2498	12868	0.167	3.615	0	0	0
4	11	4	""	"146026"	6460	10180	100	30	31	7	22	31	31	31	6	19	16	5	0	80	85	39	45	66	66	70	26	37	35	21	0	-0.071	0.000	0.202	0.205	2.861	-0.007	0.001	80	452	100	13	19	Error	-1	14	0	19	2491	6824	0.000	0.577	0	0	0
4	12	4	"hsv1-miR-H5-3p"	"146098"	6640	10190	100	30	30	7	23	30	30	31	7	22	16	0	0	211	203	110	54	65	65	69	27	39	75	66	0	0.000	0.000	0.056	0.082	6.219	-0.006	0.008	80	428	100	146	138	Error	0	146	0	138	2433	16243	-0.143	4.963	0	0	0
4	13	4	""	"146004"	6800	10210	100	32	32	5	15	31	31	31	6	19	10	2	0	108	140	89	63	66	66	69	28	40	58	47	0	0.024	0.014	0.076	0.071	4.258	0.003	0.001	80	432	100	43	75	-5.392	1	42	1	74	2537	11234	0.167	2.536	0	0	0
4	14	4	"hsa-miR-2115-3p"	"146161"	7000	10180	100	31	31	6	19	31	31	31	6	19	18	0	0	267	300	225	75	66	66	68	28	41	71	62	0	0.000	0.000	0.023	0.034	7.605	0.000	0.000	80	463	100	201	234	Error	0	201	0	234	2505	24033	0.000	8.286	0	0	0
4	15	4	"hsa-miR-1912"	"146168"	7180	10180	100	30	31	6	19	31	31	31	6	19	16	3	0	86	85	33	38	67	67	70	26	37	36	16	0	-0.053	0.000	0.268	0.232	3.587	-0.020	0.009	80	442	100	18	18	Error	-1	19	0	18	2513	6828	0.000	0.577	0	0	0
4	16	4	""	"146133"	7360	10180	100	33	32	6	18	31	31	31	5	16	18	5	0	218	221	152	68	65	65	70	50	71	62	56	0	0.013	0.006	0.028	0.037	5.472	-0.001	0.000	80	430	100	155	157	-6.257	2	153	1	156	2563	17670	0.200	3.020	0	0	0
4	17	4	"hsv1-miR-H7-3p"	"146090"	7530	10190	100	33	33	5	15	31	31	32	6	18	17	1	0	314	366	282	77	68	68	73	49	67	61	56	0	0.008	0.007	0.019	0.023	4.399	0.002	0.005	80	448	100	248	300	-6.943	2	246	2	298	2610	29294	0.167	5.980	0	0	0
4	18	4	"spike_control_v2_46"	"29837"	7720	10190	100	33	33	7	21	31	31	31	6	19	23	6	0	120	145	80	55	66	66	72	29	40	61	50	0	0.037	0.025	0.074	0.089	4.144	-0.004	0.002	80	461	100	56	81	-4.755	2	54	2	79	2610	11595	0.333	2.517	0	0	0
4	19	4	""	"145870"	7900	10180	100	31	32	5	15	32	32	32	6	18	10	3	0	67	73	30	41	66	66	70	28	40	23	7	0	-1.000	0.000	0.185	0.164	3.499	-0.025	0.014	80	418	100	0	7	Error	-1	1	0	7	2541	5871	0.000	0.107	0	0	0
4	20	4	"hsa-miR-605-5p"	"145736"	8080	10180	100	32	32	6	18	32	32	32	5	15	18	2	0	221	201	112	55	66	66	69	27	39	76	65	0	0.000	0.000	0.045	0.051	4.164	0.000	0.000	80	451	100	155	135	Error	0	155	0	135	2580	16076	0.000	4.889	0	0	0
4	21	4	"hsa-miR-875-5p"	"145721"	8260	10180	100	32	32	5	15	32	32	32	6	18	12	3	0	70	72	26	36	68	68	72	30	41	12	2	0	0.000	0.000	0.192	0.277	3.865	0.014	0.004	80	442	100	2	4	Error	0	2	0	4	2581	5780	0.000	0.000	0	0	0
4	22	4	"hsa-miR-92a-3p"	"145693"	8440	10180	100	30	32	6	18	32	32	32	5	15	16	1	0	310	409	360	88	66	66	70	30	42	58	55	0	-0.008	0.000	0.053	0.044	6.651	-0.002	0.011	80	493	100	242	343	Error	-2	244	0	343	2525	32700	0.000	11.300	0	0	0
4	1	5	"hsa-miR-639"	"145962"	4650	10380	100	30	32	7	21	31	31	31	6	19	18	5	0	114	157	104	66	64	64	69	29	42	60	48	0	-0.020	0.011	0.105	0.098	3.715	0.002	0.001	80	474	100	49	94	Error	-1	50	1	93	2520	12554	0.167	3.034	0	0	0
4	2	5	"hsa-miR-431-5p"	"145705"	4830	10370	100	31	31	6	19	31	31	31	6	19	15	1	0	127	142	86	60	67	67	71	29	40	60	50	0	0.000	0.000	0.059	0.088	4.195	0.016	0.023	80	402	100	60	75	Error	0	60	0	75	2498	11350	0.000	2.448	0	0	0
4	3	5	""	"145878"	4980	10370	100	30	30	6	20	30	30	31	7	22	12	2	0	78	84	52	61	64	64	68	28	41	30	15	0	0.000	0.000	0.200	0.180	2.751	0.000	0.000	80	418	100	14	20	Error	0	14	0	20	2423	6703	-0.143	0.571	0	0	0
4	4	5	"hsa-miR-501-3p"	"145727"	5170	10370	100	30	31	8	25	30	30	31	7	22	18	5	0	80	83	33	39	65	65	71	40	56	17	3	0	0.000	0.056	0.231	0.271	5.280	-0.007	0.002	80	485	100	15	19	Error	0	15	1	18	2479	6640	0.000	0.300	0	0	0
4	5	5	"spike_control_v2_29"	"27968"	5370	10380	100	31	31	6	19	30	30	31	6	19	22	3	0	369	472	393	83	65	65	69	36	52	65	60	0	0.003	0.002	0.013	0.017	5.589	0.001	0.003	80	483	100	305	408	-8.248	1	304	1	407	2489	37749	0.000	11.194	0	0	0
4	6	5	"hsa-miR-187-3p"	"145637"	5560	10380	100	30	31	7	22	31	31	31	6	19	22	5	0	161	184	116	63	68	68	70	34	48	65	52	0	-0.011	0.000	0.053	0.073	4.191	0.002	0.001	80	463	100	92	116	Error	-1	93	0	116	2482	14715	0.000	3.353	0	0	0
4	7	5	"hsa-miR-518f-3p"	"145748"	5740	10380	100	31	32	6	18	30	30	31	6	19	23	5	0	64	69	27	39	67	67	69	28	40	15	5	0	-0.333	1.000	0.250	0.254	3.107	-0.007	0.001	80	452	100	-2	4	Error	1	-3	2	2	2522	5530	0.167	0.000	0	0	0
4	8	5	""	"145917"	5920	10380	100	30	31	6	19	31	31	31	7	22	13	0	0	167	172	100	58	64	64	68	30	44	67	57	0	-0.010	0.000	0.077	0.088	3.284	-0.002	0.001	80	461	100	102	108	Error	-1	103	0	108	2463	13764	0.000	3.467	0	0	0
4	9	5	"hsa-miR-572"	"147193"	6100	10380	100	31	31	6	19	31	31	31	6	19	16	1	0	76	109	266	244	64	64	70	33	47	25	10	0	0.000	0.000	0.187	0.215	3.265	-0.003	0.003	80	452	100	12	45	Error	0	12	0	45	2491	8737	0.000	1.182	0	0	0
4	10	5	"hsa-miR-4307"	"147608"	6290	10380	100	31	31	6	19	31	31	31	6	19	20	1	0	126	146	86	58	63	63	67	28	41	60	51	0	0.000	0.000	0.064	0.100	4.729	0.007	0.004	80	440	100	63	83	Error	0	63	0	83	2468	11681	0.000	2.821	0	0	0
4	11	5	"hsv2-miR-H13"	"147872"	6460	10370	100	30	31	6	19	31	31	31	6	19	17	2	0	76	81	36	44	63	63	67	28	41	36	13	0	-0.077	0.000	0.194	0.197	3.693	-0.011	0.003	80	440	100	12	18	Error	-1	13	0	18	2485	6479	0.000	0.500	0	0	0
4	12	5	"hsa-miR-4287"	"147938"	6640	10380	100	31	31	7	22	31	31	31	6	19	15	3	0	109	112	53	47	65	65	69	30	43	57	41	0	0.000	0.000	0.116	0.152	4.398	-0.007	0.003	80	442	100	44	47	Error	0	44	0	47	2455	8965	0.000	1.433	0	0	0
4	13	5	"hsa-miR-3159"	"147814"	6820	10370	100	31	32	6	18	31	31	31	6	19	12	3	0	69	75	31	41	65	65	68	28	41	25	10	0	0.000	0.100	0.152	0.247	4.968	-0.028	0.014	80	437	100	4	11	Error	0	4	1	10	2522	5989	0.167	0.250	0	0	0
4	14	5	""	"147807"	7010	10370	100	32	32	6	18	31	31	31	6	19	16	1	0	132	351	331	94	63	63	68	28	41	58	51	0	0.014	0.003	0.061	0.059	9.311	0.001	0.001	80	444	100	70	289	-6.109	1	69	1	288	2530	28069	0.167	10.107	0	0	0
4	15	5	""	"147924"	7170	10370	100	30	30	5	16	31	31	31	6	19	8	1	0	78	80	31	38	64	64	67	27	40	36	10	0	-0.071	-0.062	0.146	0.188	4.314	-0.002	0.000	80	427	100	13	15	Error	-1	14	-1	16	2428	6386	-0.167	0.481	0	0	0
4	16	5	"hsa-miR-4316"	"147760"	7350	10370	100	33	32	6	18	31	31	31	6	19	16	5	0	78	81	31	38	64	64	74	111	150	0	0	0	0.143	0.059	0.220	0.273	3.397	0.026	0.015	80	463	100	16	18	-2.807	2	14	1	17	2588	6465	0.167	0.063	0	0	0
4	17	5	"hsa-miR-4314"	"147544"	7540	10370	100	32	32	7	21	32	32	32	6	18	17	2	0	85	92	41	44	68	68	75	112	149	3	0	0	0.000	0.000	0.184	0.198	3.167	-0.006	0.001	80	440	100	17	24	Error	0	17	0	24	2584	7333	0.000	0.152	0	0	0
4	18	5	""	"147791"	7710	10370	100	33	33	6	18	31	31	31	6	19	26	1	0	2019	14555	16276	111	65	65	68	26	38	73	66	0	0.001	0.000	0.001	0.004	34.417	0.000	0.001	80	459	100	1956	14492	-9.932	2	1954	2	14490	2607	1164417	0.333	557.192	0	0	0
4	19	5	""	"147810"	7920	10340	100	31	31	5	16	32	32	32	6	18	10	1	0	76	81	30	37	67	67	70	27	38	30	11	0	-0.111	-0.071	0.227	0.222	4.310	-0.001	0.000	80	444	100	8	13	Error	-1	9	-1	14	2496	6487	-0.167	0.407	0	0	0
4	20	5	""	"147737"	8080	10360	100	31	32	6	18	32	32	32	5	15	16	3	0	329	465	411	88	68	68	71	27	38	65	56	0	-0.004	0.000	0.034	0.044	8.172	-0.001	0.005	80	444	100	260	397	Error	-1	261	0	397	2546	37203	0.000	14.593	0	0	0
4	21	5	"hsv1-miR-H18"	"147830"	8270	10370	100	33	32	5	15	32	32	33	6	18	6	2	0	116	159	107	67	67	67	70	27	38	56	48	0	0.020	0.000	0.034	0.055	6.046	-0.002	0.000	80	441	100	50	92	-5.615	1	49	0	92	2573	12713	-0.167	3.296	0	0	0
4	22	5	"hsa-miR-4323"	"147671"	8450	10380	100	33	33	5	15	32	32	32	6	18	18	1	0	136	139	76	54	63	63	69	31	44	65	58	0	0.014	0.013	0.061	0.056	3.135	0.003	0.001	80	446	100	74	77	-6.190	1	73	1	76	2644	11144	0.167	2.258	0	0	0
4	1	6	""	"147802"	4660	10560	100	31	30	6	20	30	30	30	6	20	18	2	0	2868	2920	2631	90	66	66	69	28	40	66	61	0	0.000	0.000	0.001	0.006	20.485	0.000	0.003	80	496	100	2803	2854	Error	1	2802	0	2854	2433	233623	0.000	101.821	0	0	0
4	2	6	"hsa-miR-3136-5p"	"147897"	4840	10560	100	30	31	6	19	30	30	30	6	20	18	3	0	75	79	29	36	66	66	69	28	40	25	6	0	0.000	0.077	0.259	0.199	3.154	-0.040	0.029	80	468	100	9	14	Error	0	9	1	13	2450	6332	0.167	0.357	0	0	0
4	3	6	"hsv2-miR-H22"	"147698"	5020	10560	100	31	30	6	20	30	30	31	7	22	15	0	0	83	83	32	38	64	64	69	29	42	35	11	0	0.053	0.000	0.227	0.256	2.993	-0.017	0.005	80	483	100	20	19	-4.248	1	19	0	19	2437	6660	-0.143	0.483	0	0	0
4	4	6	"hsa-miR-615-5p"	"148627"	5220	10570	100	30	31	7	22	30	30	30	7	23	16	5	0	82	90	42	46	62	62	68	38	55	35	12	0	0.000	0.036	0.250	0.248	2.817	0.012	0.003	80	486	100	20	29	Error	0	20	1	28	2494	7176	0.143	0.579	0	0	0
4	5	6	"hsa-miR-185-3p"	"148669"	5400	10570	100	30	30	6	20	30	30	31	6	19	16	3	0	76	77	26	33	64	64	69	34	49	20	5	0	0.000	0.000	0.315	0.289	4.693	-0.025	0.010	80	444	100	12	13	Error	0	12	0	13	2405	6178	-0.167	0.235	0	0	0
4	6	6	"hsa-miR-1908-5p"	"148687"	5580	10570	100	30	31	7	22	31	31	31	6	19	20	2	0	140	358	320	89	66	66	70	36	51	56	50	0	-0.014	0.000	0.025	0.037	6.823	0.001	0.001	80	442	100	73	292	Error	-1	74	0	292	2484	28622	0.000	8.000	0	0	0
4	7	6	"spike_control_v1_g"	"10905"	5750	10570	100	30	31	7	22	31	31	31	6	19	15	6	0	73	78	31	39	64	64	68	28	41	28	8	0	-0.111	0.000	0.333	0.340	5.689	0.008	0.001	80	418	100	8	14	Error	-1	9	0	14	2458	6211	0.000	0.357	0	0	0
4	8	6	"hsa-miR-3667-5p"	"148234"	5920	10570	100	33	32	6	18	31	31	31	6	19	21	3	0	258	280	199	71	62	62	68	31	45	68	63	0	0.010	0.005	0.031	0.043	5.465	0.000	0.000	80	440	100	198	219	-6.615	2	196	1	218	2593	22402	0.167	6.839	0	0	0
4	9	6	"hsa-miR-637"	"148677"	6100	10560	100	31	31	7	22	31	31	31	6	19	17	2	0	68	73	33	45	64	64	69	29	42	25	7	0	0.000	0.000	0.281	0.274	3.866	-0.018	0.007	80	442	100	4	9	Error	0	4	0	9	2507	5857	0.000	0.138	0	0	0
4	10	6	"hsa-miR-184"	"148654"	6280	10560	100	30	31	7	22	31	31	31	6	19	17	5	0	91	95	41	43	64	64	67	27	40	50	25	0	-0.037	0.000	0.150	0.149	3.386	0.003	0.000	80	442	100	26	31	Error	-1	27	0	31	2461	7580	0.000	1.037	0	0	0
4	11	6	""	"148079"	6460	10560	100	31	31	7	22	30	30	30	6	20	17	3	0	79	79	34	43	63	63	67	28	41	36	13	0	0.063	0.063	0.200	0.197	4.277	-0.015	0.006	80	462	100	17	17	-4.000	1	16	1	16	2474	6352	0.167	0.429	0	0	0
4	12	6	"hsa-miR-3622a-5p"	"148474"	6650	10560	100	30	31	6	19	30	30	31	6	19	15	5	0	73	75	30	40	63	63	68	28	41	25	8	0	0.000	0.083	0.200	0.194	3.697	-0.012	0.003	80	452	100	10	13	Error	0	10	1	12	2467	6010	0.000	0.250	0	0	0
4	13	6	"hsa-miR-941"	"148625"	6830	10570	100	31	31	6	19	30	30	31	6	19	17	6	0	117	131	69	52	64	64	68	27	39	62	47	0	0.019	0.015	0.091	0.114	5.093	-0.005	0.002	80	451	100	54	68	-5.728	1	53	1	67	2507	10444	0.000	2.333	0	0	0
4	14	6	"kshv-miR-K12-10a-5p"	"147640"	7010	10570	100	31	31	6	19	31	31	31	6	19	10	2	0	82	85	40	47	63	63	67	27	40	40	20	0	0.000	0.000	0.263	0.205	3.629	-0.011	0.003	80	450	100	19	22	Error	0	19	0	22	2476	6805	0.000	0.667	0	0	0
4	15	6	""	"147599"	7190	10560	100	31	32	6	18	31	31	32	6	18	18	2	0	65	74	31	41	62	62	66	25	37	28	13	0	0.000	0.083	0.226	0.278	3.537	-0.007	0.001	80	453	100	3	13	Error	0	3	1	12	2553	5880	0.000	0.320	0	0	0
4	16	6	"hsa-miR-3660"	"147318"	7370	10560	100	32	31	6	19	31	31	31	6	19	12	1	0	112	121	63	52	62	62	68	33	48	56	45	0	0.020	0.000	0.072	0.095	4.039	-0.014	0.014	80	463	100	51	59	-5.644	1	50	0	59	2508	9691	0.000	1.606	0	0	0
4	17	6	"hsa-miR-4277"	"147666"	7550	10560	100	32	32	6	18	32	32	32	6	18	15	2	0	74	72	29	40	65	65	69	28	40	17	6	0	0.000	0.000	0.208	0.189	2.593	0.018	0.006	80	442	100	9	7	Error	0	9	0	7	2551	5760	0.000	0.107	0	0	0
4	18	6	"Empty"	"0"	7730	10560	100	31	31	6	19	32	32	32	6	18	7	1	0	64	68	29	42	61	61	66	27	40	21	6	0	-0.333	-0.143	0.333	0.311	2.802	-0.011	0.003	80	439	100	2	6	Error	-1	3	-1	7	2472	5445	-0.167	0.074	0	0	0
4	19	6	""	"148186"	7910	10560	100	33	32	7	21	31	31	32	6	18	13	6	0	87	87	33	37	65	65	67	26	38	42	20	0	0.091	0.045	0.119	0.175	5.038	-0.026	0.016	80	460	100	24	23	-3.459	2	22	1	22	2575	6966	0.000	0.769	0	0	0
4	20	6	""	"148021"	8080	10570	100	33	33	6	18	32	32	32	6	18	15	5	0	104	106	47	44	66	66	69	25	36	61	36	0	0.026	0.025	0.093	0.118	3.628	-0.002	0.000	80	474	100	39	41	-5.248	1	38	1	40	2606	8478	0.167	1.480	0	0	0
4	21	6	""	"148131"	8290	10540	100	32	32	5	15	32	32	32	6	18	11	1	0	72	76	31	40	64	64	73	85	116	0	0	0	0.000	0.000	0.187	0.174	3.653	0.006	0.001	80	477	100	8	12	Error	0	8	0	12	2579	6075	0.000	0.035	0	0	0
4	22	6	""	"148573"	8470	10530	100	34	33	6	18	32	32	32	6	18	15	3	0	69	72	23	31	63	63	68	27	39	21	2	0	0.333	0.111	0.250	0.299	3.147	-0.006	0.001	80	455	100	8	10	-1.585	2	6	1	9	2644	5745	0.167	0.148	0	0	0
4	1	7	""	"148569"	4670	10780	100	30	31	6	19	30	30	30	6	20	18	5	0	88	93	40	43	65	65	67	28	41	46	22	0	0.000	0.036	0.124	0.164	3.554	-0.002	0.000	80	472	100	23	29	Error	0	23	1	28	2474	7461	0.167	0.929	0	0	0
4	2	7	""	"148137"	4840	10770	100	31	30	7	23	30	30	30	6	20	17	2	0	71	73	30	41	65	65	69	29	42	20	5	0	0.167	0.000	0.207	0.224	3.259	-0.028	0.015	80	446	100	7	8	-2.585	1	6	0	8	2423	5848	0.000	0.138	0	0	0
4	3	7	""	"148359"	5020	10760	100	30	31	6	19	30	30	30	6	20	23	5	0	353	303	178	58	64	64	69	29	42	80	73	0	0.000	0.004	0.035	0.046	4.007	0.000	0.000	80	460	100	289	240	Error	0	289	1	239	2501	24264	0.167	8.069	0	0	0
4	4	7	""	"148315"	5200	10760	100	30	30	7	23	30	30	30	6	20	17	5	0	113	116	52	44	62	62	66	27	40	67	47	0	0.000	0.000	0.089	0.131	5.029	-0.001	0.000	80	453	100	51	54	Error	0	51	0	54	2399	9269	0.000	1.852	0	0	0
4	5	7	""	"148044"	5380	10750	100	31	31	6	19	30	30	31	7	22	20	1	0	476	627	553	88	62	62	67	27	40	66	62	0	0.002	0.002	0.009	0.021	10.704	0.002	0.017	80	482	100	415	566	-8.693	1	414	1	565	2499	50191	0.000	20.741	0	0	0
4	6	7	""	"148431"	5600	10760	100	32	31	6	19	31	31	31	7	22	11	1	0	71	81	42	51	65	65	68	31	45	23	8	0	0.167	0.000	0.208	0.215	4.789	-0.002	0.000	80	427	100	7	16	-2.585	1	6	0	16	2465	6448	0.000	0.419	0	0	0
4	7	7	""	"148056"	5730	10750	100	31	32	7	21	30	30	30	6	20	20	3	0	85	92	36	39	61	61	65	28	43	47	22	0	0.042	0.065	0.104	0.140	3.698	-0.021	0.009	80	399	100	25	33	-4.585	1	24	2	31	2527	7352	0.333	0.964	0	0	0
4	8	7	""	"148653"	5920	10760	100	31	31	7	22	30	30	31	6	19	20	6	0	155	164	85	51	62	62	75	132	176	42	0	0	0.011	0.010	0.055	0.074	4.084	0.006	0.004	80	462	100	94	103	-6.539	1	93	1	102	2475	13153	0.000	0.674	0	0	0
4	9	7	""	"148367"	6100	10750	100	31	31	7	22	31	31	31	7	22	10	3	0	70	231	1343	581	66	66	80	134	167	2	2	0	0.000	0.000	0.195	0.203	4.677	0.003	0.072	80	452	100	4	165	Error	0	4	0	165	2492	18484	0.000	1.127	0	0	0
4	10	7	""	"148475"	6280	10750	100	31	31	6	19	31	31	31	6	19	13	1	0	71	77	31	40	64	64	68	29	42	26	7	0	0.000	0.000	0.191	0.204	3.314	0.008	0.001	80	442	100	7	13	Error	0	7	0	13	2461	6121	0.000	0.310	0	0	0
4	11	7	""	"148112"	6460	10750	100	29	31	6	19	31	31	31	6	19	12	2	0	80	82	31	37	63	63	67	29	43	30	11	0	-0.118	0.000	0.222	0.213	2.874	-0.006	0.001	80	452	100	15	19	Error	-2	17	0	19	2464	6539	0.000	0.517	0	0	0
4	12	7	"hsa-miR-203b-5p"	"148181"	6640	10750	100	32	31	6	19	30	30	31	6	19	17	2	0	78	78	23	29	64	64	69	35	50	18	0	0	0.143	0.071	0.164	0.235	3.521	-0.017	0.008	80	461	100	16	15	-2.807	2	14	1	14	2506	6203	0.000	0.257	0	0	0
4	13	7	""	"148076"	6820	10750	100	32	33	7	21	31	31	31	6	19	22	7	0	86	98	46	46	67	67	69	28	40	42	23	0	0.053	0.065	0.164	0.159	5.017	0.014	0.007	80	450	100	20	33	-4.248	1	19	2	31	2623	7811	0.333	1.036	0	0	0
4	14	7	""	"148457"	7000	10750	100	31	31	7	22	30	30	31	6	19	23	5	0	73	80	31	38	67	67	69	26	37	31	11	0	0.167	0.077	0.481	0.418	4.245	-0.019	0.006	80	442	100	7	14	-2.585	1	6	1	13	2479	6398	0.000	0.423	0	0	0
4	15	7	""	"148060"	7180	10750	100	31	31	6	19	31	31	31	6	19	13	0	0	75	78	31	39	65	65	68	27	39	27	10	0	0.000	0.000	0.272	0.266	3.897	0.000	0.000	80	449	100	10	13	Error	0	10	0	13	2492	6243	0.000	0.370	0	0	0
4	16	7	""	"148464"	7350	10760	100	32	32	6	18	31	31	31	6	19	18	0	0	77	79	30	37	62	62	66	28	42	32	8	0	0.067	0.059	0.333	0.277	3.464	0.000	0.000	80	477	100	16	18	-3.907	1	15	1	17	2540	6290	0.167	0.464	0	0	0
4	17	7	""	"148141"	7560	10740	100	30	31	6	19	32	32	32	6	18	11	3	0	77	77	29	37	67	67	69	27	39	22	7	0	-0.200	-0.100	0.172	0.183	3.711	0.004	0.000	80	512	100	8	9	Error	-2	10	-1	10	2485	6166	-0.167	0.296	0	0	0
4	18	7	""	"148194"	7780	10730	100	31	32	5	15	32	32	32	6	18	11	0	0	73	76	30	39	66	66	68	26	38	32	11	0	-0.143	0.000	0.214	0.199	2.973	-0.009	0.002	80	421	100	6	10	Error	-1	7	0	10	2538	6114	0.000	0.308	0	0	0
4	19	7	""	"148646"	7900	10750	100	33	33	5	15	32	32	32	6	18	16	2	0	608	626	526	84	66	66	70	28	40	71	63	0	0.002	0.002	0.012	0.015	8.627	0.001	0.001	80	383	100	543	561	-9.082	1	542	1	560	2642	50114	0.167	19.857	0	0	0
4	20	7	"hsa-miR-219b-5p"	"148386"	8080	10750	100	31	32	7	21	32	32	32	6	18	20	2	0	98	106	49	46	67	67	69	28	40	55	26	0	-0.032	0.000	0.120	0.169	3.872	-0.013	0.006	80	442	100	30	39	Error	-1	31	0	39	2597	8518	0.000	1.321	0	0	0
4	21	7	""	"148520"	8260	10750	100	32	32	5	15	32	32	32	6	18	10	1	0	99	106	51	48	68	68	74	86	116	12	2	0	0.000	0.000	0.088	0.116	3.964	-0.013	0.008	80	470	100	31	38	Error	0	31	0	38	2583	8462	0.000	0.372	0	0	0
4	22	7	"hsa-miR-208b-3p"	"148284"	8440	10740	100	32	33	7	21	33	33	33	6	18	11	5	0	75	79	30	37	66	66	70	26	37	32	10	0	-0.111	0.000	0.302	0.297	3.963	-0.030	0.018	80	518	100	8	13	Error	-1	9	0	13	2618	6283	0.000	0.346	0	0	0
4	1	8	""	"148537"	4660	10950	100	31	31	6	19	30	30	30	6	20	17	2	0	86	95	39	41	63	63	66	28	42	46	26	0	0.043	0.031	0.119	0.175	4.227	-0.005	0.000	80	462	100	24	33	-4.524	1	23	1	32	2473	7562	0.167	1.036	0	0	0
4	2	8	""	"11255"	4840	10950	100	31	31	7	22	30	30	30	6	20	17	5	0	123	128	65	50	66	66	70	29	41	66	47	0	0.018	0.016	0.126	0.105	4.289	0.001	0.000	80	442	100	58	63	-5.833	1	57	1	62	2503	10204	0.167	2.000	0	0	0
4	3	8	""	"42962"	5020	10950	100	30	30	6	20	31	31	30	6	20	15	1	0	144	300	259	86	63	63	66	27	40	65	56	0	-0.012	-0.004	0.024	0.040	5.454	0.001	0.000	80	452	100	80	236	Error	-1	81	-1	237	2412	24019	0.000	8.667	0	0	0
4	4	8	""	"29650"	5200	10950	100	31	31	7	22	30	30	30	6	20	23	2	0	162	281	228	81	62	62	64	26	40	65	60	0	0.010	0.005	0.031	0.054	7.020	0.002	0.003	80	442	100	101	220	-6.644	1	100	1	219	2504	22493	0.167	8.346	0	0	0
4	5	8	"Empty"	"0"	5380	10950	100	31	31	6	19	31	31	31	6	19	12	2	0	62	67	26	38	61	61	65	26	40	17	6	0	0.000	0.000	0.375	0.332	3.555	-0.034	0.021	80	460	100	1	6	Error	0	1	0	6	2450	5333	0.000	0.077	0	0	0
4	6	8	"hsa-miR-519e-3p"	"11164"	5560	10950	100	30	31	6	19	31	31	31	6	19	18	1	0	212	203	132	65	63	63	68	30	44	66	56	0	-0.007	0.000	0.040	0.072	6.414	-0.005	0.005	80	456	100	148	140	Error	-1	149	0	140	2467	16219	0.000	4.500	0	0	0
4	7	8	"hsa-miR-301b-3p"	"17886"	5740	10950	100	30	31	6	19	30	30	30	6	20	13	2	0	68	70	26	37	61	61	65	26	40	28	6	0	0.000	0.111	0.238	0.263	4.402	-0.014	0.004	80	461	100	7	10	Error	0	7	1	9	2453	5583	0.167	0.192	0	0	0
4	8	8	"hsa-miR-5010-5p"	"168684"	5920	10950	100	31	31	6	19	30	30	31	6	19	17	2	0	84	89	34	38	61	61	65	30	46	40	13	0	0.043	0.036	0.188	0.234	3.397	-0.008	0.001	80	442	100	24	29	-4.524	1	23	1	28	2463	7092	0.000	0.800	0	0	0
4	9	8	"hsa-miR-4763-3p"	"168679"	6100	10940	100	30	31	6	19	31	31	31	7	22	10	0	0	80	92	87	94	65	65	70	37	52	27	11	0	-0.067	0.000	0.147	0.150	2.762	-0.012	0.011	80	460	100	14	27	Error	-1	15	0	27	2450	7357	0.000	0.595	0	0	0
4	10	8	"hsa-miR-4684-3p"	"168718"	6280	10930	100	31	31	6	19	30	30	31	6	19	15	3	0	80	79	35	44	64	64	67	28	41	30	12	0	0.063	0.067	0.188	0.219	4.334	-0.004	0.000	80	458	100	17	16	-4.000	1	16	1	15	2461	6286	0.000	0.429	0	0	0
4	11	8	"hsa-miR-326"	"168945"	6460	10940	100	31	31	7	22	31	31	31	6	19	13	7	0	83	87	37	42	61	61	67	27	40	46	17	0	0.000	0.000	0.219	0.301	4.495	-0.010	0.003	80	449	100	22	26	Error	0	22	0	26	2512	6923	0.000	0.741	0	0	0
4	12	8	"hsa-miR-4450"	"168964"	6630	10950	100	31	31	6	19	31	31	31	6	19	16	0	0	135	233	190	81	64	64	70	34	48	60	50	0	0.000	0.000	0.050	0.074	7.571	0.004	0.006	80	468	100	71	169	Error	0	71	0	169	2491	18637	0.000	4.794	0	0	0
4	13	8	"hsa-miR-5094"	"168932"	6820	10950	100	31	31	6	19	31	31	31	6	19	10	1	0	98	112	59	52	67	67	69	28	40	52	38	0	0.000	0.000	0.146	0.167	3.581	-0.015	0.011	80	448	100	31	45	Error	0	31	0	45	2445	8995	0.000	1.536	0	0	0
4	14	8	"hsa-miR-4999-5p"	"168934"	6990	10940	100	31	31	6	19	30	30	30	6	20	15	5	0	71	79	36	45	67	67	69	26	37	31	15	0	0.250	0.083	0.233	0.234	4.246	0.002	0.000	80	440	100	5	13	-2.000	1	4	1	12	2465	6324	0.167	0.385	0	0	0
4	15	8	""	"168600"	7170	10950	100	33	32	6	18	31	31	31	6	19	16	2	0	2012	3552	3546	99	63	63	67	28	41	67	57	0	0.001	0.000	0.006	0.011	19.562	0.000	0.000	80	449	100	1951	3490	-9.929	2	1949	1	3489	2540	284178	0.167	124.464	0	0	0
4	16	8	""	"168726"	7360	10950	100	32	31	6	19	31	31	31	6	19	12	2	0	221	210	114	54	63	63	67	28	41	78	71	0	0.006	0.000	0.029	0.031	3.286	0.000	0.000	80	428	100	159	147	-7.304	1	158	0	147	2515	16807	0.000	5.107	0	0	0
4	17	8	"hsa-miR-4706"	"168795"	7530	10940	100	31	31	6	19	31	31	32	6	18	11	1	0	86	86	37	43	65	65	69	28	40	36	15	0	0.000	0.000	0.150	0.193	4.123	0.004	0.001	80	451	100	21	21	Error	0	21	0	21	2483	6868	-0.167	0.607	0	0	0
4	18	8	"hsa-miR-4479"	"168755"	7710	10940	100	32	32	6	18	32	32	32	6	18	15	2	0	63	68	29	42	66	66	70	28	40	18	3	0	0.000	0.000	0.195	0.218	3.103	0.000	0.000	80	474	100	-3	2	Error	0	-3	0	2	2569	5412	0.000	-0.071	0	0	0
4	19	8	""	"168577"	7890	10940	100	32	32	6	18	32	32	32	6	18	10	2	0	67	68	25	36	67	67	71	29	40	17	2	0	0.000	0.000	0.157	0.170	3.155	-0.020	0.008	80	462	100	0	1	Error	0	0	0	1	2536	5409	0.000	-0.103	0	0	0
4	20	8	"hsa-miR-548ac"	"168827"	8070	10940	100	32	32	6	18	32	32	32	6	18	12	3	0	63	66	25	37	67	67	70	28	40	13	0	0	0.000	0.000	0.222	0.216	3.235	-0.020	0.007	80	453	100	-4	-1	Error	0	-4	0	-1	2582	5287	0.000	-0.143	0	0	0
4	21	8	"hsa-miR-499b-5p"	"168676"	8250	10940	100	32	33	7	21	32	32	32	6	18	20	3	0	72	77	29	37	65	65	71	29	40	26	6	0	0.000	0.083	0.255	0.256	3.717	0.007	0.001	80	453	100	7	13	Error	0	7	1	12	2602	6121	0.167	0.207	0	0	0
4	22	8	"hsa-miR-4764-5p"	"168852"	8430	10950	100	33	33	6	18	32	32	32	5	15	22	7	0	292	343	282	82	68	68	72	29	40	60	55	0	0.004	0.004	0.025	0.029	5.541	0.005	0.028	80	479	100	225	276	-7.807	1	224	1	275	2650	27460	0.200	9.345	0	0	0
4	1	9	"hsa-miR-4753-3p"	"168611"	4660	11140	100	31	30	6	20	30	30	31	6	19	13	2	0	97	104	48	46	62	62	65	26	40	57	41	0	0.029	0.000	0.098	0.115	4.159	-0.012	0.005	80	452	100	36	42	-5.129	1	35	0	42	2420	8353	-0.167	1.500	0	0	0
4	2	9	"hsa-miR-4507"	"168572"	4840	11140	100	30	31	7	22	30	30	31	6	19	17	6	0	105	116	66	56	64	64	65	25	38	61	43	0	0.000	0.019	0.153	0.154	4.156	-0.002	0.000	80	423	100	41	53	Error	0	41	1	52	2460	9251	0.000	2.040	0	0	0
4	3	9	"hsa-miR-548ad-3p"	"168743"	5020	11140	100	32	31	6	19	30	30	30	6	20	21	3	0	69	74	30	40	64	64	66	27	40	28	8	0	0.400	0.100	0.235	0.237	3.617	0.000	0.000	80	439	100	7	11	-1.322	2	5	1	10	2490	5901	0.167	0.296	0	0	0
4	4	9	""	"168647"	5200	11130	100	30	31	6	19	31	31	31	6	19	15	2	0	1316	2935	3021	102	60	60	64	27	42	65	60	0	-0.001	0.000	0.002	0.008	16.882	0.000	0.000	80	442	100	1255	2875	Error	-1	1256	0	2875	2451	234793	0.000	106.333	0	0	0
4	5	9	"hsa-miR-875-3p"	"168812"	5380	11140	100	30	31	6	19	31	31	31	7	22	12	0	0	78	82	36	43	60	60	64	26	40	40	13	0	-0.056	0.000	0.214	0.213	4.066	-0.042	0.033	80	469	100	17	22	Error	-1	18	0	22	2461	6523	0.000	0.692	0	0	0
4	6	9	"hsa-miR-4520-3p"	"169186"	5560	11140	100	32	31	6	19	31	31	31	6	19	18	5	0	76	234	1227	524	67	67	68	28	41	25	11	0	0.111	0.000	0.207	0.191	6.022	0.001	0.003	80	442	100	10	167	-3.170	1	9	0	167	2494	18757	0.000	5.929	0	0	0
4	7	9	"hsa-miR-5009-3p"	"169118"	5740	11140	100	31	31	8	25	31	31	31	6	19	18	5	0	147	161	92	57	65	65	68	27	39	70	57	0	0.000	0.000	0.057	0.070	4.502	0.001	0.000	80	442	100	82	96	Error	0	82	0	96	2512	12894	0.000	3.444	0	0	0
4	8	9	"hsa-miR-4468"	"169320"	5920	11130	100	30	31	6	19	31	31	31	7	22	11	1	0	164	276	216	78	64	64	66	25	37	72	60	0	-0.010	0.000	0.031	0.053	5.538	-0.001	0.001	80	432	100	99	212	Error	-1	100	0	212	2473	22113	0.000	8.400	0	0	0
4	9	9	"hsa-miR-4691-3p"	"169321"	6100	11140	100	30	30	6	20	31	31	31	6	19	8	0	0	102	111	59	53	63	63	65	24	36	55	45	0	-0.026	-0.021	0.111	0.169	5.606	-0.014	0.008	80	438	100	38	47	Error	-1	39	-1	48	2405	8876	-0.167	1.917	0	0	0
4	10	9	"hsa-miR-4695-3p"	"169070"	6280	11140	100	30	31	6	19	31	31	31	6	19	13	1	0	8800	6722	4926	73	65	65	68	27	39	78	75	0	0.000	0.000	0.001	0.003	17.515	0.000	0.002	80	468	100	8734	6657	Error	-1	8735	0	6657	2470	537722	0.000	246.444	0	0	0
4	11	9	"hsa-miR-4755-5p"	"169113"	6470	11140	100	30	30	6	20	31	31	31	6	19	16	1	0	100	110	55	50	62	62	67	28	41	56	38	0	-0.026	-0.021	0.118	0.143	3.229	-0.023	0.021	80	459	100	37	47	Error	-1	38	-1	48	2424	8764	-0.167	1.536	0	0	0
4	12	9	"hsa-miR-4728-3p"	"169182"	6640	11150	100	30	31	6	19	32	32	33	27	81	0	0	0	470	397	240	60	66	66	162	1234	761	0	0	0	-0.005	-0.003	0.014	0.021	6.287	0.019	0.791	80	439	100	402	330	Error	-2	404	-1	331	2480	31765	-0.074	0.190	0	0	0
4	13	9	"hsa-miR-4745-3p"	"169036"	6820	11130	100	31	30	6	20	31	31	31	6	19	10	0	0	70	74	31	41	67	67	71	28	39	18	5	0	0.000	-0.143	0.195	0.239	2.676	-0.007	0.001	80	458	100	3	6	Error	0	3	-1	7	2425	5911	-0.167	0.107	0	0	0
4	14	9	"hsa-miR-4747-3p"	"169230"	7000	11130	100	31	31	6	19	31	31	31	6	19	16	2	0	74	77	24	31	67	67	70	26	37	27	5	0	0.000	0.000	0.198	0.174	4.055	-0.018	0.005	80	452	100	7	10	Error	0	7	0	10	2499	6153	0.000	0.269	0	0	0
4	15	9	"hsa-miR-4755-3p"	"169157"	7180	11120	100	32	32	6	18	31	31	32	6	18	13	1	0	74	87	38	43	64	64	67	28	41	41	22	0	0.100	0.043	0.171	0.153	3.563	-0.011	0.004	80	439	100	11	24	-3.322	1	10	1	23	2545	6993	0.000	0.714	0	0	0
4	16	9	"hsa-miR-5707"	"169000"	7360	11120	100	31	31	6	19	31	31	32	6	18	16	1	0	62	66	29	43	66	66	68	27	39	16	5	0	0.000	0.000	0.162	0.172	2.922	0.012	0.003	80	439	100	-4	0	Error	0	-4	0	0	2507	5245	-0.167	-0.074	0	0	0
4	17	9	"hsa-miR-3136-3p"	"169319"	7540	11130	100	32	32	6	18	31	31	32	6	18	17	5	0	319	267	180	67	65	65	68	28	41	67	61	0	0.004	0.005	0.035	0.051	6.052	0.002	0.001	80	452	100	255	203	-7.989	1	254	1	202	2562	21375	0.000	7.107	0	0	0
4	18	9	"hsa-miR-4524a-3p"	"168996"	7720	11130	100	32	32	5	15	31	31	32	6	18	13	2	0	79	79	29	36	64	64	68	28	41	26	8	0	0.067	0.067	0.185	0.219	4.230	-0.009	0.002	80	462	100	16	16	-3.907	1	15	1	15	2583	6353	0.000	0.393	0	0	0
4	19	9	"hsa-miR-4778-3p"	"169064"	7910	11140	100	31	31	6	19	32	32	32	6	18	15	2	0	95	100	39	39	65	65	68	28	41	51	27	0	-0.033	-0.029	0.167	0.177	3.432	-0.025	0.019	80	462	100	29	34	Error	-1	30	-1	35	2518	7997	-0.167	1.143	0	0	0
4	20	9	"hsa-miR-4727-3p"	"169112"	8090	11130	100	31	32	7	21	32	32	32	5	15	16	7	0	73	166	743	447	65	65	69	26	37	32	17	0	-0.125	0.000	0.188	0.215	4.569	0.002	0.150	80	453	100	7	101	Error	-1	8	0	101	2548	13247	0.000	3.731	0	0	0
4	21	9	"hsa-miR-5684"	"169169"	8270	11130	100	31	32	7	21	32	32	33	5	15	20	5	0	1735	1491	1265	84	66	66	71	35	49	67	63	0	-0.001	0.000	0.007	0.018	15.607	0.000	0.003	80	453	100	1668	1425	Error	-1	1669	0	1425	2525	119307	-0.200	40.571	0	0	0
4	22	9	"hsa-miR-4523"	"168987"	8450	11120	100	33	32	6	18	33	33	33	6	18	8	1	0	76	76	22	28	66	66	71	33	46	10	2	0	0.000	-0.100	0.286	0.271	2.869	0.014	0.008	80	471	100	10	9	Error	0	10	-1	10	2576	6106	-0.167	0.152	0	0	0
4	1	10	"Empty"	"0"	4690	11300	100	30	31	7	22	30	30	31	6	19	18	3	0	66	67	31	46	64	64	66	27	40	16	5	0	0.000	0.333	0.154	0.198	2.942	-0.001	0.000	80	484	100	2	4	Error	0	2	1	3	2441	5354	0.000	0.037	0	0	0
4	2	10	"hsa-miR-3974"	"169365"	4880	11300	100	29	31	10	32	30	30	30	6	20	16	5	0	72	115	246	213	61	61	65	28	43	31	12	0	-0.091	0.019	0.188	0.179	4.360	0.012	0.042	80	415	100	10	55	Error	-1	11	1	54	2448	9237	0.167	1.786	0	0	0
4	3	10	"hsa-miR-4633-3p"	"169160"	5030	11320	100	30	30	7	23	31	31	31	6	19	13	3	0	70	73	25	34	62	62	66	26	39	21	7	0	-0.125	-0.091	0.333	0.303	3.557	-0.024	0.008	80	415	100	7	10	Error	-1	8	-1	11	2429	5817	-0.167	0.269	0	0	0
4	4	10	"hsa-miR-5092"	"168992"	5210	11320	100	31	31	7	22	31	31	31	6	19	21	5	0	59	65	26	40	60	60	64	27	42	16	5	0	0.000	0.000	0.563	0.396	3.996	-0.014	0.002	80	474	100	-1	5	Error	0	-1	0	5	2495	5200	0.000	0.037	0	0	0
4	5	10	""	"168654"	5400	11350	100	30	30	6	20	31	31	31	6	19	16	2	0	74	80	35	43	63	63	68	29	42	36	13	0	-0.091	-0.059	0.214	0.211	3.796	-0.001	0.000	80	451	100	10	16	Error	-1	11	-1	17	2407	6377	-0.167	0.414	0	0	0
4	6	10	""	"168713"	5570	11320	100	30	31	7	22	31	31	31	6	19	17	2	0	81	86	33	38	66	66	69	29	42	30	16	0	-0.067	0.000	0.333	0.302	3.412	-0.024	0.012	80	448	100	14	20	Error	-1	15	0	20	2445	6868	0.000	0.586	0	0	0
4	7	10	""	"168957"	5750	11320	100	32	31	6	19	30	30	31	6	19	17	5	0	67	68	28	41	63	63	69	29	42	13	3	0	0.500	0.200	0.261	0.266	2.746	-0.009	0.002	80	468	100	6	6	-1.000	2	4	1	5	2496	5456	0.000	-0.034	0	0	0
4	8	10	""	"168706"	5940	11310	100	32	31	5	16	31	31	31	6	19	7	0	0	85	93	38	40	64	64	67	27	40	42	25	0	0.048	0.000	0.143	0.154	2.891	-0.009	0.002	80	462	100	22	29	-4.392	1	21	0	29	2466	7442	0.000	0.963	0	0	0
4	9	10	""	"168761"	6110	11310	100	30	31	7	22	31	31	31	6	19	13	3	0	78	78	32	41	61	61	65	28	43	41	11	0	-0.059	0.000	0.172	0.288	3.808	-0.012	0.003	80	422	100	16	17	Error	-1	17	0	17	2450	6203	0.000	0.464	0	0	0
4	10	10	""	"168842"	6280	11320	100	30	31	6	19	30	30	31	6	19	17	1	0	179	254	196	77	62	62	67	27	40	62	57	0	0.000	0.005	0.031	0.044	6.954	0.002	0.002	80	446	100	117	193	Error	0	117	1	192	2459	20319	0.000	6.926	0	0	0
4	11	10	""	"169268"	6460	11330	100	29	30	7	23	31	31	31	6	19	12	5	0	164	215	166	77	62	62	67	29	43	63	55	0	-0.020	-0.007	0.057	0.073	5.931	-0.002	0.001	80	452	100	100	152	Error	-2	102	-1	153	2416	17227	-0.167	5.103	0	0	0
4	12	10	"Empty"	"0"	6640	11330	100	31	31	6	19	31	31	33	26	78	0	0	0	61	67	25	37	61	61	156	1216	779	0	0	0	0.000	0.000	0.273	0.245	2.660	0.019	0.799	80	452	100	0	6	Error	0	0	0	6	2466	5330	-0.077	-0.073	0	0	0
4	13	10	""	"168936"	6830	11340	100	31	31	5	16	31	31	31	6	19	12	1	0	219	210	114	54	65	65	70	28	40	77	73	0	0.000	0.000	0.026	0.036	3.203	0.002	0.001	80	468	100	154	145	Error	0	154	0	145	2517	16774	0.000	5.000	0	0	0
4	14	10	"Empty"	"0"	7010	11320	100	32	31	7	22	31	31	31	6	19	17	3	0	70	74	26	35	65	65	68	27	39	21	5	0	0.200	0.000	0.308	0.297	3.773	-0.007	0.001	80	474	100	6	9	-2.322	1	5	0	9	2512	5915	0.000	0.222	0	0	0
4	15	10	"Empty"	"0"	7190	11320	100	31	31	5	16	31	31	31	6	19	7	2	0	65	69	27	39	64	64	68	28	41	18	2	0	0.000	0.000	0.206	0.201	3.262	-0.018	0.007	80	477	100	1	5	Error	0	1	0	5	2468	5488	0.000	0.036	0	0	0
4	16	10	"Empty"	"0"	7370	11320	100	30	31	7	22	31	31	31	6	19	20	3	0	61	68	30	44	65	65	69	28	40	20	5	0	0.250	0.000	0.250	0.253	3.093	-0.026	0.013	80	451	100	-5	3	-2.000	-1	-4	0	3	2488	5463	0.000	-0.036	0	0	0
4	17	10	"Empty"	"0"	7550	11320	100	31	31	6	19	31	31	31	6	19	8	2	0	61	62	26	41	63	63	67	30	44	7	3	0	0.000	0.000	0.286	0.321	3.434	-0.008	0.001	80	461	100	-2	-1	Error	0	-2	0	-1	2451	4998	0.000	-0.167	0	0	0
4	18	10	"Empty"	"0"	7730	11320	100	32	32	6	18	31	31	31	6	19	16	3	0	68	71	31	43	63	63	67	30	44	20	7	0	0.200	0.125	0.203	0.204	2.950	0.002	0.000	80	461	100	6	9	-2.322	1	5	1	8	2562	5676	0.167	0.133	0	0	0
4	19	10	"Empty"	"0"	7910	11320	100	31	31	7	22	31	31	32	6	18	17	5	0	64	65	25	38	66	66	69	28	40	8	1	0	0.000	0.000	0.229	0.200	2.993	-0.024	0.014	80	451	100	-2	-1	Error	0	-2	0	-1	2519	5227	-0.167	-0.143	0	0	0
4	20	10	"Empty"	"0"	8090	11320	100	30	31	6	19	32	32	32	6	18	11	2	0	68	70	26	37	61	61	65	25	38	22	6	0	-0.286	-0.111	0.326	0.351	3.782	-0.009	0.001	80	461	100	5	8	Error	-2	7	-1	9	2516	5577	-0.167	0.200	0	0	0
4	21	10	"Empty"	"0"	8270	11320	100	31	32	6	18	33	33	33	5	15	16	3	0	74	72	27	37	62	62	65	25	38	32	6	0	-0.167	-0.100	0.222	0.239	2.923	-0.003	0.000	80	461	100	10	9	Error	-2	12	-1	10	2582	5794	-0.200	0.280	0	0	0
4	22	10	"Empty"	"0"	8450	11320	100	32	31	5	16	33	33	33	5	15	5	1	0	60	67	26	38	64	64	68	32	47	13	2	0	0.250	-0.667	0.308	0.257	2.670	-0.005	0.000	80	492	100	-5	1	-2.000	-1	-4	-2	3	2510	5334	-0.400	-0.031	0	0	0
4	1	11	"Empty"	"0"	4640	11520	100	31	30	6	20	30	30	31	6	19	13	5	0	61	63	24	38	62	62	66	30	45	10	2	0	-1.000	0.000	0.214	0.290	3.067	-0.023	0.010	80	533	100	0	1	Error	1	-1	0	1	2406	5000	-0.167	-0.100	0	0	0
4	2	11	""	"28161"	4830	11520	100	31	31	7	22	30	30	30	7	23	17	2	0	76	82	38	46	62	62	67	31	46	32	12	0	0.071	0.050	0.282	0.247	3.919	-0.015	0.004	80	492	100	15	21	-3.807	1	14	1	20	2448	6588	0.143	0.484	0	0	0
4	3	11	"hsa-miR-380-5p"	"13170"	5010	11520	100	31	31	6	19	30	30	30	7	23	18	3	0	62	65	28	43	64	64	68	26	38	16	3	0	-0.500	1.000	0.251	0.293	4.487	-0.032	0.014	80	463	100	-1	2	Error	1	-2	1	1	2473	5192	0.143	-0.115	0	0	0
4	4	11	""	"42958"	5190	11520	100	30	31	6	19	30	30	31	7	22	16	0	0	1204	1072	891	83	62	62	67	28	41	68	63	0	0.000	0.001	0.006	0.018	7.970	0.000	0.000	80	452	100	1142	1011	Error	0	1142	1	1010	2440	85759	0.000	35.893	0	0	0
4	5	11	"hsa-miR-320b"	"46324"	5370	11520	100	29	30	6	20	30	30	31	6	19	17	2	0	170	2145	2613	121	63	63	70	50	71	56	50	0	-0.009	0.000	0.002	0.008	17.501	0.000	0.008	80	450	100	106	2082	Error	-1	107	0	2082	2369	171636	-0.167	41.500	0	0	0
4	6	11	""	"17433"	5560	11530	100	31	31	7	22	31	31	31	6	19	17	2	0	133	149	89	59	64	64	67	25	37	63	56	0	0.000	0.000	0.043	0.059	3.887	-0.011	0.012	80	468	100	69	85	Error	0	69	0	85	2447	11918	0.000	3.280	0	0	0
4	7	11	""	"11202"	5740	11530	100	30	31	7	22	30	30	31	6	19	26	5	0	122	123	68	55	62	62	68	29	42	60	51	0	0.000	0.016	0.092	0.126	4.662	-0.008	0.003	80	446	100	60	62	Error	0	60	1	61	2458	9808	0.000	1.897	0	0	0
4	8	11	""	"42939"	5920	11530	100	30	30	6	20	30	30	31	6	19	12	2	0	1096	880	549	62	61	61	66	28	42	83	77	0	0.000	0.000	0.004	0.008	8.687	-0.001	0.002	80	464	100	1035	819	Error	0	1035	0	819	2396	70401	-0.167	29.071	0	0	0
4	9	11	"hsa-miR-152-3p"	"17676"	6100	11520	100	29	30	6	20	30	30	31	6	19	16	5	0	193	197	127	64	63	63	66	28	42	66	62	0	-0.008	0.000	0.053	0.058	4.411	-0.002	0.001	80	476	100	129	134	Error	-1	130	0	134	2404	15724	-0.167	4.679	0	0	0
4	10	11	"hsa-miR-650"	"17593"	6280	11530	100	31	31	6	19	30	30	30	6	20	18	2	0	86	96	46	47	66	66	69	27	39	46	26	0	0.050	0.033	0.167	0.163	4.188	-0.001	0.000	80	458	100	21	31	-4.322	1	20	1	30	2474	7709	0.167	1.000	0	0	0
4	11	11	"hsa-miR-27a-3p"	"46483"	6460	11520	100	29	30	6	20	31	31	31	6	19	12	2	0	303	311	240	77	63	63	66	27	40	66	62	0	-0.008	-0.004	0.027	0.044	6.711	0.000	0.000	80	460	100	238	247	Error	-2	240	-1	248	2392	24840	-0.167	9.074	0	0	0
4	12	11	"hsa-let-7g-5p"	"46438"	6640	11520	100	31	31	5	16	31	31	31	7	22	10	0	0	161	397	374	94	61	61	65	35	53	58	53	0	0.000	0.000	0.012	0.022	6.493	0.001	0.000	80	461	100	100	336	Error	0	100	0	336	2479	31783	0.000	9.486	0	0	0
4	13	11	"hsa-miR-490-3p"	"42703"	6820	11520	100	30	31	6	19	31	31	31	6	19	13	1	0	443	390	299	76	67	67	70	29	41	66	62	0	-0.003	0.000	0.016	0.019	5.463	0.000	0.000	80	453	100	375	323	Error	-1	376	0	323	2456	31199	0.000	11.034	0	0	0
4	14	11	""	"28054"	7010	11540	100	30	31	7	22	31	31	31	6	19	15	2	0	87	90	39	43	65	65	68	26	38	41	23	0	-0.045	0.000	0.171	0.187	4.108	-0.009	0.003	80	450	100	21	25	Error	-1	22	0	25	2444	7199	0.000	0.846	0	0	0
4	15	11	""	"14302"	7190	11530	100	30	31	5	16	31	31	31	6	19	6	1	0	153	157	90	57	63	63	64	25	39	68	60	0	-0.011	0.000	0.067	0.070	5.770	-0.011	0.017	80	448	100	89	94	Error	-1	90	0	94	2448	12562	0.000	3.720	0	0	0
4	16	11	"hsa-miR-627-5p"	"17625"	7360	11500	100	33	32	6	18	31	31	31	6	19	18	1	0	86	93	44	47	62	62	66	26	39	47	22	0	0.083	0.032	0.109	0.158	3.581	-0.006	0.001	80	448	100	26	32	-3.585	2	24	1	31	2535	7426	0.167	1.038	0	0	0
4	17	11	"hsa-miR-744-5p"	"27568"	7540	11520	100	31	31	6	19	31	31	31	6	19	11	3	0	104	121	72	59	62	62	66	27	40	62	42	0	0.000	0.000	0.060	0.091	4.483	-0.001	0.000	80	461	100	42	59	Error	0	42	0	59	2516	9717	0.000	2.037	0	0	0
4	18	11	"hsa-miR-593-5p"	"42478"	7720	11520	100	32	31	6	19	31	31	32	6	18	13	1	0	79	79	29	36	65	65	69	28	40	26	8	0	0.071	0.000	0.143	0.172	3.556	-0.008	0.001	80	469	100	15	14	-3.807	1	14	0	14	2499	6280	-0.167	0.357	0	0	0
4	19	11	"hsa-miR-323a-5p"	"42457"	7900	11520	100	30	31	6	19	31	31	31	6	19	13	2	0	79	84	36	42	66	66	70	28	40	33	15	0	-0.077	0.000	0.142	0.201	3.656	-0.030	0.024	80	461	100	12	18	Error	-1	13	0	18	2507	6748	0.000	0.500	0	0	0
4	20	11	"ebv-miR-BART3-3p"	"17589"	8080	11520	100	31	32	6	18	31	31	32	6	18	17	2	0	84	88	37	42	62	62	66	26	39	45	23	0	0.000	0.038	0.268	0.209	3.701	-0.022	0.013	80	461	100	22	27	Error	0	22	1	26	2557	7005	0.000	0.846	0	0	0
4	21	11	"hsa-miR-638"	"42832"	8260	11520	100	33	33	6	18	32	32	32	6	18	16	2	0	300	338	272	80	61	61	66	30	45	65	57	0	0.004	0.004	0.025	0.033	8.366	0.001	0.000	80	461	100	240	278	-7.901	1	239	1	277	2631	27059	0.167	9.067	0	0	0
4	22	11	"Empty"	"0"	8440	11510	100	33	32	6	18	32	32	33	6	18	15	2	0	69	75	29	38	65	65	70	36	51	20	1	0	0.250	0.000	0.242	0.260	3.992	-0.003	0.001	80	506	100	5	10	-2.000	1	4	0	10	2581	6002	-0.167	0.139	0	0	0
4	1	12	""	"42712"	4660	11730	100	31	31	7	22	30	30	31	7	22	20	3	0	72	82	38	46	61	61	67	28	41	33	16	0	0.091	0.048	0.289	0.278	2.835	-0.027	0.014	80	479	100	12	22	-3.459	1	11	1	21	2483	6529	0.000	0.536	0	0	0
4	2	12	"spike_control_v2_40"	"29001"	4830	11720	100	31	31	6	19	31	31	31	7	22	10	1	0	363	320	225	70	62	62	66	25	37	71	65	0	0.000	0.000	0.013	0.026	8.020	0.000	0.000	80	467	100	301	258	Error	0	301	0	258	2461	25574	0.000	10.160	0	0	0
4	3	12	""	"42748"	5030	11710	100	31	31	7	22	31	31	31	7	22	16	0	0	80	82	38	46	63	63	67	27	40	32	17	0	0.000	0.000	0.223	0.233	3.437	-0.033	0.020	80	460	100	17	19	Error	0	17	0	19	2469	6590	0.000	0.556	0	0	0
4	4	12	""	"42807"	5200	11700	100	31	31	6	19	30	30	31	7	22	17	2	0	101	107	56	52	62	62	66	28	42	52	38	0	0.026	0.022	0.113	0.143	5.599	0.003	0.000	80	427	100	40	46	-5.285	1	39	1	45	2489	8537	0.000	1.464	0	0	0
4	5	12	"hsa-miR-1224-5p"	"46462"	5370	11720	100	31	31	6	19	30	30	30	6	20	17	5	0	84	90	40	44	62	62	68	49	72	25	8	0	0.045	0.036	0.222	0.230	3.982	-0.017	0.023	80	459	100	23	29	-4.459	1	22	1	28	2469	7235	0.167	0.449	0	0	0
4	6	12	"hsa-miR-1178-3p"	"46822"	5560	11710	100	30	31	6	19	31	31	31	7	22	11	2	0	82	84	32	38	61	61	65	27	41	46	13	0	-0.048	0.000	0.189	0.199	4.202	-0.010	0.002	80	462	100	20	23	Error	-1	21	0	23	2454	6753	0.000	0.704	0	0	0
4	7	12	"hsa-miR-758-3p"	"28759"	5750	11700	100	31	31	7	22	31	31	31	6	19	16	5	0	87	92	48	52	63	63	67	26	38	46	30	0	0.000	0.000	0.160	0.189	3.964	-0.004	0.000	80	456	100	24	29	Error	0	24	0	29	2493	7385	0.000	0.962	0	0	0
4	8	12	""	"17527"	5930	11710	100	32	31	6	19	30	30	30	6	20	22	2	0	108	117	52	44	63	63	69	36	52	55	33	0	0.044	0.019	0.143	0.150	3.566	0.002	0.000	80	439	100	47	55	-4.492	2	45	1	54	2507	9348	0.167	1.333	0	0	0
4	9	12	"hsa-miR-181c-5p"	"42496"	6100	11720	100	31	31	7	22	30	30	30	7	23	16	3	0	91	102	51	50	64	64	68	27	39	48	35	0	0.037	0.026	0.220	0.204	5.153	-0.001	0.000	80	448	100	28	39	-4.755	1	27	1	38	2476	8177	0.143	1.259	0	0	0
4	10	12	"hsa-miR-146b-5p"	"10306"	6290	11710	100	30	31	6	19	30	30	30	6	20	15	7	0	290	336	271	80	65	65	69	32	46	62	55	0	0.000	0.004	0.032	0.036	6.091	0.002	0.003	80	440	100	225	272	Error	0	225	1	271	2488	26846	0.167	8.344	0	0	0
4	11	12	""	"46982"	6460	11720	100	31	30	6	20	31	31	31	6	19	7	1	0	77	82	39	47	65	65	67	36	53	30	6	0	0.000	-0.059	0.132	0.166	3.695	-0.001	0.000	80	458	100	12	16	Error	0	12	-1	17	2419	6538	-0.167	0.417	0	0	0
4	12	12	""	"46538"	6650	11720	100	30	31	6	19	31	31	31	6	19	17	0	0	124	935	1095	117	63	63	68	36	52	52	47	0	-0.016	0.000	0.052	0.035	9.568	0.000	0.000	80	449	100	60	872	Error	-1	61	0	872	2475	74794	0.000	24.083	0	0	0
4	13	12	"hsa-miR-20b-3p"	"17882"	6820	11710	100	31	31	6	19	31	31	31	6	19	15	5	0	168	210	147	70	64	64	67	28	41	63	56	0	0.000	0.000	0.073	0.070	6.941	0.001	0.000	80	440	100	104	146	Error	0	104	0	146	2509	16785	0.000	5.107	0	0	0
4	14	12	""	"42765"	7000	11700	100	31	31	6	19	31	31	31	6	19	12	5	0	97	99	44	44	65	65	67	26	38	51	28	0	0.000	0.000	0.120	0.119	3.296	-0.013	0.006	80	421	100	32	34	Error	0	32	0	34	2464	7893	0.000	1.231	0	0	0
4	15	12	""	"46921"	7170	11710	100	32	31	6	19	31	31	31	6	19	15	0	0	318	2718	3081	113	62	62	66	25	37	68	58	0	0.004	0.000	0.001	0.006	15.394	0.000	0.003	80	440	100	257	2656	-8.000	1	256	0	2656	2517	217405	0.000	106.080	0	0	0
4	16	12	"hsa-miR-612"	"27551"	7360	11710	100	32	32	6	18	31	31	31	6	19	18	0	0	193	186	106	56	62	62	66	26	39	73	63	0	0.008	0.008	0.048	0.066	4.068	-0.003	0.001	80	478	100	132	125	-7.033	1	131	1	124	2533	14903	0.167	4.615	0	0	0
4	17	12	""	"42481"	7540	11710	100	32	32	6	18	31	31	31	6	19	15	1	0	76	83	37	44	65	65	69	27	39	37	17	0	0.091	0.056	0.179	0.196	4.626	-0.006	0.001	80	452	100	12	19	-3.459	1	11	1	18	2539	6605	0.167	0.519	0	0	0
4	18	12	""	"42864"	7720	11720	100	31	31	5	16	31	31	32	6	18	15	1	0	152	166	104	62	67	67	71	29	40	60	52	0	0.000	0.000	0.052	0.069	4.909	-0.002	0.000	80	469	100	85	99	Error	0	85	0	99	2509	13245	-0.167	3.276	0	0	0
4	19	12	"hsa-miR-593-3p"	"42504"	7900	11710	100	33	33	6	18	31	31	31	6	19	20	5	0	107	107	54	50	65	65	69	27	39	58	45	0	0.048	0.048	0.083	0.094	2.921	0.016	0.011	80	460	100	44	44	-4.392	2	42	2	42	2630	8570	0.333	1.407	0	0	0
4	20	12	"ebv-miR-BART15"	"42897"	8080	11710	100	33	32	5	15	31	31	32	6	18	13	2	0	87	93	37	39	61	61	65	25	38	51	28	0	0.077	0.031	0.142	0.154	3.297	-0.003	0.000	80	452	100	28	33	-3.700	2	26	1	32	2596	7404	0.000	1.120	0	0	0
4	21	12	"hsa-miR-16-2-3p"	"42874"	8260	11710	100	33	32	6	18	32	32	32	6	18	13	0	0	92	101	42	41	64	64	67	26	38	51	37	0	0.036	0.000	0.109	0.139	3.823	-0.009	0.003	80	452	100	29	37	-4.807	1	28	0	37	2595	8095	0.000	1.308	0	0	0
4	22	12	""	"42742"	8440	11730	100	33	33	5	15	32	32	32	6	18	18	2	0	100	102	40	39	65	65	68	27	39	53	35	0	0.029	0.027	0.165	0.148	3.758	0.002	0.000	80	484	100	36	38	-5.129	1	35	1	37	2666	8154	0.167	1.259	0	0	0
4	1	13	"hsa-miR-571"	"17490"	4670	11910	100	30	30	6	20	30	30	31	7	22	10	2	0	102	106	47	44	59	59	65	26	40	62	45	0	0.000	0.000	0.148	0.153	4.432	-0.018	0.010	80	434	100	43	47	Error	0	43	0	47	2434	8517	-0.143	1.577	0	0	0
4	2	13	"hsa-miR-1207-5p"	"46565"	4820	11910	100	31	31	7	22	30	30	31	8	25	12	1	0	79	84	40	47	61	61	73	143	195	1	0	0	0.056	0.043	0.140	0.186	3.846	-0.015	0.007	80	421	100	19	24	-4.170	1	18	1	23	2456	6755	0.000	0.077	0	0	0
4	3	13	"spike_control_v2_37"	"28684"	5020	11900	100	31	31	6	19	30	30	30	6	20	21	3	0	352	320	240	75	62	62	66	28	42	68	61	0	0.003	0.004	0.015	0.028	6.727	0.003	0.008	80	471	100	291	259	-8.180	1	290	1	258	2503	25574	0.167	9.071	0	0	0
4	4	13	"hsa-miR-649"	"15619"	5200	11900	100	30	31	7	22	30	30	30	6	20	21	7	0	82	83	25	30	62	62	66	28	42	37	7	0	0.000	0.048	0.400	0.383	3.649	-0.006	0.001	80	468	100	20	22	Error	0	20	1	21	2454	6631	0.167	0.607	0	0	0
4	5	13	"hsa-miR-136-5p"	"10943"	5380	11910	100	29	30	6	20	30	30	31	6	19	16	2	0	134	137	78	56	63	63	68	28	41	62	52	0	-0.014	0.000	0.070	0.089	4.657	-0.006	0.003	80	440	100	70	74	Error	-1	71	0	74	2409	10932	-0.167	2.464	0	0	0
4	6	13	""	"42706"	5550	11900	100	31	32	7	21	30	30	31	6	19	25	8	0	1113	867	651	75	63	63	67	26	38	72	68	0	0.001	0.002	0.010	0.017	9.780	0.000	0.000	80	459	100	1051	806	Error	1	1050	2	804	2534	69331	0.167	30.769	0	0	0
4	7	13	"hsa-miR-183-5p"	"10977"	5740	11910	100	31	31	6	19	30	30	31	6	19	17	2	0	172	176	107	60	67	67	68	27	39	67	57	0	0.010	0.009	0.065	0.064	5.177	0.000	0.000	80	468	100	106	110	-6.714	1	105	1	109	2480	14114	0.000	4.000	0	0	0
4	8	13	"hsa-let-7a-2-3p"	"42530"	5920	11910	100	32	32	5	15	30	30	31	6	19	21	1	0	377	349	241	69	63	63	69	35	50	70	67	0	0.006	0.007	0.019	0.024	6.056	0.002	0.002	80	461	100	316	288	-7.295	2	314	2	286	2544	27945	0.167	8.000	0	0	0
4	9	13	""	"42569"	6100	11900	100	31	31	6	19	31	31	31	6	19	13	2	0	96	102	44	43	62	62	66	27	40	56	31	0	0.000	0.000	0.125	0.137	4.639	-0.009	0.003	80	450	100	34	40	Error	0	34	0	40	2474	8158	0.000	1.333	0	0	0
4	10	13	""	"46639"	6280	11900	100	31	31	6	19	30	30	31	6	19	16	3	0	944	883	744	84	64	64	68	40	58	68	62	0	0.001	0.001	0.007	0.014	9.185	0.000	0.001	80	460	100	881	820	-9.781	1	880	1	819	2453	70616	0.000	20.375	0	0	0
4	11	13	"hsa-miR-196a-5p"	"10990"	6460	11910	100	30	31	7	22	31	31	31	6	19	16	3	0	92	109	64	58	63	63	67	38	56	43	27	0	-0.034	0.000	0.208	0.155	4.511	0.008	0.003	80	442	100	28	46	Error	-1	29	0	46	2452	8733	0.000	1.105	0	0	0
4	12	13	"hsa-miR-487b-3p"	"14285"	6640	11900	100	32	31	6	19	31	31	31	6	19	10	2	0	1004	885	779	88	63	63	66	28	42	62	57	0	0.001	0.000	0.007	0.020	13.777	0.000	0.001	80	442	100	942	822	-9.878	1	941	0	822	2469	70765	0.000	29.250	0	0	0
4	13	13	"hsa-miR-380-3p"	"27546"	6820	11900	100	31	31	6	19	31	31	31	6	19	18	0	0	78	78	27	34	65	65	68	31	45	20	3	0	0.000	0.000	0.250	0.221	3.124	-0.002	0.000	80	474	100	13	13	Error	0	13	0	13	2485	6217	0.000	0.323	0	0	0
4	14	13	"hsa-miR-101-3p"	"31026"	7000	11910	100	31	31	6	19	31	31	31	6	19	16	1	0	2560	1846	1280	69	64	64	68	36	52	82	78	0	0.000	0.000	0.004	0.007	9.999	0.000	0.000	80	458	100	2496	1782	Error	0	2496	0	1782	2490	147674	0.000	49.389	0	0	0
4	15	13	"hsa-miR-29b-3p"	"11040"	7180	11900	100	32	32	6	18	31	31	31	6	19	20	2	0	364	343	248	72	64	64	69	34	49	71	66	0	0.003	0.004	0.034	0.046	5.017	0.001	0.001	80	468	100	301	280	-8.229	1	300	1	279	2564	27411	0.167	8.059	0	0	0
4	16	13	"hsa-miR-517-5p"	"13130"	7360	11900	100	31	31	7	22	32	32	32	6	18	13	5	0	100	97	37	38	65	65	67	27	40	55	23	0	-0.029	-0.031	0.139	0.161	3.171	0.000	0.000	80	452	100	34	31	Error	-1	35	-1	32	2516	7791	-0.167	1.111	0	0	0
4	17	13	""	"46461"	7540	11900	100	33	32	6	18	31	31	31	6	19	16	1	0	83	89	44	49	64	64	67	27	40	45	22	0	0.105	0.040	0.180	0.150	2.842	-0.010	0.003	80	463	100	21	26	-3.248	2	19	1	25	2542	7097	0.167	0.815	0	0	0
4	18	13	"hsa-miR-506-3p"	"11138"	7730	11920	100	32	32	6	18	31	31	31	6	19	20	6	0	83	90	31	34	65	65	69	28	40	38	16	0	0.056	0.040	0.310	0.259	3.727	0.005	0.000	80	438	100	19	26	-4.170	1	18	1	25	2595	7226	0.167	0.750	0	0	0
4	19	13	""	"46293"	7900	11910	100	32	33	5	15	32	32	32	6	18	13	3	0	69	76	33	43	64	64	67	27	40	26	13	0	0.000	0.083	0.250	0.270	3.939	-0.005	0.001	80	414	100	5	13	Error	0	5	1	12	2601	6073	0.167	0.333	0	0	0
4	20	13	""	"28547"	8070	11900	100	31	31	6	19	32	32	32	6	18	16	0	0	101	126	82	65	64	64	66	25	37	57	38	0	-0.027	-0.016	0.100	0.141	5.417	-0.005	0.002	80	440	100	36	61	Error	-1	37	-1	62	2517	10090	-0.167	2.400	0	0	0
4	21	13	""	"146101"	8260	11900	100	32	32	5	15	32	32	32	6	18	15	0	0	83	92	40	43	64	64	68	27	39	45	23	0	0.000	0.000	0.152	0.182	3.760	-0.003	0.000	80	440	100	19	28	Error	0	19	0	28	2591	7369	0.000	0.889	0	0	0
4	22	13	""	"145998"	8430	11900	100	32	32	5	15	32	32	32	6	18	8	0	0	235	391	344	87	65	65	68	26	38	63	58	0	0.000	0.000	0.013	0.027	7.222	0.000	0.000	80	428	100	170	326	Error	0	170	0	326	2520	31258	0.000	12.423	0	0	0
4	1	14	""	"146118"	4660	12100	100	32	31	6	19	31	31	31	6	19	15	2	0	123	132	61	46	62	62	65	28	43	71	56	0	0.016	0.000	0.078	0.074	4.401	-0.003	0.000	80	462	100	62	70	-5.931	1	61	0	70	2458	10545	0.000	2.393	0	0	0
4	2	14	"hsv2-miR-H4-5p"	"146045"	4830	12090	100	31	31	5	16	31	31	31	8	25	5	0	0	71	79	34	43	63	63	74	140	189	0	0	0	0.000	0.000	0.167	0.200	3.316	0.035	0.471	80	439	100	8	16	Error	0	8	0	16	2478	6321	0.000	0.036	0	0	0
4	3	14	""	"13146"	5010	12090	100	30	30	7	23	30	30	31	8	25	13	1	0	74	83	36	43	63	63	74	139	187	0	0	0	0.000	0.000	0.276	0.269	3.402	-0.018	0.007	80	462	100	11	20	Error	0	11	0	20	2434	6672	-0.125	0.065	0	0	0
4	4	14	"spike_control_v2_35"	"28568"	5200	12100	100	31	30	6	20	31	31	31	6	19	13	0	0	337	352	260	73	63	63	65	26	40	70	65	0	0.000	-0.003	0.019	0.028	8.457	0.000	0.000	80	460	100	274	288	Error	0	274	-1	289	2417	28184	-0.167	11.038	0	0	0
4	5	14	"hsa-miR-2054"	"145987"	5380	12100	100	31	31	6	19	31	31	31	6	19	15	1	0	75	77	39	50	67	67	69	29	42	25	13	0	0.000	0.000	0.180	0.176	3.629	-0.011	0.003	80	452	100	8	10	Error	0	8	0	10	2459	6199	0.000	0.276	0	0	0
4	6	14	"hsa-miR-767-5p"	"146111"	5560	12100	100	31	31	6	19	30	30	31	6	19	20	2	0	1882	1384	1070	77	62	62	65	26	40	80	73	0	0.001	0.001	0.005	0.011	9.564	0.000	0.000	80	469	100	1821	1323	Error	1	1820	1	1322	2449	110688	0.000	50.731	0	0	0
4	7	14	"hsa-miR-652-5p"	"145933"	5740	12090	100	30	30	7	23	30	30	31	6	19	20	3	0	221	236	165	69	62	62	67	29	43	63	57	0	0.000	0.000	0.025	0.041	5.955	0.001	0.000	80	438	100	159	174	Error	0	159	0	174	2417	18854	-0.167	5.828	0	0	0
4	8	14	"hsv1-miR-H3-3p"	"146058"	5910	12100	100	31	31	6	19	30	30	31	6	19	21	5	0	82	91	45	49	62	62	67	29	43	41	25	0	0.050	0.034	0.129	0.164	3.653	0.002	0.000	80	450	100	21	30	-4.322	1	20	1	29	2462	7318	0.000	0.828	0	0	0
4	9	14	"SNORD110"	"145666"	6100	12100	100	31	31	6	19	31	31	31	6	19	11	2	0	495	441	317	71	62	62	65	27	41	75	66	0	0.000	0.000	0.018	0.032	5.721	0.000	0.000	80	470	100	433	379	Error	0	433	0	379	2463	35244	0.000	13.926	0	0	0
4	10	14	""	"146206"	6280	12100	100	31	31	6	19	31	31	31	6	19	11	6	0	132	151	93	61	62	62	65	27	41	62	52	0	0.000	0.000	0.072	0.094	6.235	0.000	0.000	80	460	100	70	89	Error	0	70	0	89	2496	12082	0.000	3.185	0	0	0
4	11	14	""	"146026"	6460	12090	100	31	31	6	19	30	30	31	6	19	13	3	0	78	81	35	43	61	61	65	29	44	38	12	0	0.059	0.050	0.211	0.219	3.187	0.002	0.000	80	450	100	18	21	-4.087	1	17	1	20	2479	6490	0.000	0.552	0	0	0
4	12	14	"hsv1-miR-H5-3p"	"146098"	6640	12090	100	30	30	6	20	31	31	31	6	19	12	0	0	190	190	114	60	62	62	67	30	44	68	61	0	-0.008	-0.008	0.037	0.042	3.789	0.001	0.000	80	450	100	127	127	Error	-1	128	-1	128	2422	15203	-0.167	4.100	0	0	0
4	13	14	""	"146004"	6810	12120	100	32	32	7	21	31	31	31	6	19	20	5	0	98	122	72	59	65	65	67	27	40	58	41	0	0.030	0.018	0.116	0.115	4.568	-0.007	0.003	80	441	100	34	58	-5.044	1	33	1	57	2543	9799	0.167	2.037	0	0	0
4	14	14	"hsa-miR-2115-3p"	"146161"	7000	12090	100	32	32	7	21	31	31	31	6	19	20	6	0	373	320	234	73	64	64	67	26	38	70	63	0	0.003	0.004	0.023	0.039	5.804	0.001	0.001	80	443	100	310	257	-8.271	1	309	1	256	2562	25627	0.167	9.731	0	0	0
4	15	14	"hsa-miR-1912"	"146168"	7170	12110	100	30	30	5	16	31	31	31	6	19	8	0	0	74	78	30	38	64	64	67	27	40	35	7	0	-0.100	-0.071	0.267	0.210	3.825	-0.020	0.009	80	447	100	9	13	Error	-1	10	-1	14	2419	6236	-0.167	0.407	0	0	0
4	16	14	""	"146133"	7360	12090	100	31	30	5	16	32	32	32	6	18	6	0	0	192	216	143	66	64	64	68	27	39	65	58	0	-0.008	-0.013	0.025	0.033	6.644	-0.003	0.003	80	471	100	127	150	Error	-1	128	-2	152	2421	17255	-0.333	5.481	0	0	0
4	17	14	"hsv1-miR-H7-3p"	"146090"	7540	12090	100	31	33	7	21	31	31	31	6	19	25	3	0	437	395	275	69	63	63	68	28	41	73	67	0	0.000	0.006	0.017	0.029	5.820	0.005	0.032	80	452	100	374	334	Error	0	374	2	332	2620	31587	0.333	11.679	0	0	0
4	18	14	"spike_control_v2_46"	"29837"	7720	12090	100	31	31	5	16	31	31	32	6	18	10	0	0	115	141	88	62	64	64	68	28	41	56	48	0	0.000	0.000	0.125	0.088	4.749	-0.008	0.007	80	438	100	51	77	Error	0	51	0	77	2505	11319	-0.167	2.607	0	0	0
4	19	14	""	"145870"	7900	12080	100	32	32	6	18	32	32	32	6	18	13	2	0	73	73	28	38	67	67	71	30	42	12	2	0	0.000	0.000	0.207	0.214	3.101	-0.004	0.000	80	438	100	6	6	Error	0	6	0	6	2561	5818	0.000	0.067	0	0	0
4	20	14	"hsa-miR-605-5p"	"145736"	8080	12080	100	31	32	5	15	32	32	32	6	18	8	1	0	191	188	112	59	67	67	69	27	39	66	62	0	-0.008	0.000	0.053	0.057	6.427	0.003	0.002	80	450	100	123	121	Error	-1	124	0	121	2528	15031	0.000	4.407	0	0	0
4	21	14	"hsa-miR-875-5p"	"145721"	8260	12080	100	33	33	5	15	32	32	32	6	18	10	3	0	72	70	26	37	65	65	68	27	39	16	2	0	0.143	0.200	0.163	0.211	3.700	-0.015	0.006	80	446	100	8	6	-2.807	1	7	1	5	2662	5636	0.167	0.074	0	0	0
4	22	14	"hsa-miR-92a-3p"	"145693"	8430	12070	100	33	33	5	15	32	32	33	6	18	16	1	0	234	348	293	84	64	64	65	24	36	65	56	0	0.006	0.004	0.021	0.027	5.338	0.003	0.008	80	467	100	171	285	-7.409	1	170	1	284	2661	27822	0.000	11.792	0	0	0
4	1	15	"hsa-miR-639"	"145962"	4660	12280	100	30	31	6	19	30	30	31	7	22	13	3	0	128	153	96	62	63	63	67	27	40	62	55	0	0.000	0.011	0.071	0.106	5.726	-0.008	0.006	80	474	100	65	91	Error	0	65	1	90	2483	12255	0.000	3.185	0	0	0
4	2	15	"hsa-miR-431-5p"	"145705"	4840	12290	100	30	30	7	23	30	30	30	6	20	17	3	0	142	156	93	59	63	63	67	27	40	67	56	0	0.000	0.000	0.057	0.071	4.643	-0.008	0.006	80	394	100	79	93	Error	0	79	0	93	2438	12513	0.000	3.296	0	0	0
4	3	15	""	"145878"	5010	12280	100	31	31	6	19	30	30	30	7	23	17	2	0	78	82	35	42	62	62	67	35	52	30	10	0	0.063	0.050	0.193	0.156	4.327	-0.030	0.017	80	398	100	17	21	-4.000	1	16	1	20	2509	6568	0.143	0.429	0	0	0
4	4	15	"hsa-miR-501-3p"	"145727"	5190	12280	100	30	31	6	19	30	30	31	6	19	21	3	0	82	87	35	40	65	65	66	26	39	41	17	0	0.000	0.045	0.208	0.203	2.955	-0.021	0.009	80	443	100	17	23	Error	0	17	1	22	2496	6977	0.000	0.808	0	0	0
4	5	15	"spike_control_v2_29"	"27968"	5370	12290	100	31	31	7	22	31	31	31	6	19	22	6	0	525	513	396	77	65	65	67	27	40	68	65	0	0.000	0.000	0.016	0.023	5.265	0.001	0.002	80	454	100	460	448	Error	0	460	0	448	2513	41054	0.000	16.519	0	0	0
4	6	15	"hsa-miR-187-3p"	"145637"	5560	12300	100	31	31	6	19	31	31	31	6	19	15	1	0	135	172	115	66	62	62	65	26	40	67	53	0	0.000	0.000	0.060	0.068	6.455	-0.004	0.002	80	460	100	73	110	Error	0	73	0	110	2464	13722	0.000	4.115	0	0	0
4	7	15	"hsa-miR-518f-3p"	"145748"	5740	12290	100	31	31	6	19	30	30	31	6	19	16	1	0	63	69	26	37	63	63	66	27	40	20	5	0	100000.000	0.167	0.222	0.235	4.074	-0.022	0.008	80	450	100	1	7	16.610	1	0	1	6	2453	5499	0.000	0.111	0	0	0
4	8	15	""	"145917"	5920	12290	100	31	31	6	19	30	30	31	6	19	16	1	0	150	164	88	53	65	65	67	28	41	73	61	0	0.012	0.010	0.054	0.065	5.550	-0.007	0.005	80	442	100	86	100	-6.409	1	85	1	99	2448	13139	0.000	3.464	0	0	0
4	9	15	"hsa-miR-572"	"147193"	6100	12290	100	31	31	7	22	30	30	31	6	19	20	5	0	66	69	24	34	65	65	68	30	44	11	3	0	1.000	0.250	0.333	0.329	2.999	0.019	0.005	80	452	100	2	5	0.000	1	1	1	4	2499	5505	0.000	0.033	0	0	0
4	10	15	"hsa-miR-4307"	"147608"	6290	12290	100	30	31	7	22	31	31	31	6	19	17	1	0	119	140	80	57	62	62	66	29	43	65	50	0	-0.018	0.000	0.073	0.108	6.891	0.005	0.002	80	440	100	56	78	Error	-1	57	0	78	2462	11172	0.000	2.552	0	0	0
4	11	15	"hsv2-miR-H13"	"147872"	6460	12290	100	30	31	6	19	30	30	31	6	19	15	5	0	81	81	32	39	63	63	66	26	39	36	12	0	0.000	0.056	0.213	0.199	3.183	-0.038	0.027	80	426	100	18	19	Error	0	18	1	18	2441	6466	0.000	0.577	0	0	0
4	12	15	"hsa-miR-4287"	"147938"	6640	12290	100	30	31	7	22	31	31	31	6	19	18	7	0	107	106	48	45	63	63	66	27	40	56	41	0	-0.023	0.000	0.156	0.165	3.841	-0.007	0.002	80	438	100	43	43	Error	-1	44	0	43	2500	8508	0.000	1.481	0	0	0
4	13	15	"hsa-miR-3159"	"147814"	6820	12280	100	32	32	7	21	30	30	31	6	19	15	3	0	65	65	22	33	65	65	68	27	39	11	1	0	100000.000	100000.000	0.239	0.275	3.497	-0.020	0.006	80	426	100	2	2	16.610	2	0	2	0	2534	5220	0.167	-0.111	0	0	0
4	14	15	""	"147807"	7000	12280	100	32	32	6	18	31	31	31	6	19	17	2	0	116	366	343	93	62	62	66	27	40	58	47	0	0.019	0.003	0.026	0.038	5.341	-0.001	0.001	80	452	100	55	305	-5.755	1	54	1	304	2533	29301	0.167	11.111	0	0	0
4	15	15	""	"147924"	7190	12280	100	30	30	6	20	31	31	31	6	19	13	0	0	83	87	34	39	63	63	67	27	40	40	18	0	-0.050	-0.042	0.145	0.176	3.557	-0.010	0.002	80	429	100	19	23	Error	-1	20	-1	24	2428	6947	-0.167	0.741	0	0	0
4	16	15	"hsa-miR-4316"	"147760"	7360	12290	100	32	32	6	18	31	31	31	6	19	20	2	0	75	78	33	42	65	65	69	26	37	25	13	0	0.100	0.077	0.200	0.226	3.777	-0.004	0.000	80	436	100	11	14	-3.322	1	10	1	13	2561	6245	0.167	0.346	0	0	0
4	17	15	"hsa-miR-4314"	"147544"	7530	12280	100	30	30	6	20	31	31	31	6	19	10	0	0	88	94	40	42	65	65	70	28	40	43	27	0	-0.043	-0.034	0.239	0.224	4.274	0.002	0.000	80	440	100	22	28	Error	-1	23	-1	29	2437	7494	-0.167	0.857	0	0	0
4	18	15	""	"147791"	7720	12290	100	31	31	5	16	32	32	32	6	18	5	0	0	1697	14488	16479	113	67	67	71	28	39	66	60	0	-0.001	0.000	0.000	0.002	51.300	0.000	0.000	80	448	100	1629	14420	Error	-1	1630	-1	14421	2460	1159047	-0.167	514.893	0	0	0
4	19	15	""	"147810"	7900	12280	100	31	31	6	19	32	32	32	6	18	11	1	0	76	81	32	39	67	67	71	43	60	15	2	0	-0.111	-0.071	0.257	0.237	3.945	-0.002	0.000	80	460	100	8	13	Error	-1	9	-1	14	2510	6454	-0.167	0.233	0	0	0
4	20	15	""	"147737"	8080	12280	100	30	32	6	18	32	32	32	6	18	13	2	0	138	355	323	90	66	66	71	42	59	55	47	0	-0.028	0.000	0.080	0.071	9.462	-0.002	0.003	80	478	100	70	289	Error	-2	72	0	289	2536	28364	0.000	6.762	0	0	0
4	21	15	"hsv1-miR-H18"	"147830"	8270	12290	100	31	31	5	16	33	33	33	5	15	6	1	0	136	161	96	59	68	68	71	27	38	66	51	0	-0.029	-0.022	0.087	0.116	5.273	-0.003	0.002	80	468	100	66	91	Error	-2	68	-2	93	2494	12867	-0.400	3.333	0	0	0
4	22	15	"hsa-miR-4323"	"147671"	8450	12280	100	33	33	6	18	33	33	33	6	18	16	2	0	127	140	69	49	67	67	70	28	40	72	52	0	0.000	0.000	0.099	0.108	5.125	-0.006	0.003	80	504	100	60	73	Error	0	60	0	73	2644	11202	0.000	2.500	0	0	0
4	1	16	""	"147802"	4660	12470	100	31	30	7	23	30	30	31	7	22	15	2	0	1849	2602	2545	97	62	62	67	28	41	63	60	0	0.001	0.000	0.001	0.007	30.010	0.000	0.000	80	461	100	1788	2540	Error	1	1787	0	2540	2438	208161	-0.143	90.536	0	0	0
4	2	16	"hsa-miR-3136-5p"	"147897"	4820	12450	100	31	31	7	22	31	31	31	7	22	16	1	0	74	82	38	46	63	63	66	28	42	33	18	0	0.000	0.000	0.271	0.298	5.030	-0.009	0.001	80	376	100	11	19	Error	0	11	0	19	2497	6571	0.000	0.571	0	0	0
4	3	16	"hsv2-miR-H22"	"147698"	4970	12430	100	30	31	7	22	31	31	31	7	22	12	1	0	68	73	32	43	63	63	65	27	41	25	11	0	-0.200	0.000	0.360	0.405	3.882	-0.034	0.020	80	406	100	4	10	Error	-1	5	0	10	2451	5842	0.000	0.296	0	0	0
4	4	16	"hsa-miR-615-5p"	"148627"	5210	12470	100	31	31	6	19	31	31	31	6	19	16	3	0	81	93	43	46	65	65	68	28	41	42	25	0	0.000	0.000	0.187	0.198	6.108	-0.018	0.010	80	511	100	16	28	Error	0	16	0	28	2480	7446	0.000	0.893	0	0	0
4	5	16	"hsa-miR-185-3p"	"148669"	5400	12470	100	31	31	6	19	31	31	31	6	19	17	1	0	72	77	30	38	64	64	68	27	39	25	12	0	0.000	0.000	0.333	0.297	4.312	-0.030	0.016	80	455	100	8	13	Error	0	8	0	13	2483	6150	0.000	0.333	0	0	0
4	6	16	"hsa-miR-1908-5p"	"148687"	5580	12480	100	32	31	6	19	31	31	31	6	19	17	0	0	190	372	334	89	64	64	67	26	38	60	52	0	0.008	0.000	0.016	0.041	10.341	0.001	0.002	80	420	100	127	308	-6.977	1	126	0	308	2518	29763	0.000	11.731	0	0	0
4	7	16	"spike_control_v1_g"	"10905"	5750	12470	100	30	30	7	23	30	30	31	7	22	20	1	0	80	82	37	45	62	62	66	26	39	38	18	0	0.000	0.000	0.232	0.221	4.656	-0.032	0.021	80	418	100	18	20	Error	0	18	0	20	2431	6521	-0.143	0.615	0	0	0
4	8	16	"hsa-miR-3667-5p"	"148234"	5920	12470	100	31	31	7	22	31	31	31	6	19	17	6	0	275	274	206	75	62	62	67	28	41	63	58	0	0.000	0.000	0.022	0.035	5.602	0.004	0.007	80	438	100	213	212	Error	0	213	0	212	2477	21934	0.000	7.393	0	0	0
4	9	16	"hsa-miR-637"	"148677"	6100	12470	100	30	31	7	22	31	31	31	6	19	17	2	0	81	81	28	34	64	64	68	26	38	38	12	0	-0.059	0.000	0.200	0.202	3.607	-0.012	0.003	80	452	100	16	17	Error	-1	17	0	17	2456	6458	0.000	0.500	0	0	0
4	10	16	"hsa-miR-184"	"148654"	6290	12470	100	31	31	6	19	31	31	31	6	19	15	1	0	82	95	53	55	63	63	67	29	43	46	26	0	0.000	0.000	0.115	0.155	4.387	0.006	0.001	80	427	100	19	32	Error	0	19	0	32	2483	7631	0.000	0.966	0	0	0
4	11	16	""	"148079"	6450	12460	100	31	31	6	19	30	30	31	6	19	20	3	0	72	73	26	35	60	60	64	25	39	31	8	0	0.083	0.077	0.179	0.220	2.248	-0.021	0.007	80	414	100	13	14	-3.585	1	12	1	13	2498	5817	0.000	0.360	0	0	0
4	12	16	"hsa-miR-3622a-5p"	"148474"	6630	12460	100	31	31	6	19	31	31	31	6	19	16	2	0	81	86	50	58	62	62	64	26	40	37	17	0	0.000	0.000	0.200	0.174	4.283	-0.003	0.000	80	459	100	19	24	Error	0	19	0	24	2517	6874	0.000	0.846	0	0	0
4	13	16	"hsa-miR-941"	"148625"	6830	12480	100	33	31	7	22	31	31	31	6	19	22	1	0	107	116	58	50	65	65	68	28	41	57	40	0	0.048	0.000	0.135	0.158	3.404	-0.009	0.003	80	471	100	44	51	-4.392	2	42	0	51	2519	9253	0.000	1.714	0	0	0
4	14	16	"kshv-miR-K12-10a-5p"	"147640"	7010	12460	100	31	32	6	18	31	31	31	6	19	17	3	0	78	85	36	42	63	63	67	27	40	41	13	0	0.000	0.045	0.203	0.261	3.762	0.004	0.000	80	458	100	15	23	Error	0	15	1	22	2526	6762	0.167	0.667	0	0	0
4	15	16	""	"147599"	7190	12470	100	31	32	5	15	31	31	31	6	19	13	1	0	71	75	30	40	61	61	66	27	40	27	11	0	0.000	0.071	0.232	0.262	3.025	0.006	0.001	80	463	100	10	15	Error	0	10	1	14	2539	5972	0.167	0.333	0	0	0
4	16	16	"hsa-miR-3660"	"147318"	7370	12480	100	31	31	6	19	32	32	31	6	19	5	2	0	132	136	77	56	63	63	66	26	39	62	56	0	-0.014	-0.014	0.060	0.078	4.601	-0.008	0.005	80	418	100	68	72	Error	-1	69	-1	73	2466	10857	0.000	2.692	0	0	0
4	17	16	"hsa-miR-4277"	"147666"	7530	12460	100	33	32	6	18	31	31	32	6	18	15	2	0	75	78	31	39	63	63	67	27	40	35	8	0	0.167	0.067	0.188	0.219	3.762	-0.008	0.002	80	427	100	14	16	-2.585	2	12	1	15	2533	6217	0.000	0.407	0	0	0
4	18	16	"Empty"	"0"	7710	12460	100	31	32	5	15	32	32	32	6	18	8	2	0	64	66	28	42	65	65	68	28	41	17	2	0	1.000	0.000	0.156	0.183	3.030	-0.007	0.001	80	439	100	-2	1	0.000	-1	-1	0	1	2539	5249	0.000	-0.071	0	0	0
4	19	16	""	"148186"	7890	12470	100	33	32	6	18	32	32	32	6	18	12	0	0	80	86	36	41	66	66	70	26	37	37	20	0	0.071	0.000	0.113	0.170	3.764	-0.007	0.001	80	462	100	15	20	-3.807	1	14	0	20	2571	6871	0.000	0.615	0	0	0
4	20	16	""	"148021"	8080	12480	100	32	33	6	18	32	32	32	6	18	13	2	0	99	107	43	40	64	64	68	27	39	58	35	0	0.000	0.023	0.116	0.119	3.113	0.010	0.003	80	416	100	35	44	Error	0	35	1	43	2603	8582	0.167	1.444	0	0	0
4	21	16	""	"148131"	8210	12470	100	32	33	6	18	32	32	32	6	18	16	2	0	67	73	27	36	64	64	68	27	39	23	7	0	0.000	0.111	0.379	0.397	4.780	-0.009	0.002	80	394	100	3	10	Error	0	3	1	9	2602	5817	0.167	0.185	0	0	0
4	22	16	""	"148573"	8380	12460	100	31	32	6	18	33	33	33	6	18	13	0	0	69	70	27	38	66	66	69	26	37	23	2	0	-0.667	-0.250	0.304	0.373	2.503	-0.013	0.004	80	481	100	1	3	Error	-2	3	-1	4	2570	5616	-0.167	0.038	0	0	0
4	1	17	""	"148569"	4680	12660	100	31	31	7	22	31	31	31	6	19	18	2	0	87	91	39	42	63	63	66	27	40	47	23	0	0.000	0.000	0.176	0.178	2.608	-0.012	0.003	80	502	100	24	28	Error	0	24	0	28	2450	7260	0.000	0.926	0	0	0
4	2	17	""	"148137"	4860	12660	100	31	30	7	23	30	30	31	7	22	10	2	0	78	79	34	43	63	63	66	28	42	36	12	0	0.067	0.000	0.211	0.228	3.981	0.006	0.001	80	456	100	16	16	-3.907	1	15	0	16	2419	6353	-0.143	0.464	0	0	0
4	3	17	""	"148359"	5020	12670	100	31	30	7	23	31	31	31	7	22	16	0	0	362	322	167	51	62	62	66	31	46	82	80	0	0.000	-0.004	0.022	0.034	8.383	-0.002	0.002	80	439	100	300	259	Error	0	300	-1	260	2439	25761	-0.143	8.258	0	0	0
4	4	17	""	"148315"	5200	12680	100	32	31	7	22	30	30	31	6	19	23	6	0	105	107	49	45	64	64	68	30	44	60	33	0	0.049	0.023	0.131	0.137	2.983	-0.004	0.000	80	458	100	43	44	-4.358	2	41	1	43	2515	8537	0.000	1.300	0	0	0
4	5	17	""	"148044"	5380	12660	100	30	30	7	23	31	31	31	6	19	11	3	0	562	606	521	85	62	62	66	25	37	70	60	0	-0.002	-0.002	0.016	0.029	10.123	0.000	0.001	80	461	100	499	543	Error	-1	500	-1	544	2428	48470	-0.167	21.600	0	0	0
4	6	17	""	"148431"	5560	12660	100	32	32	6	18	31	31	31	6	19	15	3	0	77	79	31	39	61	61	64	26	40	40	13	0	0.063	0.056	0.167	0.241	3.799	-0.029	0.016	80	442	100	17	19	-4.000	1	16	1	18	2551	6328	0.167	0.577	0	0	0
4	7	17	""	"148056"	5740	12660	100	30	31	7	22	30	30	31	7	22	15	2	0	80	84	33	39	62	62	64	26	40	35	17	0	0.000	0.045	0.217	0.248	3.617	-0.004	0.000	80	468	100	18	23	Error	0	18	1	22	2461	6698	0.000	0.769	0	0	0
4	8	17	""	"148653"	5920	12670	100	30	31	6	19	31	31	31	7	22	16	0	0	160	168	100	59	64	64	67	28	41	72	61	0	-0.010	0.000	0.081	0.088	2.892	-0.004	0.002	80	477	100	95	104	Error	-1	96	0	104	2480	13447	0.000	3.607	0	0	0
4	9	17	""	"148367"	6100	12660	100	31	31	7	22	31	31	31	7	22	10	1	0	70	71	26	36	64	64	67	27	40	21	6	0	0.000	0.000	0.308	0.365	3.256	-0.016	0.004	80	470	100	6	7	Error	0	6	0	7	2484	5711	0.000	0.148	0	0	0
4	10	17	""	"148475"	6280	12660	100	31	31	6	19	31	31	31	6	19	12	1	0	76	78	30	38	63	63	66	25	37	32	15	0	0.000	0.000	0.158	0.157	3.791	-0.017	0.005	80	470	100	13	15	Error	0	13	0	15	2457	6257	0.000	0.480	0	0	0
4	11	17	""	"148112"	6460	12660	100	30	31	7	22	31	31	31	6	19	13	3	0	65	71	29	40	60	60	65	28	43	30	2	0	-0.200	0.000	0.205	0.240	3.522	-0.012	0.003	80	483	100	4	11	Error	-1	5	0	11	2459	5647	0.000	0.214	0	0	0
4	12	17	"hsa-miR-203b-5p"	"148181"	6640	12660	100	31	31	6	19	31	31	31	6	19	21	2	0	72	80	32	40	64	64	67	29	43	28	11	0	0.000	0.000	0.338	0.275	2.807	-0.006	0.001	80	469	100	8	16	Error	0	8	0	16	2516	6402	0.000	0.448	0	0	0
4	13	17	""	"148076"	6820	12660	100	32	31	6	19	31	31	31	6	19	11	0	0	78	84	40	47	62	62	64	26	40	37	18	0	0.063	0.000	0.149	0.210	4.079	-0.011	0.003	80	470	100	17	22	-4.000	1	16	0	22	2479	6688	0.000	0.769	0	0	0
4	14	17	""	"148457"	7020	12670	100	31	31	6	19	31	31	31	6	19	17	0	0	74	78	29	37	63	63	66	27	40	27	8	0	0.000	0.000	0.162	0.212	4.324	-0.013	0.003	80	435	100	11	15	Error	0	11	0	15	2508	6229	0.000	0.444	0	0	0
4	15	17	""	"148060"	7160	12670	100	30	30	7	23	31	31	32	6	18	15	3	0	73	77	33	42	61	61	65	27	41	32	15	0	-0.083	-0.062	0.127	0.157	3.472	-0.011	0.002	80	418	100	11	15	Error	-1	12	-1	16	2413	6191	-0.333	0.444	0	0	0
4	16	17	""	"148464"	7360	12660	100	32	32	6	18	31	31	32	6	18	16	2	0	69	73	27	36	63	63	67	30	44	20	3	0	0.167	0.100	0.194	0.219	3.490	-0.005	0.001	80	469	100	7	11	-2.585	1	6	1	10	2554	5851	0.000	0.200	0	0	0
4	17	17	""	"148141"	7540	12660	100	31	32	6	18	31	31	31	5	16	20	7	0	72	79	32	40	64	64	66	25	37	32	11	0	0.000	0.067	0.248	0.280	3.912	0.002	0.000	80	477	100	8	16	Error	0	8	1	15	2536	6297	0.200	0.520	0	0	0
4	18	17	""	"148194"	7720	12660	100	32	32	6	18	31	31	31	6	19	20	3	0	69	75	28	37	65	65	68	27	39	25	7	0	0.250	0.100	0.286	0.305	4.131	0.011	0.003	80	470	100	5	11	-2.000	1	4	1	10	2589	6014	0.167	0.259	0	0	0
4	19	17	""	"148646"	7900	12660	100	32	32	6	18	32	32	32	6	18	16	1	0	828	662	518	78	64	64	67	25	37	73	63	0	0.000	0.000	0.018	0.030	11.802	-0.001	0.004	80	461	100	764	598	Error	0	764	0	598	2536	52962	0.000	23.800	0	0	0
4	20	17	"hsa-miR-219b-5p"	"148386"	8080	12680	100	31	32	5	15	33	33	33	6	18	10	0	0	103	103	44	42	60	60	64	25	39	60	40	0	-0.047	-0.023	0.106	0.125	4.096	-0.021	0.015	80	460	100	41	42	Error	-2	43	-1	43	2547	8250	-0.167	1.560	0	0	0
4	21	17	""	"148520"	8270	12670	100	30	31	6	19	33	33	33	5	15	12	2	0	86	94	40	42	62	62	66	26	39	48	30	0	-0.125	-0.062	0.226	0.221	2.789	-0.020	0.011	80	467	100	21	30	Error	-3	24	-2	32	2482	7557	-0.400	1.077	0	0	0
4	22	17	"hsa-miR-208b-3p"	"148284"	8440	12660	100	30	31	6	19	32	32	32	5	15	16	3	0	84	84	37	44	65	65	69	28	40	33	13	0	-0.105	-0.053	0.292	0.293	5.606	-0.019	0.010	80	497	100	17	18	Error	-2	19	-1	19	2491	6744	-0.200	0.536	0	0	0
4	1	18	""	"148537"	4660	12870	100	29	29	6	20	30	30	31	6	19	11	2	0	94	98	42	42	62	62	66	27	40	53	32	0	-0.031	-0.028	0.114	0.102	3.787	-0.002	0.000	80	491	100	31	35	Error	-1	32	-1	36	2341	7805	-0.333	1.185	0	0	0
4	2	18	""	"11255"	4840	12860	100	31	31	7	22	30	30	30	7	23	12	2	0	123	138	77	55	63	63	68	28	41	65	50	0	0.017	0.013	0.052	0.074	3.702	-0.004	0.001	80	462	100	61	76	-5.907	1	60	1	75	2484	11051	0.143	2.500	0	0	0
4	3	18	""	"42962"	5020	12850	100	31	31	6	19	30	30	30	6	20	13	2	0	130	277	242	87	61	61	64	26	40	61	51	0	0.014	0.005	0.026	0.046	8.892	0.001	0.001	80	450	100	70	217	-6.109	1	69	1	216	2448	22191	0.167	8.192	0	0	0
4	4	18	""	"29650"	5200	12860	100	31	31	7	22	31	31	31	6	19	16	2	0	204	291	237	81	60	60	63	25	39	62	53	0	0.000	0.000	0.030	0.048	6.394	0.001	0.001	80	442	100	144	231	Error	0	144	0	231	2456	23302	0.000	9.120	0	0	0
4	5	18	"Empty"	"0"	5380	12860	100	30	31	6	19	30	30	31	6	19	17	3	0	57	62	26	41	62	62	66	26	39	16	2	0	0.000	100000.000	0.222	0.239	2.813	-0.027	0.012	80	438	100	-5	1	Error	0	-5	1	0	2444	4932	0.000	-0.154	0	0	0
4	6	18	"hsa-miR-519e-3p"	"11164"	5550	12850	100	30	31	6	19	30	30	30	6	20	21	3	0	179	201	143	71	61	61	65	26	40	66	60	0	0.000	0.007	0.046	0.062	4.093	-0.001	0.000	80	450	100	118	141	Error	0	118	1	140	2474	16061	0.167	5.231	0	0	0
4	7	18	"hsa-miR-301b-3p"	"17886"	5730	12870	100	30	30	6	20	30	30	31	6	19	15	3	0	74	78	30	38	62	62	64	26	40	27	13	0	0.000	0.000	0.231	0.241	4.501	0.007	0.001	80	457	100	12	16	Error	0	12	0	16	2421	6230	-0.167	0.538	0	0	0
4	8	18	"hsa-miR-5010-5p"	"168684"	5900	12880	100	31	31	7	22	30	30	31	7	22	16	3	0	74	82	35	42	62	62	64	25	39	36	22	0	0.083	0.050	0.217	0.225	3.690	-0.017	0.005	80	424	100	13	21	-3.585	1	12	1	20	2486	6580	0.000	0.720	0	0	0
4	9	18	"hsa-miR-4763-3p"	"168679"	6070	12870	100	31	31	6	19	30	30	31	7	22	15	1	0	80	78	29	37	62	62	66	27	40	41	7	0	0.056	0.063	0.227	0.200	4.301	-0.010	0.002	80	450	100	19	17	-4.170	1	18	1	16	2518	6226	0.000	0.444	0	0	0
4	10	18	"hsa-miR-4684-3p"	"168718"	6250	12870	100	30	31	7	22	31	31	31	6	19	13	5	0	82	86	39	45	63	63	65	25	38	46	26	0	-0.053	0.000	0.185	0.222	4.397	-0.018	0.007	80	490	100	18	23	Error	-1	19	0	23	2447	6880	0.000	0.840	0	0	0
4	11	18	"hsa-miR-326"	"168945"	6460	12880	100	31	31	7	22	30	30	31	6	19	16	5	0	84	89	38	42	63	63	66	27	40	37	22	0	0.048	0.038	0.176	0.187	4.639	-0.013	0.004	80	490	100	22	27	-4.392	1	21	1	26	2462	7105	0.000	0.852	0	0	0
4	12	18	"hsa-miR-4450"	"168964"	6640	12860	100	31	31	7	22	30	30	31	6	19	20	7	0	132	224	189	84	65	65	68	26	38	58	51	0	0.015	0.006	0.045	0.064	5.018	0.001	0.000	80	448	100	68	160	-6.066	1	67	1	159	2510	17941	0.000	6.000	0	0	0
4	13	18	"hsa-miR-5094"	"168932"	6810	12860	100	32	32	6	18	30	30	31	6	19	17	5	0	101	109	51	46	61	61	65	26	40	63	42	0	0.050	0.042	0.102	0.110	3.392	-0.003	0.000	80	439	100	42	50	-4.322	2	40	2	48	2527	8740	0.167	1.692	0	0	0
4	14	18	"hsa-miR-4999-5p"	"168934"	6990	12860	100	31	31	6	19	31	31	31	6	19	17	2	0	74	77	32	41	63	63	69	76	110	3	0	0	0.000	0.000	0.200	0.236	3.528	0.004	0.003	80	444	100	11	14	Error	0	11	0	14	2511	6140	0.000	0.105	0	0	0
4	15	18	""	"168600"	7170	12850	100	31	32	7	21	31	31	31	6	19	16	7	0	3142	3348	3319	99	67	67	69	27	39	66	58	0	0.000	0.000	0.002	0.006	19.193	0.000	0.010	80	452	100	3075	3282	Error	0	3075	1	3281	2540	267831	0.167	121.444	0	0	0
4	16	18	""	"168726"	7360	12860	100	31	31	6	19	32	32	32	6	18	10	1	0	229	215	126	58	65	65	69	31	44	70	66	0	-0.006	-0.007	0.032	0.055	6.027	-0.004	0.004	80	460	100	163	149	Error	-1	164	-1	150	2482	17163	-0.167	4.710	0	0	0
4	17	18	"hsa-miR-4706"	"168795"	7540	12870	100	30	32	6	18	31	31	31	6	19	18	2	0	79	87	37	42	63	63	65	25	38	41	22	0	-0.062	0.042	0.250	0.237	2.659	-0.027	0.017	80	434	100	15	25	Error	-1	16	1	24	2520	6981	0.167	0.880	0	0	0
4	18	18	"hsa-miR-4479"	"168755"	7710	12860	100	30	31	6	19	32	32	31	6	19	12	2	0	64	67	24	35	61	61	66	27	40	23	1	0	-0.667	-0.167	0.300	0.289	3.665	-0.020	0.009	80	449	100	1	5	Error	-2	3	-1	6	2502	5345	0.000	0.037	0	0	0
4	19	18	""	"168577"	7890	12860	100	31	32	5	15	32	32	32	6	18	8	2	0	73	80	31	38	59	59	65	29	44	35	13	0	-0.071	0.000	0.176	0.213	3.787	-0.001	0.000	80	451	100	13	21	Error	-1	14	0	21	2521	6392	0.000	0.517	0	0	0
4	20	18	"hsa-miR-548ac"	"168827"	8070	12860	100	32	33	5	15	32	32	32	6	18	10	1	0	75	77	27	35	63	63	66	27	40	26	7	0	0.000	0.071	0.201	0.254	4.949	-0.009	0.002	80	432	100	12	15	Error	0	12	1	14	2610	6180	0.167	0.407	0	0	0
4	21	18	"hsa-miR-499b-5p"	"168676"	8250	12860	100	33	32	4	12	32	32	32	6	18	5	0	0	74	73	30	41	61	61	66	24	36	30	11	0	0.077	0.000	0.132	0.125	2.717	-0.011	0.003	80	443	100	14	12	-3.700	1	13	0	12	2567	5859	0.000	0.292	0	0	0
4	22	18	"hsa-miR-4764-5p"	"168852"	8430	12860	100	33	33	6	18	32	32	32	6	18	16	3	0	313	320	254	79	63	63	69	27	39	68	57	0	0.004	0.004	0.015	0.025	6.062	-0.003	0.007	80	471	100	251	258	-7.966	1	250	1	257	2631	25634	0.167	9.296	0	0	0
4	1	19	"hsa-miR-4753-3p"	"168611"	4660	13050	100	31	31	6	19	30	30	31	7	22	13	2	0	105	107	45	42	64	64	67	28	41	58	40	0	0.024	0.023	0.130	0.128	3.442	-0.020	0.011	80	452	100	42	44	-5.358	1	41	1	43	2489	8566	0.000	1.429	0	0	0
4	2	19	"hsa-miR-4507"	"168572"	4840	13050	100	30	29	6	20	30	30	30	6	20	12	0	0	101	120	67	55	62	62	66	27	40	62	38	0	0.000	-0.017	0.091	0.106	3.451	-0.004	0.001	80	438	100	39	57	Error	0	39	-1	58	2328	9626	-0.167	2.000	0	0	0
4	3	19	"hsa-miR-548ad-3p"	"168743"	5020	13050	100	30	30	7	23	30	30	30	6	20	20	5	0	70	72	28	38	59	59	63	25	39	26	15	0	0.000	0.000	0.218	0.233	3.678	-0.017	0.004	80	438	100	11	13	Error	0	11	0	13	2424	5797	0.000	0.360	0	0	0
4	4	19	""	"168647"	5200	13050	100	31	31	6	19	30	30	30	7	23	13	0	0	460	2945	3312	112	60	60	64	26	40	71	60	0	0.002	0.000	0.005	0.009	17.919	0.000	0.000	80	449	100	401	2886	-8.644	1	400	1	2885	2463	235564	0.143	110.808	0	0	0
4	5	19	"hsa-miR-875-3p"	"168812"	5400	13040	100	31	31	6	19	30	30	31	7	22	18	0	0	79	77	36	46	67	67	71	30	42	28	10	0	0.083	0.100	0.200	0.195	3.742	-0.018	0.008	80	439	100	13	11	-3.585	1	12	1	10	2474	6177	0.000	0.200	0	0	0
4	6	19	"hsa-miR-4520-3p"	"169186"	5570	13050	100	32	32	7	21	31	31	31	6	19	18	1	0	72	77	29	37	62	62	65	27	41	37	8	0	0.100	0.067	0.304	0.265	3.356	-0.015	0.004	80	428	100	11	16	-3.322	1	10	1	15	2537	6185	0.167	0.444	0	0	0
4	7	19	"hsa-miR-5009-3p"	"169118"	5750	13060	100	31	30	7	23	31	31	31	6	19	15	0	0	156	163	95	58	61	61	66	28	42	70	61	0	0.000	-0.010	0.069	0.102	5.287	-0.005	0.002	80	406	100	95	101	Error	0	95	-1	102	2429	13008	-0.167	3.464	0	0	0
4	8	19	"hsa-miR-4468"	"169320"	5920	13050	100	30	31	7	22	30	30	31	6	19	20	3	0	150	258	210	81	61	61	64	26	40	63	55	0	0.000	0.005	0.062	0.054	5.001	0.000	0.000	80	419	100	89	198	Error	0	89	1	197	2461	20666	0.000	7.462	0	0	0
4	9	19	"hsa-miR-4691-3p"	"169321"	6100	13050	100	30	30	7	23	30	30	31	6	19	18	0	0	95	105	50	47	62	62	65	27	41	57	37	0	0.000	0.000	0.100	0.137	3.990	-0.013	0.005	80	454	100	33	43	Error	0	33	0	43	2437	8412	-0.167	1.481	0	0	0
4	10	19	"hsa-miR-4695-3p"	"169070"	6290	13050	100	30	31	6	19	31	31	31	7	22	13	1	0	10953	7231	5142	71	60	60	66	30	45	85	77	0	0.000	0.000	0.001	0.003	14.966	0.000	0.003	80	456	100	10892	7171	Error	-1	10893	0	7171	2489	578511	0.000	238.833	0	0	0
4	11	19	"hsa-miR-4755-5p"	"169113"	6470	13060	100	31	31	7	22	30	30	31	6	19	18	3	0	104	109	49	44	63	63	68	31	45	55	36	0	0.024	0.022	0.115	0.126	3.107	0.011	0.004	80	420	100	42	47	-5.358	1	41	1	46	2488	8689	0.000	1.323	0	0	0
4	12	19	"hsa-miR-4728-3p"	"169182"	6640	13050	100	32	31	6	19	30	30	31	6	19	15	2	0	491	412	238	57	65	65	66	25	37	83	78	0	0.005	0.003	0.014	0.023	5.313	0.002	0.004	80	440	100	428	348	-7.735	2	426	1	347	2498	32996	0.000	13.840	0	0	0
4	13	19	"hsa-miR-4745-3p"	"169036"	6820	13040	100	32	31	6	19	31	31	31	6	19	17	0	0	64	69	27	39	62	62	66	27	40	21	6	0	0.500	0.000	0.235	0.306	3.986	-0.025	0.009	80	450	100	3	7	-1.000	1	2	0	7	2481	5487	0.000	0.111	0	0	0
4	14	19	"hsa-miR-4747-3p"	"169230"	7000	13040	100	32	32	7	21	31	31	31	6	19	17	2	0	83	84	28	33	65	65	70	77	110	2	0	0	0.056	0.053	0.255	0.249	3.396	-0.024	0.009	80	420	100	19	20	-4.170	1	18	1	19	2536	6681	0.167	0.182	0	0	0
4	15	19	"hsa-miR-4755-3p"	"169157"	7170	13040	100	32	31	6	19	31	31	32	6	18	13	0	0	69	73	33	45	65	65	66	26	39	22	12	0	0.250	0.000	0.304	0.271	3.072	-0.004	0.000	80	430	100	5	8	-2.000	1	4	0	8	2512	5815	-0.167	0.269	0	0	0
4	16	19	"hsa-miR-5707"	"169000"	7350	13040	100	31	31	6	19	31	31	31	6	19	11	2	0	62	66	29	43	63	63	68	27	39	20	6	0	0.000	0.000	0.200	0.226	3.372	0.011	0.003	80	442	100	-1	3	Error	0	-1	0	3	2502	5244	0.000	-0.074	0	0	0
4	17	19	"hsa-miR-3136-3p"	"169319"	7540	13040	100	31	31	6	19	32	32	32	6	18	12	1	0	280	266	185	69	63	63	65	26	40	70	63	0	-0.005	-0.005	0.026	0.028	4.326	-0.003	0.005	80	418	100	216	202	Error	-1	217	-1	203	2473	21248	-0.167	7.731	0	0	0
4	18	19	"hsa-miR-4524a-3p"	"168996"	7710	13050	100	32	32	6	18	32	32	32	6	18	15	5	0	73	74	30	40	62	62	68	27	39	22	7	0	0.000	0.000	0.197	0.224	3.830	-0.011	0.003	80	437	100	11	12	Error	0	11	0	12	2556	5896	0.000	0.222	0	0	0
4	19	19	"hsa-miR-4778-3p"	"169064"	7910	13040	100	31	32	5	15	32	32	32	6	18	12	1	0	93	105	45	42	64	64	68	28	41	51	35	0	-0.034	0.000	0.090	0.134	3.905	0.012	0.005	80	451	100	28	41	Error	-1	29	0	41	2573	8360	0.000	1.321	0	0	0
4	20	19	"hsa-miR-4727-3p"	"169112"	8090	13040	100	32	32	5	15	31	31	32	6	18	15	1	0	75	79	29	36	66	66	69	27	39	25	8	0	0.111	0.077	0.149	0.165	2.848	-0.002	0.000	80	432	100	10	14	-3.170	1	9	1	13	2556	6316	0.000	0.370	0	0	0
4	21	19	"hsa-miR-5684"	"169169"	8270	13040	100	33	33	6	18	32	32	32	6	18	18	5	0	2009	1625	1395	85	66	66	67	26	38	75	65	0	0.001	0.001	0.003	0.009	10.623	0.001	0.010	80	420	100	1944	1560	Error	1	1943	1	1559	2668	130018	0.167	59.923	0	0	0
4	22	19	"hsa-miR-4523"	"168987"	8440	13030	100	33	33	5	15	33	33	33	6	18	10	1	0	74	80	37	46	64	64	68	27	39	31	13	0	0.000	0.000	0.238	0.175	3.088	0.000	0.000	80	450	100	10	16	Error	0	10	0	16	2641	6427	0.000	0.444	0	0	0
4	1	20	"Hy3"	"13138"	4660	13220	100	31	31	6	19	30	30	31	7	22	12	3	0	110	573	802	139	65	65	68	30	44	57	45	0	0.022	0.002	0.059	0.040	13.050	-0.001	0.003	80	516	100	46	509	-5.492	1	45	1	508	2463	45841	0.000	16.833	0	0	0
4	2	20	"hsa-miR-3974"	"169365"	4890	13220	100	29	30	6	20	30	30	30	6	20	13	2	0	66	74	54	72	65	65	68	30	44	23	3	0	-1.000	0.000	0.143	0.162	3.186	-0.008	0.002	80	410	100	0	9	Error	-1	1	0	9	2436	5922	0.000	0.200	0	0	0
4	3	20	"hsa-miR-4633-3p"	"169160"	4990	13220	100	31	31	7	22	30	30	30	7	23	18	3	0	60	67	34	50	62	62	65	28	43	16	11	0	-0.500	0.200	0.231	0.270	3.256	-0.026	0.013	80	400	100	-1	6	Error	1	-2	1	5	2486	5373	0.143	0.071	0	0	0
4	4	20	"hsa-miR-5092"	"168992"	5200	13220	100	31	30	6	20	30	30	30	7	23	8	0	0	58	62	27	43	61	61	65	27	41	16	6	0	-0.333	0.000	0.304	0.282	3.031	-0.041	0.024	80	478	100	-2	1	Error	1	-3	0	1	2405	4994	0.000	-0.111	0	0	0
4	5	20	""	"168654"	5380	13220	100	32	32	7	21	30	30	31	7	22	16	6	0	78	81	28	34	64	64	66	28	42	32	7	0	0.143	0.118	0.220	0.269	3.399	-0.014	0.004	80	464	100	16	19	-2.807	2	14	2	17	2526	6458	0.143	0.536	0	0	0
4	6	20	""	"168713"	5560	13220	100	31	31	6	19	31	31	31	6	19	18	3	0	88	90	38	42	62	62	65	28	43	43	17	0	0.000	0.000	0.294	0.196	2.872	-0.012	0.004	80	452	100	26	28	Error	0	26	0	28	2463	7236	0.000	0.893	0	0	0
4	7	20	""	"168957"	5740	13220	100	30	30	7	23	31	31	31	6	19	13	3	0	61	67	31	46	60	60	66	27	40	23	11	0	-1.000	-0.143	0.236	0.244	3.599	-0.023	0.009	80	439	100	0	6	Error	-1	1	-1	7	2417	5323	-0.167	0.037	0	0	0
4	8	20	""	"168706"	5920	13240	100	31	31	6	19	30	30	31	6	19	22	2	0	82	88	41	46	61	61	65	25	38	46	28	0	0.048	0.037	0.175	0.174	3.958	-0.021	0.011	80	474	100	22	28	-4.392	1	21	1	27	2504	7069	0.000	0.920	0	0	0
4	9	20	""	"168761"	6100	13240	100	30	31	6	19	30	30	31	6	19	17	7	0	77	79	28	35	65	65	68	28	41	25	7	0	0.000	0.071	0.167	0.220	3.510	-0.029	0.016	80	474	100	12	15	Error	0	12	1	14	2513	6296	0.000	0.393	0	0	0
4	10	20	""	"168842"	6280	13240	100	31	31	6	19	31	31	31	6	19	15	2	0	276	261	194	74	60	60	65	27	41	68	58	0	0.000	0.000	0.037	0.051	7.289	0.001	0.000	80	474	100	216	201	Error	0	216	0	201	2464	20909	0.000	7.259	0	0	0
4	11	20	""	"169268"	6460	13240	100	31	31	6	19	31	31	31	6	19	12	3	0	185	220	166	75	63	63	65	25	38	65	58	0	0.000	0.000	0.032	0.044	4.551	0.004	0.004	80	464	100	122	157	Error	0	122	0	157	2481	17611	0.000	6.200	0	0	0
4	12	20	"Empty"	"0"	6640	13240	100	31	31	6	19	31	31	31	6	19	20	1	0	60	63	22	34	65	65	67	29	43	7	1	0	0.000	0.000	0.396	0.385	3.090	-0.005	0.000	80	474	100	-5	-2	Error	0	-5	0	-2	2476	5034	0.000	-0.138	0	0	0
4	13	20	""	"168936"	6820	13240	100	31	31	5	16	31	31	31	6	19	13	0	0	240	216	112	51	62	62	67	28	41	82	72	0	0.000	0.000	0.035	0.047	5.427	0.001	0.000	80	482	100	178	154	Error	0	178	0	154	2481	17261	0.000	5.321	0	0	0
4	14	20	"Empty"	"0"	7000	13220	100	31	31	6	19	31	31	31	6	19	12	3	0	64	68	27	39	62	62	67	27	40	22	5	0	0.000	0.000	0.328	0.288	3.572	-0.016	0.004	80	464	100	2	6	Error	0	2	0	6	2498	5477	0.000	0.037	0	0	0
4	15	20	"Empty"	"0"	7180	13220	100	33	32	6	18	31	31	31	6	19	11	3	0	63	66	28	42	63	63	66	28	42	17	5	0	100000.000	0.333	0.205	0.275	3.607	0.008	0.001	80	464	100	2	4	16.610	2	0	1	3	2531	5285	0.167	0.000	0	0	0
4	16	20	"Empty"	"0"	7360	13220	100	30	31	7	22	31	31	31	6	19	12	3	0	62	62	21	33	64	64	67	26	38	10	0	0	0.500	0.000	0.238	0.340	3.973	0.009	0.001	80	464	100	-3	-2	-1.000	-1	-2	0	-2	2487	4985	0.000	-0.192	0	0	0
4	17	20	"Empty"	"0"	7540	13220	100	30	31	7	22	31	31	31	6	19	16	3	0	61	63	26	41	64	64	66	25	37	16	3	0	0.333	0.000	0.400	0.311	4.417	-0.020	0.006	80	464	100	-4	-1	-1.585	-1	-3	0	-1	2510	5075	0.000	-0.120	0	0	0
4	18	20	"Empty"	"0"	7720	13220	100	30	31	6	19	31	31	32	6	18	11	5	0	60	66	30	45	64	64	67	26	38	13	6	0	0.250	0.000	0.231	0.248	4.296	-0.010	0.002	80	452	100	-5	2	-2.000	-1	-4	0	2	2496	5268	-0.167	-0.038	0	0	0
4	19	20	"Empty"	"0"	7900	13220	100	32	32	6	18	31	31	32	6	18	15	2	0	65	67	26	38	64	64	67	26	38	16	3	0	1.000	0.333	0.333	0.300	3.287	0.028	0.013	80	464	100	2	4	0.000	1	1	1	3	2555	5362	0.000	0.000	0	0	0
4	20	20	"Empty"	"0"	8080	13220	100	33	32	5	15	32	32	32	6	18	6	1	0	68	70	26	37	66	66	69	30	43	15	3	0	0.500	0.000	0.235	0.219	3.925	0.007	0.001	80	464	100	3	4	-1.000	1	2	0	4	2571	5632	0.000	0.033	0	0	0
4	21	20	"Hy3"	"13138"	8260	13220	100	33	33	7	21	32	32	32	5	15	18	7	0	195	630	792	125	64	64	68	29	42	65	55	0	0.008	0.002	0.010	0.027	13.144	0.000	0.000	80	464	100	132	567	-7.033	1	131	1	566	2602	50423	0.200	19.379	0	0	0
4	22	20	"Hy3"	"13138"	8440	13220	100	32	32	5	15	33	33	33	5	15	8	2	0	1277	1562	1655	105	66	66	69	39	56	58	56	0	-0.001	-0.001	0.003	0.010	15.528	0.000	0.000	80	506	100	1210	1495	Error	-1	1211	-1	1496	2573	124958	-0.200	38.282	0	0	0
5	1	1	"Hy3"	"13138"	9120	9590	100	32	33	5	15	33	33	33	6	18	12	0	0	136	780	1012	129	74	74	79	34	43	55	48	0	-0.016	0.000	0.088	0.047	12.340	0.000	0.000	80	533	100	61	706	Error	-1	62	0	706	2619	62401	0.000	20.618	0	0	0
5	2	1	""	"46839"	9320	9590	100	34	34	6	17	34	34	34	6	17	17	1	0	80	80	26	32	78	78	81	34	41	8	0	0	0.000	0.000	0.205	0.293	4.694	0.003	0.000	80	501	100	2	2	Error	0	2	0	2	2733	6374	0.000	-0.029	0	0	0
5	3	1	""	"28769"	9500	9590	100	34	35	6	17	33	33	34	6	17	20	2	0	84	86	31	36	77	77	80	30	37	23	3	0	0.143	0.222	0.158	0.209	3.456	-0.021	0.010	80	475	100	8	11	-2.807	1	7	2	9	2764	6882	0.167	0.200	0	0	0
5	4	1	""	"42664"	9680	9590	100	35	35	6	17	34	34	34	6	17	16	6	0	89	91	38	41	77	77	87	124	142	2	0	0	0.083	0.071	0.182	0.181	4.044	0.000	0.000	80	464	100	13	15	-3.585	1	12	1	14	2808	7259	0.167	0.032	0	0	0
5	5	1	"hsa-miR-1289"	"46340"	9860	9590	100	34	34	6	17	34	34	34	5	14	13	3	0	75	82	30	36	77	77	86	124	144	0	0	0	0.000	0.000	0.235	0.204	3.297	0.006	0.001	80	464	100	-2	5	Error	0	-2	0	5	2703	6554	0.000	-0.032	0	0	0
5	6	1	"hsa-miR-1271-5p"	"46627"	10040	9590	100	35	35	5	14	34	34	34	6	17	17	1	0	80	86	35	40	81	81	85	51	60	10	2	0	-1.000	0.200	0.217	0.172	2.607	0.009	0.003	80	493	100	0	6	Error	1	-1	1	5	2766	6889	0.167	0.020	0	0	0
5	7	1	"hsa-miR-636"	"42750"	10230	9600	100	35	34	6	17	34	34	34	5	14	20	2	0	151	173	100	57	77	77	83	67	80	53	37	0	0.014	0.000	0.051	0.070	4.728	0.005	0.004	80	473	100	75	96	-6.209	1	74	0	96	2715	13862	0.000	1.343	0	0	0
5	8	1	"hsa-miR-92b-5p"	"42717"	10400	9590	100	35	35	6	17	33	33	34	5	14	21	5	0	89	94	35	37	80	80	86	71	82	6	0	0	0.222	0.143	0.193	0.204	3.717	-0.001	0.000	80	472	100	11	16	-2.170	2	9	2	14	2784	7503	0.200	0.113	0	0	0
5	9	1	"hsa-miR-302c-5p"	"11045"	10580	9590	100	34	35	6	17	34	34	34	5	14	23	7	0	212	198	117	59	81	81	83	30	36	62	58	0	0.000	0.009	0.037	0.041	3.055	-0.001	0.000	80	485	100	131	118	Error	0	131	1	117	2802	15822	0.200	3.833	0	0	0
5	10	1	""	"11274"	10770	9590	100	36	35	5	14	34	34	34	6	17	20	0	0	87	89	31	34	79	79	82	29	35	25	8	0	0.250	0.100	0.194	0.201	2.821	0.020	0.013	80	495	100	10	11	-2.000	2	8	1	10	2838	7148	0.167	0.241	0	0	0
5	11	1	"hsa-miR-20b-5p"	"42640"	10960	9590	100	35	35	6	17	34	34	35	5	14	17	7	0	107	111	50	45	80	80	83	32	38	43	20	0	0.037	0.032	0.135	0.131	2.871	-0.014	0.008	80	460	100	28	32	-4.755	1	27	1	31	2813	8907	0.000	0.875	0	0	0
5	12	1	"ebv-miR-BHRF1-2-5p"	"17562"	11120	9590	100	34	34	5	14	35	35	35	6	17	7	0	0	73	78	31	39	77	77	81	29	35	20	2	0	0.250	-1.000	0.194	0.219	3.119	0.007	0.001	80	444	100	-5	0	-2.000	-1	-4	-1	1	2728	6222	-0.167	-0.103	0	0	0
5	13	1	""	"14189"	11290	9590	100	36	35	5	14	34	34	34	6	17	12	0	0	127	136	70	51	75	75	81	30	37	58	45	0	0.038	0.016	0.065	0.059	3.131	-0.008	0.005	80	489	100	54	62	-4.700	2	52	1	61	2827	10912	0.167	1.833	0	0	0
5	14	1	"hsa-miR-132-3p"	"10937"	11490	9590	100	36	36	6	16	34	34	34	5	14	28	6	0	97	101	34	33	75	75	78	29	37	41	16	0	0.091	0.077	0.186	0.223	3.511	0.009	0.002	80	503	100	24	28	-3.459	2	22	2	26	2850	8050	0.400	0.793	0	0	0
5	15	1	"hsa-miR-190b"	"32731"	11680	9580	100	34	35	6	17	34	34	35	6	17	16	3	0	98	105	44	41	73	73	77	30	38	41	22	0	0.000	0.031	0.160	0.180	3.893	-0.004	0.001	80	506	100	25	33	Error	0	25	1	32	2797	8384	0.000	0.933	0	0	0
5	16	1	""	"46239"	11870	9600	100	35	35	6	17	34	34	35	6	17	13	1	0	96	102	45	44	75	75	79	29	36	40	18	0	0.048	0.037	0.100	0.131	4.208	0.011	0.005	80	489	100	22	28	-4.392	1	21	1	27	2809	8148	0.000	0.793	0	0	0
5	17	1	"ebv-miR-BART4-5p"	"17359"	12060	9610	100	33	33	5	15	34	34	34	6	17	8	0	0	90	102	45	44	80	80	82	30	36	36	17	0	-0.100	-0.045	0.155	0.141	3.410	0.004	0.001	80	456	100	9	21	Error	-1	10	-1	22	2653	8131	-0.167	0.667	0	0	0
5	18	1	"hsa-miR-217"	"19016"	12230	9600	100	36	35	6	17	34	34	35	5	14	22	5	0	76	78	29	37	76	76	80	30	37	16	3	0	100000.000	0.500	0.196	0.240	3.720	0.013	0.004	80	456	100	2	3	16.610	2	0	1	2	2816	6272	0.000	-0.067	0	0	0
5	19	1	"hsa-miR-1225-3p"	"46684"	12410	9600	100	33	34	5	14	34	34	34	5	14	8	2	0	92	100	54	54	72	72	77	30	38	42	21	0	-0.050	0.000	0.148	0.172	4.649	0.005	0.001	80	443	100	19	28	Error	-1	20	0	28	2686	7982	0.000	0.767	0	0	0
5	20	1	"hsa-miR-1231"	"46531"	12570	9590	100	33	34	5	14	34	34	34	5	14	17	2	0	82	89	37	41	74	74	78	33	42	35	8	0	-0.125	0.000	0.143	0.138	4.140	0.018	0.010	80	469	100	7	15	Error	-1	8	0	15	2691	7158	0.000	0.333	0	0	0
5	21	1	"kshv-miR-K12-11-3p"	"17571"	12770	9600	100	34	34	6	17	33	33	33	6	18	17	6	0	124	128	56	43	75	75	79	36	45	57	35	0	0.020	0.019	0.119	0.123	6.387	0.003	0.001	80	458	100	50	54	-5.615	1	49	1	53	2738	10233	0.167	1.361	0	0	0
5	22	1	"Hy3"	"13138"	12920	9590	100	35	35	6	17	33	33	33	5	15	25	7	0	633	1317	1586	120	74	74	78	29	37	71	61	0	0.004	0.002	0.006	0.012	9.551	0.001	0.030	80	476	100	561	1245	-8.127	2	559	2	1243	2834	105332	0.400	42.724	0	0	0
5	1	2	""	"11268"	9130	9790	100	33	33	5	15	33	33	33	5	15	17	1	0	374	326	207	63	72	72	80	59	73	67	62	0	0.000	0.000	0.021	0.042	5.509	0.002	0.002	80	501	100	302	254	Error	0	302	0	254	2652	26064	0.000	4.169	0	0	0
5	2	2	"spike_control_v2_40"	"29001"	9310	9790	100	33	34	5	14	33	33	33	5	15	15	3	0	257	242	147	60	76	76	81	33	40	68	61	0	0.000	0.006	0.036	0.059	5.068	0.001	0.000	80	439	100	181	167	Error	0	181	1	166	2688	19352	0.200	4.879	0	0	0
5	3	2	""	"17691"	9480	9780	100	31	33	6	18	33	33	33	5	15	20	6	0	89	95	43	45	75	75	80	30	37	33	13	0	-0.143	0.000	0.282	0.219	2.442	-0.004	0.000	80	469	100	12	20	Error	-2	14	0	20	2638	7563	0.000	0.500	0	0	0
5	4	2	"hsa-miR-623"	"46556"	9680	9770	100	33	32	6	18	33	33	34	5	14	13	1	0	91	96	40	41	74	74	77	30	38	37	21	0	0.000	-0.045	0.129	0.130	3.854	0.015	0.008	80	445	100	17	21	Error	0	17	-1	22	2565	7695	-0.400	0.633	0	0	0
5	5	2	"hsa-miR-302d-3p"	"27838"	9840	9770	100	34	34	5	14	34	34	34	5	14	13	2	0	91	97	39	40	75	75	79	30	37	40	16	0	0.000	0.000	0.111	0.146	3.842	-0.007	0.002	80	435	100	16	22	Error	0	16	0	22	2725	7776	0.000	0.600	0	0	0
5	6	2	"hsa-miR-631"	"42700"	10030	9790	100	34	34	5	14	34	34	34	5	14	10	3	0	180	201	130	64	79	79	86	55	63	58	48	0	0.000	0.000	0.056	0.049	5.385	0.000	0.000	80	462	100	101	122	Error	0	101	0	122	2735	16100	0.000	2.091	0	0	0
5	7	2	""	"46879"	10210	9790	100	34	35	6	17	34	34	34	5	14	27	7	0	164	230	168	73	77	77	82	34	41	63	56	0	0.000	0.007	0.050	0.058	3.864	0.002	0.002	80	441	100	87	154	Error	0	87	1	153	2793	18424	0.200	4.353	0	0	0
5	8	2	"hcmv-miR-UL112-3p"	"17508"	10380	9790	100	34	34	5	14	34	34	35	6	17	11	2	0	110	112	48	42	75	75	80	34	42	51	21	0	0.000	0.000	0.091	0.111	3.478	0.000	0.000	80	450	100	35	37	Error	0	35	0	37	2722	8960	-0.167	0.941	0	0	0
5	9	2	"hsa-let-7g-3p"	"42778"	10560	9780	100	35	34	6	17	34	34	35	6	17	11	1	0	87	100	88	88	76	76	80	31	38	31	15	0	0.091	0.000	0.192	0.178	4.141	-0.008	0.005	80	463	100	12	24	-3.459	1	11	0	24	2751	8005	-0.167	0.645	0	0	0
5	10	2	""	"42536"	10750	9780	100	34	34	5	14	34	34	35	6	17	8	0	0	78	87	33	37	76	76	80	34	42	22	7	0	0.000	0.000	0.172	0.188	3.781	-0.005	0.001	80	463	100	2	11	Error	0	2	0	11	2728	6971	-0.167	0.206	0	0	0
5	11	2	""	"46835"	10930	9780	100	34	34	5	14	34	34	35	6	17	16	0	0	86	90	30	33	78	78	81	33	40	20	5	0	0.000	0.000	0.355	0.238	3.307	0.006	0.001	80	464	100	8	12	Error	0	8	0	12	2742	7191	-0.167	0.273	0	0	0
5	12	2	"hsa-miR-151a-3p"	"17463"	11120	9790	100	34	34	6	17	34	34	34	6	17	16	1	0	474	403	258	64	75	75	78	30	38	73	70	0	0.000	0.000	0.013	0.022	6.252	-0.002	0.003	80	460	100	399	328	Error	0	399	0	328	2717	32259	0.000	10.833	0	0	0
5	13	2	"hsa-miR-1297"	"46944"	11300	9790	100	36	36	6	16	34	34	34	6	17	22	5	0	148	157	81	51	74	74	79	32	40	65	52	0	0.027	0.024	0.056	0.067	3.433	0.013	0.017	80	439	100	76	85	-5.209	2	74	2	83	2915	12595	0.333	2.438	0	0	0
5	14	2	"hsa-miR-1205"	"46860"	11470	9780	100	35	35	5	14	34	34	34	6	17	13	3	0	93	98	40	40	73	73	76	29	38	38	20	0	0.050	0.040	0.137	0.177	4.232	0.019	0.013	80	449	100	21	26	-4.322	1	20	1	25	2832	7839	0.167	0.759	0	0	0
5	15	2	""	"42862"	11650	9780	100	35	36	6	16	34	34	35	6	17	20	3	0	87	104	133	127	75	75	79	31	39	27	10	0	0.083	0.069	0.156	0.164	3.211	0.022	0.071	80	463	100	13	31	-3.585	1	12	2	29	2890	8315	0.167	0.806	0	0	0
5	16	2	""	"42822"	11830	9780	100	33	34	6	17	34	34	35	5	14	12	7	0	79	80	32	40	73	73	77	29	37	23	8	0	-0.167	0.000	0.217	0.238	3.673	-0.003	0.000	80	446	100	5	7	Error	-1	6	0	7	2701	6438	-0.200	0.103	0	0	0
5	17	2	"hsa-miR-1294"	"46661"	12010	9780	100	34	35	6	17	34	34	34	6	17	17	3	0	97	103	37	35	77	77	80	29	36	37	20	0	0.000	0.038	0.200	0.253	3.004	0.013	0.005	80	428	100	20	27	Error	0	20	1	26	2787	8213	0.167	0.793	0	0	0
5	18	2	"hsa-miR-302a-5p"	"42541"	12190	9780	100	34	33	6	18	33	33	34	6	17	15	0	0	75	82	34	41	75	75	79	29	36	21	7	0	100000.000	0.000	0.259	0.259	4.331	-0.013	0.006	80	444	100	1	7	16.610	1	0	0	7	2667	6571	-0.167	0.103	0	0	0
5	19	2	""	"17749"	12370	9780	100	35	35	6	17	35	35	35	5	14	12	6	0	9322	9331	8860	94	74	74	79	30	37	68	60	0	0.000	0.000	0.001	0.004	27.346	0.000	0.003	80	446	100	9248	9257	Error	0	9248	0	9257	2788	746440	0.000	308.400	0	0	0
5	20	2	""	"46787"	12550	9780	100	36	34	5	14	35	35	35	5	14	10	2	0	71	78	36	46	75	75	85	114	134	1	0	0	-0.250	-0.333	0.197	0.212	4.653	0.004	0.010	80	463	100	-3	2	Error	1	-4	-1	3	2756	6272	-0.200	-0.061	0	0	0
5	21	2	""	"27540"	12730	9790	100	34	34	5	14	34	34	34	5	14	12	3	0	157	293	258	88	75	75	78	34	43	57	51	0	0.000	0.000	0.028	0.032	5.155	0.002	0.003	80	446	100	82	218	Error	0	82	0	218	2742	23416	0.000	6.324	0	0	0
5	22	2	"hsa-miR-325"	"11058"	12910	9790	100	33	33	6	18	33	33	33	6	18	13	0	0	102	115	59	51	75	75	76	28	36	46	32	0	0.000	0.000	0.125	0.110	4.319	-0.008	0.004	80	483	100	27	40	Error	0	27	0	40	2632	9217	0.000	1.393	0	0	0
5	1	3	""	"46422"	9130	9990	100	33	34	6	17	33	33	33	5	15	21	5	0	86	92	40	43	69	69	78	59	75	16	1	0	0.000	0.043	0.273	0.271	3.693	0.018	0.009	80	459	100	17	24	Error	0	17	1	23	2729	7338	0.200	0.237	0	0	0
5	2	3	"hsa-miR-23a-3p"	"42744"	9300	9970	100	34	34	6	17	33	33	33	5	15	21	6	0	8229	6700	5759	85	71	71	77	36	46	70	66	0	0.000	0.000	0.001	0.002	19.368	0.000	0.004	80	450	100	8159	6630	Error	1	8158	1	6629	2704	535979	0.200	183.972	0	0	0
5	3	3	"spike_control_v2_37"	"28684"	9490	9980	100	35	35	5	14	33	33	33	5	15	18	2	0	215	232	163	70	72	72	78	36	46	60	55	0	0.014	0.013	0.029	0.042	5.628	0.005	0.010	80	459	100	145	162	-6.160	2	143	2	160	2760	18581	0.400	4.278	0	0	0
5	4	3	""	"33163"	9660	9970	100	34	34	6	17	34	34	34	6	17	11	2	0	90	91	33	36	75	75	78	30	38	33	8	0	0.000	0.000	0.167	0.224	4.348	-0.011	0.003	80	450	100	15	16	Error	0	15	0	16	2729	7305	0.000	0.433	0	0	0
5	5	3	"hsa-miR-539-5p"	"14271"	9840	9970	100	33	33	5	15	34	34	34	6	17	5	1	0	97	95	34	35	74	74	79	30	37	36	10	0	-0.043	-0.048	0.135	0.138	3.260	0.005	0.001	80	469	100	22	20	Error	-1	23	-1	21	2623	7575	-0.167	0.533	0	0	0
5	6	3	"hsa-miR-96-3p"	"42971"	10020	9970	100	35	35	6	17	34	34	34	5	14	16	5	0	72	76	25	32	75	75	80	30	37	16	2	0	-0.333	1.000	0.250	0.266	3.906	-0.004	0.000	80	451	100	-2	2	Error	1	-3	1	1	2764	6047	0.200	-0.133	0	0	0
5	7	3	"hsa-miR-204-3p"	"42502"	10200	9980	100	34	34	5	14	34	34	34	6	17	10	0	0	326	386	319	82	77	77	83	50	60	55	53	0	0.000	0.000	0.014	0.021	5.121	0.000	0.000	80	462	100	249	309	Error	0	249	0	309	2709	30879	0.000	6.060	0	0	0
5	8	3	"hsa-miR-340-5p"	"29872"	10390	9980	100	34	34	5	14	34	34	34	6	17	13	1	0	469	394	242	61	78	78	83	35	42	71	70	0	0.000	0.000	0.010	0.019	6.937	0.001	0.096	80	450	100	391	316	Error	0	391	0	316	2707	31553	0.000	8.886	0	0	0
5	9	3	"hsa-miR-526b-5p"	"46744"	10560	9970	100	35	35	6	17	34	34	34	6	17	15	3	0	88	97	41	42	78	78	83	35	42	32	12	0	0.100	0.053	0.160	0.158	2.795	0.002	0.000	80	451	100	11	20	-3.322	1	10	1	19	2797	7777	0.167	0.400	0	0	0
5	10	3	""	"17540"	10740	9970	100	34	35	6	17	35	35	35	6	17	11	2	0	98	108	51	47	76	76	81	34	41	40	18	0	-0.045	0.000	0.098	0.110	2.893	0.010	0.004	80	472	100	21	32	Error	-1	22	0	32	2770	8601	0.000	0.794	0	0	0
5	11	3	"hsa-miR-34c-5p"	"11074"	10930	9970	100	33	34	5	14	34	34	34	6	17	13	2	0	295	306	226	73	74	74	79	33	41	65	58	0	-0.005	0.000	0.031	0.036	5.270	0.000	0.000	80	462	100	220	232	Error	-1	221	0	232	2726	24515	0.000	6.879	0	0	0
5	12	3	"hsa-miR-1293"	"46416"	11110	9970	100	35	35	5	14	34	34	34	6	17	20	2	0	106	115	58	50	73	73	76	30	39	52	37	0	0.030	0.024	0.167	0.154	5.397	0.001	0.000	80	451	100	34	43	-5.044	1	33	1	42	2826	9216	0.167	1.300	0	0	0
5	13	3	"hsa-miR-513b-5p"	"46789"	11290	9970	100	33	34	6	17	34	34	34	6	17	13	0	0	171	184	108	58	73	73	78	29	37	72	56	0	-0.010	0.000	0.056	0.076	3.146	-0.005	0.006	80	451	100	97	111	Error	-1	98	0	111	2701	14714	0.000	3.655	0	0	0
5	14	3	""	"4390"	11470	9980	100	34	34	6	17	34	34	35	6	17	13	5	0	91	103	41	39	74	74	79	31	39	42	23	0	0.000	0.000	0.125	0.142	5.268	0.011	0.004	80	460	100	17	29	Error	0	17	0	29	2757	8270	-0.167	0.774	0	0	0
5	15	3	""	"42787"	11650	9970	100	35	35	5	14	34	34	35	6	17	13	0	0	99	109	47	43	74	74	80	32	40	47	23	0	0.040	0.029	0.125	0.130	3.416	0.003	0.000	80	460	100	26	36	-4.644	1	25	1	35	2778	8680	0.000	0.906	0	0	0
5	16	3	""	"46331"	11830	9970	100	34	34	5	14	34	34	35	6	17	8	1	0	85	96	49	51	76	76	79	28	35	30	12	0	0.000	0.000	0.217	0.146	3.870	-0.006	0.001	80	460	100	9	20	Error	0	9	0	20	2680	7676	-0.167	0.607	0	0	0
5	17	3	"ebv-miR-BART19-3p"	"42522"	12010	9960	100	35	34	6	17	34	34	34	6	17	13	0	0	4114	3149	2720	86	77	77	80	30	37	67	63	0	0.000	0.000	0.001	0.006	17.314	0.000	0.008	80	458	100	4038	3072	Error	1	4037	0	3072	2743	251887	0.000	102.300	0	0	0
5	18	3	""	"17528"	12190	9970	100	33	33	6	18	34	34	35	5	14	15	6	0	80	83	28	33	75	75	79	30	37	20	3	0	-0.200	-0.125	0.286	0.280	3.035	0.005	0.001	80	452	100	4	7	Error	-1	5	-1	8	2670	6614	-0.400	0.133	0	0	0
5	19	3	"hsa-miR-518f-5p"	"46622"	12370	9970	100	35	35	5	14	35	35	35	6	17	5	1	0	78	78	32	41	75	75	79	31	39	21	5	0	0.000	0.000	0.167	0.178	3.934	0.007	0.002	80	427	100	3	3	Error	0	3	0	3	2771	6278	0.000	-0.032	0	0	0
5	20	3	"hsa-miR-555"	"17612"	12530	9980	100	34	34	5	14	34	34	34	5	14	22	1	0	80	89	39	43	74	74	85	117	137	1	0	0	0.000	0.000	0.167	0.269	4.522	-0.007	0.002	80	449	100	6	15	Error	0	6	0	15	2739	7102	0.000	0.034	0	0	0
5	21	3	""	"46616"	12720	9970	100	34	34	5	14	34	34	34	5	14	13	2	0	83	88	31	35	75	75	78	29	37	21	8	0	0.000	0.000	0.194	0.200	3.837	0.001	0.000	80	487	100	8	13	Error	0	8	0	13	2714	7016	0.000	0.345	0	0	0
5	22	3	""	"146075"	12920	9970	100	32	32	6	18	33	33	34	6	17	11	2	0	142	150	73	48	75	75	75	29	38	67	53	0	-0.015	-0.013	0.079	0.088	3.133	-0.003	0.001	80	500	100	66	74	Error	-1	67	-1	75	2583	12027	-0.333	2.586	0	0	0
5	1	4	""	"146181"	9120	10160	100	33	33	6	18	33	33	34	6	17	13	2	0	72	73	27	36	70	70	80	91	113	0	0	0	0.000	0.000	0.240	0.252	2.619	0.020	0.009	80	472	100	2	3	Error	0	2	0	3	2676	5860	-0.167	-0.077	0	0	0
5	2	4	""	"146145"	9310	10170	100	35	34	5	14	33	33	33	6	18	10	1	0	133	200	144	72	69	69	74	28	37	65	51	0	0.031	0.008	0.026	0.046	6.319	0.007	0.014	80	461	100	66	132	-5.000	2	64	1	131	2744	15981	0.167	4.500	0	0	0
5	3	4	"spike_control_v2_16"	"24226"	9490	10170	100	34	33	5	15	34	34	34	5	14	12	2	0	92	96	43	44	72	72	75	28	37	40	17	0	0.000	-0.042	0.222	0.164	2.981	0.008	0.003	80	452	100	20	23	Error	0	20	-1	24	2667	7703	-0.200	0.750	0	0	0
5	4	4	"spike_control_v2_35"	"28568"	9670	10160	100	34	34	5	14	34	34	34	6	17	11	1	0	341	291	181	62	71	71	74	27	36	73	62	0	0.000	0.000	0.023	0.035	6.323	0.001	0.001	80	460	100	270	220	Error	0	270	0	220	2727	23292	0.000	8.037	0	0	0
5	5	4	""	"146150"	9850	10170	100	35	35	6	17	33	33	34	5	14	25	6	0	85	88	34	38	72	72	76	28	36	31	8	0	0.154	0.125	0.278	0.292	4.241	-0.004	0.000	80	451	100	15	18	-2.700	2	13	2	16	2785	7075	0.200	0.429	0	0	0
5	6	4	""	"42650"	10030	10170	100	34	33	5	15	34	34	34	6	17	11	1	0	213	200	111	55	76	76	80	29	36	68	60	0	0.000	-0.008	0.034	0.045	3.925	0.001	0.000	80	461	100	137	123	Error	0	137	-1	124	2665	16034	-0.167	4.138	0	0	0
5	7	4	""	"10991"	10210	10170	100	35	36	5	13	34	34	34	6	17	17	2	0	84	95	53	55	80	80	85	51	60	13	1	0	0.250	0.133	0.212	0.197	4.817	0.010	0.014	80	452	100	5	17	-2.000	1	4	2	15	2849	7612	0.333	0.196	0	0	0
5	8	4	"hsa-miR-3129-5p"	"146005"	10390	10170	100	33	34	4	11	34	34	34	6	17	7	0	0	114	122	54	44	79	79	81	33	40	50	30	0	-0.029	0.000	0.106	0.106	3.460	-0.007	0.003	80	470	100	34	43	Error	-1	35	0	43	2693	9752	0.000	1.242	0	0	0
5	9	4	""	"146128"	10590	10170	100	33	34	6	17	34	34	35	6	17	10	3	0	102	104	44	42	73	73	79	31	39	47	25	0	-0.034	0.000	0.099	0.136	4.676	0.008	0.002	80	469	100	28	31	Error	-1	29	0	31	2697	8324	-0.167	0.806	0	0	0
5	10	4	""	"146007"	10760	10170	100	34	34	5	14	34	34	34	6	17	12	1	0	83	87	33	37	74	74	80	31	38	27	7	0	0.000	0.000	0.190	0.180	2.981	0.001	0.000	80	438	100	9	13	Error	0	9	0	13	2729	6931	0.000	0.226	0	0	0
[truncated: 3,048,508 more chars]
