# Supplementary material for: CircRNA_036186 mediates HNSCC progression by regulating 14-3-3ζ
Source: Front Oncol. 2024 Dec 3;14:1498139. doi: 10.3389/fonc.2024.1498139 (PMC11649647; doi:10.3389/fonc.2024.1498139)
Supplement: Supplementary file 1 [file DataSheet1.zip › Supplementary Material/N.txt]

TYPE	text	text	text	integer	text	float	float	text	integer	text	text	integer	integer	integer	integer	float	float	float	float	float	float	text	text	text	text	text	text	text	text	text	text	text	integer	integer	integer	text	integer	boolean
FEPARAMS	Protocol_Name	Protocol_date	Scan_ScannerName	Scan_NumChannels	Scan_Date	Scan_MicronsPerPixelX	Scan_MicronsPerPixelY	Scan_OriginalGUID	Scan_NumScanPass	Grid_Name	Grid_Date	Grid_NumSubGridRows	Grid_NumSubGridCols	Grid_NumRows	Grid_NumCols	Grid_RowSpacing	Grid_ColSpacing	Grid_OffsetX	Grid_OffsetY	Grid_NomSpotWidth	Grid_NomSpotHeight	Grid_GenomicBuild	FeatureExtractor_Barcode	FeatureExtractor_Sample	FeatureExtractor_ScanFileName	FeatureExtractor_ArrayName	FeatureExtractor_ScanFileGUID	FeatureExtractor_DesignFileName	FeatureExtractor_ExtractionTime	FeatureExtractor_UserName	FeatureExtractor_ComputerName	FeatureExtractor_Version	FeatureExtractor_IsXDRExtraction	FeatureExtractor_ColorMode	FeatureExtractor_QCReportType	DyeNorm_NormFilename	DyeNorm_NormNumProbes	Grid_IsGridFile
DATA	GE1_1100_Jul11 (Read Only)	1-Jul-2011 22:30	Agilent Technologies Scanner G2505C US10450393	1	07-08-2016 13:04:15	5	5	ef8880e7-fdaf-470a-ae35-141475010ffc	1	074301_D_F_20150519	19-May-2015 00:00	1	1	192	82	73.3235	63.5	0	36.6617	65	65	hg19:GRCh37:Feb2009	2_3		F:\2016.07.08 Human circ 1-color 8x15k(liufaxian,jiangguangjian,wangshouyu,zhuangchengle)\\US10450393_S01.tif	US10450393_S01	133979c3-f086-4f29-b732-d1823f873715	074301_D_F_20150519.xml	08-Jul-2016 13:29:03	admin	HP4400-CDFC11DC	11.0.1.1	0	0	0		0	0
*
TYPE	float	float	float	integer	integer	float	float	float	integer	float	float	float	integer	float	float	integer	integer	integer	integer	integer	float	float	float	integer	float	float	float	float	float	integer	integer	float	float	float	float	float	integer	float	float	float	float	integer	float	float	float	float	float	integer	float	float	float	float	float	float	float	integer	float	integer	float	float	float	float	integer	float	float	float	float	text	float	float	float	float	float	float	float	float	float	float	float	float	float	float	float	float	float	float	float	float	float	integer	integer	integer	integer	float	integer	text	integer	text	float	float	float	integer	boolean	float	float	boolean	float	boolean	float	boolean	float	boolean	float	boolean	float	boolean	float	boolean	float	boolean	float	boolean	float	boolean	float	boolean
STATS	gDarkOffsetAverage	gDarkOffsetMedian	gDarkOffsetStdDev	gDarkOffsetNumPts	gSaturationValue	gAvgSig2BkgeQC	gAvgSig2BkgNegCtrl	gRatioSig2BkgeQC_NegCtrl	gNumSatFeat	gLocalBGInlierNetAve	gLocalBGInlierAve	gLocalBGInlierSDev	gLocalBGInlierNum	gGlobalBGInlierAve	gGlobalBGInlierSDev	gGlobalBGInlierNum	gNumFeatureNonUnifOL	gNumPopnOL	gNumNonUnifBGOL	gNumPopnBGOL	gOffsetUsed	gGlobalFeatInlierAve	gGlobalFeatInlierSDev	gGlobalFeatInlierNum	AnyColorPrcntFeatNonUnifOL	AnyColorPrcntBGNonUnifOL	AnyColorPrcntFeatPopnOL	AnyColorPrcntBGPopnOL	TotalPrcntFeatOL	gNumNegBGSubFeat	gNonCtrlNumNegFeatBGSubSig	gSpatialDetrendRMSFit	gSpatialDetrendRMSFilteredMinusFit	gSpatialDetrendSurfaceArea	gSpatialDetrendVolume	gSpatialDetrendAveFit	gNonCtrlNumSatFeat	gNonCtrl99PrcntNetSig	gNonCtrl50PrcntNetSig	gNonCtrl1PrcntNetSig	gNonCtrlMedPrcntCVBGSubSig	gCtrleQCNumSatFeat	gCtrleQC99PrcntNetSig	gCtrleQC50PrcntNetSig	gCtrleQC1PrcntNetSig	geQCMedPrcntCVBGSubSig	geQCSig2BkgLow2	gNegCtrlNumInliers	gNegCtrlAveNetSig	gNegCtrlSDevNetSig	gNegCtrlAveBGSubSig	gNegCtrlSDevBGSubSig	gAveNumPixOLLo	gAveNumPixOLHi	gPixCVofHighSignalFeat	gNumHighSignalFeat	AddErrorEstimateGreen	TotalNumFeatures	ROIHeight	ROIWidth	CentroidDiffX	CentroidDiffY	NumFoundFeat	MaxNonUnifEdges	MaxSpotNotFoundEdges	gMultDetrendRMSFit	gMultDetrendSurfaceAverage	eQCLowSigName2	eQCOneColorLogLowSignal	eQCOneColorLogLowSignalError	eQCOneColorLogHighSignal	eQCOneColorLinFitLogLowConc	eQCOneColorLinFitLogLowSignal	eQCOneColorLinFitLogHighConc	eQCOneColorLinFitLogHighSignal	eQCOneColorLinFitSlope	eQCOneColorLinFitIntercept	eQCOneColorLinFitRSQ	eQCOneColorSpikeDetectionLimit	gNonCtrl50PrcntBGSubSig	gCtrleQC50PrcntBGSubSig	gMedPrcntCVProcSignal	geQCMedPrcntCVProcSignal	gOutlierFlagger_Auto_FeatB_Term	gOutlierFlagger_Auto_FeatC_Term	gOutlierFlagger_Auto_BgndB_Term	gOutlierFlagger_Auto_BgndC_Term	OutlierFlagger_FeatChiSq	OutlierFlagger_BgndChiSq	GriddingStatus	IsGoodGrid	NumGeneNonUnifOL	TotalNumberOfReplicatedGenes	gPercentileIntensityProcessedSignal	ExtractionStatus	QCMetricResults	gNonCtrlNumWellAboveBG	ImageDepth	AFHold	gPMTVolts	GlassThickness	gDDN	GridHasBeenOptimized	gNegCtrlSpread	Metric_IsGoodGrid	Metric_IsGoodGrid_IsInRange	Metric_AnyColorPrcntFeatNonUnifOL	Metric_AnyColorPrcntFeatNonUnifOL_IsInRange	Metric_gNegCtrlAveNetSig	Metric_gNegCtrlAveNetSig_IsInRange	Metric_gNegCtrlAveBGSubSig	Metric_gNegCtrlAveBGSubSig_IsInRange	Metric_gNegCtrlSDevBGSubSig	Metric_gNegCtrlSDevBGSubSig_IsInRange	Metric_gSpatialDetrendRMSFilteredMinusFit	Metric_gSpatialDetrendRMSFilteredMinusFit_IsInRange	Metric_gNonCntrlMedCVProcSignal	Metric_gNonCntrlMedCVProcSignal_IsInRange	Metric_gE1aMedCVProcSignal	Metric_gE1aMedCVProcSignal_IsInRange	Metric_absGE1E1aSlope	Metric_absGE1E1aSlope_IsInRange	Metric_DetectionLimit	Metric_DetectionLimit_IsInRange	Metric_gDDN	Metric_gDDN_IsInRange
DATA	7.56977	7.56977	1.90296	0	778055	1.72134	2.59482	0.663377	0	15.8155	23.3853	2.32541	15222	23.3853	2.32541	15222	1	78	0	381	7.56977	699.598	5010.05	15524	0.00640902	0	0.499904	2.44184	0.00663702	658	420	3.96306	1.75324	1.00069	7.23479	53.0374	0	14142.7	77.7225	41.0368	5.82325	0	243.677	49.6456	37.3545	6.69321	2.8337	75	41.496	4.30338	-3.79583	1.88067	0.388259	0.878998	0.0347193	303	1.75324	15603	4.11968	7.61897	0.82604	0.891845	15389	0	0.0243902	0.0418665	1.00073	(+)E1A_r60_3	0	0	0	0	0	0	0	0	0	0	-1	32.0634	3.21059	5.48688	5.45602	917.846	78.1633	67.0909	29.3508	1.94316	2.33252	0	1	1	13762	96.6374	1	ExtractionEvaluate	12157	20 Bit	0	356	972.024	1	1	5.97434	1	1	0.00640902	1	41.496	0	-3.79583	1	1.88067	1	1.75324	1	5.48688	1	5.45602	1	0	0	-1	0	1	1
*
TYPE	integer	integer	integer	integer	integer	text	text	float	float	float	float	float	float	float	boolean	boolean	boolean	boolean	boolean	boolean	float	boolean	boolean	float	float
FEATURES	FeatureNum	Row	Col	SubTypeMask	ControlType	ProbeName	SystematicName	PositionX	PositionY	gProcessedSignal	gProcessedSigError	gMedianSignal	gBGMedianSignal	gBGPixSDev	gIsSaturated	gIsFeatNonUnifOL	gIsBGNonUnifOL	gIsFeatPopnOL	gIsBGPopnOL	IsManualFlag	gBGSubSignal	gIsPosAndSignif	gIsWellAboveBG	SpotExtentX	gBGMeanSignal
DATA	1	1	1	260	1	GE_BrightCorner	GE_BrightCorner	6766.5	2697	8.933610e+004	8.933610e+003	87170	22	6.287115e+000	0	0	0	0	0	0	87138.6	1	1	54.1152	22.0824
DATA	2	1	2	66	1	DarkCorner	DarkCorner	6791.5	2697	6.525885e+000	1.927079e+000	51.5	22	6.094863e+000	0	0	0	0	0	0	6.31001	1	0	54.1152	21.6949
DATA	3	1	3	66	1	DarkCorner	DarkCorner	6817.25	2696.65	1.857846e+000	1.826985e+000	46	20.5	5.871277e+000	0	0	0	0	0	0	-0.837968	0	0	48.8603	20.6887
DATA	4	1	4	0	0	ASCRP3005920	ASCRP3005920	6842.77	2696.79	8.051397e+001	8.258648e+000	124	21	6.313729e+000	0	0	0	0	0	0	76.7778	1	1	48.8603	21.3592
DATA	5	1	5	0	0	ASCRP3009233	ASCRP3009233	6868.03	2696.88	1.769062e+001	2.558169e+000	63	21	6.004540e+000	0	0	0	0	0	0	16.7846	1	1	45.835	20.8346
DATA	6	1	6	0	0	ASCRP3009385	ASCRP3009385	6893.67	2696.89	1.247522e+001	2.235701e+000	57	21	5.866710e+000	0	0	0	0	0	0	11.7891	1	1	45.835	20.8327
DATA	7	1	7	0	0	ASCRP3005239	ASCRP3005239	6918.91	2696.89	2.932282e+001	3.472801e+000	73	21	5.562246e+000	0	0	0	0	0	0	27.6298	1	1	49.8279	20.9572
DATA	8	1	8	0	0	ASCRP3002896	ASCRP3002896	6944.32	2697.01	7.024853e+001	7.268040e+000	112	21	5.801270e+000	0	0	0	0	0	0	66.0614	1	1	49.1849	21.0695
DATA	9	1	9	0	0	ASCRP3012599	ASCRP3012599	6969.64	2696.93	1.472883e+001	2.377499e+000	61	21	5.951560e+000	0	0	0	0	0	0	13.8365	1	1	45.835	21.0709
DATA	10	1	10	0	0	ASCRP3008371	ASCRP3008371	6995.12	2697	3.153396e+002	3.158917e+001	345	21	6.076049e+000	0	0	0	0	0	0	296.158	1	1	49.8279	21.084
DATA	11	1	11	0	0	ASCRP3002296	ASCRP3002296	7020.09	2696.93	8.436884e+000	2.047711e+000	54	22	5.921609e+000	0	0	0	0	0	0	7.92778	1	0	54.4085	21.5335
DATA	12	1	12	0	0	ASCRP3009151	ASCRP3009151	7045.59	2697.09	5.830976e+001	6.121554e+000	99	21	5.707117e+000	0	0	0	0	0	0	54.8555	1	1	49.5074	20.6468
DATA	13	1	13	0	0	ASCRP3003948	ASCRP3003948	7071.44	2696.79	2.067729e+001	2.781228e+000	66	21	5.992477e+000	0	0	0	0	0	0	19.4901	1	1	49.1849	20.7595
DATA	14	1	14	0	0	ASCRP3004099	ASCRP3004099	7096.63	2696.87	2.557382e+001	3.159671e+000	71	20	5.664588e+000	0	0	0	0	0	0	24.1628	1	1	47.5395	20.8248
DATA	15	1	15	0	0	ASCRP3000075	ASCRP3000075	7122.17	2696.83	2.250574e+001	2.913444e+000	66	20	6.114329e+000	0	0	0	0	0	0	21.3268	1	1	48.2044	20.8267
DATA	16	1	16	0	0	ASCRP3009851	ASCRP3009851	7147.28	2696.72	1.105206e+001	2.149794e+000	57.5	21	6.354962e+000	0	0	0	0	0	0	10.5084	1	1	46.8651	21.2335
DATA	17	1	17	0	0	ASCRP3000317	ASCRP3000317	7172.87	2697	1.196255e+002	1.210278e+001	161	21	6.190409e+000	0	0	0	0	0	0	114.167	1	1	48.5334	21.4259
DATA	18	1	18	0	0	ASCRP3008068	ASCRP3008068	7197.99	2697.25	3.202438e+001	3.688271e+000	75	21	6.128523e+000	0	0	0	0	0	0	30.6864	1	1	46.1809	21.1575
DATA	19	1	19	0	0	ASCRP3009183	ASCRP3009183	7223.44	2697	1.292635e+003	1.292763e+002	1261.5	20	6.177048e+000	0	0	0	0	0	0	1244.19	1	1	49.8279	21.0368
DATA	20	1	20	0	0	ASCRP3007386	ASCRP3007386	7248.74	2697.14	4.964059e+001	5.284817e+000	95	21	6.242716e+000	0	0	0	0	0	0	48.001	1	1	48.2044	21.1509
DATA	21	1	21	0	0	ASCRP3007026	ASCRP3007026	7274.42	2697.18	2.636075e+001	3.194402e+000	72	22	6.148083e+000	0	0	0	0	0	0	25.6154	1	1	48.5334	22.0992
DATA	22	1	22	0	0	ASCRP3005415	ASCRP3005415	7299.88	2697.09	6.492992e+001	6.736585e+000	112	21	6.086454e+000	0	0	0	0	0	0	63.4131	1	1	47.5395	21.8091
DATA	23	1	23	0	0	CUST_18_PI418767722	NM_000754	7324.99	2697.22	2.201355e+000	1.799667e+000	50	22	6.122652e+000	0	0	0	0	0	0	2.16079	1	0	47.2035	21.5594
DATA	24	1	24	0	0	ASCRP3000412	ASCRP3000412	7350.5	2697	8.004822e+000	1.948776e+000	56	21	5.713499e+000	0	0	0	0	0	0	7.89875	1	0	54.1152	21.1059
DATA	25	1	25	0	0	ASCRP3012942	ASCRP3012942	7375.93	2696.94	1.375976e+001	2.239951e+000	60.5	21	5.808395e+000	0	0	0	0	0	0	13.6487	1	1	46.8651	21.4259
DATA	26	1	26	0	0	ASCRP3001268	ASCRP3001268	7401.35	2697.1	2.156484e+001	2.782500e+000	68	21	6.238085e+000	0	0	0	0	0	0	21.5018	1	1	48.2044	21.5918
DATA	27	1	27	0	0	ASCRP3011593	ASCRP3011593	7426.83	2697.1	1.570987e+001	2.351178e+000	63	22	6.114054e+000	0	0	0	0	0	0	15.7453	1	1	46.8651	21.9019
DATA	28	1	28	0	0	ASCRP3002850	ASCRP3002850	7452.24	2697.33	1.107172e+002	1.120769e+001	160.5	22	6.073487e+000	0	0	0	0	0	0	111.526	1	1	48.2044	21.9221
DATA	29	1	29	0	0	ASCRP3010443	ASCRP3010443	7477.57	2697.23	1.239697e+001	2.129848e+000	60	22	5.934869e+000	0	0	0	0	0	0	12.5499	1	1	48.2044	21.9712
DATA	30	1	30	0	0	ASCRP3007634	ASCRP3007634	7502.74	2697.16	7.818229e+000	1.892624e+000	56	21	6.438087e+000	0	0	0	0	0	0	7.95269	1	0	49.5074	21.6539
DATA	31	1	31	0	0	ASCRP3001637	ASCRP3001637	7528.44	2697.03	7.140687e+001	7.343854e+000	121	21	6.132672e+000	0	0	0	0	0	0	72.9797	1	1	48.2044	21.6932
DATA	32	1	32	0	0	ASCRP3012615	ASCRP3012615	7553.85	2697.32	1.736779e+000	1.708787e+000	48	21	6.197253e+000	0	0	0	0	0	0	0.55613	0	0	45.835	21.9637
DATA	33	1	33	0	0	ASCRP3011633	ASCRP3011633	7579.23	2697.11	4.215176e+001	4.545319e+000	93	22	6.312732e+000	0	0	0	0	0	0	43.4551	1	1	49.1849	22.3308
DATA	34	1	34	0	0	ASCRP3013504	ASCRP3013504	7604.66	2697.12	3.316146e+001	3.723718e+000	82.5	22	6.089921e+000	0	0	0	0	0	0	34.3234	1	1	48.5334	22.6449
DATA	35	1	35	0	0	ASCRP3001826	ASCRP3001826	7630	2697.01	1.466454e+001	2.235710e+000	66	22	6.113384e+000	0	0	0	0	0	0	15.2351	1	1	46.8651	22.411
DATA	36	1	36	0	0	ASCRP3001026	ASCRP3001026	7655.25	2697.22	1.117485e+002	1.130070e+001	168	22	6.270436e+000	0	0	0	0	0	0	116.489	1	1	47.5395	22.428
DATA	37	1	37	0	0	ASCRP3002469	ASCRP3002469	7680.67	2697.06	2.224778e+001	2.785774e+000	72.5	22	5.857054e+000	0	0	0	0	0	0	23.2651	1	1	48.5334	21.966
DATA	38	1	38	0	0	ASCRP3005995	ASCRP3005995	7706.17	2697.41	2.549034e+001	3.048441e+000	73	21	6.649126e+000	0	0	0	0	0	0	26.7296	1	1	46.5243	22.0679
DATA	39	1	39	0	0	ASCRP3003059	ASCRP3003059	7731.73	2697.3	1.316755e+001	2.124904e+000	62	22	6.510527e+000	0	0	0	0	0	0	13.8426	1	1	46.8651	22.4886
DATA	40	1	40	0	0	ASCRP3008503	ASCRP3008503	7757	2697.2	7.308880e+001	7.495944e+000	126	22	6.449855e+000	0	0	0	0	0	0	77.0008	1	1	46.8651	22.4738
DATA	41	1	41	0	0	ASCRP3008062	ASCRP3008062	7782.35	2697.12	6.288231e+001	6.503947e+000	117	23	6.177884e+000	0	0	0	0	0	0	66.3675	1	1	48.8603	22.6974
DATA	42	1	42	0	0	ASCRP3009593	ASCRP3009593	7807.63	2697.31	2.527747e+001	3.023459e+000	73	22	6.621046e+000	0	0	0	0	0	0	26.7157	1	1	47.8731	22.4971
DATA	43	1	43	0	0	Negative042	Negative042	7832.74	2697.19	4.778901e+000	1.724596e+000	54	22	6.170761e+000	0	0	0	0	0	0	5.05627	1	0	48.8603	22.2143
DATA	44	1	44	0	0	ASCRP3006330	ASCRP3006330	7858.52	2697.1	1.558474e+002	1.567246e+001	213	22	6.243003e+000	0	0	0	0	0	0	165.013	1	1	49.8279	22.4642
DATA	45	1	45	0	0	ASCRP3003988	ASCRP3003988	7883.92	2697.13	8.573221e+002	8.574819e+001	957	22	6.489454e+000	0	0	0	0	0	0	908.042	1	1	48.2044	22.2755
DATA	46	1	46	0	0	ASCRP3000521	ASCRP3000521	7909.37	2697.19	1.610979e+002	1.619462e+001	219.5	22	6.241403e+000	0	0	0	0	0	0	170.62	1	1	49.5074	22.1051
DATA	47	1	47	0	0	ASCRP3012738	ASCRP3012738	7935.01	2697.08	8.703061e+000	1.870801e+000	57	22	5.921038e+000	0	0	0	0	0	0	9.21387	1	1	46.8651	22.1618
DATA	48	1	48	0	0	ASCRP3009482	ASCRP3009482	7959.61	2697.07	5.712329e+000	1.752950e+000	55	23	6.009417e+000	0	0	0	0	0	0	6.04313	1	0	53.8203	22.9002
DATA	49	1	49	0	0	ASCRP3010011	ASCRP3010011	7985.45	2697.22	6.913353e+000	1.797462e+000	57	22	6.330712e+000	0	0	0	0	0	0	7.3052	1	0	48.2044	22.0713
DATA	50	1	50	0	0	A_23_P215720	NM_000492	8010.73	2697.21	2.030533e+001	2.623750e+000	72.5	21	6.104689e+000	0	0	0	0	0	0	21.4248	1	1	47.2035	21.6785
DATA	51	1	51	0	0	ASCRP3005914	ASCRP3005914	8036.43	2697.19	2.751582e+003	2.751632e+002	2912	21	5.980612e+000	0	0	0	0	0	0	2897.97	1	1	49.5074	21.6673
DATA	52	1	52	0	0	ASCRP3008448	ASCRP3008448	8061.79	2697.44	1.447643e+001	2.208818e+000	66.5	22	6.280050e+000	0	0	0	0	0	0	15.2135	1	1	46.5243	21.7276
DATA	53	1	53	0	0	ASCRP3005403	ASCRP3005403	8087.5	2697.18	1.052523e+001	1.976038e+000	62	21	6.152031e+000	0	0	0	0	0	0	11.034	1	1	49.1849	21.1342
DATA	54	1	54	0	0	ASCRP3004952	ASCRP3004952	8112.26	2697.26	3.664470e+002	3.668305e+001	439	22	6.584913e+000	0	0	0	0	0	0	383.125	1	1	50.1463	22.0868
DATA	55	1	55	0	0	ASCRP3011716	ASCRP3011716	8137.68	2697.6	1.017257e+002	1.031070e+001	156	22	6.115893e+000	0	0	0	0	0	0	106.029	1	1	50.7771	21.8904
DATA	56	1	56	0	0	AS_circRNA_control212	AS_circRNA_control212	8163.27	2697.5	9.029306e+002	9.030883e+001	995.5	22	5.913922e+000	0	0	0	0	0	0	938.01	1	1	51.0895	22.147
DATA	57	1	57	0	0	ASCRP3000311	ASCRP3000311	8188.64	2697.46	2.413118e+001	2.948147e+000	77	23	6.190011e+000	0	0	0	0	0	0	24.9802	1	1	47.5395	22.6186
DATA	58	1	58	0	0	ASCRP3001004	ASCRP3001004	8214	2697.66	7.892941e+000	1.874341e+000	61	21	6.435124e+000	0	0	0	0	0	0	8.13988	1	0	49.1849	21.9731
DATA	59	1	59	0	0	ASCRP3005954	ASCRP3005954	8239.62	2697.63	1.285114e+002	1.296399e+001	184	22	6.475218e+000	0	0	0	0	0	0	132.005	1	1	50.7771	22.0533
DATA	60	1	60	0	0	ASCRP3012098	ASCRP3012098	8264.68	2697.75	6.260018e+000	1.824562e+000	58	22	6.484817e+000	0	0	0	0	0	0	6.40403	1	0	49.1849	22.2639
DATA	61	1	61	0	0	ASCRP3003319	ASCRP3003319	8290.4	2697.57	8.159821e+000	1.904822e+000	60	22	6.034136e+000	0	0	0	0	0	0	8.31172	1	0	49.5074	21.6453
DATA	62	1	62	0	0	ASCRP3003051	ASCRP3003051	8315.48	2697.85	1.412925e+002	1.423461e+001	195	22	6.410705e+000	0	0	0	0	0	0	143.301	1	1	49.8279	22.3276
DATA	63	1	63	0	0	ASCRP3004503	ASCRP3004503	8341.12	2697.82	1.770892e+001	2.480174e+000	72	22	6.253238e+000	0	0	0	0	0	0	17.8803	1	1	47.5395	22.5179
DATA	64	1	64	0	0	Negative026	Negative026	8366.77	2697.81	1.773775e+000	1.744311e+000	49	22	6.096859e+000	0	0	0	0	0	0	-2.37837	0	0	46.1809	21.8242
DATA	65	1	65	0	0	ASCRP3002348	ASCRP3002348	8392.05	2697.77	5.528750e+000	1.837276e+000	58	22	6.022994e+000	0	0	0	0	0	0	5.53229	1	0	48.5334	21.7446
DATA	66	1	66	0	0	ASCRP3011765	ASCRP3011765	8417.23	2697.86	2.205231e+001	2.821382e+000	73.5	22	6.320384e+000	0	0	0	0	0	0	21.9692	1	1	50.1463	22.2294
DATA	67	1	67	0	0	ASCRP3002944	ASCRP3002944	8442.68	2697.59	2.941208e+001	3.431489e+000	83	22	6.564050e+000	0	0	0	0	0	0	29.1731	1	1	50.1463	22.2992
DATA	68	1	68	0	0	ASCRP3009856	ASCRP3009856	8468	2698.13	3.104991e+000	1.802099e+000	56	23	6.759506e+000	0	0	0	0	0	0	3.06666	1	0	45.4864	22.8639
DATA	69	1	69	0	0	ASCRP3011754	ASCRP3011754	8493.18	2697.47	3.366844e+000	1.813892e+000	55	22	6.233834e+000	0	0	0	0	0	0	3.31181	1	0	49.1849	22.7
DATA	70	1	70	0	0	ASCRP3004993	ASCRP3004993	8518.8	2697.76	2.185584e+002	2.192897e+001	270	22	6.025225e+000	0	0	0	0	0	0	214.141	1	1	46.8651	22.3359
DATA	71	1	71	0	0	ASCRP3008023	ASCRP3008023	8544.38	2697.76	9.953118e+001	1.011386e+001	148	22	5.934529e+000	0	0	0	0	0	0	97.1623	1	1	49.1849	22.1245
DATA	72	1	72	0	0	A_23_P252748	NM_007152	8569.66	2697.88	8.465468e+001	8.655126e+000	136	23	6.106063e+000	0	0	0	0	0	0	82.3658	1	1	48.8603	22.8395
DATA	73	1	73	0	0	ASCRP3009717	ASCRP3009717	8595.03	2697.82	1.206378e+001	2.172979e+000	67	22	6.245314e+000	0	0	0	0	0	0	11.7026	1	1	46.8651	22.5285
DATA	75	1	75	0	0	ASCRP3004561	ASCRP3004561	8646.06	2697.77	9.542737e+001	9.713972e+000	145	22	6.411797e+000	0	0	0	0	0	0	92.1354	1	1	46.5243	22.2082
DATA	76	1	76	0	0	ASCRP3004592	ASCRP3004592	8671.35	2697.88	2.244132e+002	2.251490e+001	270	22	6.523589e+000	0	0	0	0	0	0	216.33	1	1	48.8603	22.3798
DATA	77	1	77	0	0	ASCRP3003651	ASCRP3003651	8696.7	2697.97	1.153296e+002	1.167577e+001	167	21	6.404026e+000	0	0	0	0	0	0	111.064	1	1	46.1809	22.4602
DATA	78	1	78	0	0	ASCRP3008186	ASCRP3008186	8721.9	2698.01	2.369252e+002	2.376241e+001	282	23	6.561731e+000	0	0	0	0	0	0	228.08	1	1	46.8651	23.5592
DATA	79	1	79	0	0	ASCRP3001172	ASCRP3001172	8747.47	2697.82	1.058662e+001	2.106075e+000	65	23	6.497418e+000	0	0	0	0	0	0	10.1946	1	1	49.5074	23.3954
DATA	80	1	80	66	1	DarkCorner	DarkCorner	8773.01	2697.75	1.849368e+000	1.818647e+000	52	23	6.079222e+000	0	0	0	0	0	0	-0.377838	0	0	46.8651	23.2296
DATA	81	1	81	260	1	GE_BrightCorner	GE_BrightCorner	8797.61	2697.93	9.198147e+004	9.198148e+003	89272	23	6.975925e+000	0	0	0	0	0	0	88840.9	1	1	53.8203	23.9333
DATA	82	1	82	260	1	GE_BrightCorner	GE_BrightCorner	8823.39	2697.93	9.112090e+004	9.112090e+003	88675	25	7.337607e+000	0	0	0	0	0	0	88262.7	1	1	53.8203	25.5114
DATA	83	2	1	260	1	GE_BrightCorner	GE_BrightCorner	6778.67	2704.5	8.750099e+004	8.750099e+003	84743	23	6.804951e+000	0	0	0	1	0	0	84851.3	1	1	57.5363	22.8732
DATA	84	2	2	66	1	DarkCorner	DarkCorner	6804.47	2704.47	1.900874e+000	1.833011e+000	45	21	6.329703e+000	0	0	0	0	0	0	1.828	1	0	49.1849	21.361
DATA	85	2	3	0	0	ASCRP3011718	ASCRP3011718	6829.69	2704.07	9.025686e+000	2.045429e+000	53	21	5.843405e+000	0	0	0	0	0	0	8.62106	1	0	47.2035	20.7773
DATA	86	2	4	0	0	ASCRP3004590	ASCRP3004590	6855.36	2704.23	6.221758e+002	6.224496e+001	632.5	21	5.700156e+000	0	0	0	0	0	0	590.867	1	1	51.0895	21.0762
DATA	87	2	5	0	0	ASCRP3004324	ASCRP3004324	6880.5	2704.49	2.388834e+001	3.024193e+000	68	22	6.567935e+000	0	0	0	0	0	0	22.5838	1	1	45.835	21.2019
DATA	88	2	6	0	0	A_23_P57306	NM_005441	6906.08	2704.58	2.520307e+001	3.132936e+000	71	20	4.840182e+000	0	0	0	0	0	0	23.7436	1	1	47.2035	20.5622
DATA	89	2	7	0	0	ASCRP3005419	ASCRP3005419	6931.39	2704.93	4.463003e+000	1.918324e+000	49	21	5.527682e+000	0	0	0	0	0	0	4.19401	1	0	65	21.1634
DATA	90	2	8	0	0	ASCRP3006367	ASCRP3006367	6957.28	2704.49	5.482414e+001	5.792045e+000	97.5	21	5.626948e+000	0	0	0	0	0	0	51.4449	1	1	45.835	20.8667
DATA	91	2	9	0	0	ASCRP3003758	ASCRP3003758	6982.33	2704.59	3.299592e+001	3.792475e+000	79	20	6.139699e+000	0	0	0	0	0	0	30.9416	1	1	47.5395	21.0248
DATA	92	2	10	0	0	ASCRP3006209	ASCRP3006209	7007.63	2704.79	5.251571e+003	5.251604e+002	4946	22	6.429503e+000	0	0	0	0	0	0	4925.06	1	1	49.5074	22.241
DATA	93	2	11	0	0	ASCRP3011890	ASCRP3011890	7032.56	2704.61	1.899387e+000	1.876063e+000	47	20	5.687573e+000	0	0	0	0	0	0	1.64739	0	0	46.8651	20.5419
DATA	94	2	12	0	0	ASCRP3012914	ASCRP3012914	7058.65	2704.71	1.237566e+001	2.238226e+000	59	21	5.949957e+000	0	0	0	0	0	0	11.6343	1	1	44.4243	20.9559
DATA	95	2	13	0	0	ASCRP3008257	ASCRP3008257	7083.85	2704.57	4.216170e+001	4.608613e+000	86	20	5.267981e+000	0	0	0	0	0	0	39.7208	1	1	45.835	19.9692
DATA	96	2	14	0	0	ASCRP3011640	ASCRP3011640	7109.44	2704.66	2.809863e+002	2.815986e+001	318.5	20	5.911711e+000	0	0	0	0	0	0	265.427	1	1	50.7771	21.2157
DATA	97	2	15	0	0	ASCRP3013127	ASCRP3013127	7134.55	2704.82	1.839108e+001	2.608817e+000	63	21	6.514588e+000	0	0	0	0	0	0	17.4263	1	1	47.5395	20.6599
DATA	98	2	16	0	0	ASCRP3001518	ASCRP3001518	7160.11	2704.89	4.444820e+001	4.812024e+000	90	21	6.581929e+000	0	0	0	0	0	0	42.2678	1	1	45.4864	21.403
DATA	99	2	17	0	0	ASCRP3002547	ASCRP3002547	7185.5	2704.76	8.088610e+001	8.294444e+000	121	20	6.084469e+000	0	0	0	0	0	0	77.225	1	1	46.5243	20.7879
DATA	100	2	18	0	0	ASCRP3006626	ASCRP3006626	7210.79	2704.76	6.692659e+001	6.937962e+000	113.5	21	6.594589e+000	0	0	0	0	0	0	64.1697	1	1	47.5395	21.5261
DATA	101	2	19	0	0	AS_circRNA_control208	AS_circRNA_control208	7236.36	2704.58	3.762649e+002	3.767048e+001	410	20.5	6.496889e+000	0	0	0	0	0	0	362.434	1	1	47.8731	21.274
DATA	102	2	20	0	0	ASCRP3006695	ASCRP3006695	7261.73	2704.77	9.594236e+001	9.763766e+000	135.5	21	6.051493e+000	0	0	0	0	0	0	92.8532	1	1	47.2035	21.2644
DATA	103	2	21	0	0	ASCRP3002878	ASCRP3002878	7287.13	2704.69	3.931786e+002	3.935916e+001	422	23	6.194860e+000	0	0	0	0	0	0	382.412	1	1	45.835	22.9517
DATA	104	2	22	0	0	Negative002	Negative002	7312.54	2705.09	7.181223e+000	1.932034e+000	53	22	5.991404e+000	0	0	0	0	0	0	7.01956	1	0	47.5395	21.4063
DATA	105	2	23	1028	1	(+)E1A_r60_n11	E1A_r60_n11	7337.7	2704.72	2.589065e+000	1.803014e+000	49	21	5.758131e+000	0	0	0	0	0	0	2.54395	1	0	49.5074	20.9951
DATA	106	2	24	0	0	ASCRP3006863	ASCRP3006863	7363.44	2704.79	8.776409e+001	8.954094e+000	132	21	5.859301e+000	0	0	0	0	0	0	86.6905	1	1	49.1849	21.5845
DATA	107	2	25	0	0	ASCRP3012336	ASCRP3012336	7388.65	2704.62	3.195724e+000	1.794398e+000	52.5	21	6.111624e+000	0	0	0	0	0	0	3.17315	1	0	47.8731	21.6068
DATA	108	2	26	0	0	ASCRP3001892	ASCRP3001892	7414.16	2704.9	3.258208e+001	3.701571e+000	80	21	5.943893e+000	0	0	0	0	0	0	32.5193	1	1	46.5243	21.5885
DATA	109	2	27	0	0	ASCRP3009478	ASCRP3009478	7439.5	2704.84	7.236141e+001	7.444188e+000	120.5	22	6.445488e+000	0	0	0	0	0	0	72.5937	1	1	47.8731	22.6442
DATA	110	2	28	0	0	ASCRP3004476	ASCRP3004476	7464.86	2704.81	1.878792e+002	1.886822e+001	232	22	5.609063e+000	0	0	0	0	0	0	189.434	1	1	47.5395	21.6986
DATA	111	2	29	0	0	ASCRP3012342	ASCRP3012342	7490.21	2704.81	1.289052e+002	1.300614e+001	176	22	5.518166e+000	0	0	0	0	0	0	130.61	1	1	47.5395	22.5104
DATA	112	2	30	0	0	ASCRP3009415	ASCRP3009415	7515.5	2704.81	1.433949e+002	1.444254e+001	195	21	6.201374e+000	0	0	0	0	0	0	145.981	1	1	49.8279	21.3641
DATA	113	2	31	0	0	ASCRP3009929	ASCRP3009929	7540.93	2704.72	3.284503e+001	3.704962e+000	81	21	5.844574e+000	0	0	0	0	0	0	33.5913	1	1	47.8731	21.8028
DATA	114	2	32	0	0	ASCRP3010473	ASCRP3010473	7566.68	2704.57	5.446351e+000	1.791474e+000	54	22	6.318331e+000	0	0	0	0	0	0	5.59493	1	0	46.1809	22.6028
DATA	115	2	33	0	0	ASCRP3010272	ASCRP3010272	7591.96	2704.55	1.360289e+001	2.176996e+000	64	22	5.814354e+000	0	0	0	0	0	0	14.0315	1	1	45.4864	21.715
DATA	116	2	34	0	0	CUST_2_PI418767722	NM_002455	7617.52	2704.92	1.964114e+002	1.971398e+001	254	23	6.084618e+000	0	0	0	0	0	0	203.376	1	1	49.8279	22.5833
DATA	117	2	35	0	0	Negative012	Negative012	7642.4	2704.86	2.586974e+000	1.706938e+000	50.5	22	6.250057e+000	0	0	0	0	0	0	2.6882	1	0	48.5334	22.89
DATA	118	2	36	0	0	ASCRP3002893	ASCRP3002893	7667.76	2704.99	4.159782e+002	4.163180e+001	476	21	5.803036e+000	0	0	0	0	0	0	433.674	1	1	46.8651	21.5949
DATA	119	2	37	0	0	ASCRP3009531	ASCRP3009531	7693.5	2705	1.227052e+002	1.238453e+001	180	21	6.165376e+000	0	0	0	0	0	0	128.314	1	1	48.5334	22.1127
DATA	120	2	38	0	0	ASCRP3008102	ASCRP3008102	7718.79	2704.81	1.889296e+002	1.896680e+001	245	21	6.553785e+000	0	0	0	0	0	0	198.099	1	1	47.5395	21.8977
DATA	121	2	39	0	0	ASCRP3000345	ASCRP3000345	7744.31	2704.69	1.696303e+000	1.668126e+000	46	22	6.887380e+000	0	0	0	0	0	0	-2.08899	0	0	39.0882	22.9484
DATA	122	2	40	0	0	ASCRP3005981	ASCRP3005981	7770.13	2705.15	1.860360e+000	1.675254e+000	51	23	6.393763e+000	0	0	0	0	0	0	1.95908	1	0	46.8651	22.4677
DATA	123	2	41	0	0	ASCRP3002894	ASCRP3002894	7794.8	2705.1	3.335057e+001	3.726340e+000	84.5	22	6.379223e+000	0	0	0	0	0	0	35.1765	1	1	46.5243	22.2677
DATA	124	2	42	0	0	ASCRP3002179	ASCRP3002179	7820.44	2705.01	2.284006e+003	2.284067e+002	2478.5	22	6.312525e+000	0	0	0	0	0	0	2412.21	1	1	49.8279	21.6244
DATA	125	2	43	0	0	ASCRP3010700	ASCRP3010700	7845.69	2705	1.764681e+001	2.421747e+000	69	22	5.887668e+000	0	0	0	0	0	0	18.6544	1	1	47.2035	22.1823
DATA	126	2	44	0	0	ASCRP3008574	ASCRP3008574	7871.5	2704.82	7.273504e+001	7.459987e+000	126	20	5.667398e+000	0	0	0	0	0	0	76.9328	1	1	49.1849	21.197
DATA	127	2	45	0	0	ASCRP3011854	ASCRP3011854	7896.79	2704.81	6.615472e+001	6.819901e+000	121	22.5	6.332182e+000	0	0	0	0	0	0	69.9852	1	1	47.5395	22.7404
DATA	128	2	46	0	0	ASCRP3008935	ASCRP3008935	7922.1	2704.99	2.023314e+001	2.615638e+000	72	21	6.308759e+000	0	0	0	0	0	0	21.4	1	1	46.8651	21.7885
DATA	129	2	47	0	0	ASCRP3001256	ASCRP3001256	7947.39	2704.89	4.738624e+001	5.020485e+000	100.5	22	5.337631e+000	0	0	0	0	0	0	50.0923	1	1	47.2035	22.4865
DATA	130	2	48	0	0	ASCRP3003770	ASCRP3003770	7972.7	2705.01	9.481587e+001	9.625813e+000	149	23	6.553757e+000	0	0	0	0	0	0	100.138	1	1	46.1809	22.6633
DATA	131	2	49	66	-1	(-)3xSLv1	NegativeControl	7998.19	2704.69	1.690166e+000	1.662091e+000	46	21	5.724697e+000	0	0	0	0	0	0	-2.60883	0	0	45.835	21.4811
DATA	132	2	50	0	0	ASCRP3006639	ASCRP3006639	8023.78	2705	3.141646e+001	3.555514e+000	86	21	6.192214e+000	0	0	0	0	0	0	33.0842	1	1	46.1809	21.7005
DATA	133	2	51	0	0	ASCRP3012632	ASCRP3012632	8048.5	2705	3.186079e+001	3.596292e+000	86	22	5.792874e+000	0	0	0	0	0	0	33.489	1	1	54.1152	21.5025
DATA	134	2	52	0	0	ASCRP3001111	ASCRP3001111	8074.56	2705	4.036199e+000	1.719898e+000	53	21	6.085653e+000	0	0	0	0	0	0	4.23264	1	0	48.5334	21.9
DATA	135	2	53	0	0	ASCRP3008390	ASCRP3008390	8099.8	2705	2.337984e+001	2.876735e+000	76	20	5.583494e+000	0	0	0	0	0	0	24.4553	1	1	49.1849	20.7653
DATA	136	2	54	0	1	RC7	RC7	8125.05	2705.12	1.709315e+000	1.680921e+000	49.5	22	6.854520e+000	0	0	0	0	0	0	-2.66044	0	0	46.5243	21.8571
DATA	137	2	55	0	0	ASCRP3009364	ASCRP3009364	8150.7	2704.82	4.276841e+000	1.739578e+000	52.5	21	6.472340e+000	0	0	0	0	0	0	4.44691	1	0	47.8731	21.6857
DATA	138	2	56	0	0	ASCRP3007693	ASCRP3007693	8175.5	2705	5.300391e+000	1.772871e+000	57.5	23	5.489166e+000	0	0	0	0	0	0	5.49293	1	0	54.1152	23.1841
DATA	139	2	57	0	0	ASCRP3008513	ASCRP3008513	8201.39	2704.99	7.084777e+000	1.839884e+000	59	23	6.454972e+000	0	0	0	0	0	0	7.31521	1	0	48.2044	23
DATA	140	2	58	0	0	ASCRP3006817	ASCRP3006817	8226.94	2705.02	2.246256e+002	2.252714e+001	285	21	6.361448e+000	0	0	0	0	0	0	231.043	1	1	50.7771	21.101
DATA	141	2	59	0	0	ASCRP3001023	ASCRP3001023	8251.85	2705.1	9.538889e+000	1.959141e+000	60	23	5.858437e+000	0	0	0	0	0	0	9.77302	1	1	46.8651	22.698
DATA	142	2	60	0	0	Negative050	Negative050	8277.49	2705.24	4.515784e+000	1.776762e+000	55	20.5	6.453386e+000	0	0	0	0	0	0	4.60728	1	0	47.8731	21.3824
DATA	143	2	61	0	0	ASCRP3006015	ASCRP3006015	8303	2705.2	4.589529e+000	1.785773e+000	56	22	5.203919e+000	0	0	0	0	0	0	4.66253	1	0	46.8651	21.3214
DATA	144	2	62	0	0	ASCRP3008616	ASCRP3008616	8328.5	2705.18	1.556872e+002	1.566491e+001	208.5	23	6.372604e+000	0	0	0	0	0	0	157.474	1	1	49.1849	23.0701
DATA	145	2	63	0	0	ASCRP3003996	ASCRP3003996	8353.94	2705.12	3.966318e+001	4.331606e+000	92	22	6.156270e+000	0	0	0	0	0	0	39.9416	1	1	46.8651	22.2315
DATA	146	2	64	0	0	ASCRP3001970	ASCRP3001970	8379.28	2704.96	5.177451e+000	1.823754e+000	58.5	22.5	6.459408e+000	0	0	0	0	0	0	5.19083	1	0	47.5395	22.4626
DATA	147	2	65	0	0	ASCRP3004002	ASCRP3004002	8404.56	2704.97	5.834158e+001	6.092818e+000	111	22	5.698492e+000	0	0	0	0	0	0	58.2357	1	1	48.2044	21.6569
DATA	148	2	66	0	0	ASCRP3000344	ASCRP3000344	8429.84	2705.12	1.385043e+002	1.396232e+001	188	22	6.315660e+000	0	0	0	0	0	0	137.654	1	1	46.5243	22.0431
DATA	149	2	67	0	0	ASCRP3013262	ASCRP3013262	8455.32	2704.93	1.801557e+000	1.771631e+000	53	22	6.879803e+000	0	0	0	0	0	0	-0.228323	0	0	47.8731	22.1315
DATA	150	2	68	0	0	Negative027	Negative027	8480.96	2704.96	1.809077e+000	1.779026e+000	53	23	6.157175e+000	0	0	0	0	0	0	-0.988363	0	0	47.5395	22.8398
DATA	151	2	69	0	0	ASCRP3008344	ASCRP3008344	8506.12	2704.96	3.063395e+001	3.546003e+000	82	22	5.978045e+000	0	0	0	0	0	0	30.0722	1	1	46.8651	22.5841
DATA	152	2	70	0	0	ASCRP3005983	ASCRP3005983	8531.56	2705.03	4.760968e+001	5.087275e+000	98	22	5.785390e+000	0	0	0	0	0	0	46.5633	1	1	48.5334	22.0865
DATA	153	2	71	0	0	ASCRP3009337	ASCRP3009337	8556.9	2704.86	4.368510e+001	4.724354e+000	94.5	22	5.841508e+000	0	0	0	0	0	0	42.5788	1	1	46.8651	22.0939
DATA	154	2	72	0	0	ASCRP3001698	ASCRP3001698	8582.14	2705.28	5.436705e+001	5.728293e+000	108	22	6.169773e+000	0	0	0	0	0	0	52.8278	1	1	47.8731	22.4429
DATA	155	2	73	0	0	ASCRP3008893	ASCRP3008893	8607.63	2705	1.134036e+002	1.148378e+001	162	21	6.149716e+000	0	0	0	0	0	0	109.892	1	1	48.5334	21.7374
DATA	156	2	74	0	0	ASCRP3000411	ASCRP3000411	8633.28	2705.2	6.167327e+001	6.428408e+000	115	22	5.270561e+000	0	0	0	0	0	0	59.6264	1	1	49.1849	22.2464
DATA	157	2	75	0	0	ASCRP3004231	ASCRP3004231	8658.9	2705.41	3.108092e+001	3.600067e+000	84	22	6.659344e+000	0	0	0	0	0	0	29.9959	1	1	48.5334	21.9659
DATA	158	2	76	0	0	ASCRP3010130	ASCRP3010130	8683.91	2705.1	7.318353e+002	7.320613e+001	749.5	21	6.203737e+000	0	0	0	0	0	0	705.419	1	1	46.8651	22.5258
DATA	159	2	77	0	0	A_23_P6335	NM_000185	8709.52	2705.31	6.357631e+002	6.360236e+001	664	22	6.441845e+000	0	0	0	0	0	0	612.443	1	1	52.0157	22.3069
DATA	160	2	78	0	0	ASCRP3006054	ASCRP3006054	8734.64	2704.87	5.749646e+001	6.030814e+000	111	23	6.413027e+000	0	0	0	0	0	0	55.3883	1	1	46.8651	23.455
DATA	161	2	79	0	0	ASCRP3002857	ASCRP3002857	8760.27	2705.15	2.595656e+002	2.602018e+001	310	22	6.154401e+000	0	0	0	0	0	0	250.255	1	1	48.2044	22.686
DATA	162	2	80	66	1	DarkCorner	DarkCorner	8785.33	2705.5	1.846203e+000	1.815535e+000	47	24	6.338611e+000	0	0	0	0	0	0	-6.54112	0	0	65	24.1615
DATA	163	2	81	66	1	DarkCorner	DarkCorner	8810.5	2705.5	1.841708e+000	1.811726e+000	55.5	25	7.493366e+000	0	0	0	0	0	0	0.455871	0	0	57.5363	25.515
DATA	164	2	82	260	1	GE_BrightCorner	GE_BrightCorner	8835.89	2705.5	9.046560e+004	9.046560e+003	87753	24	7.546155e+000	0	0	0	0	0	0	87872.5	1	1	56.9804	25.4178
DATA	165	3	1	66	1	DarkCorner	DarkCorner	6766.33	2711.5	1.018946e+001	2.070275e+000	55	22	6.387198e+000	0	0	0	0	0	0	9.91284	1	1	65	22.3351
DATA	166	3	2	66	1	DarkCorner	DarkCorner	6791.5	2711.5	1.848852e+000	1.826487e+000	49	23	7.091181e+000	0	0	0	0	0	0	1.68193	0	0	57.5363	22.7818
DATA	167	3	3	0	0	ASCRP3008726	ASCRP3008726	6817.18	2711.58	1.218165e+002	1.231866e+001	162	19	5.698118e+000	0	0	0	0	0	0	116.572	1	1	52.6241	19.3889
DATA	168	3	4	0	0	ASCRP3006793	ASCRP3006793	6842.51	2711.63	6.189240e+002	6.191985e+001	610	20	6.488425e+000	0	0	0	0	0	0	588.567	1	1	51.0895	20.4182
DATA	169	3	5	0	0	ASCRP3011055	ASCRP3011055	6867.89	2711.68	1.571038e+002	1.581930e+001	196.5	21	5.613356e+000	0	0	0	0	0	0	148.637	1	1	48.5334	20.8364
DATA	171	3	7	0	0	ASCRP3013087	ASCRP3013087	6918.78	2711.82	1.091531e+004	1.091532e+003	10287	21	3.844775e+000	0	0	0	0	0	0	10255.2	1	1	48.2044	20.3962
DATA	172	3	8	0	0	ASCRP3000452	ASCRP3000452	6944.47	2711.7	1.128816e+001	2.184116e+000	56	20	4.879569e+000	0	0	0	0	0	0	10.5845	1	1	49.1849	20.902
DATA	173	3	9	0	0	ASCRP3002529	ASCRP3002529	6969.42	2711.57	9.902162e+000	2.117540e+000	54	19.5	4.119865e+000	0	0	0	0	0	0	9.27519	1	1	57.5363	19.0476
DATA	174	3	10	0	0	ASCRP3008304	ASCRP3008304	6994.58	2711.57	3.436334e+001	3.913276e+000	78.5	22	5.953596e+000	0	0	0	0	0	0	32.1789	1	1	57.5363	22.94
DATA	175	3	11	0	0	ASCRP3010420	ASCRP3010420	7020.11	2711.5	2.565542e+001	3.175502e+000	69	22	5.967417e+000	0	0	0	0	0	0	24.0366	1	1	65	21.8889
DATA	176	3	12	0	0	ASCRP3002602	ASCRP3002602	7045.63	2711.64	7.587101e+000	2.017249e+000	54	20	4.898479e+000	0	0	0	0	0	0	7.11667	1	0	48.8603	19.25
DATA	177	3	13	0	0	ASCRP3007145	ASCRP3007145	7071.35	2711.58	7.564477e+000	2.013178e+000	54	22	5.824155e+000	0	0	0	0	0	0	7.10866	1	0	50.1463	21.8039
DATA	178	3	14	0	0	ASCRP3009735	ASCRP3009735	7096.33	2711.77	5.962700e+000	1.954505e+000	51	19	5.347239e+000	0	0	0	0	0	0	5.61643	1	0	49.8279	19.8085
DATA	179	3	15	0	0	ASCRP3004565	ASCRP3004565	7121.79	2711.87	4.426739e+001	4.800061e+000	88.5	21.5	5.658287e+000	0	0	0	0	0	0	41.8175	1	1	46.5243	21.9423
DATA	180	3	16	0	0	ASCRP3007898	ASCRP3007898	7147.18	2711.7	3.032993e+001	3.552503e+000	76	23	6.769346e+000	0	0	0	0	0	0	28.7489	1	1	51.0895	23.6721
DATA	181	3	17	0	0	ASCRP3003825	ASCRP3003825	7172.74	2711.94	2.779430e+002	2.785532e+001	310	22	6.952524e+000	0	0	0	0	0	0	264.442	1	1	49.1849	22.5306
DATA	182	3	18	0	0	ASCRP3013515	ASCRP3013515	7197.7	2711.86	4.559480e+001	4.914989e+000	93	22	6.193130e+000	0	0	0	0	0	0	43.5566	1	1	53.2255	21.6226
DATA	183	3	19	0	0	ASCRP3004758	ASCRP3004758	7223.3	2711.91	3.962557e+000	1.869630e+000	48.5	22	6.776042e+000	0	0	0	0	0	0	3.80225	1	0	49.1849	22.4815
DATA	184	3	20	0	0	ASCRP3008824	ASCRP3008824	7249	2711.99	2.144242e+002	2.151940e+001	253.5	20	5.653565e+000	0	0	0	0	0	0	206.719	1	1	46.8651	21.3966
DATA	185	3	21	0	0	ASCRP3000040	ASCRP3000040	7274.29	2711.89	1.978707e+002	1.986966e+001	242.5	21	6.037618e+000	0	0	0	0	0	0	191.69	1	1	49.1849	22.3333
DATA	186	3	22	0	0	ASCRP3006798	ASCRP3006798	7299.72	2711.92	3.822173e+001	4.225112e+000	81.5	19	6.256457e+000	0	0	0	0	0	0	37.2141	1	1	49.1849	20.3704
DATA	187	3	23	0	0	ASCRP3012731	ASCRP3012731	7325.08	2711.86	1.086113e+001	2.095016e+000	59	22.5	7.189212e+000	0	0	0	0	0	0	10.6292	1	1	46.8651	21.9615
DATA	188	3	24	0	0	ASCRP3011610	ASCRP3011610	7350.47	2711.89	2.481961e+001	3.055560e+000	73	20	5.157367e+000	0	0	0	0	0	0	24.416	1	1	48.2044	20.0392
DATA	189	3	25	0	0	ASCRP3012463	ASCRP3012463	7375.94	2711.73	3.899117e+000	1.815216e+000	52	21	6.292419e+000	0	0	0	0	0	0	3.85599	1	0	46.5243	22.1475
DATA	190	3	26	0	0	ASCRP3011876	ASCRP3011876	7401.17	2712.12	1.064692e+001	2.060243e+000	58	21.5	5.510678e+000	0	0	0	0	0	0	10.5831	1	1	48.5334	21.5185
DATA	191	3	27	0	0	ASCRP3006308	ASCRP3006308	7426.72	2711.91	8.895107e+002	8.896838e+001	934	22	5.653495e+000	0	0	0	0	0	0	888.828	1	1	49.8279	21.3729
DATA	192	3	28	0	0	ASCRP3010709	ASCRP3010709	7451.61	2711.93	9.327904e+000	1.979415e+000	59.5	21	6.335164e+000	0	0	0	0	0	0	9.36739	1	1	65	21.3793
DATA	193	3	29	0	0	ASCRP3005126	ASCRP3005126	7477.5	2712.05	1.083632e+001	2.047327e+000	59	21	5.481733e+000	0	0	0	0	0	0	10.9374	1	1	49.1849	21.9038
DATA	194	3	30	0	0	ASCRP3004355	ASCRP3004355	7502.72	2712.18	6.105073e+000	1.833372e+000	56	19	6.385523e+000	0	0	0	0	0	0	6.19159	1	0	47.5395	19.8431
DATA	195	3	31	0	0	ASCRP3000570	ASCRP3000570	7528.2	2712	3.273066e+001	3.697753e+000	81	21	6.124027e+000	0	0	0	0	0	0	33.3517	1	1	49.1849	19.6
DATA	196	3	32	0	0	ASCRP3010402	ASCRP3010402	7553.87	2712.03	1.189320e+001	2.085246e+000	60	20	5.937282e+000	0	0	0	0	0	0	12.1738	1	1	47.5395	20.9153
DATA	197	3	33	0	0	ASCRP3009645	ASCRP3009645	7579.07	2711.96	1.361992e+002	1.372630e+001	187	21	5.999973e+000	0	0	0	0	0	0	140.005	1	1	46.8651	21.4821
DATA	198	3	34	0	0	ASCRP3013023	ASCRP3013023	7604.28	2712.09	2.457733e+001	2.987721e+000	75	22	5.573146e+000	0	0	0	0	0	0	25.3644	1	1	48.8603	22.1346
DATA	199	3	35	0	0	ASCRP3000119	ASCRP3000119	7630.01	2712.11	6.474316e+000	1.812000e+000	56	21	6.726474e+000	0	0	0	0	0	0	6.7071	1	0	46.8651	22.25
DATA	200	3	36	0	0	ASCRP3007127	ASCRP3007127	7655.17	2711.96	1.438028e+001	2.216376e+000	64.5	22	6.974607e+000	0	0	0	0	0	0	14.949	1	1	47.8731	22.6792
DATA	201	3	37	0	0	ASCRP3001984	ASCRP3001984	7680.35	2712.12	9.294205e+001	9.445050e+000	147	20	5.466906e+000	0	0	0	0	0	0	96.9196	1	1	48.8603	21.4118
DATA	202	3	38	0	0	ASCRP3003018	ASCRP3003018	7705.56	2712.03	2.037312e+001	2.638419e+000	69	21	6.371813e+000	0	0	0	0	0	0	21.3058	1	1	47.5395	22
DATA	203	3	39	0	0	ASCRP3011842	ASCRP3011842	7731.5	2712	1.532376e+002	1.541473e+001	210.5	23	5.965191e+000	0	0	0	0	0	0	160.668	1	1	48.5334	23.037
DATA	204	3	40	0	0	ASCRP3005340	ASCRP3005340	7756.66	2712.12	2.094120e+001	2.677580e+000	71.5	22	6.511851e+000	0	0	0	0	0	0	22.0039	1	1	48.5334	22.434
DATA	205	3	41	0	0	ASCRP3005773	ASCRP3005773	7781.99	2711.75	9.259208e+000	1.905481e+000	57	24	5.817468e+000	0	0	0	0	0	0	9.74761	1	1	46.8651	23.2333
DATA	206	3	42	0	0	ASCRP3007810	ASCRP3007810	7807.39	2712.21	2.745366e+001	3.209787e+000	78	23	6.576942e+000	0	0	0	0	0	0	28.9427	1	1	47.5395	22.8868
DATA	207	3	43	0	0	ASCRP3003949	ASCRP3003949	7832.91	2712.03	6.219285e+001	6.437296e+000	115	21	6.733423e+000	0	0	0	0	0	0	65.6422	1	1	48.2044	20.7288
DATA	208	3	44	0	0	A_23_P49878	NM_019013	7858.47	2712.12	7.656493e+001	7.834349e+000	130.5	23	5.780140e+000	0	0	0	0	0	0	80.8721	1	1	48.8603	21.8868
DATA	209	3	45	0	0	ASCRP3004707	ASCRP3004707	7883.85	2711.78	4.654571e+000	1.723181e+000	56	23.5	6.406667e+000	0	0	0	0	0	0	4.91859	1	0	47.5395	23.4531
DATA	210	3	46	0	0	ASCRP3001319	ASCRP3001319	7909.11	2712.16	1.892448e+001	2.516790e+000	71	21	6.344634e+000	0	0	0	0	0	0	19.9973	1	1	47.5395	20.5088
DATA	211	3	47	0	0	ASCRP3005156	ASCRP3005156	7934.78	2711.94	5.803383e+000	1.758229e+000	55	20	4.176134e+000	0	0	0	0	0	0	6.13048	1	0	49.1849	20.3559
DATA	212	3	48	0	0	ASCRP3005212	ASCRP3005212	7960.07	2712.19	6.719125e+000	1.791672e+000	57	22	5.985287e+000	0	0	0	0	0	0	7.09263	1	0	46.8651	21.9434
DATA	213	3	49	0	0	Negative029	Negative029	7985.68	2711.77	1.690670e+000	1.662586e+000	50	22	6.933807e+000	0	0	0	0	0	0	-0.528955	0	0	45.4864	23.0833
DATA	214	3	50	0	0	ASCRP3004126	ASCRP3004126	8010.94	2712.24	3.976646e+001	4.311145e+000	92	21	6.156209e+000	0	0	0	0	0	0	41.8737	1	1	46.1809	21.0328
DATA	215	3	51	0	0	ASCRP3006046	ASCRP3006046	8036.25	2712	1.682006e+002	1.690255e+001	222	19.5	4.773609e+000	0	0	0	0	0	0	176.812	1	1	49.1849	19.78
DATA	216	3	52	0	0	ASCRP3002582	ASCRP3002582	8061.65	2712.12	4.011440e+001	4.345682e+000	92	19	5.810985e+000	0	0	0	0	0	0	42.0806	1	1	48.8603	19.6491
DATA	218	3	54	0	0	ASCRP3005267	ASCRP3005267	8112.5	2712.22	1.374541e+001	2.170507e+000	66.5	20	6.914000e+000	0	0	0	0	0	0	14.3463	1	1	49.1849	22.6
DATA	219	3	55	0	0	ASCRP3001016	ASCRP3001016	8137.7	2712.24	1.209279e+001	2.073806e+000	64	24	7.432717e+000	0	0	0	0	0	0	12.5845	1	1	49.1849	22.6667
DATA	220	3	56	0	0	A_23_P57306	NM_005441	8163.38	2712.29	2.144083e+001	2.730189e+000	74	22	6.988618e+000	0	0	0	0	0	0	22.2402	1	1	49.1849	21.8627
DATA	221	3	57	0	0	ASCRP3000181	ASCRP3000181	8188.56	2712	3.005314e+002	3.010096e+001	361	22	5.944636e+000	0	0	0	0	0	0	310.68	1	1	49.8279	22.0167
DATA	222	3	58	0	0	ASCRP3006062	ASCRP3006062	8213.93	2712.13	4.693205e+001	4.992362e+000	100	21	6.286544e+000	0	0	0	0	0	0	48.3391	1	1	46.8651	21.1765
DATA	223	3	59	0	0	ASCRP3001846	ASCRP3001846	8239.41	2712.09	1.573798e+002	1.583048e+001	215	22	6.619505e+000	0	0	0	0	0	0	161.473	1	1	49.1849	22.0943
DATA	224	3	60	0	0	ASCRP3010947	ASCRP3010947	8264.55	2712.16	2.223564e+001	2.808487e+000	73	21	6.106511e+000	0	0	0	0	0	0	22.7231	1	1	47.2035	22.4737
DATA	225	3	61	0	0	A_23_P67042	NM_017947	8290.15	2712.08	1.392765e+001	2.215377e+000	66.5	21	5.484931e+000	0	0	0	0	0	0	14.1736	1	1	46.8651	21.6833
DATA	226	3	62	0	0	ASCRP3002177	ASCRP3002177	8315.48	2712.16	2.678539e+001	3.188735e+000	80.5	22	5.085296e+000	0	0	0	0	0	0	27.1426	1	1	49.1849	21.3704
DATA	227	3	63	0	0	ASCRP3004484	ASCRP3004484	8341.22	2712.11	8.477188e+001	8.653472e+000	137	22	6.852253e+000	0	0	0	0	0	0	85.5262	1	1	47.8731	23.2769
DATA	228	3	64	0	0	ASCRP3002811	ASCRP3002811	8366.44	2712.46	8.562060e+001	8.738143e+000	137	22	6.311786e+000	0	0	0	0	0	0	86.0071	1	1	47.2035	21.625
DATA	229	3	65	0	0	Negative010	Negative010	8391.69	2712	1.636423e+002	1.645785e+001	218	20.5	4.691138e+000	0	0	0	0	0	0	163.671	1	1	50.4627	20.6
DATA	230	3	66	0	0	ASCRP3003213	ASCRP3003213	8416.96	2712.38	3.702280e+001	4.099555e+000	87.5	21	6.002329e+000	0	0	0	0	0	0	36.8694	1	1	46.1809	20.5185
DATA	231	3	67	0	0	ASCRP3009394	ASCRP3009394	8442.53	2712.2	1.797958e+000	1.768091e+000	51.5	21.5	5.646605e+000	0	0	0	0	0	0	-1.93786	0	0	47.2035	21.3621
DATA	232	3	68	0	0	ASCRP3005323	ASCRP3005323	8468.11	2711.9	2.111952e+000	1.787993e+000	56	23	6.160010e+000	0	0	0	0	0	0	2.0855	1	0	46.8651	23.3134
DATA	233	3	69	0	0	ASCRP3011719	ASCRP3011719	8493.36	2712.13	1.982081e+002	1.990080e+001	248	23	5.443311e+000	0	0	0	0	0	0	194.953	1	1	46.8651	22
DATA	234	3	70	0	0	ASCRP3005088	ASCRP3005088	8518.62	2712.23	1.216941e+002	1.230024e+001	170	22	6.261869e+000	0	0	0	0	0	0	119.248	1	1	48.5334	22.2581
DATA	235	3	71	0	0	ASCRP3010456	ASCRP3010456	8544.05	2712.14	8.397847e+000	1.982199e+000	62	21	5.770409e+000	0	0	0	0	0	0	8.20011	1	0	46.8651	21.3333
DATA	236	3	72	0	0	ASCRP3004768	ASCRP3004768	8569.54	2712.23	1.130989e+001	2.126925e+000	65	21	6.014405e+000	0	0	0	0	0	0	11.0081	1	1	48.2044	21.7091
DATA	237	3	73	0	0	ASCRP3001798	ASCRP3001798	8595.05	2712.11	1.987704e+001	2.685941e+000	74	21	6.813889e+000	0	0	0	0	0	0	19.2914	1	1	46.8651	21.3651
DATA	238	3	74	0	0	ASCRP3001369	ASCRP3001369	8620.32	2712.27	2.167781e+001	2.824605e+000	73	21	7.188719e+000	0	0	0	0	0	0	20.9883	1	1	48.5334	22.8167
DATA	239	3	75	66	-1	(-)3xSLv1	NegativeControl	8645.62	2712.14	1.845054e+000	1.814406e+000	46	19.5	5.133775e+000	0	0	0	0	0	0	-7.35333	0	0	48.5334	19.9833
DATA	240	3	76	0	0	Negative015	Negative015	8670.71	2711.83	1.847742e+000	1.817048e+000	50	21	6.239296e+000	0	0	0	0	0	0	-5.58725	0	0	47.2035	22.4638
DATA	241	3	77	0	0	ASCRP3000417	ASCRP3000417	8696.93	2712.14	1.143050e+001	2.148017e+000	66.5	21	5.648997e+000	0	0	0	0	0	0	11.0195	1	1	46.8651	20.9492
DATA	242	3	78	0	0	ASCRP3010601	ASCRP3010601	8721.89	2712.31	2.137187e+002	2.144914e+001	259	22	6.105095e+000	0	0	0	0	0	0	205.994	1	1	47.8731	22.463
DATA	243	3	79	0	0	A_23_P10385	NM_016448	8747.39	2712.17	7.472581e+000	1.965688e+000	61	23	5.779914e+000	0	0	0	0	0	0	7.20594	1	0	48.5334	22
DATA	245	3	81	66	1	DarkCorner	DarkCorner	8798.15	2712.2	4.318721e+000	1.862759e+000	57	26.5	7.024843e+000	0	0	0	0	0	0	4.17866	1	0	46.1809	25.8462
DATA	246	3	82	66	1	DarkCorner	DarkCorner	8823.39	2712.07	2.784926e+000	1.827967e+000	58	28	8.739926e+000	0	0	0	0	0	0	2.70262	1	0	65	28.5467
DATA	247	4	1	66	1	DarkCorner	DarkCorner	6778.81	2719.19	1.843401e+000	1.818895e+000	46	19	6.273055e+000	0	0	0	0	0	0	1.44134	0	0	46.1809	20.2683
DATA	248	4	2	0	0	ASCRP3003392	ASCRP3003392	6804.56	2719.03	8.719856e+000	2.025266e+000	54	19	5.833550e+000	0	0	0	0	0	0	8.36353	1	0	48.2044	20.0303
DATA	249	4	3	0	0	ASCRP3000547	ASCRP3000547	6829.81	2718.85	1.626588e+001	2.456265e+000	61	18	5.311317e+000	0	0	0	0	0	0	15.4946	1	1	47.5395	18.2857
DATA	250	4	4	0	0	ASCRP3005629	ASCRP3005629	6855	2719.13	9.627484e+000	2.086444e+000	56	20.5	5.295001e+000	0	0	0	0	0	0	9.11878	1	1	54.4085	19.5
DATA	251	4	5	0	0	ASCRP3002428	ASCRP3002428	6880.74	2718.97	9.697017e+001	9.873706e+000	139.5	17	3.805454e+000	0	0	0	0	0	0	91.426	1	1	49.1849	17.5926
DATA	252	4	6	0	0	ASCRP3003928	ASCRP3003928	6906.15	2718.8	1.609579e+001	2.464257e+000	62	20.5	4.711003e+000	0	0	0	0	0	0	15.1234	1	1	46.1809	21.5
DATA	253	4	7	0	0	ASCRP3012372	ASCRP3012372	6931.34	2718.92	1.561993e+001	2.436987e+000	60	21	4.308608e+000	0	0	0	0	0	0	14.64	1	1	48.8603	20.5556
DATA	254	4	8	0	0	ASCRP3004436	ASCRP3004436	6956.94	2718.99	3.647831e+002	3.652639e+001	386	20	6.589511e+000	0	0	0	0	0	0	341.364	1	1	50.7771	21.037
DATA	255	4	9	0	0	ASCRP3006633	ASCRP3006633	6982.3	2719	9.605726e+003	9.605744e+002	9020	19	3.808455e+000	0	0	0	0	0	0	8982.95	1	1	46.1809	19.1364
DATA	256	4	10	0	0	ASCRP3010379	ASCRP3010379	7007.65	2719.12	1.103786e+002	1.119591e+001	151	22	4.796527e+000	0	0	0	0	0	0	103.232	1	1	48.8603	22.44
DATA	257	4	11	0	0	ASCRP3012893	ASCRP3012893	7033.13	2719.02	8.217167e+000	2.045313e+000	56	20.5	6.101065e+000	0	0	0	0	0	0	7.69179	1	0	45.4864	21.5333
DATA	258	4	12	0	0	Negative019	Negative019	7058.29	2719	1.901779e+000	1.870188e+000	48	20	5.634378e+000	0	0	0	0	0	0	-0.749186	0	0	46.1809	20.3939
DATA	259	4	13	0	0	ASCRP3008821	ASCRP3008821	7083.4	2719.33	2.059258e+001	2.779217e+000	66.5	19	4.791464e+000	0	0	0	0	0	0	19.3439	1	1	48.5334	19.3793
DATA	260	4	14	0	0	ASCRP3000493	ASCRP3000493	7109.12	2719.46	1.764325e+001	2.564735e+000	63	21	5.949121e+000	0	0	0	0	0	0	16.6175	1	1	48.8603	21.7273
DATA	261	4	15	0	0	ASCRP3007107	ASCRP3007107	7134.66	2718.93	8.715331e+000	2.049901e+000	56.5	25.5	6.950482e+000	0	0	0	0	0	0	8.23543	1	0	47.8731	24.9667
DATA	262	4	16	0	0	ASCRP3002024	ASCRP3002024	7160.28	2719.2	4.271342e+001	4.654300e+000	88	22	7.032686e+000	0	0	0	0	0	0	40.5051	1	1	49.1849	22.3438
DATA	263	4	17	0	0	ASCRP3005475	ASCRP3005475	7185.33	2719.5	7.097379e+004	7.097379e+003	67577	23	8.318862e+000	0	0	0	0	0	0	67563.1	1	1	57.5363	24.8182
DATA	264	4	18	0	0	Negative016	Negative016	7210.94	2719.48	4.497162e+001	4.856684e+000	88	21.5	7.303761e+000	0	0	0	0	0	0	42.9954	1	1	52.0157	21.4412
DATA	265	4	19	0	0	ASCRP3000962	ASCRP3000962	7236.05	2719.45	2.276539e+001	2.918121e+000	69	22	3.972986e+000	0	0	0	0	0	0	21.8631	1	1	50.4627	22.7692
DATA	266	4	20	0	0	ASCRP3000827	ASCRP3000827	7261.49	2719.51	7.620638e+000	1.970267e+000	53	21.5	6.171105e+000	0	0	0	0	0	0	7.35352	1	0	46.5243	22.5556
DATA	267	4	21	0	0	ASCRP3000758	ASCRP3000758	7286.82	2719.04	4.210874e+001	4.582541e+000	88	21	5.923457e+000	0	0	0	0	0	0	40.8374	1	1	46.8651	20.9412
DATA	268	4	22	0	0	ASCRP3012898	ASCRP3012898	7312.47	2719.18	1.996345e+001	2.687083e+000	68	21	6.687106e+000	0	0	0	0	0	0	19.4598	1	1	50.1463	20.75
DATA	269	4	23	0	0	ASCRP3011418	ASCRP3011418	7337.95	2719.51	1.986950e+001	2.673948e+000	68.5	21	4.468178e+000	0	0	0	0	0	0	19.4677	1	1	49.5074	20.2692
DATA	270	4	24	0	0	ASCRP3004974	ASCRP3004974	7362.89	2719.5	2.931052e+001	3.429346e+000	76	21	5.280319e+000	0	0	0	0	0	0	28.8655	1	1	56.9804	20.8966
DATA	271	4	25	0	0	ASCRP3005018	ASCRP3005018	7388.59	2719.33	2.550617e+002	2.556757e+001	297	23	6.686228e+000	0	0	0	0	0	0	252.531	1	1	47.8731	22.5625
DATA	272	4	26	0	0	ASCRP3006760	ASCRP3006760	7413.8	2719.38	1.556017e+002	1.565958e+001	204	21	3.927612e+000	0	0	0	0	0	0	154.855	1	1	50.4627	21.6364
DATA	273	4	27	0	0	ASCRP3004625	ASCRP3004625	7439.43	2719.42	5.355798e+003	5.355827e+002	5317	22	6.079600e+000	0	0	0	0	0	0	5357.8	1	1	53.5237	21.8077
DATA	274	4	28	0	0	A_23_P41948	NM_017785	7464.82	2719.4	5.349351e+001	5.626383e+000	101	22	6.121272e+000	0	0	0	0	0	0	53.7848	1	1	50.4627	22.5946
DATA	275	4	29	0	0	ASCRP3001802	ASCRP3001802	7490.32	2719.31	2.576969e+002	2.582804e+001	313	21	5.864410e+000	0	0	0	0	0	0	260.39	1	1	52.9257	21.1304
DATA	276	4	30	0	0	ASCRP3002076	ASCRP3002076	7515.73	2719.35	2.377948e+001	2.938819e+000	73	19	6.390032e+000	0	0	0	0	0	0	24.1428	1	1	50.1463	19.7586
DATA	277	4	31	66	-1	(-)3xSLv1	NegativeControl	7541.25	2719.13	1.747873e+000	1.718838e+000	43	21	5.793812e+000	0	0	0	0	0	0	-4.24697	0	0	49.5074	21.5556
DATA	278	4	32	0	0	ASCRP3002645	ASCRP3002645	7566.38	2719.47	1.122781e+001	2.046918e+000	59	21.5	6.597898e+000	0	0	0	0	0	0	11.5016	1	1	49.8279	21.125
DATA	279	4	33	0	0	A_23_P250813	NM_000553	7591.5	2719.5	5.396661e+001	5.659437e+000	100	19	6.207608e+000	0	0	0	0	0	0	55.5101	1	1	57.5363	21.3571
DATA	280	4	34	0	0	ASCRP3011796	ASCRP3011796	7617.03	2719.71	4.062421e+001	4.402958e+000	90	19	6.745509e+000	0	0	0	0	0	0	41.9489	1	1	46.1809	21.2424
DATA	281	4	35	0	0	ASCRP3005115	ASCRP3005115	7642.39	2719.81	1.720331e+000	1.691940e+000	47	21.5	5.682903e+000	0	0	0	0	0	0	0.259713	0	0	42.9674	21.1538
DATA	282	4	36	0	0	ASCRP3001392	ASCRP3001392	7667.75	2719.7	9.180833e+001	9.334376e+000	143.5	22	6.588646e+000	0	0	0	0	0	0	95.465	1	1	47.5395	22.8889
DATA	283	4	37	0	0	ASCRP3008831	ASCRP3008831	7693.21	2719.79	1.368215e+001	2.167421e+000	63.5	20	4.440490e+000	0	0	0	0	0	0	14.2703	1	1	46.8651	20.2222
DATA	284	4	38	0	0	ASCRP3000867	ASCRP3000867	7718.71	2719.78	1.308313e+003	1.308421e+002	1425.5	25	7.732877e+000	0	0	0	0	0	0	1368.28	1	1	45.1352	24.5938
DATA	285	4	39	0	0	ASCRP3001992	ASCRP3001992	7743.94	2719.85	6.391066e+000	1.790407e+000	57	20	6.645801e+000	0	0	0	0	0	0	6.69977	1	0	53.8203	20.2
DATA	286	4	40	0	0	Negative017	Negative017	7769.16	2719.81	2.480476e+000	1.687384e+000	51	23	7.362045e+000	0	0	0	0	0	0	2.60559	1	0	46.1809	22.5405
DATA	287	4	41	0	0	ASCRP3003094	ASCRP3003094	7794.93	2719.8	4.001228e+001	4.334282e+000	92.5	23	5.961078e+000	0	0	0	0	0	0	42.1027	1	1	46.8651	22.2286
DATA	288	4	42	0	0	ASCRP3005640	ASCRP3005640	7819.94	2719.92	2.889905e+001	3.334747e+000	79	21	5.784939e+000	0	0	0	0	0	0	30.4484	1	1	46.8651	20.4138
DATA	289	4	43	0	0	Negative054	Negative054	7846.11	2719.9	1.690442e+000	1.664080e+000	49	21.5	7.090263e+000	0	0	0	0	0	0	0.797404	0	0	46.8651	21.9706
DATA	290	4	44	0	0	ASCRP3007071	ASCRP3007071	7871.06	2719.99	8.735270e+000	1.877043e+000	61	23	3.954482e+000	0	0	0	0	0	0	9.21814	1	1	46.8651	22.931
DATA	291	4	45	0	0	ASCRP3002862	ASCRP3002862	7896.56	2719.79	2.306098e+001	2.841979e+000	72	22	6.514843e+000	0	0	0	0	0	0	24.3423	1	1	49.1849	21.5455
DATA	292	4	46	0	0	Negative005	Negative005	7921.77	2719.74	1.689204e+000	1.662164e+000	49	21	6.343986e+000	0	0	0	0	0	0	0.614406	0	0	46.8651	20.1
DATA	293	4	47	0	0	ASCRP3001344	ASCRP3001344	7947.44	2719.59	1.114932e+002	1.127250e+001	168	21	7.436771e+000	0	0	0	0	0	0	117.619	1	1	47.5395	22.75
DATA	294	4	48	0	0	ASCRP3009341	ASCRP3009341	7972.32	2719.58	1.116916e+001	2.003512e+000	59	22	6.300669e+000	0	0	0	0	0	0	11.7731	1	1	47.2035	22.6316
DATA	295	4	49	0	0	ASCRP3004315	ASCRP3004315	7997.8	2719.67	2.628119e+000	1.685911e+000	53	21	5.390115e+000	0	0	0	0	0	0	2.7669	1	0	45.1352	21.9737
DATA	296	4	50	0	0	ASCRP3009450	ASCRP3009450	8023.5	2719.82	1.103480e+003	1.103606e+002	1204	21	6.530958e+000	0	0	0	0	0	0	1159.93	1	1	49.1849	21.1818
DATA	297	4	51	0	0	ASCRP3007087	ASCRP3007087	8048.93	2719.8	1.742780e+002	1.750773e+001	234	19.5	5.043068e+000	0	0	0	0	0	0	182.852	1	1	46.8651	19.6071
DATA	298	4	52	0	0	ASCRP3001183	ASCRP3001183	8074.44	2719.79	1.107494e+002	1.120084e+001	169	19	4.174078e+000	0	0	0	0	0	0	115.944	1	1	49.1849	19.8261
DATA	299	4	53	0	0	ASCRP3012395	ASCRP3012395	8099.43	2720.01	1.707183e+000	1.680358e+000	52	20	6.261763e+000	0	0	0	0	0	0	0.749648	0	0	49.1849	21.875
DATA	300	4	54	0	0	ASCRP3010546	ASCRP3010546	8125.21	2720	1.829916e+002	1.837644e+001	244.5	20	7.421522e+000	0	0	0	0	0	0	190.567	1	1	46.8651	21.4571
DATA	301	4	55	0	0	ASCRP3006636	ASCRP3006636	8150.5	2719.82	4.231488e+002	4.234856e+001	489	20.5	9.405335e+000	0	0	0	0	0	0	439.341	1	1	49.1849	21.3571
DATA	302	4	56	0	0	ASCRP3011544	ASCRP3011544	8175.86	2719.82	1.150863e+002	1.163266e+001	170	22	6.485018e+000	0	0	0	0	0	0	119.099	1	1	46.8651	22.0571
DATA	303	4	57	0	0	ASCRP3005373	ASCRP3005373	8201.19	2719.59	9.307438e+001	9.461432e+000	147	20	5.776946e+000	0	0	0	0	0	0	95.9842	1	1	48.8603	19.2571
DATA	304	4	58	0	0	A_23_P11685	NM_024420	8226.93	2719.71	8.898083e+000	1.924569e+000	62	21	5.739980e+000	0	0	0	0	0	0	9.14168	1	1	47.5395	20.8421
DATA	305	4	59	0	0	ASCRP3003797	ASCRP3003797	8252.14	2720.07	1.103145e+001	2.037616e+000	65	21.5	6.152629e+000	0	0	0	0	0	0	11.2895	1	1	47.8731	23.125
DATA	306	4	60	0	0	ASCRP3008311	ASCRP3008311	8277.28	2719.88	1.251768e+002	1.263530e+001	179	21	5.323618e+000	0	0	0	0	0	0	127.595	1	1	48.8603	22.8182
DATA	307	4	61	0	0	ASCRP3012882	ASCRP3012882	8303.01	2720.06	1.881471e+001	2.554109e+000	73	22	4.498316e+000	0	0	0	0	0	0	19.0973	1	1	46.8651	22.1212
DATA	308	4	62	0	0	ASCRP3010866	ASCRP3010866	8328.07	2719.79	6.364631e+001	6.596748e+000	115	21	5.959386e+000	0	0	0	0	0	0	64.3332	1	1	46.8651	21.5
DATA	309	4	63	0	0	ASCRP3003189	ASCRP3003189	8353.94	2719.85	2.083335e+000	1.754549e+000	54	24	7.322909e+000	0	0	0	0	0	0	2.09661	1	0	45.1352	24
DATA	310	4	64	0	0	ASCRP3001150	ASCRP3001150	8379.07	2719.8	6.834973e+000	1.878364e+000	58	21	5.825777e+000	0	0	0	0	0	0	6.8492	1	0	46.8651	21.9444
DATA	311	4	65	0	0	ASCRP3004582	ASCRP3004582	8404.3	2719.9	2.944325e+002	2.949563e+001	345	22	4.964901e+000	0	0	0	0	0	0	293.787	1	1	47.2035	20.6897
DATA	312	4	66	0	0	ASCRP3006010	ASCRP3006010	8429.72	2719.86	3.222569e+001	3.674047e+000	84.5	20	5.382511e+000	0	0	0	0	0	0	32.0189	1	1	48.5334	20.3333
DATA	313	4	67	0	0	ASCRP3011790	ASCRP3011790	8455.21	2719.81	1.801842e+000	1.771911e+000	49	21	3.742038e+000	0	0	0	0	0	0	-1.65028	0	0	47.5395	19.8148
DATA	314	4	68	0	0	ASCRP3003645	ASCRP3003645	8480.65	2719.88	6.039961e+001	6.296512e+000	110.5	22	4.931539e+000	0	0	0	0	0	0	59.5241	1	1	48.8603	21.8485
DATA	315	4	69	0	0	ASCRP3005194	ASCRP3005194	8505.5	2720	9.762378e+000	2.035110e+000	63	22	6.101522e+000	0	0	0	0	0	0	9.58504	1	1	65	22.1667
DATA	316	4	70	0	0	ASCRP3012163	ASCRP3012163	8531.48	2719.92	1.464883e+001	2.314727e+000	67.5	21.5	6.355017e+000	0	0	0	0	0	0	14.3302	1	1	49.5074	21.3571
DATA	317	4	71	0	0	ASCRP3000424	ASCRP3000424	8556.76	2720	1.592239e+002	1.602360e+001	203	21	6.534030e+000	0	0	0	0	0	0	155.25	1	1	46.8651	21.875
DATA	318	4	72	0	0	ASCRP3004653	ASCRP3004653	8582.21	2719.81	2.904321e+001	3.418708e+000	79.5	21	5.369224e+000	0	0	0	0	0	0	28.2343	1	1	47.5395	20.7714
DATA	319	4	73	0	0	ASCRP3011617	ASCRP3011617	8607.5	2719.94	1.838630e+000	1.808088e+000	52	24.5	9.461112e+000	0	0	0	0	0	0	-0.236053	0	0	47.8731	26.0667
DATA	320	4	74	0	0	ASCRP3011609	ASCRP3011609	8633	2719.8	1.014467e+002	1.030522e+001	153.5	19	5.321042e+000	0	0	0	0	0	0	98.1577	1	1	46.8651	19.4722
DATA	321	4	75	0	0	A_23_P1331	NM_080801	8658.5	2720.08	6.360405e+000	1.923155e+000	61	21	5.923918e+000	0	0	0	0	0	0	6.1442	1	0	48.5334	20.9697
DATA	322	4	76	0	0	ASCRP3010907	ASCRP3010907	8684.05	2719.92	2.684453e+001	3.241527e+000	78	21	6.910789e+000	0	0	0	0	0	0	25.9036	1	1	46.8651	22.5952
DATA	323	4	77	0	0	ASCRP3002996	ASCRP3002996	8709.28	2719.88	1.489997e+002	1.501044e+001	195	24	6.346521e+000	0	0	0	0	0	0	143.711	1	1	48.8603	22.7241
DATA	324	4	78	0	0	ASCRP3004956	ASCRP3004956	8734.47	2720.11	8.319633e+001	8.515811e+000	133	22.5	4.963324e+000	0	0	0	0	0	0	80.2615	1	1	48.2044	22.1765
DATA	325	4	79	0	0	ASCRP3010650	ASCRP3010650	8760.07	2719.99	1.110246e+002	1.124994e+001	159	23	4.752392e+000	0	0	0	0	0	0	107.21	1	1	46.8651	22.9091
DATA	326	4	80	0	0	ASCRP3012367	ASCRP3012367	8785.36	2719.83	9.782939e+000	2.059647e+000	64	21.5	5.932075e+000	0	0	0	0	0	0	9.46317	1	1	46.8651	22.6875
DATA	327	4	81	66	1	DarkCorner	DarkCorner	8811.01	2719.9	1.838178e+000	1.807643e+000	51	21	5.522681e+000	0	0	0	0	0	0	-5.06525	0	0	46.8651	22.5
DATA	328	4	82	66	1	DarkCorner	DarkCorner	8835.91	2720.07	1.903528e+000	1.811305e+000	57	25	7.292557e+000	0	0	0	0	0	0	1.85276	1	0	54.4085	24.9591
DATA	329	5	1	66	1	DarkCorner	DarkCorner	6766.39	2726.18	1.837157e+000	1.806639e+000	44	21	6.259180e+000	0	0	0	0	0	0	-0.96951	0	0	49.1849	21.2016
DATA	330	5	2	0	0	ASCRP3003394	ASCRP3003394	6791.73	2726.1	3.472803e+001	3.922105e+000	79	19.5	5.379369e+000	0	0	0	0	0	0	33.403	1	1	46.5243	20.1765
DATA	331	5	3	0	0	Negative030	Negative030	6817.11	2726.11	1.867687e+000	1.838207e+000	47	18	6.334282e+000	0	0	0	0	0	0	0.719252	0	0	46.8651	19.6486
DATA	332	5	4	0	0	ASCRP3000025	ASCRP3000025	6842.73	2726.12	1.574156e+003	1.574264e+002	1552	18.5	4.579268e+000	0	0	0	0	0	0	1493.11	1	1	44.4243	19
DATA	333	5	5	0	0	ASCRP3010203	ASCRP3010203	6868.2	2726	8.812297e+001	9.006014e+000	129	20	4.588152e+000	0	0	0	0	0	0	83.1597	1	1	49.1849	19.3636
DATA	334	5	6	0	0	CUST_20_PI418767722	NM_006013	6893.53	2726.24	1.658689e+001	2.496183e+000	62	18.5	4.630609e+000	0	0	0	0	0	0	15.5896	1	1	48.8603	18.9063
DATA	335	5	7	66	-1	(-)3xSLv1	NegativeControl	6918.7	2726.16	1.902473e+000	1.870870e+000	45	21.5	4.581998e+000	0	0	0	0	0	0	-1.51901	0	0	46.5243	22.4286
DATA	336	5	8	0	0	ASCRP3003613	ASCRP3003613	6944.2	2726.18	1.906321e+000	1.875952e+000	46	22	7.187205e+000	0	0	0	0	0	0	0.652253	0	0	46.1809	22.5484
DATA	337	5	9	0	0	ASCRP3006846	ASCRP3006846	6969.5	2726	1.405503e+001	2.344641e+000	59.5	21	6.038858e+000	0	0	0	0	0	0	13.1306	1	1	54.1152	22.303
DATA	338	5	10	0	0	ASCRP3006319	ASCRP3006319	6994.5	2726	2.503917e+001	3.129460e+000	68	19	5.115336e+000	0	0	0	0	0	0	23.3855	1	1	54.1152	20.6
DATA	339	5	11	0	0	ASCRP3006673	ASCRP3006673	7020.33	2726.1	4.501258e+001	4.876677e+000	88	21.5	5.243606e+000	0	0	0	0	0	0	42.0593	1	1	49.1849	21.4333
DATA	340	5	12	0	0	ASCRP3002570	ASCRP3002570	7045.49	2726.27	4.239554e+001	4.635356e+000	87.5	19	5.808171e+000	0	0	0	0	0	0	39.6588	1	1	48.2044	20.1212
DATA	341	5	13	0	0	ASCRP3009582	ASCRP3009582	7071.22	2726.14	2.549469e+002	2.556323e+001	281.5	20	5.660772e+000	0	0	0	0	0	0	238.933	1	1	49.5074	20.5172
DATA	342	5	14	0	0	A_23_P39682	NM_001079	7096.52	2726.16	3.124482e+000	1.892286e+000	51	18	3.516336e+000	0	0	0	0	0	0	2.93518	1	0	47.8731	18.2692
DATA	343	5	15	0	0	ASCRP3004381	ASCRP3004381	7122.07	2726.01	1.334121e+002	1.347036e+001	173	24	6.233928e+000	0	0	0	0	0	0	125.699	1	1	46.8651	24.1622
DATA	344	5	16	0	0	ASCRP3007139	ASCRP3007139	7147.44	2726.01	6.452540e+000	1.963631e+000	53	21.5	6.729627e+000	0	0	0	0	0	0	6.09992	1	0	48.2044	22.5
DATA	345	5	17	0	0	ASCRP3007276	ASCRP3007276	7172.5	2726	1.878923e+000	1.847712e+000	47	23	5.772875e+000	0	0	0	0	0	0	-1.29963	0	0	65	24.75
DATA	346	5	18	0	0	ASCRP3005073	ASCRP3005073	7197.7	2726.14	2.474368e+001	3.083665e+000	71	21	7.118110e+000	0	0	0	0	0	0	23.5738	1	1	53.2255	21.8966
DATA	347	5	19	0	0	A_23_P58132	NM_004310	7223.57	2726.19	2.766208e+002	2.772268e+001	312.5	22	5.110044e+000	0	0	0	0	0	0	264.726	1	1	49.5074	22.7273
DATA	348	5	20	0	0	ASCRP3007337	ASCRP3007337	7248.66	2726.23	6.894993e+001	7.132075e+000	112	22	5.687190e+000	0	0	0	0	0	0	66.2891	1	1	47.5395	22.1538
DATA	349	5	21	0	0	Negative040	Negative040	7274.29	2726.32	1.845371e+000	1.814717e+000	43	21	5.398101e+000	0	0	0	0	0	0	-3.80377	0	0	46.5243	21.5143
DATA	350	5	22	0	0	ASCRP3008487	ASCRP3008487	7300.03	2726.15	1.846822e+001	2.582711e+000	65	22	6.486379e+000	0	0	0	0	0	0	17.9341	1	1	45.4864	21.8387
DATA	351	5	23	0	0	ASCRP3002984	ASCRP3002984	7325.25	2726.05	1.826583e+000	1.796241e+000	46	20	5.418345e+000	0	0	0	0	0	0	-1.87408	0	0	47.8731	20.1071
DATA	352	5	24	0	0	ASCRP3006868	ASCRP3006868	7350.49	2726.36	5.056166e+002	5.059323e+001	547	23	6.606135e+000	0	0	0	0	0	0	496.044	1	1	47.8731	23.5556
DATA	353	5	25	0	0	ASCRP3006534	ASCRP3006534	7375.87	2726.6	3.179188e+002	3.184155e+001	359.5	21.5	6.197363e+000	0	0	0	0	0	0	313.522	1	1	52.0157	21.6765
DATA	354	5	26	0	0	ASCRP3004287	ASCRP3004287	7401.25	2726.64	2.157202e+002	2.164439e+001	257.5	23	7.327659e+000	0	0	0	0	0	0	213.85	1	1	51.0895	22.1379
DATA	355	5	27	0	0	ASCRP3006204	ASCRP3006204	7426.79	2726.6	9.547213e+001	9.707966e+000	145.5	22	4.886543e+000	0	0	0	0	0	0	95.1402	1	1	49.1849	22.2143
DATA	356	5	28	0	0	ASCRP3009381	ASCRP3009381	7451.67	2726.5	2.731832e+001	3.244576e+000	77.5	22	5.944981e+000	0	0	0	0	0	0	27.3605	1	1	65	21.9697
DATA	357	5	29	0	0	ASCRP3012989	ASCRP3012989	7477.57	2726.61	4.952975e+001	5.250270e+000	98	22	5.142802e+000	0	0	0	0	0	0	49.8591	1	1	47.8731	21.8214
DATA	358	5	30	0	0	ASCRP3012180	ASCRP3012180	7502.9	2726.64	1.247453e+001	2.135474e+000	60	19	6.504262e+000	0	0	0	0	0	0	12.6185	1	1	48.5334	19.6552
DATA	359	5	31	0	0	ASCRP3002782	ASCRP3002782	7528.35	2726.49	5.389121e+000	1.807273e+000	52	20	5.766901e+000	0	0	0	0	0	0	5.47717	1	0	51.7088	20.3333
DATA	360	5	32	0	0	ASCRP3005118	ASCRP3005118	7553.7	2726.65	1.534844e+002	1.544422e+001	202.5	20	6.459888e+000	0	0	0	0	0	0	156.69	1	1	51.0895	21.3889
DATA	361	5	33	0	0	ASCRP3007012	ASCRP3007012	7578.93	2726.41	1.738881e+000	1.715833e+000	48.5	18	5.537823e+000	0	0	0	0	0	0	1.44975	0	0	50.4627	20.1034
DATA	362	5	34	0	0	ASCRP3010294	ASCRP3010294	7604.39	2726.63	7.652159e+001	7.839402e+000	125	24	7.381077e+000	0	0	0	0	0	0	78.7726	1	1	48.8603	23.8621
DATA	363	5	35	0	0	ASCRP3012715	ASCRP3012715	7630.03	2726.72	3.695926e+001	4.066762e+000	84	20	6.576596e+000	0	0	0	0	0	0	38.1915	1	1	48.8603	20.4194
DATA	364	5	36	0	0	ASCRP3008638	ASCRP3008638	7655.38	2726.71	7.074315e+000	1.832778e+000	55	20	5.948497e+000	0	0	0	0	0	0	7.3358	1	0	50.4627	20.6667
DATA	365	5	37	0	0	ASCRP3006560	ASCRP3006560	7680.62	2726.76	1.156504e+002	1.168720e+001	171	20	4.271011e+000	0	0	0	0	0	0	120.307	1	1	49.1849	20.8077
DATA	366	5	38	0	0	ASCRP3001753	ASCRP3001753	7706.28	2727	5.935067e+000	1.782249e+000	55	23	5.622756e+000	0	0	0	0	0	0	6.19186	1	0	49.1849	22
DATA	367	5	39	0	0	ASCRP3008913	ASCRP3008913	7731.5	2726.77	4.181094e+001	4.504569e+000	93.5	23	7.140962e+000	0	0	0	0	0	0	43.7329	1	1	49.8279	21.92
DATA	368	5	40	0	0	ASCRP3005734	ASCRP3005734	7756.75	2726.61	4.306405e+002	4.309652e+001	499.5	19.5	7.620721e+000	0	0	0	0	0	0	451.448	1	1	51.4001	20.3462
DATA	369	5	41	0	0	ASCRP3007843	ASCRP3007843	7782.22	2726.61	8.926554e+000	1.892955e+000	60	23	5.963199e+000	0	0	0	0	0	0	9.3756	1	1	49.8279	23.1842
DATA	370	5	42	1028	1	(+)E1A_r60_3	E1A_r60_3	7807.62	2726.76	8.674989e+001	8.833656e+000	141.5	22	5.224029e+000	0	0	0	0	0	0	91.2516	1	1	49.1849	21.7619
DATA	371	5	43	0	0	A_23_P7313	NM_001040058	7833.32	2726.64	1.753074e+001	2.417565e+000	68.5	21	6.208211e+000	0	0	0	0	0	0	18.4627	1	1	50.7771	20.9412
DATA	372	5	44	0	0	ASCRP3006688	ASCRP3006688	7858.62	2726.76	3.116411e+001	3.532564e+000	84	22	6.485582e+000	0	0	0	0	0	0	32.8467	1	1	49.1849	21.5909
DATA	374	5	46	0	0	ASCRP3007535	ASCRP3007535	7909.16	2726.68	9.904761e+001	1.004332e+001	156	23	6.162221e+000	0	0	0	0	0	0	104.452	1	1	50.4627	21.8378
DATA	375	5	47	0	0	ASCRP3013354	ASCRP3013354	7934.81	2727	1.691161e+000	1.663068e+000	49	20	5.455918e+000	0	0	0	0	0	0	-1.5163	0	0	46.8651	19.7273
DATA	376	5	48	0	0	ASCRP3010157	ASCRP3010157	7959.61	2726.93	9.306545e+000	1.906643e+000	61	26	6.689969e+000	0	0	0	0	0	0	9.80515	1	1	53.8203	24.4545
DATA	377	5	49	0	0	ASCRP3004089	ASCRP3004089	7985.59	2726.91	4.472132e+001	4.772285e+000	98	21	6.406603e+000	0	0	0	0	0	0	47.07	1	1	48.8603	22.4706
DATA	378	5	50	0	0	ASCRP3000699	ASCRP3000699	8011.07	2727	1.195728e+001	2.052316e+000	64	21	5.099711e+000	0	0	0	0	0	0	12.5683	1	1	46.8651	21.1563
DATA	379	5	51	0	0	ASCRP3008613	ASCRP3008613	8036.37	2727	1.484722e+002	1.494093e+001	209	19.5	5.593921e+000	0	0	0	0	0	0	155.8	1	1	47.2035	19.5333
DATA	380	5	52	0	0	ASCRP3001380	ASCRP3001380	8061.8	2727	3.047656e+002	3.052251e+001	368	20.5	5.674015e+000	0	0	0	0	0	0	319.17	1	1	49.1849	21.25
DATA	381	5	53	0	0	ASCRP3012368	ASCRP3012368	8086.97	2727.09	1.801779e+001	2.462092e+000	70.5	18	4.958025e+000	0	0	0	0	0	0	18.8263	1	1	46.8651	18.2857
DATA	382	5	54	0	0	ASCRP3004633	ASCRP3004633	8112.15	2727.08	3.856470e+001	4.207414e+000	90	21	7.067049e+000	0	0	0	0	0	0	40.192	1	1	46.1809	22.5455
DATA	383	5	55	0	0	ASCRP3006272	ASCRP3006272	8137.81	2726.97	4.931956e+001	5.212537e+000	103	21	9.024999e+000	0	0	0	0	0	0	51.2526	1	1	49.1849	22.0313
DATA	384	5	56	0	0	ASCRP3000588	ASCRP3000588	8163.05	2726.77	3.390225e+001	3.789144e+000	87.5	21.5	7.604301e+000	0	0	0	0	0	0	35.1224	1	1	50.4627	22.0556
DATA	385	5	57	0	0	ASCRP3006713	ASCRP3006713	8188.87	2726.99	5.050398e+001	5.328250e+000	104	22.5	6.190032e+000	0	0	0	0	0	0	52.1422	1	1	47.5395	22.1842
DATA	386	5	58	0	0	ASCRP3009521	ASCRP3009521	8214.17	2727	1.535374e+002	1.544803e+001	209	20	6.148587e+000	0	0	0	0	0	0	157.954	1	1	46.8651	19.8
DATA	387	5	59	0	0	ASCRP3011134	ASCRP3011134	8239.44	2727.03	3.174316e+002	3.178922e+001	377	23	5.779732e+000	0	0	0	0	0	0	325.342	1	1	47.5395	22.9697
DATA	388	5	60	0	0	ASCRP3002770	ASCRP3002770	8264.94	2727.12	9.508231e+001	9.662081e+000	147	24	6.699305e+000	0	0	0	0	0	0	97.0681	1	1	46.8651	24.5455
DATA	389	5	61	0	0	ASCRP3012672	ASCRP3012672	8290.33	2726.92	8.553425e+000	1.924817e+000	62	20	5.495147e+000	0	0	0	0	0	0	8.69682	1	0	49.1849	22.4571
DATA	390	5	62	0	0	ASCRP3013193	ASCRP3013193	8315.59	2727.09	5.361119e+001	5.633795e+000	106.5	21	4.968903e+000	0	0	0	0	0	0	54.2846	1	1	48.8603	20.76
DATA	391	5	63	0	0	ASCRP3009665	ASCRP3009665	8341.3	2727.04	1.255309e+001	2.144666e+000	65	20.5	7.471002e+000	0	0	0	0	0	0	12.6566	1	1	49.1849	21.8889
DATA	392	5	64	0	0	ASCRP3004972	ASCRP3004972	8366.09	2726.93	3.855849e+000	1.788214e+000	55	19	4.869921e+000	0	0	0	0	0	0	3.8715	1	0	54.4085	19.129
DATA	393	5	65	0	0	Negative049	Negative049	8392.24	2727.06	1.783452e+000	1.753827e+000	48	21	5.912812e+000	0	0	0	0	0	0	-3.1635	0	0	46.8651	21.4571
DATA	394	5	66	0	0	ASCRP3008941	ASCRP3008941	8416.9	2727.04	2.836010e+001	3.338287e+000	80	22	6.159297e+000	0	0	0	0	0	0	28.2347	1	1	46.8651	20.7027
DATA	395	5	67	0	0	ASCRP3010463	ASCRP3010463	8442.72	2727.09	4.898740e+001	5.208174e+000	102	20	4.375818e+000	0	0	0	0	0	0	48.566	1	1	48.8603	20.1724
DATA	396	5	68	0	0	ASCRP3000394	ASCRP3000394	8467.5	2727	5.032246e+000	1.845337e+000	57	21	5.621213e+000	0	0	0	0	0	0	4.96944	1	0	54.1152	21.0882
DATA	397	5	69	0	0	ASCRP3007573	ASCRP3007573	8493.09	2726.93	2.477017e+004	2.477017e+003	24456.5	23	6.282079e+000	0	0	0	0	0	0	24366.2	1	1	54.4085	24.2581
DATA	398	5	70	0	0	ASCRP3003107	ASCRP3003107	8518.95	2727.11	1.651892e+002	1.661551e+001	219	22.5	7.243823e+000	0	0	0	0	0	0	161.895	1	1	46.8651	22.5
DATA	399	5	71	0	0	A_23_P216068	NM_014109	8544.23	2727.09	1.765548e+001	2.517731e+000	72.5	21	5.254133e+000	0	0	0	0	0	0	17.2453	1	1	46.5243	20.9655
DATA	400	5	72	0	0	ASCRP3011944	ASCRP3011944	8569.49	2727.13	9.173559e+000	2.020660e+000	63.5	21	4.601499e+000	0	0	0	0	0	0	8.93313	1	1	47.8731	21.5926
DATA	401	5	73	0	0	ASCRP3001639	ASCRP3001639	8595.12	2727.08	8.528549e+000	1.996661e+000	61	25	8.130435e+000	0	0	0	0	0	0	8.28236	1	0	45.835	25.1944
DATA	402	5	74	0	0	ASCRP3007580	ASCRP3007580	8620.09	2726.93	3.801654e+001	4.210302e+000	92	23	9.341800e+000	0	0	0	0	0	0	36.8357	1	1	54.4085	23.75
DATA	403	5	75	0	0	ASCRP3009494	ASCRP3009494	8645.93	2727.06	3.394172e+001	3.847935e+000	88	21	5.707458e+000	0	0	0	0	0	0	32.8267	1	1	46.8651	20.6216
DATA	404	5	76	0	0	ASCRP3008599	ASCRP3008599	8671.24	2727.28	2.065851e+001	2.749964e+000	74	21	7.215762e+000	0	0	0	0	0	0	19.9545	1	1	48.2044	22.8571
DATA	405	5	77	0	0	ASCRP3000499	ASCRP3000499	8696.64	2727.22	7.403654e+000	1.961473e+000	62	24	7.224078e+000	0	0	0	0	0	0	7.14628	1	0	47.8731	23.6111
DATA	406	5	78	130	1	(+)eQC-41	EQC	8722.01	2727.47	5.554519e+001	5.843983e+000	109.5	22	4.126779e+000	0	0	0	0	0	0	53.6125	1	1	47.5395	22.303
DATA	407	5	79	0	0	ASCRP3003200	ASCRP3003200	8747.5	2727.18	2.516646e+002	2.523184e+001	298	21	5.021627e+000	0	0	0	0	0	0	243.061	1	1	49.1849	20.4063
DATA	408	5	80	0	0	ASCRP3009532	ASCRP3009532	8773	2727.04	3.692274e+001	4.113248e+000	87	21	5.532459e+000	0	0	0	0	0	0	35.7113	1	1	48.8603	21.9459
DATA	409	5	81	0	0	ASCRP3002441	ASCRP3002441	8798.31	2727.22	4.495232e+001	4.845411e+000	99	21	6.194990e+000	0	0	0	0	0	0	43.5773	1	1	47.8731	22.4706
DATA	410	5	82	66	1	DarkCorner	DarkCorner	8823.8	2726.91	1.833312e+000	1.802858e+000	47	26	6.119796e+000	0	0	0	0	0	0	-6.35423	0	0	47.8731	25.6136
DATA	411	6	1	0	0	ASCRP3009184	ASCRP3009184	6779.03	2733.76	7.811126e+000	1.977918e+000	55	18	4.763913e+000	0	0	0	0	0	0	7.5364	1	0	46.8651	18.35
DATA	412	6	2	0	0	ASCRP3007297	ASCRP3007297	6804.5	2734	1.000502e+001	2.087694e+000	56	17.5	4.391600e+000	0	0	0	0	0	0	9.57311	1	1	54.1152	18.3846
DATA	413	6	3	0	0	ASCRP3000858	ASCRP3000858	6829.66	2733.92	7.236160e+000	1.981823e+000	52.5	18	5.161069e+000	0	0	0	0	0	0	6.87629	1	0	49.1849	18.5946
DATA	414	6	4	0	0	ASCRP3001808	ASCRP3001808	6855.52	2733.85	2.053421e+001	2.767743e+000	67	21	4.340559e+000	0	0	0	0	0	0	19.3997	1	1	49.1849	20.0741
DATA	415	6	5	0	0	ASCRP3009860	ASCRP3009860	6880.58	2734.13	6.176205e+000	1.963883e+000	52	19	4.107529e+000	0	0	0	0	0	0	5.80846	1	0	44.0646	18.7778
DATA	416	6	6	0	0	ASCRP3001616	ASCRP3001616	6906.13	2733.61	2.210507e+001	2.895808e+000	66	20	5.337673e+000	0	0	0	0	0	0	20.7176	1	1	48.2044	20.2571
DATA	417	6	7	0	0	ASCRP3001759	ASCRP3001759	6931.44	2733.79	1.179629e+002	1.194443e+001	157.5	21	6.759777e+000	0	0	0	0	0	0	110.281	1	1	49.1849	22.8621
DATA	418	6	8	0	0	ASCRP3008008	ASCRP3008008	6956.7	2733.9	4.748500e+001	5.106500e+000	89	21.5	6.303627e+000	0	0	0	0	0	0	44.3228	1	1	47.2035	22.75
DATA	419	6	9	0	0	ASCRP3011048	ASCRP3011048	6982.26	2733.94	8.568338e+000	2.065743e+000	52.5	21	6.208651e+000	0	0	0	0	0	0	7.99204	1	0	46.1809	21.8788
DATA	420	6	10	0	0	Negative029	Negative029	7007.45	2733.93	3.382692e+000	1.909681e+000	50	21.5	5.467861e+000	0	0	0	0	0	0	3.15548	1	0	45.835	21.2647
DATA	421	6	11	0	0	ASCRP3010540	ASCRP3010540	7033.09	2733.82	1.313414e+001	2.291616e+000	59	21	6.044030e+000	0	0	0	0	0	0	12.2623	1	1	48.2044	21.303
DATA	422	6	12	0	0	ASCRP3005975	ASCRP3005975	7058.41	2734.11	9.965650e+000	2.123549e+000	54	20	5.740510e+000	0	0	0	0	0	0	9.31756	1	1	47.5395	20.8649
DATA	423	6	13	0	0	ASCRP3007306	ASCRP3007306	7083.85	2733.86	3.179503e+001	3.689243e+000	76	18	5.644295e+000	0	0	0	0	0	0	29.7911	1	1	46.1809	18.4839
DATA	424	6	14	0	0	Negative013	Negative013	7109	2734	1.897850e+000	1.866324e+000	47	21	6.648687e+000	0	0	0	1	0	0	-0.438856	0	0	54.9904	21.8286
DATA	425	6	15	0	0	ASCRP3002256	ASCRP3002256	7134.53	2734.06	7.405618e+000	2.002456e+000	52	23	6.328946e+000	0	0	0	0	0	0	6.97873	1	0	48.5334	24
DATA	426	6	16	0	0	ASCRP3007151	ASCRP3007151	7160	2733.99	7.468192e+001	7.694840e+000	117	22	5.245727e+000	0	0	0	0	0	0	70.6296	1	1	46.8651	21.8
DATA	427	6	17	0	0	ASCRP3008116	ASCRP3008116	7185.46	2733.89	1.093440e+001	2.145958e+000	57	23	7.758125e+000	0	0	0	0	0	0	10.3822	1	1	48.8603	23.1333
DATA	428	6	18	0	0	ASCRP3001726	ASCRP3001726	7210.79	2734.13	1.077364e+002	1.092942e+001	148	20	5.818922e+000	0	0	0	0	0	0	102.727	1	1	46.8651	19.1212
DATA	429	6	19	0	0	ASCRP3003897	ASCRP3003897	7235.91	2734.07	1.769048e+001	2.545615e+000	64	22	5.340050e+000	0	0	0	0	0	0	16.9441	1	1	54.4085	22.5
DATA	430	6	20	0	0	ASCRP3012026	ASCRP3012026	7261.61	2734.35	1.241533e+001	2.204585e+000	61	23	6.144792e+000	0	0	0	0	0	0	11.9484	1	1	47.2035	22.3824
DATA	431	6	21	0	0	ASCRP3008382	ASCRP3008382	7286.96	2734.07	2.441192e+001	3.040605e+000	70	22	6.033316e+000	0	0	0	0	0	0	23.6112	1	1	46.8651	22.6486
DATA	432	6	22	0	0	ASCRP3004610	ASCRP3004610	7312.47	2733.76	7.414332e+000	1.949833e+000	54.5	23	6.081348e+000	0	0	0	0	0	0	7.20824	1	0	46.8651	21.871
DATA	433	6	23	0	0	ASCRP3006158	ASCRP3006158	7337.5	2734	2.369630e+004	2.369631e+003	23261	21	5.790055e+000	0	0	0	0	0	0	23154.5	1	1	54.1152	21.4839
DATA	434	6	24	0	0	ASCRP3007607	ASCRP3007607	7363.06	2733.91	4.454210e+001	4.798496e+000	92	21	6.422165e+000	0	0	0	0	0	0	43.754	1	1	49.5074	21.7059
DATA	435	6	25	0	0	ASCRP3000597	ASCRP3000597	7388.52	2734.12	1.801942e+001	2.529721e+000	66	21	7.441749e+000	0	0	0	0	0	0	17.7932	1	1	46.5243	20.75
DATA	436	6	26	0	0	ASCRP3013261	ASCRP3013261	7413.83	2734	4.737195e+002	4.740487e+001	522	21	5.009453e+000	0	0	0	0	0	0	470.221	1	1	46.8651	20.8065
DATA	437	6	27	0	0	ASCRP3000250	ASCRP3000250	7439.26	2734.03	9.508716e+001	9.669715e+000	143	24	4.847839e+000	0	0	0	0	0	0	94.8735	1	1	49.1849	23.6923
DATA	438	6	28	0	0	A_23_P70328	NM_018132	7464.81	2734.01	2.210410e+001	2.818202e+000	70	22	4.278308e+000	0	0	0	0	0	0	22.1672	1	1	47.5395	21.6176
DATA	439	6	29	0	0	ASCRP3007488	ASCRP3007488	7490.28	2734.09	7.458879e+001	7.659056e+000	126	23	7.005474e+000	0	0	0	0	0	0	75.1729	1	1	48.8603	21.08
DATA	440	6	30	0	0	ASCRP3005012	ASCRP3005012	7515.41	2734.09	1.456108e+001	2.262286e+000	63	19	6.418555e+000	0	0	0	0	0	0	14.7449	1	1	49.1849	20.2581
DATA	441	6	31	0	0	ASCRP3002415	ASCRP3002415	7540.84	2733.89	1.262881e+002	1.274585e+001	177	20	5.876481e+000	0	0	0	0	0	0	128.479	1	1	49.8279	21.4595
DATA	442	6	32	0	0	ASCRP3009953	ASCRP3009953	7566.16	2734.34	1.510418e+001	2.285978e+000	65	18	5.211649e+000	0	0	0	0	0	0	15.4328	1	1	46.8651	19.75
DATA	443	6	33	0	0	AS_circRNA_control215	AS_circRNA_control215	7591.69	2733.99	1.444609e+002	1.454678e+001	202	22	5.177292e+000	0	0	0	0	0	0	148.234	1	1	47.2035	21.75
DATA	444	6	34	0	0	ASCRP3008374	ASCRP3008374	7617.07	2734.19	3.466803e+001	3.862046e+000	86	22	7.109823e+000	0	0	0	0	0	0	35.7125	1	1	46.8651	22.2571
DATA	445	6	35	0	0	ASCRP3004395	ASCRP3004395	7642.35	2734.11	1.372529e+002	1.382965e+001	187	18	5.494623e+000	0	0	0	0	0	0	141.906	1	1	49.5074	17.963
DATA	446	6	36	0	0	ASCRP3003479	ASCRP3003479	7667.9	2734	3.067759e+001	3.502446e+000	83	20	5.051988e+000	0	0	0	0	0	0	31.8261	1	1	46.8651	20.4516
DATA	447	6	37	0	0	ASCRP3013284	ASCRP3013284	7693.22	2734.14	5.189404e+000	1.762944e+000	54	20	4.527523e+000	0	0	0	0	0	0	5.40009	1	0	47.8731	20.4615
DATA	448	6	38	0	0	ASCRP3012532	ASCRP3012532	7718.59	2734.09	2.528006e+002	2.533584e+001	313.5	21	5.249444e+000	0	0	0	0	0	0	263.791	1	1	49.1849	20.84
DATA	449	6	39	0	0	ASCRP3010501	ASCRP3010501	7744.35	2733.93	3.058419e+001	3.487551e+000	81.5	20	5.884160e+000	0	0	0	0	0	0	31.993	1	1	47.5395	20.96
DATA	450	6	40	0	0	ASCRP3006152	ASCRP3006152	7769.44	2734.03	5.175709e+001	5.439265e+000	103.5	22	6.742304e+000	0	0	0	0	0	0	54.2519	1	1	48.5334	22.3438
DATA	451	6	41	0	0	ASCRP3012076	ASCRP3012076	7794.85	2734.1	1.188279e+002	1.199953e+001	174.5	22	6.148613e+000	0	0	0	0	0	0	124.771	1	1	46.8651	21.4688
DATA	452	6	42	0	0	ASCRP3003461	ASCRP3003461	7820.25	2734	2.955618e+002	2.960317e+001	362	23	3.574264e+000	0	0	0	0	0	0	310.776	1	1	49.1849	23.4167
DATA	453	6	43	0	0	ASCRP3008179	ASCRP3008179	7845.88	2734.15	3.249917e+001	3.651932e+000	82	20	7.435342e+000	0	0	0	0	0	0	34.2065	1	1	46.5243	21.5588
DATA	454	6	44	0	0	ASCRP3009749	ASCRP3009749	7871.2	2734.21	5.533911e+001	5.778862e+000	107.5	22.5	6.561819e+000	0	0	0	0	0	0	58.2839	1	1	47.5395	21.6667
DATA	455	6	45	0	0	ASCRP3007384	ASCRP3007384	7896.7	2734.28	5.153947e+001	5.415964e+000	102.5	23	6.551804e+000	0	0	0	0	0	0	54.2975	1	1	51.4001	21.3636
DATA	456	6	46	0	0	ASCRP3007816	ASCRP3007816	7922	2734.27	1.063566e+002	1.076509e+001	159.5	21	6.611241e+000	0	0	0	0	0	0	112.041	1	1	46.8651	21.2308
DATA	457	6	47	0	0	ASCRP3010657	ASCRP3010657	7947.11	2734.5	4.096023e+004	4.096024e+003	43186	24	6.760688e+000	0	0	0	0	0	0	43129.9	1	1	56.9804	23.7241
DATA	458	6	48	0	0	ASCRP3002785	ASCRP3002785	7972.91	2734.28	3.825151e+002	3.828779e+001	453	27	6.073437e+000	0	0	0	0	0	0	402.468	1	1	48.8603	25.4615
DATA	459	6	49	0	0	Negative035	Negative035	7998.19	2734.08	1.696333e+000	1.668155e+000	49	20	4.870142e+000	0	0	0	0	0	0	-1.86267	0	0	46.8651	20.4194
DATA	461	6	51	0	0	ASCRP3002064	ASCRP3002064	8048.58	2734.4	2.510858e+001	3.017511e+000	79	20.5	6.409418e+000	0	0	0	0	0	0	26.3032	1	1	49.8279	20.875
DATA	462	6	52	0	0	ASCRP3006680	ASCRP3006680	8073.78	2734.25	5.141603e+001	5.408204e+000	105	19.5	6.742403e+000	0	0	0	0	0	0	53.751	1	1	48.5334	20.5
DATA	464	6	54	66	-1	(-)3xSLv1	NegativeControl	8125.14	2734.75	1.714288e+000	1.685811e+000	45	21	8.590765e+000	0	0	0	0	0	0	-4.27809	0	0	47.8731	22.6765
DATA	465	6	55	0	0	ASCRP3001211	ASCRP3001211	8150.58	2734.6	1.719351e+000	1.690790e+000	51.5	18	7.291502e+000	0	0	0	0	0	0	-0.111651	0	0	47.8731	19.4348
DATA	466	6	56	1028	1	(+)E1A_r60_a135	E1A_r60_a135	8175.5	2734.5	1.724744e+000	1.696094e+000	45.5	23	6.840865e+000	0	0	0	0	0	0	-5.0184	0	0	57.5363	23.85
DATA	467	6	57	0	0	ASCRP3013572	ASCRP3013572	8201.11	2734.35	1.366470e+002	1.377028e+001	191	22	6.549235e+000	0	0	0	0	0	0	140.765	1	1	47.8731	20.6774
DATA	468	6	58	0	0	ASCRP3013425	ASCRP3013425	8226.77	2734.48	2.032667e+003	2.032739e+002	2126	22	5.260838e+000	0	0	0	0	0	0	2086.26	1	1	52.6241	21.5313
DATA	469	6	59	0	0	ASCRP3010169	ASCRP3010169	8251.99	2734.21	1.743589e+000	1.721146e+000	52	24	6.393668e+000	0	0	0	0	0	0	1.53044	0	0	46.5243	24.3429
DATA	470	6	60	0	0	ASCRP3012806	ASCRP3012806	8277.46	2734.41	2.136731e+001	2.743899e+000	71	19.5	6.246854e+000	0	0	0	0	0	0	21.762	1	1	47.5395	21.4063
DATA	471	6	61	0	1	RC6	RC6	8302.87	2734.47	1.757650e+000	1.728453e+000	45.5	23	6.518219e+000	0	0	0	0	0	0	-7.44615	0	0	46.8651	22.2222
DATA	472	6	62	0	0	ASCRP3003258	ASCRP3003258	8328.23	2734.57	5.693237e+001	5.951919e+000	109	21	6.265111e+000	0	0	0	0	0	0	57.51	1	1	51.4001	21.5806
DATA	473	6	63	0	0	ASCRP3012921	ASCRP3012921	8353.7	2734.57	4.641200e+002	4.644471e+001	517	19.5	7.100935e+000	0	0	0	0	0	0	466.862	1	1	52.0157	21.1429
DATA	474	6	64	0	0	ASCRP3008082	ASCRP3008082	8379.22	2734.75	1.342263e+002	1.353627e+001	186.5	20	4.315889e+000	0	0	0	0	0	0	134.449	1	1	45.1352	19.5758
DATA	475	6	65	0	0	ASCRP3012236	ASCRP3012236	8404.39	2734.93	1.436041e+002	1.446757e+001	200	22	7.761373e+000	0	0	0	0	0	0	143.246	1	1	53.8203	23.1034
DATA	476	6	66	0	0	ASCRP3011165	ASCRP3011165	8430	2735	5.646756e+000	1.853068e+000	57	21.5	5.536636e+000	0	0	0	0	0	0	5.60932	1	0	46.8651	21.6842
DATA	477	6	67	0	0	ASCRP3006241	ASCRP3006241	8455.5	2734.81	8.331609e+003	8.331628e+002	8257	21	4.930737e+000	0	0	0	0	0	0	8243.05	1	1	49.8279	21.3571
DATA	478	6	68	0	0	ASCRP3004539	ASCRP3004539	8480.65	2735	4.466216e+001	4.807443e+000	97	23	4.776838e+000	0	0	0	0	0	0	44.0183	1	1	48.5334	22.4545
DATA	479	6	69	0	0	ASCRP3009818	ASCRP3009818	8505.82	2734.63	5.603413e+001	5.880977e+000	108	22.5	7.156514e+000	0	0	0	0	0	0	55.0247	1	1	46.5243	23.2353
DATA	480	6	70	0	0	ASCRP3005749	ASCRP3005749	8531.59	2734.78	9.982677e+000	2.050990e+000	64.5	22	4.565759e+000	0	0	0	0	0	0	9.76863	1	1	47.8731	21.6667
DATA	481	6	71	0	0	ASCRP3004534	ASCRP3004534	8557.14	2734.44	1.430302e+001	2.297025e+000	68	21	4.731807e+000	0	0	0	0	0	0	13.9518	1	1	45.1352	20.16
DATA	483	6	73	0	0	ASCRP3006354	ASCRP3006354	8607.5	2735	5.202344e+004	5.202345e+003	50505	25.5	9.638047e+000	0	0	0	0	0	0	50483.2	1	1	54.1152	26.2667
DATA	484	6	74	0	0	ASCRP3003951	ASCRP3003951	8633.18	2734.94	5.385372e+000	1.888773e+000	59.5	20	4.977221e+000	0	0	0	0	0	0	5.21541	1	0	46.5243	20
DATA	485	6	75	0	0	ASCRP3005233	ASCRP3005233	8658.77	2734.69	1.472910e+001	2.335989e+000	67	22	6.447023e+000	0	0	0	0	0	0	14.2427	1	1	44.7812	22.7778
DATA	486	6	76	0	0	ASCRP3011836	ASCRP3011836	8683.64	2734.91	7.479684e+000	1.962834e+000	62.5	23	7.874580e+000	0	0	0	0	0	0	7.22622	1	0	46.5243	22.8649
DATA	487	6	77	0	0	ASCRP3007860	ASCRP3007860	8709.49	2734.71	6.481814e+002	6.484356e+001	683.5	23	5.007306e+000	0	0	0	0	0	0	626.006	1	1	48.5334	22.8387
DATA	488	6	78	0	0	ASCRP3007964	ASCRP3007964	8734.79	2734.91	6.601793e+002	6.604287e+001	688	22	3.322082e+000	0	0	0	0	0	0	637.844	1	1	48.8603	21.5833
DATA	489	6	79	0	0	Negative043	Negative043	8759.77	2735.1	1.843227e+000	1.812608e+000	45	21	5.444890e+000	0	0	0	0	0	0	-8.65717	0	0	44.7812	21.1944
DATA	490	6	80	0	0	ASCRP3013475	ASCRP3013475	8785.59	2735.06	1.444416e+001	2.314969e+000	67.5	21	4.260064e+000	0	0	0	0	0	0	13.9984	1	1	46.5243	22
DATA	491	6	81	0	0	A_23_P58321	NM_001237	8810.82	2734.87	3.411307e+001	3.858979e+000	88.5	22	6.306859e+000	0	0	0	0	0	0	33.1517	1	1	46.8651	23.4
DATA	492	6	82	66	1	DarkCorner	DarkCorner	8836.49	2734.88	1.827597e+000	1.797238e+000	51	23	6.462427e+000	0	0	0	0	0	0	-1.62419	0	0	46.1809	23.5762
DATA	493	7	1	0	0	ASCRP3003466	ASCRP3003466	6766.44	2741.03	6.458721e+001	6.707742e+000	106	21	6.436668e+000	0	0	0	0	0	0	62.5367	1	1	48.5334	21.2679
DATA	494	7	2	0	0	ASCRP3001579	ASCRP3001579	6791.98	2740.94	3.223638e+001	3.705411e+000	75.5	17	3.743180e+000	0	0	0	0	0	0	30.9335	1	1	51.4001	17.3704
DATA	495	7	3	0	0	ASCRP3009846	ASCRP3009846	6817.08	2740.9	1.477099e+002	1.488526e+001	185	21	5.247879e+000	0	0	0	0	0	0	140.678	1	1	46.8651	20.6667
DATA	496	7	4	0	0	ASCRP3011084	ASCRP3011084	6843.17	2740.79	1.884151e+000	1.859500e+000	48	19	4.801949e+000	0	0	0	0	0	0	1.48647	0	0	47.5395	19.0606
DATA	497	7	5	0	0	ASCRP3007268	ASCRP3007268	6867.93	2740.81	8.069614e+001	8.281688e+000	120	20	4.493707e+000	0	0	0	0	0	0	75.9755	1	1	46.8651	19.5588
DATA	498	7	6	1028	1	(+)E1A_r60_1	E1A_r60_1	6893.09	2740.93	2.226656e+000	1.882899e+000	49	18	5.782762e+000	0	0	0	0	0	0	2.08797	1	0	54.4085	19.9714
DATA	499	7	7	0	0	ASCRP3007661	ASCRP3007661	6918.87	2741	1.613254e+002	1.624118e+001	199	21	6.737362e+000	0	0	0	0	0	0	150.816	1	1	48.5334	21.2727
DATA	500	7	8	0	0	ASCRP3010087	ASCRP3010087	6944.19	2740.97	4.749676e+001	5.107917e+000	90.5	22	6.542402e+000	0	0	0	0	0	0	44.3131	1	1	46.8651	23.5
DATA	501	7	9	0	1	RC5	RC5	6969.82	2740.97	1.913119e+000	1.881340e+000	42.5	21	6.138706e+000	0	0	0	0	0	0	-3.11239	0	0	46.1809	22.6061
DATA	502	7	10	0	0	ASCRP3002720	ASCRP3002720	6994.86	2741.18	1.116634e+002	1.132382e+001	151	21	5.725154e+000	0	0	0	0	0	0	104.026	1	1	46.8651	20.9211
DATA	503	7	11	0	0	ASCRP3010599	ASCRP3010599	7020.73	2741.03	6.420438e+001	6.690312e+000	103.5	24	5.737863e+000	0	0	0	0	0	0	59.8427	1	1	48.2044	22.3333
DATA	504	7	12	0	0	Negative020	Negative020	7045.5	2741.4	1.910744e+000	1.879004e+000	44	20.5	6.019509e+000	0	0	0	1	0	0	-2.42773	0	0	47.2035	21.2
DATA	505	7	13	0	0	ASCRP3000316	ASCRP3000316	7071.3	2740.99	1.070231e+002	1.086540e+001	145	20	5.440199e+000	0	0	0	0	0	0	100.049	1	1	48.8603	20.7813
DATA	506	7	14	0	0	ASCRP3000162	ASCRP3000162	7096.67	2741.27	4.928968e+001	5.272165e+000	94.5	17.5	5.386593e+000	0	0	0	0	0	0	46.1849	1	1	47.2035	17.8462
DATA	507	7	15	0	0	ASCRP3010653	ASCRP3010653	7121.96	2741.26	1.609266e+001	2.463867e+000	63.5	23	5.844952e+000	0	0	0	0	0	0	15.1225	1	1	46.1809	23.125
DATA	508	7	16	0	1	RC7	RC7	7147.09	2740.93	1.890856e+000	1.859446e+000	46	22	5.868589e+000	0	0	0	0	0	0	-2.33181	0	0	54.4085	21.8286
DATA	509	7	17	0	0	ASCRP3002883	ASCRP3002883	7172.5	2741	3.885129e+001	4.304183e+000	85	23	6.517559e+000	0	0	0	0	0	0	36.7695	1	1	54.1152	23.0833
DATA	510	7	18	0	0	ASCRP3005042	ASCRP3005042	7198.25	2741	1.919790e+001	2.662500e+000	65	21	6.824567e+000	0	0	0	0	0	0	18.245	1	1	49.1849	21.3333
DATA	511	7	19	0	0	ASCRP3003000	ASCRP3003000	7223.53	2740.97	1.709132e+001	2.508920e+000	65	21	4.672463e+000	0	0	0	0	0	0	16.3145	1	1	49.5074	22.2963
DATA	512	7	20	0	0	ASCRP3002488	ASCRP3002488	7249	2741.2	5.876310e+003	5.876339e+002	5683.5	20.5	6.040275e+000	0	0	0	0	0	0	5635.27	1	1	46.8651	20.9722
DATA	513	7	21	0	0	ASCRP3006327	ASCRP3006327	7274.54	2741	7.890614e+001	8.097620e+000	122.5	23	5.960116e+000	0	0	0	0	0	0	76.043	1	1	49.8279	23.8333
DATA	514	7	22	0	0	ASCRP3008834	ASCRP3008834	7299.5	2741	1.830006e+001	2.574117e+000	63	22	5.497769e+000	0	0	0	0	0	0	17.7233	1	1	65	21.8684
DATA	515	7	23	0	0	ASCRP3004919	ASCRP3004919	7325.09	2741.1	5.053088e+001	5.364440e+000	94	22.5	6.598020e+000	0	0	0	0	0	0	49.1914	1	1	46.8651	22.7353
DATA	516	7	24	0	0	ASCRP3013486	ASCRP3013486	7350.5	2741	1.063421e+002	1.078407e+001	153	24.5	6.377569e+000	0	0	0	0	0	0	104.066	1	1	54.1152	24.6875
DATA	517	7	25	0	0	ASCRP3009687	ASCRP3009687	7375.65	2741.16	1.393147e+001	2.262219e+000	61	17.5	6.596756e+000	0	0	0	0	0	0	13.7039	1	1	49.1849	19.5357
DATA	518	7	26	0	0	ASCRP3004414	ASCRP3004414	7401.31	2741.02	7.225848e+002	7.228023e+001	753.5	22	8.602556e+000	0	0	0	0	0	0	714.57	1	1	50.7771	22.3214
DATA	519	7	27	0	0	ASCRP3005643	ASCRP3005643	7427.11	2741.01	7.666463e+000	1.922991e+000	56	25	5.148964e+000	0	0	0	0	0	0	7.62158	1	0	46.8651	23.3871
DATA	520	7	28	0	0	ASCRP3012039	ASCRP3012039	7452.03	2741.11	1.053448e+001	2.046676e+000	58	22	6.329761e+000	0	0	0	0	0	0	10.5254	1	1	46.8651	21.1389
DATA	521	7	29	0	0	ASCRP3009085	ASCRP3009085	7477.75	2741.09	2.547225e+001	3.088092e+000	74	22	6.387319e+000	0	0	0	0	0	0	25.5802	1	1	46.5243	21.2581
DATA	522	7	30	0	0	ASCRP3007120	ASCRP3007120	7502.83	2741.18	3.492757e+001	3.901047e+000	82	19	5.973486e+000	0	0	0	0	0	0	35.2445	1	1	48.2044	19.8571
DATA	523	7	31	0	0	ASCRP3012974	ASCRP3012974	7528.17	2741.19	2.950339e+001	3.419798e+000	78.5	19	5.437660e+000	0	0	0	0	0	0	29.9116	1	1	47.8731	19.8974
DATA	524	7	32	0	0	ASCRP3002755	ASCRP3002755	7553.85	2741.04	2.070092e+001	2.692289e+000	68.5	18	3.819108e+000	0	0	0	0	0	0	21.0841	1	1	46.8651	19.5676
DATA	525	7	33	0	0	Negative008	Negative008	7579.3	2741.1	3.912294e+000	1.758062e+000	52	21	4.194195e+000	0	0	0	0	0	0	4.00191	1	0	47.2035	20.4643
DATA	526	7	34	0	0	ASCRP3008861	ASCRP3008861	7604.61	2741.27	4.399941e+001	4.719493e+000	93	23.5	6.419513e+000	0	0	0	0	0	0	45.189	1	1	47.5395	22.9167
DATA	527	7	35	0	0	ASCRP3006978	ASCRP3006978	7629.9	2741.04	1.955964e+001	2.591849e+000	67	20	5.364758e+000	0	0	0	0	0	0	20.1656	1	1	50.7771	18.3704
DATA	528	7	36	0	0	ASCRP3009035	ASCRP3009035	7655	2741.13	9.645359e+000	1.949914e+000	58	20	5.675801e+000	0	0	0	0	0	0	9.97882	1	1	54.4085	20.7027
DATA	529	7	37	0	0	ASCRP3013294	ASCRP3013294	7680.91	2741.31	7.912681e+000	1.865253e+000	58	20	4.030003e+000	0	0	0	0	0	0	8.21313	1	0	46.8651	20.2188
DATA	530	7	38	0	0	ASCRP3012311	ASCRP3012311	7706	2741.2	1.731521e+002	1.739693e+001	229	21	5.823160e+000	0	0	0	0	0	0	180.25	1	1	46.8651	21.5667
DATA	531	7	39	0	0	ASCRP3007531	ASCRP3007531	7731.42	2740.9	2.599897e+000	1.699735e+000	53	23.5	4.450046e+000	0	0	0	0	0	0	2.71367	1	0	49.8279	22.6071
DATA	532	7	40	0	0	ASCRP3010531	ASCRP3010531	7756.82	2741.28	2.731210e+001	3.204452e+000	77	20	6.776905e+000	0	0	0	0	0	0	28.5706	1	1	47.2035	21.2667
DATA	533	7	41	0	0	ASCRP3002344	ASCRP3002344	7781.96	2741.15	2.788842e+001	3.252050e+000	78	22	4.889020e+000	0	0	0	0	0	0	29.2298	1	1	46.8651	21.5429
DATA	534	7	42	0	0	ASCRP3003361	ASCRP3003361	7807.56	2741.21	5.897399e+001	6.129326e+000	113	22	4.093491e+000	0	0	0	0	0	0	61.9087	1	1	49.1849	22.56
DATA	535	7	43	0	0	ASCRP3005946	ASCRP3005946	7832.61	2741.07	4.359608e+000	1.724109e+000	54	20.5	6.221978e+000	0	0	0	0	0	0	4.58217	1	0	53.8203	21.1176
DATA	536	7	44	0	0	ASCRP3010693	ASCRP3010693	7858.63	2741.26	6.202959e+000	1.778336e+000	57	22	7.068074e+000	0	0	0	0	0	0	6.52523	1	0	47.8731	21.5714
DATA	537	7	45	0	0	ASCRP3004642	ASCRP3004642	7884.04	2741.31	7.628293e+001	7.808062e+000	131	24	7.181839e+000	0	0	0	0	0	0	80.2857	1	1	47.5395	21.6897
DATA	538	7	46	0	0	ASCRP3007273	ASCRP3007273	7909.13	2741.46	7.486307e+000	1.826135e+000	59	23	6.689686e+000	0	0	0	0	0	0	7.88007	1	0	46.5243	22.2424
DATA	539	7	47	0	0	ASCRP3004075	ASCRP3004075	7934.81	2741.09	1.130182e+002	1.142394e+001	169	20.5	5.960655e+000	0	0	0	0	0	0	118.941	1	1	46.8651	20.4706
DATA	540	7	48	0	0	ASCRP3001755	ASCRP3001755	7959.61	2741.07	5.103490e+001	5.368802e+000	103	23.5	6.158747e+000	0	0	0	0	0	0	53.6795	1	1	53.8203	23.1111
DATA	541	7	49	0	0	ASCRP3002338	ASCRP3002338	7985.44	2741.49	4.881437e+001	5.158713e+000	102.5	23	6.266913e+000	0	0	0	0	0	0	51.2934	1	1	46.5243	23.875
DATA	542	7	50	0	0	ASCRP3007961	ASCRP3007961	8010.72	2741.37	1.698803e+000	1.670583e+000	50	21.5	4.621522e+000	0	0	0	0	0	0	-1.2764	0	0	46.1809	21.6071
DATA	543	7	51	0	0	ASCRP3006901	ASCRP3006901	8036.19	2741.34	1.016673e+002	1.030351e+001	153.5	21	4.959723e+000	0	0	0	0	0	0	106.527	1	1	45.835	22.4333
DATA	544	7	52	0	0	ASCRP3006849	ASCRP3006849	8061.94	2741.32	1.144098e+001	2.029694e+000	63	21.5	6.487682e+000	0	0	0	0	0	0	11.9646	1	1	45.4864	21.0294
DATA	545	7	53	1028	1	(+)E1A_r60_a107	E1A_r60_a107	8086.86	2741.21	1.708544e+000	1.680879e+000	49	20	6.751263e+000	0	0	0	0	0	0	0.511842	0	0	47.2035	19.7273
DATA	546	7	54	0	0	ASCRP3002219	ASCRP3002219	8112.48	2741.54	1.775700e+001	2.447566e+000	70	20	6.326317e+000	0	0	0	0	0	0	18.4818	1	1	45.835	20.9118
DATA	547	7	55	0	0	ASCRP3003024	ASCRP3003024	8137.83	2741.46	2.060033e+002	2.066947e+001	268	20.5	6.612075e+000	0	0	0	0	0	0	213.817	1	1	47.2035	21.0667
DATA	548	7	56	0	0	ASCRP3002138	ASCRP3002138	8163	2741.42	5.639452e+001	5.888458e+000	112	24	7.821535e+000	0	0	0	0	0	0	58.3576	1	1	47.8731	24.2813
DATA	549	7	57	0	0	ASCRP3004191	ASCRP3004191	8188.68	2741.61	6.587617e+001	6.803409e+000	118	24	6.423042e+000	0	0	0	0	0	0	67.943	1	1	49.5074	23.5429
DATA	550	7	58	0	0	ASCRP3002496	ASCRP3002496	8213.9	2741.64	7.587431e+000	1.866936e+000	59	22	5.024361e+000	0	0	0	0	0	0	7.79843	1	0	48.5334	21.2941
DATA	551	7	59	0	0	ASCRP3007089	ASCRP3007089	8239.21	2741.6	2.100231e+002	2.107197e+001	267	23	5.457559e+000	0	0	0	0	0	0	215.076	1	1	49.1849	22.5806
DATA	552	7	60	0	0	ASCRP3003304	ASCRP3003304	8264.87	2741.72	1.411551e+001	2.224046e+000	66	22	7.221338e+000	0	0	0	0	0	0	14.3992	1	1	49.1849	23.9091
DATA	553	7	61	0	0	Negative016	Negative016	8290.22	2741.67	4.729026e+001	5.033986e+000	96.5	18.5	6.773743e+000	0	0	0	0	0	0	48.0507	1	1	51.0895	21.4286
DATA	554	7	62	0	0	ASCRP3010218	ASCRP3010218	8315.59	2741.72	7.930111e+001	8.117157e+000	130	21	5.752432e+000	0	0	0	0	0	0	80.2501	1	1	48.5334	21.0952
DATA	555	7	63	0	0	ASCRP3009868	ASCRP3009868	8340.99	2741.77	1.207194e+002	1.219664e+001	170	19	7.037257e+000	0	0	0	0	0	0	121.661	1	1	46.8651	20.8333
DATA	556	7	64	0	0	ASCRP3010674	ASCRP3010674	8366.11	2741.5	5.188489e+001	5.474649e+000	103	20	5.418254e+000	0	0	0	0	0	0	52.0756	1	1	56.9804	19.4333
DATA	557	7	65	0	0	ASCRP3003450	ASCRP3003450	8391.5	2741.5	1.525927e+004	1.525928e+003	15415	22	7.190671e+000	0	0	0	0	0	0	15251.9	1	1	57.5363	23.5333
DATA	558	7	66	0	0	ASCRP3008202	ASCRP3008202	8417.05	2741.68	1.869696e+001	2.568682e+000	68.5	24	6.451731e+000	0	0	0	0	0	0	18.6108	1	1	49.1849	22.4872
DATA	559	7	67	0	0	ASCRP3000139	ASCRP3000139	8442.75	2741.63	1.538856e+003	1.538957e+002	1567.5	22	4.925304e+000	0	0	0	0	0	0	1525.54	1	1	46.1809	22.4828
DATA	560	7	68	0	0	ASCRP3006137	ASCRP3006137	8467.58	2741.57	6.450806e+001	6.690633e+000	117	21	7.244329e+000	0	0	0	0	0	0	63.7065	1	1	65	22.1379
DATA	561	7	69	0	0	ASCRP3005288	ASCRP3005288	8493.38	2741.44	2.540402e+001	3.103114e+000	78	22	5.822286e+000	0	0	0	0	0	0	24.9934	1	1	48.2044	21.5517
DATA	562	7	70	0	0	ASCRP3005672	ASCRP3005672	8518.92	2741.33	6.894213e+000	1.916645e+000	59	22	5.380063e+000	0	0	0	0	0	0	6.75882	1	0	49.8279	22.4848
DATA	563	7	71	0	0	ASCRP3006973	ASCRP3006973	8544.41	2741.89	4.238781e+001	4.602858e+000	93	21.5	4.983969e+000	0	0	0	0	0	0	41.4208	1	1	48.5334	20.8929
DATA	564	7	72	0	0	ASCRP3011889	ASCRP3011889	8569.62	2742.03	3.652789e+001	4.071937e+000	91	20	4.147852e+000	0	0	0	0	0	0	35.591	1	1	48.8603	20.2632
DATA	565	7	73	0	0	ASCRP3004116	ASCRP3004116	8594.58	2741.57	1.834463e+000	1.803991e+000	50	22	4.907985e+000	0	0	0	0	0	0	-3.08098	0	0	57.5363	22.6296
DATA	566	7	74	0	0	ASCRP3009596	ASCRP3009596	8620.11	2741.5	5.854538e+001	6.127332e+000	110.5	20.5	6.065889e+000	0	0	0	0	0	0	56.7745	1	1	56.9804	21.5882
DATA	567	7	75	0	0	ASCRP3000987	ASCRP3000987	8645.81	2741.42	3.133485e+001	3.619188e+000	84	20.5	4.819059e+000	0	0	0	0	0	0	30.3351	1	1	49.1849	20.5789
DATA	568	7	76	0	0	ASCRP3006728	ASCRP3006728	8671.15	2741.92	4.788616e+001	5.120345e+000	99.5	22	6.566447e+000	0	0	0	0	0	0	46.3069	1	1	47.8731	22.7586
DATA	569	7	77	0	0	ASCRP3002500	ASCRP3002500	8696.76	2742	4.997525e+002	5.000816e+001	532	23	6.693120e+000	0	0	0	0	0	0	483.003	1	1	46.8651	22.7419
DATA	570	7	78	0	0	ASCRP3003520	ASCRP3003520	8722	2742	1.748941e+001	2.519700e+000	69	22	4.084063e+000	0	0	0	0	0	0	16.9049	1	1	46.8651	21.2903
DATA	571	7	79	0	0	ASCRP3012028	ASCRP3012028	8747.16	2741.73	1.074256e+001	2.106909e+000	65	19.5	5.253131e+000	0	0	0	0	0	0	10.3915	1	1	47.8731	19.6538
DATA	572	7	80	0	0	ASCRP3010125	ASCRP3010125	8772.87	2742.1	4.158996e+001	4.535579e+000	94	21	5.584228e+000	0	0	0	0	0	0	40.2972	1	1	46.8651	21.2941
DATA	573	7	81	0	0	ASCRP3009549	ASCRP3009549	8798.14	2741.82	3.092948e+002	3.098211e+001	357	24.5	6.378746e+000	0	0	0	0	0	0	300.397	1	1	46.8651	24.0833
DATA	574	7	82	0	0	ASCRP3007793	ASCRP3007793	8823.56	2742.03	1.039256e+002	1.054713e+001	153	21.5	5.935777e+000	0	0	0	0	0	0	101.278	1	1	48.5334	22.7143
DATA	575	8	1	0	0	ASCRP3011536	ASCRP3011536	6779.13	2748.24	2.567159e+002	2.573609e+001	292	17.5	7.038801e+000	0	0	0	0	0	0	247.162	1	1	46.5243	19.6667
DATA	576	8	2	0	0	ASCRP3002027	ASCRP3002027	6804.59	2748.22	8.504610e+000	2.023585e+000	54	19.5	6.662986e+000	0	0	0	0	0	0	8.12038	1	0	47.2035	20.3462
DATA	577	8	3	0	0	ASCRP3008166	ASCRP3008166	6829.65	2748.24	1.231591e+001	2.221542e+000	57	19	5.211443e+000	0	0	0	0	0	0	11.6787	1	1	47.5395	19.3226
DATA	578	8	4	0	0	ASCRP3006103	ASCRP3006103	6855.27	2748.12	1.758647e+001	2.559516e+000	60.5	21	5.445329e+000	0	0	0	0	0	0	16.5802	1	1	48.2044	20.5806
DATA	579	8	5	0	0	ASCRP3006374	ASCRP3006374	6880.86	2748.69	3.679670e+002	3.684410e+001	389.5	19.5	5.096548e+000	0	0	0	0	0	0	345.281	1	1	50.4627	20.6563
DATA	580	8	6	0	0	ASCRP3000518	ASCRP3000518	6906.27	2748.67	3.962955e+000	1.916428e+000	51	20	6.450458e+000	0	0	0	0	0	0	3.70559	1	0	47.8731	20.5429
DATA	581	8	7	0	0	ASCRP3002080	ASCRP3002080	6931.39	2748.93	9.490752e+000	2.105756e+000	55	21	7.596719e+000	0	0	0	0	0	0	8.85199	1	1	53.8203	22.8333
DATA	582	8	8	0	0	ASCRP3003808	ASCRP3003808	6956.67	2748.74	6.958931e+001	7.209104e+000	109	22	6.971645e+000	0	0	0	0	0	0	64.805	1	1	47.5395	23.0938
DATA	583	8	9	0	0	ASCRP3005191	ASCRP3005191	6982.1	2748.66	6.704839e+000	1.999770e+000	52	20.5	5.738586e+000	0	0	0	0	0	0	6.23941	1	0	47.2035	20.9118
DATA	584	8	10	0	0	ASCRP3013121	ASCRP3013121	7007.87	2748.68	5.441859e+001	5.758716e+000	97	21	6.041871e+000	0	0	0	0	0	0	50.645	1	1	45.835	20.2857
DATA	585	8	11	0	1	RC12	RC12	7033.12	2748.55	1.914109e+000	1.882313e+000	46.5	24	6.992959e+000	0	0	0	0	0	0	-1.29569	0	0	45.1352	23.4828
DATA	586	8	12	0	0	ASCRP3003784	ASCRP3003784	7058.43	2749.15	8.299264e+000	2.054776e+000	54	21.5	5.180585e+000	0	0	0	0	0	0	7.74085	1	0	42.9674	21.9615
DATA	587	8	13	0	0	ASCRP3013477	ASCRP3013477	7083.86	2748.81	1.846288e+001	2.631923e+000	66	19	4.479138e+000	0	0	0	0	0	0	17.2575	1	1	47.5395	18.2963
DATA	588	8	14	0	0	ASCRP3002643	ASCRP3002643	7109.24	2748.36	3.512457e+001	3.979529e+000	80	22	5.529144e+000	0	0	0	0	0	0	32.9201	1	1	45.1352	20.3333
DATA	589	8	15	0	0	AS_circRNA_control214	AS_circRNA_control214	7134.81	2748.63	3.557361e+002	3.562246e+001	382	22	4.907114e+000	0	0	0	1	0	0	334.446	1	1	49.1849	21.8148
DATA	590	8	16	0	0	ASCRP3002055	ASCRP3002055	7159.93	2748.71	2.112475e+001	2.813525e+000	66.5	21	5.381593e+000	0	0	0	0	0	0	19.9302	1	1	47.5395	20.75
DATA	591	8	17	0	0	ASCRP3008346	ASCRP3008346	7185.7	2748.53	4.148448e+001	4.542614e+000	87.5	23	7.065173e+000	0	0	0	0	0	0	39.2962	1	1	45.835	22.6667
DATA	592	8	18	0	0	ASCRP3007112	ASCRP3007112	7210.89	2748.86	1.458195e+001	2.350226e+000	62	21	6.005374e+000	0	0	0	0	0	0	13.8706	1	1	47.5395	20.25
DATA	593	8	19	0	0	Negative021	Negative021	7236.68	2748.81	1.865656e+000	1.834665e+000	47	20	5.177713e+000	0	0	0	0	0	0	-0.18843	0	0	48.8603	21.0606
DATA	594	8	20	0	0	ASCRP3007049	ASCRP3007049	7261.6	2748.85	1.861916e+001	2.607953e+000	63	23	7.598385e+000	0	0	0	0	0	0	17.8761	1	1	48.5334	23.4286
DATA	595	8	21	0	0	ASCRP3006336	ASCRP3006336	7286.61	2748.93	1.706810e+004	1.706811e+003	16388.5	22	5.809584e+000	0	0	0	0	0	0	16466.7	1	1	53.8203	23.1143
DATA	596	8	22	0	0	ASCRP3006748	ASCRP3006748	7312.24	2748.92	5.734478e+000	1.896723e+000	51	23	6.980628e+000	0	0	0	0	0	0	5.56091	1	0	48.2044	22.3333
DATA	597	8	23	0	0	ASCRP3002706	ASCRP3002706	7337.96	2748.88	1.532809e+001	2.363064e+000	62	21.5	7.166721e+000	0	0	0	0	0	0	14.9424	1	1	46.8651	22.8438
DATA	598	8	24	0	0	ASCRP3006281	ASCRP3006281	7362.91	2748.93	4.903545e+000	1.855255e+000	51.5	21	7.233463e+000	0	0	0	0	0	0	4.80477	1	0	65	22.2333
DATA	599	8	25	0	0	ASCRP3010672	ASCRP3010672	7388.47	2748.77	2.442750e+001	3.022373e+000	73	17.5	6.820552e+000	0	0	0	0	0	0	24.0629	1	1	48.5334	19.5417
DATA	600	8	26	0	0	ASCRP3001220	ASCRP3001220	7413.82	2748.74	3.618819e+001	4.028725e+000	82	23	6.499709e+000	0	0	0	0	0	0	35.8348	1	1	47.5395	22.9394
DATA	601	8	27	0	0	ASCRP3012013	ASCRP3012013	7439.51	2748.69	2.821483e+001	3.326089e+000	77	23	7.659470e+000	0	0	0	0	0	0	28.086	1	1	48.5334	23.1034
DATA	602	8	28	0	0	ASCRP3003103	ASCRP3003103	7464.79	2748.81	1.037794e+002	1.052486e+001	152	21	5.281170e+000	0	0	0	0	0	0	103.828	1	1	47.5395	20.1429
DATA	603	8	29	0	0	ASCRP3002116	ASCRP3002116	7490.44	2748.9	4.383999e+001	4.718038e+000	92	21.5	7.620721e+000	0	0	0	0	0	0	44.0802	1	1	47.8731	21.3462
DATA	604	8	30	0	0	ASCRP3001291	ASCRP3001291	7515.56	2748.97	1.465255e+003	1.465358e+002	1517	21	6.009849e+000	0	0	0	0	0	0	1480.3	1	1	48.5334	21.5806
DATA	605	8	31	0	1	RC6	RC6	7541	2748.98	1.756566e+000	1.727387e+000	46	18	4.795704e+000	0	0	0	0	0	0	-3.22858	0	0	46.8651	19.4146
DATA	606	8	32	0	0	ASCRP3004760	ASCRP3004760	7566.83	2748.84	6.128810e+000	1.825539e+000	57	19	3.916996e+000	0	0	0	0	0	0	6.24875	1	0	47.8731	20.1667
DATA	607	8	33	0	0	ASCRP3011137	ASCRP3011137	7591.67	2748.63	1.843723e+001	2.516322e+000	67	24	4.742653e+000	0	0	0	0	0	0	18.8761	1	1	47.8731	23.3333
DATA	608	8	34	0	0	ASCRP3008561	ASCRP3008561	7617.2	2749	5.411565e+001	5.674035e+000	104	22	7.444995e+000	0	0	0	0	0	0	55.6218	1	1	49.1849	21.1935
DATA	609	8	35	0	0	ASCRP3013005	ASCRP3013005	7642.56	2748.79	3.567158e+001	3.951291e+000	84	20	6.919395e+000	0	0	0	0	0	0	36.8009	1	1	48.5334	19.8438
DATA	610	8	36	0	0	ASCRP3003176	ASCRP3003176	7667.87	2748.96	7.594463e+000	1.856189e+000	56	21	5.099020e+000	0	0	0	0	0	0	7.86134	1	0	46.8651	21
DATA	611	8	37	0	0	ASCRP3002218	ASCRP3002218	7693.37	2748.89	8.683534e+000	1.898640e+000	59.5	20	4.640076e+000	0	0	0	0	0	0	9.01684	1	1	47.2035	20.303
DATA	612	8	38	0	0	ASCRP3007456	ASCRP3007456	7718.78	2748.59	5.498606e+001	5.750597e+000	105.5	23.5	4.551247e+000	0	0	0	0	0	0	57.2584	1	1	46.1809	23.0769
DATA	613	8	39	0	0	ASCRP3004516	ASCRP3004516	7744.36	2748.88	1.484651e+002	1.494121e+001	204.5	23	4.109837e+000	0	0	0	0	0	0	154.978	1	1	46.5243	22.1429
DATA	614	8	40	0	0	ASCRP3001143	ASCRP3001143	7769.72	2748.91	3.230195e+001	3.639118e+000	83	21	6.257531e+000	0	0	0	0	0	0	33.7903	1	1	48.8603	21.1852
DATA	615	8	41	0	0	ASCRP3010007	ASCRP3010007	7795.07	2748.8	1.335078e+002	1.345520e+001	188	21.5	6.417075e+000	0	0	0	0	0	0	139.909	1	1	46.8651	21.525
DATA	616	8	42	0	0	ASCRP3007455	ASCRP3007455	7820.47	2748.93	6.702511e+001	6.907590e+000	119	21	5.594403e+000	0	0	0	0	0	0	70.3374	1	1	48.8603	21.7879
DATA	617	8	43	0	0	ASCRP3007885	ASCRP3007885	7845.84	2748.95	9.150442e+001	9.301388e+000	145.5	20	6.967213e+000	0	0	0	0	0	0	96.1286	1	1	47.5395	21.5278
DATA	618	8	44	0	0	ASCRP3012863	ASCRP3012863	7871.28	2748.79	4.403800e+000	1.724853e+000	54	23.5	6.762086e+000	0	0	0	0	0	0	4.6297	1	0	47.2035	22.875
DATA	619	8	45	0	0	ASCRP3000180	ASCRP3000180	7896.64	2748.97	4.118183e+001	4.442839e+000	94	18.5	7.174330e+000	0	0	0	0	0	0	43.3084	1	1	45.4864	19.9167
DATA	620	8	46	0	0	Negative055	Negative055	7921.5	2749	1.695333e+000	1.668993e+000	51	23	7.248297e+000	0	0	0	0	0	0	0.819824	0	0	54.1152	22.1429
DATA	621	8	47	0	0	ASCRP3008652	ASCRP3008652	7947.09	2749.07	3.351196e+001	3.743268e+000	86.5	23	6.655259e+000	0	0	0	0	0	0	35.2288	1	1	54.4085	23.6774
DATA	622	8	48	0	0	ASCRP3001620	ASCRP3001620	7972.78	2749	5.804871e+000	1.767063e+000	54	22	5.885663e+000	0	0	0	0	0	0	6.09787	1	0	45.4864	22.1282
DATA	623	8	49	0	0	ASCRP3011108	ASCRP3011108	7998.22	2748.89	8.377530e+001	8.542508e+000	138.5	22	3.642048e+000	0	0	0	0	0	0	87.911	1	1	47.8731	22.2581
DATA	624	8	50	0	0	ASCRP3003869	ASCRP3003869	8023.57	2748.9	5.832500e+001	6.067727e+000	111	22	4.856083e+000	0	0	0	0	0	0	61.1187	1	1	48.2044	23.3077
DATA	625	8	51	0	0	ASCRP3001873	ASCRP3001873	8049	2748.72	2.427103e+001	2.949523e+000	77	22	5.123549e+000	0	0	0	0	0	0	25.3901	1	1	46.8651	22.1622
DATA	626	8	52	0	0	ASCRP3010362	ASCRP3010362	8074.5	2749	6.717086e+001	6.923854e+000	119	19	7.021336e+000	0	0	0	0	0	0	70.1225	1	1	48.5334	20.7714
DATA	627	8	53	0	0	ASCRP3007656	ASCRP3007656	8099.77	2748.9	1.194647e+003	1.194765e+002	1303	21	6.776809e+000	0	0	0	0	0	0	1244.26	1	1	46.5243	20.8824
DATA	628	8	54	0	0	ASCRP3004329	ASCRP3004329	8125.22	2749.13	5.194874e+002	5.197615e+001	585	20	6.385119e+000	0	0	0	0	0	0	539.634	1	1	46.1809	21.2286
DATA	629	8	55	0	0	ASCRP3010424	ASCRP3010424	8150.64	2748.88	3.977043e+001	4.322250e+000	92	21	8.044492e+000	0	0	0	0	0	0	41.1947	1	1	46.5243	23.0769
DATA	630	8	56	130	1	(+)eQC-40	EQC	8176.11	2749.17	8.890878e+000	1.916653e+000	59	24	7.582380e+000	0	0	0	0	0	0	9.1803	1	1	46.8651	24.2973
DATA	631	8	57	0	0	A_23_P128613	NM_024089	8201.41	2748.78	1.236651e+001	2.105115e+000	64	21	5.064742e+000	0	0	0	0	0	0	12.7269	1	1	48.2044	21.5806
DATA	632	8	58	0	0	ASCRP3011437	ASCRP3011437	8226.79	2749	2.983606e+001	3.438718e+000	83	22	4.887189e+000	0	0	0	0	0	0	30.5969	1	1	46.8651	21.7308
DATA	633	8	59	0	0	Negative019	Negative019	8252.31	2749.25	1.745034e+000	1.716046e+000	47.5	21	6.436335e+000	0	0	0	0	0	0	-4.01006	0	0	46.8651	22.1563
DATA	634	8	60	0	0	ASCRP3009029	ASCRP3009029	8277.56	2749.03	3.596243e+001	3.987526e+000	87	18	4.383887e+000	0	0	0	0	0	0	36.6017	1	1	47.5395	18.5385
DATA	635	8	61	0	0	ASCRP3006417	ASCRP3006417	8302.87	2749	8.818926e+001	8.986900e+000	140	21	7.461230e+000	0	0	0	0	0	0	89.4033	1	1	48.5334	22.2069
DATA	636	8	62	0	0	ASCRP3005275	ASCRP3005275	8328.51	2748.95	3.284586e+001	3.715366e+000	83	18.5	6.674156e+000	0	0	0	0	0	0	33.1624	1	1	48.5334	20.6875
DATA	637	8	63	0	0	ASCRP3010730	ASCRP3010730	8353.96	2749	3.346539e+001	3.773542e+000	86	23	7.263263e+000	0	0	0	0	0	0	33.6495	1	1	46.8651	23.2963
DATA	638	8	64	0	0	ASCRP3005527	ASCRP3005527	8379.44	2749.03	1.821934e+002	1.830327e+001	234	21	3.785028e+000	0	0	0	0	0	0	182.443	1	1	48.2044	21.1333
DATA	639	8	65	66	-1	(-)3xSLv1	NegativeControl	8404.39	2749.07	1.787567e+000	1.757873e+000	45	24.5	6.081784e+000	0	0	0	0	0	0	-7.25985	0	0	53.8203	24.6071
DATA	640	8	66	0	0	A_23_P39682	NM_001079	8430.18	2749.19	3.662080e+000	1.802642e+000	55	24.5	5.371081e+000	0	0	0	0	0	0	3.63757	1	0	45.1352	23.5526
DATA	641	8	67	0	0	ASCRP3008689	ASCRP3008689	8455.25	2749.06	4.699046e+001	5.022010e+000	100	23	5.567764e+000	0	0	0	0	0	0	46.4961	1	1	47.5395	22
DATA	642	8	68	0	0	ASCRP3004444	ASCRP3004444	8480.73	2749.26	1.167156e+001	2.127337e+000	66	21	5.111694e+000	0	0	0	0	0	0	11.5053	1	1	46.8651	20.4
DATA	643	8	69	0	0	ASCRP3010037	ASCRP3010037	8506.35	2749.24	3.607823e+001	4.025236e+000	87	22.5	3.852105e+000	0	0	0	0	0	0	35.4367	1	1	47.5395	21.75
DATA	644	8	70	0	0	ASCRP3004856	ASCRP3004856	8531.68	2749.29	3.447843e+000	1.823785e+000	57	21	5.509061e+000	0	0	0	0	0	0	3.37534	1	0	46.5243	21.7241
DATA	645	8	71	0	0	ASCRP3012390	ASCRP3012390	8556.94	2749.1	2.395306e+001	2.994040e+000	77	20.5	4.815512e+000	0	0	0	0	0	0	23.3785	1	1	46.8651	20.8214
DATA	646	8	72	0	0	ASCRP3003917	ASCRP3003917	8582.01	2749.2	6.106931e+001	6.366993e+000	114	21.5	4.974551e+000	0	0	0	0	0	0	59.4462	1	1	46.1809	21.1154
DATA	647	8	73	0	0	ASCRP3012865	ASCRP3012865	8607.6	2749	5.050106e+001	5.363090e+000	103	19.5	4.025890e+000	0	0	0	0	0	0	49.0442	1	1	48.5334	19.2727
DATA	648	8	74	0	0	ASCRP3003471	ASCRP3003471	8632.9	2749.19	1.839194e+000	1.809156e+000	54	20	4.496245e+000	0	0	0	0	0	0	0.417795	0	0	47.2035	20
DATA	649	8	75	0	0	ASCRP3005090	ASCRP3005090	8658.65	2749.12	4.199159e+000	1.859176e+000	60	22	4.366521e+000	0	0	0	0	0	0	4.06492	1	0	48.8603	21.931
DATA	650	8	76	0	0	ASCRP3002433	ASCRP3002433	8683.94	2749.24	1.099939e+003	1.100088e+002	1125.5	21.5	6.105177e+000	0	0	0	0	0	0	1063.95	1	1	46.8651	22.2188
DATA	651	8	77	1028	1	(+)E1A_r60_a135	E1A_r60_a135	8708.89	2749.5	1.843419e+000	1.812797e+000	49	19	4.690416e+000	0	0	0	0	0	0	-5.49797	0	0	56.9804	20.4
DATA	652	8	78	0	0	ASCRP3007406	ASCRP3007406	8734.67	2749.14	2.721560e+001	3.269549e+000	82.5	22	4.466661e+000	0	0	0	0	0	0	26.3341	1	1	47.8731	21.6071
DATA	653	8	79	0	0	ASCRP3007326	ASCRP3007326	8760.06	2749.27	3.428379e+000	1.841794e+000	58	21	5.436832e+000	0	0	0	0	0	0	3.32159	1	0	49.5074	21.3226
DATA	654	8	80	0	0	ASCRP3000513	ASCRP3000513	8785.4	2749.15	5.352206e+002	5.355252e+001	569	24	5.946187e+000	0	0	0	0	0	0	519.617	1	1	48.8603	25.4286
DATA	655	8	81	0	0	ASCRP3011895	ASCRP3011895	8810.88	2748.94	1.897393e+001	2.615760e+000	72.5	21	5.846684e+000	0	0	0	0	0	0	18.475	1	1	45.835	20.9394
DATA	656	8	82	0	0	ASCRP3006745	ASCRP3006745	8836.15	2749.39	7.443947e+000	1.941818e+000	63	23	6.693917e+000	0	0	0	0	0	0	7.27696	1	0	47.5395	23.2789
DATA	657	9	1	0	0	ASCRP3005249	ASCRP3005249	6766.58	2755.41	7.124586e+001	7.351978e+000	115	21	6.705503e+000	0	0	0	0	0	0	68.8462	1	1	52.3208	21.2865
DATA	658	9	2	0	0	ASCRP3000898	ASCRP3000898	6791.64	2755.47	8.998907e+000	2.039767e+000	53	19	6.670951e+000	0	0	0	0	0	0	8.61893	1	0	49.8279	20.8889
DATA	659	9	3	0	0	ASCRP3013539	ASCRP3013539	6816.89	2755.5	3.302162e+001	3.782397e+000	78	21	6.871428e+000	0	0	0	0	0	0	31.3874	1	1	56.9804	20.7037
DATA	660	9	4	0	0	ASCRP3011218	ASCRP3011218	6842.53	2755.89	1.420943e+001	2.337907e+000	60	20.5	4.099444e+000	0	0	0	0	0	0	13.4188	1	1	47.8731	20.0313
DATA	661	9	5	0	0	ASCRP3003085	ASCRP3003085	6867.93	2755.51	1.371259e+002	1.383898e+001	178.5	18	5.455375e+000	0	0	0	0	0	0	128.833	1	1	48.5334	19.1944
DATA	662	9	6	0	0	ASCRP3006470	ASCRP3006470	6893.11	2755.5	7.350739e+000	2.012672e+000	53	18	5.702103e+000	0	0	0	0	0	0	6.87838	1	0	56.9804	19.7742
DATA	663	9	7	0	0	ASCRP3012225	ASCRP3012225	6918.68	2755.6	9.109935e+002	9.111874e+001	909	20	7.431551e+000	0	0	0	0	0	0	849.845	1	1	50.7771	21.8065
DATA	664	9	8	1028	1	(+)E1A_r60_a22	E1A_r60_a22	6944.05	2755.53	2.044705e+002	2.053359e+001	238	21	7.675034e+000	0	0	0	0	0	0	190.356	1	1	48.5334	21.8846
DATA	665	9	9	0	0	ASCRP3013318	ASCRP3013318	6969.57	2755.61	8.667715e+000	2.075135e+000	54.5	22	5.808000e+000	0	0	0	0	0	0	8.05994	1	0	49.5074	22.5938
DATA	666	9	10	0	0	ASCRP3004906	ASCRP3004906	6994.82	2755.94	9.689650e+000	2.120476e+000	56	20.5	5.791113e+000	0	0	0	0	0	0	9.00689	1	1	46.8651	20.2368
DATA	667	9	11	0	0	ASCRP3010890	ASCRP3010890	7020.25	2755.53	1.355230e+001	2.321770e+000	57	22.5	6.549985e+000	0	0	0	0	0	0	12.6037	1	1	50.7771	21.8333
DATA	668	9	12	0	0	ASCRP3001525	ASCRP3001525	7045.78	2755.51	3.633431e+002	3.638307e+001	382	22.5	5.244044e+000	0	0	0	0	0	0	338.299	1	1	52.9257	22.75
DATA	669	9	13	0	0	ASCRP3003860	ASCRP3003860	7070.89	2755.5	1.911467e+000	1.884480e+000	49	22	6.072434e+000	0	0	0	0	0	0	1.24917	0	0	56.9804	23.2727
DATA	670	9	14	0	0	ASCRP3005466	ASCRP3005466	7096.42	2755.73	1.490900e+002	1.502649e+001	185	21	6.184161e+000	0	0	0	0	0	0	139.383	1	1	51.0895	21.6207
DATA	671	9	15	0	0	ASCRP3012836	ASCRP3012836	7122.03	2755.78	9.381176e+001	9.565722e+000	132	21.5	4.224425e+000	0	0	0	0	0	0	87.9582	1	1	45.835	20.6563
DATA	672	9	16	0	0	ASCRP3012025	ASCRP3012025	7147.22	2755.91	3.262325e+002	3.267644e+001	349	20	4.933075e+000	0	0	0	0	0	0	306.886	1	1	49.5074	19.9091
DATA	673	9	17	0	0	ASCRP3001370	ASCRP3001370	7172.56	2755.77	3.973819e+001	4.386213e+000	85	21	6.174887e+000	0	0	0	0	0	0	37.5222	1	1	48.5334	21.8529
DATA	674	9	18	0	0	ASCRP3005313	ASCRP3005313	7198.2	2756	1.147424e+002	1.162229e+001	156	21	6.258116e+000	0	0	0	0	0	0	108.789	1	1	49.1849	20.8571
DATA	675	9	19	0	0	ASCRP3004975	ASCRP3004975	7223.56	2755.83	3.904463e+001	4.316731e+000	85.5	21	5.600453e+000	0	0	0	0	0	0	37.183	1	1	49.5074	21.5714
DATA	676	9	20	0	0	CUST_15_PI418767722	NM_001614	7248.85	2755.89	1.467517e+002	1.478914e+001	185	23	6.570738e+000	0	0	0	0	0	0	140.403	1	1	50.1463	22.7143
DATA	677	9	21	0	1	ETG10_13482	ETG10_13482	7274	2755.87	1.854515e+000	1.823710e+000	45	21.5	6.306543e+000	0	0	0	0	0	0	-3.64948	0	0	54.4085	21.9286
DATA	678	9	22	0	0	Negative053	Negative053	7299.5	2756	1.845227e+000	1.814575e+000	45.5	23.5	5.084765e+000	0	0	0	0	0	0	-1.46544	0	0	54.1152	24.125
DATA	679	9	23	0	0	ASCRP3007353	ASCRP3007353	7324.89	2755.8	1.678505e+001	2.464996e+000	63	20	7.260291e+000	0	0	0	0	0	0	16.3017	1	1	45.835	21.3871
DATA	680	9	24	0	0	ASCRP3007732	ASCRP3007732	7350.26	2755.97	3.300597e+003	3.300646e+002	3293	22	7.026029e+000	0	0	0	0	0	0	3222.2	1	1	49.1849	22.5714
DATA	681	9	25	0	0	ASCRP3011061	ASCRP3011061	7375.61	2756	6.656116e+001	6.891698e+000	111	17.5	6.360971e+000	0	0	0	0	0	0	65.3215	1	1	49.1849	19.125
DATA	682	9	26	0	0	ASCRP3013176	ASCRP3013176	7401.59	2756.1	1.025348e+001	2.051577e+000	57	21	7.658881e+000	0	0	0	0	0	0	10.1165	1	1	48.2044	22.4615
DATA	683	9	27	0	0	ASCRP3009451	ASCRP3009451	7426.63	2755.99	1.245811e+002	1.258292e+001	170	23	6.645602e+000	0	0	0	0	0	0	123.552	1	1	47.2035	22.3571
DATA	684	9	28	0	0	ASCRP3003044	ASCRP3003044	7452.13	2756	1.724476e+002	1.733422e+001	220	23	6.540691e+000	0	0	0	0	0	0	171.907	1	1	48.5334	22.7742
DATA	685	9	29	0	0	ASCRP3006650	ASCRP3006650	7477.31	2755.99	3.774749e+001	4.160670e+000	85	21	6.959418e+000	0	0	0	0	0	0	37.8176	1	1	47.2035	21.1724
DATA	686	9	30	0	0	ASCRP3000468	ASCRP3000468	7502.5	2756	1.150539e+001	2.087242e+000	59	22	6.981741e+000	0	0	0	0	0	0	11.5829	1	1	54.1152	21.1786
DATA	687	9	31	0	0	ASCRP3011627	ASCRP3011627	7528	2755.87	1.163711e+001	2.087635e+000	60	18.5	5.769427e+000	0	0	0	0	0	0	11.7716	1	1	54.4085	19.5625
DATA	688	9	32	0	0	ASCRP3008713	ASCRP3008713	7553.32	2756	3.003518e+001	3.463828e+000	79	18.5	4.143268e+000	0	0	0	0	0	0	30.5199	1	1	49.1849	19.75
DATA	689	9	33	0	0	ASCRP3010472	ASCRP3010472	7579.29	2755.94	1.639420e+001	2.374523e+000	64	22.5	4.979342e+000	0	0	0	0	0	0	16.7329	1	1	49.1849	22.0769
DATA	690	9	34	0	0	A_23_P87879	NM_001781	7604.39	2755.93	1.040660e+001	2.002457e+000	59	21	4.276180e+000	0	0	0	0	0	0	10.6647	1	1	53.8203	21
DATA	691	9	35	0	0	ASCRP3008126	ASCRP3008126	7629.5	2756	1.325102e+002	1.336018e+001	187	20.5	7.881376e+000	0	0	0	0	0	0	136.312	1	1	54.1152	20.7667
DATA	692	9	36	0	0	ASCRP3013116	ASCRP3013116	7655.14	2756.2	1.239412e+002	1.250992e+001	174.5	20	5.734021e+000	0	0	0	0	0	0	127.954	1	1	46.8651	20.9429
DATA	693	9	37	0	0	ASCRP3010020	ASCRP3010020	7680.72	2756.11	7.723035e+001	7.906347e+000	129	21	3.144660e+000	0	0	0	0	0	0	79.9949	1	1	48.8603	21.5
DATA	694	9	38	0	0	ASCRP3011741	ASCRP3011741	7706.21	2756.19	5.799728e+000	1.784515e+000	55	21	5.487813e+000	0	0	0	0	0	0	6.02516	1	0	47.5395	21.4333
DATA	695	9	39	0	0	ASCRP3002220	ASCRP3002220	7731.2	2756	2.011424e+002	2.018454e+001	259	24	4.361965e+000	0	0	0	0	0	0	209.51	1	1	49.1849	23.0588
DATA	696	9	40	0	0	ASCRP3013082	ASCRP3013082	7757.04	2755.82	1.707583e+000	1.679218e+000	48.5	21	6.470538e+000	0	0	0	0	0	0	-1.0493	0	0	46.5243	21.4865
DATA	697	9	41	0	0	ASCRP3000301	ASCRP3000301	7782.2	2756	7.065086e+002	7.067073e+001	795	21.5	4.680507e+000	0	0	0	0	0	0	739.075	1	1	49.1849	21.9167
DATA	698	9	42	0	0	ASCRP3011251	ASCRP3011251	7807.81	2756.01	1.606238e+001	2.319431e+000	62	21.5	6.723996e+000	0	0	0	0	0	0	16.8302	1	1	48.2044	22
DATA	699	9	43	0	0	ASCRP3008933	ASCRP3008933	7833.13	2756	7.010136e+002	7.012127e+001	775	20.5	5.675494e+000	0	0	0	0	0	0	735.454	1	1	48.5334	21.2895
DATA	700	9	44	0	0	ASCRP3000257	ASCRP3000257	7858.3	2756.16	1.481269e+001	2.232021e+000	65	26	7.171223e+000	0	0	0	0	0	0	15.5542	1	1	48.2044	23.5667
DATA	701	9	45	0	0	ASCRP3001961	ASCRP3001961	7884.23	2756.03	3.968609e+000	1.715240e+000	55	22	6.745027e+000	0	0	0	0	0	0	4.16967	1	0	46.8651	20.8462
DATA	702	9	46	0	0	ASCRP3007037	ASCRP3007037	7909.41	2756.09	2.063917e+002	2.070650e+001	266	23	7.459917e+000	0	0	0	0	0	0	216.887	1	1	49.8279	22.4583
DATA	703	9	47	0	0	ASCRP3008772	ASCRP3008772	7934.56	2756.01	1.480259e+002	1.489634e+001	204	22	6.705679e+000	0	0	0	0	0	0	155.529	1	1	49.8279	21.9412
DATA	704	9	48	0	0	ASCRP3003456	ASCRP3003456	7960.07	2756.01	4.099390e+001	4.426319e+000	94	22	7.557622e+000	0	0	0	0	0	0	43.0494	1	1	46.8651	23
DATA	705	9	49	0	0	ASCRP3007008	ASCRP3007008	7985.35	2756.12	6.565333e+001	6.774641e+000	119	21	4.433014e+000	0	0	0	0	0	0	68.8854	1	1	48.8603	20.5806
DATA	706	9	50	0	0	Negative049	Negative049	8011.09	2756.12	1.701277e+000	1.673016e+000	48	22	3.859077e+000	0	0	0	0	0	0	-2.94304	0	0	47.5395	21.6774
DATA	707	9	51	0	0	ASCRP3007723	ASCRP3007723	8036.2	2756	2.174508e+001	2.745161e+000	74	21	5.013949e+000	0	0	0	0	0	0	22.7535	1	1	49.1849	22.0556
DATA	708	9	52	0	0	ASCRP3005794	ASCRP3005794	8061.55	2756	7.859253e+000	1.853506e+000	59	24	6.484176e+000	0	0	0	0	0	0	8.20855	1	0	48.5334	24.5385
DATA	709	9	53	0	0	ASCRP3000949	ASCRP3000949	8086.94	2756.03	2.099193e+001	2.690090e+000	72	20.5	6.389896e+000	0	0	0	0	0	0	21.8777	1	1	46.8651	20.7
DATA	710	9	54	0	1	ETG05_36762	ETG05_36762	8112.63	2756.07	1.877279e+001	2.523526e+000	69	21	6.441167e+000	0	0	0	0	0	0	19.5166	1	1	49.1849	21.6364
DATA	711	9	55	0	0	ASCRP3001986	ASCRP3001986	8138.06	2756.32	1.179927e+001	2.061998e+000	63	21	5.785087e+000	0	0	0	0	0	0	12.2333	1	1	46.1809	21.3429
DATA	712	9	56	0	0	ASCRP3005036	ASCRP3005036	8163.21	2756.09	5.569650e+002	5.572232e+001	622	24	8.142579e+000	0	0	0	0	0	0	575.766	1	1	48.2044	23.6111
DATA	713	9	57	0	0	ASCRP3002737	ASCRP3002737	8188.64	2755.93	6.432493e+001	6.653701e+000	119	23	5.427943e+000	0	0	0	0	0	0	66.2846	1	1	46.5243	23.1471
DATA	714	9	58	0	0	ASCRP3010409	ASCRP3010409	8213.85	2755.9	1.243286e+001	2.111905e+000	63	23	5.816758e+000	0	0	0	0	0	0	12.7684	1	1	46.8651	22.6875
DATA	715	9	59	0	0	ASCRP3009797	ASCRP3009797	8239.29	2756.15	5.250278e+001	5.522759e+000	105	21	4.737976e+000	0	0	0	0	0	0	53.7261	1	1	45.835	20.6786
DATA	716	9	60	0	0	ASCRP3012302	ASCRP3012302	8264.71	2756.25	3.341434e+001	3.758020e+000	85	22	7.108404e+000	0	0	0	0	0	0	34.065	1	1	45.1352	23
DATA	717	9	61	0	0	ASCRP3009098	ASCRP3009098	8290.24	2756.08	2.452261e+000	1.743763e+000	54	21.5	7.635461e+000	0	0	0	0	0	0	2.49033	1	0	47.5395	23.1786
DATA	718	9	62	0	0	ASCRP3013448	ASCRP3013448	8315.4	2756.16	1.244928e+001	2.133992e+000	63	19	4.929659e+000	0	0	0	0	0	0	12.593	1	1	48.5334	19.6923
DATA	719	9	63	0	0	ASCRP3009388	ASCRP3009388	8341	2756.18	1.761546e+002	1.770121e+001	228.5	23	6.759711e+000	0	0	0	0	0	0	177.467	1	1	46.8651	23.027
DATA	720	9	64	0	0	ASCRP3000927	ASCRP3000927	8366.28	2756.09	7.737856e+001	7.932686e+000	125.5	21	3.824023e+000	0	0	0	0	0	0	77.641	1	1	48.8603	21.8621
DATA	721	9	65	0	0	ASCRP3012283	ASCRP3012283	8391.72	2756.14	2.534295e+001	3.082304e+000	77	21	6.463961e+000	0	0	0	0	0	0	25.326	1	1	48.5334	23.129
DATA	722	9	66	0	0	Negative017	Negative017	8417.05	2756.23	1.791178e+000	1.761424e+000	51.5	24	5.632108e+000	0	0	0	0	0	0	-0.568296	0	0	48.5334	23.7778
DATA	723	9	67	0	0	ASCRP3001179	ASCRP3001179	8442.37	2756.06	1.843520e+001	2.554505e+000	71	23	3.766306e+000	0	0	0	0	0	0	18.278	1	1	46.1809	22.5667
DATA	724	9	68	0	0	ASCRP3001250	ASCRP3001250	8467.88	2756.27	1.805033e+000	1.783466e+000	54.5	22	6.437344e+000	0	0	0	0	0	0	1.70938	0	0	48.8603	21.7576
DATA	725	9	69	0	0	ASCRP3006840	ASCRP3006840	8493.43	2756.34	1.075965e+002	1.090613e+001	158	22	5.221420e+000	0	0	0	0	0	0	105.889	1	1	47.8731	20.3214
DATA	726	9	70	0	0	ASCRP3011500	ASCRP3011500	8518.82	2756.29	3.239874e+001	3.700293e+000	84	21	5.668560e+000	0	0	0	0	0	0	31.7766	1	1	47.2035	22.5152
DATA	727	9	71	0	0	ASCRP3008581	ASCRP3008581	8543.99	2756.1	5.703201e+000	1.881642e+000	56	20	4.480498e+000	0	0	0	0	0	0	5.57632	1	0	46.8651	20.5294
DATA	728	9	72	0	0	ASCRP3002454	ASCRP3002454	8569.62	2756.22	1.009184e+002	1.025079e+001	152	20.5	4.074876e+000	0	0	0	0	0	0	98.394	1	1	48.8603	20.7308
DATA	729	9	73	0	0	Negative023	Negative023	8594.6	2756.18	1.833005e+000	1.802556e+000	49	22	7.148323e+000	0	0	0	0	0	0	-3.85762	0	0	45.1352	22.2069
DATA	730	9	74	0	0	Negative021	Negative021	8620.42	2756.4	1.836760e+000	1.806249e+000	50.5	19.5	4.274490e+000	0	0	0	0	0	0	-3.91885	0	0	48.8603	20.0667
DATA	731	9	75	0	0	ASCRP3012776	ASCRP3012776	8645.84	2756.3	7.639617e+000	1.963750e+000	62	22	4.294700e+000	0	0	0	0	0	0	7.4039	1	0	46.5243	22
DATA	732	9	76	0	0	ASCRP3000700	ASCRP3000700	8671.21	2756.24	6.028914e+001	6.295008e+000	111	23	5.677499e+000	0	0	0	0	0	0	58.3697	1	1	47.5395	23.6552
DATA	733	9	77	0	0	ASCRP3005852	ASCRP3005852	8696.63	2756.04	1.938041e+001	2.652960e+000	74	21	5.994816e+000	0	0	0	0	0	0	18.7552	1	1	48.2044	21.0571
DATA	734	9	78	0	1	RC8	RC8	8722.03	2756.46	1.841770e+000	1.811175e+000	48	21.5	4.333775e+000	0	0	0	0	0	0	-8.18575	0	0	44.0646	21.3333
DATA	735	9	79	0	0	ASCRP3011941	ASCRP3011941	8747.5	2756.18	5.776124e+001	6.052923e+000	108	22	5.696238e+000	0	0	0	0	0	0	55.9655	1	1	49.1849	22.0333
DATA	736	9	80	0	0	ASCRP3003193	ASCRP3003193	8772.83	2756.27	1.146577e+001	2.139508e+000	64	24	7.808673e+000	0	0	0	0	0	0	11.1287	1	1	48.8603	23.7586
DATA	737	9	81	0	0	ASCRP3008249	ASCRP3008249	8797.7	2756.14	5.604770e+000	1.886972e+000	61	23	6.524561e+000	0	0	0	0	0	0	5.45367	1	0	53.2255	22.3548
DATA	738	9	82	66	-1	(-)3xSLv1	NegativeControl	8823.83	2756.41	1.825590e+000	1.795264e+000	50	23	5.321658e+000	0	0	0	0	0	0	-3.25533	0	0	46.5243	22.6744
DATA	739	10	1	0	0	ASCRP3004860	ASCRP3004860	6779.01	2762.94	7.771982e+001	7.983235e+000	119	22	7.285318e+000	0	0	0	0	0	0	74.6894	1	1	47.2035	22.4255
DATA	740	10	2	0	0	ASCRP3009125	ASCRP3009125	6804.5	2763	2.990705e+002	2.996358e+001	332.5	18	7.924374e+000	0	0	0	0	0	0	285.016	1	1	49.8279	19.9355
DATA	741	10	3	0	0	ASCRP3005101	ASCRP3005101	6829.81	2763.01	3.038580e+002	3.044222e+001	334.5	19	5.612149e+000	0	0	0	0	0	0	287.561	1	1	49.1849	20.0606
DATA	742	10	4	0	0	ASCRP3007420	ASCRP3007420	6855	2763.13	2.404408e+000	1.878747e+000	47.5	22	5.277768e+000	0	0	0	0	0	0	2.26239	1	0	54.4085	21.875
DATA	743	10	5	0	0	A_23_P213255	NM_020159	6881.15	2762.86	1.497298e+001	2.397238e+000	59	18	5.872096e+000	0	0	0	0	0	0	14.0221	1	1	46.1809	19.7105
DATA	744	10	6	0	0	ASCRP3001070	ASCRP3001070	6906.24	2763.03	7.796614e+000	2.034066e+000	54	18	6.115076e+000	0	0	0	0	0	0	7.2759	1	0	46.1809	20.3438
DATA	745	10	7	0	0	ASCRP3004505	ASCRP3004505	6931.48	2763.23	1.677322e+001	2.522102e+000	62	20.5	9.802026e+000	0	0	0	0	0	0	15.6132	1	1	46.8651	22.5833
DATA	746	10	8	0	0	ASCRP3013228	ASCRP3013228	6956.56	2762.77	1.245487e+001	2.260462e+000	59	21	5.960936e+000	0	0	0	0	0	0	11.5758	1	1	49.1849	21.9259
DATA	747	10	9	0	0	ASCRP3010480	ASCRP3010480	6982	2763.13	3.723969e+001	4.175175e+000	81.5	22	6.067799e+000	0	0	0	0	0	0	34.5835	1	1	65	20.5455
DATA	748	10	10	0	0	ASCRP3003400	ASCRP3003400	7007.97	2762.93	1.919612e+000	1.895075e+000	48	20	5.461664e+000	0	0	0	0	0	0	1.5487	0	0	46.8651	19.5588
DATA	749	10	11	0	0	ASCRP3003705	ASCRP3003705	7033.15	2763.14	8.650825e+002	8.652881e+001	842	21	6.648354e+000	0	0	0	0	0	0	804.065	1	1	46.1809	22.1563
DATA	750	10	12	0	0	ASCRP3006421	ASCRP3006421	7058.57	2763	2.134544e+002	2.142838e+001	241.5	21.5	4.558596e+000	0	0	0	0	0	0	198.693	1	1	49.8279	21.5417
DATA	751	10	13	0	0	ASCRP3011882	ASCRP3011882	7083.62	2762.87	6.572915e+000	1.991221e+000	52	23	7.669821e+000	0	0	0	0	0	0	6.131	1	0	46.5243	23.8846
DATA	752	10	14	0	0	ASCRP3003385	ASCRP3003385	7108.83	2763.14	1.906482e+000	1.882319e+000	48	20	4.217858e+000	0	0	0	0	0	0	1.57046	0	0	48.5334	20.375
DATA	753	10	15	0	0	ASCRP3008822	ASCRP3008822	7134.78	2762.83	2.540138e+002	2.547003e+001	284	22	6.852745e+000	0	0	0	0	0	0	238.308	1	1	45.835	20.963
DATA	754	10	16	0	0	ASCRP3000076	ASCRP3000076	7159.91	2763.34	3.435451e+001	3.907784e+000	77	20	4.259595e+000	0	0	0	0	0	0	32.3413	1	1	49.1849	20.2813
DATA	755	10	17	0	0	ASCRP3004985	ASCRP3004985	7185.49	2763.36	4.732122e+001	5.082728e+000	90	21	6.984314e+000	0	0	0	0	0	0	44.7245	1	1	49.8279	21.2258
DATA	756	10	18	0	0	ASCRP3009824	ASCRP3009824	7210.7	2763.2	1.118160e+002	1.133315e+001	149	21	4.877817e+000	0	0	0	0	0	0	106.13	1	1	50.7771	20.3103
DATA	757	10	19	0	0	ASCRP3003043	ASCRP3003043	7235.89	2763.5	3.594652e+001	4.037737e+000	81	22	5.900447e+000	0	0	0	0	0	0	34.2707	1	1	65	21.3793
DATA	758	10	20	0	0	ASCRP3002822	ASCRP3002822	7261.5	2763.5	1.752697e+002	1.762227e+001	214	19.5	5.414652e+000	0	0	0	0	0	0	167.903	1	1	57.5363	20.0385
DATA	759	10	21	0	0	ASCRP3009308	ASCRP3009308	7286.67	2763.5	2.865557e+001	3.395326e+000	74	23	5.987442e+000	0	0	0	0	0	0	27.586	1	1	57.5363	22.871
DATA	760	10	22	0	0	ASCRP3010504	ASCRP3010504	7312.4	2763.16	5.015141e+001	5.332365e+000	96	23	7.494749e+000	0	0	0	0	0	0	48.5314	1	1	49.8279	21.6333
DATA	761	10	23	0	0	ASCRP3009552	ASCRP3009552	7337.73	2763	2.027610e+001	2.712892e+000	66	20	8.295131e+000	0	0	0	0	0	0	19.7233	1	1	46.8651	20.4667
DATA	762	10	24	0	0	ASCRP3000272	ASCRP3000272	7363.32	2763.29	2.693461e+003	2.693521e+002	2658.5	18	6.811417e+000	0	0	0	0	0	0	2633.78	1	1	50.7771	19.4667
DATA	763	10	25	0	0	AS_circRNA_control203	AS_circRNA_control203	7388.67	2763.25	1.087998e+002	1.102520e+001	154	19	6.273872e+000	0	0	0	0	0	0	106.949	1	1	48.2044	20.8636
DATA	764	10	26	0	0	ASCRP3008653	ASCRP3008653	7414.21	2763.42	1.612211e+002	1.621945e+001	207.5	21	6.837137e+000	0	0	0	0	0	0	159.312	1	1	50.1463	20.8519
DATA	765	10	27	0	0	ASCRP3004037	ASCRP3004037	7439.26	2763.5	1.311616e+001	2.199163e+000	61	22	7.016026e+000	0	0	0	0	0	0	13.0272	1	1	51.0895	21.2308
DATA	766	10	28	0	0	ASCRP3004941	ASCRP3004941	7464.69	2763.4	3.115667e+000	1.783630e+000	51	22	6.963378e+000	0	0	0	0	0	0	3.1104	1	0	47.5395	22.6364
DATA	767	10	29	0	0	ASCRP3010625	ASCRP3010625	7489.89	2763.5	6.350013e+002	6.352417e+001	670.5	19	6.867799e+000	0	0	0	0	0	0	637.059	1	1	56.9804	20.8
DATA	768	10	30	0	0	ASCRP3012949	ASCRP3012949	7515.64	2763.53	1.073684e+001	2.043788e+000	58.5	22	6.981388e+000	0	0	0	0	0	0	10.8245	1	1	49.8279	21.8387
DATA	769	10	31	0	0	ASCRP3001625	ASCRP3001625	7540.93	2763.45	1.760225e+000	1.730985e+000	46.5	19.5	5.990500e+000	0	0	0	0	0	0	-0.790553	0	0	47.5395	20.2813
DATA	770	10	32	0	1	RC1	RC1	7566.45	2763.46	1.752367e+000	1.723258e+000	40.5	22	4.969149e+000	0	0	0	0	0	0	-6.8767	0	0	52.0157	21.6857
DATA	771	10	33	0	0	Negative015	Negative015	7592.04	2763.21	1.744858e+000	1.720463e+000	49	20.5	5.191858e+000	0	0	0	0	0	0	1.28318	0	0	46.8651	20.3462
DATA	772	10	34	0	0	ASCRP3007131	ASCRP3007131	7616.94	2763.85	2.760021e+004	2.760021e+003	28388	23.5	8.232937e+000	0	0	0	0	0	0	28309.2	1	1	53.8203	23.6563
DATA	773	10	35	0	0	ASCRP3003857	ASCRP3003857	7642.5	2763.56	3.469599e+001	3.864959e+000	84	20	7.216600e+000	0	0	0	0	0	0	35.7221	1	1	47.8731	20.3
DATA	774	10	36	0	0	ASCRP3002486	ASCRP3002486	7667.82	2764.02	1.725821e+000	1.697571e+000	50	22	5.847656e+000	0	0	0	0	0	0	0.389072	0	0	45.1352	22.5152
DATA	775	10	37	0	0	ASCRP3009969	ASCRP3009969	7693.2	2763.7	5.086833e+001	5.360779e+000	99	21	5.512860e+000	0	0	0	0	0	0	52.7166	1	1	46.8651	20.9655
DATA	776	10	38	0	0	ASCRP3003624	ASCRP3003624	7718.39	2763.73	9.931387e+001	1.007366e+001	147	22	5.361099e+000	0	0	0	0	0	0	103.211	1	1	47.5395	21.7931
DATA	777	10	39	0	0	ASCRP3010143	ASCRP3010143	7744.06	2763.83	5.338470e+002	5.341122e+001	598.5	24	4.654651e+000	0	0	0	0	0	0	556.192	1	1	51.4001	22.9706
DATA	778	10	40	0	0	ASCRP3008532	ASCRP3008532	7769.53	2763.75	1.064563e+002	1.077725e+001	162.5	20	6.669301e+000	0	0	0	0	0	0	111.154	1	1	47.5395	20.7097
DATA	779	10	41	0	0	ASCRP3010045	ASCRP3010045	7795.23	2763.84	1.704385e+000	1.676073e+000	49	21	6.839494e+000	0	0	0	0	0	0	-0.799458	0	0	47.8731	22.5641
DATA	780	10	42	0	0	ASCRP3002810	ASCRP3002810	7820.04	2763.96	2.030817e+001	2.631628e+000	70	22	6.954942e+000	0	0	0	0	0	0	21.2733	1	1	46.8651	22.9394
DATA	781	10	43	0	0	ASCRP3004729	ASCRP3004729	7845.53	2763.78	1.373376e+002	1.383514e+001	192	22.5	5.956749e+000	0	0	0	0	0	0	144.029	1	1	48.2044	23.4688
DATA	782	10	44	0	0	ASCRP3009092	ASCRP3009092	7871.21	2763.81	3.760519e+002	3.764227e+001	441	24	6.747559e+000	0	0	0	0	0	0	394.675	1	1	47.5395	23.6207
DATA	783	10	45	0	0	ASCRP3005142	ASCRP3005142	7896.46	2763.62	3.398079e+001	3.786190e+000	85	19.5	6.450340e+000	0	0	0	0	0	0	35.6784	1	1	46.8651	19.9583
DATA	784	10	46	0	0	ASCRP3000005	ASCRP3000005	7921.87	2763.77	3.444260e+001	3.827672e+000	86	19.5	4.316928e+000	0	0	0	0	0	0	36.1642	1	1	46.1809	19.875
DATA	785	10	47	0	0	ASCRP3009671	ASCRP3009671	7947.36	2763.59	4.308624e+002	4.311860e+001	502	22	6.118292e+000	0	0	0	0	0	0	452.265	1	1	47.8731	22.8276
DATA	786	10	48	0	0	ASCRP3000591	ASCRP3000591	7972.5	2764	4.322896e+001	4.634769e+000	94	21	6.350400e+000	0	0	0	0	0	0	45.3449	1	1	54.1152	21.5517
DATA	788	10	50	0	0	ASCRP3004955	ASCRP3004955	8023.33	2763.81	5.576829e+001	5.823028e+000	109	21	5.098295e+000	0	0	0	0	0	0	58.3627	1	1	47.5395	22.2759
DATA	789	10	51	0	0	ASCRP3001767	ASCRP3001767	8049	2763.8	4.677918e+001	4.969805e+000	98	21	5.032204e+000	0	0	0	0	0	0	48.8735	1	1	46.8651	21.6
DATA	790	10	52	0	0	ASCRP3013274	ASCRP3013274	8074.16	2763.7	2.140045e+001	2.721542e+000	73	24	6.546537e+000	0	0	0	0	0	0	22.3152	1	1	46.8651	24.6667
DATA	791	10	53	0	0	ASCRP3004249	ASCRP3004249	8099.65	2763.92	4.928788e+002	4.931668e+001	566	21	5.766997e+000	0	0	0	0	0	0	512.773	1	1	49.8279	20.7297
DATA	792	10	54	0	0	ASCRP3002371	ASCRP3002371	8125.16	2763.93	9.502628e+001	9.651654e+000	149	21	5.501549e+000	0	0	0	0	0	0	98.6099	1	1	49.5074	21.2727
DATA	793	10	55	0	0	ASCRP3005508	ASCRP3005508	8150.63	2763.7	1.722871e+000	1.694252e+000	50	20	7.286684e+000	0	0	0	0	0	0	-0.394777	0	0	44.7812	21.4688
DATA	794	10	56	0	0	ASCRP3010673	ASCRP3010673	8175.85	2764.1	2.322224e+001	2.877626e+000	76	21	7.491491e+000	0	0	0	0	0	0	23.9577	1	1	46.8651	22.925
DATA	795	10	57	0	0	ASCRP3006627	ASCRP3006627	8201.16	2763.97	1.733727e+000	1.704928e+000	45	21	6.202852e+000	0	0	0	0	0	0	-4.9781	0	0	48.2044	22.7586
DATA	796	10	58	0	0	ASCRP3012445	ASCRP3012445	8226.69	2763.73	3.513739e+001	3.908109e+000	85	21.5	6.649354e+000	0	0	0	0	0	0	36.0083	1	1	47.5395	22.2941
DATA	797	10	59	0	0	ASCRP3007790	ASCRP3007790	8252.2	2763.68	8.728302e+000	1.926173e+000	61	20	5.314164e+000	0	0	0	0	0	0	8.91218	1	1	45.4864	20.3714
DATA	798	10	60	0	0	ASCRP3009387	ASCRP3009387	8277.92	2763.59	1.811046e+000	1.733104e+000	53	20.5	7.770149e+000	0	0	0	0	0	0	1.84217	1	0	45.1352	22.5588
DATA	799	10	61	0	0	ASCRP3010831	ASCRP3010831	8302.86	2764.14	1.164773e+001	2.085739e+000	62	20.5	6.866355e+000	0	0	0	0	0	0	11.8028	1	1	46.8651	21.5357
DATA	800	10	62	0	0	ASCRP3008428	ASCRP3008428	8327.78	2763.92	3.018184e+000	1.762937e+000	55	20	5.511864e+000	0	0	0	0	0	0	3.04656	1	0	45.4864	21.2258
DATA	801	10	63	0	0	ASCRP3012718	ASCRP3012718	8353.59	2763.84	1.773429e+000	1.743970e+000	51	22.5	5.036409e+000	0	0	0	0	0	0	-0.638282	0	0	44.7812	22.2941
DATA	802	10	64	0	0	ASCRP3012144	ASCRP3012144	8378.92	2763.92	1.499557e+002	1.509745e+001	204	19	5.638291e+000	0	0	0	0	0	0	150.152	1	1	46.8651	20.125
DATA	803	10	65	0	0	ASCRP3004243	ASCRP3004243	8404.33	2763.81	1.276344e+001	2.172405e+000	65.5	22	6.683354e+000	0	0	0	0	0	0	12.7294	1	1	47.5395	22.5429
DATA	804	10	66	0	0	Negative025	Negative025	8429.78	2764.11	1.794624e+000	1.764813e+000	48	20	4.575786e+000	0	0	0	0	0	0	-5.13907	0	0	47.8731	21.6571
DATA	805	10	67	0	0	ASCRP3004433	ASCRP3004433	8455.21	2763.81	2.115430e+001	2.759241e+000	70	23	4.657694e+000	0	0	0	0	0	0	20.9357	1	1	47.5395	21.8
DATA	806	10	68	0	0	ASCRP3002494	ASCRP3002494	8480.83	2764	6.049086e+000	1.878142e+000	58	23	7.318763e+000	0	0	0	0	0	0	5.96463	1	0	46.8651	22.5833
DATA	807	10	69	0	0	A_23_P148798	NM_015984	8506.23	2763.95	9.712192e+000	2.031418e+000	63	23	4.918284e+000	0	0	0	0	0	0	9.54361	1	1	47.8731	23.0625
DATA	808	10	70	0	0	ASCRP3001617	ASCRP3001617	8531.14	2763.96	2.913669e+001	3.419494e+000	81.5	20	4.751485e+000	0	0	0	0	0	0	28.5411	1	1	46.8651	20.9375
DATA	809	10	71	0	0	ASCRP3011308	ASCRP3011308	8556.95	2763.88	1.032944e+001	2.071110e+000	61.5	22	5.158110e+000	0	0	0	0	0	0	10.0883	1	1	47.5395	21.5122
DATA	810	10	72	0	0	ASCRP3006312	ASCRP3006312	8582.16	2763.97	2.344885e+001	2.955920e+000	74	22	7.091567e+000	0	0	0	0	0	0	22.8433	1	1	46.8651	21.9032
DATA	811	10	73	0	0	ASCRP3007250	ASCRP3007250	8607.4	2763.89	2.202626e+002	2.209998e+001	266.5	19.5	6.118754e+000	0	0	0	0	0	0	214.11	1	1	48.2044	20.5714
DATA	812	10	74	0	0	ASCRP3005013	ASCRP3005013	8632.5	2764	2.385008e+001	2.992058e+000	77.5	21	3.807776e+000	0	0	0	0	0	0	23.1444	1	1	54.1152	21.0286
DATA	813	10	75	0	0	ASCRP3008205	ASCRP3008205	8658.49	2763.87	4.138248e+002	4.142200e+001	448	22	5.294550e+000	0	0	0	0	0	0	401.074	1	1	46.5243	21.0323
DATA	814	10	76	0	0	ASCRP3011105	ASCRP3011105	8683.85	2763.9	3.105957e+001	3.594940e+000	86.5	23	6.597609e+000	0	0	0	0	0	0	30.0831	1	1	46.8651	23.3421
DATA	815	10	77	0	0	ASCRP3011142	ASCRP3011142	8709.25	2764.35	2.264894e+000	1.824224e+000	55	21	4.395475e+000	0	0	0	0	0	0	2.19373	1	0	45.1352	20.9655
DATA	816	10	78	0	0	ASCRP3013562	ASCRP3013562	8734.5	2764	1.839543e+000	1.808986e+000	50	22.5	4.523756e+000	0	0	0	0	0	0	-3.0632	0	0	54.1152	22.8667
DATA	817	10	79	0	0	ASCRP3004541	ASCRP3004541	8760.15	2764	1.419848e+002	1.431293e+001	194.5	23	6.746632e+000	0	0	0	0	0	0	137.806	1	1	46.8651	23.2727
DATA	818	10	80	0	0	ASCRP3008582	ASCRP3008582	8785.44	2763.84	2.503371e+001	3.084739e+000	79.5	24	6.038575e+000	0	0	0	0	0	0	24.3505	1	1	49.5074	23.8148
DATA	819	10	81	0	0	ASCRP3007919	ASCRP3007919	8810.76	2763.63	5.099519e+000	1.867854e+000	58	23	6.357308e+000	0	0	0	0	0	0	4.97562	1	0	48.5334	22.7368
DATA	820	10	82	0	0	ASCRP3003892	ASCRP3003892	8835.91	2764.07	2.821795e+000	1.811677e+000	58.5	23	6.804026e+000	0	0	0	0	0	0	2.76451	1	0	54.4085	23.2811
DATA	821	11	1	0	0	ASCRP3007848	ASCRP3007848	6766.35	2770.12	1.136429e+002	1.150870e+001	157	21	6.296757e+000	0	0	0	0	0	0	109.631	1	1	48.8603	21.2188
DATA	822	11	2	0	0	ASCRP3000429	ASCRP3000429	6791.86	2770.16	1.021049e+001	2.099028e+000	55.5	18.5	7.430474e+000	0	0	0	0	0	0	9.76111	1	1	46.8651	20.3684
DATA	823	11	3	0	0	ASCRP3010806	ASCRP3010806	6817.06	2770.03	3.897548e+002	3.901927e+001	404	18	7.141428e+000	0	0	0	0	0	0	369.78	1	1	48.5334	20
DATA	824	11	4	0	0	AS_circRNA_control206	AS_circRNA_control206	6842.5	2770.01	5.011040e+002	5.014491e+001	519	19	3.662877e+000	0	0	0	1	0	0	472.383	1	1	49.8279	19.2
DATA	825	11	5	1028	1	(+)E1A_r60_n9	E1A_r60_n9	6867.5	2770	5.938063e+000	1.961455e+000	52	18	4.702442e+000	0	0	0	0	0	0	5.56904	1	0	54.1152	18.5116
DATA	826	11	6	0	0	ASCRP3002271	ASCRP3002271	6893.45	2770.3	4.719244e+000	1.935734e+000	50	19	5.968827e+000	0	0	0	0	0	0	4.40731	1	0	48.5334	20.2424
DATA	827	11	7	0	0	ASCRP3013420	ASCRP3013420	6918.78	2770.18	1.914816e+000	1.883008e+000	43.5	18	6.125992e+000	0	0	0	0	0	0	-2.41452	0	0	48.2044	18.75
DATA	829	11	9	0	0	ASCRP3003473	ASCRP3003473	6969.5	2770.18	6.016930e+003	6.016960e+002	5642	20	6.293949e+000	0	0	0	0	0	0	5584.11	1	1	49.1849	21.2
DATA	830	11	10	0	0	AS_circRNA_control203	AS_circRNA_control203	6994.73	2770.2	1.060165e+002	1.076876e+001	140	22	5.242436e+000	0	0	0	0	0	0	98.3562	1	1	46.8651	20.7949
DATA	831	11	11	0	0	ASCRP3005307	ASCRP3005307	7020.26	2770.04	1.792133e+003	1.792232e+002	1705	21	5.067289e+000	0	0	0	0	0	0	1663.38	1	1	49.1849	21.75
DATA	832	11	12	0	1	ETG04_27747	ETG04_27747	7045.59	2770.01	1.918695e+000	1.889311e+000	47	21	5.289978e+000	0	0	0	0	0	0	0.900534	0	0	48.5334	21.625
DATA	833	11	13	0	0	ASCRP3012047	ASCRP3012047	7070.85	2770.08	4.387856e+000	1.933972e+000	51	21	5.489571e+000	0	0	0	0	0	0	4.08431	1	0	54.1152	22.1538
DATA	834	11	14	0	0	ASCRP3003581	ASCRP3003581	7096.51	2770.47	1.189703e+001	2.224120e+000	56.5	22.5	7.185082e+000	0	0	0	0	0	0	11.0997	1	1	45.835	24.5556
DATA	835	11	15	0	0	ASCRP3010261	ASCRP3010261	7122.34	2769.73	4.994887e+000	1.938960e+000	51.5	21	4.142359e+000	0	0	0	0	0	0	4.67421	1	0	43.3362	21.3226
DATA	836	11	16	0	0	ASCRP3012773	ASCRP3012773	7147.15	2770.17	3.473622e+001	3.943825e+000	79	19	7.159513e+000	0	0	0	0	0	0	32.6102	1	1	47.5395	20.5172
DATA	837	11	17	0	0	ASCRP3002523	ASCRP3002523	7172.69	2770.24	2.168275e+001	2.857112e+000	66.5	18	5.232401e+000	0	0	0	0	0	0	20.432	1	1	47.2035	19.0938
DATA	838	11	18	0	0	ASCRP3009393	ASCRP3009393	7198.22	2770.1	1.685211e+002	1.695367e+001	207	21	5.984437e+000	0	0	0	0	0	0	159.459	1	1	47.8731	20.4643
DATA	839	11	19	0	0	ASCRP3001978	ASCRP3001978	7223.56	2770.03	3.584896e+001	4.031696e+000	78	22	6.441275e+000	0	0	0	0	0	0	34.0706	1	1	48.2044	21.4815
DATA	840	11	20	0	0	ASCRP3007579	ASCRP3007579	7248.61	2770.07	1.037439e+004	1.037441e+003	9856	19.5	6.184046e+000	0	0	0	0	0	0	9905.03	1	1	53.8203	21
DATA	841	11	21	0	0	ASCRP3013084	ASCRP3013084	7274	2770.13	2.454451e+004	2.454452e+003	23613	20.5	6.734869e+000	0	0	0	0	0	0	23548	1	1	54.4085	21.3929
DATA	842	11	22	0	0	ASCRP3003313	ASCRP3003313	7299.76	2770.43	2.465990e+002	2.472684e+001	287	21	3.990180e+000	0	0	0	0	0	0	237.785	1	1	47.2035	21.1923
DATA	843	11	23	0	0	ASCRP3003559	ASCRP3003559	7325.14	2770.21	1.273145e+002	1.285931e+001	172	20	7.519387e+000	0	0	0	0	0	0	123.4	1	1	47.2035	19.6
DATA	844	11	24	0	0	ASCRP3006775	ASCRP3006775	7350.39	2770.07	1.430241e+001	2.298616e+000	62	19	6.361251e+000	0	0	0	0	0	0	13.9351	1	1	53.8203	19.5862
DATA	845	11	25	0	0	ASCRP3013070	ASCRP3013070	7375.61	2770.07	2.887411e+001	3.397289e+000	74	20.5	7.276112e+000	0	0	0	0	0	0	28.2796	1	1	53.8203	21.1429
DATA	846	11	26	0	0	ASCRP3006450	ASCRP3006450	7401.21	2770.56	3.580803e+001	3.999153e+000	82	18.5	5.838994e+000	0	0	0	0	0	0	35.2548	1	1	49.1849	19.4231
DATA	847	11	27	0	0	ASCRP3012852	ASCRP3012852	7426.73	2770.42	2.793922e+001	3.308151e+000	74	19	6.036555e+000	0	0	0	0	0	0	27.6527	1	1	50.7771	20.24
DATA	848	11	28	0	0	ASCRP3012162	ASCRP3012162	7451.79	2770.63	1.375745e+001	2.235843e+000	62	23	6.277125e+000	0	0	0	0	0	0	13.6853	1	1	49.5074	22.3333
DATA	849	11	29	0	0	ASCRP3006102	ASCRP3006102	7477.56	2770.35	1.828665e+001	2.533467e+000	64	21	6.285433e+000	0	0	0	0	0	0	18.2849	1	1	50.4627	21.56
DATA	850	11	30	0	0	ASCRP3002021	ASCRP3002021	7502.58	2770.43	2.225067e+001	2.827682e+000	71	22	6.101198e+000	0	0	0	0	0	0	22.3563	1	1	57.5363	21.2308
DATA	851	11	31	0	0	ASCRP3005357	ASCRP3005357	7528.26	2770.71	3.727404e+001	4.112115e+000	87	21	6.852420e+000	0	0	0	0	0	0	37.63	1	1	48.2044	20.2069
DATA	852	11	32	0	0	ASCRP3007663	ASCRP3007663	7553.7	2770.51	1.601934e+001	2.356805e+000	64.5	19	6.015688e+000	0	0	0	0	0	0	16.2469	1	1	50.4627	20.5333
DATA	853	11	33	1028	1	(+)E1A_r60_a97	E1A_r60_a97	7579.37	2770.63	3.781476e+000	1.762167e+000	52	21.5	6.060541e+000	0	0	0	0	0	0	3.85205	1	0	51.7088	21.7143
DATA	854	11	34	0	0	ASCRP3008405	ASCRP3008405	7604.33	2770.5	1.866023e+002	1.873880e+001	239.5	19.5	5.878906e+000	0	0	0	0	0	0	190.859	1	1	57.5363	19.8077
DATA	855	11	35	0	0	ASCRP3004428	ASCRP3004428	7629.5	2770.5	1.043524e+002	1.057403e+001	151	20	6.256689e+000	0	0	0	0	0	0	107.143	1	1	65	20.1154
DATA	856	11	36	0	0	AS_circRNA_control206	AS_circRNA_control206	7655.38	2770.69	5.088587e+002	5.091431e+001	567	21	5.377842e+000	0	0	0	0	0	0	524.37	1	1	52.6241	22.2759
DATA	857	11	37	0	0	ASCRP3003602	ASCRP3003602	7680.47	2770.67	2.208376e+001	2.784378e+000	74	21	6.064102e+000	0	0	0	0	0	0	22.8314	1	1	49.1849	22.24
DATA	858	11	38	0	0	ASCRP3004845	ASCRP3004845	7706.11	2770.55	6.343191e+000	1.805758e+000	56	21.5	6.934893e+000	0	0	0	0	0	0	6.57789	1	0	48.2044	21.8125
DATA	859	11	39	0	0	ASCRP3004621	ASCRP3004621	7731.37	2770.46	3.327540e+001	3.730373e+000	80	21.5	6.006223e+000	0	0	0	0	0	0	34.599	1	1	49.8279	21.1667
DATA	860	11	40	0	0	ASCRP3007198	ASCRP3007198	7756.82	2770.82	4.688421e+002	4.691438e+001	533	22	6.019854e+000	0	0	0	0	0	0	488.619	1	1	50.7771	22.3636
DATA	861	11	41	0	0	Negative018	Negative018	7782.18	2770.45	1.707190e+000	1.678831e+000	45	23	8.388091e+000	0	0	0	0	0	0	-1.11862	0	0	50.7771	22.9412
DATA	862	11	42	0	0	ASCRP3001171	ASCRP3001171	7807.76	2770.73	1.605865e+002	1.614588e+001	216.5	22	6.509851e+000	0	0	0	0	0	0	167.98	1	1	51.4001	22.9667
DATA	863	11	43	0	0	Negative034	Negative034	7833.12	2771.24	1.702248e+000	1.673972e+000	50	21	5.570315e+000	0	0	0	0	0	0	-0.41263	0	0	45.835	21.8182
DATA	864	11	44	0	0	ASCRP3012514	ASCRP3012514	7858.64	2770.78	1.242109e+001	2.083117e+000	60	27	3.849439e+000	0	0	0	0	0	0	13.0224	1	1	49.5074	26
DATA	865	11	45	0	0	ASCRP3013159	ASCRP3013159	7883.5	2770.5	1.160246e+002	1.172221e+001	171	23.5	6.313147e+000	0	0	0	0	0	0	121.716	1	1	57.5363	23.3214
DATA	866	11	46	0	0	ASCRP3005878	ASCRP3005878	7909.5	2770.88	1.889755e+001	2.522516e+000	68	19.5	5.555386e+000	0	0	0	0	0	0	19.8287	1	1	48.5334	20.0833
DATA	867	11	47	0	0	ASCRP3004310	ASCRP3004310	7934.92	2770.74	5.998117e+000	1.775460e+000	55	22.5	5.098569e+000	0	0	0	0	0	0	6.29304	1	0	45.835	23.2667
DATA	868	11	48	0	0	ASCRP3004840	ASCRP3004840	7960.1	2770.99	1.787982e+003	1.788060e+002	1914	21	6.589270e+000	0	0	0	0	0	0	1874.99	1	1	46.8651	20.125
DATA	869	11	49	0	0	ASCRP3012920	ASCRP3012920	7985.2	2770.85	5.220048e+000	1.752726e+000	56	22	5.056089e+000	0	0	0	0	0	0	5.46979	1	0	47.8731	21.7241
DATA	870	11	50	0	0	ASCRP3011770	ASCRP3011770	8010.8	2771	4.434150e+002	4.437313e+001	515	23	5.696084e+000	0	0	0	0	0	0	464.09	1	1	49.1849	22.7143
DATA	871	11	51	0	0	ASCRP3001837	ASCRP3001837	8036	2770.87	3.085584e+001	3.512124e+000	81.5	21	5.998932e+000	0	0	0	0	0	0	32.2479	1	1	54.4085	21.75
DATA	872	11	52	0	0	ASCRP3001979	ASCRP3001979	8061.65	2770.93	9.663346e+001	9.808395e+000	149	22	5.472423e+000	0	0	0	0	0	0	100.811	1	1	49.1849	23.1471
DATA	873	11	53	0	0	ASCRP3007359	ASCRP3007359	8087.24	2771	6.344070e+001	6.563802e+000	116	24	6.909262e+000	0	0	0	0	0	0	66.0441	1	1	46.8651	23.4375
DATA	874	11	54	0	0	ASCRP3009536	ASCRP3009536	8112.61	2770.97	3.921507e+001	4.269422e+000	89	20.5	5.375124e+000	0	0	0	0	0	0	40.7278	1	1	46.8651	20.2667
DATA	875	11	55	0	0	ASCRP3004477	ASCRP3004477	8137.8	2771	5.087472e+002	5.090287e+001	578	21	5.450298e+000	0	0	0	0	0	0	526.99	1	1	49.1849	20.8667
DATA	876	11	56	0	0	Negative015	Negative015	8163.07	2771.25	1.726109e+000	1.697436e+000	50	21	6.672804e+000	0	0	0	0	0	0	-1.29347	0	0	46.5243	22
DATA	877	11	57	0	0	ASCRP3003827	ASCRP3003827	8188.88	2770.93	4.816943e+001	5.109054e+000	100	21.5	6.907933e+000	0	0	0	0	0	0	49.5965	1	1	47.8731	22.7333
DATA	878	11	58	0	0	ASCRP3000078	ASCRP3000078	8213.61	2770.93	6.128468e+001	6.362107e+000	110	23	8.583922e+000	0	0	0	0	0	0	62.8967	1	1	65	24.0606
DATA	879	11	59	0	0	ASCRP3003434	ASCRP3003434	8239.25	2770.88	2.940068e+001	3.403376e+000	80.5	21	5.375132e+000	0	0	0	0	0	0	30.0677	1	1	46.1809	21.7273
DATA	880	11	60	0	0	ASCRP3012374	ASCRP3012374	8264.92	2770.9	3.307291e+001	3.728125e+000	87	21	7.053800e+000	0	0	0	0	0	0	33.6987	1	1	46.8651	22.5122
DATA	881	11	61	0	0	ASCRP3012175	ASCRP3012175	8290.35	2770.93	5.379351e+001	5.649835e+000	106	27	7.076349e+000	0	0	0	0	0	0	54.6044	1	1	49.1849	25.8333
DATA	882	11	62	0	0	ASCRP3002031	ASCRP3002031	8315.7	2771.1	9.940468e+001	1.009055e+001	156.5	21	4.277071e+000	0	0	0	0	0	0	100.514	1	1	47.2035	20.72
DATA	883	11	63	0	0	ASCRP3009154	ASCRP3009154	8341.13	2770.88	2.262813e+001	2.854895e+000	73	22	5.959527e+000	0	0	0	0	0	0	22.7908	1	1	46.8651	22.1143
DATA	884	11	64	0	0	ASCRP3007463	ASCRP3007463	8366.51	2771.09	3.736719e+001	4.125194e+000	89	20.5	5.524865e+000	0	0	0	0	0	0	37.4874	1	1	47.8731	21.6
DATA	885	11	65	0	0	ASCRP3006388	ASCRP3006388	8391.85	2770.89	4.052008e+001	4.415548e+000	91.5	20	6.510917e+000	0	0	0	0	0	0	40.4908	1	1	47.8731	21.2727
DATA	886	11	66	0	0	ASCRP3001444	ASCRP3001444	8417.21	2771.12	4.376634e+001	4.717759e+000	94	21	4.977783e+000	0	0	0	0	0	0	43.565	1	1	48.2044	21.7241
DATA	887	11	67	0	0	Negative044	Negative044	8442.5	2771	1.797895e+000	1.768029e+000	47	22	4.780348e+000	0	0	0	0	0	0	-4.08184	0	0	54.1152	22.1
DATA	889	11	69	0	0	CUST_17_PI418767722	NM_003753	8493.36	2771.15	4.205966e+001	4.567415e+000	95	23	7.377238e+000	0	0	0	0	0	0	41.4094	1	1	48.8603	22.931
DATA	890	11	70	0	0	ASCRP3005121	ASCRP3005121	8518.8	2771.23	8.632993e+001	8.815927e+000	139	22.5	5.266200e+000	0	0	0	0	0	0	84.7171	1	1	46.8651	23.5938
DATA	891	11	71	0	0	ASCRP3006753	ASCRP3006753	8543.97	2770.97	9.146917e+000	2.011918e+000	62	21	5.768950e+000	0	0	0	0	0	0	8.94921	1	1	46.8651	21.3243
DATA	892	11	72	0	0	ASCRP3004032	ASCRP3004032	8569.72	2771.11	2.302746e+002	2.309746e+001	276	20	5.908623e+000	0	0	0	0	0	0	224.686	1	1	49.8279	20.3871
DATA	893	11	73	0	0	ASCRP3005586	ASCRP3005586	8595.15	2771.11	4.140059e+001	4.514837e+000	96	21	8.170415e+000	0	0	0	0	0	0	40.3023	1	1	46.8651	22.5455
DATA	894	11	74	0	0	ASCRP3009675	ASCRP3009675	8620.44	2770.97	2.871785e+001	3.391624e+000	80.5	22	5.772758e+000	0	0	0	0	0	0	27.9031	1	1	48.5334	21.4839
DATA	895	11	75	0	0	ASCRP3007066	ASCRP3007066	8645.93	2771	2.493057e+002	2.499597e+001	298.5	22	5.440781e+000	0	0	0	0	0	0	241.891	1	1	46.8651	22.1892
DATA	896	11	76	0	0	ASCRP3002100	ASCRP3002100	8671.46	2771.09	1.171174e+002	1.185055e+001	168	22	5.968426e+000	0	0	0	0	0	0	113.535	1	1	48.8603	23.1176
DATA	897	11	77	0	0	ASCRP3003633	ASCRP3003633	8696.88	2771.09	2.297657e+001	2.924355e+000	77	23	5.887938e+000	0	0	0	0	0	0	22.2678	1	1	47.5395	22.4333
DATA	898	11	78	0	0	ASCRP3002549	ASCRP3002549	8721.5	2771	7.417027e+003	7.417049e+002	7240	21	4.665822e+000	0	0	0	0	0	0	7190.79	1	1	54.1152	21.6452
DATA	899	11	79	0	0	ASCRP3008003	ASCRP3008003	8747.56	2771.21	4.179135e+002	4.183037e+001	464.5	23.5	6.277949e+000	0	0	0	0	0	0	405.632	1	1	49.1849	23.0333
DATA	900	11	80	0	0	ASCRP3005623	ASCRP3005623	8772.84	2771.12	2.102488e+002	2.110204e+001	255	23	6.307813e+000	0	0	0	0	0	0	204.452	1	1	46.5243	23.0667
DATA	901	11	81	0	0	ASCRP3006946	ASCRP3006946	8798.24	2771	9.369273e+001	9.540241e+000	147	25	7.174467e+000	0	0	0	0	0	0	91.3585	1	1	46.8651	25.1622
DATA	902	11	82	0	0	ASCRP3001855	ASCRP3001855	8823.62	2771.27	5.055071e+001	5.363099e+000	104	23	5.029481e+000	0	0	0	0	0	0	49.474	1	1	47.8731	22.1163
DATA	903	12	1	0	0	ASCRP3003755	ASCRP3003755	6779.07	2777.79	2.830263e+002	2.836157e+001	315	18.5	6.511821e+000	0	0	0	0	0	0	271.526	1	1	46.8651	19.6458
DATA	904	12	2	0	0	ASCRP3011302	ASCRP3011302	6804.57	2777.95	1.874045e+000	1.844414e+000	46.5	19	7.624174e+000	0	0	0	0	0	0	0.707427	0	0	49.1849	20.5313
DATA	905	12	3	1028	1	(+)E1A_r60_n11	E1A_r60_n11	6829.89	2777.67	1.887188e+000	1.856058e+000	45	18.5	5.873594e+000	0	0	0	0	0	0	0.268992	0	0	47.8731	19.4706
DATA	906	12	4	0	0	ASCRP3000945	ASCRP3000945	6855	2778	2.240192e+001	2.915937e+000	70	21	5.831672e+000	0	0	0	0	0	0	21.0413	1	1	54.9904	21.1429
DATA	907	12	5	1028	1	(+)E1A_r60_a107	E1A_r60_a107	6880.97	2777.59	1.907104e+000	1.882694e+000	49	18	5.050960e+000	0	0	0	0	0	0	1.54527	0	0	46.1809	19
DATA	908	12	6	0	0	ASCRP3006718	ASCRP3006718	6906.06	2778.07	9.646024e+000	2.114931e+000	56	19	5.748682e+000	0	0	0	0	0	0	8.98537	1	1	46.8651	20.1212
DATA	909	12	7	0	0	ASCRP3003824	ASCRP3003824	6931.35	2777.88	9.544300e+001	9.729036e+000	136	18	7.048267e+000	0	0	0	0	0	0	88.6811	1	1	48.8603	19.2963
DATA	910	12	8	0	0	ASCRP3000184	ASCRP3000184	6956.78	2777.89	1.838113e+001	2.636435e+000	63	18	6.155512e+000	0	0	0	0	0	0	17.051	1	1	47.8731	20.0968
DATA	911	12	9	0	0	ASCRP3009348	ASCRP3009348	6982	2778	4.307058e+001	4.704084e+000	87.5	22	4.902623e+000	0	0	0	0	0	0	39.9229	1	1	54.9904	21.5357
DATA	912	12	10	0	0	ASCRP3008468	ASCRP3008468	7007.6	2778.05	4.192971e+001	4.599832e+000	84.5	20	4.952190e+000	0	0	0	0	0	0	38.8665	1	1	49.1849	19.4474
DATA	913	12	11	0	0	ASCRP3002260	ASCRP3002260	7033	2778	3.743938e+003	3.743986e+002	3477	20.5	5.313018e+000	0	0	0	0	0	0	3473.13	1	1	46.8651	21.1176
DATA	914	12	12	0	0	ASCRP3009281	ASCRP3009281	7058.2	2778.04	4.213178e+001	4.616553e+000	86	20.5	5.450298e+000	0	0	0	0	0	0	39.1401	1	1	49.1849	20.1333
DATA	915	12	13	0	0	ASCRP3010544	ASCRP3010544	7083.55	2777.84	1.738934e+001	2.563368e+000	65	22.5	6.896291e+000	0	0	0	0	0	0	16.1881	1	1	46.5243	23.3235
DATA	916	12	14	0	0	ASCRP3009133	ASCRP3009133	7109.31	2777.96	4.332673e+000	1.927722e+000	49.5	21	8.086535e+000	0	0	0	0	0	0	4.04397	1	0	47.8731	22.7273
DATA	917	12	15	0	0	ASCRP3003639	ASCRP3003639	7134.45	2777.93	5.309924e+001	5.630461e+000	95	21	6.617769e+000	0	0	0	0	0	0	49.7134	1	1	48.8603	20.2222
DATA	918	12	16	0	0	ASCRP3005576	ASCRP3005576	7159.5	2778	5.620845e+001	5.922535e+000	99	18	5.095524e+000	0	0	0	0	0	0	52.8075	1	1	54.1152	19.0333
DATA	919	12	17	0	0	ASCRP3006082	ASCRP3006082	7185.31	2777.9	7.086170e+001	7.325889e+000	115	20	4.823393e+000	0	0	0	0	0	0	66.8402	1	1	44.7812	19.6563
DATA	920	12	18	0	0	ASCRP3013443	ASCRP3013443	7210.72	2777.91	2.321270e+002	2.328638e+001	264.5	20	5.812972e+000	0	0	0	0	0	0	219.886	1	1	48.8603	19.8276
DATA	921	12	19	0	0	ASCRP3008771	ASCRP3008771	7235.91	2778.07	2.775454e+001	3.331408e+000	73	20	5.687078e+000	0	0	0	0	0	0	26.4086	1	1	54.4085	20.6667
DATA	922	12	20	0	0	ASCRP3006202	ASCRP3006202	7261.7	2777.83	3.296518e+001	3.772174e+000	77	19	3.723952e+000	0	0	0	0	0	0	31.5196	1	1	47.2035	19.8333
DATA	923	12	21	0	0	ASCRP3001872	ASCRP3001872	7286.5	2778	6.282732e+002	6.285381e+001	653	22.5	6.147383e+000	0	0	0	0	0	0	603.616	1	1	54.1152	22.375
DATA	924	12	22	1028	1	(+)E1A_r60_a107	E1A_r60_a107	7312.23	2777.96	3.026431e+000	1.840522e+000	50	19	6.047937e+000	0	0	0	0	0	0	2.92269	1	0	46.8651	18.2941
DATA	925	12	23	0	0	ASCRP3013088	ASCRP3013088	7337.85	2777.9	5.405426e+002	5.408442e+001	571	19.5	6.659200e+000	0	0	0	0	0	0	524.755	1	1	46.8651	19.0789
DATA	926	12	24	0	0	ASCRP3002695	ASCRP3002695	7363.08	2778.09	1.652447e+001	2.441006e+000	65.5	21	7.939015e+000	0	0	0	0	0	0	16.1252	1	1	47.5395	21.1935
DATA	927	12	25	0	0	ASCRP3010781	ASCRP3010781	7388.41	2777.91	5.919547e+000	1.882679e+000	52	22	5.699085e+000	0	0	0	0	0	0	5.80707	1	0	48.8603	21.2903
DATA	928	12	26	0	0	ASCRP3002753	ASCRP3002753	7414.41	2777.99	3.852156e+000	1.818900e+000	51	18	5.252885e+000	0	0	0	0	0	0	3.79927	1	0	47.8731	18.697
DATA	929	12	27	0	0	CUST_12_PI418767722	NM_001861	7439.34	2778.19	1.125691e+001	2.096498e+000	61	20	6.103278e+000	0	0	0	0	0	0	11.1588	1	1	48.2044	20.8
DATA	930	12	28	0	0	ASCRP3008211	ASCRP3008211	7464.78	2778.11	8.429720e+002	8.431556e+001	901	22	5.927726e+000	0	0	0	0	0	0	839.921	1	1	47.8731	20.931
DATA	931	12	29	0	0	ASCRP3007564	ASCRP3007564	7490.07	2778	1.052314e+001	2.042760e+000	58	20	5.001139e+000	0	0	0	0	0	0	10.5374	1	1	46.8651	20.6296
DATA	932	12	30	0	0	Negative055	Negative055	7515.65	2777.88	1.771738e+000	1.742307e+000	48	22	6.335256e+000	0	0	0	0	0	0	-0.0357204	0	0	48.8603	21.2759
DATA	933	12	31	0	0	ASCRP3000660	ASCRP3000660	7540.76	2778.03	1.917374e+001	2.585373e+000	66	21	6.750394e+000	0	0	0	0	0	0	19.383	1	1	46.1809	21.1333
DATA	934	12	32	0	0	ASCRP3004548	ASCRP3004548	7566.39	2778.24	7.675473e+000	1.889466e+000	57	19	7.438493e+000	0	0	0	0	0	0	7.79414	1	0	47.2035	21.2581
DATA	935	12	33	0	0	ASCRP3002011	ASCRP3002011	7591.78	2777.73	4.608368e+000	1.779811e+000	54	20	5.408441e+000	0	0	0	0	0	0	4.69984	1	0	45.1352	21.4138
DATA	936	12	34	0	0	ASCRP3011875	ASCRP3011875	7617.14	2778.24	1.740791e+001	2.441824e+000	67	21.5	7.078298e+000	0	0	0	0	0	0	17.8235	1	1	47.5395	22.0333
DATA	937	12	35	0	0	ASCRP3002018	ASCRP3002018	7642.35	2777.88	4.830877e+001	5.123237e+000	100	21	5.745429e+000	0	0	0	0	0	0	49.6485	1	1	48.8603	20.7368
DATA	938	12	36	0	0	ASCRP3009643	ASCRP3009643	7668	2778	1.027528e+002	1.041496e+001	153.5	21	6.009489e+000	0	0	0	0	0	0	105.971	1	1	51.4001	22.037
DATA	939	12	37	0	0	ASCRP3006276	ASCRP3006276	7692.8	2777.97	1.723364e+000	1.699794e+000	50	22	5.075182e+000	0	0	0	0	0	0	1.35544	0	0	47.5395	22.3667
DATA	940	12	38	0	0	ASCRP3006559	ASCRP3006559	7718.71	2778.11	2.603586e+003	2.603641e+002	2756	21	6.869436e+000	0	0	0	0	0	0	2701.29	1	1	45.835	21.1786
DATA	941	12	39	0	0	ASCRP3012100	ASCRP3012100	7744.32	2778.05	1.208606e+001	2.074048e+000	60	22	5.524278e+000	0	0	0	0	0	0	12.5717	1	1	48.8603	21.2
DATA	942	12	40	0	0	ASCRP3006922	ASCRP3006922	7769.76	2778	7.825453e+000	1.854946e+000	58	25	7.163690e+000	0	0	0	0	0	0	8.15785	1	0	46.8651	24.0385
DATA	943	12	41	0	0	ASCRP3013250	ASCRP3013250	7794.99	2777.93	2.256817e+001	2.812691e+000	72	22.5	8.339617e+000	0	0	0	0	0	0	23.5703	1	1	46.8651	23.7778
DATA	944	12	42	0	0	ASCRP3005521	ASCRP3005521	7820.14	2777.99	3.637737e+001	4.005341e+000	90	21	6.007880e+000	0	0	0	0	0	0	38.0494	1	1	46.8651	21.8065
DATA	945	12	43	0	0	ASCRP3003146	ASCRP3003146	7845.65	2778.32	3.213689e+001	3.623684e+000	82	22	5.111425e+000	0	0	0	0	0	0	33.652	1	1	50.7771	22.72
DATA	946	12	44	0	0	ASCRP3005950	ASCRP3005950	7870.67	2778.5	8.715615e+003	8.715631e+002	9123.5	24	6.424573e+000	0	0	0	0	0	0	9133.6	1	1	57.5363	24.6429
DATA	947	12	45	0	0	ASCRP3002895	ASCRP3002895	7896.39	2778	2.355078e+001	2.888342e+000	73	23	6.258420e+000	0	0	0	0	0	0	24.6926	1	1	49.1849	22.9333
DATA	949	12	47	0	0	ASCRP3004321	ASCRP3004321	7947.29	2778.14	1.897087e+002	1.904445e+001	249	22	6.356555e+000	0	0	0	0	0	0	198.871	1	1	49.8279	22.8333
DATA	950	12	48	0	0	ASCRP3006982	ASCRP3006982	7972.59	2778.28	4.956301e+001	5.231205e+000	100	19.5	4.082483e+000	0	0	0	0	0	0	51.9247	1	1	48.5334	19.6667
DATA	951	12	49	0	0	A_23_P122216	NM_002317	7998.1	2778.12	6.772169e+000	1.806780e+000	57	20	5.348797e+000	0	0	0	1	0	0	7.08823	1	0	48.2044	20.7647
DATA	952	12	50	0	0	ASCRP3011083	ASCRP3011083	8023.56	2778.4	3.352502e+003	3.352544e+002	3521	23	6.787998e+000	0	0	0	0	0	0	3504.4	1	1	50.7771	23
DATA	953	12	51	0	0	ASCRP3002739	ASCRP3002739	8048.92	2778.17	6.163514e+001	6.388343e+000	112	22	5.005047e+000	0	0	0	0	0	0	64.3263	1	1	46.8651	21.7632
DATA	954	12	52	0	0	ASCRP3005812	ASCRP3005812	8074.56	2778.4	1.046814e+002	1.060259e+001	160	21.5	6.604509e+000	0	0	0	0	0	0	109.041	1	1	50.7771	23.6333
DATA	955	12	53	0	0	ASCRP3011222	ASCRP3011222	8099.72	2778.23	2.391039e+001	2.926148e+000	73	21	6.114064e+000	0	0	0	0	0	0	24.8522	1	1	47.2035	21.1034
DATA	956	12	54	0	1	RC3	RC3	8124.79	2778.49	1.719501e+000	1.690938e+000	46	21	6.000331e+000	0	0	0	0	0	0	-4.2999	0	0	47.5395	21.6786
DATA	957	12	55	0	0	ASCRP3007224	ASCRP3007224	8150.51	2778.37	8.172574e+001	8.346618e+000	137	19	5.519197e+000	0	0	0	0	0	0	84.5037	1	1	49.8279	19
DATA	958	12	56	0	0	ASCRP3005278	ASCRP3005278	8175.94	2778.51	5.423381e+001	5.683774e+000	108	19.5	5.405685e+000	0	0	0	0	0	0	55.9107	1	1	49.5074	20.0833
DATA	959	12	57	0	0	ASCRP3006349	ASCRP3006349	8201.11	2778.5	2.481791e+004	2.481791e+003	25614	22	7.657274e+000	0	0	0	0	0	0	25504.8	1	1	56.9804	24.0769
DATA	960	12	58	0	0	Negative034	Negative034	8226.84	2778.07	1.740748e+000	1.711832e+000	50	22.5	8.746519e+000	0	0	0	0	0	0	-2.39067	0	0	46.8651	24.1111
DATA	961	12	59	0	0	ASCRP3010820	ASCRP3010820	8251.96	2778.22	4.492105e+000	1.775605e+000	56	21	6.484592e+000	0	0	0	0	0	0	4.58466	1	0	49.5074	21.7179
DATA	962	12	60	0	0	ASCRP3012647	ASCRP3012647	8277.78	2778.5	1.753411e+000	1.729401e+000	53.5	22	7.102470e+000	0	0	0	0	0	0	1.3516	0	0	49.1849	23.1515
DATA	963	12	61	0	0	ASCRP3006651	ASCRP3006651	8302.72	2778.39	1.759928e+000	1.735860e+000	50	23	7.818093e+000	0	0	0	0	0	0	1.35569	0	0	48.8603	24.4516
DATA	964	12	62	0	0	ASCRP3009586	ASCRP3009586	8328.36	2778.45	4.354030e+001	4.687889e+000	94	20	5.160228e+000	0	0	0	0	0	0	43.936	1	1	48.8603	21.1935
DATA	965	12	63	0	0	ASCRP3009076	ASCRP3009076	8353.79	2778.37	3.314093e+001	3.745076e+000	86	24.5	6.747307e+000	0	0	0	0	0	0	33.3119	1	1	50.1463	23.6154
DATA	966	12	64	0	0	ASCRP3001513	ASCRP3001513	8379	2778.66	2.224681e+000	1.765089e+000	52.5	19	5.593292e+000	0	0	0	0	0	0	2.22751	1	0	45.4864	19.4722
DATA	967	12	65	0	0	ASCRP3004933	ASCRP3004933	8404.63	2779.07	1.787557e+000	1.757864e+000	50	21	6.434207e+000	0	0	0	0	0	0	-2.10691	0	0	47.5395	21.5517
DATA	968	12	66	0	0	ASCRP3002567	ASCRP3002567	8429.65	2778.88	2.402490e+002	2.408961e+001	279	20	6.059195e+000	0	0	0	0	0	0	238.721	1	1	48.8603	20.9231
DATA	969	12	67	0	0	ASCRP3011424	ASCRP3011424	8455.08	2778.79	1.302363e+001	2.198311e+000	65	20.5	4.575798e+000	0	0	0	0	0	0	12.893	1	1	46.8651	21.4
DATA	970	12	68	0	0	ASCRP3005844	ASCRP3005844	8480.72	2778.91	2.191413e+002	2.198608e+001	272	22	5.418822e+000	0	0	0	0	0	0	216.172	1	1	48.8603	21.6364
DATA	971	12	69	0	0	ASCRP3012734	ASCRP3012734	8505.94	2778.83	2.107739e+001	2.760875e+000	73	23.5	5.842374e+000	0	0	0	0	0	0	20.723	1	1	46.8651	23.7333
DATA	972	12	70	0	0	ASCRP3012347	ASCRP3012347	8531.56	2778.79	1.315004e+002	1.327115e+001	185	23	6.043520e+000	0	0	0	0	0	0	128.887	1	1	49.1849	22.6
DATA	973	12	71	0	0	ASCRP3002940	ASCRP3002940	8556.87	2779	2.200760e+002	2.208058e+001	264	20.5	6.411957e+000	0	0	0	0	0	0	215.106	1	1	48.5334	20.9118
DATA	974	12	72	0	0	ASCRP3007316	ASCRP3007316	8581.97	2778.87	5.230812e+000	1.830107e+000	59	22	6.720880e+000	0	0	0	0	0	0	5.10029	1	0	45.1352	22.2647
DATA	975	12	73	0	0	Negative034	Negative034	8607.97	2778.61	1.832344e+000	1.801907e+000	49	20	5.796710e+000	0	0	0	0	0	0	-3.29228	0	0	45.1352	21.25
DATA	976	12	74	0	0	ASCRP3001148	ASCRP3001148	8633.31	2778.63	1.835249e+000	1.807028e+000	52	21	6.268234e+000	0	0	0	0	0	0	0.878692	0	0	46.1809	21.0571
DATA	977	12	75	0	0	A_23_P23303	NM_003686	8658.85	2778.58	2.927644e+001	3.440257e+000	82	21.5	4.082624e+000	0	0	0	0	0	0	28.4097	1	1	45.835	21.5667
DATA	978	12	76	0	0	ASCRP3007578	ASCRP3007578	8684.16	2778.89	6.623675e+002	6.626141e+001	703	22.5	6.677372e+000	0	0	0	0	0	0	642.451	1	1	49.8279	22.6111
DATA	979	12	77	0	0	ASCRP3007443	ASCRP3007443	8709.62	2778.84	2.560049e+002	2.566421e+001	300.5	23	6.517376e+000	0	0	0	0	0	0	248.336	1	1	50.1463	23.5714
DATA	980	12	78	0	0	ASCRP3013128	ASCRP3013128	8734.62	2778.73	1.705600e+001	2.484060e+000	72	23	4.713057e+000	0	0	0	0	0	0	16.5581	1	1	47.8731	22.7097
DATA	981	12	79	0	0	ASCRP3006037	ASCRP3006037	8760	2778.79	3.891131e+001	4.288613e+000	94	23	5.450403e+000	0	0	0	0	0	0	37.8345	1	1	46.8651	22.5
DATA	982	12	80	0	0	ASCRP3010523	ASCRP3010523	8785.25	2778.97	1.829219e+000	1.798834e+000	53	24	6.029144e+000	0	0	0	0	0	0	-0.115887	0	0	49.1849	25.1667
DATA	983	12	81	0	0	ASCRP3006741	ASCRP3006741	8811.1	2778.88	8.285376e+002	8.287316e+001	856	22.5	6.590397e+000	0	0	0	0	0	0	810.219	1	1	49.8279	22.95
DATA	984	12	82	0	0	ASCRP3001619	ASCRP3001619	8836.59	2778.91	5.762074e+001	6.032299e+000	110.5	24	6.480637e+000	0	0	0	0	0	0	56.5874	1	1	48.8603	23.6528
DATA	985	13	1	0	0	ASCRP3009477	ASCRP3009477	6766.31	2784.97	7.331981e+001	7.554548e+000	114	21	5.871686e+000	0	0	0	0	0	0	70.6212	1	1	47.2035	20.9229
DATA	986	13	2	0	0	ASCRP3005805	ASCRP3005805	6791.8	2785.19	1.018670e+001	2.100441e+000	58	18	6.502747e+000	0	0	0	0	0	0	9.72279	1	1	46.1809	19.6667
DATA	987	13	3	0	0	A_23_P215720	NM_000492	6816.91	2784.93	2.399651e+001	3.030533e+000	67	20.5	7.443489e+000	0	0	0	0	0	0	22.7304	1	1	54.4085	21.5588
DATA	988	13	4	0	0	ASCRP3009639	ASCRP3009639	6842.68	2785	8.134947e+002	8.137080e+001	804.5	21	6.477474e+000	0	0	0	0	0	0	765.554	1	1	49.1849	21.4286
DATA	989	13	5	0	0	ASCRP3010723	ASCRP3010723	6867.86	2785	1.157286e+002	1.172341e+001	152	17.5	4.839587e+000	0	0	0	0	0	0	108.345	1	1	46.8651	18.4286
DATA	990	13	6	0	0	ASCRP3013168	ASCRP3013168	6893.5	2785	5.185592e+002	5.189000e+001	523	17	4.724721e+000	0	0	0	0	0	0	483.461	1	1	48.5334	18.2333
DATA	991	13	7	0	0	ASCRP3003376	ASCRP3003376	6918.91	2785.1	5.357830e+001	5.680188e+000	94.5	19	4.952732e+000	0	0	0	0	0	0	49.7983	1	1	46.8651	19.3793
DATA	992	13	8	0	0	ASCRP3010669	ASCRP3010669	6944.42	2784.88	3.967544e+001	4.394815e+000	85	18	6.716827e+000	0	0	0	0	0	0	36.7999	1	1	49.1849	19.4828
DATA	993	13	9	0	0	ASCRP3010135	ASCRP3010135	6969.74	2785.03	4.500746e+001	4.882448e+000	89.5	21	5.744429e+000	0	0	0	0	0	0	41.6954	1	1	49.1849	21.0385
DATA	994	13	10	0	0	ASCRP3012389	ASCRP3012389	6994.73	2785.21	2.923084e+000	1.915654e+000	48.5	22	4.540960e+000	0	0	0	0	0	0	2.70695	1	0	47.2035	21.5294
DATA	995	13	11	0	0	ASCRP3005653	ASCRP3005653	7020.37	2785	2.516163e+003	2.516234e+002	2327	21	5.396131e+000	0	0	0	0	0	0	2331.13	1	1	50.4627	20.7586
DATA	996	13	12	0	0	ASCRP3009506	ASCRP3009506	7045.72	2784.74	5.245038e+000	1.961669e+000	52	19	5.170575e+000	0	0	0	0	0	0	4.86486	1	0	48.5334	19.8788
DATA	997	13	13	0	0	ASCRP3013350	ASCRP3013350	7071.45	2784.9	9.524257e+000	2.113672e+000	56	21	6.076395e+000	0	0	0	0	0	0	8.84946	1	1	47.5395	21.4516
DATA	998	13	14	0	0	ASCRP3008091	ASCRP3008091	7096.76	2785.15	2.017113e+000	1.893368e+000	47	21	6.892024e+000	0	0	0	0	0	0	1.87852	1	0	48.2044	22.5
DATA	999	13	15	0	0	ASCRP3011151	ASCRP3011151	7121.8	2785.11	2.087551e+001	2.807507e+000	67	21	6.882011e+000	0	0	0	0	0	0	19.496	1	1	47.8731	20.5
DATA	1000	13	16	0	0	ASCRP3005391	ASCRP3005391	7147.37	2785	7.827374e+003	7.827396e+002	7359	18	6.646789e+000	0	0	0	0	0	0	7334.68	1	1	50.4627	19.5862
DATA	1001	13	17	0	0	ASCRP3000839	ASCRP3000839	7172.5	2785	2.380626e+001	3.023627e+000	69	19	4.978880e+000	0	0	0	0	0	0	22.3902	1	1	54.1152	19.5484
DATA	1002	13	18	0	0	ASCRP3011404	ASCRP3011404	7198.41	2785.36	9.015687e+000	2.063788e+000	54	18.5	5.172680e+000	0	0	0	0	0	0	8.51446	1	0	45.1352	19.3571
DATA	1003	13	19	0	0	AS_circRNA_control202	AS_circRNA_control202	7223.5	2785.06	2.729163e+002	2.735415e+001	302	22	6.916461e+000	0	0	0	0	0	0	258.874	1	1	48.5334	21.1379
DATA	1004	13	20	0	0	ASCRP3003501	ASCRP3003501	7248.93	2785.21	1.397810e+002	1.409865e+001	181	19	4.655471e+000	0	0	0	0	0	0	133.205	1	1	46.8651	20.4359
DATA	1005	13	21	0	0	ASCRP3001218	ASCRP3001218	7274.28	2785	1.682569e+001	2.486572e+000	64	20.5	5.974323e+000	0	0	0	0	0	0	16.1125	1	1	49.1849	22.2813
DATA	1006	13	22	0	0	ASCRP3005130	ASCRP3005130	7299.5	2785	2.781416e+001	3.304496e+000	68	21	3.469649e+000	0	0	0	0	0	0	26.7683	1	1	54.1152	21.0385
DATA	1007	13	23	0	0	ASCRP3003153	ASCRP3003153	7325.13	2785.23	1.410170e+002	1.421768e+001	183	20	6.662417e+000	0	0	0	0	0	0	136.417	1	1	46.1809	19.3659
DATA	1008	13	24	0	0	ASCRP3009439	ASCRP3009439	7350.47	2785.11	2.309905e+001	2.930218e+000	71	20	7.190556e+000	0	0	0	0	0	0	22.4625	1	1	47.8731	20.4118
DATA	1009	13	25	0	0	ASCRP3000041	ASCRP3000041	7375.85	2785.14	2.091776e+001	2.755370e+000	67.5	22	6.265587e+000	0	0	0	0	0	0	20.4485	1	1	47.8731	21.5152
DATA	1010	13	26	0	0	ASCRP3006250	ASCRP3006250	7401.37	2785.22	9.246609e+001	9.417142e+000	139	19.5	4.852886e+000	0	0	0	0	0	0	90.87	1	1	49.5074	19.7368
DATA	1011	13	27	0	0	ASCRP3001693	ASCRP3001693	7426.72	2785.09	3.343271e+001	3.785116e+000	81	19.5	5.091320e+000	0	0	0	0	0	0	33.0279	1	1	48.8603	19.8077
DATA	1012	13	28	0	0	ASCRP3001240	ASCRP3001240	7452.31	2785.32	6.524217e+001	6.758894e+000	113	23	5.642031e+000	0	0	0	0	0	0	64.7865	1	1	47.5395	23.2414
DATA	1013	13	29	0	0	ASCRP3000804	ASCRP3000804	7477.53	2785.12	5.305329e+001	5.588600e+000	101	20.5	4.818714e+000	0	0	0	0	0	0	52.9493	1	1	48.2044	21.5
DATA	1014	13	30	0	0	ASCRP3004177	ASCRP3004177	7502.58	2785.32	2.104565e+001	2.735948e+000	68	21	4.913670e+000	0	0	0	0	0	0	21.1062	1	1	47.2035	20.2813
DATA	1015	13	31	0	0	ASCRP3004261	ASCRP3004261	7528.52	2785.16	6.473672e+001	6.703350e+000	111	22	5.929926e+000	0	0	0	0	0	0	65.2414	1	1	49.1849	21.1429
DATA	1016	13	32	0	0	ASCRP3008747	ASCRP3008747	7553.92	2785.1	2.897489e+001	3.375539e+000	78	20.5	7.030392e+000	0	0	0	0	0	0	29.3351	1	1	46.8651	21.8438
DATA	1017	13	33	0	0	ASCRP3006795	ASCRP3006795	7579.39	2785.11	4.933594e+001	5.226183e+000	98	20	6.048110e+000	0	0	0	0	0	0	50.1687	1	1	48.5334	20.5313
DATA	1018	13	34	0	0	ASCRP3004638	ASCRP3004638	7604.63	2785.25	1.134141e+001	2.057828e+000	61	20	6.401042e+000	0	0	0	0	0	0	11.5802	1	1	48.5334	21.16
DATA	1019	13	35	0	0	ASCRP3005979	ASCRP3005979	7629.5	2785	9.687947e+000	1.965806e+000	59	20.5	5.171997e+000	0	0	0	0	0	0	9.92997	1	1	54.1152	19.9118
DATA	1020	13	36	0	0	ASCRP3003937	ASCRP3003937	7655.31	2785.28	1.606538e+002	1.615553e+001	211	21	5.631898e+000	0	0	0	0	0	0	165.269	1	1	47.5395	21.4194
DATA	1021	13	37	0	0	Negative003	Negative003	7680.42	2785.23	1.727359e+000	1.698665e+000	46	20.5	5.759808e+000	0	0	0	0	0	0	-2.20358	0	0	47.5395	21.1538
DATA	1022	13	38	0	0	ASCRP3003947	ASCRP3003947	7706.25	2785.32	6.761425e+001	6.970271e+000	120	21	6.805468e+000	0	0	0	0	0	0	70.0009	1	1	47.5395	21.5758
DATA	1023	13	39	0	0	ASCRP3012449	ASCRP3012449	7731.39	2785.07	2.366690e+000	1.705384e+000	49.5	20.5	6.252907e+000	0	0	0	0	0	0	2.45687	1	0	53.8203	20.9333
DATA	1024	13	40	0	0	ASCRP3011343	ASCRP3011343	7757	2785.46	8.620046e+000	1.892601e+000	58	22	5.743244e+000	0	0	0	0	0	0	8.96967	1	1	45.4864	22.5
DATA	1025	13	41	0	0	ASCRP3002910	ASCRP3002910	7782.27	2785.47	2.180399e+003	2.180464e+002	2320	25	7.657555e+000	0	0	0	0	0	0	2273.45	1	1	42.9674	25.7059
DATA	1026	13	42	0	0	ASCRP3003092	ASCRP3003092	7807.68	2785.26	2.959170e+001	3.402106e+000	77	22	6.485999e+000	0	0	0	0	0	0	30.9078	1	1	46.1809	22.4545
DATA	1027	13	43	0	0	ASCRP3004061	ASCRP3004061	7833.01	2785.28	7.717763e+000	1.845452e+000	56	22	5.070725e+000	0	0	0	0	0	0	8.07188	1	0	46.8651	22.4074
DATA	1028	13	44	0	0	ASCRP3008255	ASCRP3008255	7858.39	2785.07	2.709075e+004	2.709075e+003	28434	22	4.290198e+000	0	0	0	0	0	0	28362.7	1	1	53.8203	23.3333
DATA	1029	13	45	0	0	Negative043	Negative043	7883.5	2785	1.701803e+000	1.673534e+000	44.5	24	6.348914e+000	0	0	0	0	0	0	-3.69336	0	0	54.1152	24.6061
DATA	1030	13	46	0	0	ASCRP3011250	ASCRP3011250	7909.56	2785.21	1.106760e+002	1.119334e+001	163	21.5	5.625884e+000	0	0	0	0	0	0	115.98	1	1	49.1849	22.2667
DATA	1031	13	47	0	0	ASCRP3007282	ASCRP3007282	7934.62	2785.18	5.022373e+002	5.025160e+001	582	22	5.782088e+000	0	0	0	0	0	0	526.272	1	1	48.8603	21.6071
DATA	1032	13	48	0	0	ASCRP3010888	ASCRP3010888	7959.53	2785.07	2.443711e+001	2.961992e+000	76	21.5	5.345451e+000	0	0	0	0	0	0	25.5966	1	1	47.8731	21.5769
DATA	1033	13	49	0	0	ASCRP3005437	ASCRP3005437	7985.6	2785.36	1.886554e+001	2.522933e+000	70	20	4.296292e+000	0	0	0	0	0	0	19.745	1	1	47.2035	20.3793
DATA	1034	13	50	0	0	ASCRP3012126	ASCRP3012126	8011.05	2785.33	3.522732e+001	3.901519e+000	84	21	6.332032e+000	0	0	0	0	0	0	36.8295	1	1	48.2044	23.1935
DATA	1035	13	51	0	0	ASCRP3011366	ASCRP3011366	8036	2785.13	1.137988e+001	2.028534e+000	62	21	6.116241e+000	0	0	0	0	0	0	11.8812	1	1	65	21.3784
DATA	1036	13	52	0	0	Negative053	Negative053	8061.54	2785.44	1.710622e+000	1.682206e+000	48	22	6.287313e+000	0	0	0	0	0	0	-1.40988	0	0	41.4593	22.0303
DATA	1037	13	53	0	0	ASCRP3008953	ASCRP3008953	8087.06	2785.31	2.669705e+002	2.675021e+001	327	20	6.515815e+000	0	0	0	0	0	0	277.681	1	1	45.835	22.0741
DATA	1038	13	54	0	0	ASCRP3005780	ASCRP3005780	8112.43	2785.7	1.460468e+002	1.470208e+001	204	21	5.194079e+000	0	0	0	0	0	0	151.554	1	1	44.7812	20.4615
DATA	1039	13	55	0	0	ASCRP3003801	ASCRP3003801	8138.03	2785.68	7.676247e+000	1.859723e+000	58	20	5.729106e+000	0	0	0	0	0	0	7.94511	1	0	43.7019	21.4138
DATA	1040	13	56	0	0	ASCRP3007751	ASCRP3007751	8163.26	2785.72	1.099862e+002	1.112902e+001	163	19.5	5.195489e+000	0	0	0	0	0	0	113.52	1	1	49.5074	18.8
DATA	1041	13	57	0	0	ASCRP3004613	ASCRP3004613	8188.42	2785.43	1.950620e+001	2.589921e+000	69	19	3.779537e+000	0	0	0	0	0	0	20.0727	1	1	57.5363	20.1481
DATA	1042	13	58	0	0	A_23_P142849	NM_005168	8213.58	2785.43	3.782974e+001	4.151188e+000	90.5	24	9.077800e+000	0	0	0	0	0	0	38.8037	1	1	57.5363	24.8387
DATA	1043	13	59	0	0	ASCRP3000060	ASCRP3000060	8239.33	2785.5	4.404577e+000	1.770819e+000	54.5	21	7.084456e+000	0	0	0	0	0	0	4.50234	1	0	57.5363	21.5625
DATA	1044	13	60	0	0	ASCRP3001879	ASCRP3001879	8264.69	2785.9	2.322558e+001	2.890875e+000	75	26	7.298555e+000	0	0	0	0	0	0	23.6565	1	1	49.8279	24.2857
DATA	1045	13	61	0	0	Negative042	Negative042	8289.89	2785.5	1.756783e+000	1.727600e+000	52	24	6.951273e+000	0	0	0	0	0	0	-1.99419	0	0	56.9804	25.0345
DATA	1046	13	62	0	0	ASCRP3009921	ASCRP3009921	8315.62	2785.41	9.761482e+000	1.990076e+000	62	20	6.009953e+000	0	0	0	0	0	0	9.86849	1	1	50.7771	20.5333
DATA	1047	13	63	0	0	ASCRP3007829	ASCRP3007829	8341.32	2785.58	8.967316e+000	1.958347e+000	62	23.5	6.378484e+000	0	0	0	0	0	0	9.03048	1	1	50.4627	23.2667
DATA	1048	13	64	0	0	ASCRP3000051	ASCRP3000051	8366.18	2785.68	6.259598e+001	6.498966e+000	113.5	21	6.034996e+000	0	0	0	0	0	0	62.7991	1	1	49.8279	20.7241
DATA	1049	13	65	0	0	ASCRP3010327	ASCRP3010327	8391.59	2785.72	3.128632e+000	1.781984e+000	54	19	6.689977e+000	0	0	0	0	0	0	3.12673	1	0	47.8731	20.8235
DATA	1050	13	66	0	0	ASCRP3011491	ASCRP3011491	8417.47	2785.66	1.090843e+002	1.104968e+001	155.5	22	6.025778e+000	0	0	0	0	0	0	108.597	1	1	52.9257	22.32
DATA	1051	13	67	0	0	ASCRP3001636	ASCRP3001636	8442.67	2785.73	8.207204e+001	8.395387e+000	133	22	4.294003e+000	0	0	0	0	0	0	81.4061	1	1	49.8279	22.0385
DATA	1052	13	68	0	0	ASCRP3005614	ASCRP3005614	8467.58	2785.57	3.006544e+001	3.490790e+000	83	23	5.762696e+000	0	0	0	0	0	0	29.7172	1	1	57.5363	24.2188
DATA	1053	13	69	0	0	ASCRP3005004	ASCRP3005004	8493.46	2785.59	7.413795e+001	7.624466e+000	126	22	5.154038e+000	0	0	0	0	0	0	73.0265	1	1	50.1463	20.2222
DATA	1054	13	70	0	0	ASCRP3003557	ASCRP3003557	8518.86	2785.79	2.355247e+001	2.955566e+000	77	23.5	6.812771e+000	0	0	0	0	0	0	23.1263	1	1	47.2035	23.5769
DATA	1055	13	71	0	0	ASCRP3000241	ASCRP3000241	8544.52	2785.55	1.821040e+000	1.790791e+000	50	23	5.226767e+000	0	0	0	0	0	0	-1.75759	0	0	49.1849	21.3704
DATA	1056	13	72	0	0	ASCRP3001008	ASCRP3001008	8569.47	2785.58	7.783935e+000	1.956795e+000	61	20.5	7.727234e+000	0	0	0	0	0	0	7.6015	1	0	49.1849	19.6667
DATA	1057	13	73	0	0	Negative032	Negative032	8594.58	2785.57	1.829618e+000	1.799226e+000	47	22	7.342467e+000	0	0	0	1	0	0	-5.46953	0	0	57.5363	23.6129
DATA	1058	13	74	0	0	ASCRP3011750	ASCRP3011750	8620.26	2785.99	1.494044e+001	2.341113e+000	69	20	6.324781e+000	0	0	0	0	0	0	14.5329	1	1	46.8651	21.8148
DATA	1059	13	75	0	0	ASCRP3009445	ASCRP3009445	8645.73	2785.72	1.113981e+002	1.128505e+001	162	21	6.053441e+000	0	0	0	0	0	0	108.218	1	1	48.8603	21.5405
DATA	1060	13	76	0	0	ASCRP3000701	ASCRP3000701	8671.03	2785.97	8.850286e+000	2.011254e+000	62	23	7.119869e+000	0	0	0	0	0	0	8.59142	1	0	46.8651	22.7813
DATA	1061	13	77	0	0	ASCRP3012997	ASCRP3012997	8696.7	2786	3.334087e+000	1.836831e+000	55	23.5	6.082654e+000	0	0	0	0	0	0	3.23611	1	0	48.5334	22.4643
DATA	1062	13	78	0	0	ASCRP3000319	ASCRP3000319	8721.83	2785.89	1.467685e+001	2.326719e+000	69	23	6.073475e+000	0	0	0	0	0	0	14.2527	1	1	46.8651	22.875
DATA	1063	13	79	0	0	ASCRP3002781	ASCRP3002781	8747.23	2785.68	1.833685e+000	1.807093e+000	54	20	4.692541e+000	0	0	0	0	0	0	1.14893	0	0	46.8651	21.5926
DATA	1064	13	80	0	0	ASCRP3012971	ASCRP3012971	8772.49	2785.87	4.742053e+001	5.072028e+000	102	25	6.972473e+000	0	0	0	0	0	0	46.2	1	1	47.8731	24.6667
DATA	1065	13	81	0	0	A_23_P218608	NM_015904	8798.17	2785.88	7.855550e+000	1.958739e+000	62	24	5.279101e+000	0	0	0	0	0	0	7.67572	1	0	46.8651	24.3143
DATA	1066	13	82	0	0	ASCRP3012573	ASCRP3012573	8823.32	2785.93	1.754334e+001	2.504599e+000	72	24	5.897498e+000	0	0	0	0	0	0	17.2066	1	1	46.5243	23.3415
DATA	1067	14	1	0	0	ASCRP3002063	ASCRP3002063	6778.82	2792.36	5.575056e+001	5.867718e+000	100	19	4.523605e+000	0	0	0	0	0	0	53.4122	1	1	49.8279	18.9545
DATA	1068	14	2	0	0	ASCRP3009880	ASCRP3009880	6804.49	2792.26	1.305411e+003	1.305541e+002	1281	18	6.681729e+000	0	0	0	0	0	0	1240.11	1	1	50.7771	19.8571
DATA	1069	14	3	0	0	ASCRP3004252	ASCRP3004252	6829.94	2791.91	1.932705e+001	2.681379e+000	64	20.5	6.096374e+000	0	0	0	0	0	0	18.2313	1	1	46.8651	21.5294
DATA	1070	14	4	0	0	ASCRP3002136	ASCRP3002136	6855	2792.54	4.600586e+000	1.925246e+000	48	21	6.050920e+000	0	0	0	0	0	0	4.31455	1	0	55.8519	21.6364
DATA	1071	14	5	0	0	ASCRP3011841	ASCRP3011841	6880.78	2792.59	7.061356e+001	7.306920e+000	111.5	17.5	4.446617e+000	0	0	0	0	0	0	65.9089	1	1	46.1809	18.8947
DATA	1072	14	6	0	0	ASCRP3001355	ASCRP3001355	6906.2	2792.68	2.403691e+001	3.054765e+000	69	20	5.739780e+000	0	0	0	0	0	0	22.3547	1	1	46.8651	20.8485
DATA	1073	14	7	0	0	ASCRP3009282	ASCRP3009282	6931.56	2792.59	1.363793e+002	1.376827e+001	172.5	18	6.019986e+000	0	0	0	0	0	0	126.509	1	1	47.5395	18.6333
DATA	1074	14	8	0	0	ASCRP3008683	ASCRP3008683	6957.04	2792.47	2.005648e+001	2.757991e+000	63.5	20.5	5.795455e+000	0	0	0	0	0	0	18.5745	1	1	47.5395	21.4286
DATA	1075	14	9	0	0	ASCRP3012422	ASCRP3012422	6982.5	2792.74	1.431393e+001	2.374562e+000	60	20	4.215357e+000	0	0	0	0	0	0	13.2456	1	1	48.5334	20
DATA	1076	14	10	0	0	ASCRP3000368	ASCRP3000368	7007.91	2792.68	4.456321e+001	4.842334e+000	89.5	21	4.983969e+000	0	0	0	0	0	0	41.2388	1	1	47.8731	20.8929
DATA	1077	14	11	0	0	ASCRP3008065	ASCRP3008065	7032.61	2792.93	4.937311e+000	1.956554e+000	49	21	6.961746e+000	0	0	0	0	0	0	4.57222	1	0	53.8203	21.8182
DATA	1078	14	12	0	0	ASCRP3000340	ASCRP3000340	7058.57	2792.72	1.994832e+001	2.748289e+000	64	19	5.614689e+000	0	0	0	0	0	0	18.5006	1	1	48.5334	19.4839
DATA	1079	14	13	0	0	ASCRP3011231	ASCRP3011231	7083.62	2792.84	1.502260e+001	2.411692e+000	61	20	6.217107e+000	0	0	0	0	0	0	13.9603	1	1	48.5334	20.963
DATA	1080	14	14	0	0	ASCRP3008767	ASCRP3008767	7109.38	2792.8	4.210658e+002	4.214860e+001	436	21	8.269109e+000	0	0	0	0	0	0	392.321	1	1	51.7088	22.6333
DATA	1081	14	15	0	0	ASCRP3003845	ASCRP3003845	7134.84	2792.67	4.432869e+001	4.813432e+000	87	19.5	7.927582e+000	0	0	0	0	0	0	41.4313	1	1	46.8651	19.5714
DATA	1082	14	16	0	0	ASCRP3012670	ASCRP3012670	7160.17	2792.68	1.585057e+003	1.585167e+002	1501	19	3.194787e+000	0	0	0	0	0	0	1486.67	1	1	48.5334	18.96
DATA	1083	14	17	0	0	ASCRP3010058	ASCRP3010058	7185.6	2792.71	3.333795e+001	3.818519e+000	77	19	4.717782e+000	0	0	0	0	0	0	31.3913	1	1	47.8731	19.8667
DATA	1084	14	18	0	0	ASCRP3011175	ASCRP3011175	7210.61	2792.9	9.470400e+000	2.082087e+000	57	19	5.738176e+000	0	0	0	0	0	0	8.95454	1	1	46.1809	19.52
DATA	1085	14	19	0	0	ASCRP3007638	ASCRP3007638	7235.91	2792.88	7.746068e+001	7.962973e+000	119	19	5.519553e+000	0	0	0	0	0	0	73.572	1	1	46.8651	19.0811
DATA	1086	14	20	0	0	ASCRP3002715	ASCRP3002715	7262	2792.8	1.520184e+001	2.384351e+000	61	20	3.755426e+000	0	0	0	0	0	0	14.5095	1	1	46.8651	20.3548
DATA	1087	14	21	0	0	ASCRP3005851	ASCRP3005851	7287.06	2792.69	1.578408e+002	1.588957e+001	199	22	4.313255e+000	0	0	0	0	0	0	151.391	1	1	45.835	22.3333
DATA	1088	14	22	0	0	ASCRP3013143	ASCRP3013143	7312.44	2792.65	1.775944e+001	2.541939e+000	63	22	4.849121e+000	0	0	0	0	0	0	17.1207	1	1	47.5395	21.2258
DATA	1089	14	23	0	0	A_23_P58132	NM_004310	7337.86	2792.8	2.969312e+002	2.974819e+001	334	19	7.285470e+000	0	0	0	0	0	0	287.736	1	1	46.8651	19.7568
DATA	1090	14	24	0	0	ASCRP3001497	ASCRP3001497	7363.31	2792.72	2.958908e+001	3.463272e+000	77	21.5	6.642447e+000	0	0	0	0	0	0	28.8243	1	1	46.1809	20.6176
DATA	1091	14	25	0	0	ASCRP3005497	ASCRP3005497	7388.56	2792.97	6.148622e+001	6.403992e+000	106	20	5.622308e+000	0	0	0	0	0	0	60.2098	1	1	48.5334	20.9
DATA	1092	14	26	0	0	ASCRP3012194	ASCRP3012194	7414.07	2792.76	1.950609e+001	2.641332e+000	67.5	21	4.816308e+000	0	0	0	0	0	0	19.2026	1	1	47.2035	20.9444
DATA	1093	14	27	0	0	ASCRP3004166	ASCRP3004166	7439.29	2792.75	1.929358e+003	1.929440e+002	1960	21	5.699753e+000	0	0	0	0	0	0	1909.18	1	1	45.1352	20.8889
DATA	1094	14	28	0	0	ASCRP3005023	ASCRP3005023	7464.59	2792.93	2.159850e+001	2.787898e+000	68	22	5.715878e+000	0	0	0	0	0	0	21.4815	1	1	46.5243	22.1333
DATA	1095	14	29	0	0	ASCRP3003894	ASCRP3003894	7489.91	2792.93	3.805589e+000	1.794828e+000	51	20	4.912569e+000	0	0	0	0	0	0	3.80389	1	0	54.4085	20
DATA	1096	14	30	66	-1	(-)3xSLv1	NegativeControl	7515.61	2792.62	1.774835e+000	1.745353e+000	46	22	3.223655e+000	0	0	0	0	0	0	-2.48459	0	0	47.2035	22.2333
DATA	1097	14	31	0	0	ASCRP3001136	ASCRP3001136	7541.19	2792.76	1.729064e+001	2.450997e+000	64	21	6.277256e+000	0	0	0	0	0	0	17.4507	1	1	46.1809	22.2414
DATA	1098	14	32	0	0	ASCRP3010440	ASCRP3010440	7566.37	2792.96	5.882688e+001	6.131649e+000	105	20	6.830243e+000	0	0	0	0	0	0	59.635	1	1	46.8651	22.1563
DATA	1099	14	33	0	0	ASCRP3001423	ASCRP3001423	7592	2792.97	1.751134e+000	1.725240e+000	49	20	5.746540e+000	0	0	0	0	0	0	1.0685	0	0	46.8651	19.9091
DATA	1100	14	34	0	0	ASCRP3002558	ASCRP3002558	7616.91	2792.93	7.464262e+003	7.464281e+002	7655	20	6.151035e+000	0	0	0	0	0	0	7629.59	1	1	54.4085	21.0909
DATA	1101	14	35	0	0	ASCRP3005836	ASCRP3005836	7642.86	2792.82	1.306034e+001	2.150617e+000	64	21	6.309922e+000	0	0	0	0	0	0	13.4013	1	1	46.8651	21.359
DATA	1102	14	36	0	0	ASCRP3005770	ASCRP3005770	7668	2792.84	4.568021e+002	4.571194e+001	516	20.5	4.840084e+000	0	0	0	0	0	0	470.347	1	1	51.4001	21.1563
DATA	1103	14	37	0	0	ASCRP3010172	ASCRP3010172	7693.59	2792.9	3.305612e+000	1.729182e+000	52.5	21	5.556187e+000	0	0	0	0	0	0	3.41457	1	0	48.2044	20.6061
DATA	1104	14	38	0	0	ASCRP3004654	ASCRP3004654	7718.75	2792.93	1.721044e+000	1.699823e+000	51.5	20	5.537008e+000	0	0	0	0	0	0	1.63776	0	0	49.1849	19.4615
DATA	1105	14	39	0	0	ASCRP3000580	ASCRP3000580	7744.11	2792.77	7.178396e+000	1.834387e+000	55	22	5.139728e+000	0	0	0	0	0	0	7.45538	1	0	47.5395	21.7714
DATA	1106	14	40	0	0	A_23_P49878	NM_019013	7769.73	2792.83	7.813031e+001	7.992519e+000	132	22	6.689544e+000	0	0	0	0	0	0	81.3275	1	1	47.5395	23
DATA	1107	14	41	0	0	ASCRP3004446	ASCRP3004446	7794.91	2792.87	5.298023e+001	5.558359e+000	107	25	6.456798e+000	0	0	0	0	0	0	55.2516	1	1	46.8651	23.9024
DATA	1108	14	42	0	0	ASCRP3008783	ASCRP3008783	7820.5	2792.82	1.132057e+002	1.144434e+001	167	21.5	6.048194e+000	0	0	0	0	0	0	118.244	1	1	49.1849	21.75
DATA	1109	14	43	0	0	ASCRP3002158	ASCRP3002158	7845.72	2792.93	2.801626e+003	2.801677e+002	2931.5	22	4.670147e+000	0	0	0	0	0	0	2929.76	1	1	49.1849	22.913
DATA	1110	14	44	0	0	ASCRP3012766	ASCRP3012766	7870.61	2793.07	5.031142e+001	5.302701e+000	102.5	23	7.829262e+000	0	0	0	0	0	0	52.6556	1	1	65	23.1212
DATA	1111	14	45	0	0	ASCRP3011233	ASCRP3011233	7896.28	2793.03	1.002898e+001	1.951721e+000	59	23	6.315883e+000	0	0	0	0	0	0	10.5016	1	1	45.835	23.4412
DATA	1112	14	46	0	0	ASCRP3005445	ASCRP3005445	7921.96	2793	5.281861e+001	5.540817e+000	107	23	6.547611e+000	0	0	0	0	0	0	55.3155	1	1	46.8651	23.6061
DATA	1113	14	47	0	0	ASCRP3008559	ASCRP3008559	7947.22	2792.92	3.479256e+002	3.483283e+001	406	22	6.184551e+000	0	0	0	0	0	0	364.3	1	1	49.8279	22.2143
DATA	1114	14	48	0	0	ASCRP3001819	ASCRP3001819	7972.79	2792.81	2.200732e+002	2.207100e+001	277	20	4.937872e+000	0	0	0	0	0	0	230.304	1	1	47.5395	20.4848
DATA	1115	14	49	0	0	ASCRP3011217	ASCRP3011217	7998.15	2793.1	9.211575e+001	9.362961e+000	144	20	5.436502e+000	0	0	0	0	0	0	96.3103	1	1	46.8651	21
DATA	1116	14	50	0	0	ASCRP3000652	ASCRP3000652	8023.5	2793	1.390941e+001	2.180241e+000	65	22	6.710774e+000	0	0	0	0	0	0	14.5252	1	1	54.1152	22.9655
DATA	1117	14	51	0	0	ASCRP3013462	ASCRP3013462	8049	2793	1.005484e+003	1.005624e+002	1094	19	4.735349e+000	0	0	0	0	0	0	1048.38	1	1	46.8651	19.6
DATA	1118	14	52	0	0	ASCRP3013344	ASCRP3013344	8074.53	2792.92	6.189772e+001	6.414919e+000	116	20	5.745663e+000	0	0	0	0	0	0	64.4194	1	1	48.8603	20.7667
DATA	1119	14	53	0	0	ASCRP3000739	ASCRP3000739	8099.72	2793.09	3.380497e+002	3.384710e+001	404	21	5.314911e+000	0	0	0	0	0	0	351.076	1	1	48.8603	21.6
DATA	1120	14	54	0	0	ASCRP3011331	ASCRP3011331	8125.14	2792.97	2.080714e+001	2.681987e+000	72	21	4.857831e+000	0	0	0	0	0	0	21.5571	1	1	46.8651	21.2069
DATA	1121	14	55	0	0	ASCRP3009383	ASCRP3009383	8150.52	2793.05	4.942101e+001	5.225258e+000	100	18.5	4.807686e+000	0	0	0	0	0	0	51.0663	1	1	48.5334	18.9231
DATA	1122	14	56	0	0	ASCRP3006683	ASCRP3006683	8175.99	2793.29	5.123601e+001	5.398801e+000	103.5	19	3.062502e+000	0	0	0	0	0	0	52.7879	1	1	46.1809	19.0741
DATA	1123	14	57	0	0	ASCRP3013419	ASCRP3013419	8201.5	2793	7.186608e+002	7.188635e+001	785.5	19.5	6.218572e+000	0	0	0	0	0	0	738.129	1	1	48.5334	21.1786
DATA	1124	14	58	0	0	ASCRP3011172	ASCRP3011172	8226.76	2793.06	2.060569e+001	2.679355e+000	71	20.5	6.833856e+000	0	0	0	0	0	0	21.0946	1	1	46.8651	21.6111
DATA	1125	14	59	0	0	ASCRP3005717	ASCRP3005717	8252.3	2792.97	7.969765e+001	8.152951e+000	129	22	7.202430e+000	0	0	0	0	0	0	81.3057	1	1	46.1809	23
DATA	1126	14	60	0	0	CUST_1_PI418767722	NM_002107	8277.59	2793.09	1.161499e+003	1.161627e+002	1212	23	6.603116e+000	0	0	0	0	0	0	1180.7	1	1	49.1849	24.2963
DATA	1127	14	61	0	0	ASCRP3010418	ASCRP3010418	8303	2793.27	8.152008e+000	1.913453e+000	59.5	20	6.827582e+000	0	0	0	0	0	0	8.2562	1	0	46.1809	21.1111
DATA	1128	14	62	0	0	ASCRP3008873	ASCRP3008873	8328.5	2793	4.234963e+002	4.238527e+001	475	20.5	5.256767e+000	0	0	0	0	0	0	427.29	1	1	48.5334	20.8214
DATA	1129	14	63	0	0	ASCRP3010656	ASCRP3010656	8353.61	2792.96	2.643523e+001	3.167101e+000	80	22	7.304778e+000	0	0	0	0	0	0	26.5718	1	1	49.1849	22.2143
DATA	1130	14	64	0	0	ASCRP3001406	ASCRP3001406	8379.1	2793.01	1.303406e+002	1.315114e+001	180	17.5	6.787387e+000	0	0	0	0	0	0	130.514	1	1	46.8651	19.1471
DATA	1131	14	65	0	0	ASCRP3008976	ASCRP3008976	8404.69	2792.73	1.787279e+000	1.759372e+000	53	20	6.708105e+000	0	0	0	0	0	0	0.789761	0	0	44.4243	21.0357
DATA	1132	14	66	0	0	ASCRP3000616	ASCRP3000616	8429.61	2793.04	1.081979e+002	1.096264e+001	159	21	3.444491e+000	0	0	0	0	0	0	107.539	1	1	49.1849	21.2581
DATA	1133	14	67	0	0	ASCRP3004672	ASCRP3004672	8455.21	2793.08	1.465122e+003	1.465229e+002	1464	22.5	6.474615e+000	0	0	0	0	0	0	1450.94	1	1	48.5334	23.9286
DATA	1134	14	68	0	0	ASCRP3013246	ASCRP3013246	8480.73	2793.22	4.359294e+001	4.707368e+000	95	22	6.454556e+000	0	0	0	0	0	0	43.0227	1	1	48.2044	23.125
DATA	1135	14	69	0	0	ASCRP3012931	ASCRP3012931	8506.23	2793.28	9.349850e+000	2.012602e+000	62	22	7.088637e+000	0	0	0	0	0	0	9.19771	1	1	45.1352	21.9655
DATA	1136	14	70	0	0	ASCRP3005589	ASCRP3005589	8531.6	2792.86	2.025126e+001	2.701218e+000	75	22	4.735680e+000	0	0	0	0	0	0	19.8622	1	1	47.2035	20.52
DATA	1137	14	71	0	0	ASCRP3004796	ASCRP3004796	8556.84	2793.14	8.268088e+001	8.460124e+000	137	21	7.407747e+000	0	0	0	0	0	0	80.8779	1	1	47.8731	20.5667
DATA	1138	14	72	0	0	ASCRP3010485	ASCRP3010485	8582.21	2793.41	1.826812e+000	1.804899e+000	54	22	7.480507e+000	0	0	0	0	0	0	1.70075	0	0	46.5243	22.5714
DATA	1139	14	73	0	0	ASCRP3011519	ASCRP3011519	8607.64	2792.87	7.749469e+001	7.955771e+000	121	21	6.277111e+000	0	0	0	0	0	0	75.481	1	1	46.8651	23.9286
DATA	1140	14	74	0	0	ASCRP3001953	ASCRP3001953	8632.94	2793.48	3.356626e+001	3.810011e+000	85	22	6.641228e+000	0	0	0	0	0	0	32.6477	1	1	48.2044	22.0345
DATA	1141	14	75	1028	1	(+)E1A_r60_n9	E1A_r60_n9	8658.33	2793.5	1.834769e+000	1.804291e+000	52	21	6.400462e+000	0	0	0	0	0	0	-0.0936776	0	0	57.5363	20.8182
DATA	1142	14	76	0	0	ASCRP3003574	ASCRP3003574	8683.79	2792.97	1.430448e+002	1.441792e+001	194	23	7.458344e+000	0	0	0	0	0	0	138.936	1	1	46.1809	22.7576
DATA	1143	14	77	0	0	ASCRP3000698	ASCRP3000698	8708.89	2793.5	6.820051e+001	7.054751e+000	120	24	6.061087e+000	0	0	0	0	0	0	66.2609	1	1	56.9804	23.5667
DATA	1144	14	78	0	0	Negative027	Negative027	8734.89	2793.39	1.833298e+000	1.802845e+000	52.5	24	6.200409e+000	0	0	0	0	0	0	-1.53424	0	0	50.1463	24.8485
DATA	1145	14	79	0	0	ASCRP3002250	ASCRP3002250	8759.97	2793.12	7.817266e+001	8.021797e+000	132	22.5	5.622535e+000	0	0	0	0	0	0	76.1468	1	1	46.8651	22
DATA	1146	14	80	0	0	ASCRP3001149	ASCRP3001149	8785.54	2793.26	1.825609e+000	1.795283e+000	52	23.5	5.330729e+000	0	0	0	0	0	0	-0.445831	0	0	46.1809	23.75
DATA	1147	14	81	0	0	ASCRP3005708	ASCRP3005708	8810.88	2793.23	1.819405e+000	1.790332e+000	55	23.5	6.911201e+000	0	0	0	0	0	0	0.628724	0	0	50.4627	24.5882
DATA	1148	14	82	0	0	ASCRP3009853	ASCRP3009853	8836.18	2793.39	8.578449e+001	8.761451e+000	139	23	6.308914e+000	0	0	0	0	0	0	84.4303	1	1	48.8603	23.088
DATA	1149	15	1	0	0	ASCRP3011094	ASCRP3011094	6766.33	2799.5	7.501191e+001	7.719460e+000	113	20	5.744387e+000	0	0	0	0	0	0	72.1536	1	1	57.5363	20.3564
DATA	1150	15	2	0	0	ASCRP3002010	ASCRP3002010	6791.56	2799.66	3.351390e+002	3.356434e+001	364.5	19	5.848128e+000	0	0	0	0	0	0	319.466	1	1	51.0895	19.8438
DATA	1151	15	3	0	0	ASCRP3012879	ASCRP3012879	6816.89	2799.5	1.630067e+001	2.468301e+000	63	24	7.193879e+000	0	0	0	0	0	0	15.4191	1	1	56.9804	22.2424
DATA	1152	15	4	0	0	ASCRP3007703	ASCRP3007703	6842.43	2799.61	1.108957e+001	2.170304e+000	56	22	6.850940e+000	0	0	0	0	0	0	10.4217	1	1	49.5074	22.1538
DATA	1153	15	5	0	0	ASCRP3013610	ASCRP3013610	6867.76	2799.46	1.907071e+000	1.875392e+000	46	20	5.424811e+000	0	0	0	0	0	0	-1.10233	0	0	50.7771	20.4286
DATA	1154	15	6	0	0	ASCRP3012830	ASCRP3012830	6893.21	2799.55	1.375333e+001	2.331964e+000	59	20	4.088251e+000	0	0	0	0	0	0	12.8041	1	1	49.8279	19.9
DATA	1155	15	7	0	0	ASCRP3008208	ASCRP3008208	6918.6	2799.59	2.462250e+001	3.103431e+000	70.5	21	4.823434e+000	0	0	0	0	0	0	22.852	1	1	48.8603	20.1
DATA	1156	15	8	0	0	ASCRP3007804	ASCRP3007804	6944.39	2799.54	1.925114e+000	1.893135e+000	45.5	19.5	6.550173e+000	0	0	0	0	0	0	-0.313874	0	0	36.1258	19.3571
DATA	1157	15	9	0	0	ASCRP3010351	ASCRP3010351	6969.51	2799.77	4.170450e+000	1.940790e+000	50	21.5	5.276961e+000	0	0	0	0	0	0	3.85754	1	0	47.2035	21.3182
DATA	1158	15	10	1028	1	(+)E1A_r60_a104	E1A_r60_a104	6994.71	2799.71	4.723504e+000	1.954113e+000	51	20	4.488903e+000	0	0	0	0	0	0	4.36746	1	0	50.1463	20.3103
DATA	1159	15	11	0	0	A_23_P142849	NM_005168	7020.46	2799.42	2.102355e+001	2.830603e+000	65	22	4.727925e+000	0	0	0	0	0	0	19.447	1	1	50.1463	22.2593
DATA	1160	15	12	0	0	Negative008	Negative008	7045.87	2799.71	9.236082e+000	2.106610e+000	54	20.5	6.971288e+000	0	0	0	0	0	0	8.55261	1	0	49.1849	22.2333
DATA	1161	15	13	0	0	ASCRP3004462	ASCRP3004462	7071.3	2799.9	6.181213e+002	6.184102e+001	626	19.5	5.362241e+000	0	0	0	0	0	0	573.367	1	1	47.2035	19.8333
DATA	1162	15	14	0	0	ASCRP3007641	ASCRP3007641	7096.38	2799.7	3.197759e+001	3.712361e+000	75	21	6.649979e+000	0	0	0	0	0	0	29.7309	1	1	49.5074	21
DATA	1163	15	15	0	0	ASCRP3011705	ASCRP3011705	7121.58	2799.57	5.200304e+001	5.529834e+000	96	20	6.896710e+000	0	0	0	0	0	0	48.4863	1	1	57.5363	20.7308
DATA	1164	15	16	0	0	ASCRP3008484	ASCRP3008484	7147.11	2799.5	1.087637e+001	2.166891e+000	58	18	7.724420e+000	0	0	0	0	0	0	10.1746	1	1	56.9804	20
DATA	1165	15	17	0	0	CUST_8_PI418767722	NM_021009	7172.46	2799.68	8.260282e+001	8.468700e+000	125	18	4.097638e+000	0	0	0	0	0	0	77.5591	1	1	50.7771	18.8276
DATA	1166	15	18	0	0	ASCRP3006788	ASCRP3006788	7198.29	2799.87	6.494480e+001	6.755461e+000	105.5	20	4.515529e+000	0	0	0	0	0	0	61.2313	1	1	49.1849	20.16
DATA	1167	15	19	0	0	ASCRP3012646	ASCRP3012646	7223.33	2799.72	1.379140e+001	2.308706e+000	60	21	6.044705e+000	0	0	0	0	0	0	13.0594	1	1	48.2044	21
DATA	1168	15	20	0	0	ASCRP3009087	ASCRP3009087	7248.92	2799.86	1.885188e+001	2.636327e+000	65	19	7.323698e+000	0	0	0	0	0	0	17.9347	1	1	46.8651	20.6579
DATA	1169	15	21	0	0	ASCRP3003188	ASCRP3003188	7274	2799.87	2.071609e+001	2.766849e+000	68	20.5	3.933353e+000	0	0	0	0	0	0	19.8028	1	1	54.4085	21.3333
DATA	1170	15	22	0	0	ASCRP3009072	ASCRP3009072	7299.41	2799.91	4.496779e+002	4.500480e+001	480	22	3.517718e+000	0	0	0	0	0	0	432.016	1	1	49.1849	22.3214
DATA	1171	15	23	0	0	ASCRP3005564	ASCRP3005564	7324.99	2800.03	7.885008e+000	1.979349e+000	56	21	5.894875e+000	0	0	0	0	0	0	7.61453	1	0	46.8651	21.0882
DATA	1172	15	24	0	0	ASCRP3001972	ASCRP3001972	7350.75	2799.93	9.280240e+000	2.030397e+000	55	19	7.124998e+000	0	0	0	0	0	0	9.0096	1	1	48.8603	20.0323
DATA	1173	15	25	0	0	ASCRP3007756	ASCRP3007756	7375.81	2799.83	2.480566e+001	3.062793e+000	72	23	5.816742e+000	0	0	0	0	0	0	24.208	1	1	48.2044	22.6
DATA	1174	15	26	0	0	ASCRP3006437	ASCRP3006437	7400.9	2800.3	3.333401e+001	3.782325e+000	79.5	20	4.850609e+000	0	0	0	0	0	0	32.6988	1	1	45.835	20.8182
DATA	1175	15	27	0	0	ASCRP3006142	ASCRP3006142	7426.71	2799.97	4.708740e+000	1.839051e+000	52.5	23.5	4.378106e+000	0	0	0	0	0	0	4.64382	1	0	46.1809	22.7333
DATA	1176	15	28	0	0	ASCRP3005800	ASCRP3005800	7452.07	2800	7.130063e+001	7.346138e+000	118	23	5.491511e+000	0	0	0	0	0	0	70.6812	1	1	46.8651	22.1852
DATA	1177	15	29	0	0	ASCRP3010771	ASCRP3010771	7477.39	2799.93	6.359018e+003	6.359042e+002	6314	21	4.562894e+000	0	0	0	0	0	0	6335.77	1	1	53.8203	21.5
DATA	1178	15	30	0	0	ASCRP3010633	ASCRP3010633	7502.94	2800.03	2.233531e+001	2.838053e+000	69.5	21	5.683876e+000	0	0	0	0	0	0	22.3643	1	1	48.5334	20.875
DATA	1179	15	31	0	0	ASCRP3003231	ASCRP3003231	7528.28	2799.91	2.263987e+001	2.856975e+000	71	21	4.788103e+000	0	0	0	0	0	0	22.778	1	1	48.8603	20.8148
DATA	1180	15	32	1028	1	(+)E1A_r60_a104	E1A_r60_a104	7553.36	2800.03	1.764028e+000	1.736795e+000	50	23	6.048083e+000	0	0	0	0	0	0	0.856674	0	0	49.1849	23.2
DATA	1181	15	33	0	0	ASCRP3006993	ASCRP3006993	7578.92	2800.1	1.929654e+001	2.589670e+000	69	19.5	5.863278e+000	0	0	0	0	0	0	19.5887	1	1	46.8651	20.4063
DATA	1182	15	34	0	0	Negative019	Negative019	7604.39	2799.93	1.748909e+000	1.719857e+000	48	20	5.332258e+000	0	0	0	0	0	0	-0.600092	0	0	53.8203	20.4583
DATA	1183	15	35	0	0	ASCRP3001903	ASCRP3001903	7629.5	2800	1.106183e+001	2.039311e+000	60	21	6.723844e+000	0	0	0	0	0	0	11.3202	1	1	54.1152	21.7143
DATA	1184	15	36	0	0	ASCRP3003388	ASCRP3003388	7655.23	2800.04	3.662786e+001	4.040988e+000	85	20	5.001290e+000	0	0	0	0	0	0	37.6217	1	1	48.8603	20.2903
DATA	1185	15	37	0	0	ASCRP3003334	ASCRP3003334	7680.63	2800.13	2.063461e+001	2.674323e+000	67	21	5.894809e+000	0	0	0	0	0	0	21.2656	1	1	48.5334	21.0345
DATA	1186	15	38	0	0	ASCRP3011710	ASCRP3011710	7706.05	2799.9	9.615154e+000	1.949582e+000	59	19	5.427080e+000	0	0	0	0	0	0	9.93975	1	1	46.8651	19.1034
DATA	1187	15	39	0	0	ASCRP3000952	ASCRP3000952	7731.26	2800.06	8.452654e+000	1.890847e+000	59	20.5	4.795112e+000	0	0	0	0	0	0	8.76169	1	0	46.1809	20.2
DATA	1188	15	40	0	0	ASCRP3012279	ASCRP3012279	7756.84	2800.1	1.260914e+002	1.272153e+001	180	22	5.964601e+000	0	0	0	0	0	0	131.019	1	1	46.5243	22.8
DATA	1189	15	41	0	0	ASCRP3000728	ASCRP3000728	7781.93	2799.74	1.084045e+001	2.002557e+000	59	25	5.106616e+000	0	0	0	0	0	0	11.2877	1	1	48.2044	24.2368
DATA	1190	15	42	0	0	ASCRP3009674	ASCRP3009674	7808.01	2800.21	7.676895e+001	7.858748e+000	124	21.5	5.872380e+000	0	0	0	0	0	0	80.0757	1	1	46.8651	22
DATA	1191	15	43	0	0	ASCRP3013505	ASCRP3013505	7833.28	2799.94	1.706832e+000	1.678817e+000	48	22	4.540820e+000	0	0	0	0	0	0	0.351788	0	0	45.835	23.2143
DATA	1192	15	44	0	0	ASCRP3001034	ASCRP3001034	7858.38	2800.16	1.532339e+001	2.271491e+000	65	23	5.888690e+000	0	0	0	0	0	0	16.022	1	1	48.5334	24.52
DATA	1193	15	45	0	0	ASCRP3012696	ASCRP3012696	7883.91	2799.89	1.703894e+000	1.675590e+000	47	23	6.602165e+000	0	0	0	0	0	0	-0.795822	0	0	46.1809	22.4595
DATA	1194	15	46	0	0	ASCRP3001917	ASCRP3001917	7909.13	2800.15	7.203266e+000	1.823377e+000	57	23	5.857122e+000	0	0	0	0	0	0	7.53944	1	0	46.8651	22.6
DATA	1195	15	47	0	0	ASCRP3012709	ASCRP3012709	7934.71	2799.88	3.527730e+000	1.711795e+000	52	24.5	5.780367e+000	0	0	0	0	0	0	3.6924	1	0	45.835	24.0333
DATA	1196	15	48	0	0	ASCRP3008440	ASCRP3008440	7959.91	2800.1	6.957408e+002	6.959426e+001	783.5	21.5	7.060903e+000	0	0	0	0	0	0	727.946	1	1	46.8651	21.9722
DATA	1197	15	49	0	0	ASCRP3007051	ASCRP3007051	7985.4	2799.94	2.206212e+001	2.771122e+000	73	20	4.615815e+000	0	0	0	0	0	0	23.0675	1	1	48.2044	20.2667
DATA	1198	15	50	0	0	ASCRP3005895	ASCRP3005895	8010.5	2800	3.522588e+001	3.902065e+000	86.5	21	4.904139e+000	0	0	0	0	0	0	36.7936	1	1	54.1152	21.8667
DATA	1199	15	51	0	0	ASCRP3008596	ASCRP3008596	8036.11	2799.93	2.518665e+001	3.028003e+000	77	19	3.980302e+000	0	0	0	0	0	0	26.2719	1	1	47.8731	19.0303
DATA	1200	15	52	0	0	ASCRP3008155	ASCRP3008155	8061.27	2799.82	1.712006e+000	1.683567e+000	45	19	4.785948e+000	0	0	0	0	0	0	-3.82855	0	0	48.2044	20.0303
DATA	1201	15	53	0	0	ASCRP3002974	ASCRP3002974	8086.93	2800.2	4.929669e+003	4.929698e+002	5089.5	19	5.668248e+000	0	0	0	0	0	0	5123.44	1	1	46.8651	20
DATA	1202	15	54	0	0	ASCRP3010482	ASCRP3010482	8112.43	2800.28	1.724318e+002	1.732587e+001	227	21	4.558815e+000	0	0	0	0	0	0	178.807	1	1	48.5334	21.129
DATA	1203	15	55	0	0	ASCRP3011004	ASCRP3011004	8137.5	2800	5.455281e+003	5.455307e+002	5693	23	7.969690e+000	0	0	0	0	0	0	5643.11	1	1	54.1152	23.3143
DATA	1204	15	56	0	0	ASCRP3012051	ASCRP3012051	8163.31	2800.28	6.376762e+001	6.599383e+000	117	20	4.891466e+000	0	0	0	0	0	0	65.7788	1	1	47.5395	20.0667
DATA	1205	15	57	0	0	ASCRP3006118	ASCRP3006118	8188.75	2799.9	1.139863e+001	2.050657e+000	62.5	19	4.986433e+000	0	0	0	0	0	0	11.7234	1	1	45.835	19.7419
DATA	1206	15	58	0	0	ASCRP3008169	ASCRP3008169	8213.74	2800.04	6.201018e+001	6.432474e+000	114	21	7.665349e+000	0	0	0	0	0	0	63.5781	1	1	48.2044	21.4848
DATA	1207	15	59	0	0	ASCRP3009195	ASCRP3009195	8239.28	2800.09	8.781472e+001	8.947518e+000	142	20	6.721812e+000	0	0	0	0	0	0	89.7331	1	1	45.4864	21.3
DATA	1208	15	60	0	0	ASCRP3010397	ASCRP3010397	8264.57	2799.99	6.644928e+001	6.864357e+000	119	26	6.104186e+000	0	0	0	0	0	0	67.6657	1	1	49.8279	24.7586
DATA	1209	15	61	0	0	ASCRP3009759	ASCRP3009759	8289.91	2800.07	2.771856e+001	3.266331e+000	78	21	6.874001e+000	0	0	0	0	0	0	28.1246	1	1	54.4085	23.5758
DATA	1210	15	62	0	0	ASCRP3002614	ASCRP3002614	8315.63	2800.04	6.188367e+001	6.426822e+000	115	20	5.806947e+000	0	0	0	0	0	0	62.5557	1	1	48.2044	19.7778
DATA	1211	15	63	0	0	ASCRP3012610	ASCRP3012610	8340.92	2800.12	6.022992e+002	6.025508e+001	661.5	20	5.877913e+000	0	0	0	0	0	0	606.57	1	1	47.5395	20.3704
DATA	1212	15	64	0	0	ASCRP3000687	ASCRP3000687	8366.26	2800.21	6.347062e+000	1.859149e+000	58	18.5	6.334724e+000	0	0	0	0	0	0	6.36808	1	0	48.2044	20.0789
DATA	1213	15	65	0	0	ASCRP3001161	ASCRP3001161	8391.75	2800.27	5.175992e+001	5.465122e+000	105	20	6.932237e+000	0	0	0	0	0	0	51.7361	1	1	47.8731	21.4516
DATA	1214	15	66	0	0	ASCRP3004449	ASCRP3004449	8417.06	2800.21	3.446299e+001	3.869937e+000	88	20	4.750797e+000	0	0	0	0	0	0	34.3204	1	1	46.5243	21.1515
DATA	1215	15	67	0	0	ASCRP3010283	ASCRP3010283	8442.99	2799.99	7.197836e+000	1.907994e+000	60	22	5.094748e+000	0	0	0	0	0	0	7.1417	1	0	46.8651	23.6486
DATA	1216	15	68	0	0	ASCRP3003812	ASCRP3003812	8468	2800.18	3.175870e+002	3.180816e+001	365	23	6.311456e+000	0	0	0	0	0	0	314.038	1	1	46.8651	24.4
DATA	1217	15	69	0	0	ASCRP3010232	ASCRP3010232	8493.44	2800.21	7.516703e+000	1.931180e+000	60.5	23	3.594428e+000	0	0	0	0	0	0	7.40831	1	0	48.5334	23.4091
DATA	1218	15	70	0	0	ASCRP3005148	ASCRP3005148	8518.73	2800.24	3.937002e+000	1.827229e+000	57	21	5.538935e+000	0	0	0	0	0	0	3.86844	1	0	47.2035	20.5862
DATA	1219	15	71	0	0	ASCRP3005517	ASCRP3005517	8544.35	2800.09	2.211501e+002	2.218728e+001	274	21	4.643641e+000	0	0	0	0	0	0	216.688	1	1	49.5074	20.7917
DATA	1220	15	72	0	0	ASCRP3008157	ASCRP3008157	8569.39	2800.29	2.395452e+000	1.809583e+000	54	22	7.299651e+000	0	0	0	0	0	0	2.34147	1	0	48.8603	22.1481
DATA	1221	15	73	0	0	ASCRP3005479	ASCRP3005479	8595.2	2800.12	6.137111e+000	1.899355e+000	61	22	7.391385e+000	0	0	0	0	0	0	5.98608	1	0	46.5243	23.8485
DATA	1222	15	74	0	0	ASCRP3011851	ASCRP3011851	8620.45	2800.23	1.402977e+001	2.282498e+000	68	22	5.514033e+000	0	0	0	0	0	0	13.6622	1	1	48.5334	21.5926
DATA	1223	15	75	0	0	ASCRP3009067	ASCRP3009067	8645.85	2800.11	2.346243e+002	2.353157e+001	273.5	22.5	6.382537e+000	0	0	0	0	0	0	228.21	1	1	50.1463	22.7667
DATA	1224	15	76	0	0	ASCRP3007405	ASCRP3007405	8671.14	2800.2	3.653938e+001	4.074835e+000	87	21	6.423275e+000	0	0	0	0	0	0	35.5188	1	1	46.8651	20.8824
DATA	1225	15	77	0	0	ASCRP3008039	ASCRP3008039	8696.51	2800.23	1.058378e+001	2.091237e+000	64	24.5	6.752891e+000	0	0	0	0	0	0	10.288	1	1	45.835	23.1923
DATA	1226	15	78	0	0	ASCRP3008555	ASCRP3008555	8721.97	2800.05	1.782126e+001	2.534757e+000	70	23.5	7.224440e+000	0	0	0	0	0	0	17.3342	1	1	46.8651	23.5313
DATA	1227	15	79	0	0	ASCRP3000749	ASCRP3000749	8747.21	2800.24	3.459686e+001	3.899931e+000	89.5	23	5.583288e+000	0	0	0	0	0	0	33.6979	1	1	47.5395	23.6571
DATA	1228	15	80	0	0	ASCRP3010973	ASCRP3010973	8772.74	2800.38	4.082322e+001	4.459954e+000	95	19	5.473912e+000	0	0	0	0	0	0	39.8498	1	1	46.1809	20.1875
DATA	1229	15	81	0	0	ASCRP3011480	ASCRP3011480	8798.06	2800.21	8.153892e+001	8.348205e+000	130	24	6.401613e+000	0	0	0	0	0	0	79.8333	1	1	46.8651	24.7742
DATA	1230	15	82	0	0	ASCRP3006311	ASCRP3006311	8823.56	2800.46	5.293433e+002	5.296437e+001	576.5	22	4.387751e+000	0	0	0	0	0	0	520.352	1	1	47.2035	21.1026
DATA	1231	16	1	0	0	ASCRP3003282	ASCRP3003282	6778.76	2807	4.446543e+000	1.885460e+000	50	19	6.384705e+000	0	0	0	0	0	0	4.25473	1	0	47.2035	18.8367
DATA	1232	16	2	0	0	ASCRP3005052	ASCRP3005052	6804.46	2807.1	1.156150e+001	2.179832e+000	60	21	6.164414e+000	0	0	0	0	0	0	10.9688	1	1	48.2044	21
DATA	1233	16	3	0	0	ASCRP3003457	ASCRP3003457	6830.09	2806.9	1.564800e+001	2.431606e+000	60	24	5.463708e+000	0	0	0	0	0	0	14.7402	1	1	46.8651	21.8286
DATA	1234	16	4	0	0	ASCRP3010107	ASCRP3010107	6855	2807.13	1.202459e+001	2.224911e+000	58	20.5	5.819790e+000	0	0	0	0	0	0	11.2618	1	1	54.4085	21.5313
DATA	1235	16	5	0	0	Negative052	Negative052	6880.75	2807.25	5.935770e+000	1.972397e+000	51.5	20	4.809489e+000	0	0	0	0	0	0	5.53271	1	0	45.1352	20.7419
DATA	1236	16	6	0	0	ASCRP3011533	ASCRP3011533	6906.08	2806.92	6.208514e+001	6.489151e+000	105	19.5	4.263498e+000	0	0	0	0	0	0	57.6626	1	1	46.8651	20.125
DATA	1237	16	7	0	0	ASCRP3007908	ASCRP3007908	6931.56	2807.13	1.194727e+001	2.238223e+000	57	18	6.405432e+000	0	0	0	0	0	0	11.067	1	1	46.8651	19.3793
DATA	1238	16	8	0	0	ASCRP3009862	ASCRP3009862	6956.79	2807.09	8.654851e+001	8.860056e+000	126	19.5	4.556145e+000	0	0	0	0	0	0	80.0391	1	1	48.2044	19.9615
DATA	1239	16	9	0	0	ASCRP3007485	ASCRP3007485	6982.19	2807.07	1.344420e+002	1.357743e+001	171	19	4.403462e+000	0	0	0	0	0	0	124.231	1	1	46.8651	19.0952
DATA	1240	16	10	0	0	ASCRP3000940	ASCRP3000940	7007.71	2807.09	1.969400e+001	2.734674e+000	63.5	20	5.352050e+000	0	0	0	0	0	0	18.1982	1	1	49.1849	20.6111
DATA	1241	16	11	0	0	ASCRP3001361	ASCRP3001361	7033.1	2806.99	1.790560e+002	1.800569e+001	212	21	6.484160e+000	0	0	0	0	0	0	165.581	1	1	46.8651	21.5172
DATA	1242	16	12	0	0	ASCRP3003957	ASCRP3003957	7058.66	2807.15	2.725639e+000	1.912764e+000	49	23	6.800159e+000	0	0	0	0	0	0	2.52408	1	0	44.0646	21.3704
DATA	1243	16	13	0	0	ASCRP3005488	ASCRP3005488	7083.87	2807	1.795294e+003	1.795394e+002	1724	22	6.341862e+000	0	0	0	0	0	0	1665.91	1	1	48.5334	21.1724
DATA	1244	16	14	0	0	ASCRP3005597	ASCRP3005597	7109.34	2807.16	1.006307e+002	1.023802e+001	139	21	5.857666e+000	0	0	0	0	0	0	93.6188	1	1	49.1849	19.6957
DATA	1245	16	15	0	0	ASCRP3004178	ASCRP3004178	7134.5	2807.06	4.985270e+001	5.327552e+000	93	24	7.814943e+000	0	0	0	0	0	0	46.521	1	1	48.5334	22.64
DATA	1246	16	16	0	0	ASCRP3011399	ASCRP3011399	7159.66	2807.14	1.229163e+001	2.239715e+000	58	19	4.916768e+000	0	0	0	0	0	0	11.51	1	1	48.5334	19.2143
DATA	1247	16	17	0	0	ASCRP3012887	ASCRP3012887	7185.6	2807.15	3.733546e+001	4.173373e+000	80	19.5	4.626242e+000	0	0	0	0	0	0	35.1008	1	1	48.5334	19.9286
DATA	1248	16	18	0	0	ASCRP3007052	ASCRP3007052	7210.88	2807.29	5.696908e+002	5.699934e+001	585	21	5.367147e+000	0	0	0	0	0	0	537.848	1	1	52.0157	19.963
DATA	1249	16	19	0	0	ASCRP3010144	ASCRP3010144	7235.89	2807.5	2.441126e+001	3.062236e+000	69	19.5	5.483755e+000	0	0	0	0	0	0	23.149	1	1	56.9804	19.8438
DATA	1250	16	20	0	0	A_23_P215720	NM_000492	7261.5	2807.5	1.878722e+001	2.629677e+000	64	18	5.238671e+000	0	0	0	0	0	0	17.9013	1	1	57.5363	17.9333
DATA	1251	16	21	0	0	ASCRP3010889	ASCRP3010889	7286.97	2807.3	6.460604e+002	6.463198e+001	659.5	21	4.623515e+000	0	0	0	0	0	0	618.666	1	1	53.8203	21.5758
DATA	1252	16	22	0	0	ASCRP3011091	ASCRP3011091	7312.44	2807.26	2.324032e+001	2.952823e+000	69	21	4.471585e+000	0	0	0	0	0	0	22.3688	1	1	49.5074	21.069
DATA	1253	16	23	0	0	ASCRP3011307	ASCRP3011307	7337.91	2807.24	3.939766e+000	1.854428e+000	52	20	6.322175e+000	0	0	0	0	0	0	3.8118	1	0	48.2044	20.6452
DATA	1254	16	24	0	0	ASCRP3000104	ASCRP3000104	7362.81	2807.39	7.749201e+001	7.956147e+000	125.5	23	7.311507e+000	0	0	0	0	0	0	75.3608	1	1	49.1849	23.3793
DATA	1255	16	25	0	0	ASCRP3004464	ASCRP3004464	7388.5	2807.29	1.750222e+003	1.750314e+002	1775	23	5.047919e+000	0	0	0	0	0	0	1711.21	1	1	50.4627	22.5926
DATA	1256	16	26	0	0	ASCRP3010655	ASCRP3010655	7413.88	2807.4	1.084729e+002	1.099299e+001	153	24	5.572751e+000	0	0	0	0	0	0	106.612	1	1	48.5334	22
DATA	1257	16	27	0	0	ASCRP3006004	ASCRP3006004	7439.6	2807.29	2.493834e+001	3.060688e+000	70	21.5	5.333585e+000	0	0	0	0	0	0	24.6405	1	1	50.4627	21.3667
DATA	1258	16	28	0	0	ASCRP3007203	ASCRP3007203	7464.68	2807.55	2.005056e+002	2.012814e+001	248	19	5.615911e+000	0	0	0	0	0	0	199.111	1	1	50.1463	19.6667
DATA	1259	16	29	0	0	ASCRP3008410	ASCRP3008410	7489.89	2807.5	1.020429e+002	1.035441e+001	148	20	6.308042e+000	0	0	0	0	0	0	101.84	1	1	56.9804	20.5161
DATA	1260	16	30	0	0	ASCRP3002771	ASCRP3002771	7515.72	2807.41	1.768249e+001	2.486432e+000	66	21	3.996526e+000	0	0	0	0	0	0	17.7351	1	1	49.5074	21.25
DATA	1261	16	31	0	0	ASCRP3002897	ASCRP3002897	7540.77	2807.46	3.215335e+002	3.220040e+001	372	21	6.100026e+000	0	0	0	0	0	0	323.987	1	1	48.8603	22.3929
DATA	1262	16	32	0	0	ASCRP3013313	ASCRP3013313	7566.58	2807.58	1.761283e+000	1.732025e+000	47	20	6.535617e+000	0	0	0	0	0	0	-0.797548	0	0	51.7088	22
DATA	1263	16	33	0	0	ASCRP3003650	ASCRP3003650	7592.08	2807.4	2.491525e+002	2.497487e+001	295	20	5.302461e+000	0	0	0	0	0	0	253.296	1	1	49.8279	20.4333
DATA	1264	16	34	1028	1	(+)E1A_r60_1	E1A_r60_1	7616.99	2807.32	2.844392e+000	1.741100e+000	50.5	21	6.146114e+000	0	0	0	0	0	0	2.90322	1	0	50.1463	22.1333
DATA	1265	16	35	0	0	ASCRP3002201	ASCRP3002201	7642.44	2807.79	5.378294e+001	5.643978e+000	104	21.5	6.390517e+000	0	0	0	0	0	0	55.102	1	1	49.1849	22.5
DATA	1266	16	36	0	0	ASCRP3005292	ASCRP3005292	7667.8	2807.68	7.484705e+001	7.676503e+000	126.5	20	4.652257e+000	0	0	0	0	0	0	76.9531	1	1	46.8651	19.4118
DATA	1267	16	37	0	0	ASCRP3011122	ASCRP3011122	7693.08	2807.63	4.024507e+000	1.746778e+000	53	21	6.295757e+000	0	0	0	0	0	0	4.15106	1	0	48.2044	21.3548
DATA	1268	16	38	0	0	ASCRP3002505	ASCRP3002505	7718.57	2807.81	1.334217e+002	1.344939e+001	183	20	5.228129e+000	0	0	0	0	0	0	138.019	1	1	49.5074	20.5556
DATA	1269	16	39	0	0	ASCRP3005687	ASCRP3005687	7743.94	2807.85	1.910352e+001	2.550899e+000	70	20.5	5.254062e+000	0	0	0	0	0	0	19.813	1	1	65	21.0294
DATA	1270	16	40	0	0	ASCRP3000211	ASCRP3000211	7769.39	2807.93	4.200876e+000	1.738158e+000	54	21	5.375772e+000	0	0	0	0	0	0	4.36678	1	0	53.8203	22.9677
DATA	1271	16	41	0	0	ASCRP3001664	ASCRP3001664	7794.81	2807.57	1.976604e+001	2.596255e+000	71	21.5	5.356460e+000	0	0	0	0	0	0	20.587	1	1	46.5243	22.975
DATA	1272	16	42	0	0	ASCRP3008075	ASCRP3008075	7820.53	2807.66	5.532364e+000	1.769354e+000	55.5	22	5.127680e+000	0	0	0	0	0	0	5.77135	1	0	46.5243	21.6897
DATA	1273	16	43	0	0	ASCRP3002446	ASCRP3002446	7845.56	2807.55	4.366158e+001	4.677708e+000	96	27	6.398437e+000	0	0	0	0	0	0	45.6036	1	1	46.5243	25.76
DATA	1274	16	44	0	0	ASCRP3006995	ASCRP3006995	7871.07	2807.79	6.706140e+001	6.912671e+000	122	23	7.320497e+000	0	0	0	0	0	0	70.1055	1	1	46.8651	23.1944
DATA	1275	16	45	0	0	ASCRP3010541	ASCRP3010541	7896.46	2807.44	4.823575e+001	5.106507e+000	98	23	6.560898e+000	0	0	0	0	0	0	50.4536	1	1	45.835	21.8857
DATA	1276	16	46	0	0	ASCRP3011590	ASCRP3011590	7921.88	2807.75	3.343488e+000	1.708919e+000	53	24	5.170492e+000	0	0	0	0	0	0	3.49779	1	0	45.835	24.3448
DATA	1277	16	47	0	0	ASCRP3013102	ASCRP3013102	7947.38	2807.61	8.652569e+001	8.813423e+000	139	22	6.316844e+000	0	0	0	0	0	0	90.5051	1	1	47.5395	22.2571
DATA	1278	16	48	0	0	ASCRP3010121	ASCRP3010121	7972.87	2807.56	4.229980e+001	4.550278e+000	93	20	5.332160e+000	0	0	0	0	0	0	44.223	1	1	44.0646	19.5429
DATA	1279	16	49	0	0	ASCRP3008480	ASCRP3008480	7998.26	2807.68	2.593778e+001	3.089459e+000	75	21.5	6.475513e+000	0	0	0	0	0	0	27.0941	1	1	46.1809	22.6471
DATA	1280	16	50	0	0	ASCRP3002152	ASCRP3002152	8023.4	2807.65	1.709419e+001	2.397012e+000	68	20.5	5.502284e+000	0	0	0	0	0	0	17.8357	1	1	46.8651	21.1429
DATA	1281	16	51	1028	1	(+)E1A_r60_n11	E1A_r60_n11	8048.44	2807.79	1.711225e+000	1.682800e+000	47	19	3.877432e+000	0	0	0	0	0	0	-3.15887	0	0	46.1809	20
DATA	1282	16	52	0	0	ASCRP3005066	ASCRP3005066	8074.38	2807.78	6.630275e+000	1.811551e+000	57	18	2.943833e+000	0	0	0	0	0	0	6.89528	1	0	48.5334	18.1154
DATA	1283	16	53	0	0	ASCRP3001910	ASCRP3001910	8099.35	2807.77	3.187268e+001	3.607264e+000	85	20.5	4.014485e+000	0	0	0	0	0	0	33.0794	1	1	46.8651	21.4333
DATA	1284	16	54	0	0	ASCRP3003891	ASCRP3003891	8125.14	2807.8	2.638577e+002	2.644005e+001	317	22	4.974836e+000	0	0	0	0	0	0	273.198	1	1	46.8651	21.6563
DATA	1285	16	55	0	0	ASCRP3005814	ASCRP3005814	8150.5	2808	3.345252e+001	3.751383e+000	85	23	7.365733e+000	0	0	0	0	0	0	34.547	1	1	54.1152	22.7667
DATA	1286	16	56	0	0	ASCRP3002548	ASCRP3002548	8175.5	2808	1.783462e+001	2.465551e+000	65	20	5.035311e+000	0	0	0	0	0	0	18.3671	1	1	65	20.9189
DATA	1287	16	57	0	0	ASCRP3004238	ASCRP3004238	8201.1	2807.84	1.479545e+001	2.259423e+000	66	19	5.458150e+000	0	0	0	0	0	0	15.1908	1	1	46.8651	19.5161
DATA	1288	16	58	0	0	ASCRP3011523	ASCRP3011523	8226.62	2807.78	2.677567e+001	3.178711e+000	78	20	7.156650e+000	0	0	0	0	0	0	27.4024	1	1	48.8603	21.1579
DATA	1289	16	59	0	0	ASCRP3002267	ASCRP3002267	8252.14	2807.79	2.259612e+002	2.266141e+001	284	21	5.675641e+000	0	0	0	0	0	0	230.467	1	1	47.2035	22.2903
DATA	1290	16	60	0	0	ASCRP3011808	ASCRP3011808	8277.57	2807.78	4.069141e+000	1.772358e+000	55	21	5.351635e+000	0	0	0	0	0	0	4.13572	1	0	46.5243	23
DATA	1291	16	61	0	0	ASCRP3009360	ASCRP3009360	8302.68	2807.84	2.316018e+001	2.891529e+000	75	20	4.304190e+000	0	0	0	0	0	0	23.4552	1	1	48.8603	20.6571
DATA	1292	16	62	0	0	ASCRP3004798	ASCRP3004798	8328.21	2807.81	5.780483e+001	6.035996e+000	109.5	20	6.928736e+000	0	0	0	0	0	0	58.325	1	1	47.5395	20.6897
DATA	1293	16	63	0	0	AS_circRNA_control209	AS_circRNA_control209	8353.56	2807.84	8.148828e+002	8.150694e+001	868	19.5	5.724264e+000	0	0	0	0	0	0	819.17	1	1	46.8651	19.7857
DATA	1294	16	64	0	0	ASCRP3001711	ASCRP3001711	8379.26	2808.09	2.121904e+000	1.763443e+000	55	18.5	6.859699e+000	0	0	0	0	0	0	2.12506	1	0	46.5243	20.1579
DATA	1295	16	65	0	0	ASCRP3004849	ASCRP3004849	8404.51	2808.07	1.786727e+000	1.759115e+000	53	20	6.242587e+000	0	0	0	0	0	0	0.850782	0	0	47.8731	21.3548
DATA	1296	16	66	0	0	ASCRP3010825	ASCRP3010825	8429.85	2807.9	3.868686e+001	4.251619e+000	93	22	4.267063e+000	0	0	0	0	0	0	38.4642	1	1	46.8651	20.7179
DATA	1297	16	67	0	0	ASCRP3004767	ASCRP3004767	8455.28	2807.91	1.264031e+002	1.276357e+001	181	21	5.537555e+000	0	0	0	0	0	0	125.237	1	1	48.8603	21.7419
DATA	1298	16	68	0	0	ASCRP3011187	ASCRP3011187	8480.63	2808	7.813942e+002	7.815959e+001	824	24	6.557351e+000	0	0	0	0	0	0	771.624	1	1	50.4627	25.0333
DATA	1299	16	69	0	0	ASCRP3006283	ASCRP3006283	8505.92	2807.9	5.245101e+001	5.539220e+000	104	23	6.004213e+000	0	0	0	0	0	0	51.6342	1	1	46.8651	23.1333
DATA	1300	16	70	0	0	ASCRP3009807	ASCRP3009807	8531.56	2807.93	3.531387e+001	3.957397e+000	86	20.5	4.949480e+000	0	0	0	0	0	0	34.6633	1	1	48.2044	19.1429
DATA	1301	16	71	0	0	AS_circRNA_control201	AS_circRNA_control201	8556.77	2807.88	7.844933e+001	8.046713e+000	126	22	6.319919e+000	0	0	0	0	0	0	76.808	1	1	46.5243	22.7
DATA	1302	16	72	0	0	ASCRP3008176	ASCRP3008176	8582.12	2807.91	6.102788e+001	6.361199e+000	113	22	6.716416e+000	0	0	0	0	0	0	59.619	1	1	47.5395	23.6053
DATA	1303	16	73	0	0	ASCRP3000852	ASCRP3000852	8607.59	2807.91	4.013109e+001	4.397455e+000	94	23	7.916948e+000	0	0	0	0	0	0	39.1334	1	1	48.8603	24.2963
DATA	1304	16	74	0	0	ASCRP3013408	ASCRP3013408	8633.06	2807.83	1.756292e+001	2.515143e+000	71	22	6.131709e+000	0	0	0	0	0	0	17.103	1	1	45.835	23.2581
DATA	1305	16	75	0	0	ASCRP3013485	ASCRP3013485	8658.5	2807.74	1.611972e+002	1.622011e+001	214.5	21	4.382958e+000	0	0	0	0	0	0	156.843	1	1	46.5243	21.6071
DATA	1306	16	76	0	0	ASCRP3005990	ASCRP3005990	8683.85	2807.9	3.294841e+001	3.755587e+000	85	23.5	6.817457e+000	0	0	0	0	0	0	32.0506	1	1	46.8651	22.6471
DATA	1307	16	77	0	0	ASCRP3000752	ASCRP3000752	8709.32	2807.96	7.514107e+000	1.952072e+000	60	25.5	7.317443e+000	0	0	0	0	0	0	7.31216	1	0	49.1849	24.2857
DATA	1308	16	78	0	0	ASCRP3001643	ASCRP3001643	8734.5	2808	4.585790e+002	4.589320e+001	502	25	5.932544e+000	0	0	0	0	0	0	446.731	1	1	48.5334	25.8485
DATA	1309	16	79	0	0	ASCRP3003699	ASCRP3003699	8759.97	2807.91	1.830253e+000	1.805757e+000	56.5	20	5.821375e+000	0	0	0	0	0	0	1.78622	1	0	46.8651	20.9783
DATA	1310	16	80	0	0	ASCRP3003144	ASCRP3003144	8785.38	2808.03	5.079672e+000	1.862274e+000	60	22	5.888119e+000	0	0	0	0	0	0	4.97075	1	0	49.1849	22.2069
DATA	1311	16	81	0	0	AS_circRNA_control215	AS_circRNA_control215	8810.92	2807.92	1.445954e+002	1.456934e+001	201	22.5	5.449086e+000	0	0	0	0	0	0	141.999	1	1	46.8651	21.7188
DATA	1312	16	82	0	0	A_23_P11507	NM_015534	8836.23	2807.99	1.200428e+001	2.144673e+000	66	23	6.712864e+000	0	0	0	0	0	0	11.8421	1	1	49.1849	23.5419
DATA	1313	17	1	0	0	ASCRP3006112	ASCRP3006112	6766.15	2814.11	1.298825e+001	2.239731e+000	57	20	6.163469e+000	0	0	0	0	0	0	12.4797	1	1	46.8651	20.378
DATA	1314	17	2	0	0	ASCRP3013364	ASCRP3013364	6791.86	2814.21	2.576217e+001	3.166766e+000	72	16	6.921366e+000	0	0	0	0	0	0	24.526	1	1	47.2035	18.303
DATA	1315	17	3	0	0	ASCRP3002381	ASCRP3002381	6817.15	2814.08	5.609060e+001	5.908114e+000	99	24	4.851946e+000	0	0	0	0	0	0	52.9887	1	1	46.8651	21.9
DATA	1316	17	4	0	0	ASCRP3004242	ASCRP3004242	6842.44	2814.03	1.133073e+003	1.133227e+002	1099	20.5	6.250820e+000	0	0	0	0	0	0	1063.53	1	1	48.5334	21.0357
DATA	1317	17	5	0	0	ASCRP3012838	ASCRP3012838	6867.92	2814.1	3.088218e+002	3.093922e+001	337	22	5.065436e+000	0	0	0	0	0	0	288.331	1	1	46.8651	21.0882
DATA	1318	17	6	0	1	ETG05_66023	ETG05_66023	6893.41	2814.15	1.445356e+002	1.457605e+001	175	20.5	5.038815e+000	0	0	0	0	0	0	134.382	1	1	48.5334	20.7
DATA	1319	17	7	0	0	ASCRP3011726	ASCRP3011726	6918.72	2814.09	4.472280e+002	4.476278e+001	456	21	4.666989e+000	0	0	0	0	0	0	414.522	1	1	49.8279	19.931
DATA	1320	17	8	0	0	ASCRP3008021	ASCRP3008021	6944.07	2814.19	6.189722e+001	6.473493e+000	104	19	4.788516e+000	0	0	0	0	0	0	57.2474	1	1	46.8651	19.3667
DATA	1321	17	9	0	0	ASCRP3008173	ASCRP3008173	6969.56	2814	3.115743e+002	3.121518e+001	333	21.5	5.179249e+000	0	0	0	0	0	0	287.815	1	1	49.8279	21.2308
DATA	1322	17	10	0	0	ASCRP3012169	ASCRP3012169	6994.91	2814.1	3.533368e+001	4.011224e+000	77.5	20	6.103462e+000	0	0	0	0	0	0	32.626	1	1	46.8651	21.4324
DATA	1323	17	11	0	0	ASCRP3001923	ASCRP3001923	7020.61	2814.08	1.930082e+000	1.898021e+000	43	21.5	6.706477e+000	0	0	0	0	0	0	-3.15632	0	0	49.1849	22.4118
DATA	1324	17	12	0	0	A_23_P87238	NM_006512	7045.46	2814.25	9.442041e+000	2.118144e+000	54	21.5	6.534030e+000	0	0	0	0	0	0	8.73085	1	0	48.8603	21.625
DATA	1325	17	13	0	0	ASCRP3006052	ASCRP3006052	7071.1	2814.04	9.726799e+001	9.909241e+000	141	21	5.213300e+000	0	0	0	0	0	0	90.0992	1	1	46.8651	21.3871
DATA	1326	17	14	0	0	ASCRP3012611	ASCRP3012611	7096.37	2814.31	6.169477e+001	6.452030e+000	101	21	5.848273e+000	0	0	0	0	0	0	57.2775	1	1	47.8731	19.7333
DATA	1327	17	15	0	0	ASCRP3006233	ASCRP3006233	7121.63	2814.19	6.218468e+001	6.497349e+000	106	21	6.582373e+000	0	0	0	0	0	0	57.8952	1	1	49.5074	21.5926
DATA	1328	17	16	0	0	ASCRP3004027	ASCRP3004027	7147	2814.13	6.589062e+001	6.851179e+000	107	22.5	8.496408e+000	0	0	0	0	0	0	61.5479	1	1	65	23.4118
DATA	1329	17	17	0	0	ASCRP3007828	ASCRP3007828	7172.56	2814.21	7.647619e+001	7.872920e+000	118	21	6.233582e+000	0	0	0	0	0	0	71.7021	1	1	49.1849	21.6296
DATA	1330	17	18	0	0	ASCRP3000822	ASCRP3000822	7198.07	2814.21	2.749286e+002	2.755587e+001	298	20	4.759548e+000	0	0	0	0	0	0	258.821	1	1	46.8651	20.2059
DATA	1331	17	19	66	-1	(-)3xSLv1	NegativeControl	7223.03	2814	1.885642e+000	1.854319e+000	44	22.5	4.915843e+000	0	0	0	0	0	0	-4.27814	0	0	46.8651	22.8
DATA	1332	17	20	0	0	ASCRP3003125	ASCRP3003125	7248.94	2814.19	1.273962e+003	1.274096e+002	1239	18	5.484484e+000	0	0	0	0	0	0	1210.21	1	1	51.4001	18.2903
DATA	1333	17	21	0	0	ASCRP3007544	ASCRP3007544	7274	2814.13	1.867810e+000	1.836846e+000	49	20.5	5.978890e+000	0	0	0	0	0	0	0.144719	0	0	54.4085	21.3333
DATA	1334	17	22	0	0	ASCRP3003514	ASCRP3003514	7299.48	2814.35	1.618018e+001	2.440925e+000	65	19	4.104845e+000	0	0	0	0	0	0	15.5218	1	1	47.2035	20.7241
DATA	1335	17	23	0	0	ASCRP3012668	ASCRP3012668	7325.29	2814.15	2.979663e+001	3.490510e+000	74	21	5.041095e+000	0	0	0	0	0	0	28.7345	1	1	45.835	20.9667
DATA	1336	17	24	0	0	ASCRP3005171	ASCRP3005171	7350.31	2814.45	2.121102e+001	2.787597e+000	69	22.5	5.028490e+000	0	0	0	0	0	0	20.5599	1	1	45.835	22.2143
DATA	1337	17	25	0	0	ASCRP3001006	ASCRP3001006	7375.72	2814.14	4.341109e+001	4.699188e+000	88.5	22.5	5.931506e+000	0	0	0	0	0	0	42.302	1	1	48.5334	21.3
DATA	1338	17	26	0	0	ASCRP3006044	ASCRP3006044	7401	2814.46	1.287996e+002	1.300372e+001	171	24	5.480813e+000	0	0	0	0	0	0	126.165	1	1	55.8519	23.3438
DATA	1339	17	27	0	0	ASCRP3004624	ASCRP3004624	7426.75	2814.49	5.241246e+001	5.535373e+000	101	21	5.781560e+000	0	0	0	0	0	0	51.6139	1	1	49.1849	21.2333
DATA	1340	17	28	0	0	ASCRP3000538	ASCRP3000538	7452.26	2814.6	1.162033e+002	1.175453e+001	164.5	21	5.594565e+000	0	0	0	0	0	0	115.028	1	1	51.0895	21.6286
DATA	1341	17	29	0	0	ASCRP3000732	ASCRP3000732	7477.51	2814.63	9.992625e+001	1.014682e+001	149	19	6.902062e+000	0	0	0	0	0	0	99.4158	1	1	48.5334	20.0385
DATA	1342	17	30	0	0	ASCRP3002411	ASCRP3002411	7502.82	2814.6	3.085262e+002	3.090241e+001	354	21	6.174523e+000	0	0	0	0	0	0	308.47	1	1	52.6241	20.5161
DATA	1343	17	31	0	0	ASCRP3012525	ASCRP3012525	7528.37	2814.59	8.437998e+002	8.439803e+001	895	20	3.740500e+000	0	0	0	0	0	0	847.727	1	1	53.5237	19.0909
DATA	1344	17	32	0	0	ASCRP3011152	ASCRP3011152	7553.61	2814.55	1.902628e+001	2.576351e+000	66	24	5.969388e+000	0	0	0	0	0	0	19.2028	1	1	50.4627	23.3214
DATA	1345	17	33	0	0	ASCRP3006814	ASCRP3006814	7579.01	2814.6	5.422668e+001	5.691787e+000	101	20	5.039988e+000	0	0	0	0	0	0	54.9714	1	1	51.4001	20.5172
DATA	1346	17	34	0	0	ASCRP3004518	ASCRP3004518	7604.62	2814.76	1.966947e+001	2.614379e+000	68	22	6.390097e+000	0	0	0	0	0	0	20.0235	1	1	49.1849	22.2
DATA	1347	17	35	0	0	ASCRP3003816	ASCRP3003816	7629.81	2814.53	3.574094e+001	3.964476e+000	86.5	24	7.426793e+000	0	0	0	0	0	0	36.5273	1	1	49.5074	24.5625
DATA	1348	17	36	0	0	ASCRP3005966	ASCRP3005966	7655.01	2814.55	6.567531e+000	1.831099e+000	53.5	20	5.989907e+000	0	0	0	0	0	0	6.73647	1	0	48.5334	21.0571
DATA	1349	17	37	0	0	ASCRP3003102	ASCRP3003102	7680.86	2814.14	1.732110e+000	1.712059e+000	51	20	5.153080e+000	0	0	0	0	0	0	1.77655	0	0	46.1809	19.5357
DATA	1350	17	38	0	0	ASCRP3000462	ASCRP3000462	7706.23	2814.7	5.135758e+000	1.774149e+000	53.5	20	4.704835e+000	0	0	0	0	0	0	5.30224	1	0	51.0895	20.2759
DATA	1351	17	39	0	0	ASCRP3012541	ASCRP3012541	7731.35	2814.6	1.722138e+000	1.696972e+000	50	23	5.241280e+000	0	0	0	0	0	0	1.11827	0	0	50.7771	22.4167
DATA	1352	17	40	0	0	ASCRP3009838	ASCRP3009838	7756.5	2814.5	9.869245e+003	9.869260e+002	10316	20	4.912569e+000	0	0	0	0	0	0	10242.1	1	1	57.5363	20.7333
DATA	1353	17	41	0	0	ASCRP3006542	ASCRP3006542	7782.19	2814.54	1.340318e+001	2.153696e+000	63	22	5.345539e+000	0	0	0	0	0	0	13.9393	1	1	48.8603	23.3143
DATA	1354	17	42	0	0	ASCRP3005674	ASCRP3005674	7807.69	2814.79	1.646953e+001	2.354658e+000	67	23.5	5.641788e+000	0	0	0	0	0	0	17.1585	1	1	48.2044	23.5588
DATA	1355	17	43	0	0	ASCRP3002196	ASCRP3002196	7832.96	2814.86	6.455409e+000	1.800185e+000	56	22.5	4.796313e+000	0	0	0	0	0	0	6.73498	1	0	46.8651	23.2692
DATA	1356	17	44	0	0	ASCRP3009049	ASCRP3009049	7858.38	2814.63	2.913039e+002	2.917871e+001	353	27	5.927695e+000	0	0	0	0	0	0	304.254	1	1	50.7771	26.2143
DATA	1357	17	45	0	0	ASCRP3001817	ASCRP3001817	7883.95	2814.6	7.145669e+001	7.339903e+000	126	21	5.264477e+000	0	0	0	0	0	0	74.6883	1	1	49.5074	21.2973
DATA	1358	17	46	0	0	ASCRP3006079	ASCRP3006079	7909.08	2814.96	1.806125e+001	2.464487e+000	69	22.5	5.967729e+000	0	0	0	0	0	0	18.8847	1	1	46.8651	21.2
DATA	1359	17	47	0	0	ASCRP3003443	ASCRP3003443	7934.66	2814.79	1.764110e+001	2.433812e+000	67	23	5.817711e+000	0	0	0	0	0	0	18.4463	1	1	46.5243	22.3438
DATA	1360	17	48	0	0	ASCRP3003803	ASCRP3003803	7960.23	2814.88	1.516509e+002	1.525755e+001	208	20	7.105520e+000	0	0	0	0	0	0	158.522	1	1	46.5243	21.7647
DATA	1361	17	49	0	0	ASCRP3006893	ASCRP3006893	7985.56	2815.03	1.189139e+002	1.200924e+001	173	21.5	6.326880e+000	0	0	0	0	0	0	124.22	1	1	48.5334	21.9706
DATA	1362	17	50	0	0	ASCRP3000740	ASCRP3000740	8010.84	2814.88	2.703212e+001	3.182708e+000	77	21	4.994251e+000	0	0	0	0	0	0	28.2112	1	1	46.5243	21.6563
DATA	1363	17	51	0	0	ASCRP3007945	ASCRP3007945	8036.34	2814.9	1.020899e+001	1.967707e+000	60	20	3.647678e+000	0	0	0	0	0	0	10.6404	1	1	43.7019	20.25
DATA	1364	17	52	0	0	ASCRP3010598	ASCRP3010598	8061.64	2815.07	1.521194e+001	2.269970e+000	64	19	4.400235e+000	0	0	0	0	0	0	15.8293	1	1	46.5243	19.5
DATA	1365	17	53	0	0	ASCRP3011824	ASCRP3011824	8086.87	2814.93	1.128064e+001	2.030256e+000	60	20	7.070764e+000	0	0	0	0	0	0	11.7165	1	1	47.8731	19.9355
DATA	1366	17	54	0	0	ASCRP3001198	ASCRP3001198	8112.72	2815.26	1.720359e+000	1.697558e+000	51.5	19.5	5.222415e+000	0	0	0	0	0	0	1.45015	0	0	48.2044	20.6176
DATA	1367	17	55	0	0	ASCRP3004317	ASCRP3004317	8137.87	2814.99	1.160786e+002	1.173109e+001	170	23	6.933902e+000	0	0	0	0	0	0	120.007	1	1	47.5395	23.2571
DATA	1368	17	56	0	0	ASCRP3006598	ASCRP3006598	8163	2814.87	2.441751e+004	2.441751e+003	25230	24	6.906927e+000	0	0	0	0	0	0	25177.1	1	1	54.4085	24.6875
DATA	1369	17	57	0	0	Negative005	Negative005	8188.78	2814.86	1.734158e+000	1.705352e+000	48	23	6.112726e+000	0	0	0	0	0	0	-1.36171	0	0	45.835	22.2941
DATA	1370	17	58	0	0	ASCRP3001683	ASCRP3001683	8213.83	2815.19	2.824013e+000	1.733726e+000	54	21	7.623785e+000	0	0	0	0	0	0	2.89445	1	0	46.1809	22.3824
DATA	1371	17	59	0	0	ASCRP3008112	ASCRP3008112	8239.68	2815	3.627752e+001	4.013246e+000	87	21.5	7.286896e+000	0	0	0	0	0	0	37.0591	1	1	49.1849	21.9333
DATA	1372	17	60	0	0	ASCRP3005556	ASCRP3005556	8265	2815.05	1.043330e+001	2.013503e+000	60	22	6.476749e+000	0	0	0	0	0	0	10.6219	1	1	46.8651	23.3448
DATA	1373	17	61	0	0	Negative018	Negative018	8290.07	2815.15	1.757303e+000	1.728112e+000	46	21	4.067776e+000	0	0	0	0	0	0	-2.40081	0	0	47.2035	21.7586
DATA	1374	17	62	0	0	A_23_P53126	NM_005574	8315.93	2815.19	6.137568e+000	1.839865e+000	56	20	4.639475e+000	0	0	0	0	0	0	6.20396	1	0	46.8651	20.5161
DATA	1375	17	63	0	0	ASCRP3012671	ASCRP3012671	8340.5	2815	4.786594e+000	1.805248e+000	56	21	7.745967e+000	0	0	0	0	0	0	4.82125	1	0	54.1152	23
DATA	1376	17	64	0	0	ASCRP3003792	ASCRP3003792	8366.09	2814.93	6.371979e+000	1.859674e+000	58	20	6.486646e+000	0	0	0	0	0	0	6.39435	1	0	54.4085	21.0811
DATA	1377	17	65	0	0	ASCRP3000116	ASCRP3000116	8391.7	2815.05	1.232892e+002	1.245300e+001	174	20	6.409418e+000	0	0	0	0	0	0	123.266	1	1	49.1849	21.125
DATA	1378	17	66	0	0	ASCRP3007409	ASCRP3007409	8417.15	2815.1	1.733072e+001	2.469979e+000	70	21	4.971346e+000	0	0	0	0	0	0	17.2651	1	1	46.8651	21.1429
DATA	1379	17	67	0	0	ASCRP3012224	ASCRP3012224	8442.86	2815.18	2.198660e+001	2.820177e+000	75	23	6.378808e+000	0	0	0	0	0	0	21.8258	1	1	46.8651	23.5
DATA	1380	17	68	0	0	ASCRP3010337	ASCRP3010337	8468.08	2814.77	2.901781e+000	1.795692e+000	56	23	4.269083e+000	0	0	0	0	0	0	2.87091	1	0	46.8651	23.0741
DATA	1381	17	69	0	0	AS_circRNA_control207	AS_circRNA_control207	8493.47	2815.12	1.244129e+002	1.256765e+001	176	25	6.269812e+000	0	0	0	0	0	0	122.7	1	1	48.8603	25.1852
DATA	1382	17	70	0	0	ASCRP3004421	ASCRP3004421	8518.79	2815	2.141962e+001	2.786923e+000	75	21	4.758969e+000	0	0	0	0	0	0	21.0626	1	1	46.8651	21.1724
DATA	1383	17	71	0	0	ASCRP3010954	ASCRP3010954	8544.4	2815.01	6.602364e+001	6.840126e+000	118	20	4.239497e+000	0	0	0	0	0	0	64.7485	1	1	49.8279	19.84
DATA	1384	17	72	0	0	A_23_P2683	NM_024604	8569.5	2815	1.716911e+001	2.481681e+000	69	22.5	5.303265e+000	0	0	0	0	0	0	16.7985	1	1	54.1152	23.2692
DATA	1385	17	73	0	0	ASCRP3011211	ASCRP3011211	8595.44	2815.11	8.558037e+000	1.989020e+000	61	22	8.883475e+000	0	0	0	0	0	0	8.35662	1	0	45.4864	24.129
DATA	1386	17	74	0	0	Negative038	Negative038	8620.18	2814.93	2.514643e+000	1.815694e+000	57	21	4.910193e+000	0	0	0	0	0	0	2.45177	1	0	46.8651	20.88
DATA	1387	17	75	0	0	ASCRP3007768	ASCRP3007768	8645.65	2815.09	1.372991e+002	1.384741e+001	185.5	22	5.567684e+000	0	0	0	0	0	0	133.728	1	1	49.5074	22.9706
DATA	1388	17	76	0	0	A_23_P215720	NM_000492	8671.07	2815.17	1.678232e+001	2.461677e+000	69.5	22.5	6.016318e+000	0	0	0	0	0	0	16.3378	1	1	46.8651	22.5294
DATA	1389	17	77	0	0	ASCRP3007074	ASCRP3007074	8696.44	2815.13	1.135811e+001	2.129033e+000	64	24	5.468230e+000	0	0	0	0	0	0	11.0584	1	1	44.0646	23.3077
DATA	1390	17	78	0	0	Negative045	Negative045	8722.37	2815.06	1.174304e+001	2.148624e+000	63	24	7.359162e+000	0	0	0	0	0	0	11.4422	1	1	46.8651	24.6875
DATA	1391	17	79	0	0	ASCRP3007156	ASCRP3007156	8747	2815	1.033773e+001	2.072889e+000	64	20	5.018695e+000	0	0	0	0	0	0	10.0876	1	1	54.9904	21.1111
DATA	1392	17	80	0	0	ASCRP3011599	ASCRP3011599	8772.8	2815.17	4.188832e+001	4.556238e+000	95	21	5.309961e+000	0	0	0	0	0	0	40.9712	1	1	46.5243	21.2564
DATA	1393	17	81	0	0	ASCRP3009148	ASCRP3009148	8798.3	2815.03	2.577327e+001	3.136136e+000	81	23	5.103609e+000	0	0	0	0	0	0	25.2888	1	1	48.8603	23.3056
DATA	1394	17	82	0	0	ASCRP3002847	ASCRP3002847	8823.65	2815.12	7.061827e+001	7.282582e+000	124	20	7.807126e+000	0	0	0	0	0	0	69.5762	1	1	48.8603	22.2683
DATA	1395	18	1	0	0	ASCRP3004065	ASCRP3004065	6779.14	2821.58	1.218121e+001	2.202097e+000	56	18	6.146423e+000	0	0	0	0	0	0	11.6416	1	1	44.7812	18.5349
DATA	1396	18	2	0	0	ASCRP3013373	ASCRP3013373	6804.71	2821.82	4.435865e+000	1.902607e+000	50	21	6.308318e+000	0	0	0	0	0	0	4.20345	1	0	48.8603	20.4444
DATA	1397	18	3	0	0	Negative007	Negative007	6829.81	2821.72	3.850434e+000	1.902596e+000	50	21	4.285008e+000	0	0	0	0	0	0	3.62314	1	0	46.1809	20.1935
DATA	1398	18	4	0	0	ASCRP3013067	ASCRP3013067	6855.01	2821.86	1.100291e+001	2.173290e+000	56	18	6.050627e+000	0	0	0	0	0	0	10.2929	1	1	48.2044	20.4857
DATA	1399	18	5	0	0	ASCRP3001833	ASCRP3001833	6880.62	2821.78	1.297100e+002	1.310699e+001	162	22	4.868973e+000	0	0	0	0	0	0	120.762	1	1	48.8603	21.7241
DATA	1400	18	6	0	0	ASCRP3005376	ASCRP3005376	6905.5	2822	3.036657e+001	3.576748e+000	72	19	5.386994e+000	0	0	0	0	0	0	28.1702	1	1	54.1152	20.3448
DATA	1401	18	7	0	0	ASCRP3003593	ASCRP3003593	6931.5	2821.82	2.177892e+001	2.886925e+000	68	19	4.795694e+000	0	0	0	0	0	0	20.1494	1	1	49.1849	19.0357
DATA	1402	18	8	0	0	ASCRP3006657	ASCRP3006657	6956.73	2821.73	3.587087e+001	4.058371e+000	79	21.5	5.114712e+000	0	0	0	0	0	0	33.1314	1	1	47.2035	21.0313
DATA	1403	18	9	0	0	ASCRP3007355	ASCRP3007355	6982.21	2821.81	7.456037e+001	7.694262e+000	113.5	20.5	6.377727e+000	0	0	0	0	0	0	68.8089	1	1	47.5395	21.6944
DATA	1404	18	10	0	0	ASCRP3009144	ASCRP3009144	7007.5	2822.01	7.147956e+001	7.396129e+000	114	20	7.416319e+000	0	0	0	0	0	0	65.9633	1	1	48.5334	21.2941
DATA	1405	18	11	0	0	ASCRP3000435	ASCRP3000435	7032.79	2821.82	4.204987e+001	4.613686e+000	84.5	20.5	6.580368e+000	0	0	0	0	0	0	38.8331	1	1	47.5395	21.1765
DATA	1406	18	12	0	0	Negative027	Negative027	7058.45	2821.7	2.004944e+000	1.906349e+000	47	23	6.696968e+000	0	0	0	0	0	0	1.8542	1	0	47.8731	22.6176
DATA	1407	18	13	0	0	ASCRP3003451	ASCRP3003451	7083.8	2821.84	2.544485e+001	3.170814e+000	70	21	5.675405e+000	0	0	0	0	0	0	23.5787	1	1	46.5243	20.9091
DATA	1408	18	14	0	0	ASCRP3000920	ASCRP3000920	7109.24	2821.9	1.130025e+001	2.199614e+000	57	22	6.614521e+000	0	0	0	0	0	0	10.4984	1	1	47.8731	21.7576
DATA	1409	18	15	0	0	ASCRP3003698	ASCRP3003698	7134.5	2822	8.289310e+004	8.289310e+003	77330	20	6.075105e+000	0	0	0	0	0	0	77245.1	1	1	54.1152	21.7
DATA	1410	18	16	0	0	ASCRP3007767	ASCRP3007767	7159.91	2821.9	5.656634e+002	5.659740e+001	577	22	5.473075e+000	0	0	0	0	0	0	528.976	1	1	46.8651	22.7273
DATA	1411	18	17	0	0	ASCRP3007481	ASCRP3007481	7185.39	2822.07	5.499832e+001	5.808265e+000	97	22	5.390354e+000	0	0	0	0	0	0	51.6316	1	1	53.8203	22.5484
DATA	1412	18	18	0	0	ASCRP3000554	ASCRP3000554	7210.76	2822	1.534318e+003	1.534431e+002	1495	20	4.509447e+000	0	0	0	0	0	0	1446.49	1	1	46.8651	19.7059
DATA	1413	18	19	0	0	ASCRP3010348	ASCRP3010348	7236.29	2821.89	2.917892e+002	2.923759e+001	322	19	5.952622e+000	0	0	0	0	0	0	276.34	1	1	49.1849	19.6061
DATA	1414	18	20	0	0	ASCRP3002194	ASCRP3002194	7261.43	2821.86	7.944074e+000	2.006525e+000	54	17.5	6.208183e+000	0	0	0	0	0	0	7.55893	1	0	48.8603	19.6923
DATA	1415	18	21	0	0	ASCRP3001013	ASCRP3001013	7286.74	2822.01	5.672635e+000	1.919300e+000	53	19	5.054075e+000	0	0	0	0	0	0	5.42415	1	0	47.8731	19.8235
DATA	1416	18	22	0	0	ASCRP3011615	ASCRP3011615	7312	2821.8	1.313862e+001	2.248158e+000	59	22.5	6.490154e+000	0	0	0	0	0	0	12.627	1	1	48.2044	22.3824
DATA	1417	18	23	0	0	ASCRP3000321	ASCRP3000321	7337.84	2821.94	5.902923e+000	1.908288e+000	51	22	6.101824e+000	0	0	0	0	0	0	5.70301	1	0	45.835	22.0323
DATA	1418	18	24	0	0	A_23_P1331	NM_080801	7363.25	2821.88	1.040540e+001	2.083602e+000	56	22	4.768310e+000	0	0	0	0	0	0	10.106	1	1	48.8603	21.2333
DATA	1419	18	25	0	0	ASCRP3000377	ASCRP3000377	7388.38	2821.88	8.763935e+001	8.946027e+000	134	23	6.775608e+000	0	0	0	0	0	0	85.5629	1	1	46.5243	23.1379
DATA	1420	18	26	0	0	ASCRP3009155	ASCRP3009155	7413.87	2821.99	1.165645e+002	1.179253e+001	164.5	22.5	6.126685e+000	0	0	0	0	0	0	114.404	1	1	47.5395	21.6316
DATA	1421	18	27	0	0	ASCRP3012813	ASCRP3012813	7439.08	2822.1	3.020396e+001	3.504424e+000	78	19	5.342461e+000	0	0	0	0	0	0	29.7979	1	1	46.8651	19.9412
DATA	1422	18	28	0	0	ASCRP3006697	ASCRP3006697	7464.85	2821.86	3.215184e+000	1.796860e+000	50	19	6.208831e+000	0	0	0	0	0	0	3.18859	1	0	46.8651	20.4571
DATA	1423	18	29	0	0	ASCRP3010532	ASCRP3010532	7490.36	2821.97	4.302121e+001	4.647823e+000	92	22	7.004749e+000	0	0	0	0	0	0	42.8807	1	1	49.1849	21.069
DATA	1424	18	30	0	0	ASCRP3004888	ASCRP3004888	7515.58	2821.82	5.867163e+000	1.846160e+000	55	20	3.766962e+000	0	0	0	0	0	0	5.87651	1	0	47.5395	19.76
DATA	1425	18	31	0	0	ASCRP3001791	ASCRP3001791	7540.91	2821.88	3.601131e+001	4.000445e+000	84	22	5.742418e+000	0	0	0	0	0	0	36.2386	1	1	46.8651	22.2414
DATA	1426	18	32	0	0	ASCRP3000186	ASCRP3000186	7566.42	2821.81	6.001919e+000	1.835253e+000	54.5	23	5.778999e+000	0	0	0	0	0	0	6.06733	1	0	48.5334	22.7143
DATA	1427	18	33	0	0	Negative046	Negative046	7591.78	2821.89	1.257649e+002	1.269450e+001	174	20	5.540269e+000	0	0	0	0	0	0	127.682	1	1	47.8731	20.1379
DATA	1428	18	34	0	0	ASCRP3000053	ASCRP3000053	7616.9	2821.99	3.981487e+001	4.337117e+000	90	20	7.245934e+000	0	0	0	0	0	0	40.5846	1	1	46.8651	21.7353
DATA	1429	18	35	0	0	ASCRP3004270	ASCRP3004270	7642.48	2821.9	1.020176e+002	1.034464e+001	154	24	5.645438e+000	0	0	0	0	0	0	104.391	1	1	49.5074	24.25
DATA	1430	18	36	0	0	Negative003	Negative003	7668.22	2822.28	1.736144e+000	1.710355e+000	49	19	6.120168e+000	0	0	0	0	0	0	1.04858	0	0	46.8651	20.6486
DATA	1431	18	37	1028	1	(+)E1A_r60_a20	E1A_r60_a20	7693.2	2822	4.397883e+001	4.715675e+000	92	20	5.230437e+000	0	0	0	0	0	0	45.3074	1	1	49.1849	20.5667
DATA	1432	18	38	0	0	ASCRP3004819	ASCRP3004819	7718.5	2822.06	2.536022e+002	2.541692e+001	314	22	5.520703e+000	0	0	0	0	0	0	262.029	1	1	48.5334	23.7333
DATA	1433	18	39	0	0	ASCRP3000015	ASCRP3000015	7743.94	2822.15	1.441868e+002	1.451766e+001	197	21	6.319453e+000	0	0	0	0	0	0	149.369	1	1	53.8203	21.25
DATA	1434	18	40	0	0	ASCRP3001072	ASCRP3001072	7769.46	2821.97	7.186885e+000	1.835071e+000	57.5	22	5.803410e+000	0	0	0	0	0	0	7.46251	1	0	48.5334	23.2903
DATA	1435	18	41	0	0	ASCRP3002140	ASCRP3002140	7794.94	2822.21	3.123466e+001	3.549072e+000	81	21	4.761011e+000	0	0	0	0	0	0	32.4959	1	1	46.5243	22.4571
DATA	1436	18	42	0	0	Negative004	Negative004	7820.76	2822.15	1.710838e+000	1.682419e+000	46	23	4.947013e+000	0	0	0	0	0	0	-2.03722	0	0	48.2044	22.6296
DATA	1437	18	43	0	0	A_23_P111995	NM_002318	7845.6	2822.15	1.061277e+002	1.074497e+001	163	26	5.967729e+000	0	0	0	0	0	0	110.733	1	1	48.8603	25.2
DATA	1438	18	44	0	0	ASCRP3002703	ASCRP3002703	7870.84	2821.91	1.397116e+001	2.184066e+000	62	22.5	4.490091e+000	0	0	0	0	0	0	14.591	1	1	46.1809	22.3333
DATA	1439	18	45	0	0	ASCRP3010085	ASCRP3010085	7896.42	2822.43	3.631089e+001	3.999990e+000	87.5	23	4.907294e+000	0	0	0	0	0	0	37.9428	1	1	57.5363	20.8077
DATA	1440	18	46	0	0	ASCRP3007970	ASCRP3007970	7921.76	2822.09	3.419494e+001	3.808758e+000	85	22	4.733920e+000	0	0	0	0	0	0	35.7407	1	1	46.5243	23.08
DATA	1441	18	47	0	0	ASCRP3001166	ASCRP3001166	7947.51	2822.53	2.276363e+000	1.693022e+000	51	23	5.756409e+000	0	0	0	0	0	0	2.37893	1	0	50.4627	21.6071
DATA	1442	18	48	0	0	ASCRP3013198	ASCRP3013198	7972.5	2822.5	3.507100e+001	3.888028e+000	85.5	20	6.869316e+000	0	0	0	0	0	0	36.6349	1	1	57.5363	22
DATA	1443	18	49	0	0	ASCRP3006356	ASCRP3006356	7998.18	2822.21	1.596246e+001	2.317199e+000	65	22	7.087017e+000	0	0	0	0	0	0	16.6612	1	1	46.1809	21.3226
DATA	1444	18	50	0	0	ASCRP3012365	ASCRP3012365	8023.38	2822.5	8.487848e+001	8.652819e+000	138	21	4.453342e+000	0	0	0	0	0	0	88.4954	1	1	49.8279	22.0323
DATA	1445	18	51	0	0	ASCRP3009637	ASCRP3009637	8048.97	2822.32	5.346785e+001	5.605702e+000	105.5	18	3.196657e+000	0	0	0	0	0	0	55.6669	1	1	49.1849	17.8636
DATA	1446	18	52	0	0	ASCRP3002751	ASCRP3002751	8074.3	2822.43	1.429293e+001	2.210983e+000	65	19.5	8.319910e+000	0	0	0	0	0	0	14.8552	1	1	51.0895	21.9643
DATA	1447	18	53	0	0	ASCRP3002721	ASCRP3002721	8099.5	2822.5	7.347784e+000	1.843050e+000	57.5	20	5.797386e+000	0	0	0	0	0	0	7.62161	1	0	57.5363	21.0741
DATA	1448	18	54	0	0	ASCRP3002773	ASCRP3002773	8124.89	2822.35	1.722702e+000	1.697298e+000	50	20	5.111447e+000	0	0	0	0	0	0	1.08007	0	0	48.8603	21.2424
DATA	1449	18	55	0	0	ASCRP3007943	ASCRP3007943	8150.33	2822.5	1.304177e+001	2.141350e+000	60.5	23	6.793630e+000	0	0	0	0	0	0	13.463	1	1	65	22.8182
DATA	1450	18	56	0	0	ASCRP3000069	ASCRP3000069	8175.94	2822.3	2.090242e+003	2.090312e+002	2205	23	6.348914e+000	0	0	0	0	0	0	2151.78	1	1	46.1809	22.3939
DATA	1451	18	57	0	0	ASCRP3010629	ASCRP3010629	8201.32	2822.23	9.210058e+001	9.367120e+000	145	21.5	6.624107e+000	0	0	0	0	0	0	94.5317	1	1	49.1849	22
DATA	1452	18	58	0	0	CUST_20_PI418767722	NM_006013	8226.76	2822.18	1.336545e+001	2.173149e+000	63	22	7.352419e+000	0	0	0	0	0	0	13.6751	1	1	50.4627	22.4839
DATA	1453	18	59	0	0	ASCRP3010122	ASCRP3010122	8252.24	2822.33	7.513749e+001	7.707931e+000	126	21.5	6.375330e+000	0	0	0	0	0	0	76.6235	1	1	49.1849	21.9
DATA	1454	18	60	0	0	ASCRP3005782	ASCRP3005782	8277.37	2822.36	1.071016e+002	1.084820e+001	159	23	5.187164e+000	0	0	0	0	0	0	108.849	1	1	48.8603	23.36
DATA	1455	18	61	0	0	ASCRP3008940	ASCRP3008940	8302.99	2822.18	1.891920e+002	1.899824e+001	244	20	4.487325e+000	0	0	0	0	0	0	191.595	1	1	46.8651	20.1563
DATA	1456	18	62	0	0	ASCRP3013488	ASCRP3013488	8328.25	2822.37	2.019994e+003	2.020069e+002	2062	19	4.903230e+000	0	0	0	0	0	0	2038.34	1	1	49.1849	20.0417
DATA	1457	18	63	0	0	ASCRP3004514	ASCRP3004514	8353.73	2822.42	4.139634e+002	4.143305e+001	466.5	22	7.705772e+000	0	0	0	0	0	0	416.204	1	1	50.7771	23.0741
DATA	1458	18	64	0	0	AS_circRNA_control205	AS_circRNA_control205	8379.15	2822.86	2.755167e+003	2.755222e+002	2809	20	6.000626e+000	0	0	0	0	0	0	2760.06	1	1	46.1809	20.2162
DATA	1459	18	65	0	0	ASCRP3008682	ASCRP3008682	8404.58	2822.64	7.597398e+000	1.913711e+000	60	20	6.118949e+000	0	0	0	0	0	0	7.58354	1	0	47.8731	20.1923
DATA	1460	18	66	0	0	ASCRP3009989	ASCRP3009989	8430.02	2822.6	1.792407e+000	1.764206e+000	52	22	5.026517e+000	0	0	0	0	0	0	0.740928	0	0	45.4864	21.8611
DATA	1461	18	67	1028	1	(+)E1A_r60_a20	E1A_r60_a20	8455.45	2822.68	4.002781e+001	4.376104e+000	91	23	5.927146e+000	0	0	0	0	0	0	39.6796	1	1	48.2044	22.1481
DATA	1462	18	68	0	0	ASCRP3002507	ASCRP3002507	8480.73	2822.78	9.684275e+001	9.845474e+000	147	22	5.443884e+000	0	0	0	0	0	0	95.6928	1	1	48.2044	23.375
DATA	1463	18	69	0	0	ASCRP3001502	ASCRP3001502	8505.61	2822.93	1.809612e+000	1.779552e+000	49	23	5.995016e+000	0	0	0	0	0	0	-3.07483	0	0	53.8203	22.125
DATA	1464	18	70	0	0	ASCRP3011608	ASCRP3011608	8531.57	2822.6	4.055462e+001	4.430762e+000	93	21	4.429823e+000	0	0	0	0	0	0	39.8414	1	1	45.1352	21.04
DATA	1465	18	71	0	0	ASCRP3003607	ASCRP3003607	8557	2822.61	2.447022e+003	2.447088e+002	2436	22.5	5.790318e+000	0	0	0	0	0	0	2398.07	1	1	48.2044	22.75
DATA	1466	18	72	0	0	ASCRP3002495	ASCRP3002495	8582.36	2822.82	1.025214e+002	1.040771e+001	153	22.5	5.557777e+000	0	0	0	0	0	0	100.261	1	1	49.5074	23
DATA	1467	18	73	0	0	ASCRP3012564	ASCRP3012564	8607.65	2822.85	4.577283e+001	4.916946e+000	96.5	21	8.458199e+000	0	0	0	0	0	0	44.6884	1	1	47.5395	23.7273
DATA	1468	18	74	0	0	ASCRP3003966	ASCRP3003966	8633.54	2822.83	1.828408e+000	1.798035e+000	51	22	4.027064e+000	0	0	0	0	0	0	-0.206769	0	0	47.8731	21.3
DATA	1469	18	75	0	0	A_23_P250813	NM_000553	8658.56	2822.59	5.012765e+001	5.325919e+000	102.5	23	4.678861e+000	0	0	0	0	0	0	48.8435	1	1	47.5395	23.2593
DATA	1470	18	76	0	0	ASCRP3001426	ASCRP3001426	8683.79	2822.81	6.776560e+001	7.011427e+000	119	23.5	4.663874e+000	0	0	0	0	0	0	66.022	1	1	47.5395	23.2
DATA	1471	18	77	0	0	ASCRP3011451	ASCRP3011451	8709.61	2822.62	1.829035e+000	1.798660e+000	51	25	5.282255e+000	0	0	0	0	0	0	0.0494853	0	0	45.1352	25.9688
DATA	1472	18	78	0	0	ASCRP3007205	ASCRP3007205	8734.94	2822.99	1.449355e+002	1.460446e+001	192	23	7.271299e+000	0	0	0	0	0	0	141.453	1	1	48.5334	23.5556
DATA	1473	18	79	0	0	ASCRP3006006	ASCRP3006006	8760.06	2823.07	1.823170e+000	1.801842e+000	54	20	5.657393e+000	0	0	0	0	0	0	1.75478	0	0	46.8651	20.5122
DATA	1474	18	80	0	0	ASCRP3004675	ASCRP3004675	8785.57	2822.79	2.356343e+001	2.957872e+000	77.5	24	5.156821e+000	0	0	0	0	0	0	23.1064	1	1	46.5243	24.0303
DATA	1475	18	81	0	0	ASCRP3006260	ASCRP3006260	8811.11	2822.76	1.063261e+002	1.078079e+001	164	23	7.512378e+000	0	0	0	0	0	0	104.652	1	1	49.1849	23.5588
DATA	1476	18	82	0	0	Negative046	Negative046	8836.13	2823.06	1.392240e+002	1.403485e+001	194	23	6.511921e+000	0	0	0	0	0	0	137.67	1	1	46.8651	23.3263
DATA	1477	19	1	0	0	ASCRP3003011	ASCRP3003011	6766.31	2828.96	4.393458e+000	1.878701e+000	50	21	6.173269e+000	0	0	0	0	0	0	4.21698	1	0	49.1849	20.9225
DATA	1478	19	2	0	0	ASCRP3012540	ASCRP3012540	6791.61	2829.14	1.874486e+000	1.843348e+000	45	17	6.581060e+000	0	0	0	0	0	0	-0.285538	0	0	49.1849	17.8966
DATA	1479	19	3	0	0	ASCRP3010858	ASCRP3010858	6817.31	2828.99	3.014507e+002	3.020227e+001	327	21	4.121378e+000	0	0	0	0	0	0	284.467	1	1	47.2035	20.2963
DATA	1480	19	4	0	0	ASCRP3000312	ASCRP3000312	6842.61	2829.01	1.356435e+002	1.369265e+001	175	18.5	5.271111e+000	0	0	0	0	0	0	127.174	1	1	49.1849	19.7692
DATA	1481	19	5	0	0	ASCRP3010168	ASCRP3010168	6867.88	2828.91	1.455679e+002	1.467768e+001	180.5	20.5	7.014893e+000	0	0	0	0	0	0	135.76	1	1	47.5395	21.3611
DATA	1482	19	6	0	0	ASCRP3007687	ASCRP3007687	6893.47	2829.16	7.605649e+000	2.035326e+000	53	21	6.272640e+000	0	0	0	0	0	0	7.06322	1	0	47.8731	20.7083
DATA	1483	19	7	0	0	ASCRP3007982	ASCRP3007982	6918.68	2829	1.792798e+002	1.802773e+001	209	20	5.117703e+000	0	0	0	0	0	0	165.977	1	1	49.1849	20.037
DATA	1484	19	8	0	0	ASCRP3011104	ASCRP3011104	6944.11	2829	2.096701e+001	2.828083e+000	65	20.5	4.923220e+000	0	0	0	0	0	0	19.3692	1	1	46.8651	20.6429
DATA	1485	19	9	0	0	ASCRP3000489	ASCRP3000489	6969.41	2828.96	3.335747e+001	3.839030e+000	77.5	22	5.710484e+000	0	0	0	0	0	0	30.7768	1	1	48.5334	22.2353
DATA	1486	19	10	0	0	ASCRP3005723	ASCRP3005723	6995	2829.17	1.171206e+001	2.232903e+000	56	22	7.309811e+000	0	0	0	0	0	0	10.8012	1	1	46.8651	22.55
DATA	1487	19	11	0	0	Negative005	Negative005	7020.2	2828.95	1.932495e+000	1.900394e+000	44	20	5.140636e+000	0	0	0	0	0	0	-3.33014	0	0	47.8731	20.3636
DATA	1488	19	12	0	0	Negative041	Negative041	7045.79	2828.85	3.076358e+000	1.923121e+000	50	21	6.345381e+000	0	0	0	0	0	0	2.84119	1	0	45.835	22.1714
DATA	1489	19	13	0	0	A_23_P11507	NM_015534	7071.23	2829.2	1.373883e+001	2.340771e+000	59	21	5.583787e+000	0	0	0	0	0	0	12.7099	1	1	45.835	21.3514
DATA	1490	19	14	0	0	A_23_P256956	NM_005733	7096.46	2828.96	7.543784e+000	2.035757e+000	52	21	6.503762e+000	0	0	0	0	0	0	6.99485	1	0	47.8731	20.9677
DATA	1491	19	15	0	0	ASCRP3013020	ASCRP3013020	7121.99	2828.71	2.960650e+001	3.510036e+000	75	19.5	5.130038e+000	0	0	0	0	0	0	27.5305	1	1	47.5395	20.4706
DATA	1492	19	16	0	0	ASCRP3002231	ASCRP3002231	7147	2829	1.911152e+000	1.883496e+000	47	22	5.728072e+000	0	0	0	0	0	0	1.15736	0	0	54.9904	22.5405
DATA	1493	19	17	0	0	CUST_13_PI418767722	NM_005022	7172.5	2829	4.895425e+004	4.895426e+003	45697.5	23	6.197363e+000	0	0	0	0	0	0	45837.6	1	1	54.1152	23.3235
DATA	1494	19	18	0	0	ASCRP3002824	ASCRP3002824	7198.01	2829.31	8.357576e+001	8.563110e+000	126	22	3.757820e+000	0	0	0	0	0	0	78.5725	1	1	46.1809	22.6061
DATA	1495	19	19	0	0	ASCRP3002682	ASCRP3002682	7223.46	2828.96	1.284066e+001	2.257450e+000	58.5	20	5.062675e+000	0	0	0	0	0	0	12.1253	1	1	48.5334	19.4545
DATA	1496	19	20	0	0	ASCRP3004665	ASCRP3004665	7248.5	2829	3.979247e+001	4.387522e+000	87	21.5	7.697660e+000	0	0	0	0	0	0	37.7473	1	1	54.1152	22.9286
DATA	1497	19	21	0	0	ASCRP3006498	ASCRP3006498	7274.38	2829	1.891581e+002	1.900500e+001	228.5	20	7.571628e+000	0	0	0	0	0	0	180.324	1	1	48.5334	21.2727
DATA	1498	19	22	0	0	ASCRP3000402	ASCRP3000402	7299.81	2829.19	1.692401e+001	2.492574e+000	61	20.5	6.162922e+000	0	0	0	0	0	0	16.2146	1	1	46.1809	21.8667
DATA	1499	19	23	0	0	Negative031	Negative031	7324.94	2828.91	3.284288e+000	1.850006e+000	50	22	5.694157e+000	0	0	0	0	0	0	3.16273	1	0	46.8651	21.4865
DATA	1500	19	24	0	0	ASCRP3011957	ASCRP3011957	7350.38	2829.18	9.706340e+000	2.054856e+000	57	21	5.737651e+000	0	0	0	0	0	0	9.39592	1	1	47.5395	21.5714
DATA	1501	19	25	0	0	ASCRP3008063	ASCRP3008063	7375.79	2829.19	2.417122e+002	2.423827e+001	279	21	4.761556e+000	0	0	0	0	0	0	235.218	1	1	47.5395	20.3793
DATA	1502	19	26	0	0	ASCRP3011135	ASCRP3011135	7400.94	2829.25	4.301301e+001	4.659764e+000	90	21	6.625288e+000	0	0	0	0	0	0	42.0764	1	1	46.1809	21.1389
DATA	1503	19	27	0	0	ASCRP3002171	ASCRP3002171	7426.79	2829.16	7.026650e+001	7.249266e+000	116	20	5.813060e+000	0	0	0	0	0	0	69.1049	1	1	47.8731	21.3333
DATA	1504	19	28	0	0	ASCRP3012455	ASCRP3012455	7452.14	2829.22	4.066673e+001	4.436576e+000	88	19.5	5.746483e+000	0	0	0	0	0	0	40.2016	1	1	47.5395	20.619
DATA	1505	19	29	0	0	ASCRP3008396	ASCRP3008396	7477.47	2829.12	8.669020e+001	8.846778e+000	135	19.5	6.935359e+000	0	0	0	0	0	0	86.1353	1	1	48.8603	21.1071
DATA	1506	19	30	1028	1	(+)E1A_r60_a135	E1A_r60_a135	7502.73	2829.51	1.785560e+000	1.755900e+000	46	23	7.585149e+000	0	0	0	0	0	0	-3.39921	0	0	43.7019	23.0345
DATA	1507	19	31	0	0	ASCRP3000960	ASCRP3000960	7528.43	2829.34	8.906913e+000	1.961269e+000	57	18.5	5.725623e+000	0	0	0	0	0	0	8.9369	1	1	47.8731	19.9
DATA	1508	19	32	0	0	ASCRP3002393	ASCRP3002393	7553.73	2829.23	3.980061e+001	4.343506e+000	87	23	5.081358e+000	0	0	0	0	0	0	40.1196	1	1	47.2035	23.0345
DATA	1509	19	33	0	0	ASCRP3002032	ASCRP3002032	7579.15	2829.12	9.683908e+001	9.837505e+000	146.5	20	7.954767e+000	0	0	0	0	0	0	98.0491	1	1	47.8731	21.7241
DATA	1510	19	34	0	0	ASCRP3004239	ASCRP3004239	7604.51	2829.28	8.741443e+000	1.933289e+000	58	20	6.033619e+000	0	0	0	0	0	0	8.88774	1	1	48.5334	20.5926
DATA	1511	19	35	0	0	ASCRP3011431	ASCRP3011431	7629.81	2829.21	1.212682e+001	2.102553e+000	59	24	6.898532e+000	0	0	0	0	0	0	12.3785	1	1	46.1809	24
DATA	1512	19	36	0	0	ASCRP3002530	ASCRP3002530	7655.15	2829.32	5.508263e+001	5.767974e+000	106	20	5.776363e+000	0	0	0	0	0	0	56.4324	1	1	46.1809	21.5405
DATA	1513	19	37	0	0	ASCRP3012292	ASCRP3012292	7680.49	2829.31	2.976959e+001	3.430889e+000	79	21	6.642969e+000	0	0	0	0	0	0	30.6029	1	1	48.5334	21.9355
DATA	1514	19	38	0	0	ASCRP3000519	ASCRP3000519	7705.9	2829.16	5.620469e+000	1.790677e+000	54.5	20	5.302944e+000	0	0	0	0	0	0	5.79585	1	0	46.8651	20.6061
DATA	1515	19	39	0	0	ASCRP3013499	ASCRP3013499	7731.48	2829.23	9.624761e+000	1.949559e+000	59	23	4.814370e+000	0	0	0	0	0	0	9.95304	1	1	46.8651	22.8333
DATA	1516	19	40	0	0	ASCRP3004095	ASCRP3004095	7756.89	2829.28	1.896992e+001	2.541421e+000	69	21.5	5.529157e+000	0	0	0	0	0	0	19.6655	1	1	47.8731	22.4063
DATA	1517	19	41	0	0	ASCRP3003853	ASCRP3003853	7782.38	2829.04	2.062988e+001	2.665295e+000	70	23	6.177918e+000	0	0	0	0	0	0	21.4327	1	1	48.2044	23.3333
DATA	1518	19	42	0	0	ASCRP3001092	ASCRP3001092	7807.67	2829.25	2.632701e+001	3.125516e+000	75	22	5.735151e+000	0	0	0	0	0	0	27.4004	1	1	47.5395	23.0667
DATA	1519	19	43	0	0	ASCRP3001745	ASCRP3001745	7833.08	2829.35	1.091768e+001	2.005351e+000	60	25	5.881994e+000	0	0	0	0	0	0	11.3794	1	1	46.8651	23.7419
DATA	1520	19	44	0	0	ASCRP3011484	ASCRP3011484	7858.5	2829.38	1.279216e+002	1.290204e+001	183	22	7.082041e+000	0	0	0	0	0	0	133.48	1	1	47.8731	23.303
DATA	1521	19	45	0	0	AS_circRNA_control210	AS_circRNA_control210	7883.92	2829.44	4.952600e+003	4.952628e+002	5196	21	4.882077e+000	0	0	0	0	0	0	5171.75	1	1	45.1352	21.3125
DATA	1522	19	46	0	0	ASCRP3012485	ASCRP3012485	7909.4	2829.28	1.652902e+001	2.355528e+000	68	21	6.661109e+000	0	0	0	0	0	0	17.2679	1	1	46.5243	20.2963
DATA	1523	19	47	0	0	ASCRP3010637	ASCRP3010637	7934.46	2829.38	1.706450e+000	1.678563e+000	50	23	3.500518e+000	0	0	0	0	0	0	0.410557	0	0	47.5395	23.0833
DATA	1524	19	48	0	0	ASCRP3002301	ASCRP3002301	7960.26	2829.39	1.646797e+003	1.646882e+002	1786	21	7.438060e+000	0	0	0	0	0	0	1720.07	1	1	46.8651	22.5161
DATA	1525	19	49	0	0	Negative013	Negative013	7985.64	2829.49	2.077897e+000	1.692379e+000	50	19	5.432004e+000	0	0	0	0	0	0	2.16903	1	0	45.835	19.56
DATA	1526	19	50	0	0	Negative040	Negative040	8010.84	2829.2	1.709497e+000	1.681100e+000	47.5	23	5.275629e+000	0	0	0	0	0	0	-0.972079	0	0	46.1809	21.9677
DATA	1527	19	51	0	0	ASCRP3006205	ASCRP3006205	8036.54	2829.34	2.997512e+001	3.437781e+000	83	20	5.043185e+000	0	0	0	0	0	0	31.2218	1	1	45.1352	21.6061
DATA	1528	19	52	0	0	ASCRP3011316	ASCRP3011316	8061.81	2829.28	1.714304e+000	1.693543e+000	51	19.5	7.153168e+000	0	0	0	0	0	0	1.67931	0	0	45.835	22.0667
DATA	1529	19	53	0	0	AS_circRNA_control205	AS_circRNA_control205	8087.1	2829.41	2.684936e+003	2.684989e+002	2842	22	6.811164e+000	0	0	0	0	0	0	2787.17	1	1	43.7019	22.5667
DATA	1530	19	54	0	0	ASCRP3001091	ASCRP3001091	8112.19	2829.63	2.146057e+001	2.733135e+000	73.5	19	6.858521e+000	0	0	0	0	0	0	22.2311	1	1	44.4243	20.1563
DATA	1531	19	55	0	0	ASCRP3000680	ASCRP3000680	8137.74	2829.55	5.338419e+002	5.341114e+001	609.5	20	5.798000e+000	0	0	0	0	0	0	551.691	1	1	52.0157	20.9714
DATA	1532	19	56	0	0	ASCRP3013598	ASCRP3013598	8162.89	2829.5	4.836218e+000	1.768323e+000	57	23	7.393209e+000	0	0	0	0	0	0	4.98502	1	0	56.9804	23.6471
DATA	1533	19	57	0	0	ASCRP3012915	ASCRP3012915	8188.43	2829.64	1.923340e+002	1.930889e+001	252	23	6.078915e+000	0	0	0	0	0	0	197.688	1	1	48.2044	23.1034
DATA	1534	19	58	0	0	ASCRP3009046	ASCRP3009046	8213.78	2829.82	5.751607e+001	6.000683e+000	108.5	24	8.726701e+000	0	0	0	0	0	0	58.9389	1	1	48.2044	23.697
DATA	1535	19	59	0	0	ASCRP3007774	ASCRP3007774	8239.33	2829.5	7.361726e+000	1.867623e+000	57	23	6.380389e+000	0	0	0	0	0	0	7.51968	1	0	57.5363	22.931
DATA	1536	19	60	0	0	ASCRP3000236	ASCRP3000236	8264.68	2829.69	5.259432e+001	5.534200e+000	101	22	6.976867e+000	0	0	0	0	0	0	53.5442	1	1	48.2044	22.48
DATA	1537	19	61	0	0	ASCRP3010805	ASCRP3010805	8290.31	2829.24	1.757332e+000	1.728141e+000	49	24	6.717964e+000	0	0	0	0	0	0	-0.609386	0	0	47.8731	23.8
DATA	1538	19	62	0	0	ASCRP3008833	ASCRP3008833	8315.42	2829.43	2.508922e+000	1.752241e+000	53.5	19	5.732545e+000	0	0	0	0	0	0	2.53648	1	0	57.5363	19.8276
DATA	1539	19	63	0	0	AS_circRNA_control202	AS_circRNA_control202	8340.58	2829.43	2.630539e+002	2.636290e+001	319	22	7.422488e+000	0	0	0	0	0	0	265.002	1	1	57.5363	22.52
DATA	1540	19	64	0	0	ASCRP3001520	ASCRP3001520	8366.11	2829.5	2.426807e+001	2.990014e+000	74	22	6.038701e+000	0	0	0	0	0	0	24.3596	1	1	56.9804	21.8182
DATA	1541	19	65	0	0	ASCRP3011964	ASCRP3011964	8391.5	2829.5	3.568066e+001	3.975397e+000	89	21	6.908979e+000	0	0	0	0	0	0	35.6874	1	1	57.5363	21.6552
DATA	1542	19	66	0	0	Negative032	Negative032	8417.04	2829.85	1.788809e+000	1.759692e+000	53	22	5.355123e+000	0	0	0	0	0	0	0.457111	0	0	47.8731	22.0345
DATA	1543	19	67	0	0	ASCRP3008361	ASCRP3008361	8442.42	2829.57	9.360667e+000	1.997969e+000	60	23	6.125236e+000	0	0	0	0	0	0	9.29763	1	1	57.5363	22.5
DATA	1544	19	68	0	0	ASCRP3002427	ASCRP3002427	8467.58	2829.57	1.330842e+002	1.342572e+001	185	24	5.452217e+000	0	0	0	0	0	0	131.76	1	1	57.5363	23.32
DATA	1545	19	69	0	0	ASCRP3006167	ASCRP3006167	8493.43	2829.77	5.801480e+002	5.804199e+001	621	23.5	4.833001e+000	0	0	0	0	0	0	572.581	1	1	50.4627	24.1
DATA	1546	19	70	0	0	ASCRP3000543	ASCRP3000543	8518.62	2829.63	4.786916e+002	4.790230e+001	523.5	21	6.863131e+000	0	0	0	0	0	0	471.11	1	1	50.7771	21.4444
DATA	1547	19	71	0	0	ASCRP3006934	ASCRP3006934	8543.89	2829.5	1.816204e+000	1.793809e+000	53	20.5	5.509851e+000	0	0	0	0	0	0	1.63761	0	0	56.9804	21.9615
DATA	1548	19	72	0	0	A_23_P252748	NM_007152	8569.42	2829.57	8.300602e+001	8.491425e+000	132	24	5.466631e+000	0	0	0	0	0	0	81.2987	1	1	57.5363	23.3333
DATA	1549	19	73	0	0	ASCRP3008069	ASCRP3008069	8594.85	2829.74	3.379340e+001	3.825716e+000	85	20	6.669047e+000	0	0	0	0	0	0	33.0372	1	1	48.2044	21
DATA	1550	19	74	0	0	Negative056	Negative056	8620.11	2829.5	1.826281e+000	1.795944e+000	49	21	5.551906e+000	0	0	0	0	0	0	-2.73551	0	0	56.9804	20.0968
DATA	1551	19	75	0	0	ASCRP3009503	ASCRP3009503	8645.93	2829.81	1.858678e+001	2.585733e+000	70.5	20.5	5.205817e+000	0	0	0	0	0	0	18.1282	1	1	47.5395	21.2857
DATA	1553	19	77	0	0	ASCRP3008481	ASCRP3008481	8696.39	2829.77	3.348173e+001	3.800335e+000	86	24	3.586316e+000	0	0	0	0	0	0	32.6508	1	1	47.5395	24.0435
DATA	1554	19	78	0	0	ASCRP3009583	ASCRP3009583	8722.15	2830.1	4.650331e+001	4.985148e+000	97	23	6.648146e+000	0	0	0	0	0	0	45.3925	1	1	46.8651	23.2581
DATA	1555	19	79	0	0	ASCRP3004896	ASCRP3004896	8747.34	2830.03	1.823529e+000	1.793244e+000	54.5	21	4.732760e+000	0	0	0	0	0	0	0.0450896	0	0	49.1849	22.5517
DATA	1556	19	80	0	0	ASCRP3013138	ASCRP3013138	8772.79	2829.88	3.164978e+001	3.635554e+000	85	23	4.925560e+000	0	0	0	0	0	0	31.0188	1	1	48.2044	22.2647
DATA	1557	19	81	0	0	ASCRP3009758	ASCRP3009758	8798.12	2830.09	3.644800e+001	4.057528e+000	89	24.5	5.383573e+000	0	0	0	0	0	0	35.8403	1	1	47.5395	24.2813
DATA	1558	19	82	0	0	ASCRP3010310	ASCRP3010310	8823.57	2830.01	6.616466e+002	6.618848e+001	708	23	6.102490e+000	0	0	0	0	0	0	653.376	1	1	49.1849	22.875
DATA	1559	20	1	0	0	CUST_15_PI418767722	NM_001614	6779.07	2836.09	1.330563e+002	1.343172e+001	171	21.5	7.543331e+000	0	0	0	0	0	0	127.05	1	1	52.9257	20.7368
DATA	1560	20	2	0	0	ASCRP3007186	ASCRP3007186	6804.4	2836.15	9.931008e+001	1.010216e+001	138	18	4.239890e+000	0	0	0	0	0	0	94.0294	1	1	48.8603	17.68
DATA	1561	20	3	0	0	ASCRP3003516	ASCRP3003516	6830.07	2835.97	7.705166e+000	2.017998e+000	54	21	5.280993e+000	0	0	0	0	0	0	7.24301	1	0	46.8651	20.5
DATA	1562	20	4	0	0	ASCRP3004151	ASCRP3004151	6855.04	2836.26	5.580329e+000	1.957250e+000	51	18	6.351470e+000	0	0	0	0	0	0	5.21512	1	0	50.4627	19.8
DATA	1563	20	5	0	0	ASCRP3004364	ASCRP3004364	6880.77	2836.68	1.202624e+002	1.217309e+001	156	21	6.590410e+000	0	0	0	0	0	0	111.848	1	1	46.8651	21.1724
DATA	1564	20	6	0	0	ASCRP3012152	ASCRP3012152	6906.3	2836.56	2.899980e+002	2.906146e+001	317	20	4.437978e+000	0	0	0	0	0	0	268.72	1	1	47.5395	19.8261
DATA	1565	20	7	0	0	ASCRP3008197	ASCRP3008197	6931.46	2836.7	2.446527e+001	3.095855e+000	69	20	4.700051e+000	0	0	0	0	0	0	22.6105	1	1	46.8651	21.0952
DATA	1566	20	8	0	0	ASCRP3005442	ASCRP3005442	6956.69	2836.97	2.186150e+001	2.896637e+000	66	22	5.664904e+000	0	0	0	0	0	0	20.1693	1	1	45.4864	21.6552
DATA	1567	20	9	0	0	ASCRP3001055	ASCRP3001055	6982	2836.87	1.022941e+001	2.159567e+000	56	22	6.751591e+000	0	0	0	0	0	0	9.4297	1	1	65	22.575
DATA	1568	20	10	0	0	ASCRP3000813	ASCRP3000813	7007.5	2837	1.820057e+001	2.632547e+000	62	20.5	7.337155e+000	0	0	0	0	0	0	16.7768	1	1	54.1152	20.9231
DATA	1569	20	11	0	0	ASCRP3005035	ASCRP3005035	7032.61	2836.93	8.184782e+000	2.069443e+000	54	20.5	6.135139e+000	0	0	0	0	0	0	7.54975	1	0	53.8203	21.2353
DATA	1570	20	12	66	-1	(-)3xSLv1	NegativeControl	7058.22	2837.03	1.930155e+000	1.898093e+000	42	23	6.372857e+000	0	0	0	0	0	0	-4.03291	0	0	46.8651	22.4483
DATA	1571	20	13	0	0	ASCRP3005107	ASCRP3005107	7083.73	2836.78	4.020882e+002	4.025342e+001	420	19	6.426882e+000	0	0	0	0	0	0	372.153	1	1	48.2044	20.2941
DATA	1572	20	14	0	0	ASCRP3011888	ASCRP3011888	7109	2836.87	2.610520e+001	3.222568e+000	71	21	4.496578e+000	0	0	0	0	0	0	24.2229	1	1	54.4085	20.8276
DATA	1573	20	15	0	0	ASCRP3007672	ASCRP3007672	7134.5	2837	1.888801e+001	2.667583e+000	64	22	4.046105e+000	0	0	0	0	0	0	17.5796	1	1	54.1152	22.125
DATA	1574	20	16	0	0	ASCRP3003417	ASCRP3003417	7160.06	2836.81	1.339118e+003	1.339249e+002	1282	22	3.448858e+000	0	0	0	0	0	0	1250.76	1	1	51.4001	22.1935
DATA	1575	20	17	0	0	ASCRP3003350	ASCRP3003350	7185.5	2836.57	1.473628e+003	1.473747e+002	1429	23	6.323280e+000	0	0	0	0	0	0	1381.78	1	1	47.8731	24.375
DATA	1576	20	18	0	0	ASCRP3013544	ASCRP3013544	7210.5	2837	9.788634e+000	2.103705e+000	56	20	4.454791e+000	0	0	0	0	0	0	9.21638	1	1	65	19.3871
DATA	1577	20	19	0	0	ASCRP3001208	ASCRP3001208	7236.3	2836.59	2.420668e+003	2.420739e+002	2317	17	6.014981e+000	0	0	0	0	0	0	2289.68	1	1	47.5395	19.5
DATA	1578	20	20	0	0	ASCRP3008243	ASCRP3008243	7261.51	2836.81	2.659823e+001	3.237005e+000	74	20	6.961637e+000	0	0	0	0	0	0	25.2771	1	1	46.5243	21.1852
DATA	1579	20	21	0	0	ASCRP3007255	ASCRP3007255	7286.79	2836.53	4.304849e+001	4.679944e+000	90	19	6.722728e+000	0	0	0	0	0	0	41.1126	1	1	45.835	20.1515
DATA	1580	20	22	0	0	ASCRP3011654	ASCRP3011654	7312.31	2836.7	3.061888e+000	1.851958e+000	49	23	6.300193e+000	0	0	0	0	0	0	2.93912	1	0	47.5395	21.8857
DATA	1581	20	23	0	0	ASCRP3012666	ASCRP3012666	7337.67	2836.71	2.398331e+001	3.008924e+000	69	20	5.296500e+000	0	0	0	0	0	0	23.1412	1	1	49.5074	20.1429
DATA	1582	20	24	0	0	CUST_8_PI418767722	NM_021009	7363.18	2836.82	8.214207e+001	8.410722e+000	126.5	21	6.037252e+000	0	0	0	0	0	0	79.6762	1	1	48.2044	21.3214
DATA	1583	20	25	0	0	ASCRP3000793	ASCRP3000793	7388.56	2836.77	6.662503e+001	6.900847e+000	114.5	22	6.094090e+000	0	0	0	0	0	0	64.967	1	1	46.8651	20.931
DATA	1584	20	26	0	0	ASCRP3008465	ASCRP3008465	7413.9	2836.63	2.089315e+001	2.750296e+000	68	20	6.167478e+000	0	0	0	0	0	0	20.4807	1	1	45.835	20.7436
DATA	1585	20	27	0	0	Negative060	Negative060	7439.44	2836.56	1.809221e+000	1.787681e+000	50	21	5.489601e+000	0	0	0	0	0	0	1.71722	0	0	47.2035	21.4167
DATA	1586	20	28	0	0	Negative055	Negative055	7465.05	2837.02	1.799933e+000	1.771252e+000	48	19	6.438722e+000	0	0	0	0	0	0	0.65057	0	0	46.8651	20.8333
DATA	1587	20	29	0	0	ASCRP3002449	ASCRP3002449	7489.97	2836.96	1.137334e+002	1.150891e+001	161	20	4.699591e+000	0	0	0	0	0	0	113.212	1	1	46.8651	20.6154
DATA	1588	20	30	0	0	CUST_9_PI418767722	NM_003746	7515.66	2836.81	2.968679e+002	2.973848e+001	345	23	5.948497e+000	0	0	0	0	0	0	296.978	1	1	48.2044	22.3333
DATA	1589	20	31	0	0	ASCRP3007146	ASCRP3007146	7540.83	2836.91	1.865799e+001	2.554246e+000	68	22	5.359383e+000	0	0	0	0	0	0	18.7524	1	1	46.8651	22.0333
DATA	1590	20	32	0	0	ASCRP3003165	ASCRP3003165	7566.53	2836.85	3.550813e+001	3.952643e+000	83	21	5.155774e+000	0	0	0	0	0	0	35.8522	1	1	47.8731	21.2857
DATA	1591	20	33	0	0	ASCRP3005641	ASCRP3005641	7591.68	2836.95	1.385657e+001	2.215741e+000	62	20	6.234889e+000	0	0	0	0	0	0	14.0508	1	1	49.1849	20.0769
DATA	1592	20	34	0	0	ASCRP3005673	ASCRP3005673	7617.12	2836.99	3.365238e+001	3.780203e+000	84	22	8.503710e+000	0	0	0	0	0	0	34.2638	1	1	46.8651	23.7179
DATA	1593	20	35	0	0	ASCRP3000796	ASCRP3000796	7642.91	2836.79	1.067404e+001	2.020248e+000	58	23	7.883024e+000	0	0	0	0	0	0	10.9105	1	1	46.8651	23.9722
DATA	1594	20	36	0	0	ASCRP3004693	ASCRP3004693	7667.85	2836.81	3.600252e+001	3.985399e+000	84	20.5	4.408235e+000	0	0	0	0	0	0	36.9287	1	1	46.1809	20.3929
DATA	1595	20	37	0	0	AS_circRNA_control209	AS_circRNA_control209	7693.39	2836.92	8.232809e+002	8.234572e+001	895.5	21.5	6.780227e+000	0	0	0	0	0	0	847.233	1	1	49.8279	22.2941
DATA	1596	20	38	0	0	ASCRP3013110	ASCRP3013110	7718.81	2836.81	1.307492e+001	2.143552e+000	63	22	5.434005e+000	0	0	0	0	0	0	13.4954	1	1	47.8731	23.1818
DATA	1597	20	39	0	0	AS_circRNA_control212	AS_circRNA_control212	7744.22	2836.89	9.408163e+002	9.409688e+001	1026	22	5.514411e+000	0	0	0	0	0	0	973.645	1	1	50.1463	22.3611
DATA	1598	20	40	0	0	ASCRP3013210	ASCRP3013210	7769.59	2836.91	1.717962e+002	1.726257e+001	223	22	6.365228e+000	0	0	0	0	0	0	178.204	1	1	49.1849	23.129
DATA	1599	20	41	0	0	ASCRP3011188	ASCRP3011188	7794.69	2837	2.552609e+001	3.059637e+000	74	22	5.574327e+000	0	0	0	0	0	0	26.5302	1	1	47.2035	23.1613
DATA	1600	20	42	0	0	ASCRP3002550	ASCRP3002550	7820.22	2837.06	7.807581e+000	1.856264e+000	58	22	4.192928e+000	0	0	0	0	0	0	8.12819	1	0	45.835	22.7742
DATA	1601	20	43	0	0	ASCRP3012398	ASCRP3012398	7845.96	2836.85	2.043195e+001	2.646356e+000	69	23.5	5.999664e+000	0	0	0	0	0	0	21.2994	1	1	46.8651	23.5625
DATA	1602	20	44	0	0	ASCRP3000262	ASCRP3000262	7871.39	2836.88	8.765802e+001	8.925380e+000	136	21	4.055935e+000	0	0	0	0	0	0	91.4673	1	1	49.8279	20.5313
DATA	1603	20	45	0	0	ASCRP3011547	ASCRP3011547	7896.65	2836.88	5.424538e+001	5.678496e+000	104.5	22	6.355350e+000	0	0	0	0	0	0	56.6372	1	1	49.1849	22.2381
DATA	1604	20	46	0	0	ASCRP3006652	ASCRP3006652	7921.5	2837	1.729844e+001	2.410518e+000	68	22.5	5.491812e+000	0	0	0	0	0	0	18.0659	1	1	54.1152	23
DATA	1605	20	47	0	0	ASCRP3000523	ASCRP3000523	7947.51	2836.83	3.737226e+001	4.097006e+000	90.5	21.5	5.669945e+000	0	0	0	0	0	0	39.0277	1	1	47.2035	22.7
DATA	1606	20	48	0	0	ASCRP3013002	ASCRP3013002	7972.92	2837.05	1.707949e+000	1.679578e+000	49	17	5.772365e+000	0	0	0	0	0	0	-0.774938	0	0	46.8651	17.9655
DATA	1607	20	49	0	0	A_23_P6335	NM_000185	7998.37	2837	5.930789e+002	5.933171e+001	658	22	6.295074e+000	0	0	0	0	0	0	618.63	1	1	47.2035	21.8065
DATA	1608	20	50	0	0	ASCRP3007375	ASCRP3007375	8023.7	2836.9	7.335319e+001	7.525826e+000	127	21.5	5.723113e+000	0	0	0	0	0	0	76.4326	1	1	47.2035	22.0667
DATA	1609	20	51	0	0	ASCRP3001446	ASCRP3001446	8048.94	2836.8	6.212421e+000	1.795774e+000	55	20	7.335650e+000	0	0	0	0	0	0	6.46442	1	0	45.835	22.8
DATA	1611	20	53	0	0	ASCRP3010610	ASCRP3010610	8099.66	2837.06	2.534749e+001	3.047040e+000	79	22	7.968216e+000	0	0	0	0	0	0	26.2803	1	1	46.8651	22.6774
DATA	1612	20	54	0	0	ASCRP3007592	ASCRP3007592	8125.08	2837.13	1.980319e+001	2.606508e+000	70	19.5	6.467594e+000	0	0	0	0	0	0	20.4864	1	1	48.2044	20.5588
DATA	1613	20	55	0	0	ASCRP3003025	ASCRP3003025	8150.88	2837.08	1.616702e+001	2.345288e+000	65	21	5.357882e+000	0	0	0	0	0	0	16.683	1	1	48.5334	20.7241
DATA	1614	20	56	0	0	ASCRP3010736	ASCRP3010736	8176	2836.77	7.381732e+001	7.575752e+000	127.5	20	5.234809e+000	0	0	0	0	0	0	75.9708	1	1	44.7812	20.375
DATA	1615	20	57	0	0	ASCRP3006544	ASCRP3006544	8201	2837.13	7.203140e+001	7.402965e+000	123	22	8.161023e+000	0	0	0	0	0	0	73.9214	1	1	54.4085	22.5333
DATA	1616	20	58	0	0	ASCRP3013044	ASCRP3013044	8226.5	2837	2.956855e+004	2.956856e+003	30198	22	7.058340e+000	0	0	0	0	0	0	30250.9	1	1	54.1152	22.3429
DATA	1617	20	59	0	0	CUST_14_PI418767722	NM_004309	8252.31	2836.99	1.319721e+002	1.330874e+001	186	23	3.825233e+000	0	0	0	0	0	0	134.575	1	1	47.2035	22.7826
DATA	1618	20	60	0	0	ASCRP3000865	ASCRP3000865	8277.49	2836.73	3.778225e+000	1.765962e+000	56	22	8.231366e+000	0	0	0	0	0	0	3.83991	1	0	47.2035	23.3462
DATA	1619	20	61	0	0	ASCRP3002442	ASCRP3002442	8302.85	2837.22	2.458370e+001	3.006667e+000	77	20	5.205043e+000	0	0	0	0	0	0	24.8991	1	1	46.1809	20.3226
DATA	1620	20	62	0	0	ASCRP3012434	ASCRP3012434	8328.41	2837.1	4.030257e+001	4.388707e+000	92	21	5.735229e+000	0	0	0	0	0	0	40.6752	1	1	48.2044	20.6786
DATA	1621	20	63	0	0	ASCRP3002817	ASCRP3002817	8353.69	2836.85	1.130833e+001	2.077981e+000	61	22	7.153145e+000	0	0	0	0	0	0	11.3725	1	1	48.8603	21.8966
DATA	1622	20	64	0	0	ASCRP3003321	ASCRP3003321	8379.24	2837	2.256992e+002	2.263763e+001	275	19	5.805523e+000	0	0	0	0	0	0	226.173	1	1	46.8651	19.5882
DATA	1623	20	65	0	0	A_23_P1331	NM_080801	8404.59	2836.95	9.357055e+000	1.989479e+000	61	22	5.820193e+000	0	0	0	0	0	0	9.34393	1	1	45.4864	21.5185
DATA	1624	20	66	0	0	ASCRP3003910	ASCRP3003910	8429.72	2837.09	5.327584e+001	5.611289e+000	104	23	6.038230e+000	0	0	0	0	0	0	53.0214	1	1	48.8603	23.0909
DATA	1625	20	67	0	0	ASCRP3010786	ASCRP3010786	8455	2837.13	3.287717e+004	3.287718e+003	32579	20	5.893161e+000	0	0	0	0	0	0	32612.8	1	1	54.4085	21.037
DATA	1626	20	68	0	0	ASCRP3009498	ASCRP3009498	8480.65	2837.12	1.742324e+002	1.751322e+001	224	23.5	5.533448e+000	0	0	0	0	0	0	172.285	1	1	48.8603	23.2143
DATA	1627	20	69	0	0	ASCRP3007743	ASCRP3007743	8506.38	2837	1.852106e+001	2.567633e+000	70	23	5.523586e+000	0	0	0	0	0	0	18.2598	1	1	49.1849	22.52
DATA	1628	20	70	0	0	ASCRP3011937	ASCRP3011937	8531.63	2837.15	1.029432e+001	2.058861e+000	62	20	6.035973e+000	0	0	0	0	0	0	10.1223	1	1	46.5243	21.2083
DATA	1629	20	71	0	0	ASCRP3013051	ASCRP3013051	8557	2836.81	1.047283e+001	2.071506e+000	61	23.5	6.249598e+000	0	0	0	0	0	0	10.2734	1	1	45.4864	22.6667
DATA	1630	20	72	0	0	ASCRP3005064	ASCRP3005064	8582.38	2837.03	8.613867e+001	8.798053e+000	132	22	6.299777e+000	0	0	0	0	0	0	84.331	1	1	48.8603	21.4828
DATA	1631	20	73	0	0	ASCRP3003677	ASCRP3003677	8607.56	2837.27	6.716042e+002	6.718436e+001	707	20	6.273377e+000	0	0	0	0	0	0	656.488	1	1	49.8279	19.25
DATA	1632	20	74	0	0	ASCRP3000815	ASCRP3000815	8632.94	2836.97	7.025232e+001	7.251092e+000	122	22	6.806270e+000	0	0	0	0	0	0	68.592	1	1	46.8651	22.9118
DATA	1633	20	75	0	0	ASCRP3008700	ASCRP3008700	8658.56	2837.03	5.117333e+002	5.120486e+001	552	22.5	5.737996e+000	0	0	0	0	0	0	499.338	1	1	48.5334	22.9643
DATA	1634	20	76	0	0	ASCRP3011348	ASCRP3011348	8684	2837.17	1.144046e+001	2.130075e+000	64	24	4.944449e+000	0	0	0	0	0	0	11.1633	1	1	46.8651	22.9375
DATA	1635	20	77	0	0	ASCRP3001559	ASCRP3001559	8708.89	2837.5	1.724871e+001	2.489861e+000	72	23.5	6.705290e+000	0	0	0	0	0	0	16.8416	1	1	56.9804	23.9333
DATA	1636	20	78	0	0	ASCRP3007752	ASCRP3007752	8734.62	2837.01	3.721894e+000	1.831539e+000	57	27	6.052712e+000	0	0	0	0	0	0	3.6387	1	0	46.1809	25.4074
DATA	1637	20	79	0	0	ASCRP3001357	ASCRP3001357	8760.08	2837.08	1.819788e+000	1.789610e+000	53	21	6.851976e+000	0	0	0	0	0	0	0.131441	0	0	46.1809	21.8571
DATA	1638	20	80	1028	1	(+)E1A_r60_a107	E1A_r60_a107	8785.33	2837.5	1.814401e+000	1.784262e+000	55	25	5.456119e+000	0	0	0	0	0	0	-0.165364	0	0	57.5363	24
DATA	1639	20	81	0	0	ASCRP3004424	ASCRP3004424	8810.5	2837.5	2.725959e+001	3.254295e+000	81.5	23.5	5.922892e+000	0	0	0	0	0	0	26.8872	1	1	57.5363	23.375
DATA	1640	20	82	0	0	ASCRP3010400	ASCRP3010400	8835.89	2837.5	2.529891e+001	3.087044e+000	78	23	6.606739e+000	0	0	0	0	0	0	25.0729	1	1	56.9804	24.0056
DATA	1641	21	1	0	0	ASCRP3009443	ASCRP3009443	6766.3	2843.63	1.132943e+001	2.150692e+000	55	21	5.950318e+000	0	0	0	0	0	0	10.8655	1	1	48.5334	21.2114
DATA	1642	21	2	0	0	A_23_P1331	NM_080801	6791.64	2843.46	7.332599e+000	1.985260e+000	53.5	19	5.296854e+000	0	0	0	0	0	0	6.96835	1	0	48.8603	19.16
DATA	1643	21	3	0	0	ASCRP3000879	ASCRP3000879	6817.33	2843.45	5.525120e+000	1.939866e+000	52	19	4.763366e+000	0	0	0	0	0	0	5.20933	1	0	49.5074	19.2414
DATA	1644	21	4	0	0	ASCRP3007136	ASCRP3007136	6842.69	2843.47	1.522374e+001	2.412638e+000	59	17	6.690372e+000	0	0	0	0	0	0	14.2603	1	1	49.8279	18.2414
DATA	1645	21	5	0	0	ASCRP3012895	ASCRP3012895	6868.03	2843.28	1.913432e+000	1.886656e+000	48	18	7.230926e+000	0	0	0	0	0	0	1.27998	0	0	46.1809	20.1875
DATA	1646	21	6	0	0	A_23_P154235	NM_004688	6893.45	2843.52	1.353586e+001	2.324406e+000	57.5	22	6.980412e+000	0	0	0	1	0	0	12.5589	1	1	49.1849	22.3846
DATA	1647	21	7	0	0	ASCRP3001676	ASCRP3001676	6918.67	2843.53	1.209044e+001	2.248324e+000	57	21	4.502086e+000	0	0	0	0	0	0	11.1826	1	1	49.8279	20.7826
DATA	1648	21	8	0	0	ASCRP3002890	ASCRP3002890	6944.05	2843.6	1.373098e+002	1.386177e+001	169	20.5	5.457669e+000	0	0	0	0	0	0	126.722	1	1	50.4627	22.1154
DATA	1649	21	9	0	0	ASCRP3004871	ASCRP3004871	6969.44	2843.51	2.401954e+003	2.402029e+002	2281	23.5	6.623516e+000	0	0	0	0	0	0	2213.91	1	1	52.3208	23.25
DATA	1650	21	10	0	0	ASCRP3008936	ASCRP3008936	6994.99	2843.7	1.115541e+001	2.205885e+000	57.5	21	6.405748e+000	0	0	0	0	0	0	10.2774	1	1	49.5074	20.7143
DATA	1651	21	11	0	0	ASCRP3010305	ASCRP3010305	7020.11	2843.5	1.033367e+004	1.033368e+003	9235.5	22	6.843248e+000	0	0	0	0	0	0	9523.54	1	1	56.9804	22.5172
DATA	1652	21	12	0	0	ASCRP3006157	ASCRP3006157	7045.46	2843.79	2.212322e+002	2.220470e+001	242	19.5	4.910814e+000	0	0	0	0	0	0	204.095	1	1	50.7771	20.2333
DATA	1653	21	13	0	0	ASCRP3002954	ASCRP3002954	7070.97	2843.72	2.885158e+002	2.891389e+001	313	20	5.157742e+000	0	0	0	0	0	0	266.619	1	1	48.8603	21.1333
DATA	1654	21	14	0	0	ASCRP3009115	ASCRP3009115	7096.54	2843.82	1.213750e+002	1.228421e+001	155	20	5.889374e+000	0	0	0	0	0	0	112.419	1	1	48.8603	20.5517
DATA	1655	21	15	0	0	ASCRP3007061	ASCRP3007061	7122.06	2843.59	4.063931e+002	4.068312e+001	418	21	4.469381e+000	0	0	0	0	0	0	377.475	1	1	53.8203	21.2414
DATA	1656	21	16	0	0	ASCRP3000676	ASCRP3000676	7147.5	2843.59	4.174061e+001	4.578466e+000	86	22	3.389019e+000	0	0	0	0	0	0	38.8978	1	1	46.5243	21.8214
DATA	1657	21	17	0	0	ASCRP3004757	ASCRP3004757	7172.41	2843.45	3.307243e+002	3.312552e+001	359	22	5.368967e+000	0	0	0	0	0	0	309.319	1	1	52.3208	23.3226
DATA	1658	21	18	0	0	ASCRP3005166	ASCRP3005166	7198	2844	1.826440e+003	1.826536e+002	1724	22	5.690588e+000	0	0	0	0	0	0	1715.14	1	1	51.4001	22.871
DATA	1659	21	19	0	0	ASCRP3004223	ASCRP3004223	7223.71	2843.86	4.563865e+001	4.927866e+000	89.5	20	5.037332e+000	0	0	0	0	0	0	43.0477	1	1	48.2044	20.0667
DATA	1660	21	20	0	0	ASCRP3008748	ASCRP3008748	7248.76	2844	6.787695e+002	6.790216e+001	691.5	21	8.062124e+000	0	0	0	0	0	0	643.155	1	1	46.8651	23.0455
DATA	1661	21	21	0	0	ASCRP3007088	ASCRP3007088	7274.16	2844.03	3.281898e+000	1.870409e+000	51	21	6.647159e+000	0	0	0	0	0	0	3.12478	1	0	47.2035	20.5517
DATA	1662	21	22	0	0	ASCRP3006036	ASCRP3006036	7299.5	2843.82	1.985613e+002	1.994048e+001	242	20.5	6.515413e+000	0	0	0	0	0	0	190.006	1	1	49.1849	21.5313
DATA	1663	21	23	0	0	A_23_P76799	NM_013448	7325.15	2843.99	7.401311e+000	1.967261e+000	54	21.5	5.384097e+000	0	0	0	0	0	0	7.11916	1	0	46.8651	21.3333
DATA	1664	21	24	0	0	ASCRP3004044	ASCRP3004044	7350.5	2843.82	2.201583e+001	2.852149e+000	69	19.5	4.164317e+000	0	0	0	0	0	0	21.2875	1	1	49.1849	19.3077
DATA	1665	21	25	0	0	ASCRP3006303	ASCRP3006303	7375.76	2844	3.803711e+001	4.209729e+000	82.5	18	5.917900e+000	0	0	0	0	0	0	36.9714	1	1	46.8651	19.3077
DATA	1666	21	26	0	0	AS_circRNA_control207	AS_circRNA_control207	7401.19	2843.97	1.263360e+002	1.276038e+001	170.5	21	6.319198e+000	0	0	0	0	0	0	123.447	1	1	49.1849	21.3529
DATA	1667	21	27	0	0	ASCRP3012999	ASCRP3012999	7426.55	2844.11	1.677810e+001	2.449679e+000	63.5	20	5.993052e+000	0	0	0	0	0	0	16.4804	1	1	47.8731	21.3333
DATA	1668	21	28	0	0	ASCRP3006088	ASCRP3006088	7451.99	2843.89	2.159729e+001	2.795938e+000	69	21.5	6.821709e+000	0	0	0	0	0	0	21.325	1	1	46.8651	22.75
DATA	1669	21	29	0	0	ASCRP3011119	ASCRP3011119	7477.38	2844	1.080885e+003	1.081030e+002	1104	21	5.308960e+000	0	0	0	0	0	0	1072.7	1	1	48.5334	21.5667
DATA	1670	21	30	0	0	ASCRP3003720	ASCRP3003720	7502.78	2844.08	2.387437e+001	2.964784e+000	72	20	5.615911e+000	0	0	0	0	0	0	23.8115	1	1	47.8731	20.3333
DATA	1671	21	31	0	0	ASCRP3012178	ASCRP3012178	7528	2843.97	1.060968e+002	1.075295e+001	154	22	6.433207e+000	0	0	0	0	0	0	106.326	1	1	46.8651	21.8846
DATA	1672	21	32	0	0	ASCRP3001215	ASCRP3001215	7553.65	2843.99	1.591034e+001	2.358693e+000	66	22.5	7.347749e+000	0	0	0	0	0	0	16.0196	1	1	47.5395	24.2857
DATA	1673	21	33	0	0	ASCRP3003733	ASCRP3003733	7579.22	2843.89	1.262263e+001	2.144372e+000	61.5	19	4.440490e+000	0	0	0	0	0	0	12.7663	1	1	47.8731	19.5556
DATA	1674	21	34	0	0	ASCRP3011805	ASCRP3011805	7604.53	2844.06	9.532347e+000	1.971959e+000	58	23	7.236021e+000	0	0	0	0	0	0	9.68133	1	1	44.0646	23.12
DATA	1675	21	35	0	0	ASCRP3009336	ASCRP3009336	7630	2844.01	2.191872e+001	2.785790e+000	71.5	24	7.334131e+000	0	0	0	0	0	0	22.3501	1	1	46.8651	23.6842
DATA	1676	21	36	0	0	ASCRP3003283	ASCRP3003283	7655.15	2844.08	6.819036e+001	7.030931e+000	120	20	5.377972e+000	0	0	0	0	0	0	69.7877	1	1	46.8651	20.4516
DATA	1677	21	37	0	0	Negative010	Negative010	7680.55	2843.92	1.740185e+002	1.748539e+001	233	21	5.428132e+000	0	0	0	0	0	0	178.708	1	1	49.8279	21.2308
DATA	1678	21	38	0	0	ASCRP3004184	ASCRP3004184	7706.12	2844.09	3.612719e+002	3.616725e+001	427.5	20.5	5.202258e+000	0	0	0	0	0	0	372.174	1	1	47.5395	21.2778
DATA	1679	21	39	0	0	ASCRP3012252	ASCRP3012252	7731.43	2844.01	1.725761e+000	1.704351e+000	51	24	5.506109e+000	0	0	0	0	0	0	1.62316	0	0	49.1849	23.4
DATA	1680	21	40	0	0	ASCRP3002998	ASCRP3002998	7756.75	2843.87	1.290101e+001	2.128404e+000	62	22	6.568693e+000	0	0	0	0	0	0	13.3612	1	1	48.8603	22.9091
DATA	1681	21	41	0	0	ASCRP3001017	ASCRP3001017	7781.97	2843.85	2.635154e+001	3.130083e+000	74.5	21.5	6.615986e+000	0	0	0	0	0	0	27.3506	1	1	46.8651	23.4333
DATA	1682	21	42	0	0	ASCRP3007278	ASCRP3007278	7807.5	2844.18	1.778325e+002	1.786301e+001	236	23	6.286126e+000	0	0	0	0	0	0	184.913	1	1	49.1849	23.6538
DATA	1683	21	43	0	0	ASCRP3006359	ASCRP3006359	7832.83	2844	9.697949e+001	9.842999e+000	144	22	4.806042e+000	0	0	0	0	0	0	100.993	1	1	46.8651	22.5882
DATA	1684	21	44	0	0	ASCRP3004831	ASCRP3004831	7858.41	2844.09	9.513830e+001	9.661305e+000	149	20	6.356216e+000	0	0	0	0	0	0	99.1899	1	1	49.1849	21.4828
DATA	1685	21	45	0	0	ASCRP3006961	ASCRP3006961	7883.76	2844	3.693386e+002	3.697206e+001	432	20	5.249610e+000	0	0	0	0	0	0	385.379	1	1	46.8651	19.4074
DATA	1686	21	46	0	0	ASCRP3011690	ASCRP3011690	7909	2844	1.010299e+004	1.010301e+003	10556.5	24	6.873472e+000	0	0	0	0	0	0	10546.6	1	1	54.9904	23.7308
DATA	1687	21	47	0	0	ASCRP3008529	ASCRP3008529	7934.5	2843.82	1.961000e+002	1.968177e+001	254	22	6.747427e+000	0	0	0	0	0	0	204.737	1	1	49.1849	23.25
DATA	1688	21	48	0	0	ASCRP3001186	ASCRP3001186	7959.62	2844.19	1.309690e+001	2.129918e+000	61	20	6.482897e+000	0	0	0	0	0	0	13.6706	1	1	48.5334	20.8065
DATA	1689	21	49	0	0	ASCRP3003715	ASCRP3003715	7985.28	2843.92	1.482578e+001	2.241066e+000	63	21	5.793661e+000	0	0	0	0	0	0	15.4668	1	1	47.8731	20.069
DATA	1690	21	50	0	0	ASCRP3005982	ASCRP3005982	8010.9	2844.23	4.079576e+000	1.730851e+000	54	22	6.354577e+000	0	0	0	0	0	0	4.25214	1	0	47.5395	22.2258
DATA	1691	21	51	1028	1	(+)E1A_r60_1	E1A_r60_1	8036.12	2843.92	1.712511e+000	1.684248e+000	51	23	5.971188e+000	0	0	0	0	0	0	0.259245	0	0	47.8731	23.2647
DATA	1692	21	52	0	0	ASCRP3000361	ASCRP3000361	8061.74	2843.96	9.787305e+000	1.950017e+000	60	23	7.061792e+000	0	0	0	0	0	0	10.1739	1	1	46.1809	22.6857
DATA	1693	21	53	0	0	ASCRP3008469	ASCRP3008469	8086.92	2844.1	4.442688e+001	4.753129e+000	97	22	6.297228e+000	0	0	0	0	0	0	46.1	1	1	46.8651	22.7353
DATA	1694	21	54	0	0	ASCRP3007142	ASCRP3007142	8112.53	2844.11	3.278200e+001	3.689613e+000	83	19	7.555107e+000	0	0	0	0	0	0	33.946	1	1	49.8279	20.7813
DATA	1695	21	55	0	0	ASCRP3004173	ASCRP3004173	8137.59	2844.11	1.425868e+002	1.435931e+001	195.5	21	6.933259e+000	0	0	0	0	0	0	147.313	1	1	48.5334	22.1515
DATA	1696	21	56	0	0	ASCRP3009318	ASCRP3009318	8162.97	2843.82	9.101262e+000	1.929455e+000	58	19.5	5.831839e+000	0	0	0	0	0	0	9.37903	1	1	46.8651	20.3
DATA	1697	21	57	0	0	ASCRP3012811	ASCRP3012811	8188.49	2843.89	1.839746e+003	1.839825e+002	1930	20	5.322906e+000	0	0	0	0	0	0	1890.63	1	1	43.7019	20
DATA	1698	21	58	0	0	ASCRP3012759	ASCRP3012759	8213.99	2844.04	3.600901e+001	3.986784e+000	86	22	6.653641e+000	0	0	0	0	0	0	36.8951	1	1	46.8651	22.1765
DATA	1699	21	59	0	0	ASCRP3009003	ASCRP3009003	8239.39	2844.07	1.878218e+001	2.544412e+000	68	22	5.258071e+000	0	0	0	0	0	0	19.1843	1	1	53.8203	22.2258
DATA	1700	21	60	0	0	ASCRP3010164	ASCRP3010164	8264.48	2844.1	3.465484e+001	3.869751e+000	86	22.5	7.387828e+000	0	0	0	0	0	0	35.2828	1	1	49.5074	22.5
DATA	1701	21	61	0	0	ASCRP3008260	ASCRP3008260	8290.13	2844.04	1.187645e+001	2.096709e+000	63	21	8.048110e+000	0	0	0	0	0	0	12.0505	1	1	47.5395	23.1852
DATA	1702	21	62	0	0	ASCRP3006545	ASCRP3006545	8315.68	2844.15	1.763220e+000	1.735870e+000	52	20	5.294365e+000	0	0	0	0	0	0	0.829447	0	0	47.8731	20.303
DATA	1703	21	63	0	0	ASCRP3011665	ASCRP3011665	8341.05	2844.1	3.077053e+001	3.534953e+000	84	21.5	7.114499e+000	0	0	0	0	0	0	31.0044	1	1	46.8651	21.2667
DATA	1704	21	64	0	0	ASCRP3009890	ASCRP3009890	8366.4	2844.36	8.449777e+001	8.628305e+000	139	21.5	6.505271e+000	0	0	0	0	0	0	84.8424	1	1	47.2035	21.9375
DATA	1705	21	65	0	0	ASCRP3000446	ASCRP3000446	8391.69	2844.32	6.640062e+001	6.867358e+000	118	21	5.797400e+000	0	0	0	0	0	0	66.4401	1	1	47.5395	20.8788
DATA	1706	21	66	0	0	ASCRP3000183	ASCRP3000183	8417.13	2844.32	8.999348e+001	9.169494e+000	140	23	6.572152e+000	0	0	0	0	0	0	89.7383	1	1	45.835	22.5455
DATA	1707	21	67	0	0	ASCRP3005754	ASCRP3005754	8442.5	2844	3.286494e+001	3.730024e+000	84.5	23	6.400773e+000	0	0	0	0	0	0	32.6626	1	1	65	22.6452
DATA	1708	21	68	0	0	ASCRP3011027	ASCRP3011027	8467.5	2844	5.571522e+003	5.571551e+002	5574	23	5.435198e+000	0	0	0	0	0	0	5519.9	1	1	54.1152	23.1
DATA	1709	21	69	0	0	ASCRP3002836	ASCRP3002836	8493.38	2844.2	1.779393e+001	2.513351e+000	70	22	5.677238e+000	0	0	0	0	0	0	17.5756	1	1	48.8603	21.9
DATA	1710	21	70	0	0	ASCRP3012016	ASCRP3012016	8518.89	2844.14	1.810008e+000	1.781583e+000	55	20.5	6.471243e+000	0	0	0	0	0	0	0.753176	0	0	46.8651	21.1071
DATA	1711	21	71	0	0	ASCRP3007746	ASCRP3007746	8544.15	2844.11	9.094355e+001	9.267746e+000	143	23	5.996773e+000	0	0	0	0	0	0	89.359	1	1	46.8651	22.8065
DATA	1712	21	72	0	1	ETG04_27747	ETG04_27747	8569.68	2844.28	1.818344e+000	1.788139e+000	48	22.5	6.528765e+000	0	0	0	0	0	0	-5.55748	0	0	47.8731	21.2647
DATA	1713	21	73	0	0	A_23_P25019	NM_000946	8595.01	2844.29	4.873893e+001	5.192634e+000	100.5	20	6.075267e+000	0	0	0	0	0	0	47.7043	1	1	46.1809	19.8621
DATA	1714	21	74	0	0	ASCRP3004568	ASCRP3004568	8620	2844.03	4.521087e+001	4.863878e+000	97	21	5.663889e+000	0	0	0	0	0	0	44.1929	1	1	46.8651	20.7188
DATA	1715	21	75	0	0	ASCRP3000487	ASCRP3000487	8645.7	2844.14	5.138766e+001	5.443279e+000	102.5	22	5.905751e+000	0	0	0	0	0	0	50.1893	1	1	47.2035	22.9706
DATA	1716	21	76	0	0	ASCRP3013208	ASCRP3013208	8671.03	2844.17	3.138775e+000	1.822800e+000	56	22	5.387817e+000	0	0	0	0	0	0	3.06477	1	0	46.8651	22.1714
DATA	1717	21	77	0	0	ASCRP3002843	ASCRP3002843	8696.66	2844.23	4.554315e+002	4.557851e+001	495.5	24.5	5.738918e+000	0	0	0	0	0	0	444.852	1	1	47.5395	23.75
DATA	1718	21	78	0	0	ASCRP3012172	ASCRP3012172	8722.09	2844.28	4.792534e+001	5.116984e+000	102	22.5	6.447345e+000	0	0	0	0	0	0	46.8604	1	1	47.8731	23.4444
DATA	1719	21	79	0	0	Negative008	Negative008	8747.2	2844.06	2.166248e+000	1.803083e+000	57.5	21	6.619673e+000	0	0	0	0	0	0	2.12173	1	0	46.8651	22.4848
DATA	1720	21	80	0	0	ASCRP3002759	ASCRP3002759	8772.79	2844.5	6.113101e+000	1.887073e+000	59	23.5	5.472715e+000	0	0	0	0	0	0	6.00327	1	0	46.1809	22.7188
DATA	1721	21	81	0	0	ASCRP3009642	ASCRP3009642	8798.21	2844.19	7.423133e+002	7.425265e+001	772	22	5.690403e+000	0	0	0	0	0	0	731.452	1	1	47.5395	23.4545
DATA	1722	21	82	0	0	ASCRP3011275	ASCRP3011275	8823.44	2844.41	8.394022e+001	8.578921e+000	141	24	6.701663e+000	0	0	0	0	0	0	83.0741	1	1	47.5395	23.6667
DATA	1723	22	1	0	0	ASCRP3008016	ASCRP3008016	6778.78	2851.26	1.793428e+001	2.567530e+000	65	20	6.434094e+000	0	0	0	0	0	0	17.1133	1	1	47.2035	20.5349
DATA	1724	22	2	0	0	ASCRP3006549	ASCRP3006549	6804.63	2851	4.646185e+002	4.649880e+001	486	22	6.677807e+000	0	0	0	0	0	0	439.538	1	1	48.5334	22.4
DATA	1725	22	3	0	0	ASCRP3011701	ASCRP3011701	6829.8	2850.81	2.941720e+001	3.483893e+000	74	18	6.534041e+000	0	0	0	0	0	0	27.6322	1	1	46.1809	18.973
DATA	1726	22	4	0	0	ASCRP3002009	ASCRP3002009	6855.38	2851	4.255649e+001	4.651487e+000	85	18	7.887346e+000	0	0	0	0	0	0	39.7355	1	1	48.5334	20.9091
DATA	1727	22	5	0	0	ASCRP3003081	ASCRP3003081	6880.66	2850.81	1.918503e+000	1.886634e+000	45	20.5	7.522805e+000	0	0	0	0	0	0	-1.93722	0	0	45.835	21
DATA	1728	22	6	0	0	ASCRP3010145	ASCRP3010145	6906.08	2850.88	4.007157e+001	4.432056e+000	81	24	5.381140e+000	0	0	0	0	0	0	37.1008	1	1	47.5395	24.96
DATA	1729	22	7	0	0	ASCRP3001118	ASCRP3001118	6931.68	2850.64	1.930782e+000	1.900057e+000	47	22	5.558245e+000	0	0	0	0	0	0	0.660795	0	0	48.2044	22.4138
DATA	1730	22	8	0	0	Negative030	Negative030	6956.73	2851.14	3.930028e+000	1.942188e+000	48	22	5.660945e+000	0	0	0	0	0	0	3.62263	1	0	47.5395	22.25
DATA	1731	22	9	0	0	ASCRP3002129	ASCRP3002129	6982	2851.13	2.057504e+002	2.066292e+001	233	20.5	6.237363e+000	0	0	0	0	0	0	189.493	1	1	54.4085	20.4737
DATA	1732	22	10	0	0	ASCRP3000579	ASCRP3000579	7007.68	2851	1.443788e+002	1.456285e+001	178	22	7.505174e+000	0	0	0	0	0	0	132.964	1	1	49.1849	22.5926
DATA	1733	22	11	0	0	ASCRP3006343	ASCRP3006343	7032.95	2851.25	7.801926e+002	7.804245e+001	728	19	5.679017e+000	0	0	0	0	0	0	718.99	1	1	41.8414	20.5862
DATA	1734	22	12	0	0	ASCRP3004734	ASCRP3004734	7058.59	2851.15	1.211658e+002	1.226462e+001	157.5	21.5	6.550980e+000	0	0	0	0	0	0	111.816	1	1	48.5334	21.7857
DATA	1735	22	13	0	0	ASCRP3010874	ASCRP3010874	7083.8	2851.01	2.325209e+001	3.000296e+000	68	19	3.766147e+000	0	0	0	0	0	0	21.5002	1	1	46.8651	19.9643
DATA	1736	22	14	130	1	(+)eQC-41	EQC	7109.35	2851.44	6.075085e+001	6.362681e+000	102.5	21.5	5.696351e+000	0	0	0	0	0	0	56.3158	1	1	51.4001	20.8214
DATA	1737	22	15	0	0	ASCRP3001987	ASCRP3001987	7134.42	2851.43	1.679725e+001	2.525303e+000	61	21.5	4.034658e+000	0	0	0	0	0	0	15.6177	1	1	57.5363	21.0385
DATA	1738	22	16	0	0	ASCRP3003367	ASCRP3003367	7159.74	2851.32	4.791252e+000	1.939236e+000	50	20.5	3.963416e+000	0	0	0	0	0	0	4.4703	1	0	46.1809	20.9688
DATA	1739	22	17	0	0	ASCRP3006138	ASCRP3006138	7185.33	2851.5	7.177771e+000	2.004729e+000	54	24	7.277271e+000	0	0	0	0	0	0	6.72302	1	0	57.5363	24.4063
DATA	1740	22	18	0	0	A_23_P2683	NM_024604	7210.5	2851.5	2.325584e+001	2.980436e+000	70	19	4.801221e+000	0	0	0	0	0	0	21.8734	1	1	57.5363	19.1379
DATA	1741	22	19	0	0	A_23_P250813	NM_000553	7236.51	2850.95	6.315051e+001	6.581977e+000	108.5	19.5	6.940221e+000	0	0	0	0	0	0	59.6729	1	1	48.5334	21.5833
DATA	1742	22	20	0	0	ASCRP3002372	ASCRP3002372	7261.56	2851.28	2.860705e+001	3.405045e+000	75	20	6.086555e+000	0	0	0	0	0	0	27.1576	1	1	48.5334	20.3846
DATA	1743	22	21	0	0	ASCRP3006306	ASCRP3006306	7287	2851.19	2.455609e+001	3.067109e+000	70	20.5	6.544821e+000	0	0	0	0	0	0	23.4274	1	1	47.8731	21.4375
DATA	1744	22	22	0	0	ASCRP3008215	ASCRP3008215	7312.26	2851.32	7.498207e+000	1.976233e+000	54	20	5.553931e+000	0	0	0	0	0	0	7.18973	1	0	49.5074	21
DATA	1745	22	23	0	0	ASCRP3010581	ASCRP3010581	7337.73	2851.13	5.255351e+001	5.561233e+000	98	23	5.166411e+000	0	0	0	0	0	0	50.6548	1	1	49.1849	22.8929
DATA	1746	22	24	0	0	ASCRP3013439	ASCRP3013439	7363.17	2851.09	7.846886e+001	8.052800e+000	122.5	18	4.616313e+000	0	0	0	0	0	0	76.0328	1	1	46.8651	18.8966
DATA	1747	22	25	0	0	ASCRP3013191	ASCRP3013191	7388.39	2851.28	1.309438e+002	1.321752e+001	173	20	6.141932e+000	0	0	0	0	0	0	127.544	1	1	48.5334	21.16
DATA	1748	22	26	0	0	ASCRP3001587	ASCRP3001587	7413.99	2851.07	2.416104e+001	3.007184e+000	70	18	6.446548e+000	0	0	0	0	0	0	23.6593	1	1	46.8651	20.1714
DATA	1749	22	27	0	0	ASCRP3005904	ASCRP3005904	7439.54	2851.63	1.957439e+001	2.646486e+000	64	23	6.871803e+000	0	0	0	0	0	0	19.2682	1	1	49.8279	23.3103
DATA	1750	22	28	0	0	ASCRP3006363	ASCRP3006363	7464.5	2851.5	1.410545e+004	1.410546e+003	13989	21	5.620977e+000	0	0	0	0	0	0	13955.3	1	1	57.5363	22.6538
DATA	1751	22	29	0	0	ASCRP3002588	ASCRP3002588	7490.19	2851.41	3.906974e+002	3.910950e+001	437	22	4.582136e+000	0	0	0	0	0	0	388.518	1	1	46.5243	22.3125
DATA	1752	22	30	0	0	ASCRP3006804	ASCRP3006804	7515.42	2851.53	9.701196e+000	2.004864e+000	57.5	22	6.381962e+000	0	0	0	0	0	0	9.69409	1	1	50.7771	21.4091
DATA	1753	22	31	0	0	Negative021	Negative021	7540.59	2851.26	3.095736e+000	1.773493e+000	52	22	7.869991e+000	0	0	0	0	0	0	3.1081	1	0	48.8603	24.1304
DATA	1754	22	32	0	0	ASCRP3000608	ASCRP3000608	7566.32	2851.38	4.582456e+002	4.585752e+001	510	21.5	4.562760e+000	0	0	0	0	0	0	462.197	1	1	51.0895	21.8214
DATA	1755	22	33	0	0	ASCRP3011649	ASCRP3011649	7591.74	2851.09	2.880851e+001	3.360741e+000	78	20	5.262494e+000	0	0	0	0	0	0	29.1839	1	1	46.5243	20.9583
DATA	1756	22	34	0	0	ASCRP3009791	ASCRP3009791	7616.99	2851.39	2.205832e+002	2.212556e+001	277	26	8.708300e+000	0	0	0	0	0	0	224.366	1	1	53.2255	25.4
DATA	1757	22	35	0	0	ASCRP3003871	ASCRP3003871	7642.35	2851.53	1.837172e+001	2.514668e+000	69	20	7.220635e+000	0	0	0	0	0	0	18.7586	1	1	45.835	22.7143
DATA	1758	22	36	0	0	ASCRP3007659	ASCRP3007659	7667.74	2851.32	6.480537e+001	6.702583e+000	116	21	5.855400e+000	0	0	0	0	0	0	66.4081	1	1	44.0646	22
DATA	1759	22	37	0	0	ASCRP3012385	ASCRP3012385	7693.4	2851.64	2.991983e+001	3.443826e+000	80	23	6.994896e+000	0	0	0	0	0	0	30.7613	1	1	47.2035	23
DATA	1760	22	38	0	0	ASCRP3000807	ASCRP3000807	7718.63	2851.7	1.129327e+001	2.041116e+000	60	23	4.992229e+000	0	0	0	0	0	0	11.6454	1	1	47.8731	22.8788
DATA	1761	22	39	0	0	ASCRP3002047	ASCRP3002047	7743.94	2851.85	3.119008e+001	3.550162e+000	79	23	6.282897e+000	0	0	0	0	0	0	32.2482	1	1	53.8203	23.5938
DATA	1762	22	40	0	0	ASCRP3011380	ASCRP3011380	7769.39	2851.93	2.976356e+001	3.423540e+000	80	25	6.942085e+000	0	0	0	0	0	0	30.8458	1	1	53.8203	24.4688
DATA	1763	22	41	0	0	Negative026	Negative026	7794.85	2851.65	1.716790e+000	1.688272e+000	48	22	5.905929e+000	0	0	0	0	0	0	-0.624385	0	0	45.4864	24
DATA	1764	22	42	0	0	ASCRP3003967	ASCRP3003967	7820.12	2851.49	1.713899e+000	1.693408e+000	48	24	4.242976e+000	0	0	0	0	0	0	1.70796	0	0	44.7812	23.8148
DATA	1765	22	43	0	0	CUST_16_PI418767722	NM_001536	7845.5	2852	1.711641e+000	1.684641e+000	51	21.5	5.830174e+000	0	0	0	0	0	0	0.723443	0	0	54.1152	22.4063
DATA	1766	22	44	0	0	ASCRP3006948	ASCRP3006948	7871	2851.57	4.868939e+001	5.151112e+000	100	21	5.892498e+000	0	0	0	0	0	0	50.7671	1	1	44.7812	21.8077
DATA	1767	22	45	0	0	ASCRP3002293	ASCRP3002293	7896.46	2851.72	4.906253e+000	1.750555e+000	54	22.5	6.381343e+000	0	0	0	0	0	0	5.11893	1	0	46.1809	22.8077
DATA	1768	22	46	0	0	ASCRP3004551	ASCRP3004551	7921.91	2851.6	1.708242e+000	1.680841e+000	49	23.5	6.974502e+000	0	0	0	0	0	0	0.597652	0	0	46.5243	24.6667
DATA	1769	22	47	0	0	ASCRP3006483	ASCRP3006483	7947.17	2851.72	8.234908e+000	1.870904e+000	57	21	5.050240e+000	0	0	0	0	0	0	8.59428	1	0	45.4864	21.1724
DATA	1770	22	48	0	0	Negative027	Negative027	7972.72	2852	1.708946e+000	1.680558e+000	48	18	5.251820e+000	0	0	0	0	0	0	-1.48991	0	0	45.4864	19.0667
DATA	1771	22	49	0	0	ASCRP3011229	ASCRP3011229	7998.13	2851.75	1.252656e+001	2.096974e+000	62	22	6.408831e+000	0	0	0	0	0	0	13.0593	1	1	46.1809	21.1613
DATA	1772	22	50	0	0	ASCRP3004929	ASCRP3004929	8023.39	2851.93	1.137273e+001	2.031568e+000	60	20	5.408441e+000	0	0	0	0	0	0	11.8444	1	1	53.8203	22.4138
DATA	1773	22	51	0	0	ASCRP3009175	ASCRP3009175	8048.5	2852	3.271660e+001	3.680359e+000	84	23	7.277570e+000	0	0	0	0	0	0	34.0292	1	1	54.1152	23.5143
DATA	1774	22	52	0	0	ASCRP3011783	ASCRP3011783	8074.21	2851.82	7.931218e+000	1.865366e+000	57	23	7.423601e+000	0	0	0	0	0	0	8.236	1	0	47.5395	24.1212
DATA	1775	22	53	0	0	ASCRP3012581	ASCRP3012581	8099.46	2852.01	1.720119e+000	1.699320e+000	51	21	4.890467e+000	0	0	0	0	0	0	1.68288	0	0	48.5334	20.8
DATA	1776	22	54	0	0	ASCRP3003521	ASCRP3003521	8125.16	2851.95	5.417394e+000	1.779699e+000	57	21.5	6.851797e+000	0	0	0	0	0	0	5.60273	1	0	45.4864	21.4667
DATA	1777	22	55	1028	1	(+)E1A_r60_3	E1A_r60_3	8150.33	2851.67	8.314492e+001	8.486361e+000	136	22	7.078976e+000	0	0	0	0	0	0	85.7849	1	1	46.8651	23.2188
DATA	1778	22	56	0	0	ASCRP3010739	ASCRP3010739	8175.53	2852	2.271676e+001	2.839575e+000	75	19	5.481935e+000	0	0	0	0	0	0	23.377	1	1	47.8731	19.5806
DATA	1779	22	57	0	0	ASCRP3000453	ASCRP3000453	8201.09	2851.93	1.073536e+001	2.017855e+000	60	21	4.693424e+000	0	0	0	0	0	0	11.0159	1	1	54.4085	21.3125
DATA	1780	22	58	0	0	ASCRP3002826	ASCRP3002826	8226.27	2851.89	5.665544e+000	1.804911e+000	55.5	20.5	5.333627e+000	0	0	0	0	0	0	5.7963	1	0	48.8603	21.0625
DATA	1781	22	59	0	0	ASCRP3011114	ASCRP3011114	8251.99	2851.69	2.710411e+001	3.209661e+000	78	22	5.421404e+000	0	0	0	0	0	0	27.641	1	1	46.1809	21.0345
DATA	1782	22	60	0	0	ASCRP3009548	ASCRP3009548	8277.35	2851.81	3.198801e+001	3.634197e+000	84	22	6.773255e+000	0	0	0	0	0	0	32.5147	1	1	47.5395	22.1071
DATA	1783	22	61	0	0	ASCRP3003711	ASCRP3003711	8302.71	2851.72	9.765035e+000	1.987156e+000	59.5	21	6.101159e+000	0	0	0	0	0	0	9.89235	1	1	46.8651	20.5
DATA	1784	22	62	0	0	A_23_P142849	NM_005168	8328.15	2851.9	4.732690e+001	5.041261e+000	99	20	4.828079e+000	0	0	0	0	0	0	47.7789	1	1	46.8651	19.8966
DATA	1785	22	63	0	0	ASCRP3012906	ASCRP3012906	8353.63	2851.59	9.458688e+001	9.617893e+000	146	21	6.233969e+000	0	0	0	0	0	0	95.1575	1	1	47.2035	21.0645
DATA	1786	22	64	0	0	ASCRP3002077	ASCRP3002077	8379.01	2851.68	3.288143e+001	3.724256e+000	84	21	4.895607e+000	0	0	0	0	0	0	32.9654	1	1	46.1809	20.7568
DATA	1787	22	65	0	0	ASCRP3006860	ASCRP3006860	8404.27	2851.79	1.403067e+002	1.413997e+001	193	21	7.034816e+000	0	0	0	0	0	0	140.188	1	1	47.2035	21.6364
DATA	1788	22	66	0	0	ASCRP3005220	ASCRP3005220	8429.96	2851.81	3.166837e+001	3.623365e+000	81	24	7.627987e+000	0	0	0	0	0	0	31.5349	1	1	48.2044	23.6216
DATA	1789	22	67	0	0	ASCRP3000613	ASCRP3000613	8455	2852	3.278409e+001	3.723913e+000	86.5	23	5.877445e+000	0	0	0	0	0	0	32.5429	1	1	54.9904	22.3125
DATA	1790	22	68	0	0	ASCRP3011894	ASCRP3011894	8480.5	2851.94	2.848295e+002	2.853800e+001	332.5	21	4.477427e+000	0	0	0	0	0	0	281.871	1	1	48.5334	21.7879
DATA	1791	22	69	0	0	ASCRP3004930	ASCRP3004930	8506	2851.8	4.073112e+001	4.443749e+000	94	21	4.886394e+000	0	0	0	0	0	0	40.1933	1	1	46.8651	20.3448
DATA	1792	22	70	0	0	ASCRP3012424	ASCRP3012424	8531.36	2851.74	9.219993e+000	2.005744e+000	65	21	5.190730e+000	0	0	0	0	0	0	9.07489	1	1	49.1849	21.5667
DATA	1793	22	71	0	0	ASCRP3010694	ASCRP3010694	8556.73	2851.66	1.602477e+001	2.399014e+000	68	23	6.801207e+000	0	0	0	0	0	0	15.7369	1	1	46.8651	23.4872
DATA	1794	22	72	0	0	ASCRP3010242	ASCRP3010242	8582.14	2851.8	9.022109e+001	9.197710e+000	138.5	20.5	6.270279e+000	0	0	0	0	0	0	88.4329	1	1	46.8651	20.3235
DATA	1795	22	73	0	0	AS_circRNA_control203	AS_circRNA_control203	8607.54	2851.77	1.029210e+002	1.044683e+001	151	21	4.281744e+000	0	0	0	0	0	0	100.731	1	1	47.5395	22.2222
DATA	1796	22	74	0	0	ASCRP3006758	ASCRP3006758	8633.05	2851.89	5.680938e+001	5.957224e+000	105	22	7.550642e+000	0	0	0	0	0	0	55.5443	1	1	46.8651	23.7073
DATA	1797	22	75	0	0	ASCRP3006694	ASCRP3006694	8658.49	2851.88	1.537726e+001	2.362886e+000	69.5	25	5.716473e+000	0	0	0	0	0	0	15.0274	1	1	47.5395	23.2963
DATA	1798	22	76	0	0	ASCRP3007992	ASCRP3007992	8683.76	2852	3.134790e+001	3.611768e+000	85	22	5.428425e+000	0	0	0	0	0	0	30.6379	1	1	46.8651	22.697
DATA	1799	22	77	0	0	ASCRP3008269	ASCRP3008269	8708.92	2851.87	1.822877e+000	1.792597e+000	49	25	6.096577e+000	0	0	0	0	0	0	-5.49456	0	0	46.8651	24.4444
DATA	1800	22	78	0	0	ASCRP3008887	ASCRP3008887	8734.79	2851.8	2.164776e+002	2.172164e+001	263	23	7.488828e+000	0	0	0	0	0	0	212.033	1	1	46.8651	23.4444
DATA	1801	22	79	0	0	ASCRP3013233	ASCRP3013233	8760.07	2851.81	4.998829e+001	5.308318e+000	102	22	6.757045e+000	0	0	0	0	0	0	49.0701	1	1	46.8651	22.8108
DATA	1802	22	80	0	0	ASCRP3013039	ASCRP3013039	8785.26	2851.75	1.810751e+000	1.780672e+000	51	22	6.238457e+000	0	0	0	0	0	0	-2.44142	0	0	44.4243	23.7188
DATA	1803	22	81	0	0	ASCRP3001707	ASCRP3001707	8810.85	2851.92	3.344851e+001	3.785965e+000	86	24	4.733020e+000	0	0	0	0	0	0	33.0653	1	1	46.1809	24.5172
DATA	1804	22	82	0	0	ASCRP3008546	ASCRP3008546	8836.53	2852	1.794518e+000	1.764708e+000	50.5	24	6.787943e+000	0	0	0	0	0	0	-3.54559	0	0	49.8279	23.8269
DATA	1805	23	1	0	0	ASCRP3003435	ASCRP3003435	6766.32	2858.19	3.271302e+001	3.748030e+000	76	21	5.825423e+000	0	0	0	0	0	0	31.3529	1	1	48.8603	21.2005
DATA	1806	23	2	0	0	ASCRP3010026	ASCRP3010026	6791.5	2858.24	7.465349e+001	7.690215e+000	116	22	6.318177e+000	0	0	0	0	0	0	70.8995	1	1	48.5334	21.125
DATA	1807	23	3	0	0	Negative027	Negative027	6816.96	2857.83	2.161303e+000	1.873133e+000	48.5	22	7.822352e+000	0	0	0	0	0	0	2.03657	1	0	46.8651	21.7568
DATA	1808	23	4	0	0	ASCRP3004348	ASCRP3004348	6842.57	2858.19	6.157377e+001	6.435951e+000	106	19	7.155081e+000	0	0	0	0	0	0	57.6362	1	1	49.5074	20.3235
DATA	1809	23	5	0	0	ASCRP3002946	ASCRP3002946	6868.26	2858.15	8.570113e+000	2.069022e+000	55	22	9.379972e+000	0	0	0	0	0	0	7.97874	1	0	46.1809	22.625
DATA	1810	23	6	0	0	ASCRP3002618	ASCRP3002618	6893.12	2858.13	4.931075e+000	1.954241e+000	51	22	7.479722e+000	0	0	0	0	0	0	4.57182	1	0	47.8731	21.7097
DATA	1811	23	7	0	0	ASCRP3003856	ASCRP3003856	6918.47	2858.12	1.621846e+002	1.632903e+001	198	22	6.378054e+000	0	0	0	0	0	0	149.89	1	1	48.8603	22.7097
DATA	1812	23	8	0	0	ASCRP3010577	ASCRP3010577	6943.91	2858.07	2.275488e+001	2.965239e+000	69	23	6.415223e+000	0	0	0	0	0	0	20.9833	1	1	54.4085	23.2353
DATA	1813	23	9	0	0	A_23_P202496	NM_022451	6969.31	2858.3	1.566699e+001	2.465543e+000	60	19	5.532310e+000	0	0	0	0	0	0	14.4282	1	1	49.5074	20.1613
DATA	1814	23	10	0	0	ASCRP3009258	ASCRP3009258	6994.95	2858.23	6.487191e+000	2.012102e+000	51	21	6.649314e+000	0	0	0	0	0	0	5.97146	1	0	47.5395	21.0526
DATA	1815	23	11	0	0	ASCRP3001036	ASCRP3001036	7020.09	2858.07	1.431631e+001	2.382223e+000	60	21	5.972226e+000	0	0	0	0	0	0	13.1824	1	1	54.4085	21.1034
DATA	1816	23	12	0	0	ASCRP3011935	ASCRP3011935	7045.49	2858.2	4.714541e+001	5.083797e+000	91	20	7.369221e+000	0	0	0	0	0	0	43.455	1	1	47.8731	21.3448
DATA	1817	23	13	0	0	ASCRP3008720	ASCRP3008720	7070.95	2858.03	4.255365e+001	4.659837e+000	85	20.5	4.260542e+000	0	0	0	0	0	0	39.2887	1	1	46.8651	20.9063
DATA	1818	23	14	0	0	ASCRP3002367	ASCRP3002367	7096.64	2857.99	8.806136e+000	2.089252e+000	54	17	5.148507e+000	0	0	0	0	0	0	8.1491	1	0	49.1849	19.2593
DATA	1819	23	15	0	0	ASCRP3000522	ASCRP3000522	7121.68	2858.16	1.663396e+002	1.674092e+001	198.5	21	5.382688e+000	0	0	0	0	0	0	154.351	1	1	48.8603	20.84
DATA	1820	23	16	0	0	ASCRP3010105	ASCRP3010105	7147.27	2858.22	5.482971e+001	5.797373e+000	95.5	22	4.614445e+000	0	0	0	0	0	0	51.0449	1	1	48.2044	20.6897
DATA	1821	23	17	0	0	ASCRP3009783	ASCRP3009783	7172.7	2858.17	1.674519e+002	1.684999e+001	202	22	6.470349e+000	0	0	0	0	0	0	156.468	1	1	49.8279	22.7941
DATA	1822	23	18	0	0	ASCRP3006686	ASCRP3006686	7198.07	2858.22	3.900892e+002	3.905366e+001	408	23	6.480171e+000	0	0	0	0	0	0	365.975	1	1	47.5395	23.7241
DATA	1823	23	19	0	0	ASCRP3000855	ASCRP3000855	7223.79	2858.13	3.237787e+000	1.888488e+000	50.5	21	5.370096e+000	0	0	0	0	0	0	3.05108	1	0	49.5074	21.3
DATA	1824	23	20	0	0	ASCRP3007694	ASCRP3007694	7248.63	2858.22	2.507108e+002	2.513940e+001	285	22	6.008410e+000	0	0	0	0	0	0	237.322	1	1	49.5074	22.3793
DATA	1825	23	21	0	0	ASCRP3004407	ASCRP3004407	7274.21	2858.19	1.767407e+002	1.776992e+001	215.5	21	6.786657e+000	0	0	0	0	0	0	168.118	1	1	47.5395	21.6061
DATA	1826	23	22	0	0	ASCRP3010533	ASCRP3010533	7299.66	2858.19	3.497174e+001	3.948864e+000	82	22	5.037548e+000	0	0	0	0	0	0	33.433	1	1	48.2044	21.7576
DATA	1827	23	23	0	0	ASCRP3009570	ASCRP3009570	7324.78	2858.13	6.257602e+001	6.518197e+000	108	21.5	4.965912e+000	0	0	0	0	0	0	60.1273	1	1	46.1809	21.2813
DATA	1828	23	24	0	0	ASCRP3008282	ASCRP3008282	7350.31	2858.28	6.554224e+001	6.800916e+000	109	20.5	5.192078e+000	0	0	0	0	0	0	63.3083	1	1	47.5395	20.0714
DATA	1829	23	25	0	0	ASCRP3008189	ASCRP3008189	7375.75	2858.12	1.825354e+001	2.567461e+000	66	19	4.664490e+000	0	0	0	0	0	0	17.7249	1	1	46.1809	20.0333
DATA	1830	23	26	0	0	ASCRP3006190	ASCRP3006190	7401.01	2858.8	4.478666e+000	1.851150e+000	52	18	5.332327e+000	0	0	0	0	0	0	4.37165	1	0	48.2044	19.0606
DATA	1831	23	27	0	0	ASCRP3007598	ASCRP3007598	7426.5	2858.5	1.510558e+001	2.339659e+000	62.5	21	7.089007e+000	0	0	0	0	0	0	14.8228	1	1	49.1849	20.2333
DATA	1832	23	28	0	0	ASCRP3001812	ASCRP3001812	7451.96	2858.44	3.193003e+001	3.654368e+000	80	22	6.043154e+000	0	0	0	0	0	0	31.496	1	1	49.1849	22.3448
DATA	1833	23	29	0	0	ASCRP3001267	ASCRP3001267	7477.33	2858.5	2.823461e+001	3.331525e+000	77	22	4.299672e+000	0	0	0	0	0	0	27.993	1	1	57.5363	23.1111
DATA	1834	23	30	0	0	AS_circRNA_control204	AS_circRNA_control204	7502.87	2858.53	9.119348e+002	9.121046e+001	952	24	6.318713e+000	0	0	0	0	0	0	908.668	1	1	50.1463	22.6364
DATA	1835	23	31	0	0	ASCRP3012267	ASCRP3012267	7528	2858.46	9.230817e+001	9.395451e+000	141	24	8.629974e+000	0	0	0	0	0	0	92.4184	1	1	55.8519	23.9583
DATA	1836	23	32	0	0	ASCRP3010864	ASCRP3010864	7553.5	2858.5	9.351132e+000	1.977989e+000	57	23	5.604734e+000	0	0	0	0	0	0	9.40612	1	1	57.5363	23.25
DATA	1837	23	33	0	0	Negative024	Negative024	7578.99	2858.54	1.764532e+000	1.735221e+000	48	20	3.946581e+000	0	0	0	0	0	0	-0.407082	0	0	48.5334	21.037
DATA	1838	23	34	0	0	CUST_18_PI418767722	NM_000754	7604.23	2858.62	5.846753e+000	1.824187e+000	54	24	5.616345e+000	0	0	0	0	0	0	5.93232	1	0	49.1849	23.72
DATA	1839	23	35	0	0	ASCRP3001845	ASCRP3001845	7629.79	2858.93	2.078546e+001	2.698594e+000	71	25	7.566292e+000	0	0	0	0	0	0	21.174	1	1	46.8651	23.9655
DATA	1840	23	36	0	0	ASCRP3011838	ASCRP3011838	7655.31	2858.62	2.614782e+001	3.126812e+000	77	20	4.236929e+000	0	0	0	0	0	0	26.737	1	1	52.0157	20.4815
DATA	1841	23	37	0	0	ASCRP3007686	ASCRP3007686	7680.63	2858.22	5.119002e+000	1.783723e+000	53	24	5.484243e+000	0	0	0	0	0	0	5.25245	1	0	47.8731	24
DATA	1842	23	38	0	0	ASCRP3000685	ASCRP3000685	7706.01	2858.77	2.289687e+001	2.853793e+000	73	20	4.498221e+000	0	0	0	0	0	0	23.5672	1	1	46.8651	19.6552
DATA	1843	23	39	0	0	ASCRP3010059	ASCRP3010059	7731.58	2858.53	1.070463e+001	2.007666e+000	59	23	6.042107e+000	0	0	0	0	0	0	11.0497	1	1	49.8279	23.4063
DATA	1844	23	40	0	0	ASCRP3010055	ASCRP3010055	7756.5	2858.5	2.495461e+004	2.495461e+003	25708	23.5	7.216064e+000	0	0	0	0	0	0	25823.1	1	1	57.5363	24.8438
DATA	1845	23	41	0	0	ASCRP3009491	ASCRP3009491	7782.32	2858.48	2.799382e+001	3.270208e+000	79	22	7.176270e+000	0	0	0	0	0	0	29.0331	1	1	49.8279	24.1333
DATA	1846	23	42	0	0	ASCRP3002813	ASCRP3002813	7807.53	2858.68	1.762909e+001	2.440299e+000	67	26	5.282906e+000	0	0	0	0	0	0	18.3173	1	1	49.5074	26
DATA	1847	23	43	0	0	ASCRP3012290	ASCRP3012290	7833.14	2858.62	9.596224e+002	9.597703e+001	1033	23	6.420733e+000	0	0	0	0	0	0	998.623	1	1	50.4627	23.25
DATA	1848	23	44	0	0	ASCRP3008607	ASCRP3008607	7858.32	2858.65	4.594897e+001	4.893349e+000	95	22	7.334926e+000	0	0	0	0	0	0	47.8725	1	1	50.7771	22.6364
DATA	1849	23	45	0	0	ASCRP3006316	ASCRP3006316	7883.87	2858.53	1.333090e+001	2.145716e+000	63	20.5	6.278414e+000	0	0	0	0	0	0	13.9008	1	1	47.8731	21.125
DATA	1850	23	46	0	0	ASCRP3012793	ASCRP3012793	7909.46	2858.78	7.633707e+000	1.845788e+000	57	25	7.987490e+000	0	0	0	0	0	0	7.96395	1	0	46.5243	25
DATA	1851	23	47	0	0	Negative019	Negative019	7934.76	2858.57	1.861465e+000	1.690544e+000	51	24	6.205411e+000	0	0	0	0	0	0	1.94231	1	0	42.9674	23.7407
DATA	1852	23	48	0	0	ASCRP3003391	ASCRP3003391	7960.07	2858.81	2.827090e+001	3.288890e+000	79	18	5.428669e+000	0	0	0	0	0	0	29.4931	1	1	46.8651	19.5517
DATA	1853	23	49	0	0	ASCRP3002017	ASCRP3002017	7985.24	2858.66	1.709826e+000	1.683736e+000	53	21.5	5.756456e+000	0	0	0	0	0	0	0.91986	0	0	46.1809	21.3667
DATA	1854	23	50	0	0	A_23_P70328	NM_018132	8010.63	2858.79	1.870304e+001	2.515938e+000	71	25	5.703001e+000	0	0	0	0	0	0	19.4856	1	1	46.1809	23.7037
DATA	1855	23	51	0	0	ASCRP3011582	ASCRP3011582	8036.34	2858.94	2.443847e+003	2.443905e+002	2574	23	7.366212e+000	0	0	0	0	0	0	2543.14	1	1	52.0157	24.2414
DATA	1856	23	52	0	0	ASCRP3010717	ASCRP3010717	8061.59	2858.91	6.202358e+002	6.204653e+001	698	24	5.962066e+000	0	0	0	0	0	0	644.508	1	1	49.1849	23.7097
DATA	1857	23	53	0	0	ASCRP3002143	ASCRP3002143	8087.08	2858.85	4.391085e+001	4.705127e+000	95	21.5	4.575861e+000	0	0	0	0	0	0	45.55	1	1	47.5395	21.9706
DATA	1858	23	54	0	0	ASCRP3004526	ASCRP3004526	8112.47	2859.09	6.775351e+001	6.983801e+000	120	22	6.532875e+000	0	0	0	0	0	0	70.1416	1	1	48.5334	21.9615
DATA	1859	23	55	0	0	ASCRP3010127	ASCRP3010127	8137.84	2858.96	2.330926e+001	2.883448e+000	73	22	5.542491e+000	0	0	0	0	0	0	24.0765	1	1	48.2044	21.8276
DATA	1860	23	56	0	0	ASCRP3011687	ASCRP3011687	8163.32	2858.94	6.696210e+001	6.909032e+000	114	22.5	7.685206e+000	0	0	0	0	0	0	68.9934	1	1	49.5074	24.2941
DATA	1861	23	57	0	0	ASCRP3008766	ASCRP3008766	8188.75	2859	1.093215e+003	1.093348e+002	1172	20	5.158331e+000	0	0	0	0	0	0	1123.33	1	1	49.1849	20.4138
DATA	1862	23	58	0	0	ASCRP3010740	ASCRP3010740	8214	2858.99	7.529901e+001	7.721881e+000	127	22	4.993936e+000	0	0	0	0	0	0	77.1509	1	1	46.8651	22.2424
DATA	1863	23	59	0	0	A_23_P49878	NM_019013	8239.47	2858.78	7.453500e+001	7.648578e+000	126.5	21	4.144853e+000	0	0	0	0	0	0	76.1341	1	1	48.2044	20.5862
DATA	1864	23	60	0	0	ASCRP3001302	ASCRP3001302	8264.79	2859	8.191640e+001	8.370656e+000	133	21	6.080535e+000	0	0	0	0	0	0	83.4076	1	1	46.8651	21.5172
DATA	1865	23	61	0	0	ASCRP3010757	ASCRP3010757	8290.68	2858.83	2.791920e+000	1.750120e+000	51	21	6.999150e+000	0	0	0	0	0	0	2.83318	1	0	47.5395	21.8929
DATA	1866	23	62	0	0	ASCRP3008073	ASCRP3008073	8315.77	2859.36	1.762755e+000	1.733473e+000	50	21	5.458544e+000	0	0	0	0	0	0	-0.526014	0	0	47.5395	20.9355
DATA	1867	23	63	0	0	ASCRP3005513	ASCRP3005513	8340.95	2859.02	6.110167e+001	6.352921e+000	113.5	22	6.106498e+000	0	0	0	0	0	0	61.5882	1	1	46.8651	22.5313
DATA	1868	23	64	0	0	ASCRP3001054	ASCRP3001054	8366.43	2859.01	4.024032e+000	1.791181e+000	54.5	21	4.669738e+000	0	0	0	0	0	0	4.04211	1	0	49.1849	21.5
DATA	1869	23	65	0	0	ASCRP3012174	ASCRP3012174	8392.06	2858.94	1.376008e+001	2.227296e+000	66	22	6.392174e+000	0	0	0	0	0	0	13.7744	1	1	46.8651	21.7105
DATA	1870	23	66	0	0	ASCRP3011637	ASCRP3011637	8417	2859	9.076930e+001	9.245448e+000	144	22	6.491925e+000	0	0	0	0	0	0	90.566	1	1	46.8651	22.2632
DATA	1871	23	67	0	0	ASCRP3000322	ASCRP3000322	8442.63	2859	1.444537e+002	1.455254e+001	204	23	6.876035e+000	0	0	0	0	0	0	143.66	1	1	48.5334	22.5882
DATA	1872	23	68	0	1	RC11	RC11	8467.99	2859.16	1.798229e+000	1.768358e+000	47	22	4.867175e+000	0	0	0	0	0	0	-4.45986	0	0	46.5243	22.4242
DATA	1873	23	69	0	0	ASCRP3004859	ASCRP3004859	8493.39	2859.31	1.065577e+001	2.068977e+000	60.5	23	6.517313e+000	0	0	0	0	0	0	10.5342	1	1	46.1809	24.2414
DATA	1874	23	70	0	0	ASCRP3005735	ASCRP3005735	8518.5	2859	1.808218e+000	1.782711e+000	54	21	7.082324e+000	0	0	0	0	0	0	1.25218	0	0	54.1152	21.9474
DATA	1875	23	71	0	0	ASCRP3013273	ASCRP3013273	8544.15	2859.1	2.938717e+001	3.437027e+000	81.5	22	5.492852e+000	0	0	0	0	0	0	28.9057	1	1	46.8651	22
DATA	1876	23	72	0	0	ASCRP3005099	ASCRP3005099	8569.62	2859.07	1.982671e+000	1.797059e+000	53.5	21.5	6.787184e+000	0	0	0	0	0	0	1.9462	1	0	48.2044	21.1389
DATA	1877	23	73	0	0	ASCRP3005370	ASCRP3005370	8595.09	2858.9	9.198228e+002	9.199968e+001	958	21	4.331207e+000	0	0	0	0	0	0	901.401	1	1	46.8651	20.7059
DATA	1878	23	74	0	0	ASCRP3002592	ASCRP3002592	8619.86	2859.03	9.813439e+000	2.042375e+000	63	21.5	6.770853e+000	0	0	0	0	0	0	9.60566	1	1	46.8651	23.3889
DATA	1879	23	75	0	0	ASCRP3010699	ASCRP3010699	8645.93	2859	2.187299e+001	2.827941e+000	75.5	21.5	5.923758e+000	0	0	0	0	0	0	21.3942	1	1	46.8651	22
DATA	1880	23	76	0	0	ASCRP3008408	ASCRP3008408	8671.23	2859.14	3.622099e+001	4.041466e+000	89.5	21.5	5.508784e+000	0	0	0	0	0	0	35.4233	1	1	46.1809	22.6765
DATA	1881	23	77	0	0	ASCRP3005680	ASCRP3005680	8696.68	2859	1.200715e+002	1.214013e+001	173.5	23	6.250714e+000	0	0	0	0	0	0	117.48	1	1	49.1849	22
DATA	1882	23	78	0	0	ASCRP3001595	ASCRP3001595	8722.18	2858.99	8.250620e+000	1.970875e+000	62.5	23	6.202472e+000	0	0	0	0	0	0	8.08177	1	0	46.8651	23.3488
DATA	1883	23	79	0	0	CUST_4_PI418767722	NM_006098	8747.24	2859.11	1.410113e+001	2.275980e+000	67.5	22	6.010002e+000	0	0	0	0	0	0	13.8384	1	1	46.5243	22.8649
DATA	1884	23	80	0	0	A_23_P213255	NM_020159	8772.8	2858.85	6.605095e+000	1.900263e+000	60	22	5.241069e+000	0	0	0	0	0	0	6.4993	1	0	47.8731	22.4706
DATA	1885	23	81	0	0	Negative022	Negative022	8798.2	2859.13	5.785337e+000	1.867267e+000	61	23	6.058851e+000	0	0	0	0	0	0	5.71317	1	0	46.5243	24
DATA	1886	23	82	0	0	ASCRP3012701	ASCRP3012701	8823.55	2859.22	2.893808e+001	3.390851e+000	82	23.5	6.147701e+000	0	0	0	0	0	0	28.706	1	1	48.2044	23.525
DATA	1887	24	1	0	0	ASCRP3012751	ASCRP3012751	6779.13	2865.62	2.803428e+001	3.352581e+000	72	18	5.534602e+000	0	0	0	0	0	0	26.7321	1	1	48.8603	19.0476
DATA	1888	24	2	0	0	CUST_15_PI418767722	NM_001614	6804.12	2865.8	1.421860e+002	1.433898e+001	178	22.5	7.240264e+000	0	0	0	0	0	0	134.448	1	1	50.4627	22.4167
DATA	1889	24	3	0	0	Negative011	Negative011	6829.83	2866	1.899300e+000	1.876151e+000	47	21	7.796487e+000	0	0	0	0	0	0	1.66479	0	0	45.4864	21.8421
DATA	1890	24	4	0	0	ASCRP3013069	ASCRP3013069	6855.21	2865.81	5.951111e+001	6.240673e+000	102	24	7.525336e+000	0	0	0	0	0	0	55.5308	1	1	47.5395	23.5455
DATA	1891	24	5	0	0	ASCRP3002911	ASCRP3002911	6880.67	2865.76	5.194047e+001	5.526532e+000	95	22	8.053640e+000	0	0	0	0	0	0	48.2338	1	1	47.5395	21.75
DATA	1892	24	6	0	0	Negative054	Negative054	6906.25	2865.45	1.947072e+000	1.904991e+000	48	22	6.528927e+000	0	0	0	0	0	0	1.8014	1	0	47.5395	22.4242
DATA	1894	24	8	0	0	ASCRP3004411	ASCRP3004411	6956.5	2866	2.302581e+004	2.302581e+003	21257	21.5	6.154285e+000	0	0	0	0	0	0	21208.8	1	1	54.1152	22.0588
DATA	1895	24	9	0	0	ASCRP3007076	ASCRP3007076	6982.12	2865.8	3.091661e+002	3.097525e+001	326.5	21	5.895285e+000	0	0	0	0	0	0	284.516	1	1	50.4627	21.3333
DATA	1896	24	10	0	0	ASCRP3007217	ASCRP3007217	7007.48	2865.92	4.441764e+000	1.956384e+000	51	21	6.305320e+000	0	0	0	0	0	0	4.08728	1	0	49.5074	21.2813
DATA	1897	24	11	0	0	ASCRP3006833	ASCRP3006833	7033.03	2865.85	4.966127e+001	5.318616e+000	94	22	6.234678e+000	0	0	0	0	0	0	45.7287	1	1	46.8651	21.9394
DATA	1898	24	12	0	0	ASCRP3002279	ASCRP3002279	7058.26	2865.88	1.011966e+001	2.153989e+000	55	20	5.395059e+000	0	0	0	0	0	0	9.33076	1	1	48.2044	20.24
DATA	1899	24	13	0	0	ASCRP3011904	ASCRP3011904	7083.66	2865.88	1.442395e+002	1.454825e+001	175	20	4.410665e+000	0	0	0	0	0	0	133.256	1	1	48.5334	20.4444
DATA	1900	24	14	0	0	ASCRP3005155	ASCRP3005155	7109.13	2866	1.782652e+003	1.782753e+002	1683	19	5.105050e+000	0	0	0	0	0	0	1651.06	1	1	52.0157	19.3077
DATA	1901	24	15	0	0	ASCRP3011393	ASCRP3011393	7134.41	2865.91	1.616765e+001	2.485103e+000	62	21	4.600849e+000	0	0	0	0	0	0	15.0194	1	1	49.1849	20.2667
DATA	1902	24	16	0	0	ASCRP3010319	ASCRP3010319	7160.15	2866	7.657401e+000	2.030578e+000	53	19	5.427925e+000	0	0	0	0	0	0	7.13857	1	0	46.1809	20.0645
DATA	1903	24	17	0	0	ASCRP3001259	ASCRP3001259	7185.35	2865.91	2.619129e+002	2.625821e+001	294	20	7.661489e+000	0	0	0	0	0	0	245.105	1	1	49.5074	22.5714
DATA	1904	24	18	0	0	ASCRP3009635	ASCRP3009635	7210.53	2865.89	1.591583e+002	1.602480e+001	198	22	6.448107e+000	0	0	0	0	0	0	149.565	1	1	48.5334	22.2432
DATA	1905	24	19	0	0	ASCRP3009082	ASCRP3009082	7236.05	2865.89	3.404447e+001	3.878118e+000	78	22	5.145791e+000	0	0	0	0	0	0	32.1371	1	1	46.8651	22.6667
DATA	1906	24	20	0	0	ASCRP3004744	ASCRP3004744	7261.35	2866.07	9.474421e+001	9.653080e+000	139	22	5.221420e+000	0	0	0	0	0	0	89.8571	1	1	49.1849	21.8214
DATA	1907	24	21	0	0	ASCRP3007533	ASCRP3007533	7286.5	2866	4.267685e+001	4.647285e+000	89	22.5	6.523892e+000	0	0	0	0	0	0	40.6734	1	1	54.1152	22.9211
DATA	1908	24	22	0	0	ASCRP3003111	ASCRP3003111	7312.27	2865.78	2.760315e+002	2.766376e+001	310	21	5.251344e+000	0	0	0	0	0	0	264.434	1	1	48.2044	21.3125
DATA	1909	24	23	0	0	ASCRP3005050	ASCRP3005050	7337.78	2865.75	8.474969e+000	2.008219e+000	55	21	5.441493e+000	0	0	0	0	0	0	8.16126	1	0	46.8651	21.1212
DATA	1910	24	24	0	0	ASCRP3012769	ASCRP3012769	7363.11	2866.05	2.386704e+001	2.996106e+000	73	19	3.796929e+000	0	0	0	0	0	0	23.1038	1	1	46.8651	19.6667
DATA	1911	24	25	0	0	ASCRP3007038	ASCRP3007038	7388.42	2865.97	1.005585e+001	2.063282e+000	57	19	5.573390e+000	0	0	0	0	0	0	9.78565	1	1	46.8651	20.2963
DATA	1912	24	26	0	0	ASCRP3003701	ASCRP3003701	7414.03	2865.82	1.788848e+001	2.532101e+000	65.5	20	6.564990e+000	0	0	0	0	0	0	17.5007	1	1	46.8651	19.8919
DATA	1913	24	27	0	0	ASCRP3009793	ASCRP3009793	7439.22	2865.92	2.833747e+001	3.347923e+000	74	21	5.896061e+000	0	0	0	0	0	0	27.8672	1	1	47.8731	20.9259
DATA	1914	24	28	0	0	ASCRP3002872	ASCRP3002872	7464.48	2865.84	1.460040e+001	2.297333e+000	62	23	4.955339e+000	0	0	0	0	0	0	14.4319	1	1	46.5243	23.6538
DATA	1915	24	29	0	0	ASCRP3005581	ASCRP3005581	7490.16	2866.01	1.630239e+001	2.402462e+000	65	21.5	4.789323e+000	0	0	0	0	0	0	16.1966	1	1	48.5334	21.8235
DATA	1916	24	30	0	0	ASCRP3012834	ASCRP3012834	7515.47	2865.84	1.108584e+001	2.076706e+000	58	23.5	5.956380e+000	0	0	0	0	0	0	11.068	1	1	49.5074	21.9615
DATA	1917	24	31	0	0	ASCRP3003030	ASCRP3003030	7540.61	2866.07	1.313257e+005	1.313257e+004	131887	26	7.138094e+000	0	0	0	0	0	0	131731	1	1	53.8203	25.7143
DATA	1918	24	32	0	0	ASCRP3002687	ASCRP3002687	7566.13	2866.07	3.789971e+001	4.170248e+000	86	22	4.869700e+000	0	0	0	0	0	0	38.1913	1	1	46.8651	22.7742
DATA	1919	24	33	0	0	ASCRP3012316	ASCRP3012316	7591.53	2865.88	4.323639e+001	4.657751e+000	92	22	5.053157e+000	0	0	0	0	0	0	43.7595	1	1	48.2044	21.8571
DATA	1920	24	34	0	0	ASCRP3007780	ASCRP3007780	7617.24	2865.99	3.006192e+002	3.011138e+001	358	24	7.964455e+000	0	0	0	0	0	0	305.525	1	1	51.0895	23.8929
DATA	1921	24	35	0	0	ASCRP3011038	ASCRP3011038	7642.4	2865.9	3.004240e+001	3.461019e+000	79	23.5	6.958339e+000	0	0	0	0	0	0	30.6499	1	1	47.2035	23.625
DATA	1922	24	36	0	0	ASCRP3005031	ASCRP3005031	7667.77	2866.12	4.538147e+001	4.850453e+000	96	24	5.607876e+000	0	0	0	0	0	0	46.4652	1	1	46.5243	23.6552
DATA	1923	24	37	0	0	ASCRP3002639	ASCRP3002639	7693.19	2865.97	2.256841e+002	2.263285e+001	288	22.5	5.580736e+000	0	0	0	0	0	0	231.843	1	1	49.1849	22.7692
DATA	1924	24	38	0	0	ASCRP3011206	ASCRP3011206	7718.63	2865.99	8.127091e+001	8.303301e+000	133	22.5	5.450149e+000	0	0	0	0	0	0	83.7407	1	1	47.2035	22.8421
DATA	1925	24	39	0	0	ASCRP3001489	ASCRP3001489	7743.94	2866.15	2.306829e+001	2.863767e+000	72	22	5.207683e+000	0	0	0	0	0	0	23.8332	1	1	65	21.9063
DATA	1926	24	40	0	0	ASCRP3004701	ASCRP3004701	7769.39	2866.07	7.890537e+000	1.867776e+000	56.5	26	7.201213e+000	0	0	0	0	0	0	8.17166	1	0	53.8203	25.9333
DATA	1927	24	41	0	0	ASCRP3004291	ASCRP3004291	7794.76	2866	3.211744e+002	3.216185e+001	384	24	5.067353e+000	0	0	0	0	0	0	333.3	1	1	46.8651	24.7037
DATA	1928	24	42	0	0	A_23_P67042	NM_017947	7819.96	2866.04	1.889848e+001	2.533001e+000	70	24.5	5.496030e+000	0	0	0	0	0	0	19.6453	1	1	46.8651	25.7222
DATA	1929	24	43	0	0	ASCRP3007339	ASCRP3007339	7845.51	2866.28	6.121540e+000	1.792063e+000	54	24	6.601637e+000	0	0	0	0	0	0	6.37221	1	0	50.4627	24.2667
DATA	1930	24	44	0	0	ASCRP3009627	ASCRP3009627	7871.22	2866.24	3.522871e+001	3.904031e+000	89	23	6.663998e+000	0	0	0	0	0	0	36.7096	1	1	49.1849	22.8621
DATA	1931	24	45	0	0	A_23_P41948	NM_017785	7896.67	2866.13	5.209730e+001	5.474323e+000	103	20	5.606544e+000	0	0	0	0	0	0	54.3248	1	1	47.8731	20.6667
DATA	1932	24	46	0	0	ASCRP3008610	ASCRP3008610	7921.85	2866.16	9.304139e+002	9.305657e+001	1012	24	6.677372e+000	0	0	0	0	0	0	970.526	1	1	47.5395	24.3889
DATA	1933	24	47	0	0	ASCRP3011043	ASCRP3011043	7947.1	2865.91	2.979972e+000	1.706960e+000	52	22	4.436192e+000	0	0	0	0	0	0	3.1085	1	0	46.8651	21.4138
DATA	1934	24	48	0	0	ASCRP3011283	ASCRP3011283	7972.65	2866.25	1.667306e+001	2.367851e+000	66	21.5	6.093996e+000	0	0	0	0	0	0	17.3863	1	1	49.8279	20.9667
DATA	1935	24	49	0	0	ASCRP3011575	ASCRP3011575	7998.04	2866.15	3.798353e+000	1.724746e+000	55	23	5.978571e+000	0	0	0	0	0	0	3.95828	1	0	46.8651	23.8824
DATA	1936	24	50	0	0	ASCRP3009891	ASCRP3009891	8023.51	2866.19	3.345044e+002	3.349280e+001	401	21	6.345077e+000	0	0	0	0	0	0	348.25	1	1	47.8731	22.52
DATA	1937	24	51	0	0	ASCRP3003202	ASCRP3003202	8048.5	2866.5	3.102630e+001	3.531209e+000	81.5	21	6.440920e+000	0	0	0	0	0	0	32.2606	1	1	57.5363	23.3214
DATA	1938	24	52	0	0	ASCRP3012822	ASCRP3012822	8074.11	2866.5	2.475961e+001	2.997078e+000	77	24	4.316019e+000	0	0	0	0	0	0	25.7041	1	1	56.9804	22.7813
DATA	1939	24	53	0	0	A_23_P139509	NM_016570	8099.6	2866.4	3.494814e+000	1.727658e+000	54	21.5	4.758151e+000	0	0	0	0	0	0	3.62143	1	0	47.2035	22
DATA	1940	24	54	0	0	ASCRP3013032	ASCRP3013032	8125	2866.45	2.377569e+002	2.383607e+001	295	22	6.307505e+000	0	0	0	0	0	0	245.852	1	1	54.1152	22.2308
DATA	1941	24	55	0	0	ASCRP3008628	ASCRP3008628	8150.31	2866.39	1.850445e+002	1.858233e+001	237	22	5.560034e+000	0	0	0	0	0	0	190.898	1	1	48.2044	21.7742
DATA	1942	24	56	0	0	ASCRP3012092	ASCRP3012092	8175.68	2866.35	8.259426e+001	8.433340e+000	132.5	20	6.796900e+000	0	0	0	0	0	0	84.9883	1	1	48.8603	21.7419
DATA	1943	24	57	0	0	ASCRP3001169	ASCRP3001169	8201.11	2866.5	1.955265e+001	2.596597e+000	70	21	5.052626e+000	0	0	0	0	0	0	20.0637	1	1	56.9804	20.9355
DATA	1944	24	58	0	0	ASCRP3000351	ASCRP3000351	8226.56	2866.25	1.272476e+001	2.134423e+000	63	22	5.243935e+000	0	0	0	0	0	0	13.0188	1	1	48.8603	22.4667
DATA	1945	24	59	0	0	ASCRP3006954	ASCRP3006954	8252.09	2866.27	1.246895e+001	2.123597e+000	64.5	22	4.785731e+000	0	0	0	0	0	0	12.7174	1	1	49.5074	21.6452
DATA	1946	24	60	0	0	ASCRP3010561	ASCRP3010561	8277.54	2866.12	1.162088e+001	2.079548e+000	64	20	5.712119e+000	0	0	0	0	0	0	11.8142	1	1	48.8603	21.0357
DATA	1947	24	61	0	0	ASCRP3011883	ASCRP3011883	8302.79	2866.4	1.233591e+002	1.245666e+001	179.5	22	4.721491e+000	0	0	0	0	0	0	124.999	1	1	50.1463	21.6774
DATA	1948	24	62	0	0	ASCRP3000983	ASCRP3000983	8328.31	2866.08	4.767098e+000	1.800378e+000	56	24	5.594640e+000	0	0	0	0	0	0	4.8141	1	0	48.8603	23.5
DATA	1949	24	63	0	0	ASCRP3003762	ASCRP3003762	8353.64	2866.37	5.898176e+001	6.150045e+000	109	21	6.038288e+000	0	0	0	0	0	0	59.3622	1	1	48.8603	22.2333
DATA	1950	24	64	0	0	ASCRP3002673	ASCRP3002673	8378.94	2866.75	2.683981e+001	3.202937e+000	78	22.5	5.411186e+000	0	0	0	0	0	0	26.9222	1	1	46.1809	22.4474
DATA	1951	24	65	0	0	ASCRP3000419	ASCRP3000419	8404.5	2866.56	2.527158e+002	2.533236e+001	304.5	19	5.891256e+000	0	0	0	0	0	0	252.639	1	1	47.8731	20.2759
DATA	1952	24	66	0	0	ASCRP3002207	ASCRP3002207	8429.62	2866.68	1.789136e+000	1.759416e+000	51.5	24	6.213701e+000	0	0	0	0	0	0	-0.0521762	0	0	47.5395	22.9143
DATA	1953	24	67	0	0	ASCRP3001217	ASCRP3001217	8455.54	2866.62	6.046795e+001	6.299135e+000	112.5	20.5	6.116073e+000	0	0	0	0	0	0	60.0635	1	1	46.8651	20.7222
DATA	1954	24	68	0	0	ASCRP3006526	ASCRP3006526	8480.85	2866.77	1.157409e+001	2.115020e+000	63	21	5.563117e+000	0	0	0	0	0	0	11.463	1	1	47.5395	22.3448
DATA	1955	24	69	0	0	ASCRP3009622	ASCRP3009622	8506.16	2866.72	1.900735e+001	2.600706e+000	73	23	7.708230e+000	0	0	0	0	0	0	18.7736	1	1	48.5334	23.7714
DATA	1956	24	70	0	0	ASCRP3012680	ASCRP3012680	8531.54	2866.62	1.376196e+002	1.387653e+001	188	21	5.864418e+000	0	0	0	0	0	0	135.59	1	1	46.8651	22.4839
DATA	1957	24	71	0	0	ASCRP3008755	ASCRP3008755	8556.5	2867	6.172246e+001	6.424677e+000	115.5	20	5.910475e+000	0	0	0	0	0	0	60.6848	1	1	54.1152	20.3939
DATA	1958	24	72	0	0	ASCRP3003635	ASCRP3003635	8582.35	2866.92	4.638635e+003	4.638670e+002	4612	22	4.357172e+000	0	0	0	0	0	0	4552.28	1	1	49.8279	22.4194
DATA	1959	24	73	0	0	ASCRP3013609	ASCRP3013609	8607.65	2866.72	1.553937e+001	2.369640e+000	69	21	6.292736e+000	0	0	0	0	0	0	15.2288	1	1	46.1809	23.2069
DATA	1960	24	74	0	0	ASCRP3011075	ASCRP3011075	8633.04	2866.69	4.304632e+002	4.308355e+001	468	24	7.477087e+000	0	0	0	0	0	0	421.476	1	1	47.5395	24.6579
DATA	1961	24	75	0	0	ASCRP3012665	ASCRP3012665	8658.42	2866.48	1.063497e+001	2.083259e+000	64	23	5.196152e+000	0	0	0	0	0	0	10.4087	1	1	46.5243	22.6667
DATA	1962	24	76	0	0	ASCRP3009266	ASCRP3009266	8684.3	2866.87	8.248844e+000	1.971738e+000	59	24	7.402523e+000	0	0	0	0	0	0	8.07538	1	0	46.1809	23.7879
DATA	1963	24	77	0	0	ASCRP3011507	ASCRP3011507	8709.23	2866.88	1.797599e+002	1.806483e+001	230.5	23	6.204262e+000	0	0	0	0	0	0	176.128	1	1	46.5243	23.8529
DATA	1964	24	78	0	0	ASCRP3000877	ASCRP3000877	8734.93	2866.79	3.305775e+001	3.757664e+000	89.5	24	6.514018e+000	0	0	0	0	0	0	32.4407	1	1	46.8651	24
DATA	1965	24	79	0	0	ASCRP3005910	ASCRP3005910	8760.24	2866.74	5.929114e+000	1.878465e+000	59.5	22	5.173873e+000	0	0	0	0	0	0	5.83198	1	0	46.5243	22.3
DATA	1966	24	80	0	0	ASCRP3006251	ASCRP3006251	8785.59	2866.91	7.927216e+001	8.123890e+000	135	22	6.229400e+000	0	0	0	0	0	0	78.2231	1	1	49.1849	22.6552
DATA	1967	24	81	0	0	ASCRP3006155	ASCRP3006155	8810.5	2867	1.930975e+002	1.939067e+001	244	26	5.262348e+000	0	0	0	0	0	0	191.308	1	1	54.1152	25.3333
DATA	1968	24	82	0	0	ASCRP3001761	ASCRP3001761	8836.31	2866.65	7.563637e+000	1.916261e+000	63	24	6.456528e+000	0	0	0	0	0	0	7.53169	1	0	47.5395	23.5397
DATA	1969	25	1	0	0	ASCRP3007048	ASCRP3007048	6766.15	2872.92	3.794128e+001	4.212444e+000	83	20	5.895225e+000	0	0	0	0	0	0	36.3477	1	1	46.8651	20.6788
DATA	1970	25	2	0	0	ASCRP3002391	ASCRP3002391	6791.81	2873.03	3.031954e+001	3.550362e+000	74	19	6.393948e+000	0	0	0	0	0	0	28.7765	1	1	49.1849	20.4848
DATA	1971	25	3	0	0	ASCRP3000077	ASCRP3000077	6817.21	2872.74	8.672290e+001	8.869891e+000	126.5	22	6.894796e+000	0	0	0	0	0	0	81.6653	1	1	48.2044	22.5581
DATA	1972	25	4	0	0	ASCRP3004700	ASCRP3004700	6842.93	2873	4.298168e+001	4.689045e+000	85	20.5	6.274476e+000	0	0	0	0	0	0	40.206	1	1	46.8651	21.4643
DATA	1973	25	5	0	0	ASCRP3007969	ASCRP3007969	6867.86	2873.05	7.868676e+000	2.041905e+000	53.5	22	6.742738e+000	0	0	0	0	0	0	7.32175	1	0	46.5243	23.7419
DATA	1974	25	6	0	0	ASCRP3002222	ASCRP3002222	6893.3	2873.16	5.094167e+001	5.434265e+000	94.5	20	7.280240e+000	0	0	0	0	0	0	47.1987	1	1	48.5334	20.7576
DATA	1975	25	7	0	0	ASCRP3000731	ASCRP3000731	6918.65	2872.88	4.843394e+001	5.202127e+000	90	22	6.836629e+000	0	0	0	0	0	0	44.732	1	1	48.8603	21.7143
DATA	1976	25	8	0	0	ASCRP3002378	ASCRP3002378	6943.91	2872.93	2.733552e+001	3.330472e+000	74	22	6.522245e+000	0	0	0	0	0	0	25.1901	1	1	54.4085	23.4444
DATA	1977	25	9	0	0	ASCRP3005595	ASCRP3005595	6969.52	2872.95	7.263754e+001	7.509431e+000	113.5	22.5	5.930246e+000	0	0	0	0	0	0	66.8471	1	1	48.5334	21.9333
DATA	1978	25	10	0	0	AS_circRNA_control201	AS_circRNA_control201	6994.95	2873.1	8.602287e+001	8.810919e+000	126	21	6.274130e+000	0	0	0	0	0	0	79.1269	1	1	46.8651	21.6
DATA	1979	25	11	0	0	ASCRP3008385	ASCRP3008385	7020.48	2872.96	2.275825e+002	2.283788e+001	257.5	21	6.259689e+000	0	0	0	0	0	0	209.403	1	1	48.5334	21.0606
DATA	1980	25	12	0	0	ASCRP3004511	ASCRP3004511	7045.81	2873.07	2.945048e+001	3.506675e+000	74	20	4.101629e+000	0	0	0	0	0	0	27.1251	1	1	47.8731	19.8519
DATA	1981	25	13	0	0	ASCRP3012186	ASCRP3012186	7071.04	2872.93	1.434108e+001	2.380794e+000	60	21	4.449425e+000	0	0	0	0	0	0	13.2305	1	1	46.8651	21.4063
DATA	1982	25	14	0	0	ASCRP3011934	ASCRP3011934	7096.44	2873.03	5.688636e+002	5.691795e+001	573	20	5.155851e+000	0	0	0	0	0	0	525.988	1	1	48.5334	19.871
DATA	1984	25	16	0	0	ASCRP3001164	ASCRP3001164	7147.34	2873.08	1.717231e+001	2.549740e+000	63	20	4.637665e+000	0	0	0	0	0	0	15.974	1	1	48.8603	19.7857
DATA	1985	25	17	0	0	ASCRP3001320	ASCRP3001320	7172.79	2873.19	1.825685e+001	2.619057e+000	66	20	6.483598e+000	0	0	0	0	0	0	17.0453	1	1	47.5395	21.037
DATA	1986	25	18	0	0	A_23_P7313	NM_001040058	7197.61	2872.93	2.258340e+001	2.932353e+000	66.5	22	7.019481e+000	0	0	0	0	0	0	21.1682	1	1	53.8203	23.1613
DATA	1987	25	19	0	0	ASCRP3006101	ASCRP3006101	7223.59	2873.04	5.025158e+001	5.359095e+000	95	22	5.101204e+000	0	0	0	0	0	0	47.3119	1	1	48.8603	21.9118
DATA	1988	25	20	0	0	ASCRP3006959	ASCRP3006959	7249.01	2873.11	8.725652e+000	2.048712e+000	55.5	22	5.058980e+000	0	0	0	0	0	0	8.25318	1	0	46.8651	22.6286
DATA	1989	25	21	0	0	ASCRP3010611	ASCRP3010611	7274.34	2873.1	2.401329e+003	2.401400e+002	2315	23	6.542838e+000	0	0	0	0	0	0	2282.27	1	1	50.7771	22.8611
DATA	1990	25	22	0	0	ASCRP3007525	ASCRP3007525	7299.8	2873.21	3.317004e+001	3.790979e+000	78	22	5.481520e+000	0	0	0	0	0	0	31.6837	1	1	46.8651	21.8
DATA	1991	25	23	0	0	ASCRP3003446	ASCRP3003446	7325.06	2872.94	3.630281e+001	4.063698e+000	83	21	5.710351e+000	0	0	0	0	0	0	34.854	1	1	46.8651	20.9459
DATA	1992	25	24	0	0	A_23_P252748	NM_007152	7350.59	2873.15	7.663287e+001	7.875654e+000	120	22	4.822243e+000	0	0	0	1	0	0	73.9607	1	1	48.5334	21.6875
DATA	1993	25	25	0	0	ASCRP3000544	ASCRP3000544	7375.81	2873.03	3.440101e+002	3.444844e+001	376.5	18.5	4.106970e+000	0	0	0	0	0	0	333.758	1	1	49.1849	19.2647
DATA	1994	25	26	0	0	ASCRP3004244	ASCRP3004244	7401.05	2873.08	1.871781e+001	2.595203e+000	66.5	20.5	8.204923e+000	0	0	0	0	0	0	18.2554	1	1	46.8651	22.2368
DATA	1995	25	27	0	0	CUST_3_PI418767722	NM_002539	7426.77	2873.07	2.927078e+000	1.811901e+000	50.5	20	5.766446e+000	0	0	0	0	0	0	2.87001	1	0	48.5334	19.5758
DATA	1996	25	28	0	0	ASCRP3012539	ASCRP3012539	7452.01	2873.11	7.970960e+001	8.167049e+000	126	20	5.106019e+000	0	0	0	0	0	0	78.5598	1	1	46.8651	20
DATA	1997	25	29	0	1	ETG02_36680	ETG02_36680	7477.37	2873.02	1.799741e+000	1.769845e+000	46	23	5.229800e+000	0	0	0	0	0	0	-1.34221	0	0	49.8279	23.4375
DATA	1998	25	30	0	0	ASCRP3002995	ASCRP3002995	7503.1	2873.26	8.849710e+000	1.970819e+000	58	20.5	5.168428e+000	0	0	0	0	0	0	8.81094	1	1	46.5243	21.3333
DATA	1999	25	31	0	0	ASCRP3005401	ASCRP3005401	7528	2873	2.114144e+001	2.746126e+000	69	25	7.088382e+000	0	0	0	0	0	0	21.1491	1	1	54.9904	24.3871
DATA	2000	25	32	0	0	ASCRP3002506	ASCRP3002506	7553.5	2873	1.523244e+002	1.533200e+001	201.5	26	5.395368e+000	0	0	0	0	0	0	153.095	1	1	65	25.88
DATA	2001	25	33	0	0	A_23_P25873	NM_007086	7578.74	2873.12	3.676988e+001	4.066494e+000	87	21	4.850713e+000	0	0	0	0	0	0	37.12	1	1	45.835	22
DATA	2002	25	34	0	0	ASCRP3012790	ASCRP3012790	7604.51	2873.12	1.010641e+002	1.025329e+001	151.5	22	7.456665e+000	0	0	0	0	0	0	102.467	1	1	46.1809	23.25
DATA	2003	25	35	0	0	ASCRP3002696	ASCRP3002696	7629.69	2873.14	2.136579e+001	2.744381e+000	71	21	6.160898e+000	0	0	0	0	0	0	21.7483	1	1	48.2044	20.96
DATA	2004	25	36	0	0	Negative011	Negative011	7655.06	2873.14	1.744961e+000	1.723541e+000	50	23.5	5.205817e+000	0	0	0	0	0	0	1.64821	0	0	46.8651	22.7143
DATA	2005	25	37	0	0	ASCRP3012518	ASCRP3012518	7680.52	2873.28	1.463790e+001	2.250979e+000	63	23	5.280319e+000	0	0	0	0	0	0	15.0077	1	1	47.2035	23.1034
DATA	2006	25	38	0	0	ASCRP3003171	ASCRP3003171	7705.94	2873.17	7.574148e+000	1.865306e+000	57	21	5.013930e+000	0	0	0	0	0	0	7.79022	1	0	46.8651	21.5143
DATA	2007	25	39	0	0	ASCRP3012407	ASCRP3012407	7731.87	2873.16	4.887475e+000	1.768509e+000	54	22	4.837181e+000	0	0	0	0	0	0	5.04162	1	0	46.8651	21.6857
DATA	2008	25	40	0	0	ASCRP3011450	ASCRP3011450	7756.93	2873.36	2.740724e+000	1.717392e+000	53	23	7.676445e+000	0	0	0	0	0	0	2.83425	1	0	45.835	25.2647
DATA	2009	25	41	0	0	ASCRP3004048	ASCRP3004048	7782.13	2873.01	1.293033e+002	1.304051e+001	176	26	7.540286e+000	0	0	0	0	0	0	134.013	1	1	47.5395	25.4516
DATA	2010	25	42	0	0	ASCRP3010368	ASCRP3010368	7807.29	2873.27	1.716983e+000	1.690666e+000	47	24	5.508156e+000	0	0	0	0	0	0	0.896177	0	0	45.1352	25.1613
DATA	2011	25	43	0	0	ASCRP3003239	ASCRP3003239	7833.32	2873.09	2.479249e+001	2.998076e+000	76	23	5.928157e+000	0	0	0	0	0	0	25.7849	1	1	46.1809	23.7436
DATA	2012	25	44	0	0	ASCRP3011078	ASCRP3011078	7858.81	2873.16	2.599748e+000	1.703668e+000	51	22	5.899612e+000	0	0	0	0	0	0	2.70709	1	0	46.1809	22.3448
DATA	2013	25	45	0	0	ASCRP3000157	ASCRP3000157	7883.64	2873.07	5.213802e+000	1.761218e+000	54	20	7.249718e+000	0	0	0	0	0	0	5.43373	1	0	46.5243	22.4074
DATA	2014	25	46	0	0	ASCRP3002758	ASCRP3002758	7908.63	2873.5	1.525383e+001	2.270227e+000	63	20	5.112491e+000	0	0	0	0	0	0	15.9055	1	1	44.4243	21.2857
DATA	2015	25	47	0	0	ASCRP3011321	ASCRP3011321	7934.37	2872.83	2.549289e+000	1.700257e+000	51	23	7.339414e+000	0	0	0	0	0	0	2.65878	1	0	45.4864	24.3947
DATA	2016	25	48	0	0	ASCRP3003254	ASCRP3003254	7959.83	2873.13	1.181051e+001	2.054655e+000	62.5	23	7.638770e+000	0	0	0	0	0	0	12.3159	1	1	46.8651	23.6875
DATA	2018	25	50	0	0	ASCRP3012531	ASCRP3012531	8010.78	2873.13	1.993636e+001	2.609302e+000	69	25	7.569503e+000	0	0	0	0	0	0	20.7633	1	1	46.1809	24.1563
DATA	2019	25	51	0	0	ASCRP3009631	ASCRP3009631	8036	2873.13	1.198351e+001	2.067878e+000	63	21	4.471018e+000	0	0	0	0	0	0	12.4669	1	1	54.4085	21.64
DATA	2020	25	52	0	0	ASCRP3010785	ASCRP3010785	8061.67	2873.3	1.422497e+003	1.422597e+002	1534	25	6.458088e+000	0	0	0	0	0	0	1477.79	1	1	49.8279	24.7241
DATA	2021	25	53	0	0	ASCRP3003721	ASCRP3003721	8087.11	2873.27	2.345339e+002	2.351423e+001	292	22	4.387722e+000	0	0	0	0	0	0	243.239	1	1	47.5395	22.5714
DATA	2022	25	54	0	0	AS_circRNA_control215	AS_circRNA_control215	8112.31	2873.41	1.403494e+002	1.413678e+001	199	20	4.982397e+000	0	0	0	0	0	0	145.276	1	1	47.5395	20.0417
DATA	2023	25	55	0	0	ASCRP3004718	ASCRP3004718	8137.64	2873.43	1.597620e+002	1.606613e+001	217	22	5.738457e+000	0	0	0	0	0	0	165.007	1	1	49.8279	22.3667
DATA	2024	25	56	0	0	ASCRP3013136	ASCRP3013136	8163.14	2873.61	7.328466e+001	7.523435e+000	125	22.5	6.466337e+000	0	0	0	0	0	0	75.5058	1	1	48.5334	22.8438
DATA	2025	25	57	0	0	ASCRP3009429	ASCRP3009429	8188.62	2873.5	2.103956e+001	2.708821e+000	72	21.5	6.386048e+000	0	0	0	0	0	0	21.6197	1	1	48.5334	21.6667
DATA	2026	25	58	0	0	ASCRP3000574	ASCRP3000574	8213.99	2873.8	1.194794e+001	2.086896e+000	62	22	5.165011e+000	0	0	0	0	0	0	12.2427	1	1	48.2044	21.9655
DATA	2027	25	59	0	0	ASCRP3000056	ASCRP3000056	8239.26	2873.56	6.929456e+001	7.138802e+000	122	22	4.028036e+000	0	0	0	0	0	0	70.7926	1	1	48.5334	21.9259
DATA	2028	25	60	0	0	ASCRP3002717	ASCRP3002717	8264.62	2873.61	3.352661e+001	3.768811e+000	85	20.5	5.882470e+000	0	0	0	0	0	0	34.1445	1	1	49.8279	22.5
DATA	2029	25	61	0	0	ASCRP3008306	ASCRP3008306	8290.24	2873.57	2.382404e+002	2.388656e+001	287	20.5	4.402230e+000	0	0	0	0	0	0	241.84	1	1	52.6241	21.25
DATA	2030	25	62	0	0	ASCRP3012932	ASCRP3012932	8315.8	2873.61	1.043358e+001	2.022763e+000	60	22	4.423787e+000	0	0	0	0	0	0	10.556	1	1	47.2035	21.6452
DATA	2031	25	63	0	0	ASCRP3008928	ASCRP3008928	8341	2873.5	1.731688e+002	1.740395e+001	220.5	24	6.862866e+000	0	0	0	0	0	0	174.617	1	1	48.5334	22.9677
DATA	2032	25	64	0	0	ASCRP3002605	ASCRP3002605	8366.38	2873.48	1.058376e+002	1.072658e+001	157	23	5.910805e+000	0	0	0	0	0	0	106.365	1	1	51.7088	23.1765
DATA	2033	25	65	0	0	ASCRP3011493	ASCRP3011493	8391.83	2873.69	3.997397e+000	1.795436e+000	55	23	5.700214e+000	0	0	0	0	0	0	4.00394	1	0	50.4627	22.0857
DATA	2034	25	66	0	0	ASCRP3008278	ASCRP3008278	8416.92	2873.71	2.825363e+001	3.326605e+000	79	19	6.676561e+000	0	0	0	0	0	0	28.2088	1	1	49.1849	21.2
DATA	2035	25	67	0	0	ASCRP3009525	ASCRP3009525	8442.37	2873.63	7.622037e+001	7.822958e+000	126.5	20.5	4.685512e+000	0	0	0	0	0	0	75.8586	1	1	48.2044	20.6667
DATA	2036	25	68	0	0	ASCRP3007555	ASCRP3007555	8467.86	2873.77	1.796758e+000	1.772800e+000	53	22	7.099810e+000	0	0	0	0	0	0	1.4325	0	0	47.8731	22.6765
DATA	2037	25	69	0	0	ASCRP3004294	ASCRP3004294	8493.4	2873.38	2.763531e+001	3.282824e+000	82	20.5	7.552438e+000	0	0	0	0	0	0	27.3434	1	1	50.7771	21.8438
DATA	2038	25	70	0	0	ASCRP3006127	ASCRP3006127	8518.8	2873.6	1.533050e+002	1.543308e+001	209	25	7.841604e+000	0	0	0	0	0	0	151.298	1	1	51.4001	23.7429
DATA	2039	25	71	0	0	A_23_P213255	NM_020159	8544.21	2874.15	1.235876e+001	2.167371e+000	66	22	7.930458e+000	0	0	0	0	0	0	12.1697	1	1	45.835	22.6765
DATA	2040	25	72	0	0	ASCRP3007115	ASCRP3007115	8569.42	2873.57	3.185430e+001	3.650973e+000	83	21	3.909751e+000	0	0	0	0	0	0	31.3051	1	1	57.5363	20.6154
DATA	2041	25	73	0	0	ASCRP3004025	ASCRP3004025	8594.58	2873.57	3.661672e+002	3.666029e+001	407	21.5	5.106791e+000	0	0	0	0	0	0	359.3	1	1	57.5363	21.7
DATA	2042	25	74	0	0	ASCRP3003527	ASCRP3003527	8620.4	2873.83	5.728734e+002	5.731526e+001	615	22	6.307813e+000	0	0	0	0	0	0	561.508	1	1	51.0895	22.7333
DATA	2043	25	75	0	0	ASCRP3006259	ASCRP3006259	8645.75	2873.64	2.000293e+002	2.008285e+001	251.5	22	4.287516e+000	0	0	0	0	0	0	195.939	1	1	48.5334	21.129
DATA	2044	25	76	0	0	ASCRP3012197	ASCRP3012197	8671.08	2873.69	1.820152e+000	1.789917e+000	54	20	5.408502e+000	0	0	0	0	0	0	-0.941041	0	0	48.8603	20.7576
DATA	2045	25	77	0	0	ASCRP3008644	ASCRP3008644	8696.73	2873.82	4.179962e+001	4.546659e+000	94	21	6.442049e+000	0	0	0	0	0	0	40.9672	1	1	47.2035	20.8
DATA	2046	25	78	0	0	ASCRP3004074	ASCRP3004074	8721.97	2874.04	9.318028e+000	2.014981e+000	63	23	5.855894e+000	0	0	0	0	0	0	9.14409	1	1	46.8651	23.1538
DATA	2047	25	79	0	0	ASCRP3008254	ASCRP3008254	8747.44	2873.97	5.075979e+001	5.380035e+000	104	23	5.662512e+000	0	0	0	0	0	0	49.9115	1	1	48.5334	22.7241
DATA	2048	25	80	0	0	ASCRP3001896	ASCRP3001896	8772.64	2873.74	1.810755e+002	1.819465e+001	235.5	22	4.247171e+000	0	0	0	0	0	0	178.539	1	1	46.1809	21.0385
DATA	2049	25	81	0	0	ASCRP3012803	ASCRP3012803	8798.22	2874.05	3.837675e+000	1.812590e+000	58	26	5.817745e+000	0	0	0	0	0	0	3.79811	1	0	47.5395	24.6154
DATA	2050	25	82	0	0	A_23_P213255	NM_020159	8823.39	2873.9	9.352919e+000	1.996129e+000	65	23.5	6.599874e+000	0	0	0	0	0	0	9.29875	1	1	47.8731	23.075
DATA	2051	26	1	0	0	ASCRP3008859	ASCRP3008859	6779.06	2880.23	7.853749e+000	2.000058e+000	52	19	4.107902e+000	0	0	0	0	0	0	7.48583	1	0	46.8651	18.4884
DATA	2052	26	2	0	0	ASCRP3006853	ASCRP3006853	6804.23	2880.21	3.509764e+000	1.887978e+000	50	21.5	7.382074e+000	0	0	0	0	0	0	3.3171	1	0	49.8279	21.7895
DATA	2053	26	3	0	0	ASCRP3005823	ASCRP3005823	6829.83	2879.68	6.784505e+001	7.037133e+000	108	21	5.536936e+000	0	0	0	0	0	0	63.6559	1	1	45.4864	20.8108
DATA	2054	26	4	0	0	ASCRP3011860	ASCRP3011860	6855.01	2880.27	1.449342e+001	2.373649e+000	59	23	5.734263e+000	0	0	0	0	0	0	13.5177	1	1	49.1849	22.8966
DATA	2055	26	5	0	0	A_23_P253524	NM_001813	6880.57	2880.14	4.643953e+001	5.013425e+000	88	20	4.786344e+000	0	0	0	0	0	0	43.1031	1	1	48.5334	20.6364
DATA	2056	26	6	0	0	CUST_16_PI418767722	NM_001536	6905.61	2880.93	1.928018e+000	1.896009e+000	47	22	7.355839e+000	0	0	0	0	0	0	0.0766704	0	0	53.8203	22.4138
DATA	2057	26	7	0	0	ASCRP3009248	ASCRP3009248	6931.33	2880.75	5.840332e+001	6.142001e+000	99	22	6.593959e+000	0	0	0	0	0	0	53.857	1	1	47.5395	22.8621
DATA	2058	26	8	0	0	ASCRP3003622	ASCRP3003622	6957.08	2880.5	1.936816e+000	1.911017e+000	48	23	5.952139e+000	0	0	0	0	0	0	1.43555	0	0	44.0646	23.1935
DATA	2059	26	9	0	0	ASCRP3005374	ASCRP3005374	6982	2880.87	3.202538e+001	3.726988e+000	75.5	20.5	5.532355e+000	0	0	0	0	0	0	29.4531	1	1	54.4085	20.3824
DATA	2060	26	10	0	0	ASCRP3002182	ASCRP3002182	7007.5	2881	3.897988e+002	3.902647e+001	397	23	6.166372e+000	0	0	0	0	0	0	358.453	1	1	54.1152	22.9
DATA	2061	26	11	0	0	ASCRP3012676	ASCRP3012676	7033.08	2880.7	8.352574e+000	2.080328e+000	55	20	5.360992e+000	0	0	0	0	0	0	7.68601	1	0	47.8731	19.4667
DATA	2062	26	12	0	0	CUST_17_PI418767722	NM_003753	7058.63	2880.56	4.060149e+001	4.483877e+000	86	22	4.627814e+000	0	0	0	1	0	0	37.4117	1	1	48.2044	21.6
DATA	2063	26	13	0	0	ASCRP3002628	ASCRP3002628	7083.77	2880.7	5.892596e+000	1.988380e+000	51	21	4.206727e+000	0	0	0	0	0	0	5.44012	1	0	44.0646	21.4
DATA	2064	26	14	1028	1	(+)E1A_r60_a20	E1A_r60_a20	7109.27	2880.83	4.631178e+001	5.003614e+000	91	19	4.874785e+000	0	0	0	0	0	0	42.8632	1	1	48.8603	18.9259
DATA	2065	26	15	0	0	A_23_P41948	NM_017785	7134.63	2880.55	5.507519e+001	5.822329e+000	101	19	4.788995e+000	0	0	0	0	0	0	51.1281	1	1	45.4864	19.6296
DATA	2066	26	16	0	0	ASCRP3010429	ASCRP3010429	7159.79	2880.59	3.738662e+000	1.918910e+000	51	20	5.434564e+000	0	0	0	0	0	0	3.48262	1	0	43.3362	20.9655
DATA	2067	26	17	0	0	ASCRP3006708	ASCRP3006708	7185.44	2880.54	6.165127e+003	6.165155e+002	5829	20	6.578384e+000	0	0	0	0	0	0	5765.27	1	1	47.2035	21.6429
DATA	2068	26	18	0	0	ASCRP3003663	ASCRP3003663	7210.79	2880.97	2.155752e+001	2.851866e+000	67	22	6.777598e+000	0	0	0	0	0	0	20.2434	1	1	46.8651	21.9412
DATA	2069	26	19	0	0	ASCRP3004510	ASCRP3004510	7236	2880.87	1.890159e+000	1.858761e+000	43.5	21	4.924838e+000	0	0	0	0	0	0	-2.30816	0	0	54.4085	20.5625
DATA	2070	26	20	0	0	ASCRP3005426	ASCRP3005426	7261.45	2881.03	3.060431e+001	3.576138e+000	77	22.5	5.632010e+000	0	0	0	0	0	0	29.0035	1	1	48.2044	22.9333
DATA	2071	26	21	0	0	ASCRP3009225	ASCRP3009225	7286.81	2880.99	2.834956e+001	3.380245e+000	74.5	24	6.608203e+000	0	0	0	0	0	0	26.9989	1	1	46.8651	23.5938
DATA	2072	26	22	0	0	ASCRP3005218	ASCRP3005218	7312.68	2880.8	1.624740e+001	2.448260e+000	64	19	5.503860e+000	0	0	0	0	0	0	15.5536	1	1	49.8279	20.3226
DATA	2073	26	23	0	0	ASCRP3005193	ASCRP3005193	7337.82	2880.63	3.206426e+003	3.206477e+002	3147	23	5.235591e+000	0	0	0	0	0	0	3085.3	1	1	45.4864	22.2432
DATA	2074	26	24	0	0	ASCRP3003567	ASCRP3003567	7363.18	2880.71	8.501047e+002	8.502979e+001	872	18.5	4.447612e+000	0	0	0	0	0	0	822.284	1	1	47.2035	19.3438
DATA	2075	26	25	0	0	ASCRP3013532	ASCRP3013532	7388.52	2880.92	5.649088e+002	5.651965e+001	593	17.5	3.937004e+000	0	0	0	0	0	0	549.301	1	1	49.8279	18.75
DATA	2076	26	26	0	0	ASCRP3011928	ASCRP3011928	7413.95	2880.9	7.811220e+001	8.014489e+000	125	20.5	6.466073e+000	0	0	0	0	0	0	76.3559	1	1	46.8651	20.9737
DATA	2077	26	27	0	0	ASCRP3004218	ASCRP3004218	7439.27	2880.97	2.923524e+001	3.424982e+000	76	21	3.637412e+000	0	0	0	0	0	0	28.7273	1	1	48.2044	21.3333
DATA	2078	26	28	0	0	ASCRP3002257	ASCRP3002257	7464.5	2880.82	6.305299e+001	6.550406e+000	109	20.5	4.764613e+000	0	0	0	0	0	0	62.276	1	1	49.1849	20.3077
DATA	2079	26	29	0	0	ASCRP3009650	ASCRP3009650	7490.39	2880.46	1.788928e+001	2.513741e+000	67	23	5.086375e+000	0	0	0	0	0	0	17.7603	1	1	46.5243	23.0606
DATA	2080	26	30	0	0	ASCRP3012307	ASCRP3012307	7515.7	2880.78	2.760211e+001	3.272168e+000	76	23	6.218517e+000	0	0	0	0	0	0	27.5373	1	1	47.8731	23.2069
DATA	2081	26	31	0	0	ASCRP3003778	ASCRP3003778	7541.09	2880.31	2.233180e+001	2.836555e+000	71	23	6.599655e+000	0	0	0	0	0	0	22.3861	1	1	44.0646	24.8438
DATA	2082	26	32	0	0	ASCRP3007902	ASCRP3007902	7566.09	2880.93	1.872251e+001	2.556766e+000	67	22	4.771942e+000	0	0	0	0	0	0	18.8521	1	1	54.4085	22.5
DATA	2083	26	33	0	0	ASCRP3013052	ASCRP3013052	7591.73	2880.77	4.924069e+001	5.220303e+000	99	21	5.745177e+000	0	0	0	0	0	0	49.8007	1	1	47.2035	21.3438
DATA	2084	26	34	0	0	ASCRP3006892	ASCRP3006892	7617.16	2880.92	3.248100e+002	3.252685e+001	382	22.5	7.382412e+000	0	0	0	0	0	0	329.862	1	1	52.0157	22.5
DATA	2085	26	35	0	0	A_23_P250196	NM_178812	7642.53	2880.97	1.626378e+001	2.366961e+000	66	22.5	5.885888e+000	0	0	0	0	0	0	16.5809	1	1	48.5334	21.6667
DATA	2086	26	36	0	0	ASCRP3008804	ASCRP3008804	7667.79	2880.91	5.715195e+001	5.966546e+000	108	24	5.571446e+000	0	0	0	0	0	0	58.476	1	1	48.2044	24.1786
DATA	2087	26	37	0	0	ASCRP3013175	ASCRP3013175	7693.4	2880.74	5.367983e+001	5.633096e+000	105	23.5	7.052268e+000	0	0	0	0	0	0	55.1084	1	1	47.2035	24.3
DATA	2088	26	38	0	0	ASCRP3011650	ASCRP3011650	7718.79	2881	2.914678e+001	3.375550e+000	80	22	4.521898e+000	0	0	0	0	0	0	30.0129	1	1	46.8651	22.0488
DATA	2089	26	39	0	0	ASCRP3006213	ASCRP3006213	7744.03	2880.78	1.533002e+001	2.287663e+000	64	22	4.253564e+000	0	0	0	0	0	0	15.8284	1	1	47.2035	21.9697
DATA	2090	26	40	0	0	ASCRP3010774	ASCRP3010774	7769.42	2880.86	2.482607e+001	3.005470e+000	76	24.5	7.274930e+000	0	0	0	0	0	0	25.6948	1	1	46.1809	25.4643
DATA	2091	26	41	0	0	ASCRP3008756	ASCRP3008756	7794.5	2881	6.704107e+000	1.818584e+000	54	22	5.857364e+000	0	0	0	0	0	0	6.9529	1	0	54.1152	23.3939
DATA	2092	26	42	66	-1	(-)3xSLv1	NegativeControl	7819.94	2880.91	1.716051e+000	1.687545e+000	45	24	6.215450e+000	0	0	0	0	0	0	-3.20549	0	0	46.8651	25.0476
DATA	2093	26	43	0	0	ASCRP3013511	ASCRP3013511	7845.74	2881.05	5.536052e+000	1.773754e+000	54	22.5	5.107612e+000	0	0	0	0	0	0	5.75974	1	0	45.4864	22.0938
DATA	2094	26	44	0	0	ASCRP3010393	ASCRP3010393	7871.19	2880.71	4.094870e+000	1.732432e+000	54	23	6.234678e+000	0	0	0	0	0	0	4.2649	1	0	46.8651	23.9394
DATA	2095	26	45	0	0	ASCRP3001609	ASCRP3001609	7896.58	2880.89	6.081165e+002	6.083491e+001	682	20	5.839740e+000	0	0	0	0	0	0	633.818	1	1	49.8279	21.2222
DATA	2096	26	46	0	0	ASCRP3000857	ASCRP3000857	7922	2881	7.809763e+001	7.988734e+000	130	20	5.281814e+000	0	0	0	0	0	0	81.4291	1	1	46.8651	21.0488
DATA	2097	26	47	0	0	ASCRP3008957	ASCRP3008957	7947.32	2880.95	1.062380e+001	1.988937e+000	60	23	6.541657e+000	0	0	0	0	0	0	11.0775	1	1	44.4243	23.9714
DATA	2098	26	48	0	0	ASCRP3002253	ASCRP3002253	7972.48	2881.13	1.159650e+001	2.042946e+000	62	22	5.927146e+000	0	0	0	0	0	0	12.0883	1	1	47.8731	23.1481
DATA	2099	26	49	0	0	ASCRP3003322	ASCRP3003322	7998.13	2881.01	2.886256e+001	3.341075e+000	78	23.5	7.381304e+000	0	0	0	0	0	0	30.068	1	1	47.5395	23.9474
DATA	2100	26	50	0	0	ASCRP3001415	ASCRP3001415	8023.59	2880.91	9.084357e+001	9.239216e+000	144	22	7.422430e+000	0	0	0	0	0	0	94.5501	1	1	49.1849	22.3226
DATA	2101	26	51	0	0	ASCRP3005423	ASCRP3005423	8048.86	2881.01	4.413746e+000	1.743369e+000	53	21.5	5.663177e+000	0	0	0	0	0	0	4.58821	1	0	46.8651	22.8438
DATA	2102	26	52	0	0	A_23_P154235	NM_004688	8074.09	2881.07	1.868214e+001	2.518600e+000	69	25	6.282336e+000	0	0	0	0	0	0	19.3913	1	1	54.4085	23.125
DATA	2103	26	53	0	0	ASCRP3012964	ASCRP3012964	8099.66	2881.07	2.087797e+001	2.687442e+000	70	21	5.256230e+000	0	0	0	0	0	0	21.6314	1	1	46.8651	21.1935
DATA	2104	26	54	0	0	ASCRP3001584	ASCRP3001584	8125.12	2881	2.830436e+003	2.830487e+002	2956	19	5.616436e+000	0	0	0	0	0	0	2926.54	1	1	49.8279	20.0625
DATA	2105	26	55	0	0	Negative030	Negative030	8150.86	2880.78	1.728328e+000	1.702181e+000	52	20	5.130472e+000	0	0	0	0	0	0	0.963103	0	0	45.835	21.2647
DATA	2106	26	56	0	0	CUST_2_PI418767722	NM_002455	8175.87	2881	1.958668e+002	1.966065e+001	256	24	7.160101e+000	0	0	0	0	0	0	201.545	1	1	48.5334	23.2727
DATA	2107	26	57	0	0	ASCRP3010457	ASCRP3010457	8201.44	2881.03	5.897726e+002	5.900200e+001	652	22	6.590410e+000	0	0	0	0	0	0	605.215	1	1	47.5395	21.8276
DATA	2108	26	58	0	0	ASCRP3005618	ASCRP3005618	8226.69	2881.04	1.742363e+000	1.716607e+000	52	24	4.897525e+000	0	0	0	0	0	0	1.0698	0	0	47.8731	23.7037
DATA	2109	26	59	0	0	Negative008	Negative008	8252.05	2880.79	8.507402e+000	1.917666e+000	58.5	21	4.108966e+000	0	0	0	0	0	0	8.67872	1	0	45.835	20.9286
DATA	2110	26	60	0	0	ASCRP3009114	ASCRP3009114	8277.5	2881	6.981849e+001	7.191566e+000	122	23	5.977023e+000	0	0	0	0	0	0	70.9997	1	1	48.5334	23.2188
DATA	2111	26	61	0	0	ASCRP3006516	ASCRP3006516	8303.08	2881.1	2.341436e+001	2.911052e+000	74.5	22	3.766147e+000	0	0	0	0	0	0	23.7328	1	1	46.8651	21.9643
DATA	2112	26	62	0	0	ASCRP3006690	ASCRP3006690	8328.37	2881.13	2.537526e+001	3.074195e+000	76	21	5.400372e+000	0	0	0	0	0	0	25.636	1	1	47.2035	22.1429
DATA	2113	26	63	0	0	A_23_P11685	NM_024420	8354.01	2881.11	9.836285e+000	1.999868e+000	59.5	22.5	7.383112e+000	0	0	0	0	0	0	9.90401	1	1	47.2035	22.8
DATA	2114	26	64	0	0	ASCRP3004620	ASCRP3004620	8379.15	2880.9	2.668332e+002	2.674045e+001	316	22	5.697266e+000	0	0	0	0	0	0	267.788	1	1	46.8651	22.2564
DATA	2115	26	65	0	0	ASCRP3001831	ASCRP3001831	8404.44	2881.03	2.759043e+002	2.764604e+001	328	22	6.894286e+000	0	0	0	0	0	0	275.994	1	1	48.2044	21.7419
DATA	2116	26	66	0	0	ASCRP3003194	ASCRP3003194	8429.81	2880.99	1.234371e+001	2.148276e+000	62	19	4.039577e+000	0	0	0	0	0	0	12.3086	1	1	47.5395	20.5
DATA	2117	26	67	0	0	ASCRP3005309	ASCRP3005309	8455.19	2881.18	1.094409e+001	2.075564e+000	63	21	5.835984e+000	0	0	0	0	0	0	10.8799	1	1	47.5395	20.6061
DATA	2118	26	68	0	0	ASCRP3002978	ASCRP3002978	8480.67	2881.25	4.316410e+001	4.664716e+000	94	20	8.308307e+000	0	0	0	0	0	0	42.7875	1	1	47.5395	20.8065
DATA	2119	26	69	0	0	ASCRP3009823	ASCRP3009823	8505.88	2881.25	7.300398e+000	1.917725e+000	59.5	21.5	8.610210e+000	0	0	0	0	0	0	7.21767	1	0	46.1809	23.25
DATA	2120	26	70	0	0	ASCRP3004606	ASCRP3004606	8531.5	2881	1.957069e+002	1.965126e+001	242	20.5	6.767376e+000	0	0	0	0	0	0	193.02	1	1	48.5334	22.4063
DATA	2121	26	71	1028	1	(+)E1A_r60_a22	E1A_r60_a22	8556.93	2881.19	1.833557e+002	1.842190e+001	228	21	7.682193e+000	0	0	0	0	0	0	180.466	1	1	46.8651	22.1333
DATA	2122	26	72	0	0	ASCRP3009446	ASCRP3009446	8582.38	2881	1.080729e+002	1.095361e+001	155.5	22	4.476127e+000	0	0	0	0	0	0	106.187	1	1	48.5334	22.0357
DATA	2123	26	73	0	0	ASCRP3003550	ASCRP3003550	8607.63	2881	9.038607e+001	9.213500e+000	140	24	6.318349e+000	0	0	0	0	0	0	88.695	1	1	48.5334	24.1923
DATA	2124	26	74	0	0	AS_circRNA_control201	AS_circRNA_control201	8632.89	2881.34	8.063468e+001	8.259339e+000	130	23	7.074564e+000	0	0	0	0	0	0	79.0644	1	1	47.8731	22.871
DATA	2125	26	75	0	0	ASCRP3006461	ASCRP3006461	8658.6	2881.15	9.243181e+000	2.013322e+000	59	23	4.034004e+000	0	0	0	0	0	0	9.06041	1	1	48.5334	22.2813
DATA	2126	26	76	0	0	ASCRP3001689	ASCRP3001689	8683.89	2881.33	2.676003e+001	3.218386e+000	78	20.5	5.225472e+000	0	0	0	0	0	0	26.2395	1	1	48.8603	19.75
DATA	2127	26	77	0	0	ASCRP3007361	ASCRP3007361	8709.26	2881.18	4.254622e+002	4.258371e+001	476	24	6.114416e+000	0	0	0	0	0	0	417.578	1	1	51.7088	23.9688
DATA	2128	26	78	0	0	ASCRP3002404	ASCRP3002404	8734.77	2881.16	2.066749e+001	2.729800e+000	73	23	5.846496e+000	0	0	0	0	0	0	20.3184	1	1	46.5243	23.6286
DATA	2129	26	79	0	0	ASCRP3009560	ASCRP3009560	8760.02	2881.17	4.862967e+001	5.178163e+000	101	23	4.826317e+000	0	0	0	0	0	0	47.9248	1	1	50.7771	23.72
DATA	2130	26	80	0	0	ASCRP3003804	ASCRP3003804	8785.57	2881.34	3.484312e+001	3.909520e+000	87	23	6.883071e+000	0	0	0	0	0	0	34.4526	1	1	48.5334	24.28
DATA	2131	26	81	0	0	ASCRP3009023	ASCRP3009023	8810.72	2881.34	1.795583e+000	1.767706e+000	53	26	7.462687e+000	0	0	0	0	0	0	0.824104	0	0	48.5334	24.3478
DATA	2132	26	82	0	0	ASCRP3009660	ASCRP3009660	8836.21	2881.17	7.631575e+000	1.915269e+000	61	24	6.304537e+000	0	0	0	0	0	0	7.61672	1	0	47.5395	23.9034
DATA	2133	27	1	0	0	ASCRP3008225	ASCRP3008225	6766.11	2887.3	1.928242e+001	2.658886e+000	64	20	5.912896e+000	0	0	0	0	0	0	18.4663	1	1	48.2044	20.7421
DATA	2134	27	2	0	0	ASCRP3004162	ASCRP3004162	6791.75	2887.39	4.303604e+001	4.683567e+000	88	20	7.466266e+000	0	0	0	0	0	0	40.8311	1	1	51.4001	21.8293
DATA	2135	27	3	0	0	ASCRP3005775	ASCRP3005775	6816.89	2887.5	5.231191e+001	5.552837e+000	91	21	5.488227e+000	0	0	0	0	0	0	49.245	1	1	56.9804	20.2222
DATA	2136	27	4	0	0	ASCRP3012944	ASCRP3012944	6842.56	2887.6	5.375334e+000	1.950464e+000	50	20	4.966555e+000	0	0	0	0	0	0	5.02644	1	0	50.7771	21.3333
DATA	2137	27	5	0	0	ASCRP3009094	ASCRP3009094	6867.91	2887.56	7.296853e+000	2.021379e+000	54	22	4.990385e+000	0	0	0	0	0	0	6.7865	1	0	50.4627	22.2414
DATA	2138	27	6	0	0	ASCRP3002892	ASCRP3002892	6893.38	2887.55	1.413765e+003	1.413892e+002	1362	20.5	5.584370e+000	0	0	0	0	0	0	1309.25	1	1	49.8279	21
DATA	2139	27	7	0	0	ASCRP3002700	ASCRP3002700	6919.13	2887.59	7.549678e+000	2.043937e+000	54	22	6.457431e+000	0	0	0	0	0	0	6.96873	1	0	50.1463	21.9286
DATA	2140	27	8	0	0	ASCRP3012520	ASCRP3012520	6944.1	2887.91	5.763057e+001	6.069313e+000	100	23	7.260427e+000	0	0	0	0	0	0	53.0781	1	1	46.8651	24.1
DATA	2141	27	9	0	0	ASCRP3002479	ASCRP3002479	6969.68	2887.6	8.676551e+001	8.883467e+000	124	21.5	4.954137e+000	0	0	0	0	0	0	79.8047	1	1	50.7771	21.25
DATA	2142	27	10	0	0	ASCRP3007864	ASCRP3007864	6994.58	2887.57	1.024968e+004	1.024970e+003	9452	21	5.073354e+000	0	0	0	0	0	0	9422.77	1	1	57.5363	21.1034
DATA	2143	27	11	0	0	ASCRP3006738	ASCRP3006738	7020.24	2887.57	1.637708e+002	1.648768e+001	195	19	5.428132e+000	0	0	0	0	0	0	150.6	1	1	52.6241	19.7692
DATA	2144	27	12	0	0	ASCRP3006801	ASCRP3006801	7045.71	2887.63	4.893559e+001	5.251167e+000	94	20.5	5.242506e+000	0	0	0	0	0	0	45.0445	1	1	48.5334	20.5
DATA	2145	27	13	0	0	ASCRP3010056	ASCRP3010056	7070.91	2887.65	3.363269e+001	3.863632e+000	78	22	6.164014e+000	0	0	0	0	0	0	31.0087	1	1	49.8279	22.931
DATA	2146	27	14	0	0	ASCRP3010307	ASCRP3010307	7096.53	2887.61	1.391458e+001	2.352872e+000	61	21	4.807886e+000	0	0	0	0	0	0	12.8578	1	1	48.2044	20.4828
DATA	2147	27	15	0	0	ASCRP3009657	ASCRP3009657	7121.99	2887.72	1.224830e+001	2.253936e+000	58	19	4.585121e+000	0	0	0	0	0	0	11.3494	1	1	49.1849	19.24
DATA	2149	27	17	0	0	ASCRP3003140	ASCRP3003140	7172.62	2887.63	2.396018e+002	2.403375e+001	273	20	6.015784e+000	0	0	0	0	0	0	223.548	1	1	50.7771	21.7586
DATA	2150	27	18	0	0	ASCRP3000036	ASCRP3000036	7197.61	2887.65	1.942574e+001	2.697589e+000	65.5	20.5	5.809623e+000	0	0	0	0	0	0	18.1959	1	1	47.2035	21.2
DATA	2151	27	19	0	0	ASCRP3013479	ASCRP3013479	7223.53	2887.88	4.522912e+001	4.891763e+000	88	19.5	6.949931e+000	0	0	0	0	0	0	42.5531	1	1	48.8603	20.3077
DATA	2152	27	20	0	0	ASCRP3001475	ASCRP3001475	7248.85	2888.1	2.269334e+001	2.931014e+000	69.5	20.5	5.051586e+000	0	0	0	0	0	0	21.4486	1	1	46.8651	21.5
DATA	2153	27	21	0	0	ASCRP3006515	ASCRP3006515	7274.35	2887.91	1.076245e+002	1.091962e+001	151.5	22	7.096836e+000	0	0	0	0	0	0	102.216	1	1	49.5074	22.9286
DATA	2154	27	22	0	0	ASCRP3003943	ASCRP3003943	7299.56	2887.89	1.455653e+003	1.455769e+002	1433	23	4.939314e+000	0	0	0	0	0	0	1389.37	1	1	45.4864	21.7857
DATA	2155	27	23	0	1	ETG05_36762	ETG05_36762	7325.16	2887.86	1.572160e+001	2.410625e+000	63	23	5.831982e+000	0	0	0	0	0	0	15.0835	1	1	47.8731	21.6486
DATA	2156	27	24	0	0	Negative046	Negative046	7350.31	2887.96	1.438312e+002	1.449756e+001	191	23	4.855042e+000	0	0	0	0	0	0	138.707	1	1	47.2035	22.3571
DATA	2157	27	25	0	0	ASCRP3001333	ASCRP3001333	7375.85	2887.89	1.138094e+002	1.152372e+001	156	19	4.132768e+000	0	0	0	0	0	0	110.338	1	1	50.1463	19.1852
DATA	2158	27	26	0	0	ASCRP3012777	ASCRP3012777	7400.91	2887.6	1.060795e+001	2.088449e+000	57.5	20	6.691309e+000	0	0	0	0	0	0	10.3382	1	1	48.8603	21.1176
DATA	2159	27	27	0	0	ASCRP3012689	ASCRP3012689	7426.42	2888.04	1.108372e+001	2.104984e+000	58.5	21.5	6.787836e+000	0	0	0	0	0	0	10.8588	1	1	48.2044	22.1667
DATA	2160	27	28	0	0	ASCRP3012258	ASCRP3012258	7451.95	2888.13	2.118136e+001	2.766895e+000	69.5	20	4.036500e+000	0	0	0	0	0	0	20.8602	1	1	47.5395	20.28
DATA	2161	27	29	0	0	ASCRP3001061	ASCRP3001061	7477.32	2887.96	5.805683e+000	1.863874e+000	54	23	6.962956e+000	0	0	0	0	0	0	5.74697	1	0	48.5334	23
DATA	2162	27	30	0	0	ASCRP3001564	ASCRP3001564	7502.59	2888.04	3.103603e+001	3.569080e+000	78	23	6.793872e+000	0	0	0	0	0	0	30.875	1	1	49.1849	23.1852
DATA	2163	27	31	0	0	ASCRP3001838	ASCRP3001838	7528.37	2888.06	7.391729e+000	1.903148e+000	55	23	6.824227e+000	0	0	0	0	0	0	7.38962	1	0	46.8651	24.8485
DATA	2164	27	32	0	0	ASCRP3006764	ASCRP3006764	7553.56	2888	2.653404e+002	2.659140e+001	314	22	4.568566e+000	0	0	0	0	0	0	266.497	1	1	49.8279	23.2222
DATA	2165	27	33	0	0	ASCRP3006710	ASCRP3006710	7579.22	2887.89	5.295614e+001	5.573446e+000	102	20	6.177918e+000	0	0	0	0	0	0	53.4281	1	1	47.8731	21
DATA	2166	27	34	0	0	ASCRP3000225	ASCRP3000225	7604.28	2888.09	2.749336e+001	3.248605e+000	73	23	6.689544e+000	0	0	0	0	0	0	27.8548	1	1	48.8603	24
DATA	2167	27	35	0	0	ASCRP3011966	ASCRP3011966	7629.63	2887.96	4.444442e+001	4.766941e+000	93	21.5	6.835946e+000	0	0	0	0	0	0	45.2097	1	1	48.2044	21.7143
DATA	2168	27	36	0	0	ASCRP3006692	ASCRP3006692	7655.26	2888.03	1.296714e+001	2.151676e+000	63	22	5.324449e+000	0	0	0	0	0	0	13.2405	1	1	49.1849	22.2759
DATA	2169	27	37	0	0	ASCRP3006854	ASCRP3006854	7680.71	2888.04	1.114428e+001	2.041988e+000	61	23	7.716615e+000	0	0	0	0	0	0	11.4189	1	1	47.5395	23.8846
DATA	2170	27	38	0	0	ASCRP3005279	ASCRP3005279	7705.61	2887.93	3.138981e+001	3.572490e+000	81	22	4.432173e+000	0	0	0	0	0	0	32.2643	1	1	53.8203	21.0313
DATA	2171	27	39	0	0	ASCRP3006324	ASCRP3006324	7731.74	2887.92	1.249288e+001	2.110206e+000	61	22	5.525063e+000	0	0	0	0	0	0	12.8791	1	1	49.8279	23.5263
DATA	2172	27	40	0	0	ASCRP3002178	ASCRP3002178	7756.77	2888.09	1.660359e+001	2.373702e+000	66.5	22	7.758905e+000	0	0	0	0	0	0	17.1602	1	1	45.835	24.1563
DATA	2173	27	41	0	0	ASCRP3004465	ASCRP3004465	7782.13	2888	8.201364e+003	8.201382e+002	8551.5	23.5	7.842643e+000	0	0	0	0	0	0	8495.39	1	1	48.5334	23.9063
DATA	2174	27	42	0	0	ASCRP3009876	ASCRP3009876	7807.48	2888.1	1.670397e+002	1.678918e+001	220.5	22	6.603701e+000	0	0	0	0	0	0	173.36	1	1	49.8279	23.4375
DATA	2175	27	43	0	0	ASCRP3005032	ASCRP3005032	7833.39	2887.9	5.703350e+000	1.780411e+000	55	22	5.513701e+000	0	0	0	0	0	0	5.92873	1	0	47.2035	22.3514
DATA	2176	27	44	0	0	Negative024	Negative024	7858.34	2887.91	1.712986e+000	1.684531e+000	49.5	21	5.079608e+000	0	0	0	0	0	0	-0.652779	0	0	45.1352	21.4375
DATA	2177	27	45	0	0	ASCRP3000566	ASCRP3000566	7883.7	2887.97	5.233149e+002	5.235855e+001	591	21	4.926309e+000	0	0	0	0	0	0	545.151	1	1	46.1809	22.75
DATA	2178	27	46	0	0	ASCRP3004385	ASCRP3004385	7908.97	2887.85	3.107701e+001	3.533712e+000	80	20	4.895033e+000	0	0	0	0	0	0	32.3921	1	1	46.8651	20.4571
DATA	2179	27	47	0	0	ASCRP3010511	ASCRP3010511	7934.92	2888.19	1.175631e+001	2.051865e+000	60	23	5.260124e+000	0	0	0	0	0	0	12.2566	1	1	45.835	23.4857
DATA	2180	27	48	0	0	ASCRP3005345	ASCRP3005345	7959.76	2888	4.365485e+003	4.365517e+002	4546.5	22	7.830753e+000	0	0	0	0	0	0	4550.8	1	1	46.8651	23.7
DATA	2181	27	49	0	0	ASCRP3005615	ASCRP3005615	7985.34	2887.88	3.497352e+001	3.881045e+000	85.5	23	6.162642e+000	0	0	0	0	0	0	36.4424	1	1	48.5334	23.4333
DATA	2182	27	50	0	0	ASCRP3008296	ASCRP3008296	8010.47	2888.12	3.439656e+002	3.443775e+001	402	22	8.833062e+000	0	0	0	0	0	0	358.146	1	1	48.8603	22.3333
DATA	2183	27	51	1028	1	(+)E1A_r60_n9	E1A_r60_n9	8035.77	2888.06	3.440498e+000	1.720342e+000	51	22	6.373050e+000	0	0	0	0	0	0	3.57858	1	0	46.5243	22.5172
DATA	2184	27	52	0	0	ASCRP3001519	ASCRP3001519	8061.54	2887.94	1.831531e+000	1.697809e+000	51	21.5	7.114499e+000	0	0	0	0	0	0	1.90243	1	0	47.8731	23.0667
DATA	2185	27	53	0	0	ASCRP3011426	ASCRP3011426	8086.92	2888.1	8.994751e+001	9.152262e+000	146	21	5.465976e+000	0	0	0	0	0	0	93.2764	1	1	46.8651	22.5758
DATA	2186	27	54	0	1	RC5	RC5	8112.39	2888.07	1.722513e+000	1.693900e+000	45	18.5	4.607763e+000	0	0	0	0	0	0	-2.92723	0	0	53.8203	18.75
DATA	2187	27	55	0	0	ASCRP3005138	ASCRP3005138	8137.58	2887.96	1.122435e+002	1.135199e+001	166.5	22	5.929948e+000	0	0	0	0	0	0	115.927	1	1	48.2044	21.5833
DATA	2188	27	56	0	0	ASCRP3004931	ASCRP3004931	8163.12	2888.09	2.621175e+001	3.125057e+000	75.5	23.5	6.979562e+000	0	0	0	0	0	0	27.0073	1	1	47.5395	23.5
DATA	2189	27	57	0	0	ASCRP3007632	ASCRP3007632	8188.49	2888.03	4.580936e+001	4.888295e+000	98.5	22	7.034223e+000	0	0	0	0	0	0	47.0776	1	1	47.2035	22.1379
DATA	2190	27	58	0	0	ASCRP3007930	ASCRP3007930	8213.63	2888.22	2.415037e+002	2.421089e+001	295	24	5.868954e+000	0	0	0	0	0	0	247.509	1	1	49.5074	23.7308
DATA	2191	27	59	0	0	ASCRP3007925	ASCRP3007925	8239.39	2888.03	3.343913e+000	1.748087e+000	55	21	3.996304e+000	0	0	0	0	0	0	3.41686	1	0	47.5395	21.4483
DATA	2192	27	60	0	0	ASCRP3008048	ASCRP3008048	8264.66	2888.16	4.856237e+000	1.788253e+000	56	23	5.460082e+000	0	0	0	0	0	0	4.94705	1	0	48.2044	23
DATA	2193	27	61	0	0	ASCRP3009578	ASCRP3009578	8290.3	2888	6.171109e+001	6.408095e+000	114	23	5.923361e+000	0	0	0	0	0	0	62.6637	1	1	48.5334	23.5
DATA	2194	27	62	0	0	ASCRP3001339	ASCRP3001339	8315.5	2888.18	1.711795e+002	1.720536e+001	223.5	21	5.190135e+000	0	0	0	0	0	0	173.264	1	1	49.1849	22
DATA	2195	27	63	0	0	ASCRP3001089	ASCRP3001089	8341.01	2887.92	2.389354e+000	1.754239e+000	53	22	6.600763e+000	0	0	0	0	0	0	2.41045	1	0	46.8651	21.8485
DATA	2196	27	64	0	0	ASCRP3004705	ASCRP3004705	8366.19	2888.19	3.219488e+002	3.224206e+001	377	21.5	6.183925e+000	0	0	0	0	0	0	323.737	1	1	50.4627	21.7813
DATA	2197	27	65	0	0	ASCRP3006823	ASCRP3006823	8391.99	2888.09	2.254824e+001	2.853846e+000	75	21	7.679680e+000	0	0	0	0	0	0	22.5984	1	1	46.8651	21.5405
DATA	2198	27	66	0	0	ASCRP3004868	ASCRP3004868	8417	2888.2	1.693065e+002	1.702135e+001	221	21.5	5.820208e+000	0	0	0	0	0	0	169.152	1	1	46.8651	21.2632
DATA	2199	27	67	0	0	ASCRP3004077	ASCRP3004077	8442.48	2888.18	1.790008e+000	1.760274e+000	50	20	4.249763e+000	0	0	0	0	0	0	-1.12912	0	0	47.8731	20.0625
DATA	2200	27	68	0	0	ASCRP3003278	ASCRP3003278	8467.94	2888.19	1.141774e+003	1.141911e+002	1184.5	22	6.775140e+000	0	0	0	0	0	0	1133.88	1	1	51.4001	20.7429
DATA	2201	27	69	0	0	ASCRP3001864	ASCRP3001864	8493.35	2888.11	6.902504e+001	7.125900e+000	122	20	7.775064e+000	0	0	0	0	0	0	68.3605	1	1	49.5074	21.25
DATA	2202	27	70	0	0	ASCRP3008566	ASCRP3008566	8518.64	2888.19	3.798226e+003	3.798268e+002	3812.5	21	7.870177e+000	0	0	0	0	0	0	3752.38	1	1	49.5074	22.0556
DATA	2203	27	71	0	0	ASCRP3003745	ASCRP3003745	8544.19	2887.94	1.639394e+001	2.418902e+000	69	21	7.788652e+000	0	0	0	0	0	0	16.16	1	1	49.1849	22.9412
DATA	2204	27	72	0	0	ASCRP3001784	ASCRP3001784	8569.58	2888.17	9.678727e+000	2.027776e+000	63	21	6.420245e+000	0	0	0	0	0	0	9.52314	1	1	47.2035	20.2333
DATA	2205	27	73	0	0	ASCRP3008840	ASCRP3008840	8594.99	2888.27	2.113007e+001	2.765705e+000	74	21	5.147711e+000	0	0	0	0	0	0	20.7603	1	1	46.8651	22.0323
DATA	2206	27	74	0	0	ASCRP3008860	ASCRP3008860	8620.28	2888.12	2.122159e+002	2.129664e+001	253	23	7.006422e+000	0	0	0	0	0	0	208.289	1	1	48.8603	22.1429
DATA	2207	27	75	0	0	ASCRP3001306	ASCRP3001306	8645.67	2888.24	2.713049e+001	3.248792e+000	77.5	20.5	4.093484e+000	0	0	0	0	0	0	26.6152	1	1	47.2035	20.6429
DATA	2208	27	76	0	1	ETG10_195139	ETG10_195139	8670.99	2888.08	3.333891e+001	3.782676e+000	85	20	5.653585e+000	0	0	0	0	0	0	32.7068	1	1	46.8651	20.0857
DATA	2209	27	77	0	0	ASCRP3006132	ASCRP3006132	8696.35	2888.12	2.199179e+002	2.206419e+001	271	23	7.074808e+000	0	0	0	0	0	0	215.893	1	1	50.1463	22.1429
DATA	2210	27	78	0	0	A_23_P111995	NM_002318	8721.88	2888.09	1.074595e+002	1.089295e+001	161	23	5.572598e+000	0	0	0	0	0	0	105.635	1	1	47.8731	23.15
DATA	2211	27	79	0	0	ASCRP3006552	ASCRP3006552	8747.39	2888.2	7.200828e+000	1.919884e+000	59.5	25	4.522739e+000	0	0	0	0	0	0	7.09364	1	0	47.2035	24.6
DATA	2212	27	80	0	0	ASCRP3008429	ASCRP3008429	8772.64	2888.18	4.873397e+002	4.876627e+001	535	23	4.666740e+000	0	0	0	0	0	0	481.473	1	1	49.5074	24.4615
DATA	2213	27	81	0	0	ASCRP3008195	ASCRP3008195	8798.18	2888.06	5.899570e+000	1.863723e+000	60	22	6.442816e+000	0	0	0	0	0	0	5.85069	1	0	45.835	23.3478
DATA	2214	27	82	0	0	ASCRP3000665	ASCRP3000665	8823.39	2888.26	4.438106e+002	4.441592e+001	490	24	6.160201e+000	0	0	0	0	0	0	442.218	1	1	49.8279	24.525
DATA	2215	28	1	0	0	ASCRP3002533	ASCRP3002533	6778.88	2894.97	2.722449e+001	3.285852e+000	71	22	6.520209e+000	0	0	0	0	0	0	25.9427	1	1	46.8651	21.3778
DATA	2216	28	2	0	0	ASCRP3004117	ASCRP3004117	6804.15	2894.86	4.163827e+000	1.901787e+000	51	20.5	6.353679e+000	0	0	0	0	0	0	3.93404	1	0	46.8651	20.8
DATA	2217	28	3	0	0	ASCRP3010260	ASCRP3010260	6829.8	2895	7.710067e+002	7.712333e+001	767	19	5.514411e+000	0	0	0	0	0	0	723.132	1	1	49.1849	19.8611
DATA	2218	28	4	0	0	ASCRP3001909	ASCRP3001909	6855.28	2894.93	1.011310e+001	2.135294e+000	57	19	5.489315e+000	0	0	0	0	0	0	9.4281	1	1	45.835	20.5152
DATA	2219	28	5	0	0	ASCRP3001308	ASCRP3001308	6880.59	2895.09	3.295783e+001	3.799117e+000	78	21	4.700051e+000	0	0	0	0	0	0	30.5772	1	1	48.8603	20.7619
DATA	2220	28	6	0	0	ASCRP3004023	ASCRP3004023	6905.61	2895.07	7.066121e+001	7.316269e+000	112.5	22.5	5.576867e+000	0	0	0	0	0	0	65.3143	1	1	53.8203	21.3333
DATA	2221	28	7	0	0	ASCRP3004732	ASCRP3004732	6931.66	2895.13	1.643627e+001	2.513877e+000	61	22	6.539633e+000	0	0	0	0	0	0	15.1498	1	1	49.1849	22.3043
DATA	2222	28	8	0	0	A_23_P209962	NM_024624	6956.73	2894.97	3.597304e+001	4.070809e+000	78	22	5.373513e+000	0	0	0	0	0	0	33.0988	1	1	48.2044	22.5185
DATA	2223	28	9	0	0	ASCRP3004228	ASCRP3004228	6982	2895.13	2.870342e+001	3.446227e+000	75	21	5.189020e+000	0	0	0	0	0	0	26.3855	1	1	54.4085	20.8148
DATA	2224	28	10	0	0	ASCRP3001279	ASCRP3001279	7007.29	2894.97	3.589062e+000	1.940945e+000	49	21	5.320765e+000	0	0	0	0	0	0	3.29885	1	0	45.4864	21.1852
DATA	2225	28	11	0	0	ASCRP3005294	ASCRP3005294	7032.71	2894.82	9.023123e+000	2.109039e+000	57	20	5.765953e+000	0	0	0	0	0	0	8.29874	1	0	49.1849	20.3939
DATA	2226	28	12	0	0	ASCRP3003414	ASCRP3003414	7058.41	2895.09	2.083310e+002	2.091990e+001	241	20	6.395333e+000	0	0	0	0	0	0	191.859	1	1	49.1849	20.1481
DATA	2227	28	13	0	0	ASCRP3012549	ASCRP3012549	7083.72	2895.09	2.435393e+001	3.088936e+000	66	24	4.532252e+000	0	0	0	0	0	0	22.4715	1	1	48.8603	22.8148
DATA	2228	28	14	0	0	ASCRP3009780	ASCRP3009780	7109.31	2895.09	3.537529e+001	4.013278e+000	79	20	5.001994e+000	0	0	0	0	0	0	32.7231	1	1	48.8603	19.5926
DATA	2229	28	15	0	0	ASCRP3010354	ASCRP3010354	7134.4	2895.15	5.836619e+002	5.839678e+001	582	21	4.099593e+000	0	0	0	0	0	0	541.503	1	1	48.8603	21.16
DATA	2230	28	16	0	0	ASCRP3009888	ASCRP3009888	7159.93	2894.96	1.122841e+001	2.192533e+000	57	20	5.808733e+000	0	0	0	0	0	0	10.4535	1	1	46.8651	21.2069
DATA	2231	28	17	0	0	ASCRP3000134	ASCRP3000134	7185.44	2895.32	2.674172e+001	3.266573e+000	70.5	20	6.409276e+000	0	0	0	0	0	0	24.9921	1	1	50.1463	21.6897
DATA	2232	28	18	0	0	ASCRP3003911	ASCRP3003911	7210.77	2895.14	1.577678e+003	1.577788e+002	1535	19	6.649945e+000	0	0	0	0	0	0	1480.62	1	1	49.5074	20.3125
DATA	2233	28	19	0	0	ASCRP3006879	ASCRP3006879	7236.03	2895.21	3.787499e+001	4.219517e+000	82	18.5	4.863350e+000	0	0	0	0	0	0	35.7032	1	1	46.8651	18.5
DATA	2234	28	20	0	0	ASCRP3012909	ASCRP3012909	7261.56	2895.26	1.442939e+002	1.454764e+001	182	21	6.156715e+000	0	0	0	0	0	0	136.665	1	1	49.5074	20.7826
DATA	2235	28	21	1028	1	(+)E1A_r60_a22	E1A_r60_a22	7286.89	2895.36	1.915598e+002	1.924435e+001	230	22	6.651968e+000	0	0	0	0	0	0	182.323	1	1	48.5334	21.7857
DATA	2236	28	22	0	0	Negative031	Negative031	7312.31	2895.23	2.829338e+000	1.854454e+000	50	23	5.815556e+000	0	0	0	0	0	0	2.7066	1	0	47.2035	21.8
DATA	2237	28	23	0	0	ASCRP3001503	ASCRP3001503	7337.83	2895.64	1.264643e+001	2.218929e+000	60.5	23	6.153036e+000	0	0	0	0	0	0	12.1607	1	1	46.8651	21.8788
DATA	2238	28	24	0	0	ASCRP3010508	ASCRP3010508	7363.05	2895.21	2.502716e+001	3.090849e+000	72	19.5	4.979342e+000	0	0	0	0	0	0	24.1919	1	1	49.1849	20.0769
DATA	2239	28	25	0	0	ASCRP3001313	ASCRP3001313	7388.44	2895.4	4.442368e+002	4.446030e+001	473	19	6.138351e+000	0	0	0	0	0	0	431.678	1	1	50.7771	19.875
DATA	2240	28	26	0	0	ASCRP3000434	ASCRP3000434	7413.94	2895.49	1.031375e+002	1.046874e+001	150.5	23	5.476005e+000	0	0	0	0	0	0	100.753	1	1	49.5074	23.2059
DATA	2241	28	27	0	0	ASCRP3012591	ASCRP3012591	7439.25	2895.3	2.234050e+001	2.859820e+000	68.5	21	4.869732e+000	0	0	0	0	0	0	21.9383	1	1	48.2044	21.2857
DATA	2242	28	28	0	0	ASCRP3005102	ASCRP3005102	7464.82	2895.25	1.789850e+003	1.789939e+002	1814	21	6.857732e+000	0	0	0	0	0	0	1766.78	1	1	51.4001	21.5185
DATA	2243	28	29	0	0	ASCRP3006888	ASCRP3006888	7490.14	2895.41	5.621968e+003	5.621996e+002	5628.5	24	7.024061e+000	0	0	0	0	0	0	5577.51	1	1	50.7771	24.1379
DATA	2244	28	30	0	0	ASCRP3000426	ASCRP3000426	7515.39	2895.43	7.652327e+000	1.917863e+000	53	21	6.440520e+000	0	0	0	0	0	0	7.62906	1	0	49.1849	23.8621
DATA	2245	28	31	0	0	ASCRP3004147	ASCRP3004147	7540.96	2895.36	1.292904e+001	2.175932e+000	61	22.5	6.579538e+000	0	0	0	0	0	0	12.9517	1	1	48.5334	25
DATA	2246	28	32	0	0	ASCRP3000784	ASCRP3000784	7566.11	2895.5	2.630379e+001	3.155052e+000	77	21	6.070655e+000	0	0	0	0	0	0	26.4696	1	1	56.9804	21.3784
DATA	2247	28	33	0	0	ASCRP3008955	ASCRP3008955	7591.81	2895.48	5.388792e+001	5.661077e+000	100	21	5.643276e+000	0	0	0	0	0	0	54.468	1	1	49.8279	21.0714
DATA	2248	28	34	0	0	ASCRP3006371	ASCRP3006371	7617.11	2895.35	2.896282e+000	1.751529e+000	51	23	6.347520e+000	0	0	0	0	0	0	2.93957	1	0	48.8603	22.9286
DATA	2249	28	35	0	0	ASCRP3007637	ASCRP3007637	7642.3	2895.67	1.749844e+000	1.725378e+000	48	23	5.116620e+000	0	0	0	0	0	0	1.28304	0	0	46.5243	22.5862
DATA	2250	28	36	0	0	ASCRP3004775	ASCRP3004775	7667.63	2895.64	1.471423e+001	2.259380e+000	62	24.5	7.104928e+000	0	0	0	0	0	0	15.0462	1	1	47.5395	24
DATA	2251	28	37	0	0	ASCRP3005758	ASCRP3005758	7693.63	2895.8	5.681460e+002	5.684028e+001	627	21	4.705274e+000	0	0	0	0	0	0	582.952	1	1	50.1463	20.7037
DATA	2252	28	38	0	0	ASCRP3007567	ASCRP3007567	7718.84	2895.74	1.275247e+001	2.127988e+000	61	22	4.619188e+000	0	0	0	0	0	0	13.1244	1	1	47.8731	22.2353
DATA	2253	28	39	0	0	ASCRP3012071	ASCRP3012071	7744	2895.78	1.477826e+001	2.251741e+000	66	22	4.946147e+000	0	0	0	0	0	0	15.2506	1	1	46.8651	22.4667
DATA	2254	28	40	0	0	ASCRP3003739	ASCRP3003739	7769.42	2895.7	1.748261e+001	2.434913e+000	67	22	5.398575e+000	0	0	0	0	0	0	18.0853	1	1	47.5395	22.2308
DATA	2255	28	41	0	0	ASCRP3007949	ASCRP3007949	7794.99	2895.77	2.106102e+001	2.701104e+000	71	23	8.408235e+000	0	0	0	0	0	0	21.8331	1	1	46.5243	24.4286
DATA	2256	28	42	0	0	ASCRP3012469	ASCRP3012469	7820.07	2895.79	1.174143e+001	2.056442e+000	63.5	22	5.559668e+000	0	0	0	0	0	0	12.1931	1	1	46.8651	21.9189
DATA	2257	28	43	0	0	ASCRP3006606	ASCRP3006606	7845.57	2895.81	1.794651e+002	1.802552e+001	235	20	4.098502e+000	0	0	0	0	0	0	186.636	1	1	49.5074	20.4815
DATA	2258	28	44	0	0	ASCRP3007055	ASCRP3007055	7870.99	2895.89	1.531944e+001	2.276582e+000	66.5	23.5	6.162176e+000	0	0	0	0	0	0	15.949	1	1	46.8651	23.4
DATA	2259	28	45	0	0	ASCRP3012700	ASCRP3012700	7896.46	2895.71	1.933071e+001	2.562897e+000	69	20	5.719497e+000	0	0	0	0	0	0	20.1403	1	1	46.8651	21.3333
DATA	2260	28	46	0	0	ASCRP3008812	ASCRP3008812	7921.86	2895.77	1.314303e+002	1.325023e+001	187	20	4.939636e+000	0	0	0	0	0	0	136.991	1	1	47.5395	21
DATA	2261	28	47	0	0	ASCRP3002337	ASCRP3002337	7947.17	2895.7	1.383924e+002	1.394108e+001	198	20.5	4.852438e+000	0	0	0	0	0	0	144.26	1	1	48.5334	21.1154
DATA	2262	28	48	0	0	ASCRP3000031	ASCRP3000031	7972.59	2895.82	3.345724e+002	3.349951e+001	390	23	5.943909e+000	0	0	0	0	0	0	348.67	1	1	50.7771	23.4828
DATA	2263	28	49	0	0	ASCRP3003106	ASCRP3003106	7997.94	2895.76	8.652419e+001	8.814640e+000	138	23	7.561081e+000	0	0	0	0	0	0	90.1187	1	1	46.8651	22.7931
DATA	2264	28	50	0	0	ASCRP3000845	ASCRP3000845	8023.35	2895.88	1.711884e+002	1.720155e+001	225	22	7.702813e+000	0	0	0	0	0	0	178.143	1	1	48.8603	21.1111
DATA	2265	28	51	0	0	A_23_P70328	NM_018132	8048.62	2895.78	2.266368e+001	2.825182e+000	73	20	6.840895e+000	0	0	0	0	0	0	23.5566	1	1	48.8603	22.2581
DATA	2266	28	52	0	0	ASCRP3001758	ASCRP3001758	8074.32	2895.97	5.412980e+001	5.670457e+000	106	20.5	6.806099e+000	0	0	0	0	0	0	56.1785	1	1	49.1849	21.2333
DATA	2267	28	53	0	0	Negative020	Negative020	8099.64	2895.99	1.720834e+000	1.692248e+000	49	20	4.022663e+000	0	0	0	0	0	0	-0.948444	0	0	49.1849	20
DATA	2268	28	54	0	0	ASCRP3012756	ASCRP3012756	8125.18	2895.71	3.748240e+001	4.113951e+000	87	22	7.021575e+000	0	0	0	0	0	0	38.755	1	1	47.2035	21.8571
DATA	2269	28	55	0	0	ASCRP3010743	ASCRP3010743	8150.41	2895.9	3.366060e+002	3.370348e+001	397	23	5.767093e+000	0	0	0	0	0	0	347.259	1	1	49.8279	22.7941
DATA	2270	28	56	0	0	ASCRP3013141	ASCRP3013141	8175.91	2895.9	2.894886e+001	3.358993e+000	81	24	7.213142e+000	0	0	0	0	0	0	29.7913	1	1	46.8651	22.9706
DATA	2271	28	57	0	0	ASCRP3004550	ASCRP3004550	8201.41	2895.91	1.719841e+002	1.728303e+001	226	24	6.302909e+000	0	0	0	0	0	0	176.517	1	1	49.1849	23.68
DATA	2272	28	58	0	0	ASCRP3001572	ASCRP3001572	8226.46	2895.79	1.216824e+001	2.101195e+000	60	25	5.832662e+000	0	0	0	0	0	0	12.4541	1	1	47.2035	24.5926
DATA	2273	28	59	0	0	ASCRP3011392	ASCRP3011392	8252.02	2895.75	6.637422e+001	6.856192e+000	116	22	4.975748e+000	0	0	0	0	0	0	67.7301	1	1	48.5334	21.875
DATA	2274	28	60	0	0	ASCRP3008103	ASCRP3008103	8277.28	2895.88	4.434145e+001	4.757295e+000	95	25	5.756555e+000	0	0	0	0	0	0	45.1084	1	1	48.8603	24.069
DATA	2275	28	61	0	0	ASCRP3005974	ASCRP3005974	8302.78	2895.92	1.276123e+002	1.287782e+001	181	23	3.916367e+000	0	0	0	0	0	0	129.406	1	1	47.8731	22.8
DATA	2276	28	62	0	0	ASCRP3008477	ASCRP3008477	8328.28	2895.8	2.074476e+001	2.704107e+000	69	20	6.029076e+000	0	0	0	0	0	0	20.968	1	1	47.2035	21.7241
DATA	2277	28	63	0	0	A_23_P49878	NM_019013	8353.59	2895.86	8.072186e+001	8.257634e+000	131	24	6.005364e+000	0	0	0	0	0	0	81.3261	1	1	48.5334	23.7576
DATA	2278	28	64	0	0	ASCRP3012101	ASCRP3012101	8379.06	2895.83	4.328573e+002	4.332092e+001	487	22	5.769950e+000	0	0	0	0	0	0	434.68	1	1	51.4001	22.2895
DATA	2279	28	65	0	0	ASCRP3008603	ASCRP3008603	8404.5	2895.76	5.940710e+001	6.193523e+000	110	19.5	5.946215e+000	0	0	0	0	0	0	59.4667	1	1	48.5334	19.5667
DATA	2280	28	66	0	0	ASCRP3003885	ASCRP3003885	8429.85	2895.9	5.503315e+001	5.776951e+000	103	20	4.272002e+000	0	0	0	0	0	0	54.9185	1	1	46.8651	20.9167
DATA	2281	28	67	0	0	ASCRP3002541	ASCRP3002541	8455.12	2895.78	5.387649e+000	1.842630e+000	57	22	5.837685e+000	0	0	0	0	0	0	5.36053	1	0	46.5243	20.9167
DATA	2282	28	68	0	0	ASCRP3012796	ASCRP3012796	8480.41	2895.85	6.780057e+001	7.006532e+000	122	20	7.027308e+000	0	0	0	0	0	0	67.2722	1	1	48.5334	20.1875
DATA	2283	28	69	0	0	A_23_P53126	NM_005574	8506.06	2896.31	7.220883e+000	1.913057e+000	60	20	7.768063e+000	0	0	0	0	0	0	7.14626	1	0	45.835	20.697
DATA	2284	28	70	0	0	ASCRP3008625	ASCRP3008625	8531.28	2895.91	3.493362e+001	3.918739e+000	86	23	8.343193e+000	0	0	0	0	0	0	34.4926	1	1	48.8603	24.0625
DATA	2285	28	71	0	0	ASCRP3006821	ASCRP3006821	8556.85	2895.9	9.959368e+001	1.011704e+001	147	21	7.991868e+000	0	0	0	0	0	0	98.1402	1	1	46.8651	22.5313
DATA	2286	28	72	0	0	ASCRP3004940	ASCRP3004940	8582.24	2895.93	1.260071e+001	2.182560e+000	65	19	3.310086e+000	0	0	0	0	0	0	12.3968	1	1	49.1849	20.04
DATA	2287	28	73	0	0	ASCRP3001666	ASCRP3001666	8607.44	2895.79	1.765280e+003	1.765370e+002	1801	24	6.814359e+000	0	0	0	0	0	0	1734.63	1	1	49.1849	23.625
DATA	2288	28	74	0	0	ASCRP3000635	ASCRP3000635	8632.92	2895.9	6.241730e+002	6.244283e+001	665	23	7.604948e+000	0	0	0	0	0	0	612.9	1	1	46.8651	22.9091
DATA	2289	28	75	0	0	ASCRP3008114	ASCRP3008114	8658.19	2895.88	5.951033e+001	6.213209e+000	110	22	5.351902e+000	0	0	0	0	0	0	58.4244	1	1	47.8731	21
DATA	2291	28	77	0	0	ASCRP3003982	ASCRP3003982	8709.08	2895.88	1.311636e+001	2.213656e+000	66	24	5.376136e+000	0	0	0	0	0	0	12.8958	1	1	46.8651	23.6923
DATA	2292	28	78	0	0	ASCRP3000200	ASCRP3000200	8734.87	2896.07	4.435728e+000	1.834407e+000	58	24	5.911402e+000	0	0	0	0	0	0	4.36911	1	0	47.8731	23.2821
DATA	2293	28	79	0	0	ASCRP3006446	ASCRP3006446	8760	2896	6.048617e+002	6.051222e+001	650	25	4.177998e+000	0	0	0	0	0	0	597.282	1	1	50.1463	24.7931
DATA	2294	28	80	0	0	ASCRP3007916	ASCRP3007916	8785.5	2895.81	3.468992e+002	3.473502e+001	396.5	22	4.833218e+000	0	0	0	0	0	0	343.714	1	1	49.8279	22.12
DATA	2295	28	81	0	0	ASCRP3006154	ASCRP3006154	8810.53	2895.9	5.973154e+001	6.227609e+000	114	26	7.306673e+000	0	0	0	0	0	0	59.4354	1	1	46.8651	25.8148
DATA	2296	28	82	0	0	Negative034	Negative034	8836.04	2896	1.782223e+000	1.757618e+000	56.5	24	6.671114e+000	0	0	0	0	0	0	1.32521	0	0	48.5334	24.3931
DATA	2297	29	1	130	1	(+)eQC-39	EQC	6766.39	2902.07	1.862296e+000	1.839309e+000	48	21	5.898676e+000	0	0	0	0	0	0	1.63524	0	0	53.8203	21.5852
DATA	2298	29	2	0	0	Negative035	Negative035	6791.06	2902.56	5.525790e+000	1.928822e+000	51	20	7.632527e+000	0	0	0	0	0	0	5.24251	1	0	47.2035	22.5429
DATA	2299	29	3	0	0	ASCRP3008990	ASCRP3008990	6817.25	2901.74	4.792467e+001	5.141886e+000	90.5	19.5	5.110444e+000	0	0	0	0	0	0	45.0979	1	1	47.2035	19.2105
DATA	2300	29	4	0	0	ASCRP3008841	ASCRP3008841	6842.41	2902.03	8.990766e+000	2.079801e+000	53	19.5	5.975525e+000	0	0	0	0	0	0	8.40498	1	0	48.5334	21.5
DATA	2301	29	5	0	0	ASCRP3012809	ASCRP3012809	6868.11	2901.92	2.258825e+001	2.942514e+000	67	22	5.371576e+000	0	0	0	0	0	0	21.0008	1	1	46.8651	21.7188
DATA	2302	29	6	0	0	ASCRP3003775	ASCRP3003775	6893.24	2902.01	5.667847e+001	5.975870e+000	101.5	21	5.423713e+000	0	0	0	0	0	0	52.4712	1	1	46.8651	21.2
DATA	2303	29	7	0	0	A_23_P128613	NM_024089	6918.52	2901.93	1.775723e+001	2.600588e+000	65	22	5.993867e+000	0	0	0	0	0	0	16.3859	1	1	47.8731	21.9333
DATA	2304	29	8	0	0	ASCRP3010509	ASCRP3010509	6944.06	2902.06	2.553789e+001	3.185638e+000	69	24	7.196781e+000	0	0	0	0	0	0	23.5117	1	1	47.8731	24.6429
DATA	2305	29	9	1028	1	(+)E1A_r60_3	E1A_r60_3	6969.32	2902	7.858209e+001	8.086269e+000	118	21	2.121320e+000	0	0	0	1	0	0	72.2494	1	1	49.1849	20.8333
DATA	2306	29	10	0	0	A_23_P87879	NM_001781	6994.63	2902.36	1.066373e+001	2.185710e+000	57	20	4.627380e+000	0	0	0	0	0	0	9.79916	1	1	47.5395	20.3667
DATA	2307	29	11	0	0	ASCRP3012582	ASCRP3012582	7020.21	2902.19	2.175604e+002	2.183949e+001	248.5	22	5.847513e+000	0	0	0	0	0	0	199.973	1	1	47.5395	22.4412
DATA	2308	29	12	0	0	ASCRP3009022	ASCRP3009022	7045.79	2902.44	3.419820e+001	3.914893e+000	77	20	5.973917e+000	0	0	0	0	0	0	31.4643	1	1	46.5243	21.0811
DATA	2309	29	13	0	0	ASCRP3004415	ASCRP3004415	7071	2902	7.177407e+001	7.425269e+000	108	21	6.402206e+000	0	0	0	0	0	0	66.1435	1	1	46.8651	22.2
DATA	2310	29	14	0	0	ASCRP3009995	ASCRP3009995	7096.26	2901.94	5.823027e+000	1.985606e+000	53	21.5	5.750462e+000	0	0	0	0	0	0	5.37804	1	0	46.5243	21.9667
DATA	2311	29	15	1028	1	(+)E1A_r60_a97	E1A_r60_a97	7121.93	2902.06	5.806470e+000	1.980102e+000	52	21	4.598975e+000	0	0	0	0	0	0	5.37762	1	0	46.8651	21.2333
DATA	2312	29	16	0	0	ASCRP3011915	ASCRP3011915	7147.14	2902.19	2.884230e+002	2.890396e+001	309	23	5.593775e+000	0	0	0	0	0	0	267.975	1	1	47.5395	22.0968
DATA	2313	29	17	0	0	ASCRP3006958	ASCRP3006958	7172.75	2902.21	1.059101e+001	2.157894e+000	57	20	6.425882e+000	0	0	0	0	0	0	9.87631	1	1	47.2035	20.8667
DATA	2314	29	18	0	0	ASCRP3000143	ASCRP3000143	7197.92	2902.25	3.081419e+001	3.605828e+000	74.5	20	5.312594e+000	0	0	0	0	0	0	28.8492	1	1	47.8731	20.0968
DATA	2315	29	19	0	0	ASCRP3006458	ASCRP3006458	7223.35	2901.93	4.269275e+000	1.912800e+000	51	17	5.219048e+000	0	0	0	0	0	0	4.01441	1	0	47.5395	18.0385
DATA	2316	29	20	0	0	ASCRP3010312	ASCRP3010312	7248.5	2902.24	4.290383e+001	4.674670e+000	90	19	5.123475e+000	0	0	0	0	0	0	40.5259	1	1	48.5334	19.4
DATA	2317	29	21	0	0	ASCRP3010188	ASCRP3010188	7274.13	2902.25	1.075986e+002	1.091725e+001	149	22	6.453700e+000	0	0	0	0	0	0	102.13	1	1	46.1809	20.3103
DATA	2318	29	22	0	0	ASCRP3009760	ASCRP3009760	7299.51	2902.22	1.152811e+002	1.167370e+001	154.5	21	4.367303e+000	0	0	0	0	0	0	109.969	1	1	49.1849	20.64
DATA	2319	29	23	0	0	ASCRP3013522	ASCRP3013522	7325.05	2902.09	3.530115e+001	3.975559e+000	82	23	5.821288e+000	0	0	0	0	0	0	33.8484	1	1	46.8651	22.2286
DATA	2320	29	24	0	0	ASCRP3000442	ASCRP3000442	7350.45	2902.16	7.793209e+000	1.978902e+000	57	21	5.918161e+000	0	0	0	0	0	0	7.51151	1	0	48.5334	19.8966
DATA	2321	29	25	0	0	ASCRP3011897	ASCRP3011897	7375.65	2902.11	4.084002e+001	4.466921e+000	85	19	5.244044e+000	0	0	0	0	0	0	39.57	1	1	48.2044	19
DATA	2322	29	26	0	0	ASCRP3003347	ASCRP3003347	7401	2902.46	1.830430e+000	1.800024e+000	46	21.5	7.797573e+000	0	0	0	0	0	0	-1.42873	0	0	55.8519	22.5294
DATA	2323	29	27	0	0	ASCRP3000092	ASCRP3000092	7426.79	2902.51	2.867354e+001	3.380446e+000	78.5	24.5	7.395528e+000	0	0	0	0	0	0	28.0777	1	1	48.2044	24.2083
DATA	2324	29	28	1028	1	(+)E1A_r60_3	E1A_r60_3	7452.15	2902.41	8.999634e+001	9.174202e+000	134	20	7.608194e+000	0	0	0	0	0	0	88.5851	1	1	50.1463	20.2692
DATA	2325	29	29	0	0	ASCRP3008635	ASCRP3008635	7477.33	2902.5	5.364182e+001	5.649339e+000	100	24	7.951206e+000	0	0	0	0	0	0	53.0688	1	1	57.5363	23.6897
DATA	2326	29	30	0	0	ASCRP3010481	ASCRP3010481	7502.58	2902.43	5.005408e+001	5.306942e+000	99	21	5.124301e+000	0	0	0	0	0	0	49.766	1	1	57.5363	21.5385
DATA	2327	29	31	0	0	ASCRP3012555	ASCRP3012555	7528.35	2902.49	1.189541e+001	2.119931e+000	59.5	21	7.345689e+000	0	0	0	0	0	0	11.8852	1	1	51.4001	23.6774
DATA	2328	29	32	0	0	ASCRP3002417	ASCRP3002417	7553.74	2902.64	1.909042e+001	2.587452e+000	68	21	6.824466e+000	0	0	0	0	0	0	19.1634	1	1	49.8279	23.36
DATA	2329	29	33	0	0	ASCRP3011730	ASCRP3011730	7579	2902.65	2.323144e+001	2.901792e+000	70	21	5.212783e+000	0	0	0	0	0	0	23.4244	1	1	47.2035	20.3429
DATA	2330	29	34	0	0	ASCRP3001303	ASCRP3001303	7604.52	2902.36	7.752927e+000	1.897004e+000	58	24	6.471280e+000	0	0	0	0	0	0	7.85097	1	0	50.7771	24.8261
DATA	2332	29	36	0	0	Negative031	Negative031	7655.37	2902.62	3.741458e+000	1.758181e+000	52	24	6.642791e+000	0	0	0	0	0	0	3.8184	1	0	50.7771	24.28
DATA	2333	29	37	0	0	ASCRP3010213	ASCRP3010213	7680.66	2902.35	3.860548e+001	4.223096e+000	89	22	3.985500e+000	0	0	0	0	0	0	39.537	1	1	50.7771	21.9
DATA	2334	29	38	0	0	ASCRP3013057	ASCRP3013057	7705.67	2902.5	3.601446e+000	1.744129e+000	52.5	19.5	5.332723e+000	0	0	0	0	0	0	3.69999	1	0	65	19.9
DATA	2336	29	40	0	0	ASCRP3006001	ASCRP3006001	7756.69	2902.46	1.725803e+000	1.697135e+000	49	21	8.357083e+000	0	0	0	0	0	0	-0.0495669	0	0	47.8731	23.2162
DATA	2337	29	41	0	0	ASCRP3008696	ASCRP3008696	7782.37	2902.57	4.962507e+001	5.243431e+000	101	19.5	6.121780e+000	0	0	0	0	0	0	51.3832	1	1	49.1849	21.0714
DATA	2339	29	43	0	0	ASCRP3008575	ASCRP3008575	7833.09	2902.72	2.472050e+001	2.992976e+000	74	19	5.425895e+000	0	0	0	0	0	0	25.687	1	1	48.8603	20.9714
DATA	2340	29	44	0	0	ASCRP3001773	ASCRP3001773	7858.36	2902.9	1.373520e+001	2.173996e+000	65	20	4.696591e+000	0	0	0	0	0	0	14.2902	1	1	46.8651	20.8333
DATA	2341	29	45	0	0	ASCRP3008671	ASCRP3008671	7883.67	2902.53	3.401591e+001	3.795418e+000	84	24	5.916080e+000	0	0	0	0	0	0	35.4237	1	1	48.5334	24.2
DATA	2342	29	46	0	0	ASCRP3002918	ASCRP3002918	7909.18	2902.59	3.545751e+001	3.924708e+000	83.5	22	5.103660e+000	0	0	0	0	0	0	36.9471	1	1	48.2044	21.8788
DATA	2343	29	47	0	0	ASCRP3010824	ASCRP3010824	7934.73	2902.81	2.097384e+001	2.688595e+000	71	21	6.058249e+000	0	0	0	0	0	0	21.8606	1	1	46.8651	22.0357
DATA	2344	29	48	0	0	Negative047	Negative047	7959.76	2902.76	9.239745e+000	1.919281e+000	58	22	7.457572e+000	0	0	0	0	0	0	9.62974	1	1	48.2044	22.3333
DATA	2345	29	49	0	0	ASCRP3006966	ASCRP3006966	7985.59	2903.03	1.086028e+001	2.002912e+000	59	22	5.747563e+000	0	0	0	0	0	0	11.3141	1	1	48.5334	22.0345
DATA	2346	29	50	0	0	ASCRP3002666	ASCRP3002666	8010.69	2902.88	3.544862e+001	3.924567e+000	87	22	8.103909e+000	0	0	0	0	0	0	36.904	1	1	48.8603	21.56
DATA	2347	29	51	0	0	ASCRP3010193	ASCRP3010193	8036.32	2902.85	3.946161e+000	1.731397e+000	53	22	6.341095e+000	0	0	0	0	0	0	4.10395	1	0	47.5395	23.1304
DATA	2348	29	52	0	0	ASCRP3010434	ASCRP3010434	8061.52	2903.03	9.694644e+000	1.946610e+000	59	19	7.530962e+000	0	0	0	0	0	0	10.0692	1	1	48.5334	20.6538
DATA	2349	29	53	0	0	ASCRP3001057	ASCRP3001057	8087.15	2903.06	6.656497e+002	6.658643e+001	742.5	21.5	5.653182e+000	0	0	0	0	0	0	690.254	1	1	52.0157	20.9615
DATA	2350	29	54	0	0	ASCRP3010326	ASCRP3010326	8112.67	2903.06	3.281379e+001	3.692799e+000	84	20	5.994998e+000	0	0	0	0	0	0	33.9632	1	1	49.1849	19.5
DATA	2351	29	55	0	0	CUST_14_PI418767722	NM_004309	8138.01	2902.92	1.293491e+002	1.304581e+001	182	26	6.031169e+000	0	0	0	0	0	0	133.598	1	1	46.8651	24
DATA	2352	29	56	0	0	Negative059	Negative059	8163.17	2902.84	3.326203e+001	3.736095e+000	84.5	22	6.860202e+000	0	0	0	0	0	0	34.2753	1	1	47.8731	21.9355
DATA	2353	29	57	0	0	ASCRP3009938	ASCRP3009938	8188.59	2903.08	2.717528e+001	3.208500e+000	77	24.5	5.014441e+000	0	0	0	0	0	0	27.9322	1	1	48.8603	24.7692
DATA	2354	29	58	0	0	Negative040	Negative040	8214.04	2903.08	1.739281e+000	1.710389e+000	47	22.5	6.349916e+000	0	0	0	0	0	0	-3.48601	0	0	48.2044	23.6071
DATA	2355	29	59	0	0	Negative055	Negative055	8239.7	2902.97	1.744355e+000	1.715379e+000	47	23	5.146140e+000	0	0	0	0	0	0	-1.95055	0	0	43.7019	23
DATA	2356	29	60	1028	1	(+)E1A_r60_a104	E1A_r60_a104	8264.83	2902.75	1.749571e+000	1.723079e+000	51	23	5.683593e+000	0	0	0	0	0	0	0.958744	0	0	45.835	22.6452
DATA	2357	29	61	0	0	ASCRP3008951	ASCRP3008951	8290.3	2902.97	2.678826e+001	3.186654e+000	79	24	6.067955e+000	0	0	0	0	0	0	27.2129	1	1	49.1849	23.5152
DATA	2358	29	62	0	0	ASCRP3001902	ASCRP3001902	8315.8	2902.99	1.850376e+000	1.741261e+000	53	21	5.217835e+000	0	0	0	0	0	0	1.87371	1	0	46.8651	21.3226
DATA	2359	29	63	0	0	ASCRP3006168	ASCRP3006168	8340.8	2903.01	2.813769e+001	3.306676e+000	78	22	6.885986e+000	0	0	0	0	0	0	28.4024	1	1	46.8651	23.2286
DATA	2360	29	64	0	0	Negative055	Negative055	8366.31	2903	1.771965e+000	1.749273e+000	51	24	5.070197e+000	0	0	0	0	0	0	1.54384	0	0	46.5243	23.5
DATA	2361	29	65	0	0	ASCRP3007333	ASCRP3007333	8391.73	2903.04	3.184277e+001	3.632556e+000	86	21	5.280868e+000	0	0	0	0	0	0	31.9364	1	1	47.2035	20.5357
DATA	2362	29	66	0	0	ASCRP3006962	ASCRP3006962	8417.19	2903.23	8.356884e+001	8.538879e+000	138	19.5	6.299093e+000	0	0	0	0	0	0	83.554	1	1	48.2044	20.25
DATA	2363	29	67	0	0	ASCRP3001780	ASCRP3001780	8442.5	2903	1.152845e+002	1.166184e+001	166.5	21.5	5.276711e+000	0	0	0	0	0	0	114.918	1	1	48.5334	21.4667
DATA	2364	29	68	0	0	ASCRP3007218	ASCRP3007218	8468.08	2903.1	1.144527e+002	1.158039e+001	167	23	6.628917e+000	0	0	0	0	0	0	113.763	1	1	46.8651	22.1563
DATA	2365	29	69	0	0	ASCRP3002840	ASCRP3002840	8493.44	2902.97	2.254862e+002	2.261787e+001	274	20	6.155217e+000	0	0	0	0	0	0	223.534	1	1	48.5334	20.3793
DATA	2366	29	70	0	0	ASCRP3001922	ASCRP3001922	8518.72	2903.09	1.497050e+001	2.320317e+000	68	22	7.614785e+000	0	0	0	0	0	0	14.8056	1	1	48.8603	21.5806
DATA	2367	29	71	0	0	ASCRP3006576	ASCRP3006576	8544.2	2903.11	1.228334e+003	1.228462e+002	1268	22	8.270750e+000	0	0	0	0	0	0	1212.24	1	1	44.7812	22.697
DATA	2368	29	72	0	0	ASCRP3000125	ASCRP3000125	8569.47	2903.07	7.806850e+001	8.007125e+000	130	19.5	5.455837e+000	0	0	0	0	0	0	76.91	1	1	48.8603	19.6154
DATA	2369	29	73	0	0	ASCRP3005897	ASCRP3005897	8595.17	2903	2.920262e+001	3.421094e+000	82	19.5	5.080458e+000	0	0	0	0	0	0	28.7293	1	1	46.8651	20.6471
DATA	2370	29	74	0	0	ASCRP3011384	ASCRP3011384	8620.09	2902.93	2.346179e+002	2.352950e+001	289	22	6.146771e+000	0	0	0	0	0	0	230.606	1	1	54.4085	22.129
DATA	2371	29	75	0	0	ASCRP3005906	ASCRP3005906	8645.49	2903.31	6.406592e+000	1.895939e+000	59	19	6.625361e+000	0	0	0	0	0	0	6.29465	1	0	48.5334	19.9667
DATA	2372	29	76	0	0	ASCRP3006984	ASCRP3006984	8671.43	2903.06	9.046174e+000	2.000413e+000	63	22	5.493887e+000	0	0	0	0	0	0	8.88926	1	1	47.8731	20.871
DATA	2373	29	77	0	0	ASCRP3009358	ASCRP3009358	8696.6	2903.19	1.246538e+002	1.259222e+001	175	26	6.500651e+000	0	0	0	0	0	0	122.588	1	1	47.8731	24.4615
DATA	2374	29	78	0	0	ASCRP3009798	ASCRP3009798	8722	2903.2	1.181063e+002	1.194404e+001	170	24	5.338702e+000	0	0	0	0	0	0	116.319	1	1	46.8651	23.7143
DATA	2375	29	79	0	0	ASCRP3007865	ASCRP3007865	8747.57	2903.1	4.975389e+001	5.282947e+000	104	26	4.202662e+000	0	0	0	0	0	0	49.1095	1	1	48.2044	26.0645
DATA	2376	29	80	0	0	ASCRP3010212	ASCRP3010212	8772.66	2903.03	2.633862e+001	3.173885e+000	77.5	23	4.740209e+000	0	0	0	0	0	0	26.075	1	1	46.8651	23.1071
DATA	2377	29	81	0	0	ASCRP3010285	ASCRP3010285	8798.24	2903.02	6.837177e+002	6.839452e+001	727	25	5.284229e+000	0	0	0	0	0	0	679.537	1	1	51.0895	24.6667
DATA	2378	29	82	0	0	ASCRP3009704	ASCRP3009704	8823.59	2903.17	2.865865e+001	3.360779e+000	82	24	6.797554e+000	0	0	0	0	0	0	28.6223	1	1	48.5334	25.4762
DATA	2379	30	1	0	0	ASCRP3005913	ASCRP3005913	6778.61	2909.93	2.267315e+004	2.267316e+003	21718	22.5	7.712459e+000	0	0	0	0	0	0	21603.8	1	1	53.8203	23.7727
DATA	2380	30	2	0	0	ASCRP3011683	ASCRP3011683	6804.43	2909.88	7.257658e+000	1.993037e+000	52.5	19	6.652067e+000	0	0	0	0	0	0	6.8551	1	0	47.8731	19.9167
DATA	2381	30	3	0	0	ASCRP3005048	ASCRP3005048	6829.73	2909.66	3.538087e+002	3.543024e+001	373	18	4.039992e+000	0	0	0	0	0	0	331.77	1	1	46.8651	17.8077
DATA	2382	30	4	0	0	ASCRP3009727	ASCRP3009727	6855.07	2909.81	4.941316e+001	5.287232e+000	92	21	6.324290e+000	0	0	0	0	0	0	46.0565	1	1	46.8651	21.0571
DATA	2383	30	5	0	0	Negative043	Negative043	6880.51	2909.94	1.922164e+000	1.890235e+000	42.5	21	5.784174e+000	0	0	0	0	0	0	-4.07536	0	0	48.5334	21.04
DATA	2384	30	6	0	0	ASCRP3007762	ASCRP3007762	6905.86	2909.79	2.711733e+002	2.718363e+001	296	21	4.973609e+000	0	0	0	0	0	0	250.571	1	1	47.5395	21.5667
DATA	2385	30	7	0	0	ASCRP3013062	ASCRP3013062	6931.51	2909.89	8.339024e+000	2.077418e+000	54	21.5	6.612778e+000	0	0	0	0	0	0	7.68396	1	0	47.8731	22.6071
DATA	2386	30	8	0	0	ASCRP3002258	ASCRP3002258	6956.79	2909.72	1.679333e+001	2.540379e+000	61	21	5.713233e+000	0	0	0	0	0	0	15.4462	1	1	48.2044	21.8889
DATA	2387	30	9	0	0	ASCRP3012006	ASCRP3012006	6981.87	2909.75	1.340558e+001	2.331796e+000	59	22	6.052329e+000	0	0	0	0	0	0	12.3187	1	1	46.1809	22.5455
DATA	2388	30	10	0	0	ASCRP3010027	ASCRP3010027	7007.57	2909.84	3.682143e+003	3.682192e+002	3425	21	6.156232e+000	0	0	0	0	0	0	3383.14	1	1	49.5074	22.1875
DATA	2389	30	11	0	0	ASCRP3011124	ASCRP3011124	7033.15	2909.88	1.006881e+001	2.156499e+000	57.5	22	6.113457e+000	0	0	0	0	0	0	9.25692	1	1	47.8731	22.4
DATA	2390	30	12	0	0	ASCRP3011692	ASCRP3011692	7058.23	2909.89	9.173090e+000	2.113962e+000	55.5	22	6.670974e+000	0	0	0	0	0	0	8.44423	1	0	44.7812	21.7576
DATA	2391	30	13	0	0	ASCRP3003118	ASCRP3003118	7083.81	2909.62	7.936700e+000	2.059920e+000	53	21.5	7.072583e+000	0	0	0	0	0	0	7.32023	1	0	46.5243	22.0833
DATA	2392	30	14	0	0	ASCRP3012968	ASCRP3012968	7109.27	2909.77	9.123537e+001	9.318497e+000	129	21	4.524136e+000	0	0	0	0	0	0	84.358	1	1	47.2035	21.303
DATA	2393	30	15	0	0	ASCRP3008210	ASCRP3008210	7134.77	2909.36	8.951017e+000	2.091677e+000	55	24	5.511639e+000	0	0	0	0	0	0	8.30121	1	0	44.0646	23.0333
DATA	2394	30	16	0	0	ASCRP3009412	ASCRP3009412	7159.76	2909.68	2.696585e+000	1.903319e+000	49	21	6.363725e+000	0	0	0	0	0	0	2.50926	1	0	46.5243	21.0541
DATA	2395	30	17	0	0	ASCRP3003599	ASCRP3003599	7185.21	2909.81	1.893215e+002	1.902496e+001	224	20	5.417723e+000	0	0	0	0	0	0	176.845	1	1	47.5395	20.6
DATA	2396	30	18	0	0	ASCRP3009352	ASCRP3009352	7210.57	2909.81	2.657314e+002	2.663880e+001	296.5	17.5	5.461554e+000	0	0	0	0	0	0	249.254	1	1	49.5074	18.6667
DATA	2397	30	19	0	0	ASCRP3008302	ASCRP3008302	7236.24	2909.76	3.626824e+000	1.895744e+000	50	18	4.370186e+000	0	0	0	0	0	0	3.41731	1	0	48.2044	17.7931
DATA	2398	30	20	0	0	ASCRP3000823	ASCRP3000823	7261.41	2909.91	1.972143e+002	1.980821e+001	233.5	18.5	6.836470e+000	0	0	0	0	0	0	186.689	1	1	49.1849	19.2917
DATA	2399	30	21	0	0	ASCRP3009319	ASCRP3009319	7286.84	2909.9	9.582279e+001	9.757908e+000	138	23	4.764702e+000	0	0	0	0	0	0	91.1551	1	1	46.5243	23.0357
DATA	2400	30	22	0	0	ASCRP3007799	ASCRP3007799	7312.2	2910	5.012940e+001	5.337804e+000	97	23	5.207934e+000	0	0	0	0	0	0	47.9288	1	1	49.1849	21.5484
DATA	2401	30	23	0	0	ASCRP3008476	ASCRP3008476	7337.44	2909.97	4.919551e+002	4.922932e+001	524	21	6.366931e+000	0	0	0	0	0	0	472.781	1	1	48.5334	20.8571
DATA	2402	30	24	0	0	ASCRP3002049	ASCRP3002049	7363.07	2909.79	3.922253e+001	4.321717e+000	85	18	6.149187e+000	0	0	0	0	0	0	37.8939	1	1	46.8651	19
DATA	2403	30	25	0	0	ASCRP3008823	ASCRP3008823	7388.43	2909.9	1.754016e+001	2.516994e+000	63	19	3.705033e+000	0	0	0	0	0	0	17.0354	1	1	47.5395	19
DATA	2404	30	26	0	0	ASCRP3007754	ASCRP3007754	7414.08	2909.88	1.022465e+001	2.066304e+000	58	23	7.197040e+000	0	0	0	0	0	0	9.98342	1	1	46.8651	23.4063
DATA	2405	30	27	0	0	Negative018	Negative018	7439.51	2909.9	2.390205e+000	1.802141e+000	50.5	22	6.993503e+000	0	0	0	0	0	0	2.34607	1	0	47.8731	21.3636
DATA	2406	30	28	0	0	ASCRP3012802	ASCRP3012802	7464.44	2910.03	6.122347e+001	6.375075e+000	107	22	6.488907e+000	0	0	0	0	0	0	60.3979	1	1	48.5334	21.9655
DATA	2407	30	29	0	0	ASCRP3011482	ASCRP3011482	7490	2909.82	5.190330e+001	5.483241e+000	99	23	8.353996e+000	0	0	0	0	0	0	51.4651	1	1	46.8651	24.5484
DATA	2408	30	30	0	0	ASCRP3004245	ASCRP3004245	7515.36	2909.97	6.297708e+000	1.868803e+000	54.5	22	5.675329e+000	0	0	0	0	0	0	6.27532	1	0	49.1849	22.931
DATA	2409	30	31	0	0	ASCRP3007953	ASCRP3007953	7540.83	2910	9.688767e+001	9.845737e+000	145	20	6.452603e+000	0	0	0	0	0	0	97.006	1	1	46.8651	22.9063
DATA	2410	30	32	0	0	ASCRP3004293	ASCRP3004293	7565.8	2910.07	1.772665e+000	1.747217e+000	49	21	5.758045e+000	0	0	0	0	0	0	1.1881	0	0	46.8651	21.7647
DATA	2411	30	33	0	0	ASCRP3000471	ASCRP3000471	7591.62	2909.93	4.042100e+000	1.781913e+000	53	22	6.368990e+000	0	0	0	0	0	0	4.0835	1	0	46.5243	22.7241
DATA	2412	30	34	0	0	ASCRP3013225	ASCRP3013225	7617.05	2910.1	4.674823e+001	4.984063e+000	96	21	4.137120e+000	0	0	0	0	0	0	47.4236	1	1	46.8651	20.4828
DATA	2413	30	35	0	0	ASCRP3002172	ASCRP3002172	7642.34	2910.12	9.702868e+001	9.854411e+000	148	24	6.202918e+000	0	0	0	0	0	0	98.8138	1	1	48.5334	24.4286
DATA	2414	30	36	0	0	ASCRP3011830	ASCRP3011830	7667.65	2910.12	9.992760e+001	1.013892e+001	151	23	3.990248e+000	0	0	0	0	0	0	102.136	1	1	48.8603	22.7273
DATA	2415	30	37	0	0	ASCRP3006107	ASCRP3006107	7693.15	2909.92	1.632404e+002	1.641331e+001	215	20	5.153192e+000	0	0	0	0	0	0	167.413	1	1	46.8651	20.3462
DATA	2417	30	39	0	0	ASCRP3008067	ASCRP3008067	7743.94	2910.15	1.384775e+001	2.192328e+000	63	22	8.066218e+000	0	0	0	0	0	0	14.2846	1	1	65	24.6286
DATA	2418	30	40	1028	1	(+)E1A_r60_a107	E1A_r60_a107	7769.74	2909.99	1.724041e+000	1.695402e+000	48.5	19	5.025576e+000	0	0	0	0	0	0	-0.49431	0	0	49.1849	19.7778
DATA	2419	30	41	0	0	ASCRP3008404	ASCRP3008404	7794.76	2910.03	5.347495e+002	5.350171e+001	609	20	6.106836e+000	0	0	0	0	0	0	554.146	1	1	46.1809	20.7037
DATA	2420	30	42	0	0	ASCRP3006587	ASCRP3006587	7820.28	2910.29	1.353328e+001	2.164182e+000	63	21	4.751910e+000	0	0	0	0	0	0	14.0493	1	1	46.8651	20.75
DATA	2421	30	43	0	0	ASCRP3008074	ASCRP3008074	7845.62	2910.03	1.507180e+002	1.516585e+001	205	20	4.949480e+000	0	0	0	0	0	0	156.693	1	1	48.8603	21.1429
DATA	2422	30	44	1028	1	(+)E1A_r60_n11	E1A_r60_n11	7871.38	2910.12	1.712937e+000	1.684548e+000	50	23	5.059188e+000	0	0	0	0	0	0	0.153859	0	0	48.5334	22.6538
DATA	2423	30	45	0	0	ASCRP3006512	ASCRP3006512	7896.78	2910.1	3.049114e+000	1.710572e+000	52	21	6.221974e+000	0	0	0	0	0	0	3.17603	1	0	47.5395	22.75
DATA	2424	30	46	0	0	ASCRP3010549	ASCRP3010549	7921.9	2910.22	2.663878e+000	1.703405e+000	52	20	6.195000e+000	0	0	0	0	0	0	2.77596	1	0	46.1809	21.4063
DATA	2425	30	47	0	0	ASCRP3010340	ASCRP3010340	7946.96	2910.09	1.710673e+000	1.682256e+000	47	21	6.524824e+000	0	0	0	0	0	0	-1.42025	0	0	46.8651	21.64
DATA	2426	30	48	0	0	ASCRP3008108	ASCRP3008108	7972.56	2910.2	2.321588e+001	2.867226e+000	74	21	4.599718e+000	0	0	0	0	0	0	24.1902	1	1	49.1849	20.25
DATA	2427	30	49	0	0	ASCRP3002464	ASCRP3002464	7998.06	2910.03	3.834917e+001	4.188179e+000	89.5	22	6.058622e+000	0	0	0	0	0	0	39.9372	1	1	47.8731	22.7241
DATA	2428	30	50	0	0	ASCRP3003437	ASCRP3003437	8023.51	2910.34	6.888049e+000	1.820310e+000	55	25	8.342262e+000	0	0	0	0	0	0	7.16718	1	0	51.7088	23.52
DATA	2429	30	51	0	0	ASCRP3012086	ASCRP3012086	8048.72	2910.5	4.554653e+000	1.747282e+000	55	19	6.113373e+000	0	0	0	0	0	0	4.73384	1	0	49.1849	19.96
DATA	2430	30	52	0	0	A_23_P25019	NM_000946	8074.39	2910.32	3.989811e+001	4.332713e+000	91	17	4.535574e+000	0	0	0	0	1	0	41.4077	1	1	48.8603	17
DATA	2431	30	53	0	0	ASCRP3004967	ASCRP3004967	8099.61	2910.19	4.882048e+001	5.166999e+000	98	22	5.684387e+000	0	0	0	0	0	0	50.5818	1	1	49.1849	21.6957
DATA	2432	30	54	0	0	ASCRP3004499	ASCRP3004499	8124.99	2910.38	1.531975e+002	1.541328e+001	209	22.5	6.587137e+000	0	0	0	0	0	0	158.414	1	1	48.8603	22.9412
DATA	2433	30	55	0	0	ASCRP3012764	ASCRP3012764	8150.38	2910.24	3.822145e+001	4.182845e+000	90	24	6.885976e+000	0	0	0	0	0	0	39.4362	1	1	49.1849	22.8
DATA	2434	30	56	0	0	ASCRP3009063	ASCRP3009063	8175.56	2910.34	1.748266e+002	1.756544e+001	231	23.5	5.566521e+000	0	0	0	0	0	0	179.952	1	1	51.0895	23.8846
DATA	2435	30	57	0	0	ASCRP3008790	ASCRP3008790	8201.11	2910.25	5.904358e+001	6.146376e+000	111	24	6.290089e+000	0	0	0	0	0	0	60.6153	1	1	48.8603	23.2609
DATA	2436	30	58	0	0	ASCRP3011017	ASCRP3011017	8226.5	2910.5	8.375284e+000	1.906349e+000	59	22	5.330127e+000	0	0	0	0	0	0	8.57444	1	0	57.5363	22.5556
DATA	2437	30	59	0	0	ASCRP3009847	ASCRP3009847	8252.05	2910.36	2.118944e+002	2.125894e+001	267	22	5.150446e+000	0	0	0	0	0	0	216.296	1	1	49.1849	22.2069
DATA	2438	30	60	0	0	ASCRP3004939	ASCRP3004939	8277.44	2910.49	3.884545e+002	3.888364e+001	450.5	25	4.889703e+000	0	0	0	0	0	0	395.324	1	1	52.3208	24.4333
DATA	2439	30	61	0	0	ASCRP3008907	ASCRP3008907	8302.8	2910.24	1.050358e+002	1.064480e+001	157	24	6.265304e+000	0	0	0	0	0	0	106.56	1	1	46.8651	23.6875
DATA	2440	30	62	66	-1	(-)3xSLv1	NegativeControl	8328.21	2910.58	1.762927e+000	1.733643e+000	46.5	21	6.739089e+000	0	0	0	0	0	0	-4.39458	0	0	46.1809	22.4375
DATA	2441	30	63	0	1	RC10	RC10	8353.93	2910.22	1.768661e+000	1.739281e+000	46	24	5.354729e+000	0	0	0	0	0	0	-6.10738	0	0	50.1463	23.8387
DATA	2442	30	64	0	0	ASCRP3009295	ASCRP3009295	8378.92	2910.73	1.644670e+001	2.397681e+000	69	24	3.831196e+000	0	0	0	0	0	0	16.5273	1	1	47.5395	24.7037
DATA	2443	30	65	0	0	ASCRP3010960	ASCRP3010960	8404.49	2910.62	1.427661e+001	2.258624e+000	64	21	6.469532e+000	0	0	0	0	0	0	14.3015	1	1	47.2035	21.625
DATA	2444	30	66	0	1	RC3	RC3	8429.9	2910.66	1.785150e+000	1.755497e+000	46	21	5.943317e+000	0	0	0	0	0	0	-4.8222	0	0	46.5243	21.8611
DATA	2445	30	67	0	0	ASCRP3006325	ASCRP3006325	8455.24	2910.67	6.492166e+002	6.494553e+001	688.5	23	5.672609e+000	0	0	0	0	0	0	646.513	1	1	48.2044	22.6129
DATA	2446	30	68	0	0	ASCRP3004139	ASCRP3004139	8480.67	2910.75	3.139212e+002	3.144172e+001	360.5	20	6.383090e+000	0	0	0	0	0	0	311.767	1	1	47.5395	20.6207
DATA	2447	30	69	0	0	ASCRP3004104	ASCRP3004104	8506	2910.93	1.799612e+000	1.769718e+000	51	20	5.471171e+000	0	0	0	0	0	0	-1.49415	0	0	46.8651	20.9394
DATA	2448	30	70	0	0	CUST_9_PI418767722	NM_003746	8531.49	2910.78	2.740318e+002	2.746052e+001	322.5	22	7.078842e+000	0	0	0	0	0	0	270.873	1	1	49.1849	21.12
DATA	2449	30	71	0	0	ASCRP3010744	ASCRP3010744	8556.42	2910.72	3.245378e+001	3.700029e+000	86	20	7.961267e+000	0	0	0	0	0	0	32.0197	1	1	46.8651	21.1034
DATA	2450	30	72	0	0	ASCRP3005611	ASCRP3005611	8582.24	2910.68	3.153596e+001	3.621157e+000	85	19.5	4.700330e+000	0	0	0	0	0	0	31.0657	1	1	46.8651	19.9
DATA	2451	30	73	0	0	Negative024	Negative024	8607.94	2910.33	1.811918e+000	1.781820e+000	48	22	6.798652e+000	0	0	0	0	0	0	-3.95714	0	0	45.4864	22.6897
DATA	2452	30	74	0	0	ASCRP3004435	ASCRP3004435	8633.1	2910.87	2.830442e+002	2.836051e+001	329	22	7.195574e+000	0	0	0	0	0	0	278.347	1	1	50.1463	22.7353
DATA	2453	30	75	0	0	CUST_5_PI418767722	NM_000841	8658.62	2910.67	3.921391e+000	1.825629e+000	57	21.5	8.482370e+000	0	0	0	0	0	0	3.8559	1	0	47.2035	22.2813
DATA	2454	30	76	0	0	ASCRP3011791	ASCRP3011791	8684.16	2910.76	3.870602e+000	1.823632e+000	56	25	5.065241e+000	0	0	0	0	0	0	3.80795	1	0	47.8731	24.36
DATA	2455	30	77	0	0	ASCRP3006117	ASCRP3006117	8709	2910.87	1.810104e+000	1.780036e+000	49	25.5	6.414871e+000	0	0	0	0	0	0	-3.15124	0	0	54.4085	25.2333
DATA	2456	30	78	0	0	ASCRP3008294	ASCRP3008294	8734.53	2910.75	7.322197e+001	7.534672e+000	127	24.5	4.613947e+000	0	0	0	0	0	0	72.2544	1	1	47.5395	23.4333
DATA	2457	30	79	0	0	ASCRP3007509	ASCRP3007509	8760.08	2910.88	2.040280e+001	2.702317e+000	73.5	23	6.099180e+000	0	0	0	0	0	0	20.1874	1	1	45.835	23
DATA	2458	30	80	0	0	Negative060	Negative060	8785.62	2910.58	2.447455e+000	1.782650e+000	54	24	7.334499e+000	0	0	0	0	0	0	2.43009	1	0	45.1352	23.2222
DATA	2459	30	81	0	0	ASCRP3011226	ASCRP3011226	8810.75	2910.63	2.870964e+001	3.366474e+000	82	24	7.702813e+000	0	0	0	0	0	0	28.6312	1	1	45.4864	24.5556
DATA	2460	30	82	0	0	ASCRP3006525	ASCRP3006525	8836.33	2910.85	2.411133e+001	2.978353e+000	79	24	6.834648e+000	0	0	0	0	0	0	24.1776	1	1	49.1849	24.0692
DATA	2461	31	1	0	0	ASCRP3009288	ASCRP3009288	6766.36	2916.6	1.305302e+001	2.249080e+000	58	21	5.636595e+000	0	0	0	0	0	0	12.495	1	1	45.1352	21.2688
DATA	2462	31	2	0	0	ASCRP3002743	ASCRP3002743	6791.69	2916.75	1.011968e+002	1.028714e+001	143	20.5	8.083236e+000	0	0	0	0	0	0	95.9761	1	1	47.5395	21.625
DATA	2463	31	3	0	0	Negative048	Negative048	6817.14	2916.79	1.254190e+001	2.246146e+000	57	17	5.505931e+000	0	0	0	0	0	0	11.8006	1	1	47.2035	17.3793
DATA	2464	31	4	0	0	ASCRP3008787	ASCRP3008787	6842.5	2917	1.918364e+001	2.683058e+000	64	18	6.537601e+000	0	0	0	0	0	0	17.9301	1	1	48.5334	19.4667
DATA	2465	31	5	0	0	A_23_P10385	NM_016448	6867.86	2916.97	1.025663e+001	2.146910e+000	56	23	6.109397e+000	0	0	0	0	0	0	9.5343	1	1	48.2044	21.4839
DATA	2466	31	6	0	0	ASCRP3003683	ASCRP3003683	6893.24	2916.82	7.788450e+000	2.048112e+000	54.5	21	5.586851e+000	0	0	0	0	0	0	7.20868	1	0	46.1809	20.7097
DATA	2467	31	7	1028	1	(+)E1A_r60_a135	E1A_r60_a135	6918.31	2917.01	1.932504e+000	1.900402e+000	45.5	22	4.888292e+000	0	0	0	0	0	0	-2.3462	0	0	45.835	22.3667
DATA	2468	31	8	0	0	ASCRP3008182	ASCRP3008182	6944.09	2916.95	2.277917e+001	2.969400e+000	67	20.5	6.949820e+000	0	0	0	0	0	0	20.9662	1	1	47.8731	22.9
DATA	2469	31	9	0	0	ASCRP3002007	ASCRP3002007	6969.41	2916.9	5.569700e+001	5.887274e+000	100	22	5.357090e+000	0	0	0	0	0	0	51.1935	1	1	48.2044	23.4286
DATA	2470	31	10	0	0	ASCRP3007105	ASCRP3007105	6994.86	2916.82	9.013506e+000	2.110639e+000	53	24	5.545995e+000	0	0	0	0	0	0	8.28024	1	0	47.5395	24.125
DATA	2471	31	11	0	0	ASCRP3005291	ASCRP3005291	7020.09	2916.93	1.979599e+001	2.749448e+000	65	24	6.630399e+000	0	0	0	0	0	0	18.1898	1	1	65	23.2927
DATA	2472	31	12	0	0	ASCRP3002137	ASCRP3002137	7045.74	2917.03	3.016437e+001	3.568270e+000	75	22	5.114040e+000	0	0	0	0	0	0	27.7436	1	1	49.1849	21.8182
DATA	2473	31	13	0	0	ASCRP3007522	ASCRP3007522	7071.24	2917	3.859537e+001	4.303251e+000	82	23	7.020598e+000	0	0	0	0	0	0	35.5554	1	1	46.8651	22.641
DATA	2474	31	14	0	0	ASCRP3007691	ASCRP3007691	7096.52	2917.07	1.291771e+002	1.305654e+001	166.5	22	5.866457e+000	0	0	0	0	0	0	119.263	1	1	49.8279	22.1875
DATA	2475	31	15	0	0	ASCRP3003253	ASCRP3003253	7121.83	2916.81	7.656462e+000	2.042725e+000	53.5	22	5.019733e+000	0	0	0	0	0	0	7.08815	1	0	46.1809	21.7895
DATA	2476	31	16	0	0	Negative060	Negative060	7147.25	2917.1	1.919639e+000	1.890295e+000	47	21	6.497017e+000	0	0	0	0	0	0	0.910533	0	0	49.1849	20.9706
DATA	2477	31	17	0	0	ASCRP3001447	ASCRP3001447	7172.69	2917.03	5.606820e+001	5.913900e+000	100	21.5	4.480131e+000	0	0	0	0	0	0	52.2627	1	1	49.1849	21.8438
DATA	2478	31	18	0	0	Negative007	Negative007	7198.11	2917.07	2.847382e+000	1.894908e+000	49	19.5	4.292759e+000	0	0	0	0	0	0	2.66476	1	0	46.8651	19.4722
DATA	2479	31	19	0	0	ASCRP3008432	ASCRP3008432	7223.76	2916.9	1.239731e+001	2.239649e+000	59	19	5.803505e+000	0	0	0	0	0	0	11.6529	1	1	46.1809	19.7143
DATA	2480	31	20	0	0	ASCRP3004986	ASCRP3004986	7248.82	2917.07	1.744797e+001	2.547961e+000	63	19	5.549359e+000	0	0	0	0	0	0	16.4746	1	1	47.2035	19.6538
DATA	2481	31	21	0	0	ASCRP3008172	ASCRP3008172	7274.16	2917.08	4.962107e+001	5.295035e+000	93	20.5	5.952301e+000	0	0	0	0	0	0	47.078	1	1	47.8731	19.5333
DATA	2482	31	22	0	0	ASCRP3009628	ASCRP3009628	7299.53	2917.12	9.817311e+001	9.988026e+000	140	22	4.128140e+000	0	0	0	0	0	0	93.6064	1	1	48.8603	21.8077
DATA	2483	31	23	0	0	ASCRP3006986	ASCRP3006986	7325.07	2917.03	1.534535e+001	2.387731e+000	63.5	21	5.721399e+000	0	0	0	0	0	0	14.707	1	1	46.8651	20.5882
DATA	2484	31	24	0	0	ASCRP3007859	ASCRP3007859	7350.64	2917.03	1.912964e+001	2.640261e+000	67	18	5.953033e+000	0	0	0	0	0	0	18.4303	1	1	49.1849	19.6667
DATA	2485	31	25	0	0	ASCRP3008153	ASCRP3008153	7375.81	2917.03	1.982829e+002	1.991075e+001	239	19	5.987262e+000	0	0	0	0	0	0	192.032	1	1	49.1849	19.7742
DATA	2486	31	26	0	0	ASCRP3002476	ASCRP3002476	7401.48	2917.2	7.243375e+001	7.463844e+000	117	18	5.261987e+000	0	0	0	0	0	0	70.525	1	1	47.2035	18.6333
DATA	2487	31	27	0	0	ASCRP3010391	ASCRP3010391	7426.64	2917	1.821587e+000	1.791490e+000	50	23	8.198131e+000	0	0	0	0	0	0	0.235869	0	0	47.2035	22.931
DATA	2488	31	28	0	0	ASCRP3003913	ASCRP3003913	7451.95	2917.1	1.812178e+000	1.782075e+000	45	23	7.494497e+000	0	0	0	0	0	0	-2.85192	0	0	48.2044	21.1034
DATA	2489	31	29	0	0	ASCRP3012926	ASCRP3012926	7477.65	2917.11	4.272216e+001	4.625465e+000	90	19	7.846432e+000	0	0	0	0	0	0	42.2488	1	1	49.5074	22.069
DATA	2490	31	30	0	0	ASCRP3009267	ASCRP3009267	7502.79	2917.24	3.826018e+001	4.213145e+000	86	23	7.153168e+000	0	0	0	0	0	0	38.0239	1	1	47.5395	23.7333
DATA	2491	31	31	0	0	Negative030	Negative030	7527.93	2916.81	1.785313e+000	1.756661e+000	49	20	3.393542e+000	0	0	0	0	0	0	0.593289	0	0	46.8651	19.871
DATA	2492	31	32	0	0	Negative021	Negative021	7553.43	2917	2.365838e+000	1.763370e+000	48	20	6.595826e+000	0	0	0	0	0	0	2.3737	1	0	45.835	21.8276
DATA	2493	31	33	0	0	ASCRP3000988	ASCRP3000988	7579.01	2917.1	5.234509e+001	5.515986e+000	102	22	6.676907e+000	0	0	0	0	0	0	52.7571	1	1	46.8651	22.5946
DATA	2494	31	34	0	0	ASCRP3003992	ASCRP3003992	7604.56	2917.13	5.788754e+000	1.826259e+000	52.5	22	6.754579e+000	0	0	0	0	0	0	5.85944	1	0	47.8731	22.9286
DATA	2495	31	35	0	0	ASCRP3010634	ASCRP3010634	7629.79	2917.22	3.972264e+001	4.330713e+000	90	22	4.672040e+000	0	0	0	0	0	0	40.369	1	1	47.5395	22.1935
DATA	2496	31	36	0	0	ASCRP3012044	ASCRP3012044	7654.96	2916.94	1.564549e+001	2.324165e+000	64.5	23.5	6.618377e+000	0	0	0	0	0	0	15.9599	1	1	46.8651	24.3929
DATA	2497	31	37	0	0	Negative034	Negative034	7680.34	2916.97	2.199663e+000	1.726750e+000	50.5	22	5.801945e+000	0	0	0	0	0	0	2.25175	1	0	45.835	21.3448
DATA	2498	31	38	0	0	ASCRP3008604	ASCRP3008604	7705.87	2917.26	6.677454e+001	6.892226e+000	118.5	20.5	5.399746e+000	0	0	0	0	0	0	68.577	1	1	46.1809	19.9375
DATA	2499	31	39	0	0	ASCRP3005762	ASCRP3005762	7731.41	2916.88	2.048812e+001	2.663623e+000	71	23	6.596513e+000	0	0	0	0	0	0	21.1032	1	1	46.5243	24.7742
DATA	2500	31	40	0	0	ASCRP3001648	ASCRP3001648	7756.9	2917.12	4.019621e+003	4.019657e+002	4093	22	8.441295e+000	0	0	0	0	0	0	4151.14	1	1	49.8279	23.2571
DATA	2501	31	41	0	0	ASCRP3013239	ASCRP3013239	7782.18	2917.15	3.261755e+001	3.675336e+000	81	20	5.853297e+000	0	0	0	0	0	0	33.7616	1	1	47.5395	20.2414
DATA	2502	31	42	0	0	ASCRP3003257	ASCRP3003257	7807.64	2917.24	1.865257e+003	1.865334e+002	1995.5	20.5	6.831423e+000	0	0	0	0	0	0	1934.48	1	1	45.835	21.9063
DATA	2503	31	43	0	0	ASCRP3000192	ASCRP3000192	7832.94	2917.22	5.490336e+001	5.743892e+000	107	20.5	4.848417e+000	0	0	0	0	0	0	57.0336	1	1	46.5243	20.5833
DATA	2504	31	44	0	0	ASCRP3004312	ASCRP3004312	7858.53	2917.16	2.867707e+001	3.326382e+000	79	23	5.215901e+000	0	0	0	0	0	0	29.8287	1	1	47.8731	22.5909
DATA	2505	31	45	0	0	ASCRP3005132	ASCRP3005132	7883.64	2917.05	4.759140e+000	1.749906e+000	56	24	4.373404e+000	0	0	0	0	0	0	4.95497	1	0	45.4864	23.28
DATA	2506	31	46	0	0	ASCRP3000578	ASCRP3000578	7909.23	2917.36	1.997394e+001	2.611840e+000	70.5	20	5.416132e+000	0	0	0	0	0	0	20.8088	1	1	47.5395	20.9
DATA	2507	31	47	0	0	ASCRP3009495	ASCRP3009495	7934.41	2917.25	1.221923e+002	1.233451e+001	175	26	7.253045e+000	0	0	0	0	0	0	127.337	1	1	46.8651	23.76
DATA	2508	31	48	0	0	ASCRP3000466	ASCRP3000466	7959.81	2917.1	1.474846e+001	2.237377e+000	65	21	6.972295e+000	0	0	0	0	0	0	15.3689	1	1	46.8651	21.7097
DATA	2509	31	49	0	0	A_23_P252740	NM_024094	7985.26	2917.37	3.271409e+001	3.678974e+000	83	21	6.506155e+000	0	0	0	0	0	0	34.0779	1	1	44.4243	22.5172
DATA	2510	31	50	0	0	ASCRP3005316	ASCRP3005316	8010.61	2917.27	3.760976e+002	3.764745e+001	433	24	6.829197e+000	0	0	0	0	0	0	391.513	1	1	49.8279	24.069
DATA	2511	31	51	0	0	ASCRP3006405	ASCRP3006405	8036.21	2916.95	6.178628e+001	6.404498e+000	112	18	5.257473e+000	0	0	0	0	0	0	64.2553	1	1	49.1849	19.4444
DATA	2512	31	52	0	0	ASCRP3009329	ASCRP3009329	8061.5	2917.24	5.227237e+001	5.493031e+000	105.5	18	5.926775e+000	0	0	0	0	0	0	54.2923	1	1	48.5334	18.72
DATA	2513	31	53	0	0	ASCRP3007228	ASCRP3007228	8086.96	2917.46	4.129817e+001	4.462469e+000	92	22	5.663627e+000	0	0	0	0	0	0	42.8274	1	1	46.5243	21.08
DATA	2514	31	54	0	0	Negative024	Negative024	8112.47	2917.11	1.722336e+000	1.693725e+000	49	22	5.802544e+000	0	0	0	0	0	0	-2.25776	0	0	48.2044	21.8519
DATA	2515	31	55	0	0	ASCRP3004833	ASCRP3004833	8138.01	2917.23	1.884130e+001	2.535858e+000	68	24	7.119249e+000	0	0	0	0	0	0	19.4629	1	1	46.5243	23.6061
DATA	2516	31	56	0	0	ASCRP3003594	ASCRP3003594	8163.12	2917.52	1.336095e+002	1.346880e+001	188.5	22.5	6.439302e+000	0	0	0	0	0	0	137.706	1	1	51.7088	21.2308
DATA	2517	31	57	0	0	ASCRP3010300	ASCRP3010300	8188.45	2917.26	5.533730e+001	5.790533e+000	107	21	5.818648e+000	0	0	0	0	0	0	56.8924	1	1	49.5074	21.24
DATA	2518	31	58	0	0	ASCRP3007472	ASCRP3007472	8214	2917.53	1.416854e+003	1.416957e+002	1491	22.5	6.640956e+000	0	0	0	0	0	0	1452.77	1	1	49.1849	23.0333
DATA	2519	31	59	0	0	ASCRP3013542	ASCRP3013542	8239.44	2917.26	6.385060e+001	6.611307e+000	116	21.5	5.194116e+000	0	0	0	0	0	0	65.2835	1	1	49.5074	22.3571
DATA	2520	31	60	0	0	ASCRP3011462	ASCRP3011462	8264.76	2917.27	1.710828e+002	1.719450e+001	223	23	5.852026e+000	0	0	0	0	0	0	174.407	1	1	51.4001	22.6061
DATA	2521	31	61	0	0	ASCRP3012201	ASCRP3012201	8290.12	2917.42	1.539452e+002	1.549088e+001	207	24	6.196079e+000	0	0	0	0	0	0	156.46	1	1	47.2035	22.4839
DATA	2522	31	62	0	0	ASCRP3006477	ASCRP3006477	8315.36	2918.15	1.430484e+001	2.245105e+000	65	22	6.676430e+000	0	0	0	0	0	0	14.4938	1	1	43.7019	21.6667
DATA	2523	31	63	0	0	ASCRP3000126	ASCRP3000126	8340.94	2917.51	1.716491e+002	1.725247e+001	220	22	6.837536e+000	0	0	0	0	0	0	173.36	1	1	49.5074	23.2424
DATA	2524	31	64	0	0	ASCRP3009530	ASCRP3009530	8366.38	2917.76	8.558804e+001	8.734165e+000	135.5	23	5.483742e+000	0	0	0	0	0	0	86.1691	1	1	49.1849	22
DATA	2525	31	65	0	0	ASCRP3004663	ASCRP3004663	8391.69	2917.61	8.149932e+001	8.335039e+000	135	22	5.346405e+000	0	0	0	0	0	0	81.7971	1	1	48.2044	20.7407
DATA	2526	31	66	0	0	ASCRP3012423	ASCRP3012423	8417.05	2917.64	6.740643e+001	6.964653e+000	121	21	7.071068e+000	0	0	0	0	0	0	67.4473	1	1	49.1849	22
DATA	2527	31	67	0	0	ASCRP3005478	ASCRP3005478	8442.69	2917.53	1.769134e+002	1.777842e+001	226	23	6.399084e+000	0	0	0	0	0	0	176.496	1	1	49.8279	22.3448
DATA	2528	31	68	0	0	ASCRP3005344	ASCRP3005344	8467.58	2917.57	2.247581e+001	2.856017e+000	74	19	5.246402e+000	0	0	0	0	0	0	22.362	1	1	57.5363	20.4839
DATA	2529	31	69	0	0	ASCRP3008701	ASCRP3008701	8493.11	2917.5	1.313948e+001	2.201776e+000	66	21	4.666734e+000	0	0	0	0	0	0	13.0391	1	1	56.9804	21.1818
DATA	2530	31	70	0	0	AS_circRNA_control208	AS_circRNA_control208	8518.88	2917.55	3.779064e+002	3.783211e+001	421.5	22	5.086929e+000	0	0	0	0	0	0	374.136	1	1	52.0157	21.6552
DATA	2531	31	71	0	0	ASCRP3003971	ASCRP3003971	8544.01	2917.35	1.087919e+002	1.102296e+001	159.5	19	6.641191e+000	0	0	0	0	0	0	107.489	1	1	49.1849	20.5185
DATA	2532	31	72	0	0	ASCRP3011986	ASCRP3011986	8569.37	2917.47	2.476247e+001	3.048140e+000	76	21.5	6.648655e+000	0	0	0	0	0	0	24.425	1	1	47.5395	21.7308
DATA	2533	31	73	0	0	ASCRP3008351	ASCRP3008351	8594.86	2917.74	1.809772e+000	1.779709e+000	49	21	3.662002e+000	0	0	0	0	0	0	-0.858858	0	0	45.835	20.7778
DATA	2534	31	74	0	0	ASCRP3004867	ASCRP3004867	8620.24	2917.58	2.920834e+001	3.421110e+000	80	23	5.761571e+000	0	0	0	0	0	0	28.7496	1	1	48.8603	21.9355
DATA	2535	31	75	0	0	ASCRP3002236	ASCRP3002236	8645.75	2917.51	9.495839e+000	2.019043e+000	60	20	5.684189e+000	0	0	0	0	0	0	9.3436	1	1	49.1849	20.32
DATA	2536	31	76	1028	1	(+)E1A_r60_a104	E1A_r60_a104	8670.95	2917.82	1.811407e+000	1.788645e+000	55.5	20	7.015254e+000	0	0	0	0	0	0	1.59193	0	0	47.8731	21.4
DATA	2537	31	77	0	0	Negative010	Negative010	8696.5	2917.76	1.736003e+002	1.745103e+001	226	25	7.359348e+000	0	0	0	0	0	0	171.012	1	1	48.5334	24
DATA	2538	31	78	0	0	ASCRP3000966	ASCRP3000966	8721.77	2917.77	6.763668e+000	1.901388e+000	60	26	5.190524e+000	0	0	0	0	0	0	6.67314	1	0	46.8651	25.3077
DATA	2539	31	79	0	0	ASCRP3008053	ASCRP3008053	8747	2917.87	2.707368e+001	3.236228e+000	80	25	5.887841e+000	0	0	0	0	0	0	26.7727	1	1	54.4085	23
DATA	2540	31	80	0	0	ASCRP3009720	ASCRP3009720	8772.37	2917.93	1.370704e+002	1.382052e+001	189	24	5.856790e+000	0	0	0	0	0	0	135.97	1	1	47.5395	22.9259
DATA	2541	31	81	0	0	ASCRP3010195	ASCRP3010195	8797.92	2917.9	2.843137e+001	3.343984e+000	81.5	22	6.592887e+000	0	0	0	0	0	0	28.3166	1	1	46.8651	22.1154
DATA	2542	31	82	0	0	ASCRP3010032	ASCRP3010032	8823.43	2918.04	1.415295e+001	2.251897e+000	68	24	7.426109e+000	0	0	0	0	0	0	14.1665	1	1	48.8603	23.4359
DATA	2543	32	1	0	0	ASCRP3010051	ASCRP3010051	6778.72	2924.19	3.714612e+001	4.145440e+000	83	22	6.203453e+000	0	0	0	0	0	0	35.3907	1	1	49.8279	20.7111
DATA	2544	32	2	0	0	ASCRP3013037	ASCRP3013037	6804.38	2923.94	1.967258e+001	2.704814e+000	64	17.5	6.114422e+000	0	0	0	0	0	0	18.5802	1	1	46.5243	19.1154
DATA	2545	32	3	0	0	ASCRP3009130	ASCRP3009130	6829.72	2923.97	1.835055e+002	1.844558e+001	217	17	4.240866e+000	0	0	0	0	0	0	172.057	1	1	46.1809	17.4194
DATA	2546	32	4	0	0	ASCRP3009518	ASCRP3009518	6855	2924.54	6.669237e+000	1.995951e+000	51	19	6.226893e+000	0	0	0	0	0	0	6.21548	1	0	55.8519	21
DATA	2547	32	5	0	0	ASCRP3007441	ASCRP3007441	6880.7	2924.2	2.483736e+001	3.121412e+000	70	20.5	6.014475e+000	0	0	0	0	0	0	23.0331	1	1	50.7771	20.5
DATA	2548	32	6	0	0	CUST_14_PI418767722	NM_004309	6905.81	2924.47	1.450396e+002	1.462758e+001	181	22	5.157519e+000	0	0	0	0	0	0	133.998	1	1	45.835	21.6
DATA	2549	32	7	0	0	ASCRP3001123	ASCRP3001123	6931.37	2924.54	1.048239e+001	2.172643e+000	55.5	20.5	4.792235e+000	0	0	0	0	0	0	9.65722	1	1	45.835	21
DATA	2550	32	8	0	0	ASCRP3008660	ASCRP3008660	6956.78	2924.59	1.538804e+002	1.550570e+001	187.5	21	6.044941e+000	0	0	0	0	0	0	141.506	1	1	46.1809	21.8148
DATA	2551	32	9	0	0	CUST_11_PI418767722	NM_001003	6982.03	2924.59	9.351842e+001	9.544572e+000	133	24.5	6.532487e+000	0	0	0	1	0	0	85.9159	1	1	47.2035	24.1875
DATA	2552	32	10	66	-1	(-)3xSLv1	NegativeControl	7007.25	2924.92	1.940924e+000	1.908682e+000	40	26	4.808142e+000	0	0	0	0	0	0	-5.18047	0	0	48.8603	25.7586
DATA	2553	32	11	0	0	A_23_P253524	NM_001813	7032.93	2924.79	5.037247e+001	5.386330e+000	92	21.5	5.792373e+000	0	0	0	0	0	0	46.2978	1	1	46.8651	21.8611
DATA	2554	32	12	0	0	ASCRP3008770	ASCRP3008770	7058.28	2924.91	1.748290e+002	1.758640e+001	205.5	21.5	6.594049e+000	0	0	0	0	0	0	160.892	1	1	49.8279	21
DATA	2555	32	13	0	0	ASCRP3006420	ASCRP3006420	7083.75	2924.67	1.153097e+002	1.168669e+001	152	24	5.784482e+000	0	0	0	0	0	0	106.32	1	1	48.2044	23.9091
DATA	2556	32	14	0	0	ASCRP3007542	ASCRP3007542	7108.81	2924.73	3.824488e+001	4.269054e+000	79	21	5.466801e+000	0	0	0	0	0	0	35.349	1	1	45.1352	21.4118
DATA	2557	32	15	0	0	ASCRP3001042	ASCRP3001042	7134.86	2924.2	1.460297e+001	2.389282e+000	60	21	5.236594e+000	0	0	0	0	0	0	13.5385	1	1	44.7812	21.4595
DATA	2558	32	16	0	0	ASCRP3012565	ASCRP3012565	7160.17	2924.59	7.466773e+001	7.700951e+000	117.5	22	6.959329e+000	0	0	0	0	0	0	69.4609	1	1	46.5243	21.0323
DATA	2559	32	17	0	0	ASCRP3010373	ASCRP3010373	7185.6	2924.64	9.369357e+000	2.098277e+000	55	20	5.232645e+000	0	0	0	0	0	0	8.74936	1	0	47.2035	20.2059
DATA	2560	32	18	0	0	ASCRP3011223	ASCRP3011223	7211.17	2924.62	7.858614e+000	2.028074e+000	54	19	4.799088e+000	0	0	0	0	0	0	7.36939	1	0	46.8651	19.5313
DATA	2561	32	19	0	0	ASCRP3000704	ASCRP3000704	7236.1	2924.82	5.632768e+001	5.932385e+000	100	19.5	8.766632e+000	0	0	0	0	0	0	53.0522	1	1	47.5395	22.2813
DATA	2562	32	20	0	0	ASCRP3011636	ASCRP3011636	7261.43	2924.72	1.541099e+001	2.409934e+000	62	19	6.837487e+000	0	0	0	0	0	0	14.583	1	1	48.5334	20.5862
DATA	2563	32	21	0	0	ASCRP3013173	ASCRP3013173	7286.88	2924.91	1.674583e+002	1.684703e+001	205	22	4.250021e+000	0	0	0	0	0	0	159.24	1	1	47.5395	22.2963
DATA	2564	32	22	0	0	ASCRP3000715	ASCRP3000715	7312.32	2924.8	1.140727e+001	2.160172e+000	58	23	5.874700e+000	0	0	0	0	0	0	10.9025	1	1	48.8603	22.0625
DATA	2565	32	23	0	0	ASCRP3005054	ASCRP3005054	7337.72	2924.91	5.155798e+001	5.469258e+000	98	19.5	6.068161e+000	0	0	0	0	0	0	49.5313	1	1	48.8603	20.375
DATA	2566	32	24	0	1	ETG10_195139	ETG10_195139	7362.91	2924.93	3.622579e+001	4.052061e+000	81	20.5	5.882086e+000	0	0	0	0	0	0	34.983	1	1	54.4085	20.6471
DATA	2567	32	25	0	0	ASCRP3004579	ASCRP3004579	7388.46	2924.83	6.665894e+001	6.906191e+000	112	19	6.334908e+000	0	0	0	0	0	0	64.7145	1	1	47.5395	20.8519
DATA	2568	32	26	0	0	ASCRP3013365	ASCRP3013365	7413.86	2924.81	1.759202e+002	1.768351e+001	218.5	18	5.439798e+000	0	0	0	0	0	0	171.691	1	1	47.5395	19.5161
DATA	2569	32	27	0	0	ASCRP3003826	ASCRP3003826	7439.54	2924.87	3.684617e+001	4.095069e+000	86	23	6.924766e+000	0	0	0	0	0	0	36.151	1	1	46.8651	22.2143
DATA	2570	32	28	0	0	ASCRP3011292	ASCRP3011292	7464.73	2924.78	1.544958e+002	1.555154e+001	202	19.5	6.281218e+000	0	0	0	0	0	0	152.359	1	1	48.2044	19.75
DATA	2571	32	29	0	0	ASCRP3001952	ASCRP3001952	7489.94	2924.65	3.090452e+001	3.560888e+000	78	23	7.809669e+000	0	0	0	0	0	0	30.6307	1	1	47.5395	22.9063
DATA	2572	32	30	0	0	ASCRP3010301	ASCRP3010301	7515.5	2924.82	1.524203e+001	2.328380e+000	64.5	22	5.211553e+000	0	0	0	0	0	0	15.1821	1	1	49.1849	22.4688
DATA	2573	32	31	0	0	ASCRP3006874	ASCRP3006874	7540.93	2924.79	3.948122e+002	3.952006e+001	436	21	5.399000e+000	0	0	0	0	0	0	395.144	1	1	46.8651	22.2222
DATA	2574	32	32	0	0	ASCRP3005512	ASCRP3005512	7566.09	2924.93	3.364628e+001	3.789672e+000	81	21	6.101343e+000	0	0	0	0	0	0	33.8281	1	1	54.4085	21.5294
DATA	2575	32	33	0	0	ASCRP3006361	ASCRP3006361	7591.63	2924.68	4.255643e+001	4.596155e+000	92	25	6.058249e+000	0	0	0	0	0	0	42.9758	1	1	47.8731	24.4643
DATA	2576	32	34	0	0	ASCRP3007599	ASCRP3007599	7616.84	2924.76	1.572327e+001	2.336998e+000	65	21	4.138465e+000	0	0	0	0	0	0	15.9439	1	1	45.835	20.5758
DATA	2577	32	35	0	0	ASCRP3004090	ASCRP3004090	7642.56	2924.41	9.396876e+000	1.961810e+000	58	22	6.195011e+000	0	0	0	0	0	0	9.56669	1	1	46.5243	23.0333
DATA	2578	32	36	0	0	ASCRP3003921	ASCRP3003921	7667.72	2924.91	3.529310e+002	3.533479e+001	409	23	7.152712e+000	0	0	0	0	0	0	360.607	1	1	48.8603	24.1935
DATA	2579	32	37	0	0	ASCRP3001705	ASCRP3001705	7693.47	2924.86	1.048155e+002	1.062013e+001	159	21	5.868016e+000	0	0	0	0	0	0	107.462	1	1	48.8603	21.0857
DATA	2580	32	38	0	0	ASCRP3010876	ASCRP3010876	7718.65	2924.88	1.747677e+001	2.441488e+000	65.5	20.5	5.531416e+000	0	0	0	0	0	0	17.9729	1	1	48.8603	21.3214
DATA	2581	32	39	0	0	CUST_13_PI418767722	NM_005022	7744	2925	4.370790e+004	4.370790e+003	45172	23	7.668190e+000	0	0	0	0	0	0	45073.2	1	1	54.9904	24.6364
DATA	2582	32	40	0	1	RC8	RC8	7769.5	2925	1.724581e+000	1.695934e+000	45	22	5.480485e+000	0	0	0	0	0	0	-5.36446	0	0	54.1152	22.5357
DATA	2583	32	41	0	0	ASCRP3005205	ASCRP3005205	7794.66	2924.91	7.282382e+001	7.476437e+000	124.5	20	6.322413e+000	0	0	0	0	0	0	75.4443	1	1	49.1849	21.4828
DATA	2584	32	42	0	0	ASCRP3003726	ASCRP3003726	7820	2925	1.357604e+001	2.167203e+000	63.5	21	6.026614e+000	0	0	0	0	0	0	14.09	1	1	65	21.4848
DATA	2585	32	43	0	0	ASCRP3010043	ASCRP3010043	7845.96	2925.16	1.715232e+000	1.686740e+000	47	22	5.984988e+000	0	0	0	0	0	0	-0.381045	0	0	47.8731	22.5152
DATA	2586	32	44	0	0	ASCRP3009956	ASCRP3009956	7870.86	2924.8	7.092633e+001	7.290003e+000	121.5	23	4.807356e+000	0	0	0	0	0	0	73.8053	1	1	46.8651	21.7391
DATA	2587	32	45	0	0	ASCRP3002251	ASCRP3002251	7896.51	2924.82	2.195118e+002	2.201564e+001	276	22	4.754308e+000	0	0	0	0	0	0	228.608	1	1	49.8279	22.5
DATA	2588	32	46	0	0	ASCRP3013393	ASCRP3013393	7921.79	2924.81	4.682149e+001	4.975334e+000	95	20	6.381161e+000	0	0	0	0	0	0	48.7847	1	1	47.5395	20.8276
DATA	2589	32	47	0	0	A_23_P82738	NM_012415	7947.5	2924.96	2.982175e+001	3.424032e+000	80.5	21	6.262551e+000	0	0	0	0	0	0	31.0765	1	1	48.5334	21.4333
DATA	2590	32	48	0	0	ASCRP3000612	ASCRP3000612	7972.5	2925	9.644658e+000	1.939549e+000	61	21	6.146946e+000	0	0	0	0	0	0	10.0486	1	1	54.1152	22.5806
DATA	2591	32	49	0	0	ASCRP3009424	ASCRP3009424	7998.15	2924.9	9.329287e+001	9.479985e+000	144.5	24	5.943287e+000	0	0	0	0	0	0	97.1513	1	1	46.8651	24.4138
DATA	2592	32	50	0	0	ASCRP3001069	ASCRP3001069	8023.59	2924.95	1.883243e+001	2.527005e+000	71.5	21	7.486887e+000	0	0	0	0	0	0	19.5954	1	1	48.8603	22.6471
DATA	2593	32	51	0	0	ASCRP3012168	ASCRP3012168	8048.95	2925.1	4.938577e+001	5.218715e+000	99	19	6.162100e+000	0	0	0	0	0	0	51.3295	1	1	46.8651	20.2941
DATA	2594	32	52	0	0	ASCRP3010495	ASCRP3010495	8074.3	2925.04	3.442107e+001	3.834252e+000	87	19	7.039650e+000	0	0	0	0	0	0	35.726	1	1	46.1809	21.16
DATA	2595	32	53	0	0	ASCRP3009555	ASCRP3009555	8099.63	2924.93	2.490680e+001	3.011041e+000	77.5	23.5	7.556489e+000	0	0	0	0	0	0	25.8082	1	1	47.5395	22.7143
DATA	2596	32	54	0	0	ASCRP3001762	ASCRP3001762	8125.02	2924.89	2.749202e+001	3.229859e+000	79	24	6.363895e+000	0	0	0	0	0	0	28.4324	1	1	45.835	24.8286
DATA	2597	32	55	0	0	ASCRP3011328	ASCRP3011328	8150.39	2924.74	1.821295e+001	2.490661e+000	69	22	5.719961e+000	0	0	0	0	0	0	18.7954	1	1	47.5395	20.4444
DATA	2598	32	56	0	0	ASCRP3012136	ASCRP3012136	8175.63	2925	1.767317e+001	2.454234e+000	70	21.5	7.159543e+000	0	0	0	0	0	0	18.1956	1	1	48.5334	21.9583
DATA	2599	32	57	0	0	ASCRP3004522	ASCRP3004522	8201.36	2924.76	3.141240e+001	3.575241e+000	82	18	5.910457e+000	0	0	0	0	0	0	32.2571	1	1	47.5395	19.1724
DATA	2600	32	58	0	0	ASCRP3009368	ASCRP3009368	8226.7	2925.27	5.410872e+000	1.795432e+000	55	20.5	5.837940e+000	0	0	0	0	0	0	5.54134	1	0	47.2035	20.8077
DATA	2601	32	59	0	0	ASCRP3013585	ASCRP3013585	8251.89	2924.86	1.543155e+001	2.308442e+000	65	22	5.475655e+000	0	0	0	0	0	0	15.7586	1	1	46.8651	22.129
DATA	2602	32	60	0	1	ETG10_234183	ETG10_234183	8277.27	2924.87	1.751060e+000	1.721973e+000	49	23	5.658863e+000	0	0	0	0	0	0	-2.86334	0	0	46.1809	21.9091
DATA	2603	32	61	0	0	ASCRP3009681	ASCRP3009681	8302.87	2925	8.049202e+002	8.051055e+001	876	23.5	6.633250e+000	0	0	0	0	0	0	817.012	1	1	48.5334	23
DATA	2604	32	62	0	0	ASCRP3002586	ASCRP3002586	8328.35	2925.24	1.980470e+001	2.631432e+000	69	20	7.049089e+000	0	0	0	0	0	0	20.0397	1	1	47.5395	21.2414
DATA	2605	32	63	0	0	ASCRP3005040	ASCRP3005040	8353.65	2924.93	2.032469e+001	2.674318e+000	72.5	23	6.241123e+000	0	0	0	0	0	0	20.5015	1	1	49.1849	22.375
DATA	2606	32	64	0	0	ASCRP3004257	ASCRP3004257	8379.22	2924.99	1.044275e+001	2.032372e+000	63	21.5	5.923913e+000	0	0	0	0	0	0	10.5007	1	1	49.1849	21.4375
DATA	2607	32	65	0	0	ASCRP3002325	ASCRP3002325	8404.82	2925.14	1.778474e+000	1.748931e+000	46	22	7.120436e+000	0	0	0	0	0	0	-2.94742	0	0	46.8651	22.4063
DATA	2608	32	66	0	0	ASCRP3005997	ASCRP3005997	8430	2925.15	5.319465e+000	1.832955e+000	57.5	23.5	6.209952e+000	0	0	0	0	0	0	5.31694	1	0	46.8651	22.7813
DATA	2609	32	67	0	0	ASCRP3004416	ASCRP3004416	8454.89	2924.74	1.482825e+001	2.300599e+000	64	21	6.304230e+000	0	0	0	0	0	0	14.7799	1	1	46.5243	22.1176
DATA	2610	32	68	0	0	A_23_P139509	NM_016570	8480.86	2924.89	1.793509e+000	1.763717e+000	49.5	20	5.861214e+000	0	0	0	0	0	0	-1.38157	0	0	47.8731	20.9688
DATA	2611	32	69	0	0	ASCRP3004951	ASCRP3004951	8506.16	2925.04	4.619778e+000	1.827310e+000	58	21	4.979348e+000	0	0	0	0	0	0	4.58134	1	0	47.5395	21.3902
DATA	2612	32	70	0	0	ASCRP3005398	ASCRP3005398	8531.59	2924.96	3.885094e+001	4.270019e+000	91	18.5	6.314089e+000	0	0	0	0	0	0	38.4449	1	1	48.8603	19.6429
DATA	2613	32	71	0	0	ASCRP3007192	ASCRP3007192	8556.95	2925.08	1.557297e+001	2.361279e+000	68	22	6.705450e+000	0	0	0	0	0	0	15.3824	1	1	46.8651	22.0345
DATA	2614	32	72	0	0	ASCRP3001353	ASCRP3001353	8582.42	2925.15	8.885405e+000	1.987226e+000	63	22	5.187376e+000	0	0	0	0	0	0	8.76404	1	0	47.8731	22.8621
DATA	2615	32	73	0	0	ASCRP3012024	ASCRP3012024	8607.59	2924.94	7.571667e+001	7.777932e+000	125	23	5.743919e+000	0	0	0	0	0	0	74.6057	1	1	48.2044	21.7241
DATA	2616	32	74	0	0	ASCRP3011475	ASCRP3011475	8632.97	2925.23	3.850839e+000	1.821428e+000	58	22	6.635144e+000	0	0	0	0	0	0	3.7924	1	0	47.5395	22.1071
DATA	2617	32	75	0	0	ASCRP3000240	ASCRP3000240	8658.38	2925.19	2.964835e+002	2.970175e+001	346	22	5.106532e+000	0	0	0	0	0	0	291.982	1	1	52.3208	22.08
DATA	2618	32	76	0	0	ASCRP3009294	ASCRP3009294	8683.86	2924.83	1.119122e+001	2.101962e+000	63	23	7.449228e+000	0	0	0	0	0	0	11.0275	1	1	45.4864	23.1892
DATA	2619	32	77	0	0	Negative010	Negative010	8709.33	2925.2	1.637682e+002	1.647294e+001	220	25	6.317051e+000	0	0	0	0	0	0	161.582	1	1	51.7088	25.2174
DATA	2620	32	78	0	0	ASCRP3005757	ASCRP3005757	8734.65	2925.14	7.228915e+002	7.231090e+001	776	22	6.014147e+000	0	0	0	0	0	0	714.642	1	1	50.4627	22.4783
DATA	2621	32	79	0	0	ASCRP3009750	ASCRP3009750	8759.88	2925.4	1.532813e+002	1.542982e+001	206	22	6.422240e+000	0	0	0	0	0	0	151.953	1	1	49.1849	21.6129
DATA	2622	32	80	0	0	ASCRP3010905	ASCRP3010905	8785.51	2925.28	2.806327e+000	1.784375e+000	56	22.5	6.426846e+000	0	0	0	0	0	0	2.7921	1	0	50.7771	21.5
DATA	2623	32	81	0	0	ASCRP3000486	ASCRP3000486	8810.54	2925.12	5.029529e+001	5.326723e+000	101	22	7.548068e+000	0	0	0	0	0	0	50.2628	1	1	48.8603	21.16
DATA	2624	32	82	0	0	ASCRP3012472	ASCRP3012472	8836.21	2925.39	2.713375e+001	3.225815e+000	81	24	6.643573e+000	0	0	0	0	0	0	27.2688	1	1	49.1849	23.9005
DATA	2625	33	1	0	0	Negative038	Negative038	6766.43	2931.56	1.153074e+001	2.164315e+000	55	21	5.957862e+000	0	0	0	0	0	0	11.0375	1	1	46.5243	21.1088
DATA	2626	33	2	0	0	A_23_P67042	NM_017947	6791.72	2931.74	1.602471e+001	2.446519e+000	62	22	5.348112e+000	0	0	0	0	0	0	15.1976	1	1	48.8603	19.8667
DATA	2627	33	3	0	0	CUST_3_PI418767722	NM_002539	6816.89	2931.5	1.894799e+000	1.864405e+000	44	17	5.391667e+000	0	0	0	0	0	0	0.597354	0	0	56.9804	18.5152
DATA	2628	33	4	0	0	ASCRP3003685	ASCRP3003685	6842.44	2931.53	2.181127e+002	2.189179e+001	243.5	17.5	5.283998e+000	0	0	0	0	0	0	203.85	1	1	49.8279	18.9286
DATA	2629	33	5	0	0	ASCRP3012339	ASCRP3012339	6867.94	2931.39	1.215876e+002	1.230420e+001	157	24	6.302330e+000	0	0	0	0	0	0	113.013	1	1	48.2044	22.087
DATA	2630	33	6	0	0	ASCRP3007507	ASCRP3007507	6893.11	2931.5	5.359424e+001	5.684383e+000	96	21	6.463622e+000	0	0	0	0	0	0	49.6003	1	1	56.9804	21.1818
DATA	2632	33	8	0	0	Negative033	Negative033	6944.27	2931.22	4.985852e+000	1.969303e+000	51	22	5.936445e+000	0	0	0	0	0	0	4.58831	1	0	49.8279	22.2069
DATA	2633	33	9	0	0	ASCRP3009395	ASCRP3009395	6969.33	2931.75	4.252729e+001	4.661045e+000	84.5	22	6.243099e+000	0	0	0	0	0	0	39.0822	1	1	48.2044	22.3913
DATA	2634	33	10	0	0	ASCRP3000928	ASCRP3000928	6994.78	2931.6	6.321046e+000	2.010788e+000	51.5	24	5.157407e+000	0	0	0	0	0	0	5.80574	1	0	50.4627	24.2333
DATA	2635	33	11	0	0	ASCRP3013316	ASCRP3013316	7020.06	2931.58	8.010661e+000	2.069741e+000	52.5	23	5.016103e+000	0	0	0	0	0	0	7.35922	1	0	44.4243	23.1935
DATA	2636	33	12	0	1	RC6	RC6	7045.65	2931.47	1.938842e+000	1.906635e+000	42	21	6.508085e+000	0	0	0	0	0	0	-3.99284	0	0	49.8279	22.3
DATA	2637	33	13	0	0	ASCRP3012546	ASCRP3012546	7070.93	2931.82	1.140161e+002	1.155944e+001	151	22	6.454806e+000	0	0	0	0	0	0	105.008	1	1	49.8279	21.7419
DATA	2638	33	14	0	0	ASCRP3001419	ASCRP3001419	7096.54	2931.65	1.031086e+002	1.048436e+001	143.5	25	6.615134e+000	0	0	0	0	0	0	95.1721	1	1	51.0895	24.52
DATA	2639	33	15	0	0	ASCRP3005827	ASCRP3005827	7121.58	2931.57	1.055204e+001	2.168426e+000	55	20	4.830705e+000	0	0	0	0	0	0	9.76593	1	1	57.5363	20.75
DATA	2640	33	16	0	0	ASCRP3010231	ASCRP3010231	7147.18	2932.08	4.340775e+001	4.733708e+000	85.5	19.5	6.078784e+000	0	0	0	0	0	0	40.303	1	1	46.8651	20.625
DATA	2641	33	17	0	0	ASCRP3003563	ASCRP3003563	7172.45	2931.74	5.159849e+000	1.950981e+000	50.5	19	5.597973e+000	0	0	0	0	0	0	4.80807	1	0	48.8603	19.1786
DATA	2642	33	18	0	0	ASCRP3002377	ASCRP3002377	7197.86	2931.82	3.942713e+001	4.365429e+000	83	19	3.189036e+000	0	0	0	0	0	0	36.8858	1	1	47.5395	18.7931
DATA	2643	33	19	0	0	ASCRP3005602	ASCRP3005602	7223.36	2931.75	3.536787e+001	3.998828e+000	80	21	7.544504e+000	0	0	0	0	0	0	33.2315	1	1	47.5395	21.3333
DATA	2644	33	20	0	0	ASCRP3005783	ASCRP3005783	7248.72	2931.92	3.734418e+001	4.170853e+000	82	19	5.861167e+000	0	0	0	0	0	0	35.2489	1	1	48.8603	19.7407
DATA	2645	33	21	0	0	ASCRP3009045	ASCRP3009045	7274.26	2931.79	1.287111e+001	2.252475e+000	57	21	5.328156e+000	0	0	0	0	0	0	12.2077	1	1	47.5395	20.4516
DATA	2646	33	22	0	0	ASCRP3004892	ASCRP3004892	7299.62	2931.84	7.632499e+000	1.991426e+000	55	21	4.415880e+000	0	0	0	0	0	0	7.27515	1	0	48.5334	20.5
DATA	2647	33	23	0	0	ASCRP3001528	ASCRP3001528	7324.96	2931.85	1.808885e+001	2.573124e+000	65	23	5.271551e+000	0	0	0	0	0	0	17.3301	1	1	48.5334	22.5484
DATA	2648	33	24	0	0	ASCRP3001192	ASCRP3001192	7350.14	2931.81	9.305306e+002	9.307087e+001	934.5	21	5.274719e+000	0	0	0	0	0	0	896.107	1	1	47.5395	20.5862
DATA	2649	33	25	0	0	ASCRP3001376	ASCRP3001376	7375.5	2931.82	5.615782e+002	5.618702e+001	581	23	7.340723e+000	0	0	0	0	0	0	543.649	1	1	49.1849	22.1
DATA	2650	33	26	0	0	ASCRP3007211	ASCRP3007211	7401.13	2931.96	2.946546e+001	3.453603e+000	74	19	5.539824e+000	0	0	0	0	0	0	28.6768	1	1	49.1849	19.7586
DATA	2651	33	27	0	0	ASCRP3000889	ASCRP3000889	7426.59	2931.91	7.967556e+001	8.166588e+000	125	20	6.101295e+000	0	0	0	0	0	0	77.9527	1	1	48.8603	20.6774
DATA	2652	33	28	0	0	ASCRP3005394	ASCRP3005394	7451.76	2931.98	3.034900e+002	3.040132e+001	345	20	6.964194e+000	0	0	0	0	0	0	298.461	1	1	51.0895	20.8
DATA	2653	33	29	0	0	ASCRP3010969	ASCRP3010969	7477.39	2931.93	5.150061e+001	5.446905e+000	96.5	21	6.926627e+000	0	0	0	0	0	0	50.9094	1	1	53.8203	20.7667
DATA	2654	33	30	0	0	ASCRP3012580	ASCRP3012580	7502.5	2932	1.889147e+000	1.774933e+000	49	21	6.554917e+000	0	0	0	0	0	0	1.87672	1	0	54.1152	21.6786
DATA	2655	33	31	0	0	ASCRP3013028	ASCRP3013028	7528	2931.8	1.071920e+002	1.086212e+001	155	22	5.424577e+000	0	0	0	0	0	0	107.008	1	1	46.8651	21.9211
DATA	2656	33	32	0	0	ASCRP3004632	ASCRP3004632	7553.59	2931.91	4.080084e+002	4.083827e+001	463	19	5.633730e+000	0	0	0	0	0	0	409.235	1	1	49.8279	20.1034
DATA	2657	33	33	0	0	ASCRP3009647	ASCRP3009647	7579.21	2931.53	1.257525e+001	2.146898e+000	61	22	6.137059e+000	0	0	0	0	0	0	12.6705	1	1	45.835	23.2222
DATA	2658	33	34	0	0	ASCRP3004853	ASCRP3004853	7604.27	2932	3.650716e+001	4.041054e+000	87	22.5	5.930818e+000	0	0	0	0	0	0	36.939	1	1	47.8731	22.7143
DATA	2659	33	35	130	1	(+)eQC-39	EQC	7629.92	2931.79	1.754821e+000	1.725671e+000	46	21	5.583909e+000	0	0	0	0	0	0	-2.4935	0	0	44.7812	21.8235
DATA	2660	33	36	0	0	ASCRP3009185	ASCRP3009185	7655.19	2931.97	3.531046e+002	3.535228e+001	408.5	23	6.503780e+000	0	0	0	0	0	0	360.099	1	1	49.1849	24.6286
DATA	2661	33	37	0	0	ASCRP3007169	ASCRP3007169	7680.63	2932.07	1.014635e+001	1.991058e+000	59	23.5	7.614339e+000	0	0	0	0	0	0	10.3839	1	1	47.5395	23.7667
DATA	2662	33	38	0	0	ASCRP3012496	ASCRP3012496	7705.91	2932.19	7.345974e+000	1.858935e+000	54.5	21.5	5.897691e+000	0	0	0	0	0	0	7.54216	1	0	47.5395	20.9
DATA	2663	33	39	0	0	ASCRP3003452	ASCRP3003452	7731.39	2931.93	5.864181e+001	6.106347e+000	108	22	4.587410e+000	0	0	0	0	0	0	60.3859	1	1	53.8203	21.5172
[truncated: 1,956,260 more chars]
