# Supplementary material for: CircRNA_036186 mediates HNSCC progression by regulating 14-3-3ζ
Source: Front Oncol. 2024 Dec 3;14:1498139. doi: 10.3389/fonc.2024.1498139 (PMC11649647; doi:10.3389/fonc.2024.1498139)
Supplement: Supplementary file 1 [file DataSheet1.zip › Supplementary Material/N3.gpr]

ATF	1.0
38	56    
"Type=GenePix Results 3"
"DateTime=2016/08/24 11:59:09"
"Settings="
"GalFile="
"PixelSize=10"
"Wavelengths=635	532"
"ImageFiles="
"NormalizationMethod=None"
"NormalizationFactors=1	1"
"JpegImage="
"StdDev=Type 1"
"RatioFormulations=W1/W2 (635/532)"
"FeatureType=Circular"
"Barcode="
"BackgroundSubtraction=LocalFeature"
"ImageOrigin=4120, 4480"
"JpegOrigin=4490, 4720"
"Creator=GenePix Pro 6.0.1.27"
"Scanner=GenePix 4000B [117241]"
"FocusPosition=0"
"Temperature=32.89"
"LinesAveraged=1"
"Comment="
"PMTGain=500	480"
"ScanPower=33	33"
"LaserPower=4.2	4.04"
"Filters=<Empty>	<Empty>"
"ScanRegion=412,448,1816,5856"
"Supplier=Exiqon A/S"
"Product=miRCURY LNA microRNA Array, 7th generation - hsa, mmu & rno"
"ProductDate=March 2012"
"ProductNumber=208500,208501,208502,208510,208520,208521,208522"
"LotNumberRange=35114-35114"
"Organism(s)=Homo sapiens, Human Epstein-barr virus, Human Human herpesvirus 5, Human Human immunodeficiency virus 1, Human Human herpesvirus 1, Human Human herpesvirus 8, Simian Simian virus 40, Human JC polyomavirus, Human BK polyomavirus, Human Merkel cell polyomavirus, Human Herpes simplex virus 2, Human Herpes B virus, Human Herpesvirus saimiri strain A11, Human Human herpesvirus 6B"
"GalFileCreationDate=2016-08-08 15:13"
"ArrayContents_DesignedFor=miRBase 18.0"
"ArrayContents_CurrentNameColumn=miRBase 21.0"
"ArrayContents_CurrentNameColumnCoverage=Homo sapiens and related vira:75.21%"
"Block"	"Column"	"Row"	"Name"	"ID"	"X"	"Y"	"Dia."	"F635 Median"	"F635 Mean"	"F635 SD"	"F635 CV"	"B635"	"B635 Median"	"B635 Mean"	"B635 SD"	"B635 CV"	"% > B635+1SD"	"% > B635+2SD"	"F635 % Sat."	"F532 Median"	"F532 Mean"	"F532 SD"	"F532 CV"	"B532"	"B532 Median"	"B532 Mean"	"B532 SD"	"B532 CV"	"% > B532+1SD"	"% > B532+2SD"	"F532 % Sat."	"Ratio of Medians (635/532)"	"Ratio of Means (635/532)"	"Median of Ratios (635/532)"	"Mean of Ratios (635/532)"	"Ratios SD (635/532)"	"Rgn Ratio (635/532)"	"Rgn R2 (635/532)"	"F Pixels"	"B Pixels"	"Circularity"	"Sum of Medians (635/532)"	"Sum of Means (635/532)"	"Log Ratio (635/532)"	"F635 Median - B635"	"F532 Median - B532"	"F635 Mean - B635"	"F532 Mean - B532"	"F635 Total Intensity"	"F532 Total Intensity"	"SNR 635"	"SNR 532"	"Flags"	"Normalize"	"Autoflag"
1	1	1	"Hy3"	"13138"	4700	4940	100	33	33	6	18	33	33	33	7	21	13	2	0	125	494	622	125	92	92	97	33	34	50	47	0	0.000	0.000	0.056	0.039	9.141	0.000	0.000	80	555	100	33	402	Error	0	33	0	402	2678	39491	0.000	12.030	0	0	0
1	2	1	"hsa-miR-23a-5p"	"42638"	4910	4960	100	33	33	6	18	33	33	34	7	20	10	0	0	121	131	53	40	100	100	102	33	32	40	26	0	0.000	0.000	0.125	0.141	3.391	0.010	0.004	80	509	100	21	31	Error	0	21	0	31	2634	10462	-0.143	0.879	0	0	0
1	3	1	""	"42888"	5090	4960	100	34	34	7	20	34	34	34	7	20	16	2	0	1404	1183	945	79	96	96	99	32	32	75	68	0	0.000	0.000	0.006	0.011	8.946	0.000	0.002	80	478	100	1308	1087	Error	0	1308	0	1087	2739	94670	0.000	33.875	0	0	0
1	4	1	"ebv-miR-BART1-3p"	"17519"	5260	4960	100	33	34	7	20	33	33	34	7	20	16	3	0	94	95	30	31	94	94	97	30	30	12	2	0	0.000	1.000	0.258	0.263	3.670	-0.021	0.010	80	472	100	0	2	Error	0	0	1	1	2710	7606	0.000	-0.067	0	0	0
1	5	1	""	"17278"	5450	4950	100	34	34	7	20	33	33	34	6	17	25	3	0	89	93	30	32	96	96	100	31	31	10	2	0	-0.143	-0.333	0.209	0.221	3.143	-0.010	0.003	80	493	100	-6	-2	Error	1	-7	1	-3	2723	7425	0.000	-0.226	0	0	0
1	6	1	"hsa-miR-921"	"46507"	5630	4960	100	34	34	7	20	34	34	34	6	17	16	2	0	126	134	65	48	96	96	98	32	32	47	31	0	0.000	0.000	0.111	0.128	3.050	-0.021	0.021	80	484	100	30	38	Error	0	30	0	38	2714	10691	0.000	1.125	0	0	0
1	7	1	"hsa-miR-181a-2-3p"	"17928"	5820	4960	100	33	33	7	21	34	34	34	6	17	13	5	0	109	113	48	42	89	89	91	30	32	42	26	0	-0.050	-0.042	0.155	0.178	3.432	-0.012	0.004	80	473	100	19	23	Error	-1	20	-1	24	2659	9055	-0.167	0.733	0	0	0
1	8	1	""	"42826"	5990	4960	100	33	33	6	18	33	33	33	6	18	15	0	0	295	498	459	92	84	84	87	27	31	60	56	0	0.000	0.000	0.015	0.027	8.690	0.000	0.000	80	450	100	211	414	Error	0	211	0	414	2647	39801	0.000	15.222	0	0	0
1	9	1	""	"17537"	6160	4970	100	33	33	7	21	33	33	33	6	18	22	2	0	121	216	222	102	83	83	83	26	31	53	46	0	0.000	0.000	0.098	0.101	5.573	0.000	0.000	80	462	100	38	133	Error	0	38	0	133	2639	17245	0.000	5.115	0	0	0
1	10	1	""	"42722"	6350	4960	100	33	33	6	18	33	33	33	6	18	13	1	0	83	89	33	37	81	81	83	27	32	23	10	0	0.000	0.000	0.194	0.172	2.710	-0.002	0.000	80	494	100	2	8	Error	0	2	0	8	2665	7101	0.000	0.222	0	0	0
1	11	1	""	"42645"	6540	4950	100	34	33	7	21	33	33	33	6	18	16	2	0	87	108	61	56	78	78	81	27	33	40	25	0	0.111	0.000	0.111	0.134	4.548	-0.008	0.003	80	482	100	10	30	-3.170	1	9	0	30	2651	8626	0.000	1.000	0	0	0
1	12	1	""	"46636"	6710	4960	100	34	34	6	17	34	34	34	6	17	20	1	0	127	175	116	66	80	80	84	29	34	53	47	0	0.000	0.000	0.047	0.053	5.449	0.004	0.003	80	472	100	47	95	Error	0	47	0	95	2730	14016	0.000	3.138	0	0	0
1	13	1	"hsa-miR-502-5p"	"11134"	6900	4960	100	35	34	6	17	34	34	34	6	17	15	2	0	109	126	65	51	83	83	85	28	32	46	42	0	0.038	0.000	0.111	0.101	4.516	-0.001	0.000	80	484	100	27	43	-4.700	1	26	0	43	2717	10100	0.000	1.464	0	0	0
1	14	1	""	"17295"	7080	4950	100	34	33	6	18	33	33	34	6	17	15	2	0	2540	1849	1467	79	85	85	87	27	31	77	77	0	0.000	0.000	0.004	0.010	9.272	-0.001	0.021	80	490	100	2456	1764	Error	1	2455	0	1764	2651	147953	-0.167	65.259	0	0	0
1	15	1	""	"32825"	7260	4960	100	33	34	5	14	33	33	34	6	17	15	1	0	132	166	107	64	83	83	85	26	30	58	48	0	0.000	0.012	0.067	0.088	4.039	0.005	0.003	80	475	100	49	84	Error	0	49	1	83	2724	13316	0.000	3.115	0	0	0
1	16	1	""	"46276"	7440	4960	100	35	34	6	17	34	34	34	6	17	13	3	0	84	89	28	31	82	82	83	28	33	22	7	0	0.500	0.000	0.200	0.236	3.603	-0.014	0.004	80	475	100	3	7	-1.000	1	2	0	7	2731	7097	0.000	0.214	0	0	0
1	17	1	"hsa-miR-508-5p"	"42812"	7620	4960	100	35	34	5	14	33	33	34	6	17	20	1	0	316	291	193	66	79	79	82	27	32	67	62	0	0.008	0.005	0.022	0.037	6.286	0.001	0.001	80	483	100	239	213	-6.889	2	237	1	212	2759	23285	0.000	7.741	0	0	0
1	18	1	"hsa-miR-19b-2-5p"	"42918"	7800	4960	100	33	34	6	17	33	33	34	6	17	21	2	0	92	89	28	31	81	81	83	26	31	26	6	0	0.000	0.125	0.191	0.234	3.626	-0.008	0.001	80	474	100	11	9	Error	0	11	1	8	2722	7149	0.000	0.231	0	0	0
1	19	1	""	"46457"	7980	4960	100	35	35	6	17	34	34	34	6	17	18	3	0	118	124	52	41	80	80	82	26	31	55	43	0	0.026	0.023	0.109	0.120	4.700	0.001	0.000	80	463	100	39	45	-5.248	1	38	1	44	2815	9888	0.167	1.615	0	0	0
1	20	1	""	"42469"	8150	4960	100	36	36	6	16	35	35	34	6	17	17	2	0	96	95	36	37	83	83	84	26	30	30	10	0	0.077	0.083	0.222	0.185	2.852	-0.001	0.000	80	462	100	14	13	-3.700	1	13	1	12	2863	7609	0.333	0.423	0	0	0
1	21	1	""	"27575"	8330	4960	100	36	36	6	16	34	34	35	6	17	23	5	0	135	235	181	77	83	83	84	26	30	55	50	0	0.038	0.013	0.057	0.063	6.729	0.006	0.014	80	471	100	54	154	-4.700	2	52	2	152	2878	18823	0.167	5.808	0	0	0
1	22	1	"Hy3"	"13138"	8500	4940	100	34	35	5	14	35	35	35	6	17	15	1	0	145	645	822	127	83	83	85	27	31	57	50	0	-0.016	0.000	0.094	0.062	13.558	-0.001	0.013	80	517	100	61	562	Error	-1	62	0	562	2782	51631	0.000	20.741	0	0	0
1	1	2	""	"46481"	4720	5160	100	34	34	7	20	33	33	34	7	20	20	1	0	97	100	33	33	90	90	92	29	31	25	10	0	0.143	0.100	0.222	0.249	2.581	0.006	0.001	80	525	100	8	11	-2.807	1	7	1	10	2723	7977	0.000	0.276	0	0	0
1	2	2	"spike_control_v2_40"	"29001"	4910	5160	100	33	33	6	18	33	33	33	6	18	18	3	0	408	579	502	86	94	94	96	31	32	62	56	0	0.000	0.000	0.018	0.032	9.118	0.000	0.001	80	458	100	314	485	Error	0	314	0	485	2666	46281	0.000	15.581	0	0	0
1	3	2	"kshv-miR-K12-12-5p"	"42516"	5080	5170	100	34	34	7	20	33	33	34	6	17	21	6	0	103	108	36	33	94	94	96	30	31	31	11	0	0.111	0.071	0.178	0.225	4.454	-0.012	0.003	80	457	100	10	15	-3.170	1	9	1	14	2735	8649	0.000	0.400	0	0	0
1	4	2	"hsa-miR-1270"	"46752"	5270	5150	100	33	33	6	18	33	33	34	6	17	21	3	0	131	174	111	63	95	95	96	29	30	51	45	0	0.000	0.000	0.085	0.093	4.429	-0.002	0.000	80	459	100	36	79	Error	0	36	0	79	2672	13927	-0.167	2.690	0	0	0
1	5	2	""	"46807"	5440	5150	100	34	35	6	17	33	33	33	6	18	26	6	0	804	609	435	71	98	98	100	32	32	70	65	0	0.001	0.004	0.011	0.017	6.079	0.002	0.007	80	459	100	707	513	-9.464	1	706	2	511	2800	48750	0.333	15.906	0	0	0
1	6	2	"hsa-miR-1248"	"46427"	5620	5150	100	35	35	7	20	34	34	34	6	17	22	5	0	133	155	76	49	94	94	96	34	35	52	42	0	0.026	0.016	0.072	0.072	3.335	0.016	0.019	80	460	100	40	62	-5.285	1	39	1	61	2796	12431	0.167	1.735	0	0	0
1	7	2	""	"42821"	5800	5150	100	34	34	7	20	34	34	34	6	17	20	3	0	76	78	27	34	86	86	87	30	34	10	1	0	0.000	0.000	0.333	0.334	3.745	-0.017	0.004	80	461	100	-10	-8	Error	0	-10	0	-8	2738	6218	0.000	-0.300	0	0	0
1	8	2	""	"46279"	5980	5150	100	34	34	5	14	34	34	34	6	17	11	0	0	76	80	26	32	81	81	82	27	32	15	5	0	0.000	0.000	0.294	0.265	2.338	-0.025	0.010	80	468	100	-5	-1	Error	0	-5	0	-1	2707	6364	0.000	-0.074	0	0	0
1	9	2	"hsa-miR-31-5p"	"11052"	6160	5150	100	33	34	6	17	33	33	33	6	18	16	3	0	417	345	244	70	81	81	81	26	32	68	63	0	0.000	0.004	0.022	0.025	7.269	-0.001	0.000	80	460	100	336	265	Error	0	336	1	264	2682	27595	0.167	10.154	0	0	0
1	10	2	"hsa-miR-943"	"42696"	6350	5150	100	33	33	7	21	33	33	34	6	17	20	3	0	3082	2686	2308	85	82	82	84	27	32	70	66	0	0.000	0.000	0.002	0.004	9.920	0.000	0.002	80	466	100	3000	2604	Error	0	3000	0	2604	2676	214853	-0.167	96.370	0	0	0
1	11	2	"hsa-miR-586"	"42754"	6520	5150	100	34	34	5	14	33	33	34	6	17	15	1	0	92	90	28	31	81	81	84	33	39	15	3	0	0.091	0.111	0.248	0.233	3.709	-0.031	0.021	80	459	100	12	10	-3.459	1	11	1	9	2729	7219	0.000	0.182	0	0	0
1	12	2	""	"42632"	6700	5150	100	33	34	5	14	34	34	34	6	17	8	0	0	85	92	36	39	82	82	85	34	40	23	7	0	-0.333	0.000	0.125	0.177	4.014	-0.015	0.006	80	470	100	2	10	Error	-1	3	0	10	2695	7390	0.000	0.206	0	0	0
1	13	2	"hsa-miR-597-5p"	"42818"	6890	5150	100	34	34	5	14	34	34	34	6	17	11	1	0	227	222	141	63	83	83	86	29	33	61	55	0	0.000	0.000	0.052	0.052	6.596	-0.001	0.000	80	471	100	144	139	Error	0	144	0	139	2686	17739	0.000	4.690	0	0	0
1	14	2	"hsa-miR-149-5p"	"42810"	7070	5160	100	35	34	6	17	34	34	34	6	17	16	2	0	133	130	56	43	82	82	86	35	40	57	38	0	0.020	0.000	0.092	0.104	3.921	0.001	0.000	80	456	100	52	48	-5.672	1	51	0	48	2745	10403	0.000	1.257	0	0	0
1	15	2	"hsa-miR-634"	"42591"	7240	5150	100	35	35	6	17	34	34	34	6	17	15	3	0	271	243	162	66	83	83	86	27	31	63	57	0	0.005	0.006	0.040	0.043	5.729	0.005	0.009	80	450	100	189	161	-7.555	1	188	1	160	2819	19418	0.167	5.815	0	0	0
1	16	2	"ebv-miR-BART20-3p"	"17585"	7420	5150	100	35	35	6	17	34	34	34	6	17	18	2	0	83	90	32	35	81	81	84	28	33	26	7	0	0.500	0.111	0.275	0.282	2.646	0.003	0.000	80	471	100	3	10	-1.000	1	2	1	9	2771	7180	0.167	0.214	0	0	0
1	17	2	"hsa-miR-1180-3p"	"42848"	7610	5160	100	34	35	6	17	34	34	34	6	17	17	3	0	98	100	37	37	81	81	83	29	34	36	16	0	0.000	0.053	0.188	0.195	2.610	0.013	0.004	80	471	100	17	20	Error	0	17	1	19	2774	7970	0.167	0.586	0	0	0
1	18	2	"hsa-miR-24-3p"	"17506"	7790	5150	100	36	35	6	17	34	34	34	6	17	12	2	0	1454	1857	1701	91	81	81	84	26	30	67	65	0	0.001	0.001	0.003	0.008	10.619	0.000	0.008	80	456	100	1375	1777	-9.423	2	1373	1	1776	2809	148550	0.167	68.192	0	0	0
1	19	2	""	"42919"	7960	5150	100	34	35	6	17	34	34	34	6	17	18	1	0	90	93	28	30	80	80	83	27	32	31	8	0	0.000	0.077	0.174	0.196	3.477	-0.009	0.002	80	450	100	10	14	Error	0	10	1	13	2782	7466	0.167	0.370	0	0	0
1	20	2	""	"42937"	8140	5150	100	34	35	5	14	35	35	35	6	17	10	1	0	79	83	28	33	83	83	86	27	31	16	3	0	0.250	0.000	0.220	0.230	3.850	0.019	0.009	80	471	100	-5	0	-2.000	-1	-4	0	0	2778	6664	0.000	-0.111	0	0	0
1	21	2	"kshv-miR-K12-3-5p"	"42795"	8330	5160	100	35	35	5	14	35	35	35	6	17	7	0	0	314	360	283	78	78	78	82	28	34	65	56	0	0.000	0.000	0.067	0.038	8.727	-0.001	0.001	80	470	100	236	282	Error	0	236	0	282	2778	28766	0.000	9.929	0	0	0
1	22	2	"ebv-miR-BART10-5p"	"42485"	8510	5160	100	36	36	5	13	35	35	35	6	17	13	1	0	126	128	58	45	81	81	82	26	31	57	45	0	0.022	0.021	0.083	0.095	3.684	0.000	0.000	80	506	100	46	48	-5.492	1	45	1	47	2901	10215	0.167	1.769	0	0	0
1	1	3	""	"11271"	4730	5360	100	33	33	7	21	33	33	33	6	18	17	3	0	135	150	69	46	93	93	96	31	32	55	37	0	0.000	0.000	0.165	0.140	4.022	-0.006	0.002	80	459	100	42	57	Error	0	42	0	57	2656	11984	0.000	1.742	0	0	0
1	2	3	"hsa-miR-1267"	"46633"	4900	5350	100	33	33	6	18	33	33	33	6	18	12	2	0	103	102	35	34	94	94	96	32	33	18	5	0	0.000	0.000	0.132	0.162	3.317	-0.006	0.001	80	430	100	9	8	Error	0	9	0	8	2630	8165	0.000	0.188	0	0	0
1	3	3	"spike_control_v2_37"	"28684"	5080	5350	100	34	34	6	17	33	33	33	6	18	20	2	0	311	866	841	97	92	92	96	36	37	58	53	0	0.005	0.001	0.038	0.032	10.323	0.000	0.001	80	452	100	220	775	-7.775	1	219	1	774	2714	69281	0.167	21.389	0	0	0
1	4	3	"hsa-miR-450b-5p"	"42896"	5270	5350	100	33	33	7	21	34	34	34	7	20	13	3	0	96	99	34	34	96	96	98	30	30	17	6	0	100000.000	-0.333	0.280	0.284	3.939	-0.005	0.001	80	480	100	-1	2	16.610	-1	0	-1	3	2678	7892	-0.143	0.033	0	0	0
1	5	3	""	"42685"	5460	5350	100	34	34	7	20	33	33	33	6	18	18	3	0	121	122	44	36	91	91	93	30	32	48	23	0	0.033	0.032	0.168	0.169	5.789	0.015	0.006	80	456	100	31	32	-4.907	1	30	1	31	2681	9735	0.167	0.967	0	0	0
1	6	3	"hsa-miR-504-5p"	"28480"	5620	5350	100	32	33	6	18	34	34	34	6	17	20	1	0	88	95	34	35	83	83	87	29	33	27	7	0	-0.400	-0.083	0.227	0.295	4.010	-0.028	0.016	80	442	100	3	11	Error	-2	5	-1	12	2668	7616	-0.167	0.276	0	0	0
1	7	3	"hsa-miR-1307-3p"	"42681"	5800	5350	100	33	34	7	20	34	34	34	6	17	16	3	0	82	85	33	38	77	77	81	28	34	31	8	0	-0.200	0.000	0.294	0.329	3.703	-0.015	0.004	80	460	100	4	8	Error	-1	5	0	8	2680	6824	0.000	0.143	0	0	0
1	8	3	"hcmv-miR-UL36-3p"	"42610"	5990	5360	100	34	34	6	17	34	34	34	6	17	13	3	0	80	86	34	39	76	76	78	25	32	31	15	0	0.000	0.000	0.250	0.229	2.882	-0.024	0.011	80	456	100	4	10	Error	0	4	0	10	2743	6882	0.000	0.320	0	0	0
1	9	3	"hsa-miR-103a-3p"	"10919"	6160	5350	100	34	33	7	21	33	33	33	6	18	20	5	0	464	371	266	71	77	77	80	28	35	65	61	0	0.003	0.000	0.016	0.028	7.037	0.002	0.004	80	448	100	388	294	-8.596	1	387	0	294	2667	29698	0.000	10.393	0	0	0
1	10	3	""	"17388"	6350	5360	100	34	35	7	20	33	33	34	6	17	17	6	0	89	100	48	48	80	80	84	28	33	38	22	0	0.111	0.100	0.154	0.150	4.037	-0.012	0.004	80	456	100	10	22	-3.170	1	9	2	20	2786	8011	0.167	0.571	0	0	0
1	11	3	""	"42767"	6530	5350	100	34	34	7	20	34	34	34	6	17	16	3	0	251	229	147	64	81	81	84	32	38	62	58	0	0.000	0.000	0.035	0.065	5.869	-0.004	0.004	80	449	100	170	148	Error	0	170	0	148	2708	18321	0.000	4.531	0	0	0
1	12	3	""	"11021"	6700	5350	100	35	34	6	17	34	34	34	6	17	12	2	0	77	82	30	36	83	83	87	35	40	11	2	0	-0.167	0.000	0.195	0.216	3.312	0.007	0.001	80	448	100	-5	-1	Error	1	-6	0	-1	2730	6561	0.000	-0.143	0	0	0
1	13	3	"hsa-miR-1225-5p"	"46541"	6880	5350	100	33	33	5	15	34	34	34	6	17	7	2	0	84	88	33	37	79	79	83	28	33	25	7	0	-0.200	-0.111	0.139	0.192	4.011	0.013	0.004	80	451	100	4	8	Error	-1	5	-1	9	2674	7052	-0.167	0.179	0	0	0
1	14	3	"hsa-miR-105-5p"	"5250"	7060	5350	100	34	34	6	17	34	34	34	6	17	16	2	0	86	87	33	37	78	78	81	35	43	23	3	0	0.000	0.000	0.211	0.217	2.545	-0.006	0.001	80	452	100	8	9	Error	0	8	0	9	2723	6972	0.000	0.171	0	0	0
1	15	3	"hsa-miR-2110"	"42734"	7250	5350	100	34	34	6	17	34	34	34	6	17	15	5	0	95	103	45	43	80	80	81	26	32	43	27	0	0.000	0.000	0.227	0.193	4.290	-0.010	0.003	80	449	100	15	23	Error	0	15	0	23	2752	8254	0.000	0.846	0	0	0
1	16	3	""	"46518"	7420	5350	100	35	35	6	17	34	34	34	6	17	10	2	0	92	101	42	41	82	82	84	26	30	38	21	0	0.100	0.053	0.111	0.145	3.497	0.013	0.005	80	448	100	11	20	-3.322	1	10	1	19	2771	8040	0.167	0.654	0	0	0
1	17	3	""	"42665"	7610	5350	100	36	35	6	17	34	34	34	6	17	18	2	0	94	105	46	43	80	80	84	30	35	36	25	0	0.143	0.040	0.094	0.140	4.362	0.007	0.002	80	452	100	16	26	-2.807	2	14	1	25	2826	8418	0.167	0.700	0	0	0
1	18	3	""	"46923"	7790	5360	100	33	34	7	20	35	35	35	6	17	12	5	0	253	222	137	61	80	80	82	26	31	62	60	0	-0.012	-0.007	0.067	0.075	6.866	0.002	0.001	80	446	100	171	141	Error	-2	173	-1	142	2714	17765	-0.167	5.385	0	0	0
1	19	3	"hsa-miR-1203"	"46411"	7970	5350	100	35	35	5	14	35	35	35	6	17	7	2	0	78	82	28	34	83	83	85	28	32	17	1	0	0.000	0.000	0.266	0.351	3.518	-0.014	0.004	80	461	100	-5	-1	Error	0	-5	0	-1	2790	6591	0.000	-0.107	0	0	0
1	20	3	"hsa-miR-1263"	"46747"	8150	5350	100	35	35	6	17	35	35	35	6	17	8	3	0	84	90	30	33	85	85	86	28	32	26	5	0	0.000	0.000	0.200	0.286	4.215	-0.013	0.003	80	451	100	-1	5	Error	0	-1	0	5	2768	7209	0.000	0.143	0	0	0
1	21	3	""	"146183"	8330	5350	100	35	35	5	14	35	35	35	6	17	10	0	0	85	114	217	190	79	79	84	27	32	26	5	0	0.000	0.000	0.224	0.185	4.792	0.001	0.001	80	442	100	6	35	Error	0	6	0	35	2782	9092	0.000	1.111	0	0	0
1	22	3	"hsa-miR-3927-3p"	"146190"	8510	5350	100	35	36	6	16	35	35	35	6	17	17	3	0	81	80	28	35	78	78	82	27	32	15	6	0	0.000	0.500	0.210	0.254	4.156	0.012	0.003	80	493	100	3	3	Error	0	3	1	2	2883	6395	0.167	-0.074	0	0	0
1	1	4	""	"146013"	4730	5530	100	34	33	6	18	33	33	33	6	18	13	5	0	96	103	35	33	95	95	98	33	33	23	7	0	1.000	0.000	0.296	0.223	4.649	-0.016	0.007	80	466	100	2	8	0.000	1	1	0	8	2677	8253	0.000	0.152	0	0	0
1	2	4	"hsa-miR-1914-3p"	"146061"	4900	5530	100	34	33	6	18	33	33	33	6	18	20	5	0	98	98	33	33	91	91	95	32	33	20	5	0	0.143	0.000	0.134	0.150	3.600	-0.019	0.007	80	446	100	8	7	-2.807	1	7	0	7	2675	7862	0.000	0.094	0	0	0
1	3	4	"spike_control_v2_17"	"25557"	5080	5540	100	34	34	6	17	33	33	33	6	18	22	3	0	5160	3553	3049	85	91	91	95	36	37	68	65	0	0.000	0.000	0.002	0.007	15.267	0.000	0.000	80	452	100	5070	3463	Error	1	5069	1	3462	2721	284273	0.167	96.056	0	0	0
1	4	4	"spike_control_v2_35"	"28568"	5260	5540	100	33	33	7	21	33	33	34	6	17	17	5	0	288	374	318	85	86	86	89	37	41	55	55	0	0.000	0.000	0.031	0.041	6.224	0.000	0.000	80	452	100	202	288	Error	0	202	0	288	2669	29950	-0.167	7.703	0	0	0
1	5	4	""	"146060"	5440	5550	100	33	34	6	17	33	33	34	6	17	17	3	0	567	1437	1497	104	82	82	83	35	42	53	53	0	0.000	0.001	0.012	0.017	17.852	0.000	0.000	80	452	100	485	1356	Error	0	485	1	1355	2680	114925	0.000	38.686	0	0	0
1	6	4	""	"145658"	5620	5550	100	35	34	6	17	33	33	33	6	18	15	0	0	942	1475	1420	96	80	80	82	27	32	62	56	0	0.002	0.001	0.003	0.011	11.148	0.000	0.001	80	438	100	864	1396	-8.752	2	862	1	1395	2695	117986	0.167	51.593	0	0	0
1	7	4	""	"146079"	5800	5530	100	33	34	6	17	33	33	33	6	18	23	1	0	88	87	36	41	77	77	78	25	32	33	13	0	0.000	0.100	0.188	0.196	3.280	0.016	0.005	80	452	100	11	11	Error	0	11	1	10	2694	6954	0.167	0.360	0	0	0
1	8	4	""	"146199"	5990	5540	100	35	34	6	17	33	33	33	6	18	20	3	0	109	137	83	60	76	76	79	26	32	51	45	0	0.061	0.016	0.075	0.106	4.887	0.003	0.000	80	418	100	35	62	-4.044	2	33	1	61	2711	10930	0.167	2.231	0	0	0
1	9	4	"hsa-miR-1909-5p"	"146138"	6160	5530	100	34	34	6	17	33	33	33	6	18	18	1	0	77	84	28	33	76	76	78	26	33	25	7	0	1.000	0.125	0.237	0.297	3.324	-0.030	0.014	80	420	100	2	9	0.000	1	1	1	8	2695	6686	0.167	0.231	0	0	0
1	10	4	""	"146177"	6340	5530	100	35	34	7	20	33	33	33	6	18	17	3	0	72	79	31	39	77	77	80	27	33	18	2	0	-0.400	0.500	0.193	0.232	3.809	-0.011	0.002	80	440	100	-3	3	Error	2	-5	1	2	2734	6305	0.167	-0.037	0	0	0
1	11	4	"hsv1-miR-H6-3p"	"146117"	6530	5540	100	33	34	7	20	34	34	34	6	17	18	2	0	239	221	141	63	77	77	79	26	32	66	56	0	-0.006	0.000	0.036	0.061	6.390	0.003	0.002	80	452	100	161	144	Error	-1	162	0	144	2735	17719	0.000	5.462	0	0	0
1	12	4	""	"146028"	6710	5540	100	34	34	6	17	34	34	34	6	17	18	2	0	117	128	63	49	77	77	80	27	33	55	42	0	0.000	0.000	0.116	0.131	3.071	-0.001	0.000	80	442	100	40	51	Error	0	40	0	51	2747	10222	0.000	1.778	0	0	0
1	13	4	""	"146212"	6890	5530	100	35	34	6	17	33	33	34	6	17	16	2	0	75	81	31	38	76	76	79	24	30	28	8	0	-2.000	0.200	0.222	0.241	3.619	0.004	0.000	80	451	100	1	6	Error	2	-1	1	5	2722	6491	0.000	0.083	0	0	0
1	14	4	""	"146209"	7070	5530	100	34	34	6	17	33	33	34	6	17	18	3	0	1904	1329	1019	76	76	76	78	25	32	71	70	0	0.001	0.001	0.004	0.009	9.990	0.000	0.001	80	432	100	1829	1254	Error	1	1828	1	1253	2734	106358	0.000	50.040	0	0	0
1	15	4	"spike_control_v2_32"	"28393"	7250	5530	100	35	34	6	17	34	34	34	6	17	10	1	0	3345	2989	2466	82	78	78	80	26	32	73	70	0	0.000	0.000	0.001	0.006	23.565	0.000	0.001	80	442	100	3268	2911	Error	1	3267	0	2911	2739	239141	0.000	111.885	0	0	0
1	16	4	""	"146220"	7430	5530	100	34	34	6	17	33	33	34	6	17	20	5	0	194	211	139	65	79	79	82	27	32	61	57	0	0.009	0.008	0.040	0.051	5.219	0.002	0.001	80	430	100	116	133	-6.845	1	115	1	132	2740	16863	0.000	4.778	0	0	0
1	17	4	"hsa_negative_control_7"	"10902"	7600	5530	100	33	33	5	15	34	34	34	6	17	11	0	0	75	77	25	32	82	82	87	29	33	5	1	0	0.143	0.200	0.250	0.284	3.239	0.022	0.013	80	420	100	-8	-6	-2.807	-1	-7	-1	-5	2668	6131	-0.167	-0.345	0	0	0
1	18	4	""	"146055"	7780	5530	100	34	35	6	17	34	34	34	5	14	20	6	0	514	407	288	70	82	82	85	27	31	66	66	0	0.000	0.003	0.018	0.027	6.156	0.001	0.002	80	430	100	432	326	Error	0	432	1	325	2784	32548	0.200	11.926	0	0	0
1	19	4	"spike_control_v2_43"	"29146"	7960	5540	100	36	36	5	13	34	34	34	5	14	20	5	0	110	125	62	49	86	86	88	28	31	47	38	0	0.083	0.051	0.079	0.085	3.997	0.015	0.012	80	442	100	26	41	-3.585	2	24	2	39	2841	10003	0.400	1.321	0	0	0
1	20	4	"hsa-miR-625-5p"	"145831"	8140	5530	100	35	35	5	14	34	34	34	6	17	13	2	0	88	93	39	41	85	85	88	28	31	26	10	0	0.333	0.125	0.137	0.151	3.252	0.009	0.002	80	444	100	4	9	-1.585	1	3	1	8	2821	7454	0.167	0.179	0	0	0
1	21	4	"hsa-miR-646"	"145963"	8320	5530	100	35	35	6	17	35	35	35	6	17	12	2	0	75	76	22	28	83	83	86	27	31	10	1	0	0.000	0.000	0.316	0.272	3.442	-0.008	0.001	80	471	100	-8	-7	Error	0	-8	0	-7	2831	6092	0.000	-0.370	0	0	0
1	22	4	"hsa-miR-1247-5p"	"145977"	8520	5550	100	37	36	5	13	35	35	35	6	17	12	0	0	174	170	90	52	78	78	82	26	31	63	58	0	0.021	0.011	0.050	0.053	4.051	0.006	0.005	80	491	100	98	93	-5.585	2	96	1	92	2905	13579	0.167	3.385	0	0	0
1	1	5	"hsa-miR-501-5p"	"145675"	4720	5740	100	33	34	6	17	34	34	34	6	17	11	5	0	135	148	78	52	96	96	99	34	34	52	38	0	-0.026	0.000	0.065	0.089	4.571	0.003	0.001	80	479	100	38	52	Error	-1	39	0	52	2700	11876	0.000	1.441	0	0	0
1	2	5	"hsa-miR-125b-1-3p"	"145838"	4900	5740	100	34	34	7	20	33	33	34	6	17	25	5	0	100	110	46	41	97	97	100	35	35	26	13	0	0.333	0.077	0.174	0.182	5.297	0.004	0.001	80	446	100	4	14	-1.585	1	3	1	13	2738	8768	0.000	0.286	0	0	0
1	3	5	""	"145953"	5080	5730	100	34	33	7	21	33	33	33	6	18	13	3	0	1842	2989	2922	97	92	92	96	34	35	60	57	0	0.001	0.000	0.001	0.007	19.152	0.000	0.000	80	442	100	1751	2897	Error	1	1750	0	2897	2675	239129	0.000	85.088	0	0	0
1	4	5	"hsa-miR-512-5p"	"145690"	5260	5730	100	33	33	7	21	33	33	34	7	20	11	1	0	101	105	41	39	89	89	92	32	34	32	11	0	0.000	0.000	0.150	0.210	3.749	-0.009	0.002	80	462	100	12	16	Error	0	12	0	16	2669	8387	-0.143	0.406	0	0	0
1	5	5	"spike_control_v2_29"	"27968"	5450	5730	100	34	34	8	23	33	33	34	6	17	23	5	0	778	792	653	82	88	88	91	32	35	63	60	0	0.001	0.001	0.010	0.023	9.247	0.001	0.002	80	430	100	691	705	-9.430	1	690	1	704	2699	63353	0.000	21.906	0	0	0
1	6	5	"hsa-miR-150-5p"	"145678"	5620	5720	100	34	34	6	17	34	34	34	6	17	21	1	0	459	370	277	74	88	88	92	33	35	62	60	0	0.000	0.000	0.021	0.041	6.349	0.003	0.006	80	418	100	371	282	Error	0	371	0	282	2743	29576	0.000	8.424	0	0	0
1	7	5	""	"145884"	5800	5720	100	34	34	6	17	33	33	34	6	17	17	5	0	89	98	41	41	84	84	88	36	40	28	11	0	0.200	0.071	0.129	0.205	3.749	0.010	0.002	80	452	100	6	15	-2.322	1	5	1	14	2736	7805	0.000	0.278	0	0	0
1	8	5	"hsa-miR-648"	"145715"	5980	5710	100	35	34	6	17	34	34	34	6	17	12	2	0	77	77	27	35	76	76	80	31	38	11	3	0	1.000	0.000	0.200	0.237	4.651	-0.009	0.001	80	449	100	2	1	0.000	1	1	0	1	2717	6193	0.000	-0.097	0	0	0
1	9	5	"hsa-miR-27b-3p"	"147199"	6170	5710	100	34	34	7	20	34	34	34	6	17	15	5	0	294	479	429	89	76	76	78	28	35	56	53	0	0.000	0.000	0.019	0.029	8.979	0.002	0.009	80	448	100	218	403	Error	0	218	0	403	2720	38352	0.000	14.321	0	0	0
1	10	5	"hsa-miR-4309"	"147535"	6340	5720	100	33	34	7	20	34	34	34	6	17	16	2	0	74	80	31	38	74	74	76	27	35	28	10	0	100000.000	0.000	0.197	0.241	4.062	-0.022	0.009	80	440	100	-1	6	16.610	-1	0	0	6	2680	6416	0.000	0.148	0	0	0
1	11	5	"hsa-miR-3152-3p"	"147892"	6520	5720	100	35	35	6	17	33	33	34	6	17	26	5	0	71	72	27	37	71	71	74	25	33	22	3	0	100000.000	2.000	0.317	0.286	3.682	-0.012	0.002	80	442	100	2	3	16.610	2	0	2	1	2783	5794	0.167	-0.080	0	0	0
1	12	5	""	"147890"	6710	5720	100	32	33	6	18	34	34	34	6	17	12	1	0	317	272	187	68	72	72	74	23	31	66	62	0	-0.008	-0.005	0.024	0.050	8.866	0.000	0.000	80	452	100	243	199	Error	-2	245	-1	200	2657	21726	-0.167	8.609	0	0	0
1	13	5	"hsa-miR-4305"	"147611"	6900	5730	100	34	34	6	17	34	34	34	6	17	13	0	0	315	266	165	62	74	74	76	25	32	68	66	0	0.000	0.000	0.026	0.043	7.078	-0.005	0.011	80	438	100	241	192	Error	0	241	0	192	2697	21247	0.000	7.600	0	0	0
1	14	5	""	"147934"	7070	5710	100	35	35	7	20	34	34	34	6	17	17	6	0	98	117	63	53	75	75	76	25	32	48	35	0	0.043	0.024	0.132	0.145	4.621	0.021	0.020	80	431	100	24	43	-4.524	1	23	1	42	2792	9320	0.167	1.640	0	0	0
1	15	5	"hsa-miR-4294"	"147627"	7250	5720	100	33	34	6	17	34	34	34	6	17	17	2	0	75	77	28	36	75	75	77	25	32	18	7	0	100000.000	0.000	0.304	0.342	3.507	-0.012	0.003	80	442	100	-1	2	16.610	-1	0	0	2	2736	6142	0.000	0.000	0	0	0
1	16	5	"hsa-miR-4276"	"147770"	7430	5720	100	35	35	6	17	34	34	34	6	17	22	1	0	79	80	26	32	78	78	80	27	33	15	3	0	1.000	0.500	0.272	0.305	4.076	0.015	0.003	80	452	100	2	3	0.000	1	1	1	2	2780	6378	0.167	0.000	0	0	0
1	17	5	"hsa-let-7b-5p"	"147165"	7610	5710	100	35	35	6	17	34	34	34	6	17	12	1	0	100	539	647	120	84	84	87	37	42	45	40	0	0.063	0.002	0.055	0.035	9.227	-0.001	0.002	80	432	100	17	456	-4.000	1	16	1	455	2773	43138	0.167	12.216	0	0	0
1	18	5	"hsa-miR-4320"	"147705"	7790	5720	100	35	35	6	17	34	34	35	6	17	16	3	0	87	88	28	31	85	85	88	35	39	15	0	0	0.500	0.333	0.297	0.293	3.112	-0.008	0.003	80	442	100	3	4	-1.000	1	2	1	3	2810	7057	0.000	0.000	0	0	0
1	19	5	"hsa-miR-466"	"147848"	7970	5720	100	34	34	5	14	34	34	35	6	17	17	1	0	71	76	28	36	81	81	83	25	30	13	2	0	0.000	0.000	0.214	0.213	2.454	-0.008	0.001	80	450	100	-10	-5	Error	0	-10	0	-5	2755	6119	-0.167	-0.280	0	0	0
1	20	5	"hsv2-miR-H6-3p"	"147900"	8170	5720	100	35	36	6	16	35	35	35	6	17	20	6	0	651	517	389	75	80	80	83	26	31	71	62	0	0.000	0.002	0.014	0.024	7.809	0.001	0.005	80	457	100	571	438	Error	0	571	1	437	2912	41334	0.167	16.692	0	0	0
1	21	5	"hsa-miR-3175"	"147891"	8330	5730	100	35	35	6	17	36	36	36	6	16	11	0	0	110	133	74	55	83	83	86	28	32	46	37	0	-0.037	-0.020	0.111	0.122	3.908	-0.001	0.000	80	436	100	26	49	Error	-1	27	-1	50	2768	10608	-0.167	1.679	0	0	0
1	22	5	""	"147873"	8510	5720	100	35	35	6	17	35	35	36	6	16	13	2	0	79	81	26	32	81	81	85	29	34	11	2	0	0.000	0.000	0.250	0.299	3.224	-0.011	0.003	80	462	100	-2	0	Error	0	-2	0	0	2779	6471	-0.167	-0.138	0	0	0
1	1	6	"hsa-miR-200b-3p"	"147186"	4740	5910	100	33	34	7	20	33	33	33	6	18	20	7	0	202	278	192	69	103	103	104	33	31	57	51	0	0.000	0.006	0.042	0.069	5.421	0.004	0.005	80	441	100	99	176	Error	0	99	1	175	2713	22220	0.167	5.273	0	0	0
1	2	6	""	"147844"	4910	5910	100	33	33	6	18	33	33	33	6	18	12	2	0	88	90	31	34	104	104	106	33	31	8	1	0	0.000	0.000	0.131	0.188	4.283	0.005	0.001	80	383	100	-16	-14	Error	0	-16	0	-14	2642	7235	0.000	-0.485	0	0	0
1	3	6	""	"147283"	5090	5910	100	33	33	7	21	33	33	34	7	20	13	1	0	106	116	48	41	101	101	102	32	31	37	18	0	0.000	0.000	0.180	0.185	2.897	0.012	0.005	80	442	100	5	15	Error	0	5	0	15	2637	9271	-0.143	0.438	0	0	0
1	4	6	"hsa-miR-3613-3p"	"148493"	5270	5920	100	33	34	6	17	34	34	34	7	20	11	3	0	1765	1510	1208	80	98	98	101	31	30	77	68	0	-0.001	0.000	0.005	0.010	11.341	0.000	0.000	80	442	100	1666	1412	Error	-1	1667	0	1412	2696	120794	0.000	45.452	0	0	0
1	5	6	"hsa-miR-3918"	"148231"	5450	5910	100	35	34	6	17	33	33	34	6	17	16	1	0	87	90	30	33	96	96	98	30	30	13	1	0	-0.222	-0.167	0.194	0.227	3.477	-0.021	0.010	80	442	100	-7	-5	Error	2	-9	1	-6	2710	7192	0.000	-0.267	0	0	0
1	6	6	"hsa-miR-933"	"148635"	5630	5910	100	33	34	6	17	34	34	34	6	17	11	1	0	126	143	67	46	97	97	100	31	31	48	36	0	-0.034	0.000	0.102	0.128	4.965	-0.010	0.006	80	452	100	28	46	Error	-1	29	0	46	2693	11410	0.000	1.387	0	0	0
1	7	6	""	"148660"	5810	5910	100	32	33	6	18	33	33	34	6	17	18	2	0	95	96	31	32	97	97	100	34	34	11	2	0	0.500	0.000	0.185	0.203	3.957	-0.013	0.004	80	452	100	-3	-1	-1.000	-1	-2	0	-1	2664	7713	-0.167	-0.118	0	0	0
1	8	6	"hsa-miR-4296"	"147660"	5990	5910	100	32	33	6	18	33	33	34	6	17	18	2	0	85	83	24	28	89	89	92	34	36	6	0	0	0.250	0.000	0.333	0.416	3.601	-0.020	0.010	80	461	100	-5	-6	-2.000	-1	-4	0	-6	2650	6654	-0.167	-0.265	0	0	0
1	9	6	"hsa-miR-3185"	"147709"	6170	5910	100	34	34	7	20	34	34	34	6	17	16	5	0	81	84	26	30	85	85	88	34	38	7	1	0	0.000	0.000	0.223	0.214	2.438	0.000	0.000	80	460	100	-4	-1	Error	0	-4	0	-1	2714	6685	0.000	-0.118	0	0	0
1	10	6	"hsa-miR-3689a-5p/hsa-miR-3689b-5p/hsa-miR-3689e"	"148251"	6350	5910	100	32	33	6	18	34	34	34	6	17	10	0	0	96	97	37	38	84	84	86	30	34	30	10	0	-0.167	-0.077	0.125	0.181	3.805	-0.015	0.006	80	462	100	10	12	Error	-2	12	-1	13	2620	7744	-0.167	0.367	0	0	0
1	11	6	"hsa-miR-3680-5p"	"148599"	6540	5900	100	35	34	6	17	33	33	34	6	17	13	2	0	90	98	41	41	83	83	86	31	36	32	12	0	0.286	0.067	0.139	0.145	2.879	0.002	0.000	80	449	100	9	16	-1.807	2	7	1	15	2685	7808	0.000	0.387	0	0	0
1	12	6	"hsa-miR-510-5p"	"148665"	6710	5900	100	34	34	6	17	33	33	34	6	17	21	2	0	80	81	29	35	79	79	82	28	34	17	3	0	1.000	0.500	0.267	0.232	3.529	-0.004	0.000	80	438	100	2	3	0.000	1	1	1	2	2732	6440	0.000	-0.036	0	0	0
1	13	6	"hsa-miR-3652"	"148363"	6890	5900	100	33	34	6	17	34	34	34	6	17	12	5	0	82	86	33	38	72	72	76	27	35	31	10	0	-0.100	0.000	0.249	0.245	3.802	-0.002	0.000	80	438	100	9	14	Error	-1	10	0	14	2702	6886	0.000	0.370	0	0	0
1	14	6	"hsa-miR-3181"	"147703"	7070	5900	100	34	34	6	17	34	34	34	6	17	15	5	0	72	74	25	33	72	72	76	26	34	18	2	0	0.000	0.000	0.214	0.230	3.002	-0.014	0.004	80	460	100	0	2	Error	0	0	0	2	2743	5914	0.000	-0.077	0	0	0
1	15	6	"hsa-miR-3667-3p"	"148062"	7250	5900	100	34	35	6	17	34	34	34	6	17	15	1	0	76	79	28	35	71	71	75	26	34	23	5	0	0.000	0.125	0.255	0.231	3.237	-0.013	0.003	80	461	100	5	9	Error	0	5	1	8	2763	6287	0.167	0.154	0	0	0
1	16	6	"hsa-miR-3664-5p"	"148206"	7440	5910	100	34	34	6	17	34	34	34	6	17	16	1	0	77	82	31	37	72	72	75	26	34	25	12	0	0.000	0.000	0.213	0.262	4.700	-0.013	0.003	80	484	100	5	10	Error	0	5	0	10	2740	6562	0.000	0.269	0	0	0
1	17	6	"spike_control_v1_i"	"14257"	7620	5890	100	33	34	6	17	34	34	34	6	17	13	1	0	87	91	31	34	81	81	84	30	35	23	7	0	-0.167	0.000	0.294	0.280	3.888	-0.017	0.007	80	452	100	5	10	Error	-1	6	0	10	2709	7283	0.000	0.233	0	0	0
1	18	6	"Empty"	"0"	7790	5900	100	33	34	7	20	34	34	35	6	17	15	5	0	75	78	24	30	87	87	91	31	34	5	0	0	0.083	0.000	0.212	0.209	3.075	-0.013	0.004	80	446	100	-13	-9	-3.585	-1	-12	0	-9	2725	6259	-0.167	-0.419	0	0	0
1	19	6	""	"148496"	7970	5900	100	34	35	6	17	34	34	35	6	17	20	5	0	80	83	24	28	83	83	87	29	33	11	2	0	0.000	100000.000	0.188	0.233	3.291	-0.004	0.000	80	458	100	-3	1	Error	0	-3	1	0	2821	6617	0.000	-0.138	0	0	0
1	20	6	""	"148322"	8150	5920	100	35	35	7	20	34	34	35	6	17	18	7	0	267	238	125	52	80	80	83	26	31	73	71	0	0.005	0.006	0.027	0.036	4.605	0.003	0.002	80	452	100	188	159	-7.547	1	187	1	158	2799	19068	0.000	5.962	0	0	0
1	21	6	""	"148560"	8330	5920	100	35	35	6	17	35	35	36	6	16	15	3	0	101	123	64	52	81	81	84	28	33	46	36	0	0.000	0.000	0.211	0.131	4.485	0.005	0.001	80	442	100	20	42	Error	0	20	0	42	2817	9824	-0.167	1.393	0	0	0
1	22	6	""	"148185"	8510	5910	100	34	35	6	17	35	35	35	6	17	11	2	0	81	83	33	39	84	84	88	32	36	15	3	0	0.333	0.000	0.200	0.205	3.439	-0.011	0.003	80	474	100	-4	-1	-1.585	-1	-3	0	-1	2784	6678	0.000	-0.156	0	0	0
1	1	7	""	"148230"	4740	6090	100	33	33	6	18	33	33	34	7	20	15	1	0	123	126	44	34	106	106	106	31	29	35	18	0	0.000	0.000	0.228	0.223	3.023	0.007	0.002	80	475	100	17	20	Error	0	17	0	20	2666	10054	-0.143	0.645	0	0	0
1	2	7	""	"148444"	4920	6070	100	35	34	7	20	34	34	33	6	18	11	5	0	114	120	43	35	108	108	108	30	27	36	15	0	0.167	0.000	0.106	0.135	3.444	-0.024	0.015	80	412	100	7	12	-2.585	1	6	0	12	2703	9578	0.167	0.400	0	0	0
1	3	7	""	"148164"	5080	6100	100	34	35	8	22	33	33	33	6	18	22	11	0	85	87	27	31	102	102	103	32	31	5	1	0	-0.059	-0.133	0.208	0.294	3.810	-0.044	0.035	80	431	100	-16	-13	Error	1	-17	2	-15	2765	6927	0.333	-0.500	0	0	0
1	4	7	""	"148232"	5260	6100	100	34	33	7	21	34	34	34	7	20	8	0	0	86	87	26	29	100	100	101	33	32	5	1	0	0.000	0.077	0.188	0.291	3.587	0.012	0.003	80	432	100	-14	-14	Error	0	-14	-1	-13	2665	6941	-0.143	-0.424	0	0	0
1	5	7	""	"148350"	5440	6100	100	35	35	7	20	33	33	34	7	20	22	3	0	89	90	26	28	93	93	98	31	31	11	0	0	-0.500	-0.667	0.286	0.266	3.286	-0.035	0.023	80	452	100	-2	-1	Error	2	-4	2	-3	2800	7238	0.143	-0.258	0	0	0
1	6	7	""	"148090"	5630	6100	100	35	34	7	20	33	33	34	6	17	22	5	0	342	318	214	67	95	95	98	30	30	62	61	0	0.008	0.004	0.025	0.032	5.301	0.001	0.001	80	440	100	249	224	-6.948	2	247	1	223	2743	25439	0.000	7.333	0	0	0
1	7	7	""	"148142"	5800	6100	100	34	34	6	17	34	34	34	6	17	16	2	0	84	88	26	29	96	96	98	29	29	8	1	0	0.000	0.000	0.250	0.240	3.141	-0.006	0.001	80	430	100	-12	-8	Error	0	-12	0	-8	2724	7040	0.000	-0.345	0	0	0
1	8	7	""	"148022"	5980	6100	100	34	35	7	20	34	34	34	6	17	20	5	0	98	102	36	35	96	96	98	29	29	23	10	0	0.000	0.167	0.169	0.229	3.591	0.008	0.001	80	442	100	2	7	Error	0	2	1	6	2760	8195	0.167	0.138	0	0	0
1	9	7	""	"148505"	6160	6100	100	34	34	5	14	34	34	33	6	18	6	1	0	75	80	26	32	98	98	100	31	31	5	1	0	0.000	0.000	0.160	0.165	2.702	0.006	0.001	80	452	100	-23	-18	Error	0	-23	0	-18	2681	6428	0.167	-0.645	0	0	0
1	10	7	""	"148152"	6350	6100	100	33	34	6	17	33	33	34	6	17	17	2	0	81	82	29	35	98	98	100	31	31	5	1	0	0.000	-0.062	0.160	0.196	2.521	-0.010	0.002	80	452	100	-17	-15	Error	0	-17	1	-16	2686	6546	0.000	-0.581	0	0	0
1	11	7	""	"148161"	6530	6100	100	32	32	6	18	34	34	34	6	17	13	1	0	81	86	28	32	96	96	99	31	31	8	0	0	0.133	0.200	0.192	0.202	3.200	-0.018	0.006	80	451	100	-17	-12	-2.907	-2	-15	-2	-10	2586	6848	-0.333	-0.419	0	0	0
1	12	7	""	"148513"	6710	6100	100	34	35	7	20	33	33	34	6	17	22	6	0	75	76	23	30	95	95	97	32	32	1	0	0	-0.050	-0.105	0.250	0.204	3.131	-0.003	0.000	80	468	100	-19	-17	Error	1	-20	2	-19	2767	6112	0.167	-0.656	0	0	0
1	13	7	""	"148469"	6890	6100	100	35	35	6	17	34	34	34	6	17	21	5	0	77	80	24	30	86	86	89	31	34	7	0	0	-0.111	-0.167	0.222	0.200	2.317	0.002	0.000	80	460	100	-8	-5	Error	1	-9	1	-6	2802	6420	0.167	-0.290	0	0	0
1	14	7	""	"148203"	7070	6100	100	35	35	6	17	34	34	34	6	17	16	3	0	77	82	25	30	84	84	87	31	35	6	1	0	-0.143	-0.500	0.211	0.235	2.937	-0.006	0.001	80	448	100	-6	-1	Error	1	-7	1	-2	2776	6549	0.167	-0.161	0	0	0
1	15	7	""	"148477"	7240	6100	100	36	36	6	16	34	34	34	6	17	18	5	0	101	112	48	42	81	81	88	35	39	37	17	0	0.100	0.065	0.130	0.123	3.797	-0.007	0.002	80	463	100	22	33	-3.322	2	20	2	31	2852	8951	0.333	0.686	0	0	0
1	16	7	""	"148572"	7430	6140	100	35	34	7	20	34	34	34	6	17	16	3	0	95	95	30	31	82	82	88	35	39	25	3	0	0.077	0.000	0.243	0.266	3.419	0.014	0.005	80	425	100	14	13	-3.700	1	13	0	13	2751	7618	0.000	0.200	0	0	0
1	17	7	""	"148333"	7610	6120	100	34	35	6	17	34	34	34	6	17	15	1	0	75	80	30	37	75	75	82	31	37	16	6	0	0.000	0.200	0.209	0.217	3.438	-0.016	0.007	80	439	100	0	6	Error	0	0	1	5	2763	6380	0.167	-0.065	0	0	0
1	18	7	""	"148391"	7790	6110	100	35	35	5	14	34	34	35	6	17	18	1	0	101	103	42	40	77	77	81	32	39	42	21	0	0.042	0.038	0.157	0.188	3.299	0.000	0.000	80	468	100	25	27	-4.585	1	24	1	26	2815	8205	0.000	0.688	0	0	0
1	19	7	""	"148450"	7970	6110	100	35	35	6	17	34	34	34	6	17	23	1	0	154	164	91	55	83	83	87	30	34	57	52	0	0.014	0.012	0.087	0.090	4.390	0.003	0.001	80	419	100	72	82	-6.150	1	71	1	81	2796	13145	0.167	2.567	0	0	0
1	20	7	"hsa-miR-381-3p"	"148306"	8150	6100	100	35	35	6	17	34	34	35	6	17	11	2	0	94	97	34	35	83	83	84	26	30	35	12	0	0.091	0.071	0.136	0.170	3.199	0.017	0.008	80	383	100	12	15	-3.459	1	11	1	14	2792	7727	0.000	0.500	0	0	0
1	21	7	""	"148122"	8330	6100	100	37	36	5	13	35	35	35	6	17	12	0	0	1053	909	745	81	83	83	86	30	34	68	62	0	0.002	0.001	0.007	0.016	8.701	0.001	0.004	80	432	100	972	827	-8.922	2	970	1	826	2870	72708	0.167	27.433	0	0	0
1	22	7	""	"148150"	8510	6090	100	36	36	6	16	35	35	35	5	14	13	5	0	86	87	29	33	87	87	93	66	70	2	0	0	-1.000	100000.000	0.239	0.230	3.172	-0.006	0.007	80	474	100	0	1	Error	1	-1	1	0	2872	6965	0.200	-0.091	0	0	0
1	1	8	""	"148120"	4720	6280	100	34	34	6	17	33	33	34	7	20	13	0	0	89	88	30	34	101	101	103	34	33	8	1	0	-0.083	-0.077	0.250	0.207	3.183	-0.009	0.002	80	493	100	-11	-12	Error	1	-12	1	-13	2693	7048	0.000	-0.441	0	0	0
1	2	8	"hsa-miR-383-5p"	"146024"	4900	6280	100	34	34	7	20	33	33	33	6	18	21	7	0	82	86	30	34	99	99	101	31	30	8	3	0	-0.059	-0.077	0.216	0.206	3.421	-0.002	0.000	80	488	100	-16	-12	Error	1	-17	1	-13	2728	6897	0.167	-0.484	0	0	0
1	3	8	""	"42659"	5100	6290	100	34	34	6	17	33	33	33	6	18	16	2	0	293	483	405	83	97	97	100	32	32	60	56	0	0.005	0.003	0.013	0.021	5.428	-0.001	0.001	80	437	100	197	387	-7.615	1	196	1	386	2684	38645	0.167	11.969	0	0	0
1	4	8	""	"17287"	5260	6280	100	35	34	7	20	33	33	33	7	21	17	3	0	91	92	31	33	99	99	102	32	31	8	3	0	-0.250	-0.143	0.283	0.286	3.892	0.020	0.006	80	417	100	-6	-6	Error	2	-8	1	-7	2749	7384	0.143	-0.312	0	0	0
1	5	8	"Empty"	"0"	5440	6280	100	32	33	7	21	33	33	33	6	18	18	2	0	76	79	33	41	96	96	100	32	32	10	1	0	0.050	0.000	0.158	0.217	4.076	-0.023	0.012	80	442	100	-21	-17	-4.322	-1	-20	0	-17	2657	6315	0.000	-0.656	0	0	0
1	6	8	""	"11234"	5620	6280	100	34	34	7	20	33	33	34	6	17	20	3	0	108	112	46	41	95	95	97	31	31	31	17	0	0.077	0.059	0.195	0.158	4.228	0.003	0.000	80	442	100	14	18	-3.700	1	13	1	17	2720	8995	0.000	0.484	0	0	0
1	7	8	"hsa-miR-802"	"30442"	5800	6280	100	33	33	6	18	33	33	33	6	18	17	5	0	76	77	25	32	95	95	99	43	43	2	0	0	0.000	0.000	0.194	0.189	3.084	-0.004	0.001	80	442	100	-19	-18	Error	0	-19	0	-18	2673	6197	0.000	-0.512	0	0	0
1	8	8	"hsa-miR-4428"	"168574"	5980	6280	100	34	34	6	17	33	33	34	6	17	15	2	0	83	85	28	32	95	95	96	30	31	10	0	0	-0.083	-0.100	0.220	0.261	4.175	-0.016	0.006	80	442	100	-11	-9	Error	1	-12	1	-10	2687	6820	0.000	-0.367	0	0	0
1	9	8	"hsa-miR-5590-5p"	"168970"	6160	6280	100	33	33	6	18	33	33	33	6	18	12	2	0	71	76	28	36	96	96	98	28	28	6	0	0	0.000	0.000	0.100	0.179	5.062	0.000	0.000	80	451	100	-25	-20	Error	0	-25	0	-20	2678	6056	0.000	-0.786	0	0	0
1	10	8	"hsa-miR-5692a"	"168938"	6340	6280	100	33	33	6	18	34	34	33	6	18	11	2	0	72	74	26	35	95	95	98	30	30	3	0	0	0.043	0.048	0.146	0.170	3.468	-0.002	0.000	80	451	100	-24	-22	-4.524	-1	-23	-1	-21	2646	5931	0.000	-0.800	0	0	0
1	11	8	"hsa-miR-4729"	"168825"	6520	6280	100	33	33	6	18	34	34	34	6	17	11	0	0	85	88	29	32	96	96	99	32	32	6	1	0	0.091	0.125	0.233	0.240	3.500	0.008	0.002	80	462	100	-12	-9	-3.459	-1	-11	-1	-8	2668	7074	-0.167	-0.344	0	0	0
1	12	8	"hsa-miR-4475"	"168640"	6710	6300	100	35	35	6	17	34	34	34	6	17	16	3	0	229	219	124	56	97	97	142	914	643	0	0	0	0.008	0.008	0.031	0.038	3.530	0.000	0.003	80	461	100	133	123	-7.044	1	132	1	122	2783	17540	0.167	0.084	0	0	0
1	13	8	"hsa-miR-4535"	"168874"	6890	6290	100	33	34	6	17	34	34	34	6	17	12	1	0	82	90	33	36	97	97	142	923	650	0	0	0	0.067	0.000	0.162	0.169	2.845	0.006	0.001	80	452	100	-16	-7	-3.907	-1	-15	0	-7	2725	7226	0.000	-0.056	0	0	0
1	14	8	"hsa-miR-5002-3p"	"168656"	7070	6290	100	34	34	6	17	34	34	34	6	17	12	2	0	654	706	619	87	98	98	100	33	33	65	61	0	0.000	0.000	0.008	0.016	8.032	0.000	0.001	80	440	100	556	608	Error	0	556	0	608	2741	56454	0.000	18.364	0	0	0
1	15	8	""	"168838"	7240	6290	100	35	35	6	17	34	34	34	6	17	22	1	0	17324	14850	13939	93	100	100	105	39	37	76	62	0	0.000	0.000	0.000	0.002	31.500	0.000	0.016	80	430	100	17225	14751	Error	1	17224	1	14750	2794	1187992	0.167	378.077	0	0	0
1	16	8	"hsa-miR-4754"	"168861"	7420	6280	100	34	34	6	17	34	34	35	6	17	15	5	0	91	99	49	49	98	98	103	44	42	7	2	0	0.000	0.000	0.198	0.250	4.017	0.009	0.003	80	389	100	-7	1	Error	0	-7	0	1	2758	7952	-0.167	-0.091	0	0	0
1	17	8	"hsa-miR-4999-3p"	"168667"	7600	6280	100	36	35	6	17	34	34	34	6	17	17	1	0	74	77	28	36	92	92	98	47	47	2	1	0	-0.111	-0.067	0.281	0.295	4.462	-0.003	0.000	80	437	100	-16	-14	Error	2	-18	1	-15	2797	6141	0.167	-0.447	0	0	0
1	18	8	"hsa-miR-4735-5p"	"168910"	7800	6300	100	35	35	6	17	34	34	34	7	20	17	1	0	107	119	80	67	82	82	92	51	55	26	3	0	0.040	0.027	0.152	0.160	3.813	-0.007	0.004	80	428	100	26	38	-4.644	1	25	1	37	2793	9552	0.143	0.529	0	0	0
1	19	8	"hsa-miR-5683"	"168664"	7960	6270	100	35	36	6	16	34	34	34	6	17	21	3	0	69	105	173	164	77	77	91	99	108	5	3	0	-0.125	0.071	0.104	0.135	5.144	0.006	0.011	80	395	100	-7	30	Error	1	-8	2	28	2857	8403	0.333	0.141	0	0	0
1	20	8	""	"168712"	8120	6240	100	36	36	5	13	34	34	34	6	17	21	1	0	92	89	31	34	78	78	85	54	63	8	0	0	0.143	0.182	0.167	0.159	2.888	0.017	0.016	80	390	100	16	13	-2.807	2	14	2	11	2883	7144	0.333	0.074	0	0	0
1	21	8	"hsa-miR-4772-5p"	"168766"	8320	6280	100	36	36	5	13	34	34	34	6	17	26	2	0	71	73	27	36	79	79	83	29	34	10	0	0	-0.250	-0.333	0.212	0.222	3.432	0.001	0.000	80	481	100	-6	-4	Error	2	-8	2	-6	2919	5800	0.333	-0.345	0	0	0
1	22	8	"hsa-miR-5088-5p"	"168569"	8500	6280	100	37	38	4	10	34	34	35	5	14	30	6	0	82	108	181	167	82	82	87	45	51	12	3	0	100000.000	0.154	0.190	0.243	4.177	0.001	0.001	80	485	100	3	30	16.610	3	0	4	26	3005	8648	0.600	0.467	0	0	0
1	1	9	""	"168608"	4720	6480	100	34	34	6	17	33	33	34	7	20	15	2	0	125	141	67	47	101	101	103	37	35	43	27	0	0.042	0.025	0.093	0.095	3.757	-0.001	0.000	80	492	100	25	41	-4.585	1	24	1	40	2725	11248	0.000	1.027	0	0	0
1	2	9	"hsa-miR-3689d"	"168883"	4900	6470	100	33	34	6	17	33	33	33	6	18	16	1	0	77	83	31	37	97	97	101	37	36	8	1	0	0.000	-0.071	0.091	0.096	2.366	-0.011	0.003	80	471	100	-20	-13	Error	0	-20	1	-14	2683	6632	0.167	-0.486	0	0	0
1	3	9	"hsa-miR-5693"	"168669"	5090	6470	100	34	34	7	20	33	33	33	6	18	18	5	0	73	80	25	31	98	98	102	32	31	3	0	0	-0.040	-0.056	0.200	0.190	2.486	-0.024	0.013	80	462	100	-24	-17	Error	1	-25	1	-18	2729	6436	0.167	-0.687	0	0	0
1	4	9	"hsa-miR-4785"	"168791"	5270	6470	100	33	34	7	20	33	33	34	7	20	16	1	0	77	80	29	36	103	103	106	32	30	2	0	0	0.000	-0.043	0.273	0.229	3.609	-0.012	0.004	80	460	100	-26	-22	Error	0	-26	1	-23	2696	6363	0.000	-0.812	0	0	0
1	5	9	"hsa-miR-4761-3p"	"168804"	5450	6470	100	34	34	7	20	34	34	34	7	20	12	1	0	88	92	30	32	99	99	103	32	31	11	2	0	0.000	0.000	0.250	0.288	4.505	-0.014	0.005	80	460	100	-11	-7	Error	0	-11	0	-7	2700	7381	0.000	-0.344	0	0	0
1	6	9	"hsa-miR-3529-3p"	"169368"	5630	6470	100	34	34	6	17	33	33	33	6	18	21	3	0	75	77	28	36	95	95	97	30	30	7	1	0	-0.050	-0.056	0.200	0.252	3.144	-0.015	0.005	80	460	100	-19	-17	Error	1	-20	1	-18	2741	6133	0.167	-0.667	0	0	0
1	7	9	"hsa-miR-4665-5p"	"169178"	5810	6470	100	33	33	6	18	33	33	34	6	17	15	2	0	80	86	28	32	92	92	96	41	42	6	0	0	0.000	0.000	0.263	0.246	3.327	-0.010	0.002	80	474	100	-12	-6	Error	0	-12	0	-6	2643	6895	-0.167	-0.244	0	0	0
1	8	9	"hsa-miR-4748"	"169221"	5990	6470	100	34	34	6	17	33	33	34	6	17	17	2	0	100	104	36	34	94	94	96	31	32	22	8	0	0.167	0.100	0.250	0.237	4.216	-0.012	0.004	80	452	100	7	11	-2.585	1	6	1	10	2706	8324	0.000	0.258	0	0	0
1	9	9	"hsa-miR-345-3p"	"169076"	6170	6480	100	36	34	6	17	33	33	33	6	18	22	3	0	557	466	335	71	93	93	96	30	31	68	61	0	0.006	0.003	0.013	0.024	8.602	-0.001	0.001	80	461	100	467	374	-7.273	3	464	1	373	2751	37277	0.167	12.333	0	0	0
1	10	9	"hsa-miR-5195-3p"	"169346"	6350	6480	100	34	34	6	17	34	34	34	6	17	18	0	0	89	88	29	32	93	93	98	30	30	10	1	0	0.000	0.000	0.286	0.264	3.505	-0.008	0.001	80	461	100	-4	-5	Error	0	-4	0	-5	2731	7066	0.000	-0.333	0	0	0
1	11	9	"hsa-miR-4726-5p"	"169031"	6530	6480	100	34	34	6	17	34	34	34	6	17	10	2	0	259	1287	1275	99	97	97	101	33	32	56	51	0	0.000	0.000	0.020	0.019	15.639	0.000	0.002	80	470	100	162	1190	Error	0	162	0	1190	2717	102983	0.000	35.939	0	0	0
1	12	9	"hsa-miR-4474-3p"	"169276"	6710	6480	100	35	34	6	17	34	34	34	6	17	15	1	0	83	87	44	50	97	97	99	30	30	10	2	0	-0.071	0.000	0.232	0.228	2.926	-0.010	0.003	80	452	100	-13	-10	Error	1	-14	0	-10	2736	6998	0.000	-0.400	0	0	0
1	13	9	"hsa-miR-4472"	"169170"	6900	6480	100	34	34	7	20	34	34	34	6	17	17	5	0	119	229	184	80	97	97	100	33	33	42	41	0	0.000	0.000	0.071	0.069	6.109	0.003	0.003	80	450	100	22	132	Error	0	22	0	132	2740	18336	0.000	3.909	0	0	0
1	14	9	"hsa-miR-5580-3p"	"169168"	7070	6480	100	35	34	5	14	34	34	34	6	17	15	1	0	157	171	98	57	97	97	100	35	35	52	47	0	0.017	0.000	0.065	0.083	5.431	0.000	0.000	80	440	100	61	74	-5.907	1	60	0	74	2729	13715	0.000	2.029	0	0	0
1	15	9	"hsa-miR-4699-5p"	"169335"	7250	6470	100	34	34	6	17	34	34	35	6	17	16	1	0	86	88	33	37	96	96	99	36	36	8	2	0	0.000	0.000	0.205	0.241	3.760	-0.005	0.001	80	451	100	-10	-8	Error	0	-10	0	-8	2716	7069	-0.167	-0.306	0	0	0
1	16	9	"hsa-miR-4462"	"169043"	7430	6470	100	34	35	6	17	34	34	34	6	17	21	3	0	117	163	306	187	92	92	102	48	47	28	12	0	0.000	0.014	0.167	0.134	2.945	-0.001	0.000	80	461	100	25	72	Error	0	25	1	71	2780	13030	0.167	1.271	0	0	0
1	17	9	"hsa-miR-5006-3p"	"169136"	7610	6470	100	35	35	5	14	34	34	34	6	17	13	1	0	123	121	44	36	93	93	99	43	43	30	10	0	0.033	0.036	0.098	0.107	2.969	-0.001	0.000	80	461	100	31	29	-4.907	1	30	1	28	2792	9667	0.167	0.512	0	0	0
1	18	9	"hsa-miR-3682-5p"	"169243"	7790	6470	100	34	34	7	20	34	34	35	6	17	16	5	0	113	116	51	43	95	95	102	44	43	26	12	0	0.000	0.000	0.138	0.142	2.833	-0.004	0.001	80	450	100	18	21	Error	0	18	0	21	2737	9263	-0.167	0.318	0	0	0
1	19	9	"hsa-miR-4640-3p"	"169205"	7980	6490	100	34	34	5	14	34	34	35	6	17	10	1	0	195	188	120	63	90	90	98	86	87	58	17	0	0.000	0.000	0.042	0.056	4.838	-0.003	0.005	80	471	100	105	98	Error	0	105	0	98	2734	15068	-0.167	1.047	0	0	0
1	20	9	"hsa-miR-548ai/hsa-miR-570-5p"	"169078"	8150	6440	100	35	35	5	14	35	35	35	6	17	11	0	0	76	93	92	98	76	76	83	48	57	7	3	0	0.000	0.000	0.237	0.241	4.119	-0.004	0.002	80	497	100	0	17	Error	0	0	0	17	2762	7439	0.000	0.208	0	0	0
1	21	9	"hsa-miR-4764-3p"	"169130"	8340	6490	100	34	35	6	17	35	35	35	6	17	13	5	0	725	706	188	26	79	79	81	33	40	97	97	0	-0.002	0.000	0.008	0.007	2.760	-0.001	0.002	80	475	100	645	627	Error	-1	646	0	627	2821	56463	0.000	18.939	0	0	0
1	22	9	"hsa-miR-4417"	"169358"	8520	6470	100	35	35	5	14	35	35	36	6	16	10	1	0	114	284	267	94	80	80	85	46	54	46	40	0	0.000	0.000	0.061	0.055	7.351	-0.002	0.002	80	493	100	34	204	Error	0	34	0	204	2776	22729	-0.167	4.326	0	0	0
1	1	10	"Empty"	"0"	4730	6670	100	33	33	6	18	33	33	33	6	18	15	3	0	105	106	32	30	100	100	106	38	35	18	1	0	0.000	0.000	0.219	0.234	3.991	-0.024	0.018	80	495	100	5	6	Error	0	5	0	6	2653	8481	0.000	0.000	0	0	0
1	2	10	"hsa-miR-4525"	"169278"	4910	6670	100	33	33	6	18	33	33	33	6	18	11	2	0	100	103	29	28	99	99	103	34	33	18	2	0	0.000	0.000	0.200	0.278	4.496	-0.029	0.017	80	489	100	1	4	Error	0	1	0	4	2648	8278	0.000	0.000	0	0	0
1	3	10	"hsa-miR-4451"	"169167"	5110	6670	100	33	34	6	17	33	33	33	7	21	15	0	0	122	302	259	85	97	97	101	31	30	47	45	0	0.000	0.005	0.045	0.046	6.912	-0.004	0.011	80	464	100	25	206	Error	0	25	1	205	2680	24179	0.143	6.484	0	0	0
1	4	10	"hsa-miR-4786-5p"	"169086"	5270	6670	100	33	34	7	20	33	33	33	6	18	22	6	0	87	89	28	31	99	99	102	33	32	5	0	0	0.000	-0.100	0.250	0.233	2.597	-0.005	0.001	80	434	100	-12	-9	Error	0	-12	1	-10	2680	7080	0.167	-0.394	0	0	0
1	5	10	""	"168937"	5450	6670	100	32	33	7	21	34	34	34	6	17	15	3	0	77	83	26	31	97	97	101	34	33	6	0	0	0.100	0.071	0.243	0.247	3.743	0.011	0.002	80	460	100	-22	-15	-3.322	-2	-20	-1	-14	2641	6620	-0.167	-0.529	0	0	0
1	6	10	""	"168555"	5630	6670	100	34	34	7	20	33	33	33	6	18	16	5	0	89	89	29	32	94	94	96	32	33	5	1	0	-0.200	-0.200	0.234	0.301	3.297	-0.006	0.001	80	480	100	-4	-4	Error	1	-5	1	-5	2688	7119	0.167	-0.219	0	0	0
1	7	10	""	"168688"	5820	6690	100	33	33	6	18	34	34	34	6	17	11	2	0	5142	3807	2260	59	88	88	92	27	29	96	90	0	0.000	0.000	0.001	0.002	8.684	0.000	0.003	80	454	100	5053	3718	Error	-1	5054	-1	3719	2660	304584	-0.167	137.593	0	0	0
1	8	10	""	"169250"	5990	6660	100	34	34	7	20	33	33	34	6	17	21	5	0	2111	2159	1973	91	91	91	95	31	32	62	58	0	0.000	0.000	0.003	0.009	19.416	0.000	0.002	80	461	100	2021	2069	Error	1	2020	1	2068	2721	172742	0.000	66.581	0	0	0
1	9	10	"hsa-miR-5096"	"169398"	6180	6670	100	35	33	6	18	33	33	33	6	18	13	1	0	82	85	29	34	93	93	96	30	31	7	1	0	-0.182	0.000	0.261	0.266	2.673	-0.018	0.007	80	452	100	-9	-8	Error	2	-11	0	-8	2669	6805	0.000	-0.367	0	0	0
1	10	10	"hsa-miR-4427"	"169386"	6360	6670	100	33	33	6	18	33	33	34	7	20	15	1	0	73	78	26	33	94	94	97	30	30	5	1	0	0.000	0.000	0.162	0.182	2.864	0.007	0.001	80	453	100	-21	-16	Error	0	-21	0	-16	2664	6237	-0.143	-0.633	0	0	0
1	11	10	""	"168607"	6540	6680	100	34	33	6	18	33	33	34	6	17	11	1	0	5966	4395	2543	57	94	94	98	33	33	85	85	0	0.000	0.000	0.001	0.003	13.090	0.000	0.001	80	451	100	5873	4301	Error	1	5872	0	4301	2659	351577	-0.167	130.212	0	0	0
1	12	10	"Empty"	"0"	6720	6670	100	34	34	5	14	34	34	34	6	17	7	1	0	89	91	31	34	96	96	99	31	31	17	0	0	0.000	0.000	0.250	0.235	3.697	0.005	0.001	80	452	100	-7	-5	Error	0	-7	0	-5	2692	7282	0.000	-0.258	0	0	0
1	13	10	""	"168813"	6900	6670	100	34	34	6	17	34	34	34	6	17	15	0	0	82	82	26	31	97	97	103	62	60	0	0	0	0.000	0.000	0.200	0.204	3.280	0.003	0.000	80	461	100	-15	-15	Error	0	-15	0	-15	2687	6573	0.000	-0.339	0	0	0
1	14	10	"Empty"	"0"	7080	6670	100	34	33	6	18	34	34	34	6	17	13	1	0	96	96	29	30	97	97	102	61	59	1	0	0	0.000	1.000	0.212	0.203	3.823	0.006	0.001	80	461	100	-1	-2	Error	0	-1	-1	-1	2673	7652	-0.167	-0.098	0	0	0
1	15	10	"Empty"	"0"	7260	6670	100	34	34	6	17	34	34	34	6	17	12	1	0	87	92	31	33	96	96	99	32	32	13	2	0	0.000	0.000	0.136	0.173	3.451	-0.010	0.003	80	461	100	-9	-4	Error	0	-9	0	-4	2688	7379	0.000	-0.219	0	0	0
1	16	10	"Empty"	"0"	7440	6670	100	33	34	7	20	34	34	35	6	17	22	3	0	93	98	33	33	96	96	101	35	34	16	2	0	0.333	0.000	0.279	0.276	4.440	-0.005	0.001	80	462	100	-4	2	-1.585	-1	-3	0	2	2711	7829	-0.167	-0.086	0	0	0
1	17	10	"Empty"	"0"	7620	6670	100	33	34	6	17	34	34	34	6	17	12	2	0	101	100	30	30	95	95	96	31	32	25	1	0	-0.167	0.000	0.286	0.281	3.411	-0.004	0.000	80	462	100	5	5	Error	-1	6	0	5	2697	8017	0.000	0.129	0	0	0
1	18	10	"Empty"	"0"	7800	6670	100	36	36	5	13	34	34	34	6	17	16	1	0	96	97	27	27	94	94	98	33	33	13	1	0	1.000	0.667	0.226	0.276	3.946	-0.026	0.020	80	463	100	4	5	0.000	2	2	2	3	2852	7775	0.333	-0.030	0	0	0
1	19	10	"Empty"	"0"	7980	6670	100	35	35	5	14	34	34	34	6	17	16	1	0	97	98	42	42	98	98	101	35	34	6	2	0	-1.000	100000.000	0.182	0.168	3.032	0.005	0.002	80	453	100	0	1	Error	1	-1	1	0	2830	7855	0.167	-0.086	0	0	0
1	20	10	"Empty"	"0"	8160	6670	100	36	37	6	16	34	34	34	6	17	31	6	0	74	84	61	72	83	83	87	34	39	8	3	0	-0.222	3.000	0.215	0.191	2.802	-0.003	0.000	80	475	100	-7	4	Error	2	-9	3	1	2943	6708	0.500	-0.088	0	0	0
1	21	10	"Empty"	"0"	8340	6670	100	35	36	6	16	34	34	35	6	17	17	2	0	83	85	25	29	78	78	79	26	32	18	5	0	0.200	0.286	0.300	0.305	3.241	-0.014	0.004	80	442	100	6	9	-2.322	1	5	2	7	2857	6819	0.167	0.231	0	0	0
1	22	10	"Empty"	"0"	8520	6670	100	35	35	6	17	35	35	35	6	17	18	0	0	79	82	25	30	81	81	84	35	41	10	0	0	0.000	0.000	0.221	0.207	2.867	-0.009	0.003	80	482	100	-2	1	Error	0	-2	0	1	2839	6559	0.000	-0.057	0	0	0
1	1	11	"Empty"	"0"	4700	6870	100	33	33	6	18	33	33	33	6	18	16	0	0	97	101	29	28	101	101	104	32	30	16	2	0	0.000	0.000	0.282	0.280	2.815	-0.004	0.000	80	483	100	-4	0	Error	0	-4	0	0	2660	8079	0.000	-0.094	0	0	0
1	2	11	"hsa-miR-23a-5p"	"42638"	4890	6870	100	33	34	7	20	33	33	33	7	21	12	3	0	118	124	51	41	100	100	104	35	33	38	20	0	0.000	0.042	0.170	0.154	3.637	-0.018	0.011	80	480	100	18	25	Error	0	18	1	24	2682	9937	0.143	0.571	0	0	0
1	3	11	""	"42888"	5090	6870	100	33	33	7	21	33	33	33	7	21	15	0	0	1564	1199	912	76	101	101	104	32	30	68	66	0	0.000	0.000	0.007	0.015	10.498	0.000	0.001	80	458	100	1463	1098	Error	0	1463	0	1098	2633	95956	0.000	34.219	0	0	0
1	4	11	"ebv-miR-BART1-3p"	"17519"	5260	6860	100	33	33	7	21	33	33	33	7	21	13	1	0	85	88	27	30	97	97	99	33	33	7	1	0	0.000	0.000	0.313	0.333	3.650	-0.015	0.004	80	440	100	-12	-9	Error	0	-12	0	-9	2614	7046	0.000	-0.333	0	0	0
1	5	11	""	"17278"	5440	6860	100	32	34	7	20	33	33	33	6	18	20	2	0	85	87	27	31	98	98	101	33	32	5	0	0	0.077	-0.091	0.190	0.199	3.935	-0.032	0.020	80	460	100	-14	-10	-3.700	-1	-13	1	-11	2702	6948	0.167	-0.424	0	0	0
1	6	11	"hsa-miR-921"	"46507"	5620	6870	100	34	34	6	17	33	33	33	7	21	11	2	0	112	112	46	41	96	96	98	31	31	41	17	0	0.063	0.063	0.105	0.113	2.222	0.001	0.000	80	461	100	17	17	-4.000	1	16	1	16	2699	8948	0.143	0.452	0	0	0
1	7	11	"hsa-miR-181a-2-3p"	"17928"	5800	6860	100	34	34	6	17	34	34	33	6	18	13	1	0	106	121	83	68	90	90	94	30	31	40	13	0	0.000	0.000	0.231	0.252	3.699	-0.017	0.017	80	431	100	16	31	Error	0	16	0	31	2702	9642	0.167	0.900	0	0	0
1	8	11	""	"42826"	5980	6860	100	33	33	7	21	34	34	33	6	18	11	3	0	372	468	381	81	91	91	93	30	32	58	57	0	-0.004	-0.003	0.030	0.035	6.854	-0.002	0.004	80	461	100	280	376	Error	-1	281	-1	377	2651	37404	0.000	12.500	0	0	0
1	9	11	""	"17537"	6160	6850	100	33	33	6	18	33	33	33	6	18	12	5	0	120	216	166	76	91	91	95	30	31	48	43	0	0.000	0.000	0.051	0.060	5.588	0.002	0.001	80	450	100	29	125	Error	0	29	0	125	2657	17284	0.000	4.033	0	0	0
1	10	11	""	"42722"	6340	6860	100	34	33	6	18	34	34	33	6	18	11	2	0	85	86	25	29	97	97	99	31	31	3	0	0	0.000	0.091	0.181	0.210	3.769	-0.003	0.000	80	453	100	-12	-12	Error	0	-12	-1	-11	2642	6851	0.000	-0.419	0	0	0
1	11	11	""	"42645"	6520	6860	100	33	33	6	18	34	34	34	6	17	10	3	0	96	100	44	44	95	95	98	33	33	25	5	0	-1.000	-0.200	0.159	0.242	5.532	0.018	0.013	80	452	100	0	4	Error	-1	1	-1	5	2626	7973	-0.167	0.061	0	0	0
1	12	11	""	"46636"	6710	6860	100	34	34	6	17	34	34	34	6	17	10	0	0	144	185	116	62	94	94	97	33	34	51	48	0	0.000	0.000	0.052	0.065	4.135	-0.001	0.000	80	462	100	50	91	Error	0	50	0	91	2697	14778	0.000	2.667	0	0	0
1	13	11	"hsa-miR-502-5p"	"11134"	6890	6870	100	33	34	7	20	34	34	34	6	17	16	2	0	112	129	58	44	97	97	99	30	30	42	32	0	-0.067	0.000	0.115	0.180	4.178	-0.007	0.003	80	451	100	14	32	Error	-1	15	0	32	2704	10309	0.000	1.000	0	0	0
1	14	11	""	"17295"	7070	6870	100	34	35	6	17	34	34	34	6	17	18	3	0	2527	1997	1547	77	95	95	99	31	31	73	70	0	0.000	0.001	0.002	0.006	10.668	0.000	0.009	80	461	100	2432	1903	Error	0	2432	1	1902	2779	159757	0.167	61.226	0	0	0
1	15	11	""	"32825"	7250	6860	100	34	34	7	20	34	34	34	6	17	13	8	0	125	191	128	67	96	96	100	32	32	47	41	0	0.000	0.000	0.064	0.072	4.993	-0.005	0.005	80	440	100	29	95	Error	0	29	0	95	2733	15282	0.000	2.844	0	0	0
1	16	11	""	"46276"	7420	6860	100	36	35	5	14	34	34	34	6	17	12	1	0	78	83	26	31	98	98	100	33	33	6	0	0	-0.100	-0.067	0.200	0.215	2.747	-0.012	0.003	80	441	100	-18	-14	Error	2	-20	1	-15	2818	6651	0.167	-0.515	0	0	0
1	17	11	"hsa-miR-508-5p"	"42812"	7600	6860	100	33	33	6	18	34	34	34	6	17	11	1	0	399	335	226	67	98	98	99	30	30	62	60	0	-0.003	-0.004	0.037	0.052	6.875	-0.008	0.036	80	441	100	300	236	Error	-1	301	-1	237	2660	26812	-0.167	7.867	0	0	0
1	18	11	"hsa-miR-19b-2-5p"	"42918"	7770	6860	100	32	33	7	21	34	34	35	6	17	10	3	0	85	88	28	31	94	94	96	29	30	11	1	0	0.222	0.167	0.333	0.301	3.489	-0.001	0.000	80	442	100	-11	-7	-2.170	-2	-9	-1	-6	2644	7052	-0.333	-0.276	0	0	0
1	19	11	""	"46457"	7950	6870	100	34	34	6	17	34	34	35	6	17	13	1	0	104	115	50	43	96	96	98	29	29	32	20	0	0.000	0.000	0.160	0.160	4.386	0.002	0.000	80	463	100	8	19	Error	0	8	0	19	2697	9225	-0.167	0.586	0	0	0
1	20	11	""	"42469"	8140	6860	100	35	36	5	13	35	35	35	6	17	8	1	0	93	98	30	30	90	90	93	34	36	22	2	0	0.000	0.125	0.156	0.215	3.885	0.008	0.002	80	473	100	3	9	Error	0	3	1	8	2847	7824	0.167	0.147	0	0	0
1	21	11	""	"27575"	8330	6860	100	35	35	5	14	35	35	35	6	17	12	0	0	129	254	204	80	80	80	84	31	36	52	48	0	0.000	0.000	0.037	0.051	6.500	0.001	0.001	80	462	100	49	174	Error	0	49	0	174	2803	20284	0.000	5.484	0	0	0
1	22	11	"Empty"	"0"	8510	6850	100	34	34	5	14	35	35	35	6	17	8	1	0	87	89	27	30	81	81	83	26	31	28	6	0	-0.167	-0.125	0.250	0.283	2.686	-0.003	0.000	80	483	100	5	7	Error	-1	6	-1	8	2752	7102	-0.167	0.231	0	0	0
1	1	12	""	"46481"	4710	7040	100	35	34	7	20	33	33	33	7	21	16	3	0	94	98	30	30	97	97	101	33	32	16	2	0	-0.667	1.000	0.250	0.250	3.493	0.006	0.001	80	478	100	-1	2	Error	2	-3	1	1	2741	7872	0.143	-0.091	0	0	0
1	2	12	""	"-1"	4890	7050	100	33	33	6	18	33	33	33	7	21	17	0	0	565	634	513	80	100	100	103	34	33	65	60	0	0.000	0.000	0.011	0.027	10.131	0.001	0.002	80	452	100	465	534	Error	0	465	0	534	2679	50709	0.000	15.618	0	0	0
1	3	12	"kshv-miR-K12-12-5p"	"42516"	5080	7050	100	35	34	6	17	33	33	33	6	18	17	1	0	101	104	40	38	99	99	100	32	32	21	7	0	1.000	0.200	0.188	0.217	4.287	0.001	0.000	80	452	100	4	6	0.000	2	2	1	5	2723	8332	0.167	0.125	0	0	0
1	4	12	"hsa-miR-1270"	"46752"	5260	7050	100	34	34	7	20	33	33	34	7	20	13	2	0	135	173	101	58	97	97	99	31	31	51	45	0	0.026	0.013	0.078	0.087	5.728	0.003	0.001	80	452	100	39	77	-5.248	1	38	1	76	2717	13878	0.000	2.387	0	0	0
1	5	12	""	"46807"	5440	7060	100	35	34	7	20	33	33	33	6	18	15	5	0	892	662	435	65	97	97	99	31	31	73	72	0	0.003	0.002	0.012	0.019	6.288	0.001	0.005	80	460	100	797	566	-8.635	2	795	1	565	2741	52989	0.167	18.161	0	0	0
1	6	12	"hsa-miR-1248"	"46427"	5620	7060	100	34	35	7	20	33	33	33	6	18	25	6	0	140	147	68	46	101	101	100	32	32	53	40	0	0.026	0.043	0.101	0.115	2.890	0.013	0.010	80	430	100	40	48	-5.285	1	39	2	46	2783	11726	0.333	1.469	0	0	0
1	7	12	""	"42821"	5790	7050	100	34	34	6	17	33	33	33	6	18	18	1	0	94	93	25	26	94	94	97	32	32	5	0	0	100000.000	-1.000	0.204	0.211	3.715	-0.023	0.012	80	440	100	1	0	16.610	1	0	1	-1	2705	7450	0.167	-0.125	0	0	0
1	8	12	""	"46279"	5970	7050	100	34	34	7	20	33	33	34	7	20	16	2	0	80	81	28	34	91	91	94	30	31	10	2	0	-0.091	-0.100	0.238	0.289	3.089	-0.010	0.002	80	462	100	-10	-9	Error	1	-11	1	-10	2739	6513	0.000	-0.433	0	0	0
1	9	12	"hsa-miR-31-5p"	"11052"	6160	7050	100	34	33	6	18	34	34	34	6	17	8	1	0	433	401	300	74	90	90	93	27	29	63	60	0	0.000	-0.003	0.017	0.027	6.666	-0.002	0.002	80	470	100	343	310	Error	0	343	-1	311	2675	32110	-0.167	11.407	0	0	0
1	10	12	"hsa-miR-943"	"42696"	6340	7050	100	34	34	6	17	34	34	34	6	17	13	2	0	4290	3045	2542	83	95	95	97	30	30	66	63	0	0.000	0.000	0.003	0.007	17.728	0.000	0.002	80	440	100	4195	2950	Error	0	4195	0	2950	2736	243588	0.000	98.267	0	0	0
1	11	12	"hsa-miR-586"	"42754"	6510	7050	100	34	34	6	17	34	34	34	6	17	17	1	0	85	87	26	29	97	97	99	31	31	6	0	0	0.000	0.000	0.257	0.199	3.159	-0.015	0.005	80	459	100	-12	-10	Error	0	-12	0	-10	2747	6969	0.000	-0.387	0	0	0
1	12	12	""	"42632"	6700	7050	100	34	34	6	17	33	33	34	6	17	20	3	0	83	86	25	29	96	96	96	30	31	8	1	0	-0.077	-0.100	0.160	0.224	3.854	-0.034	0.021	80	462	100	-12	-9	Error	1	-13	1	-10	2746	6849	0.000	-0.333	0	0	0
1	13	12	"hsa-miR-597-5p"	"42818"	6880	7050	100	33	33	6	18	34	34	34	6	17	10	3	0	274	266	176	66	92	92	96	31	32	62	58	0	-0.005	-0.006	0.059	0.065	4.633	-0.001	0.000	80	442	100	181	173	Error	-1	182	-1	174	2654	21254	-0.167	5.484	0	0	0
1	14	12	"hsa-miR-149-5p"	"42810"	7060	7060	100	34	35	6	17	34	34	34	6	17	17	5	0	109	108	44	40	95	95	98	30	30	32	13	0	0.000	0.077	0.155	0.134	3.244	0.015	0.007	80	442	100	14	14	Error	0	14	1	13	2790	8663	0.167	0.333	0	0	0
1	15	12	"hsa-miR-634"	"42591"	7240	7050	100	34	34	6	17	34	34	34	6	17	18	1	0	272	273	179	65	94	94	98	29	29	61	57	0	0.000	0.000	0.038	0.069	5.457	-0.001	0.001	80	460	100	178	179	Error	0	178	0	179	2737	21862	0.000	6.034	0	0	0
1	16	12	"ebv-miR-BART20-3p"	"17585"	7420	7050	100	34	35	6	17	34	34	34	6	17	17	1	0	83	84	23	27	94	94	95	29	30	5	0	0	0.000	-0.100	0.267	0.326	2.863	0.010	0.001	80	453	100	-11	-9	Error	0	-11	1	-10	2763	6726	0.167	-0.379	0	0	0
1	17	12	"hsa-miR-1180-3p"	"42848"	7600	7050	100	36	35	5	14	34	34	34	6	17	16	1	0	90	98	37	37	94	94	96	30	31	23	8	0	-0.500	0.250	0.191	0.200	3.533	0.000	0.000	80	452	100	-2	5	Error	2	-4	1	4	2814	7817	0.167	0.067	0	0	0
1	18	12	"hsa-miR-24-3p"	"17506"	7780	7050	100	35	35	6	17	35	35	35	6	17	8	3	0	1854	1954	1730	88	95	95	97	31	31	65	62	0	0.000	0.000	0.004	0.013	15.466	0.000	0.001	80	460	100	1759	1859	Error	0	1759	0	1859	2785	156322	0.000	59.903	0	0	0
1	19	12	""	"42919"	7960	7050	100	32	33	6	18	35	35	35	5	14	15	5	0	80	84	28	33	95	95	96	31	32	5	1	0	0.200	0.182	0.267	0.224	3.860	0.001	0.000	80	442	100	-18	-13	-2.322	-3	-15	-2	-11	2678	6706	-0.400	-0.387	0	0	0
1	20	12	""	"42937"	8140	7050	100	33	34	6	17	35	35	35	5	14	12	3	0	82	84	25	29	97	97	99	31	31	7	0	0	0.133	0.077	0.264	0.239	3.077	0.004	0.000	80	452	100	-17	-14	-2.907	-2	-15	-1	-13	2697	6715	-0.200	-0.484	0	0	0
1	21	12	"kshv-miR-K12-3-5p"	"42795"	8320	7050	100	35	35	6	17	35	35	35	6	17	11	1	0	473	383	287	74	88	88	89	29	32	61	55	0	0.000	0.000	0.018	0.034	7.249	0.000	0.000	80	452	100	385	295	Error	0	385	0	295	2789	30622	0.000	10.138	0	0	0
1	22	12	"ebv-miR-BART10-5p"	"42485"	8500	7050	100	37	37	5	13	34	34	35	6	17	18	0	0	102	116	54	46	79	79	82	28	34	48	36	0	0.130	0.081	0.100	0.133	4.014	-0.001	0.000	80	493	100	26	40	-2.939	3	23	3	37	2965	9243	0.333	1.214	0	0	0
1	1	13	""	"11271"	4720	7250	100	34	34	6	17	33	33	34	7	20	17	0	0	147	154	70	45	97	97	101	31	30	60	42	0	0.020	0.018	0.067	0.077	3.774	0.001	0.000	80	478	100	51	58	-5.644	1	50	1	57	2696	12280	0.000	1.710	0	0	0
1	2	13	"hsa-miR-1267"	"46633"	4890	7240	100	34	33	6	18	33	33	34	7	20	12	0	0	96	99	36	36	97	97	99	31	31	21	7	0	-1.000	0.000	0.219	0.249	3.664	-0.013	0.003	80	440	100	0	2	Error	1	-1	0	2	2654	7953	-0.143	0.000	0	0	0
1	3	13	""	"-1"	5070	7240	100	33	33	7	21	33	33	34	6	17	17	7	0	296	855	830	97	95	95	98	31	31	58	52	0	0.000	0.000	0.049	0.022	10.069	0.000	0.001	80	452	100	201	760	Error	0	201	0	760	2664	68412	-0.167	24.419	0	0	0
1	4	13	"hsa-miR-450b-5p"	"42896"	5250	7240	100	33	33	6	18	33	33	34	7	20	13	1	0	97	101	36	35	97	97	105	114	108	1	0	0	0.000	0.000	0.214	0.219	3.626	0.007	0.001	80	452	100	0	4	Error	0	0	0	4	2663	8104	-0.143	-0.035	0	0	0
1	5	13	""	"42685"	5430	7250	100	34	34	6	17	34	34	34	6	17	12	1	0	116	121	45	37	92	92	94	31	32	41	23	0	0.000	0.000	0.119	0.131	3.972	-0.015	0.007	80	442	100	24	29	Error	0	24	0	29	2716	9665	0.000	0.871	0	0	0
1	6	13	"hsa-miR-504-5p"	"28480"	5610	7240	100	33	34	6	17	34	34	34	6	17	15	0	0	95	99	35	35	97	97	100	33	33	23	3	0	0.500	0.000	0.200	0.183	3.295	-0.015	0.007	80	442	100	-3	2	-1.000	-1	-2	0	2	2690	7884	0.000	-0.030	0	0	0
1	7	13	"hsa-miR-1307-3p"	"42681"	5790	7240	100	34	34	6	17	34	34	34	6	17	11	1	0	85	87	30	34	97	97	99	31	31	6	1	0	0.000	0.000	0.223	0.221	3.884	0.013	0.004	80	452	100	-12	-10	Error	0	-12	0	-10	2708	6989	0.000	-0.387	0	0	0
1	8	13	"hcmv-miR-UL36-3p"	"42610"	5970	7240	100	33	34	6	17	34	34	34	7	20	12	1	0	84	87	27	31	93	93	96	30	31	8	1	0	0.111	0.000	0.304	0.287	5.199	-0.009	0.002	80	452	100	-10	-6	-3.170	-1	-9	0	-6	2685	6942	0.000	-0.300	0	0	0
1	9	13	"hsa-miR-103a-3p"	"10919"	6150	7240	100	34	34	7	20	34	34	34	6	17	18	2	0	460	379	269	70	91	91	94	30	31	65	61	0	0.000	0.000	0.014	0.017	5.417	-0.001	0.002	80	452	100	369	288	Error	0	369	0	288	2706	30332	0.000	9.500	0	0	0
1	10	13	""	"17388"	6330	7240	100	34	34	6	17	34	34	34	6	17	11	3	0	101	107	41	38	92	92	94	31	32	32	13	0	0.000	0.000	0.152	0.188	3.428	-0.005	0.001	80	462	100	9	15	Error	0	9	0	15	2714	8567	0.000	0.419	0	0	0
1	11	13	""	"42767"	6520	7250	100	33	34	5	14	34	34	34	6	17	10	1	0	241	227	129	56	96	96	97	30	30	67	61	0	-0.007	0.000	0.036	0.041	4.409	-0.006	0.009	80	449	100	144	131	Error	-1	145	0	131	2680	18176	0.000	4.333	0	0	0
1	12	13	""	"11021"	6690	7240	100	33	34	6	17	34	34	34	6	17	20	3	0	82	85	26	30	94	94	95	29	30	7	2	0	0.083	0.000	0.232	0.237	3.328	-0.019	0.007	80	440	100	-13	-9	-3.585	-1	-12	0	-9	2729	6767	0.000	-0.345	0	0	0
1	13	13	"hsa-miR-1225-5p"	"46541"	6870	7240	100	35	35	6	17	34	34	34	6	17	12	3	0	83	89	33	37	93	93	96	31	32	16	5	0	-0.100	-0.250	0.250	0.201	3.702	0.007	0.001	80	452	100	-9	-3	Error	1	-10	1	-4	2770	7134	0.167	-0.226	0	0	0
1	14	13	"hsa-miR-105-5p"	"5250"	7050	7240	100	34	34	6	17	34	34	34	6	17	16	2	0	88	89	25	28	93	93	96	31	32	10	0	0	0.000	0.000	0.207	0.214	2.773	0.009	0.001	80	452	100	-5	-4	Error	0	-5	0	-4	2749	7140	0.000	-0.226	0	0	0
1	15	13	"hsa-miR-2110"	"42734"	7240	7250	100	34	34	6	17	35	35	35	6	17	10	1	0	102	111	55	49	93	93	97	30	30	31	21	0	-0.111	-0.056	0.176	0.187	3.815	-0.004	0.001	80	435	100	8	17	Error	-1	9	-1	18	2692	8902	-0.167	0.467	0	0	0
1	16	13	""	"46518"	7400	7240	100	35	34	6	17	34	34	34	6	17	12	1	0	102	107	47	43	89	89	92	28	30	38	21	0	0.077	0.000	0.098	0.107	4.321	-0.006	0.001	80	439	100	14	18	-3.700	1	13	0	18	2742	8537	0.000	0.536	0	0	0
1	17	13	""	"42665"	7590	7240	100	35	35	6	17	34	34	35	6	17	17	2	0	92	95	34	35	89	89	91	28	30	25	10	0	0.333	0.167	0.190	0.223	3.328	-0.022	0.012	80	472	100	4	7	-1.585	1	3	1	6	2781	7618	0.000	0.143	0	0	0
1	18	13	""	"46923"	7780	7250	100	33	34	7	20	35	35	35	6	17	11	3	0	246	229	134	58	92	92	95	30	31	65	61	0	-0.013	-0.007	0.057	0.060	4.620	-0.012	0.033	80	448	100	152	136	Error	-2	154	-1	137	2685	18296	-0.167	4.467	0	0	0
1	19	13	"hsa-miR-1203"	"46411"	7950	7240	100	34	34	6	17	35	35	35	6	17	11	1	0	76	78	30	38	93	93	96	30	31	10	1	0	0.059	0.067	0.250	0.308	3.229	-0.017	0.009	80	440	100	-18	-16	-4.087	-1	-17	-1	-15	2730	6255	-0.167	-0.600	0	0	0
1	20	13	"hsa-miR-1263"	"46747"	8130	7240	100	34	34	6	17	36	36	36	6	16	6	1	0	87	91	29	31	95	95	98	31	31	10	3	0	0.250	0.500	0.267	0.241	4.071	0.001	0.000	80	452	100	-10	-6	-2.000	-2	-8	-2	-4	2695	7248	-0.333	-0.226	0	0	0
1	21	13	""	"146183"	8310	7240	100	34	34	6	17	36	36	36	6	16	3	1	0	85	88	29	32	97	97	99	29	29	11	3	0	0.167	0.222	0.255	0.225	3.015	-0.020	0.009	80	452	100	-14	-11	-2.585	-2	-12	-2	-9	2757	7009	-0.333	-0.379	0	0	0
1	22	13	"hsa-miR-3927-3p"	"146190"	8490	7240	100	35	36	6	16	35	35	35	5	14	20	5	0	87	87	25	28	87	87	89	29	32	12	1	0	0.000	100000.000	0.441	0.348	4.487	-0.011	0.003	80	501	100	0	1	Error	0	0	1	0	2841	6985	0.200	-0.069	0	0	0
1	1	14	""	"146013"	4710	7430	100	33	33	7	21	34	34	34	7	20	8	1	0	95	96	30	31	93	93	96	31	32	15	2	0	-0.500	-0.333	0.171	0.190	3.046	0.002	0.000	80	474	100	1	2	Error	-1	2	-1	3	2661	7672	-0.143	0.000	0	0	0
1	2	14	"hsa-miR-1914-3p"	"146061"	4890	7430	100	34	34	7	20	33	33	33	6	18	16	6	0	85	86	26	30	94	94	97	31	31	6	1	0	-0.111	-0.125	0.353	0.297	2.913	0.002	0.000	80	452	100	-8	-7	Error	1	-9	1	-8	2701	6853	0.167	-0.355	0	0	0
1	3	14	"spike_control_v2_17"	"25557"	5070	7430	100	36	35	5	14	33	33	33	6	18	20	1	0	5038	3573	3005	84	97	97	106	114	107	66	63	0	0.001	0.001	0.001	0.002	8.290	0.000	0.002	80	452	100	4944	3478	Error	3	4941	2	3476	2817	285857	0.333	30.412	0	0	0
1	4	14	""	"-1"	5250	7430	100	34	33	6	18	34	34	34	7	20	11	0	0	371	423	328	77	96	96	105	114	108	55	52	0	0.000	-0.003	0.018	0.038	9.491	0.000	0.000	80	452	100	275	326	Error	0	275	-1	327	2659	33879	-0.143	2.789	0	0	0
1	5	14	""	"146060"	5430	7430	100	33	33	6	18	34	34	34	6	17	11	2	0	890	1713	1707	99	96	96	95	30	31	61	57	0	-0.001	-0.001	0.023	0.019	18.386	0.000	0.001	80	451	100	793	1616	Error	-1	794	-1	1617	2660	137049	-0.167	53.933	0	0	0
1	6	14	""	"145658"	5610	7430	100	35	34	7	20	34	34	34	6	17	16	2	0	1437	1564	1406	89	91	91	94	31	32	65	61	0	0.001	0.000	0.004	0.011	14.968	0.000	0.003	80	452	100	1347	1473	Error	1	1346	0	1473	2712	125155	0.000	47.419	0	0	0
1	7	14	""	"146079"	5790	7430	100	34	34	6	17	34	34	34	6	17	15	6	0	85	85	25	29	90	90	95	31	32	3	1	0	0.000	0.000	0.226	0.194	3.149	-0.039	0.030	80	462	100	-5	-5	Error	0	-5	0	-5	2753	6778	0.000	-0.323	0	0	0
1	8	14	""	"146199"	5980	7430	100	34	34	6	17	33	33	34	6	17	18	2	0	122	134	64	47	94	94	96	29	30	47	35	0	0.036	0.025	0.129	0.140	4.237	-0.007	0.002	80	450	100	29	41	-4.807	1	28	1	40	2724	10751	0.000	1.310	0	0	0
1	9	14	"hsa-miR-1909-5p"	"146138"	6150	7430	100	34	34	6	17	34	34	34	6	17	12	1	0	83	84	28	33	90	90	93	29	31	8	1	0	0.000	0.000	0.168	0.170	3.368	0.019	0.007	80	440	100	-7	-6	Error	0	-7	0	-6	2689	6701	0.000	-0.310	0	0	0
1	10	14	""	"146177"	6330	7430	100	33	33	6	18	33	33	34	6	17	13	2	0	78	82	29	35	90	90	93	29	31	12	1	0	0.000	0.000	0.167	0.176	3.003	0.004	0.000	80	462	100	-12	-8	Error	0	-12	0	-8	2665	6569	-0.167	-0.379	0	0	0
1	11	14	"hsv1-miR-H6-3p"	"146117"	6520	7430	100	33	34	7	20	33	33	33	6	18	21	3	0	192	242	165	68	91	91	93	32	34	61	53	0	0.000	0.007	0.065	0.057	3.924	-0.002	0.002	80	452	100	101	152	Error	0	101	1	151	2718	19395	0.167	4.656	0	0	0
1	12	14	""	"146028"	6700	7430	100	33	33	6	18	34	34	34	6	17	11	2	0	116	131	63	48	91	91	93	30	32	47	37	0	-0.040	-0.025	0.089	0.088	3.378	-0.004	0.001	80	461	100	24	39	Error	-1	25	-1	40	2668	10453	-0.167	1.267	0	0	0
1	13	14	""	"146212"	6880	7430	100	34	34	6	17	34	34	35	6	17	16	0	0	85	84	29	34	92	92	95	31	32	10	1	0	0.000	0.000	0.209	0.243	4.271	-0.009	0.002	80	461	100	-7	-8	Error	0	-7	0	-8	2736	6717	-0.167	-0.355	0	0	0
1	14	14	""	"146209"	7060	7430	100	33	34	6	17	34	34	34	6	17	15	2	0	2049	1496	1146	76	91	91	94	30	31	68	67	0	-0.001	0.000	0.003	0.009	8.287	0.000	0.001	80	452	100	1957	1405	Error	-1	1958	0	1405	2700	119667	0.000	46.733	0	0	0
1	15	14	"spike_control_v2_32"	"28393"	7240	7430	100	35	35	7	20	35	35	35	6	17	17	3	0	4370	3207	2688	83	91	91	95	30	31	70	66	0	0.000	0.000	0.002	0.006	13.437	0.000	0.006	80	442	100	4279	3116	Error	0	4279	0	3116	2797	256565	0.000	103.733	0	0	0
1	16	14	""	"146220"	7420	7430	100	35	35	7	20	35	35	35	6	17	12	5	0	249	238	154	64	89	89	91	29	31	60	58	0	0.000	0.000	0.033	0.043	4.910	0.003	0.002	80	441	100	160	149	Error	0	160	0	149	2836	19053	0.000	5.069	0	0	0
1	17	14	"hsa_negative_control_7"	"10902"	7590	7430	100	35	35	5	14	34	34	34	6	17	13	1	0	74	77	23	29	90	90	93	29	31	5	0	0	-0.062	-0.077	0.150	0.196	3.530	0.006	0.001	80	430	100	-15	-12	Error	1	-16	1	-13	2781	6134	0.167	-0.552	0	0	0
1	18	14	""	"146055"	7770	7430	100	34	35	6	17	35	35	35	6	17	11	1	0	509	419	308	73	90	90	92	28	30	62	62	0	-0.002	0.000	0.013	0.028	8.890	0.000	0.000	80	452	100	418	329	Error	-1	419	0	329	2783	33524	0.000	11.679	0	0	0
1	19	14	"spike_control_v2_43"	"29146"	7960	7430	100	35	34	5	14	34	34	35	5	14	12	1	0	122	124	49	39	91	91	96	31	32	48	28	0	0.032	0.000	0.082	0.090	3.872	-0.003	0.004	80	450	100	32	33	-4.954	1	31	0	33	2739	9918	-0.200	0.903	0	0	0
1	20	14	"hsa-miR-625-5p"	"145831"	8130	7430	100	35	34	6	17	34	34	34	6	17	11	2	0	89	90	29	32	97	97	100	32	32	7	2	0	-0.125	0.000	0.187	0.218	3.736	0.004	0.000	80	451	100	-7	-7	Error	1	-8	0	-7	2740	7230	0.000	-0.312	0	0	0
1	21	14	"hsa-miR-646"	"145963"	8310	7430	100	35	35	5	14	35	35	35	6	17	8	0	0	78	83	25	30	95	95	98	30	30	8	0	0	0.000	0.000	0.167	0.170	3.045	0.015	0.007	80	473	100	-17	-12	Error	0	-17	0	-12	2811	6617	0.000	-0.500	0	0	0
1	22	14	"hsa-miR-1247-5p"	"145977"	8510	7450	100	36	36	5	13	36	36	36	5	13	17	6	0	182	177	86	48	95	95	98	31	31	63	53	0	0.000	0.000	0.098	0.093	5.335	0.000	0.000	80	499	100	87	82	Error	0	87	0	82	2901	14138	0.000	2.548	0	0	0
1	1	15	"hsa-miR-501-5p"	"145675"	4710	7620	100	34	34	7	20	34	34	34	7	20	17	3	0	327	289	192	66	93	93	96	31	32	61	58	0	0.000	0.000	0.034	0.044	5.385	0.001	0.001	80	485	100	234	196	Error	0	234	0	196	2753	23110	0.000	6.226	0	0	0
1	2	15	"hsa-miR-125b-1-3p"	"145838"	4890	7620	100	33	33	6	18	33	33	33	6	18	16	3	0	109	122	57	46	93	93	96	30	31	41	25	0	0.000	0.000	0.115	0.138	3.535	0.003	0.000	80	452	100	16	29	Error	0	16	0	29	2672	9771	0.000	0.867	0	0	0
1	3	15	""	"145953"	5070	7620	100	33	34	7	20	33	33	33	6	18	16	6	0	3184	3322	3118	93	93	93	97	32	32	63	61	0	0.000	0.000	0.003	0.011	19.546	0.000	0.000	80	462	100	3091	3230	Error	0	3091	1	3229	2686	265764	0.167	100.781	0	0	0
1	4	15	"hsa-miR-512-5p"	"145690"	5260	7620	100	33	33	7	21	34	34	34	6	17	16	3	0	98	102	40	39	93	93	96	32	33	28	8	0	-0.200	-0.111	0.222	0.157	2.975	0.004	0.000	80	462	100	4	8	Error	-1	5	-1	9	2652	8199	-0.167	0.188	0	0	0
1	5	15	""	"-1"	5440	7630	100	34	34	7	20	34	34	34	6	17	16	5	0	1083	865	645	74	90	90	93	30	32	68	65	0	0.000	0.000	0.006	0.017	10.417	0.000	0.000	80	439	100	993	775	Error	0	993	0	775	2717	69173	0.000	25.733	0	0	0
1	6	15	"hsa-miR-150-5p"	"145678"	5610	7620	100	34	34	6	17	34	34	34	6	17	12	2	0	411	361	255	70	88	88	92	30	32	63	60	0	0.000	0.000	0.015	0.023	5.982	0.000	0.000	80	450	100	323	273	Error	0	323	0	273	2696	28864	0.000	8.967	0	0	0
1	7	15	""	"145884"	5800	7620	100	32	34	6	17	34	34	34	6	17	15	2	0	99	107	40	37	89	89	93	32	34	36	16	0	-0.200	0.000	0.157	0.166	3.263	0.018	0.008	80	462	100	8	18	Error	-2	10	0	18	2690	8576	0.000	0.438	0	0	0
1	8	15	"hsa-miR-648"	"145715"	5980	7620	100	33	34	6	17	34	34	34	6	17	17	0	0	81	84	29	34	93	93	95	30	31	10	2	0	0.083	0.000	0.172	0.204	3.521	0.008	0.001	80	452	100	-13	-9	-3.585	-1	-12	0	-9	2690	6700	0.000	-0.367	0	0	0
1	9	15	"hsa-miR-27b-3p"	"147199"	6160	7620	100	34	34	6	17	34	34	34	6	17	10	2	0	365	522	450	86	92	92	94	29	30	57	53	0	0.000	0.000	0.030	0.039	9.790	0.001	0.004	80	452	100	273	430	Error	0	273	0	430	2717	41738	0.000	14.759	0	0	0
1	10	15	"hsa-miR-4309"	"147535"	6340	7620	100	35	34	7	20	34	34	34	6	17	12	3	0	88	89	32	35	90	90	93	29	31	20	5	0	-0.500	0.000	0.174	0.232	3.673	-0.001	0.000	80	452	100	-1	-1	Error	1	-2	0	-1	2750	7130	0.000	-0.138	0	0	0
1	11	15	"hsa-miR-3152-3p"	"147892"	6520	7620	100	34	33	6	18	34	34	34	6	17	11	1	0	76	78	24	30	86	86	90	32	35	5	0	0	0.000	0.125	0.267	0.227	2.719	-0.007	0.001	80	472	100	-10	-9	Error	0	-10	-1	-8	2630	6243	-0.167	-0.375	0	0	0
1	12	15	""	"147890"	6710	7630	100	35	35	6	17	34	34	34	6	17	15	2	0	281	269	161	59	89	89	92	29	31	65	63	0	0.005	0.006	0.026	0.036	5.699	0.003	0.004	80	461	100	193	181	-7.585	1	192	1	180	2775	21526	0.167	6.103	0	0	0
1	13	15	"hsa-miR-4305"	"147611"	6890	7630	100	34	34	5	14	34	34	34	6	17	8	1	0	336	283	168	59	88	88	92	30	32	70	67	0	0.000	0.000	0.028	0.033	3.937	0.000	0.000	80	451	100	248	195	Error	0	248	0	195	2733	22625	0.000	6.367	0	0	0
1	14	15	""	"147934"	7070	7620	100	33	34	6	17	34	34	34	6	17	21	2	0	99	119	59	49	92	92	93	30	32	42	27	0	-0.143	0.000	0.195	0.182	2.852	0.010	0.005	80	440	100	6	27	Error	-1	7	0	27	2744	9536	0.000	0.867	0	0	0
1	15	15	"hsa-miR-4294"	"147627"	7240	7620	100	34	35	6	17	34	34	34	6	17	18	2	0	78	83	27	32	91	91	94	30	31	12	2	0	0.000	-0.125	0.200	0.180	2.798	0.012	0.003	80	440	100	-13	-7	Error	0	-13	1	-8	2785	6617	0.167	-0.367	0	0	0
1	16	15	"hsa-miR-4276"	"147770"	7420	7620	100	34	34	5	14	35	35	35	6	17	8	1	0	72	75	25	33	89	89	92	30	32	3	1	0	0.059	0.071	0.235	0.236	3.205	-0.007	0.001	80	452	100	-18	-15	-4.087	-1	-17	-1	-14	2739	5993	-0.167	-0.567	0	0	0
1	17	15	"hsa-let-7b-5p"	"147165"	7600	7610	100	34	35	5	14	34	34	35	6	17	12	3	0	118	608	670	110	92	92	94	29	30	47	42	0	0.000	0.002	0.091	0.034	13.134	0.000	0.001	80	450	100	26	517	Error	0	26	1	516	2761	48629	0.000	17.724	0	0	0
1	18	15	"hsa-miR-4320"	"147705"	7780	7620	100	34	35	6	17	35	35	34	6	17	12	2	0	82	86	27	31	89	89	92	29	31	13	1	0	0.143	0.000	0.286	0.257	2.748	-0.012	0.003	80	452	100	-8	-3	-2.807	-1	-7	0	-3	2807	6845	0.167	-0.207	0	0	0
1	19	15	"hsa-miR-466"	"147848"	7960	7620	100	35	35	5	14	34	34	34	6	17	18	0	0	78	81	25	30	93	93	96	31	32	2	0	0	-0.067	-0.083	0.124	0.132	2.666	-0.001	0.000	80	471	100	-14	-11	Error	1	-15	1	-12	2838	6468	0.167	-0.484	0	0	0
1	20	15	"hsv2-miR-H6-3p"	"147900"	8160	7630	100	35	36	6	16	35	35	35	6	17	17	6	0	753	640	418	65	97	97	98	33	33	75	70	0	0.000	0.002	0.012	0.016	5.946	0.003	0.030	80	471	100	656	544	Error	0	656	1	543	2890	51171	0.167	16.424	0	0	0
1	21	15	"hsa-miR-3175"	"147891"	8330	7620	100	35	35	5	14	34	34	35	6	17	12	1	0	112	137	72	52	95	95	95	29	30	45	36	0	0.059	0.024	0.067	0.084	4.551	0.002	0.000	80	441	100	18	43	-4.087	1	17	1	42	2815	10962	0.000	1.448	0	0	0
1	22	15	""	"147873"	8510	7620	100	36	35	6	17	35	35	36	6	16	17	1	0	80	85	29	34	99	99	99	29	29	8	1	0	-0.053	0.000	0.189	0.178	2.734	0.008	0.001	80	462	100	-18	-14	Error	1	-19	0	-14	2834	6822	-0.167	-0.483	0	0	0
1	1	16	"hsa-miR-200b-3p"	"147186"	4730	7810	100	33	34	6	17	34	34	34	7	20	8	2	0	195	313	241	76	89	89	91	28	30	57	51	0	-0.009	0.000	0.075	0.060	6.650	0.000	0.000	80	473	100	105	224	Error	-1	106	0	224	2713	25019	0.000	7.929	0	0	0
1	2	16	""	"147844"	4900	7810	100	33	33	6	18	33	33	33	6	18	12	1	0	80	82	29	35	91	91	94	28	29	8	1	0	0.000	0.000	0.240	0.216	3.508	-0.001	0.000	80	430	100	-11	-9	Error	0	-11	0	-9	2618	6545	0.000	-0.429	0	0	0
1	3	16	""	"147283"	5080	7810	100	34	34	6	17	33	33	33	6	18	17	2	0	126	140	76	54	94	94	97	30	30	50	38	0	0.031	0.022	0.058	0.071	3.202	-0.002	0.000	80	452	100	33	47	-5.000	1	32	1	46	2680	11237	0.167	1.433	0	0	0
1	4	16	"hsa-miR-3613-3p"	"148493"	5260	7810	100	33	34	7	20	33	33	34	6	17	15	5	0	2144	1856	1549	83	95	95	96	32	33	68	65	0	0.000	0.001	0.003	0.006	6.697	0.000	0.001	80	452	100	2049	1762	Error	0	2049	1	1761	2705	148507	0.000	55.000	0	0	0
1	5	16	"hsa-miR-3918"	"148231"	5440	7810	100	35	34	6	17	33	33	34	7	20	13	0	0	77	78	25	32	90	90	93	31	33	1	1	0	-0.154	-0.083	0.333	0.376	3.424	-0.018	0.006	80	442	100	-11	-11	Error	2	-13	1	-12	2694	6270	0.000	-0.484	0	0	0
1	6	16	"hsa-miR-933"	"148635"	5620	7810	100	33	33	6	18	34	34	34	7	20	8	1	0	127	138	71	51	89	89	93	31	33	51	41	0	-0.026	-0.020	0.050	0.073	4.147	-0.015	0.013	80	461	100	37	48	Error	-1	38	-1	49	2645	11062	-0.143	1.452	0	0	0
1	7	16	""	"148660"	5800	7810	100	34	34	6	17	33	33	34	6	17	16	3	0	88	91	35	38	91	91	94	31	32	15	6	0	-0.333	100000.000	0.194	0.192	2.928	-0.005	0.001	80	452	100	-2	1	Error	1	-3	1	0	2725	7313	0.000	-0.097	0	0	0
1	8	16	"hsa-miR-4296"	"147660"	5980	7810	100	34	34	6	17	33	33	34	6	17	18	5	0	74	81	30	37	91	91	94	29	30	11	1	0	-0.059	-0.100	0.179	0.196	2.981	-0.012	0.003	80	452	100	-16	-9	Error	1	-17	1	-10	2721	6506	0.000	-0.448	0	0	0
1	9	16	"hsa-miR-3185"	"147709"	6160	7810	100	33	34	7	20	34	34	34	6	17	21	3	0	80	85	32	37	94	94	95	30	31	12	3	0	0.071	0.000	0.268	0.276	3.298	-0.010	0.002	80	452	100	-15	-9	-3.807	-1	-14	0	-9	2697	6809	0.000	-0.333	0	0	0
1	10	16	"hsa-miR-3689a-5p/hsa-miR-3689b-5p/hsa-miR-3689e"	"148251"	6340	7810	100	34	34	6	17	34	34	34	6	17	16	3	0	98	100	32	32	92	92	95	33	34	17	6	0	0.000	0.000	0.143	0.217	4.067	0.000	0.000	80	471	100	6	8	Error	0	6	0	8	2742	7984	0.000	0.152	0	0	0
1	11	16	"hsa-miR-3680-5p"	"148599"	6540	7820	100	34	35	6	17	33	33	34	6	17	20	3	0	94	102	37	36	87	87	90	31	34	28	13	0	0.143	0.133	0.178	0.177	4.693	0.006	0.001	80	448	100	8	17	-2.807	1	7	2	15	2778	8149	0.167	0.387	0	0	0
1	12	16	"hsa-miR-510-5p"	"148665"	6700	7810	100	33	33	5	15	34	34	34	6	17	12	0	0	82	81	24	29	86	86	88	27	30	7	1	0	0.250	0.200	0.286	0.389	3.930	0.000	0.000	80	417	100	-5	-6	-2.000	-1	-4	-1	-5	2655	6517	-0.167	-0.259	0	0	0
1	13	16	"hsa-miR-3652"	"148363"	6880	7810	100	34	35	5	14	34	34	34	6	17	12	2	0	87	89	32	35	89	89	91	28	30	18	6	0	0.000	100000.000	0.167	0.197	3.389	0.008	0.001	80	442	100	-2	1	Error	0	-2	1	0	2790	7130	0.167	-0.071	0	0	0
1	14	16	"hsa-miR-3181"	"147703"	7060	7810	100	34	34	7	20	34	34	34	6	17	18	6	0	76	77	27	35	91	91	93	29	31	5	1	0	0.000	0.000	0.254	0.290	3.624	-0.004	0.000	80	452	100	-15	-14	Error	0	-15	0	-14	2750	6138	0.000	-0.552	0	0	0
1	15	16	"hsa-miR-3667-3p"	"148062"	7240	7810	100	35	35	6	17	34	34	34	6	17	13	3	0	79	84	27	32	90	90	94	30	31	10	1	0	-0.091	-0.167	0.250	0.216	3.532	0.008	0.001	80	460	100	-10	-5	Error	1	-11	1	-6	2778	6707	0.167	-0.333	0	0	0
1	16	16	"hsa-miR-3664-5p"	"148206"	7420	7810	100	35	34	6	17	34	34	35	6	17	15	2	0	84	84	25	29	91	91	93	30	32	8	1	0	-0.143	0.000	0.244	0.285	3.215	-0.006	0.001	80	452	100	-6	-7	Error	1	-7	0	-7	2751	6733	-0.167	-0.300	0	0	0
1	17	16	"spike_control_v1_i"	"14257"	7600	7810	100	31	33	6	18	35	35	35	6	17	7	2	0	87	93	28	30	91	91	94	30	31	20	1	0	1.000	-1.000	0.333	0.306	3.113	-0.010	0.002	80	460	100	-8	0	0.000	-4	-4	-2	2	2633	7422	-0.333	-0.033	0	0	0
1	18	16	"Empty"	"0"	7780	7810	100	34	33	5	15	35	35	35	6	17	5	0	0	80	77	24	31	92	92	94	30	31	2	0	0	0.083	0.133	0.144	0.176	3.643	0.003	0.000	80	452	100	-13	-17	-3.585	-1	-12	-2	-15	2626	6174	-0.333	-0.567	0	0	0
1	19	16	""	"148496"	7960	7810	100	34	34	6	17	34	34	35	6	17	16	3	0	80	77	23	29	93	93	95	29	30	3	0	0	0.000	0.000	0.167	0.211	3.625	0.012	0.003	80	460	100	-13	-16	Error	0	-13	0	-16	2749	6168	-0.167	-0.621	0	0	0
1	20	16	""	"148322"	8140	7820	100	34	35	7	20	35	35	35	6	17	21	3	0	261	237	116	48	93	93	95	31	32	73	68	0	-0.006	0.000	0.054	0.051	2.940	-0.005	0.005	80	443	100	167	144	Error	-1	168	0	144	2812	18988	0.000	4.581	0	0	0
1	21	16	""	"148560"	8320	7810	100	36	36	6	16	34	34	35	5	14	26	10	0	106	121	59	48	93	93	96	30	31	40	30	0	0.154	0.071	0.110	0.134	3.975	0.005	0.002	80	452	100	15	30	-2.700	2	13	2	28	2913	9668	0.200	0.833	0	0	0
1	22	16	""	"148185"	8500	7810	100	35	35	6	17	35	35	35	5	14	17	3	0	73	77	30	38	95	95	97	28	28	3	2	0	0.000	0.000	0.250	0.194	4.247	-0.003	0.000	80	484	100	-22	-18	Error	0	-22	0	-18	2801	6134	0.000	-0.714	0	0	0
1	1	17	""	"148230"	4720	8000	100	31	34	7	20	34	34	34	7	20	15	2	0	137	154	84	54	88	88	89	30	33	58	46	0	-0.061	0.000	0.158	0.152	3.029	-0.004	0.001	80	451	100	46	66	Error	-3	49	0	66	2685	12288	0.000	2.167	0	0	0
1	2	17	""	"148444"	4890	7990	100	33	33	6	18	34	34	33	7	21	8	1	0	101	122	68	55	91	91	92	28	30	40	28	0	-0.100	-0.032	0.120	0.177	3.842	0.010	0.004	80	430	100	9	30	Error	-1	10	-1	31	2639	9728	0.000	1.071	0	0	0
1	3	17	""	"148164"	5070	8000	100	33	34	6	17	33	33	33	6	18	11	3	0	70	74	27	36	89	89	93	29	31	7	1	0	0.000	-0.067	0.233	0.191	3.432	-0.020	0.008	80	452	100	-19	-14	Error	0	-19	1	-15	2682	5898	0.167	-0.655	0	0	0
1	4	17	""	"148232"	5250	8000	100	34	34	6	17	33	33	33	7	21	17	1	0	71	76	26	34	92	92	94	29	30	5	0	0	-0.048	-0.062	0.212	0.223	2.529	-0.016	0.004	80	452	100	-20	-15	Error	1	-21	1	-16	2725	6044	0.143	-0.621	0	0	0
1	5	17	""	"148350"	5430	8000	100	34	34	7	20	34	34	34	6	17	17	2	0	78	80	27	33	91	91	92	29	31	5	2	0	0.000	0.000	0.261	0.243	3.702	-0.026	0.011	80	471	100	-13	-11	Error	0	-13	0	-11	2721	6405	0.000	-0.414	0	0	0
1	6	17	""	"148090"	5630	8010	100	33	34	7	20	34	34	34	7	20	12	3	0	362	334	234	70	87	87	90	30	33	66	60	0	-0.004	0.000	0.030	0.034	5.695	0.003	0.004	80	445	100	274	247	Error	-1	275	0	247	2692	26733	0.000	8.133	0	0	0
1	7	17	""	"148142"	5790	8000	100	34	34	6	17	33	33	34	6	17	18	1	0	80	81	26	32	92	92	93	30	32	8	0	0	-0.083	-0.091	0.303	0.333	3.383	-0.014	0.003	80	427	100	-11	-10	Error	1	-12	1	-11	2694	6450	0.000	-0.400	0	0	0
1	8	17	""	"148022"	5970	8000	100	33	34	6	17	34	34	34	6	17	13	2	0	99	98	30	30	90	90	92	29	31	20	3	0	-0.111	0.000	0.176	0.180	3.550	-0.012	0.003	80	452	100	8	8	Error	-1	9	0	8	2714	7817	0.000	0.207	0	0	0
1	9	17	""	"148505"	6150	8000	100	33	33	6	18	34	34	34	6	17	12	2	0	74	77	31	40	95	95	95	29	30	5	3	0	0.048	0.056	0.250	0.163	3.622	0.010	0.002	80	452	100	-22	-19	-4.392	-1	-21	-1	-18	2660	6146	-0.167	-0.621	0	0	0
1	10	17	""	"148152"	6330	8000	100	33	34	5	14	34	34	34	6	17	10	1	0	74	78	28	35	92	92	96	30	31	7	1	0	0.056	0.000	0.163	0.204	3.136	0.015	0.005	80	452	100	-19	-14	-4.170	-1	-18	0	-14	2696	6221	0.000	-0.600	0	0	0
1	11	17	""	"148161"	6510	8000	100	34	33	6	18	33	33	33	6	18	16	2	0	83	83	24	28	89	89	93	29	31	6	0	0	-0.167	0.000	0.286	0.267	2.922	-0.009	0.001	80	444	100	-5	-6	Error	1	-6	0	-6	2675	6613	0.000	-0.345	0	0	0
1	12	17	""	"148513"	6690	8000	100	34	34	6	17	34	34	34	6	17	11	2	0	65	71	29	40	88	88	90	32	35	11	2	0	0.000	0.000	0.161	0.177	3.416	0.000	0.000	80	461	100	-23	-17	Error	0	-23	0	-17	2707	5709	0.000	-0.594	0	0	0
1	13	17	""	"148469"	6870	8000	100	34	35	6	17	34	34	34	6	17	12	6	0	80	81	23	28	83	83	87	31	35	6	0	0	0.000	-0.500	0.267	0.264	2.748	-0.016	0.007	80	461	100	-3	-1	Error	0	-3	1	-2	2760	6463	0.167	-0.194	0	0	0
1	14	17	""	"148203"	7050	8000	100	35	35	6	17	34	34	34	6	17	15	5	0	80	81	27	33	89	89	92	29	31	8	1	0	-0.111	-0.125	0.214	0.226	3.942	0.015	0.004	80	471	100	-8	-7	Error	1	-9	1	-8	2768	6441	0.167	-0.379	0	0	0
1	15	17	""	"148477"	7240	8010	100	33	34	6	17	34	34	34	6	17	12	1	0	109	114	47	41	91	91	94	30	31	37	23	0	-0.056	0.000	0.164	0.152	3.724	0.004	0.001	80	448	100	17	23	Error	-1	18	0	23	2685	9142	0.000	0.667	0	0	0
1	16	17	""	"148572"	7410	8000	100	34	34	5	14	34	34	34	6	17	13	1	0	91	94	29	30	87	87	90	29	32	22	6	0	0.000	0.000	0.220	0.216	2.729	-0.015	0.005	80	440	100	4	7	Error	0	4	0	7	2749	7536	0.000	0.138	0	0	0
1	17	17	""	"148333"	7590	8000	100	35	35	6	17	34	34	34	6	17	13	3	0	78	77	27	35	88	88	92	30	32	5	3	0	-0.100	-0.091	0.260	0.279	2.889	-0.014	0.004	80	462	100	-9	-10	Error	1	-10	1	-11	2821	6198	0.167	-0.500	0	0	0
1	18	17	""	"148391"	7780	8000	100	35	34	6	17	34	34	34	6	17	16	1	0	99	101	36	35	89	89	91	29	31	31	11	0	0.100	0.000	0.200	0.182	2.897	0.022	0.013	80	470	100	11	12	-3.322	1	10	0	12	2724	8050	0.000	0.345	0	0	0
1	19	17	""	"148450"	7960	8010	100	34	35	5	14	34	34	34	6	17	16	0	0	167	176	96	54	88	88	91	29	31	61	53	0	0.000	0.011	0.062	0.064	3.831	-0.001	0.000	80	438	100	79	89	Error	0	79	1	88	2768	14091	0.167	2.931	0	0	0
1	20	17	"hsa-miR-381-3p"	"148306"	8130	8000	100	35	36	5	13	34	34	35	6	17	20	1	0	94	98	35	35	88	88	95	41	43	16	5	0	0.167	0.200	0.143	0.154	2.415	0.002	0.000	80	440	100	7	12	-2.585	1	6	2	10	2853	7855	0.167	0.073	0	0	0
1	21	17	""	"148122"	8320	8000	100	36	36	5	13	34	34	34	6	17	20	2	0	1108	903	720	79	90	90	97	43	44	65	63	0	0.002	0.002	0.006	0.011	6.143	0.001	0.009	80	450	100	1020	815	-8.992	2	1018	2	813	2881	72252	0.333	18.744	0	0	0
1	22	17	""	"148150"	8490	8000	100	35	35	6	17	34	34	35	6	17	21	3	0	84	82	28	34	93	93	96	30	31	7	1	0	-0.111	-0.091	0.188	0.207	2.974	0.013	0.004	80	472	100	-8	-10	Error	1	-9	1	-11	2825	6597	0.000	-0.467	0	0	0
1	1	18	""	"148120"	4700	8170	100	31	32	7	21	33	33	33	6	18	17	2	0	74	77	24	31	86	86	93	70	75	0	0	0	0.167	0.111	0.259	0.358	3.732	-0.002	0.000	80	490	100	-14	-10	-2.585	-2	-12	-1	-9	2598	6178	-0.167	-0.229	0	0	0
1	2	18	"hsa-miR-383-5p"	"146024"	4890	8180	100	32	33	6	18	33	33	33	6	18	16	2	0	102	100	40	40	88	88	90	30	33	27	11	0	-0.071	0.000	0.196	0.186	2.767	0.011	0.003	80	481	100	13	12	Error	-1	14	0	12	2632	7964	0.000	0.333	0	0	0
1	3	18	""	"42659"	5080	8190	100	33	34	6	17	33	33	34	6	17	16	2	0	558	655	682	104	86	86	89	29	32	60	58	0	0.000	0.002	0.016	0.025	8.491	0.001	0.002	80	450	100	472	570	Error	0	472	1	569	2684	52423	0.000	19.517	0	0	0
1	4	18	""	"17287"	5250	8190	100	34	34	7	20	33	33	34	6	17	22	5	0	79	81	29	35	91	91	92	28	30	12	1	0	-0.083	-0.100	0.232	0.248	3.210	-0.023	0.009	80	440	100	-11	-9	Error	1	-12	1	-10	2713	6499	0.000	-0.393	0	0	0
1	5	18	"Empty"	"0"	5430	8190	100	33	34	7	20	33	33	34	6	17	20	6	0	73	76	29	38	90	90	91	30	32	6	2	0	0.000	-0.071	0.303	0.267	3.329	-0.012	0.003	80	462	100	-17	-13	Error	0	-17	1	-14	2686	6061	0.000	-0.500	0	0	0
1	6	18	""	"11234"	5620	8190	100	35	34	7	20	34	34	34	7	20	11	2	0	106	109	46	42	88	88	91	29	31	45	20	0	0.056	0.000	0.118	0.099	2.724	-0.013	0.004	80	440	100	19	21	-4.170	1	18	0	21	2751	8741	0.000	0.621	0	0	0
1	7	18	"hsa-miR-802"	"30442"	5790	8190	100	33	33	6	18	34	34	34	6	17	13	1	0	75	76	27	35	92	92	94	29	30	6	1	0	0.059	0.063	0.214	0.238	3.881	0.004	0.000	80	440	100	-18	-17	-4.087	-1	-17	-1	-16	2651	6084	-0.167	-0.621	0	0	0
1	8	18	"hsa-miR-4428"	"168574"	5970	8190	100	33	34	7	20	34	34	34	6	17	16	3	0	81	80	25	31	92	92	94	30	31	5	1	0	0.091	0.000	0.188	0.213	3.918	-0.004	0.000	80	452	100	-12	-12	-3.459	-1	-11	0	-12	2696	6397	0.000	-0.467	0	0	0
1	9	18	"hsa-miR-5590-5p"	"168970"	6150	8190	100	33	33	6	18	33	33	34	6	17	15	5	0	69	73	28	38	90	90	92	31	33	7	1	0	0.000	0.000	0.152	0.216	3.161	-0.008	0.001	80	462	100	-21	-17	Error	0	-21	0	-17	2670	5826	-0.167	-0.613	0	0	0
1	10	18	"hsa-miR-5692a"	"168938"	6330	8190	100	34	35	7	20	34	34	33	6	18	18	3	0	61	66	25	37	91	91	94	31	32	3	0	0	0.000	-0.040	0.184	0.146	3.759	-0.010	0.002	80	452	100	-30	-24	Error	0	-30	1	-25	2772	5297	0.333	-0.903	0	0	0
1	11	18	"hsa-miR-4729"	"168825"	6510	8190	100	34	34	7	20	33	33	33	6	18	22	3	0	79	80	26	32	88	88	93	29	31	8	1	0	-0.111	-0.125	0.200	0.218	3.269	-0.003	0.000	80	462	100	-8	-7	Error	1	-9	1	-8	2691	6395	0.167	-0.448	0	0	0
1	12	18	"hsa-miR-4475"	"168640"	6700	8200	100	34	34	6	17	34	34	34	6	17	13	2	0	259	231	143	61	86	86	89	27	30	70	65	0	0.000	0.000	0.033	0.041	4.844	0.000	0.000	80	461	100	173	145	Error	0	173	0	145	2692	18487	0.000	5.259	0	0	0
1	13	18	"hsa-miR-4535"	"168874"	6880	8200	100	33	34	6	17	33	33	34	6	17	18	3	0	80	81	31	38	83	83	86	27	31	12	3	0	0.000	-0.500	0.212	0.268	4.117	-0.011	0.002	80	451	100	-3	-1	Error	0	-3	1	-2	2727	6450	0.000	-0.185	0	0	0
1	14	18	"hsa-miR-5002-3p"	"168656"	7060	8200	100	35	34	6	17	34	34	34	6	17	15	1	0	957	762	618	81	85	85	89	28	31	68	62	0	0.001	0.000	0.008	0.020	11.089	-0.001	0.004	80	439	100	873	677	-9.768	1	872	0	677	2744	60927	0.000	24.036	0	0	0
1	15	18	""	"168838"	7230	8190	100	34	35	6	17	34	34	34	6	17	11	5	0	17560	17979	16245	90	92	92	94	31	32	72	71	0	0.000	0.000	0.001	0.004	33.206	0.000	0.003	80	431	100	17468	17888	Error	0	17468	1	17887	2767	1438292	0.167	576.935	0	0	0
1	16	18	"hsa-miR-4754"	"168861"	7410	8190	100	35	36	6	16	35	35	35	6	17	17	1	0	87	90	34	37	89	89	93	31	33	17	3	0	0.000	1.000	0.247	0.181	3.446	-0.007	0.001	80	453	100	-2	2	Error	0	-2	1	1	2868	7218	0.167	-0.097	0	0	0
1	17	18	"hsa-miR-4999-3p"	"168667"	7590	8190	100	35	34	6	17	34	34	34	6	17	15	1	0	73	74	24	32	88	88	92	30	32	6	0	0	-0.067	0.000	0.225	0.246	3.233	0.016	0.007	80	471	100	-14	-14	Error	1	-15	0	-14	2749	5954	0.000	-0.600	0	0	0
1	18	18	"hsa-miR-4735-5p"	"168910"	7780	8200	100	33	34	7	20	34	34	34	6	17	12	3	0	104	109	37	33	90	90	91	28	30	40	18	0	-0.071	0.000	0.183	0.165	3.688	-0.006	0.001	80	448	100	13	19	Error	-1	14	0	19	2703	8686	0.000	0.643	0	0	0
1	19	18	"hsa-miR-5683"	"168664"	7950	8190	100	35	35	6	17	34	34	35	6	17	13	2	0	72	73	23	31	90	90	91	28	30	2	0	0	-0.056	-0.059	0.273	0.239	2.537	0.004	0.000	80	441	100	-17	-16	Error	1	-18	1	-17	2781	5872	0.000	-0.643	0	0	0
1	20	18	""	"168712"	8130	8190	100	34	35	5	14	34	34	35	6	17	13	2	0	75	78	25	32	88	88	92	39	42	2	0	0	0.000	-0.100	0.175	0.196	3.389	0.009	0.002	80	463	100	-13	-9	Error	0	-13	1	-10	2773	6259	0.000	-0.359	0	0	0
1	21	18	"hsa-miR-4772-5p"	"168766"	8310	8190	100	34	35	6	17	34	34	35	6	17	16	2	0	66	71	25	35	89	89	94	31	32	3	0	0	0.000	-0.056	0.103	0.159	3.580	0.005	0.001	80	472	100	-23	-17	Error	0	-23	1	-18	2791	5667	0.000	-0.742	0	0	0
1	22	18	"hsa-miR-5088-5p"	"168569"	8500	8190	100	34	34	6	17	35	35	35	5	14	15	2	0	81	85	29	34	91	91	94	29	30	16	1	0	0.100	0.167	0.212	0.234	3.640	-0.013	0.004	80	484	100	-11	-7	-3.322	-1	-10	-1	-6	2711	6833	-0.200	-0.310	0	0	0
1	1	19	""	"168608"	4720	8380	100	33	33	6	18	33	33	33	6	18	16	1	0	128	137	76	55	84	84	87	28	32	55	45	0	0.000	0.000	0.086	0.093	3.012	-0.008	0.004	80	480	100	44	53	Error	0	44	0	53	2662	10987	0.000	1.786	0	0	0
1	2	19	"hsa-miR-3689d"	"168883"	4900	8380	100	33	34	6	17	33	33	33	6	18	21	2	0	73	77	31	40	82	82	87	28	32	8	5	0	0.000	-0.200	0.278	0.315	3.553	-0.031	0.016	80	439	100	-9	-4	Error	0	-9	1	-5	2684	6153	0.167	-0.357	0	0	0
1	3	19	"hsa-miR-5693"	"168669"	5080	8380	100	34	33	6	18	33	33	33	6	18	17	1	0	74	78	26	33	87	87	87	27	31	5	1	0	-0.077	0.000	0.211	0.262	3.229	-0.015	0.003	80	430	100	-12	-9	Error	1	-13	0	-9	2672	6228	0.000	-0.333	0	0	0
1	4	19	"hsa-miR-4785"	"168791"	5260	8380	100	33	34	7	20	33	33	34	6	17	21	7	0	76	77	26	33	84	84	87	29	33	6	1	0	0.000	-0.143	0.252	0.304	2.800	-0.025	0.011	80	442	100	-8	-6	Error	0	-8	1	-7	2697	6126	0.000	-0.345	0	0	0
1	5	19	"hsa-miR-4761-3p"	"168804"	5440	8380	100	34	34	7	20	33	33	34	6	17	20	3	0	71	77	35	45	84	84	89	29	32	11	5	0	-0.077	-0.143	0.161	0.233	3.678	0.009	0.002	80	442	100	-12	-6	Error	1	-13	1	-7	2732	6186	0.000	-0.414	0	0	0
1	6	19	"hsa-miR-3529-3p"	"169368"	5620	8380	100	33	34	7	20	33	33	34	7	20	20	3	0	61	64	21	32	87	87	90	28	31	3	0	0	0.000	-0.043	0.147	0.199	3.805	0.005	0.000	80	442	100	-26	-22	Error	0	-26	1	-23	2712	5134	0.000	-0.929	0	0	0
1	7	19	"hsa-miR-4665-5p"	"169178"	5800	8380	100	33	34	7	20	33	33	34	6	17	25	5	0	69	73	24	32	88	88	91	27	29	7	0	0	0.000	-0.067	0.160	0.195	3.240	0.011	0.002	80	461	100	-19	-14	Error	0	-19	1	-15	2716	5825	0.000	-0.667	0	0	0
1	8	19	"hsa-miR-4748"	"169221"	5980	8380	100	33	33	7	21	34	34	34	7	20	11	0	0	87	88	31	35	88	88	91	28	30	18	3	0	1.000	100000.000	0.188	0.193	3.007	-0.015	0.004	80	462	100	-2	-1	0.000	-1	-1	-1	0	2675	7026	-0.143	-0.107	0	0	0
1	9	19	"hsa-miR-345-3p"	"169076"	6170	8390	100	35	34	6	17	33	33	34	6	17	13	3	0	516	426	292	68	87	87	89	29	32	70	63	0	0.005	0.003	0.017	0.024	6.814	0.001	0.001	80	438	100	431	340	-7.745	2	429	1	339	2735	34089	0.000	11.621	0	0	0
1	10	19	"hsa-miR-5195-3p"	"169346"	6340	8380	100	34	34	7	20	33	33	33	6	18	18	6	0	91	87	28	32	89	89	90	29	32	16	0	0	0.500	-0.500	0.363	0.276	3.158	-0.019	0.006	80	430	100	3	-1	-1.000	1	2	1	-2	2685	6961	0.167	-0.103	0	0	0
1	11	19	"hsa-miR-4726-5p"	"169031"	6520	8380	100	33	33	6	18	33	33	33	6	18	11	0	0	1084	1429	1352	94	90	90	92	28	30	58	57	0	0.000	0.000	0.007	0.017	12.842	0.000	0.000	80	468	100	994	1339	Error	0	994	0	1339	2634	114305	0.000	47.750	0	0	0
1	12	19	"hsa-miR-4474-3p"	"169276"	6700	8380	100	34	34	6	17	34	34	34	6	17	15	1	0	78	80	26	32	87	87	91	28	30	11	0	0	0.000	0.000	0.215	0.234	2.709	0.017	0.006	80	442	100	-9	-7	Error	0	-9	0	-7	2749	6386	0.000	-0.393	0	0	0
1	13	19	"hsa-miR-4472"	"169170"	6890	8380	100	36	36	5	13	34	34	34	6	17	13	3	0	100	227	198	87	82	82	86	27	31	43	41	0	0.111	0.014	0.135	0.075	7.191	0.003	0.004	80	442	100	20	147	-3.170	2	18	2	145	2853	18129	0.333	5.222	0	0	0
1	14	19	"hsa-miR-5580-3p"	"169168"	7070	8380	100	33	34	6	17	34	34	34	6	17	20	2	0	170	176	99	56	82	82	85	27	31	62	55	0	-0.011	0.000	0.079	0.086	5.110	-0.006	0.005	80	432	100	87	94	Error	-1	88	0	94	2711	14063	0.000	3.370	0	0	0
1	15	19	"hsa-miR-4699-5p"	"169335"	7250	8380	100	34	34	6	17	34	34	34	6	17	12	3	0	82	88	27	30	82	82	88	30	34	13	2	0	0.000	0.000	0.200	0.244	3.474	0.008	0.001	80	443	100	0	6	Error	0	0	0	6	2754	7005	0.000	0.000	0	0	0
1	16	19	"hsa-miR-4462"	"169043"	7430	8380	100	34	34	5	14	34	34	34	6	17	8	0	0	115	117	54	46	84	84	90	30	33	50	26	0	0.000	0.000	0.143	0.142	4.309	0.006	0.001	80	431	100	31	33	Error	0	31	0	33	2712	9340	0.000	0.900	0	0	0
1	17	19	"hsa-miR-5006-3p"	"169136"	7600	8390	100	35	35	6	17	34	34	35	6	17	16	2	0	114	118	43	36	87	87	90	28	31	48	26	0	0.037	0.032	0.120	0.134	3.079	0.005	0.001	80	437	100	28	32	-4.755	1	27	1	31	2785	9470	0.000	1.000	0	0	0
1	18	19	"hsa-miR-3682-5p"	"169243"	7790	8380	100	34	34	5	14	35	35	35	6	17	10	0	0	114	114	46	40	87	87	90	26	28	50	25	0	-0.037	-0.037	0.111	0.096	2.630	-0.014	0.007	80	452	100	26	26	Error	-1	27	-1	27	2735	9115	-0.167	0.923	0	0	0
1	19	19	"hsa-miR-4640-3p"	"169205"	7980	8390	100	35	36	6	16	35	35	35	6	17	20	5	0	200	188	84	44	90	90	93	31	33	73	60	0	0.000	0.010	0.056	0.073	5.847	0.001	0.000	80	452	100	110	99	Error	0	110	1	98	2871	15029	0.167	3.065	0	0	0
1	20	19	"hsa-miR-548ai/hsa-miR-570-5p"	"169078"	8160	8390	100	36	36	5	13	35	35	35	6	17	20	0	0	72	77	27	35	88	88	91	29	31	6	2	0	-0.062	-0.091	0.205	0.224	3.030	-0.012	0.003	80	430	100	-15	-10	Error	1	-16	1	-11	2866	6121	0.167	-0.483	0	0	0
1	21	19	"hsa-miR-4764-3p"	"169130"	8330	8390	100	36	36	6	16	36	36	36	6	16	15	2	0	821	759	244	32	88	88	90	29	32	96	95	0	0.000	0.000	0.008	0.008	3.246	0.001	0.005	80	416	100	733	671	Error	0	733	0	671	2880	60747	0.000	23.069	0	0	0
1	22	19	"hsa-miR-4417"	"169358"	8510	8370	100	34	34	6	17	35	35	36	6	16	6	1	0	109	330	314	95	88	88	91	27	29	47	45	0	-0.048	-0.004	0.094	0.054	5.565	-0.004	0.016	80	464	100	20	241	Error	-1	21	-1	242	2700	26378	-0.333	8.852	0	0	0
1	1	20	"Hy3"	"13138"	4700	8550	100	33	34	6	17	33	33	34	7	20	13	1	0	116	521	640	122	84	84	87	28	32	52	46	0	0.000	0.002	0.085	0.063	7.834	0.000	0.000	80	503	100	32	438	Error	0	32	1	437	2690	41713	0.000	15.500	0	0	0
1	2	20	"hsa-miR-4525"	"169278"	4900	8550	100	32	34	6	17	33	33	33	6	18	16	6	0	79	85	29	34	84	84	87	28	32	20	5	0	0.200	1.000	0.179	0.258	3.931	-0.024	0.010	80	480	100	-6	2	-2.322	-1	-5	1	1	2697	6771	0.167	-0.071	0	0	0
1	3	20	"hsa-miR-4451"	"169167"	5090	8550	100	34	34	8	23	33	33	34	6	17	22	8	0	148	341	301	88	88	88	89	27	30	57	51	0	0.017	0.004	0.028	0.050	6.668	0.003	0.008	80	450	100	61	254	-5.907	1	60	1	253	2724	27314	0.000	9.333	0	0	0
1	4	20	"hsa-miR-4786-5p"	"169086"	5260	8560	100	34	34	7	20	33	33	34	7	20	17	5	0	70	74	24	32	84	84	87	28	32	7	0	0	-0.071	-0.100	0.200	0.228	3.013	-0.025	0.010	80	452	100	-13	-9	Error	1	-14	1	-10	2756	5930	0.000	-0.464	0	0	0
1	5	20	""	"168937"	5440	8560	100	32	33	7	21	33	33	34	6	17	20	1	0	75	80	30	37	82	82	86	27	31	15	6	0	0.143	0.000	0.214	0.276	3.876	-0.021	0.008	80	464	100	-8	-2	-2.807	-1	-7	0	-2	2642	6381	-0.167	-0.222	0	0	0
1	6	20	""	"168555"	5620	8560	100	33	34	7	20	33	33	34	6	17	20	3	0	76	78	25	32	86	86	90	29	32	8	0	0	0.000	-0.125	0.250	0.243	3.117	-0.032	0.019	80	475	100	-10	-7	Error	0	-10	1	-8	2682	6222	0.000	-0.414	0	0	0
1	7	20	""	"168688"	5810	8580	100	36	35	6	17	33	33	33	6	18	22	7	0	5720	4494	2305	51	88	88	90	29	32	93	92	0	0.001	0.000	0.001	0.002	7.317	0.000	0.008	80	494	100	5635	4408	Error	3	5632	2	4406	2821	359484	0.333	151.862	0	0	0
1	8	20	""	"169250"	5990	8570	100	34	34	6	17	34	34	34	6	17	12	3	0	2007	2037	1853	90	86	86	88	28	31	66	60	0	0.000	0.000	0.003	0.009	14.796	0.000	0.006	80	462	100	1921	1951	Error	0	1921	0	1951	2713	162977	0.000	69.607	0	0	0
1	9	20	"hsa-miR-5096"	"169398"	6160	8560	100	34	34	6	17	33	33	34	6	17	18	2	0	76	80	30	37	85	85	86	29	33	13	2	0	-0.111	-0.200	0.140	0.166	2.897	-0.021	0.010	80	440	100	-8	-4	Error	1	-9	1	-5	2729	6371	0.000	-0.207	0	0	0
1	10	20	"hsa-miR-4427"	"169386"	6340	8560	100	34	34	6	17	33	33	34	6	17	15	3	0	79	78	21	26	86	86	88	30	34	5	0	0	-0.143	-0.125	0.350	0.292	4.079	-0.015	0.005	80	476	100	-6	-7	Error	1	-7	1	-8	2708	6209	0.000	-0.333	0	0	0
1	11	20	""	"168607"	6530	8590	100	35	35	6	17	33	33	34	6	17	26	5	0	6376	4546	2768	60	88	88	89	30	33	85	85	0	0.000	0.000	0.001	0.003	9.597	0.000	0.000	80	492	100	6290	4460	Error	2	6288	2	4458	2780	363689	0.167	148.567	0	0	0
1	12	20	"Empty"	"0"	6700	8560	100	34	34	6	17	33	33	34	6	17	21	2	0	76	75	27	36	90	90	93	31	33	6	1	0	-0.071	-0.067	0.232	0.292	2.921	-0.011	0.003	80	454	100	-13	-14	Error	1	-14	1	-15	2754	6016	0.000	-0.581	0	0	0
1	13	20	""	"168813"	6880	8560	100	34	35	6	17	33	33	34	6	17	26	6	0	74	77	24	31	84	84	86	27	31	10	1	0	-0.100	-0.286	0.222	0.247	3.861	-0.012	0.004	80	464	100	-9	-5	Error	1	-10	2	-7	2817	6178	0.167	-0.333	0	0	0
1	14	20	"Empty"	"0"	7060	8560	100	34	34	5	14	34	34	34	6	17	10	1	0	87	89	29	32	78	78	83	45	54	11	2	0	0.000	0.000	0.225	0.232	3.047	-0.005	0.001	80	464	100	9	11	Error	0	9	0	11	2720	7113	0.000	0.133	0	0	0
1	15	20	"Empty"	"0"	7240	8560	100	36	36	6	16	34	34	34	6	17	20	3	0	83	87	28	32	78	78	83	28	33	25	3	0	0.400	0.222	0.250	0.298	3.678	0.010	0.002	80	464	100	7	11	-1.322	2	5	2	9	2876	6978	0.333	0.143	0	0	0
1	16	20	"Empty"	"0"	7420	8560	100	34	34	6	17	33	33	34	6	17	21	3	0	86	88	30	34	81	81	84	28	33	23	8	0	0.200	0.143	0.200	0.189	3.715	0.003	0.000	80	464	100	6	8	-2.322	1	5	1	7	2734	7054	0.000	0.143	0	0	0
1	17	20	"Empty"	"0"	7600	8560	100	35	35	6	17	34	34	34	6	17	16	3	0	92	92	28	30	86	86	88	28	31	15	3	0	0.167	0.167	0.252	0.300	4.793	0.004	0.000	80	452	100	7	7	-2.585	1	6	1	6	2819	7380	0.167	0.143	0	0	0
1	18	20	"Empty"	"0"	7780	8560	100	35	35	6	17	34	34	35	6	17	21	2	0	86	87	30	34	90	90	91	28	30	15	2	0	-0.250	-0.333	0.258	0.246	3.816	-0.011	0.003	80	464	100	-3	-2	Error	1	-4	1	-3	2780	6937	0.000	-0.143	0	0	0
1	19	20	"Empty"	"0"	7960	8560	100	35	35	6	17	35	35	35	6	17	11	0	0	92	96	31	32	90	90	92	29	31	22	5	0	0.000	0.000	0.187	0.270	4.600	-0.010	0.002	80	453	100	2	6	Error	0	2	0	6	2764	7695	0.000	0.138	0	0	0
1	20	20	"Empty"	"0"	8140	8560	100	35	35	5	14	35	35	35	5	14	10	3	0	94	97	33	34	87	87	90	28	31	25	7	0	0.000	0.000	0.218	0.214	3.326	0.009	0.002	80	441	100	7	10	Error	0	7	0	10	2791	7739	0.000	0.250	0	0	0
1	21	20	"Hy3"	"13138"	8310	8550	100	35	35	6	17	35	35	35	6	17	13	1	0	961	1610	1773	110	84	84	89	29	32	70	62	0	0.000	0.000	0.007	0.014	12.998	0.000	0.002	80	428	100	877	1526	Error	0	877	0	1526	2804	128777	0.000	52.448	0	0	0
1	22	20	"Hy3"	"13138"	8490	8550	100	35	35	5	14	35	35	36	6	16	12	2	0	352	1467	1711	116	87	87	89	28	31	55	55	0	0.000	0.000	0.007	0.019	19.686	0.000	0.000	80	496	100	265	1380	Error	0	265	0	1380	2836	117353	-0.167	49.214	0	0	0
2	1	1	"Hy3"	"13138"	9240	4910	100	35	35	5	14	35	35	35	6	17	11	1	0	119	465	595	127	80	80	83	26	31	53	45	0	0.000	0.000	0.145	0.070	9.569	0.000	0.000	80	524	100	39	385	Error	0	39	0	385	2823	37218	0.000	14.692	0	0	0
2	2	1	"hsa-miR-10a-3p"	"28019"	9430	4920	100	35	36	6	16	36	36	36	6	16	8	6	0	112	129	57	44	80	80	83	27	32	52	41	0	-0.031	0.000	0.125	0.117	3.906	0.023	0.031	80	473	100	31	49	Error	-1	32	0	49	2882	10296	0.000	1.704	0	0	0
2	3	1	"hsa-miR-30e-5p"	"28191"	9600	4920	100	36	37	5	13	36	36	36	5	13	16	6	0	740	718	634	88	78	78	81	25	30	65	55	0	0.000	0.002	0.022	0.027	9.666	0.000	0.001	80	472	100	662	641	Error	0	662	1	640	2946	57420	0.200	25.480	0	0	0
2	4	1	""	"42938"	9790	4910	100	36	36	5	13	36	36	36	6	16	8	2	0	90	98	38	38	76	76	79	25	31	40	22	0	0.000	0.000	0.143	0.149	3.938	0.007	0.002	80	494	100	14	22	Error	0	14	0	22	2907	7806	0.000	0.760	0	0	0
2	5	1	"hsa-miR-514a-3p"	"42959"	9970	4910	100	36	35	6	17	36	36	37	5	13	18	1	0	83	91	31	34	76	76	78	24	30	33	15	0	0.000	-0.067	0.226	0.269	4.900	-0.011	0.003	80	484	100	7	14	Error	0	7	-1	15	2835	7276	-0.400	0.542	0	0	0
2	6	1	""	"17411"	10150	4920	100	36	37	6	16	37	37	37	5	13	10	5	0	124	132	60	45	78	78	82	27	32	57	47	0	-0.022	0.000	0.080	0.102	4.040	0.000	0.000	80	484	100	45	54	Error	-1	46	0	54	2937	10534	0.000	1.852	0	0	0
2	7	1	""	"42678"	10330	4910	100	36	37	5	13	37	37	37	6	16	15	0	0	80	82	26	31	94	94	97	32	32	7	1	0	0.071	0.000	0.214	0.237	3.573	-0.001	0.000	80	484	100	-15	-12	-3.807	-1	-14	0	-12	2930	6542	0.000	-0.469	0	0	0
2	8	1	"hsa-miR-548l"	"46415"	10510	4910	100	37	37	5	13	37	37	37	5	13	10	2	0	101	105	35	33	99	99	102	30	29	20	8	0	0.000	0.000	0.125	0.154	3.567	0.009	0.003	80	484	100	2	6	Error	0	2	0	6	2945	8406	0.000	0.100	0	0	0
2	9	1	""	"42877"	10690	4910	100	37	38	6	15	36	36	37	6	16	20	6	0	87	91	29	31	103	103	104	31	29	8	1	0	-0.062	-0.167	0.111	0.129	3.659	0.015	0.005	80	500	100	-15	-10	Error	1	-16	2	-12	3029	7308	0.167	-0.419	0	0	0
2	10	1	""	"42770"	10880	4920	100	37	37	6	16	37	37	37	5	13	22	3	0	129	207	135	65	102	102	105	30	28	48	47	0	0.000	0.000	0.092	0.097	4.612	0.003	0.002	80	473	100	27	105	Error	0	27	0	105	2970	16543	0.000	3.400	0	0	0
2	11	1	"hsa-miR-1268a/hsa-miR-1268b"	"46558"	11050	4910	100	36	36	6	16	37	37	37	5	13	13	2	0	104	107	34	31	99	99	102	32	31	18	8	0	-0.200	-0.125	0.281	0.243	3.955	0.003	0.000	80	462	100	4	7	Error	-1	5	-1	8	2906	8585	-0.200	0.156	0	0	0
2	12	1	"hsa-miR-548d-5p"	"42756"	11230	4910	100	36	37	6	16	36	36	37	6	16	20	3	0	93	96	33	34	99	99	102	32	31	13	3	0	0.000	-0.333	0.250	0.225	3.270	0.008	0.002	80	485	100	-6	-2	Error	0	-6	1	-3	2936	7694	0.000	-0.187	0	0	0
2	13	1	""	"42539"	11420	4920	100	36	36	6	16	37	37	37	6	16	11	3	0	4594	4303	3982	92	99	99	103	31	30	67	60	0	0.000	0.000	0.001	0.006	19.201	0.000	0.012	80	486	100	4494	4203	Error	-1	4495	-1	4204	2892	344253	-0.167	135.484	0	0	0
2	14	1	"kshv-miR-K12-9-3p"	"17419"	11600	4920	100	37	37	5	13	37	37	37	6	16	7	2	0	88	88	27	30	92	92	95	28	29	13	2	0	0.000	0.000	0.182	0.272	4.205	-0.026	0.016	80	475	100	-4	-4	Error	0	-4	0	-4	2926	7044	0.000	-0.250	0	0	0
2	15	1	"hsa-miR-151a-5p"	"11260"	11780	4920	100	37	37	6	16	37	37	38	6	15	16	0	0	365	306	183	59	93	93	95	28	29	68	65	0	0.000	0.000	0.033	0.045	5.614	0.000	0.000	80	486	100	272	213	Error	0	272	0	213	2955	24446	-0.167	7.536	0	0	0
2	16	1	""	"31388"	11970	4920	100	35	36	5	13	36	36	37	5	13	17	2	0	519	499	376	75	98	98	101	43	42	61	57	0	-0.002	0.000	0.013	0.038	9.504	-0.002	0.011	80	463	100	420	401	Error	-1	421	0	401	2856	39915	-0.200	9.256	0	0	0
2	17	1	""	"45985"	12130	4910	100	37	37	6	16	38	38	38	5	13	11	0	0	97	102	30	29	99	99	102	42	41	10	0	0	0.500	-0.333	0.162	0.196	3.088	0.009	0.026	80	458	100	-3	2	-1.000	-1	-2	-1	3	2920	8125	-0.200	0.000	0	0	0
2	18	1	""	"28346"	12310	4910	100	38	37	5	13	36	36	37	6	16	13	0	0	89	95	33	34	94	94	98	30	30	17	5	0	-0.400	1.000	0.107	0.145	3.522	-0.010	0.002	80	483	100	-3	2	Error	2	-5	1	1	2975	7575	0.000	-0.100	0	0	0
2	19	1	"hsa-miR-452-3p"	"42598"	12490	4910	100	37	37	5	13	35	35	36	6	16	17	3	0	80	87	28	32	93	93	95	29	30	10	2	0	-0.154	-0.333	0.160	0.192	3.848	-0.008	0.002	80	483	100	-11	-4	Error	2	-13	2	-6	2935	6966	0.167	-0.276	0	0	0
2	20	1	"hsa-miR-561-3p"	"31517"	12670	4910	100	36	36	6	16	36	36	37	5	13	18	2	0	80	84	29	34	92	92	95	36	37	7	2	0	0.000	0.000	0.174	0.191	2.862	-0.001	0.000	80	493	100	-12	-8	Error	0	-12	0	-8	2868	6708	-0.200	-0.306	0	0	0
2	21	1	"hsa-miR-448"	"11113"	12860	4910	100	37	36	6	16	35	35	35	5	14	23	7	0	86	93	33	35	93	93	97	36	37	13	2	0	-0.286	100000.000	0.143	0.187	3.476	0.001	0.000	80	482	100	-5	1	Error	2	-7	1	0	2914	7451	0.200	-0.111	0	0	0
2	22	1	"Hy3"	"13138"	13030	4920	100	35	35	5	14	36	36	36	5	13	12	1	0	259	586	704	120	89	89	92	28	30	62	60	0	-0.006	-0.002	0.035	0.034	11.424	0.000	0.001	80	494	100	169	496	Error	-1	170	-1	497	2827	46844	-0.200	17.643	0	0	0
2	1	2	"hsa-miR-499a-5p"	"14313"	9240	5110	100	36	36	5	13	36	36	36	6	16	8	1	0	127	145	78	53	83	83	85	26	30	55	48	0	0.000	0.000	0.051	0.073	4.808	0.004	0.002	80	489	100	44	62	Error	0	44	0	62	2907	11586	0.000	2.308	0	0	0
2	2	2	"spike_control_v2_40"	"29001"	9410	5110	100	39	39	6	15	36	36	36	6	16	26	6	0	210	454	412	90	83	83	85	25	29	60	52	0	0.024	0.008	0.012	0.023	7.725	0.003	0.017	80	449	100	130	374	-5.404	3	127	3	371	3092	36301	0.500	14.760	0	0	0
2	3	2	"hsa-miR-95-3p"	"11181"	9590	5110	100	37	37	6	16	36	36	36	5	13	21	7	0	123	200	147	73	78	78	81	25	30	56	46	0	0.022	0.008	0.032	0.052	4.876	0.008	0.014	80	452	100	46	123	-5.492	1	45	1	122	2987	16023	0.200	4.760	0	0	0
2	4	2	""	"46510"	9770	5110	100	37	37	5	13	36	36	36	5	13	22	5	0	81	85	31	36	78	78	80	24	30	32	12	0	0.333	0.143	0.181	0.183	3.028	0.006	0.001	80	462	100	4	8	-1.585	1	3	1	7	2997	6794	0.200	0.208	0	0	0
2	5	2	"kshv-miR-K12-2-5p"	"17470"	9950	5110	100	36	37	6	16	37	37	37	6	16	12	2	0	108	118	57	48	77	77	79	24	30	55	42	0	-0.032	0.000	0.161	0.155	5.277	-0.014	0.010	80	452	100	30	41	Error	-1	31	0	41	2931	9443	0.000	1.625	0	0	0
2	6	2	"hsa-miR-542-5p"	"42811"	10130	5120	100	38	38	5	13	37	37	37	5	13	17	5	0	86	97	46	47	76	76	77	22	28	38	28	0	0.100	0.048	0.150	0.159	5.019	0.002	0.000	80	440	100	11	22	-3.322	1	10	1	21	3016	7783	0.200	0.909	0	0	0
2	7	2	"hsa-miR-1302"	"46796"	10310	5110	100	37	37	5	13	36	36	36	5	13	16	6	0	74	81	27	33	86	86	86	27	31	11	3	0	-0.083	-0.200	0.176	0.231	2.833	0.005	0.001	80	462	100	-11	-4	Error	1	-12	1	-5	2931	6481	0.200	-0.185	0	0	0
2	8	2	"hsa-miR-616-5p"	"17289"	10490	5110	100	35	35	6	17	37	37	37	5	13	15	2	0	83	88	29	32	95	95	97	29	29	12	2	0	0.167	0.286	0.170	0.226	3.638	0.001	0.000	80	472	100	-14	-9	-2.585	-2	-12	-2	-7	2816	7030	-0.400	-0.310	0	0	0
2	9	2	""	"42588"	10680	5120	100	35	36	5	13	37	37	37	6	16	10	0	0	115	121	45	37	103	103	105	32	30	35	13	0	-0.167	-0.056	0.125	0.124	4.195	-0.008	0.003	80	468	100	10	17	Error	-2	12	-1	18	2896	9709	-0.167	0.500	0	0	0
2	10	2	""	"11208"	10860	5110	100	37	37	6	16	36	36	37	6	16	13	5	0	382	421	362	85	103	103	105	32	30	60	57	0	0.004	0.003	0.019	0.024	5.933	0.002	0.006	80	463	100	280	319	-8.124	1	279	1	318	2994	33692	0.000	9.875	0	0	0
2	11	2	""	"46620"	11040	5100	100	37	37	6	16	37	37	37	6	16	15	2	0	126	277	239	86	101	101	103	31	30	48	42	0	0.000	0.000	0.085	0.077	7.619	0.000	0.000	80	448	100	25	176	Error	0	25	0	176	2952	22148	0.000	5.613	0	0	0
2	12	2	"hsa-miR-147a"	"10954"	11210	5100	100	36	37	6	16	37	37	37	5	13	16	7	0	107	113	35	30	103	103	104	32	30	25	7	0	-0.250	0.000	0.208	0.280	3.961	-0.023	0.014	80	450	100	3	10	Error	-1	4	0	10	2921	9071	0.000	0.281	0	0	0
2	13	2	""	"11251"	11390	5110	100	35	36	6	16	37	37	37	5	13	10	3	0	116	120	46	38	101	101	104	30	28	32	16	0	-0.133	-0.053	0.140	0.174	3.862	-0.014	0.008	80	464	100	13	18	Error	-2	15	-1	19	2840	9631	-0.200	0.533	0	0	0
2	14	2	""	"11227"	11580	5110	100	36	37	7	18	36	36	37	5	13	23	12	0	146	166	83	50	98	98	99	27	27	56	48	0	0.000	0.015	0.100	0.110	4.612	-0.003	0.001	80	451	100	48	69	Error	0	48	1	68	2958	13245	0.000	2.481	0	0	0
2	15	2	"hsa-miR-2276-3p"	"46875"	11750	5110	100	37	38	6	15	37	37	37	6	16	17	2	0	90	90	24	26	95	95	97	28	28	6	1	0	0.000	-0.200	0.317	0.346	3.857	-0.014	0.004	80	442	100	-5	-4	Error	0	-5	1	-5	3001	7189	0.167	-0.250	0	0	0
2	16	2	"hsa-miR-218-5p"	"11018"	11930	5110	100	37	37	5	13	37	37	37	6	16	13	1	0	104	107	38	35	93	93	96	27	28	36	18	0	0.000	0.000	0.120	0.131	2.812	-0.003	0.000	80	466	100	11	14	Error	0	11	0	14	2942	8557	0.000	0.407	0	0	0
2	17	2	"hsa-miR-363-3p"	"11077"	12120	5110	100	36	36	6	16	36	36	36	6	16	13	1	0	118	127	54	42	96	96	97	29	29	47	28	0	0.000	0.000	0.125	0.122	3.642	0.001	0.000	80	479	100	22	31	Error	0	22	0	31	2850	10192	0.000	1.034	0	0	0
2	18	2	"hsa-miR-1252-5p"	"46924"	12300	5110	100	35	36	5	13	36	36	36	6	16	10	1	0	100	125	66	52	98	98	99	31	31	37	25	0	-0.500	0.000	0.080	0.088	3.916	0.007	0.003	80	461	100	1	27	Error	-1	2	0	27	2844	9998	0.000	0.839	0	0	0
2	19	2	""	"11205"	12480	5110	100	36	36	6	16	36	36	36	6	16	15	2	0	266	261	168	64	98	98	100	31	31	60	55	0	0.000	0.000	0.056	0.058	5.285	0.001	0.000	80	461	100	168	163	Error	0	168	0	163	2911	20899	0.000	5.194	0	0	0
2	20	2	"hsa-miR-520g-3p"	"46454"	12660	5110	100	34	35	6	17	36	36	36	6	16	7	1	0	86	90	29	32	94	94	97	30	30	8	3	0	0.250	0.250	0.290	0.273	3.513	-0.014	0.003	80	461	100	-10	-5	-2.000	-2	-8	-1	-4	2786	7166	-0.167	-0.233	0	0	0
2	21	2	""	"17422"	12840	5110	100	36	36	5	13	35	35	36	6	16	13	1	0	115	137	73	53	96	96	98	28	28	45	33	0	0.053	0.024	0.074	0.090	3.646	-0.001	0.000	80	462	100	20	42	-4.248	1	19	1	41	2893	10978	0.000	1.393	0	0	0
2	22	2	""	"17517"	13020	5110	100	35	36	7	19	35	35	36	5	13	21	10	0	146	170	99	58	93	93	95	28	29	53	47	0	0.000	0.013	0.082	0.086	6.486	0.006	0.005	80	484	100	53	78	Error	0	53	1	77	2869	13618	0.000	2.679	0	0	0
2	1	3	""	"46453"	9230	5310	100	35	36	6	16	36	36	36	6	16	15	2	0	107	117	50	42	85	85	87	27	31	47	28	0	-0.045	0.000	0.096	0.125	3.971	0.026	0.028	80	483	100	21	32	Error	-1	22	0	32	2881	9362	0.000	1.111	0	0	0
2	2	3	""	"42444"	9410	5310	100	35	36	6	16	35	35	36	5	13	23	3	0	90	88	26	29	84	84	87	27	31	16	5	0	0.000	0.250	0.259	0.318	3.259	0.018	0.007	80	438	100	6	5	Error	0	6	1	4	2849	7063	0.000	0.037	0	0	0
2	3	3	""	"-1"	9580	5300	100	37	37	5	13	35	35	36	6	16	12	2	0	155	672	729	108	83	83	86	28	32	57	55	0	0.028	0.003	0.015	0.017	7.570	0.000	0.000	80	459	100	74	591	-5.170	2	72	2	589	2932	53742	0.167	20.929	0	0	0
2	4	3	"hsa-miR-136-3p"	"42686"	9770	5300	100	35	36	5	13	35	35	35	6	17	16	1	0	127	190	139	73	83	83	86	27	31	55	47	0	0.000	0.009	0.061	0.096	4.961	0.005	0.005	80	462	100	44	108	Error	0	44	1	107	2870	15213	0.167	3.852	0	0	0
2	5	3	""	"42558"	9950	5290	100	36	36	6	16	36	36	36	6	16	12	1	0	74	77	24	31	80	80	81	25	30	10	2	0	0.000	0.000	0.242	0.265	3.472	0.024	0.011	80	460	100	-6	-3	Error	0	-6	0	-3	2853	6120	0.000	-0.160	0	0	0
2	6	3	"hsa-miR-578"	"17302"	10140	5290	100	37	37	5	13	36	36	36	5	13	18	5	0	88	92	38	41	76	76	78	24	30	37	18	0	0.083	0.063	0.179	0.204	3.442	-0.004	0.001	80	437	100	13	17	-3.585	1	12	1	16	2968	7383	0.200	0.583	0	0	0
2	7	3	"hsa-miR-920"	"42932"	10310	5300	100	35	36	6	16	36	36	36	5	13	18	3	0	84	166	157	94	80	80	82	26	31	41	35	0	-0.250	0.000	0.152	0.099	4.624	0.008	0.015	80	448	100	3	86	Error	-1	4	0	86	2881	13243	0.000	3.231	0	0	0
2	8	3	""	"17464"	10490	5300	100	38	37	6	16	37	37	37	5	13	16	2	0	120	377	355	94	96	96	97	30	30	47	46	0	0.042	0.000	0.071	0.039	7.490	0.001	0.003	80	462	100	25	281	-4.585	1	24	0	281	2972	30192	0.000	9.333	0	0	0
2	9	3	"hsa-miR-10a-5p"	"13485"	10680	5300	100	37	37	5	13	36	36	37	6	16	18	1	0	485	370	254	68	103	103	105	32	30	63	61	0	0.003	0.004	0.022	0.026	4.776	-0.003	0.007	80	427	100	383	268	-8.577	1	382	1	267	2976	29612	0.000	8.281	0	0	0
2	10	3	"hsa-miR-1204"	"46791"	10840	5310	100	37	37	5	13	37	37	37	5	13	13	2	0	124	126	52	41	103	103	105	34	32	42	17	0	0.000	0.000	0.094	0.134	3.982	0.009	0.004	80	457	100	21	23	Error	0	21	0	23	2981	10105	0.000	0.618	0	0	0
2	11	3	""	"46976"	11040	5300	100	37	37	6	16	36	36	37	5	13	25	5	0	396	421	309	73	100	100	103	32	31	61	58	0	0.003	0.003	0.016	0.029	5.612	0.001	0.000	80	479	100	297	322	-8.209	1	296	1	321	2954	33703	0.000	9.938	0	0	0
2	12	3	""	"42679"	11220	5300	100	36	37	5	13	37	37	37	5	13	15	2	0	486	603	499	82	97	97	100	31	31	62	60	0	-0.003	0.000	0.065	0.041	10.496	0.000	0.000	80	461	100	388	506	Error	-1	389	0	506	2940	48270	0.000	16.226	0	0	0
2	13	3	"hsa-miR-1254"	"46750"	11400	5300	100	35	36	5	13	37	37	37	5	13	11	3	0	92	94	29	30	98	98	101	30	29	13	3	0	0.333	0.250	0.216	0.199	2.969	0.001	0.000	80	470	100	-8	-5	-1.585	-2	-6	-1	-4	2857	7519	-0.200	-0.233	0	0	0
2	14	3	""	"42503"	11590	5300	100	36	37	6	16	37	37	37	5	13	16	5	0	172	184	104	56	99	99	100	28	28	56	52	0	-0.014	0.000	0.058	0.075	4.280	0.003	0.001	80	451	100	72	85	Error	-1	73	0	85	2964	14727	0.000	3.000	0	0	0
2	15	3	"hsa-miR-1236-3p"	"46624"	11760	5300	100	38	38	6	15	36	36	37	6	16	25	5	0	297	276	171	61	99	99	101	28	27	63	60	0	0.010	0.011	0.024	0.043	5.822	0.005	0.011	80	440	100	200	179	-6.629	2	198	2	177	3072	22087	0.167	6.250	0	0	0
2	16	3	"hsa-miR-205-5p"	"46917"	11940	5300	100	36	37	5	13	36	36	37	5	13	16	2	0	8225	7098	6476	91	95	95	97	28	28	65	61	0	0.000	0.000	0.001	0.004	23.883	0.000	0.001	80	452	100	8130	7004	Error	0	8130	1	7003	2923	567825	0.000	250.036	0	0	0
2	17	3	"hsa-let-7b-3p"	"42769"	12120	5310	100	36	36	6	16	35	35	35	6	17	17	3	0	371	311	170	54	96	96	99	29	29	71	68	0	0.004	0.005	0.029	0.032	3.479	0.004	0.007	80	438	100	276	216	-8.103	1	275	1	215	2890	24916	0.167	7.310	0	0	0
2	18	3	"hsa-miR-409-3p"	"11240"	12290	5300	100	36	37	5	13	36	36	36	6	16	21	1	0	86	91	31	34	96	96	100	30	30	12	3	0	0.000	-0.200	0.225	0.211	2.998	-0.015	0.005	80	440	100	-10	-4	Error	0	-10	1	-5	2979	7319	0.167	-0.300	0	0	0
2	19	3	"hsa-miR-7-2-3p"	"42964"	12470	5300	100	36	37	6	16	36	36	36	6	16	15	5	0	127	141	61	43	96	96	99	31	31	48	35	0	0.000	0.022	0.081	0.104	3.584	-0.013	0.008	80	462	100	31	46	Error	0	31	1	45	2962	11265	0.167	1.355	0	0	0
2	20	3	"hsa-miR-503-5p"	"46803"	12660	5300	100	34	34	7	20	35	35	35	6	17	11	3	0	79	85	29	34	95	95	97	29	29	10	3	0	0.063	0.100	0.237	0.247	3.961	0.003	0.000	80	462	100	-17	-11	-4.000	-1	-16	-1	-10	2724	6778	-0.167	-0.414	0	0	0
2	21	3	"hsa-miR-1539"	"146105"	12840	5300	100	35	36	5	13	36	36	36	5	13	11	1	0	87	84	27	32	97	97	98	31	31	7	0	0	0.100	0.000	0.176	0.174	3.037	0.004	0.001	80	452	100	-11	-13	-3.322	-1	-10	0	-13	2853	6701	0.000	-0.452	0	0	0
2	22	3	"hsv2-miR-H3"	"146077"	13020	5300	100	37	37	5	13	35	35	35	6	17	16	3	0	85	89	35	39	93	93	95	29	30	17	6	0	-0.250	-0.500	0.132	0.182	3.811	-0.022	0.012	80	474	100	-6	-2	Error	2	-8	2	-4	2930	7129	0.333	-0.207	0	0	0
2	1	4	"spike_control_v2_28"	"27953"	9240	5490	100	36	35	5	14	36	36	37	6	16	10	0	0	106	119	51	42	86	86	88	27	30	46	33	0	0.000	-0.030	0.127	0.119	3.407	0.005	0.001	80	462	100	20	32	Error	0	20	-1	33	2832	9531	-0.333	1.148	0	0	0
2	2	4	""	"146051"	9410	5490	100	36	35	6	17	36	36	36	5	13	13	3	0	82	85	29	34	86	86	88	26	29	17	3	0	0.000	1.000	0.233	0.217	2.826	0.023	0.011	80	430	100	-4	-2	Error	0	-4	-1	-1	2837	6774	-0.200	-0.115	0	0	0
2	3	4	""	"146038"	9590	5500	100	38	38	6	15	36	36	36	5	13	21	7	0	156	162	86	53	84	84	87	28	32	62	55	0	0.028	0.026	0.051	0.074	5.161	0.016	0.037	80	461	100	74	80	-5.170	2	72	2	78	3011	12984	0.400	2.679	0	0	0
2	4	4	"spike_control_v2_35"	"28568"	9770	5490	100	37	36	6	16	36	36	36	6	16	11	1	0	160	333	278	83	83	83	86	27	31	60	51	0	0.013	0.000	0.036	0.038	7.990	-0.003	0.011	80	460	100	78	250	-6.267	1	77	0	250	2882	26643	0.000	9.148	0	0	0
2	5	4	""	"146146"	9950	5490	100	38	38	6	15	36	36	36	6	16	20	5	0	685	1436	1470	102	80	80	82	25	30	62	55	0	0.003	0.001	0.004	0.012	14.073	0.000	0.006	80	468	100	607	1358	-8.241	2	605	2	1356	3066	114912	0.333	54.160	0	0	0
2	6	4	"hsa-miRPlus-C1076"	"42838"	10130	5490	100	36	37	5	13	36	36	37	6	16	12	2	0	95	146	105	71	74	74	77	24	31	48	40	0	0.000	0.014	0.067	0.090	5.324	-0.002	0.000	80	461	100	21	73	Error	0	21	1	72	2925	11684	0.000	2.875	0	0	0
2	7	4	"spike_control_v2_49"	"30293"	10310	5500	100	36	36	4	11	36	36	37	6	16	6	0	0	212	302	239	79	76	76	78	24	30	62	55	0	0.000	0.000	0.017	0.036	7.842	0.003	0.009	80	450	100	136	226	Error	0	136	0	226	2898	24150	-0.167	9.333	0	0	0
2	8	4	"SNORD65"	"145661"	10490	5490	100	37	37	6	16	36	36	36	5	13	21	7	0	101	106	40	37	94	94	95	28	29	25	20	0	0.143	0.083	0.123	0.153	3.650	0.010	0.003	80	452	100	8	13	-2.807	1	7	1	12	2991	8444	0.200	0.393	0	0	0
2	9	4	"SNORD6"	"19605"	10670	5490	100	38	38	6	15	36	36	36	6	16	18	3	0	755	4314	6396	148	103	103	105	31	29	61	56	0	0.003	0.000	0.001	0.010	26.317	0.000	0.027	80	462	100	654	4213	-8.349	2	652	2	4211	3002	345083	0.333	135.774	0	0	0
2	10	4	""	"146097"	10860	5500	100	38	37	5	13	37	37	37	6	16	10	2	0	187	187	103	55	102	102	104	31	29	62	56	0	0.012	0.000	0.031	0.046	4.502	-0.004	0.003	80	441	100	86	85	-6.409	1	85	0	85	2996	14946	0.000	2.677	0	0	0
2	11	4	""	"46436"	11030	5490	100	37	37	6	16	37	37	37	6	16	13	1	0	118	1476	1897	128	99	99	102	29	28	47	42	0	0.000	0.000	0.076	0.048	16.018	0.000	0.000	80	441	100	19	1377	Error	0	19	0	1377	2990	118104	0.000	47.379	0	0	0
2	12	4	""	"146039"	11210	5490	100	37	37	6	16	36	36	37	6	16	20	2	0	154	207	139	67	97	97	101	30	29	57	47	0	0.018	0.009	0.053	0.064	3.649	0.003	0.002	80	463	100	58	111	-5.833	1	57	1	110	2990	16579	0.000	3.533	0	0	0
2	13	4	""	"145994"	11400	5500	100	37	37	6	16	36	36	37	5	13	18	5	0	808	647	532	82	98	98	101	29	28	60	58	0	0.001	0.002	0.009	0.023	10.298	0.000	0.001	80	448	100	711	550	-9.472	1	710	1	549	2926	51750	0.000	18.828	0	0	0
2	14	4	""	"146050"	11570	5490	100	37	37	6	16	37	37	37	5	13	12	7	0	137	565	562	99	102	102	102	30	29	51	46	0	0.000	0.000	0.027	0.032	11.089	-0.002	0.017	80	453	100	35	463	Error	0	35	0	463	2920	45209	0.000	15.433	0	0	0
2	15	4	"spike_control_v2_10"	"13430"	11760	5490	100	38	37	5	13	37	37	37	6	16	11	1	0	85	93	35	37	98	98	100	29	29	16	7	0	-0.077	0.000	0.147	0.167	3.513	0.001	0.000	80	463	100	-12	-5	Error	1	-13	0	-5	2998	7471	0.000	-0.241	0	0	0
2	16	4	""	"42831"	11940	5490	100	36	37	6	16	37	37	37	5	13	16	3	0	183	333	261	78	94	94	96	30	31	55	52	0	-0.011	0.000	0.092	0.072	5.629	-0.003	0.009	80	452	100	88	239	Error	-1	89	0	239	2934	26629	0.000	7.900	0	0	0
2	17	4	""	"146124"	12120	5490	100	38	39	6	15	36	36	36	6	16	20	7	0	85	91	30	32	93	93	96	28	29	13	5	0	-0.250	-1.500	0.200	0.177	2.914	0.000	0.000	80	442	100	-6	1	Error	2	-8	3	-2	3091	7317	0.500	-0.179	0	0	0
2	18	4	"spike_control_v2_35"	"28568"	12300	5490	100	37	37	5	13	35	35	35	6	17	18	2	0	338	377	295	78	97	97	100	30	30	57	55	0	0.008	0.007	0.014	0.024	7.101	0.002	0.006	80	442	100	243	282	-6.913	2	241	2	280	2979	30121	0.333	9.233	0	0	0
2	19	4	"hsa-miR-3179"	"146152"	12480	5490	100	37	37	6	16	35	35	35	6	17	25	3	0	84	89	28	31	98	98	99	30	30	12	1	0	-0.143	-0.222	0.250	0.175	3.181	-0.001	0.000	80	462	100	-12	-7	Error	2	-14	2	-9	2988	7093	0.333	-0.333	0	0	0
2	20	4	"hsa-miR-335-3p"	"145745"	12670	5490	100	38	38	5	13	36	36	36	6	16	18	1	0	1354	1310	1150	87	98	98	100	31	31	61	61	0	0.002	0.002	0.003	0.009	8.558	0.001	0.021	80	462	100	1258	1214	-9.295	2	1256	2	1212	3006	104812	0.333	39.032	0	0	0
2	21	4	""	"145679"	12850	5490	100	36	36	6	16	36	36	36	5	13	21	7	0	275	980	958	97	95	95	98	30	30	57	52	0	0.000	0.000	0.041	0.023	9.166	-0.001	0.010	80	452	100	180	885	Error	0	180	0	885	2882	78403	0.000	29.400	0	0	0
2	22	4	"hsa-miR-367-5p"	"145697"	13030	5480	100	35	35	6	17	35	35	35	6	17	12	3	0	86	87	26	29	92	92	95	29	30	11	1	0	0.000	0.000	0.157	0.200	4.095	-0.013	0.004	80	483	100	-6	-5	Error	0	-6	0	-5	2831	6955	0.000	-0.276	0	0	0
2	1	5	"hsa-miR-668-3p"	"145701"	9230	5680	100	36	37	6	16	35	35	36	6	16	22	5	0	111	134	78	58	84	84	87	29	33	48	38	0	0.037	0.040	0.101	0.119	4.907	0.002	0.000	80	484	100	28	52	-4.755	1	27	2	50	2937	10680	0.167	1.621	0	0	0
2	2	5	"hsa-miR-330-5p"	"145843"	9410	5680	100	36	36	6	16	35	35	36	6	16	16	1	0	91	101	38	37	84	84	86	27	31	31	12	0	0.143	0.059	0.200	0.182	3.057	0.002	0.000	80	463	100	8	18	-2.807	1	7	1	17	2856	8057	0.000	0.556	0	0	0
2	3	5	"hsa-miR-523-3p"	"145754"	9600	5690	100	35	36	6	16	35	35	36	6	16	16	3	0	294	307	217	70	84	84	86	28	32	65	60	0	0.000	0.004	0.019	0.031	4.934	0.000	0.000	80	440	100	210	224	Error	0	210	1	223	2849	24527	0.000	7.893	0	0	0
2	4	5	"hsa-miR-655-3p"	"145696"	9770	5690	100	35	36	6	16	36	36	36	6	16	13	3	0	93	98	40	40	82	82	83	25	30	40	17	0	-0.091	0.000	0.178	0.204	3.603	-0.009	0.002	80	438	100	10	16	Error	-1	11	0	16	2891	7851	0.000	0.600	0	0	0
2	5	5	"spike_control_v2_29"	"27968"	9950	5690	100	37	37	7	18	36	36	37	6	16	20	5	0	619	771	672	87	79	79	81	26	32	63	58	0	0.002	0.001	0.013	0.025	10.493	-0.001	0.002	80	460	100	541	693	-9.077	1	540	1	692	2950	61643	0.000	26.538	0	0	0
2	6	5	"hsa-miR-29a-5p"	"145638"	10140	5680	100	37	37	5	13	36	36	37	6	16	16	2	0	419	674	625	92	76	76	78	24	30	58	56	0	0.003	0.002	0.018	0.025	10.021	0.000	0.000	80	450	100	344	599	-8.422	1	343	1	598	2985	53940	0.000	24.833	0	0	0
2	7	5	"hsa-miR-545-3p"	"145741"	10310	5680	100	35	36	6	16	36	36	37	6	16	15	1	0	88	95	32	33	78	78	80	24	30	32	15	0	-0.100	0.000	0.342	0.285	3.167	-0.030	0.018	80	431	100	9	17	Error	-1	10	0	17	2898	7567	-0.167	0.625	0	0	0
2	8	5	""	"146100"	10490	5680	100	38	38	5	13	37	37	37	5	13	17	3	0	193	286	222	77	93	93	97	42	43	53	50	0	0.010	0.005	0.038	0.051	8.180	0.005	0.019	80	463	100	101	194	-6.644	1	100	1	193	3048	22900	0.200	4.500	0	0	0
2	9	5	"hsa-miR-3130-3p"	"147827"	10680	5680	100	37	37	5	13	37	37	37	6	16	15	0	0	88	91	31	34	100	100	105	40	38	7	0	0	0.000	0.000	0.137	0.130	2.864	0.006	0.001	80	472	100	-12	-9	Error	0	-12	0	-9	2988	7273	0.000	-0.350	0	0	0
2	10	5	"hsa-miR-3133"	"147820"	10870	5680	100	38	37	6	16	37	37	37	5	13	20	2	0	134	147	71	48	98	98	101	30	29	53	37	0	0.028	0.000	0.062	0.070	3.416	0.001	0.000	80	452	100	37	49	-5.170	1	36	0	49	2969	11738	0.000	1.533	0	0	0
2	11	5	"hsa-miR-3173-3p"	"147845"	11050	5680	100	36	36	5	13	37	37	37	6	16	8	0	0	86	91	34	37	99	99	102	31	30	13	2	0	0.077	0.125	0.134	0.162	3.540	0.010	0.003	80	453	100	-14	-9	-3.700	-1	-13	-1	-8	2889	7314	-0.167	-0.355	0	0	0
2	12	5	"hsa-miR-92b-3p"	"145897"	11230	5680	100	35	36	6	16	37	37	37	6	16	10	2	0	120	153	101	66	99	99	102	30	29	47	38	0	-0.095	-0.019	0.138	0.153	4.088	-0.009	0.009	80	453	100	19	53	Error	-2	21	-1	54	2882	12271	-0.167	1.700	0	0	0
2	13	5	"hsa-miR-18a-5p"	"147195"	11410	5680	100	35	35	6	17	37	37	37	5	13	12	2	0	87	90	30	33	98	98	100	30	30	10	2	0	0.182	0.250	0.300	0.252	3.920	0.004	0.000	80	452	100	-13	-10	-2.459	-2	-11	-2	-8	2837	7161	-0.400	-0.333	0	0	0
2	14	5	"hsa-miR-302a-3p"	"147203"	11600	5680	100	37	37	6	16	37	37	37	5	13	22	6	0	134	541	526	97	102	102	102	31	30	50	48	0	0.000	0.000	0.215	0.083	11.929	0.000	0.000	80	480	100	32	439	Error	0	32	0	439	2991	43247	0.000	14.161	0	0	0
2	15	5	""	"148008"	11780	5680	100	38	39	5	12	36	36	37	5	13	25	7	0	445	6696	7757	115	98	98	100	30	30	66	58	0	0.006	0.000	0.001	0.003	22.664	0.000	0.006	80	427	100	349	6601	-7.439	2	347	3	6598	3082	535695	0.400	219.867	0	0	0
2	16	5	"hsa-miR-4330"	"147865"	11940	5680	100	36	36	5	13	36	36	37	6	16	8	1	0	81	82	27	32	93	93	97	30	30	10	0	0	0.000	0.000	0.152	0.163	2.716	0.009	0.002	80	416	100	-12	-11	Error	0	-12	0	-11	2906	6592	-0.167	-0.500	0	0	0
2	17	5	"hsa-miR-548s"	"147870"	12120	5680	100	36	36	6	16	36	36	36	6	16	18	5	0	67	72	24	33	93	93	95	29	30	3	1	0	0.000	0.000	0.131	0.149	2.309	-0.003	0.000	80	442	100	-26	-21	Error	0	-26	0	-21	2880	5769	0.000	-0.793	0	0	0
2	18	5	"kshv-miR-K12-12-3p"	"147919"	12300	5670	100	37	38	5	13	36	36	36	6	16	17	1	0	98	106	43	40	95	95	97	33	34	25	12	0	0.333	0.182	0.134	0.143	4.637	-0.026	0.024	80	462	100	4	13	-1.585	1	3	2	11	3002	8470	0.333	0.273	0	0	0
2	19	5	""	"147754"	12490	5680	100	37	38	5	13	36	36	36	6	16	15	1	0	147	150	62	41	96	96	98	28	28	62	47	0	0.020	0.037	0.059	0.060	2.930	0.008	0.004	80	462	100	52	56	-5.672	1	51	2	54	3025	11973	0.333	1.857	0	0	0
2	20	5	"hsa-miR-3119"	"147837"	12670	5680	100	34	35	7	20	35	35	36	6	16	16	6	0	93	92	31	33	96	96	98	30	30	15	2	0	0.333	0.000	0.204	0.224	4.622	0.010	0.002	80	452	100	-4	-4	-1.585	-1	-3	0	-4	2795	7363	-0.167	-0.200	0	0	0
2	21	5	"hsa-miR-4325"	"147981"	12850	5680	100	35	36	5	13	36	36	36	6	16	10	0	0	87	91	29	31	95	95	99	39	39	7	1	0	0.125	0.000	0.231	0.241	3.595	0.006	0.001	80	462	100	-9	-4	-3.000	-1	-8	0	-4	2850	7248	0.000	-0.205	0	0	0
2	22	5	""	"147789"	13040	5680	100	36	37	5	13	36	36	36	6	16	13	1	0	1739	1284	944	73	91	91	96	39	40	70	70	0	0.000	0.001	0.004	0.007	8.301	0.001	0.007	80	503	100	1648	1194	Error	0	1648	1	1193	2956	102730	0.167	30.462	0	0	0
2	1	6	"hsa-miR-4253"	"147562"	9240	5870	100	34	34	6	17	35	35	35	6	17	10	2	0	76	80	27	33	84	84	87	27	31	8	5	0	0.125	0.250	0.278	0.257	3.487	-0.003	0.000	80	484	100	-9	-5	-3.000	-1	-8	-1	-4	2733	6368	-0.167	-0.259	0	0	0
2	2	6	"hsa-miR-4313"	"147846"	9430	5870	100	35	35	6	17	35	35	36	5	13	16	6	0	127	128	57	44	84	84	88	28	31	56	45	0	0.000	0.000	0.115	0.115	3.246	-0.011	0.006	80	441	100	43	44	Error	0	43	0	44	2808	10272	-0.200	1.429	0	0	0
2	3	6	"hsv1-miR-H12"	"147748"	9610	5870	100	36	36	6	16	36	36	36	5	13	15	5	0	81	80	23	28	82	82	85	30	35	11	0	0	0.000	0.000	0.333	0.275	2.922	-0.008	0.002	80	442	100	-1	-2	Error	0	-1	0	-2	2847	6421	0.000	-0.167	0	0	0
2	4	6	"hsa-miR-374c-5p"	"148430"	9790	5870	100	36	36	5	13	36	36	36	6	16	12	1	0	121	229	179	78	81	81	84	30	35	52	46	0	0.000	0.000	0.107	0.082	4.478	-0.004	0.006	80	442	100	40	148	Error	0	40	0	148	2896	18326	0.000	4.833	0	0	0
2	5	6	"hsa-miR-3915"	"148495"	9970	5870	100	35	36	6	16	36	36	37	6	16	17	3	0	105	231	194	83	79	79	82	27	32	48	46	0	-0.038	0.000	0.111	0.084	8.386	0.003	0.003	80	452	100	25	152	Error	-1	26	0	152	2879	18481	-0.167	5.519	0	0	0
2	6	6	"hsa-miR-3606-5p"	"148335"	10150	5870	100	37	38	6	15	37	37	37	6	16	16	3	0	104	146	97	66	80	80	82	25	30	46	40	0	0.000	0.015	0.137	0.124	4.909	0.004	0.001	80	452	100	24	67	Error	0	24	1	66	3027	11710	0.167	2.560	0	0	0
2	7	6	"hsa-miR-3610"	"148208"	10330	5870	100	34	35	5	14	36	36	37	6	16	5	0	0	62	69	26	37	81	81	85	26	30	8	1	0	0.105	0.083	0.205	0.211	2.765	0.009	0.002	80	453	100	-21	-13	-3.248	-2	-19	-1	-12	2765	5524	-0.333	-0.615	0	0	0
2	8	6	"hsa-miR-128-1-5p"	"148562"	10510	5870	100	36	37	6	16	36	36	36	5	13	21	5	0	83	88	28	31	97	97	101	33	32	8	0	0	0.000	-0.111	0.174	0.199	2.530	0.007	0.002	80	453	100	-14	-8	Error	0	-14	1	-9	2952	7004	0.200	-0.394	0	0	0
2	9	6	"hsa-miR-4251"	"147715"	10690	5870	100	37	37	5	13	37	37	37	6	16	6	0	0	112	121	58	47	101	101	103	29	28	37	27	0	0.000	0.000	0.111	0.101	3.327	-0.005	0.001	80	452	100	11	20	Error	0	11	0	20	2939	9679	0.000	0.621	0	0	0
2	10	6	"hsa-miR-3662"	"148042"	10870	5870	100	38	38	6	15	37	37	37	6	16	16	3	0	93	95	30	31	101	101	102	29	28	13	2	0	-0.125	-0.167	0.261	0.272	3.884	-0.010	0.003	80	452	100	-7	-5	Error	1	-8	1	-6	3005	7637	0.167	-0.241	0	0	0
2	11	6	"hsa-miR-3692-5p"	"148332"	11050	5870	100	37	37	5	13	37	37	37	5	13	16	2	0	89	92	31	33	100	100	102	31	30	7	3	0	0.000	0.000	0.289	0.285	3.868	0.030	0.025	80	452	100	-11	-8	Error	0	-11	0	-8	2952	7362	0.000	-0.323	0	0	0
2	12	6	"hsa-miR-3613-5p"	"147334"	11230	5870	100	36	36	5	13	37	37	37	6	16	6	1	0	86	93	32	34	97	97	98	28	28	15	5	0	0.091	0.250	0.182	0.195	2.671	0.014	0.005	80	471	100	-12	-5	-3.459	-1	-11	-1	-4	2895	7468	-0.167	-0.179	0	0	0
2	13	6	"hsa-miR-4306"	"147722"	11420	5870	100	37	37	6	16	37	37	37	6	16	17	0	0	353	526	453	86	99	99	100	29	29	60	55	0	0.000	0.000	0.016	0.037	8.078	-0.001	0.002	80	462	100	254	427	Error	0	254	0	427	2986	42093	0.000	14.690	0	0	0
2	14	6	"hsv1-miR-H3-5p"	"147718"	11600	5890	100	37	37	4	10	36	36	37	5	13	13	1	0	128	136	53	38	99	99	100	31	31	48	26	0	0.034	0.027	0.100	0.110	2.782	-0.005	0.001	80	446	100	30	38	-4.858	1	29	1	37	2944	10896	0.000	1.161	0	0	0
2	15	6	""	"148642"	11780	5870	100	37	37	6	16	37	37	37	5	13	17	5	0	1165	1883	1860	98	98	98	98	29	29	57	56	0	0.000	0.000	0.029	0.012	14.690	0.000	0.000	80	460	100	1067	1785	Error	0	1067	0	1785	2956	150606	0.000	61.552	0	0	0
2	16	6	"hsa-miR-1247-3p"	"148040"	11960	5860	100	38	37	5	13	37	37	37	5	13	16	3	0	87	90	30	33	93	93	97	28	28	12	2	0	-0.167	0.000	0.143	0.156	2.811	0.009	0.002	80	442	100	-5	-3	Error	1	-6	0	-3	2987	7190	0.000	-0.250	0	0	0
2	17	6	"hsa-miR-3178"	"147595"	12140	5860	100	38	37	7	18	37	37	37	6	16	16	3	0	102	120	61	50	95	95	97	29	29	41	28	0	0.143	0.000	0.167	0.151	3.030	-0.002	0.000	80	442	100	8	25	-2.807	1	7	0	25	2969	9620	0.000	0.793	0	0	0
2	18	6	"hsv1-miR-H1-5p"	"147712"	12320	5870	100	38	37	6	16	37	37	37	6	16	17	0	0	90	93	31	33	96	96	98	34	34	8	5	0	-0.167	0.000	0.273	0.243	3.526	-0.003	0.000	80	452	100	-5	-3	Error	1	-6	0	-3	2957	7416	0.000	-0.147	0	0	0
2	19	6	""	"148170"	12500	5870	100	36	35	6	17	37	37	36	6	16	10	1	0	78	81	26	32	98	98	98	30	30	3	1	0	0.050	0.118	0.154	0.189	3.395	-0.019	0.009	80	442	100	-21	-19	-4.322	-1	-20	-2	-17	2827	6452	-0.167	-0.567	0	0	0
2	20	6	"hsa-miR-134-3p"	"148580"	12680	5870	100	36	37	6	16	36	36	36	5	13	25	5	0	73	74	23	31	97	97	99	30	30	0	0	0	0.000	-0.043	0.141	0.161	3.080	-0.012	0.004	80	442	100	-24	-22	Error	0	-24	1	-23	2958	5884	0.200	-0.833	0	0	0
2	21	6	""	"148110"	12860	5870	100	36	36	6	16	35	35	35	6	17	12	3	0	83	86	28	32	95	95	99	33	33	7	2	0	-0.083	-0.111	0.279	0.278	3.858	0.003	0.000	80	442	100	-11	-8	Error	1	-12	1	-9	2905	6854	0.167	-0.394	0	0	0
2	22	6	""	"148538"	13040	5870	100	35	36	6	16	35	35	36	6	16	13	5	0	84	87	28	32	93	93	95	30	31	10	1	0	0.000	-0.167	0.200	0.236	3.757	-0.005	0.000	80	484	100	-9	-5	Error	0	-9	1	-6	2843	6997	0.000	-0.267	0	0	0
2	1	7	""	"148091"	9260	6050	100	34	35	6	17	36	36	36	6	16	8	2	0	79	84	29	34	88	88	90	28	31	11	2	0	0.222	0.250	0.200	0.227	3.686	0.002	0.000	80	465	100	-11	-5	-2.170	-2	-9	-1	-4	2760	6732	-0.167	-0.214	0	0	0
2	2	7	""	"148016"	9420	6040	100	36	37	5	13	36	36	36	5	13	18	1	0	80	88	47	53	87	87	92	28	30	13	3	0	0.000	1.000	0.158	0.203	3.609	0.007	0.002	80	432	100	-7	2	Error	0	-7	1	1	2939	7000	0.200	-0.143	0	0	0
2	3	7	""	"148459"	9610	6060	100	36	36	5	13	36	36	36	5	13	17	2	0	120	124	50	40	82	82	85	25	29	56	38	0	0.000	0.000	0.093	0.102	4.394	0.006	0.002	80	451	100	38	42	Error	0	38	0	42	2863	9918	0.000	1.560	0	0	0
2	4	7	""	"148612"	9780	6060	100	34	35	6	17	37	37	37	5	13	13	1	0	78	82	26	31	82	82	84	28	33	12	5	0	0.750	100000.000	0.321	0.273	3.748	-0.001	0.000	80	428	100	-7	-2	-0.415	-3	-4	-2	0	2781	6566	-0.400	-0.071	0	0	0
2	5	7	""	"148511"	9950	6070	100	36	37	5	13	37	37	37	6	16	7	1	0	90	93	33	35	79	79	82	28	34	31	8	0	-0.091	0.000	0.155	0.161	3.435	-0.012	0.005	80	450	100	10	14	Error	-1	11	0	14	2929	7476	0.000	0.393	0	0	0
2	6	7	"hsa-miR-3074-5p"	"148453"	10140	6060	100	38	38	7	18	36	36	36	6	16	25	7	0	82	83	31	37	80	80	82	25	30	22	7	0	1.000	0.667	0.193	0.231	4.100	0.009	0.001	80	472	100	4	5	0.000	2	2	2	3	3050	6629	0.333	0.040	0	0	0
2	7	7	""	"148212"	10330	6060	100	37	37	6	16	36	36	36	5	13	23	7	0	382	318	206	64	85	85	90	33	36	70	66	0	0.003	0.004	0.028	0.032	4.457	0.002	0.003	80	462	100	298	234	-8.214	1	297	1	233	2980	25476	0.200	6.909	0	0	0
2	8	7	""	"148530"	10510	6060	100	36	36	5	13	36	36	36	6	16	12	1	0	208	218	144	66	100	100	102	30	29	61	55	0	0.000	0.000	0.036	0.039	3.948	0.000	0.000	80	453	100	108	118	Error	0	108	0	118	2904	17444	0.000	3.867	0	0	0
2	9	7	""	"148517"	10690	6060	100	38	37	6	16	37	37	37	6	16	11	3	0	79	83	22	26	100	100	103	28	27	2	0	0	-0.048	0.000	0.235	0.237	2.741	-0.002	0.000	80	461	100	-20	-17	Error	1	-21	0	-17	2987	6639	0.000	-0.714	0	0	0
2	10	7	""	"148267"	10870	6060	100	37	37	5	13	37	37	37	6	16	8	1	0	200	1533	1703	111	99	99	102	29	28	55	51	0	0.000	0.000	0.021	0.017	13.346	0.000	0.001	80	452	100	101	1434	Error	0	101	0	1434	2952	122655	0.000	49.345	0	0	0
2	11	7	""	"148134"	11050	6060	100	35	36	6	16	37	37	37	5	13	13	3	0	98	103	37	35	100	100	100	29	29	28	7	0	1.000	-0.333	0.232	0.234	3.731	0.007	0.002	80	462	100	-4	2	0.000	-2	-2	-1	3	2897	8219	-0.200	0.103	0	0	0
2	12	7	""	"148389"	11240	6070	100	37	37	5	13	37	37	37	6	16	8	1	0	430	427	309	72	95	95	100	39	39	65	62	0	0.000	0.000	0.026	0.036	7.920	-0.001	0.003	80	449	100	335	332	Error	0	335	0	332	2921	34137	0.000	8.385	0	0	0
2	13	7	""	"148484"	11410	6060	100	36	37	6	16	37	37	37	6	16	11	1	0	17108	11234	8748	77	94	94	98	28	28	80	75	0	0.000	0.000	0.000	0.002	22.516	0.000	0.000	80	450	100	17013	11140	Error	-1	17014	0	11140	2926	898707	0.000	397.714	0	0	0
2	14	7	""	"148576"	11600	6060	100	37	37	7	18	36	36	37	5	13	22	3	0	115	120	47	39	96	96	99	33	33	40	17	0	0.053	0.042	0.120	0.122	4.124	-0.009	0.004	80	441	100	20	25	-4.248	1	19	1	24	2953	9604	0.000	0.636	0	0	0
2	15	7	""	"148435"	11780	6070	100	37	38	5	13	36	36	37	5	13	25	3	0	134	142	73	51	98	98	99	30	30	52	40	0	0.028	0.045	0.061	0.081	3.938	0.004	0.001	80	439	100	37	46	-5.170	1	36	2	44	3027	11383	0.200	1.433	0	0	0
2	16	7	""	"148329"	11950	6050	100	36	37	6	16	37	37	37	5	13	16	6	0	77	79	24	30	94	94	96	29	30	3	1	0	0.059	0.000	0.180	0.217	3.347	-0.012	0.002	80	463	100	-18	-15	-4.087	-1	-17	0	-15	2928	6346	0.000	-0.586	0	0	0
2	17	7	""	"148600"	12130	6050	100	37	36	5	13	37	37	37	6	16	6	0	0	82	89	34	38	94	94	97	33	34	16	1	0	0.000	0.200	0.133	0.160	3.375	0.000	0.000	80	461	100	-12	-6	Error	0	-12	-1	-5	2910	7087	-0.167	-0.242	0	0	0
2	18	7	""	"148028"	12310	6050	100	36	37	5	13	36	36	36	6	16	13	2	0	85	88	27	30	93	93	99	67	67	1	0	0	0.000	-0.200	0.198	0.244	2.970	0.020	0.011	80	451	100	-8	-4	Error	0	-8	1	-5	2931	7059	0.167	-0.164	0	0	0
2	19	7	""	"148555"	12490	6050	100	35	36	6	16	36	36	36	6	16	8	2	0	83	82	25	30	96	96	97	29	29	6	0	0	0.077	0.000	0.211	0.215	3.286	0.010	0.003	80	450	100	-14	-14	-3.700	-1	-13	0	-14	2851	6589	0.000	-0.517	0	0	0
2	20	7	""	"148153"	12670	6050	100	35	36	5	13	36	36	36	5	13	15	3	0	69	75	28	37	95	95	96	29	30	5	1	0	0.038	0.000	0.115	0.119	2.827	-0.010	0.003	80	450	100	-27	-20	-4.700	-1	-26	0	-20	2853	5997	0.000	-0.724	0	0	0
2	21	7	""	"148392"	12850	6050	100	36	36	5	13	36	36	36	6	16	11	2	0	72	75	26	34	92	92	96	29	30	6	2	0	0.000	0.000	0.123	0.147	3.564	-0.014	0.005	80	460	100	-20	-17	Error	0	-20	0	-17	2911	6033	0.000	-0.724	0	0	0
2	22	7	""	"148636"	13040	6060	100	36	36	5	13	36	36	36	6	16	12	0	0	727	627	516	82	89	89	92	26	28	67	58	0	0.000	0.000	0.009	0.018	7.587	0.000	0.000	80	494	100	638	538	Error	0	638	0	538	2871	50157	0.000	20.577	0	0	0
2	1	8	""	"148301"	9250	6260	100	38	38	6	15	37	37	37	6	16	18	1	0	174	177	83	46	81	81	93	134	144	36	0	0	0.011	0.010	0.042	0.053	3.835	0.009	0.015	80	490	100	94	97	-6.539	1	93	1	96	3036	14143	0.167	0.627	0	0	0
2	2	8	"hsa-miR-1911-3p"	"146094"	9430	6250	100	35	36	5	13	37	37	37	5	13	12	0	0	72	73	23	31	84	84	90	52	57	0	0	0	0.167	0.091	0.286	0.296	3.193	0.014	0.008	80	456	100	-14	-12	-2.585	-2	-12	-1	-11	2896	5859	-0.200	-0.327	0	0	0
2	3	8	""	"11039"	9600	6250	100	38	38	5	13	37	37	37	5	13	18	2	0	3198	4837	4973	102	78	78	83	32	38	61	58	0	0.000	0.000	0.009	0.011	27.452	0.000	0.001	80	428	100	3121	4760	Error	1	3120	1	4759	3007	386995	0.200	148.563	0	0	0
2	4	8	"hsa-miR-548j-5p"	"46592"	9770	6250	100	36	37	6	16	37	37	37	5	13	13	6	0	73	78	33	42	78	78	82	34	41	8	2	0	0.200	0.000	0.214	0.236	2.707	-0.007	0.002	80	450	100	-6	0	-2.322	-1	-5	0	0	2960	6276	0.000	-0.118	0	0	0
2	5	8	"Empty"	"0"	9960	6250	100	38	39	5	12	37	37	37	6	16	17	1	0	66	75	55	73	76	76	78	26	33	11	1	0	-0.100	-2.000	0.222	0.209	3.596	-0.015	0.021	80	452	100	-9	1	Error	1	-10	2	-1	3090	5991	0.333	-0.115	0	0	0
2	6	8	"hsa-miR-423-5p"	"27565"	10140	6250	100	35	35	5	14	36	36	36	5	13	11	2	0	118	1254	1374	109	75	75	79	31	39	52	47	0	-0.023	-0.001	0.158	0.042	19.129	0.000	0.006	80	442	100	42	1178	Error	-1	43	-1	1179	2798	100346	-0.200	37.903	0	0	0
2	7	8	""	"146147"	10320	6250	100	37	37	5	13	36	36	36	5	13	21	5	0	152	1053	1222	116	88	88	90	35	38	56	48	0	0.016	0.001	0.045	0.034	13.406	-0.001	0.007	80	430	100	65	966	-6.000	1	64	1	965	2969	84237	0.200	27.514	0	0	0
2	8	8	"hsa-miR-4478"	"168805"	10490	6250	100	36	36	5	13	37	37	37	5	13	12	3	0	96	226	214	94	94	94	96	29	30	41	38	0	-0.500	-0.008	0.132	0.100	6.874	-0.001	0.000	80	441	100	1	131	Error	-1	2	-1	132	2906	18044	-0.200	4.483	0	0	0
2	9	8	"hsa-miR-4687-5p"	"168648"	10680	6260	100	36	37	6	16	37	37	37	5	13	18	3	0	197	192	106	55	95	95	96	29	30	62	58	0	-0.010	0.000	0.051	0.060	3.211	0.005	0.005	80	449	100	101	97	Error	-1	102	0	97	2973	15344	0.000	3.310	0	0	0
2	10	8	"hsa-miR-766-5p"	"46474"	10860	6250	100	38	36	5	13	37	37	38	6	15	8	0	0	102	111	49	44	91	91	96	46	47	25	6	0	0.091	-0.050	0.096	0.117	3.552	0.013	0.007	80	442	100	12	19	-3.459	1	11	-1	20	2912	8872	-0.333	0.326	0	0	0
2	11	8	"hsa-miR-4710"	"168799"	11040	6250	100	37	37	6	16	37	37	37	6	16	12	6	0	88	90	36	40	89	89	93	31	33	16	7	0	0.000	0.000	0.240	0.231	3.908	0.008	0.002	80	442	100	-1	1	Error	0	-1	0	1	2928	7212	0.000	-0.097	0	0	0
2	12	8	"hsa-miR-4789-3p"	"168591"	11220	6250	100	37	37	6	16	37	37	37	6	16	11	2	0	80	82	25	30	89	89	95	46	48	2	1	0	0.000	0.000	0.250	0.248	2.792	-0.004	0.001	80	432	100	-9	-7	Error	0	-9	0	-7	2941	6539	0.000	-0.283	0	0	0
2	13	8	"hsa-miR-4433a-3p"	"168675"	11400	6250	100	37	37	5	13	36	36	37	5	13	16	2	0	87	88	30	34	88	88	91	28	30	15	3	0	-1.000	100000.000	0.176	0.193	2.952	-0.001	0.000	80	442	100	0	1	Error	1	-1	1	0	2934	7047	0.000	-0.107	0	0	0
2	14	8	"hsa-miR-5194"	"168885"	11580	6250	100	35	36	6	16	37	37	37	5	13	15	2	0	79	78	26	33	86	86	91	31	34	7	2	0	0.286	0.125	0.204	0.290	4.417	0.015	0.007	80	453	100	-9	-9	-1.807	-2	-7	-1	-8	2860	6256	-0.200	-0.419	0	0	0
2	15	8	"hsa-miR-4656"	"168673"	11760	6250	100	37	37	5	13	36	36	37	6	16	10	1	0	76	83	28	33	88	88	92	30	32	10	2	0	-0.083	-0.200	0.138	0.149	3.311	0.004	0.000	80	454	100	-11	-4	Error	1	-12	1	-5	2955	6622	0.000	-0.300	0	0	0
2	16	8	"hsa-miR-4463"	"168814"	11950	6270	100	37	36	5	13	36	36	37	5	13	17	1	0	87	99	40	40	88	88	90	28	31	28	16	0	-1.000	0.000	0.116	0.121	3.325	0.025	0.020	80	439	100	0	11	Error	1	-1	0	11	2902	7913	-0.200	0.321	0	0	0
2	17	8	"hsa-miR-4746-5p"	"168744"	12120	6250	100	38	38	5	13	37	37	37	6	16	13	0	0	69	71	22	30	85	85	88	32	36	3	1	0	-0.062	-0.071	0.169	0.272	3.281	-0.009	0.005	80	451	100	-15	-13	Error	1	-16	1	-14	3004	5709	0.167	-0.531	0	0	0
2	18	8	"hsa-miR-5695"	"168628"	12300	6250	100	36	36	5	13	37	37	37	6	16	8	1	0	65	67	24	35	85	85	91	66	72	0	0	0	0.050	0.056	0.185	0.199	3.254	-0.003	0.001	80	461	100	-21	-19	-4.322	-1	-20	-1	-18	2899	5359	-0.167	-0.364	0	0	0
2	19	8	"hsa-miR-4722-3p"	"168742"	12490	6250	100	36	36	5	13	37	37	37	5	13	15	2	0	89	125	291	232	88	88	92	31	33	17	7	0	-1.000	-0.027	0.258	0.238	3.487	0.005	0.019	80	460	100	0	36	Error	-1	1	-1	37	2867	10028	-0.200	1.065	0	0	0
2	20	8	"hsa-miR-5581-3p"	"168933"	12670	6250	100	36	37	5	13	36	36	36	6	16	10	0	0	1905	1417	1012	71	91	91	94	31	32	73	70	0	0.000	0.001	0.002	0.006	11.119	0.000	0.003	80	450	100	1814	1327	Error	0	1814	1	1326	2933	113322	0.167	42.677	0	0	0
2	21	8	"hsa-miR-1260b"	"168619"	12850	6250	100	35	35	6	17	35	35	36	6	16	16	2	0	6300	6128	5780	94	93	93	96	29	30	67	63	0	0.000	0.000	0.001	0.004	25.002	0.000	0.000	80	450	100	6207	6035	Error	0	6207	0	6035	2818	490278	-0.167	208.000	0	0	0
2	22	8	"hsa-miR-1290"	"168568"	13030	6250	100	37	37	6	16	36	36	36	6	16	13	3	0	150	235	170	72	93	93	94	29	30	57	48	0	0.018	0.007	0.061	0.062	5.760	0.001	0.000	80	474	100	58	143	-5.833	1	57	1	142	2940	18762	0.167	4.862	0	0	0
2	1	9	"hsa-miR-548au-3p"	"168620"	9230	6440	100	36	36	5	13	37	37	37	6	16	8	1	0	75	75	25	33	79	79	91	135	148	0	0	0	0.250	0.250	0.169	0.220	3.319	0.007	0.001	80	485	100	-5	-5	-2.000	-1	-4	-1	-4	2889	6035	-0.167	-0.119	0	0	0
2	2	9	"hsa-miR-5580-5p"	"168954"	9420	6440	100	36	37	6	16	37	37	37	5	13	16	5	0	118	123	55	44	78	78	89	135	151	5	0	0	-0.025	0.000	0.100	0.110	3.321	0.004	0.001	80	463	100	39	45	Error	-1	40	0	45	2944	9871	0.000	0.252	0	0	0
2	3	9	"hsa-miR-1255b-2-3p"	"168811"	9600	6440	100	39	38	6	15	37	37	37	5	13	18	3	0	163	145	75	51	76	76	80	29	36	57	53	0	0.023	0.014	0.052	0.064	4.444	0.011	0.012	80	452	100	89	70	-5.443	2	87	1	69	3046	11578	0.200	2.241	0	0	0
2	4	9	"hsa-miR-4477b"	"168801"	9780	6440	100	37	37	6	16	36	36	37	6	16	16	2	0	74	75	28	37	77	77	80	30	37	13	3	0	-0.333	-0.500	0.158	0.170	3.104	-0.007	0.001	80	452	100	-2	-1	Error	1	-3	1	-2	2988	6015	0.000	-0.167	0	0	0
2	5	9	"hsa-miR-3189-5p"	"168697"	9960	6440	100	36	37	5	13	37	37	37	6	16	10	1	0	105	111	53	47	74	74	76	25	32	51	38	0	-0.032	0.000	0.115	0.128	4.152	-0.014	0.015	80	452	100	30	37	Error	-1	31	0	37	2952	8859	0.000	1.400	0	0	0
2	6	9	"hsa-miR-3194-3p"	"169333"	10140	6430	100	36	37	6	16	36	36	36	5	13	21	10	0	77	79	24	30	78	78	81	35	43	10	1	0	0.000	1.000	0.472	0.408	3.224	0.007	0.002	80	451	100	-1	2	Error	0	-1	1	1	2942	6280	0.200	-0.057	0	0	0
2	7	9	"hsa-miR-499b-3p"	"169279"	10320	6430	100	38	38	6	15	36	36	37	5	13	26	6	0	68	76	27	35	91	91	96	37	38	3	0	0	-0.087	-0.133	0.131	0.162	4.304	-0.023	0.014	80	450	100	-21	-13	Error	2	-23	2	-15	3055	6098	0.200	-0.541	0	0	0
2	8	9	"hsa-miR-4759"	"169117"	10500	6430	100	38	37	5	13	36	36	37	6	16	13	0	0	80	80	23	28	93	93	95	29	30	5	0	0	-0.154	-0.077	0.173	0.192	3.010	0.003	0.000	80	451	100	-11	-12	Error	2	-13	1	-13	2989	6378	0.000	-0.517	0	0	0
2	9	9	"hsa-miR-4798-3p"	"169195"	10680	6430	100	36	37	5	13	37	37	37	5	13	13	1	0	71	84	54	64	92	92	94	31	32	6	2	0	0.048	0.000	0.154	0.192	2.976	0.001	0.000	80	439	100	-22	-8	-4.392	-1	-21	0	-8	2926	6716	0.000	-0.323	0	0	0
2	10	9	"hsa-miR-4799-5p"	"168988"	10860	6430	100	38	38	6	15	37	37	37	6	16	12	1	0	75	77	25	32	89	89	96	54	56	2	0	0	-0.071	-0.083	0.243	0.336	4.239	-0.013	0.016	80	451	100	-13	-11	Error	1	-14	1	-12	3003	6167	0.167	-0.352	0	0	0
2	11	9	"hsa-miR-4526"	"169151"	11040	6430	100	36	37	6	16	37	37	37	6	16	12	5	0	79	88	43	48	90	90	97	56	57	2	1	0	0.091	0.000	0.217	0.227	3.222	0.009	0.005	80	452	100	-12	-2	-3.459	-1	-11	0	-2	2969	7055	0.000	-0.161	0	0	0
2	12	9	"hsa-miR-548am-5p/hsa-miR-548au-5p/hsa-miR-548c-5p/hsa-miR-548o-5p"	"169147"	11220	6430	100	36	36	6	16	37	37	37	6	16	11	0	0	75	82	47	57	90	90	94	37	39	8	2	0	0.067	0.125	0.154	0.202	2.781	0.018	0.012	80	462	100	-16	-9	-3.907	-1	-15	-1	-8	2909	6583	-0.167	-0.324	0	0	0
2	13	9	"hsa-miR-4709-5p"	"169174"	11410	6430	100	35	35	6	17	36	36	37	5	13	20	2	0	75	78	26	33	91	91	94	28	29	8	0	0	0.063	0.077	0.159	0.182	2.550	-0.006	0.001	80	456	100	-17	-14	-4.000	-1	-16	-1	-13	2830	6256	-0.400	-0.571	0	0	0
2	14	9	"hsa-miR-5571-3p"	"169241"	11580	6440	100	38	38	5	13	37	37	37	6	16	17	3	0	96	101	37	36	87	87	90	30	33	38	7	0	0.111	0.071	0.102	0.146	4.462	0.012	0.004	80	458	100	10	15	-3.170	1	9	1	14	3067	8110	0.167	0.367	0	0	0
2	15	9	"hsa-miR-5704"	"169211"	11780	6440	100	38	38	5	13	37	37	37	6	16	8	2	0	566	441	300	68	92	92	94	33	35	65	65	0	0.002	0.003	0.006	0.012	6.330	0.004	0.017	80	461	100	475	350	-8.889	1	474	1	349	3041	35292	0.167	10.515	0	0	0
2	16	9	"hsa-miR-4443"	"169188"	11960	6430	100	37	37	6	16	37	37	37	6	16	12	1	0	138	2131	2384	111	89	89	92	32	34	52	48	0	0.000	0.000	0.003	0.010	17.258	0.000	0.006	80	417	100	49	2042	Error	0	49	0	2042	2964	170475	0.000	63.719	0	0	0
2	17	9	"hsa-miR-17-5p"	"169336"	12140	6440	100	35	36	5	13	36	36	37	6	16	12	1	0	286	262	133	50	82	82	84	26	30	76	72	0	-0.005	0.000	0.037	0.046	6.027	-0.001	0.001	80	431	100	203	180	Error	-1	204	0	180	2847	20983	-0.167	6.846	0	0	0
2	18	9	"hsa-miR-4493"	"169354"	12310	6430	100	36	37	8	21	36	36	36	6	16	16	5	0	78	80	27	33	85	85	87	29	33	10	2	0	0.000	-0.200	0.256	0.261	3.311	0.005	0.000	80	430	100	-7	-4	Error	0	-7	1	-5	2947	6410	0.167	-0.241	0	0	0
2	19	9	"hsa-miR-5186"	"169090"	12490	6430	100	36	36	5	13	37	37	36	6	16	8	2	0	79	78	24	30	89	89	91	30	32	6	1	0	0.100	0.091	0.255	0.227	2.331	-0.006	0.001	80	442	100	-11	-12	-3.322	-1	-10	-1	-11	2884	6277	0.000	-0.433	0	0	0
2	20	9	"hsa-miR-4760-5p"	"169222"	12670	6430	100	34	35	6	17	35	35	36	5	13	15	3	0	79	78	29	37	88	88	90	29	32	10	5	0	0.111	0.000	0.277	0.241	3.522	0.003	0.000	80	442	100	-10	-10	-3.170	-1	-9	0	-10	2763	6266	-0.200	-0.414	0	0	0
2	21	9	"hsa-miR-5587-5p"	"169176"	12850	6430	100	37	37	4	10	36	36	36	6	16	10	1	0	80	81	25	30	88	88	91	30	32	10	0	0	-0.125	-0.143	0.148	0.156	2.677	-0.015	0.008	80	442	100	-7	-6	Error	1	-8	1	-7	2935	6496	0.167	-0.333	0	0	0
2	22	9	"hsa-miR-5582-3p"	"169353"	13030	6430	100	37	36	6	16	35	35	36	6	16	15	2	0	97	96	33	34	88	88	93	30	32	23	2	0	0.222	0.125	0.190	0.232	3.449	0.001	0.000	80	474	100	11	9	-2.170	2	9	1	8	2883	7676	0.000	0.100	0	0	0
2	1	10	"Empty"	"0"	9250	6630	100	36	36	5	13	36	36	36	6	16	6	0	0	77	81	28	34	76	76	83	48	57	10	0	0	0.000	0.000	0.200	0.225	3.601	0.000	0.000	80	505	100	1	5	Error	0	1	0	5	2849	6494	0.000	-0.042	0	0	0
2	2	10	"hsa-miR-4725-5p"	"169193"	9440	6630	100	36	36	6	16	36	36	37	5	13	15	3	0	134	132	64	48	75	75	81	71	87	46	10	0	0.000	0.000	0.057	0.071	3.871	0.002	0.002	80	461	100	59	57	Error	0	59	0	57	2880	10590	-0.200	0.718	0	0	0
2	3	10	"hsa-miR-3614-5p"	"169317"	9610	6630	100	37	37	6	16	36	36	36	5	13	20	3	0	70	72	23	31	78	78	80	28	35	7	2	0	-0.125	-0.167	0.263	0.252	3.603	0.018	0.005	80	440	100	-7	-5	Error	1	-8	1	-6	2953	5766	0.200	-0.286	0	0	0
2	4	10	"hsa-miR-4737"	"169032"	9790	6630	100	38	39	6	15	37	37	37	6	16	20	5	0	83	83	35	42	79	79	80	25	31	13	5	0	0.250	0.500	0.292	0.274	3.311	-0.020	0.009	80	462	100	5	6	-2.000	1	4	2	4	3142	6667	0.333	0.120	0	0	0
2	5	10	""	"168966"	9970	6630	100	36	37	5	13	37	37	37	6	16	7	1	0	789	619	428	69	76	76	78	26	33	71	67	0	-0.001	0.000	0.007	0.016	9.262	0.000	0.000	80	453	100	712	543	Error	-1	713	0	543	2925	49524	0.000	20.808	0	0	0
2	6	10	""	"168828"	10150	6630	100	37	37	5	13	36	36	37	6	16	20	2	0	297	337	311	92	87	87	91	38	41	61	55	0	0.005	0.004	0.031	0.050	9.504	0.000	0.000	80	449	100	211	251	-7.714	1	210	1	250	2965	26970	0.000	6.474	0	0	0
2	7	10	""	"169190"	10320	6630	100	35	35	6	17	37	37	37	5	13	11	1	0	318	530	473	89	95	95	99	30	30	52	52	0	-0.009	-0.005	0.067	0.039	10.042	0.001	0.001	80	458	100	221	433	Error	-2	223	-2	435	2832	42415	-0.400	14.367	0	0	0
2	8	10	""	"168830"	10510	6630	100	37	37	5	13	36	36	37	6	16	15	3	0	78	79	27	34	97	97	99	29	29	6	0	0	-0.053	-0.056	0.122	0.138	3.016	-0.002	0.000	80	471	100	-18	-17	Error	1	-19	1	-18	2971	6346	0.000	-0.690	0	0	0
2	9	10	""	"169175"	10690	6630	100	36	37	6	16	37	37	37	6	16	13	2	0	80	88	55	62	96	96	98	35	35	2	1	0	0.063	0.000	0.160	0.186	3.953	-0.002	0.000	80	461	100	-17	-8	-4.000	-1	-16	0	-8	2958	7076	0.000	-0.286	0	0	0
2	10	10	""	"168845"	10870	6630	100	37	37	5	13	37	37	37	6	16	10	0	0	77	88	67	76	94	94	97	34	35	3	1	0	0.000	0.000	0.162	0.153	2.799	-0.005	0.002	80	471	100	-17	-6	Error	0	-17	0	-6	2923	7022	0.000	-0.265	0	0	0
2	11	10	""	"168694"	11060	6630	100	38	38	6	15	37	37	37	6	16	13	0	0	126	143	72	50	94	94	99	39	39	46	35	0	0.031	0.020	0.092	0.104	4.457	-0.005	0.002	80	473	100	33	50	-5.000	1	32	1	49	3043	11438	0.167	1.128	0	0	0
2	12	10	""	"168752"	11240	6630	100	36	37	6	16	36	36	37	6	16	15	5	0	199	196	98	50	95	95	98	36	36	67	58	0	0.000	0.010	0.050	0.056	3.641	0.001	0.000	80	451	100	104	102	Error	0	104	1	101	2957	15698	0.000	2.722	0	0	0
2	13	10	"hsa-miR-1260a"	"169412"	11410	6640	100	37	38	6	15	37	37	37	6	16	15	3	0	1713	1284	798	62	96	96	97	29	29	77	75	0	0.000	0.001	0.005	0.009	8.639	0.000	0.000	80	456	100	1617	1189	Error	0	1617	1	1188	3008	102750	0.167	40.931	0	0	0
2	14	10	"Empty"	"0"	11590	6630	100	36	36	6	16	37	37	37	6	16	10	3	0	90	96	40	41	93	93	96	29	30	15	6	0	0.333	-0.333	0.297	0.301	3.981	0.015	0.008	80	452	100	-4	2	-1.585	-1	-3	-1	3	2899	7676	-0.167	0.000	0	0	0
2	15	10	"Empty"	"0"	11770	6620	100	36	37	6	16	37	37	37	5	13	12	5	0	94	96	28	29	93	93	95	29	30	15	3	0	-1.000	0.000	0.198	0.264	4.061	0.004	0.000	80	461	100	0	3	Error	-1	1	0	3	2935	7679	0.000	0.034	0	0	0
2	16	10	"Empty"	"0"	11960	6620	100	37	37	5	13	37	37	37	6	16	12	0	0	91	96	32	33	92	92	95	31	32	17	7	0	0.000	0.000	0.225	0.263	5.140	0.002	0.000	80	470	100	-1	4	Error	0	-1	0	4	2970	7688	0.000	0.032	0	0	0
2	17	10	"Empty"	"0"	12140	6620	100	37	37	5	13	36	36	37	6	16	16	1	0	93	94	29	30	90	90	92	30	32	18	5	0	0.333	0.250	0.150	0.184	3.700	0.006	0.001	80	451	100	4	5	-1.585	1	3	1	4	2999	7557	0.000	0.067	0	0	0
2	18	10	"Empty"	"0"	12320	6620	100	35	35	5	14	36	36	36	6	16	11	1	0	91	94	31	32	91	91	93	31	33	18	3	0	100000.000	-0.333	0.207	0.225	3.882	-0.034	0.028	80	461	100	-1	2	16.610	-1	0	-1	3	2835	7504	-0.167	0.032	0	0	0
2	19	10	"Empty"	"0"	12500	6620	100	35	37	6	16	36	36	36	6	16	15	3	0	90	93	26	27	93	93	96	29	30	16	2	0	0.333	100000.000	0.159	0.215	3.170	-0.014	0.005	80	461	100	-4	1	-1.585	-1	-3	1	0	2923	7447	0.167	-0.103	0	0	0
2	20	10	"Empty"	"0"	12680	6620	100	36	36	5	13	36	36	36	6	16	15	0	0	93	96	33	34	93	93	96	29	30	16	5	0	0.000	0.000	0.188	0.282	3.695	0.008	0.002	80	461	100	0	3	Error	0	0	0	3	2913	7704	0.000	0.000	0	0	0
2	21	10	"Empty"	"0"	12860	6620	100	36	36	6	16	35	35	36	6	16	15	2	0	91	94	28	29	89	89	92	29	31	21	2	0	0.500	0.200	0.213	0.249	3.536	0.014	0.004	80	461	100	3	6	-1.000	1	2	1	5	2880	7532	0.000	0.069	0	0	0
2	22	10	"Empty"	"0"	13040	6620	100	36	36	6	16	35	35	35	6	17	17	5	0	90	92	35	38	90	90	93	28	30	17	6	0	100000.000	0.500	0.259	0.266	3.630	0.003	0.000	80	493	100	1	3	16.610	1	0	1	2	2862	7364	0.167	-0.036	0	0	0
2	1	11	"Empty"	"0"	9230	6830	100	35	35	5	14	35	35	35	6	17	10	0	0	71	73	24	32	77	77	83	48	57	3	0	0	0.000	0.000	0.167	0.217	3.909	-0.014	0.004	80	504	100	-6	-4	Error	0	-6	0	-4	2804	5835	0.000	-0.208	0	0	0
2	2	11	"hsa-miR-10a-3p"	"28019"	9420	6830	100	37	38	5	13	36	36	37	6	16	16	3	0	154	147	64	43	77	77	81	71	87	52	15	0	0.013	0.029	0.066	0.065	3.434	0.008	0.005	80	473	100	78	72	-6.267	1	77	2	70	3012	11767	0.167	0.930	0	0	0
2	3	11	"hsa-miR-30e-5p"	"28191"	9600	6820	100	38	37	5	13	37	37	37	6	16	6	0	0	1919	1292	1058	81	77	77	78	25	32	66	63	0	0.001	0.000	0.002	0.007	8.904	0.000	0.000	80	450	100	1843	1215	Error	1	1842	0	1215	2966	103356	0.000	48.560	0	0	0
2	4	11	""	"42938"	9770	6830	100	36	37	6	16	37	37	37	6	16	12	0	0	96	95	31	32	79	79	82	26	31	33	11	0	-0.059	0.000	0.134	0.173	3.763	0.009	0.002	80	440	100	16	16	Error	-1	17	0	16	2931	7580	0.000	0.500	0	0	0
2	5	11	"hsa-miR-514a-3p"	"42959"	9950	6820	100	34	34	5	14	37	37	37	6	16	2	0	0	83	85	24	28	86	86	98	193	196	0	0	0	1.000	3.000	0.266	0.272	2.594	0.001	0.001	80	463	100	-6	-4	0.000	-3	-3	-3	-1	2732	6823	-0.500	-0.067	0	0	0
2	6	11	""	"17411"	10140	6820	100	37	37	6	16	36	36	37	6	16	16	2	0	138	147	71	48	96	96	98	31	31	55	38	0	0.024	0.020	0.071	0.081	3.734	0.008	0.005	80	472	100	43	52	-5.392	1	42	1	51	2982	11759	0.000	1.581	0	0	0
2	7	11	""	"42678"	10320	6820	100	35	35	6	17	36	36	36	6	16	8	1	0	78	79	23	29	100	100	100	29	29	3	0	0	0.045	0.048	0.131	0.171	3.780	0.001	0.000	80	453	100	-23	-22	-4.459	-1	-22	-1	-21	2837	6303	-0.167	-0.724	0	0	0
2	8	11	"hsa-miR-548l"	"46415"	10500	6820	100	35	36	6	16	37	37	37	5	13	11	3	0	88	93	39	41	100	100	101	28	27	16	11	0	0.167	0.143	0.195	0.190	2.721	0.009	0.002	80	453	100	-14	-8	-2.585	-2	-12	-1	-7	2872	7420	-0.200	-0.286	0	0	0
2	9	11	""	"42877"	10680	6820	100	36	38	7	18	37	37	37	6	16	17	5	0	76	79	25	31	99	99	101	29	28	5	0	0	0.043	-0.050	0.200	0.209	3.514	-0.014	0.004	80	463	100	-24	-19	-4.524	-1	-23	1	-20	3001	6295	0.167	-0.759	0	0	0
2	10	11	""	"42770"	10870	6820	100	36	37	6	16	37	37	37	6	16	10	5	0	158	212	138	65	94	94	97	30	30	56	50	0	-0.016	0.000	0.046	0.050	4.075	0.000	0.000	80	451	100	63	118	Error	-1	64	0	118	2945	16964	0.000	3.833	0	0	0
2	11	11	"hsa-miR-1268a/hsa-miR-1268b"	"46558"	11040	6820	100	35	36	6	16	37	37	37	6	16	13	3	0	85	87	27	31	95	95	98	28	28	13	1	0	0.200	0.125	0.274	0.366	3.531	-0.012	0.003	80	441	100	-12	-9	-2.322	-2	-10	-1	-8	2896	6965	-0.167	-0.393	0	0	0
2	12	11	"hsa-miR-548d-5p"	"42756"	11220	6820	100	37	37	5	13	37	37	37	6	16	7	0	0	84	86	29	33	97	97	105	120	114	0	0	0	0.000	0.000	0.149	0.138	1.969	0.014	0.006	80	472	100	-13	-11	Error	0	-13	0	-11	2942	6914	0.000	-0.158	0	0	0
2	13	11	""	"42539"	11420	6830	100	36	37	6	16	37	37	37	5	13	21	3	0	8458	5958	4370	73	97	97	98	28	28	76	73	0	0.000	0.000	0.002	0.004	13.318	0.000	0.001	80	461	100	8360	5861	Error	-1	8361	0	5861	2978	476627	0.000	209.286	0	0	0
2	14	11	"kshv-miR-K12-9-3p"	"17419"	11600	6820	100	36	36	5	13	38	38	38	5	13	6	0	0	78	78	26	33	97	97	100	33	33	3	1	0	0.105	0.105	0.205	0.197	2.941	0.009	0.004	80	463	100	-21	-21	-3.248	-2	-19	-2	-19	2844	6277	-0.400	-0.667	0	0	0
2	15	11	"hsa-miR-151a-5p"	"11260"	11780	6820	100	38	38	5	13	37	37	37	5	13	13	3	0	352	299	195	65	94	94	99	35	35	63	57	0	0.004	0.005	0.019	0.025	4.288	0.003	0.006	80	463	100	259	206	-8.011	1	258	1	205	3001	23898	0.200	5.714	0	0	0
2	16	11	""	"31388"	11960	6820	100	35	34	6	17	37	37	37	6	16	5	1	0	654	535	403	75	93	93	96	31	32	62	61	0	-0.004	-0.007	0.011	0.027	9.738	-0.002	0.011	80	450	100	559	439	Error	-2	561	-3	442	2759	42786	-0.500	14.161	0	0	0
2	17	11	""	"45985"	12130	6820	100	37	37	5	13	37	37	37	6	16	6	1	0	94	95	31	32	89	89	92	28	30	23	2	0	0.000	0.000	0.197	0.228	2.583	-0.015	0.006	80	458	100	5	6	Error	0	5	0	6	2940	7596	0.000	0.107	0	0	0
2	18	11	""	"28346"	12310	6820	100	38	38	5	13	36	36	37	5	13	27	2	0	81	84	28	33	90	90	92	27	29	12	2	0	-0.222	-0.333	0.207	0.214	3.056	0.011	0.003	80	471	100	-7	-4	Error	2	-9	2	-6	3064	6754	0.200	-0.296	0	0	0
2	19	11	"hsa-miR-452-3p"	"42598"	12490	6820	100	37	37	5	13	36	36	36	5	13	22	3	0	75	75	25	33	90	90	92	28	30	5	1	0	-0.067	-0.067	0.200	0.222	3.451	-0.018	0.007	80	471	100	-14	-14	Error	1	-15	1	-15	2945	6020	0.200	-0.607	0	0	0
2	20	11	"hsa-miR-561-3p"	"31517"	12670	6820	100	38	38	5	13	37	37	37	6	16	15	1	0	73	77	24	31	90	90	94	30	31	3	0	0	-0.059	-0.077	0.143	0.160	3.122	-0.001	0.000	80	462	100	-16	-12	Error	1	-17	1	-13	3051	6194	0.167	-0.567	0	0	0
2	21	11	"hsa-miR-448"	"11113"	12850	6820	100	33	34	6	17	35	35	35	6	17	13	1	0	81	85	27	31	88	88	92	32	34	10	0	0	0.286	0.333	0.286	0.318	3.645	0.005	0.001	80	462	100	-9	-4	-1.807	-2	-7	-1	-3	2742	6765	-0.167	-0.219	0	0	0
2	22	11	"Empty"	"0"	13030	6820	100	36	37	5	13	35	35	35	6	17	18	0	0	85	88	27	30	90	90	91	27	29	12	3	0	-0.200	-1.000	0.229	0.190	3.138	0.005	0.000	80	493	100	-4	0	Error	1	-5	2	-2	2925	7004	0.333	-0.111	0	0	0
2	1	12	"hsa-miR-499a-5p"	"14313"	9220	7020	100	38	38	6	15	35	35	36	5	13	33	8	0	102	146	85	58	78	78	80	24	30	50	45	0	0.125	0.044	0.084	0.112	5.410	0.002	0.000	80	484	100	27	71	-3.000	3	24	3	68	3050	11694	0.400	2.750	0	0	0
2	2	12	"spike_control_v2_40"	"29001"	9400	7020	100	38	37	7	18	36	36	36	5	13	25	7	0	371	563	491	87	77	77	88	175	198	55	48	0	0.007	0.002	0.023	0.028	7.216	0.000	0.000	80	453	100	296	487	-7.200	2	294	1	486	2981	45050	0.200	2.714	0	0	0
2	3	12	"hsa-miR-95-3p"	"11181"	9580	7020	100	36	37	6	16	36	36	36	6	16	15	3	0	132	206	148	71	82	82	96	174	181	40	7	0	0.000	0.008	0.077	0.074	7.082	0.000	0.000	80	462	100	50	125	Error	0	50	1	124	2931	16517	0.167	0.632	0	0	0
2	4	12	""	"46510"	9760	7010	100	38	38	6	15	37	37	37	5	13	20	3	0	86	86	27	31	91	91	94	30	31	8	1	0	-0.200	-0.200	0.165	0.205	3.462	0.014	0.005	80	460	100	-4	-4	Error	1	-5	1	-5	3053	6861	0.200	-0.267	0	0	0
2	5	12	"kshv-miR-K12-2-5p"	"17470"	9950	7010	100	36	36	5	13	36	36	37	6	16	6	2	0	141	142	57	40	99	99	109	196	179	1	0	0	0.000	0.000	0.078	0.084	2.909	-0.003	0.001	80	450	100	42	43	Error	0	42	0	43	2898	11371	-0.167	0.168	0	0	0
2	6	12	"hsa-miR-542-5p"	"42811"	10120	7020	100	35	36	5	13	36	36	36	5	13	22	2	0	109	117	46	39	99	99	101	30	29	40	20	0	-0.100	0.000	0.128	0.163	3.360	-0.007	0.003	80	440	100	9	18	Error	-1	10	0	18	2914	9347	0.000	0.533	0	0	0
2	7	12	"hsa-miR-1302"	"46796"	10300	7010	100	36	36	5	13	37	37	37	6	16	7	0	0	82	87	26	29	97	97	99	29	29	7	1	0	0.067	0.100	0.146	0.175	3.524	0.008	0.002	80	453	100	-16	-11	-3.907	-1	-15	-1	-10	2868	6922	-0.167	-0.414	0	0	0
2	8	12	"hsa-miR-616-5p"	"17289"	10480	7010	100	36	37	6	16	37	37	37	6	16	12	2	0	98	98	32	32	97	97	100	28	28	15	5	0	-1.000	0.000	0.222	0.263	4.009	0.003	0.005	80	462	100	0	1	Error	-1	1	0	1	2942	7829	0.000	-0.071	0	0	0
2	9	12	""	"42588"	10660	7010	100	36	37	6	16	37	37	37	6	16	12	6	0	109	114	44	38	97	97	100	30	30	35	16	0	-0.083	0.000	0.134	0.147	4.459	-0.009	0.003	80	472	100	11	17	Error	-1	12	0	17	2939	9138	0.000	0.467	0	0	0
2	10	12	""	"11208"	10850	7010	100	37	38	6	15	37	37	37	6	16	13	2	0	359	489	424	86	95	95	98	30	30	57	56	0	0.000	0.003	0.026	0.028	5.304	0.004	0.037	80	473	100	264	395	Error	0	264	1	394	3048	39122	0.167	13.033	0	0	0
2	11	12	""	"46620"	11040	7010	100	37	38	6	15	37	37	37	6	16	17	2	0	118	330	307	93	98	98	99	30	30	46	43	0	0.000	0.004	0.038	0.053	7.830	0.000	0.000	80	471	100	20	233	Error	0	20	1	232	3018	26369	0.167	7.700	0	0	0
2	12	12	"hsa-miR-147a"	"10954"	11220	7010	100	36	37	6	16	37	37	37	6	16	11	3	0	94	101	37	36	99	99	129	224	173	0	0	0	0.200	0.000	0.173	0.179	3.596	0.005	0.053	80	452	100	-6	2	-2.322	-1	-5	0	2	2957	8072	0.000	-0.125	0	0	0
2	13	12	""	"11251"	11400	7010	100	37	37	5	13	37	37	37	6	16	12	2	0	103	104	46	44	97	97	128	230	179	0	0	0	0.000	0.000	0.102	0.133	2.847	-0.018	0.011	80	430	100	6	7	Error	0	6	0	7	2979	8339	0.000	-0.104	0	0	0
2	14	12	""	"11227"	11570	7020	100	36	36	6	16	37	37	37	5	13	13	3	0	129	160	84	52	97	97	100	29	29	51	45	0	-0.031	-0.016	0.053	0.060	4.977	-0.007	0.004	80	441	100	31	62	Error	-1	32	-1	63	2891	12777	-0.200	2.069	0	0	0
2	15	12	"hsa-miR-2276-3p"	"46875"	11750	7010	100	37	37	6	16	37	37	37	5	13	18	3	0	88	89	26	29	95	95	98	30	30	8	0	0	0.000	0.000	0.266	0.244	2.522	0.015	0.005	80	463	100	-7	-6	Error	0	-7	0	-6	2991	7081	0.000	-0.300	0	0	0
2	16	12	"hsa-miR-218-5p"	"11018"	11930	7010	100	37	37	5	13	37	37	37	5	13	16	2	0	102	106	36	33	92	92	96	30	31	26	10	0	0.000	0.000	0.153	0.160	2.791	0.003	0.000	80	464	100	10	14	Error	0	10	0	14	2962	8484	0.000	0.333	0	0	0
2	17	12	"hsa-miR-363-3p"	"11077"	12120	7020	100	37	38	6	15	37	37	38	5	13	13	6	0	119	128	61	47	91	91	93	30	32	45	36	0	0.000	0.027	0.079	0.090	3.692	0.012	0.008	80	459	100	28	38	Error	0	28	1	37	3040	10278	0.000	1.167	0	0	0
2	18	12	"hsa-miR-1252-5p"	"46924"	12290	7020	100	36	37	6	16	36	36	36	5	13	18	2	0	124	138	72	52	90	90	97	72	74	35	10	0	0.000	0.021	0.091	0.110	2.780	0.001	0.000	80	440	100	34	49	Error	0	34	1	48	2923	11057	0.200	0.569	0	0	0
2	19	12	""	"11205"	12470	7020	100	36	37	6	16	35	35	36	5	13	26	5	0	308	285	190	66	90	90	97	71	73	58	53	0	0.005	0.010	0.029	0.038	3.679	0.001	0.001	80	452	100	219	197	-7.768	1	218	2	195	2929	22760	0.200	2.648	0	0	0
2	20	12	"hsa-miR-520g-3p"	"46454"	12650	7010	100	36	37	6	16	37	37	37	5	13	18	2	0	87	87	29	33	88	88	93	30	32	12	1	0	1.000	0.000	0.222	0.240	2.534	0.011	0.003	80	453	100	-2	-1	0.000	-1	-1	0	-1	2951	6987	0.000	-0.200	0	0	0
2	21	12	""	"17422"	12830	7010	100	36	36	6	16	35	35	36	5	13	22	3	0	109	152	98	64	86	86	90	30	33	43	38	0	0.043	0.015	0.111	0.093	5.313	-0.001	0.000	80	463	100	24	67	-4.524	1	23	1	66	2883	12194	0.000	2.067	0	0	0
2	22	12	""	"17517"	13020	7010	100	36	35	6	17	35	35	36	6	16	13	2	0	168	192	114	59	90	90	92	29	31	57	52	0	0.013	0.000	0.033	0.042	5.120	0.000	0.000	80	494	100	79	102	-6.285	1	78	0	102	2836	15380	-0.167	3.448	0	0	0
2	1	13	""	"46453"	9220	7210	100	35	35	6	17	36	36	36	5	13	13	2	0	95	114	60	52	77	77	80	27	33	46	36	0	-0.056	-0.027	0.125	0.119	3.359	0.009	0.004	80	492	100	17	36	Error	-1	18	-1	37	2822	9125	-0.200	1.259	0	0	0
2	2	13	""	"42444"	9400	7210	100	34	35	5	14	36	36	37	6	16	12	0	0	81	85	31	36	89	89	92	30	32	15	2	0	0.250	0.250	0.160	0.188	3.541	0.010	0.003	80	460	100	-10	-5	-2.000	-2	-8	-1	-4	2799	6760	-0.333	-0.233	0	0	0
2	3	13	"spike_control_v2_37"	"28684"	9580	7210	100	36	36	6	16	36	36	36	6	16	8	2	0	465	836	801	95	96	96	101	32	31	56	52	0	0.000	0.000	0.016	0.021	11.962	0.001	0.002	80	461	100	369	740	Error	0	369	0	740	2870	66852	0.000	22.969	0	0	0
2	4	13	"hsa-miR-136-3p"	"42686"	9760	7210	100	35	36	5	13	36	36	36	6	16	11	2	0	154	192	123	64	96	96	100	32	32	51	50	0	-0.017	0.000	0.041	0.046	5.130	0.000	0.000	80	460	100	57	96	Error	-1	58	0	96	2868	15386	0.000	2.875	0	0	0
2	5	13	""	"42558"	9940	7200	100	37	37	5	13	36	36	36	6	16	15	1	0	72	79	37	46	95	95	98	32	32	5	1	0	-0.043	-0.062	0.192	0.183	2.895	-0.012	0.004	80	460	100	-22	-15	Error	1	-23	1	-16	2960	6359	0.167	-0.594	0	0	0
2	6	13	"hsa-miR-578"	"17302"	10120	7200	100	38	38	5	13	36	36	37	6	16	20	1	0	89	92	32	34	97	97	99	29	29	11	6	0	-0.250	-0.400	0.200	0.225	4.008	0.000	0.000	80	450	100	-6	-3	Error	2	-8	2	-5	3042	7378	0.167	-0.241	0	0	0
2	7	13	"hsa-miR-920"	"42932"	10300	7200	100	36	36	6	16	37	37	37	6	16	13	3	0	106	171	129	75	96	96	99	30	30	38	36	0	-0.100	-0.013	0.088	0.113	5.230	-0.003	0.001	80	470	100	9	74	Error	-1	10	-1	75	2903	13656	-0.167	2.400	0	0	0
2	8	13	""	"17464"	10490	7210	100	36	36	5	13	37	37	37	5	13	11	1	0	107	375	335	89	96	96	99	32	32	48	48	0	-0.091	-0.004	0.108	0.052	10.192	-0.003	0.010	80	479	100	10	278	Error	-1	11	-1	279	2878	30000	-0.200	8.625	0	0	0
2	9	13	"hsa-miR-10a-5p"	"13485"	10670	7210	100	38	37	5	13	37	37	37	5	13	13	6	0	462	355	234	65	95	95	99	32	32	63	61	0	0.003	0.000	0.022	0.034	6.146	-0.002	0.004	80	461	100	368	260	-8.520	1	367	0	260	2992	28376	0.000	8.000	0	0	0
2	10	13	"hsa-miR-1204"	"46791"	10850	7200	100	36	37	6	16	37	37	37	6	16	11	3	0	126	140	64	45	94	94	97	29	29	50	43	0	-0.031	0.000	0.087	0.123	4.218	-0.003	0.001	80	460	100	31	46	Error	-1	32	0	46	2954	11225	0.000	1.483	0	0	0
2	11	13	""	"46976"	11030	7210	100	36	37	6	16	36	36	37	6	16	17	3	0	528	426	313	73	99	99	100	29	29	62	58	0	0.000	0.003	0.013	0.021	5.272	0.001	0.001	80	451	100	429	328	Error	0	429	1	327	2928	34081	0.000	11.241	0	0	0
2	12	13	""	"42679"	11210	7200	100	37	37	6	16	37	37	37	6	16	17	3	0	728	630	501	79	97	97	99	27	27	61	60	0	0.000	0.000	0.009	0.021	8.113	0.000	0.000	80	471	100	631	533	Error	0	631	0	533	2985	50360	0.000	19.667	0	0	0
2	13	13	"hsa-miR-1254"	"46750"	11400	7200	100	37	37	6	16	37	37	37	6	16	12	3	0	81	84	26	30	95	95	95	29	30	7	1	0	0.000	0.000	0.276	0.273	4.281	-0.004	0.000	80	471	100	-14	-11	Error	0	-14	0	-11	2971	6744	0.000	-0.379	0	0	0
2	14	13	""	"42503"	11580	7200	100	37	37	6	16	37	37	37	6	16	12	5	0	162	194	119	61	94	94	95	28	29	60	52	0	0.000	0.000	0.075	0.064	3.839	-0.003	0.002	80	452	100	68	100	Error	0	68	0	100	2979	15553	0.000	3.536	0	0	0
2	15	13	"hsa-miR-1236-3p"	"46624"	11760	7210	100	37	38	6	15	37	37	37	5	13	25	8	0	309	281	175	62	93	93	96	29	30	66	60	0	0.000	0.005	0.031	0.050	5.297	0.003	0.004	80	450	100	216	189	Error	0	216	1	188	3020	22458	0.200	6.379	0	0	0
2	16	13	"hsa-miR-205-5p"	"46917"	11930	7200	100	37	37	6	16	36	36	37	5	13	22	6	0	6826	7170	6520	90	92	92	96	30	31	71	65	0	0.000	0.000	0.001	0.005	27.310	0.000	0.000	80	448	100	6735	7079	Error	1	6734	1	7078	2972	573568	0.000	235.800	0	0	0
2	17	13	"hsa-let-7b-3p"	"42769"	12110	7210	100	37	37	5	13	37	37	37	6	16	6	0	0	432	365	235	64	92	92	94	29	30	65	65	0	0.000	0.000	0.013	0.017	3.907	-0.002	0.003	80	452	100	340	273	Error	0	340	0	273	2951	29236	0.000	9.345	0	0	0
2	18	13	"hsa-miR-409-3p"	"11240"	12290	7200	100	36	37	6	16	37	37	37	5	13	16	3	0	93	95	40	42	90	90	92	29	31	26	7	0	-0.333	0.000	0.154	0.170	2.972	0.003	0.000	80	460	100	2	5	Error	-1	3	0	5	2921	7635	0.000	0.103	0	0	0
2	19	13	"hsa-miR-7-2-3p"	"42964"	12480	7200	100	37	36	5	13	36	36	37	6	16	7	2	0	156	156	81	51	89	89	93	30	32	56	51	0	0.015	0.000	0.036	0.050	4.413	-0.005	0.002	80	440	100	68	67	-6.066	1	67	0	67	2881	12491	-0.167	2.100	0	0	0
2	20	13	"hsa-miR-503-5p"	"46803"	12650	7200	100	36	36	7	19	37	37	37	5	13	15	1	0	79	81	23	28	93	93	96	31	32	5	0	0	0.071	0.083	0.273	0.285	3.974	0.004	0.000	80	440	100	-15	-13	-3.807	-1	-14	-1	-12	2848	6459	-0.200	-0.484	0	0	0
2	21	13	"hsa-miR-1539"	"146105"	12830	7200	100	36	36	5	13	36	36	36	6	16	10	0	0	79	83	25	30	89	89	91	29	31	8	0	0	0.000	0.000	0.245	0.248	2.156	0.009	0.002	80	460	100	-10	-6	Error	0	-10	0	-6	2853	6605	0.000	-0.276	0	0	0
2	22	13	"hsv2-miR-H3"	"146077"	13010	7200	100	36	36	5	13	35	35	35	6	17	20	1	0	84	88	32	36	92	92	93	29	31	16	3	0	-0.125	-0.250	0.184	0.237	4.489	-0.015	0.006	80	484	100	-7	-3	Error	1	-8	1	-4	2919	7069	0.167	-0.172	0	0	0
2	1	14	"spike_control_v2_28"	"27953"	9220	7410	100	37	36	6	16	36	36	36	5	13	17	5	0	106	110	46	41	82	82	87	31	35	42	21	0	0.042	0.000	0.111	0.109	2.747	0.004	0.001	80	482	100	25	28	-4.585	1	24	0	28	2903	8775	0.000	0.742	0	0	0
2	2	14	""	"146051"	9400	7410	100	36	36	6	16	37	37	37	6	16	10	2	0	79	83	27	32	99	99	101	30	29	6	2	0	0.050	0.063	0.261	0.212	2.629	-0.002	0.000	80	448	100	-21	-17	-4.322	-1	-20	-1	-16	2889	6633	-0.167	-0.600	0	0	0
2	3	14	""	"146038"	9590	7410	100	38	37	6	16	37	37	37	6	16	10	2	0	166	172	78	45	101	101	102	30	29	60	51	0	0.015	0.000	0.089	0.063	3.962	0.005	0.002	80	449	100	66	71	-6.022	1	65	0	71	2944	13789	0.000	2.333	0	0	0
2	4	14	"spike_control_v2_35"	"28568"	9760	7400	100	37	36	5	13	36	36	37	6	16	11	2	0	158	352	304	86	96	96	99	32	32	53	50	0	0.016	0.000	0.017	0.031	7.499	0.004	0.025	80	440	100	63	256	-5.954	1	62	0	256	2916	28187	-0.167	7.906	0	0	0
2	5	14	""	"146146"	9940	7400	100	37	38	5	13	36	36	36	5	13	21	3	0	607	1532	1551	101	95	95	97	31	31	57	55	0	0.002	0.001	0.005	0.009	13.776	0.000	0.000	80	460	100	513	1439	-9.000	1	512	2	1437	3014	122524	0.400	46.290	0	0	0
2	6	14	"hsa-miRPlus-C1076"	"42838"	10120	7400	100	38	37	6	16	36	36	37	6	16	16	5	0	129	155	95	61	96	96	97	30	30	50	40	0	0.061	0.017	0.071	0.077	4.638	0.007	0.005	80	460	100	35	60	-4.044	2	33	1	59	2974	12381	0.000	1.933	0	0	0
2	7	14	"spike_control_v2_49"	"30293"	10300	7400	100	38	37	5	13	37	37	37	6	16	12	0	0	217	333	253	75	96	96	97	30	30	57	56	0	0.008	0.000	0.033	0.036	6.051	0.001	0.001	80	470	100	122	237	-6.919	1	121	0	237	2982	26617	0.000	7.867	0	0	0
2	8	14	"SNORD65"	"145661"	10490	7410	100	37	37	6	16	37	37	37	6	16	11	1	0	100	109	46	42	96	96	100	31	31	28	13	0	0.000	0.000	0.182	0.166	4.555	-0.006	0.002	80	448	100	4	13	Error	0	4	0	13	2993	8681	0.000	0.290	0	0	0
2	9	14	"SNORD6"	"19605"	10660	7400	100	36	37	5	13	37	37	37	6	16	15	0	0	1114	4706	5136	109	98	98	101	31	30	60	55	0	-0.001	0.000	0.005	0.009	22.847	0.000	0.007	80	450	100	1015	4608	Error	-1	1016	0	4608	2951	376470	0.000	148.548	0	0	0
2	10	14	""	"146097"	10850	7400	100	38	38	5	13	37	37	37	6	16	13	2	0	196	208	145	69	92	92	96	30	31	63	56	0	0.010	0.009	0.033	0.050	4.685	0.001	0.000	80	458	100	105	117	-6.700	1	104	1	116	3019	16612	0.167	3.733	0	0	0
2	11	14	""	"46436"	11020	7390	100	37	38	6	15	37	37	37	5	13	21	8	0	121	1583	2052	129	94	94	97	29	29	50	42	0	0.000	0.001	0.097	0.018	16.538	0.001	0.012	80	431	100	27	1490	Error	0	27	1	1489	3069	126663	0.200	51.241	0	0	0
2	12	14	""	"146039"	11200	7400	100	36	36	6	16	37	37	37	5	13	13	5	0	142	214	150	70	94	94	97	29	29	53	47	0	-0.021	-0.008	0.063	0.059	4.511	-0.004	0.005	80	461	100	47	119	Error	-1	48	-1	120	2905	17147	-0.200	4.034	0	0	0
2	13	14	""	"145994"	11390	7400	100	36	37	5	13	37	37	37	6	16	12	2	0	899	708	496	70	93	93	95	30	31	70	67	0	-0.001	0.000	0.009	0.020	9.729	0.000	0.000	80	449	100	805	615	Error	-1	806	0	615	2956	56615	0.000	20.433	0	0	0
2	14	14	""	"146050"	11560	7400	100	37	37	6	16	37	37	37	5	13	16	3	0	139	582	575	98	92	92	94	29	30	52	47	0	0.000	0.000	0.124	0.057	10.692	0.000	0.001	80	440	100	47	490	Error	0	47	0	490	2957	46569	0.000	16.828	0	0	0
2	15	14	"spike_control_v2_10"	"13430"	11740	7400	100	37	37	5	13	36	36	37	6	16	17	2	0	86	88	34	38	90	90	94	30	31	16	5	0	-0.250	-0.500	0.176	0.187	2.917	0.004	0.000	80	455	100	-3	-1	Error	1	-4	1	-2	2984	7065	0.000	-0.200	0	0	0
2	16	14	""	"42831"	11930	7400	100	38	38	5	13	37	37	37	6	16	7	1	0	349	405	324	80	90	90	94	30	31	61	55	0	0.004	0.003	0.009	0.019	9.609	0.000	0.000	80	460	100	260	316	-8.017	1	259	1	315	3004	32388	0.167	10.367	0	0	0
2	17	14	""	"146124"	12110	7400	100	38	37	6	16	37	37	37	6	16	17	2	0	89	89	30	33	90	90	92	29	31	16	3	0	-1.000	0.000	0.160	0.195	4.124	0.014	0.006	80	442	100	0	-1	Error	1	-1	0	-1	2993	7084	0.000	-0.103	0	0	0
2	18	14	"spike_control_v2_35"	"28568"	12290	7400	100	37	37	5	13	36	36	36	6	16	8	1	0	465	430	352	81	91	91	92	30	32	56	55	0	0.003	0.003	0.012	0.024	7.506	0.001	0.002	80	450	100	375	340	-8.547	1	374	1	339	2933	34375	0.167	11.267	0	0	0
2	19	14	"hsa-miR-3179"	"146152"	12470	7390	100	37	36	5	13	36	36	36	6	16	7	1	0	81	82	23	28	90	90	93	30	32	5	0	0	-0.111	0.000	0.200	0.214	3.434	-0.021	0.011	80	452	100	-8	-8	Error	1	-9	0	-8	2915	6560	0.000	-0.367	0	0	0
2	20	14	"hsa-miR-335-3p"	"145745"	12660	7390	100	36	37	6	16	36	36	37	6	16	21	2	0	1736	1355	1129	83	93	93	95	32	33	63	61	0	0.000	0.001	0.008	0.019	11.090	0.000	0.000	80	450	100	1643	1263	Error	0	1643	1	1262	2955	108367	0.000	39.375	0	0	0
2	21	14	""	"145679"	12830	7400	100	36	36	5	13	36	36	36	5	13	12	5	0	437	1147	1101	95	89	89	92	31	33	58	55	0	0.000	0.000	0.025	0.019	8.537	0.001	0.005	80	426	100	348	1058	Error	0	348	0	1058	2919	91742	0.000	34.032	0	0	0
2	22	14	"hsa-miR-367-5p"	"145697"	13010	7390	100	35	35	6	17	36	36	36	6	16	10	1	0	76	78	23	29	89	89	90	28	31	5	0	0	0.077	0.091	0.211	0.251	3.567	-0.002	0.000	80	485	100	-14	-12	-3.700	-1	-13	-1	-11	2811	6201	-0.167	-0.429	0	0	0
2	1	15	"hsa-miR-668-3p"	"145701"	9220	7590	100	36	36	5	13	35	35	35	6	17	12	0	0	138	146	71	48	97	97	100	32	32	55	40	0	0.024	0.020	0.068	0.076	3.546	0.006	0.002	80	474	100	42	50	-5.358	1	41	1	49	2847	11673	0.167	1.438	0	0	0
2	2	15	"hsa-miR-330-5p"	"145843"	9400	7580	100	38	37	5	13	35	35	35	6	17	18	5	0	104	107	36	33	97	97	99	31	31	30	8	0	0.429	0.200	0.114	0.135	3.504	0.004	0.000	80	449	100	10	12	-1.222	3	7	2	10	2967	8523	0.333	0.258	0	0	0
2	3	15	"hsa-miR-523-3p"	"145754"	9590	7590	100	36	37	6	16	36	36	36	5	13	21	3	0	327	282	180	63	97	97	98	29	29	67	60	0	0.000	0.005	0.022	0.034	4.347	0.003	0.003	80	440	100	230	186	Error	0	230	1	185	2940	22550	0.200	6.345	0	0	0
2	4	15	"hsa-miR-655-3p"	"145696"	9760	7590	100	35	36	6	16	36	36	36	5	13	17	2	0	98	102	32	31	95	95	97	30	30	22	6	0	-0.333	0.000	0.190	0.232	4.185	0.001	0.000	80	441	100	2	7	Error	-1	3	0	7	2854	8191	0.000	0.167	0	0	0
2	5	15	"spike_control_v2_29"	"27968"	9940	7590	100	37	37	5	13	37	37	37	5	13	13	5	0	893	863	708	82	95	95	96	28	29	63	61	0	0.000	0.000	0.014	0.022	12.055	-0.001	0.007	80	453	100	798	768	Error	0	798	0	768	2951	69046	0.000	27.393	0	0	0
2	6	15	"hsa-miR-29a-5p"	"145638"	10120	7590	100	34	35	5	14	37	37	37	5	13	11	0	0	732	782	692	88	97	97	98	29	29	60	57	0	-0.005	-0.003	0.044	0.027	8.879	-0.001	0.002	80	453	100	632	683	Error	-3	635	-2	685	2786	62573	-0.400	23.586	0	0	0
2	7	15	"hsa-miR-545-3p"	"145741"	10300	7590	100	37	38	6	15	36	36	37	6	16	20	5	0	97	99	36	36	96	96	98	28	28	20	7	0	1.000	0.667	0.196	0.200	3.833	-0.004	0.000	80	442	100	2	5	0.000	1	1	2	3	3003	7915	0.167	0.036	0	0	0
2	8	15	""	"146100"	10480	7590	100	37	37	5	13	36	36	36	6	16	17	0	0	186	295	223	75	97	97	100	30	30	57	50	0	0.011	0.005	0.022	0.028	4.560	0.002	0.003	80	442	100	90	199	-6.476	1	89	1	198	2959	23575	0.167	6.500	0	0	0
2	9	15	"hsa-miR-3130-3p"	"147827"	10670	7590	100	38	38	5	13	37	37	37	6	16	17	1	0	87	89	27	30	94	94	98	29	29	13	1	0	-0.143	-0.200	0.256	0.318	4.140	0.015	0.005	80	462	100	-6	-4	Error	1	-7	1	-5	3017	7134	0.167	-0.310	0	0	0
2	10	15	"hsa-miR-3133"	"147820"	10860	7590	100	38	38	6	15	37	37	37	6	16	15	5	0	131	151	75	49	95	95	97	28	28	55	43	0	0.028	0.018	0.096	0.086	4.824	-0.007	0.004	80	452	100	37	57	-5.170	1	36	1	56	3075	12047	0.167	1.929	0	0	0
2	11	15	"hsa-miR-3173-3p"	"147845"	11040	7580	100	37	37	5	13	37	37	37	6	16	6	1	0	87	92	31	33	95	95	99	29	29	16	3	0	0.000	0.000	0.182	0.178	3.052	0.012	0.004	80	453	100	-8	-3	Error	0	-8	0	-3	2935	7354	0.000	-0.241	0	0	0
2	12	15	"hsa-miR-92b-3p"	"145897"	11220	7580	100	37	37	6	16	37	37	37	5	13	13	6	0	139	157	83	52	90	90	96	29	30	58	46	0	0.000	0.000	0.071	0.092	3.994	0.003	0.001	80	442	100	49	67	Error	0	49	0	67	2988	12563	0.000	2.103	0	0	0
2	13	15	"hsa-miR-18a-5p"	"147195"	11400	7580	100	36	37	5	13	37	37	37	6	16	6	0	0	77	79	29	36	93	93	95	28	29	7	2	0	0.063	0.000	0.128	0.117	2.627	-0.009	0.002	80	442	100	-17	-14	-4.000	-1	-16	0	-14	2924	6354	0.000	-0.571	0	0	0
2	14	15	"hsa-miR-302a-3p"	"147203"	11580	7580	100	37	37	6	16	37	37	37	5	13	17	2	0	136	532	519	97	93	93	96	31	32	50	47	0	0.000	0.000	0.087	0.045	9.722	0.000	0.000	80	462	100	43	439	Error	0	43	0	439	2961	42570	0.000	14.065	0	0	0
2	15	15	""	"148008"	11770	7580	100	39	38	5	13	37	37	37	5	13	20	5	0	997	6867	7636	111	91	91	95	32	33	61	53	0	0.002	0.000	0.000	0.003	30.956	0.000	0.010	80	428	100	908	6777	-8.823	2	906	1	6776	3069	549336	0.200	211.625	0	0	0
2	16	15	"hsa-miR-4330"	"147865"	11930	7580	100	37	36	6	16	37	37	37	6	16	11	0	0	78	83	29	34	94	94	94	28	29	11	2	0	0.000	0.091	0.154	0.180	3.491	0.022	0.011	80	417	100	-16	-12	Error	0	-16	-1	-11	2888	6672	-0.167	-0.393	0	0	0
2	17	15	"hsa-miR-548s"	"147870"	12110	7580	100	38	39	6	15	37	37	37	5	13	26	5	0	69	74	26	35	91	91	93	30	32	3	1	0	-0.045	-0.118	0.159	0.215	3.358	0.005	0.001	80	443	100	-21	-15	Error	1	-22	2	-17	3084	5915	0.400	-0.633	0	0	0
2	18	15	"kshv-miR-K12-12-3p"	"147919"	12290	7580	100	37	38	6	15	36	36	36	6	16	27	2	0	103	108	49	45	91	91	93	29	31	25	20	0	0.083	0.118	0.154	0.151	3.611	0.005	0.001	80	462	100	13	19	-3.585	1	12	2	17	3029	8652	0.333	0.517	0	0	0
2	19	15	""	"147754"	12490	7570	100	36	36	5	13	36	36	36	6	16	13	0	0	121	139	72	51	88	88	91	30	32	52	40	0	0.000	0.000	0.094	0.103	3.928	-0.014	0.016	80	457	100	33	51	Error	0	33	0	51	2881	11151	0.000	1.600	0	0	0
2	20	15	"hsa-miR-3119"	"147837"	12660	7580	100	38	38	5	13	37	37	37	6	16	12	1	0	86	90	30	33	88	88	91	29	31	18	3	0	-0.500	0.500	0.205	0.208	3.897	0.010	0.003	80	440	100	-1	3	Error	1	-2	1	2	3045	7209	0.167	-0.034	0	0	0
2	21	15	"hsa-miR-4325"	"147981"	12840	7570	100	37	37	5	13	36	36	36	6	16	20	2	0	90	95	31	32	86	86	90	30	33	30	6	0	0.250	0.111	0.167	0.195	3.094	0.012	0.004	80	449	100	5	10	-2.000	1	4	1	9	2977	7573	0.167	0.167	0	0	0
2	22	15	""	"147789"	13030	7580	100	36	36	5	13	35	35	35	6	17	12	0	0	1693	1245	943	75	87	87	91	32	35	71	70	0	0.001	0.001	0.003	0.004	6.827	0.000	0.002	80	495	100	1607	1159	Error	1	1606	1	1158	2874	99569	0.167	36.063	0	0	0
2	1	16	"hsa-miR-4253"	"147562"	9220	7780	100	35	35	5	14	35	35	35	5	14	20	1	0	88	90	29	32	97	97	98	28	28	12	3	0	0.000	0.000	0.162	0.186	3.640	-0.010	0.003	80	494	100	-9	-7	Error	0	-9	0	-7	2829	7235	0.000	-0.286	0	0	0
2	2	16	"hsa-miR-4313"	"147846"	9410	7780	100	36	35	6	17	35	35	35	6	17	13	1	0	128	133	51	38	98	98	100	28	28	53	33	0	0.033	0.000	0.125	0.125	3.013	-0.015	0.010	80	471	100	31	35	-4.907	1	30	0	35	2822	10602	0.000	1.179	0	0	0
2	3	16	"hsv1-miR-H12"	"147748"	9590	7780	100	36	36	5	13	35	35	35	6	17	12	3	0	85	87	28	32	94	94	96	30	31	8	1	0	-0.111	-0.143	0.158	0.184	3.389	0.001	0.000	80	452	100	-8	-6	Error	1	-9	1	-7	2890	6936	0.167	-0.300	0	0	0
2	4	16	"hsa-miR-374c-5p"	"148430"	9780	7780	100	36	37	5	13	37	37	37	6	16	7	1	0	293	283	186	65	96	96	96	29	30	60	58	0	-0.005	0.000	0.060	0.066	6.483	0.002	0.003	80	453	100	196	187	Error	-1	197	0	187	2939	22634	0.000	6.448	0	0	0
2	5	16	"hsa-miR-3915"	"148495"	9960	7780	100	35	35	5	14	37	37	37	6	16	5	0	0	239	262	183	69	93	93	93	29	31	57	56	0	-0.014	-0.012	0.103	0.065	5.802	0.002	0.001	80	443	100	144	167	Error	-2	146	-2	169	2824	20979	-0.333	5.828	0	0	0
2	6	16	"hsa-miR-3606-5p"	"148335"	10140	7780	100	37	36	6	16	37	37	37	5	13	12	1	0	166	174	105	60	94	94	97	29	29	60	53	0	0.000	-0.013	0.063	0.071	4.296	-0.006	0.005	80	443	100	72	79	Error	0	72	-1	80	2896	13946	-0.200	2.655	0	0	0
2	7	16	"hsa-miR-3610"	"148208"	10320	7770	100	37	38	6	15	36	36	36	6	16	18	1	0	82	81	24	29	96	96	97	28	28	6	0	0	-0.071	-0.133	0.167	0.213	3.001	-0.012	0.004	80	450	100	-13	-13	Error	1	-14	2	-15	3010	6496	0.333	-0.571	0	0	0
2	8	16	"hsa-miR-128-1-5p"	"148562"	10500	7770	100	38	37	5	13	36	36	37	6	16	10	1	0	79	83	26	31	96	96	99	29	29	8	1	0	-0.118	-0.077	0.196	0.219	2.745	0.007	0.003	80	460	100	-15	-12	Error	2	-17	1	-13	2962	6609	0.000	-0.552	0	0	0
2	9	16	"hsa-miR-4251"	"147715"	10690	7770	100	38	38	6	15	37	37	37	6	16	16	1	0	136	141	72	51	95	95	97	27	27	53	45	0	0.024	0.022	0.068	0.077	3.708	0.002	0.000	80	440	100	42	47	-5.358	1	41	1	46	3017	11286	0.167	1.630	0	0	0
2	10	16	"hsa-miR-3662"	"148042"	10860	7770	100	37	37	6	16	37	37	37	5	13	16	3	0	92	93	32	34	94	94	96	30	31	17	2	0	0.000	0.000	0.159	0.194	4.302	-0.010	0.003	80	430	100	-2	-1	Error	0	-2	0	-1	2974	7439	0.000	-0.100	0	0	0
2	11	16	"hsa-miR-3692-5p"	"148332"	11040	7770	100	36	37	6	16	37	37	38	6	15	10	2	0	75	77	23	29	95	95	98	30	30	2	0	0	0.050	0.000	0.201	0.230	3.216	0.003	0.000	80	461	100	-21	-18	-4.322	-1	-20	0	-18	2936	6126	-0.167	-0.700	0	0	0
2	12	16	"hsa-miR-3613-5p"	"147334"	11220	7770	100	37	37	5	13	37	37	38	6	15	11	2	0	90	93	30	32	94	94	96	27	28	15	3	0	0.000	0.000	0.206	0.240	3.865	0.025	0.016	80	471	100	-4	-1	Error	0	-4	0	-1	2981	7476	-0.167	-0.111	0	0	0
2	13	16	"hsa-miR-4306"	"147722"	11410	7770	100	37	37	6	16	36	36	37	6	16	20	3	0	215	494	456	92	96	96	98	29	29	57	52	0	0.008	0.003	0.044	0.033	8.712	-0.001	0.004	80	472	100	120	399	-6.895	1	119	1	398	2951	39544	0.000	13.655	0	0	0
2	14	16	"hsv1-miR-H3-5p"	"147718"	11600	7780	100	37	37	6	16	37	37	37	5	13	17	7	0	130	137	58	42	93	93	96	31	32	55	38	0	0.000	0.000	0.127	0.113	4.697	-0.009	0.005	80	450	100	37	44	Error	0	37	0	44	2985	10920	0.000	1.323	0	0	0
2	15	16	""	"148642"	11770	7770	100	38	37	7	18	37	37	37	5	13	17	7	0	3633	2419	1927	79	90	90	93	29	31	72	70	0	0.000	0.000	0.003	0.006	10.883	0.000	0.000	80	449	100	3544	2329	Error	1	3543	0	2329	2961	193498	0.000	80.207	0	0	0
2	16	16	"hsa-miR-1247-3p"	"148040"	11950	7770	100	37	37	6	16	37	37	37	5	13	20	3	0	88	87	28	32	91	91	95	30	31	13	1	0	0.000	0.000	0.261	0.233	3.482	-0.006	0.001	80	453	100	-3	-4	Error	0	-3	0	-4	2968	6978	0.000	-0.267	0	0	0
2	17	16	"hsa-miR-3178"	"147595"	12130	7770	100	36	37	6	16	37	37	37	6	16	20	1	0	110	136	75	55	91	91	92	30	32	45	37	0	-0.053	0.000	0.121	0.120	3.996	0.005	0.002	80	453	100	18	45	Error	-1	19	0	45	2977	10901	0.000	1.467	0	0	0
2	18	16	"hsv1-miR-H1-5p"	"147712"	12310	7770	100	36	36	6	16	36	36	37	6	16	18	3	0	83	88	29	32	90	90	92	29	31	12	2	0	0.000	0.000	0.227	0.236	3.154	0.027	0.015	80	453	100	-7	-2	Error	0	-7	0	-2	2886	7014	-0.167	-0.138	0	0	0
2	19	16	""	"148170"	12490	7770	100	36	37	6	16	36	36	36	6	16	11	2	0	72	80	31	38	90	90	93	30	32	12	2	0	0.000	-0.100	0.157	0.178	3.187	0.008	0.002	80	460	100	-18	-9	Error	0	-18	1	-10	2936	6432	0.167	-0.433	0	0	0
2	20	16	"hsa-miR-134-3p"	"148580"	12670	7770	100	35	36	6	16	36	36	36	6	16	12	2	0	72	76	26	34	86	86	90	29	32	8	1	0	0.071	0.000	0.206	0.242	4.621	-0.010	0.002	80	452	100	-15	-10	-3.807	-1	-14	0	-10	2877	6070	0.000	-0.483	0	0	0
2	21	16	""	"148110"	12850	7770	100	35	35	6	17	36	36	36	6	16	7	2	0	82	84	29	34	87	87	90	29	32	10	3	0	0.200	0.333	0.165	0.169	3.348	0.001	0.000	80	461	100	-6	-4	-2.322	-1	-5	-1	-3	2830	6723	-0.167	-0.207	0	0	0
2	22	16	""	"148538"	13030	7770	100	35	36	5	13	35	35	36	6	16	15	2	0	81	82	26	31	90	90	92	27	29	10	1	0	0.000	-0.125	0.159	0.204	3.559	-0.004	0.000	80	492	100	-9	-7	Error	0	-9	1	-8	2886	6520	0.000	-0.370	0	0	0
2	1	17	""	"148091"	9230	7970	100	36	37	6	16	35	35	36	6	16	23	2	0	81	80	24	30	92	92	94	28	29	3	1	0	-0.091	-0.167	0.194	0.184	3.670	-0.042	0.031	80	474	100	-10	-10	Error	1	-11	2	-12	2938	6407	0.167	-0.500	0	0	0
2	2	17	""	"148016"	9410	7970	100	36	36	4	11	36	36	36	5	13	16	1	0	85	86	28	32	98	98	100	30	30	8	1	0	0.000	0.000	0.158	0.178	3.411	-0.011	0.004	80	430	100	-13	-12	Error	0	-13	0	-12	2916	6849	0.000	-0.467	0	0	0
2	3	17	""	"148459"	9580	7960	100	35	36	6	16	36	36	36	5	13	12	6	0	108	115	41	35	100	100	100	33	33	35	11	0	-0.125	0.000	0.155	0.171	3.474	-0.005	0.001	80	449	100	7	15	Error	-1	8	0	15	2841	9220	0.000	0.455	0	0	0
2	4	17	""	"148612"	9770	7960	100	37	37	6	16	36	36	36	6	16	21	1	0	79	83	26	31	99	99	99	31	31	6	0	0	-0.050	-0.062	0.143	0.175	3.710	0.008	0.002	80	452	100	-19	-15	Error	1	-20	1	-16	2923	6614	0.167	-0.516	0	0	0
2	5	17	""	"148511"	9950	7960	100	38	38	5	13	37	37	37	6	16	11	1	0	95	95	30	31	95	95	95	28	29	15	6	0	100000.000	100000.000	0.179	0.206	4.257	-0.023	0.013	80	442	100	1	1	16.610	1	0	1	0	3023	7603	0.167	0.000	0	0	0
2	6	17	"hsa-miR-3074-5p"	"148453"	10130	7960	100	36	36	5	13	37	37	37	5	13	12	2	0	90	88	25	28	91	91	94	28	29	10	1	0	1.000	0.333	0.185	0.220	3.288	-0.010	0.002	80	452	100	-2	-4	0.000	-1	-1	-1	-3	2907	7072	-0.200	-0.214	0	0	0
2	7	17	""	"148212"	10320	7970	100	35	36	6	16	37	37	37	6	16	7	3	0	443	368	195	52	94	94	95	27	28	77	76	0	-0.006	-0.004	0.018	0.025	4.628	0.000	0.000	80	460	100	347	273	Error	-2	349	-1	274	2860	29400	-0.167	10.111	0	0	0
2	8	17	""	"148530"	10500	7970	100	37	37	6	16	36	36	37	6	16	17	1	0	241	213	127	59	91	91	93	27	29	60	58	0	0.007	0.008	0.032	0.047	4.967	0.001	0.000	80	460	100	151	123	-7.229	1	150	1	122	2962	17064	0.000	4.444	0	0	0
2	9	17	""	"148517"	10680	7960	100	36	37	6	16	37	37	37	6	16	7	1	0	73	72	21	29	91	91	93	27	29	2	0	0	0.056	0.000	0.132	0.161	3.252	-0.010	0.002	80	461	100	-19	-19	-4.170	-1	-18	0	-19	2930	5795	0.000	-0.778	0	0	0
2	10	17	""	"148267"	10860	7960	100	37	38	5	13	37	37	37	5	13	21	3	0	1148	1694	1640	96	93	93	95	30	31	60	57	0	0.000	0.001	0.004	0.015	14.352	0.000	0.002	80	462	100	1055	1602	Error	0	1055	1	1601	3016	135550	0.200	53.300	0	0	0
2	11	17	""	"148134"	11050	7970	100	37	37	5	13	38	38	38	6	15	7	1	0	98	105	50	47	96	96	97	30	30	25	16	0	-0.500	-0.111	0.184	0.244	3.807	-0.002	0.000	80	461	100	1	8	Error	-1	2	-1	9	2965	8383	-0.167	0.267	0	0	0
2	12	17	""	"148389"	11230	7970	100	36	36	5	13	38	38	38	6	15	7	0	0	469	427	310	72	92	92	94	27	28	67	63	0	-0.005	-0.006	0.015	0.021	6.124	-0.001	0.001	80	439	100	375	333	Error	-2	377	-2	335	2881	34133	-0.333	12.333	0	0	0
2	13	17	""	"148484"	11400	7960	100	37	37	6	16	37	37	38	5	13	15	2	0	10733	9799	8837	90	92	92	96	28	29	72	70	0	0.000	0.000	0.000	0.003	24.907	0.000	0.005	80	440	100	10641	9707	Error	0	10641	0	9707	2940	783939	-0.200	346.536	0	0	0
2	14	17	""	"148576"	11580	7960	100	37	37	6	16	38	38	37	5	13	12	1	0	109	115	48	41	95	95	97	30	30	37	21	0	-0.071	-0.050	0.098	0.136	4.413	0.001	0.000	80	442	100	13	19	Error	-1	14	-1	20	2951	9228	0.000	0.600	0	0	0
2	15	17	""	"148435"	11760	7970	100	36	36	6	16	37	37	37	5	13	17	3	0	129	137	68	49	89	89	92	29	31	56	43	0	-0.025	-0.021	0.086	0.095	3.907	-0.003	0.001	80	451	100	39	47	Error	-1	40	-1	48	2909	10929	-0.200	1.552	0	0	0
2	16	17	""	"148329"	11940	7960	100	38	37	6	16	37	37	37	6	16	12	2	0	73	74	24	32	94	94	95	30	31	2	0	0	-0.048	0.000	0.200	0.205	3.243	-0.011	0.003	80	452	100	-20	-20	Error	1	-21	0	-20	2991	5907	0.000	-0.700	0	0	0
2	17	17	""	"148600"	12120	7960	100	37	37	6	16	37	37	37	5	13	16	6	0	77	76	24	31	93	93	95	29	30	2	1	0	0.000	0.000	0.250	0.226	3.950	0.006	0.001	80	452	100	-16	-17	Error	0	-16	0	-17	2979	6115	0.000	-0.655	0	0	0
2	18	17	""	"148028"	12300	7960	100	36	36	5	13	36	36	37	6	16	8	2	0	83	83	25	30	90	90	93	28	30	10	1	0	0.000	0.000	0.272	0.236	2.721	0.045	0.048	80	452	100	-7	-7	Error	0	-7	0	-7	2908	6676	-0.167	-0.357	0	0	0
2	19	17	""	"148555"	12480	7960	100	36	36	6	16	36	36	36	6	16	17	2	0	78	80	28	35	91	91	94	29	30	8	1	0	0.000	0.000	0.222	0.256	4.054	-0.014	0.004	80	452	100	-13	-11	Error	0	-13	0	-11	2887	6425	0.000	-0.483	0	0	0
2	20	17	""	"148153"	12660	7960	100	36	36	6	16	37	37	37	6	16	11	0	0	73	74	22	29	86	86	89	29	32	2	0	0	0.077	0.083	0.226	0.260	2.610	-0.008	0.002	80	460	100	-14	-13	-3.700	-1	-13	-1	-12	2853	5949	-0.167	-0.517	0	0	0
2	21	17	""	"148392"	12840	7960	100	35	35	5	14	36	36	36	6	16	6	0	0	68	71	25	35	88	88	91	28	30	5	1	0	0.050	0.059	0.229	0.222	2.922	-0.011	0.003	80	470	100	-21	-18	-4.322	-1	-20	-1	-17	2810	5702	-0.167	-0.714	0	0	0
2	22	17	""	"148636"	13030	7970	100	36	36	6	16	35	35	36	6	16	16	1	0	627	609	507	83	89	89	91	28	30	62	58	0	0.002	0.002	0.011	0.021	9.006	0.001	0.004	80	492	100	539	521	-9.071	1	538	1	520	2870	48729	0.000	18.500	0	0	0
2	1	18	""	"148301"	9240	8150	100	37	37	6	16	36	36	36	5	13	20	5	0	173	168	91	54	92	92	93	29	31	57	55	0	0.012	0.013	0.059	0.056	3.601	0.004	0.002	80	472	100	82	77	-6.340	1	81	1	76	2966	13416	0.200	2.586	0	0	0
2	2	18	"hsa-miR-1911-3p"	"146094"	9410	8150	100	37	37	6	16	36	36	36	5	13	25	5	0	74	77	29	37	95	95	96	31	32	2	1	0	-0.048	-0.056	0.182	0.235	3.109	0.009	0.003	80	438	100	-20	-17	Error	1	-21	1	-18	2981	6148	0.200	-0.613	0	0	0
2	3	18	""	"11039"	9590	8160	100	38	38	5	13	36	36	36	6	16	23	1	0	5242	5882	5576	94	96	96	96	28	29	63	63	0	0.000	0.000	0.001	0.004	22.773	0.000	0.018	80	457	100	5148	5788	Error	2	5146	2	5786	3063	470565	0.333	206.643	0	0	0
2	4	18	"hsa-miR-548j-5p"	"46592"	9760	8150	100	37	37	5	13	36	36	36	5	13	15	1	0	76	80	25	31	94	94	96	37	38	3	0	0	-0.056	-0.071	0.169	0.174	1.949	0.001	0.000	80	449	100	-17	-13	Error	1	-18	1	-14	2972	6371	0.200	-0.432	0	0	0
2	5	18	"Empty"	"0"	9940	8150	100	37	37	5	13	36	36	36	6	16	17	2	0	72	77	30	38	92	92	95	37	38	3	2	0	-0.050	-0.067	0.125	0.134	3.257	-0.011	0.003	80	453	100	-19	-14	Error	1	-20	1	-15	2972	6142	0.167	-0.486	0	0	0
2	6	18	"hsa-miR-423-5p"	"27565"	10120	8150	100	35	36	5	13	37	37	37	6	16	10	0	0	147	1074	1202	111	92	92	94	28	29	55	50	0	-0.036	-0.001	0.057	0.042	11.786	0.000	0.001	80	462	100	53	981	Error	-2	55	-1	982	2853	85951	-0.167	35.000	0	0	0
2	7	18	""	"146147"	10310	8150	100	37	37	6	16	36	36	37	6	16	15	2	0	598	1297	1313	101	94	94	97	29	29	56	53	0	0.002	0.001	0.023	0.020	11.094	0.001	0.006	80	452	100	505	1204	-8.977	1	504	1	1203	2949	103787	0.000	41.379	0	0	0
2	8	18	"hsa-miR-4478"	"168805"	10490	8160	100	40	40	5	12	36	36	36	6	16	31	2	0	122	274	224	81	92	92	93	30	32	48	46	0	0.133	0.022	0.031	0.054	6.521	0.006	0.021	80	442	100	34	186	-2.907	4	30	4	182	3164	21926	0.667	6.033	0	0	0
2	9	18	"hsa-miR-4687-5p"	"168648"	10670	8160	100	38	39	6	15	36	36	37	6	16	27	3	0	199	198	112	56	93	93	95	28	29	62	61	0	0.019	0.029	0.041	0.046	3.403	0.005	0.004	80	451	100	108	108	-5.728	2	106	3	105	3098	15868	0.333	3.679	0	0	0
2	10	18	"hsa-miR-766-5p"	"46474"	10850	8150	100	37	37	5	13	37	37	37	6	16	12	2	0	95	99	38	38	91	91	94	29	30	28	7	0	0.000	0.000	0.133	0.129	3.247	0.006	0.001	80	452	100	4	8	Error	0	4	0	8	2982	7921	0.000	0.172	0	0	0
2	11	18	"hsa-miR-4710"	"168799"	11030	8150	100	37	38	6	15	37	37	37	6	16	16	3	0	87	85	26	30	91	91	94	28	29	8	2	0	0.000	-0.167	0.256	0.345	3.502	0.003	0.000	80	442	100	-4	-5	Error	0	-4	1	-6	3029	6833	0.167	-0.321	0	0	0
2	12	18	"hsa-miR-4789-3p"	"168591"	11210	8150	100	38	39	6	15	36	36	37	6	16	22	7	0	76	77	29	37	93	93	95	27	28	7	2	0	-0.118	-0.187	0.103	0.108	2.922	-0.018	0.007	80	442	100	-15	-13	Error	2	-17	3	-16	3102	6141	0.333	-0.667	0	0	0
2	13	18	"hsa-miR-4433a-3p"	"168675"	11390	8150	100	38	37	5	13	36	36	37	5	13	16	6	0	86	86	28	32	90	90	94	28	29	11	2	0	-0.500	-0.250	0.243	0.230	3.301	0.003	0.000	80	452	100	-2	-3	Error	2	-4	1	-4	2982	6882	0.000	-0.286	0	0	0
2	14	18	"hsa-miR-5194"	"168885"	11570	8150	100	38	37	6	16	36	36	37	5	13	22	5	0	75	79	25	31	93	93	96	29	30	6	1	0	-0.111	-0.071	0.138	0.151	3.293	0.001	0.000	80	454	100	-16	-13	Error	2	-18	1	-14	2991	6313	0.000	-0.586	0	0	0
2	15	18	"hsa-miR-4656"	"168673"	11750	8150	100	38	37	6	16	36	36	37	5	13	26	6	0	84	85	27	31	91	91	94	28	29	12	0	0	-0.286	-0.167	0.215	0.244	3.398	0.001	0.000	80	442	100	-5	-5	Error	2	-7	1	-6	2991	6760	0.000	-0.321	0	0	0
2	16	18	"hsa-miR-4463"	"168814"	11930	8150	100	36	37	6	16	37	37	37	6	16	8	3	0	93	99	40	40	93	93	95	28	29	25	15	0	100000.000	0.000	0.225	0.186	2.909	0.007	0.002	80	442	100	-1	6	16.610	-1	0	0	6	2943	7902	0.000	0.143	0	0	0
2	17	18	"hsa-miR-4746-5p"	"168744"	12110	8150	100	37	38	6	15	37	37	37	5	13	21	7	0	72	79	28	35	95	95	96	28	29	10	2	0	0.000	-0.062	0.138	0.145	3.175	0.006	0.001	80	463	100	-23	-15	Error	0	-23	1	-16	3012	6288	0.200	-0.607	0	0	0
2	18	18	"hsa-miR-5695"	"168628"	12300	8150	100	37	37	5	13	36	36	37	6	16	12	1	0	68	71	24	33	90	90	93	33	35	5	1	0	-0.045	-0.053	0.155	0.162	2.465	0.012	0.003	80	452	100	-21	-18	Error	1	-22	1	-19	2949	5674	0.000	-0.667	0	0	0
2	19	18	"hsa-miR-4722-3p"	"168742"	12480	8150	100	36	37	6	16	36	36	37	6	16	16	2	0	83	89	30	33	92	92	94	29	30	15	3	0	0.000	-0.333	0.167	0.187	2.765	0.001	0.000	80	442	100	-9	-2	Error	0	-9	1	-3	2941	7127	0.000	-0.172	0	0	0
2	20	18	"hsa-miR-5581-3p"	"168933"	12660	8160	100	36	36	6	16	37	37	37	6	16	12	2	0	2146	1605	1046	65	87	87	90	29	32	80	76	0	0.000	-0.001	0.004	0.013	14.651	0.000	0.000	80	438	100	2058	1517	Error	-1	2059	-1	1518	2864	128394	-0.167	52.241	0	0	0
2	21	18	"hsa-miR-1260b"	"168619"	12840	8160	100	36	37	5	13	36	36	36	6	16	11	2	0	1886	5862	6214	106	87	87	91	29	31	61	57	0	0.000	0.000	0.001	0.006	28.259	0.000	0.003	80	438	100	1799	5776	Error	0	1799	1	5775	2934	468997	0.167	199.000	0	0	0
2	22	18	"hsa-miR-1290"	"168568"	13020	8150	100	36	36	6	16	36	36	36	5	13	15	6	0	104	214	172	80	88	88	92	30	32	46	43	0	0.000	0.000	0.093	0.072	5.265	0.001	0.000	80	464	100	16	126	Error	0	16	0	126	2903	17128	0.000	4.067	0	0	0
2	1	19	"hsa-miR-548au-3p"	"168620"	9220	8350	100	36	36	6	16	37	37	37	7	18	6	0	0	76	78	25	32	95	95	113	261	230	0	0	0	0.053	0.059	0.186	0.192	3.212	0.015	0.006	80	494	100	-20	-18	-4.248	-1	-19	-1	-17	2868	6233	-0.143	-0.134	0	0	0
2	2	19	"hsa-miR-5580-5p"	"168954"	9410	8350	100	37	37	6	16	37	37	37	6	16	10	3	0	140	135	49	36	92	92	93	27	29	62	46	0	0.000	0.000	0.109	0.132	4.870	0.005	0.001	80	472	100	48	43	Error	0	48	0	43	2978	10820	0.000	1.556	0	0	0
2	3	19	"hsa-miR-1255b-2-3p"	"168811"	9590	8360	100	37	37	6	16	36	36	36	6	16	16	5	0	145	154	76	49	93	93	94	28	29	57	46	0	0.019	0.016	0.042	0.056	3.740	-0.002	0.000	80	438	100	53	62	-5.700	1	52	1	61	2985	12349	0.167	2.143	0	0	0
2	4	19	"hsa-miR-4477b"	"168801"	9770	8350	100	34	35	6	17	36	36	36	5	13	10	2	0	76	81	26	32	90	90	91	27	29	10	1	0	0.143	0.111	0.207	0.219	2.488	0.012	0.004	80	461	100	-16	-10	-2.807	-2	-14	-1	-9	2767	6448	-0.200	-0.370	0	0	0
2	5	19	"hsa-miR-3189-5p"	"168697"	9960	8340	100	38	39	5	12	35	35	36	5	13	35	12	0	106	120	47	39	89	89	91	29	31	42	26	0	0.176	0.129	0.136	0.129	2.602	0.008	0.003	80	451	100	20	35	-2.503	3	17	4	31	3081	9608	0.600	1.000	0	0	0
2	6	19	"hsa-miR-3194-3p"	"169333"	10130	8340	100	36	36	5	13	37	37	37	6	16	2	0	0	84	84	26	30	93	93	96	30	31	7	0	0	0.111	0.111	0.229	0.226	3.141	0.002	0.000	80	441	100	-10	-10	-3.170	-1	-9	-1	-9	2842	6732	-0.167	-0.400	0	0	0
2	7	19	"hsa-miR-499b-3p"	"169279"	10310	8340	100	39	38	6	15	36	36	36	6	16	21	1	0	74	75	25	33	93	93	97	33	34	2	0	0	-0.158	-0.111	0.241	0.215	4.315	-0.005	0.001	80	452	100	-16	-16	Error	3	-19	2	-18	3023	6021	0.333	-0.667	0	0	0
2	8	19	"hsa-miR-4759"	"169117"	10490	8340	100	38	37	6	16	37	37	37	6	16	12	0	0	72	76	26	34	91	91	93	30	32	6	1	0	-0.053	0.000	0.192	0.205	2.915	0.003	0.000	80	442	100	-18	-15	Error	1	-19	0	-15	2942	6079	0.000	-0.567	0	0	0
2	9	19	"hsa-miR-4798-3p"	"169195"	10680	8340	100	38	38	5	13	37	37	37	6	16	12	1	0	66	68	26	38	92	92	94	26	27	6	1	0	-0.038	-0.042	0.174	0.192	3.290	-0.020	0.009	80	442	100	-25	-23	Error	1	-26	1	-24	3007	5478	0.167	-1.000	0	0	0
2	10	19	"hsa-miR-4799-5p"	"168988"	10860	8340	100	37	37	6	16	37	37	37	5	13	15	3	0	63	70	25	35	90	90	93	27	29	7	0	0	0.000	0.000	0.179	0.162	2.966	-0.008	0.002	80	442	100	-27	-20	Error	0	-27	0	-20	2956	5579	0.000	-0.852	0	0	0
2	11	19	"hsa-miR-4526"	"169151"	11040	8340	100	35	36	6	16	37	37	37	6	16	15	0	0	78	80	21	26	93	93	96	28	29	1	0	0	0.133	0.077	0.190	0.234	2.711	0.019	0.007	80	452	100	-17	-14	-2.907	-2	-15	-1	-13	2904	6381	-0.167	-0.571	0	0	0
2	12	19	"hsa-miR-548am-5p/hsa-miR-548au-5p/hsa-miR-548c-5p/hsa-miR-548o-5p"	"169147"	11220	8340	100	37	37	5	13	37	37	37	6	16	12	2	0	75	78	25	32	94	94	96	28	29	3	2	0	0.000	0.000	0.247	0.233	2.968	0.013	0.003	80	461	100	-19	-16	Error	0	-19	0	-16	2977	6237	0.000	-0.643	0	0	0
2	13	19	"hsa-miR-4709-5p"	"169174"	11400	8340	100	36	36	5	13	37	37	37	5	13	11	1	0	70	72	24	33	92	92	95	29	30	3	1	0	0.045	0.050	0.184	0.163	3.112	-0.009	0.002	80	478	100	-23	-21	-4.459	-1	-22	-1	-20	2910	5765	-0.200	-0.793	0	0	0
2	14	19	"hsa-miR-5571-3p"	"169241"	11600	8340	100	35	36	6	16	36	36	37	5	13	25	2	0	103	108	39	36	90	90	94	30	31	36	17	0	-0.077	0.000	0.132	0.174	4.288	-0.010	0.003	80	436	100	12	18	Error	-1	13	0	18	2903	8659	-0.200	0.467	0	0	0
2	15	19	"hsa-miR-5704"	"169211"	11760	8340	100	39	39	6	15	36	36	37	6	16	28	6	0	642	509	331	65	93	93	95	30	31	67	66	0	0.005	0.007	0.013	0.020	7.046	0.003	0.017	80	416	100	552	419	-7.516	3	549	3	416	3093	40707	0.333	13.800	0	0	0
2	16	19	"hsa-miR-4443"	"169188"	11940	8330	100	35	36	6	16	36	36	37	6	16	8	1	0	135	2276	2638	115	93	93	106	216	203	46	45	0	-0.024	0.000	0.051	0.016	19.015	0.000	0.011	80	452	100	41	2183	Error	-1	42	0	2183	2840	182058	-0.167	10.046	0	0	0
2	17	19	"hsa-miR-17-5p"	"169336"	12130	8340	100	40	39	5	12	36	36	37	6	16	27	3	0	349	293	171	58	90	90	93	32	34	70	67	0	0.015	0.015	0.022	0.035	4.725	0.005	0.014	80	441	100	263	206	-6.017	4	259	3	203	3146	23419	0.333	6.250	0	0	0
2	18	19	"hsa-miR-4493"	"169354"	12300	8330	100	37	37	5	13	36	36	36	5	13	17	5	0	81	81	22	27	90	90	93	33	35	3	0	0	-0.111	-0.111	0.233	0.215	3.073	0.005	0.001	80	381	100	-8	-8	Error	1	-9	1	-9	2959	6450	0.200	-0.364	0	0	0
2	19	19	"hsa-miR-5186"	"169090"	12480	8330	100	36	37	6	16	36	36	37	6	16	17	1	0	77	79	27	34	90	90	92	31	33	6	1	0	0.000	-0.091	0.174	0.170	3.421	0.023	0.012	80	442	100	-13	-10	Error	0	-13	1	-11	2960	6321	0.000	-0.419	0	0	0
2	20	19	"hsa-miR-4760-5p"	"169222"	12660	8330	100	37	37	6	16	36	36	36	5	13	16	6	0	76	77	22	28	87	87	91	32	35	5	0	0	-0.091	-0.100	0.212	0.199	3.025	-0.002	0.000	80	440	100	-10	-9	Error	1	-11	1	-10	2969	6193	0.200	-0.437	0	0	0
2	21	19	"hsa-miR-5587-5p"	"169176"	12850	8330	100	36	36	7	19	36	36	36	6	16	18	5	0	83	84	29	34	88	88	92	31	33	11	2	0	0.000	0.000	0.226	0.316	3.286	-0.011	0.002	80	449	100	-5	-4	Error	0	-5	0	-4	2907	6749	0.000	-0.258	0	0	0
2	22	19	"hsa-miR-5582-3p"	"169353"	13030	8330	100	36	36	5	13	35	35	36	6	16	17	1	0	92	95	33	34	90	90	92	29	31	25	5	0	0.500	0.200	0.111	0.147	3.869	-0.011	0.003	80	474	100	3	6	-1.000	1	2	1	5	2864	7631	0.000	0.103	0	0	0
2	1	20	"Hy3"	"13138"	9220	8530	100	35	35	5	14	37	37	37	5	13	11	1	0	133	1339	1972	147	93	93	96	33	34	52	46	0	-0.050	-0.002	0.106	0.040	15.253	0.000	0.000	80	528	100	38	1244	Error	-2	40	-2	1246	2836	107113	-0.400	37.667	0	0	0
2	2	20	"hsa-miR-4725-5p"	"169193"	9440	8540	100	34	35	6	17	38	38	38	6	15	8	1	0	167	156	66	42	90	90	93	29	31	67	55	0	-0.052	-0.045	0.080	0.102	4.641	-0.010	0.008	80	469	100	73	63	Error	-4	77	-3	66	2810	12457	-0.500	2.172	0	0	0
2	3	20	"hsa-miR-3614-5p"	"169317"	9590	8530	100	34	35	6	17	37	37	37	6	16	7	0	0	73	79	27	34	91	91	93	30	32	7	1	0	0.167	0.167	0.275	0.286	3.342	0.023	0.014	80	423	100	-21	-14	-2.585	-3	-18	-2	-12	2773	6289	-0.333	-0.467	0	0	0
2	4	20	"hsa-miR-4737"	"169032"	9780	8530	100	38	37	6	16	37	37	37	5	13	16	3	0	74	76	22	28	89	89	91	28	30	6	0	0	-0.067	0.000	0.327	0.308	2.953	0.007	0.001	80	474	100	-14	-13	Error	1	-15	0	-13	2958	6094	0.000	-0.536	0	0	0
2	5	20	""	"168966"	9960	8530	100	38	38	5	13	36	36	36	6	16	20	0	0	912	706	468	66	88	88	91	27	29	75	71	0	0.002	0.003	0.008	0.014	6.348	0.001	0.003	80	484	100	826	620	-8.687	2	824	2	618	3028	56443	0.333	22.778	0	0	0
2	6	20	""	"168828"	10150	8530	100	36	36	6	16	37	37	37	6	16	16	1	0	444	348	253	72	90	90	93	28	30	57	57	0	-0.003	-0.004	0.028	0.035	7.684	-0.003	0.009	80	473	100	353	257	Error	-1	354	-1	258	2892	27837	-0.167	9.107	0	0	0
2	7	20	""	"169190"	10320	8530	100	37	37	7	18	36	36	37	6	16	21	3	0	166	303	248	81	90	90	93	29	31	55	51	0	0.013	0.005	0.057	0.048	6.517	0.003	0.005	80	462	100	77	214	-6.248	1	76	1	213	2949	24245	0.000	7.241	0	0	0
2	8	20	""	"168830"	10500	8520	100	38	37	5	13	37	37	37	6	16	7	0	0	72	76	25	32	89	89	92	29	31	8	0	0	-0.059	0.000	0.125	0.200	3.500	0.005	0.001	80	464	100	-16	-13	Error	1	-17	0	-13	2946	6053	0.000	-0.552	0	0	0
2	9	20	""	"169175"	10680	8520	100	37	37	5	13	37	37	37	6	16	15	0	0	76	82	33	40	91	91	95	29	30	10	5	0	0.000	0.000	0.186	0.216	3.425	0.003	0.000	80	464	100	-15	-9	Error	0	-15	0	-9	2958	6556	0.000	-0.448	0	0	0
2	10	20	""	"168845"	10860	8520	100	36	36	5	13	37	37	37	6	16	8	2	0	68	74	25	33	93	93	97	28	28	6	1	0	0.040	0.053	0.125	0.138	4.044	0.000	0.000	80	474	100	-26	-20	-4.644	-1	-25	-1	-19	2902	5917	-0.167	-0.821	0	0	0
2	11	20	""	"168694"	11050	8530	100	36	36	5	13	37	37	37	6	16	11	1	0	119	127	63	49	95	95	96	27	28	47	40	0	-0.042	-0.031	0.066	0.095	3.708	-0.009	0.005	80	484	100	23	31	Error	-1	24	-1	32	2919	10170	-0.167	1.148	0	0	0
2	12	20	""	"168752"	11230	8540	100	37	37	6	16	37	37	37	5	13	22	5	0	259	243	99	40	94	94	95	28	29	85	82	0	0.000	0.000	0.039	0.043	2.908	0.009	0.018	80	471	100	165	149	Error	0	165	0	149	2998	19424	0.000	5.286	0	0	0
2	13	20	"hsa-miR-1260a"	"169412"	11400	8540	100	37	37	5	13	37	37	37	6	16	10	1	0	1833	1437	853	59	92	92	94	26	27	82	81	0	0.000	0.000	0.003	0.007	9.536	0.000	0.000	80	470	100	1741	1345	Error	0	1741	0	1345	2937	114967	0.000	51.654	0	0	0
2	14	20	"Empty"	"0"	11580	8520	100	36	37	6	16	36	36	37	5	13	21	6	0	90	95	30	31	92	92	94	29	30	18	6	0	0.000	0.333	0.150	0.196	3.782	-0.005	0.001	80	464	100	-2	4	Error	0	-2	1	3	2987	7566	0.000	0.034	0	0	0
2	15	20	"Empty"	"0"	11760	8520	100	36	36	6	16	37	37	37	6	16	10	1	0	94	94	30	31	91	91	94	32	34	16	5	0	-0.333	-0.333	0.333	0.327	3.952	-0.006	0.001	80	474	100	2	2	Error	-1	3	-1	3	2902	7550	-0.167	0.000	0	0	0
2	16	20	"Empty"	"0"	11950	8520	100	37	37	6	16	37	37	37	6	16	10	3	0	98	99	27	27	92	92	103	209	202	0	0	0	0.000	0.000	0.176	0.198	3.386	0.021	0.010	80	484	100	6	7	Error	0	6	0	7	2987	7946	0.000	-0.019	0	0	0
2	17	20	"Empty"	"0"	12130	8520	100	37	37	6	16	36	36	37	6	16	10	1	0	91	94	30	31	86	86	89	27	30	31	6	0	0.200	0.125	0.188	0.182	3.776	-0.011	0.003	80	468	100	6	9	-2.322	1	5	1	8	2929	7552	0.000	0.185	0	0	0
2	18	20	"Empty"	"0"	12310	8480	100	40	39	5	12	36	36	37	5	13	30	8	0	98	100	29	29	87	87	91	27	29	28	10	0	0.364	0.231	0.216	0.215	2.449	0.020	0.012	80	433	100	15	16	-1.459	4	11	3	13	3151	7979	0.400	0.333	0	0	0
2	19	20	"Empty"	"0"	12490	8520	100	37	37	5	13	37	37	37	6	16	8	2	0	85	83	23	27	88	88	90	28	31	11	0	0	0.000	0.000	0.254	0.279	3.998	0.029	0.015	80	478	100	-3	-5	Error	0	-3	0	-5	2953	6652	0.000	-0.250	0	0	0
2	20	20	"Empty"	"0"	12670	8520	100	37	37	5	13	36	36	36	6	16	12	1	0	92	92	26	28	88	88	90	28	31	16	2	0	0.250	0.250	0.333	0.259	3.402	-0.010	0.002	80	484	100	5	5	-2.000	1	4	1	4	2943	7372	0.167	0.071	0	0	0
2	21	20	"Hy3"	"13138"	12860	8530	100	34	35	5	14	36	36	36	6	16	7	0	0	479	1284	1580	123	88	88	92	30	32	61	56	0	-0.005	-0.001	0.061	0.044	12.878	0.000	0.003	80	481	100	389	1195	Error	-2	391	-1	1196	2805	102719	-0.167	39.733	0	0	0
2	22	20	"Hy3"	"13138"	13030	8520	100	36	36	5	13	35	35	35	6	17	11	1	0	619	1368	1622	118	88	88	90	27	30	60	58	0	0.002	0.001	0.004	0.011	13.760	0.000	0.000	80	494	100	532	1281	-9.053	1	531	1	1280	2899	109453	0.167	47.333	0	0	0
3	1	1	"Hy3"	"13138"	13780	4940	100	36	36	6	16	35	35	35	6	17	17	3	0	145	1178	1628	138	87	87	89	27	30	60	51	0	0.017	0.001	0.008	0.011	10.143	0.001	0.031	80	514	100	59	1092	-5.858	1	58	1	1091	2902	94252	0.167	40.333	0	0	0
3	2	1	"hsa-miR-425-5p"	"17608"	13960	4940	100	36	36	5	13	34	34	35	6	17	20	1	0	124	134	58	43	89	89	90	29	32	53	40	0	0.057	0.044	0.081	0.086	2.929	0.009	0.003	80	474	100	37	47	-4.129	2	35	2	45	2864	10708	0.167	1.517	0	0	0
3	3	1	"hsa-miR-125b-5p"	"30787"	14140	4940	100	35	35	6	17	34	34	35	6	17	21	6	0	9170	6409	5042	78	91	91	92	28	30	76	68	0	0.000	0.000	0.001	0.003	19.618	0.000	0.001	80	474	100	9080	6319	Error	1	9079	1	6318	2822	512729	0.000	225.607	0	0	0
3	4	1	"hsa-miR-518e-3p"	"11159"	14320	4930	100	34	34	6	17	34	34	35	6	17	15	1	0	77	81	27	33	90	90	92	28	30	10	1	0	0.000	0.000	0.241	0.218	3.388	-0.006	0.001	80	483	100	-13	-9	Error	0	-13	0	-9	2688	6444	-0.167	-0.393	0	0	0
3	5	1	""	"11218"	14500	4930	100	34	35	7	20	34	34	34	6	17	20	6	0	93	97	37	38	86	86	88	30	34	30	7	0	0.000	0.091	0.164	0.178	3.629	0.004	0.000	80	483	100	7	12	Error	0	7	1	11	2790	7770	0.167	0.300	0	0	0
3	6	1	""	"46572"	14680	4930	100	34	34	6	17	34	34	34	6	17	13	3	0	82	83	26	31	88	88	92	30	32	8	1	0	0.000	0.000	0.217	0.231	2.904	-0.007	0.001	80	483	100	-6	-5	Error	0	-6	0	-5	2750	6658	0.000	-0.300	0	0	0
3	7	1	"ebv-miR-BART19-5p"	"42613"	14860	4940	100	35	34	7	20	34	34	34	6	17	17	3	0	130	136	57	41	89	89	92	29	31	60	38	0	0.024	0.000	0.114	0.132	3.760	-0.006	0.001	80	462	100	42	47	-5.358	1	41	0	47	2738	10881	0.000	1.517	0	0	0
3	8	1	""	"42511"	15030	4930	100	33	34	6	17	35	35	34	6	17	10	1	0	86	89	29	32	90	90	91	27	29	15	3	0	0.500	1.000	0.250	0.220	2.730	-0.008	0.001	80	470	100	-6	-2	-1.000	-2	-4	-1	-1	2699	7087	0.000	-0.074	0	0	0
3	9	1	""	"11217"	15210	4930	100	34	34	6	17	34	34	34	6	17	11	2	0	89	92	30	32	89	89	91	29	31	21	5	0	0.000	0.000	0.233	0.217	2.821	0.002	0.000	80	483	100	0	3	Error	0	0	0	3	2685	7340	0.000	0.034	0	0	0
3	10	1	""	"46712"	15390	4930	100	32	33	6	18	34	34	34	6	17	13	2	0	121	134	61	45	88	88	92	38	41	45	23	0	-0.061	-0.022	0.105	0.113	4.265	-0.005	0.002	80	483	100	31	45	Error	-2	33	-1	46	2672	10731	-0.167	1.105	0	0	0
3	11	1	"ebv-miR-BART1-5p"	"17541"	15570	4930	100	33	34	6	17	34	34	34	7	20	10	1	0	103	102	41	40	87	87	88	29	32	35	13	0	-0.062	0.000	0.171	0.174	3.971	-0.027	0.017	80	500	100	15	15	Error	-1	16	0	15	2684	8172	0.000	0.483	0	0	0
3	12	1	""	"17596"	15760	4940	100	33	33	6	18	34	34	34	6	17	8	1	0	141	171	103	60	81	81	84	27	32	58	51	0	-0.017	-0.011	0.041	0.062	3.306	-0.001	0.000	80	472	100	59	89	Error	-1	60	-1	90	2632	13682	-0.167	3.222	0	0	0
3	13	1	""	"28250"	15930	4930	100	33	34	6	17	34	34	34	6	17	16	3	0	89	95	33	34	85	85	88	28	31	23	7	0	-0.250	0.000	0.333	0.310	3.823	-0.006	0.001	80	471	100	3	10	Error	-1	4	0	10	2724	7615	0.000	0.250	0	0	0
3	14	1	"hsa-miR-372-3p"	"11084"	16110	4930	100	33	33	6	18	33	33	34	6	17	10	2	0	88	89	30	33	85	85	90	30	33	18	2	0	0.000	0.000	0.172	0.229	3.306	-0.013	0.004	80	493	100	3	4	Error	0	3	0	4	2626	7114	-0.167	-0.033	0	0	0
3	15	1	"ebv-miR-BART16"	"17358"	16300	4930	100	34	34	7	20	33	33	34	7	20	18	5	0	103	163	110	67	84	84	87	28	32	47	43	0	0.053	0.013	0.106	0.149	5.272	0.001	0.000	80	480	100	20	80	-4.248	1	19	1	79	2744	13047	0.000	2.714	0	0	0
3	16	1	"hsa-miR-592"	"17312"	16470	4930	100	34	34	6	17	33	33	34	7	20	17	0	0	91	92	31	33	83	83	85	28	32	23	11	0	0.125	0.111	0.222	0.266	3.315	-0.025	0.011	80	471	100	9	10	-3.000	1	8	1	9	2704	7368	0.000	0.250	0	0	0
3	17	1	"hsa-miR-521"	"11171"	16650	4930	100	34	34	7	20	33	33	34	6	17	16	2	0	79	83	30	36	84	84	87	30	34	16	2	0	-0.200	-1.000	0.301	0.322	4.135	-0.018	0.006	80	493	100	-4	0	Error	1	-5	1	-1	2702	6648	0.000	-0.133	0	0	0
3	18	1	""	"42803"	16840	4940	100	35	34	6	17	34	34	34	7	20	12	1	0	111	192	149	77	83	83	86	28	32	50	43	0	0.036	0.000	0.048	0.054	4.778	-0.002	0.001	80	484	100	29	109	-4.807	1	28	0	109	2754	15373	0.000	3.786	0	0	0
3	19	1	"hsa-miR-621"	"46301"	17020	4930	100	34	34	7	20	34	34	34	6	17	15	2	0	75	76	23	30	83	83	85	28	32	7	0	0	0.000	0.000	0.333	0.282	2.740	-0.048	0.031	80	492	100	-8	-7	Error	0	-8	0	-7	2719	6107	0.000	-0.321	0	0	0
3	20	1	""	"14289"	17210	4930	100	34	33	7	21	34	34	34	6	17	12	1	0	105	107	39	36	82	82	87	33	37	42	13	0	0.000	-0.040	0.208	0.192	4.907	-0.003	0.000	80	439	100	23	24	Error	0	23	-1	25	2662	8586	-0.167	0.606	0	0	0
3	21	1	"hsa-miR-21-3p"	"42524"	17350	4930	100	33	33	6	18	33	33	34	6	17	13	1	0	90	95	34	35	80	80	84	27	32	27	13	0	0.000	0.000	0.257	0.225	3.338	-0.018	0.007	80	457	100	10	15	Error	0	10	0	15	2626	7571	-0.167	0.407	0	0	0
3	22	1	"Hy3"	"13138"	17560	4940	100	34	34	6	17	34	34	34	7	20	12	0	0	661	1311	1468	111	76	76	79	25	31	67	62	0	0.000	0.000	0.013	0.016	15.142	0.000	0.001	80	522	100	585	1235	Error	0	585	0	1235	2713	104871	0.000	49.280	0	0	0
3	1	2	"hsa-miR-361-5p"	"14301"	13780	5140	100	34	35	5	14	35	35	35	6	17	10	1	0	1305	1042	674	64	86	86	89	28	31	77	75	0	-0.001	0.000	0.005	0.007	7.714	0.000	0.000	80	480	100	1218	956	Error	-1	1219	0	956	2764	83365	0.000	34.036	0	0	0
3	2	2	""	"-1"	13950	5130	100	34	34	6	17	35	35	34	6	17	8	2	0	785	604	443	73	88	88	90	30	33	71	66	0	-0.001	-0.002	0.008	0.018	8.140	-0.001	0.002	80	440	100	696	515	Error	-1	697	-1	516	2746	48302	0.000	17.133	0	0	0
3	3	2	"hsa-miR-1229-3p"	"46689"	14130	5130	100	35	35	6	17	34	34	35	6	17	13	3	0	101	99	29	29	89	89	91	31	34	21	2	0	0.083	0.100	0.176	0.191	3.350	-0.005	0.001	80	460	100	13	11	-3.585	1	12	1	10	2791	7919	0.000	0.258	0	0	0
3	4	2	"hsa-miR-1324"	"46647"	14310	5130	100	34	34	6	17	34	34	35	6	17	11	1	0	69	73	26	35	90	90	92	32	34	5	1	0	0.000	0.000	0.200	0.220	3.879	-0.009	0.002	80	461	100	-21	-17	Error	0	-21	0	-17	2723	5802	-0.167	-0.594	0	0	0
3	5	2	""	"23524"	14490	5130	100	34	34	5	14	34	34	34	6	17	12	1	0	86	91	26	28	90	90	92	28	30	13	3	0	0.000	0.000	0.276	0.311	3.363	0.008	0.001	80	469	100	-4	1	Error	0	-4	0	1	2731	7256	0.000	-0.036	0	0	0
3	6	2	""	"42611"	14670	5130	100	34	34	6	17	34	34	34	6	17	12	1	0	77	76	26	34	90	90	93	30	32	5	1	0	0.000	0.000	0.300	0.262	5.062	-0.018	0.008	80	470	100	-13	-14	Error	0	-13	0	-14	2701	6117	0.000	-0.567	0	0	0
3	7	2	"hsa-miR-744-3p"	"42970"	14850	5130	100	34	34	6	17	34	34	34	6	17	12	3	0	85	88	32	36	90	90	92	31	33	11	2	0	0.000	0.000	0.229	0.251	3.503	0.003	0.000	80	461	100	-5	-2	Error	0	-5	0	-2	2759	7057	0.000	-0.129	0	0	0
3	8	2	"hsa-miR-574-5p"	"27740"	15030	5130	100	34	34	5	14	34	34	34	6	17	15	0	0	144	231	177	76	90	90	91	28	30	53	50	0	0.000	0.000	0.038	0.058	4.079	0.000	0.000	80	479	100	54	141	Error	0	54	0	141	2733	18452	0.000	5.000	0	0	0
3	9	2	""	"46228"	15220	5130	100	35	34	7	20	34	34	34	6	17	17	3	0	2017	1621	1362	84	91	91	93	29	31	66	63	0	0.001	0.000	0.003	0.014	18.009	0.000	0.004	80	480	100	1927	1530	Error	1	1926	0	1530	2739	129672	0.000	52.690	0	0	0
3	10	2	""	"11215"	15400	5130	100	34	34	6	17	33	33	34	6	17	15	3	0	341	352	300	85	91	91	94	31	32	71	62	0	0.004	0.004	0.013	0.021	5.376	0.001	0.002	80	461	100	251	262	-7.966	1	250	1	261	2742	28123	0.000	8.323	0	0	0
3	11	2	""	"11246"	15580	5140	100	34	34	7	20	34	34	34	6	17	25	5	0	109	114	39	34	87	87	90	29	32	40	23	0	0.000	0.000	0.152	0.165	3.064	-0.023	0.014	80	468	100	22	27	Error	0	22	0	27	2729	9120	0.000	0.828	0	0	0
3	12	2	""	"17904"	15760	5130	100	36	36	6	16	34	34	34	6	17	25	2	0	444	361	260	72	82	82	85	28	32	66	60	0	0.006	0.007	0.019	0.038	6.057	0.001	0.002	80	452	100	364	281	-7.500	2	362	2	279	2884	28881	0.333	9.857	0	0	0
3	13	2	""	"11273"	15940	5130	100	34	35	6	17	34	34	33	6	18	16	3	0	119	166	107	64	87	87	89	28	31	51	48	0	0.000	0.013	0.087	0.112	4.105	0.000	0.000	80	461	100	32	80	Error	0	32	1	79	2762	13318	0.333	2.750	0	0	0
3	14	2	""	"19583"	16120	5130	100	36	36	6	16	34	34	34	6	17	17	3	0	135	148	76	51	90	90	93	30	32	53	43	0	0.044	0.034	0.062	0.078	4.261	0.005	0.002	80	461	100	47	60	-4.492	2	45	2	58	2843	11816	0.333	1.833	0	0	0
3	15	2	"hsa-miR-509-3p"	"11141"	16300	5130	100	34	34	7	20	34	34	34	7	20	12	1	0	100	99	36	36	84	84	88	28	31	32	8	0	0.000	0.000	0.148	0.166	3.260	-0.013	0.003	80	460	100	16	15	Error	0	16	0	15	2680	7900	0.000	0.393	0	0	0
3	16	2	"hsa-miR-554"	"42766"	16480	5130	100	34	34	6	17	34	34	34	7	20	15	2	0	196	175	89	50	83	83	86	28	32	67	60	0	0.000	0.000	0.060	0.069	3.951	-0.010	0.009	80	461	100	113	92	Error	0	113	0	92	2748	14015	0.000	3.179	0	0	0
3	17	2	""	"17896"	16660	5130	100	35	34	6	17	34	34	33	6	18	13	2	0	372	420	342	81	84	84	87	30	34	63	58	0	0.003	0.000	0.019	0.029	7.490	-0.003	0.010	80	470	100	289	336	-8.170	1	288	0	336	2748	33611	0.167	11.100	0	0	0
3	18	2	"hsa-miR-1305"	"46501"	16840	5130	100	32	33	6	18	34	34	34	6	17	11	0	0	81	81	28	34	87	87	89	29	32	10	2	0	0.333	0.167	0.318	0.323	4.344	-0.010	0.002	80	452	100	-8	-7	-1.585	-2	-6	-1	-6	2607	6456	-0.167	-0.276	0	0	0
3	19	2	"hsa-miR-551a"	"17272"	17020	5130	100	35	35	6	17	33	33	34	6	17	23	6	0	148	144	63	43	85	85	87	31	35	60	50	0	0.032	0.034	0.091	0.100	3.503	-0.017	0.017	80	460	100	65	61	-4.977	2	63	2	59	2766	11552	0.167	1.839	0	0	0
3	20	2	""	"42479"	17200	5130	100	34	35	6	17	34	34	34	7	20	20	1	0	87	87	32	36	84	84	86	33	38	18	2	0	0.000	0.333	0.240	0.354	4.813	-0.022	0.016	80	461	100	3	4	Error	0	3	1	3	2767	6978	0.143	0.030	0	0	0
3	21	2	"hsa-miR-424-5p"	"42965"	17380	5130	100	34	34	7	20	34	34	34	7	20	18	2	0	152	169	107	63	79	79	83	29	34	60	51	0	0.000	0.000	0.069	0.077	4.890	0.013	0.022	80	471	100	73	90	Error	0	73	0	90	2757	13509	0.000	2.966	0	0	0
3	22	2	""	"42913"	17560	5120	100	33	34	6	17	34	34	34	7	20	13	2	0	87	89	31	34	75	75	78	25	32	30	15	0	-0.083	0.000	0.227	0.221	3.830	-0.024	0.008	80	483	100	11	14	Error	-1	12	0	14	2719	7112	0.000	0.440	0	0	0
3	1	3	"hsa-miR-922"	"42683"	13770	5330	100	33	34	6	17	35	35	35	6	17	12	2	0	86	89	31	34	87	87	90	28	31	26	2	0	2.000	-0.500	0.167	0.228	4.156	-0.026	0.016	80	474	100	-3	1	1.000	-2	-1	-1	2	2754	7152	-0.167	-0.036	0	0	0
3	2	3	""	"28450"	13950	5320	100	36	35	6	17	35	35	35	6	17	13	2	0	690	536	355	66	88	88	89	29	32	71	70	0	0.002	0.000	0.009	0.014	6.327	0.000	0.000	80	452	100	603	448	-9.234	1	602	0	448	2827	42867	0.000	15.414	0	0	0
3	3	3	"spike_control_v2_37"	"28684"	14130	5330	100	34	35	6	17	34	34	35	6	17	17	3	0	431	790	744	94	89	89	91	29	31	62	53	0	0.000	0.001	0.056	0.034	9.707	0.000	0.001	80	450	100	342	702	Error	0	342	1	701	2818	63221	0.000	24.103	0	0	0
3	4	3	""	"46514"	14310	5320	100	35	35	6	17	34	34	35	6	17	18	5	0	2778	4255	4324	101	93	93	94	31	32	62	53	0	0.000	0.000	0.002	0.007	21.049	0.000	0.000	80	452	100	2686	4163	Error	1	2685	1	4162	2775	340406	0.000	134.226	0	0	0
3	5	3	"hsa-miR-181a-5p"	"42865"	14490	5330	100	35	35	7	20	34	34	35	6	17	20	2	0	295	277	269	97	91	91	93	29	31	67	60	0	0.005	0.005	0.042	0.043	4.298	0.003	0.006	80	460	100	205	187	-7.672	1	204	1	186	2798	22162	0.000	6.345	0	0	0
3	6	3	""	"42894"	14680	5330	100	35	35	6	17	34	34	34	6	17	16	2	0	160	177	106	59	92	92	94	28	29	58	51	0	0.015	0.012	0.048	0.062	6.845	0.005	0.005	80	471	100	69	86	-6.087	1	68	1	85	2775	14124	0.167	2.964	0	0	0
3	7	3	"hsa-miR-302b-5p"	"42667"	14860	5330	100	35	34	6	17	34	34	34	6	17	13	2	0	74	77	23	29	92	92	94	30	31	2	0	0	-0.056	0.000	0.292	0.297	3.020	-0.008	0.001	80	461	100	-17	-15	Error	1	-18	0	-15	2742	6163	0.000	-0.567	0	0	0
3	8	3	"hsa-miR-130a-3p"	"10138"	15040	5330	100	33	34	6	17	34	34	34	6	17	13	2	0	773	620	448	72	91	91	92	29	31	70	66	0	-0.001	0.000	0.014	0.023	7.139	0.000	0.000	80	439	100	681	529	Error	-1	682	0	529	2739	49620	0.000	18.207	0	0	0
3	9	3	""	"30681"	15210	5330	100	34	34	5	14	34	34	34	6	17	10	0	0	271	249	161	64	89	89	91	29	31	66	61	0	0.000	0.000	0.026	0.045	5.234	-0.001	0.000	80	439	100	182	160	Error	0	182	0	160	2699	19902	0.000	5.448	0	0	0
3	10	3	""	"30831"	15390	5320	100	33	34	6	17	33	33	34	6	17	16	7	0	130	200	140	70	89	89	92	28	30	52	48	0	0.000	0.009	0.040	0.060	5.615	-0.003	0.002	80	452	100	41	112	Error	0	41	1	111	2754	15968	0.000	3.857	0	0	0
3	11	3	"hsa-miR-1298-5p"	"46381"	15570	5330	100	34	34	6	17	34	34	34	6	17	16	2	0	134	145	77	53	88	88	91	29	31	53	47	0	0.000	0.000	0.086	0.105	3.701	0.005	0.001	80	442	100	46	57	Error	0	46	0	57	2723	11628	0.000	1.862	0	0	0
3	12	3	"hsa-miR-26b-3p"	"42523"	15750	5320	100	34	34	6	17	33	33	34	6	17	18	6	0	90	93	34	36	87	87	89	28	31	27	5	0	0.333	0.167	0.208	0.211	3.207	-0.002	0.000	80	452	100	4	7	-1.585	1	3	1	6	2744	7412	0.000	0.143	0	0	0
3	13	3	"hsa-miR-450b-3p"	"42892"	15930	5320	100	34	33	6	18	33	33	34	6	17	15	0	0	93	95	32	33	85	85	87	27	31	23	11	0	0.125	0.000	0.250	0.260	3.039	-0.016	0.005	80	452	100	9	10	-3.000	1	8	0	10	2667	7639	-0.167	0.296	0	0	0
3	14	3	"ebv-miR-BART9-5p"	"42824"	16110	5320	100	34	35	7	20	33	33	34	6	17	23	3	0	118	139	71	51	88	88	91	29	31	50	40	0	0.033	0.039	0.102	0.085	4.321	0.005	0.001	80	452	100	31	53	-4.907	1	30	2	51	2762	11090	0.167	1.655	0	0	0
3	15	3	"kshv-miR-K12-4-5p"	"17606"	16290	5320	100	33	34	6	17	33	33	34	7	20	8	1	0	93	91	29	31	86	86	88	29	32	18	3	0	0.000	0.200	0.196	0.168	2.541	-0.016	0.006	80	462	100	7	6	Error	0	7	1	5	2694	7253	0.000	0.103	0	0	0
3	16	3	""	"42927"	16480	5320	100	34	34	7	20	33	33	34	7	20	17	2	0	96	105	46	43	86	86	89	29	32	37	17	0	0.100	0.053	0.204	0.188	3.839	-0.002	0.000	80	450	100	11	20	-3.322	1	10	1	19	2718	8375	0.000	0.552	0	0	0
3	17	3	""	"42861"	16650	5330	100	34	35	7	20	34	34	34	7	20	13	1	0	152	157	87	55	87	87	89	29	32	58	51	0	0.000	0.014	0.084	0.094	3.208	0.011	0.008	80	439	100	65	71	Error	0	65	1	70	2761	12526	0.143	2.345	0	0	0
3	18	3	"hsa-miR-1277-3p"	"46925"	16830	5320	100	34	33	6	18	34	34	34	6	17	11	0	0	72	74	25	33	84	84	88	29	32	6	0	0	0.000	0.100	0.237	0.260	3.248	0.010	0.002	80	442	100	-12	-11	Error	0	-12	-1	-10	2670	5908	-0.167	-0.483	0	0	0
3	19	3	"hsa-miR-1202"	"46832"	17010	5320	100	34	34	6	17	34	34	34	6	17	13	2	0	79	80	31	38	83	83	87	28	32	13	5	0	0.000	0.000	0.205	0.243	3.941	-0.015	0.004	80	442	100	-4	-3	Error	0	-4	0	-3	2716	6378	0.000	-0.250	0	0	0
3	20	3	""	"42614"	17190	5320	100	34	34	6	17	34	34	34	6	17	13	0	0	98	99	37	37	83	83	86	28	32	27	12	0	0.000	0.000	0.200	0.181	2.799	-0.008	0.001	80	452	100	15	16	Error	0	15	0	16	2718	7933	0.000	0.464	0	0	0
3	21	3	"hsa-miR-718"	"146064"	17380	5330	100	33	33	7	21	33	33	34	6	17	15	6	0	135	142	69	48	80	80	84	28	33	61	50	0	0.000	0.000	0.086	0.106	3.659	0.015	0.011	80	448	100	55	62	Error	0	55	0	62	2676	11362	-0.167	2.071	0	0	0
3	22	3	"hsa-miR-1914-5p"	"146091"	17550	5320	100	34	33	7	21	34	34	34	7	20	7	1	0	168	171	98	57	80	80	83	26	31	62	61	0	0.000	-0.011	0.055	0.075	6.188	-0.013	0.016	80	471	100	88	90	Error	0	88	-1	91	2623	13714	-0.143	3.385	0	0	0
3	1	4	"hsa-miR-1307-5p"	"42780"	13780	5510	100	34	35	7	20	35	35	35	6	17	15	2	0	133	133	55	41	89	89	92	30	32	57	38	0	-0.023	0.000	0.109	0.139	3.880	-0.007	0.003	80	462	100	43	44	Error	-1	44	0	44	2790	10677	0.000	1.367	0	0	0
3	2	4	""	"145866"	13950	5510	100	33	34	6	17	35	35	35	6	17	11	1	0	63	69	22	31	88	88	104	118	113	0	0	0	0.080	0.053	0.146	0.160	2.758	-0.002	0.002	80	440	100	-27	-20	-3.644	-2	-25	-1	-19	2727	5498	-0.167	-0.297	0	0	0
3	3	4	"SNORD48"	"46205"	14130	5510	100	35	36	6	16	34	34	35	7	20	16	2	0	886	636	473	74	95	95	108	118	109	65	60	0	0.001	0.004	0.010	0.014	5.634	0.003	0.018	80	442	100	792	543	-9.628	1	791	2	541	2841	50851	0.143	4.475	0	0	0
3	4	4	"spike_control_v2_35"	"28568"	14310	5510	100	35	35	7	20	34	34	34	6	17	25	6	0	405	402	301	74	95	95	96	31	32	61	60	0	0.003	0.003	0.025	0.037	6.853	0.003	0.008	80	452	100	311	308	-8.276	1	310	1	307	2815	32157	0.167	9.871	0	0	0
3	5	4	"spike_control_v2_42"	"29138"	14490	5510	100	35	34	6	17	34	34	34	6	17	12	1	0	1432	1379	1238	89	90	90	94	32	34	66	60	0	0.001	0.000	0.003	0.012	10.226	0.000	0.000	80	442	100	1343	1289	Error	1	1342	0	1289	2752	110358	0.000	40.156	0	0	0
3	6	4	""	"146192"	14670	5520	100	34	35	6	17	34	34	34	6	17	16	5	0	683	568	331	58	93	93	95	31	32	80	77	0	0.000	0.002	0.012	0.014	3.429	0.001	0.001	80	442	100	590	476	Error	0	590	1	475	2799	45431	0.167	15.258	0	0	0
3	7	4	""	"42802"	14850	5520	100	35	34	6	17	34	34	34	6	17	13	2	0	114	133	72	54	88	88	91	30	32	48	38	0	0.038	0.000	0.167	0.146	4.103	-0.003	0.001	80	442	100	27	45	-4.700	1	26	0	45	2755	10641	0.000	1.400	0	0	0
3	8	4	""	"145872"	15030	5510	100	34	34	6	17	34	34	34	6	17	12	3	0	86	91	29	31	89	89	91	28	30	17	5	0	0.000	0.000	0.333	0.382	3.513	-0.019	0.007	80	442	100	-3	2	Error	0	-3	0	2	2742	7270	0.000	0.000	0	0	0
3	9	4	""	"146036"	15210	5510	100	33	33	7	21	34	34	34	6	17	12	1	0	68	73	26	35	90	90	91	28	30	5	1	0	0.045	0.059	0.235	0.207	2.741	-0.014	0.004	80	442	100	-23	-18	-4.459	-1	-22	-1	-17	2638	5824	-0.167	-0.643	0	0	0
3	10	4	""	"146017"	15390	5510	100	33	34	6	17	33	33	34	6	17	16	2	0	75	77	24	31	89	89	91	28	30	8	0	0	0.000	-0.083	0.182	0.209	2.800	-0.003	0.000	80	452	100	-14	-11	Error	0	-14	1	-12	2683	6190	0.000	-0.500	0	0	0
3	11	4	"spike_control_v2_34"	"28488"	15570	5510	100	35	35	7	20	34	34	34	6	17	20	6	0	104	114	56	49	91	91	93	30	32	38	26	0	0.077	0.043	0.119	0.117	3.398	0.000	0.000	80	442	100	14	24	-3.700	1	13	1	23	2792	9156	0.167	0.700	0	0	0
3	12	4	"hsa-miRPlus-B1114"	"145934"	15750	5510	100	36	35	7	20	34	34	34	6	17	23	2	0	105	141	86	60	87	87	90	30	33	46	40	0	0.111	0.019	0.114	0.121	4.216	-0.009	0.005	80	452	100	20	55	-3.170	2	18	1	54	2795	11292	0.167	1.700	0	0	0
3	13	4	"hsa-miR-449c-3p"	"146020"	15930	5510	100	33	34	6	17	34	34	34	6	17	15	5	0	73	79	30	37	86	86	88	30	34	13	1	0	0.077	0.000	0.156	0.157	4.028	-0.012	0.003	80	452	100	-14	-7	-3.700	-1	-13	0	-7	2720	6323	0.000	-0.300	0	0	0
3	14	4	"spike_control_v2_40"	"29001"	16110	5510	100	35	34	6	17	34	34	34	6	17	12	1	0	686	654	549	83	84	84	88	29	32	61	56	0	0.002	0.000	0.007	0.015	9.959	0.000	0.001	80	453	100	603	570	-9.234	1	602	0	570	2734	52299	0.000	19.517	0	0	0
3	15	4	"spike_control_v2_31"	"28098"	16290	5510	100	34	34	7	20	34	34	34	6	17	21	5	0	1459	1383	1229	88	82	82	86	29	33	61	60	0	0.000	0.000	0.006	0.023	15.485	0.000	0.000	80	442	100	1377	1301	Error	0	1377	0	1301	2742	110612	0.000	44.724	0	0	0
3	16	4	"hsa_negative_control_1"	"14258"	16470	5510	100	33	33	6	18	34	34	34	7	20	10	0	0	90	93	30	32	85	85	88	29	32	18	7	0	-0.200	-0.125	0.250	0.247	3.777	-0.019	0.007	80	442	100	4	7	Error	-1	5	-1	8	2669	7468	-0.143	0.172	0	0	0
3	17	4	""	"145660"	16650	5510	100	32	34	7	20	34	34	34	6	17	16	3	0	241	638	649	101	90	90	90	29	32	52	51	0	-0.013	0.000	0.022	0.028	6.715	0.000	0.000	80	442	100	149	548	Error	-2	151	0	548	2702	51015	0.000	18.897	0	0	0
3	18	4	"ebv-miR-BART21-3p"	"145990"	16830	5500	100	34	35	6	17	34	34	34	6	17	16	1	0	92	95	43	45	86	86	88	28	31	31	13	0	0.000	0.111	0.203	0.175	2.747	-0.019	0.008	80	451	100	6	10	Error	0	6	1	9	2763	7633	0.167	0.250	0	0	0
3	19	4	""	"146003"	17010	5500	100	33	34	6	17	34	34	34	7	20	11	0	0	85	92	38	41	86	86	87	26	29	21	10	0	1.000	0.000	0.250	0.214	2.748	0.013	0.004	80	461	100	-2	6	0.000	-1	-1	0	6	2695	7382	0.000	0.192	0	0	0
3	20	4	"hsa-miR-516a-3p/hsa-miR-516b-3p"	"145717"	17200	5500	100	35	35	6	17	34	34	34	6	17	16	0	0	90	94	34	36	84	84	86	28	32	31	13	0	0.167	0.100	0.167	0.226	2.841	0.018	0.006	80	452	100	7	11	-2.585	1	6	1	10	2761	7552	0.167	0.286	0	0	0
3	21	4	""	"145944"	17380	5510	100	34	34	6	17	34	34	34	7	20	12	0	0	303	275	174	63	83	83	85	27	31	67	67	0	0.000	0.000	0.030	0.036	4.825	-0.005	0.008	80	432	100	220	192	Error	0	220	0	192	2720	22025	0.000	7.037	0	0	0
3	22	4	"ebv-miR-BART2-3p"	"145984"	17560	5500	100	35	35	7	20	34	34	34	6	17	20	2	0	90	93	41	44	83	83	85	27	31	28	17	0	0.143	0.100	0.247	0.186	3.084	-0.002	0.000	80	474	100	8	11	-2.807	1	7	1	10	2783	7448	0.167	0.296	0	0	0
3	1	5	""	"145760"	13770	5700	100	35	35	5	14	36	36	35	6	17	10	1	0	2568	3928	3952	100	88	88	90	27	30	61	56	0	0.000	0.000	0.065	0.019	31.262	0.000	0.001	80	484	100	2479	3839	Error	-1	2480	-1	3840	2820	314203	0.000	142.148	0	0	0
3	2	5	"hsa-miR-376a-3p"	"146009"	13950	5700	100	35	35	6	17	35	35	35	6	17	12	6	0	80	83	26	31	88	88	91	32	35	6	1	0	0.000	0.000	0.231	0.271	4.188	-0.009	0.002	80	452	100	-8	-5	Error	0	-8	0	-5	2794	6656	0.000	-0.250	0	0	0
3	3	5	"hsa-miR-526b-3p"	"145785"	14130	5700	100	34	35	5	14	35	35	35	7	20	6	0	0	74	75	24	32	90	90	97	83	85	0	0	0	0.063	0.000	0.194	0.232	3.564	-0.016	0.006	80	452	100	-17	-15	-4.000	-1	-16	0	-15	2760	6021	0.000	-0.265	0	0	0
3	4	5	"hsa-miR-369-5p"	"145641"	14310	5700	100	35	34	6	17	34	34	35	6	17	13	1	0	93	96	36	37	88	88	93	32	34	25	6	0	0.200	0.000	0.195	0.211	3.079	0.004	0.000	80	452	100	6	8	-2.322	1	5	0	8	2736	7697	-0.167	0.094	0	0	0
3	5	5	"spike_control_v2_29"	"27968"	14490	5700	100	34	34	6	17	34	34	34	7	20	13	0	0	1099	875	696	79	88	88	93	31	33	67	62	0	0.000	0.000	0.007	0.015	11.869	0.001	0.006	80	452	100	1011	787	Error	0	1011	0	787	2754	69960	0.000	25.226	0	0	0
3	6	5	"hsa-miR-658"	"145842"	14670	5700	100	34	34	6	17	34	34	35	6	17	17	3	0	120	147	86	58	90	90	93	30	32	50	42	0	0.000	0.000	0.112	0.121	4.204	0.004	0.002	80	442	100	30	57	Error	0	30	0	57	2757	11769	-0.167	1.800	0	0	0
3	7	5	"hsa-miR-30a-5p"	"146086"	14850	5700	100	35	35	6	17	34	34	34	6	17	20	2	0	1393	1071	874	81	85	85	88	30	34	70	63	0	0.001	0.001	0.005	0.012	9.093	0.001	0.013	80	442	100	1309	987	Error	1	1308	1	986	2790	85710	0.167	32.767	0	0	0
3	8	5	"hsa-miR-518a-5p/hsa-miR-527"	"145905"	15030	5700	100	34	35	6	17	34	34	34	6	17	15	5	0	124	130	53	40	87	87	88	28	31	53	33	0	0.000	0.023	0.107	0.128	3.849	0.004	0.001	80	452	100	37	44	Error	0	37	1	43	2774	10376	0.167	1.500	0	0	0
3	9	5	"hsa-miR-548u"	"147854"	15210	5700	100	35	34	7	20	34	34	34	6	17	18	1	0	65	69	21	30	90	90	92	29	31	1	0	0	-0.040	0.000	0.235	0.204	2.273	-0.022	0.010	80	452	100	-24	-21	Error	1	-25	0	-21	2740	5494	0.000	-0.793	0	0	0
3	10	5	"hsa-miR-3143"	"147835"	15390	5700	100	33	34	6	17	33	33	34	6	17	17	3	0	75	76	22	28	89	89	93	30	32	3	0	0	0.000	-0.077	0.193	0.224	3.547	-0.001	0.000	80	462	100	-14	-12	Error	0	-14	1	-13	2705	6099	0.000	-0.567	0	0	0
3	11	5	""	"147510"	15580	5700	100	35	34	7	20	34	34	34	6	17	22	1	0	1667	1197	981	81	87	87	90	29	32	73	65	0	0.001	0.000	0.005	0.015	13.224	-0.001	0.005	80	462	100	1581	1110	Error	1	1580	0	1110	2720	95749	0.000	38.172	0	0	0
3	12	5	"hsa-miR-4327"	"147796"	15760	5700	100	34	34	6	17	34	34	34	6	17	15	2	0	81	83	31	37	85	85	89	30	33	15	6	0	0.000	0.000	0.214	0.217	4.473	-0.008	0.001	80	452	100	-4	-2	Error	0	-4	0	-2	2751	6604	0.000	-0.200	0	0	0
3	13	5	"hsa-miR-4317"	"147776"	15940	5700	100	33	34	6	17	34	34	34	6	17	16	3	0	252	310	241	77	85	85	87	30	34	57	55	0	-0.006	0.000	0.031	0.032	5.925	-0.002	0.004	80	462	100	166	225	Error	-1	167	0	225	2701	24771	0.000	7.433	0	0	0
3	14	5	"hsv2-miR-H9-3p"	"147840"	16130	5700	100	34	35	6	17	34	34	34	6	17	17	2	0	242	236	118	50	83	83	85	29	34	77	73	0	0.000	0.007	0.045	0.046	4.337	-0.005	0.005	80	438	100	159	154	Error	0	159	1	153	2761	18909	0.167	5.207	0	0	0
3	15	5	"kshv-miR-K12-7-5p"	"147901"	16290	5690	100	34	34	7	20	34	34	34	7	20	7	2	0	79	78	24	30	80	80	84	28	33	10	1	0	0.000	0.000	0.368	0.392	4.293	-0.028	0.013	80	417	100	-1	-2	Error	0	-1	0	-2	2724	6241	0.000	-0.214	0	0	0
3	16	5	"hsa-miR-3160-3p"	"147941"	16470	5690	100	34	34	7	20	34	34	34	7	20	15	2	0	79	83	26	31	83	83	86	27	31	15	5	0	0.000	0.000	0.300	0.299	3.988	-0.011	0.002	80	462	100	-4	0	Error	0	-4	0	0	2750	6652	0.000	-0.111	0	0	0
3	17	5	"hsa-miR-4279"	"147767"	16660	5700	100	34	34	7	20	34	34	34	6	17	20	3	0	4249	3159	2561	81	89	89	90	28	31	68	68	0	0.000	0.000	0.001	0.004	15.215	0.000	0.004	80	478	100	4160	3070	Error	0	4160	0	3070	2754	252695	0.000	109.607	0	0	0
3	18	5	"hsa-miR-4326"	"147832"	16840	5700	100	34	34	7	20	34	34	34	6	17	16	5	0	85	89	32	35	88	88	89	28	31	23	5	0	0.000	0.000	0.239	0.267	3.158	-0.025	0.012	80	461	100	-3	1	Error	0	-3	0	1	2734	7094	0.000	0.000	0	0	0
3	19	5	"hsa-miR-3201"	"147851"	17020	5700	100	35	34	6	17	34	34	34	6	17	15	0	0	95	112	58	51	84	84	87	29	33	41	28	0	0.091	0.000	0.194	0.174	3.911	-0.006	0.001	80	449	100	12	28	-3.459	1	11	0	28	2749	8997	0.000	0.862	0	0	0
3	20	5	"hsa-miR-4255"	"147706"	17190	5690	100	34	34	7	20	34	34	34	6	17	20	6	0	92	90	30	33	83	83	85	27	31	21	6	0	0.000	0.000	0.240	0.277	3.150	-0.016	0.004	80	449	100	9	7	Error	0	9	0	7	2757	7172	0.000	0.185	0	0	0
3	21	5	"hsa-miR-3169"	"147821"	17370	5690	100	34	34	7	20	34	34	34	7	20	17	3	0	76	75	23	30	83	83	85	27	31	7	0	0	0.000	0.000	0.225	0.293	3.179	-0.013	0.002	80	450	100	-7	-8	Error	0	-7	0	-8	2747	6003	0.000	-0.370	0	0	0
3	22	5	"hsa-miR-3138"	"147654"	17550	5690	100	34	33	6	18	33	33	34	7	20	10	1	0	75	78	26	33	84	84	86	28	32	10	1	0	-0.111	0.000	0.250	0.236	2.471	0.003	0.000	80	501	100	-8	-6	Error	1	-9	0	-6	2668	6272	-0.143	-0.286	0	0	0
3	1	6	"hsa-miR-4304"	"147623"	13770	5890	100	36	36	6	16	34	34	35	6	17	26	5	0	79	85	27	31	86	86	88	26	29	17	3	0	-0.286	-2.000	0.182	0.244	3.813	-0.011	0.002	80	494	100	-5	1	Error	2	-7	2	-1	2887	6806	0.167	-0.115	0	0	0
3	2	6	"hsv2-miR-H7-5p"	"147836"	13960	5890	100	34	34	6	17	34	34	35	6	17	15	0	0	148	226	166	73	89	89	90	29	32	57	50	0	0.000	0.000	0.038	0.058	5.841	-0.001	0.000	80	450	100	59	137	Error	0	59	0	137	2715	18110	-0.167	4.690	0	0	0
3	3	6	"hsa-miR-888-3p"	"148683"	14130	5890	100	34	34	5	14	35	35	35	6	17	11	0	0	75	80	28	35	89	89	92	29	31	10	2	0	0.071	0.111	0.163	0.175	2.878	-0.013	0.004	80	440	100	-15	-10	-3.807	-1	-14	-1	-9	2756	6398	-0.167	-0.414	0	0	0
3	4	6	"hsa-miR-3939"	"148467"	14310	5890	100	34	35	6	17	34	34	34	6	17	15	5	0	73	77	25	32	91	91	94	31	32	5	1	0	0.000	-0.071	0.176	0.218	3.712	-0.005	0.001	80	462	100	-18	-13	Error	0	-18	1	-14	2770	6137	0.167	-0.548	0	0	0
3	5	6	"spike_control_v1_a"	"14261"	14500	5890	100	34	34	5	14	34	34	35	6	17	8	1	0	82	83	27	32	91	91	94	32	34	10	0	0	0.000	0.000	0.256	0.234	3.669	-0.004	0.000	80	462	100	-9	-8	Error	0	-9	0	-8	2716	6624	-0.167	-0.344	0	0	0
3	6	6	"hsa-miRPlus-K1303*"	"147986"	14680	5890	100	34	34	7	20	34	34	34	6	17	13	2	0	164	260	208	80	89	89	95	36	37	55	50	0	0.000	0.000	0.028	0.047	4.950	-0.001	0.000	80	452	100	75	171	Error	0	75	0	171	2689	20813	0.000	4.583	0	0	0
3	7	6	""	"148319"	14860	5890	100	33	34	6	17	34	34	35	6	17	12	0	0	106	106	44	41	85	85	89	35	39	33	13	0	-0.048	0.000	0.196	0.188	4.023	-0.004	0.001	80	452	100	20	21	Error	-1	21	0	21	2685	8506	-0.167	0.486	0	0	0
3	8	6	"hsa-miR-3942-5p"	"148387"	15040	5890	100	34	35	6	17	34	34	34	6	17	10	2	0	70	72	24	33	88	88	89	29	32	5	1	0	0.000	-0.062	0.165	0.169	3.252	0.005	0.000	80	452	100	-18	-15	Error	0	-18	1	-16	2767	5762	0.167	-0.586	0	0	0
3	9	6	""	"148658"	15220	5890	100	34	34	6	17	35	35	35	6	17	13	0	0	74	76	26	34	89	89	90	28	31	8	1	0	0.067	0.077	0.250	0.269	3.489	-0.023	0.010	80	452	100	-16	-14	-3.907	-1	-15	-1	-13	2705	6110	-0.167	-0.500	0	0	0
3	10	6	""	"148004"	15400	5890	100	34	34	5	14	34	34	34	6	17	10	0	0	101	105	38	36	89	89	92	32	34	32	13	0	0.000	0.000	0.143	0.151	3.513	-0.006	0.001	80	452	100	12	16	Error	0	12	0	16	2707	8365	0.000	0.406	0	0	0
3	11	6	""	"148671"	15580	5890	100	34	35	7	20	34	34	34	6	17	18	6	0	133	155	94	60	87	87	90	30	33	53	47	0	0.000	0.015	0.115	0.081	3.565	0.002	0.000	80	452	100	46	69	Error	0	46	1	68	2807	12418	0.167	2.167	0	0	0
3	12	6	"hsa-miR-3941"	"148285"	15760	5890	100	34	35	7	20	34	34	34	6	17	18	6	0	337	296	170	57	88	88	89	27	30	72	72	0	0.000	0.005	0.031	0.032	4.661	0.000	0.000	80	452	100	249	209	Error	0	249	1	208	2760	23710	0.167	7.667	0	0	0
3	13	6	"hsa-miR-3937"	"148466"	15940	5890	100	33	33	7	21	34	34	34	6	17	15	3	0	82	83	24	28	87	87	87	28	32	10	1	0	0.200	0.250	0.261	0.293	3.839	-0.007	0.001	80	462	100	-6	-5	-2.322	-1	-5	-1	-4	2654	6636	-0.167	-0.143	0	0	0
3	14	6	"hsa-miR-483-3p"	"148682"	16130	5890	100	35	34	7	20	34	34	34	6	17	18	3	0	7151	4649	3762	80	83	83	85	29	34	73	70	0	0.000	0.000	0.001	0.006	32.211	0.000	0.000	80	438	100	7069	4566	Error	1	7068	0	4566	2748	371910	0.000	157.379	0	0	0
3	15	6	"hsa-miR-3665"	"148264"	16290	5880	100	34	34	6	17	34	34	34	7	20	8	0	0	82	85	34	40	81	81	82	28	34	23	7	0	0.000	0.000	0.201	0.230	3.509	-0.025	0.012	80	455	100	1	4	Error	0	1	0	4	2682	6807	0.000	0.107	0	0	0
3	16	6	"hsa-miR-34b-3p"	"148640"	16490	5890	100	33	34	6	17	33	33	33	7	21	13	2	0	113	126	54	42	81	81	84	28	33	52	41	0	0.000	0.022	0.123	0.116	3.239	-0.008	0.002	80	471	100	32	46	Error	0	32	1	45	2694	10079	0.143	1.500	0	0	0
3	17	6	"hsa-miR-3651"	"148327"	16670	5910	100	34	34	6	17	34	34	34	6	17	10	1	0	99	102	41	40	87	87	88	27	30	28	16	0	0.000	0.000	0.178	0.179	3.551	-0.004	0.000	80	423	100	12	15	Error	0	12	0	15	2684	8189	0.000	0.519	0	0	0
3	18	6	"hsv2-miR-H19"	"147555"	16840	5890	100	33	33	7	21	34	34	34	6	17	12	2	0	73	78	25	32	85	85	87	28	32	8	0	0	0.083	0.143	0.288	0.245	3.567	-0.009	0.001	80	431	100	-13	-8	-3.585	-1	-12	-1	-7	2656	6224	-0.167	-0.321	0	0	0
3	19	6	""	"148486"	17020	5890	100	35	34	7	20	34	34	34	6	17	21	1	0	77	77	26	33	82	82	86	29	33	7	2	0	-0.200	0.000	0.360	0.485	3.938	0.009	0.002	80	442	100	-4	-5	Error	1	-5	0	-5	2718	6193	0.000	-0.310	0	0	0
3	20	6	""	"148279"	17200	5890	100	34	35	6	17	34	34	34	6	17	16	3	0	68	72	22	30	81	81	85	28	32	7	1	0	0.000	-0.111	0.275	0.309	3.935	0.000	0.000	80	449	100	-13	-8	Error	0	-13	1	-9	2760	5763	0.167	-0.464	0	0	0
3	21	6	""	"148035"	17370	5890	100	34	33	7	21	34	34	34	7	20	13	5	0	139	154	84	54	82	82	86	27	31	60	50	0	0.000	-0.014	0.093	0.122	4.132	0.010	0.007	80	467	100	57	71	Error	0	57	-1	72	2666	12337	-0.143	2.519	0	0	0
3	22	6	""	"148158"	17570	5900	100	34	33	7	21	34	34	34	7	20	11	1	0	509	445	256	57	81	81	83	27	32	80	78	0	0.000	-0.003	0.015	0.018	7.245	-0.004	0.013	80	498	100	428	363	Error	0	428	-1	364	2659	35623	-0.143	13.407	0	0	0
3	1	7	""	"148611"	13770	6080	100	35	35	6	17	35	35	35	6	17	12	2	0	73	77	25	32	85	85	88	26	29	7	2	0	0.000	0.000	0.259	0.237	3.125	-0.008	0.001	80	492	100	-12	-8	Error	0	-12	0	-8	2819	6152	0.000	-0.423	0	0	0
3	2	7	""	"148615"	13950	6080	100	35	35	6	17	34	34	35	6	17	18	3	0	71	73	25	34	84	84	90	30	33	3	1	0	-0.077	-0.091	0.233	0.301	3.622	-0.006	0.001	80	461	100	-12	-10	Error	1	-13	1	-11	2816	5869	0.000	-0.567	0	0	0
3	3	7	"hsa-miR-203b-3p"	"148012"	14130	6080	100	35	35	6	17	34	34	35	6	17	17	1	0	74	74	23	31	89	89	92	29	31	2	0	0	-0.067	-0.067	0.174	0.219	3.881	-0.001	0.000	80	452	100	-14	-14	Error	1	-15	1	-15	2780	5940	0.000	-0.621	0	0	0
3	4	7	""	"148070"	14310	6080	100	35	34	6	17	35	35	35	6	17	13	2	0	69	76	26	34	87	87	91	28	30	5	2	0	0.000	0.091	0.273	0.324	4.037	-0.010	0.002	80	452	100	-18	-12	Error	0	-18	-1	-11	2752	6050	-0.167	-0.536	0	0	0
3	5	7	""	"148582"	14490	6080	100	35	35	5	14	34	34	34	6	17	13	2	0	83	85	28	32	92	92	94	29	30	8	3	0	-0.111	-0.143	0.114	0.153	2.894	0.002	0.000	80	462	100	-8	-6	Error	1	-9	1	-7	2771	6832	0.167	-0.310	0	0	0
3	6	7	""	"148528"	14680	6080	100	35	35	6	17	34	34	34	6	17	15	3	0	621	526	411	78	90	90	94	30	31	62	60	0	0.002	0.002	0.010	0.027	10.254	0.000	0.000	80	462	100	532	437	-9.053	1	531	1	436	2784	42085	0.167	14.400	0	0	0
3	7	7	""	"148578"	14860	6080	100	34	34	7	20	34	34	34	6	17	17	3	0	166	221	150	67	88	88	91	28	30	62	53	0	0.000	0.000	0.056	0.064	4.416	0.003	0.002	80	440	100	78	133	Error	0	78	0	133	2736	17662	0.000	4.643	0	0	0
3	8	7	""	"148130"	15030	6080	100	34	34	7	20	34	34	34	6	17	20	5	0	77	78	23	29	89	89	91	28	30	5	1	0	0.000	0.000	0.250	0.230	4.120	-0.019	0.006	80	440	100	-12	-11	Error	0	-12	0	-11	2729	6254	0.000	-0.464	0	0	0
3	9	7	""	"148258"	15210	6080	100	34	34	7	20	34	34	34	6	17	15	6	0	80	83	33	39	89	89	91	28	30	10	5	0	0.000	0.000	0.168	0.201	3.306	-0.021	0.008	80	452	100	-9	-6	Error	0	-9	0	-6	2747	6624	0.000	-0.286	0	0	0
3	10	7	""	"148283"	15390	6080	100	35	35	7	20	34	34	34	6	17	17	3	0	77	79	29	36	89	89	91	30	32	6	3	0	-0.083	-0.100	0.179	0.209	4.396	-0.038	0.026	80	452	100	-11	-9	Error	1	-12	1	-10	2766	6340	0.167	-0.400	0	0	0
3	11	7	""	"148067"	15570	6080	100	34	34	6	17	34	34	34	6	17	12	5	0	74	75	27	36	92	92	92	28	30	7	2	0	0.000	0.000	0.233	0.237	3.675	-0.006	0.001	80	452	100	-18	-17	Error	0	-18	0	-17	2728	6007	0.000	-0.607	0	0	0
3	12	7	"hsa-miR-216a-3p"	"148172"	15750	6080	100	33	34	9	26	34	34	34	6	17	18	8	0	89	96	33	34	92	92	91	27	29	26	8	0	0.333	0.000	0.259	0.277	3.524	-0.005	0.000	80	461	100	-4	4	-1.585	-1	-3	0	4	2731	7705	0.000	0.185	0	0	0
3	13	7	""	"148689"	15930	6080	100	33	34	6	17	34	34	34	6	17	13	1	0	127	257	202	78	88	88	89	29	32	53	48	0	-0.026	0.000	0.064	0.054	5.377	-0.003	0.004	80	452	100	38	169	Error	-1	39	0	169	2681	20553	0.000	5.793	0	0	0
3	14	7	""	"148191"	16110	6080	100	34	34	6	17	34	34	34	6	17	15	2	0	169	166	84	50	85	85	88	27	30	68	53	0	0.000	0.000	0.039	0.041	3.095	0.000	0.000	80	463	100	84	81	Error	0	84	0	81	2750	13244	0.000	2.889	0	0	0
3	15	7	""	"148094"	16300	6080	100	34	34	7	20	34	34	34	7	20	13	1	0	812	640	493	77	82	82	84	27	32	68	63	0	0.000	0.000	0.010	0.030	10.726	0.001	0.001	80	459	100	730	558	Error	0	730	0	558	2713	51189	0.000	20.593	0	0	0
3	16	7	""	"148419"	16470	6070	100	34	34	7	20	34	34	34	7	20	15	3	0	77	76	21	27	81	81	84	27	32	5	1	0	0.000	0.000	0.542	0.519	3.475	-0.032	0.015	80	438	100	-4	-5	Error	0	-4	0	-5	2739	6084	0.000	-0.296	0	0	0
3	17	7	""	"148503"	16650	6070	100	34	34	7	20	34	34	34	6	17	15	3	0	68	74	25	33	85	85	87	28	32	10	0	0	0.000	0.000	0.253	0.252	4.108	-0.001	0.000	80	426	100	-17	-11	Error	0	-17	0	-11	2723	5938	0.000	-0.464	0	0	0
3	18	7	""	"148605"	16830	6070	100	34	34	6	17	33	33	34	6	17	17	5	0	70	71	24	33	87	87	89	29	32	5	0	0	-0.059	-0.062	0.238	0.258	3.814	-0.016	0.004	80	458	100	-16	-15	Error	1	-17	1	-16	2722	5677	0.000	-0.621	0	0	0
3	19	7	""	"148025"	17010	6070	100	35	35	7	20	33	33	34	6	17	28	5	0	71	75	25	33	85	85	89	29	32	7	0	0	-0.143	-0.200	0.333	0.327	3.199	-0.023	0.008	80	461	100	-12	-8	Error	2	-14	2	-10	2767	5972	0.167	-0.483	0	0	0
3	20	7	"hsa-miR-486-3p"	"148661"	17200	6080	100	32	34	7	20	34	34	34	6	17	20	1	0	144	146	75	51	83	83	86	28	32	57	51	0	-0.033	0.000	0.109	0.124	4.474	-0.005	0.002	80	462	100	59	63	Error	-2	61	0	63	2724	11709	0.000	2.143	0	0	0
3	21	7	""	"148429"	17380	6080	100	36	35	7	20	34	34	34	6	17	15	5	0	148	152	73	48	80	80	83	27	32	67	55	0	0.029	0.014	0.091	0.087	3.887	0.000	0.000	80	452	100	70	73	-5.087	2	68	1	72	2791	12155	0.167	2.556	0	0	0
3	22	7	""	"148407"	17560	6070	100	32	33	6	18	34	34	34	7	20	10	0	0	70	73	24	32	77	77	79	28	35	6	2	0	0.286	0.250	0.279	0.290	3.369	-0.008	0.001	80	478	100	-9	-5	-1.807	-2	-7	-1	-4	2652	5848	-0.143	-0.214	0	0	0
3	1	8	""	"148442"	13770	6280	100	34	35	6	17	35	35	35	6	17	8	1	0	78	82	27	32	89	89	90	26	28	12	1	0	0.091	0.000	0.167	0.217	3.728	-0.001	0.000	80	492	100	-12	-7	-3.459	-1	-11	0	-7	2761	6585	0.000	-0.308	0	0	0
3	2	8	""	"42499"	13960	6280	100	33	35	6	17	34	34	34	6	17	20	1	0	181	177	87	49	83	83	87	29	33	70	66	0	-0.010	0.011	0.065	0.082	3.527	0.003	0.001	80	449	100	97	95	Error	-1	98	1	94	2766	14149	0.167	3.103	0	0	0
3	3	8	"hsa-miR-181c-3p"	"145759"	14130	6270	100	35	36	6	16	34	34	35	6	17	17	6	0	81	85	30	35	88	88	92	30	32	11	5	0	-0.143	-0.667	0.250	0.261	4.111	0.002	0.000	80	440	100	-6	-1	Error	1	-7	2	-3	2876	6800	0.167	-0.233	0	0	0
3	4	8	"hsa-miR-450a-5p"	"17835"	14310	6270	100	33	34	6	17	34	34	35	6	17	12	3	0	87	91	35	38	90	90	93	29	31	21	6	0	0.333	0.000	0.275	0.270	4.443	-0.005	0.001	80	452	100	-4	1	-1.585	-1	-3	0	1	2682	7243	-0.167	-0.069	0	0	0
3	5	8	"hsa-miR-532-3p"	"42732"	14490	6270	100	35	35	6	17	34	34	35	6	17	17	3	0	96	91	30	32	91	91	93	28	30	15	2	0	0.200	100000.000	0.200	0.214	3.579	-0.002	0.000	80	452	100	6	1	-2.322	1	5	1	0	2817	7308	0.000	-0.071	0	0	0
3	6	8	"hsa-miR-33b-3p"	"145734"	14670	6270	100	35	35	5	14	34	34	34	6	17	13	1	0	74	77	24	31	91	91	93	29	31	2	1	0	-0.059	-0.071	0.240	0.222	2.971	-0.018	0.008	80	453	100	-16	-13	Error	1	-17	1	-14	2793	6171	0.167	-0.552	0	0	0
3	7	8	"hsa-miR-892b"	"42493"	14850	6270	100	34	34	7	20	34	34	34	6	17	13	3	0	89	93	35	37	88	88	91	29	31	22	7	0	0.000	0.000	0.200	0.222	3.869	-0.007	0.001	80	452	100	1	5	Error	0	1	0	5	2726	7422	0.000	0.069	0	0	0
3	8	8	"hsa-miR-5100"	"168878"	15030	6270	100	34	34	6	17	34	34	34	6	17	13	1	0	29590	22581	20098	89	89	89	91	29	31	81	73	0	0.000	0.000	0.000	0.002	40.654	0.000	0.000	80	452	100	29501	22492	Error	0	29501	0	22492	2706	1806516	0.000	775.517	0	0	0
3	9	8	"hsa-miR-4653-3p"	"168605"	15210	6270	100	34	34	6	17	34	34	34	6	17	17	1	0	312	499	447	89	89	89	90	27	30	60	55	0	0.000	0.000	0.012	0.023	7.211	0.000	0.000	80	452	100	223	410	Error	0	223	0	410	2712	39910	0.000	15.148	0	0	0
3	10	8	"hsa-miR-4494"	"168856"	15390	6270	100	35	34	7	20	34	34	35	6	17	21	5	0	71	72	26	36	89	89	91	31	34	3	0	0	-0.056	0.000	0.240	0.259	2.497	-0.005	0.000	80	452	100	-17	-17	Error	1	-18	0	-17	2756	5775	-0.167	-0.613	0	0	0
3	11	8	"hsa-miR-5585-3p"	"168558"	15570	6270	100	34	34	7	20	34	34	34	6	17	17	1	0	68	73	23	31	87	87	90	28	31	6	1	0	0.000	0.000	0.267	0.253	3.108	-0.013	0.003	80	462	100	-19	-14	Error	0	-19	0	-14	2706	5864	0.000	-0.607	0	0	0
3	12	8	"hsa-miR-5696"	"168700"	15760	6280	100	35	34	7	20	33	33	34	7	20	12	1	0	139	135	53	39	85	85	88	30	34	66	45	0	0.037	0.020	0.073	0.082	4.015	-0.019	0.014	80	437	100	56	51	-4.755	2	54	1	50	2721	10819	0.000	1.567	0	0	0
3	13	8	"hsa-miR-4794"	"168829"	15930	6270	100	35	35	7	20	34	34	34	7	20	17	1	0	67	71	23	32	83	83	87	28	32	6	1	0	-0.062	-0.083	0.300	0.351	2.914	-0.024	0.010	80	440	100	-15	-11	Error	1	-16	1	-12	2784	5677	0.143	-0.571	0	0	0
3	14	8	"hsa-miR-4666a-3p"	"168602"	16110	6270	100	34	34	7	20	33	33	34	6	17	20	6	0	59	62	22	35	87	87	90	28	31	1	0	0	-0.036	-0.040	0.167	0.218	3.417	-0.003	0.000	80	442	100	-27	-24	Error	1	-28	1	-25	2736	4939	0.000	-1.000	0	0	0
3	15	8	"hsa-miR-3978"	"168894"	16290	6270	100	34	35	7	20	34	34	34	6	17	16	5	0	65	68	19	27	84	84	88	28	31	3	0	0	0.000	-0.062	0.214	0.300	3.317	-0.012	0.002	80	442	100	-19	-15	Error	0	-19	1	-16	2781	5474	0.167	-0.714	0	0	0
3	16	8	"hsa-miR-4491"	"168918"	16470	6270	100	33	33	6	18	34	34	34	6	17	8	2	0	71	77	29	37	84	84	87	29	33	10	2	0	0.077	0.143	0.251	0.264	4.641	-0.018	0.006	80	450	100	-14	-8	-3.700	-1	-13	-1	-7	2661	6148	-0.167	-0.345	0	0	0
3	17	8	"hsa-miR-506-5p"	"168704"	16650	6270	100	33	34	6	17	34	34	34	6	17	16	1	0	95	103	41	39	90	90	91	30	32	28	12	0	-0.200	0.000	0.169	0.208	3.412	-0.008	0.002	80	460	100	4	13	Error	-1	5	0	13	2713	8210	0.000	0.400	0	0	0
3	18	8	"hsa-miR-296-5p"	"168708"	16840	6280	100	35	35	7	20	33	33	33	6	18	23	7	0	194	181	80	44	89	89	90	28	31	73	66	0	0.019	0.022	0.069	0.074	4.544	0.008	0.007	80	468	100	107	94	-5.714	2	105	2	92	2765	14501	0.333	3.250	0	0	0
3	19	8	"hsa-miR-4796-5p"	"168621"	17020	6270	100	33	34	7	20	34	34	34	6	17	17	6	0	85	87	31	35	83	83	84	27	32	23	5	0	-0.500	0.000	0.429	0.393	2.851	-0.028	0.014	80	461	100	1	4	Error	-1	2	0	4	2723	6930	0.000	0.111	0	0	0
3	20	8	"hsa-miR-4694-5p"	"168670"	17200	6270	100	34	34	7	20	34	34	34	6	17	17	5	0	123	146	94	64	79	79	82	26	31	56	47	0	0.000	0.000	0.084	0.085	3.761	-0.012	0.013	80	452	100	44	67	Error	0	44	0	67	2721	11695	0.000	2.462	0	0	0
3	21	8	"hsa-miR-4681"	"168767"	17380	6270	100	34	34	7	20	34	34	34	7	20	15	0	0	90	90	29	32	78	78	81	28	34	25	7	0	0.000	0.000	0.250	0.232	3.063	0.002	0.000	80	452	100	12	12	Error	0	12	0	12	2695	7226	0.000	0.321	0	0	0
3	22	8	"hsa-miR-3150b-5p"	"168594"	17560	6280	100	32	33	6	18	34	34	34	6	17	12	1	0	146	151	75	49	75	75	78	28	35	65	58	0	-0.028	-0.013	0.068	0.080	3.804	-0.008	0.004	80	478	100	69	75	Error	-2	71	-1	76	2638	12050	-0.167	2.607	0	0	0
3	1	9	"hsa-miR-4532"	"168844"	13770	6460	100	35	34	6	17	35	35	35	6	17	11	2	0	992	1510	1505	99	88	88	91	29	31	58	55	0	0.000	-0.001	0.013	0.016	13.816	0.000	0.004	80	474	100	904	1421	Error	0	904	-1	1422	2759	120833	-0.167	48.931	0	0	0
3	2	9	"hsa-miR-4528"	"168975"	13950	6460	100	33	34	6	17	35	35	35	6	17	6	1	0	75	76	23	30	83	83	86	30	34	3	1	0	0.250	0.143	0.267	0.284	2.944	-0.009	0.002	80	442	100	-10	-8	-2.000	-2	-8	-1	-7	2724	6111	-0.167	-0.333	0	0	0
3	3	9	"hsa-miR-2682-3p"	"168570"	14130	6460	100	34	34	5	14	35	35	35	6	17	12	0	0	102	109	49	44	90	90	92	30	32	35	21	0	-0.083	-0.053	0.152	0.184	3.206	-0.005	0.001	80	452	100	11	18	Error	-1	12	-1	19	2748	8720	-0.167	0.567	0	0	0
3	4	9	"hsa-miR-3129-3p"	"168649"	14310	6460	100	35	34	5	14	35	35	35	6	17	7	0	0	65	65	23	35	90	90	94	31	32	0	0	0	0.000	0.040	0.194	0.195	2.588	-0.003	0.000	80	452	100	-25	-26	Error	0	-25	-1	-25	2716	5228	-0.167	-0.935	0	0	0
3	5	9	"hsa-miR-3618"	"168786"	14490	6460	100	34	35	7	20	34	34	35	6	17	22	2	0	92	95	33	34	91	91	94	31	32	23	5	0	0.000	0.250	0.200	0.212	2.847	-0.020	0.007	80	470	100	1	5	Error	0	1	1	4	2784	7605	0.000	0.032	0	0	0
3	6	9	"hsa-miR-3972"	"169074"	14690	6460	100	34	35	6	17	34	34	34	6	17	22	1	0	132	133	52	39	90	90	92	30	32	56	36	0	0.000	0.023	0.098	0.115	3.542	0.009	0.003	80	460	100	42	44	Error	0	42	1	43	2764	10648	0.167	1.367	0	0	0
3	7	9	"hsa-miR-4783-3p"	"169106"	14860	6460	100	34	34	6	17	34	34	35	6	17	17	0	0	112	129	68	52	88	88	92	30	32	45	41	0	0.000	0.000	0.081	0.110	4.904	0.001	0.000	80	428	100	24	41	Error	0	24	0	41	2718	10351	-0.167	1.233	0	0	0
3	8	9	"hsa-miR-4639-5p"	"169071"	15030	6460	100	34	35	6	17	34	34	34	6	17	15	2	0	79	81	33	40	87	87	90	29	32	10	5	0	0.000	-0.167	0.250	0.250	3.385	-0.012	0.003	80	442	100	-8	-5	Error	0	-8	1	-6	2775	6490	0.167	-0.310	0	0	0
3	9	9	"hsa-miR-4637"	"168984"	15210	6460	100	35	35	7	20	34	34	35	6	17	21	2	0	64	67	21	31	90	90	91	29	31	2	0	0	-0.038	-0.043	0.111	0.203	3.312	-0.019	0.006	80	453	100	-25	-22	Error	1	-26	1	-23	2813	5340	0.000	-0.828	0	0	0
3	10	9	"hsa-miR-4733-3p"	"169265"	15390	6460	100	34	35	6	17	34	34	34	6	17	16	2	0	136	143	68	47	91	91	92	29	31	57	38	0	0.000	0.019	0.091	0.113	4.237	0.006	0.002	80	452	100	45	53	Error	0	45	1	52	2761	11415	0.167	1.759	0	0	0
3	11	9	"hsa-miR-4790-3p"	"169099"	15580	6460	100	34	35	6	17	34	34	34	6	17	18	5	0	77	78	22	28	87	87	89	28	31	5	0	0	0.000	-0.111	0.316	0.319	3.923	0.006	0.001	80	462	100	-10	-8	Error	0	-10	1	-9	2780	6254	0.167	-0.393	0	0	0
3	12	9	"hsa-miR-5047"	"169201"	15760	6450	100	35	34	7	20	34	34	34	6	17	13	2	0	77	76	25	32	85	85	88	29	32	3	1	0	-0.125	0.000	0.310	0.326	3.576	-0.006	0.001	80	438	100	-7	-9	Error	1	-8	0	-9	2738	6100	0.000	-0.414	0	0	0
3	13	9	"hsa-miR-382-3p"	"169132"	15940	6460	100	34	34	6	17	34	34	34	7	20	8	2	0	198	210	134	63	86	86	90	31	34	63	56	0	0.000	0.000	0.041	0.037	3.453	-0.003	0.002	80	452	100	112	124	Error	0	112	0	124	2704	16761	0.000	3.871	0	0	0
3	14	9	"hsa-miR-5687"	"169122"	16120	6450	100	34	34	7	20	34	34	34	6	17	18	2	0	78	79	30	37	83	83	88	30	34	10	2	0	0.000	0.000	0.353	0.360	3.170	-0.024	0.012	80	450	100	-5	-4	Error	0	-5	0	-4	2744	6322	0.000	-0.300	0	0	0
3	15	9	"hsa-miR-3064-5p"	"169227"	16300	6450	100	34	34	6	17	34	34	34	6	17	16	3	0	87	86	28	32	86	86	88	30	34	11	2	0	0.000	0.000	0.211	0.186	3.332	-0.001	0.000	80	450	100	1	0	Error	0	1	0	0	2729	6916	0.000	-0.067	0	0	0
3	16	9	"hsa-miR-4692"	"169289"	16480	6450	100	33	33	6	18	34	34	34	6	17	11	2	0	84	85	31	36	83	83	87	29	33	16	3	0	-1.000	-0.500	0.167	0.187	3.311	-0.010	0.002	80	450	100	0	1	Error	-1	1	-1	2	2660	6823	-0.167	-0.069	0	0	0
3	17	9	"hsa-miR-4503"	"169308"	16660	6450	100	33	34	6	17	34	34	34	7	20	10	0	0	87	95	34	35	87	87	90	30	33	22	7	0	100000.000	0.000	0.200	0.231	3.905	-0.020	0.008	80	460	100	-1	8	16.610	-1	0	0	8	2690	7638	0.000	0.167	0	0	0
3	18	9	"hsa-miR-4290"	"169282"	16850	6460	100	34	34	6	17	34	34	34	7	20	11	1	0	1226	937	661	70	88	88	90	27	30	73	71	0	0.000	0.000	0.011	0.018	11.781	0.000	0.000	80	440	100	1138	849	Error	0	1138	0	849	2737	74940	0.000	31.370	0	0	0
3	19	9	"hsa-miR-4445-3p"	"169172"	17020	6460	100	34	34	6	17	34	34	34	7	20	6	0	0	75	73	24	32	79	79	82	26	31	7	1	0	0.000	0.000	0.333	0.314	3.197	-0.015	0.003	80	440	100	-4	-6	Error	0	-4	0	-6	2690	5851	0.000	-0.346	0	0	0
3	20	9	"hsa-miR-4518"	"169199"	17200	6460	100	35	35	6	17	34	34	34	7	20	12	1	0	89	93	38	40	77	77	80	26	32	38	20	0	0.083	0.063	0.188	0.173	3.017	-0.001	0.000	80	462	100	13	17	-3.585	1	12	1	16	2788	7476	0.143	0.500	0	0	0
3	21	9	"hsa-miR-642b-5p"	"169034"	17390	6460	100	33	33	6	18	34	34	34	7	20	10	0	0	2485	1965	1492	75	76	76	79	26	32	73	71	0	0.000	-0.001	0.003	0.011	12.344	0.000	0.000	80	484	100	2408	1888	Error	-1	2409	-1	1889	2664	157224	-0.143	72.538	0	0	0
3	22	9	"hsa-miR-5590-3p"	"169173"	17570	6450	100	35	34	6	17	33	33	34	6	17	20	3	0	68	71	22	30	73	73	76	25	32	12	1	0	-0.400	-0.500	0.298	0.299	2.786	-0.009	0.001	80	484	100	-3	-1	Error	2	-5	1	-2	2726	5706	0.000	-0.200	0	0	0
3	1	10	"Empty"	"0"	13770	6650	100	36	36	5	13	35	35	35	6	17	15	1	0	87	90	29	32	86	86	88	27	30	22	10	0	1.000	0.250	0.333	0.320	4.126	-0.007	0.001	80	484	100	2	5	0.000	1	1	1	4	2866	7191	0.167	0.074	0	0	0
3	2	10	"hsa-miR-4766-3p"	"169231"	13950	6650	100	34	35	6	17	35	35	35	6	17	15	2	0	72	74	24	32	86	86	88	30	34	5	0	0	0.071	0.000	0.171	0.157	2.862	-0.029	0.015	80	461	100	-15	-12	-3.807	-1	-14	0	-12	2799	5885	0.000	-0.467	0	0	0
3	3	10	"hsa-miR-4676-3p"	"169315"	14130	6650	100	35	35	6	17	35	35	35	6	17	11	3	0	78	78	21	26	86	86	89	29	32	3	1	0	0.000	0.000	0.343	0.278	3.064	-0.003	0.000	80	461	100	-8	-8	Error	0	-8	0	-8	2763	6237	0.000	-0.379	0	0	0
3	4	10	"hsa-miR-520b/hsa-miR-520c-3p"	"169005"	14310	6650	100	34	35	6	17	34	34	35	6	17	17	1	0	85	85	26	30	86	86	89	29	32	13	0	0	0.000	-1.000	0.218	0.265	4.680	-0.017	0.005	80	452	100	-1	0	Error	0	-1	1	-1	2772	6821	0.000	-0.138	0	0	0
3	5	10	""	"168580"	14490	6650	100	34	34	6	17	34	34	34	6	17	15	3	0	91	103	44	42	87	87	91	29	31	33	21	0	0.000	0.000	0.200	0.199	4.010	-0.004	0.001	80	442	100	4	16	Error	0	4	0	16	2736	8230	0.000	0.414	0	0	0
3	6	10	""	"169246"	14670	6650	100	34	34	6	17	34	34	34	6	17	15	3	0	91	97	34	35	85	85	91	30	32	33	8	0	0.000	0.000	0.167	0.200	3.383	0.006	0.001	80	453	100	6	12	Error	0	6	0	12	2750	7748	0.000	0.200	0	0	0
3	7	10	""	"169291"	14850	6650	100	34	34	6	17	34	34	34	6	17	17	1	0	75	76	27	35	85	85	88	27	30	8	3	0	0.000	0.000	0.214	0.226	3.168	0.017	0.007	80	487	100	-10	-9	Error	0	-10	0	-9	2709	6055	0.000	-0.444	0	0	0
3	8	10	""	"168888"	15060	6650	100	34	33	5	15	33	33	34	6	17	16	1	0	111	114	41	35	86	86	89	28	31	46	25	0	0.040	0.000	0.151	0.137	3.896	-0.010	0.005	80	470	100	26	28	-4.644	1	25	0	28	2673	9136	-0.167	0.893	0	0	0
3	9	10	"hsa-miRPlus-A1086"	"169416"	15230	6650	100	35	35	7	20	34	34	34	6	17	17	3	0	79	82	24	29	88	88	91	29	31	8	1	0	-0.111	-0.167	0.194	0.238	2.538	-0.006	0.001	80	430	100	-8	-5	Error	1	-9	1	-6	2791	6534	0.167	-0.310	0	0	0
3	10	10	""	"168913"	15400	6640	100	34	34	6	17	34	34	34	6	17	11	1	0	402	333	207	62	87	87	90	29	32	68	65	0	0.000	0.000	0.019	0.022	4.766	0.002	0.003	80	439	100	315	246	Error	0	315	0	246	2750	26605	0.000	8.379	0	0	0
3	11	10	""	"169060"	15580	6650	100	33	34	6	17	34	34	34	6	17	11	2	0	1099	855	637	74	89	89	90	28	31	67	67	0	-0.001	0.000	0.008	0.017	7.902	0.000	0.000	80	452	100	1009	766	Error	-1	1010	0	766	2696	68423	0.000	27.321	0	0	0
3	12	10	""	"169051"	15760	6650	100	34	34	6	17	34	34	34	6	17	16	1	0	333	316	227	71	88	88	90	28	31	61	57	0	0.000	0.000	0.015	0.030	5.586	0.001	0.001	80	468	100	245	228	Error	0	245	0	228	2718	25302	0.000	8.071	0	0	0
3	13	10	""	"168604"	15940	6650	100	35	34	6	17	34	34	34	6	17	15	2	0	72	74	25	33	88	88	90	30	33	5	1	0	-0.062	0.000	0.297	0.272	2.865	-0.009	0.001	80	452	100	-15	-14	Error	1	-16	0	-14	2758	5904	0.000	-0.533	0	0	0
3	14	10	"Empty"	"0"	16120	6650	100	33	34	6	17	34	34	34	6	17	11	2	0	97	93	33	35	87	87	88	28	31	22	7	0	-0.100	0.000	0.210	0.180	2.455	0.011	0.003	80	460	100	9	6	Error	-1	10	0	6	2683	7461	0.000	0.179	0	0	0
3	15	10	"Empty"	"0"	16300	6650	100	34	33	7	21	34	34	34	7	20	7	1	0	89	88	29	32	85	85	86	29	33	20	2	0	0.000	-0.333	0.357	0.359	3.997	-0.027	0.013	80	460	100	4	2	Error	0	4	-1	3	2630	7067	-0.143	0.069	0	0	0
3	16	10	"Empty"	"0"	16480	6650	100	33	34	7	20	33	33	34	6	17	15	6	0	81	84	28	33	83	83	86	28	32	18	5	0	0.000	1.000	0.264	0.265	2.407	-0.022	0.007	80	460	100	-2	2	Error	0	-2	1	1	2682	6736	0.000	-0.071	0	0	0
3	17	10	"Empty"	"0"	16660	6650	100	34	34	6	17	34	34	34	6	17	17	5	0	87	90	27	30	86	86	89	30	33	16	2	0	0.000	0.000	0.452	0.434	2.957	-0.019	0.006	80	460	100	1	4	Error	0	1	0	4	2754	7188	0.000	0.033	0	0	0
3	18	10	"Empty"	"0"	16840	6650	100	33	34	7	20	34	34	34	6	17	16	5	0	88	87	27	31	84	84	86	27	31	21	2	0	-0.250	0.000	0.316	0.286	3.408	-0.037	0.022	80	452	100	3	3	Error	-1	4	0	3	2695	6963	0.000	0.037	0	0	0
3	19	10	"Empty"	"0"	17020	6650	100	33	34	6	17	34	34	34	6	17	11	1	0	80	81	29	35	76	76	80	29	36	18	5	0	-0.250	0.000	0.341	0.331	3.466	-0.009	0.001	80	442	100	3	5	Error	-1	4	0	5	2696	6517	0.000	0.034	0	0	0
3	20	10	"Empty"	"0"	17200	6650	100	33	33	6	18	33	33	34	6	17	16	3	0	73	75	23	30	76	76	80	30	37	10	2	0	0.000	0.000	0.311	0.364	3.290	-0.005	0.001	80	426	100	-3	-1	Error	0	-3	0	-1	2634	5986	-0.167	-0.167	0	0	0
3	21	10	"Empty"	"0"	17360	6700	100	34	34	7	20	34	34	34	6	17	18	3	0	80	86	27	31	77	77	81	28	34	17	5	0	0.000	0.000	0.361	0.378	3.394	-0.006	0.001	80	383	100	3	9	Error	0	3	0	9	2720	6849	0.000	0.179	0	0	0
3	22	10	"Empty"	"0"	17540	6690	100	34	34	6	17	33	33	34	6	17	20	1	0	73	76	27	35	75	75	79	28	35	13	7	0	-0.500	1.000	0.275	0.310	4.259	-0.008	0.001	80	459	100	-1	2	Error	1	-2	1	1	2714	6082	0.000	-0.107	0	0	0
3	1	11	"Empty"	"0"	13770	6840	100	34	34	6	17	35	35	35	6	17	7	2	0	84	86	31	36	87	87	88	26	29	16	7	0	0.333	1.000	0.253	0.287	4.040	-0.008	0.001	80	503	100	-4	-2	-1.585	-1	-3	-1	-1	2733	6900	-0.167	-0.077	0	0	0
3	2	11	"hsa-miR-425-5p"	"17608"	13960	6850	100	35	35	5	14	35	35	35	6	17	8	0	0	114	114	48	42	87	87	88	26	29	50	31	0	0.000	0.000	0.070	0.090	2.918	0.003	0.000	80	471	100	27	27	Error	0	27	0	27	2764	9115	0.000	1.000	0	0	0
3	3	11	"hsa-miR-125b-5p"	"30787"	14140	6850	100	35	34	6	17	35	35	34	6	17	11	0	0	9925	6517	5461	83	88	88	90	28	31	75	72	0	0.000	0.000	0.001	0.004	25.653	0.000	0.007	80	451	100	9837	6428	Error	0	9837	-1	6429	2756	521360	0.000	229.536	0	0	0
3	4	11	"hsa-miR-518e-3p"	"11159"	14320	6840	100	35	35	6	17	34	34	35	6	17	16	5	0	65	68	25	36	87	87	89	29	32	6	0	0	-0.045	-0.053	0.222	0.236	3.842	0.000	0.000	80	452	100	-21	-18	Error	1	-22	1	-19	2794	5427	0.000	-0.724	0	0	0
3	5	11	""	"11218"	14500	6830	100	36	35	6	17	34	34	35	6	17	15	2	0	91	97	43	44	87	87	91	28	30	28	12	0	0.500	0.100	0.156	0.151	3.353	0.000	0.000	80	451	100	6	11	-1.000	2	4	1	10	2789	7787	0.000	0.214	0	0	0
3	6	11	""	"46572"	14680	6840	100	34	33	6	18	35	35	35	6	17	7	1	0	70	72	26	36	88	88	91	29	31	7	1	0	0.056	0.125	0.192	0.233	3.184	-0.009	0.002	80	452	100	-19	-18	-4.170	-1	-18	-2	-16	2676	5786	-0.333	-0.655	0	0	0
3	7	11	"ebv-miR-BART19-5p"	"42613"	14860	6850	100	34	34	6	17	34	34	34	6	17	12	1	0	121	125	54	43	86	86	89	29	32	56	26	0	0.000	0.000	0.095	0.115	2.846	-0.022	0.020	80	439	100	35	39	Error	0	35	0	39	2753	9976	0.000	1.241	0	0	0
3	8	11	""	"42511"	15030	6840	100	33	34	6	17	33	33	34	6	17	16	2	0	78	82	25	30	86	86	89	29	32	8	2	0	0.000	-0.250	0.293	0.286	2.884	-0.020	0.007	80	451	100	-8	-3	Error	0	-8	1	-4	2706	6577	0.000	-0.241	0	0	0
3	9	11	""	"11217"	15210	6840	100	34	35	7	20	34	34	34	6	17	18	5	0	84	85	24	28	88	88	90	29	32	7	1	0	0.000	-0.333	0.261	0.277	3.144	-0.014	0.003	80	462	100	-4	-2	Error	0	-4	1	-3	2765	6802	0.167	-0.172	0	0	0
3	10	11	""	"46712"	15390	6840	100	34	34	7	20	34	34	34	6	17	17	1	0	99	108	42	38	86	86	89	29	32	36	21	0	0.000	0.000	0.153	0.184	3.631	-0.008	0.002	80	470	100	13	22	Error	0	13	0	22	2687	8627	0.000	0.655	0	0	0
3	11	11	"ebv-miR-BART1-5p"	"17541"	15570	6840	100	33	34	6	17	33	33	34	6	17	21	5	0	94	96	37	38	87	87	90	30	33	23	10	0	0.000	0.111	0.184	0.184	2.672	-0.010	0.002	80	463	100	7	10	Error	0	7	1	9	2720	7705	0.000	0.200	0	0	0
3	12	11	""	"17596"	15760	6850	100	33	34	6	17	33	33	34	7	20	17	2	0	176	177	103	58	85	85	87	27	31	61	55	0	0.000	0.011	0.066	0.058	4.135	-0.010	0.012	80	470	100	91	93	Error	0	91	1	92	2710	14186	0.000	3.333	0	0	0
3	13	11	""	"28250"	15940	6840	100	33	33	6	18	33	33	34	6	17	20	1	0	76	83	30	36	87	87	89	29	32	13	6	0	0.000	0.000	0.205	0.248	3.774	0.002	0.000	80	460	100	-11	-4	Error	0	-11	0	-4	2646	6662	-0.167	-0.207	0	0	0
3	14	11	"hsa-miR-372-3p"	"11084"	16120	6840	100	34	34	7	20	33	33	34	6	17	16	3	0	75	78	29	37	85	85	87	28	32	11	2	0	-0.100	-0.143	0.358	0.353	3.560	-0.004	0.000	80	460	100	-9	-6	Error	1	-10	1	-7	2711	6278	0.000	-0.321	0	0	0
3	15	11	"ebv-miR-BART16"	"17358"	16300	6840	100	34	34	6	17	33	33	34	7	20	17	1	0	100	174	141	81	83	83	87	30	34	42	37	0	0.059	0.011	0.053	0.068	4.964	-0.004	0.002	80	460	100	18	92	-4.087	1	17	1	91	2729	13938	0.000	2.900	0	0	0
3	16	11	"hsa-miR-592"	"17312"	16480	6840	100	33	34	7	20	33	33	33	6	18	20	5	0	80	84	26	30	85	85	87	30	34	10	2	0	0.000	-1.000	0.344	0.280	3.937	-0.029	0.014	80	460	100	-5	0	Error	0	-5	1	-1	2685	6697	0.167	-0.100	0	0	0
3	17	11	"hsa-miR-521"	"11171"	16660	6840	100	33	34	6	17	33	33	34	6	17	18	5	0	75	75	24	32	85	85	88	30	34	8	0	0	0.000	-0.100	0.300	0.353	3.225	-0.014	0.004	80	460	100	-10	-9	Error	0	-10	1	-10	2682	6010	0.000	-0.433	0	0	0
3	18	11	""	"42803"	16840	6840	100	33	33	7	21	33	33	34	6	17	17	5	0	114	180	143	79	83	83	85	28	32	50	45	0	0.000	0.000	0.061	0.065	4.353	-0.008	0.011	80	460	100	31	97	Error	0	31	0	97	2644	14396	-0.167	3.393	0	0	0
3	19	11	"hsa-miR-621"	"46301"	17020	6830	100	33	33	6	18	34	34	34	6	17	11	0	0	68	67	21	31	79	79	83	28	33	5	0	0	0.091	0.083	0.259	0.274	4.251	-0.043	0.034	80	468	100	-12	-13	-3.459	-1	-11	-1	-12	2647	5385	-0.167	-0.571	0	0	0
3	20	11	""	"14289"	17210	6830	100	34	34	7	20	34	34	34	6	17	13	3	0	84	95	45	47	78	78	81	28	34	28	15	0	0.000	0.000	0.261	0.254	3.494	-0.020	0.009	80	442	100	6	17	Error	0	6	0	17	2715	7578	0.000	0.500	0	0	0
3	21	11	"hsa-miR-21-3p"	"42524"	17380	6840	100	34	34	7	20	34	34	34	7	20	16	1	0	82	81	27	33	79	79	83	28	33	15	5	0	0.000	0.000	0.229	0.335	3.739	-0.007	0.001	80	387	100	3	2	Error	0	3	0	2	2725	6464	0.000	-0.071	0	0	0
3	22	11	"Empty"	"0"	17560	6840	100	34	34	6	17	34	34	34	7	20	12	0	0	82	81	26	32	83	83	85	29	34	8	2	0	0.000	0.000	0.211	0.275	3.749	-0.003	0.000	80	445	100	-1	-2	Error	0	-1	0	-2	2727	6498	0.000	-0.138	0	0	0
3	1	12	"hsa-miR-361-5p"	"14301"	13780	7040	100	36	36	6	16	34	34	35	6	17	17	6	0	1709	1298	886	68	85	85	88	26	29	80	75	0	0.001	0.002	0.005	0.009	8.784	0.000	0.002	80	471	100	1626	1215	-9.665	2	1624	2	1213	2869	103867	0.167	46.538	0	0	0
3	2	12	"spike_control_v2_40"	"29001"	13950	7040	100	37	36	6	16	35	35	35	6	17	20	1	0	848	687	536	78	84	84	87	28	32	66	62	0	0.003	0.002	0.008	0.018	8.348	0.002	0.010	80	440	100	766	604	-8.577	2	764	1	603	2908	54976	0.167	21.429	0	0	0
3	3	12	"hsa-miR-1229-3p"	"46689"	14130	7030	100	34	35	8	22	35	35	35	6	17	18	3	0	85	91	30	32	87	87	88	27	30	18	7	0	0.500	0.000	0.226	0.216	2.804	-0.021	0.007	80	450	100	-3	4	-1.000	-1	-2	0	4	2776	7264	0.000	0.111	0	0	0
3	4	12	"hsa-miR-1324"	"46647"	14310	7030	100	34	34	6	17	34	34	35	6	17	17	2	0	76	75	27	36	85	85	88	29	32	5	1	0	0.000	0.000	0.239	0.262	3.373	0.012	0.003	80	460	100	-9	-10	Error	0	-9	0	-10	2748	5962	-0.167	-0.448	0	0	0
3	5	12	""	"23524"	14490	7030	100	34	34	6	17	34	34	35	6	17	13	3	0	84	87	28	32	85	85	88	29	32	16	3	0	0.000	0.000	0.286	0.298	3.537	-0.001	0.000	80	470	100	-1	2	Error	0	-1	0	2	2726	6960	-0.167	-0.034	0	0	0
3	6	12	""	"42611"	14670	7030	100	34	34	5	14	35	35	35	6	17	8	1	0	71	70	21	30	90	90	91	34	37	1	0	0	0.053	0.050	0.171	0.169	2.991	-0.018	0.007	80	461	100	-20	-21	-4.248	-1	-19	-1	-20	2725	5588	-0.167	-0.618	0	0	0
3	7	12	"hsa-miR-744-3p"	"42970"	14850	7030	100	36	35	6	17	34	34	34	6	17	13	3	0	81	80	26	32	88	88	91	35	38	5	0	0	-0.286	-0.125	0.226	0.276	3.280	0.004	0.000	80	461	100	-5	-7	Error	2	-7	1	-8	2818	6435	0.167	-0.314	0	0	0
3	8	12	"hsa-miR-574-5p"	"27740"	15040	7040	100	35	35	7	20	34	34	34	6	17	22	6	0	125	247	208	84	86	86	88	29	32	52	45	0	0.026	0.006	0.035	0.066	6.281	0.009	0.035	80	479	100	40	162	-5.285	1	39	1	161	2805	19792	0.167	5.483	0	0	0
3	9	12	""	"46228"	15220	7040	100	35	35	7	20	34	34	34	6	17	16	3	0	2833	2537	2214	87	87	87	88	29	32	68	66	0	0.000	0.000	0.003	0.009	16.161	0.001	0.022	80	461	100	2747	2451	Error	1	2746	1	2450	2788	202977	0.167	84.448	0	0	0
3	10	12	""	"11215"	15400	7040	100	35	35	7	20	35	35	34	6	17	17	5	0	388	368	290	78	88	88	90	32	35	63	60	0	0.000	0.000	0.028	0.043	7.432	0.002	0.005	80	471	100	300	280	Error	0	300	0	280	2794	29472	0.167	8.688	0	0	0
3	11	12	""	"11246"	15590	7030	100	34	34	7	20	34	34	34	6	17	10	2	0	108	114	48	42	87	87	89	30	33	41	23	0	0.000	0.000	0.111	0.131	2.909	0.005	0.001	80	460	100	21	27	Error	0	21	0	27	2704	9157	0.000	0.833	0	0	0
3	12	12	""	"17904"	15760	7040	100	35	35	6	17	34	34	34	6	17	18	1	0	415	367	261	71	87	87	89	28	31	70	65	0	0.003	0.004	0.019	0.018	4.754	0.000	0.000	80	440	100	329	281	-8.358	1	328	1	280	2776	29397	0.167	9.929	0	0	0
3	13	12	""	"11273"	15940	7040	100	34	34	6	17	33	33	34	7	20	13	1	0	131	167	103	61	86	86	89	29	32	55	43	0	0.022	0.012	0.093	0.080	3.919	-0.006	0.004	80	460	100	46	82	-5.492	1	45	1	81	2734	13372	0.000	2.690	0	0	0
3	14	12	""	"19583"	16120	7040	100	34	34	6	17	34	34	34	6	17	13	3	0	112	129	64	49	86	86	88	29	32	46	35	0	0.000	0.000	0.118	0.119	3.442	0.005	0.001	80	460	100	26	43	Error	0	26	0	43	2744	10355	0.000	1.414	0	0	0
3	15	12	"hsa-miR-509-3p"	"11141"	16300	7040	100	34	34	7	20	34	34	34	7	20	13	1	0	82	84	26	30	85	85	88	30	34	15	0	0	0.000	0.000	0.340	0.321	3.305	0.006	0.001	80	460	100	-3	-1	Error	0	-3	0	-1	2689	6748	0.000	-0.133	0	0	0
3	16	12	"hsa-miR-554"	"42766"	16480	7040	100	35	35	7	20	34	34	34	7	20	22	1	0	176	168	90	53	84	84	86	29	33	62	53	0	0.011	0.012	0.078	0.069	3.626	-0.006	0.003	80	460	100	93	85	-6.524	1	92	1	84	2761	13446	0.143	2.828	0	0	0
3	17	12	""	"17896"	16660	7040	100	33	34	7	20	34	34	34	6	17	17	1	0	324	444	378	85	86	86	89	29	32	60	56	0	-0.004	0.000	0.025	0.031	8.226	0.000	0.000	80	460	100	237	358	Error	-1	238	0	358	2688	35547	0.000	12.241	0	0	0
3	18	12	"hsa-miR-1305"	"46501"	16840	7040	100	34	35	6	17	34	34	34	6	17	20	1	0	77	81	28	34	83	83	85	28	32	16	2	0	0.000	-0.500	0.293	0.261	3.865	-0.033	0.019	80	460	100	-6	-1	Error	0	-6	1	-2	2773	6474	0.167	-0.143	0	0	0
3	19	12	"hsa-miR-551a"	"17272"	17020	7040	100	34	34	7	20	34	34	34	6	17	15	3	0	106	114	51	44	84	84	86	29	33	42	26	0	0.000	0.000	0.176	0.181	3.718	-0.023	0.016	80	468	100	22	30	Error	0	22	0	30	2716	9116	0.000	0.966	0	0	0
3	20	12	""	"42479"	17200	7040	100	34	35	6	17	34	34	34	6	17	16	3	0	84	84	32	38	82	82	84	28	33	20	6	0	0.000	0.500	0.286	0.249	4.124	-0.014	0.004	80	468	100	2	3	Error	0	2	1	2	2784	6753	0.167	0.000	0	0	0
3	21	12	"hsa-miR-424-5p"	"42965"	17380	7040	100	34	34	7	20	34	34	34	6	17	17	3	0	120	160	114	71	86	86	88	29	32	50	47	0	0.000	0.000	0.121	0.105	5.031	0.001	0.000	80	460	100	34	74	Error	0	34	0	74	2683	12773	0.000	2.483	0	0	0
3	22	12	""	"42913"	17560	7040	100	34	34	7	20	34	34	34	6	17	18	5	0	90	92	28	30	83	83	86	28	32	23	6	0	0.000	0.000	0.333	0.365	4.264	-0.016	0.005	80	500	100	7	9	Error	0	7	0	9	2754	7368	0.000	0.214	0	0	0
3	1	13	"hsa-miR-922"	"42683"	13770	7220	100	35	35	6	17	35	35	35	6	17	16	3	0	86	88	33	37	86	86	89	28	31	18	3	0	0.000	0.000	0.174	0.241	4.602	0.000	0.000	80	493	100	0	2	Error	0	0	0	2	2816	7015	0.000	-0.036	0	0	0
3	2	13	""	"28450"	13960	7230	100	35	36	7	19	35	35	35	6	17	17	5	0	711	542	382	70	86	86	87	27	31	71	68	0	0.000	0.002	0.019	0.027	6.413	0.002	0.004	80	450	100	625	457	Error	0	625	1	456	2845	43339	0.167	16.852	0	0	0
3	3	13	"spike_control_v2_37"	"28684"	14130	7230	100	35	35	6	17	34	34	35	6	17	13	3	0	271	867	854	98	87	87	88	31	35	56	52	0	0.005	0.001	0.023	0.026	13.775	0.001	0.003	80	457	100	185	781	-7.524	1	184	1	780	2796	69350	0.000	25.129	0	0	0
3	4	13	""	"46514"	14310	7230	100	34	34	7	20	34	34	34	6	17	16	3	0	693	4363	4629	106	84	84	86	30	34	55	52	0	0.000	0.000	0.059	0.020	25.138	0.000	0.011	80	478	100	609	4279	Error	0	609	0	4279	2752	349064	0.000	142.567	0	0	0
3	5	13	"hsa-miR-181a-5p"	"42865"	14500	7230	100	35	35	6	17	34	34	34	6	17	18	5	0	221	209	133	63	84	84	86	29	33	62	60	0	0.007	0.008	0.031	0.044	4.175	0.001	0.000	80	471	100	138	126	-7.098	1	137	1	125	2822	16712	0.167	4.241	0	0	0
3	6	13	""	"42894"	14680	7230	100	36	35	7	20	34	34	34	6	17	16	2	0	159	165	103	62	80	80	85	32	37	55	52	0	0.025	0.012	0.038	0.056	4.974	-0.002	0.000	80	469	100	81	86	-5.304	2	79	1	85	2826	13185	0.167	2.500	0	0	0
3	7	13	"hsa-miR-302b-5p"	"42667"	14860	7230	100	34	34	5	14	34	34	34	6	17	10	1	0	74	75	22	29	86	86	88	30	34	5	0	0	0.000	0.000	0.250	0.230	3.056	-0.015	0.007	80	461	100	-12	-11	Error	0	-12	0	-11	2719	5998	0.000	-0.433	0	0	0
3	8	13	"hsa-miR-130a-3p"	"10138"	15040	7240	100	34	35	7	20	34	34	34	6	17	18	10	0	884	676	492	72	88	88	91	27	29	67	65	0	0.000	0.002	0.010	0.017	7.286	0.001	0.004	80	450	100	796	589	Error	0	796	1	588	2781	54077	0.167	21.667	0	0	0
3	9	13	""	"30681"	15220	7230	100	35	35	7	20	34	34	34	6	17	18	5	0	276	265	173	65	86	86	88	27	30	62	62	0	0.005	0.006	0.023	0.055	9.556	-0.003	0.003	80	452	100	191	180	-7.570	1	190	1	179	2772	21239	0.167	6.556	0	0	0
3	10	13	""	"30831"	15400	7230	100	36	35	6	17	34	34	34	6	17	13	3	0	160	204	145	71	89	89	90	30	33	57	51	0	0.028	0.009	0.056	0.082	4.527	-0.008	0.014	80	452	100	73	116	-5.150	2	71	1	115	2801	16291	0.167	3.800	0	0	0
3	11	13	"hsa-miR-1298-5p"	"46381"	15580	7230	100	34	35	6	17	34	34	34	6	17	15	3	0	153	151	81	53	87	87	90	31	34	55	51	0	0.000	0.016	0.069	0.072	3.099	-0.011	0.009	80	449	100	66	65	Error	0	66	1	64	2782	12070	0.167	1.968	0	0	0
3	12	13	"hsa-miR-26b-3p"	"42523"	15750	7230	100	34	35	6	17	34	34	34	6	17	18	2	0	83	85	29	34	89	89	92	30	32	8	2	0	0.000	-0.250	0.233	0.216	3.886	-0.033	0.025	80	440	100	-6	-3	Error	0	-6	1	-4	2775	6779	0.167	-0.233	0	0	0
3	13	13	"hsa-miR-450b-3p"	"42892"	15930	7230	100	33	34	7	20	34	34	34	6	17	16	7	0	90	95	32	33	90	90	92	31	33	21	3	0	100000.000	0.000	0.205	0.228	3.364	-0.021	0.008	80	452	100	-1	5	16.610	-1	0	0	5	2732	7562	0.000	0.097	0	0	0
3	14	13	"ebv-miR-BART9-5p"	"42824"	16110	7230	100	35	34	7	20	34	34	34	6	17	21	1	0	129	136	61	44	86	86	88	29	32	58	45	0	0.023	0.000	0.088	0.105	3.709	-0.008	0.003	80	452	100	44	50	-5.426	1	43	0	50	2749	10902	0.000	1.655	0	0	0
3	15	13	"kshv-miR-K12-4-5p"	"17606"	16290	7230	100	34	34	7	20	34	34	34	6	17	16	3	0	77	79	27	34	88	88	88	29	32	8	1	0	0.000	0.000	0.261	0.351	3.479	-0.045	0.036	80	452	100	-11	-9	Error	0	-11	0	-9	2732	6352	0.000	-0.310	0	0	0
3	16	13	""	"42927"	16470	7230	100	33	34	7	20	34	34	34	7	20	12	1	0	103	107	42	39	82	82	85	28	32	46	22	0	-0.048	0.000	0.155	0.183	3.888	-0.018	0.008	80	462	100	20	25	Error	-1	21	0	25	2687	8584	0.000	0.786	0	0	0
3	17	13	""	"42861"	16660	7230	100	34	34	6	17	34	34	34	7	20	11	0	0	169	174	93	53	85	85	88	29	32	58	52	0	0.000	0.000	0.068	0.089	4.675	-0.004	0.002	80	450	100	84	89	Error	0	84	0	89	2718	13931	0.000	2.966	0	0	0
3	18	13	"hsa-miR-1277-3p"	"46925"	16830	7230	100	35	34	7	20	34	34	34	7	20	12	1	0	73	74	23	31	84	84	86	29	33	6	1	0	-0.091	0.000	0.268	0.252	2.871	-0.003	0.000	80	449	100	-10	-10	Error	1	-11	0	-10	2729	5887	0.000	-0.414	0	0	0
3	19	13	"hsa-miR-1202"	"46832"	17010	7230	100	34	34	8	23	33	33	34	6	17	17	2	0	79	83	29	34	86	86	87	29	33	15	5	0	-0.143	-0.333	0.364	0.323	5.034	-0.024	0.010	80	452	100	-6	-2	Error	1	-7	1	-3	2736	6677	0.000	-0.138	0	0	0
3	20	13	""	"42614"	17190	7230	100	33	33	7	21	34	34	34	7	20	13	3	0	95	96	35	36	83	83	86	29	33	31	8	0	-0.083	-0.077	0.259	0.245	4.451	-0.019	0.006	80	462	100	11	12	Error	-1	12	-1	13	2669	7693	-0.143	0.345	0	0	0
3	21	13	"hsa-miR-718"	"146064"	17380	7230	100	35	35	7	20	33	33	33	6	18	21	11	0	116	137	75	54	85	85	88	29	32	50	40	0	0.065	0.038	0.083	0.092	4.753	0.001	0.000	80	462	100	33	54	-3.954	2	31	2	52	2805	10965	0.333	1.690	0	0	0
3	22	13	"hsa-miR-1914-5p"	"146091"	17560	7240	100	35	34	7	20	34	34	34	6	17	21	3	0	192	174	99	56	83	83	87	28	32	58	55	0	0.009	0.000	0.073	0.084	5.177	-0.007	0.004	80	482	100	110	91	-6.768	1	109	0	91	2750	13912	0.000	3.107	0	0	0
3	1	14	"hsa-miR-1307-5p"	"42780"	13780	7420	100	36	36	6	16	35	35	35	6	17	17	3	0	139	135	62	45	85	85	89	29	32	57	47	0	0.019	0.020	0.061	0.079	4.745	-0.006	0.002	80	493	100	55	51	-5.755	1	54	1	50	2844	10808	0.167	1.586	0	0	0
3	2	14	""	"145866"	13960	7420	100	36	36	7	19	35	35	35	6	17	20	6	0	71	71	20	28	85	85	87	27	31	2	0	0	-0.071	-0.071	0.333	0.304	3.279	-0.014	0.003	80	452	100	-13	-13	Error	1	-14	1	-14	2882	5702	0.167	-0.593	0	0	0
3	3	14	"SNORD48"	"46205"	14140	7430	100	35	36	5	13	35	35	35	6	17	13	2	0	831	666	482	72	85	85	88	29	32	68	66	0	0.000	0.002	0.011	0.021	7.177	0.001	0.003	80	439	100	746	582	Error	0	746	1	581	2859	53302	0.167	19.931	0	0	0
3	4	14	"spike_control_v2_35"	"28568"	14310	7430	100	34	35	6	17	34	34	35	6	17	18	3	0	466	441	333	75	82	82	86	28	32	65	61	0	0.000	0.003	0.015	0.024	6.677	0.000	0.000	80	438	100	384	360	Error	0	384	1	359	2791	35255	0.000	12.679	0	0	0
3	5	14	"spike_control_v2_42"	"29138"	14490	7420	100	36	35	6	17	34	34	35	6	17	25	1	0	1553	1412	1243	88	80	80	83	27	32	63	58	0	0.001	0.001	0.003	0.006	10.499	0.000	0.003	80	462	100	1475	1333	-9.525	2	1473	1	1332	2798	112982	0.000	49.222	0	0	0
3	6	14	""	"146192"	14680	7430	100	34	34	6	17	35	35	35	6	17	11	7	0	632	510	313	61	73	73	76	26	34	75	73	0	-0.002	-0.002	0.007	0.022	12.576	-0.002	0.004	80	448	100	558	436	Error	-1	559	-1	437	2757	40813	-0.167	16.692	0	0	0
3	7	14	""	"42802"	14850	7420	100	33	34	6	17	34	34	34	6	17	12	1	0	112	132	65	49	80	80	83	28	33	53	46	0	-0.031	0.000	0.098	0.098	4.135	-0.002	0.000	80	440	100	31	52	Error	-1	32	0	52	2697	10565	0.000	1.750	0	0	0
3	8	14	""	"145872"	15030	7420	100	33	34	6	17	34	34	34	6	17	16	2	0	81	81	25	30	87	87	91	29	31	6	0	0	0.167	0.000	0.221	0.275	3.666	0.010	0.002	80	442	100	-7	-6	-2.585	-1	-6	0	-6	2704	6463	0.000	-0.345	0	0	0
3	9	14	""	"146036"	15210	7420	100	34	34	6	17	34	34	34	6	17	15	0	0	74	80	26	32	85	85	89	30	33	13	1	0	0.000	0.000	0.225	0.189	2.829	-0.007	0.001	80	452	100	-11	-5	Error	0	-11	0	-5	2721	6418	0.000	-0.300	0	0	0
3	10	14	""	"146017"	15390	7420	100	35	35	7	20	34	34	34	6	17	20	6	0	74	76	26	34	86	86	88	29	32	10	0	0	-0.083	-0.100	0.333	0.354	3.251	-0.019	0.008	80	462	100	-11	-9	Error	1	-12	1	-10	2815	6119	0.167	-0.414	0	0	0
3	11	14	"spike_control_v2_34"	"28488"	15580	7420	100	34	34	7	20	34	34	34	6	17	16	1	0	102	109	48	44	86	86	90	31	34	37	21	0	0.000	0.000	0.196	0.227	3.736	-0.009	0.003	80	450	100	16	23	Error	0	16	0	23	2698	8685	0.000	0.613	0	0	0
3	12	14	"hsa-miRPlus-B1114"	"145934"	15750	7420	100	33	33	5	15	34	34	34	6	17	8	0	0	112	138	79	57	87	87	109	393	360	0	0	0	-0.040	-0.020	0.088	0.098	4.245	0.000	0.000	80	440	100	24	50	Error	-1	25	-1	51	2677	11011	-0.167	0.074	0	0	0
3	13	14	"hsa-miR-449c-3p"	"146020"	15930	7420	100	34	35	7	20	34	34	34	6	17	23	3	0	71	73	23	31	87	87	108	388	359	0	0	0	0.000	-0.071	0.205	0.255	3.346	-0.005	0.001	80	452	100	-16	-13	Error	0	-16	1	-14	2778	5857	0.167	-0.090	0	0	0
3	14	14	"spike_control_v2_40"	"29001"	16110	7420	100	34	34	7	20	34	34	34	6	17	18	3	0	843	720	597	82	87	87	90	30	33	67	60	0	0.000	0.000	0.037	0.036	8.944	0.000	0.000	80	453	100	756	633	Error	0	756	0	633	2720	57632	0.000	21.000	0	0	0
3	15	14	"spike_control_v2_31"	"28098"	16290	7420	100	34	34	6	17	34	34	34	6	17	23	0	0	1615	1526	1421	93	86	86	86	28	32	65	62	0	0.000	0.000	0.004	0.018	10.547	0.000	0.005	80	452	100	1529	1440	Error	0	1529	0	1440	2737	122053	0.000	51.429	0	0	0
3	16	14	"hsa_negative_control_1"	"14258"	16470	7420	100	34	34	6	17	34	34	34	7	20	10	1	0	92	92	30	32	85	85	89	28	31	16	5	0	0.000	0.000	0.179	0.225	3.769	0.000	0.000	80	452	100	7	7	Error	0	7	0	7	2740	7379	0.000	0.107	0	0	0
3	17	14	""	"145660"	16650	7420	100	33	33	6	18	34	34	34	6	17	12	0	0	291	750	746	99	83	83	88	29	32	53	51	0	-0.005	-0.001	0.019	0.030	11.347	0.000	0.000	80	472	100	207	666	Error	-1	208	-1	667	2656	59961	-0.167	22.828	0	0	0
3	18	14	"ebv-miR-BART21-3p"	"145990"	16840	7430	100	34	34	6	17	34	34	34	7	20	15	0	0	100	106	41	38	87	87	90	29	32	37	17	0	0.000	0.000	0.183	0.196	3.868	-0.019	0.009	80	449	100	13	19	Error	0	13	0	19	2759	8442	0.000	0.552	0	0	0
3	19	14	""	"146003"	17010	7420	100	34	34	7	20	34	34	34	6	17	16	7	0	87	89	30	33	84	84	86	29	33	25	3	0	0.000	0.000	0.205	0.227	3.575	-0.035	0.021	80	441	100	3	5	Error	0	3	0	5	2722	7089	0.000	0.103	0	0	0
3	20	14	"hsa-miR-516a-3p/hsa-miR-516b-3p"	"145717"	17190	7420	100	35	35	6	17	34	34	34	7	20	11	2	0	94	94	34	36	84	84	86	29	33	26	8	0	0.100	0.100	0.150	0.183	3.951	-0.014	0.004	80	470	100	11	11	-3.322	1	10	1	10	2780	7533	0.143	0.276	0	0	0
3	21	14	""	"145944"	17390	7420	100	34	35	7	20	33	33	34	6	17	23	7	0	331	290	183	63	83	83	86	30	34	70	63	0	0.004	0.010	0.032	0.047	6.061	0.000	0.000	80	470	100	249	209	-7.954	1	248	2	207	2791	23212	0.167	6.800	0	0	0
3	22	14	"ebv-miR-BART2-3p"	"145984"	17570	7420	100	33	34	7	20	34	34	34	7	20	17	1	0	94	98	32	32	80	80	85	30	35	36	10	0	-0.071	0.000	0.267	0.310	2.983	-0.011	0.002	80	474	100	13	18	Error	-1	14	0	18	2702	7854	0.000	0.433	0	0	0
3	1	15	""	"145760"	13770	7610	100	34	35	6	17	35	35	35	6	17	10	6	0	1521	3845	3911	101	86	86	89	29	32	61	58	0	-0.001	0.000	0.005	0.007	18.450	0.000	0.000	80	474	100	1434	3759	Error	-1	1435	0	3759	2798	307603	0.000	129.517	0	0	0
3	2	15	"hsa-miR-376a-3p"	"146009"	13950	7610	100	33	34	7	20	35	35	35	6	17	10	3	0	85	85	27	31	82	82	85	29	34	20	0	0	-0.667	-0.333	0.381	0.377	3.578	-0.012	0.003	80	452	100	1	2	Error	-2	3	-1	3	2733	6766	-0.167	0.000	0	0	0
3	3	15	"hsa-miR-526b-3p"	"145785"	14130	7610	100	35	35	6	17	35	35	34	6	17	15	1	0	70	75	27	36	81	81	85	29	34	12	1	0	0.000	0.000	0.200	0.196	3.054	0.007	0.001	80	432	100	-11	-6	Error	0	-11	0	-6	2797	6007	0.167	-0.345	0	0	0
3	4	15	"hsa-miR-369-5p"	"145641"	14310	7610	100	34	34	6	17	34	34	34	6	17	11	2	0	86	88	33	37	83	83	86	29	33	21	6	0	0.000	0.000	0.167	0.172	2.738	-0.029	0.015	80	432	100	3	5	Error	0	3	0	5	2719	7045	0.000	0.069	0	0	0
3	5	15	"spike_control_v2_29"	"27968"	14490	7610	100	34	35	5	14	34	34	34	6	17	11	3	0	1027	802	667	83	81	81	82	27	32	66	62	0	0.000	0.001	0.007	0.019	10.150	0.001	0.004	80	442	100	946	722	Error	0	946	1	721	2764	64187	0.167	26.667	0	0	0
3	6	15	"hsa-miR-658"	"145842"	14670	7610	100	34	34	5	14	34	34	34	6	17	12	0	0	104	141	87	61	74	74	81	28	34	51	42	0	0.000	0.000	0.097	0.085	3.755	-0.001	0.000	80	442	100	30	67	Error	0	30	0	67	2697	11262	0.000	2.143	0	0	0
3	7	15	"hsa-miR-30a-5p"	"146086"	14850	7610	100	33	33	5	15	34	34	34	6	17	7	1	0	1112	864	697	80	80	80	83	26	31	66	62	0	-0.001	-0.001	0.008	0.011	6.630	-0.001	0.010	80	462	100	1031	783	Error	-1	1032	-1	784	2669	69081	-0.167	30.038	0	0	0
3	8	15	"hsa-miR-518a-5p/hsa-miR-527"	"145905"	15040	7610	100	35	34	6	17	34	34	34	6	17	13	1	0	116	124	60	48	84	84	88	29	32	52	40	0	0.031	0.000	0.071	0.120	4.374	-0.015	0.010	80	440	100	33	40	-5.000	1	32	0	40	2734	9903	0.000	1.241	0	0	0
3	9	15	"hsa-miR-548u"	"147854"	15210	7610	100	33	33	5	15	34	34	34	6	17	11	1	0	76	75	25	33	83	83	87	29	33	6	1	0	0.143	0.125	0.258	0.260	3.523	-0.007	0.001	80	430	100	-8	-9	-2.807	-1	-7	-1	-8	2659	5988	-0.167	-0.414	0	0	0
3	10	15	"hsa-miR-3143"	"147835"	15390	7610	100	34	34	5	14	34	34	34	6	17	15	0	0	65	69	24	34	84	84	88	31	35	3	0	0	0.000	0.000	0.200	0.206	3.617	-0.031	0.017	80	460	100	-19	-15	Error	0	-19	0	-15	2715	5504	0.000	-0.613	0	0	0
3	11	15	""	"147510"	15590	7610	100	34	34	6	17	34	34	34	6	17	11	1	0	1820	1316	1046	79	85	85	91	31	34	71	66	0	0.000	0.000	0.004	0.011	11.521	0.000	0.002	80	448	100	1735	1231	Error	0	1735	0	1231	2725	105308	0.000	39.516	0	0	0
3	12	15	"hsa-miR-4327"	"147796"	15760	7610	100	34	35	6	17	34	34	34	7	20	15	1	0	77	81	26	32	85	85	109	393	360	0	0	0	0.000	-0.250	0.212	0.279	3.397	-0.015	0.005	80	440	100	-8	-3	Error	0	-8	1	-4	2762	6481	0.143	-0.071	0	0	0
3	13	15	"hsa-miR-4317"	"147776"	15940	7610	100	34	34	6	17	34	34	34	7	20	10	1	0	119	293	236	80	86	86	106	388	366	31	0	0	0.000	0.000	0.044	0.062	6.946	-0.001	0.000	80	452	100	33	207	Error	0	33	0	207	2752	23443	0.000	0.482	0	0	0
3	14	15	"hsv2-miR-H9-3p"	"147840"	16130	7610	100	33	33	6	18	34	34	34	7	20	15	0	0	270	229	123	53	87	87	89	31	34	67	65	0	-0.005	-0.007	0.045	0.050	4.959	-0.001	0.000	80	441	100	182	141	Error	-1	183	-1	142	2669	18294	-0.143	4.516	0	0	0
3	15	15	"kshv-miR-K12-7-5p"	"147901"	16300	7610	100	34	34	7	20	34	34	34	6	17	22	1	0	71	73	28	38	85	85	86	28	32	7	2	0	0.000	0.000	0.235	0.312	4.028	-0.012	0.003	80	430	100	-14	-12	Error	0	-14	0	-12	2738	5838	0.000	-0.464	0	0	0
3	16	15	"hsa-miR-3160-3p"	"147941"	16480	7610	100	34	34	6	17	34	34	34	7	20	11	0	0	74	77	25	32	82	82	84	28	33	10	2	0	0.000	0.000	0.286	0.314	2.659	0.008	0.001	80	462	100	-8	-5	Error	0	-8	0	-5	2703	6171	0.000	-0.250	0	0	0
3	17	15	"hsa-miR-4279"	"147767"	16670	7620	100	35	35	7	20	33	33	34	7	20	17	6	0	4075	3114	2545	81	81	81	84	29	34	73	68	0	0.001	0.001	0.002	0.007	13.216	0.000	0.006	80	462	100	3996	3035	Error	2	3994	2	3033	2782	249121	0.143	104.483	0	0	0
3	18	15	"hsa-miR-4326"	"147832"	16850	7610	100	35	35	6	17	34	34	34	7	20	11	1	0	82	83	29	34	83	83	86	28	32	17	2	0	-1.000	100000.000	0.200	0.231	3.543	-0.004	0.000	80	432	100	0	1	Error	1	-1	1	0	2761	6666	0.143	-0.107	0	0	0
3	19	15	"hsa-miR-3201"	"147851"	17030	7610	100	34	34	7	20	34	34	34	6	17	15	2	0	107	117	52	44	84	84	86	28	32	42	25	0	0.000	0.000	0.152	0.153	4.584	-0.003	0.000	80	431	100	23	33	Error	0	23	0	33	2689	9395	0.000	1.107	0	0	0
3	20	15	"hsa-miR-4255"	"147706"	17200	7610	100	34	35	7	20	34	34	34	6	17	18	6	0	94	92	28	30	85	85	86	27	31	21	2	0	0.000	0.143	0.263	0.273	2.525	-0.027	0.011	80	430	100	9	8	Error	0	9	1	7	2790	7349	0.167	0.222	0	0	0
3	21	15	"hsa-miR-3169"	"147821"	17380	7610	100	33	34	7	20	34	34	34	6	17	21	1	0	74	73	25	34	84	84	87	27	31	5	0	0	0.100	0.000	0.284	0.259	3.377	-0.022	0.007	80	452	100	-11	-11	-3.322	-1	-10	0	-11	2708	5819	0.000	-0.519	0	0	0
3	22	15	"hsa-miR-3138"	"147654"	17560	7610	100	34	34	6	17	34	34	34	6	17	17	2	0	78	78	29	37	79	79	83	29	34	18	1	0	0.000	0.000	0.222	0.213	4.525	-0.022	0.009	80	493	100	-1	-1	Error	0	-1	0	-1	2735	6232	0.000	-0.172	0	0	0
3	1	16	"hsa-miR-4304"	"147623"	13770	7790	100	34	35	6	17	35	35	35	6	17	17	2	0	84	85	29	34	87	87	90	29	32	12	5	0	0.333	0.000	0.286	0.234	4.396	-0.015	0.005	80	492	100	-4	-2	-1.585	-1	-3	0	-2	2792	6782	0.000	-0.172	0	0	0
3	2	16	"hsv2-miR-H7-5p"	"147836"	13960	7800	100	35	35	5	14	34	34	34	6	17	13	2	0	161	241	205	85	80	80	83	29	34	58	51	0	0.012	0.006	0.039	0.047	5.562	-0.003	0.004	80	462	100	82	162	-6.340	1	81	1	161	2780	19295	0.167	5.448	0	0	0
3	3	16	"hsa-miR-888-3p"	"148683"	14140	7790	100	34	34	6	17	35	35	35	6	17	11	0	0	80	82	27	32	77	77	80	27	33	18	3	0	-0.333	-0.200	0.300	0.314	3.111	0.022	0.008	80	451	100	2	4	Error	-1	3	-1	5	2726	6568	-0.167	0.074	0	0	0
3	4	16	"hsa-miR-3939"	"148467"	14320	7790	100	34	35	6	17	34	34	35	6	17	20	5	0	73	74	21	28	82	82	85	31	36	3	0	0	0.000	-0.125	0.316	0.276	3.073	-0.013	0.002	80	451	100	-9	-7	Error	0	-9	1	-8	2830	5897	0.000	-0.355	0	0	0
3	5	16	"spike_control_v1_a"	"14261"	14500	7790	100	34	34	6	17	34	34	34	6	17	12	1	0	78	83	31	37	81	81	84	28	33	17	5	0	0.000	0.000	0.303	0.292	3.666	-0.019	0.007	80	451	100	-3	2	Error	0	-3	0	2	2689	6607	0.000	-0.036	0	0	0
3	6	16	"hsa-miRPlus-K1303*"	"147986"	14680	7800	100	34	34	6	17	34	34	34	6	17	13	2	0	158	253	209	82	78	78	81	27	33	56	51	0	0.000	0.000	0.043	0.055	5.267	0.000	0.000	80	452	100	80	175	Error	0	80	0	175	2733	20203	0.000	6.370	0	0	0
3	7	16	""	"148319"	14860	7800	100	33	33	6	18	34	34	34	6	17	11	0	0	92	105	49	46	81	81	83	26	31	37	26	0	-0.091	-0.042	0.130	0.148	5.202	0.011	0.004	80	452	100	10	23	Error	-1	11	-1	24	2666	8420	-0.167	0.846	0	0	0
3	8	16	"hsa-miR-3942-5p"	"148387"	15040	7790	100	34	34	7	20	34	34	34	6	17	17	5	0	72	75	25	33	86	86	90	28	31	6	1	0	0.000	0.000	0.205	0.258	3.720	0.012	0.003	80	451	100	-14	-11	Error	0	-14	0	-11	2740	5984	0.000	-0.536	0	0	0
3	9	16	""	"148658"	15220	7790	100	35	35	6	17	34	34	34	6	17	17	2	0	71	73	25	34	85	85	88	28	31	6	1	0	-0.071	-0.083	0.246	0.288	2.696	-0.030	0.017	80	451	100	-13	-11	Error	1	-14	1	-12	2797	5828	0.167	-0.536	0	0	0
3	10	16	""	"148004"	15400	7790	100	34	34	6	17	34	34	34	6	17	10	1	0	93	96	34	35	86	86	88	27	30	25	11	0	0.000	0.000	0.185	0.172	3.729	-0.016	0.004	80	451	100	7	10	Error	0	7	0	10	2689	7684	0.000	0.296	0	0	0
3	11	16	""	"148671"	15580	7790	100	34	34	6	17	34	34	34	6	17	13	2	0	116	146	92	63	86	86	90	28	31	50	40	0	0.000	0.000	0.107	0.099	5.036	0.001	0.000	80	461	100	30	60	Error	0	30	0	60	2725	11683	0.000	2.000	0	0	0
3	12	16	"hsa-miR-3941"	"148285"	15770	7800	100	33	34	5	14	34	34	34	6	17	8	0	0	332	282	161	57	85	85	89	30	33	71	70	0	-0.004	0.000	0.019	0.030	5.417	0.001	0.000	80	463	100	246	197	Error	-1	247	0	197	2681	22564	0.000	6.433	0	0	0
3	13	16	"hsa-miR-3937"	"148466"	15950	7790	100	33	34	7	20	34	34	34	6	17	18	6	0	78	79	23	29	85	85	89	29	32	7	1	0	0.143	0.000	0.325	0.347	4.321	-0.021	0.008	80	451	100	-8	-6	-2.807	-1	-7	0	-6	2755	6320	0.000	-0.345	0	0	0
3	14	16	"hsa-miR-483-3p"	"148682"	16130	7790	100	34	34	6	17	34	34	34	6	17	16	1	0	5521	4400	3822	86	87	87	90	29	32	68	63	0	0.000	0.000	0.001	0.006	15.810	0.000	0.000	80	451	100	5434	4313	Error	0	5434	0	4313	2698	351992	0.000	148.621	0	0	0
3	15	16	"hsa-miR-3665"	"148264"	16310	7790	100	35	35	6	17	33	33	34	6	17	23	5	0	80	89	36	40	83	83	85	27	31	26	10	0	-0.667	0.333	0.222	0.232	3.717	-0.020	0.008	80	451	100	-1	8	Error	2	-3	2	6	2777	7146	0.167	0.148	0	0	0
3	16	16	"hsa-miR-34b-3p"	"148640"	16490	7800	100	34	34	6	17	33	33	34	7	20	12	1	0	116	124	62	50	81	81	83	26	31	52	41	0	0.029	0.023	0.106	0.114	3.675	-0.021	0.021	80	440	100	36	44	-5.129	1	35	1	43	2703	9883	0.000	1.577	0	0	0
3	17	16	"hsa-miR-3651"	"148327"	16660	7800	100	33	34	7	20	33	33	33	6	18	20	3	0	101	106	42	39	81	81	84	27	32	40	22	0	0.000	0.040	0.167	0.185	4.329	-0.003	0.000	80	430	100	20	26	Error	0	20	1	25	2707	8459	0.167	0.815	0	0	0
3	18	16	"hsv2-miR-H19"	"147555"	16840	7790	100	34	34	7	20	33	33	34	7	20	12	2	0	65	71	24	33	83	83	85	27	31	3	1	0	-0.056	-0.083	0.250	0.278	3.525	-0.036	0.020	80	450	100	-17	-11	Error	1	-18	1	-12	2715	5644	0.000	-0.519	0	0	0
3	19	16	""	"148486"	17020	7790	100	34	34	6	17	34	34	34	6	17	16	3	0	77	83	29	34	82	82	84	28	33	15	3	0	0.000	0.000	0.279	0.271	3.036	-0.012	0.003	80	450	100	-5	1	Error	0	-5	0	1	2749	6606	0.000	-0.036	0	0	0
3	20	16	""	"148279"	17200	7790	100	34	34	7	20	34	34	34	6	17	16	6	0	69	72	22	30	83	83	85	28	32	3	0	0	0.000	0.000	0.333	0.322	3.551	-0.046	0.034	80	450	100	-14	-11	Error	0	-14	0	-11	2681	5733	0.000	-0.464	0	0	0
3	21	16	""	"148035"	17380	7800	100	34	34	7	20	34	34	34	7	20	15	2	0	160	174	102	58	80	80	82	27	32	61	51	0	0.000	0.000	0.062	0.072	4.637	0.003	0.001	80	470	100	80	94	Error	0	80	0	94	2726	13897	0.000	3.407	0	0	0
3	22	16	""	"148158"	17570	7810	100	35	35	7	20	34	34	34	7	20	16	2	0	411	378	219	57	79	79	83	28	33	80	78	0	0.003	0.003	0.027	0.029	4.282	0.005	0.015	80	503	100	333	300	-8.375	1	332	1	299	2766	30215	0.143	10.536	0	0	0
3	1	17	""	"148611"	13770	7990	100	36	35	7	20	36	36	36	6	16	13	3	0	80	78	27	34	87	87	89	30	33	8	1	0	0.000	0.111	0.296	0.349	3.719	-0.007	0.001	80	492	100	-7	-10	Error	0	-7	-1	-9	2813	6270	-0.167	-0.367	0	0	0
3	2	17	""	"148615"	13950	7990	100	36	37	6	16	35	35	35	6	17	18	3	0	68	71	22	30	84	84	86	29	33	2	0	0	-0.062	-0.154	0.165	0.172	3.116	-0.010	0.002	80	461	100	-15	-11	Error	1	-16	2	-13	2930	5654	0.333	-0.517	0	0	0
3	3	17	"hsa-miR-203b-3p"	"148012"	14130	7990	100	36	36	6	16	34	34	35	6	17	20	3	0	72	76	29	38	80	80	83	28	33	11	3	0	-0.250	-0.500	0.218	0.290	3.930	-0.003	0.000	80	461	100	-6	-2	Error	2	-8	2	-4	2844	6093	0.167	-0.250	0	0	0
3	4	17	""	"148070"	14310	7990	100	35	34	7	20	34	34	34	6	17	12	2	0	64	69	21	30	80	80	83	30	36	5	1	0	-0.062	0.000	0.231	0.237	2.672	-0.024	0.015	80	461	100	-15	-11	Error	1	-16	0	-11	2734	5491	0.000	-0.467	0	0	0
3	5	17	""	"148582"	14490	7990	100	36	35	5	14	34	34	34	6	17	10	2	0	72	77	29	37	82	82	84	28	33	13	2	0	-0.200	-0.200	0.184	0.181	3.617	-0.025	0.016	80	471	100	-8	-4	Error	2	-10	1	-5	2804	6158	0.167	-0.250	0	0	0
3	6	17	""	"148528"	14680	7990	100	34	35	6	17	35	35	34	6	17	12	3	0	429	460	366	79	85	85	86	31	36	65	62	0	-0.003	0.000	0.041	0.046	7.318	0.002	0.009	80	462	100	343	375	Error	-1	344	0	375	2783	36781	0.167	12.065	0	0	0
3	7	17	""	"148578"	14860	7990	100	34	34	6	17	34	34	34	6	17	12	3	0	171	210	149	70	82	82	84	30	35	58	53	0	0.000	0.000	0.040	0.050	4.954	0.007	0.010	80	440	100	89	128	Error	0	89	0	128	2746	16782	0.000	4.200	0	0	0
3	8	17	""	"148130"	15030	7990	100	34	34	6	17	34	34	34	6	17	15	3	0	72	75	24	32	85	85	89	31	34	6	0	0	0.000	0.000	0.250	0.259	2.702	0.007	0.001	80	449	100	-13	-10	Error	0	-13	0	-10	2743	5975	0.000	-0.452	0	0	0
3	9	17	""	"148258"	15210	7990	100	36	34	7	20	34	34	34	6	17	18	1	0	79	82	30	36	84	84	88	27	30	15	5	0	-0.400	0.000	0.351	0.292	3.671	-0.019	0.007	80	461	100	-3	-2	Error	2	-5	0	-2	2755	6539	0.000	-0.222	0	0	0
3	10	17	""	"148283"	15390	7990	100	34	34	6	17	34	34	34	6	17	11	5	0	75	76	28	36	85	85	88	28	31	8	1	0	0.000	0.000	0.132	0.147	3.206	0.012	0.003	80	461	100	-10	-9	Error	0	-10	0	-9	2737	6088	0.000	-0.429	0	0	0
3	11	17	""	"148067"	15570	7990	100	34	34	7	20	34	34	34	6	17	15	2	0	68	71	22	30	88	88	91	30	32	2	0	0	0.000	0.000	0.189	0.209	3.478	0.003	0.000	80	461	100	-20	-17	Error	0	-20	0	-17	2695	5669	0.000	-0.667	0	0	0
3	12	17	"hsa-miR-216a-3p"	"148172"	15750	7990	100	34	34	6	17	34	34	34	6	17	20	3	0	90	92	31	33	87	87	88	28	31	22	7	0	0.000	0.000	0.217	0.276	4.114	-0.018	0.006	80	463	100	3	5	Error	0	3	0	5	2757	7352	0.000	0.143	0	0	0
3	13	17	""	"148689"	15940	7990	100	35	35	6	17	34	34	34	6	17	20	2	0	262	272	203	74	87	87	88	28	31	57	55	0	0.006	0.005	0.035	0.036	5.414	0.001	0.000	80	471	100	176	186	-7.451	1	175	1	185	2800	21742	0.167	6.571	0	0	0
3	14	17	""	"148191"	16120	7990	100	34	34	6	17	34	34	34	6	17	12	6	0	167	164	101	61	83	83	87	27	31	60	56	0	0.000	0.000	0.060	0.054	5.153	0.000	0.000	80	461	100	84	81	Error	0	84	0	81	2718	13093	0.000	2.852	0	0	0
3	15	17	""	"148094"	16300	7990	100	35	34	6	17	33	33	34	7	20	20	0	0	564	590	500	84	81	81	86	28	32	63	61	0	0.004	0.002	0.012	0.029	9.298	0.000	0.000	80	461	100	485	510	-7.916	2	483	1	509	2732	47170	0.000	18.000	0	0	0
3	16	17	""	"148419"	16480	7990	100	34	34	6	17	33	33	34	7	20	18	1	0	76	78	26	33	81	81	83	28	33	12	2	0	-0.200	-0.333	0.287	0.304	3.990	-0.004	0.000	80	452	100	-4	-2	Error	1	-5	1	-3	2750	6215	0.000	-0.179	0	0	0
3	17	17	""	"148503"	16660	7990	100	34	34	7	20	34	34	34	6	17	12	2	0	67	69	23	33	80	80	83	26	31	5	0	0	0.000	0.000	0.350	0.355	3.374	-0.010	0.001	80	460	100	-13	-11	Error	0	-13	0	-11	2702	5508	0.000	-0.538	0	0	0
3	18	17	""	"148605"	16840	7990	100	35	34	7	20	34	34	34	6	17	20	3	0	73	75	24	32	82	82	85	29	34	3	1	0	-0.111	0.000	0.302	0.302	3.470	-0.018	0.006	80	468	100	-8	-7	Error	1	-9	0	-7	2725	6013	0.000	-0.345	0	0	0
3	19	17	""	"148025"	17020	7990	100	34	34	7	20	34	34	34	6	17	21	3	0	71	74	26	35	82	82	86	30	34	8	3	0	0.000	0.000	0.241	0.257	2.661	-0.021	0.008	80	468	100	-11	-8	Error	0	-11	0	-8	2752	5956	0.000	-0.400	0	0	0
3	20	17	"hsa-miR-486-3p"	"148661"	17200	7990	100	34	34	6	17	34	34	34	6	17	17	2	0	79	83	37	44	82	82	85	28	32	16	3	0	0.000	0.000	0.208	0.227	3.709	-0.022	0.011	80	468	100	-3	1	Error	0	-3	0	1	2713	6658	0.000	-0.071	0	0	0
3	21	17	""	"148429"	17380	8000	100	33	34	6	17	34	34	34	7	20	15	0	0	131	141	64	45	82	82	83	26	31	62	46	0	-0.020	0.000	0.102	0.111	4.859	-0.010	0.005	80	450	100	48	59	Error	-1	49	0	59	2681	11244	0.000	2.231	0	0	0
3	22	17	""	"148407"	17560	8000	100	35	34	7	20	34	34	34	7	20	10	2	0	78	77	21	27	83	83	85	28	32	6	0	0	-0.200	0.000	0.509	0.395	3.719	-0.016	0.004	80	484	100	-4	-6	Error	1	-5	0	-6	2741	6168	0.000	-0.286	0	0	0
3	1	18	""	"148442"	13770	8180	100	33	34	6	17	35	35	35	6	17	15	2	0	74	79	27	34	83	83	86	28	32	18	1	0	0.222	0.250	0.316	0.311	3.842	-0.009	0.001	80	503	100	-11	-5	-2.170	-2	-9	-1	-4	2744	6355	-0.167	-0.250	0	0	0
3	2	18	""	"42499"	13960	8190	100	36	36	6	16	35	35	35	6	17	15	2	0	188	182	87	47	82	82	86	30	34	68	60	0	0.009	0.010	0.035	0.046	4.071	0.006	0.004	80	459	100	107	101	-6.728	1	106	1	100	2912	14525	0.167	3.200	0	0	0
3	3	18	"hsa-miR-181c-3p"	"145759"	14130	8180	100	34	35	6	17	34	34	35	6	17	25	2	0	76	79	28	35	79	79	81	26	32	16	3	0	0.000	100000.000	0.313	0.283	3.712	-0.004	0.000	80	449	100	-3	1	Error	0	-3	1	0	2810	6323	0.000	-0.077	0	0	0
3	4	18	"hsa-miR-450a-5p"	"17835"	14310	8180	100	34	34	6	17	34	34	34	6	17	12	1	0	85	92	35	38	78	78	81	29	35	37	10	0	0.000	0.000	0.172	0.184	3.568	-0.006	0.001	80	452	100	7	14	Error	0	7	0	14	2733	7343	0.000	0.379	0	0	0
3	5	18	"hsa-miR-532-3p"	"42732"	14490	8180	100	34	35	6	17	34	34	34	6	17	15	2	0	85	89	31	34	78	78	81	28	34	27	7	0	0.000	0.091	0.170	0.211	3.728	0.010	0.002	80	442	100	7	12	Error	0	7	1	11	2765	7095	0.167	0.286	0	0	0
3	6	18	"hsa-miR-33b-3p"	"145734"	14670	8180	100	34	34	7	20	35	35	35	6	17	15	2	0	67	72	25	34	80	80	82	27	32	10	1	0	0.077	0.125	0.214	0.267	3.507	0.009	0.001	80	452	100	-14	-9	-3.700	-1	-13	-1	-8	2754	5732	-0.167	-0.370	0	0	0
3	7	18	"hsa-miR-892b"	"42493"	14850	8180	100	35	35	6	17	34	34	35	6	17	16	3	0	80	84	30	35	83	83	85	29	34	20	2	0	-0.333	1.000	0.222	0.244	3.347	-0.012	0.003	80	442	100	-2	2	Error	1	-3	1	1	2778	6726	0.000	-0.034	0	0	0
3	8	18	"hsa-miR-5100"	"168878"	15030	8180	100	34	34	6	17	35	35	34	6	17	15	0	0	19704	21362	20201	94	84	84	88	32	36	72	65	0	0.000	0.000	0.000	0.001	30.354	0.000	0.000	80	442	100	19619	21277	Error	-1	19620	-1	21278	2716	1708942	0.000	664.813	0	0	0
3	9	18	"hsa-miR-4653-3p"	"168605"	15210	8180	100	33	34	6	17	34	34	34	6	17	18	1	0	139	469	483	102	84	84	87	27	31	51	50	0	-0.018	0.000	0.020	0.030	8.642	0.000	0.000	80	442	100	54	385	Error	-1	55	0	385	2740	37509	0.000	14.148	0	0	0
3	10	18	"hsa-miR-4494"	"168856"	15390	8180	100	33	34	6	17	34	34	34	6	17	15	2	0	65	69	21	30	83	83	85	28	32	2	1	0	0.056	0.000	0.238	0.305	4.319	-0.016	0.004	80	452	100	-19	-14	-4.170	-1	-18	0	-14	2680	5533	0.000	-0.571	0	0	0
3	11	18	"hsa-miR-5585-3p"	"168558"	15570	8180	100	34	34	6	17	34	34	34	6	17	13	2	0	69	75	27	36	84	84	85	29	34	7	1	0	0.000	0.000	0.217	0.205	4.049	-0.039	0.030	80	452	100	-15	-9	Error	0	-15	0	-9	2711	5975	0.000	-0.345	0	0	0
3	12	18	"hsa-miR-5696"	"168700"	15760	8180	100	33	34	7	20	34	34	34	6	17	17	3	0	111	117	52	44	82	82	85	27	31	51	32	0	-0.034	0.000	0.143	0.129	2.633	-0.004	0.001	80	440	100	28	35	Error	-1	29	0	35	2698	9369	0.000	1.185	0	0	0
3	13	18	"hsa-miR-4794"	"168829"	15930	8180	100	33	34	6	17	34	34	34	6	17	13	1	0	67	67	22	32	84	84	85	27	31	1	0	0	0.059	0.000	0.214	0.210	3.198	-0.006	0.001	80	440	100	-18	-17	-4.087	-1	-17	0	-17	2733	5387	0.000	-0.667	0	0	0
3	14	18	"hsa-miR-4666a-3p"	"168602"	16110	8180	100	34	34	6	17	33	33	34	6	17	17	3	0	66	66	23	34	82	82	84	26	30	3	0	0	-0.062	-0.062	0.238	0.278	3.477	-0.010	0.001	80	442	100	-15	-15	Error	1	-16	1	-16	2706	5310	0.000	-0.692	0	0	0
3	15	18	"hsa-miR-3978"	"168894"	16290	8180	100	34	34	7	20	33	33	34	6	17	16	7	0	70	68	24	35	83	83	86	29	33	2	1	0	-0.077	-0.067	0.228	0.298	3.899	-0.005	0.000	80	435	100	-12	-14	Error	1	-13	1	-15	2692	5471	0.000	-0.621	0	0	0
3	16	18	"hsa-miR-4491"	"168918"	16470	8180	100	34	34	7	20	33	33	34	6	17	21	6	0	84	83	30	36	81	81	84	29	34	20	5	0	0.333	0.500	0.194	0.237	2.871	-0.005	0.001	80	452	100	4	3	-1.585	1	3	1	2	2739	6647	0.000	-0.034	0	0	0
3	17	18	"hsa-miR-506-5p"	"168704"	16660	8190	100	34	34	6	17	34	34	34	7	20	12	1	0	127	137	72	52	81	81	84	27	32	56	46	0	0.000	0.000	0.100	0.101	3.243	-0.010	0.005	80	470	100	46	56	Error	0	46	0	56	2712	10932	0.000	1.963	0	0	0
3	18	18	"hsa-miR-296-5p"	"168708"	16840	8190	100	34	34	6	17	34	34	34	6	17	18	3	0	177	168	89	52	81	81	84	29	34	67	58	0	0.000	0.000	0.058	0.076	4.235	-0.007	0.005	80	450	100	96	87	Error	0	96	0	87	2745	13451	0.000	2.897	0	0	0
3	19	18	"hsa-miR-4796-5p"	"168621"	17020	8190	100	33	34	7	20	34	34	34	6	17	18	6	0	86	87	27	31	82	82	85	28	32	18	2	0	-0.250	0.000	0.366	0.336	3.009	-0.019	0.006	80	450	100	3	5	Error	-1	4	0	5	2713	6923	0.000	0.071	0	0	0
3	20	18	"hsa-miR-4694-5p"	"168670"	17200	8190	100	34	35	7	20	34	34	34	6	17	16	5	0	107	110	55	50	82	82	84	27	32	46	28	0	0.000	0.036	0.082	0.101	3.213	-0.005	0.001	80	450	100	25	29	Error	0	25	1	28	2761	8838	0.167	0.963	0	0	0
3	21	18	"hsa-miR-4681"	"168767"	17380	8180	100	34	34	6	17	34	34	34	7	20	11	2	0	103	128	75	58	80	80	83	28	33	47	35	0	0.000	0.000	0.100	0.121	5.138	0.004	0.001	80	442	100	23	48	Error	0	23	0	48	2741	10274	0.000	1.607	0	0	0
3	22	18	"hsa-miR-3150b-5p"	"168594"	17560	8190	100	34	34	6	17	33	33	34	6	17	17	1	0	145	149	76	51	83	83	84	28	33	57	51	0	0.016	0.015	0.073	0.093	4.648	-0.012	0.009	80	474	100	63	67	-5.954	1	62	1	66	2694	11901	0.000	2.321	0	0	0
3	1	19	"hsa-miR-4532"	"168844"	13780	8380	100	35	35	5	14	35	35	35	6	17	8	0	0	460	1583	1584	100	86	86	89	28	31	63	55	0	0.000	0.000	0.002	0.008	12.904	0.001	0.015	80	471	100	374	1497	Error	0	374	0	1497	2782	126679	0.000	53.357	0	0	0
3	2	19	"hsa-miR-4528"	"168975"	13960	8380	100	34	34	6	17	35	35	35	6	17	11	2	0	72	72	26	36	82	82	86	29	33	7	1	0	0.100	0.100	0.158	0.190	3.550	0.021	0.009	80	430	100	-11	-11	-3.322	-1	-10	-1	-10	2737	5771	-0.167	-0.483	0	0	0
3	3	19	"hsa-miR-2682-3p"	"168570"	14140	8380	100	36	35	6	17	34	34	35	6	17	23	3	0	91	110	53	48	77	77	81	25	30	47	35	0	0.143	0.030	0.105	0.115	3.822	0.000	0.000	80	439	100	16	34	-2.807	2	14	1	33	2828	8763	0.000	1.160	0	0	0
3	4	19	"hsa-miR-3129-3p"	"168649"	14320	8370	100	34	35	6	17	35	35	35	6	17	17	1	0	77	79	31	39	75	75	80	29	36	15	3	0	-0.500	0.000	0.284	0.280	3.227	-0.001	0.000	80	452	100	1	4	Error	-1	2	0	4	2767	6301	0.000	-0.034	0	0	0
3	5	19	"hsa-miR-3618"	"168786"	14510	8360	100	34	34	6	17	34	34	34	6	17	15	1	0	87	88	32	36	77	77	80	28	35	28	8	0	0.000	0.000	0.218	0.285	3.127	-0.002	0.000	80	449	100	10	11	Error	0	10	0	11	2756	7041	0.000	0.286	0	0	0
3	6	19	"hsa-miR-3972"	"169074"	14680	8370	100	34	34	7	20	34	34	35	6	17	16	2	0	113	122	58	47	80	80	82	25	30	51	45	0	0.000	0.000	0.160	0.139	4.907	-0.030	0.038	80	430	100	33	42	Error	0	33	0	42	2716	9778	-0.167	1.600	0	0	0
3	7	19	"hsa-miR-4783-3p"	"169106"	14860	8360	100	34	34	6	17	34	34	35	7	20	15	1	0	103	120	60	50	82	82	83	27	32	47	33	0	0.000	0.000	0.129	0.133	4.824	-0.003	0.000	80	442	100	21	38	Error	0	21	0	38	2741	9563	-0.143	1.370	0	0	0
3	8	19	"hsa-miR-4639-5p"	"169071"	15040	8360	100	35	35	6	17	34	34	34	6	17	18	2	0	81	82	30	36	83	83	86	28	32	18	5	0	-0.500	-1.000	0.270	0.203	2.993	-0.029	0.016	80	464	100	-1	0	Error	1	-2	1	-1	2791	6536	0.167	-0.143	0	0	0
3	9	19	"hsa-miR-4637"	"168984"	15220	8360	100	35	35	6	17	34	34	34	6	17	21	5	0	62	68	23	33	84	84	87	27	31	5	0	0	-0.045	-0.062	0.182	0.215	3.622	-0.019	0.006	80	458	100	-21	-15	Error	1	-22	1	-16	2834	5448	0.167	-0.704	0	0	0
3	10	19	"hsa-miR-4733-3p"	"169265"	15400	8370	100	34	34	6	17	34	34	34	6	17	13	2	0	122	138	68	49	84	84	86	33	38	52	42	0	0.000	0.000	0.072	0.084	4.208	-0.012	0.008	80	452	100	38	54	Error	0	38	0	54	2738	11011	0.000	1.576	0	0	0
3	11	19	"hsa-miR-4790-3p"	"169099"	15580	8360	100	35	34	6	17	34	34	34	6	17	13	0	0	75	77	29	37	81	81	85	28	32	12	3	0	-0.167	0.000	0.286	0.252	3.371	-0.015	0.005	80	450	100	-5	-4	Error	1	-6	0	-4	2719	6139	0.000	-0.286	0	0	0
3	12	19	"hsa-miR-5047"	"169201"	15760	8360	100	34	34	7	20	34	34	34	6	17	16	3	0	74	75	24	32	81	81	84	27	32	8	1	0	0.000	0.000	0.361	0.351	3.841	0.006	0.001	80	442	100	-7	-6	Error	0	-7	0	-6	2725	6009	0.000	-0.333	0	0	0
3	13	19	"hsa-miR-382-3p"	"169132"	15940	8370	100	34	34	6	17	34	34	34	6	17	16	2	0	229	217	140	64	80	80	82	26	31	61	53	0	0.000	0.000	0.041	0.073	6.459	0.000	0.000	80	452	100	149	137	Error	0	149	0	137	2697	17325	0.000	5.192	0	0	0
3	14	19	"hsa-miR-5687"	"169122"	16130	8360	100	34	33	6	18	34	34	34	6	17	13	2	0	77	82	26	31	79	79	81	26	32	18	3	0	0.000	-0.333	0.200	0.230	3.641	-0.043	0.026	80	472	100	-2	2	Error	0	-2	-1	3	2674	6537	-0.167	0.038	0	0	0
3	15	19	"hsa-miR-3064-5p"	"169227"	16330	8350	100	33	34	6	17	33	33	34	7	20	17	1	0	88	90	31	34	80	80	82	28	34	28	3	0	0.000	0.100	0.250	0.253	3.489	-0.012	0.002	80	441	100	8	11	Error	0	8	1	10	2697	7182	0.000	0.286	0	0	0
3	16	19	"hsa-miR-4692"	"169289"	16490	8360	100	35	35	7	20	34	34	34	6	17	17	3	0	75	78	28	35	82	82	85	27	31	12	2	0	-0.143	-0.250	0.250	0.282	4.330	-0.006	0.000	80	407	100	-6	-3	Error	1	-7	1	-4	2776	6257	0.167	-0.259	0	0	0
3	17	19	"hsa-miR-4503"	"169308"	16660	8380	100	34	34	6	17	33	33	34	7	20	12	2	0	100	104	40	38	84	84	85	27	31	41	20	0	0.063	0.050	0.171	0.178	3.446	-0.027	0.013	80	429	100	17	21	-4.000	1	16	1	20	2751	8289	0.000	0.704	0	0	0
3	18	19	"hsa-miR-4290"	"169282"	16850	8370	100	34	35	7	20	34	34	34	7	20	15	2	0	1258	913	714	78	82	82	85	28	32	70	65	0	0.000	0.001	0.006	0.015	10.601	0.001	0.005	80	442	100	1176	832	Error	0	1176	1	831	2766	73030	0.143	29.571	0	0	0
3	19	19	"hsa-miR-4445-3p"	"169172"	17030	8370	100	34	34	7	20	34	34	34	7	20	17	0	0	73	77	28	36	81	81	85	27	31	13	2	0	0.000	0.000	0.229	0.263	3.136	-0.006	0.001	80	439	100	-8	-4	Error	0	-8	0	-4	2726	6161	0.000	-0.296	0	0	0
3	20	19	"hsa-miR-4518"	"169199"	17210	8370	100	34	34	7	20	34	34	34	6	17	16	3	0	94	105	46	43	83	83	84	26	30	38	25	0	0.000	0.000	0.229	0.193	3.023	-0.005	0.001	80	434	100	11	22	Error	0	11	0	22	2706	8397	0.000	0.808	0	0	0
3	21	19	"hsa-miR-642b-5p"	"169034"	17390	8370	100	34	34	6	17	34	34	34	6	17	15	5	0	3025	2132	1686	79	83	83	83	28	33	70	67	0	0.000	0.000	0.002	0.006	12.694	0.000	0.001	80	452	100	2942	2049	Error	0	2942	0	2049	2730	170590	0.000	73.179	0	0	0
3	22	19	"hsa-miR-5590-3p"	"169173"	17570	8370	100	33	34	6	17	33	33	34	7	20	17	1	0	73	71	22	30	80	80	81	27	33	6	0	0	0.000	-0.111	0.357	0.385	2.985	-0.027	0.009	80	474	100	-7	-8	Error	0	-7	1	-9	2700	5694	0.000	-0.370	0	0	0
3	1	20	"Hy3"	"13138"	13780	8550	100	35	36	7	19	35	35	35	6	17	20	3	0	136	665	933	140	86	86	88	28	31	56	47	0	0.000	0.002	0.057	0.046	10.343	0.000	0.000	80	472	100	50	580	Error	0	50	1	579	2849	53223	0.167	20.607	0	0	0
3	2	20	"hsa-miR-4766-3p"	"169231"	13950	8550	100	35	35	6	17	35	35	35	6	17	12	3	0	72	77	28	36	80	80	84	29	34	16	5	0	0.000	0.000	0.231	0.241	3.020	-0.005	0.000	80	440	100	-8	-3	Error	0	-8	0	-3	2773	6193	0.000	-0.241	0	0	0
3	3	20	"hsa-miR-4676-3p"	"169315"	14130	8550	100	35	35	6	17	34	34	35	6	17	16	5	0	70	74	23	31	80	80	84	27	32	12	0	0	-0.100	-0.167	0.227	0.238	3.147	0.008	0.001	80	452	100	-9	-5	Error	1	-10	1	-6	2832	5947	0.000	-0.370	0	0	0
3	4	20	"hsa-miR-520b/hsa-miR-520c-3p"	"169005"	14310	8550	100	34	34	6	17	34	34	35	6	17	12	1	0	79	81	26	32	78	78	80	26	32	17	3	0	0.000	0.000	0.244	0.277	3.680	-0.011	0.002	80	474	100	1	3	Error	0	1	0	3	2749	6495	-0.167	0.038	0	0	0
3	5	20	""	"168580"	14500	8560	100	36	35	6	17	34	34	34	6	17	20	2	0	81	97	40	41	75	75	77	25	32	42	27	0	0.333	0.045	0.154	0.166	3.706	0.001	0.000	80	481	100	8	23	-1.585	2	6	1	22	2821	7739	0.167	0.800	0	0	0
3	6	20	""	"169246"	14670	8550	100	35	35	6	17	34	34	34	6	17	20	5	0	93	94	30	31	79	79	81	26	32	36	12	0	0.071	0.067	0.167	0.145	2.980	-0.017	0.006	80	452	100	15	16	-3.807	1	14	1	15	2824	7488	0.167	0.500	0	0	0
3	7	20	""	"169291"	14850	8550	100	34	34	6	17	35	35	35	7	20	7	1	0	71	76	31	40	82	82	83	28	33	16	2	0	0.091	0.167	0.216	0.181	3.193	-0.018	0.007	80	495	100	-12	-7	-3.459	-1	-11	-1	-6	2755	6100	-0.143	-0.250	0	0	0
3	8	20	""	"168888"	15050	8580	100	34	34	6	17	35	35	34	6	17	11	1	0	110	108	42	38	81	81	83	28	33	51	23	0	-0.034	-0.037	0.167	0.167	3.790	-0.005	0.001	80	505	100	28	26	Error	-1	29	-1	27	2716	8644	0.000	0.893	0	0	0
3	9	20	"hsa-miRPlus-A1086"	"169416"	15220	8570	100	34	33	7	21	34	34	34	6	17	12	1	0	83	83	28	33	81	81	84	27	32	20	2	0	0.000	-0.500	0.250	0.231	3.243	-0.011	0.002	80	478	100	2	1	Error	0	2	-1	2	2679	6679	-0.167	-0.037	0	0	0
3	10	20	""	"168913"	15400	8560	100	34	35	6	17	34	34	34	6	17	15	3	0	372	303	196	64	83	83	85	32	37	66	63	0	0.000	0.005	0.024	0.039	6.146	0.000	0.000	80	474	100	289	221	Error	0	289	1	220	2766	24230	0.167	6.813	0	0	0
3	11	20	""	"169060"	15580	8560	100	34	34	6	17	34	34	34	6	17	16	2	0	900	780	630	80	83	83	86	33	38	65	61	0	0.000	0.000	0.008	0.018	9.071	0.000	0.000	80	482	100	817	697	Error	0	817	0	697	2752	62388	0.000	21.030	0	0	0
3	12	20	""	"169051"	15760	8550	100	34	34	6	17	34	34	34	6	17	12	2	0	288	312	230	73	84	84	86	27	31	63	60	0	0.000	0.000	0.026	0.038	5.116	-0.004	0.007	80	462	100	204	228	Error	0	204	0	228	2716	24977	0.000	8.370	0	0	0
3	13	20	""	"168604"	15930	8550	100	35	34	6	17	34	34	34	6	17	11	3	0	74	75	23	30	81	81	82	26	31	10	1	0	-0.143	0.000	0.235	0.291	3.839	0.005	0.000	80	452	100	-6	-6	Error	1	-7	0	-6	2755	6032	0.000	-0.269	0	0	0
3	14	20	"Empty"	"0"	16110	8550	100	33	34	6	17	34	34	34	6	17	13	0	0	86	86	23	26	77	77	81	27	33	23	0	0	-0.111	0.000	0.222	0.253	3.252	-0.027	0.011	80	475	100	8	9	Error	-1	9	0	9	2715	6884	0.000	0.185	0	0	0
3	15	20	"Empty"	"0"	16290	8550	100	33	33	6	18	33	33	34	7	20	13	0	0	83	84	30	35	81	81	83	27	32	23	3	0	0.000	0.000	0.221	0.246	3.587	0.010	0.002	80	486	100	2	3	Error	0	2	0	3	2664	6680	-0.143	0.037	0	0	0
3	16	20	"Empty"	"0"	16470	8550	100	35	35	6	17	34	34	34	7	20	13	2	0	80	84	26	30	81	81	82	28	34	15	3	0	-1.000	0.333	0.238	0.209	2.636	-0.004	0.000	80	475	100	0	4	Error	1	-1	1	3	2806	6703	0.143	0.071	0	0	0
3	17	20	"Empty"	"0"	16650	8550	100	33	34	6	17	34	34	34	7	20	13	2	0	84	86	25	29	76	76	79	27	34	27	3	0	-0.125	0.000	0.310	0.342	3.145	-0.042	0.023	80	452	100	7	10	Error	-1	8	0	10	2702	6908	0.000	0.259	0	0	0
3	18	20	"Empty"	"0"	16830	8550	100	34	34	7	20	33	33	34	7	20	18	3	0	88	90	29	32	78	78	82	28	34	26	5	0	0.100	0.083	0.276	0.400	4.899	0.000	0.000	80	424	100	11	13	-3.322	1	10	1	12	2737	7175	0.000	0.286	0	0	0
3	19	20	"Empty"	"0"	16980	8550	100	34	35	6	17	34	34	34	7	20	17	2	0	84	87	28	32	80	80	82	27	32	18	7	0	0.000	0.143	0.290	0.255	3.750	-0.038	0.021	80	449	100	4	8	Error	0	4	1	7	2786	6970	0.143	0.185	0	0	0
3	20	20	"Empty"	"0"	17180	8550	100	34	34	7	20	33	33	34	6	17	20	6	0	85	86	26	30	80	80	82	27	32	22	2	0	0.200	0.167	0.383	0.334	3.620	-0.018	0.005	80	503	100	6	7	-2.322	1	5	1	6	2692	6899	0.000	0.148	0	0	0
3	21	20	"Hy3"	"13138"	17380	8560	100	33	33	7	21	33	33	34	7	20	16	2	0	302	533	558	104	81	81	83	29	34	61	55	0	0.000	0.000	0.028	0.028	7.128	0.000	0.000	80	493	100	221	452	Error	0	221	0	452	2664	42634	-0.143	15.517	0	0	0
3	22	20	"Hy3"	"13138"	17560	8560	100	35	35	6	17	34	34	34	7	20	13	3	0	872	1459	1608	110	79	79	82	36	43	60	56	0	0.001	0.001	0.002	0.007	10.291	0.000	0.004	80	506	100	794	1381	-9.631	1	793	1	1380	2779	116700	0.143	38.250	0	0	0
4	1	1	"Hy3"	"13138"	4740	9430	100	33	33	6	18	33	33	34	6	17	16	3	0	128	414	463	111	79	79	82	27	32	61	48	0	0.000	0.000	0.068	0.066	10.464	-0.002	0.009	80	506	100	49	335	Error	0	49	0	335	2668	33088	-0.167	12.296	0	0	0
4	2	1	""	"28161"	4920	9430	100	33	33	6	18	33	33	34	6	17	22	5	0	83	82	28	34	76	76	80	27	33	17	3	0	0.000	0.000	0.170	0.224	3.540	0.013	0.003	80	482	100	7	6	Error	0	7	0	6	2665	6586	-0.167	0.074	0	0	0
4	3	1	"hsa-miR-380-5p"	"13170"	5100	9430	100	33	33	6	18	33	33	34	6	17	15	2	0	67	73	35	47	76	76	79	26	32	10	5	0	0.000	0.000	0.231	0.249	3.880	-0.001	0.000	80	483	100	-9	-3	Error	0	-9	0	-3	2644	5817	-0.167	-0.231	0	0	0
4	4	1	""	"42958"	5280	9440	100	34	34	7	20	33	33	34	7	20	17	2	0	625	886	821	92	79	79	81	26	32	66	61	0	0.002	0.001	0.011	0.022	13.418	0.000	0.001	80	474	100	547	808	-9.093	1	546	1	807	2724	70895	0.000	30.962	0	0	0
4	5	1	"hsa-miR-320b"	"46324"	5460	9440	100	33	34	7	20	34	34	34	7	20	16	0	0	120	697	785	112	81	81	83	28	33	55	45	0	-0.026	0.000	0.094	0.048	8.786	-0.001	0.001	80	474	100	38	616	Error	-1	39	0	616	2695	55733	0.000	21.929	0	0	0
4	6	1	""	"17433"	5640	9440	100	33	33	5	15	34	34	34	6	17	8	1	0	103	141	86	60	81	81	83	29	34	46	43	0	-0.045	-0.017	0.088	0.112	5.410	-0.007	0.005	80	474	100	21	59	Error	-1	22	-1	60	2669	11242	-0.167	2.000	0	0	0
4	7	1	""	"11202"	5820	9440	100	33	34	6	17	34	34	34	6	17	16	3	0	109	118	51	43	79	79	81	28	34	52	30	0	-0.033	0.000	0.158	0.157	4.655	0.004	0.001	80	474	100	29	39	Error	-1	30	0	39	2716	9455	0.000	1.321	0	0	0
4	8	1	""	"42939"	6000	9440	100	35	34	5	14	34	34	34	6	17	12	0	0	655	571	427	74	80	80	82	27	32	70	67	0	0.002	0.000	0.008	0.016	7.234	0.000	0.000	80	474	100	576	491	-9.167	1	575	0	491	2688	45675	0.000	18.111	0	0	0
4	9	1	"hsa-miR-152-3p"	"17676"	6180	9440	100	34	34	6	17	33	33	34	6	17	22	3	0	160	195	123	63	83	83	85	26	30	60	56	0	0.013	0.009	0.083	0.058	4.707	0.000	0.000	80	474	100	78	113	-6.267	1	77	1	112	2717	15631	0.000	4.231	0	0	0
4	10	1	"hsa-miR-650"	"17593"	6360	9440	100	33	34	6	17	33	33	34	6	17	15	0	0	76	79	32	40	82	82	83	27	32	17	5	0	0.000	-0.333	0.133	0.142	3.354	-0.007	0.001	80	474	100	-6	-2	Error	0	-6	1	-3	2694	6340	0.000	-0.148	0	0	0
4	11	1	"hsa-miR-27a-3p"	"46483"	6540	9440	100	34	34	7	20	34	34	34	6	17	20	5	0	224	312	248	79	82	82	84	28	33	58	55	0	0.000	0.000	0.072	0.077	5.217	0.000	0.000	80	474	100	142	230	Error	0	142	0	230	2758	24981	0.000	8.143	0	0	0
4	12	1	"hsa-let-7g-5p"	"46438"	6720	9440	100	34	34	6	17	34	34	34	6	17	16	2	0	153	1940	2199	113	83	83	85	27	31	52	50	0	0.000	0.000	0.006	0.016	21.652	0.000	0.000	80	474	100	70	1857	Error	0	70	0	1857	2721	155215	0.000	68.704	0	0	0
4	13	1	"hsa-miR-490-3p"	"42703"	6900	9440	100	34	34	6	17	34	34	34	6	17	11	3	0	286	272	193	70	81	81	83	28	33	61	60	0	0.000	0.000	0.046	0.059	9.968	-0.002	0.002	80	474	100	205	191	Error	0	205	0	191	2690	21773	0.000	6.750	0	0	0
4	14	1	""	"28054"	7080	9440	100	34	34	6	17	34	34	34	6	17	20	6	0	86	87	29	33	78	78	82	28	34	23	5	0	0.000	0.000	0.247	0.248	3.954	0.009	0.001	80	492	100	8	9	Error	0	8	0	9	2752	6984	0.000	0.179	0	0	0
4	15	1	""	"14302"	7270	9440	100	35	35	6	17	34	34	34	6	17	20	5	0	170	171	92	53	84	84	86	29	33	60	55	0	0.012	0.011	0.072	0.072	3.616	0.006	0.003	80	473	100	87	88	-6.426	1	86	1	87	2835	13668	0.167	2.931	0	0	0
4	16	1	"hsa-miR-627-5p"	"17625"	7440	9440	100	36	35	7	20	34	34	34	6	17	25	2	0	102	120	61	50	83	83	85	26	30	48	33	0	0.105	0.027	0.082	0.088	3.798	0.005	0.001	80	472	100	21	38	-3.248	2	19	1	37	2835	9623	0.167	1.346	0	0	0
4	17	1	"hsa-miR-744-5p"	"27568"	7630	9440	100	35	34	6	17	35	35	35	6	17	6	1	0	98	136	85	62	82	82	83	26	31	43	40	0	0.000	-0.019	0.147	0.136	6.680	-0.010	0.008	80	472	100	16	53	Error	0	16	-1	54	2698	10882	-0.167	2.038	0	0	0
4	18	1	"hsa-miR-593-5p"	"42478"	7800	9440	100	34	34	6	17	34	34	34	6	17	12	2	0	75	79	31	39	79	79	83	28	33	15	6	0	0.000	0.000	0.200	0.240	3.817	0.017	0.005	80	462	100	-4	0	Error	0	-4	0	0	2707	6347	0.000	-0.143	0	0	0
4	19	1	"hsa-miR-323a-5p"	"42457"	7980	9440	100	35	36	6	16	34	34	34	6	17	18	5	0	86	88	29	32	79	79	83	26	31	25	5	0	0.143	0.222	0.200	0.202	3.629	0.005	0.000	80	474	100	8	11	-2.807	1	7	2	9	2866	7074	0.333	0.192	0	0	0
4	20	1	"ebv-miR-BART3-3p"	"17589"	8160	9440	100	35	36	6	16	34	34	35	6	17	23	2	0	87	93	32	34	81	81	84	25	29	30	13	0	0.167	0.167	0.160	0.202	3.809	0.015	0.006	80	483	100	7	14	-2.585	1	6	2	12	2855	7476	0.167	0.360	0	0	0
4	21	1	"hsa-miR-638"	"42832"	8340	9440	100	36	36	6	16	35	35	35	6	17	21	3	0	263	305	242	79	83	83	86	28	32	55	52	0	0.006	0.005	0.035	0.060	7.165	0.003	0.008	80	474	100	181	223	-7.492	1	180	1	222	2908	24364	0.167	7.821	0	0	0
4	22	1	"Hy3"	"13138"	8520	9440	100	37	37	5	13	35	35	35	5	14	22	3	0	196	1184	1364	115	87	87	88	28	31	57	50	0	0.018	0.002	0.008	0.021	17.543	0.000	0.002	80	506	100	111	1099	-5.768	2	109	2	1097	2921	94748	0.400	39.143	0	0	0
4	1	2	""	"42712"	4730	9620	100	33	33	7	21	33	33	34	6	17	18	3	0	72	76	24	31	80	80	82	27	32	12	1	0	0.000	0.000	0.250	0.276	2.771	-0.020	0.007	80	502	100	-8	-4	Error	0	-8	0	-4	2653	6093	-0.167	-0.222	0	0	0
4	2	2	"spike_control_v2_40"	"29001"	4920	9630	100	33	33	6	18	33	33	34	6	17	15	3	0	572	622	541	86	79	79	81	26	32	61	57	0	0.000	0.000	0.012	0.026	9.731	0.000	0.000	80	458	100	493	543	Error	0	493	0	543	2633	49732	-0.167	20.808	0	0	0
4	3	2	""	"42748"	5090	9630	100	33	34	5	14	33	33	33	6	18	17	2	0	77	78	25	32	79	79	81	27	33	16	1	0	0.000	-1.000	0.202	0.269	4.075	-0.018	0.006	80	449	100	-2	0	Error	0	-2	1	-1	2692	6236	0.167	-0.111	0	0	0
4	4	2	""	"42807"	5270	9630	100	34	34	7	20	34	34	34	7	20	15	2	0	87	93	37	39	80	80	82	26	31	27	15	0	0.000	0.000	0.208	0.214	5.000	-0.014	0.004	80	452	100	7	13	Error	0	7	0	13	2738	7427	0.000	0.423	0	0	0
4	5	2	"hsa-miR-1224-5p"	"46462"	5450	9630	100	33	34	6	17	34	34	34	7	20	8	1	0	78	84	35	41	80	80	82	26	31	21	10	0	0.500	0.000	0.167	0.185	3.569	-0.012	0.002	80	452	100	-3	4	-1.000	-1	-2	0	4	2704	6749	0.000	0.077	0	0	0
4	6	2	"hsa-miR-1178-3p"	"46822"	5630	9630	100	35	34	7	20	34	34	34	7	20	15	1	0	82	87	29	33	81	81	84	27	32	23	3	0	1.000	0.000	0.250	0.282	3.346	-0.007	0.001	80	452	100	2	6	0.000	1	1	0	6	2759	6987	0.000	0.111	0	0	0
4	7	2	"hsa-miR-758-3p"	"28759"	5810	9630	100	32	34	7	20	33	33	34	6	17	16	5	0	88	92	36	39	81	81	84	27	32	30	15	0	-0.143	0.091	0.146	0.191	3.945	-0.004	0.000	80	452	100	6	12	Error	-1	7	1	11	2685	7347	0.000	0.296	0	0	0
4	8	2	""	"17527"	5990	9630	100	33	34	6	17	34	34	34	7	20	8	1	0	76	77	24	31	80	80	84	27	32	13	1	0	0.250	0.000	0.283	0.320	2.816	0.004	0.000	80	452	100	-5	-3	-2.000	-1	-4	0	-3	2699	6178	0.000	-0.259	0	0	0
4	9	2	"hsa-miR-181c-5p"	"42496"	6170	9630	100	33	33	6	18	33	33	34	6	17	18	2	0	85	89	35	39	79	79	83	27	32	28	10	0	0.000	0.000	0.156	0.231	4.820	-0.026	0.012	80	462	100	6	10	Error	0	6	0	10	2676	7109	-0.167	0.222	0	0	0
4	10	2	"hsa-miR-146b-5p"	"10306"	6360	9630	100	34	34	6	17	33	33	34	7	20	15	0	0	200	255	190	74	80	80	83	27	32	61	53	0	0.008	0.006	0.030	0.049	5.996	0.001	0.001	80	462	100	121	176	-6.907	1	120	1	175	2702	20366	0.000	6.370	0	0	0
4	11	2	""	"46982"	6540	9630	100	34	34	6	17	34	34	34	6	17	13	3	0	77	76	26	34	79	79	82	27	32	11	2	0	0.000	0.000	0.318	0.289	3.693	-0.029	0.015	80	452	100	-2	-3	Error	0	-2	0	-3	2755	6078	0.000	-0.222	0	0	0
4	12	2	""	"46538"	6720	9630	100	34	34	6	17	34	34	34	6	17	15	5	0	133	1202	1411	117	82	82	84	27	32	53	48	0	0.000	0.000	0.025	0.017	14.505	0.000	0.000	80	452	100	51	1120	Error	0	51	0	1120	2694	96180	0.000	41.407	0	0	0
4	13	2	"hsa-miR-20b-3p"	"17882"	6900	9630	100	34	35	7	20	34	34	34	6	17	18	6	0	100	125	70	56	80	80	84	28	33	46	36	0	0.000	0.022	0.116	0.155	5.259	-0.009	0.004	80	452	100	20	46	Error	0	20	1	45	2776	9978	0.167	1.464	0	0	0
4	14	2	""	"42765"	7080	9640	100	35	34	7	20	34	34	34	6	17	11	1	0	103	114	52	45	76	76	80	26	32	51	33	0	0.037	0.000	0.083	0.104	4.821	-0.003	0.000	80	448	100	28	38	-4.755	1	27	0	38	2701	9105	0.000	1.308	0	0	0
4	15	2	""	"46921"	7250	9630	100	34	35	6	17	34	34	34	6	17	16	2	0	135	1430	1718	120	81	81	83	29	34	52	48	0	0.000	0.001	0.009	0.018	16.091	0.000	0.004	80	451	100	54	1350	Error	0	54	1	1349	2777	114368	0.167	46.448	0	0	0
4	16	2	"hsa-miR-612"	"27551"	7440	9630	100	36	35	6	17	34	34	34	6	17	16	1	0	100	104	45	43	82	82	84	27	32	46	25	0	0.111	0.045	0.098	0.119	3.299	-0.004	0.001	80	462	100	20	23	-3.170	2	18	1	22	2786	8306	0.167	0.741	0	0	0
4	17	2	""	"42481"	7620	9630	100	35	34	6	17	34	34	35	6	17	11	3	0	77	80	29	36	80	80	81	25	30	15	6	0	-0.333	0.000	0.286	0.277	3.368	-0.021	0.008	80	452	100	-2	0	Error	1	-3	0	0	2748	6391	-0.167	-0.040	0	0	0
4	18	2	""	"42864"	7800	9630	100	35	35	5	14	34	34	35	6	17	13	1	0	142	176	112	63	79	79	82	26	31	56	51	0	0.016	0.010	0.045	0.067	4.393	-0.007	0.007	80	461	100	64	98	-5.977	1	63	1	97	2782	14103	0.000	3.615	0	0	0
4	19	2	"hsa-miR-593-3p"	"42504"	7980	9630	100	36	35	6	17	35	35	35	6	17	15	1	0	89	97	41	42	78	78	80	28	35	31	20	0	0.091	0.000	0.256	0.158	3.792	-0.011	0.003	80	462	100	12	19	-3.459	1	11	0	19	2814	7752	0.000	0.607	0	0	0
4	20	2	"ebv-miR-BART15"	"42897"	8170	9640	100	36	36	6	16	35	35	35	6	17	16	1	0	87	89	31	34	79	79	81	25	30	25	10	0	0.125	0.100	0.256	0.281	3.158	0.019	0.008	80	449	100	9	11	-3.000	1	8	1	10	2855	7095	0.167	0.320	0	0	0
4	21	2	"hsa-miR-16-2-3p"	"42874"	8340	9630	100	34	34	5	14	35	35	35	6	17	11	1	0	87	103	49	47	81	81	85	26	30	31	27	0	-0.167	-0.045	0.112	0.112	3.372	-0.004	0.000	80	459	100	5	21	Error	-1	6	-1	22	2747	8215	-0.167	0.692	0	0	0
4	22	2	""	"42742"	8530	9630	100	37	36	6	16	35	35	35	6	17	17	2	0	93	99	34	34	85	85	86	25	29	36	16	0	0.250	0.071	0.250	0.300	4.068	0.010	0.002	80	503	100	10	15	-2.000	2	8	1	14	2916	7958	0.167	0.520	0	0	0
4	1	3	"hsa-miR-571"	"17490"	4730	9820	100	35	35	7	20	33	33	33	7	21	15	3	0	85	90	32	35	77	77	81	28	34	31	11	0	0.250	0.154	0.250	0.250	3.318	-0.017	0.015	80	501	100	10	15	-2.000	2	8	2	13	2769	7198	0.286	0.321	0	0	0
4	2	3	"hsa-miR-1207-5p"	"46565"	4910	9820	100	34	34	6	17	34	34	34	6	17	16	1	0	78	82	30	36	77	77	80	27	33	21	6	0	0.000	0.000	0.238	0.263	3.654	0.000	0.000	80	462	100	1	5	Error	0	1	0	5	2699	6571	0.000	0.074	0	0	0
4	3	3	"spike_control_v2_37"	"28684"	5100	9820	100	33	33	7	21	33	33	33	6	18	23	3	0	614	813	755	92	77	77	80	32	40	60	56	0	0.000	0.000	0.007	0.024	11.280	0.000	0.000	80	462	100	537	736	Error	0	537	0	736	2679	65052	0.000	22.906	0	0	0
4	4	3	"hsa-miR-649"	"15619"	5280	9820	100	34	34	6	17	34	34	34	6	17	12	5	0	74	78	29	37	77	77	81	31	38	12	2	0	0.000	0.000	0.243	0.249	3.237	0.012	0.003	80	452	100	-3	1	Error	0	-3	0	1	2689	6211	0.000	-0.097	0	0	0
4	5	3	"hsa-miR-136-5p"	"10943"	5460	9820	100	34	34	6	17	34	34	34	6	17	12	3	0	440	439	347	79	79	79	82	27	32	62	58	0	0.000	0.000	0.016	0.032	8.460	0.001	0.002	80	461	100	361	360	Error	0	361	0	360	2706	35146	0.000	13.222	0	0	0
4	6	3	""	"42706"	5640	9820	100	34	33	6	18	34	34	34	6	17	11	1	0	1355	1138	935	82	80	80	84	30	35	71	63	0	0.000	-0.001	0.004	0.009	11.745	0.000	0.000	80	461	100	1275	1057	Error	0	1275	-1	1058	2663	91068	-0.167	35.133	0	0	0
4	7	3	"hsa-miR-183-5p"	"10977"	5820	9820	100	32	34	7	20	34	34	34	6	17	18	1	0	172	156	91	58	78	78	82	27	32	57	53	0	-0.021	0.000	0.066	0.086	3.989	0.005	0.003	80	461	100	92	78	Error	-2	94	0	78	2680	12486	0.000	2.741	0	0	0
4	8	3	"hsa-let-7a-2-3p"	"42530"	6000	9820	100	34	34	6	17	33	33	34	6	17	18	3	0	333	294	198	67	78	78	81	27	33	68	63	0	0.004	0.005	0.025	0.038	4.162	0.001	0.001	80	452	100	256	217	-7.994	1	255	1	216	2702	23548	0.000	7.889	0	0	0
4	9	3	""	"42569"	6180	9820	100	32	33	6	18	34	34	34	6	17	18	0	0	88	90	28	31	79	79	83	27	32	23	8	0	-0.222	-0.091	0.278	0.230	3.039	-0.008	0.002	80	452	100	7	10	Error	-2	9	-1	11	2662	7209	-0.167	0.259	0	0	0
4	10	3	""	"46639"	6360	9820	100	34	34	6	17	34	34	34	6	17	15	1	0	413	443	355	80	81	81	84	26	30	65	58	0	0.000	0.000	0.019	0.032	7.326	0.000	0.000	80	461	100	332	362	Error	0	332	0	362	2712	35446	0.000	13.808	0	0	0
4	11	3	"hsa-miR-196a-5p"	"10990"	6540	9820	100	34	34	6	17	34	34	34	6	17	11	2	0	86	88	33	37	80	80	82	26	31	27	10	0	0.000	0.000	0.239	0.231	3.546	0.002	0.000	80	461	100	6	8	Error	0	6	0	8	2735	7051	0.000	0.231	0	0	0
4	12	3	"hsa-miR-487b-3p"	"14285"	6720	9820	100	33	34	6	17	34	34	34	6	17	12	2	0	1009	1089	918	84	79	79	81	27	33	67	65	0	-0.001	0.000	0.010	0.020	14.264	0.000	0.001	80	460	100	929	1010	Error	-1	930	0	1010	2713	87134	0.000	37.333	0	0	0
4	13	3	"hsa-miR-380-3p"	"27546"	6900	9820	100	34	34	6	17	34	34	34	6	17	15	1	0	72	74	26	35	81	81	83	27	32	15	2	0	0.000	0.000	0.187	0.195	3.604	0.003	0.000	80	474	100	-9	-7	Error	0	-9	0	-7	2752	5951	0.000	-0.333	0	0	0
4	14	3	"hsa-miR-101-3p"	"31026"	7080	9830	100	33	34	6	17	34	34	34	6	17	12	1	0	11283	7652	5969	78	79	79	82	27	32	77	73	0	0.000	0.000	0.001	0.004	32.389	0.000	0.001	80	430	100	11203	7573	Error	-1	11204	0	7573	2720	612176	0.000	280.370	0	0	0
4	15	3	"hsa-miR-29b-3p"	"11040"	7250	9820	100	34	34	6	17	34	34	34	6	17	11	5	0	174	299	250	83	81	81	83	28	33	55	51	0	0.000	0.000	0.038	0.053	8.844	0.002	0.003	80	440	100	93	218	Error	0	93	0	218	2732	23953	0.000	7.714	0	0	0
4	16	3	"hsa-miR-517-5p"	"13130"	7430	9820	100	35	35	6	17	34	34	34	6	17	16	1	0	82	83	26	31	79	79	82	27	32	15	2	0	0.333	0.250	0.333	0.300	3.315	0.016	0.005	80	460	100	4	5	-1.585	1	3	1	4	2794	6651	0.167	0.037	0	0	0
4	17	3	""	"46461"	7610	9820	100	34	34	6	17	34	34	35	6	17	20	1	0	74	82	32	39	78	78	83	28	33	22	8	0	0.000	0.000	0.211	0.207	3.325	-0.006	0.001	80	452	100	-4	4	Error	0	-4	0	4	2750	6591	-0.167	-0.036	0	0	0
4	18	3	"hsa-miR-506-3p"	"11138"	7790	9830	100	35	34	6	17	34	34	35	6	17	13	2	0	81	83	27	32	81	81	82	25	30	12	7	0	100000.000	0.000	0.229	0.257	2.994	0.040	0.027	80	451	100	1	2	16.610	1	0	0	2	2732	6627	-0.167	0.040	0	0	0
4	19	3	""	"46293"	7970	9820	100	35	35	6	17	35	35	35	6	17	13	1	0	67	72	27	37	80	80	81	28	34	15	1	0	0.000	0.000	0.200	0.218	3.360	0.006	0.001	80	462	100	-13	-8	Error	0	-13	0	-8	2780	5766	0.000	-0.321	0	0	0
4	20	3	""	"28547"	8160	9820	100	34	35	6	17	35	35	35	5	14	15	3	0	105	139	89	64	76	76	79	24	30	51	43	0	-0.034	0.000	0.111	0.107	4.701	0.001	0.000	80	440	100	28	63	Error	-1	29	0	63	2778	11123	0.000	2.500	0	0	0
4	21	3	""	"146101"	8330	9830	100	35	35	5	14	34	34	35	6	17	17	3	0	90	99	42	42	78	78	82	27	32	37	20	0	0.083	0.048	0.182	0.211	3.029	0.004	0.000	80	449	100	13	22	-3.585	1	12	1	21	2803	7888	0.000	0.630	0	0	0
4	22	3	""	"145998"	8520	9830	100	36	36	6	16	35	35	36	6	16	22	3	0	184	242	191	78	84	84	87	29	33	55	51	0	0.010	0.006	0.035	0.046	5.439	0.007	0.020	80	493	100	101	159	-6.644	1	100	1	158	2917	19386	0.000	5.345	0	0	0
4	1	4	""	"146118"	4740	10020	100	34	34	7	20	33	33	33	6	18	17	2	0	122	130	60	46	80	80	82	28	34	58	38	0	0.024	0.020	0.086	0.121	4.622	-0.011	0.005	80	471	100	43	51	-5.392	1	42	1	50	2689	10422	0.167	1.714	0	0	0
4	2	4	"hsv2-miR-H4-5p"	"146045"	4910	10010	100	34	34	7	20	33	33	33	6	18	21	3	0	81	86	49	56	76	76	83	83	100	1	1	0	0.200	0.100	0.247	0.277	3.503	-0.024	0.015	80	440	100	6	11	-2.322	1	5	1	10	2724	6868	0.167	0.036	0	0	0
4	3	4	""	"13146"	5090	10010	100	34	34	7	20	33	33	33	6	18	20	2	0	69	70	25	35	74	74	83	83	100	0	0	0	-0.200	-0.250	0.340	0.367	3.632	-0.005	0.007	80	442	100	-4	-3	Error	1	-5	1	-4	2692	5619	0.167	-0.157	0	0	0
4	4	4	""	"-1"	5270	10010	100	33	34	7	20	33	33	34	7	20	13	3	0	318	472	400	84	77	77	80	27	33	63	56	0	0.000	0.003	0.016	0.023	7.920	0.001	0.001	80	442	100	241	396	Error	0	241	1	395	2682	37797	0.000	14.519	0	0	0
4	5	4	"hsa-miR-2054"	"145987"	5450	10020	100	34	34	7	20	34	34	34	7	20	7	2	0	69	75	24	32	77	77	81	29	35	11	2	0	0.000	0.000	0.300	0.357	3.698	-0.017	0.004	80	451	100	-8	-2	Error	0	-8	0	-2	2690	6027	0.000	-0.207	0	0	0
4	6	4	"hsa-miR-767-5p"	"146111"	5630	10020	100	34	34	6	17	34	34	34	7	20	7	0	0	500	422	318	75	77	77	82	29	35	66	61	0	0.000	0.000	0.022	0.042	8.074	0.000	0.000	80	451	100	423	345	Error	0	423	0	345	2687	33749	0.000	11.724	0	0	0
4	7	4	"hsa-miR-652-5p"	"145933"	5810	10020	100	33	33	6	18	34	34	34	6	17	13	1	0	116	137	85	62	77	77	80	26	32	52	46	0	-0.026	-0.017	0.100	0.117	5.322	0.000	0.000	80	461	100	38	59	Error	-1	39	-1	60	2654	10988	-0.167	2.192	0	0	0
4	8	4	"hsv1-miR-H3-3p"	"146058"	6000	10010	100	33	34	6	17	34	34	34	6	17	12	5	0	87	94	38	40	81	81	83	26	31	33	18	0	-0.167	0.000	0.208	0.199	3.861	0.023	0.012	80	470	100	5	13	Error	-1	6	0	13	2707	7492	0.000	0.423	0	0	0
4	9	4	"SNORD110"	"145666"	6180	10010	100	33	33	6	18	34	34	34	6	17	13	3	0	418	370	309	83	82	82	83	26	31	63	58	0	-0.003	-0.003	0.018	0.032	6.215	0.001	0.000	80	448	100	335	287	Error	-1	336	-1	288	2664	29570	-0.167	11.038	0	0	0
4	10	4	""	"146206"	6350	10020	100	34	34	7	20	33	33	33	6	18	26	7	0	120	132	70	53	82	82	83	27	32	55	43	0	0.026	0.020	0.084	0.097	2.198	-0.008	0.003	80	459	100	39	51	-5.248	1	38	1	50	2756	10597	0.167	1.815	0	0	0
4	11	4	""	"146026"	6530	10020	100	34	35	7	20	34	34	34	7	20	15	5	0	72	78	37	47	82	82	81	24	29	17	8	0	0.000	-0.250	0.200	0.187	3.675	0.008	0.001	80	461	100	-10	-3	Error	0	-10	1	-4	2767	6226	0.143	-0.125	0	0	0
4	12	4	"hsv1-miR-H5-3p"	"146098"	6720	10020	100	34	35	6	17	33	33	34	6	17	22	3	0	200	215	211	98	80	80	81	26	32	66	62	0	0.008	0.015	0.043	0.042	4.982	0.002	0.002	80	437	100	121	137	-6.907	1	120	2	135	2761	17169	0.167	5.154	0	0	0
4	13	4	""	"146004"	6890	10040	100	33	34	6	17	34	34	34	6	17	13	3	0	99	111	52	46	78	78	82	27	32	45	31	0	-0.048	0.000	0.130	0.179	4.448	0.011	0.005	80	426	100	20	33	Error	-1	21	0	33	2694	8880	0.000	1.074	0	0	0
4	14	4	"hsa-miR-2115-3p"	"146161"	7080	10010	100	34	34	6	17	34	34	34	6	17	16	1	0	242	246	176	71	78	78	81	26	32	61	56	0	0.000	0.000	0.045	0.054	6.870	-0.003	0.002	80	442	100	164	168	Error	0	164	0	168	2743	19700	0.000	6.346	0	0	0
4	15	4	"hsa-miR-1912"	"146168"	7250	10010	100	34	35	6	17	34	34	34	6	17	21	3	0	73	76	26	34	80	80	82	25	30	15	3	0	0.000	-0.250	0.214	0.248	3.630	0.007	0.001	80	430	100	-7	-3	Error	0	-7	1	-4	2768	6093	0.167	-0.240	0	0	0
4	16	4	""	"146133"	7430	10020	100	34	34	6	17	34	34	34	6	17	17	1	0	92	104	55	52	78	78	84	64	76	27	5	0	0.000	0.000	0.130	0.124	2.963	-0.006	0.001	80	460	100	14	26	Error	0	14	0	26	2723	8358	0.000	0.313	0	0	0
4	17	4	"hsv1-miR-H7-3p"	"146090"	7620	10010	100	35	36	6	16	34	34	34	6	17	20	3	0	409	378	278	73	80	80	85	64	75	61	56	0	0.003	0.007	0.025	0.049	7.732	0.005	0.033	80	462	100	330	300	-8.362	1	329	2	298	2850	30242	0.333	4.578	0	0	0
4	18	4	"spike_control_v2_46"	"29837"	7800	10010	100	34	35	6	17	35	35	35	6	17	17	0	0	128	160	107	66	81	81	83	27	32	53	48	0	-0.021	0.000	0.068	0.076	4.048	0.000	0.000	80	442	100	46	79	Error	-1	47	0	79	2793	12822	0.000	2.852	0	0	0
4	19	4	""	"145870"	7980	10010	100	34	34	6	17	34	34	35	6	17	11	3	0	67	70	20	28	78	78	83	27	32	3	0	0	0.000	0.000	0.234	0.275	4.033	-0.016	0.004	80	442	100	-11	-8	Error	0	-11	0	-8	2732	5604	-0.167	-0.481	0	0	0
4	20	4	"hsa-miR-605-5p"	"145736"	8160	10010	100	34	34	6	17	34	34	35	5	14	16	2	0	162	182	104	57	78	78	81	25	30	66	56	0	0.000	0.000	0.074	0.064	4.448	-0.002	0.001	80	442	100	84	104	Error	0	84	0	104	2732	14560	-0.200	4.040	0	0	0
4	21	4	"hsa-miR-875-5p"	"145721"	8340	10010	100	34	36	7	19	35	35	35	5	14	17	8	0	67	68	17	25	76	76	80	28	35	1	0	0	0.111	-0.125	0.268	0.261	3.668	-0.019	0.006	80	442	100	-10	-7	-3.170	-1	-9	1	-8	2840	5456	0.200	-0.429	0	0	0
4	22	4	"hsa-miR-92a-3p"	"145693"	8520	10010	100	36	35	6	17	35	35	35	6	17	13	2	0	110	149	94	63	78	78	82	29	35	51	40	0	0.031	0.000	0.091	0.086	5.240	0.003	0.001	80	474	100	33	71	-5.000	1	32	0	71	2838	11924	0.000	2.310	0	0	0
4	1	5	"hsa-miR-639"	"145962"	4730	10200	100	34	33	6	18	33	33	33	6	18	11	1	0	133	174	116	66	83	83	87	30	34	55	48	0	0.020	0.000	0.050	0.062	4.773	-0.008	0.010	80	484	100	51	91	-5.644	1	50	0	91	2626	13880	0.000	2.900	0	0	0
4	2	5	"hsa-miR-431-5p"	"145705"	4920	10200	100	33	33	7	21	33	33	33	6	18	16	3	0	128	147	79	53	79	79	83	32	38	58	47	0	0.000	0.000	0.113	0.124	4.620	-0.015	0.016	80	462	100	49	68	Error	0	49	0	68	2669	11758	0.000	2.000	0	0	0
4	3	5	""	"145878"	5100	10190	100	34	34	7	20	33	33	33	7	21	17	3	0	83	84	29	34	73	73	74	25	33	26	12	0	0.100	0.091	0.248	0.295	3.967	-0.008	0.001	80	450	100	11	12	-3.322	1	10	1	11	2680	6746	0.143	0.400	0	0	0
4	4	5	"hsa-miR-501-3p"	"145727"	5280	10190	100	33	33	5	15	33	33	33	7	21	7	0	0	91	96	39	40	74	74	76	25	32	43	22	0	0.000	0.000	0.168	0.180	3.729	-0.028	0.016	80	438	100	17	22	Error	0	17	0	22	2613	7715	0.000	0.800	0	0	0
4	5	5	"spike_control_v2_29"	"27968"	5450	10200	100	33	33	6	18	33	33	33	7	21	11	0	0	591	760	665	87	75	75	78	26	33	62	58	0	0.000	0.000	0.011	0.024	11.342	0.000	0.001	80	440	100	516	685	Error	0	516	0	685	2673	60829	0.000	26.231	0	0	0
4	6	5	"hsa-miR-187-3p"	"145637"	5640	10200	100	34	34	7	20	33	33	34	7	20	16	3	0	120	143	87	60	76	76	80	26	32	55	46	0	0.023	0.015	0.088	0.093	4.413	-0.008	0.005	80	454	100	45	68	-5.459	1	44	1	67	2699	11415	0.000	2.423	0	0	0
4	7	5	"hsa-miR-518f-3p"	"145748"	5820	10200	100	33	34	6	17	34	34	34	7	20	8	1	0	63	63	18	28	75	75	78	25	32	3	0	0	0.083	0.000	0.357	0.270	2.733	-0.015	0.002	80	443	100	-13	-12	-3.585	-1	-12	0	-12	2694	5010	0.000	-0.600	0	0	0
4	8	5	""	"145917"	6000	10210	100	34	34	6	17	34	34	34	6	17	15	1	0	176	186	119	63	77	77	78	27	34	60	55	0	0.000	0.000	0.064	0.062	3.901	0.000	0.000	80	450	100	99	109	Error	0	99	0	109	2703	14861	0.000	4.000	0	0	0
4	9	5	"hsa-miR-572"	"147193"	6180	10210	100	34	35	6	17	34	34	34	6	17	21	1	0	73	73	23	31	77	77	79	26	32	10	1	0	0.000	-0.250	0.297	0.285	3.479	-0.015	0.004	80	460	100	-4	-3	Error	0	-4	1	-4	2770	5815	0.167	-0.231	0	0	0
4	10	5	"hsa-miR-4307"	"147608"	6370	10220	100	33	34	6	17	34	34	34	6	17	11	3	0	83	93	37	39	78	78	79	26	32	33	17	0	-0.200	0.000	0.222	0.173	3.536	-0.012	0.003	80	450	100	4	15	Error	-1	5	0	15	2700	7428	0.000	0.538	0	0	0
4	11	5	"hsv2-miR-H13"	"147872"	6550	10200	100	33	34	7	20	34	34	34	6	17	13	5	0	87	92	40	43	77	77	80	26	32	32	11	0	-0.100	0.000	0.220	0.200	3.645	-0.021	0.009	80	417	100	9	15	Error	-1	10	0	15	2688	7383	0.000	0.462	0	0	0
4	12	5	"hsa-miR-4287"	"147938"	6710	10190	100	34	35	6	17	34	34	34	6	17	18	2	0	89	91	34	37	78	78	80	26	32	35	16	0	0.000	0.077	0.154	0.161	2.791	0.000	0.000	80	425	100	11	14	Error	0	11	1	13	2811	7318	0.167	0.423	0	0	0
4	13	5	"hsa-miR-3159"	"147814"	6900	10190	100	34	34	6	17	34	34	34	6	17	17	2	0	66	66	18	27	79	79	81	27	33	1	0	0	0.000	0.000	0.292	0.363	3.405	-0.028	0.013	80	439	100	-13	-13	Error	0	-13	0	-13	2739	5315	0.000	-0.556	0	0	0
4	14	5	""	"147807"	7090	10200	100	33	33	6	18	34	34	34	6	17	8	1	0	101	337	330	97	77	77	79	27	34	48	46	0	-0.042	-0.004	0.018	0.034	7.958	0.000	0.000	80	450	100	23	259	Error	-1	24	-1	260	2633	26944	-0.167	9.556	0	0	0
4	15	5	""	"147924"	7260	10190	100	34	34	6	17	34	34	34	6	17	12	5	0	88	85	26	30	76	76	79	25	31	21	6	0	0.000	0.000	0.209	0.256	4.416	0.018	0.005	80	439	100	12	9	Error	0	12	0	9	2727	6763	0.000	0.240	0	0	0
4	16	5	"hsa-miR-4316"	"147760"	7440	10200	100	34	34	5	14	34	34	34	6	17	10	2	0	75	78	24	30	79	79	82	27	32	15	0	0	0.000	0.000	0.300	0.276	3.215	-0.023	0.011	80	450	100	-4	-1	Error	0	-4	0	-1	2713	6221	0.000	-0.148	0	0	0
4	17	5	"hsa-miR-4314"	"147544"	7620	10200	100	34	34	6	17	34	34	34	6	17	15	1	0	85	85	28	32	78	78	82	36	43	15	2	0	0.000	0.000	0.190	0.233	2.151	-0.006	0.001	80	452	100	7	7	Error	0	7	0	7	2724	6773	0.000	0.083	0	0	0
4	18	5	""	"147791"	7800	10200	100	33	34	5	14	35	35	35	6	17	7	0	0	296	8002	9589	119	77	77	82	28	34	58	53	0	-0.009	0.000	0.001	0.004	34.441	0.000	0.006	80	452	100	217	7924	Error	-2	219	-1	7925	2700	640120	-0.167	282.857	0	0	0
4	19	5	""	"147810"	7980	10190	100	33	34	6	17	35	35	35	6	17	8	1	0	75	79	27	34	80	80	83	27	32	16	2	0	0.400	1.000	0.238	0.198	3.489	-0.004	0.000	80	451	100	-7	-2	-1.322	-2	-5	-1	-1	2695	6344	-0.167	-0.148	0	0	0
4	20	5	""	"147737"	8160	10190	100	34	34	5	14	35	35	35	6	17	12	0	0	301	397	330	83	82	82	85	28	32	56	56	0	-0.005	-0.003	0.067	0.063	11.922	-0.002	0.006	80	461	100	218	314	Error	-1	219	-1	315	2736	31793	-0.167	11.143	0	0	0
4	21	5	"hsv1-miR-H18"	"147830"	8350	10200	100	34	33	6	18	35	35	35	5	14	10	1	0	101	143	90	62	78	78	81	28	34	48	45	0	-0.043	-0.031	0.132	0.108	5.300	-0.004	0.002	80	450	100	22	63	Error	-1	23	-2	65	2669	11416	-0.400	2.214	0	0	0
4	22	5	"hsa-miR-4323"	"147671"	8520	10200	100	36	36	6	16	35	35	35	6	17	18	3	0	144	144	78	54	75	75	78	26	33	61	53	0	0.014	0.014	0.071	0.063	3.400	-0.002	0.000	80	472	100	70	70	-6.109	1	69	1	69	2873	11541	0.167	2.538	0	0	0
4	1	6	""	"147802"	4740	10390	100	34	34	6	17	33	33	33	6	18	22	2	0	1169	2090	2156	103	82	82	83	30	36	55	53	0	0.001	0.000	0.008	0.016	15.918	0.000	0.007	80	484	100	1088	2009	Error	1	1087	1	2008	2734	167220	0.167	66.900	0	0	0
4	2	6	"hsa-miR-3136-5p"	"147897"	4920	10390	100	34	34	6	17	33	33	33	7	21	11	2	0	83	86	35	40	81	81	84	30	35	15	6	0	0.500	0.200	0.190	0.201	3.985	-0.001	0.000	80	452	100	3	6	-1.000	1	2	1	5	2703	6841	0.143	0.067	0	0	0
4	3	6	"hsv2-miR-H22"	"147698"	5100	10390	100	33	34	6	17	34	34	34	6	17	13	2	0	74	84	64	76	77	77	79	31	39	13	3	0	0.333	0.000	0.231	0.219	2.959	-0.002	0.000	80	469	100	-4	7	-1.585	-1	-3	0	7	2682	6699	0.000	0.161	0	0	0
4	4	6	"hsa-miR-615-5p"	"148627"	5280	10390	100	35	34	7	20	33	33	34	7	20	16	2	0	87	94	33	35	75	75	77	31	40	38	8	0	0.167	0.053	0.206	0.257	3.488	0.002	0.000	80	460	100	14	20	-2.585	2	12	1	19	2745	7505	0.000	0.548	0	0	0
4	5	6	"hsa-miR-185-3p"	"148669"	5460	10390	100	33	34	6	17	33	33	34	7	20	13	1	0	67	69	24	34	73	73	78	45	57	1	0	0	0.000	-0.250	0.300	0.293	3.773	0.005	0.001	80	478	100	-6	-3	Error	0	-6	1	-4	2703	5506	0.000	-0.200	0	0	0
4	6	6	"hsa-miR-1908-5p"	"148687"	5670	10390	100	34	33	5	15	33	33	34	7	20	8	0	0	120	308	295	95	74	74	77	26	33	52	46	0	0.022	0.000	0.020	0.041	7.907	0.001	0.000	80	470	100	47	234	-5.524	1	46	0	234	2668	24658	-0.143	8.885	0	0	0
4	7	6	"spike_control_v1_g"	"10905"	5840	10390	100	35	34	6	17	33	33	34	6	17	18	3	0	74	75	23	30	74	74	77	29	37	11	1	0	100000.000	1.000	0.360	0.374	3.696	-0.002	0.000	80	430	100	2	2	16.610	2	0	1	1	2745	5982	0.000	-0.069	0	0	0
4	8	6	"hsa-miR-3667-5p"	"148234"	6010	10390	100	35	34	6	17	34	34	34	6	17	15	3	0	106	126	68	53	76	76	79	29	36	50	38	0	0.033	0.000	0.083	0.108	4.320	-0.001	0.000	80	430	100	31	50	-4.907	1	30	0	50	2759	10095	0.000	1.621	0	0	0
4	9	6	"hsa-miR-637"	"148677"	6190	10390	100	34	35	6	17	34	34	34	6	17	15	3	0	64	69	24	34	75	75	79	44	55	3	0	0	0.000	-0.167	0.240	0.270	3.725	-0.018	0.005	80	442	100	-11	-5	Error	0	-11	1	-6	2768	5559	0.167	-0.227	0	0	0
4	10	6	"hsa-miR-184"	"148654"	6370	10390	100	32	33	6	18	34	34	34	6	17	13	1	0	83	84	28	33	76	76	77	27	35	25	6	0	-0.286	-0.125	0.218	0.288	3.987	0.003	0.000	80	430	100	5	7	Error	-2	7	-1	8	2641	6691	-0.167	0.259	0	0	0
4	11	6	""	"148079"	6550	10390	100	34	34	6	17	34	34	34	7	20	13	0	0	67	67	22	32	76	76	80	33	41	3	0	0	0.000	0.000	0.316	0.329	3.329	0.000	0.000	80	452	100	-9	-9	Error	0	-9	0	-9	2743	5387	0.000	-0.394	0	0	0
4	12	6	"hsa-miR-3622a-5p"	"148474"	6730	10390	100	34	35	6	17	34	34	34	6	17	17	2	0	73	76	27	35	77	77	81	32	39	13	0	0	0.000	-1.000	0.286	0.258	2.955	-0.001	0.000	80	462	100	-4	0	Error	0	-4	1	-1	2763	6064	0.167	-0.156	0	0	0
4	13	6	"hsa-miR-941"	"148625"	6910	10400	100	34	34	6	17	33	33	34	6	17	11	2	0	173	182	111	60	78	78	80	27	33	61	57	0	0.011	0.010	0.035	0.051	4.140	0.007	0.008	80	458	100	96	105	-6.570	1	95	1	104	2690	14568	0.000	3.778	0	0	0
4	14	6	"kshv-miR-K12-10a-5p"	"147640"	7090	10390	100	35	34	5	14	34	34	34	6	17	15	1	0	78	82	34	41	77	77	79	26	32	25	8	0	1.000	0.000	0.125	0.191	4.319	-0.014	0.004	80	452	100	2	5	0.000	1	1	0	5	2751	6592	0.000	0.115	0	0	0
4	15	6	""	"147599"	7270	10390	100	35	35	6	17	34	34	34	6	17	16	3	0	72	75	27	36	77	77	80	26	32	12	2	0	-0.200	-0.500	0.250	0.251	3.074	-0.011	0.002	80	449	100	-4	-1	Error	1	-5	1	-2	2805	6007	0.167	-0.192	0	0	0
4	16	6	"hsa-miR-3660"	"147318"	7440	10400	100	34	35	5	14	34	34	34	6	17	20	1	0	100	100	43	43	79	79	82	31	37	36	18	0	0.000	0.048	0.127	0.135	2.603	-0.007	0.001	80	448	100	21	22	Error	0	21	1	21	2810	7979	0.167	0.581	0	0	0
4	17	6	"hsa-miR-4277"	"147666"	7630	10390	100	34	35	7	20	34	34	34	6	17	17	2	0	73	78	32	41	77	77	84	73	86	2	1	0	0.000	1.000	0.280	0.308	3.898	0.001	0.000	80	462	100	-4	2	Error	0	-4	1	1	2791	6207	0.167	-0.082	0	0	0
4	18	6	"Empty"	"0"	7810	10390	100	34	34	6	17	35	35	35	6	17	11	1	0	70	70	24	34	77	77	79	26	32	7	1	0	0.143	0.143	0.217	0.217	2.629	-0.009	0.002	80	452	100	-8	-8	-2.807	-1	-7	-1	-7	2716	5599	-0.167	-0.346	0	0	0
4	19	6	""	"148186"	7990	10390	100	34	34	5	14	35	35	35	6	17	7	1	0	79	80	27	33	76	76	78	24	30	22	6	0	-0.333	-0.250	0.160	0.191	3.137	-0.014	0.004	80	461	100	2	3	Error	-1	3	-1	4	2722	6426	-0.167	0.083	0	0	0
4	20	6	""	"148021"	8170	10390	100	34	34	6	17	35	35	35	6	17	10	1	0	86	87	25	28	78	78	80	25	31	27	5	0	-0.125	-0.111	0.246	0.253	2.954	-0.009	0.001	80	461	100	7	8	Error	-1	8	-1	9	2714	6972	-0.167	0.280	0	0	0
4	21	6	""	"148131"	8350	10390	100	33	33	6	18	36	36	36	6	16	6	2	0	67	72	23	31	76	76	80	26	32	12	1	0	0.333	0.750	0.258	0.284	2.673	-0.002	0.000	80	452	100	-12	-7	-1.585	-3	-9	-3	-4	2672	5730	-0.500	-0.308	0	0	0
4	22	6	""	"148573"	8530	10390	100	35	36	7	19	35	35	35	5	14	20	3	0	72	69	23	33	75	75	78	25	32	7	2	0	0.000	-0.167	0.318	0.327	3.782	0.000	0.000	80	493	100	-3	-5	Error	0	-3	1	-6	2852	5500	0.200	-0.360	0	0	0
4	1	7	""	"148569"	4740	10580	100	33	33	7	21	33	33	34	6	17	15	5	0	78	82	28	34	75	75	78	28	35	18	6	0	0.000	0.000	0.396	0.450	4.038	-0.022	0.007	80	484	100	3	7	Error	0	3	0	7	2665	6562	-0.167	0.143	0	0	0
4	2	7	""	"148137"	4920	10580	100	34	33	7	21	33	33	33	7	21	13	0	0	78	80	23	28	79	79	83	30	36	12	1	0	-1.000	0.000	0.304	0.292	3.535	-0.016	0.005	80	462	100	0	1	Error	1	-1	0	1	2677	6409	0.000	-0.100	0	0	0
4	3	7	""	"148359"	5110	10590	100	34	34	6	17	34	34	34	6	17	13	3	0	166	166	93	56	79	79	82	30	36	62	56	0	0.000	0.000	0.077	0.078	2.980	-0.003	0.001	80	461	100	87	87	Error	0	87	0	87	2739	13287	0.000	2.800	0	0	0
4	4	7	""	"148315"	5290	10580	100	35	34	7	20	33	33	34	6	17	22	3	0	102	103	40	38	72	72	75	27	36	53	20	0	0.067	0.032	0.133	0.138	2.930	-0.006	0.001	80	441	100	32	32	-3.907	2	30	1	31	2743	8249	0.000	1.037	0	0	0
4	5	7	""	"148044"	5460	10580	100	33	33	7	21	33	33	34	6	17	18	2	0	116	393	374	95	70	70	76	47	61	48	48	0	0.000	0.000	0.051	0.048	6.682	0.000	0.000	80	440	100	46	323	Error	0	46	0	323	2671	31426	-0.167	6.745	0	0	0
4	6	7	""	"148431"	5640	10580	100	34	34	7	20	33	33	33	6	18	22	3	0	68	70	25	35	73	73	77	27	35	11	2	0	-0.200	-0.333	0.417	0.411	3.599	-0.021	0.007	80	454	100	-4	-2	Error	1	-5	1	-3	2730	5616	0.167	-0.259	0	0	0
4	7	7	""	"148056"	5820	10580	100	34	34	7	20	33	33	33	6	18	17	6	0	80	82	28	34	73	73	77	27	35	25	6	0	0.143	0.111	0.364	0.329	4.354	-0.020	0.009	80	453	100	8	10	-2.807	1	7	1	9	2715	6571	0.167	0.185	0	0	0
4	8	7	""	"148653"	6000	10580	100	33	34	6	17	33	33	34	6	17	20	2	0	167	219	148	67	73	73	77	29	37	63	56	0	0.000	0.007	0.056	0.063	6.646	0.000	0.000	80	452	100	94	147	Error	0	94	1	146	2713	17551	0.000	4.897	0	0	0
4	9	7	""	"148367"	6180	10580	100	33	34	6	17	33	33	34	6	17	15	3	0	69	69	23	33	74	74	78	44	56	2	0	0	0.000	-0.200	0.273	0.230	3.943	-0.019	0.025	80	452	100	-5	-4	Error	0	-5	1	-5	2702	5524	0.000	-0.205	0	0	0
4	10	7	""	"148475"	6360	10580	100	34	34	6	17	34	34	34	6	17	11	2	0	72	71	19	26	75	75	79	45	56	1	0	0	0.000	0.000	0.471	0.397	3.053	-0.013	0.003	80	452	100	-3	-4	Error	0	-3	0	-4	2691	5706	0.000	-0.178	0	0	0
4	11	7	""	"148112"	6540	10580	100	33	34	6	17	33	33	34	6	17	18	6	0	67	69	24	34	77	77	82	33	40	3	1	0	0.000	-0.125	0.189	0.249	3.506	-0.010	0.002	80	452	100	-10	-7	Error	0	-10	1	-8	2695	5524	0.000	-0.394	0	0	0
4	12	7	"hsa-miR-203b-5p"	"148181"	6720	10580	100	34	34	6	17	33	33	34	6	17	15	2	0	79	80	26	32	77	77	79	28	35	18	2	0	0.500	0.333	0.269	0.334	4.042	-0.010	0.002	80	452	100	3	4	-1.000	1	2	1	3	2715	6369	0.000	0.036	0	0	0
4	13	7	""	"148076"	6900	10580	100	34	34	6	17	33	33	34	6	17	13	2	0	72	74	27	36	74	74	76	28	36	16	2	0	-0.500	100000.000	0.238	0.367	4.059	-0.036	0.020	80	442	100	-1	1	Error	1	-2	1	0	2750	5923	0.000	-0.071	0	0	0
4	14	7	""	"148457"	7080	10580	100	35	35	6	17	34	34	34	6	17	17	3	0	74	76	23	30	74	74	76	24	31	17	3	0	100000.000	0.500	0.276	0.276	3.356	0.006	0.000	80	452	100	1	3	16.610	1	0	1	2	2776	6073	0.167	0.000	0	0	0
4	15	7	""	"148060"	7260	10580	100	34	34	6	17	34	34	34	6	17	12	2	0	66	69	22	31	77	77	79	27	34	8	1	0	0.000	0.000	0.231	0.232	3.102	-0.005	0.000	80	452	100	-11	-8	Error	0	-11	0	-8	2710	5548	0.000	-0.370	0	0	0
4	16	7	""	"148464"	7440	10580	100	35	35	5	14	34	34	34	6	17	11	0	0	76	75	23	30	76	76	80	30	37	11	0	0	100000.000	-1.000	0.161	0.205	3.125	0.009	0.002	80	450	100	1	0	16.610	1	0	1	-1	2760	5999	0.167	-0.167	0	0	0
4	17	7	""	"148141"	7620	10580	100	35	35	6	17	34	34	34	6	17	20	3	0	76	79	28	35	76	76	83	71	85	0	0	0	100000.000	0.333	0.211	0.198	4.229	-0.014	0.003	80	452	100	1	4	16.610	1	0	1	3	2807	6340	0.167	-0.056	0	0	0
4	18	7	""	"148194"	7800	10580	100	33	35	6	17	34	34	34	6	17	17	3	0	70	69	22	31	74	74	77	25	32	8	0	0	0.250	-0.200	0.500	0.416	4.077	-0.005	0.000	80	452	100	-5	-4	-2.000	-1	-4	1	-5	2769	5493	0.167	-0.320	0	0	0
4	19	7	""	"148646"	7980	10580	100	34	35	6	17	34	34	34	6	17	18	2	0	476	442	351	79	75	75	78	24	30	63	62	0	0.000	0.003	0.012	0.025	11.244	-0.002	0.006	80	452	100	401	368	Error	0	401	1	367	2760	35323	0.167	15.167	0	0	0
4	20	7	"hsa-miR-219b-5p"	"148386"	8160	10580	100	36	35	5	14	34	34	35	6	17	13	1	0	175	176	108	61	76	76	78	24	30	61	55	0	0.020	0.010	0.038	0.047	4.288	0.000	0.000	80	452	100	101	101	-5.629	2	99	1	100	2810	14112	0.000	4.083	0	0	0
4	21	7	""	"148520"	8340	10580	100	35	35	5	14	35	35	35	6	17	6	3	0	70	77	29	37	77	77	79	27	34	17	6	0	0.000	0.000	0.179	0.183	3.052	-0.004	0.000	80	452	100	-7	0	Error	0	-7	0	0	2809	6133	0.000	-0.074	0	0	0
4	22	7	"hsa-miR-208b-3p"	"148284"	8520	10590	100	35	35	5	14	35	35	35	6	17	12	1	0	101	114	55	48	77	77	78	26	33	46	37	0	0.000	0.000	0.096	0.110	4.126	0.006	0.002	80	493	100	24	37	Error	0	24	0	37	2791	9080	0.000	1.385	0	0	0
4	1	8	""	"148537"	4730	10770	100	34	34	7	20	33	33	33	6	18	22	5	0	74	76	24	31	74	74	77	27	35	10	1	0	100000.000	0.500	0.242	0.241	3.949	-0.008	0.001	80	492	100	1	3	16.610	1	0	1	2	2715	6092	0.167	-0.037	0	0	0
4	2	8	""	"11255"	4910	10770	100	33	33	6	18	33	33	33	6	18	15	2	0	81	85	31	36	75	75	79	30	37	26	7	0	0.000	0.000	0.364	0.278	4.147	-0.019	0.008	80	462	100	6	10	Error	0	6	0	10	2639	6799	0.000	0.200	0	0	0
4	3	8	""	"42962"	5100	10770	100	34	34	6	17	34	34	34	7	20	12	1	0	121	274	249	90	75	75	79	30	37	58	47	0	0.000	0.000	0.107	0.090	10.329	-0.001	0.001	80	440	100	46	199	Error	0	46	0	199	2696	21891	0.000	6.500	0	0	0
4	4	8	""	"29650"	5270	10770	100	33	34	6	17	34	34	34	7	20	12	1	0	106	225	192	85	70	70	74	34	45	50	42	0	-0.028	0.000	0.083	0.097	7.368	-0.001	0.001	80	441	100	35	155	Error	-1	36	0	155	2714	18010	0.000	4.441	0	0	0
4	5	8	"Empty"	"0"	5450	10770	100	33	33	5	15	34	34	34	6	17	8	0	0	67	71	29	40	68	68	73	34	46	16	2	0	1.000	-0.333	0.188	0.193	3.160	0.018	0.005	80	452	100	-2	2	0.000	-1	-1	-1	3	2665	5701	-0.167	-0.059	0	0	0
4	6	8	"hsa-miR-519e-3p"	"11164"	5630	10770	100	34	34	7	20	34	34	34	6	17	16	2	0	141	223	174	78	73	73	92	342	371	20	0	0	0.000	0.000	0.063	0.080	5.512	-0.005	0.008	80	452	100	68	150	Error	0	68	0	150	2709	17853	0.000	0.383	0	0	0
4	7	8	"hsa-miR-301b-3p"	"17886"	5810	10770	100	34	34	7	20	33	33	34	6	17	23	5	0	72	75	27	36	76	76	95	339	356	0	0	0	-0.250	-1.000	0.254	0.301	4.127	0.001	0.008	80	461	100	-3	0	Error	1	-4	1	-1	2731	5990	0.000	-0.059	0	0	0
4	8	8	"hsa-miR-5010-5p"	"168684"	5990	10770	100	33	33	6	18	34	34	34	6	17	6	1	0	74	75	23	30	73	73	77	25	32	11	3	0	-1.000	-0.500	0.250	0.325	4.446	-0.004	0.000	80	452	100	0	1	Error	-1	1	-1	2	2644	6027	-0.167	-0.080	0	0	0
4	9	8	"hsa-miR-4763-3p"	"168679"	6170	10770	100	33	34	7	20	34	34	34	6	17	16	3	0	66	70	24	34	73	73	76	27	35	10	2	0	0.143	0.000	0.333	0.359	3.984	-0.013	0.003	80	452	100	-8	-3	-2.807	-1	-7	0	-3	2715	5588	0.000	-0.222	0	0	0
4	10	8	"hsa-miR-4684-3p"	"168718"	6350	10770	100	33	34	6	17	34	34	34	6	17	15	1	0	61	65	22	33	74	74	79	27	34	7	1	0	0.077	0.000	0.316	0.267	2.823	-0.003	0.000	80	462	100	-14	-9	-3.700	-1	-13	0	-9	2711	5164	0.000	-0.519	0	0	0
4	11	8	"hsa-miR-326"	"168945"	6530	10770	100	34	34	6	17	33	33	34	6	17	15	5	0	76	80	31	38	75	75	79	26	32	20	7	0	1.000	0.200	0.207	0.218	3.194	-0.001	0.000	80	462	100	2	6	0.000	1	1	1	5	2700	6376	0.000	0.038	0	0	0
4	12	8	"hsa-miR-4450"	"168964"	6710	10770	100	33	34	7	20	34	34	34	6	17	15	2	0	114	222	188	84	78	78	80	26	32	52	43	0	-0.028	0.000	0.061	0.057	6.478	-0.003	0.003	80	462	100	35	144	Error	-1	36	0	144	2696	17774	0.000	5.462	0	0	0
4	13	8	"hsa-miR-5094"	"168932"	6890	10770	100	34	34	6	17	34	34	34	6	17	15	1	0	80	80	28	35	77	77	78	24	30	22	5	0	0.000	0.000	0.134	0.149	3.197	0.004	0.000	80	452	100	3	3	Error	0	3	0	3	2724	6425	0.000	0.083	0	0	0
4	14	8	"hsa-miR-4999-5p"	"168934"	7070	10770	100	33	33	6	18	34	34	34	6	17	12	0	0	73	74	26	35	76	76	77	24	31	11	5	0	0.333	0.500	0.245	0.234	3.659	0.004	0.000	80	452	100	-4	-3	-1.585	-1	-3	-1	-2	2668	5891	-0.167	-0.125	0	0	0
4	15	8	""	"168600"	7250	10770	100	34	35	5	14	34	34	34	6	17	11	1	0	141	2252	2464	109	76	76	78	26	33	60	50	0	0.000	0.000	0.087	0.020	21.180	0.000	0.000	80	462	100	65	2177	Error	0	65	1	2176	2761	180152	0.167	83.615	0	0	0
4	16	8	""	"168726"	7440	10780	100	35	35	6	17	34	34	34	6	17	15	5	0	227	216	130	60	75	75	80	29	36	65	61	0	0.007	0.007	0.050	0.066	4.357	-0.005	0.007	80	448	100	153	142	-7.248	1	152	1	141	2766	17265	0.167	4.690	0	0	0
4	17	8	"hsa-miR-4706"	"168795"	7610	10770	100	34	34	6	17	34	34	34	6	17	16	3	0	77	77	25	32	76	76	78	26	33	16	1	0	0.000	0.000	0.250	0.227	3.885	-0.029	0.014	80	441	100	1	1	Error	0	1	0	1	2743	6157	0.000	-0.038	0	0	0
4	18	8	"hsa-miR-4479"	"168755"	7790	10770	100	35	35	6	17	34	34	35	6	17	12	3	0	64	65	21	32	74	74	77	25	32	6	0	0	-0.100	-0.111	0.412	0.378	3.873	-0.006	0.001	80	452	100	-9	-8	Error	1	-10	1	-9	2813	5187	0.000	-0.480	0	0	0
4	19	8	""	"168577"	7970	10770	100	35	35	6	17	35	35	35	6	17	11	2	0	65	70	24	34	73	73	77	24	31	8	3	0	0.000	0.000	0.250	0.226	2.988	-0.024	0.007	80	460	100	-8	-3	Error	0	-8	0	-3	2837	5580	0.000	-0.292	0	0	0
4	20	8	"hsa-miR-548ac"	"168827"	8150	10770	100	34	35	5	14	35	35	35	5	14	16	1	0	67	67	20	29	75	75	77	25	32	5	1	0	0.125	0.000	0.333	0.384	3.474	-0.019	0.007	80	452	100	-9	-8	-3.000	-1	-8	0	-8	2764	5353	0.000	-0.400	0	0	0
4	21	8	"hsa-miR-499b-5p"	"168676"	8330	10770	100	36	37	6	16	36	36	35	5	14	17	7	0	65	71	23	32	79	79	80	26	32	8	0	0	0.000	-0.125	0.214	0.283	2.950	-0.012	0.002	80	453	100	-14	-7	Error	0	-14	1	-8	2930	5642	0.400	-0.346	0	0	0
4	22	8	"hsa-miR-4764-5p"	"168852"	8510	10780	100	36	36	5	13	35	35	35	6	17	15	2	0	183	191	122	63	77	77	79	24	30	63	56	0	0.009	0.009	0.039	0.042	3.732	-0.002	0.001	80	474	100	107	115	-6.728	1	106	1	114	2884	15249	0.167	4.667	0	0	0
4	1	9	"hsa-miR-4753-3p"	"168611"	4730	10970	100	34	35	7	20	33	33	34	7	20	26	3	0	93	97	45	46	72	72	76	27	35	41	23	0	0.048	0.080	0.145	0.194	4.370	0.005	0.001	80	492	100	22	27	-4.392	1	21	2	25	2784	7794	0.143	0.778	0	0	0
4	2	9	"hsa-miR-4507"	"168572"	4920	10960	100	34	34	7	20	33	33	33	7	21	12	3	0	76	95	54	56	74	74	78	28	35	36	18	0	0.500	0.048	0.250	0.226	5.426	-0.019	0.009	80	462	100	3	22	-1.000	1	2	1	21	2713	7609	0.143	0.607	0	0	0
4	3	9	"hsa-miR-548ad-3p"	"168743"	5100	10960	100	34	34	6	17	33	33	34	7	20	15	0	0	66	75	28	37	75	75	77	27	35	20	3	0	-0.111	100000.000	0.220	0.199	2.636	-0.004	0.000	80	452	100	-8	1	Error	1	-9	1	0	2697	5978	0.000	-0.074	0	0	0
4	4	9	""	"168647"	5280	10960	100	34	33	6	18	34	34	34	6	17	16	1	0	101	1202	1465	121	71	71	75	33	44	46	43	0	0.000	-0.001	0.095	0.038	20.576	0.000	0.002	80	452	100	30	1130	Error	0	30	-1	1131	2665	96192	-0.167	34.152	0	0	0
4	5	9	"hsa-miR-875-3p"	"168812"	5460	10960	100	34	34	6	17	34	34	34	6	17	17	3	0	72	74	24	32	75	75	77	34	44	10	0	0	0.000	0.000	0.400	0.368	3.334	0.007	0.001	80	452	100	-3	-1	Error	0	-3	0	-1	2733	5932	0.000	-0.088	0	0	0
4	6	9	"hsa-miR-4520-3p"	"169186"	5640	10960	100	34	35	7	20	33	33	34	6	17	25	8	0	65	67	25	37	71	71	74	29	39	6	2	0	-0.167	-0.500	0.305	0.332	3.882	-0.021	0.007	80	452	100	-5	-2	Error	1	-6	2	-4	2761	5349	0.167	-0.241	0	0	0
4	7	9	"hsa-miR-5009-3p"	"169118"	5820	10970	100	33	34	6	17	34	34	34	6	17	11	1	0	99	112	50	44	70	70	74	27	36	55	40	0	-0.034	0.000	0.111	0.102	3.114	0.003	0.000	80	451	100	28	42	Error	-1	29	0	42	2688	8928	0.000	1.407	0	0	0
4	8	9	"hsa-miR-4468"	"169320"	6000	10960	100	34	34	6	17	34	34	34	6	17	11	2	0	98	174	137	78	73	73	75	27	36	48	46	0	0.000	0.000	0.041	0.057	5.339	0.000	0.000	80	452	100	25	101	Error	0	25	0	101	2715	13926	0.000	3.667	0	0	0
4	9	9	"hsa-miR-4691-3p"	"169321"	6180	10960	100	33	33	6	18	34	34	34	6	17	13	1	0	66	70	22	31	74	74	76	26	34	10	2	0	0.125	0.250	0.333	0.362	3.101	-0.011	0.002	80	462	100	-9	-5	-3.000	-1	-8	-1	-4	2653	5618	-0.167	-0.231	0	0	0
4	10	9	"hsa-miR-4695-3p"	"169070"	6370	10970	100	34	34	6	17	34	34	34	6	17	15	3	0	7950	5240	3826	73	71	71	75	25	33	76	73	0	0.000	0.000	0.001	0.004	20.905	0.000	0.001	80	462	100	7879	5169	Error	0	7879	0	5169	2735	419163	0.000	206.600	0	0	0
4	11	9	"hsa-miR-4755-5p"	"169113"	6550	10970	100	33	34	6	17	34	34	34	6	17	17	2	0	153	150	84	56	73	73	77	29	37	57	55	0	-0.013	0.000	0.056	0.081	3.701	0.004	0.002	80	452	100	79	77	Error	-1	80	0	77	2702	11971	0.000	2.517	0	0	0
4	12	9	"hsa-miR-4728-3p"	"169182"	6730	10970	100	35	35	7	20	34	34	34	6	17	20	5	0	414	349	232	66	74	74	77	28	36	68	65	0	0.003	0.004	0.018	0.034	5.519	0.001	0.001	80	440	100	341	276	-8.409	1	340	1	275	2820	27922	0.167	9.714	0	0	0
4	13	9	"hsa-miR-4745-3p"	"169036"	6900	10960	100	34	35	6	17	34	34	34	6	17	12	3	0	62	64	24	37	76	76	78	25	32	7	1	0	0.000	-0.083	0.182	0.182	2.396	-0.004	0.000	80	449	100	-14	-11	Error	0	-14	1	-12	2766	5134	0.167	-0.560	0	0	0
4	14	9	"hsa-miR-4747-3p"	"169230"	7080	10960	100	33	34	6	17	34	34	34	6	17	13	1	0	86	91	36	39	75	75	77	26	33	33	16	0	-0.091	0.000	0.188	0.217	3.287	-0.007	0.001	80	452	100	10	16	Error	-1	11	0	16	2720	7249	0.000	0.538	0	0	0
4	15	9	"hsa-miR-4755-3p"	"169157"	7260	10960	100	34	35	6	17	34	34	34	6	17	17	2	0	68	70	24	34	75	75	76	25	32	11	1	0	0.000	-0.200	0.293	0.264	2.754	0.024	0.009	80	452	100	-7	-4	Error	0	-7	1	-5	2787	5625	0.167	-0.240	0	0	0
4	16	9	"hsa-miR-5707"	"169000"	7440	10960	100	34	34	5	14	34	34	34	6	17	13	0	0	58	65	25	38	76	76	77	26	33	11	1	0	0.000	0.000	0.195	0.174	3.510	-0.015	0.004	80	452	100	-18	-11	Error	0	-18	0	-11	2732	5177	0.000	-0.462	0	0	0
4	17	9	"hsa-miR-3136-3p"	"169319"	7630	10960	100	35	35	6	17	34	34	35	6	17	17	0	0	210	230	156	67	75	75	77	25	32	58	58	0	0.007	0.006	0.055	0.056	6.287	-0.003	0.003	80	451	100	136	156	-7.077	1	135	1	155	2765	18383	0.000	6.120	0	0	0
4	18	9	"hsa-miR-4524a-3p"	"168996"	7800	10960	100	35	35	6	17	35	35	35	6	17	18	2	0	67	68	22	32	75	75	78	25	32	6	1	0	0.000	0.000	0.238	0.264	3.843	-0.018	0.005	80	428	100	-8	-7	Error	0	-8	0	-7	2832	5457	0.000	-0.400	0	0	0
4	19	9	"hsa-miR-4778-3p"	"169064"	7970	10970	100	36	36	6	16	34	34	35	6	17	17	2	0	82	87	29	33	75	75	78	25	32	27	11	0	0.286	0.167	0.212	0.191	3.888	0.017	0.006	80	448	100	9	14	-1.807	2	7	2	12	2865	6952	0.167	0.360	0	0	0
4	20	9	"hsa-miR-4727-3p"	"169112"	8160	10960	100	36	36	5	13	35	35	35	6	17	13	0	0	70	74	21	28	75	75	77	26	33	10	2	0	-0.200	-1.000	0.263	0.253	3.209	0.013	0.003	80	472	100	-4	0	Error	1	-5	1	-1	2868	5932	0.167	-0.115	0	0	0
4	21	9	"hsa-miR-5684"	"169169"	8350	10960	100	37	37	5	13	35	35	35	6	17	11	2	0	998	749	604	80	73	73	76	23	30	66	61	0	0.002	0.003	0.005	0.011	9.222	0.001	0.012	80	463	100	927	678	-8.853	2	925	2	676	2947	59924	0.333	29.261	0	0	0
4	22	9	"hsa-miR-4523"	"168987"	8530	10960	100	35	35	5	14	35	35	35	5	14	18	2	0	71	74	24	32	73	73	76	23	30	15	5	0	0.000	0.000	0.328	0.309	3.405	-0.006	0.001	80	474	100	-2	1	Error	0	-2	0	1	2826	5930	0.000	-0.087	0	0	0
4	1	10	"Empty"	"0"	4740	11150	100	33	33	7	21	33	33	34	7	20	12	2	0	71	72	20	27	70	70	75	35	46	6	1	0	0.000	0.000	0.806	0.670	3.087	-0.016	0.003	80	482	100	1	2	Error	0	1	0	2	2674	5731	-0.143	-0.086	0	0	0
4	2	10	"hsa-miR-3974"	"169365"	4920	11150	100	33	33	6	18	33	33	33	7	21	13	2	0	65	68	22	32	71	71	75	26	34	11	1	0	0.000	0.000	0.268	0.278	3.447	-0.028	0.009	80	460	100	-6	-3	Error	0	-6	0	-3	2654	5479	0.000	-0.269	0	0	0
4	3	10	"hsa-miR-4633-3p"	"169160"	5100	11150	100	33	33	7	21	33	33	34	7	20	13	2	0	67	68	23	33	76	76	78	27	34	8	0	0	0.000	0.000	0.303	0.310	3.798	0.000	0.000	80	460	100	-9	-8	Error	0	-9	0	-8	2650	5424	-0.143	-0.370	0	0	0
4	4	10	"hsa-miR-5092"	"168992"	5280	11150	100	33	33	7	21	34	34	34	7	20	15	0	0	59	63	25	39	70	70	73	26	35	6	3	0	0.091	0.143	0.185	0.209	2.210	-0.024	0.016	80	460	100	-12	-8	-3.459	-1	-11	-1	-7	2659	5029	-0.143	-0.385	0	0	0
4	5	10	""	"168654"	5460	11150	100	33	34	6	17	33	33	34	7	20	16	2	0	68	73	24	32	71	71	72	23	31	22	2	0	0.000	0.500	0.236	0.288	3.603	-0.026	0.007	80	460	100	-3	3	Error	0	-3	1	2	2687	5849	0.000	0.043	0	0	0
4	6	10	""	"168713"	5640	11150	100	34	34	7	20	33	33	33	6	18	21	6	0	70	72	24	33	77	77	77	24	31	13	2	0	-0.143	-0.200	0.250	0.241	3.674	-0.020	0.005	80	460	100	-6	-4	Error	1	-7	1	-5	2730	5780	0.167	-0.208	0	0	0
4	7	10	""	"168957"	5820	11150	100	33	33	6	18	34	34	34	6	17	13	2	0	64	64	21	32	68	68	73	26	35	5	2	0	0.250	0.250	0.385	0.405	4.759	-0.030	0.012	80	468	100	-5	-5	-2.000	-1	-4	-1	-4	2678	5128	-0.167	-0.346	0	0	0
4	8	10	""	"168706"	6010	11150	100	33	34	6	17	34	34	34	6	17	17	2	0	82	93	43	46	67	67	71	27	38	41	25	0	-0.067	0.000	0.236	0.232	4.196	-0.025	0.014	80	472	100	14	26	Error	-1	15	0	26	2693	7430	0.000	0.815	0	0	0
4	9	10	""	"168761"	6180	11150	100	34	34	6	17	34	34	34	6	17	17	1	0	67	69	26	37	73	73	76	26	34	13	1	0	0.000	0.000	0.288	0.281	3.171	-0.008	0.001	80	448	100	-6	-4	Error	0	-6	0	-4	2725	5511	0.000	-0.269	0	0	0
4	10	10	""	"168842"	6360	11150	100	34	33	7	21	34	34	34	6	17	12	5	0	114	164	112	68	70	70	73	27	36	55	47	0	0.000	-0.011	0.070	0.074	5.696	-0.002	0.001	80	450	100	44	93	Error	0	44	-1	94	2672	13089	-0.167	3.370	0	0	0
4	11	10	""	"169268"	6540	11150	100	34	34	6	17	34	34	34	6	17	13	2	0	105	199	158	79	74	74	76	26	34	55	46	0	0.000	0.000	0.053	0.060	5.417	0.005	0.006	80	450	100	31	125	Error	0	31	0	125	2723	15936	0.000	4.731	0	0	0
4	12	10	"Empty"	"0"	6720	11150	100	33	33	6	18	34	34	34	6	17	13	1	0	68	72	25	34	73	73	77	25	32	17	3	0	0.200	1.000	0.213	0.196	3.716	-0.012	0.002	80	460	100	-6	-2	-2.322	-1	-5	-1	-1	2647	5782	-0.167	-0.200	0	0	0
4	13	10	""	"168936"	6910	11160	100	35	35	6	17	34	34	34	6	17	21	3	0	666	532	338	63	73	73	75	24	32	76	73	0	0.002	0.002	0.012	0.017	5.284	0.002	0.006	80	459	100	594	460	-9.212	1	593	1	459	2778	42587	0.167	19.042	0	0	0
4	14	10	"Empty"	"0"	7080	11150	100	34	33	6	18	34	34	34	6	17	10	1	0	79	80	38	47	70	70	74	25	33	22	3	0	0.000	-0.100	0.310	0.280	3.291	-0.027	0.014	80	462	100	9	9	Error	0	9	-1	10	2674	6395	-0.167	0.240	0	0	0
4	15	10	"Empty"	"0"	7260	11150	100	34	34	6	17	34	34	34	6	17	13	2	0	70	73	23	31	73	73	77	46	59	5	0	0	0.000	0.000	0.250	0.266	2.747	0.000	0.000	80	468	100	-3	0	Error	0	-3	0	0	2741	5807	0.000	-0.087	0	0	0
4	16	10	"Empty"	"0"	7440	11150	100	36	35	6	17	34	34	34	6	17	16	2	0	77	80	28	35	74	74	77	46	59	7	0	0	0.667	0.167	0.235	0.270	4.051	-0.001	0.000	80	460	100	5	7	-0.585	2	3	1	6	2813	6375	0.167	0.065	0	0	0
4	17	10	"Empty"	"0"	7620	11150	100	34	34	6	17	34	34	34	6	17	17	2	0	77	79	28	35	75	75	75	24	32	16	10	0	0.000	0.000	0.270	0.281	3.151	-0.009	0.002	80	460	100	2	4	Error	0	2	0	4	2755	6312	0.000	0.167	0	0	0
4	18	10	"Empty"	"0"	7800	11150	100	35	35	5	14	35	35	35	6	17	10	1	0	76	76	36	47	75	75	77	25	32	13	2	0	0.000	0.000	0.270	0.245	3.862	-0.009	0.002	80	460	100	1	1	Error	0	1	0	1	2799	6078	0.000	-0.040	0	0	0
4	19	10	"Empty"	"0"	7980	11150	100	35	35	5	14	34	34	35	6	17	15	0	0	75	78	27	34	71	71	76	26	34	26	5	0	0.250	0.143	0.199	0.191	3.115	0.002	0.000	80	450	100	5	8	-2.000	1	4	1	7	2780	6271	0.000	0.077	0	0	0
4	20	10	"Empty"	"0"	8160	11150	100	36	35	5	14	34	34	35	6	17	18	1	0	78	78	24	30	71	71	75	25	33	18	5	0	0.286	0.143	0.235	0.233	2.768	0.002	0.000	80	474	100	9	8	-1.807	2	7	1	7	2835	6205	0.000	0.120	0	0	0
4	21	10	"Empty"	"0"	8340	11150	100	36	36	6	16	35	35	35	6	17	17	1	0	70	74	25	33	75	75	76	24	31	20	5	0	-0.200	-1.000	0.202	0.227	3.310	0.003	0.000	80	460	100	-4	0	Error	1	-5	1	-1	2877	5921	0.167	-0.083	0	0	0
4	22	10	"Empty"	"0"	8520	11150	100	36	35	5	14	34	34	35	5	14	21	2	0	72	73	26	35	73	73	74	22	29	20	5	0	-2.000	100000.000	0.167	0.270	4.304	0.005	0.000	80	492	100	1	1	Error	2	-1	1	0	2832	5846	0.000	-0.045	0	0	0
4	1	11	"Empty"	"0"	4740	11350	100	33	33	6	18	33	33	33	6	18	15	2	0	69	70	25	35	72	72	74	25	33	13	3	0	0.000	0.000	0.333	0.298	2.659	-0.036	0.015	80	482	100	-3	-2	Error	0	-3	0	-2	2676	5570	0.000	-0.160	0	0	0
4	2	11	""	"28161"	4920	11350	100	34	34	6	17	33	33	33	6	18	16	6	0	76	78	26	33	72	72	75	26	34	18	5	0	0.250	0.167	0.333	0.361	3.120	0.013	0.003	80	460	100	5	7	-2.000	1	4	1	6	2704	6269	0.167	0.115	0	0	0
4	3	11	"hsa-miR-380-5p"	"13170"	5100	11350	100	34	34	6	17	33	33	33	7	21	12	1	0	66	69	26	37	72	72	75	27	36	12	2	0	-0.167	-0.333	0.333	0.322	3.618	-0.015	0.004	80	450	100	-5	-2	Error	1	-6	1	-3	2698	5481	0.143	-0.222	0	0	0
4	4	11	""	"42958"	5280	11350	100	33	33	6	18	34	34	34	7	20	10	1	0	988	888	769	86	65	65	71	27	38	71	62	0	-0.001	-0.001	0.004	0.009	9.276	0.001	0.003	80	438	100	922	822	Error	-1	923	-1	823	2649	71015	-0.143	30.259	0	0	0
4	5	11	"hsa-miR-320b"	"46324"	5460	11350	100	35	35	6	17	34	34	34	7	20	12	1	0	105	673	765	113	66	66	70	24	34	58	46	0	0.026	0.002	0.027	0.021	8.270	0.000	0.000	80	476	100	40	608	-5.285	1	39	1	607	2777	53845	0.143	25.125	0	0	0
4	6	11	""	"17433"	5640	11350	100	32	34	7	20	33	33	33	6	18	16	7	0	105	140	87	62	70	70	75	47	62	43	37	0	-0.029	0.014	0.099	0.129	5.095	0.001	0.000	80	450	100	34	71	Error	-1	35	1	70	2685	11171	0.167	1.383	0	0	0
4	7	11	""	"11202"	5820	11360	100	35	34	6	17	33	33	34	6	17	22	5	0	102	114	55	48	71	71	75	47	62	40	20	0	0.065	0.023	0.098	0.122	3.744	0.005	0.001	80	456	100	33	44	-3.954	2	31	1	43	2756	9092	0.000	0.830	0	0	0
4	8	11	""	"42939"	6010	11370	100	33	33	6	18	33	33	34	7	20	12	1	0	756	578	389	67	66	66	70	25	35	82	77	0	0.000	0.000	0.012	0.017	5.762	-0.001	0.001	80	438	100	690	512	Error	0	690	0	512	2676	46250	-0.143	20.320	0	0	0
4	9	11	"hsa-miR-152-3p"	"17676"	6180	11350	100	33	34	7	20	33	33	33	6	18	18	6	0	161	163	96	58	69	69	75	39	52	56	52	0	0.000	0.011	0.105	0.105	5.255	0.006	0.005	80	439	100	92	95	Error	0	92	1	94	2704	13000	0.167	2.256	0	0	0
4	10	11	"hsa-miR-650"	"17593"	6360	11350	100	33	34	6	17	34	34	34	6	17	15	1	0	73	76	27	35	74	74	78	36	46	7	1	0	1.000	0.000	0.258	0.299	4.354	0.002	0.000	80	460	100	-2	2	0.000	-1	-1	0	2	2700	6092	0.000	-0.056	0	0	0
4	11	11	"hsa-miR-27a-3p"	"46483"	6540	11350	100	34	35	6	17	33	33	33	6	18	18	7	0	189	241	180	74	73	73	76	26	34	57	53	0	0.009	0.012	0.054	0.062	6.322	0.000	0.000	80	450	100	117	170	-6.858	1	116	2	168	2773	19272	0.333	6.346	0	0	0
4	12	11	"hsa-let-7g-5p"	"46438"	6720	11350	100	34	34	6	17	34	34	34	6	17	13	3	0	128	2035	2337	114	73	73	76	27	35	57	50	0	0.000	0.000	0.037	0.018	18.617	0.000	0.003	80	450	100	55	1962	Error	0	55	0	1962	2711	162774	0.000	72.556	0	0	0
4	13	11	"hsa-miR-490-3p"	"42703"	6900	11350	100	33	34	6	17	34	34	34	6	17	13	1	0	240	269	208	77	72	72	75	25	33	60	57	0	-0.006	0.000	0.034	0.063	6.959	0.005	0.012	80	442	100	167	197	Error	-1	168	0	197	2720	21492	0.000	7.760	0	0	0
4	14	11	""	"28054"	7070	11380	100	33	33	6	18	34	34	34	6	17	13	1	0	78	83	28	33	74	74	75	24	32	25	13	0	-0.250	-0.111	0.260	0.289	3.882	-0.016	0.005	80	450	100	3	8	Error	-1	4	-1	9	2679	6631	-0.167	0.333	0	0	0
4	15	11	""	"14302"	7270	11360	100	34	35	7	20	34	34	35	6	17	20	7	0	119	139	76	54	72	72	74	24	32	61	48	0	0.000	0.015	0.125	0.126	4.044	0.012	0.010	80	454	100	47	68	Error	0	47	1	67	2782	11150	0.000	2.708	0	0	0
4	16	11	"hsa-miR-627-5p"	"17625"	7440	11350	100	34	33	6	18	35	35	35	6	17	7	1	0	93	106	56	52	75	75	76	24	31	43	36	0	-0.056	-0.065	0.094	0.114	4.473	-0.014	0.008	80	448	100	17	29	Error	-1	18	-2	31	2673	8495	-0.333	1.250	0	0	0
4	17	11	"hsa-miR-744-5p"	"27568"	7620	11350	100	36	35	6	17	34	34	34	6	17	12	3	0	81	128	92	71	73	73	75	24	32	42	37	0	0.250	0.018	0.118	0.119	4.511	0.004	0.001	80	460	100	10	56	-2.000	2	8	1	55	2789	10269	0.167	2.208	0	0	0
4	18	11	"hsa-miR-593-5p"	"42478"	7800	11350	100	37	35	6	17	35	35	35	5	14	17	5	0	77	80	32	40	69	69	73	23	31	30	11	0	0.250	0.000	0.429	0.314	3.707	0.004	0.000	80	460	100	10	11	-2.000	2	8	0	11	2824	6418	0.000	0.304	0	0	0
4	19	11	"hsa-miR-323a-5p"	"42457"	7980	11350	100	34	35	6	17	34	34	35	6	17	13	5	0	75	77	27	35	72	72	76	25	32	22	6	0	0.000	0.200	0.250	0.273	4.391	0.008	0.001	80	481	100	3	6	Error	0	3	1	5	2782	6178	0.000	0.040	0	0	0
4	20	11	"ebv-miR-BART3-3p"	"17589"	8180	11380	100	35	35	6	17	35	35	35	6	17	12	2	0	87	89	31	34	72	72	75	25	33	35	15	0	0.000	0.000	0.197	0.174	2.701	0.012	0.003	80	426	100	15	17	Error	0	15	0	17	2817	7131	0.000	0.560	0	0	0
4	21	11	"hsa-miR-638"	"42832"	8340	11350	100	37	37	6	16	36	36	36	6	16	13	2	0	120	284	254	89	72	72	75	24	32	52	50	0	0.021	0.005	0.061	0.040	7.958	0.004	0.013	80	428	100	49	213	-5.585	1	48	1	212	2920	22734	0.167	8.708	0	0	0
4	22	11	"Empty"	"0"	8520	11350	100	35	35	6	17	36	36	36	6	16	10	2	0	71	77	24	31	72	72	73	22	30	27	7	0	1.000	-0.200	0.291	0.283	3.648	0.016	0.006	80	482	100	-2	4	0.000	-1	-1	-1	5	2764	6131	-0.167	0.182	0	0	0
4	1	12	""	"42712"	4730	11530	100	33	33	6	18	33	33	33	7	21	12	1	0	77	76	21	27	75	75	79	29	36	8	0	0	0.000	0.000	0.318	0.377	3.972	-0.002	0.000	80	493	100	2	1	Error	0	2	0	1	2659	6041	0.000	-0.103	0	0	0
4	2	12	"spike_control_v2_40"	"29001"	4920	11540	100	34	34	7	20	33	33	33	6	18	18	6	0	686	684	577	84	71	71	76	27	35	63	60	0	0.002	0.002	0.017	0.030	9.845	0.001	0.003	80	462	100	616	614	-9.264	1	615	1	613	2746	54696	0.167	22.519	0	0	0
4	3	12	""	"42748"	5100	11530	100	34	34	6	17	34	34	34	6	17	15	3	0	78	81	29	35	72	72	74	25	33	28	10	0	0.000	0.000	0.167	0.201	3.801	-0.008	0.001	80	460	100	6	9	Error	0	6	0	9	2702	6519	0.000	0.280	0	0	0
4	4	12	""	"42807"	5290	11520	100	34	34	7	20	34	34	34	7	20	13	2	0	85	93	36	38	68	68	72	26	36	41	21	0	0.000	0.000	0.168	0.222	3.379	-0.025	0.011	80	460	100	17	25	Error	0	17	0	25	2722	7450	0.000	0.808	0	0	0
4	5	12	"hsa-miR-1224-5p"	"46462"	5470	11560	100	33	33	6	18	33	33	34	6	17	18	3	0	73	82	34	41	68	68	71	25	35	32	15	0	0.000	0.000	0.222	0.213	2.452	-0.023	0.008	80	440	100	5	14	Error	0	5	0	14	2664	6527	-0.167	0.440	0	0	0
4	6	12	"hsa-miR-1178-3p"	"46822"	5640	11530	100	34	34	6	17	33	33	34	6	17	20	1	0	78	80	26	32	70	70	74	48	64	6	1	0	0.125	0.100	0.418	0.337	3.806	-0.019	0.005	80	440	100	9	11	-3.000	1	8	1	10	2689	6361	0.000	0.125	0	0	0
4	7	12	"hsa-miR-758-3p"	"28759"	5820	11530	100	33	34	6	17	33	33	34	7	20	11	1	0	75	80	30	37	71	71	74	48	64	11	1	0	0.000	0.111	0.273	0.361	3.668	-0.010	0.001	80	438	100	4	10	Error	0	4	1	9	2683	6439	0.000	0.125	0	0	0
4	8	12	""	"17527"	6000	11530	100	34	34	7	20	33	33	34	6	17	15	6	0	71	78	31	39	69	69	72	26	36	21	7	0	0.500	0.111	0.172	0.219	3.862	-0.017	0.005	80	426	100	3	10	-1.000	1	2	1	9	2693	6207	0.000	0.231	0	0	0
4	9	12	"hsa-miR-181c-5p"	"42496"	6180	11530	100	33	33	6	18	34	34	34	6	17	13	0	0	76	82	27	32	68	68	73	37	50	20	3	0	-0.125	-0.071	0.286	0.268	3.167	-0.022	0.016	80	443	100	7	13	Error	-1	8	-1	14	2658	6536	-0.167	0.243	0	0	0
4	10	12	"hsa-miR-146b-5p"	"10306"	6360	11540	100	35	35	6	17	34	34	34	6	17	12	2	0	259	252	180	71	70	70	75	37	49	56	52	0	0.005	0.005	0.025	0.047	7.005	0.000	0.000	80	452	100	190	183	-7.562	1	189	1	182	2768	20128	0.167	4.784	0	0	0
4	11	12	""	"46982"	6540	11530	100	34	34	7	20	34	34	34	6	17	23	5	0	69	75	28	37	71	71	74	30	40	16	5	0	0.000	0.000	0.358	0.295	3.197	0.017	0.004	80	450	100	-2	4	Error	0	-2	0	4	2747	6028	0.000	0.033	0	0	0
4	12	12	""	"46538"	6720	11530	100	33	33	6	18	34	34	34	6	17	11	2	0	118	1209	1452	120	70	70	73	26	35	56	50	0	-0.021	-0.001	0.075	0.038	11.573	0.000	0.000	80	450	100	47	1138	Error	-1	48	-1	1139	2678	96736	-0.167	43.692	0	0	0
4	13	12	"hsa-miR-20b-3p"	"17882"	6900	11540	100	34	34	6	17	34	34	34	6	17	15	0	0	107	127	70	55	71	71	74	25	33	57	46	0	0.000	0.000	0.102	0.097	4.687	-0.010	0.006	80	462	100	36	56	Error	0	36	0	56	2729	10144	0.000	2.120	0	0	0
4	14	12	""	"42765"	7090	11540	100	34	34	6	17	34	34	34	6	17	11	5	0	89	104	56	53	71	71	74	23	31	47	31	0	0.000	0.000	0.073	0.114	3.275	0.007	0.002	80	425	100	18	33	Error	0	18	0	33	2751	8281	0.000	1.304	0	0	0
4	15	12	""	"46921"	7260	11530	100	33	33	6	18	34	34	34	6	17	10	2	0	183	1685	1944	115	70	70	72	24	33	57	52	0	-0.009	-0.001	0.182	0.041	21.917	0.000	0.002	80	426	100	112	1614	Error	-1	113	-1	1615	2636	134807	-0.167	67.208	0	0	0
4	16	12	"hsa-miR-612"	"27551"	7440	11540	100	35	35	6	17	34	34	35	6	17	18	2	0	90	100	48	48	73	73	76	25	32	45	28	0	0.059	0.037	0.148	0.146	4.323	-0.006	0.001	80	452	100	18	28	-4.087	1	17	1	27	2782	7969	0.000	0.960	0	0	0
4	17	12	""	"42481"	7620	11540	100	34	34	6	17	35	35	35	6	17	5	2	0	75	77	26	33	74	74	77	25	32	16	3	0	-1.000	-0.333	0.215	0.201	2.702	-0.004	0.000	80	452	100	0	2	Error	-1	1	-1	3	2722	6132	-0.167	0.000	0	0	0
4	18	12	""	"42864"	7800	11540	100	34	34	6	17	34	34	35	5	14	16	3	0	158	171	106	61	70	70	75	25	33	62	55	0	0.000	0.000	0.077	0.078	3.845	-0.002	0.000	80	452	100	88	101	Error	0	88	0	101	2741	13686	-0.200	3.840	0	0	0
4	19	12	"hsa-miR-593-3p"	"42504"	7980	11540	100	35	35	6	17	35	35	35	6	17	17	0	0	84	90	34	37	73	73	76	24	31	37	21	0	0.000	0.000	0.143	0.187	3.195	0.032	0.021	80	452	100	11	17	Error	0	11	0	17	2836	7178	0.000	0.583	0	0	0
4	20	12	"ebv-miR-BART15"	"42897"	8160	11530	100	35	35	7	20	35	35	35	6	17	13	2	0	83	85	29	34	72	72	74	24	32	36	11	0	0.000	0.000	0.130	0.186	3.817	0.005	0.000	80	414	100	11	13	Error	0	11	0	13	2798	6812	0.000	0.458	0	0	0
4	21	12	"hsa-miR-16-2-3p"	"42874"	8340	11530	100	35	35	8	22	36	36	36	6	16	16	6	0	109	116	49	42	71	71	75	23	30	57	46	0	-0.026	-0.022	0.231	0.152	4.541	0.009	0.002	80	458	100	37	44	Error	-1	38	-1	45	2795	9276	-0.167	1.783	0	0	0
4	22	12	""	"42742"	8520	11530	100	34	34	6	17	36	36	36	6	16	8	0	0	83	89	35	39	72	72	75	24	32	31	15	0	-0.182	-0.118	0.224	0.214	2.675	-0.009	0.002	80	482	100	9	15	Error	-2	11	-2	17	2748	7153	-0.333	0.583	0	0	0
4	1	13	"hsa-miR-571"	"17490"	4740	11730	100	34	34	7	20	33	33	33	6	18	20	6	0	72	77	31	40	73	73	77	29	37	25	2	0	-1.000	0.250	0.167	0.205	4.625	-0.018	0.005	80	502	100	0	5	Error	1	-1	1	4	2740	6142	0.167	0.000	0	0	0
4	2	13	"hsa-miR-1207-5p"	"46565"	4920	11730	100	34	33	6	18	32	32	33	6	18	17	1	0	78	80	30	37	69	69	73	26	35	31	8	0	0.222	0.091	0.185	0.208	2.936	-0.011	0.002	80	452	100	11	12	-2.170	2	9	1	11	2668	6431	0.000	0.269	0	0	0
4	3	13	"spike_control_v2_37"	"28684"	5100	11730	100	34	35	6	17	34	34	34	6	17	13	2	0	732	924	835	90	72	72	75	26	34	63	60	0	0.000	0.001	0.009	0.016	8.726	0.000	0.001	80	460	100	660	853	Error	0	660	1	852	2766	73895	0.167	32.654	0	0	0
4	4	13	"hsa-miR-649"	"15619"	5280	11730	100	33	34	7	20	34	34	34	6	17	18	3	0	66	70	22	31	68	68	71	26	36	15	2	0	0.500	0.000	0.448	0.437	3.911	-0.061	0.039	80	468	100	-3	2	-1.000	-1	-2	0	2	2725	5626	0.000	-0.038	0	0	0
4	5	13	"hsa-miR-136-5p"	"10943"	5460	11730	100	34	34	6	17	33	33	34	6	17	18	3	0	474	415	308	74	70	70	72	25	34	68	63	0	0.002	0.003	0.014	0.031	10.137	0.001	0.002	80	430	100	405	346	-8.658	1	404	1	345	2727	33237	0.000	13.720	0	0	0
4	6	13	""	"42706"	5640	11730	100	33	33	6	18	33	33	34	6	17	16	1	0	1542	1167	947	81	73	73	75	26	34	67	66	0	0.000	0.000	0.005	0.011	9.699	0.000	0.000	80	468	100	1469	1094	Error	0	1469	0	1094	2654	93346	-0.167	42.000	0	0	0
4	7	13	"hsa-miR-183-5p"	"10977"	5820	11730	100	34	34	6	17	33	33	33	7	21	8	0	0	145	156	94	60	69	69	71	25	35	58	56	0	0.013	0.011	0.071	0.074	4.415	0.005	0.002	80	470	100	77	88	-6.248	1	76	1	87	2686	12462	0.143	3.400	0	0	0
4	8	13	"hsa-let-7a-2-3p"	"42530"	6010	11730	100	34	34	6	17	33	33	33	6	18	16	3	0	347	298	195	65	68	68	71	26	36	72	67	0	0.004	0.004	0.027	0.038	6.572	0.000	0.000	80	481	100	280	231	-8.124	1	279	1	230	2704	23835	0.167	8.731	0	0	0
4	9	13	""	"42569"	6200	11720	100	33	33	6	18	34	34	34	6	17	11	0	0	81	86	32	37	69	69	72	24	33	31	22	0	-0.083	-0.059	0.200	0.259	5.348	-0.008	0.001	80	448	100	11	16	Error	-1	12	-1	17	2649	6886	-0.167	0.583	0	0	0
4	10	13	""	"46639"	6360	11730	100	33	33	5	15	34	34	34	6	17	11	0	0	419	396	306	77	69	69	72	30	41	63	60	0	-0.003	-0.003	0.037	0.042	7.676	-0.003	0.011	80	427	100	349	326	Error	-1	350	-1	327	2650	31664	-0.167	10.800	0	0	0
4	11	13	"hsa-miR-196a-5p"	"10990"	6540	11730	100	34	34	7	20	34	34	34	6	17	17	6	0	81	83	31	37	68	68	73	30	41	31	8	0	0.000	0.000	0.182	0.185	2.788	-0.003	0.000	80	460	100	13	15	Error	0	13	0	15	2758	6601	0.000	0.333	0	0	0
4	12	13	"hsa-miR-487b-3p"	"14285"	6720	11730	100	35	35	8	22	34	34	34	6	17	25	8	0	1187	1067	904	84	70	70	72	23	31	70	66	0	0.001	0.001	0.008	0.025	16.291	0.001	0.011	80	460	100	1118	998	Error	1	1117	1	997	2815	85391	0.167	43.261	0	0	0
4	13	13	"hsa-miR-380-3p"	"27546"	6900	11730	100	34	34	6	17	34	34	34	6	17	13	2	0	69	72	25	34	71	71	73	25	34	17	5	0	0.000	0.000	0.348	0.300	3.004	-0.032	0.019	80	474	100	-2	1	Error	0	-2	0	1	2730	5769	0.000	-0.040	0	0	0
4	14	13	"hsa-miR-101-3p"	"31026"	7080	11740	100	36	35	6	17	34	34	34	6	17	17	3	0	13293	8428	6483	76	71	71	74	24	32	83	78	0	0.000	0.000	0.001	0.002	14.898	0.000	0.004	80	451	100	13224	8358	Error	2	13222	1	8357	2821	674275	0.167	348.083	0	0	0
4	15	13	"hsa-miR-29b-3p"	"11040"	7260	11730	100	33	34	7	20	34	34	35	6	17	15	3	0	179	327	278	85	72	72	74	26	35	61	55	0	-0.009	0.000	0.077	0.064	6.687	-0.002	0.005	80	460	100	106	255	Error	-1	107	0	255	2707	26120	-0.167	9.731	0	0	0
4	16	13	"hsa-miR-517-5p"	"13130"	7440	11730	100	35	35	6	17	34	34	34	6	17	13	2	0	75	78	25	32	74	74	77	25	32	16	3	0	1.000	0.250	0.333	0.364	3.130	-0.011	0.002	80	461	100	2	5	0.000	1	1	1	4	2812	6220	0.167	0.040	0	0	0
4	17	13	""	"46461"	7620	11730	100	35	35	6	17	34	34	35	6	17	21	3	0	79	81	32	39	75	75	76	25	32	22	8	0	0.250	0.167	0.190	0.209	3.147	0.003	0.000	80	452	100	5	7	-2.000	1	4	1	6	2834	6507	0.000	0.200	0	0	0
4	18	13	"hsa-miR-506-3p"	"11138"	7800	11730	100	34	34	5	14	34	34	35	6	17	13	2	0	79	81	27	33	71	71	74	25	33	27	6	0	0.000	0.000	0.203	0.250	3.652	-0.008	0.001	80	452	100	8	10	Error	0	8	0	10	2752	6501	-0.167	0.280	0	0	0
4	19	13	""	"46293"	7980	11730	100	35	35	6	17	35	35	35	5	14	23	6	0	69	72	25	34	72	72	76	25	32	18	1	0	0.000	0.000	0.263	0.255	3.284	0.002	0.000	80	430	100	-3	0	Error	0	-3	0	0	2836	5749	0.000	-0.160	0	0	0
4	20	13	""	"28547"	8150	11730	100	37	36	5	13	35	35	35	6	17	13	1	0	88	123	87	70	70	70	74	26	35	42	32	0	0.111	0.019	0.073	0.084	4.917	0.006	0.004	80	449	100	20	54	-3.170	2	18	1	53	2887	9869	0.167	1.885	0	0	0
4	21	13	""	"146101"	8340	11740	100	37	36	6	16	35	35	35	6	17	12	3	0	80	88	40	45	70	70	74	27	36	31	17	0	0.200	0.056	0.227	0.212	3.344	-0.005	0.001	80	456	100	12	19	-2.322	2	10	1	18	2914	7053	0.167	0.519	0	0	0
4	22	13	""	"145998"	8520	11730	100	37	36	6	16	35	35	35	5	14	23	5	0	185	221	164	74	72	72	75	26	34	60	52	0	0.018	0.007	0.041	0.066	6.856	0.004	0.006	80	492	100	115	150	-5.820	2	113	1	149	2914	17682	0.200	5.615	0	0	0
4	1	14	""	"146118"	4750	11930	100	33	34	6	17	33	33	33	6	18	20	3	0	128	133	59	44	71	71	75	30	40	67	47	0	0.000	0.016	0.094	0.084	2.908	-0.004	0.001	80	458	100	57	63	Error	0	57	1	62	2686	10666	0.167	1.933	0	0	0
4	2	14	"hsv2-miR-H4-5p"	"146045"	4910	11920	100	33	34	7	20	33	33	33	7	21	15	3	0	75	75	26	34	69	69	71	24	33	21	3	0	0.000	0.167	0.359	0.314	3.001	-0.031	0.012	80	427	100	6	7	Error	0	6	1	6	2683	5981	0.143	0.167	0	0	0
4	3	14	""	"13146"	5090	11920	100	34	34	6	17	33	33	33	7	21	13	1	0	69	75	26	34	71	71	74	26	35	25	2	0	-0.500	0.250	0.338	0.339	3.107	-0.005	0.000	80	452	100	-1	5	Error	1	-2	1	4	2695	6013	0.143	0.038	0	0	0
4	4	14	"spike_control_v2_35"	"28568"	5280	11920	100	33	34	6	17	33	33	33	6	18	18	2	0	472	485	415	85	67	67	71	26	36	60	55	0	0.000	0.002	0.016	0.036	10.717	0.001	0.000	80	462	100	405	419	Error	0	405	1	418	2720	38813	0.167	15.923	0	0	0
4	5	14	"hsa-miR-2054"	"145987"	5460	11920	100	33	34	6	17	34	34	33	7	21	12	2	0	65	68	24	35	69	69	70	24	34	13	3	0	0.250	0.000	0.313	0.276	2.438	-0.038	0.017	80	460	100	-5	-1	-2.000	-1	-4	0	-1	2715	5474	0.143	-0.083	0	0	0
4	6	14	"hsa-miR-767-5p"	"146111"	5640	11930	100	34	34	6	17	33	33	34	7	20	12	2	0	537	433	311	71	70	70	73	26	35	67	65	0	0.002	0.003	0.020	0.033	7.534	-0.001	0.000	80	450	100	468	364	-8.867	1	467	1	363	2706	34633	0.000	13.846	0	0	0
4	7	14	"hsa-miR-652-5p"	"145933"	5820	11920	100	34	34	6	17	33	33	33	7	21	11	1	0	108	137	82	59	69	69	70	24	34	57	46	0	0.026	0.015	0.077	0.093	5.023	-0.005	0.002	80	462	100	40	69	-5.285	1	39	1	68	2710	10958	0.143	2.792	0	0	0
4	8	14	"hsv1-miR-H3-3p"	"146058"	6010	11920	100	35	34	6	17	33	33	33	6	18	16	5	0	83	86	38	44	67	67	69	24	34	41	17	0	0.125	0.053	0.147	0.163	3.199	-0.009	0.002	80	450	100	18	20	-3.000	2	16	1	19	2723	6914	0.167	0.708	0	0	0
4	9	14	"SNORD110"	"145666"	6180	11920	100	34	34	6	17	33	33	33	6	18	21	3	0	359	359	284	79	68	68	71	24	33	66	60	0	0.003	0.003	0.023	0.029	5.754	0.001	0.001	80	450	100	292	292	-8.185	1	291	1	291	2725	28698	0.167	12.000	0	0	0
4	10	14	""	"146206"	6360	11920	100	34	34	7	20	34	34	34	6	17	18	3	0	96	124	71	57	69	69	72	25	34	51	43	0	0.000	0.000	0.146	0.146	4.478	-0.005	0.001	80	452	100	27	55	Error	0	27	0	55	2734	9940	0.000	2.080	0	0	0
4	11	14	""	"146026"	6540	11920	100	33	34	6	17	34	34	34	6	17	13	0	0	74	77	26	33	70	70	73	24	32	21	7	0	-0.250	0.000	0.250	0.217	2.653	-0.003	0.000	80	453	100	3	7	Error	-1	4	0	7	2682	6147	0.000	0.167	0	0	0
4	12	14	"hsv1-miR-H5-3p"	"146098"	6720	11920	100	32	33	5	15	33	33	34	6	17	12	1	0	195	181	105	58	70	70	73	23	31	66	62	0	-0.008	0.000	0.055	0.068	4.398	-0.007	0.006	80	451	100	124	111	Error	-1	125	0	111	2655	14499	-0.167	4.696	0	0	0
4	13	14	""	"146004"	6890	11950	100	35	35	6	17	34	34	34	6	17	17	3	0	88	97	52	53	70	70	72	23	31	46	35	0	0.056	0.037	0.169	0.140	3.104	-0.008	0.002	80	441	100	19	28	-4.170	1	18	1	27	2774	7790	0.167	1.087	0	0	0
4	14	14	"hsa-miR-2115-3p"	"146161"	7080	11920	100	35	35	6	17	34	34	34	6	17	13	1	0	316	256	181	70	70	70	72	23	31	63	60	0	0.004	0.005	0.024	0.030	5.391	0.004	0.006	80	442	100	247	187	-7.943	1	246	1	186	2782	20519	0.167	8.000	0	0	0
4	15	14	"hsa-miR-1912"	"146168"	7250	11920	100	33	34	6	17	34	34	34	6	17	15	0	0	77	78	25	32	71	71	73	25	34	20	5	0	-0.167	0.000	0.275	0.250	2.776	-0.025	0.010	80	440	100	5	7	Error	-1	6	0	7	2706	6245	0.000	0.200	0	0	0
4	16	14	""	"146133"	7430	11930	100	34	34	6	17	34	34	34	6	17	11	1	0	86	96	43	44	72	72	75	25	33	41	27	0	0.000	0.000	0.170	0.174	2.990	0.001	0.000	80	461	100	14	24	Error	0	14	0	24	2684	7671	0.000	0.840	0	0	0
4	17	14	"hsv1-miR-H7-3p"	"146090"	7620	11920	100	35	35	7	20	34	34	35	6	17	21	5	0	441	393	302	76	72	72	74	25	33	65	61	0	0.003	0.003	0.021	0.031	5.948	0.002	0.007	80	462	100	370	322	-8.527	1	369	1	321	2832	31428	0.000	12.760	0	0	0
4	18	14	"spike_control_v2_46"	"29837"	7800	11920	100	34	35	6	17	35	35	35	6	17	12	3	0	109	165	115	69	69	69	71	25	35	55	48	0	-0.025	0.000	0.081	0.092	5.161	-0.004	0.003	80	460	100	39	96	Error	-1	40	0	96	2761	13185	0.000	3.760	0	0	0
4	19	14	""	"145870"	7980	11910	100	35	36	6	16	34	34	34	5	14	22	11	0	67	69	21	30	70	70	73	25	34	10	1	0	-0.333	-2.000	0.295	0.374	3.256	-0.001	0.000	80	450	100	-2	1	Error	1	-3	2	-1	2847	5481	0.400	-0.160	0	0	0
4	20	14	"hsa-miR-605-5p"	"145736"	8160	11910	100	33	34	6	17	35	35	35	6	17	12	1	0	150	173	113	65	75	75	77	27	35	60	56	0	-0.027	-0.010	0.046	0.077	5.660	-0.001	0.000	80	450	100	73	97	Error	-2	75	-1	98	2723	13819	-0.167	3.556	0	0	0
4	21	14	"hsa-miR-875-5p"	"145721"	8340	11910	100	33	33	6	18	35	35	35	5	14	8	0	0	66	67	23	34	74	74	78	28	35	6	0	0	0.250	0.286	0.211	0.239	3.043	0.001	0.000	80	439	100	-10	-9	-2.000	-2	-8	-2	-7	2658	5384	-0.400	-0.393	0	0	0
4	22	14	"hsa-miR-92a-3p"	"145693"	8520	11920	100	35	36	6	16	35	35	35	6	17	20	2	0	97	154	102	66	75	75	77	25	32	48	46	0	0.000	0.013	0.163	0.126	4.581	-0.001	0.000	80	484	100	22	80	Error	0	22	1	79	2842	12304	0.167	3.080	0	0	0
4	1	15	"hsa-miR-639"	"145962"	4740	12110	100	34	33	6	18	32	32	33	7	21	18	2	0	181	188	122	64	69	69	73	25	34	63	55	0	0.018	0.008	0.047	0.059	3.743	-0.003	0.002	80	474	100	114	120	-5.807	2	112	1	119	2672	15060	0.000	4.600	0	0	0
4	2	15	"hsa-miR-431-5p"	"145705"	4920	12110	100	34	33	6	18	33	33	34	7	20	12	1	0	111	139	82	58	70	70	72	26	36	55	48	0	0.024	0.000	0.065	0.104	5.014	0.003	0.001	80	376	100	42	69	-5.358	1	41	0	69	2632	11113	-0.143	2.577	0	0	0
4	3	15	""	"145878"	5090	12100	100	32	32	6	18	33	33	33	6	18	16	1	0	71	77	31	40	71	71	73	27	36	26	6	0	100000.000	-0.167	0.227	0.240	4.176	-0.006	0.001	80	440	100	-1	5	16.610	-1	0	-1	6	2593	6161	-0.167	0.148	0	0	0
4	4	15	"hsa-miR-501-3p"	"145727"	5280	12110	100	33	33	6	18	33	33	34	6	17	13	2	0	89	94	41	43	70	70	73	24	32	43	25	0	0.000	0.000	0.174	0.230	5.213	-0.005	0.000	80	452	100	19	24	Error	0	19	0	24	2676	7526	-0.167	0.875	0	0	0
4	5	15	"spike_control_v2_29"	"27968"	5460	12120	100	34	35	14	40	34	34	34	7	20	15	5	0	1198	1240	1472	118	68	68	72	24	33	72	70	0	0.000	0.001	0.006	0.008	7.026	0.005	0.229	80	438	100	1130	1173	Error	0	1130	1	1172	2837	99174	0.143	48.667	0	0	0
4	6	15	"hsa-miR-187-3p"	"145637"	5640	12110	100	35	35	7	20	34	34	34	6	17	23	2	0	114	128	76	59	69	69	72	26	36	55	48	0	0.022	0.017	0.110	0.134	4.127	0.008	0.004	80	453	100	46	60	-5.492	1	45	1	59	2805	10220	0.167	2.154	0	0	0
4	7	15	"hsa-miR-518f-3p"	"145748"	5820	12110	100	33	34	6	17	34	34	34	6	17	16	3	0	64	65	19	29	67	67	70	25	35	10	2	0	0.333	0.000	0.317	0.308	3.672	0.000	0.000	80	453	100	-4	-2	-1.585	-1	-3	0	-2	2705	5206	0.000	-0.200	0	0	0
4	8	15	""	"145917"	6000	12110	100	34	34	7	20	33	33	34	6	17	20	3	0	233	204	126	61	68	68	71	23	32	63	61	0	0.006	0.007	0.040	0.052	4.407	0.003	0.001	80	452	100	166	137	-7.366	1	165	1	136	2693	16296	0.000	5.783	0	0	0
4	9	15	"hsa-miR-572"	"147193"	6180	12110	100	33	33	6	18	33	33	34	6	17	16	5	0	63	66	22	33	69	69	71	26	36	12	1	0	0.000	0.000	0.238	0.316	3.534	0.006	0.002	80	462	100	-6	-3	Error	0	-6	0	-3	2670	5277	-0.167	-0.192	0	0	0
4	10	15	"hsa-miR-4307"	"147608"	6370	12110	100	33	34	6	17	34	34	34	6	17	15	5	0	80	89	39	43	67	67	69	24	34	37	26	0	-0.077	0.000	0.202	0.192	4.122	-0.026	0.013	80	472	100	12	22	Error	-1	13	0	22	2702	7088	0.000	0.833	0	0	0
4	11	15	"hsv2-miR-H13"	"147872"	6560	12110	100	35	34	7	20	33	33	34	7	20	21	1	0	89	92	39	42	69	69	72	24	33	45	20	0	0.100	0.043	0.188	0.198	3.279	-0.009	0.002	80	441	100	22	24	-3.322	2	20	1	23	2746	7395	0.000	0.833	0	0	0
4	12	15	"hsa-miR-4287"	"147938"	6730	12120	100	35	34	6	17	34	34	34	6	17	15	2	0	87	93	36	38	70	70	73	24	32	41	25	0	0.059	0.000	0.128	0.171	4.136	0.005	0.001	80	415	100	18	23	-4.087	1	17	0	23	2752	7437	0.000	0.833	0	0	0
4	13	15	"hsa-miR-3159"	"147814"	6900	12110	100	34	34	6	17	34	34	34	6	17	13	5	0	60	64	23	35	70	70	72	26	36	10	1	0	0.000	0.000	0.288	0.338	3.353	-0.048	0.041	80	405	100	-10	-6	Error	0	-10	0	-6	2740	5092	0.000	-0.308	0	0	0
4	14	15	""	"147807"	7080	12110	100	34	34	7	20	34	34	34	6	17	18	3	0	95	316	324	102	70	70	72	25	34	50	43	0	0.000	0.000	0.118	0.079	9.391	0.000	0.000	80	460	100	25	246	Error	0	25	0	246	2753	25311	0.000	9.760	0	0	0
4	15	15	""	"147924"	7260	12110	100	34	34	6	17	34	34	34	6	17	13	5	0	74	77	30	38	70	70	73	26	35	23	7	0	0.000	0.000	0.207	0.272	3.462	0.008	0.001	80	452	100	4	7	Error	0	4	0	7	2744	6151	0.000	0.154	0	0	0
4	16	15	"hsa-miR-4316"	"147760"	7440	12110	100	34	34	6	17	35	35	35	6	17	11	1	0	72	70	24	34	71	71	73	25	34	12	3	0	-1.000	1.000	0.231	0.244	2.656	0.000	0.000	80	442	100	0	-2	Error	-1	1	-1	-1	2739	5582	-0.167	-0.120	0	0	0
4	17	15	"hsa-miR-4314"	"147544"	7620	12110	100	33	34	6	17	34	34	34	6	17	12	5	0	69	72	25	34	71	71	72	23	31	18	5	0	0.500	0.000	0.250	0.243	4.100	0.002	0.000	80	442	100	-3	1	-1.000	-1	-2	0	1	2707	5799	0.000	0.000	0	0	0
4	18	15	""	"147791"	7800	12120	100	34	34	6	17	35	35	35	6	17	6	0	0	4601	9893	10470	105	71	71	72	21	29	67	60	0	0.000	0.000	0.001	0.004	48.467	0.000	0.013	80	438	100	4529	9821	Error	-1	4530	-1	9822	2708	791437	-0.167	467.667	0	0	0
4	19	15	""	"147810"	7980	12110	100	36	36	6	16	34	34	35	6	17	17	3	0	73	75	24	32	71	71	73	23	31	16	7	0	1.000	0.500	0.429	0.356	3.781	0.023	0.007	80	450	100	4	6	0.000	2	2	2	4	2855	6034	0.167	0.087	0	0	0
4	20	15	""	"147737"	8160	12110	100	35	35	6	17	34	34	35	6	17	17	3	0	230	317	274	86	71	71	73	24	32	56	53	0	0.006	0.004	0.019	0.036	6.292	0.004	0.012	80	460	100	160	247	-7.313	1	159	1	246	2829	25350	0.000	10.167	0	0	0
4	21	15	"hsv1-miR-H18"	"147830"	8350	12110	100	36	36	6	16	35	35	35	6	17	16	2	0	120	142	84	59	71	71	74	24	32	55	50	0	0.020	0.014	0.069	0.072	5.241	0.010	0.010	80	461	100	50	72	-5.615	1	49	1	71	2858	11346	0.167	2.833	0	0	0
4	22	15	"hsa-miR-4323"	"147671"	8530	12110	100	33	34	6	17	36	36	36	6	16	7	1	0	177	157	85	54	71	71	73	23	31	62	56	0	-0.028	-0.023	0.098	0.122	5.232	0.002	0.000	80	474	100	103	84	Error	-3	106	-2	86	2721	12520	-0.333	3.652	0	0	0
4	1	16	""	"147802"	4740	12300	100	33	33	6	18	33	33	33	7	21	12	1	0	351	1934	2086	107	70	70	75	27	36	58	52	0	0.000	0.000	0.011	0.021	23.044	0.000	0.001	80	491	100	281	1864	Error	0	281	0	1864	2646	154701	0.000	68.852	0	0	0
4	2	16	"hsa-miR-3136-5p"	"147897"	4920	12250	100	33	33	6	18	33	33	34	7	20	12	1	0	76	76	25	32	67	67	71	28	39	16	5	0	0.000	0.000	0.333	0.301	3.899	-0.007	0.001	80	421	100	9	9	Error	0	9	0	9	2646	6075	-0.143	0.179	0	0	0
4	3	16	"hsv2-miR-H22"	"147698"	5100	12290	100	34	35	7	20	34	34	34	7	20	20	2	0	69	73	29	39	67	67	70	27	38	16	3	0	0.000	0.167	0.352	0.447	4.156	-0.002	0.000	80	472	100	2	7	Error	0	2	1	6	2779	5828	0.143	0.111	0	0	0
4	4	16	"hsa-miR-615-5p"	"148627"	5280	12290	100	33	33	7	21	34	34	34	6	17	12	3	0	82	86	35	40	71	71	73	24	32	31	16	0	-0.091	-0.067	0.308	0.352	4.097	-0.021	0.009	80	450	100	10	14	Error	-1	11	-1	15	2659	6908	-0.167	0.542	0	0	0
4	5	16	"hsa-miR-185-3p"	"148669"	5460	12290	100	34	33	7	21	34	34	34	6	17	18	2	0	78	78	24	30	69	69	73	26	35	23	5	0	0.000	-0.111	0.285	0.253	2.918	-0.003	0.000	80	465	100	9	8	Error	0	9	-1	9	2675	6272	-0.167	0.192	0	0	0
4	6	16	"hsa-miR-1908-5p"	"148687"	5670	12310	100	33	34	6	17	33	33	34	6	17	13	3	0	97	323	315	97	66	66	68	23	33	53	47	0	0.000	0.004	0.053	0.048	7.278	0.003	0.011	80	472	100	31	258	Error	0	31	1	257	2685	25869	0.000	11.087	0	0	0
4	7	16	"spike_control_v1_g"	"10905"	5840	12300	100	34	34	6	17	33	33	34	6	17	15	3	0	60	64	22	34	66	66	69	24	34	12	1	0	-0.167	-0.500	0.263	0.340	3.325	-0.020	0.004	80	440	100	-5	-1	Error	1	-6	1	-2	2692	5101	0.000	-0.208	0	0	0
4	8	16	"hsa-miR-3667-5p"	"148234"	6010	12300	100	33	34	6	17	33	33	33	6	18	16	2	0	91	119	73	61	68	68	69	23	33	50	45	0	0.000	0.020	0.176	0.148	4.384	-0.006	0.002	80	440	100	23	52	Error	0	23	1	51	2680	9537	0.167	2.174	0	0	0
4	9	16	"hsa-miR-637"	"148677"	6190	12300	100	34	34	7	20	33	33	34	7	20	15	3	0	66	66	23	34	66	66	69	26	37	8	3	0	100000.000	100000.000	0.469	0.514	3.609	-0.026	0.010	80	452	100	1	1	16.610	1	0	1	0	2727	5317	0.000	-0.115	0	0	0
4	10	16	"hsa-miR-184"	"148654"	6370	12300	100	34	34	6	17	34	34	34	6	17	12	0	0	70	75	29	38	63	63	67	23	34	32	13	0	0.000	0.000	0.192	0.267	3.227	-0.024	0.008	80	440	100	7	12	Error	0	7	0	12	2695	5960	0.000	0.348	0	0	0
4	11	16	""	"148079"	6540	12290	100	34	34	6	17	34	34	34	6	17	11	3	0	66	67	21	31	69	69	69	23	33	12	1	0	0.000	0.000	0.367	0.408	4.286	-0.039	0.017	80	438	100	-3	-2	Error	0	-3	0	-2	2686	5391	0.000	-0.087	0	0	0
4	12	16	"hsa-miR-3622a-5p"	"148474"	6720	12290	100	34	34	6	17	33	33	34	6	17	18	3	0	69	73	26	35	71	71	72	23	31	17	7	0	-0.500	0.500	0.333	0.362	3.324	-0.016	0.003	80	448	100	-1	3	Error	1	-2	1	2	2724	5836	0.000	0.043	0	0	0
4	13	16	"hsa-miR-941"	"148625"	6910	12300	100	34	34	7	20	34	34	34	6	17	20	2	0	192	182	108	59	70	70	73	25	34	68	60	0	0.000	0.000	0.059	0.061	4.619	-0.005	0.003	80	450	100	122	112	Error	0	122	0	112	2717	14537	0.000	4.360	0	0	0
4	14	16	"kshv-miR-K12-10a-5p"	"147640"	7080	12310	100	35	34	6	17	34	34	34	6	17	13	1	0	80	82	26	31	68	68	71	23	32	31	11	0	0.083	0.000	0.245	0.228	3.652	-0.012	0.003	80	438	100	13	14	-3.585	1	12	0	14	2757	6557	0.000	0.478	0	0	0
4	15	16	""	"147599"	7260	12300	100	33	34	6	17	34	34	34	6	17	12	3	0	68	70	26	37	70	70	73	24	32	16	6	0	0.500	0.000	0.257	0.254	4.070	-0.007	0.001	80	462	100	-3	0	-1.000	-1	-2	0	0	2711	5630	0.000	-0.125	0	0	0
4	16	16	"hsa-miR-3660"	"147318"	7450	12300	100	33	34	6	17	34	34	34	6	17	15	2	0	95	102	47	46	70	70	72	25	34	48	32	0	-0.040	0.000	0.125	0.118	3.395	0.001	0.000	80	450	100	24	32	Error	-1	25	0	32	2733	8176	0.000	1.200	0	0	0
4	17	16	"hsa-miR-4277"	"147666"	7620	12290	100	34	34	5	14	34	34	34	5	14	16	1	0	65	68	23	33	71	71	72	24	33	13	2	0	0.000	0.000	0.188	0.221	2.953	-0.015	0.004	80	438	100	-6	-3	Error	0	-6	0	-3	2746	5462	0.000	-0.167	0	0	0
4	18	16	"Empty"	"0"	7800	12290	100	34	34	5	14	34	34	35	6	17	7	0	0	64	69	23	33	71	71	73	23	31	12	3	0	0.000	0.000	0.200	0.273	3.463	-0.005	0.000	80	438	100	-7	-2	Error	0	-7	0	-2	2716	5530	-0.167	-0.174	0	0	0
4	19	16	""	"148186"	7980	12290	100	35	35	6	17	35	35	35	6	17	15	0	0	73	75	23	30	67	67	71	24	33	26	2	0	0.000	0.000	0.159	0.206	3.907	-0.005	0.000	80	458	100	6	8	Error	0	6	0	8	2789	6012	0.000	0.167	0	0	0
4	20	16	""	"148021"	8160	12290	100	35	35	5	14	35	35	35	6	17	16	0	0	76	82	29	35	68	68	70	22	31	36	17	0	0.000	0.000	0.219	0.255	3.521	-0.008	0.001	80	450	100	8	14	Error	0	8	0	14	2811	6522	0.000	0.545	0	0	0
4	21	16	""	"148131"	8340	12290	100	33	33	6	18	35	35	36	6	16	11	0	0	64	69	19	27	68	68	71	21	29	20	2	0	0.500	-2.000	0.300	0.367	3.892	-0.009	0.001	80	451	100	-6	-1	-1.000	-2	-4	-2	1	2658	5508	-0.500	-0.095	0	0	0
4	22	16	""	"148573"	8520	12290	100	34	35	5	14	35	35	36	5	13	13	3	0	65	65	20	30	70	70	72	22	30	6	1	0	0.200	0.000	0.279	0.322	3.215	0.000	0.000	80	490	100	-6	-5	-2.322	-1	-5	0	-5	2780	5205	-0.200	-0.318	0	0	0
4	1	17	""	"148569"	4740	12490	100	33	34	8	23	33	33	33	6	18	17	6	0	87	89	32	35	69	69	75	37	49	27	6	0	0.000	0.050	0.208	0.213	3.571	-0.001	0.000	80	493	100	18	21	Error	0	18	1	20	2696	7112	0.167	0.378	0	0	0
4	2	17	""	"148137"	4920	12490	100	33	35	11	31	33	33	33	6	18	20	8	0	72	74	23	31	66	66	70	26	37	16	3	0	0.000	0.250	0.307	0.428	3.678	0.025	0.005	80	483	100	6	10	Error	0	6	2	8	2780	5933	0.333	0.154	0	0	0
4	3	17	""	"148359"	5100	12500	100	33	33	6	18	34	34	34	7	20	10	0	0	198	180	96	53	65	65	69	24	34	72	66	0	-0.008	-0.009	0.040	0.056	5.909	-0.007	0.006	80	468	100	132	114	Error	-1	133	-1	115	2645	14428	-0.143	4.625	0	0	0
4	4	17	""	"148315"	5280	12490	100	34	34	6	17	34	34	34	6	17	17	0	0	96	102	45	44	68	68	74	35	47	47	22	0	0.000	0.000	0.137	0.139	3.074	-0.007	0.001	80	468	100	28	34	Error	0	28	0	34	2748	8199	0.000	0.800	0	0	0
4	5	17	""	"148044"	5460	12490	100	33	33	6	18	33	33	34	7	20	8	1	0	190	392	366	93	69	69	73	27	36	53	51	0	0.000	0.000	0.020	0.045	8.445	-0.001	0.001	80	456	100	121	323	Error	0	121	0	323	2671	31363	-0.143	11.815	0	0	0
4	6	17	""	"148431"	5630	12490	100	34	34	6	17	34	34	34	6	17	15	2	0	63	65	22	33	68	68	71	24	33	12	1	0	0.000	0.000	0.263	0.290	2.755	-0.031	0.011	80	443	100	-5	-3	Error	0	-5	0	-3	2727	5180	0.000	-0.250	0	0	0
4	7	17	""	"148056"	5810	12500	100	33	34	6	17	33	33	34	6	17	16	2	0	75	77	28	36	67	67	70	24	34	25	10	0	0.000	0.100	0.283	0.299	2.899	-0.018	0.005	80	473	100	8	11	Error	0	8	1	10	2703	6190	0.000	0.292	0	0	0
4	8	17	""	"148653"	6000	12490	100	33	34	7	20	33	33	34	6	17	20	6	0	212	222	149	67	65	65	67	22	32	65	60	0	0.000	0.006	0.046	0.060	4.297	0.007	0.012	80	471	100	147	158	Error	0	147	1	157	2731	17726	0.000	7.045	0	0	0
4	9	17	""	"148367"	6180	12490	100	34	34	7	20	33	33	34	7	20	17	3	0	67	67	23	34	65	65	67	23	34	16	3	0	0.500	0.500	0.318	0.317	3.107	-0.029	0.008	80	461	100	3	3	-1.000	1	2	1	2	2726	5354	0.000	0.000	0	0	0
4	10	17	""	"148475"	6360	12490	100	33	34	6	17	33	33	34	7	20	12	2	0	67	69	22	31	66	66	68	24	35	16	3	0	0.000	0.333	0.250	0.282	3.680	-0.057	0.038	80	461	100	1	4	Error	0	1	1	3	2689	5552	0.000	0.042	0	0	0
4	11	17	""	"148112"	6540	12490	100	34	34	6	17	34	34	34	6	17	13	5	0	65	69	25	36	67	67	70	24	34	15	3	0	0.000	0.000	0.261	0.249	3.055	-0.041	0.018	80	469	100	-2	2	Error	0	-2	0	2	2711	5543	0.000	-0.042	0	0	0
4	12	17	"hsa-miR-203b-5p"	"148181"	6720	12490	100	33	34	7	20	33	33	34	6	17	23	2	0	80	81	28	34	67	67	69	24	34	32	8	0	0.000	0.071	0.223	0.270	3.950	-0.008	0.001	80	460	100	13	15	Error	0	13	1	14	2694	6454	0.000	0.500	0	0	0
4	13	17	""	"148076"	6900	12490	100	33	34	7	20	34	34	34	6	17	15	3	0	71	75	26	34	69	69	71	24	33	23	10	0	-0.500	0.000	0.267	0.291	3.542	-0.028	0.010	80	471	100	1	6	Error	-1	2	0	6	2718	5996	0.000	0.167	0	0	0
4	14	17	""	"148457"	7090	12490	100	34	35	6	17	34	34	34	6	17	16	0	0	73	79	30	37	68	68	71	28	39	25	5	0	0.000	0.091	0.300	0.271	4.167	-0.015	0.004	80	450	100	5	12	Error	0	5	1	11	2771	6293	0.167	0.286	0	0	0
4	15	17	""	"148060"	7260	12490	100	34	35	7	20	34	34	34	6	17	20	3	0	63	65	23	35	69	69	70	23	32	15	1	0	0.000	-0.250	0.308	0.254	3.247	0.000	0.000	80	456	100	-6	-3	Error	0	-6	1	-4	2762	5237	0.167	-0.217	0	0	0
4	16	17	""	"148464"	7440	12490	100	35	36	6	16	34	34	34	6	17	21	3	0	65	69	26	37	66	66	70	23	32	17	7	0	-1.000	0.667	0.212	0.244	4.258	-0.044	0.028	80	474	100	0	5	Error	1	-1	2	3	2847	5545	0.333	-0.043	0	0	0
4	17	17	""	"148141"	7620	12490	100	33	34	6	17	34	34	34	5	14	18	5	0	74	79	31	39	68	68	71	23	32	22	15	0	-0.167	0.000	0.273	0.264	3.025	-0.003	0.000	80	469	100	5	11	Error	-1	6	0	11	2708	6289	0.000	0.348	0	0	0
4	18	17	""	"148194"	7800	12490	100	34	35	6	17	35	35	35	6	17	12	2	0	63	68	26	38	68	68	71	22	30	15	6	0	0.200	0.000	0.353	0.341	3.633	-0.016	0.003	80	469	100	-6	0	-2.322	-1	-5	0	0	2795	5476	0.000	-0.136	0	0	0
4	19	17	""	"148646"	7980	12500	100	35	35	6	17	34	34	35	6	17	20	3	0	323	415	351	84	67	67	70	22	31	60	60	0	0.004	0.003	0.014	0.029	7.101	0.001	0.001	80	468	100	257	349	-8.000	1	256	1	348	2830	33221	0.000	15.682	0	0	0
4	20	17	"hsa-miR-219b-5p"	"148386"	8160	12490	100	35	35	5	14	35	35	35	6	17	7	2	0	176	177	112	63	68	68	69	21	30	60	55	0	0.000	0.000	0.046	0.056	5.077	-0.001	0.000	80	479	100	108	109	Error	0	108	0	109	2814	14131	0.000	5.143	0	0	0
4	21	17	""	"148520"	8350	12490	100	36	36	5	13	35	35	35	6	17	13	2	0	78	79	25	31	70	70	70	22	31	38	6	0	0.125	0.111	0.219	0.230	3.643	0.022	0.007	80	481	100	9	10	-3.000	1	8	1	9	2874	6289	0.167	0.409	0	0	0
4	22	17	"hsa-miR-208b-3p"	"148284"	8530	12500	100	37	36	6	16	35	35	36	6	16	18	2	0	96	111	56	50	69	69	71	22	30	53	42	0	0.074	0.024	0.143	0.152	3.490	0.008	0.002	80	509	100	29	43	-3.755	2	27	1	42	2899	8915	0.000	1.818	0	0	0
4	1	18	""	"148537"	4730	12690	100	34	34	7	20	33	33	33	6	18	18	5	0	78	78	29	37	69	69	73	36	49	17	3	0	0.111	0.111	0.205	0.243	3.075	-0.002	0.000	80	493	100	10	10	-3.170	1	9	1	9	2754	6228	0.167	0.139	0	0	0
4	2	18	""	"11255"	4910	12690	100	33	34	6	17	33	33	33	6	18	17	3	0	84	87	30	34	71	71	73	36	49	23	3	0	0.000	0.063	0.294	0.264	3.013	-0.015	0.004	80	481	100	13	17	Error	0	13	1	16	2704	6932	0.167	0.389	0	0	0
4	3	18	""	"42962"	5100	12690	100	34	34	6	17	33	33	34	7	20	13	3	0	97	266	264	99	66	66	68	24	35	52	42	0	0.032	0.005	0.061	0.063	6.455	0.005	0.012	80	462	100	32	201	-4.954	1	31	1	200	2700	21304	0.000	8.250	0	0	0
4	4	18	""	"29650"	5280	12690	100	34	34	6	17	33	33	34	7	20	10	2	0	96	222	191	86	70	70	73	35	47	46	42	0	0.038	0.007	0.059	0.058	6.468	-0.001	0.001	80	460	100	27	153	-4.700	1	26	1	152	2703	17760	0.000	4.257	0	0	0
4	5	18	"Empty"	"0"	5460	12690	100	34	34	6	17	34	34	34	7	20	15	2	0	64	64	21	32	69	69	73	28	38	8	0	0	0.000	0.000	0.231	0.259	3.229	-0.028	0.011	80	450	100	-5	-5	Error	0	-5	0	-5	2746	5119	0.000	-0.321	0	0	0
4	6	18	"hsa-miR-519e-3p"	"11164"	5640	12690	100	35	34	7	20	34	34	34	6	17	16	6	0	131	226	185	81	67	67	69	23	33	51	51	0	0.016	0.000	0.024	0.041	8.267	-0.001	0.000	80	439	100	65	159	-6.000	1	64	0	159	2753	18073	0.000	6.826	0	0	0
4	7	18	"hsa-miR-301b-3p"	"17886"	5810	12690	100	33	33	6	18	33	33	34	6	17	17	1	0	73	74	26	35	65	65	67	23	34	25	10	0	0.000	0.000	0.222	0.232	3.116	0.012	0.002	80	441	100	8	9	Error	0	8	0	9	2660	5910	-0.167	0.304	0	0	0
4	8	18	"hsa-miR-5010-5p"	"168684"	5990	12690	100	33	33	6	18	34	34	34	6	17	10	2	0	67	70	23	32	65	65	67	23	34	22	3	0	-0.500	-0.200	0.219	0.295	4.827	-0.034	0.012	80	451	100	1	4	Error	-1	2	-1	5	2674	5624	-0.167	0.130	0	0	0
4	9	18	"hsa-miR-4763-3p"	"168679"	6170	12690	100	33	34	7	20	34	34	34	6	17	20	5	0	73	77	28	36	65	65	68	24	35	28	8	0	-0.125	0.000	0.363	0.323	3.311	0.005	0.000	80	451	100	7	12	Error	-1	8	0	12	2701	6177	0.000	0.375	0	0	0
4	10	18	"hsa-miR-4684-3p"	"168718"	6350	12690	100	34	34	6	17	34	34	34	6	17	15	2	0	67	69	24	34	65	65	68	23	33	22	3	0	0.000	0.000	0.286	0.309	3.123	-0.006	0.000	80	461	100	2	4	Error	0	2	0	4	2705	5520	0.000	0.043	0	0	0
4	11	18	"hsa-miR-326"	"168945"	6530	12690	100	34	34	6	17	33	33	34	6	17	17	1	0	75	77	27	35	66	66	69	23	33	31	11	0	0.111	0.091	0.216	0.221	3.122	-0.007	0.001	80	462	100	10	12	-3.170	1	9	1	11	2709	6175	0.000	0.348	0	0	0
4	12	18	"hsa-miR-4450"	"168964"	6710	12680	100	33	33	5	15	33	33	34	6	17	15	3	0	95	201	184	91	66	66	68	23	33	50	46	0	0.000	0.000	0.083	0.066	5.398	-0.003	0.003	80	462	100	29	135	Error	0	29	0	135	2677	16103	-0.167	5.783	0	0	0
4	13	18	"hsa-miR-5094"	"168932"	6890	12690	100	35	35	6	17	34	34	34	6	17	16	1	0	70	73	27	36	63	63	67	23	34	30	8	0	0.143	0.100	0.333	0.292	3.637	-0.020	0.005	80	451	100	8	11	-2.807	1	7	1	10	2770	5844	0.167	0.261	0	0	0
4	14	18	"hsa-miR-4999-5p"	"168934"	7070	12690	100	35	35	6	17	34	34	34	6	17	21	1	0	64	69	23	33	66	66	70	28	40	16	1	0	-0.500	0.333	0.250	0.338	3.441	-0.014	0.002	80	451	100	-1	4	Error	1	-2	1	3	2802	5510	0.167	-0.036	0	0	0
4	15	18	""	"168600"	7260	12700	100	34	35	7	20	34	34	34	6	17	18	2	0	131	1995	2273	113	70	70	71	28	39	55	50	0	0.000	0.001	0.004	0.013	16.832	0.000	0.002	80	429	100	61	1926	Error	0	61	1	1925	2774	159593	0.167	68.714	0	0	0
4	16	18	""	"168726"	7440	12710	100	35	35	6	17	34	34	34	6	17	21	1	0	253	233	150	64	68	68	70	23	32	70	62	0	0.005	0.006	0.031	0.041	4.459	0.006	0.010	80	414	100	186	166	-7.531	1	185	1	165	2828	18631	0.167	7.087	0	0	0
4	17	18	"hsa-miR-4706"	"168795"	7610	12690	100	34	34	6	17	35	35	34	5	14	18	1	0	69	70	24	34	69	69	71	23	32	16	3	0	100000.000	-1.000	0.333	0.338	3.165	-0.014	0.003	80	440	100	-1	0	16.610	-1	0	-1	1	2748	5582	0.000	-0.043	0	0	0
4	18	18	"hsa-miR-4479"	"168755"	7790	12690	100	33	33	6	18	35	35	35	5	14	11	5	0	58	60	19	31	69	69	71	21	29	6	2	0	0.182	0.222	0.250	0.302	3.214	0.006	0.000	80	429	100	-13	-11	-2.459	-2	-11	-2	-9	2678	4822	-0.400	-0.524	0	0	0
4	19	18	""	"168577"	7970	12690	100	33	34	6	17	35	35	35	6	17	8	1	0	71	73	26	35	70	70	71	22	30	22	8	0	-2.000	-0.333	0.191	0.249	3.372	-0.007	0.001	80	461	100	-1	2	Error	-2	1	-1	3	2698	5829	-0.167	0.091	0	0	0
4	20	18	"hsa-miR-548ac"	"168827"	8150	12690	100	33	34	6	17	35	35	35	5	14	16	1	0	62	64	21	32	69	69	71	23	32	8	1	0	0.286	0.200	0.286	0.337	3.248	-0.019	0.006	80	461	100	-9	-6	-1.807	-2	-7	-1	-5	2739	5143	-0.200	-0.304	0	0	0
4	21	18	"hsa-miR-499b-5p"	"168676"	8330	12690	100	34	34	5	14	36	36	36	5	13	10	2	0	65	68	22	32	67	67	70	22	31	15	3	0	1.000	-2.000	0.333	0.302	2.961	-0.001	0.000	80	462	100	-4	-1	0.000	-2	-2	-2	1	2730	5444	-0.400	-0.091	0	0	0
4	22	18	"hsa-miR-4764-5p"	"168852"	8520	12700	100	35	35	5	14	36	36	36	6	16	6	1	0	143	175	118	67	68	68	70	22	31	58	53	0	-0.013	-0.009	0.027	0.038	4.524	-0.004	0.003	80	482	100	74	106	Error	-1	75	-1	107	2761	13987	-0.167	4.773	0	0	0
4	1	19	"hsa-miR-4753-3p"	"168611"	4730	12880	100	32	33	7	21	33	33	33	6	18	17	2	0	85	95	41	43	67	67	69	25	36	40	26	0	-0.056	0.000	0.119	0.130	2.420	-0.005	0.001	80	493	100	17	28	Error	-1	18	0	28	2610	7572	0.000	1.040	0	0	0
4	2	19	"hsa-miR-4507"	"168572"	4930	12890	100	34	34	7	20	33	33	33	7	21	15	1	0	83	94	42	44	68	68	70	24	34	41	25	0	0.067	0.038	0.174	0.188	3.680	-0.036	0.029	80	434	100	16	27	-3.907	1	15	1	26	2712	7505	0.143	1.000	0	0	0
4	3	19	"hsa-miR-548ad-3p"	"168743"	5100	12880	100	34	34	6	17	33	33	33	7	21	17	0	0	65	70	25	35	65	65	68	23	33	26	6	0	100000.000	0.200	0.321	0.285	3.602	-0.001	0.000	80	406	100	1	6	16.610	1	0	1	5	2707	5628	0.143	0.087	0	0	0
4	4	19	""	"168647"	5270	12880	100	35	35	7	20	33	33	34	7	20	17	3	0	96	1230	1441	117	66	66	70	24	34	52	46	0	0.067	0.002	0.013	0.022	12.016	0.000	0.000	80	428	100	32	1166	-3.907	2	30	2	1164	2779	98387	0.143	48.333	0	0	0
4	5	19	"hsa-miR-875-3p"	"168812"	5460	12870	100	33	33	6	18	34	34	34	7	20	8	0	0	67	70	26	37	66	66	69	24	34	22	2	0	-1.000	-0.250	0.261	0.237	2.865	-0.030	0.011	80	442	100	0	3	Error	-1	1	-1	4	2651	5619	-0.143	0.042	0	0	0
4	6	19	"hsa-miR-4520-3p"	"169186"	5640	12870	100	33	33	7	21	33	33	34	7	20	18	0	0	68	69	30	43	66	66	69	22	31	12	3	0	0.000	0.000	0.304	0.303	3.140	-0.030	0.013	80	442	100	2	3	Error	0	2	0	3	2670	5492	-0.143	0.000	0	0	0
4	7	19	"hsa-miR-5009-3p"	"169118"	5830	12880	100	35	34	6	17	34	34	34	6	17	15	3	0	108	108	44	40	65	65	67	23	34	63	46	0	0.023	0.000	0.125	0.121	3.253	0.000	0.000	80	429	100	44	43	-5.426	1	43	0	43	2759	8651	0.000	1.783	0	0	0
4	8	19	"hsa-miR-4468"	"169320"	6000	12870	100	33	34	6	17	34	34	34	6	17	11	1	0	92	165	132	80	64	64	68	24	35	52	43	0	-0.036	0.000	0.071	0.073	6.401	0.005	0.004	80	430	100	27	101	Error	-1	28	0	101	2693	13181	0.000	4.042	0	0	0
4	9	19	"hsa-miR-4691-3p"	"169321"	6180	12870	100	33	34	6	17	34	34	34	6	17	12	2	0	67	71	26	36	65	65	69	24	34	22	8	0	-0.500	0.000	0.292	0.277	4.098	-0.012	0.002	80	442	100	1	6	Error	-1	2	0	6	2684	5690	0.000	0.083	0	0	0
4	10	19	"hsa-miR-4695-3p"	"169070"	6360	12880	100	35	34	6	17	34	34	34	6	17	16	1	0	7951	5375	3864	71	62	62	67	23	34	81	76	0	0.000	0.000	0.001	0.002	11.222	0.000	0.008	80	452	100	7890	5313	Error	1	7889	0	5313	2717	430025	0.000	230.783	0	0	0
4	11	19	"hsa-miR-4755-5p"	"169113"	6550	12880	100	34	34	7	20	34	34	34	6	17	22	2	0	160	158	82	51	62	62	68	26	38	68	63	0	0.000	0.000	0.060	0.070	5.184	-0.001	0.000	80	453	100	98	96	Error	0	98	0	96	2751	12643	0.000	3.462	0	0	0
4	12	19	"hsa-miR-4728-3p"	"169182"	6730	12880	100	34	34	6	17	34	34	34	6	17	15	3	0	504	409	268	65	67	67	69	23	33	75	71	0	0.000	0.000	0.017	0.024	8.360	0.001	0.002	80	452	100	437	342	Error	0	437	0	342	2728	32754	0.000	14.783	0	0	0
4	13	19	"hsa-miR-4745-3p"	"169036"	6910	12870	100	32	33	5	15	33	33	33	6	18	16	1	0	66	70	24	34	64	64	68	24	35	22	5	0	-0.500	0.000	0.318	0.314	3.804	-0.021	0.007	80	450	100	1	6	Error	-1	2	0	6	2640	5604	0.000	0.083	0	0	0
4	14	19	"hsa-miR-4747-3p"	"169230"	7090	12860	100	35	34	6	17	34	34	34	6	17	15	0	0	96	97	37	38	64	64	66	21	31	62	36	0	0.031	0.000	0.143	0.145	2.977	-0.006	0.001	80	406	100	33	33	-5.000	1	32	0	33	2756	7793	0.000	1.476	0	0	0
4	15	19	"hsa-miR-4755-3p"	"169157"	7250	12850	100	34	34	5	14	34	34	34	6	17	11	0	0	63	70	26	37	66	66	67	23	34	23	11	0	0.000	0.000	0.214	0.230	3.502	0.007	0.001	80	387	100	-3	4	Error	0	-3	0	4	2704	5567	0.000	0.130	0	0	0
4	16	19	"hsa-miR-5707"	"169000"	7430	12860	100	36	35	5	14	34	34	34	6	17	12	2	0	69	68	20	29	66	66	68	23	33	12	1	0	0.667	0.500	0.333	0.320	3.299	0.003	0.000	80	413	100	5	3	-0.585	2	3	1	2	2808	5455	0.167	0.000	0	0	0
4	17	19	"hsa-miR-3136-3p"	"169319"	7620	12870	100	36	34	6	17	35	35	35	6	17	11	1	0	218	244	171	70	66	66	70	25	35	67	60	0	0.007	-0.006	0.020	0.037	6.560	0.002	0.001	80	391	100	153	177	-7.248	1	152	-1	178	2759	19485	-0.167	6.960	0	0	0
4	18	19	"hsa-miR-4524a-3p"	"168996"	7760	12850	100	34	34	6	17	34	34	34	5	14	15	6	0	71	73	24	32	69	69	71	22	30	20	5	0	0.000	0.000	0.225	0.316	3.867	0.001	0.000	80	413	100	2	4	Error	0	2	0	4	2696	5864	0.000	0.091	0	0	0
4	19	19	"hsa-miR-4778-3p"	"169064"	7980	12890	100	35	35	5	14	33	33	34	6	17	20	2	0	81	87	33	37	68	68	70	23	32	38	21	0	0.154	0.105	0.206	0.205	3.401	0.000	0.000	80	457	100	15	21	-2.700	2	13	2	19	2779	6962	0.167	0.739	0	0	0
4	20	19	"hsa-miR-4727-3p"	"169112"	8160	12880	100	35	35	5	14	34	34	35	6	17	13	1	0	68	69	24	34	68	68	71	23	32	17	2	0	100000.000	1.000	0.252	0.267	3.911	-0.011	0.002	80	440	100	1	2	16.610	1	0	1	1	2796	5520	0.000	-0.087	0	0	0
4	21	19	"hsa-miR-5684"	"169169"	8350	12870	100	37	36	6	16	35	35	35	6	17	13	3	0	836	803	701	87	68	68	70	23	32	70	61	0	0.003	0.001	0.009	0.013	9.534	0.000	0.000	80	452	100	770	736	-8.585	2	768	1	735	2899	64255	0.167	31.870	0	0	0
4	22	19	"hsa-miR-4523"	"168987"	8540	12870	100	35	36	5	13	35	35	36	6	16	20	2	0	70	75	24	32	66	66	69	22	31	25	8	0	0.000	0.111	0.297	0.354	3.271	-0.008	0.001	80	463	100	4	10	Error	0	4	1	9	2890	5983	0.000	0.273	0	0	0
4	1	20	"Hy3"	"13138"	4740	13060	100	33	34	7	20	33	33	33	6	18	21	3	0	133	903	1130	125	69	69	71	24	33	55	51	0	0.000	0.001	0.048	0.042	13.506	0.000	0.000	80	496	100	64	835	Error	0	64	1	834	2689	72210	0.167	34.667	0	0	0
4	2	20	"hsa-miR-3974"	"169365"	4920	13050	100	33	33	7	21	33	33	33	6	18	15	3	0	73	73	21	28	68	68	70	24	34	18	2	0	0.000	0.000	0.317	0.298	2.902	-0.037	0.013	80	439	100	5	5	Error	0	5	0	5	2610	5843	0.000	0.125	0	0	0
4	3	20	"hsa-miR-4633-3p"	"169160"	5100	13050	100	33	33	6	18	33	33	33	6	18	12	1	0	65	65	25	38	65	65	68	23	33	13	5	0	0.000	0.000	0.250	0.294	3.306	-0.025	0.007	80	452	100	0	0	Error	0	0	0	0	2617	5199	0.000	-0.130	0	0	0
4	4	20	"hsa-miR-5092"	"168992"	5280	13050	100	33	34	7	20	34	34	34	7	20	15	3	0	65	66	21	31	66	66	69	24	34	15	0	0	1.000	0.000	0.304	0.360	4.371	-0.036	0.013	80	452	100	-2	0	0.000	-1	-1	0	0	2716	5254	0.000	-0.125	0	0	0
4	5	20	""	"168654"	5460	13050	100	33	34	7	20	33	33	34	7	20	21	0	0	69	72	26	36	65	65	69	24	34	21	7	0	0.000	0.143	0.517	0.472	3.252	-0.028	0.010	80	464	100	4	8	Error	0	4	1	7	2707	5765	0.000	0.125	0	0	0
4	6	20	""	"168713"	5640	13050	100	33	33	7	21	34	34	34	6	17	15	1	0	69	71	22	30	63	63	67	23	34	20	6	0	-0.167	-0.125	0.400	0.411	3.210	-0.025	0.007	80	464	100	5	7	Error	-1	6	-1	8	2673	5657	-0.167	0.174	0	0	0
4	7	20	""	"168957"	5820	13050	100	34	34	6	17	34	34	33	6	18	15	3	0	55	58	21	36	65	65	67	22	32	8	2	0	0.000	0.000	0.444	0.422	3.115	-0.033	0.012	80	452	100	-10	-7	Error	0	-10	0	-7	2695	4662	0.167	-0.409	0	0	0
4	8	20	""	"168706"	6000	13060	100	34	34	7	20	34	34	34	6	17	16	2	0	79	94	49	52	64	64	67	23	34	46	32	0	0.000	0.000	0.169	0.179	3.681	-0.006	0.001	80	474	100	15	30	Error	0	15	0	30	2692	7554	0.000	1.174	0	0	0
4	9	20	""	"168761"	6180	13060	100	34	34	6	17	34	34	34	6	17	15	3	0	66	67	23	34	64	64	67	23	34	23	3	0	0.000	0.000	0.364	0.341	3.182	0.001	0.000	80	474	100	2	3	Error	0	2	0	3	2730	5381	0.000	0.000	0	0	0
4	10	20	""	"168842"	6360	13060	100	35	34	6	17	34	34	34	6	17	18	1	0	105	166	122	73	63	63	66	21	31	58	48	0	0.024	0.000	0.045	0.080	4.136	0.001	0.000	80	464	100	43	103	-5.392	1	42	0	103	2750	13241	0.000	4.762	0	0	0
4	11	20	""	"169268"	6540	13060	100	34	34	6	17	34	34	34	6	17	15	1	0	99	181	141	77	62	62	67	26	38	56	46	0	0.000	0.000	0.061	0.097	8.697	0.003	0.002	80	464	100	37	119	Error	0	37	0	119	2721	14477	0.000	4.385	0	0	0
4	12	20	"Empty"	"0"	6720	13060	100	35	34	6	17	34	34	34	6	17	15	1	0	62	61	22	36	63	63	66	22	33	8	3	0	-1.000	0.000	0.400	0.442	3.143	-0.015	0.003	80	474	100	0	-2	Error	1	-1	0	-2	2736	4905	0.000	-0.227	0	0	0
4	13	20	""	"168936"	6910	13070	100	34	35	7	20	34	34	34	6	17	25	5	0	722	570	345	60	65	65	67	22	32	82	76	0	0.000	0.002	0.020	0.028	6.228	0.002	0.008	80	481	100	657	506	Error	0	657	1	505	2807	45611	0.167	22.864	0	0	0
4	14	20	"Empty"	"0"	7080	13050	100	35	35	6	17	34	34	34	6	17	17	1	0	62	66	23	34	62	62	66	22	33	18	3	0	100000.000	0.250	0.333	0.270	3.467	-0.015	0.003	80	463	100	1	5	16.610	1	0	1	4	2787	5260	0.167	0.000	0	0	0
4	15	20	"Empty"	"0"	7260	13050	100	34	34	6	17	34	34	34	6	17	10	2	0	68	72	22	30	65	65	67	23	34	21	6	0	0.000	0.000	0.429	0.400	3.672	0.005	0.000	80	483	100	3	7	Error	0	3	0	7	2713	5793	0.000	0.217	0	0	0
4	16	20	"Empty"	"0"	7440	13050	100	36	35	6	17	34	34	34	6	17	16	3	0	62	66	23	34	65	65	68	25	36	18	3	0	-0.667	1.000	0.273	0.267	2.872	0.008	0.001	80	474	100	-1	2	Error	2	-3	1	1	2815	5318	0.167	-0.080	0	0	0
4	17	20	"Empty"	"0"	7620	13050	100	35	35	6	17	34	34	34	6	17	16	3	0	63	67	22	32	66	66	68	24	35	15	5	0	-0.333	1.000	0.232	0.269	3.574	-0.019	0.004	80	464	100	-2	2	Error	1	-3	1	1	2785	5357	0.167	-0.042	0	0	0
4	18	20	"Empty"	"0"	7800	13050	100	33	34	5	14	34	34	34	6	17	13	0	0	64	71	28	39	69	69	70	22	31	16	3	0	0.200	0.000	0.200	0.213	3.802	-0.007	0.001	80	486	100	-6	2	-2.322	-1	-5	0	2	2686	5681	0.000	0.045	0	0	0
4	19	20	"Empty"	"0"	7980	13050	100	35	34	5	14	35	35	35	6	17	10	1	0	71	72	26	36	69	69	71	22	30	20	6	0	0.000	-0.333	0.250	0.318	3.249	0.003	0.000	80	438	100	2	2	Error	0	2	-1	3	2753	5797	-0.167	0.045	0	0	0
4	20	20	"Empty"	"0"	8160	13050	100	34	35	6	17	35	35	35	6	17	13	2	0	61	65	24	36	66	66	69	23	33	15	3	0	0.200	0.000	0.316	0.293	3.300	0.018	0.005	80	452	100	-6	-1	-2.322	-1	-5	0	-1	2773	5200	0.000	-0.174	0	0	0
4	21	20	"Hy3"	"13138"	8340	13050	100	33	34	5	14	35	35	35	6	17	11	1	0	458	1115	1298	116	66	66	70	23	32	57	56	0	-0.005	-0.001	0.056	0.030	10.555	-0.001	0.022	80	464	100	390	1048	Error	-2	392	-1	1049	2704	89223	-0.167	45.435	0	0	0
4	22	20	"Hy3"	"13138"	8520	13050	100	34	35	6	17	35	35	36	6	16	15	5	0	491	1326	1481	111	68	68	70	23	32	62	57	0	-0.002	0.000	0.013	0.025	18.661	0.000	0.002	80	496	100	422	1258	Error	-1	423	0	1258	2830	106073	-0.167	54.609	0	0	0
5	1	1	"Hy3"	"13138"	9210	9430	100	37	37	7	18	37	37	37	5	13	18	6	0	356	1429	1849	129	86	86	90	30	33	60	55	0	0.000	0.000	0.053	0.028	12.484	0.000	0.002	80	516	100	270	1343	Error	0	270	0	1343	2999	114317	0.000	44.633	0	0	0
5	2	1	""	"46839"	9400	9430	100	36	36	6	16	36	36	36	6	16	10	3	0	76	79	28	35	88	88	91	29	31	8	1	0	0.000	0.000	0.176	0.165	3.152	0.019	0.008	80	484	100	-12	-9	Error	0	-12	0	-9	2892	6303	0.000	-0.414	0	0	0
5	3	1	""	"28769"	9580	9430	100	35	37	5	13	36	36	36	5	13	22	2	0	83	85	27	31	88	88	91	27	29	8	3	0	0.200	-0.333	0.211	0.229	3.132	-0.003	0.000	80	474	100	-6	-2	-2.322	-1	-5	1	-3	2923	6762	0.200	-0.222	0	0	0
5	4	1	""	"42664"	9760	9430	100	38	38	7	18	36	36	37	5	13	28	8	0	86	85	26	30	87	87	89	26	29	12	5	0	-2.000	-1.000	0.263	0.238	3.439	0.033	0.019	80	474	100	1	0	Error	2	-1	2	-2	3025	6826	0.200	-0.154	0	0	0
5	5	1	"hsa-miR-1289"	"46340"	9940	9430	100	36	35	5	14	37	37	37	6	16	3	0	0	81	82	24	29	86	86	88	26	29	7	0	0	0.200	0.500	0.208	0.238	4.023	-0.016	0.005	80	474	100	-6	-6	-2.322	-1	-5	-2	-4	2834	6533	-0.333	-0.231	0	0	0
5	6	1	"hsa-miR-1271-5p"	"46627"	10120	9430	100	38	38	6	15	37	37	37	5	13	23	5	0	76	79	29	36	84	84	86	26	30	11	1	0	-0.125	-0.200	0.203	0.194	3.209	-0.006	0.001	80	482	100	-7	-4	Error	1	-8	1	-5	3057	6326	0.200	-0.269	0	0	0
5	7	1	"hsa-miR-636"	"42750"	10300	9440	100	36	36	6	16	37	37	37	5	13	15	3	0	93	138	84	60	86	86	88	27	30	45	41	0	-0.143	-0.019	0.111	0.121	6.383	-0.008	0.006	80	464	100	6	51	Error	-1	7	-1	52	2917	11014	-0.200	1.852	0	0	0
5	8	1	"hsa-miR-92b-5p"	"42717"	10480	9430	100	37	38	5	13	37	37	37	6	16	16	1	0	86	92	29	31	83	83	87	27	31	22	7	0	0.000	0.111	0.297	0.271	3.271	-0.001	0.000	80	493	100	3	10	Error	0	3	1	9	3010	7334	0.167	0.185	0	0	0
5	9	1	"hsa-miR-302c-5p"	"11045"	10670	9430	100	38	39	5	12	37	37	37	6	16	16	3	0	407	327	193	59	85	85	89	27	30	72	67	0	0.003	0.008	0.018	0.025	4.388	0.005	0.017	80	495	100	323	244	-8.331	1	322	2	242	3095	26154	0.333	8.815	0	0	0
5	10	1	""	"11274"	10860	9430	100	37	39	7	17	37	37	37	5	13	32	7	0	75	77	25	32	88	88	90	28	31	5	2	0	0.000	-0.182	0.231	0.223	2.813	-0.003	0.000	80	496	100	-13	-9	Error	0	-13	2	-11	3083	6154	0.400	-0.464	0	0	0
5	11	1	"hsa-miR-20b-5p"	"42640"	11050	9440	100	36	36	6	16	37	37	37	5	13	16	3	0	110	122	55	45	87	87	90	33	36	45	33	0	-0.043	-0.029	0.079	0.139	4.878	-0.022	0.020	80	452	100	22	34	Error	-1	23	-1	35	2918	9748	-0.200	0.970	0	0	0
5	12	1	"ebv-miR-BHRF1-2-5p"	"17562"	11210	9440	100	36	36	5	13	37	37	37	6	16	6	1	0	72	75	27	36	86	86	91	37	40	5	1	0	0.071	0.091	0.201	0.200	3.065	0.000	0.000	80	426	100	-15	-12	-3.807	-1	-14	-1	-11	2848	5985	-0.167	-0.432	0	0	0
5	13	1	""	"14189"	11380	9440	100	35	36	6	16	38	38	38	5	13	10	0	0	95	99	36	36	85	85	89	32	35	27	11	0	-0.300	-0.143	0.355	0.279	3.517	-0.002	0.000	80	462	100	7	12	Error	-3	10	-2	14	2877	7896	-0.400	0.313	0	0	0
5	14	1	"hsa-miR-132-3p"	"10937"	11570	9430	100	37	37	6	16	37	37	38	6	15	12	3	0	84	88	24	27	87	87	89	28	31	15	0	0	0.000	0.000	0.364	0.333	2.357	0.015	0.003	80	495	100	-3	1	Error	0	-3	0	1	2924	7035	-0.167	-0.036	0	0	0
5	15	1	"hsa-miR-190b"	"32731"	11760	9430	100	37	37	6	16	38	38	38	6	15	15	1	0	154	145	58	40	87	87	88	27	30	63	55	0	-0.015	-0.017	0.079	0.113	4.073	0.003	0.000	80	473	100	66	57	Error	-1	67	-1	58	2960	11565	-0.167	2.111	0	0	0
5	16	1	""	"46239"	11930	9430	100	38	38	5	13	37	37	37	6	16	15	2	0	86	89	30	33	86	86	89	27	30	25	3	0	100000.000	0.333	0.207	0.217	2.995	-0.007	0.001	80	462	100	1	4	16.610	1	0	1	3	3047	7107	0.167	0.000	0	0	0
5	17	1	"ebv-miR-BART4-5p"	"17359"	12110	9430	100	36	37	6	16	37	37	37	6	16	13	2	0	90	92	34	36	87	87	89	31	34	26	3	0	-0.333	0.000	0.203	0.192	2.941	-0.010	0.002	80	474	100	2	5	Error	-1	3	0	5	2931	7393	0.000	0.097	0	0	0
5	18	1	"hsa-miR-217"	"19016"	12290	9430	100	36	37	5	13	36	36	37	6	16	15	1	0	70	72	23	31	84	84	88	27	30	6	0	0	0.000	-0.083	0.160	0.185	2.960	0.006	0.001	80	493	100	-14	-11	Error	0	-14	1	-12	2955	5790	0.000	-0.593	0	0	0
5	19	1	"hsa-miR-1225-3p"	"46684"	12490	9440	100	36	37	6	16	36	36	36	5	13	17	8	0	92	96	33	34	85	85	87	28	32	26	11	0	0.000	0.091	0.200	0.203	3.027	0.011	0.003	80	460	100	7	12	Error	0	7	1	11	2978	7716	0.200	0.321	0	0	0
5	20	1	"hsa-miR-1231"	"46531"	12650	9430	100	36	36	6	16	36	36	36	5	13	18	3	0	88	87	29	33	84	84	85	26	30	8	6	0	0.000	0.000	0.348	0.333	3.564	-0.001	0.000	80	449	100	4	3	Error	0	4	0	3	2887	6951	0.000	0.077	0	0	0
5	21	1	"kshv-miR-K12-11-3p"	"17571"	12830	9430	100	35	35	6	17	36	36	36	6	16	11	1	0	92	99	37	37	83	83	85	27	31	36	15	0	-0.111	-0.062	0.169	0.241	4.994	-0.020	0.009	80	483	100	8	15	Error	-1	9	-1	16	2836	7912	-0.167	0.519	0	0	0
5	22	1	"Hy3"	"13138"	13010	9430	100	37	37	6	16	35	35	36	6	16	17	3	0	534	824	1114	135	82	82	85	28	32	61	56	0	0.004	0.003	0.008	0.016	9.797	0.001	0.006	80	515	100	454	744	-7.820	2	452	2	742	2952	65892	0.167	26.393	0	0	0
5	1	2	""	"11268"	9210	9620	100	36	36	5	13	36	36	36	5	13	15	2	0	256	243	158	65	85	85	87	27	31	65	61	0	0.000	0.000	0.035	0.048	4.746	0.001	0.001	80	492	100	171	158	Error	0	171	0	158	2919	19450	0.000	5.778	0	0	0
5	2	2	"spike_control_v2_40"	"29001"	9390	9620	100	37	38	6	15	36	36	36	6	16	17	3	0	732	625	503	80	87	87	90	27	30	65	62	0	0.002	0.004	0.009	0.013	6.777	0.000	0.000	80	460	100	646	540	-9.333	1	645	2	538	3014	49976	0.333	19.815	0	0	0
5	3	2	""	"17691"	9570	9620	100	38	38	5	13	36	36	36	6	16	22	3	0	80	81	29	35	87	87	90	30	33	11	3	0	-0.286	-0.333	0.333	0.260	4.467	-0.004	0.000	80	460	100	-5	-4	Error	2	-7	2	-6	3047	6498	0.333	-0.300	0	0	0
5	4	2	"hsa-miR-623"	"46556"	9750	9620	100	37	37	5	13	36	36	36	6	16	15	1	0	87	90	29	32	87	87	90	30	33	20	3	0	100000.000	0.333	0.135	0.173	3.079	0.002	0.000	80	461	100	1	4	16.610	1	0	1	3	2959	7231	0.167	0.000	0	0	0
5	5	2	"hsa-miR-302d-3p"	"27838"	9930	9620	100	36	36	5	13	36	36	36	6	16	11	0	0	87	91	26	28	85	85	87	28	32	18	5	0	0.000	0.000	0.213	0.269	3.648	-0.006	0.001	80	471	100	2	6	Error	0	2	0	6	2890	7259	0.000	0.143	0	0	0
5	6	2	"hsa-miR-631"	"42700"	10120	9630	100	37	37	6	16	37	37	37	6	16	15	0	0	174	239	172	71	82	82	84	27	32	56	53	0	0.000	0.000	0.048	0.046	6.439	-0.002	0.001	80	471	100	92	157	Error	0	92	0	157	2926	19154	0.000	5.741	0	0	0
5	7	2	""	"46879"	10300	9620	100	37	37	6	16	37	37	37	6	16	15	5	0	106	128	68	53	83	83	84	25	29	48	42	0	0.000	0.000	0.103	0.115	4.236	0.015	0.014	80	439	100	23	45	Error	0	23	0	45	2998	10253	0.000	1.760	0	0	0
5	8	2	"hcmv-miR-UL112-3p"	"17508"	10470	9630	100	38	38	6	15	37	37	37	5	13	21	7	0	103	109	45	41	84	84	85	25	29	45	27	0	0.053	0.040	0.162	0.134	2.651	0.024	0.020	80	439	100	20	26	-4.248	1	19	1	25	3073	8754	0.200	0.960	0	0	0
5	9	2	"hsa-let-7g-3p"	"42778"	10650	9620	100	38	38	6	15	37	37	37	6	16	23	5	0	85	85	28	32	84	84	87	28	32	13	7	0	1.000	1.000	0.426	0.364	3.612	0.012	0.003	80	461	100	2	2	0.000	1	1	1	1	3076	6834	0.167	-0.071	0	0	0
5	10	2	""	"42536"	10830	9620	100	36	37	5	13	37	37	37	6	16	8	0	0	72	73	23	31	87	87	90	29	32	5	0	0	0.067	0.000	0.188	0.211	2.377	0.012	0.004	80	462	100	-16	-14	-3.907	-1	-15	0	-14	2962	5862	0.000	-0.586	0	0	0
5	11	2	""	"46835"	11010	9620	100	37	37	6	16	37	37	37	6	16	11	3	0	78	82	26	31	85	85	88	27	30	15	2	0	0.000	0.000	0.222	0.230	3.324	0.012	0.002	80	464	100	-7	-3	Error	0	-7	0	-3	2969	6525	0.000	-0.222	0	0	0
5	12	2	"hsa-miR-151a-3p"	"17463"	11200	9620	100	36	36	6	16	37	37	37	6	16	10	1	0	1069	787	606	77	83	83	88	29	32	70	66	0	-0.001	-0.001	0.026	0.027	11.068	-0.001	0.008	80	461	100	985	703	Error	-1	986	-1	704	2918	62954	-0.167	24.103	0	0	0
5	13	2	"hsa-miR-1297"	"46944"	11380	9620	100	38	37	6	16	37	37	37	6	16	11	2	0	130	150	80	53	86	86	91	30	32	57	48	0	0.023	0.000	0.049	0.057	4.273	0.011	0.013	80	438	100	45	64	-5.459	1	44	0	64	2997	11981	0.000	1.967	0	0	0
5	14	2	"hsa-miR-1205"	"46860"	11550	9620	100	37	38	5	13	36	36	37	6	16	20	2	0	95	99	33	33	87	87	90	29	32	27	8	0	0.125	0.167	0.135	0.146	3.958	-0.008	0.001	80	451	100	9	14	-3.000	1	8	2	12	3002	7903	0.167	0.310	0	0	0
5	15	2	""	"42862"	11740	9620	100	37	37	6	16	37	37	37	6	16	8	1	0	77	80	23	28	88	88	90	29	32	2	0	0	0.000	0.000	0.211	0.228	3.052	0.005	0.001	80	463	100	-11	-8	Error	0	-11	0	-8	2943	6364	0.000	-0.345	0	0	0
5	16	2	""	"42822"	11920	9620	100	36	37	5	13	37	37	37	6	16	10	1	0	76	76	24	31	88	88	90	29	32	5	1	0	0.083	0.000	0.165	0.185	2.839	0.005	0.000	80	452	100	-13	-12	-3.585	-1	-12	0	-12	2921	6099	0.000	-0.483	0	0	0
5	17	2	"hsa-miR-1294"	"46661"	12100	9620	100	36	36	7	19	37	37	37	6	16	13	2	0	87	87	28	32	87	87	89	31	34	13	1	0	100000.000	100000.000	0.271	0.251	2.555	0.001	0.000	80	460	100	-1	-1	16.610	-1	0	-1	0	2909	6955	-0.167	-0.065	0	0	0
5	18	2	"hsa-miR-302a-5p"	"42541"	12280	9620	100	36	37	6	16	37	37	37	6	16	10	1	0	76	78	25	32	85	85	89	27	30	6	2	0	0.111	0.000	0.167	0.194	3.255	-0.028	0.014	80	452	100	-10	-7	-3.170	-1	-9	0	-7	2965	6223	0.000	-0.407	0	0	0
5	19	2	""	"17749"	12460	9620	100	38	37	6	16	37	37	37	5	13	12	6	0	16808	27900	28096	100	85	85	87	27	31	67	63	7	0.000	0.000	0.000	0.002	38.756	0.000	0.005	80	444	100	16724	27815	Error	1	16723	0	27815	2977	2232017	0.000	1030.111	0	0	0
5	20	2	""	"46787"	12640	9620	100	36	36	6	16	36	36	36	5	13	17	2	0	67	69	20	28	84	84	87	27	31	3	0	0	0.000	0.000	0.281	0.243	2.828	0.002	0.000	80	452	100	-17	-15	Error	0	-17	0	-15	2859	5551	0.000	-0.667	0	0	0
5	21	2	""	"27540"	12820	9630	100	34	35	6	17	36	36	36	6	16	12	6	0	115	224	189	84	82	82	86	28	32	51	46	0	-0.061	-0.007	0.152	0.091	4.707	0.001	0.000	80	451	100	31	141	Error	-2	33	-1	142	2822	17904	-0.167	4.929	0	0	0
5	22	2	"hsa-miR-325"	"11058"	13000	9630	100	37	37	5	13	36	36	36	6	16	12	1	0	90	96	42	43	83	83	85	27	31	31	18	0	0.143	0.077	0.134	0.142	3.632	-0.009	0.003	80	493	100	8	14	-2.807	1	7	1	13	2980	7698	0.167	0.407	0	0	0
5	1	3	""	"46422"	9210	9820	100	35	35	5	14	35	35	36	6	16	12	1	0	84	88	31	35	81	81	85	29	34	22	7	0	0.000	0.000	0.174	0.241	4.063	-0.007	0.001	80	492	100	3	7	Error	0	3	0	7	2833	7016	-0.167	0.103	0	0	0
5	2	3	"hsa-miR-23a-3p"	"42744"	9390	9820	100	38	37	6	16	37	37	36	6	16	15	1	0	6009	4400	3667	83	85	85	89	29	32	72	70	0	0.000	0.000	0.001	0.005	17.068	0.000	0.003	80	460	100	5925	4315	Error	1	5924	0	4315	2973	352030	0.167	148.655	0	0	0
5	3	3	"spike_control_v2_37"	"28684"	9570	9820	100	38	38	6	15	37	37	37	6	16	17	1	0	226	782	789	100	83	83	86	27	31	56	56	0	0.007	0.001	0.050	0.028	12.026	0.000	0.001	80	448	100	144	700	-7.160	1	143	1	699	3003	62587	0.167	25.778	0	0	0
5	4	3	""	"33163"	9740	9820	100	37	38	6	15	36	36	37	6	16	18	2	0	85	87	28	32	83	83	86	27	31	20	3	0	0.500	0.500	0.221	0.196	3.321	-0.013	0.003	80	449	100	3	6	-1.000	1	2	2	4	3005	6942	0.167	0.037	0	0	0
5	5	3	"hsa-miR-539-5p"	"14271"	9920	9820	100	36	36	5	13	37	37	37	5	13	13	3	0	92	99	37	37	83	83	86	27	31	32	18	0	-0.111	-0.062	0.134	0.196	5.504	0.000	0.000	80	462	100	8	15	Error	-1	9	-1	16	2890	7901	-0.200	0.481	0	0	0
5	6	3	"hsa-miR-96-3p"	"42971"	10100	9820	100	37	37	5	13	37	37	37	5	13	8	5	0	79	79	21	26	86	86	87	27	31	3	0	0	0.000	0.000	0.250	0.280	2.820	-0.001	0.000	80	463	100	-7	-7	Error	0	-7	0	-7	2927	6293	0.000	-0.296	0	0	0
5	7	3	"hsa-miR-204-3p"	"42502"	10290	9820	100	34	36	6	16	37	37	37	5	13	13	1	0	191	323	266	82	83	83	85	27	31	53	52	0	-0.028	-0.004	0.106	0.068	8.175	-0.002	0.002	80	471	100	105	239	Error	-3	108	-1	240	2840	25810	-0.200	8.815	0	0	0
5	8	3	"hsa-miR-340-5p"	"29872"	10470	9810	100	36	36	6	16	37	37	37	6	16	12	0	0	576	476	335	70	84	84	85	27	31	66	63	0	-0.002	-0.003	0.013	0.039	12.079	-0.002	0.006	80	450	100	491	391	Error	-1	492	-1	392	2892	38112	-0.167	14.481	0	0	0
5	9	3	"hsa-miR-526b-5p"	"46744"	10650	9820	100	38	38	5	13	37	37	37	6	16	12	2	0	82	85	32	37	86	86	88	27	30	20	3	0	-0.250	-1.000	0.136	0.154	3.653	-0.003	0.000	80	450	100	-3	0	Error	1	-4	1	-1	3023	6836	0.167	-0.111	0	0	0
5	10	3	""	"17540"	10830	9820	100	36	37	5	13	38	38	38	5	13	7	1	0	80	81	29	35	86	86	90	29	32	8	2	0	0.333	0.200	0.167	0.217	2.592	0.018	0.007	80	450	100	-8	-6	-1.585	-2	-6	-1	-5	2936	6473	-0.200	-0.310	0	0	0
5	11	3	"hsa-miR-34c-5p"	"11074"	11010	9820	100	39	39	6	15	37	37	37	5	13	26	5	0	273	338	273	80	85	85	88	27	30	60	55	0	0.011	0.008	0.023	0.034	4.812	0.006	0.041	80	460	100	190	255	-6.555	2	188	2	253	3105	27072	0.400	9.259	0	0	0
5	12	3	"hsa-miR-1293"	"46416"	11190	9820	100	36	36	6	16	37	37	37	5	13	13	2	0	92	98	40	40	84	84	88	27	30	36	16	0	-0.125	-0.071	0.200	0.175	3.495	-0.001	0.000	80	471	100	7	13	Error	-1	8	-1	14	2903	7818	-0.200	0.370	0	0	0
5	13	3	"hsa-miR-513b-5p"	"46789"	11380	9820	100	35	36	6	16	37	37	38	6	15	12	0	0	111	151	84	55	86	86	88	28	31	48	46	0	-0.080	-0.015	0.124	0.115	4.080	-0.007	0.004	80	458	100	23	64	Error	-2	25	-1	65	2875	12070	-0.333	2.250	0	0	0
5	14	3	""	"4390"	11550	9810	100	37	38	6	15	37	37	37	6	16	12	5	0	96	95	35	36	83	83	87	28	32	25	8	0	0.000	0.083	0.195	0.223	3.005	0.002	0.000	80	441	100	13	13	Error	0	13	1	12	3000	7615	0.167	0.286	0	0	0
5	15	3	""	"42787"	11730	9810	100	40	39	5	12	37	37	37	6	16	21	1	0	90	91	29	31	86	86	88	28	31	16	6	0	0.750	0.400	0.222	0.248	3.433	0.008	0.001	80	461	100	7	7	-0.415	3	4	2	5	3140	7278	0.333	0.107	0	0	0
5	16	3	""	"46331"	11910	9810	100	36	37	6	16	37	37	37	6	16	17	5	0	80	79	24	30	86	86	88	27	30	10	1	0	0.167	0.000	0.298	0.293	3.768	-0.002	0.000	80	471	100	-7	-7	-2.585	-1	-6	0	-7	2943	6358	0.000	-0.333	0	0	0
5	17	3	"ebv-miR-BART19-3p"	"42522"	12100	9820	100	38	38	5	13	37	37	37	6	16	11	3	0	955	1608	1536	95	84	84	86	26	30	63	60	0	0.001	0.001	0.008	0.018	13.007	0.000	0.003	80	458	100	872	1525	-9.767	1	871	1	1524	3037	128605	0.167	58.538	0	0	0
5	18	3	""	"17528"	12270	9810	100	38	38	6	15	37	37	37	6	16	16	1	0	66	72	27	37	84	84	87	27	31	7	2	0	-0.056	-0.083	0.206	0.211	3.812	-0.008	0.001	80	459	100	-17	-11	Error	1	-18	1	-12	3009	5790	0.167	-0.556	0	0	0
5	19	3	"hsa-miR-518f-5p"	"46622"	12460	9810	100	37	38	6	15	36	36	37	5	13	26	11	0	76	81	39	48	86	86	89	30	33	10	1	0	-0.100	-0.400	0.171	0.212	3.522	-0.005	0.001	80	462	100	-9	-3	Error	1	-10	2	-5	3031	6506	0.200	-0.267	0	0	0
5	20	3	"hsa-miR-555"	"17612"	12640	9810	100	37	37	6	16	36	36	37	5	13	22	3	0	81	80	27	33	87	87	90	32	35	10	0	0	-0.167	-0.143	0.250	0.287	3.407	0.016	0.008	80	452	100	-5	-6	Error	1	-6	1	-7	2931	6422	0.000	-0.312	0	0	0
5	21	3	""	"46616"	12820	9810	100	37	38	7	18	37	37	37	6	16	21	6	0	79	83	25	30	83	83	86	29	33	11	2	0	0.000	100000.000	0.315	0.328	2.991	-0.018	0.005	80	461	100	-4	1	Error	0	-4	1	0	3016	6654	0.167	-0.103	0	0	0
5	22	3	""	"146075"	13010	9820	100	36	36	6	16	36	36	36	6	16	15	3	0	133	133	63	47	83	83	85	28	32	56	45	0	0.000	0.000	0.095	0.107	4.345	0.008	0.003	80	484	100	50	50	Error	0	50	0	50	2897	10616	0.000	1.714	0	0	0
5	1	4	""	"146181"	9200	10010	100	35	36	5	13	36	36	36	6	16	11	1	0	74	76	24	31	80	80	85	29	34	7	1	0	0.167	0.000	0.233	0.263	3.410	-0.006	0.001	80	494	100	-7	-4	-2.585	-1	-6	0	-4	2896	6046	0.000	-0.310	0	0	0
5	2	4	""	"146145"	9390	10010	100	34	34	6	17	36	36	37	5	13	10	1	0	105	196	150	76	85	85	87	29	33	45	41	0	-0.100	-0.018	0.158	0.092	5.757	-0.006	0.010	80	462	100	18	109	Error	-2	20	-2	111	2712	15687	-0.600	3.759	0	0	0
5	3	4	"spike_control_v2_16"	"24226"	9570	10010	100	33	34	5	14	37	37	37	6	16	3	0	0	70	75	23	30	85	85	85	26	30	8	0	0	0.267	0.300	0.273	0.255	3.019	0.004	0.000	80	452	100	-19	-13	-1.907	-4	-15	-3	-10	2689	5971	-0.500	-0.385	0	0	0
5	4	4	"spike_control_v2_35"	"28568"	9750	10010	100	33	34	5	14	37	37	37	6	16	2	1	0	412	394	300	76	82	82	83	24	28	66	61	0	-0.012	-0.010	0.115	0.070	6.578	-0.005	0.025	80	462	100	326	309	Error	-4	330	-3	312	2693	31524	-0.500	12.958	0	0	0
5	5	4	""	"146150"	9940	10010	100	38	38	6	15	36	36	37	5	13	21	6	0	358	309	185	59	83	83	85	24	28	70	68	0	0.007	0.009	0.024	0.041	5.636	0.003	0.005	80	451	100	277	228	-7.103	2	275	2	226	3003	24705	0.200	9.333	0	0	0
5	6	4	""	"42650"	10110	10010	100	38	38	5	13	36	36	37	5	13	20	1	0	450	511	438	85	83	83	87	30	34	62	60	0	0.005	0.005	0.008	0.012	5.425	0.001	0.003	80	440	100	369	430	-7.520	2	367	2	428	3016	40841	0.200	14.133	0	0	0
5	7	4	""	"10991"	10290	10010	100	37	38	6	15	37	37	37	6	16	16	3	0	84	87	29	33	84	84	88	29	32	20	6	0	0.000	0.333	0.203	0.221	4.052	0.010	0.002	80	452	100	0	4	Error	0	0	1	3	3002	6933	0.167	-0.034	0	0	0
5	8	4	"hsa-miR-3129-5p"	"146005"	10470	10010	100	36	37	5	13	37	37	37	6	16	10	2	0	96	104	40	38	81	81	84	27	32	42	22	0	-0.067	0.000	0.155	0.153	3.380	0.010	0.004	80	479	100	14	23	Error	-1	15	0	23	2969	8303	0.000	0.741	0	0	0
5	9	4	""	"146128"	10670	10000	100	38	38	5	13	36	36	37	5	13	23	6	0	105	105	39	37	83	83	85	26	30	43	18	0	0.091	0.091	0.152	0.139	3.045	0.019	0.011	80	459	100	24	24	-3.459	2	22	2	22	3034	8390	0.200	0.769	0	0	0
5	10	4	""	"146007"	10840	10000	100	37	37	6	16	37	37	37	6	16	16	3	0	86	85	28	32	87	87	90	29	32	17	0	0	0.000	0.000	0.226	0.214	3.144	0.014	0.005	80	426	100	-1	-2	Error	0	-1	0	-2	2992	6833	0.000	-0.172	0	0	0
5	11	4	"RNU1"	"145659"	11010	10010	100	36	37	5	13	37	37	37	6	16	13	1	0	665	1485	1455	97	87	87	90	30	33	65	61	0	-0.002	0.000	0.004	0.011	9.872	0.000	0.000	80	450	100	577	1398	Error	-1	578	0	1398	2945	118799	0.000	46.500	0	0	0
[truncated: 3,048,400 more chars]
