# Supplementary material for: CircRNA_036186 mediates HNSCC progression by regulating 14-3-3ζ
Source: Front Oncol. 2024 Dec 3;14:1498139. doi: 10.3389/fonc.2024.1498139 (PMC11649647; doi:10.3389/fonc.2024.1498139)
Supplement: Supplementary file 1 [file DataSheet1.zip › Supplementary Material/N3.txt]

TYPE	text	text	text	integer	text	float	float	text	integer	text	text	integer	integer	integer	integer	float	float	float	float	float	float	text	text	text	text	text	text	text	text	text	text	text	integer	integer	integer	text	integer	boolean
FEPARAMS	Protocol_Name	Protocol_date	Scan_ScannerName	Scan_NumChannels	Scan_Date	Scan_MicronsPerPixelX	Scan_MicronsPerPixelY	Scan_OriginalGUID	Scan_NumScanPass	Grid_Name	Grid_Date	Grid_NumSubGridRows	Grid_NumSubGridCols	Grid_NumRows	Grid_NumCols	Grid_RowSpacing	Grid_ColSpacing	Grid_OffsetX	Grid_OffsetY	Grid_NomSpotWidth	Grid_NomSpotHeight	Grid_GenomicBuild	FeatureExtractor_Barcode	FeatureExtractor_Sample	FeatureExtractor_ScanFileName	FeatureExtractor_ArrayName	FeatureExtractor_ScanFileGUID	FeatureExtractor_DesignFileName	FeatureExtractor_ExtractionTime	FeatureExtractor_UserName	FeatureExtractor_ComputerName	FeatureExtractor_Version	FeatureExtractor_IsXDRExtraction	FeatureExtractor_ColorMode	FeatureExtractor_QCReportType	DyeNorm_NormFilename	DyeNorm_NormNumProbes	Grid_IsGridFile
DATA	GE1_1100_Jul11 (Read Only)	1-Jul-2011 22:30	Agilent Technologies Scanner G2505C US10450393	1	07-08-2016 13:04:15	5	5	ef8880e7-fdaf-470a-ae35-141475010ffc	1	074301_D_F_20150519	19-May-2015 00:00	1	1	192	82	73.3235	63.5	0	36.6617	65	65	hg19:GRCh37:Feb2009	2_4		F:\2016.07.08 Human circ 1-color 8x15k(liufaxian,jiangguangjian,wangshouyu,zhuangchengle)\\US10450393_S01.tif	US10450393_S01	133979c3-f086-4f29-b732-d1823f873715	074301_D_F_20150519.xml	08-Jul-2016 13:29:03	admin	HP4400-CDFC11DC	11.0.1.1	0	0	0		0	0
*
TYPE	float	float	float	integer	integer	float	float	float	integer	float	float	float	integer	float	float	integer	integer	integer	integer	integer	float	float	float	integer	float	float	float	float	float	integer	integer	float	float	float	float	float	integer	float	float	float	float	integer	float	float	float	float	float	integer	float	float	float	float	float	float	float	integer	float	integer	float	float	float	float	integer	float	float	float	float	text	float	float	float	float	float	float	float	float	float	float	float	float	float	float	float	float	float	float	float	float	float	integer	integer	integer	integer	float	integer	text	integer	text	float	float	float	integer	boolean	float	float	boolean	float	boolean	float	boolean	float	boolean	float	boolean	float	boolean	float	boolean	float	boolean	float	boolean	float	boolean	float	boolean
STATS	gDarkOffsetAverage	gDarkOffsetMedian	gDarkOffsetStdDev	gDarkOffsetNumPts	gSaturationValue	gAvgSig2BkgeQC	gAvgSig2BkgNegCtrl	gRatioSig2BkgeQC_NegCtrl	gNumSatFeat	gLocalBGInlierNetAve	gLocalBGInlierAve	gLocalBGInlierSDev	gLocalBGInlierNum	gGlobalBGInlierAve	gGlobalBGInlierSDev	gGlobalBGInlierNum	gNumFeatureNonUnifOL	gNumPopnOL	gNumNonUnifBGOL	gNumPopnBGOL	gOffsetUsed	gGlobalFeatInlierAve	gGlobalFeatInlierSDev	gGlobalFeatInlierNum	AnyColorPrcntFeatNonUnifOL	AnyColorPrcntBGNonUnifOL	AnyColorPrcntFeatPopnOL	AnyColorPrcntBGPopnOL	TotalPrcntFeatOL	gNumNegBGSubFeat	gNonCtrlNumNegFeatBGSubSig	gSpatialDetrendRMSFit	gSpatialDetrendRMSFilteredMinusFit	gSpatialDetrendSurfaceArea	gSpatialDetrendVolume	gSpatialDetrendAveFit	gNonCtrlNumSatFeat	gNonCtrl99PrcntNetSig	gNonCtrl50PrcntNetSig	gNonCtrl1PrcntNetSig	gNonCtrlMedPrcntCVBGSubSig	gCtrleQCNumSatFeat	gCtrleQC99PrcntNetSig	gCtrleQC50PrcntNetSig	gCtrleQC1PrcntNetSig	geQCMedPrcntCVBGSubSig	geQCSig2BkgLow2	gNegCtrlNumInliers	gNegCtrlAveNetSig	gNegCtrlSDevNetSig	gNegCtrlAveBGSubSig	gNegCtrlSDevBGSubSig	gAveNumPixOLLo	gAveNumPixOLHi	gPixCVofHighSignalFeat	gNumHighSignalFeat	AddErrorEstimateGreen	TotalNumFeatures	ROIHeight	ROIWidth	CentroidDiffX	CentroidDiffY	NumFoundFeat	MaxNonUnifEdges	MaxSpotNotFoundEdges	gMultDetrendRMSFit	gMultDetrendSurfaceAverage	eQCLowSigName2	eQCOneColorLogLowSignal	eQCOneColorLogLowSignalError	eQCOneColorLogHighSignal	eQCOneColorLinFitLogLowConc	eQCOneColorLinFitLogLowSignal	eQCOneColorLinFitLogHighConc	eQCOneColorLinFitLogHighSignal	eQCOneColorLinFitSlope	eQCOneColorLinFitIntercept	eQCOneColorLinFitRSQ	eQCOneColorSpikeDetectionLimit	gNonCtrl50PrcntBGSubSig	gCtrleQC50PrcntBGSubSig	gMedPrcntCVProcSignal	geQCMedPrcntCVProcSignal	gOutlierFlagger_Auto_FeatB_Term	gOutlierFlagger_Auto_FeatC_Term	gOutlierFlagger_Auto_BgndB_Term	gOutlierFlagger_Auto_BgndC_Term	OutlierFlagger_FeatChiSq	OutlierFlagger_BgndChiSq	GriddingStatus	IsGoodGrid	NumGeneNonUnifOL	TotalNumberOfReplicatedGenes	gPercentileIntensityProcessedSignal	ExtractionStatus	QCMetricResults	gNonCtrlNumWellAboveBG	ImageDepth	AFHold	gPMTVolts	GlassThickness	gDDN	GridHasBeenOptimized	gNegCtrlSpread	Metric_IsGoodGrid	Metric_IsGoodGrid_IsInRange	Metric_AnyColorPrcntFeatNonUnifOL	Metric_AnyColorPrcntFeatNonUnifOL_IsInRange	Metric_gNegCtrlAveNetSig	Metric_gNegCtrlAveNetSig_IsInRange	Metric_gNegCtrlAveBGSubSig	Metric_gNegCtrlAveBGSubSig_IsInRange	Metric_gNegCtrlSDevBGSubSig	Metric_gNegCtrlSDevBGSubSig_IsInRange	Metric_gSpatialDetrendRMSFilteredMinusFit	Metric_gSpatialDetrendRMSFilteredMinusFit_IsInRange	Metric_gNonCntrlMedCVProcSignal	Metric_gNonCntrlMedCVProcSignal_IsInRange	Metric_gE1aMedCVProcSignal	Metric_gE1aMedCVProcSignal_IsInRange	Metric_absGE1E1aSlope	Metric_absGE1E1aSlope_IsInRange	Metric_DetectionLimit	Metric_DetectionLimit_IsInRange	Metric_gDDN	Metric_gDDN_IsInRange
DATA	7.56977	7.56977	1.90296	0	778055	1.6982	2.58322	0.657396	0	17.3081	24.8779	2.66059	15455	24.8779	2.66059	15455	0	45	0	148	7.56977	724.795	5120.43	15558	0	0	0.288406	0.948536	0	762	500	4.34907	2.11537	1.0005	6.55642	56.1332	0	14821.9	81.649	43.0148	5.21971	0	242.503	53.3985	40.4461	6.13899	2.98719	77	44.5964	5.18009	-3.94392	2.35122	0.407678	0.870666	0.0362045	306	2.11537	15603	4.11968	7.61897	0.985592	0.879782	15404	0	0.0365854	0.0305844	0.995664	(+)E1A_r60_3	0	0	0	0	0	0	0	0	0	0	-1	33.1223	2.60441	4.71259	6.1568	960.923	85.0037	68.7188	34.6444	1.94312	2.32921	0	1	0	13762	100.579	1	ExtractionEvaluate	11631	20 Bit	0	356	972.024	1	0	7.02525	1	1	0	1	44.5964	0	-3.94392	1	2.35122	1	2.11537	1	4.71259	1	6.1568	1	0	0	-1	0	1	1
*
TYPE	integer	integer	integer	integer	integer	text	text	float	float	float	float	float	float	float	boolean	boolean	boolean	boolean	boolean	boolean	float	boolean	boolean	float	float
FEATURES	FeatureNum	Row	Col	SubTypeMask	ControlType	ProbeName	SystematicName	PositionX	PositionY	gProcessedSignal	gProcessedSigError	gMedianSignal	gBGMedianSignal	gBGPixSDev	gIsSaturated	gIsFeatNonUnifOL	gIsBGNonUnifOL	gIsFeatPopnOL	gIsBGPopnOL	IsManualFlag	gBGSubSignal	gIsPosAndSignif	gIsWellAboveBG	SpotExtentX	gBGMeanSignal
DATA	1	1	1	260	1	GE_BrightCorner	GE_BrightCorner	9941.32	2698.2	1.000890e+005	1.000890e+004	91751.5	23	6.878024e+000	0	0	0	0	0	0	91501.7	1	1	53.2255	24.0058
DATA	2	1	2	66	1	DarkCorner	DarkCorner	9965.88	2698.39	3.986700e+000	2.354657e+000	52.5	23	6.581065e+000	0	0	0	0	0	0	3.63403	1	0	45.4864	23.2364
DATA	3	1	3	66	1	DarkCorner	DarkCorner	9991.96	2698.17	2.364164e+000	2.326529e+000	48	22	6.899300e+000	0	0	0	0	0	0	-0.445705	0	0	46.8651	22.9943
DATA	4	1	4	0	0	ASCRP3005920	ASCRP3005920	10017.5	2698	8.992189e+001	9.289302e+000	132	22	6.668163e+000	0	0	0	0	0	0	81.6178	1	1	54.1152	22.1676
DATA	5	1	5	0	0	ASCRP3009233	ASCRP3009233	10042.9	2698.2	1.479839e+001	2.762607e+000	64	22	7.042190e+000	0	0	0	0	0	0	13.419	1	1	46.8651	22.5636
DATA	6	1	6	0	0	ASCRP3009385	ASCRP3009385	10068.3	2697.85	7.802891e+000	2.461071e+000	57	22	6.776882e+000	0	0	0	0	0	0	7.07168	1	0	47.8731	22.6673
DATA	7	1	7	0	0	ASCRP3005239	ASCRP3005239	10093.4	2698.11	3.854806e+001	4.506111e+000	84.5	22	6.685058e+000	0	0	0	0	0	0	34.9438	1	1	49.5074	22.7129
DATA	8	1	8	0	0	ASCRP3002896	ASCRP3002896	10119.1	2698.21	7.241159e+001	7.607377e+000	116	22	6.109629e+000	0	0	0	0	0	0	65.6875	1	1	46.8651	21.9551
DATA	9	1	9	0	0	ASCRP3012599	ASCRP3012599	10144.3	2698.43	1.526390e+001	2.784671e+000	62	22	6.256315e+000	0	0	0	0	0	0	13.8634	1	1	47.5395	21.6723
DATA	10	1	10	0	0	ASCRP3008371	ASCRP3008371	10169.8	2698.34	3.192831e+002	3.201288e+001	339	22	6.512461e+000	0	0	0	0	0	0	290.451	1	1	45.835	22.0169
DATA	11	1	11	0	0	ASCRP3002296	ASCRP3002296	10194.9	2698.42	3.029315e+000	2.340314e+000	53	21	6.358417e+000	0	0	0	0	0	0	2.76138	1	0	47.5395	21.8538
DATA	12	1	12	0	0	ASCRP3009151	ASCRP3009151	10220.3	2698.27	5.123317e+001	5.622125e+000	96	21	6.403766e+000	0	0	0	0	0	0	46.8122	1	1	47.2035	21.8459
DATA	13	1	13	0	0	ASCRP3003948	ASCRP3003948	10246.1	2698.21	2.145014e+001	3.151346e+000	72	21	6.562620e+000	0	0	0	0	0	0	19.6543	1	1	47.2035	22.2664
DATA	14	1	14	0	0	ASCRP3004099	ASCRP3004099	10271.3	2698.33	2.555395e+001	3.439039e+000	74	21	6.187192e+000	0	0	0	0	0	0	23.4872	1	1	46.8651	21.4421
DATA	15	1	15	0	0	ASCRP3000075	ASCRP3000075	10297.1	2697.99	2.796787e+001	3.617149e+000	74.5	21	5.937350e+000	0	0	0	0	0	0	25.7917	1	1	46.8651	21.3842
DATA	16	1	16	0	0	ASCRP3009851	ASCRP3009851	10322.2	2697.9	5.389154e+000	2.348322e+000	54	21	6.237323e+000	0	0	0	0	0	0	4.98767	1	0	46.8651	21.9314
DATA	17	1	17	0	0	ASCRP3000317	ASCRP3000317	10347.7	2698.32	1.195158e+002	1.216647e+001	163	21	6.544597e+000	0	0	0	0	0	0	111.053	1	1	47.5395	21.9335
DATA	18	1	18	0	0	ASCRP3008068	ASCRP3008068	10373.1	2698.32	3.357938e+001	4.051738e+000	80.5	21	6.387973e+000	0	0	0	0	0	0	31.3287	1	1	45.835	21.8724
DATA	19	1	19	0	0	ASCRP3009183	ASCRP3009183	10398.1	2698.46	1.306432e+003	1.306627e+002	1236	22	6.453282e+000	0	0	0	0	0	0	1224	1	1	46.1809	22.1363
DATA	20	1	20	0	0	ASCRP3007386	ASCRP3007386	10423.9	2698.14	4.875159e+001	5.368499e+000	96	22	6.416111e+000	0	0	0	0	0	0	45.8748	1	1	47.8731	22.8729
DATA	21	1	21	0	0	ASCRP3007026	ASCRP3007026	10449.4	2698.07	3.529918e+001	4.179550e+000	83	23	6.428032e+000	0	0	0	0	0	0	33.3661	1	1	53.8203	22.7509
DATA	22	1	22	0	0	ASCRP3005415	ASCRP3005415	10474.5	2698.31	6.394757e+001	6.771678e+000	113	22	6.453064e+000	0	0	0	0	0	0	60.7227	1	1	48.5334	22.315
DATA	23	1	23	0	0	CUST_18_PI418767722	NM_000754	10500	2698.29	4.291503e+000	2.258515e+000	55.5	22	6.179456e+000	0	0	0	0	0	0	4.0941	1	0	48.2044	22.1921
DATA	24	1	24	0	0	ASCRP3000412	ASCRP3000412	10525.4	2698.43	3.915778e+000	2.241418e+000	54	22	6.021545e+000	0	0	0	0	0	0	3.75329	1	0	47.2035	22.1434
DATA	25	1	25	0	0	ASCRP3012942	ASCRP3012942	10550.9	2698.24	1.277799e+001	2.541223e+000	63	23	6.386780e+000	0	0	0	0	0	0	12.3055	1	1	47.2035	23.2266
DATA	26	1	26	0	0	ASCRP3001268	ASCRP3001268	10576	2698.27	2.390435e+001	3.239540e+000	73	23	6.433906e+000	0	0	0	0	0	0	23.1275	1	1	46.8651	22.7721
DATA	27	1	27	0	0	ASCRP3011593	ASCRP3011593	10601.5	2698.39	1.260116e+001	2.514634e+000	64	23	6.309212e+000	0	0	0	0	0	0	12.2494	1	1	46.8651	23.0243
DATA	28	1	28	0	0	ASCRP3002850	ASCRP3002850	10627	2698.24	9.722819e+001	9.961180e+000	143	22	6.338413e+000	0	0	0	0	0	0	94.9519	1	1	46.8651	22.4131
DATA	29	1	29	0	0	ASCRP3010443	ASCRP3010443	10652.4	2698.26	1.090016e+001	2.416063e+000	63.5	23	6.860481e+000	0	0	0	0	0	0	10.6937	1	1	46.1809	22.9905
DATA	30	1	30	0	0	ASCRP3007634	ASCRP3007634	10678	2698.15	1.132391e+001	2.426875e+000	61	23	6.285822e+000	0	0	0	0	0	0	11.1597	1	1	46.8651	22.6635
DATA	31	1	31	0	0	ASCRP3001637	ASCRP3001637	10703.1	2698.46	7.749610e+001	8.038884e+000	127	23	6.956431e+000	0	0	0	0	0	0	76.7079	1	1	46.1809	23.5376
DATA	32	1	32	0	0	ASCRP3012615	ASCRP3012615	10728.4	2698.31	3.752708e+000	2.160927e+000	54.5	23	6.673781e+000	0	0	0	0	0	0	3.73027	1	0	46.1809	23.2879
DATA	33	1	33	0	0	ASCRP3011633	ASCRP3011633	10753.6	2698.4	3.685983e+001	4.251825e+000	83	23	6.196054e+000	0	0	0	0	0	0	36.791	1	1	47.2035	22.5413
DATA	34	1	34	0	0	ASCRP3013504	ASCRP3013504	10779.3	2698.24	3.607589e+001	4.179748e+000	85	22	6.285622e+000	0	0	0	0	0	0	36.1535	1	1	45.835	22.395
DATA	35	1	35	0	0	ASCRP3001826	ASCRP3001826	10804.7	2698.29	1.223121e+001	2.432596e+000	64	22	6.175723e+000	0	0	0	0	0	0	12.3047	1	1	45.1352	22.6054
DATA	36	1	36	0	0	ASCRP3001026	ASCRP3001026	10830.3	2698.14	1.253220e+002	1.270611e+001	174	22	6.282590e+000	0	0	0	0	0	0	126.538	1	1	53.2255	22.6136
DATA	37	1	37	0	0	ASCRP3002469	ASCRP3002469	10855.5	2698.31	2.622090e+001	3.351752e+000	79	23	6.386984e+000	0	0	0	0	0	0	26.5672	1	1	48.5334	23.2925
DATA	38	1	38	0	0	ASCRP3005995	ASCRP3005995	10880.7	2698.43	3.291904e+001	3.894508e+000	85	23	6.536941e+000	0	0	0	0	0	0	33.4627	1	1	46.1809	23.56
DATA	39	1	39	0	0	ASCRP3003059	ASCRP3003059	10906.3	2698.42	1.451102e+001	2.531702e+000	66.5	23	6.955041e+000	0	0	0	0	0	0	14.7964	1	1	47.5395	23.7167
DATA	40	1	40	0	0	ASCRP3008503	ASCRP3008503	10931.7	2698.35	7.990624e+001	8.254059e+000	134.5	23	6.984395e+000	0	0	0	0	0	0	81.71	1	1	46.1809	24.0038
DATA	41	1	41	0	0	ASCRP3008062	ASCRP3008062	10957.1	2698.29	6.707856e+001	7.018006e+000	121	23	6.477971e+000	0	0	0	0	0	0	68.7725	1	1	47.5395	23.5417
DATA	42	1	42	0	0	ASCRP3009593	ASCRP3009593	10982.5	2698.31	2.591506e+001	3.309481e+000	81	24	6.486736e+000	0	0	0	0	0	0	26.6331	1	1	48.5334	24.0668
DATA	43	1	43	0	0	Negative042	Negative042	11007.9	2698.2	2.087160e+000	2.063591e+000	54.5	24	6.972797e+000	0	0	0	0	0	0	2.05372	0	0	47.8731	24.6542
DATA	44	1	44	0	0	ASCRP3006330	ASCRP3006330	11033.1	2698.25	1.643437e+002	1.656173e+001	223	25	6.434956e+000	0	0	0	0	0	0	169.581	1	1	46.1809	24.4064
DATA	45	1	45	0	0	ASCRP3003988	ASCRP3003988	11058.7	2698.46	9.305852e+002	9.308102e+001	1016	24	6.769956e+000	0	0	0	0	0	0	961.851	1	1	46.8651	24.3973
DATA	46	1	46	0	0	ASCRP3000521	ASCRP3000521	11084.2	2698.19	1.791598e+002	1.803217e+001	238	24	6.573332e+000	0	0	0	0	0	0	185.437	1	1	47.5395	24.1947
DATA	47	1	47	0	0	ASCRP3012738	ASCRP3012738	11109.6	2698.37	7.821594e+000	2.186145e+000	62	24	6.859912e+000	0	0	0	0	0	0	8.10487	1	0	46.1809	23.9507
DATA	48	1	48	0	0	ASCRP3009482	ASCRP3009482	11135.2	2698.38	2.072630e+000	2.047416e+000	55	24	6.873576e+000	0	0	0	0	0	0	1.84949	0	0	51.4001	24.2898
DATA	49	1	49	0	0	ASCRP3010011	ASCRP3010011	11160.7	2698.52	4.994452e+000	2.098677e+000	60	25	7.109455e+000	0	0	0	0	0	0	5.18309	1	0	51.7088	24.7419
DATA	50	1	50	0	0	A_23_P215720	NM_000492	11185.7	2698.73	2.417267e+001	3.161534e+000	78	24.5	7.110439e+000	0	0	0	0	0	0	25.0943	1	1	49.8279	24.8346
DATA	51	1	51	0	0	ASCRP3005914	ASCRP3005914	11211.2	2698.49	2.956340e+003	2.956410e+002	3066	24	6.852335e+000	0	0	0	0	0	0	3069.31	1	1	55.2791	24.7737
DATA	52	1	52	0	0	ASCRP3008448	ASCRP3008448	11236.6	2698.42	2.038664e+001	2.882551e+000	73	25	7.192594e+000	0	0	0	0	0	0	21.1619	1	1	48.5334	25.3624
DATA	53	1	53	0	0	ASCRP3005403	ASCRP3005403	11262	2698.79	1.562443e+001	2.568615e+000	70	25	6.396179e+000	0	0	0	0	0	0	16.2115	1	1	50.7771	24.9473
DATA	54	1	54	0	0	ASCRP3004952	ASCRP3004952	11287.3	2698.45	3.660428e+002	3.666110e+001	434	25	6.423010e+000	0	0	0	0	0	0	379.533	1	1	49.5074	25.101
DATA	55	1	55	0	0	ASCRP3011716	ASCRP3011716	11312.6	2698.8	9.840568e+001	1.005022e+001	157	25	6.472199e+000	0	0	0	0	0	0	101.936	1	1	50.4627	25.4814
DATA	56	1	56	0	0	AS_circRNA_control212	AS_circRNA_control212	11337.8	2698.82	8.686334e+002	8.688740e+001	952	25	6.398119e+000	0	0	0	0	0	0	898.728	1	1	50.7771	25.556
DATA	57	1	57	0	0	ASCRP3000311	ASCRP3000311	11363.4	2698.53	2.367951e+001	3.130411e+000	80	25	6.912592e+000	0	0	0	0	0	0	24.4644	1	1	49.8279	25.7801
DATA	58	1	58	0	0	ASCRP3001004	ASCRP3001004	11389	2698.53	8.227603e+000	2.209834e+000	63.5	25	6.506009e+000	0	0	0	0	0	0	8.48599	1	0	49.5074	25.5126
DATA	59	1	59	0	0	ASCRP3005954	ASCRP3005954	11414.4	2698.63	1.325276e+002	1.341112e+001	196.5	25	6.710538e+000	0	0	0	0	0	0	136.429	1	1	50.7771	25.2893
DATA	60	1	60	0	0	ASCRP3012098	ASCRP3012098	11439.7	2698.77	4.915970e+000	2.117109e+000	62.5	25	7.284449e+000	0	0	0	0	0	0	5.04996	1	0	49.1849	25.7304
DATA	61	1	61	0	0	ASCRP3003319	ASCRP3003319	11465.1	2698.71	8.884127e+000	2.247140e+000	66	26	7.135186e+000	0	0	0	0	0	0	9.10496	1	0	49.5074	26.0706
DATA	62	1	62	0	0	ASCRP3003051	ASCRP3003051	11490.3	2698.62	1.436719e+002	1.451544e+001	204.5	25	6.670810e+000	0	0	0	0	0	0	146.872	1	1	51.0895	25.4074
DATA	63	1	63	0	0	ASCRP3004503	ASCRP3004503	11515.7	2699.01	1.672356e+001	2.664999e+000	76	26	7.336279e+000	0	0	0	0	0	0	17.0493	1	1	49.5074	26.0039
DATA	64	1	64	0	0	Negative026	Negative026	11541.1	2698.5	2.114636e+000	2.080973e+000	56	27	7.131744e+000	0	0	0	0	0	0	-0.240809	0	0	49.1849	27.141
DATA	65	1	65	0	0	ASCRP3002348	ASCRP3002348	11566.7	2698.33	1.264771e+001	2.440712e+000	70	26	6.799781e+000	0	0	0	0	0	0	12.8169	1	1	42.2201	26.4234
DATA	66	1	66	0	0	ASCRP3011765	ASCRP3011765	11592.1	2698.59	2.711052e+001	3.425723e+000	86	26	7.173470e+000	0	0	0	0	0	0	27.3843	1	1	48.8603	26.6174
DATA	67	1	67	0	0	ASCRP3002944	ASCRP3002944	11617.5	2698.5	3.252286e+001	3.872045e+000	90.5	26	6.991891e+000	0	0	0	0	0	0	32.741	1	1	57.5363	26.1943
DATA	68	1	68	0	0	ASCRP3009856	ASCRP3009856	11642.8	2698.28	6.208681e+000	2.198089e+000	65	26	7.306033e+000	0	0	0	0	0	0	6.22867	1	0	48.8603	27.1011
DATA	69	1	69	0	0	ASCRP3011754	ASCRP3011754	11668.2	2698.44	5.168161e+000	2.178397e+000	63	26	7.353126e+000	0	0	0	0	0	0	5.16613	1	0	51.0895	26.8308
DATA	70	1	70	0	0	ASCRP3004993	ASCRP3004993	11693.7	2698.66	2.364126e+002	2.373648e+001	291	26	7.654779e+000	0	0	0	0	0	0	235.445	1	1	48.5334	26.6293
DATA	71	1	71	0	0	ASCRP3008023	ASCRP3008023	11719.1	2698.64	1.136408e+002	1.156236e+001	172	27	7.552642e+000	0	0	0	0	0	0	112.751	1	1	49.1849	26.9699
DATA	72	1	72	0	0	A_23_P252748	NM_007152	11744.4	2698.6	9.473113e+001	9.711865e+000	151	27	7.456235e+000	0	0	0	0	0	0	93.6321	1	1	50.1463	27.5935
DATA	73	1	73	0	0	ASCRP3009717	ASCRP3009717	11769.8	2698.71	1.653750e+001	2.711208e+000	79	27.5	7.758887e+000	0	0	0	0	0	0	16.283	1	1	49.1849	27.9786
DATA	75	1	75	0	0	ASCRP3004561	ASCRP3004561	11820.7	2698.78	1.029734e+002	1.052249e+001	163	28	7.489179e+000	0	0	0	0	0	0	100.607	1	1	47.5395	28.6914
DATA	76	1	76	0	0	ASCRP3004592	ASCRP3004592	11846.2	2698.61	2.649534e+002	2.658433e+001	320	29	7.430853e+000	0	0	0	0	0	0	257.877	1	1	47.2035	28.8859
DATA	77	1	77	0	0	ASCRP3003651	ASCRP3003651	11871.5	2698.77	1.264198e+002	1.282883e+001	184	30	7.400096e+000	0	0	0	0	0	0	122.583	1	1	49.8279	30.167
DATA	78	1	78	0	0	ASCRP3008186	ASCRP3008186	11896.8	2698.61	2.496408e+002	2.505992e+001	304	30	8.219164e+000	0	0	0	0	0	0	241.177	1	1	49.1849	30.7702
DATA	79	1	79	0	0	ASCRP3001172	ASCRP3001172	11922.4	2698.93	1.439677e+001	2.627122e+000	76.5	31	8.338265e+000	0	0	0	0	0	0	13.8586	1	1	45.835	30.7162
DATA	80	1	80	66	1	DarkCorner	DarkCorner	11947.7	2698.69	5.759709e+000	2.279053e+000	69	30.5	7.463989e+000	0	0	0	0	0	0	5.52541	1	0	49.8279	30.6957
DATA	81	1	81	260	1	GE_BrightCorner	GE_BrightCorner	11973	2698.54	9.606685e+004	9.606685e+003	92344.5	32	8.283369e+000	0	0	0	0	1	0	91857.2	1	1	55.8519	32.3268
DATA	82	1	82	260	1	GE_BrightCorner	GE_BrightCorner	11998.4	2698.57	9.549917e+004	9.549917e+003	91383	33	9.217841e+000	0	0	0	0	1	0	91030.9	1	1	57.5363	34.3655
DATA	83	2	1	260	1	GE_BrightCorner	GE_BrightCorner	9953.92	2705.91	9.871990e+004	9.871990e+003	91158	24	7.524833e+000	0	0	0	0	0	0	90374.3	1	1	47.8731	24.6482
DATA	84	2	2	66	1	DarkCorner	DarkCorner	9979.47	2705.39	2.355169e+000	2.317677e+000	47	22	7.005049e+000	0	0	0	0	0	0	-2.23239	0	0	43.7019	22.713
DATA	85	2	3	0	0	ASCRP3011718	ASCRP3011718	10004.5	2705.65	2.359793e+000	2.327137e+000	49.5	22	7.000342e+000	0	0	0	0	0	0	1.3763	0	0	48.2044	22.2679
DATA	86	2	4	0	0	ASCRP3004590	ASCRP3004590	10030	2705.8	7.285367e+002	7.289077e+001	712	21	6.148671e+000	0	0	0	0	0	0	662.722	1	1	46.8651	21.2077
DATA	87	2	5	0	0	ASCRP3004324	ASCRP3004324	10055.4	2705.81	1.582989e+001	2.814642e+000	64	22	7.192375e+000	0	0	0	0	0	0	14.3883	1	1	46.8651	22.6524
DATA	88	2	6	0	0	A_23_P57306	NM_005441	10080.9	2705.93	2.458718e+001	3.385785e+000	74	22	6.258711e+000	0	0	0	0	0	0	22.3442	1	1	65	22.3618
DATA	89	2	7	0	0	ASCRP3005419	ASCRP3005419	10106.1	2706	2.364542e+000	2.335187e+000	50	22	6.853285e+000	0	0	0	0	0	0	1.78687	0	0	47.2035	22.6127
DATA	90	2	8	0	0	ASCRP3006367	ASCRP3006367	10131.7	2705.86	6.277466e+001	6.694203e+000	109	21	6.029620e+000	0	0	0	0	0	0	57.1139	1	1	47.2035	21.5411
DATA	91	2	9	0	0	ASCRP3003758	ASCRP3003758	10157.1	2706.01	3.432212e+001	4.143801e+000	81	22	6.411826e+000	0	0	0	0	0	0	31.2698	1	1	47.5395	21.5472
DATA	92	2	10	0	0	ASCRP3006209	ASCRP3006209	10182.4	2706	5.629008e+003	5.629056e+002	5196.5	21	6.268733e+000	0	0	0	0	0	0	5137.34	1	1	48.5334	21.4796
DATA	93	2	11	0	0	ASCRP3011890	ASCRP3011890	10207.8	2705.78	2.350382e+000	2.312973e+000	49	22	6.677994e+000	0	0	0	0	0	0	0.0541336	0	0	47.5395	22.1095
DATA	94	2	12	0	0	ASCRP3012914	ASCRP3012914	10233.3	2705.87	1.117544e+001	2.563456e+000	61	22	6.764832e+000	0	0	0	0	0	0	10.247	1	0	47.5395	22.7324
DATA	95	2	13	0	0	ASCRP3008257	ASCRP3008257	10258.5	2705.87	4.000913e+001	4.615144e+000	86	21	6.743944e+000	0	0	0	0	0	0	36.7896	1	1	47.8731	21.5756
DATA	96	2	14	0	0	ASCRP3011640	ASCRP3011640	10284.3	2705.91	2.695636e+002	2.705372e+001	296.5	21	5.973100e+000	0	0	0	0	0	0	248.673	1	1	48.8603	21.5217
DATA	97	2	15	0	0	ASCRP3013127	ASCRP3013127	10309.6	2705.86	1.699309e+001	2.847810e+000	65.5	22	5.397652e+000	0	0	0	0	0	0	15.7299	1	1	48.5334	21.395
DATA	98	2	16	0	0	ASCRP3001518	ASCRP3001518	10335.1	2705.88	4.818094e+001	5.328966e+000	93.5	21	6.759628e+000	0	0	0	0	0	0	44.7647	1	1	46.8651	22.2264
DATA	99	2	17	0	0	ASCRP3002547	ASCRP3002547	10360	2705.8	8.192605e+001	8.500782e+000	128	21	6.291596e+000	0	0	0	0	0	0	76.4075	1	1	46.8651	21.0777
DATA	100	2	18	0	0	ASCRP3006626	ASCRP3006626	10385.6	2705.97	5.816922e+001	6.240081e+000	107	21	6.069104e+000	0	0	0	0	0	0	54.4764	1	1	48.2044	21.6059
DATA	101	2	19	0	0	AS_circRNA_control208	AS_circRNA_control208	10411.1	2705.97	3.738485e+002	3.745245e+001	409.5	23	6.418227e+000	0	0	0	1	0	0	351.608	1	1	48.5334	22.7393
DATA	102	2	20	0	0	ASCRP3006695	ASCRP3006695	10436.3	2705.84	8.839750e+001	9.119023e+000	136	21.5	5.717756e+000	0	0	0	0	0	0	83.4975	1	1	48.2044	22.2095
DATA	103	2	21	0	0	ASCRP3002878	ASCRP3002878	10462	2706	3.977095e+002	3.983338e+001	429.5	22	6.522133e+000	0	0	0	0	0	0	377.382	1	1	50.1463	22.4604
DATA	104	2	22	0	0	Negative002	Negative002	10487.2	2705.87	2.770365e+000	2.236555e+000	51	22	5.969708e+000	0	0	0	0	0	0	2.64059	1	0	47.8731	22.0345
DATA	105	2	23	1028	1	(+)E1A_r60_n11	E1A_r60_n11	10512.6	2706.14	2.244755e+000	2.209032e+000	50	21	6.035184e+000	0	0	0	0	0	0	0.0679362	0	0	42.9674	21.702
DATA	106	2	24	0	0	ASCRP3006863	ASCRP3006863	10538.2	2705.97	8.873965e+001	9.142315e+000	137	22	6.586148e+000	0	0	0	0	0	0	85.3731	1	1	49.1849	23.1683
DATA	107	2	25	0	0	ASCRP3012336	ASCRP3012336	10563.4	2705.86	2.224108e+000	2.197374e+000	51	22	6.287540e+000	0	0	0	0	0	0	1.88494	0	0	47.5395	22.4069
DATA	108	2	26	0	0	ASCRP3001892	ASCRP3001892	10589	2705.91	2.733633e+001	3.495514e+000	76	22	6.363422e+000	0	0	0	0	0	0	26.5441	1	1	46.8651	21.8821
DATA	109	2	27	0	0	ASCRP3009478	ASCRP3009478	10614.3	2705.78	6.304985e+001	6.667504e+000	112	23	5.827160e+000	0	0	0	0	0	0	61.5025	1	1	48.2044	22.554
DATA	110	2	28	0	0	ASCRP3004476	ASCRP3004476	10639.5	2706	1.922768e+002	1.934848e+001	232	22	6.738108e+000	0	0	0	0	0	0	188.413	1	1	48.5334	22.2745
DATA	111	2	29	0	0	ASCRP3012342	ASCRP3012342	10665.1	2705.79	1.656124e+002	1.670010e+001	215	22	6.479828e+000	0	0	0	0	0	0	163.013	1	1	46.8651	22.2113
DATA	112	2	30	0	0	ASCRP3009415	ASCRP3009415	10690.3	2705.91	1.595860e+002	1.610141e+001	212	22	6.784205e+000	0	0	0	0	0	0	157.771	1	1	49.5074	22.4829
DATA	113	2	31	0	0	ASCRP3009929	ASCRP3009929	10715.7	2706.12	3.218210e+001	3.859551e+000	83	23	6.507435e+000	0	0	0	0	0	0	31.9528	1	1	48.8603	23.1385
DATA	114	2	32	0	0	ASCRP3010473	ASCRP3010473	10741.3	2705.88	6.794388e+000	2.227814e+000	57	23	6.984149e+000	0	0	0	0	0	0	6.77419	1	0	48.5334	23.3902
DATA	115	2	33	0	0	ASCRP3010272	ASCRP3010272	10766.6	2705.76	1.262530e+001	2.461650e+000	64	22	6.079412e+000	0	0	0	0	0	0	12.6381	1	1	47.5395	22.161
DATA	116	2	34	0	0	CUST_2_PI418767722	NM_002455	10792	2705.89	2.413079e+002	2.422243e+001	287	22	6.280538e+000	0	0	0	0	0	0	242.491	1	1	51.4001	22.5777
DATA	117	2	35	0	0	Negative012	Negative012	10817.1	2705.78	2.131344e+000	2.099672e+000	51	22	6.567378e+000	0	0	0	0	0	0	0.981558	0	0	45.4864	22.3973
DATA	118	2	36	0	0	ASCRP3002893	ASCRP3002893	10842.8	2705.9	4.325491e+002	4.330537e+001	488	23	5.991765e+000	0	0	0	0	0	0	437.819	1	1	46.8651	23.1692
DATA	119	2	37	0	0	ASCRP3009531	ASCRP3009531	10868.3	2705.93	1.320367e+002	1.336695e+001	186	23	6.484382e+000	0	0	0	0	0	0	134.092	1	1	49.1849	23.555
DATA	120	2	38	0	0	ASCRP3008102	ASCRP3008102	10893.6	2705.97	2.065919e+002	2.076328e+001	260.5	22	6.695157e+000	0	0	0	0	0	0	210.462	1	1	48.5334	22.9303
DATA	121	2	39	0	0	ASCRP3000345	ASCRP3000345	10918.7	2705.93	2.103981e+000	2.072283e+000	52	22	7.107488e+000	0	0	0	0	0	0	0.881323	0	0	45.835	23.3524
DATA	122	2	40	0	0	ASCRP3005981	ASCRP3005981	10944.5	2705.75	5.850823e+000	2.146139e+000	60	23	6.670391e+000	0	0	0	0	0	0	5.99398	1	0	46.8651	23.0766
DATA	123	2	41	0	0	ASCRP3002894	ASCRP3002894	10969.9	2705.9	3.757708e+001	4.285197e+000	90.5	23	6.221340e+000	0	0	0	0	0	0	38.5919	1	1	46.8651	23.967
DATA	124	2	42	0	0	ASCRP3002179	ASCRP3002179	10995.4	2706	2.226432e+003	2.226527e+002	2343	23	5.964163e+000	0	0	0	0	0	0	2291.69	1	1	48.5334	23.8308
DATA	125	2	43	0	0	ASCRP3010700	ASCRP3010700	11020.5	2705.87	2.034397e+001	2.888916e+000	75	25	6.823890e+000	0	0	0	0	0	0	20.9813	1	1	47.8731	24.5024
DATA	126	2	44	0	0	ASCRP3008574	ASCRP3008574	11046.3	2705.96	6.906782e+001	7.203877e+000	122	24	5.948956e+000	0	0	0	0	0	0	71.3577	1	1	49.1849	24.3762
DATA	127	2	45	0	0	ASCRP3011854	ASCRP3011854	11071.3	2705.97	6.387728e+001	6.706939e+000	118.5	24	7.212930e+000	0	0	0	0	0	0	66.0917	1	1	49.1849	24.2995
DATA	128	2	46	0	0	ASCRP3008935	ASCRP3008935	11097.1	2705.96	1.869406e+001	2.768430e+000	73	24	6.451754e+000	0	0	0	0	0	0	19.3663	1	1	46.8651	23.9303
DATA	129	2	47	0	0	ASCRP3001256	ASCRP3001256	11122.2	2705.88	5.183906e+001	5.570856e+000	105.5	23	6.735431e+000	0	0	0	0	0	0	53.7546	1	1	46.5243	23.4231
DATA	130	2	48	0	0	ASCRP3003770	ASCRP3003770	11147.4	2705.87	9.980043e+001	1.018612e+001	157	23	7.068541e+000	0	0	0	0	0	0	103.561	1	1	47.5395	23.8698
DATA	131	2	49	66	-1	(-)3xSLv1	NegativeControl	11172.9	2706.01	2.070584e+000	2.037622e+000	51	24	6.861457e+000	0	0	0	0	0	0	-1.95235	0	0	47.2035	24.3627
DATA	132	2	50	0	0	ASCRP3006639	ASCRP3006639	11198.5	2706	3.868617e+001	4.372247e+000	94	24	6.853414e+000	0	0	0	0	0	0	40.1698	1	1	54.1152	24.3835
DATA	133	2	51	0	0	ASCRP3012632	ASCRP3012632	11223.7	2705.92	3.917948e+001	4.416028e+000	94	24	7.378904e+000	0	0	0	0	0	0	40.6789	1	1	48.8603	24.532
DATA	134	2	52	0	0	ASCRP3001111	ASCRP3001111	11249.3	2706.04	5.583986e+000	2.113194e+000	60	25	7.228101e+000	0	0	0	0	0	0	5.79574	1	0	47.5395	25.733
DATA	135	2	53	0	0	ASCRP3008390	ASCRP3008390	11274.3	2706.23	2.682186e+001	3.369383e+000	82	24	5.644425e+000	0	0	0	0	0	0	27.8228	1	1	47.2035	24.1641
DATA	136	2	54	0	1	RC7	RC7	11300.5	2705.75	2.074081e+000	2.041064e+000	49.5	25	6.433642e+000	0	0	0	0	0	0	-5.73559	0	0	49.1849	25.5305
DATA	137	2	55	0	0	ASCRP3009364	ASCRP3009364	11325.5	2706	3.773830e+000	2.077834e+000	59	25	6.471347e+000	0	0	0	0	0	0	3.90698	1	0	54.1152	25.1401
DATA	138	2	56	0	0	ASCRP3007693	ASCRP3007693	11350.7	2706.19	1.044176e+001	2.297046e+000	67	25	5.784434e+000	0	0	0	0	0	0	10.7958	1	1	45.1352	24.8889
DATA	139	2	57	0	0	ASCRP3008513	ASCRP3008513	11376	2706.22	6.603708e+000	2.153001e+000	64	25	6.303348e+000	0	0	0	0	0	0	6.81686	1	0	47.5395	25.3819
DATA	140	2	58	0	0	ASCRP3006817	ASCRP3006817	11401.4	2706	2.065418e+002	2.075596e+001	273.5	25	6.866268e+000	0	0	0	0	0	0	212.823	1	1	48.5334	25.3204
DATA	141	2	59	0	0	ASCRP3001023	ASCRP3001023	11427	2706	6.724448e+000	2.164277e+000	64	24	6.943414e+000	0	0	0	0	0	0	6.91472	1	0	46.8651	24.9317
DATA	142	2	60	0	0	Negative050	Negative050	11452.7	2705.91	2.278486e+000	2.074407e+000	55	24.5	7.571654e+000	0	0	0	0	0	0	2.33762	1	0	45.835	25.5425
DATA	143	2	61	0	0	ASCRP3006015	ASCRP3006015	11477.5	2706.1	2.100243e+000	2.077263e+000	58.5	25.5	6.278051e+000	0	0	0	0	0	0	2.13039	0	0	48.2044	25.3299
DATA	144	2	62	0	0	ASCRP3008616	ASCRP3008616	11503.1	2706	1.688373e+002	1.701043e+001	230.5	25	7.521022e+000	0	0	0	0	0	0	172.342	1	1	46.8651	25.9296
DATA	145	2	63	0	0	ASCRP3003996	ASCRP3003996	11528.3	2706.07	4.564587e+001	5.015414e+000	106	26	7.198519e+000	0	0	0	0	0	0	46.4622	1	1	49.1849	26.2126
DATA	146	2	64	0	0	ASCRP3001970	ASCRP3001970	11554.2	2706.07	7.833526e+000	2.226902e+000	66	26	7.023378e+000	0	0	0	0	0	0	7.94925	1	0	46.8651	27.0244
DATA	147	2	65	0	0	ASCRP3004002	ASCRP3004002	11579.1	2705.91	5.365675e+001	5.758726e+000	109	25	6.673148e+000	0	0	0	0	0	0	54.281	1	1	46.8651	25.3495
DATA	148	2	66	0	0	ASCRP3000344	ASCRP3000344	11604.4	2706.03	1.474126e+002	1.488981e+001	203	26	6.976256e+000	0	0	0	0	0	0	148.635	1	1	48.5334	26.7703
DATA	149	2	67	0	0	ASCRP3013262	ASCRP3013262	11630	2705.79	2.139312e+000	2.109705e+000	61	27	7.159141e+000	0	0	0	0	0	0	1.37597	0	0	46.8651	26.9624
DATA	150	2	68	0	0	Negative027	Negative027	11655.4	2705.91	2.146937e+000	2.114957e+000	60	25	7.405441e+000	0	0	0	0	0	0	0.96515	0	0	47.2035	26.1202
DATA	151	2	69	0	0	ASCRP3008344	ASCRP3008344	11681	2706.07	3.026491e+001	3.695457e+000	88	25	7.321402e+000	0	0	0	0	0	0	30.1909	1	1	46.8651	26.0427
DATA	152	2	70	0	0	ASCRP3005983	ASCRP3005983	11706.1	2705.99	5.282846e+001	5.695481e+000	113.5	25	7.835237e+000	0	0	0	0	0	0	52.5053	1	1	47.5395	26.4808
DATA	153	2	71	0	0	ASCRP3009337	ASCRP3009337	11731.8	2706.17	3.987953e+001	4.524231e+000	97	25	7.383687e+000	0	0	0	0	0	0	39.484	1	1	48.8603	26.1981
DATA	154	2	72	0	0	ASCRP3001698	ASCRP3001698	11757	2705.79	6.816905e+001	7.146322e+000	128	27	7.257704e+000	0	0	0	0	0	0	67.2369	1	1	46.8651	27.5024
DATA	155	2	73	0	0	ASCRP3008893	ASCRP3008893	11782.4	2705.97	1.177704e+002	1.197223e+001	175	28	7.573656e+000	0	0	0	0	0	0	115.712	1	1	48.5334	29.3204
DATA	156	2	74	0	0	ASCRP3000411	ASCRP3000411	11807.9	2705.92	6.882341e+001	7.213740e+000	130	27	6.771587e+000	0	0	0	0	0	0	67.3593	1	1	46.8651	27.7667
DATA	157	2	75	0	0	ASCRP3004231	ASCRP3004231	11833.3	2706.07	3.286686e+001	3.938245e+000	92	29	7.665948e+000	0	0	0	0	0	0	32.0443	1	1	49.1849	28.8878
DATA	158	2	76	0	0	ASCRP3010130	ASCRP3010130	11858.7	2706.03	7.694657e+002	7.697739e+001	814	28	7.146656e+000	0	0	0	0	0	0	747.376	1	1	48.8603	28.7194
DATA	159	2	77	0	0	A_23_P6335	NM_000185	11884	2705.92	6.490421e+002	6.494101e+001	691	30	8.024676e+000	0	0	0	0	0	0	628.08	1	1	48.2044	30.0282
DATA	160	2	78	0	0	ASCRP3006054	ASCRP3006054	11909.3	2705.88	6.179905e+001	6.557776e+000	123	30	8.516092e+000	0	0	0	0	0	0	59.5869	1	1	48.8603	30.8638
DATA	161	2	79	0	0	ASCRP3002857	ASCRP3002857	11934.8	2706.11	2.722140e+002	2.731029e+001	320	29	7.900614e+000	0	0	0	0	0	0	261.548	1	1	48.2044	30.101
DATA	162	2	80	66	1	DarkCorner	DarkCorner	11960.4	2706.07	2.244851e+000	2.211452e+000	64	31	7.110015e+000	0	0	0	0	0	0	0.973253	0	0	65	30.804
DATA	163	2	81	66	1	DarkCorner	DarkCorner	11985.6	2706.43	2.755749e+000	2.233202e+000	63	33	1.031565e+001	0	0	0	0	1	0	2.63045	1	0	65	33.9895
DATA	164	2	82	260	1	GE_BrightCorner	GE_BrightCorner	12011.1	2706.5	9.449509e+004	9.449509e+003	90063	33	9.135642e+000	0	0	0	0	1	0	89927.9	1	1	56.9804	34.0114
DATA	165	3	1	66	1	DarkCorner	DarkCorner	9941.39	2712.93	2.337924e+000	2.300723e+000	49	23	6.550609e+000	0	0	0	0	0	0	0.0807213	0	0	53.8203	23.1979
DATA	166	3	2	66	1	DarkCorner	DarkCorner	9966.5	2713	2.345369e+000	2.308033e+000	50	22	7.938647e+000	0	0	0	0	0	0	-0.559803	0	0	54.1152	22.7551
DATA	167	3	3	0	0	ASCRP3008726	ASCRP3008726	9992.07	2713.16	1.276371e+002	1.297173e+001	165	22	6.940349e+000	0	0	0	0	0	0	116.693	1	1	51.7088	21.7083
DATA	168	3	4	0	0	ASCRP3006793	ASCRP3006793	10017.3	2713.13	7.093562e+002	7.097348e+001	679	20.5	6.365443e+000	0	0	0	0	0	0	647.35	1	1	49.1849	21.1667
DATA	169	3	5	0	0	ASCRP3011055	ASCRP3011055	10042.9	2713.09	1.748842e+002	1.764174e+001	211	22	6.306630e+000	0	0	0	0	0	0	159.406	1	1	47.8731	21.6667
DATA	171	3	7	0	0	ASCRP3013087	ASCRP3013087	10093.7	2713.03	1.153328e+004	1.153331e+003	10483.5	22	6.378963e+000	0	0	0	0	0	0	10506.2	1	1	49.1849	22.6379
DATA	172	3	8	0	0	ASCRP3000452	ASCRP3000452	10119	2713.08	7.254915e+000	2.431665e+000	57	22	7.220979e+000	0	0	0	0	0	0	6.6124	1	0	46.8651	21.4464
DATA	173	3	9	0	0	ASCRP3002529	ASCRP3002529	10144.2	2713.35	9.387078e+000	2.501228e+000	59	22.5	6.152135e+000	0	0	0	0	0	0	8.56503	1	0	48.5334	22.1034
DATA	174	3	10	0	0	ASCRP3008304	ASCRP3008304	10169.8	2713.07	3.688158e+001	4.354587e+000	83	21	6.734346e+000	0	0	0	0	0	0	33.699	1	1	47.8731	21.2667
DATA	175	3	11	0	0	ASCRP3010420	ASCRP3010420	10195.3	2713.12	2.370645e+001	3.310499e+000	72	22	4.884043e+000	0	0	0	0	0	0	21.7022	1	1	48.8603	22.1273
DATA	176	3	12	0	0	ASCRP3002602	ASCRP3002602	10220.6	2713.07	7.697565e+000	2.430609e+000	57	21	6.078720e+000	0	0	0	0	0	0	7.06276	1	0	49.1849	21.2909
DATA	177	3	13	0	0	ASCRP3007145	ASCRP3007145	10246.2	2712.84	8.042693e+000	2.436117e+000	58	22	7.326947e+000	0	0	0	0	0	0	7.3986	1	0	46.8651	22.4426
DATA	178	3	14	0	0	ASCRP3009735	ASCRP3009735	10271.5	2712.81	5.915408e+000	2.367855e+000	52	21	7.594146e+000	0	0	0	0	0	0	5.4577	1	0	46.8651	22.1579
DATA	179	3	15	0	0	ASCRP3004565	ASCRP3004565	10296.7	2713.17	4.228191e+001	4.806215e+000	90	20	5.656721e+000	0	0	0	0	0	0	39.1398	1	1	47.2035	20.9615
DATA	180	3	16	0	0	ASCRP3007898	ASCRP3007898	10322	2712.92	2.646627e+001	3.491562e+000	74	20	5.874156e+000	0	0	0	0	0	0	24.5837	1	1	46.8651	20.4531
DATA	181	3	17	0	0	ASCRP3003825	ASCRP3003825	10347.6	2713.09	2.973208e+002	2.981851e+001	331	20.5	6.270186e+000	0	0	0	0	0	0	277.223	1	1	49.8279	21.3077
DATA	182	3	18	0	0	ASCRP3013515	ASCRP3013515	10373	2713	4.830439e+001	5.332928e+000	94	20	6.344534e+000	0	0	0	0	0	0	45.2159	1	1	65	20.5333
DATA	183	3	19	0	0	ASCRP3004758	ASCRP3004758	10398.5	2712.91	2.287015e+000	2.250608e+000	49	21	6.295831e+000	0	0	0	0	0	0	-0.0389461	0	0	47.8731	21.6613
DATA	184	3	20	0	0	ASCRP3008824	ASCRP3008824	10423.9	2713	2.129537e+002	2.141296e+001	251	21.5	6.012883e+000	0	0	0	0	0	0	201.012	1	1	48.5334	21.6875
DATA	185	3	21	0	0	ASCRP3000040	ASCRP3000040	10449.2	2713.11	1.941871e+002	1.954648e+001	234	20.5	5.476485e+000	0	0	0	0	0	0	184.102	1	1	47.8731	20.8393
DATA	186	3	22	0	0	ASCRP3006798	ASCRP3006798	10474.7	2713.07	3.913753e+001	4.500196e+000	87	22	6.891267e+000	0	0	0	0	0	0	37.2706	1	1	49.1849	22.6545
DATA	187	3	23	0	0	ASCRP3012731	ASCRP3012731	10499.7	2713.18	1.137315e+001	2.486700e+000	60.5	21	5.955135e+000	0	0	0	0	0	0	10.8794	1	1	45.835	21.25
DATA	188	3	24	0	0	ASCRP3011610	ASCRP3011610	10525.5	2712.88	2.217295e+001	3.124416e+000	69	22	4.941163e+000	0	0	0	0	0	0	21.3077	1	1	46.1809	22.3333
DATA	189	3	25	0	0	ASCRP3012463	ASCRP3012463	10550.7	2713.03	5.473395e+000	2.258537e+000	53	21.5	6.410296e+000	0	0	0	0	0	0	5.28395	1	0	46.1809	21.7593
DATA	190	3	26	0	0	ASCRP3011876	ASCRP3011876	10576.4	2713.04	9.019928e+000	2.360225e+000	58	19	4.609948e+000	0	0	0	0	0	0	8.74822	1	0	48.2044	19.1964
DATA	191	3	27	0	0	ASCRP3006308	ASCRP3006308	10601.9	2713	8.790782e+002	8.793462e+001	908	20	6.270714e+000	0	0	0	0	0	0	856.518	1	1	46.8651	21.2459
DATA	192	3	28	0	0	ASCRP3010709	ASCRP3010709	10627	2713	2.744743e+000	2.178773e+000	54	21	5.726978e+000	0	0	0	0	0	0	2.68627	1	0	54.9904	21.2537
DATA	193	3	29	0	0	ASCRP3005126	ASCRP3005126	10652.2	2713.15	1.318803e+001	2.523801e+000	64	22	5.979912e+000	0	0	0	0	0	0	12.9646	1	1	47.5395	21.3968
DATA	194	3	30	0	0	ASCRP3004355	ASCRP3004355	10677.8	2713.14	8.604252e+000	2.308668e+000	58	21	5.786674e+000	0	0	0	0	0	0	8.49594	1	0	46.1809	21.35
DATA	195	3	31	0	0	ASCRP3000570	ASCRP3000570	10703.2	2713.12	3.040649e+001	3.714309e+000	80	22	5.453552e+000	0	0	0	0	0	0	30.1523	1	1	48.2044	22.2807
DATA	196	3	32	0	0	ASCRP3010402	ASCRP3010402	10728.5	2713	1.280931e+001	2.480677e+000	64.5	23	6.872180e+000	0	0	0	0	0	0	12.755	1	1	54.1152	22.9655
DATA	197	3	33	0	0	ASCRP3009645	ASCRP3009645	10754.2	2713.02	1.365751e+002	1.382041e+001	183	21	4.985244e+000	0	0	0	0	0	0	136.554	1	1	51.0895	20.7609
DATA	198	3	34	0	0	ASCRP3013023	ASCRP3013023	10779.2	2713.1	2.510117e+001	3.277604e+000	75	23	5.939523e+000	0	0	0	0	0	0	25.1936	1	1	46.8651	22.6226
DATA	199	3	35	0	0	ASCRP3000119	ASCRP3000119	10804.4	2713.08	4.636016e+000	2.150350e+000	56	21.5	6.237299e+000	0	0	0	0	0	0	4.67043	1	0	48.2044	22.0714
DATA	200	3	36	0	0	ASCRP3007127	ASCRP3007127	10830.4	2713.06	1.502116e+001	2.575552e+000	65	21	5.766774e+000	0	0	0	0	0	0	15.1878	1	1	48.5334	21.0806
DATA	201	3	37	0	0	ASCRP3001984	ASCRP3001984	10855.6	2713.15	9.860311e+001	1.007837e+001	150	23	6.835432e+000	0	0	0	0	0	0	100.033	1	1	48.5334	23.2745
DATA	202	3	38	0	0	ASCRP3003018	ASCRP3003018	10881.1	2713.12	1.536735e+001	2.584888e+000	66.5	23	6.081212e+000	0	0	0	0	0	0	15.6401	1	1	46.8651	24.0182
DATA	203	3	39	0	0	ASCRP3011842	ASCRP3011842	10906.5	2713.18	1.597367e+002	1.610753e+001	214	22	6.893130e+000	0	0	0	0	0	0	163.058	1	1	49.1849	23.1509
DATA	204	3	40	0	0	ASCRP3005340	ASCRP3005340	10931.9	2713.09	1.800091e+001	2.740632e+000	70	23	7.235342e+000	0	0	0	0	0	0	18.4259	1	1	47.5395	22.2727
DATA	205	3	41	0	0	ASCRP3005773	ASCRP3005773	10957	2713.21	1.037395e+001	2.307693e+000	65	22	7.270019e+000	0	0	0	0	0	0	10.6457	1	1	46.8651	22.4375
DATA	206	3	42	0	0	ASCRP3007810	ASCRP3007810	10982.6	2713	2.880707e+001	3.539505e+000	81.5	23	6.220393e+000	0	0	0	0	0	0	29.6302	1	1	49.1849	24.2069
DATA	207	3	43	0	0	ASCRP3003949	ASCRP3003949	11008	2713	6.948838e+001	7.245582e+000	124	23	5.853789e+000	0	0	0	0	0	0	71.6223	1	1	54.9904	23.2836
DATA	208	3	44	0	0	A_23_P49878	NM_019013	11033.6	2713.14	8.162339e+001	8.415483e+000	138	22	5.427640e+000	0	0	0	0	0	0	84.2855	1	1	48.5334	21.4035
DATA	209	3	45	0	0	ASCRP3004707	ASCRP3004707	11058.7	2712.88	2.078471e+000	2.045672e+000	52.5	21	5.657624e+000	0	0	0	0	0	0	0.355245	0	0	48.8603	21.3774
DATA	210	3	46	0	0	ASCRP3001319	ASCRP3001319	11084.4	2713.12	2.252708e+001	3.040893e+000	79	24	6.052498e+000	0	0	0	0	0	0	23.3293	1	1	48.5334	24.0806
DATA	211	3	47	0	0	ASCRP3005156	ASCRP3005156	11109.7	2713	7.273608e+000	2.166235e+000	62	21	6.592517e+000	0	0	0	0	0	0	7.5406	1	0	46.5243	22.2727
DATA	212	3	48	0	0	ASCRP3005212	ASCRP3005212	11135.2	2713	2.958820e+000	2.060172e+000	55	23	5.500261e+000	0	0	0	0	0	0	3.06992	1	0	49.1849	22.3103
DATA	213	3	49	0	0	Negative029	Negative029	11160.6	2712.96	2.070664e+000	2.041391e+000	54	24	6.093264e+000	0	0	0	0	0	0	1.27351	0	0	49.1849	23.8525
DATA	214	3	50	0	0	ASCRP3004126	ASCRP3004126	11186	2713.2	4.417113e+001	4.864229e+000	98	22	6.930435e+000	0	0	0	0	0	0	45.868	1	1	46.8651	22.6613
DATA	215	3	51	0	0	ASCRP3006046	ASCRP3006046	11211.4	2713.21	1.669629e+002	1.682010e+001	225	27	7.677331e+000	0	0	0	0	0	0	173.381	1	1	49.1849	26.0545
DATA	216	3	52	0	0	ASCRP3002582	ASCRP3002582	11236.6	2713.06	4.634255e+001	5.062402e+000	102	22	7.052855e+000	0	0	0	0	0	0	48.1126	1	1	48.2044	22.6727
DATA	218	3	54	0	0	ASCRP3005267	ASCRP3005267	11287.4	2713.23	1.748649e+001	2.686943e+000	73	24	6.551107e+000	0	0	0	0	0	0	18.1319	1	1	47.5395	24.2542
DATA	219	3	55	0	0	ASCRP3001016	ASCRP3001016	11312.6	2713.31	1.415360e+001	2.484627e+000	69.5	22	5.813279e+000	0	0	0	0	0	0	14.6615	1	1	47.2035	22.551
DATA	220	3	56	0	0	A_23_P57306	NM_005441	11338.2	2713.04	2.341495e+001	3.108567e+000	79	24	6.229980e+000	0	0	0	0	0	0	24.2248	1	1	49.1849	23.2807
DATA	221	3	57	0	0	ASCRP3000181	ASCRP3000181	11363.4	2713.12	3.079645e+002	3.086445e+001	372.5	24.5	7.037411e+000	0	0	0	0	0	0	318.147	1	1	48.5334	24.6111
DATA	222	3	58	0	0	ASCRP3006062	ASCRP3006062	11388.9	2713.03	4.933678e+001	5.343086e+000	108	24	6.456772e+000	0	0	0	0	0	0	50.8805	1	1	48.5334	24.4615
DATA	223	3	59	0	0	ASCRP3001846	ASCRP3001846	11414.4	2713.25	1.769746e+002	1.781640e+001	239	24.5	6.121692e+000	0	0	0	0	0	0	182.154	1	1	48.5334	24.7692
DATA	224	3	60	0	0	ASCRP3010947	ASCRP3010947	11439.7	2712.93	1.620265e+001	2.620559e+000	71	24	7.230037e+000	0	0	0	0	0	0	16.6412	1	1	49.1849	25.2759
DATA	225	3	61	0	0	A_23_P67042	NM_017947	11465.2	2713.08	1.545720e+001	2.579081e+000	70	24	7.754285e+000	0	0	0	0	0	0	15.8376	1	1	47.8731	25.6111
DATA	226	3	62	0	0	ASCRP3002177	ASCRP3002177	11490.5	2713.24	3.288348e+001	3.885557e+000	90	23.5	7.641458e+000	0	0	0	0	0	0	33.6065	1	1	48.5334	24.4107
DATA	227	3	63	0	0	ASCRP3004484	ASCRP3004484	11515.9	2713.21	8.613638e+001	8.860182e+000	147.5	25	6.890423e+000	0	0	0	0	0	0	87.7873	1	1	46.8651	25.1719
DATA	228	3	64	0	0	ASCRP3002811	ASCRP3002811	11541.4	2713.07	8.533474e+001	8.783719e+000	145.5	25	7.125657e+000	0	0	0	0	0	0	86.7143	1	1	48.2044	25.8136
DATA	229	3	65	0	0	Negative010	Negative010	11566.6	2713.11	1.646557e+002	1.659745e+001	221.5	24.5	7.324466e+000	0	0	0	0	0	0	166.803	1	1	49.5074	25.5556
DATA	230	3	66	0	0	ASCRP3003213	ASCRP3003213	11592.3	2713.18	4.314097e+001	4.795881e+000	102	26	6.405003e+000	0	0	0	0	0	0	43.5603	1	1	47.2035	25.629
DATA	231	3	67	0	0	ASCRP3009394	ASCRP3009394	11617.6	2713.31	3.494489e+000	2.130947e+000	61	28	5.838804e+000	0	0	0	0	0	0	3.51655	1	0	47.8731	27.2115
DATA	232	3	68	0	0	ASCRP3005323	ASCRP3005323	11642.6	2713.12	6.855582e+000	2.217955e+000	65	26.5	6.105964e+000	0	0	0	0	0	0	6.87516	1	0	47.5395	26.0893
DATA	233	3	69	0	0	ASCRP3011719	ASCRP3011719	11668.1	2713.25	1.855842e+002	1.867878e+001	242	27	8.559386e+000	0	0	0	0	0	0	185.438	1	1	47.5395	27.1774
DATA	234	3	70	0	0	ASCRP3005088	ASCRP3005088	11693.7	2713.03	1.281012e+002	1.298517e+001	188	27	6.509262e+000	0	0	0	0	0	0	127.525	1	1	49.1849	27.7869
DATA	235	3	71	0	0	ASCRP3010456	ASCRP3010456	11719.2	2713.12	7.234510e+000	2.252323e+000	67	24	7.419108e+000	0	0	0	0	0	0	7.1748	1	0	47.8731	24.918
DATA	236	3	72	0	0	ASCRP3004768	ASCRP3004768	11744.5	2713.01	1.702273e+001	2.735334e+000	77	26	8.531679e+000	0	0	0	0	0	0	16.8182	1	1	48.5334	26.5833
DATA	237	3	73	0	0	ASCRP3001798	ASCRP3001798	11769.8	2713.41	2.077457e+001	2.989226e+000	81.5	28	7.365494e+000	0	0	0	0	0	0	20.4463	1	1	46.5243	28.5636
DATA	238	3	74	0	0	ASCRP3001369	ASCRP3001369	11795.3	2713.15	2.599849e+001	3.378574e+000	86	28	8.389368e+000	0	0	0	0	0	0	25.4888	1	1	45.835	28.7321
DATA	239	3	75	66	-1	(-)3xSLv1	NegativeControl	11820.6	2713.04	2.201000e+000	2.165962e+000	58	27.5	6.000227e+000	0	0	0	0	0	0	-3.10757	0	0	47.5395	26.8793
DATA	240	3	76	0	0	Negative015	Negative015	11846.2	2712.95	2.209455e+000	2.174282e+000	60	26	6.304709e+000	0	0	0	0	0	0	-0.466211	0	0	49.1849	27.1786
DATA	241	3	77	0	0	ASCRP3000417	ASCRP3000417	11871.5	2713.09	1.384084e+001	2.584312e+000	76	26	6.668939e+000	0	0	0	0	0	0	13.4156	1	1	48.8603	26.4545
DATA	242	3	78	0	0	ASCRP3010601	ASCRP3010601	11896.8	2713.19	2.331881e+002	2.342146e+001	287	29	8.692665e+000	0	0	0	0	0	0	225.198	1	1	47.5395	29.7833
DATA	243	3	79	0	0	A_23_P10385	NM_016448	11922.2	2712.97	1.480523e+001	2.650305e+000	77	31	7.835094e+000	0	0	0	0	0	0	14.2472	1	1	46.8651	31.6333
DATA	245	3	81	66	1	DarkCorner	DarkCorner	11973.4	2713.05	2.248914e+000	2.213882e+000	64	29	8.336579e+000	0	0	0	0	0	0	0.55761	0	0	45.4864	29.9623
DATA	246	3	82	66	1	DarkCorner	DarkCorner	11998.5	2713	3.857010e+000	2.253125e+000	66	33	1.046761e+001	0	0	0	0	1	0	3.67545	1	0	54.1152	34.6269
DATA	247	4	1	66	1	DarkCorner	DarkCorner	9953.89	2720.43	2.335464e+000	2.300626e+000	51	19	6.863190e+000	0	0	0	0	0	0	0.954842	0	0	48.8603	20.913
DATA	248	4	2	0	0	ASCRP3003392	ASCRP3003392	9979.35	2720.26	1.126475e+001	2.565734e+000	60	19	8.014611e+000	0	0	0	0	0	0	10.337	1	0	45.1352	20.6552
DATA	249	4	3	0	0	ASCRP3000547	ASCRP3000547	10004.7	2720.31	1.317849e+001	2.659774e+000	62	20	7.922566e+000	0	0	0	0	0	0	12.0663	1	1	47.8731	21.7273
DATA	250	4	4	0	0	ASCRP3005629	ASCRP3005629	10030.4	2720.14	9.397923e+000	2.497680e+000	57	23	5.306841e+000	0	0	0	0	0	0	8.59074	1	0	47.5395	22.6552
DATA	251	4	5	0	0	ASCRP3002428	ASCRP3002428	10055.6	2720.72	9.585991e+001	9.861765e+000	135.5	22	5.546268e+000	0	0	0	0	0	0	87.5612	1	1	49.1849	21.7586
DATA	252	4	6	0	0	ASCRP3003928	ASCRP3003928	10080.9	2720.5	1.647826e+001	2.843079e+000	65	19	7.194365e+000	0	0	0	0	0	0	15.0453	1	1	65	21.3947
DATA	253	4	7	0	0	ASCRP3012372	ASCRP3012372	10106.2	2720.4	1.293203e+001	2.653004e+000	64	23.5	7.564664e+000	0	0	0	0	0	0	11.8093	1	1	51.0895	23.5
DATA	254	4	8	0	0	ASCRP3004436	ASCRP3004436	10131.7	2720.38	3.831541e+002	3.838528e+001	397	22	6.974312e+000	0	0	0	0	0	0	350.136	1	1	51.0895	21.5556
DATA	255	4	9	0	0	ASCRP3006633	ASCRP3006633	10157.2	2720.69	1.043174e+004	1.043177e+003	9635	23	6.373175e+000	0	0	0	0	0	0	9544.94	1	1	45.1352	22.6316
DATA	256	4	10	0	0	ASCRP3010379	ASCRP3010379	10182.7	2720.88	1.061088e+002	1.085899e+001	146	21	6.107466e+000	0	0	0	0	0	0	97.2514	1	1	48.8603	20.6364
DATA	257	4	11	0	0	ASCRP3012893	ASCRP3012893	10208	2720.99	1.035152e+001	2.525231e+000	59	23	7.098084e+000	0	0	0	0	0	0	9.50687	1	0	46.8651	23.129
DATA	258	4	12	0	0	Negative019	Negative019	10233.4	2720.78	2.335105e+000	2.297932e+000	45	22	7.813966e+000	0	0	0	0	0	0	-3.70323	0	0	46.8651	22.5161
DATA	259	4	13	0	0	ASCRP3008821	ASCRP3008821	10258.7	2720.93	2.017633e+001	3.053235e+000	67	22	7.388017e+000	0	0	0	0	0	0	18.6248	1	1	49.1849	21.871
DATA	260	4	14	0	0	ASCRP3000493	ASCRP3000493	10284	2720.93	1.104085e+001	2.537462e+000	60	23	7.938869e+000	0	0	0	0	0	0	10.2227	1	0	46.8651	23.7778
DATA	261	4	15	0	0	ASCRP3007107	ASCRP3007107	10309.3	2720.78	6.015528e+000	2.355358e+000	56.5	20	5.600325e+000	0	0	0	0	0	0	5.58792	1	0	45.1352	20.6364
DATA	262	4	16	0	0	ASCRP3002024	ASCRP3002024	10335	2720.71	4.262606e+001	4.828938e+000	91	18	5.338911e+000	0	0	0	0	0	0	39.7381	1	1	46.1809	19.1944
DATA	263	4	17	0	0	ASCRP3005475	ASCRP3005475	10360.4	2720.93	7.392567e+004	7.392567e+003	69158.5	20	8.459776e+000	0	0	0	0	0	0	69181	1	1	53.8203	21.1333
DATA	264	4	18	0	0	Negative016	Negative016	10386.1	2720.67	5.251893e+001	5.714179e+000	99	22.5	5.472877e+000	0	0	0	0	0	0	49.3425	1	1	46.5243	22.7857
DATA	265	4	19	0	0	ASCRP3000962	ASCRP3000962	10411.2	2721.1	1.725719e+001	2.829415e+000	65.5	21	5.746464e+000	0	0	0	0	0	0	16.281	1	1	46.8651	20.9143
DATA	266	4	20	0	0	ASCRP3000827	ASCRP3000827	10436.6	2720.84	5.647180e+000	2.303106e+000	56	19	4.642320e+000	0	0	0	0	0	0	5.35018	1	0	44.7812	19.6364
DATA	267	4	21	0	0	ASCRP3000758	ASCRP3000758	10461.8	2720.9	4.084628e+001	4.650449e+000	90	21	6.378606e+000	0	0	0	0	0	0	38.8656	1	1	47.8731	21.0741
DATA	268	4	22	0	0	ASCRP3012898	ASCRP3012898	10487.3	2720.65	2.183490e+001	3.109133e+000	73	19	5.744448e+000	0	0	0	0	0	0	20.868	1	1	47.5395	19.5357
DATA	269	4	23	0	0	ASCRP3011418	ASCRP3011418	10513.1	2720.8	1.783765e+001	2.834824e+000	67.5	23	5.451678e+000	0	0	0	0	0	0	17.126	1	1	46.8651	22.4815
DATA	270	4	24	0	0	ASCRP3004974	ASCRP3004974	10538	2720.87	2.596110e+001	3.398704e+000	75.5	20	4.964424e+000	0	0	0	0	0	0	25.0365	1	1	54.4085	20.1429
DATA	271	4	25	0	0	ASCRP3005018	ASCRP3005018	10563.7	2720.25	2.584339e+002	2.593548e+001	302	18	4.264644e+000	0	0	0	0	0	0	250.352	1	1	42.9674	18.5172
DATA	272	4	26	0	0	ASCRP3006760	ASCRP3006760	10588.7	2720.81	1.552848e+002	1.567989e+001	202.5	20	5.981329e+000	0	0	0	0	0	0	151.112	1	1	48.2044	20.7353
DATA	273	4	27	0	0	ASCRP3004625	ASCRP3004625	10614.1	2720.84	5.549506e+003	5.549548e+002	5376	22	6.610533e+000	0	0	0	0	0	0	5424.75	1	1	50.7771	21.2368
DATA	274	4	28	0	0	A_23_P41948	NM_017785	10639.8	2720.96	5.257998e+001	5.682204e+000	102	22	5.034020e+000	0	0	0	0	0	0	51.6304	1	1	42.2201	21.8529
DATA	275	4	29	0	0	ASCRP3001802	ASCRP3001802	10665.1	2720.84	2.731214e+002	2.739623e+001	317	21.5	6.648858e+000	0	0	0	0	0	0	269.354	1	1	50.7771	21.5
DATA	276	4	30	0	0	ASCRP3002076	ASCRP3002076	10690.6	2720.91	2.013062e+001	2.934936e+000	71	21	5.842147e+000	0	0	0	0	0	0	19.9385	1	1	49.8279	20.4545
DATA	277	4	31	66	-1	(-)3xSLv1	NegativeControl	10715.9	2720.83	2.161306e+000	2.126900e+000	43.5	19	6.514995e+000	0	0	0	0	0	0	-6.95138	0	0	48.2044	20.3871
DATA	278	4	32	0	0	ASCRP3002645	ASCRP3002645	10741.5	2720.69	1.255813e+001	2.462540e+000	62	23	6.835172e+000	0	0	0	0	0	0	12.541	1	1	46.5243	22.1429
DATA	279	4	33	0	0	A_23_P250813	NM_000553	10766.7	2720.78	6.101185e+001	6.455740e+000	111	23	5.339048e+000	0	0	0	0	0	0	61.167	1	1	48.2044	23.375
DATA	280	4	34	0	0	ASCRP3011796	ASCRP3011796	10792.1	2720.76	3.708621e+001	4.262940e+000	87	19	5.801835e+000	0	0	0	0	0	0	37.3205	1	1	46.8651	20.625
DATA	281	4	35	0	0	ASCRP3005115	ASCRP3005115	10817.2	2720.95	2.384885e+000	2.108112e+000	52	21	6.254608e+000	0	0	0	0	0	0	2.40856	1	0	45.835	21.1351
DATA	282	4	36	0	0	ASCRP3001392	ASCRP3001392	10843	2720.89	9.230029e+001	9.463098e+000	144.5	22	6.115876e+000	0	0	0	0	0	0	93.5419	1	1	46.8651	21.2414
DATA	283	4	37	0	0	ASCRP3008831	ASCRP3008831	10868.4	2720.73	1.445150e+001	2.533229e+000	65	24	6.221124e+000	0	0	0	0	0	0	14.6932	1	1	47.8731	24.9643
DATA	284	4	38	0	0	ASCRP3000867	ASCRP3000867	10893.7	2720.91	1.395011e+003	1.395165e+002	1476.5	22	6.705633e+000	0	0	0	0	0	0	1422.66	1	1	49.1849	22.4138
DATA	285	4	39	0	0	ASCRP3001992	ASCRP3001992	10919.4	2720.81	8.607938e+000	2.240310e+000	60	21	7.692503e+000	0	0	0	0	0	0	8.80367	1	0	49.5074	21.2857
DATA	286	4	40	0	0	Negative017	Negative017	10944.6	2720.59	4.376526e+000	2.108922e+000	57.5	22	8.401741e+000	0	0	0	0	0	0	4.4876	1	0	47.2035	22.4516
DATA	287	4	41	0	0	ASCRP3003094	ASCRP3003094	10970	2720.79	4.455987e+001	4.908306e+000	98	23	6.519358e+000	0	0	0	0	0	0	45.8005	1	1	46.8651	22.8462
DATA	288	4	42	0	0	ASCRP3005640	ASCRP3005640	10995.2	2720.89	2.799931e+001	3.472346e+000	82	22.5	5.357122e+000	0	0	0	0	0	0	28.8405	1	1	47.8731	23.2941
DATA	289	4	43	0	0	Negative054	Negative054	11020.8	2720.83	2.082884e+000	2.049727e+000	49	20.5	5.283322e+000	0	0	0	0	0	0	-2.30564	0	0	47.2035	21.0278
DATA	290	4	44	0	0	ASCRP3007071	ASCRP3007071	11045.9	2720.92	1.086842e+001	2.317058e+000	64	21	4.958288e+000	0	0	0	0	0	0	11.235	1	1	48.2044	20.2308
DATA	291	4	45	0	0	ASCRP3002862	ASCRP3002862	11071.7	2720.88	2.105289e+001	2.933905e+000	75	23	5.880891e+000	0	0	0	0	0	0	21.7942	1	1	48.8603	23.0571
DATA	292	4	46	0	0	Negative005	Negative005	11097	2720.8	2.074073e+000	2.041056e+000	51	21	6.185881e+000	0	0	0	0	0	0	-0.655956	0	0	46.8651	21.8438
DATA	293	4	47	0	0	ASCRP3001344	ASCRP3001344	11122.5	2720.81	1.092159e+002	1.111033e+001	164	21	6.879004e+000	0	0	0	0	0	0	113.295	1	1	48.2044	23.3
DATA	294	4	48	0	0	ASCRP3009341	ASCRP3009341	11147.6	2720.84	1.198358e+001	2.364133e+000	64	22	5.593775e+000	0	0	0	0	0	0	12.4391	1	1	47.2035	22.25
DATA	295	4	49	0	0	ASCRP3004315	ASCRP3004315	11173.1	2720.85	3.857968e+000	2.073326e+000	56.5	21.5	4.998730e+000	0	0	0	0	0	0	4.00617	1	0	46.8651	21.3889
DATA	296	4	50	0	0	ASCRP3009450	ASCRP3009450	11198.5	2720.77	1.123751e+003	1.123936e+002	1218	23	7.144359e+000	0	0	0	0	0	0	1167.07	1	1	46.8651	22.4483
DATA	297	4	51	0	0	ASCRP3007087	ASCRP3007087	11223.8	2720.81	1.769401e+002	1.781089e+001	238.5	21	6.959020e+000	0	0	0	0	0	0	183.736	1	1	47.5395	21.8065
DATA	298	4	52	0	0	ASCRP3001183	ASCRP3001183	11249.2	2720.76	1.137356e+002	1.155469e+001	169	21.5	6.590337e+000	0	0	0	0	0	0	118.058	1	1	47.5395	23.1071
DATA	299	4	53	0	0	ASCRP3012395	ASCRP3012395	11274.4	2720.71	2.072214e+000	2.048843e+000	57	24	6.748837e+000	0	0	0	0	0	0	2.05683	0	0	48.8603	25.2414
DATA	300	4	54	0	0	ASCRP3010546	ASCRP3010546	11300.1	2720.92	1.908727e+002	1.919609e+001	250	23	5.879747e+000	0	0	0	0	0	0	197.82	1	1	46.8651	23
DATA	301	4	55	0	0	ASCRP3006636	ASCRP3006636	11325.3	2721	4.606262e+002	4.610792e+001	534.5	21	5.487239e+000	0	0	0	0	0	0	476.85	1	1	50.4627	20.9643
DATA	302	4	56	0	0	ASCRP3011544	ASCRP3011544	11350.6	2720.78	1.202908e+002	1.220187e+001	178.5	22	5.006457e+000	0	0	0	0	0	0	124.356	1	1	47.8731	21.7692
DATA	303	4	57	0	0	ASCRP3005373	ASCRP3005373	11376.2	2720.68	1.104632e+002	1.123485e+001	171	22	6.070039e+000	0	0	0	0	0	0	114.01	1	1	49.1849	22.9143
DATA	304	4	58	0	0	A_23_P11685	NM_024420	11401.8	2720.85	8.080443e+000	2.206665e+000	65.5	26.5	5.544177e+000	0	0	0	0	0	0	8.32432	1	0	48.2044	25.6875
DATA	305	4	59	0	0	ASCRP3003797	ASCRP3003797	11426.8	2720.95	1.626488e+001	2.622822e+000	74	25	7.157070e+000	0	0	0	0	0	0	16.7215	1	1	49.1849	24.9032
DATA	306	4	60	0	0	ASCRP3008311	ASCRP3008311	11452.5	2720.94	1.315089e+002	1.331162e+001	193	24	7.419021e+000	0	0	0	0	0	0	134.889	1	1	48.5334	25.5517
DATA	307	4	61	0	0	ASCRP3012882	ASCRP3012882	11477.7	2720.8	1.744410e+001	2.705065e+000	72	24	7.605261e+000	0	0	0	0	0	0	17.8483	1	1	47.2035	26.44
DATA	308	4	62	0	0	ASCRP3010866	ASCRP3010866	11502.9	2720.91	5.762558e+001	6.124072e+000	112.5	23	6.131810e+000	0	0	0	0	0	0	58.8044	1	1	47.5395	23.8919
DATA	309	4	63	0	0	ASCRP3003189	ASCRP3003189	11528.8	2720.9	1.051849e+001	2.329963e+000	67	25.5	7.056097e+000	0	0	0	0	0	0	10.7024	1	1	46.5243	25.7333
DATA	310	4	64	0	0	ASCRP3001150	ASCRP3001150	11554	2720.77	1.248652e+001	2.430558e+000	70	25	6.968680e+000	0	0	0	0	0	0	12.6666	1	1	46.8651	26
DATA	311	4	65	0	0	ASCRP3004582	ASCRP3004582	11579.3	2720.91	3.178893e+002	3.185769e+001	380.5	26	5.669397e+000	0	0	0	0	0	0	321.452	1	1	49.8279	26.0278
DATA	312	4	66	0	0	ASCRP3006010	ASCRP3006010	11604.9	2720.76	3.559852e+001	4.132579e+000	91.5	27.5	6.258043e+000	0	0	0	0	0	0	35.8767	1	1	46.1809	26.5588
DATA	313	4	67	0	0	ASCRP3011790	ASCRP3011790	11629.9	2720.99	2.140202e+000	2.106131e+000	57	24	5.065106e+000	0	0	0	0	0	0	-2.01958	0	0	46.8651	24.697
DATA	314	4	68	0	0	ASCRP3003645	ASCRP3003645	11655.7	2720.93	6.101972e+001	6.457713e+000	118	24	6.770131e+000	0	0	0	0	0	0	61.0661	1	1	49.1849	24.8125
DATA	315	4	69	0	0	ASCRP3005194	ASCRP3005194	11681	2721	1.020122e+001	2.354016e+000	68	27.5	8.085260e+000	0	0	0	0	0	0	10.1718	1	0	65	27.3333
DATA	316	4	70	0	0	ASCRP3012163	ASCRP3012163	11706.6	2720.89	2.116875e+001	3.002650e+000	79.5	27	6.681402e+000	0	0	0	0	0	0	21.0283	1	1	47.8731	26.4375
DATA	317	4	71	0	0	ASCRP3000424	ASCRP3000424	11731.9	2721	1.614191e+002	1.628283e+001	219	24	5.367527e+000	0	0	0	0	0	0	159.741	1	1	46.8651	24.8966
DATA	318	4	72	0	0	ASCRP3004653	ASCRP3004653	11757.4	2720.83	3.477604e+001	4.086350e+000	92	27	7.603957e+000	0	0	0	0	0	0	34.2826	1	1	48.5334	27.6571
DATA	319	4	73	0	0	ASCRP3011617	ASCRP3011617	11782.7	2721.01	2.188911e+000	2.157334e+000	62	28	7.805554e+000	0	0	0	0	0	0	1.16578	0	0	49.1849	28.52
DATA	320	4	74	0	0	ASCRP3011609	ASCRP3011609	11807.7	2720.91	1.039329e+002	1.061583e+001	164.5	24.5	6.868971e+000	0	0	0	0	0	0	101.679	1	1	48.8603	26.3
DATA	321	4	75	0	0	A_23_P1331	NM_080801	11833.5	2721.01	8.704321e+000	2.338694e+000	70	29	6.911296e+000	0	0	0	0	0	0	8.48254	1	0	47.2035	27.8621
DATA	322	4	76	0	0	ASCRP3010907	ASCRP3010907	11858.7	2720.88	3.179566e+001	3.854457e+000	93	26	5.055360e+000	0	0	0	0	0	0	30.8699	1	1	48.5334	27.16
DATA	323	4	77	0	0	ASCRP3002996	ASCRP3002996	11883.9	2720.86	1.573133e+002	1.588260e+001	212.5	25	6.747474e+000	0	0	0	0	0	0	152.171	1	1	46.8651	26.1818
DATA	324	4	78	0	0	ASCRP3004956	ASCRP3004956	11909.7	2720.91	8.796635e+001	9.066330e+000	148	29	8.675017e+000	0	0	0	0	0	0	84.7793	1	1	48.8603	30.5484
DATA	325	4	79	0	0	ASCRP3010650	ASCRP3010650	11934.8	2721	1.182057e+002	1.202401e+001	174.5	30.5	5.479342e+000	0	0	0	0	0	0	113.531	1	1	49.1849	29.9063
DATA	326	4	80	0	0	ASCRP3012367	ASCRP3012367	11960.3	2720.77	9.226377e+000	2.394719e+000	71.5	28	6.142800e+000	0	0	0	0	0	0	8.83193	1	0	48.2044	28.6552
DATA	327	4	81	66	1	DarkCorner	DarkCorner	11985.7	2720.88	2.252723e+000	2.216862e+000	61	27.5	6.959824e+000	0	0	0	0	0	0	-1.54329	0	0	46.5243	27.9286
DATA	328	4	82	66	1	DarkCorner	DarkCorner	12011.6	2720.91	4.223946e+000	2.263328e+000	67.5	30	8.420202e+000	0	0	0	0	0	0	4.01842	1	0	49.5074	31.4063
DATA	329	5	1	66	1	DarkCorner	DarkCorner	9941	2728.07	2.324921e+000	2.291349e+000	48	22	6.486691e+000	0	0	0	0	0	0	1.16019	0	0	46.8651	22.5541
DATA	330	5	2	0	0	ASCRP3003394	ASCRP3003394	9966.55	2727.59	3.688345e+001	4.344661e+000	84	19	6.675231e+000	0	0	0	0	0	0	33.9799	1	1	49.5074	19.9394
DATA	331	5	3	0	0	Negative030	Negative030	9992.12	2727.8	2.801016e+000	2.319100e+000	52	22	7.597319e+000	0	0	0	0	0	0	2.57379	1	0	47.8731	21.9118
DATA	332	5	4	0	0	ASCRP3000025	ASCRP3000025	10017.6	2727.63	1.799385e+003	1.799533e+002	1693.5	20	7.249156e+000	0	0	0	0	0	0	1650.06	1	1	50.7771	21.4286
DATA	333	5	5	0	0	ASCRP3010203	ASCRP3010203	10042.7	2727.66	8.823208e+001	9.120534e+000	131	23.5	3.082634e+000	0	0	0	0	0	0	80.8053	1	1	49.1849	24.15
DATA	334	5	6	0	0	CUST_20_PI418767722	NM_006013	10068.2	2727.88	1.427824e+001	2.716762e+000	63	20	7.248955e+000	0	0	0	0	0	0	13.0679	1	1	47.8731	21.1212
DATA	335	5	7	66	-1	(-)3xSLv1	NegativeControl	10093.7	2727.99	2.348961e+000	2.311568e+000	45	20	7.730790e+000	0	0	0	0	0	0	-3.56245	0	0	46.1809	22.9063
DATA	336	5	8	0	0	ASCRP3003613	ASCRP3003613	10119.3	2727.8	2.348171e+000	2.310790e+000	48	23	6.560818e+000	0	0	0	0	0	0	-0.410378	0	0	47.2035	23.4828
DATA	337	5	9	0	0	ASCRP3006846	ASCRP3006846	10144.5	2727.5	1.498353e+001	2.752517e+000	64.5	21	7.023463e+000	0	0	0	0	0	0	13.7273	1	1	57.5363	20.9355
DATA	338	5	10	0	0	ASCRP3006319	ASCRP3006319	10169.7	2727.5	2.868294e+001	3.680253e+000	76	21	5.556887e+000	0	0	0	0	0	0	26.313	1	1	57.5363	21.0571
DATA	339	5	11	0	0	ASCRP3006673	ASCRP3006673	10195.2	2727.87	5.627774e+001	6.080225e+000	104	22	4.402149e+000	0	0	0	0	0	0	51.7244	1	1	47.2035	23.0741
DATA	340	5	12	0	0	ASCRP3002570	ASCRP3002570	10220.5	2727.89	3.687571e+001	4.344284e+000	83	19.5	5.619670e+000	0	0	0	0	0	0	33.9649	1	1	48.8603	20.8929
DATA	341	5	13	0	0	ASCRP3009582	ASCRP3009582	10246.1	2727.94	3.251480e+002	3.259540e+001	352	22	7.429222e+000	0	0	0	0	0	0	300.243	1	1	49.1849	21.88
DATA	342	5	14	0	0	A_23_P39682	NM_001079	10271.6	2727.71	6.135240e+000	2.365418e+000	54.5	20	8.379239e+000	0	0	0	0	0	0	5.68111	1	0	48.2044	22.2857
DATA	343	5	15	0	0	ASCRP3004381	ASCRP3004381	10296.8	2727.72	1.287435e+002	1.307423e+001	167	18.5	6.767794e+000	0	0	0	0	0	0	119.583	1	1	49.1849	21.2273
DATA	344	5	16	0	0	ASCRP3007139	ASCRP3007139	10322.1	2727.74	3.538939e+000	2.297169e+000	55	19	5.382097e+000	0	0	0	0	0	0	3.29824	1	0	48.2044	20.2432
DATA	345	5	17	0	0	ASCRP3007276	ASCRP3007276	10347.5	2727.5	2.298270e+000	2.261683e+000	48	16.5	5.784861e+000	0	0	0	0	0	0	-2.81555	0	0	65	18.7692
DATA	346	5	18	0	0	ASCRP3005073	ASCRP3005073	10372.9	2727.5	2.323979e+001	3.236859e+000	71	22.5	9.522870e+000	0	0	0	0	0	0	21.8193	1	1	56.9804	24.2667
DATA	347	5	19	0	0	A_23_P58132	NM_004310	10398.4	2728.26	3.044519e+002	3.052776e+001	328	22	4.682006e+000	0	0	0	0	0	0	287.03	1	1	46.5243	21.7241
DATA	348	5	20	0	0	ASCRP3007337	ASCRP3007337	10423.9	2728.04	7.140503e+001	7.481987e+000	116.5	21	5.736804e+000	0	0	0	0	0	0	67.5958	1	1	46.8651	20.9714
DATA	349	5	21	0	0	Negative040	Negative040	10449.2	2727.47	2.261348e+000	2.225349e+000	46.5	23	5.628485e+000	0	0	0	0	0	0	-3.19123	0	0	47.2035	22.0435
DATA	350	5	22	0	0	ASCRP3008487	ASCRP3008487	10474.4	2727.69	1.738267e+001	2.816203e+000	65.5	21	6.658266e+000	0	0	0	0	0	0	16.5954	1	1	48.5334	20.7586
DATA	351	5	23	0	0	ASCRP3002984	ASCRP3002984	10499.9	2727.5	2.241679e+000	2.205993e+000	48	21	6.739323e+000	0	0	0	0	0	0	-2.67606	0	0	56.9804	21.875
DATA	352	5	24	0	0	ASCRP3006868	ASCRP3006868	10525.3	2727.86	5.447710e+002	5.452134e+001	580	21.5	5.819463e+000	0	0	0	0	0	0	524.755	1	1	49.8279	22.1154
DATA	353	5	25	0	0	ASCRP3006534	ASCRP3006534	10550.6	2727.79	3.370869e+002	3.377952e+001	376	18	4.510671e+000	0	0	0	0	0	0	326.148	1	1	49.1849	19.1154
DATA	354	5	26	0	0	ASCRP3004287	ASCRP3004287	10576.1	2727.77	2.123558e+002	2.134683e+001	255	20	5.233701e+000	0	0	0	0	0	0	206.39	1	1	46.5243	20.0345
DATA	355	5	27	0	0	ASCRP3006204	ASCRP3006204	10601.7	2727.91	9.073076e+001	9.328202e+000	139	19	6.423259e+000	0	0	0	0	0	0	88.5808	1	1	48.8603	19.2703
DATA	356	5	28	0	0	ASCRP3009381	ASCRP3009381	10626.9	2727.5	2.274688e+001	3.135011e+000	73	22	5.408258e+000	0	0	0	0	0	0	22.3044	1	1	65	22.027
DATA	357	5	29	0	0	ASCRP3012989	ASCRP3012989	10652.3	2728.12	4.744241e+001	5.207772e+000	96.5	22	5.078238e+000	0	0	0	0	0	0	46.726	1	1	46.1809	21.9333
DATA	358	5	30	0	0	ASCRP3012180	ASCRP3012180	10677.6	2727.92	9.478921e+000	2.339339e+000	61	21.5	7.513505e+000	0	0	0	0	0	0	9.37555	1	0	48.2044	21.8235
DATA	359	5	31	0	0	ASCRP3002782	ASCRP3002782	10703.1	2728.1	2.164127e+000	2.136663e+000	52	21	6.225558e+000	0	0	0	0	0	0	1.71493	0	0	46.8651	20.8485
DATA	360	5	32	0	0	ASCRP3005118	ASCRP3005118	10728.7	2727.84	1.480331e+002	1.495448e+001	200	19	7.098706e+000	0	0	0	0	0	0	147.639	1	1	50.7771	21.0345
DATA	361	5	33	0	0	ASCRP3007012	ASCRP3007012	10754.3	2727.91	4.865353e+000	2.167886e+000	55	23	6.002305e+000	0	0	0	0	0	0	4.87177	1	0	48.8603	22.8696
DATA	362	5	34	0	0	ASCRP3010294	ASCRP3010294	10779.4	2728	7.925846e+001	8.200527e+000	129.5	20	4.277044e+000	0	0	0	0	0	0	79.6617	1	1	48.5334	21.3103
DATA	363	5	35	0	0	ASCRP3012715	ASCRP3012715	10804.7	2728.01	4.179006e+001	4.675640e+000	92	19	4.596785e+000	0	0	0	0	0	0	42.1556	1	1	47.2035	20.6957
DATA	364	5	36	0	0	ASCRP3008638	ASCRP3008638	10830.3	2727.79	7.536295e+000	2.221472e+000	58	19	5.053166e+000	0	0	0	0	0	0	7.62875	1	0	47.5395	20.0345
DATA	365	5	37	0	0	ASCRP3006560	ASCRP3006560	10855.4	2728	1.175266e+002	1.193581e+001	172.5	24	6.840322e+000	0	0	0	0	0	0	119.359	1	1	49.8279	24.04
DATA	366	5	38	0	0	ASCRP3001753	ASCRP3001753	10881.1	2727.69	4.285160e+000	2.120173e+000	55	23	5.727630e+000	0	0	0	0	0	0	4.36555	1	0	45.835	23.7667
DATA	367	5	39	0	0	ASCRP3008913	ASCRP3008913	10906.3	2727.91	4.186983e+001	4.670923e+000	93	23	7.184583e+000	0	0	0	0	0	0	42.7786	1	1	48.8603	22.7586
DATA	368	5	40	0	0	ASCRP3005734	ASCRP3005734	10931.7	2728.09	4.388761e+002	4.393616e+001	499	23	9.197451e+000	0	0	0	0	0	0	449.613	1	1	48.8603	22.6
DATA	369	5	41	0	0	ASCRP3007843	ASCRP3007843	10956.9	2727.97	1.051386e+001	2.312639e+000	62	21	7.562651e+000	0	0	0	0	0	0	10.7974	1	1	46.8651	21.973
DATA	370	5	42	1028	1	(+)E1A_r60_3	E1A_r60_3	10982.3	2727.93	8.672554e+001	8.912751e+000	141	23	6.301088e+000	0	0	0	0	0	0	89.2637	1	1	49.1849	23.3704
DATA	371	5	43	0	0	A_23_P7313	NM_001040058	11007.9	2727.91	1.602095e+001	2.602636e+000	68	21	7.060453e+000	0	0	0	0	0	0	16.523	1	1	47.8731	22.9167
DATA	372	5	44	0	0	ASCRP3006688	ASCRP3006688	11033.6	2727.85	3.335245e+001	3.913561e+000	86	21	5.613377e+000	0	0	0	0	0	0	34.4586	1	1	46.1809	20.48
DATA	374	5	46	0	0	ASCRP3007535	ASCRP3007535	11084.1	2728.06	1.010815e+002	1.031231e+001	160	24	6.546386e+000	0	0	0	0	0	0	104.722	1	1	49.5074	23.8
DATA	375	5	47	0	0	ASCRP3013354	ASCRP3013354	11109.5	2728	3.250124e+000	2.065514e+000	57	20	6.444190e+000	0	0	0	0	0	0	3.37056	1	0	54.1152	21.7
DATA	376	5	48	0	0	ASCRP3010157	ASCRP3010157	11134.6	2727.93	1.281442e+001	2.407627e+000	65	24.5	7.068130e+000	0	0	0	0	0	0	13.2991	1	1	53.8203	24.9615
DATA	377	5	49	0	0	ASCRP3004089	ASCRP3004089	11160.4	2727.93	4.975443e+001	5.376381e+000	106	22	5.572015e+000	0	0	0	0	0	0	51.6619	1	1	53.8203	21.8788
DATA	378	5	50	0	0	ASCRP3000699	ASCRP3000699	11185.8	2728	9.761558e+000	2.258633e+000	62	23	6.778860e+000	0	0	0	0	0	0	10.1381	1	0	47.2035	21.6
DATA	379	5	51	0	0	ASCRP3008613	ASCRP3008613	11211	2728.01	1.428936e+002	1.443380e+001	200.5	20	5.187873e+000	0	0	0	0	0	0	148.402	1	1	46.8651	19.8929
DATA	380	5	52	0	0	ASCRP3001380	ASCRP3001380	11236.4	2728.09	3.021026e+002	3.027889e+001	369	21	7.175655e+000	0	0	0	0	0	0	313.658	1	1	49.8279	21.5185
DATA	381	5	53	0	0	ASCRP3012368	ASCRP3012368	11261.5	2728.12	1.730104e+001	2.673733e+000	71	24.5	5.895220e+000	0	0	0	0	0	0	17.9532	1	1	48.8603	24.3333
DATA	382	5	54	0	0	ASCRP3004633	ASCRP3004633	11287.1	2727.99	4.044469e+001	4.529896e+000	95	24	4.649629e+000	0	0	0	0	0	0	41.9358	1	1	47.5395	22.7143
DATA	383	5	55	0	0	ASCRP3006272	ASCRP3006272	11312.6	2728.21	5.364633e+001	5.740229e+000	110	20	5.035260e+000	0	0	0	0	0	0	55.5661	1	1	49.1849	21.0769
DATA	384	5	56	0	0	ASCRP3000588	ASCRP3000588	11338.1	2727.86	4.183759e+001	4.656776e+000	98	21	5.328227e+000	0	0	0	0	0	0	43.2788	1	1	48.5334	21.84
DATA	385	5	57	0	0	ASCRP3006713	ASCRP3006713	11363.6	2728.03	5.209329e+001	5.597467e+000	110	21	4.655893e+000	0	0	0	0	0	0	53.8055	1	1	48.5334	21.0345
DATA	386	5	58	0	0	ASCRP3009521	ASCRP3009521	11388.8	2728	1.690600e+002	1.703003e+001	229	22	5.206712e+000	0	0	0	0	0	0	174.313	1	1	46.8651	22.7879
DATA	387	5	59	0	0	ASCRP3011134	ASCRP3011134	11414.3	2728.11	3.253725e+002	3.260213e+001	390	24	6.745483e+000	0	0	0	0	0	0	334.814	1	1	49.1849	24.3077
DATA	388	5	60	0	0	ASCRP3002770	ASCRP3002770	11439.6	2728.07	1.008945e+002	1.029764e+001	158	24	6.542961e+000	0	0	0	0	0	0	103.596	1	1	48.2044	24.8966
DATA	389	5	61	0	0	ASCRP3012672	ASCRP3012672	11465.1	2728.15	1.272433e+001	2.425722e+000	68.5	24	7.346918e+000	0	0	0	0	0	0	13.0335	1	1	46.8651	25.1481
DATA	390	5	62	0	0	ASCRP3013193	ASCRP3013193	11490.3	2727.97	5.620974e+001	5.990192e+000	114	26.5	8.044417e+000	0	0	0	0	0	0	57.4273	1	1	49.1849	27.3333
DATA	391	5	63	0	0	ASCRP3009665	ASCRP3009665	11515.9	2728.01	1.281741e+001	2.440110e+000	69	26	6.619200e+000	0	0	0	0	0	0	13.0582	1	1	50.7771	24.2703
DATA	392	5	64	0	0	ASCRP3004972	ASCRP3004972	11541.2	2728.04	3.528082e+000	2.112161e+000	60.5	25	7.164578e+000	0	0	0	0	0	0	3.58379	1	0	47.5395	25.2581
DATA	393	5	65	0	0	Negative049	Negative049	11566.7	2728.19	2.122826e+000	2.093385e+000	59	25.5	6.704763e+000	0	0	0	0	0	0	1.36616	0	0	46.8651	25.0769
DATA	394	5	66	0	0	ASCRP3008941	ASCRP3008941	11592.1	2727.99	2.671439e+001	3.395463e+000	85.5	26	5.270702e+000	0	0	0	0	0	0	26.9632	1	1	46.8651	25.0303
DATA	395	5	67	0	0	ASCRP3010463	ASCRP3010463	11617.5	2728	5.858984e+001	6.224975e+000	118	27	6.442672e+000	0	0	0	0	0	0	58.9344	1	1	54.1152	26.3529
DATA	396	5	68	0	0	ASCRP3000394	ASCRP3000394	11642.6	2727.93	3.716372e+000	2.142799e+000	62	27	6.189655e+000	0	0	0	0	0	0	3.72525	1	0	53.8203	25.3871
DATA	397	5	69	0	0	ASCRP3007573	ASCRP3007573	11668.4	2727.93	2.601254e+004	2.601254e+003	26076	29	7.351834e+000	0	0	0	0	0	0	25979.1	1	1	53.8203	28.871
DATA	398	5	70	0	0	ASCRP3003107	ASCRP3003107	11693.6	2727.96	1.743255e+002	1.756170e+001	232	25	6.456219e+000	0	0	0	0	0	0	173.461	1	1	46.8651	25.2
DATA	399	5	71	0	0	A_23_P216068	NM_014109	11718.9	2727.88	1.894674e+001	2.853648e+000	77	25	5.794086e+000	0	0	0	0	0	0	18.7822	1	1	46.8651	25.6429
DATA	400	5	72	0	0	ASCRP3011944	ASCRP3011944	11744.3	2728.04	1.883098e+001	2.852121e+000	77	26.5	7.147140e+000	0	0	0	0	0	0	18.5961	1	1	48.5334	27.5667
DATA	401	5	73	0	0	ASCRP3001639	ASCRP3001639	11770	2728.12	1.347525e+001	2.537749e+000	76	30	7.661239e+000	0	0	0	0	0	0	13.2556	1	1	46.8651	29.1379
DATA	402	5	74	0	0	ASCRP3007580	ASCRP3007580	11795.2	2727.99	5.168178e+001	5.600885e+000	113	27	6.556676e+000	0	0	0	0	0	0	50.6451	1	1	48.2044	27.64
DATA	403	5	75	0	0	ASCRP3009494	ASCRP3009494	11820.5	2728.04	3.906575e+001	4.467316e+000	100	27	6.105961e+000	0	0	0	0	0	0	38.1362	1	1	48.5334	26.4
DATA	404	5	76	0	0	ASCRP3008599	ASCRP3008599	11845.9	2728.07	3.005818e+001	3.710311e+000	89.5	30	6.566451e+000	0	0	0	0	0	0	29.2315	1	1	47.5395	29.5806
DATA	405	5	77	0	0	ASCRP3000499	ASCRP3000499	11871.2	2728	1.210863e+001	2.496586e+000	73	25	5.234942e+000	0	0	0	0	0	0	11.7319	1	1	49.1849	25.2692
DATA	406	5	78	130	1	(+)eQC-41	EQC	11896.7	2728.05	5.559878e+001	5.976131e+000	115	28	7.661101e+000	0	0	0	0	0	0	53.6717	1	1	49.1849	27.3226
DATA	407	5	79	0	0	ASCRP3003200	ASCRP3003200	11922.1	2728	2.747145e+002	2.755933e+001	331	30	5.117557e+000	0	0	0	0	0	0	264.254	1	1	48.5334	29.2424
DATA	408	5	80	0	0	ASCRP3009532	ASCRP3009532	11947.6	2727.99	4.089214e+001	4.646595e+000	102	29	5.625855e+000	0	0	0	0	0	0	39.2011	1	1	49.8279	28.6897
DATA	409	5	81	0	0	ASCRP3002441	ASCRP3002441	11972.9	2727.93	5.162838e+001	5.617438e+000	111.5	27	7.350145e+000	0	0	0	0	0	0	49.3339	1	1	47.8731	25.8966
DATA	410	5	82	66	1	DarkCorner	DarkCorner	11998.4	2728.01	2.256490e+000	2.220569e+000	61	28	7.700729e+000	0	0	0	0	0	0	-3.44522	0	0	48.5334	28.7317
DATA	411	6	1	0	0	ASCRP3009184	ASCRP3009184	9953.93	2735.19	8.804491e+000	2.450168e+000	59	21	6.171150e+000	0	0	0	0	0	0	8.14549	1	0	46.8651	21.3043
DATA	412	6	2	0	0	ASCRP3007297	ASCRP3007297	9979.3	2734.99	1.441574e+001	2.709131e+000	62.5	20	6.696171e+000	0	0	0	0	0	0	13.2947	1	1	45.835	21.25
DATA	413	6	3	0	0	ASCRP3000858	ASCRP3000858	10004.9	2734.99	5.365443e+000	2.361027e+000	54.5	23.5	7.325318e+000	0	0	0	0	0	0	4.93634	1	0	47.5395	22.7813
DATA	414	6	4	0	0	ASCRP3001808	ASCRP3001808	10030.5	2735.13	1.844825e+001	2.950870e+000	65.5	23	5.421618e+000	0	0	0	0	0	0	16.9445	1	1	49.1849	21.8182
DATA	415	6	5	0	0	ASCRP3009860	ASCRP3009860	10055.7	2735.09	6.711001e+000	2.401274e+000	56	25	2.783455e+000	0	0	0	0	0	0	6.15732	1	0	48.8603	24.9524
DATA	416	6	6	0	0	ASCRP3001616	ASCRP3001616	10080.9	2735.2	2.130680e+001	3.140129e+000	69.5	20.5	7.621213e+000	0	0	0	0	0	0	19.54	1	1	46.8651	21.9118
DATA	417	6	7	0	0	ASCRP3001759	ASCRP3001759	10106.5	2735.13	1.292943e+002	1.313356e+001	169.5	21	7.365999e+000	0	0	0	0	0	0	118.577	1	1	47.2035	22.4643
DATA	418	6	8	0	0	ASCRP3008008	ASCRP3008008	10131.7	2735.23	4.750521e+001	5.280278e+000	93	21	6.272538e+000	0	0	0	0	0	0	43.5935	1	1	47.2035	21.963
DATA	419	6	9	0	0	ASCRP3011048	ASCRP3011048	10157.1	2735.19	4.458422e+000	2.345558e+000	54	21.5	5.112310e+000	0	0	0	0	0	0	4.09555	1	0	47.5395	20.5833
DATA	420	6	10	0	0	Negative029	Negative029	10182.9	2735.27	2.336469e+000	2.299274e+000	47	21	5.693001e+000	0	0	0	0	0	0	-2.71287	0	0	47.2035	21.8974
DATA	421	6	11	0	0	ASCRP3010540	ASCRP3010540	10208.1	2735.25	1.246873e+001	2.611797e+000	60	21	5.533181e+000	0	0	0	0	0	0	11.4931	1	1	47.5395	20.9333
DATA	422	6	12	0	0	ASCRP3005975	ASCRP3005975	10233.7	2735.01	8.383895e+000	2.438502e+000	56	20	6.494495e+000	0	0	0	0	0	0	7.74508	1	0	46.5243	21.4615
DATA	423	6	13	0	0	ASCRP3007306	ASCRP3007306	10258.6	2735.15	3.101992e+001	3.852095e+000	79	22	7.493587e+000	0	0	0	0	0	0	28.7307	1	1	46.8651	23.0769
DATA	424	6	14	0	0	Negative013	Negative013	10284.3	2735.14	2.314028e+000	2.277357e+000	50	21	8.438602e+000	0	0	0	0	0	0	0.255291	0	0	47.8731	22.72
DATA	425	6	15	0	0	ASCRP3002256	ASCRP3002256	10309.2	2735.03	8.500903e+000	2.424081e+000	59	20.5	5.797344e+000	0	0	0	0	0	0	7.92136	1	0	46.1809	20.6667
DATA	426	6	16	0	0	ASCRP3007151	ASCRP3007151	10335.1	2735.1	7.612969e+001	7.941956e+000	121.5	19	5.728999e+000	0	0	0	0	0	0	71.1897	1	1	46.8651	19.5833
DATA	427	6	17	0	0	ASCRP3008116	ASCRP3008116	10360.6	2734.87	7.850628e+000	2.386771e+000	56	19	7.202405e+000	0	0	0	0	0	0	7.3679	1	0	47.2035	19.5185
DATA	428	6	18	0	0	ASCRP3001726	ASCRP3001726	10385.7	2735.12	1.037358e+002	1.061380e+001	147	21	5.238618e+000	0	0	0	0	0	0	97.7312	1	1	48.8603	21.5357
DATA	429	6	19	0	0	ASCRP3003897	ASCRP3003897	10411.2	2735.2	1.398823e+001	2.637749e+000	63	19	5.601757e+000	0	0	0	0	0	0	13.2318	1	1	46.1809	20.1176
DATA	430	6	20	0	0	ASCRP3012026	ASCRP3012026	10436.9	2735.28	5.456546e+000	2.292803e+000	53	21.5	5.000462e+000	0	0	0	0	0	0	5.1832	1	0	47.5395	21.2692
DATA	431	6	21	0	0	ASCRP3008382	ASCRP3008382	10461.6	2735.15	2.256978e+001	3.164268e+000	71	20.5	6.546240e+000	0	0	0	0	0	0	21.5274	1	1	48.8603	21.375
DATA	432	6	22	0	0	ASCRP3004610	ASCRP3004610	10487.7	2735.04	7.113949e+000	2.319795e+000	57	18.5	6.494005e+000	0	0	0	0	0	0	6.81543	1	0	46.5243	19.7917
DATA	433	6	23	0	0	ASCRP3006158	ASCRP3006158	10512.6	2735.07	2.574869e+004	2.574870e+003	24847	21	6.176264e+000	0	0	0	0	0	0	24774.7	1	1	53.8203	21.7097
DATA	434	6	24	0	0	ASCRP3007607	ASCRP3007607	10538	2735.04	5.169042e+001	5.613388e+000	96	18.5	4.501624e+000	0	0	0	0	0	0	49.9548	1	1	46.8651	19.2308
DATA	435	6	25	0	0	ASCRP3000597	ASCRP3000597	10563.2	2735.07	2.229215e+001	3.117451e+000	73	20	4.898593e+000	0	0	0	0	0	0	21.6388	1	1	46.5243	19.9394
DATA	436	6	26	0	0	ASCRP3013261	ASCRP3013261	10588.8	2735.23	4.580464e+002	4.585599e+001	495	19	6.568077e+000	0	0	0	0	0	0	446.613	1	1	45.4864	19.8378
DATA	437	6	27	0	0	ASCRP3000250	ASCRP3000250	10614.1	2735.39	9.977909e+001	1.020903e+001	148	24	7.172522e+000	0	0	0	0	0	0	97.718	1	1	49.8279	22.8485
DATA	438	6	28	0	0	A_23_P70328	NM_018132	10639.8	2735.33	2.022102e+001	2.951924e+000	69	21.5	4.069398e+000	0	0	0	1	0	0	19.89	1	1	48.2044	22
DATA	439	6	29	0	0	ASCRP3007488	ASCRP3007488	10665	2735.5	7.552040e+001	7.849776e+000	125.5	22	6.707317e+000	0	0	0	0	0	0	74.6017	1	1	48.5334	21.3929
DATA	440	6	30	0	0	ASCRP3005012	ASCRP3005012	10690.3	2735.58	1.568121e+001	2.646994e+000	65.5	23	6.948792e+000	0	0	0	0	0	0	15.5552	1	1	48.5334	22.7143
DATA	441	6	31	0	0	ASCRP3002415	ASCRP3002415	10715.6	2735.5	1.288302e+002	1.305691e+001	181	18	6.207476e+000	0	0	0	0	0	0	128.316	1	1	51.7088	18.9259
DATA	442	6	32	0	0	ASCRP3009953	ASCRP3009953	10741.3	2735.17	1.711692e+001	2.721188e+000	68	23.5	6.868114e+000	0	0	0	0	0	0	17.1166	1	1	47.8731	24.8636
DATA	443	6	33	0	0	AS_circRNA_control215	AS_circRNA_control215	10766.6	2735.37	1.495453e+002	1.510228e+001	201	20	4.789234e+000	0	0	0	0	0	0	150.117	1	1	48.2044	21.1304
DATA	444	6	34	0	0	ASCRP3008374	ASCRP3008374	10792	2735.39	3.124511e+001	3.764409e+000	82	19	5.240455e+000	0	0	0	0	0	0	31.4802	1	1	49.5074	19.9355
DATA	445	6	35	0	0	ASCRP3004395	ASCRP3004395	10817.4	2735.3	1.408304e+002	1.423761e+001	192	19	4.507642e+000	0	0	0	0	0	0	142.389	1	1	51.0895	18.6667
DATA	446	6	36	0	0	ASCRP3003479	ASCRP3003479	10842.7	2735.32	3.623926e+001	4.181046e+000	86	23	6.455193e+000	0	0	0	0	0	0	36.7625	1	1	48.2044	23.1481
DATA	447	6	37	0	0	ASCRP3013284	ASCRP3013284	10868.3	2735.32	5.484794e+000	2.149781e+000	57	22	7.209736e+000	0	0	0	0	0	0	5.58172	1	0	49.1849	23.1379
DATA	448	6	38	0	0	ASCRP3012532	ASCRP3012532	10893.6	2735.36	2.750156e+002	2.757954e+001	328	24	5.880647e+000	0	0	0	0	0	0	280.705	1	1	48.8603	24.7143
DATA	449	6	39	0	0	ASCRP3010501	ASCRP3010501	10919.3	2735.53	3.013089e+001	3.653776e+000	83.5	20	7.750563e+000	0	0	0	0	0	0	30.84	1	1	49.5074	21.9259
DATA	450	6	40	0	0	ASCRP3006152	ASCRP3006152	10944.4	2735.41	4.996827e+001	5.405394e+000	101.5	23	8.008924e+000	0	0	0	0	0	0	51.2727	1	1	49.1849	23.0714
DATA	451	6	41	0	0	ASCRP3012076	ASCRP3012076	10969.8	2735.48	1.329371e+002	1.345188e+001	187.5	22	5.931401e+000	0	0	0	0	0	0	136.723	1	1	49.8279	21.3714
DATA	452	6	42	0	0	ASCRP3003461	ASCRP3003461	10995.2	2735.49	3.275843e+002	3.282267e+001	386	22	7.663906e+000	0	0	0	0	0	0	337.616	1	1	49.8279	24.9286
DATA	453	6	43	0	0	ASCRP3008179	ASCRP3008179	11020.7	2735.55	3.467127e+001	4.027183e+000	88	20	4.432325e+000	0	0	0	0	0	0	35.7993	1	1	50.1463	20.6429
DATA	454	6	44	0	0	ASCRP3009749	ASCRP3009749	11046	2735.36	5.767367e+001	6.119353e+000	112	22.5	6.452787e+000	0	0	0	0	0	0	59.6445	1	1	49.1849	22.0385
DATA	455	6	45	0	0	ASCRP3007384	ASCRP3007384	11071.5	2735.5	4.873705e+001	5.284468e+000	102	23	6.220537e+000	0	0	0	0	0	0	50.4711	1	1	52.9257	23.5152
DATA	456	6	46	0	0	ASCRP3007816	ASCRP3007816	11096.8	2735.4	1.164728e+002	1.182466e+001	177	22	7.008923e+000	0	0	0	0	0	0	120.748	1	1	49.1849	21.8125
DATA	457	6	47	0	0	ASCRP3010657	ASCRP3010657	11122.3	2735.5	4.381995e+004	4.381995e+003	45715	21	6.398437e+000	0	0	0	0	0	0	45467.2	1	1	57.5363	21.76
DATA	458	6	48	0	0	ASCRP3002785	ASCRP3002785	11147.6	2735.43	4.004662e+002	4.009842e+001	472	21	6.823583e+000	0	0	0	0	0	0	415.763	1	1	52.9257	21.8065
DATA	459	6	49	0	0	Negative035	Negative035	11172.8	2735.68	2.069816e+000	2.044154e+000	56	19	5.250541e+000	0	0	0	0	0	0	1.79097	0	0	47.8731	19.4545
DATA	461	6	51	0	0	ASCRP3002064	ASCRP3002064	11223.9	2735.31	2.560964e+001	3.272352e+000	80.5	22	6.854557e+000	0	0	0	0	0	0	26.5937	1	1	49.8279	22.5806
DATA	462	6	52	0	0	ASCRP3006680	ASCRP3006680	11249.3	2735.49	5.285518e+001	5.664813e+000	107.5	21.5	5.537163e+000	0	0	0	0	0	0	54.862	1	1	49.1849	22.7727
DATA	464	6	54	66	-1	(-)3xSLv1	NegativeControl	11299.9	2735.5	2.074334e+000	2.041313e+000	51	23	5.402859e+000	0	0	0	0	0	0	-4.03869	0	0	56.9804	22.963
DATA	465	6	55	0	0	ASCRP3001211	ASCRP3001211	11325.7	2735.92	2.076848e+000	2.046393e+000	54	21	6.437907e+000	0	0	0	0	0	0	1.06866	0	0	47.8731	22.087
DATA	466	6	56	1028	1	(+)E1A_r60_a135	E1A_r60_a135	11350.5	2735.08	2.079723e+000	2.046616e+000	51	23	5.121913e+000	0	0	0	0	0	0	-3.48743	0	0	49.8279	22.6552
DATA	467	6	57	0	0	ASCRP3013572	ASCRP3013572	11376.1	2735.47	1.456120e+002	1.470481e+001	207.5	22	5.178685e+000	0	0	0	0	0	0	150.251	1	1	50.4627	22.3214
DATA	468	6	58	0	0	ASCRP3013425	ASCRP3013425	11401.7	2735.45	2.197063e+003	2.197159e+002	2315	21.5	6.327190e+000	0	0	0	0	0	0	2262.76	1	1	47.8731	22.9667
DATA	469	6	59	0	0	ASCRP3010169	ASCRP3010169	11426.9	2735.55	4.375164e+000	2.104233e+000	60	27	8.335266e+000	0	0	0	0	0	0	4.49659	1	0	47.8731	25.68
DATA	470	6	60	0	0	ASCRP3012806	ASCRP3012806	11452.4	2735.49	2.222607e+001	3.032506e+000	78	24	3.948478e+000	0	0	0	0	0	0	22.7899	1	1	48.8603	22.9048
DATA	471	6	61	0	1	RC6	RC6	11477.7	2735.8	2.101695e+000	2.068237e+000	52	24	8.500000e+000	0	0	0	0	0	0	-5.37875	0	0	51.0895	26.6
DATA	472	6	62	0	0	ASCRP3003258	ASCRP3003258	11503.1	2735.5	5.949375e+001	6.300464e+000	117	28	8.532417e+000	0	0	0	0	0	0	60.6853	1	1	49.8279	27.5294
DATA	473	6	63	0	0	ASCRP3012921	ASCRP3012921	11528.7	2735.49	4.884459e+002	4.888885e+001	554.5	26	5.577634e+000	0	0	0	0	0	0	496.784	1	1	52.3208	24.88
DATA	474	6	64	0	0	ASCRP3008082	ASCRP3008082	11553.9	2735.5	1.384046e+002	1.399681e+001	197	25	5.732195e+000	0	0	0	0	0	0	140.342	1	1	56.9804	25.4839
DATA	475	6	65	0	0	ASCRP3012236	ASCRP3012236	11579	2735.44	1.576876e+002	1.590703e+001	216.5	26	5.726681e+000	0	0	0	0	0	0	159.389	1	1	44.0646	24.8889
DATA	476	6	66	0	0	ASCRP3011165	ASCRP3011165	11604.6	2735.68	8.313519e+000	2.258448e+000	67	27	6.339546e+000	0	0	0	0	0	0	8.37489	1	0	47.5395	25.8529
DATA	477	6	67	0	0	ASCRP3006241	ASCRP3006241	11630.1	2735.72	7.607440e+003	7.607469e+002	7752	24.5	6.015688e+000	0	0	0	0	0	0	7636.97	1	1	47.8731	25.8667
DATA	478	6	68	0	0	ASCRP3004539	ASCRP3004539	11655.5	2735.62	4.859217e+001	5.299443e+000	108	26	6.205393e+000	0	0	0	0	0	0	48.6067	1	1	47.8731	26.1
DATA	479	6	69	0	0	ASCRP3009818	ASCRP3009818	11680.7	2735.78	6.246240e+001	6.596994e+000	118	27.5	6.984772e+000	0	0	0	0	0	0	62.2539	1	1	48.5334	27.25
DATA	480	6	70	0	0	ASCRP3005749	ASCRP3005749	11706.3	2735.51	9.139092e+000	2.318194e+000	68	27	6.532960e+000	0	0	0	0	0	0	9.07443	1	0	47.8731	26.2903
DATA	481	6	71	0	0	ASCRP3004534	ASCRP3004534	11731.6	2735.85	1.881027e+001	2.848105e+000	80	24	5.116033e+000	0	0	0	0	0	0	18.6063	1	1	46.5243	24.5926
DATA	483	6	73	0	0	ASCRP3006354	ASCRP3006354	11782.5	2736	5.388218e+004	5.388218e+003	52979	27	6.216420e+000	0	0	0	0	0	0	52889.1	1	1	54.1152	28.5185
DATA	484	6	74	0	0	ASCRP3003951	ASCRP3003951	11807.9	2735.41	1.001938e+001	2.384114e+000	70	27	6.763875e+000	0	0	0	0	0	0	9.79712	1	0	47.2035	27.25
DATA	485	6	75	0	0	ASCRP3005233	ASCRP3005233	11833.4	2735.64	1.948525e+001	2.917693e+000	80	30	7.621932e+000	0	0	0	0	0	0	18.98	1	1	47.8731	28.4231
DATA	486	6	76	0	0	ASCRP3011836	ASCRP3011836	11858.8	2735.76	1.627046e+001	2.720122e+000	77	26	4.911551e+000	0	0	0	0	0	0	15.7891	1	1	48.2044	28.04
DATA	487	6	77	0	0	ASCRP3007860	ASCRP3007860	11884	2735.72	6.577161e+002	6.580798e+001	688	25	7.704108e+000	0	0	0	0	0	0	635.928	1	1	47.8731	26.2593
DATA	488	6	78	0	0	ASCRP3007964	ASCRP3007964	11909.5	2735.81	6.711314e+002	6.714906e+001	711.5	29	6.258328e+000	0	0	0	0	0	0	646.558	1	1	49.8279	28
DATA	489	6	79	0	0	Negative043	Negative043	11934.8	2736	2.239005e+000	2.203362e+000	60	29	5.289534e+000	0	0	0	0	0	0	-3.21433	0	0	46.8651	29.3333
DATA	490	6	80	0	0	ASCRP3013475	ASCRP3013475	11960.4	2735.73	1.971402e+001	2.962047e+000	81	27	4.159171e+000	0	0	0	0	0	0	18.8637	1	1	47.8731	27.1818
DATA	491	6	81	0	0	A_23_P58321	NM_001237	11985.6	2735.75	4.291794e+001	4.830870e+000	102	25.5	7.591088e+000	0	0	0	0	0	0	40.9392	1	1	48.5334	27.2308
DATA	492	6	82	66	1	DarkCorner	DarkCorner	12010.9	2735.62	5.558849e+000	2.292525e+000	68	28	7.342602e+000	0	0	0	0	0	0	5.28707	1	0	45.835	28.7022
DATA	493	7	1	0	0	ASCRP3003466	ASCRP3003466	9941.01	2742.33	6.007623e+001	6.424588e+000	103	22	6.742773e+000	0	0	0	0	0	0	55.8168	1	1	46.1809	22.8238
DATA	494	7	2	0	0	ASCRP3001579	ASCRP3001579	9966.86	2742.12	3.782181e+001	4.418913e+000	83	20.5	4.800475e+000	0	0	0	0	0	0	35.0118	1	1	48.5334	20.5294
DATA	495	7	3	0	0	ASCRP3009846	ASCRP3009846	9992	2742.21	1.520415e+002	1.537585e+001	190	22	7.710224e+000	0	0	0	0	0	0	140.361	1	1	46.8651	23.0488
DATA	496	7	4	0	0	ASCRP3011084	ASCRP3011084	10017.5	2742.34	2.333312e+000	2.306118e+000	52	23	5.884443e+000	0	0	0	0	0	0	1.9715	0	0	44.7812	21.72
DATA	497	7	5	0	0	ASCRP3007268	ASCRP3007268	10042.7	2742.03	9.308075e+001	9.587959e+000	137	23	5.661861e+000	0	0	0	0	0	0	85.6194	1	1	46.1809	22.16
DATA	498	7	6	1028	1	(+)E1A_r60_1	E1A_r60_1	10068.5	2742.1	2.338881e+000	2.301648e+000	49	24.5	6.382433e+000	0	0	0	0	0	0	-0.357832	0	0	48.5334	22.9286
DATA	499	7	7	0	0	ASCRP3007661	ASCRP3007661	10093.6	2742.31	1.855939e+002	1.870162e+001	219	20	7.365343e+000	0	0	0	0	0	0	170.537	1	1	47.8731	21.4
DATA	500	7	8	0	0	ASCRP3010087	ASCRP3010087	10119	2742.2	4.643955e+001	5.183029e+000	92	21	6.685921e+000	0	0	0	0	0	0	42.6815	1	1	46.8651	23.3077
DATA	501	7	9	0	1	RC5	RC5	10144.3	2742.23	2.337095e+000	2.299890e+000	45.5	20	4.618569e+000	0	0	0	0	0	0	-3.63633	0	0	49.8279	19.7419
DATA	502	7	10	0	0	ASCRP3002720	ASCRP3002720	10169.8	2742.24	1.132839e+002	1.155894e+001	152.5	20	5.122784e+000	0	0	0	0	0	0	104.322	1	1	46.1809	21.6154
DATA	503	7	11	0	0	ASCRP3010599	ASCRP3010599	10195.5	2742.38	7.201600e+001	7.557903e+000	116	21	3.905882e+000	0	0	0	0	0	0	66.4308	1	1	45.4864	20.5484
DATA	504	7	12	0	0	Negative020	Negative020	10220.4	2742.56	2.325594e+000	2.288572e+000	47	20	6.709943e+000	0	0	0	0	0	0	-2.22399	0	0	46.5243	21.24
DATA	505	7	13	0	0	ASCRP3000316	ASCRP3000316	10245.6	2742.22	1.098051e+002	1.121540e+001	152	20	4.597195e+000	0	0	0	0	0	0	101.727	1	1	49.5074	19.9091
DATA	506	7	14	0	0	ASCRP3000162	ASCRP3000162	10271.4	2742.22	5.128527e+001	5.611332e+000	96	22	7.719805e+000	0	0	0	0	0	0	47.6424	1	1	47.8731	23.3462
DATA	507	7	15	0	0	ASCRP3010653	ASCRP3010653	10296.5	2742.17	1.328162e+001	2.630344e+000	62	21	6.751543e+000	0	0	0	0	0	0	12.3747	1	1	47.2035	22.4
DATA	508	7	16	0	1	RC7	RC7	10322.4	2742.07	2.299516e+000	2.262910e+000	46	20.5	6.784202e+000	0	0	0	0	0	0	-4.79757	0	0	53.8203	21.5556
DATA	509	7	17	0	0	ASCRP3002883	ASCRP3002883	10347.5	2742	4.283405e+001	4.840786e+000	88.5	21	7.255484e+000	0	0	0	0	0	0	40.1793	1	1	54.1152	21.7273
DATA	510	7	18	0	0	ASCRP3005042	ASCRP3005042	10373.1	2741.94	1.980285e+001	2.994915e+000	68.5	23	5.757938e+000	0	0	0	0	0	0	18.6447	1	1	46.8651	21.3333
DATA	511	7	19	0	0	ASCRP3003000	ASCRP3003000	10398.4	2742.21	1.787109e+001	2.864005e+000	67	22	5.633423e+000	0	0	0	0	0	0	16.8916	1	1	47.8731	21.5714
DATA	512	7	20	0	0	ASCRP3002488	ASCRP3002488	10423.9	2742.35	6.202593e+003	6.202633e+002	5939	22	7.260341e+000	0	0	0	0	0	0	5886.47	1	1	46.1809	22.1538
DATA	513	7	21	0	0	ASCRP3006327	ASCRP3006327	10449.5	2742.14	7.596335e+001	7.914016e+000	124	21.5	5.620001e+000	0	0	0	0	0	0	72.3909	1	1	49.1849	22.1818
DATA	514	7	22	0	0	ASCRP3008834	ASCRP3008834	10474.4	2742.39	2.446669e+001	3.297332e+000	74	22	6.608324e+000	0	0	0	0	0	0	23.414	1	1	47.2035	21.7931
DATA	515	7	23	0	0	ASCRP3004919	ASCRP3004919	10500	2742.13	4.724866e+001	5.212369e+000	97.5	21.5	6.672041e+000	0	0	0	0	0	0	45.4103	1	1	54.4085	20.75
DATA	516	7	24	0	0	ASCRP3013486	ASCRP3013486	10525.2	2742.18	1.157269e+002	1.177836e+001	166	20.5	6.623970e+000	0	0	0	0	0	0	111.707	1	1	47.2035	21.3929
DATA	517	7	25	0	0	ASCRP3009687	ASCRP3009687	10550.4	2742.44	1.481407e+001	2.637318e+000	62	21.5	5.070273e+000	0	0	0	0	0	0	14.3621	1	1	47.2035	20.8214
DATA	518	7	26	0	0	ASCRP3004414	ASCRP3004414	10576.1	2742.21	7.286648e+002	7.289886e+001	746	20.5	5.541857e+000	0	0	0	0	0	0	709.544	1	1	46.8651	20.575
DATA	519	7	27	0	0	ASCRP3005643	ASCRP3005643	10601.8	2742.23	4.113640e+000	2.201570e+000	52.5	18	6.422407e+000	0	0	0	0	0	0	4.02343	1	0	47.8731	19.7742
DATA	520	7	28	0	0	ASCRP3012039	ASCRP3012039	10626.8	2742.22	8.108524e+000	2.301204e+000	58	23	6.901306e+000	0	0	0	0	0	0	7.96453	1	0	45.4864	23.2813
DATA	521	7	29	0	0	ASCRP3009085	ASCRP3009085	10652.3	2742.49	2.907133e+001	3.612441e+000	76	20.5	5.567570e+000	0	0	0	0	0	0	28.6782	1	1	45.835	19.9545
DATA	522	7	30	0	0	ASCRP3007120	ASCRP3007120	10677.6	2742.36	3.366667e+001	3.986806e+000	81	22.5	6.262587e+000	0	0	0	0	0	0	33.35	1	1	47.5395	22.5
DATA	523	7	31	0	0	ASCRP3012974	ASCRP3012974	10703.4	2742.29	2.276965e+001	3.115628e+000	74	25	6.262412e+000	0	0	0	0	0	0	22.6491	1	1	47.8731	23.0303
DATA	524	7	32	0	0	ASCRP3002755	ASCRP3002755	10728.4	2742.14	2.365252e+001	3.175183e+000	70	19	7.420139e+000	0	0	0	0	0	0	23.6193	1	1	46.8651	21.5385
DATA	525	7	33	0	0	Negative008	Negative008	10753.9	2742.38	7.345547e+000	2.234304e+000	58	20.5	6.149668e+000	0	0	0	0	0	0	7.36387	1	0	46.1809	21.35
DATA	526	7	34	0	0	ASCRP3008861	ASCRP3008861	10779.1	2742.14	4.018651e+001	4.535359e+000	92.5	19	4.306316e+000	0	0	0	0	0	0	40.4351	1	1	46.8651	20.3125
DATA	527	7	35	0	0	ASCRP3006978	ASCRP3006978	10804.8	2742.07	1.199549e+001	2.413950e+000	62.5	21	7.620461e+000	0	0	0	0	0	0	12.1132	1	1	51.4001	23
DATA	528	7	36	0	0	ASCRP3009035	ASCRP3009035	10830	2742.1	1.057059e+001	2.340118e+000	63.5	21	5.903535e+000	0	0	0	0	0	0	10.7103	1	1	46.8651	22.1
DATA	529	7	37	0	0	ASCRP3013294	ASCRP3013294	10855.3	2742.42	4.339351e+000	2.125804e+000	56	22	7.391957e+000	0	0	0	0	0	0	4.41093	1	0	45.1352	22.5556
DATA	530	7	38	0	0	ASCRP3012311	ASCRP3012311	10880.9	2742.28	1.839841e+002	1.851502e+001	241	21.5	6.058906e+000	0	0	0	0	0	0	187.588	1	1	45.835	22.6765
DATA	531	7	39	0	0	ASCRP3007531	ASCRP3007531	10906.2	2742.18	4.565526e+000	2.118696e+000	57	22	7.978543e+000	0	0	0	0	0	0	4.66803	1	0	47.5395	23
DATA	532	7	40	0	0	ASCRP3010531	ASCRP3010531	10931.8	2742.47	2.905828e+001	3.563945e+000	80	21.5	9.087464e+000	0	0	0	0	0	0	29.7893	1	1	45.835	22.7143
DATA	533	7	41	0	0	ASCRP3002344	ASCRP3002344	10957.1	2742.17	2.104850e+001	2.944168e+000	74	22	5.697117e+000	0	0	0	0	0	0	21.6292	1	1	46.8651	20.8857
DATA	534	7	42	0	0	ASCRP3003361	ASCRP3003361	10982.5	2742.26	5.724959e+001	6.082315e+000	109.5	24	8.127825e+000	0	0	0	0	0	0	58.9568	1	1	48.5334	23.6923
DATA	535	7	43	0	0	ASCRP3005946	ASCRP3005946	11007.7	2741.97	6.410403e+000	2.148080e+000	58.5	22	4.684946e+000	0	0	0	0	0	0	6.61418	1	0	49.1849	23.7778
DATA	536	7	44	0	0	ASCRP3010693	ASCRP3010693	11033.4	2742.06	1.083707e+001	2.315887e+000	64	20	5.348520e+000	0	0	0	0	0	0	11.2008	1	1	48.2044	20.76
DATA	537	7	45	0	0	ASCRP3004642	ASCRP3004642	11058.6	2742.47	8.490059e+001	8.732580e+000	142	23.5	7.453755e+000	0	0	0	0	0	0	87.8766	1	1	47.2035	22.9615
DATA	538	7	46	0	0	ASCRP3007273	ASCRP3007273	11084	2742.08	3.941122e+000	2.078999e+000	56	23	6.612593e+000	0	0	0	0	0	0	4.08413	1	0	46.8651	23.0294
DATA	539	7	47	0	0	ASCRP3004075	ASCRP3004075	11109.5	2742	1.194093e+002	1.211383e+001	177	21	6.887937e+000	0	0	0	0	0	0	123.859	1	1	65	21.7333
DATA	540	7	48	0	0	ASCRP3001755	ASCRP3001755	11134.7	2742.14	5.079026e+001	5.472642e+000	107	23.5	8.007350e+000	0	0	0	0	0	0	52.7193	1	1	65	24.0588
DATA	541	7	49	0	0	ASCRP3002338	ASCRP3002338	11160.3	2742.67	5.598541e+001	5.957626e+000	112	24.5	5.964955e+000	0	0	0	0	0	0	58.1374	1	1	48.2044	23.3929
DATA	542	7	50	0	0	ASCRP3007961	ASCRP3007961	11185.8	2742.2	2.453325e+000	2.051433e+000	55	19	4.865841e+000	0	0	0	0	0	0	2.54807	1	0	48.8603	19.5313
DATA	543	7	51	0	0	ASCRP3006901	ASCRP3006901	11211.2	2742.51	1.174066e+002	1.191604e+001	175	23	7.147072e+000	0	0	0	0	0	0	121.931	1	1	47.8731	22.875
DATA	544	7	52	0	0	ASCRP3006849	ASCRP3006849	11236.5	2742.63	1.448115e+001	2.499737e+000	67	24	5.114083e+000	0	0	0	0	0	0	15.0342	1	1	49.8279	23.9231
DATA	545	7	53	1028	1	(+)E1A_r60_a107	E1A_r60_a107	11261.7	2742.42	2.071723e+000	2.038918e+000	55	22	5.160948e+000	0	0	0	0	0	0	0.27741	0	0	46.8651	21.6538
DATA	546	7	54	0	0	ASCRP3002219	ASCRP3002219	11287.3	2742.73	2.266175e+001	3.049440e+000	76	24	6.114529e+000	0	0	0	0	0	0	23.4935	1	1	48.8603	24.1852
DATA	547	7	55	0	0	ASCRP3003024	ASCRP3003024	11312.6	2742.76	2.216988e+002	2.226379e+001	282	23.5	5.825276e+000	0	0	0	0	0	0	229.588	1	1	49.1849	23.4231
DATA	548	7	56	0	0	ASCRP3002138	ASCRP3002138	11337.8	2742.49	6.034152e+001	6.371378e+000	114	24	6.507405e+000	0	0	0	0	0	0	62.4071	1	1	48.8603	25.1818
DATA	549	7	57	0	0	ASCRP3004191	ASCRP3004191	11363.7	2742.71	7.194645e+001	7.480625e+000	126.5	20	5.928073e+000	0	0	0	0	0	0	74.2908	1	1	49.5074	21.7273
DATA	550	7	58	0	0	ASCRP3002496	ASCRP3002496	11388.9	2742.53	1.192289e+001	2.373463e+000	67	21	3.722454e+000	0	0	0	0	0	0	12.2895	1	1	47.8731	21.24
DATA	551	7	59	0	0	ASCRP3007089	ASCRP3007089	11414.3	2742.82	2.219090e+002	2.228598e+001	280	21	4.570052e+000	0	0	0	0	0	0	228.272	1	1	52.3208	20.6087
DATA	552	7	60	0	0	ASCRP3003304	ASCRP3003304	11439.8	2742.39	1.881362e+001	2.790554e+000	74.5	24	4.963105e+000	0	0	0	0	0	0	19.3101	1	1	49.1849	24.2174
DATA	553	7	61	0	0	Negative016	Negative016	11465	2742.61	3.809354e+001	4.333525e+000	97	23	7.553498e+000	0	0	0	0	0	0	39.0043	1	1	52.6241	24.3478
DATA	554	7	62	0	0	ASCRP3010218	ASCRP3010218	11490.4	2742.57	8.508761e+001	8.757267e+000	144	26	7.815693e+000	0	0	0	0	0	0	86.8937	1	1	50.4627	26.1333
DATA	555	7	63	0	0	ASCRP3009868	ASCRP3009868	11515.9	2742.53	1.290154e+002	1.306769e+001	186	28	8.239088e+000	0	0	0	0	0	0	131.383	1	1	50.1463	27.1515
DATA	556	7	64	0	0	ASCRP3010674	ASCRP3010674	11541.1	2742.46	5.674766e+001	6.045124e+000	113	24.5	6.468483e+000	0	0	0	0	0	0	57.6185	1	1	48.8603	23.2857
DATA	557	7	65	0	0	ASCRP3003450	ASCRP3003450	11566.5	2742.5	1.531371e+004	1.531373e+003	15555.5	27.5	7.428428e+000	0	0	0	0	0	0	15500	1	1	57.5363	26.6923
DATA	558	7	66	0	0	ASCRP3008202	ASCRP3008202	11592	2742.46	2.431450e+001	3.210713e+000	83	26	5.683654e+000	0	0	0	0	0	0	24.5294	1	1	55.8519	24.6176
DATA	559	7	67	0	0	ASCRP3000139	ASCRP3000139	11617.3	2743.14	1.634174e+003	1.634310e+002	1713	24	6.903722e+000	0	0	0	0	0	0	1642.97	1	1	45.4864	24.5714
DATA	560	7	68	0	0	ASCRP3006137	ASCRP3006137	11642.7	2742.5	6.099066e+001	6.454196e+000	119	25	6.203804e+000	0	0	0	0	0	0	61.1052	1	1	57.5363	25.8889
DATA	561	7	69	0	0	ASCRP3005288	ASCRP3005288	11668.4	2742.84	3.193283e+001	3.832503e+000	88	28	5.649484e+000	0	0	0	0	0	0	31.875	1	1	49.8279	27.4
DATA	562	7	70	0	0	ASCRP3005672	ASCRP3005672	11693.6	2742.64	9.619313e+000	2.334404e+000	70.5	27.5	6.255090e+000	0	0	0	0	0	0	9.56671	1	0	49.8279	27.3846
DATA	563	7	71	0	0	ASCRP3006973	ASCRP3006973	11718.9	2742.72	4.429722e+001	4.917390e+000	101	24.5	5.818404e+000	0	0	0	0	0	0	43.8897	1	1	49.1849	24.7813
DATA	564	7	72	0	0	ASCRP3011889	ASCRP3011889	11744.6	2742.6	3.702989e+001	4.278513e+000	95.5	24	6.210726e+000	0	0	0	0	0	0	36.5481	1	1	50.1463	24.1304
DATA	565	7	73	0	0	ASCRP3004116	ASCRP3004116	11769.7	2742.5	2.186201e+000	2.156744e+000	63	26	6.590426e+000	0	0	0	0	0	0	1.49215	0	0	65	27.0606
DATA	566	7	74	0	0	ASCRP3009596	ASCRP3009596	11795.2	2742.35	6.483147e+001	6.833415e+000	124	27	7.347218e+000	0	0	0	0	0	0	63.5003	1	1	49.8279	28.1333
DATA	567	7	75	0	0	ASCRP3000987	ASCRP3000987	11820.6	2742.63	3.472111e+001	4.093398e+000	94	29	7.287011e+000	0	0	0	0	0	0	33.8778	1	1	48.8603	28.2857
DATA	568	7	76	0	0	ASCRP3006728	ASCRP3006728	11846	2742.58	5.284042e+001	5.714647e+000	110	32	7.466354e+000	0	0	0	0	0	0	51.3621	1	1	49.1849	30.8519
DATA	569	7	77	0	0	ASCRP3002500	ASCRP3002500	11871.3	2742.88	5.251044e+002	5.255585e+001	570	25.5	6.826167e+000	0	0	0	0	0	0	508.519	1	1	48.8603	26.8214
DATA	570	7	78	0	0	ASCRP3003520	ASCRP3003520	11896.7	2742.5	1.851187e+001	2.869309e+000	79	26.5	7.654839e+000	0	0	0	0	0	0	17.8625	1	1	57.5363	26.8214
DATA	571	7	79	0	0	ASCRP3012028	ASCRP3012028	11922.2	2742.85	1.278216e+001	2.544419e+000	74	30	4.926309e+000	0	0	0	0	0	0	12.2902	1	1	47.5395	29.75
DATA	572	7	80	0	0	ASCRP3010125	ASCRP3010125	11947.6	2742.64	4.881555e+001	5.357491e+000	109	26	5.448853e+000	0	0	0	0	0	0	46.7779	1	1	48.8603	26.24
DATA	573	7	81	0	0	ASCRP3009549	ASCRP3009549	11972.9	2742.93	3.710334e+002	3.716937e+001	415	27.5	8.575547e+000	0	0	0	0	0	0	354.406	1	1	46.8651	27.5
DATA	574	7	82	0	0	ASCRP3007793	ASCRP3007793	11998.6	2742.61	1.241231e+002	1.260951e+001	183	26	5.540295e+000	0	0	0	0	0	0	118.201	1	1	49.1849	26.35
DATA	575	8	1	0	0	ASCRP3011536	ASCRP3011536	9953.76	2750	2.320382e+002	2.331512e+001	260	20	5.172287e+000	0	0	0	0	0	0	215.714	1	1	46.8651	20.449
DATA	576	8	2	0	0	ASCRP3002027	ASCRP3002027	9979.1	2749.76	1.316387e+001	2.635311e+000	63	22	5.989154e+000	0	0	0	0	0	0	12.1974	1	1	46.1809	22.4688
DATA	577	8	3	0	0	ASCRP3008166	ASCRP3008166	10005	2749.77	1.095255e+001	2.537395e+000	60	22	7.604033e+000	0	0	0	0	0	0	10.1225	1	0	46.5243	24.1081
DATA	578	8	4	0	0	ASCRP3006103	ASCRP3006103	10030.2	2749.7	1.885085e+001	2.968466e+000	64	21	6.172958e+000	0	0	0	0	0	0	17.3899	1	1	47.5395	21.4815
DATA	579	8	5	0	0	ASCRP3006374	ASCRP3006374	10055.5	2749.9	4.004412e+002	4.010988e+001	425	24	5.288010e+000	0	0	0	0	0	0	368.982	1	1	49.8279	23.0345
DATA	580	8	6	0	0	ASCRP3000518	ASCRP3000518	10080.9	2749.93	5.214508e+000	2.355595e+000	52	24	6.354278e+000	0	0	0	0	0	0	4.80186	1	0	54.4085	21.3448
DATA	581	8	7	0	0	ASCRP3002080	ASCRP3002080	10106.3	2749.94	1.038003e+001	2.520942e+000	58	21	5.824189e+000	0	0	0	0	0	0	9.5579	1	0	46.8651	23.2759
DATA	582	8	8	0	0	ASCRP3003808	ASCRP3003808	10131.5	2749.76	7.312094e+001	7.664224e+000	117.5	20	6.065920e+000	0	0	0	0	0	0	67.3557	1	1	48.5334	21.6538
DATA	583	8	9	0	0	ASCRP3005191	ASCRP3005191	10157.2	2749.8	6.693299e+000	2.389923e+000	57	21.5	4.591028e+000	0	0	0	0	0	0	6.17134	1	0	46.1809	21.2059
DATA	584	8	10	0	0	ASCRP3013121	ASCRP3013121	10182.8	2749.84	5.276403e+001	5.752355e+000	99.5	20	3.902001e+000	0	0	0	0	0	0	48.7169	1	1	46.5243	20.2195
DATA	585	8	11	0	1	RC12	RC12	10207.9	2749.93	2.324045e+000	2.287048e+000	44	21	5.344679e+000	0	0	0	0	0	0	-5.61447	0	0	54.4085	21.0323
DATA	586	8	12	0	0	ASCRP3003784	ASCRP3003784	10233.2	2750.01	5.246559e+000	2.341665e+000	54.5	21	4.363366e+000	0	0	0	0	0	0	4.86318	1	0	48.5334	20.9091
DATA	587	8	13	0	0	ASCRP3013477	ASCRP3013477	10258.4	2749.9	2.076791e+001	3.081532e+000	69	22	6.715568e+000	0	0	0	0	0	0	19.2974	1	1	48.2044	22.2667
DATA	588	8	14	0	0	ASCRP3002643	ASCRP3002643	10284.2	2749.77	3.210670e+001	3.932197e+000	78	21	7.543361e+000	0	0	0	0	0	0	29.9171	1	1	48.2044	23.1667
DATA	589	8	15	0	0	AS_circRNA_control214	AS_circRNA_control214	10309.4	2749.93	3.733988e+002	3.740841e+001	389	22	5.816317e+000	0	0	0	1	0	0	349.007	1	1	49.8279	22.2727
DATA	590	8	16	0	0	ASCRP3002055	ASCRP3002055	10335.1	2749.9	1.792984e+001	2.881451e+000	65	18	6.165028e+000	0	0	0	0	0	0	16.8148	1	1	46.8651	19.1515
DATA	591	8	17	0	0	ASCRP3008346	ASCRP3008346	10360.3	2749.91	3.608628e+001	4.251415e+000	83.5	20	7.208197e+000	0	0	0	0	0	0	33.9611	1	1	48.8603	20.7353
DATA	592	8	18	0	0	ASCRP3007112	ASCRP3007112	10385.6	2750.09	1.348088e+001	2.613808e+000	62	22	4.869292e+000	0	0	0	0	0	0	12.7346	1	1	46.8651	21.28
DATA	593	8	19	0	0	Negative021	Negative021	10411	2750	2.266772e+000	2.233323e+000	50	21	5.423726e+000	0	0	0	0	0	0	1.02866	0	0	54.9904	20.3714
DATA	594	8	20	0	0	ASCRP3007049	ASCRP3007049	10436.6	2749.79	1.381828e+001	2.616414e+000	62	21	7.942777e+000	0	0	0	0	0	0	13.1566	1	1	49.1849	23.4063
DATA	595	8	21	0	0	ASCRP3006336	ASCRP3006336	10461.5	2750	1.729514e+004	1.729515e+003	16431	24	6.772986e+000	0	0	0	0	0	0	16534.5	1	1	54.1152	24.04
DATA	596	8	22	0	0	ASCRP3006748	ASCRP3006748	10487.6	2749.72	5.693290e+000	2.275595e+000	56	21	5.657524e+000	0	0	0	0	0	0	5.46627	1	0	46.5243	21.4848
DATA	597	8	23	0	0	ASCRP3002706	ASCRP3002706	10512.9	2749.87	1.812657e+001	2.845785e+000	69	20	5.217235e+000	0	0	0	0	0	0	17.4785	1	1	46.8651	19.5667
DATA	598	8	24	0	0	ASCRP3006281	ASCRP3006281	10538	2750	2.219771e+000	2.187535e+000	51	20	6.003899e+000	0	0	0	0	0	0	1.12761	0	0	54.9904	20.2414
DATA	599	8	25	0	0	ASCRP3010672	ASCRP3010672	10563.1	2749.87	2.374426e+001	3.220131e+000	71.5	20	5.155535e+000	0	0	0	0	0	0	23.0915	1	1	46.8651	20.7273
DATA	600	8	26	0	0	ASCRP3001220	ASCRP3001220	10588.9	2749.69	2.876859e+001	3.600887e+000	79	22	5.872879e+000	0	0	0	0	0	0	28.1006	1	1	45.4864	21.7381
DATA	601	8	27	0	0	ASCRP3012013	ASCRP3012013	10614.2	2749.81	2.238931e+001	3.108517e+000	73	21.5	8.294923e+000	0	0	0	0	0	0	21.9633	1	1	47.5395	22.5667
DATA	602	8	28	0	0	ASCRP3003103	ASCRP3003103	10639.5	2749.82	1.033994e+002	1.056055e+001	150	21	4.099593e+000	0	0	0	0	0	0	101.862	1	1	49.1849	20.84
DATA	603	8	29	0	0	ASCRP3002116	ASCRP3002116	10664.7	2749.9	5.031461e+001	5.467025e+000	96	22	5.639740e+000	0	0	0	0	0	0	49.7727	1	1	45.835	21.16
DATA	604	8	30	0	0	ASCRP3001291	ASCRP3001291	10690.3	2749.91	1.507044e+003	1.507194e+002	1560	22	7.369087e+000	0	0	0	0	0	0	1496.98	1	1	48.8603	22.8
DATA	605	8	31	0	1	RC6	RC6	10716.4	2749.91	2.155179e+000	2.120870e+000	44.5	21.5	5.524865e+000	0	0	0	0	0	0	-5.06882	0	0	49.1849	21.6
DATA	606	8	32	0	0	ASCRP3004760	ASCRP3004760	10741.3	2749.5	8.968671e+000	2.295363e+000	59.5	18.5	4.687877e+000	0	0	0	0	0	0	8.97918	1	0	44.7812	19.5
DATA	607	8	33	0	0	ASCRP3011137	ASCRP3011137	10766.3	2749.76	2.117398e+001	2.985763e+000	71	18.5	4.374225e+000	0	0	0	0	0	0	21.2774	1	1	47.2035	19.4231
DATA	608	8	34	0	0	ASCRP3008561	ASCRP3008561	10792.1	2749.91	5.792126e+001	6.160170e+000	111	21.5	6.034557e+000	0	0	0	0	0	0	58.4182	1	1	47.5395	21.3889
DATA	609	8	35	0	0	ASCRP3013005	ASCRP3013005	10817.3	2749.8	3.757062e+001	4.299378e+000	91	24	7.128925e+000	0	0	0	0	0	0	38.0222	1	1	47.2035	24.2188
DATA	610	8	36	0	0	ASCRP3003176	ASCRP3003176	10843	2749.82	8.435946e+000	2.247675e+000	59	19.5	5.660328e+000	0	0	0	0	0	0	8.56556	1	0	46.8651	20.6563
DATA	611	8	37	0	0	ASCRP3002218	ASCRP3002218	10868.2	2749.73	4.677807e+000	2.129046e+000	56	21	6.711585e+000	0	0	0	0	0	0	4.76417	1	0	46.8651	22.1143
DATA	612	8	38	0	0	ASCRP3007456	ASCRP3007456	10893.4	2750.03	5.993493e+001	6.341226e+000	112	21	6.208651e+000	0	0	0	0	0	0	61.2179	1	1	47.5395	22.1212
DATA	613	8	39	0	0	ASCRP3004516	ASCRP3004516	10918.8	2750.01	1.562458e+002	1.576051e+001	212.5	21	7.047458e+000	0	0	0	0	0	0	160.018	1	1	49.1849	22
DATA	614	8	40	0	0	ASCRP3001143	ASCRP3001143	10944.4	2750.03	3.691180e+001	4.227286e+000	92	22	8.274240e+000	0	0	0	0	0	0	37.8971	1	1	48.2044	22.9655
DATA	615	8	41	0	0	ASCRP3010007	ASCRP3010007	10969.8	2750	1.368905e+002	1.384255e+001	191.5	21	6.788297e+000	0	0	0	0	0	0	140.86	1	1	46.8651	21.8462
DATA	616	8	42	0	0	ASCRP3007455	ASCRP3007455	10995.2	2749.81	7.306329e+001	7.588918e+000	126	22.5	6.058249e+000	0	0	0	0	0	0	75.3327	1	1	47.5395	22.5357
DATA	617	8	43	0	0	ASCRP3007885	ASCRP3007885	11020.5	2749.93	9.251448e+001	9.475422e+000	145	22.5	4.909229e+000	0	0	0	0	0	0	95.5575	1	1	49.8279	21.7857
DATA	618	8	44	0	0	ASCRP3012863	ASCRP3012863	11046.2	2749.75	4.356045e+000	2.090721e+000	58	20	4.835175e+000	0	0	0	0	0	0	4.5063	1	0	49.5074	21.0741
DATA	619	8	45	0	0	ASCRP3000180	ASCRP3000180	11071.2	2749.68	4.311417e+001	4.770647e+000	96.5	23	6.856812e+000	0	0	0	0	0	0	44.658	1	1	46.8651	23.8889
DATA	620	8	46	0	0	Negative055	Negative055	11096.6	2750.09	2.073108e+000	2.040106e+000	52	22	7.310767e+000	0	0	0	0	0	0	-1.48461	0	0	45.1352	22.2258
DATA	621	8	47	0	0	ASCRP3008652	ASCRP3008652	11122	2749.8	3.722624e+001	4.244221e+000	91	22	8.497041e+000	0	0	0	0	0	0	38.63	1	1	46.8651	22.5405
DATA	622	8	48	0	0	ASCRP3001620	ASCRP3001620	11147.8	2749.98	2.406204e+000	2.051552e+000	56	22	6.346009e+000	0	0	0	0	0	0	2.4983	1	0	45.4864	21.9706
DATA	623	8	49	0	0	ASCRP3011108	ASCRP3011108	11173	2750.08	8.026046e+001	8.280466e+000	134.5	19.5	5.950369e+000	0	0	0	0	0	0	83.3551	1	1	46.8651	21.2
DATA	624	8	50	0	0	ASCRP3003869	ASCRP3003869	11198.2	2749.89	6.012007e+001	6.347655e+000	117.5	23	6.318737e+000	0	0	0	0	0	0	62.4396	1	1	47.8731	22.2667
DATA	625	8	51	0	0	ASCRP3001873	ASCRP3001873	11223.7	2749.79	2.673373e+001	3.361150e+000	80.5	24	4.754981e+000	0	0	0	0	0	0	27.7588	1	1	47.2035	23.7879
DATA	626	8	52	0	0	ASCRP3010362	ASCRP3010362	11249.1	2749.81	6.907398e+001	7.201845e+000	125	22	5.156685e+000	0	0	0	0	0	0	71.6879	1	1	46.8651	23.4839
DATA	627	8	53	0	0	ASCRP3007656	ASCRP3007656	11274.4	2749.92	1.234914e+003	1.235083e+002	1350	24	6.345162e+000	0	0	0	0	0	0	1280.71	1	1	48.8603	24.2414
DATA	628	8	54	0	0	ASCRP3004329	ASCRP3004329	11299.8	2749.9	5.193400e+002	5.197412e+001	590	27	6.262551e+000	0	0	0	0	0	0	538.069	1	1	49.8279	25.7667
DATA	629	8	55	0	0	ASCRP3010424	ASCRP3010424	11325.4	2749.77	4.660465e+001	5.089094e+000	101	23.5	6.052717e+000	0	0	0	0	0	0	48.2261	1	1	46.8651	23.6538
DATA	630	8	56	130	1	(+)eQC-40	EQC	11350.2	2749.96	8.956327e+000	2.234519e+000	64	23	6.153240e+000	0	0	0	0	0	0	9.25469	1	0	47.5395	23.9355
DATA	631	8	57	0	0	A_23_P128613	NM_024089	11376.2	2749.87	1.054746e+001	2.306068e+000	66.5	23	6.628965e+000	0	0	0	0	0	0	10.88	1	1	47.2035	23.5455
DATA	632	8	58	0	0	ASCRP3011437	ASCRP3011437	11401.5	2749.78	3.372642e+001	3.949210e+000	90.5	22	3.899162e+000	0	0	0	0	0	0	34.7233	1	1	48.2044	22.1818
DATA	633	8	59	0	0	Negative019	Negative019	11426.7	2750.03	2.092315e+000	2.059007e+000	51	22	5.177477e+000	0	0	0	0	0	0	-5.13736	0	0	48.2044	22.037
DATA	634	8	60	0	0	ASCRP3009029	ASCRP3009029	11452.3	2749.85	3.566403e+001	4.120529e+000	94	24	8.011491e+000	0	0	0	0	0	0	36.5541	1	1	47.5395	26.2273
DATA	635	8	61	0	0	ASCRP3006417	ASCRP3006417	11477.6	2750.04	9.041996e+001	9.275715e+000	146	25.5	7.969557e+000	0	0	0	0	0	0	92.4419	1	1	48.2044	24.9231
DATA	636	8	62	0	0	ASCRP3005275	ASCRP3005275	11503.1	2749.79	3.003411e+001	3.650358e+000	87	28	7.399596e+000	0	0	0	0	0	0	30.6219	1	1	47.2035	26.7333
DATA	637	8	63	0	0	ASCRP3010730	ASCRP3010730	11528.3	2749.88	3.485434e+001	4.059285e+000	94	26	6.377403e+000	0	0	0	0	0	0	35.4342	1	1	48.8603	25.1333
DATA	638	8	64	0	0	ASCRP3005527	ASCRP3005527	11553.9	2750.15	1.858759e+002	1.870441e+001	246	25	7.170542e+000	0	0	0	0	0	0	188.383	1	1	53.8203	24.6667
DATA	639	8	65	66	-1	(-)3xSLv1	NegativeControl	11578.9	2749.61	2.127665e+000	2.093794e+000	53	26	6.101109e+000	0	0	0	0	0	0	-4.05486	0	0	46.8651	24.8
DATA	640	8	66	0	0	A_23_P39682	NM_001079	11604.5	2750	3.452500e+000	2.129075e+000	61	24	6.820904e+000	0	0	0	0	0	0	3.47629	1	0	48.5334	25.4839
DATA	641	8	67	0	0	ASCRP3008689	ASCRP3008689	11630	2750	5.276814e+001	5.682384e+000	112	24	5.693001e+000	0	0	0	0	0	0	52.9464	1	1	46.8651	23.8889
DATA	642	8	68	0	0	ASCRP3004444	ASCRP3004444	11655.3	2750.16	1.388644e+001	2.530805e+000	73	24.5	6.262826e+000	0	0	0	0	0	0	13.8836	1	1	46.8651	25.5333
DATA	643	8	69	0	0	ASCRP3010037	ASCRP3010037	11681	2750.11	3.449942e+001	4.051178e+000	92	25	6.113131e+000	0	0	0	0	0	0	34.3647	1	1	46.8651	26.5
DATA	644	8	70	0	0	ASCRP3004856	ASCRP3004856	11706.1	2750.01	5.851833e+000	2.210388e+000	64	27	5.847439e+000	0	0	0	0	0	0	5.8075	1	0	46.8651	26.4688
DATA	645	8	71	0	0	ASCRP3012390	ASCRP3012390	11731.7	2749.79	2.747962e+001	3.482754e+000	88	25	6.631679e+000	0	0	0	0	0	0	27.1673	1	1	45.835	24.6667
DATA	646	8	72	0	0	ASCRP3003917	ASCRP3003917	11756.9	2749.99	6.100655e+001	6.467704e+000	120	25	6.468601e+000	0	0	0	0	0	0	60.0843	1	1	46.8651	24.9697
DATA	647	8	73	0	0	ASCRP3012865	ASCRP3012865	11782.3	2749.83	5.532148e+001	5.937453e+000	115	27	5.391547e+000	0	0	0	0	0	0	54.2769	1	1	47.5395	27.5714
DATA	648	8	74	0	0	ASCRP3003471	ASCRP3003471	11808.1	2749.92	2.646244e+000	2.180612e+000	63	28	7.288531e+000	0	0	0	0	0	0	2.58618	1	0	46.8651	28.2286
DATA	649	8	75	0	0	ASCRP3005090	ASCRP3005090	11833.4	2750.26	7.848005e+000	2.310138e+000	68	31.5	8.533392e+000	0	0	0	0	0	0	7.64076	1	0	49.1849	29.8214
DATA	650	8	76	0	0	ASCRP3002433	ASCRP3002433	11858.4	2750.03	1.232479e+003	1.232672e+002	1241.5	26.5	7.069571e+000	0	0	0	0	0	0	1195.51	1	1	48.5334	28.1429
DATA	651	8	77	1028	1	(+)E1A_r60_a135	E1A_r60_a135	11883.9	2749.61	2.224215e+000	2.188808e+000	57	27	6.521758e+000	0	0	0	0	0	0	-4.39756	0	0	47.2035	27
DATA	652	8	78	0	0	ASCRP3007406	ASCRP3007406	11909.4	2749.96	3.564416e+001	4.186942e+000	97	30	9.011870e+000	0	0	0	0	0	0	34.3247	1	1	49.1849	29.6
DATA	653	8	79	0	0	ASCRP3007326	ASCRP3007326	11935.1	2750.26	4.805835e+000	2.256137e+000	67	26	6.134623e+000	0	0	0	0	0	0	4.61183	1	0	45.835	27.3214
DATA	654	8	80	0	0	ASCRP3000513	ASCRP3000513	11960.3	2749.91	5.563230e+002	5.567624e+001	580	26.5	8.484193e+000	0	0	0	0	0	0	532.131	1	1	48.8603	28.3077
DATA	655	8	81	0	0	ASCRP3011895	ASCRP3011895	11985.6	2749.97	1.900885e+001	2.921410e+000	80	25.5	7.813991e+000	0	0	0	0	0	0	18.1261	1	1	48.2044	27.5385
DATA	656	8	82	0	0	ASCRP3006745	ASCRP3006745	12011	2750.46	1.911798e+001	2.933428e+000	79	27	7.368920e+000	0	0	0	0	0	0	18.1771	1	1	55.8519	28.1215
DATA	657	9	1	0	0	ASCRP3005249	ASCRP3005249	9941.31	2757	7.803671e+001	8.126073e+000	123	21	6.431752e+000	0	0	0	0	0	0	72.842	1	1	50.4627	22.0672
DATA	658	9	2	0	0	ASCRP3000898	ASCRP3000898	9966.72	2757.05	9.507573e+000	2.465229e+000	56	21.5	5.062370e+000	0	0	0	0	0	0	8.84234	1	0	48.8603	21.6
DATA	659	9	3	0	0	ASCRP3013539	ASCRP3013539	9992	2756.87	3.929805e+001	4.543970e+000	84	22	6.535166e+000	0	0	0	0	0	0	36.4398	1	1	54.4085	22.3158
DATA	660	9	4	0	0	ASCRP3011218	ASCRP3011218	10017.5	2756.7	1.513512e+001	2.742073e+000	63	21	7.411122e+000	0	0	0	0	0	0	14.0021	1	1	47.2035	22.4839
DATA	661	9	5	0	0	ASCRP3003085	ASCRP3003085	10042.9	2757.09	1.457213e+002	1.475096e+001	186	22	5.579340e+000	0	0	0	0	0	0	134.613	1	1	47.5395	21.9355
DATA	662	9	6	0	0	ASCRP3006470	ASCRP3006470	10068.6	2756.92	8.183322e+000	2.433984e+000	55	25	5.472050e+000	0	0	0	0	0	0	7.55172	1	0	49.1849	22.88
DATA	663	9	7	0	0	ASCRP3012225	ASCRP3012225	10093.7	2757.09	1.017543e+003	1.017801e+002	985.5	22	5.980738e+000	0	0	0	0	0	0	938.673	1	1	48.8603	22.3333
DATA	664	9	8	1028	1	(+)E1A_r60_a22	E1A_r60_a22	10119.2	2757.08	1.995689e+002	2.008817e+001	231.5	20.5	5.927144e+000	0	0	0	0	0	0	184.123	1	1	49.8279	21.8
DATA	665	9	9	0	0	ASCRP3013318	ASCRP3013318	10144.5	2757.12	9.749370e+000	2.490165e+000	58	20	5.047111e+000	0	0	0	0	0	0	9.00048	1	0	47.5395	20.84
DATA	666	9	10	0	0	ASCRP3004906	ASCRP3004906	10169.8	2757.25	2.616500e+000	2.303746e+000	52.5	21	3.438959e+000	0	0	0	0	0	0	2.4182	1	0	48.2044	20.9667
DATA	667	9	11	0	0	ASCRP3010890	ASCRP3010890	10195.3	2757.48	1.383378e+001	2.671351e+000	63	20	3.980621e+000	0	0	0	0	0	0	12.8054	1	1	45.835	20.3514
DATA	668	9	12	0	0	ASCRP3001525	ASCRP3001525	10220.6	2756.91	3.625011e+002	3.632182e+001	390	21	4.138674e+000	0	0	0	0	0	0	336.147	1	1	49.8279	19.5417
DATA	669	9	13	0	0	ASCRP3003860	ASCRP3003860	10245.9	2756.93	2.312894e+000	2.285481e+000	50	22	7.031269e+000	0	0	0	0	0	0	1.92508	0	0	54.4085	21.8519
DATA	670	9	14	0	0	ASCRP3005466	ASCRP3005466	10271.5	2757.11	1.414211e+002	1.432315e+001	186	21.5	7.186176e+000	0	0	0	0	0	0	131.784	1	1	48.8603	22.6875
DATA	671	9	15	0	0	ASCRP3012836	ASCRP3012836	10296.9	2757.09	1.092808e+002	1.116005e+001	153	23	5.263297e+000	0	0	0	0	0	0	102.126	1	1	47.8731	23.2333
DATA	672	9	16	0	0	ASCRP3012025	ASCRP3012025	10322.3	2757.08	3.156790e+002	3.164845e+001	344	19	6.254117e+000	0	0	0	0	0	0	295.94	1	1	51.4001	20.7742
DATA	673	9	17	0	0	ASCRP3001370	ASCRP3001370	10347.6	2757.09	3.648588e+001	4.285975e+000	86	21	5.778585e+000	0	0	0	0	0	0	34.32	1	1	49.1849	20.2727
DATA	674	9	18	0	0	ASCRP3005313	ASCRP3005313	10373.2	2757.01	1.187663e+002	1.208616e+001	163	22	6.417215e+000	0	0	0	0	0	0	112.119	1	1	46.8651	21.7742
DATA	675	9	19	0	0	ASCRP3004975	ASCRP3004975	10398.6	2757.03	4.057512e+001	4.631084e+000	88	23	4.358747e+000	0	0	0	0	0	0	38.4483	1	1	49.1849	21.9643
DATA	676	9	20	0	0	CUST_15_PI418767722	NM_001614	10424.1	2757.06	1.331733e+002	1.350170e+001	169.5	21	8.221867e+000	0	0	0	0	0	0	126.688	1	1	49.5074	23.1081
DATA	677	9	21	0	1	ETG10_13482	ETG10_13482	10449.4	2756.93	2.250605e+000	2.214777e+000	49	23.5	7.693754e+000	0	0	0	0	0	0	-2.03277	0	0	65	24.0769
DATA	678	9	22	0	0	Negative053	Negative053	10474.5	2757	2.241422e+000	2.205740e+000	48	24	5.941160e+000	0	0	0	0	0	0	-1.87904	0	0	65	23.8438
DATA	679	9	23	0	0	ASCRP3007353	ASCRP3007353	10499.9	2757.1	1.553523e+001	2.690333e+000	61	21	6.212315e+000	0	0	0	0	0	0	14.9617	1	1	46.8651	21.5833
DATA	680	9	24	0	0	ASCRP3007732	ASCRP3007732	10525.3	2757.03	3.427276e+003	3.427346e+002	3344.5	22	6.070464e+000	0	0	0	0	0	0	3314.75	1	1	46.1809	20.9643
DATA	681	9	25	0	0	ASCRP3011061	ASCRP3011061	10550.6	2757.08	6.579223e+001	6.930316e+000	113	23	5.442477e+000	0	0	0	0	0	0	63.9042	1	1	48.5334	22.4348
DATA	682	9	26	0	0	ASCRP3013176	ASCRP3013176	10575.7	2756.97	1.048127e+001	2.408717e+000	58	22	4.557809e+000	0	0	0	0	0	0	10.2234	1	0	49.1849	21.1176
DATA	683	9	27	0	0	ASCRP3009451	ASCRP3009451	10601.6	2757.03	1.177270e+002	1.196909e+001	165	20	7.331385e+000	0	0	0	0	0	0	115.331	1	1	48.2044	21.7222
DATA	684	9	28	0	0	ASCRP3003044	ASCRP3003044	10626.9	2757.01	1.716773e+002	1.730186e+001	220	23	6.673169e+000	0	0	0	0	0	0	168.895	1	1	46.8651	22.7419
DATA	685	9	29	0	0	ASCRP3006650	ASCRP3006650	10652.4	2757.09	3.010193e+001	3.694070e+000	79	22	5.136477e+000	0	0	0	0	0	0	29.7383	1	1	48.8603	21.2609
DATA	686	9	30	0	0	ASCRP3000468	ASCRP3000468	10677.6	2756.77	5.067891e+000	2.191994e+000	55.5	21	6.730940e+000	0	0	0	0	0	0	5.02693	1	0	48.5334	21.75
DATA	687	9	31	0	0	ASCRP3011627	ASCRP3011627	10703.1	2756.93	1.301676e+001	2.491162e+000	62	22	6.381828e+000	0	0	0	0	0	0	12.9637	1	1	54.4085	22.9143
DATA	688	9	32	0	0	ASCRP3008713	ASCRP3008713	10728.4	2756.9	3.762878e+001	4.316929e+000	89	22	6.691906e+000	0	0	0	0	0	0	37.6211	1	1	48.2044	21.6667
DATA	689	9	33	0	0	ASCRP3010472	ASCRP3010472	10753.7	2756.75	1.902500e+001	2.839505e+000	67.5	18	4.047745e+000	0	0	0	0	0	0	19.0923	1	1	44.0646	18.7931
DATA	690	9	34	0	0	A_23_P87879	NM_001781	10779.5	2757.17	9.418562e+000	2.301622e+000	59.5	21	6.184984e+000	0	0	0	0	0	0	9.4871	1	0	49.1849	21.5625
DATA	691	9	35	0	0	ASCRP3008126	ASCRP3008126	10804.5	2757	1.405300e+002	1.420799e+001	191	24	6.833346e+000	0	0	0	0	0	0	142.037	1	1	54.1152	24.8065
DATA	692	9	36	0	0	ASCRP3013116	ASCRP3013116	10830.2	2757.19	1.203969e+002	1.221905e+001	171.5	22	6.170863e+000	0	0	0	0	0	0	122.098	1	1	47.8731	22.2727
DATA	693	9	37	0	0	ASCRP3010020	ASCRP3010020	10855.6	2757.22	8.916049e+001	9.155310e+000	141	18.5	4.720827e+000	0	0	0	0	0	0	90.7043	1	1	47.8731	18.3
DATA	694	9	38	0	0	ASCRP3011741	ASCRP3011741	10881	2756.97	9.163264e+000	2.266738e+000	60.5	20	4.240621e+000	0	0	0	0	0	0	9.34933	1	0	46.8651	20.2188
DATA	695	9	39	0	0	ASCRP3002220	ASCRP3002220	10906.2	2757.1	2.163553e+002	2.173410e+001	274	20.5	6.479949e+000	0	0	0	0	0	0	221.351	1	1	46.5243	21.9
DATA	696	9	40	0	0	ASCRP3013082	ASCRP3013082	10931.8	2756.78	2.095724e+000	2.062362e+000	47	20.5	7.317607e+000	0	0	0	0	0	0	-3.41532	0	0	45.1352	20.5313
DATA	697	9	41	0	0	ASCRP3000301	ASCRP3000301	10957.1	2757.23	7.326704e+002	7.329593e+001	811	21	5.864460e+000	0	0	0	0	0	0	753.255	1	1	46.1809	21.6757
DATA	698	9	42	0	0	ASCRP3011251	ASCRP3011251	10982.8	2757.22	1.937782e+001	2.823243e+000	71	22.5	8.060257e+000	0	0	0	0	0	0	19.9644	1	1	48.2044	22.25
DATA	699	9	43	0	0	ASCRP3008933	ASCRP3008933	11007.9	2757.09	7.320031e+002	7.322899e+001	803	23	5.302864e+000	0	0	0	0	0	0	755.549	1	1	47.5395	22.25
DATA	700	9	44	0	0	ASCRP3000257	ASCRP3000257	11033.4	2757.01	1.463735e+001	2.515766e+000	67	23	4.436192e+000	0	0	0	0	0	0	15.1328	1	1	47.8731	22.4138
DATA	701	9	45	0	0	ASCRP3001961	ASCRP3001961	11058.7	2757.18	7.014780e+000	2.160343e+000	59	23	7.830407e+000	0	0	0	0	0	0	7.26226	1	0	48.5334	24.3793
DATA	702	9	46	0	0	ASCRP3007037	ASCRP3007037	11084.4	2757	2.225204e+002	2.234544e+001	276	22.5	6.503050e+000	0	0	0	0	0	0	230.635	1	1	50.4627	22.7941
DATA	703	9	47	0	0	ASCRP3008772	ASCRP3008772	11109.6	2757.21	1.535048e+002	1.548533e+001	214	22	7.609553e+000	0	0	0	0	0	0	159.243	1	1	49.1849	22.697
DATA	704	9	48	0	0	ASCRP3003456	ASCRP3003456	11135.1	2757.1	4.145939e+001	4.619703e+000	96	23	7.612914e+000	0	0	0	0	0	0	43.0364	1	1	46.8651	23.3514
DATA	705	9	49	0	0	ASCRP3007008	ASCRP3007008	11160.4	2757.22	7.127000e+001	7.412412e+000	127	23.5	5.336680e+000	0	0	0	0	0	0	74.0089	1	1	48.8603	23.4643
DATA	706	9	50	0	0	Negative049	Negative049	11185.5	2756.91	2.069775e+000	2.036827e+000	54	23	7.190313e+000	0	0	0	0	0	0	0.0187877	0	0	49.5074	22.9063
DATA	707	9	51	0	0	ASCRP3007723	ASCRP3007723	11211.3	2757.21	1.941781e+001	2.814297e+000	72.5	24	5.064293e+000	0	0	0	0	0	0	20.1639	1	1	46.8651	23
DATA	708	9	52	0	0	ASCRP3005794	ASCRP3005794	11236.8	2757.14	3.707232e+000	2.071323e+000	58	23.5	5.128507e+000	0	0	0	0	0	0	3.8482	1	0	47.8731	23.6111
DATA	709	9	53	0	0	ASCRP3000949	ASCRP3000949	11262	2757.2	2.694325e+001	3.378989e+000	81	22	5.929389e+000	0	0	0	0	0	0	27.9502	1	1	46.8651	23.8108
DATA	710	9	54	0	1	ETG05_36762	ETG05_36762	11287.2	2757.05	2.170278e+001	2.979182e+000	76.5	27	6.191326e+000	0	0	0	0	0	0	22.4943	1	1	47.5395	26.2414
DATA	711	9	55	0	0	ASCRP3001986	ASCRP3001986	11312.8	2757.18	1.085515e+001	2.313703e+000	67	24.5	6.682231e+000	0	0	0	0	0	0	11.2383	1	1	47.8731	24.8438
DATA	712	9	56	0	0	ASCRP3005036	ASCRP3005036	11338.1	2757.1	5.809443e+002	5.813045e+001	657	24	5.298766e+000	0	0	0	0	0	0	600.635	1	1	46.8651	24
DATA	713	9	57	0	0	ASCRP3002737	ASCRP3002737	11363.5	2757.12	6.410910e+001	6.730482e+000	121.5	23	6.870848e+000	0	0	0	0	0	0	66.1761	1	1	48.8603	24.0588
DATA	714	9	58	0	0	ASCRP3010409	ASCRP3010409	11388.9	2756.93	1.226073e+001	2.391258e+000	68	22	4.929705e+000	0	0	0	0	0	0	12.6331	1	1	46.8651	22.0741
DATA	715	9	59	0	0	ASCRP3009797	ASCRP3009797	11414.3	2757.25	4.471086e+001	4.921671e+000	103	22	3.646018e+000	0	0	0	0	0	0	45.9742	1	1	47.5395	22.2963
DATA	716	9	60	0	0	ASCRP3012302	ASCRP3012302	11439.7	2756.99	3.626947e+001	4.172052e+000	93	23	8.307069e+000	0	0	0	0	0	0	37.2107	1	1	46.1809	24.6897
DATA	717	9	61	0	0	ASCRP3009098	ASCRP3009098	11464.9	2757.11	8.720015e+000	2.243310e+000	65.5	25	7.987829e+000	0	0	0	0	0	0	8.92453	1	0	46.8651	25.6552
DATA	718	9	62	0	0	ASCRP3013448	ASCRP3013448	11490.7	2757.04	8.516239e+000	2.240597e+000	66	26.5	7.326386e+000	0	0	0	0	0	0	8.69265	1	0	45.835	25.75
DATA	719	9	63	0	0	ASCRP3009388	ASCRP3009388	11515.7	2757.28	1.803077e+002	1.815015e+001	239	26	6.817112e+000	0	0	0	0	0	0	183.528	1	1	50.1463	25.6111
DATA	720	9	64	0	0	ASCRP3000927	ASCRP3000927	11541.2	2757.1	7.897402e+001	8.167864e+000	137	22	6.766954e+000	0	0	0	0	0	0	80.1444	1	1	46.5243	22.6667
DATA	721	9	65	0	0	ASCRP3012283	ASCRP3012283	11566.6	2757.21	2.835113e+001	3.522853e+000	86	26	7.981582e+000	0	0	0	0	0	0	28.6804	1	1	49.5074	24.3125
DATA	722	9	66	0	0	Negative017	Negative017	11592.2	2757.03	3.558921e+000	2.127976e+000	61	24.5	5.699043e+000	0	0	0	0	0	0	3.58838	1	0	46.8651	24.6429
DATA	723	9	67	0	0	ASCRP3001179	ASCRP3001179	11617.5	2757.11	2.146997e+001	3.006889e+000	82	22	5.307179e+000	0	0	0	0	0	0	21.5739	1	1	48.2044	22.6154
DATA	724	9	68	0	0	ASCRP3001250	ASCRP3001250	11642.6	2757.17	4.704489e+000	2.164319e+000	61	23	6.373243e+000	0	0	0	0	0	0	4.71072	1	0	49.1849	24.2414
DATA	725	9	69	0	0	ASCRP3006840	ASCRP3006840	11668.2	2757.14	1.115129e+002	1.135107e+001	168	25.5	6.641995e+000	0	0	0	0	0	0	111.253	1	1	47.8731	27.2333
DATA	726	9	70	0	0	ASCRP3011500	ASCRP3011500	11693.6	2757.03	3.181544e+001	3.827698e+000	89.5	24	6.233155e+000	0	0	0	0	0	0	31.6243	1	1	48.2044	26.069
DATA	727	9	71	0	0	ASCRP3008581	ASCRP3008581	11719.1	2757.22	8.860712e+000	2.312717e+000	66.5	25	5.523360e+000	0	0	0	0	0	0	8.77413	1	0	47.2035	25.2162
DATA	728	9	72	0	0	ASCRP3002454	ASCRP3002454	11744.6	2757.21	1.056946e+002	1.078481e+001	165	24.5	6.523920e+000	0	0	0	0	0	0	104.262	1	1	49.1849	24.1923
DATA	729	9	73	0	0	Negative023	Negative023	11769.9	2757.27	3.319501e+000	2.178087e+000	64	26	5.882176e+000	0	0	0	0	0	0	3.26202	1	0	45.835	26.6
DATA	730	9	74	0	0	Negative021	Negative021	11795.2	2757.18	2.195828e+000	2.160881e+000	60	27	7.801305e+000	0	0	0	0	0	0	0.061439	0	0	45.1352	28.027
DATA	731	9	75	0	0	ASCRP3012776	ASCRP3012776	11820.4	2757.23	1.596704e+001	2.693406e+000	76.5	29	9.039697e+000	0	0	0	0	0	0	15.5716	1	1	48.2044	28.871
DATA	732	9	76	0	0	ASCRP3000700	ASCRP3000700	11846	2757.15	7.171581e+001	7.494827e+000	132	29	8.399824e+000	0	0	0	0	0	0	69.6743	1	1	46.8651	28.5588
DATA	733	9	77	0	0	ASCRP3005852	ASCRP3005852	11871.7	2757.22	2.261950e+001	3.145289e+000	85	24	7.940238e+000	0	0	0	0	0	0	21.8936	1	1	47.5395	26.7188
DATA	734	9	78	0	1	RC8	RC8	11896.8	2756.96	2.228792e+000	2.193311e+000	54	26.5	7.231097e+000	0	0	0	0	0	0	-5.6971	0	0	46.8651	26.8824
DATA	735	9	79	0	0	ASCRP3011941	ASCRP3011941	11922.1	2757.08	6.247188e+001	6.623568e+000	120	29.5	8.264045e+000	0	0	0	0	0	0	60.0421	1	1	46.8651	29.6389
DATA	736	9	80	0	0	ASCRP3003193	ASCRP3003193	11947.6	2757.12	8.822664e+000	2.378123e+000	73	25	7.263375e+000	0	0	0	0	0	0	8.45097	1	0	48.5334	25.6429
DATA	737	9	81	0	0	ASCRP3008249	ASCRP3008249	11973.1	2757.37	8.662728e+000	2.378838e+000	71	26.5	8.064008e+000	0	0	0	0	0	0	8.27121	1	0	46.8651	27.4375
DATA	738	9	82	66	-1	(-)3xSLv1	NegativeControl	11998.7	2756.82	2.258104e+000	2.222157e+000	57	26	6.958039e+000	0	0	0	0	0	0	-4.04459	0	0	45.4864	26.8205
DATA	739	10	1	0	0	ASCRP3004860	ASCRP3004860	9953.94	2764.77	8.426948e+001	8.726112e+000	131	23	6.851715e+000	0	0	0	0	0	0	78.6922	1	1	46.5243	22.9286
DATA	740	10	2	0	0	ASCRP3009125	ASCRP3009125	9979.24	2764.43	4.631736e+002	4.637311e+001	467	22	6.124959e+000	0	0	0	0	0	0	431.029	1	1	52.6241	21.9688
DATA	741	10	3	0	0	ASCRP3005101	ASCRP3005101	10004.6	2764.37	3.145169e+002	3.153417e+001	345.5	22	7.065843e+000	0	0	0	0	0	0	291.91	1	1	50.7771	22.6364
DATA	742	10	4	0	0	ASCRP3007420	ASCRP3007420	10030.1	2764.5	3.452949e+000	2.309604e+000	55	21	6.695494e+000	0	0	0	0	0	0	3.19851	1	0	56.9804	21.4063
DATA	743	10	5	0	0	A_23_P213255	NM_020159	10055.5	2764.61	1.268757e+001	2.615067e+000	60.5	22	5.601944e+000	0	0	0	0	0	0	11.7371	1	1	49.1849	22.1034
DATA	744	10	6	0	0	ASCRP3001070	ASCRP3001070	10080.9	2764.5	5.170280e+000	2.346133e+000	55	24	5.993428e+000	0	0	0	0	0	0	4.77923	1	0	56.9804	23.7241
DATA	745	10	7	0	0	ASCRP3004505	ASCRP3004505	10106.2	2764.36	1.691238e+001	2.846011e+000	65.5	20	6.306720e+000	0	0	0	0	0	0	15.6295	1	1	47.8731	20.1333
DATA	746	10	8	0	0	ASCRP3013228	ASCRP3013228	10131.5	2764.68	7.224670e+000	2.399457e+000	56	20	5.837355e+000	0	0	0	0	0	0	6.67925	1	0	47.8731	21.8333
DATA	747	10	9	0	0	ASCRP3010480	ASCRP3010480	10157.1	2764.5	3.108395e+001	3.858709e+000	78	21.5	4.198351e+000	0	0	0	0	0	0	28.7591	1	1	65	21.8846
DATA	748	10	10	0	0	ASCRP3003400	ASCRP3003400	10182.5	2764.6	2.320431e+000	2.285439e+000	51	20	3.796283e+000	0	0	0	0	0	0	0.873815	0	0	47.8731	20
DATA	749	10	11	0	0	ASCRP3003705	ASCRP3003705	10207.9	2764.78	9.322617e+002	9.325404e+001	905	21	5.782526e+000	0	0	0	0	0	0	865.083	1	1	47.5395	21.3235
DATA	750	10	12	0	0	ASCRP3006421	ASCRP3006421	10233.5	2764.81	2.182107e+002	2.193934e+001	253	21	3.953346e+000	0	0	0	0	0	0	202.901	1	1	49.8279	21.45
DATA	751	10	13	0	0	ASCRP3011882	ASCRP3011882	10258.8	2764.66	4.538407e+000	2.314631e+000	55	22	6.065732e+000	0	0	0	0	0	0	4.22981	1	0	46.8651	22.3103
DATA	752	10	14	0	0	ASCRP3003385	ASCRP3003385	10284.2	2764.58	2.300281e+000	2.269513e+000	52	20	7.309715e+000	0	0	0	0	0	0	1.5219	0	0	47.5395	22.4571
DATA	753	10	15	0	0	ASCRP3008822	ASCRP3008822	10309.4	2764.41	2.895730e+002	2.904514e+001	320	23	6.220497e+000	0	0	0	0	0	0	271.389	1	1	44.4243	22.1379
DATA	754	10	16	0	0	ASCRP3000076	ASCRP3000076	10334.7	2764.76	2.850607e+001	3.631443e+000	77	20	5.564254e+000	0	0	0	0	0	0	26.8033	1	1	47.2035	20.0667
DATA	755	10	17	0	0	ASCRP3004985	ASCRP3004985	10360.5	2764.56	4.646300e+001	5.158955e+000	91	19	6.762086e+000	0	0	0	0	0	0	43.8381	1	1	47.8731	18.875
DATA	756	10	18	0	0	ASCRP3009824	ASCRP3009824	10385.7	2764.78	1.099473e+002	1.121938e+001	157	22	3.788374e+000	0	0	0	0	0	0	104.113	1	1	48.2044	22.4783
DATA	757	10	19	0	0	ASCRP3003043	ASCRP3003043	10411	2764.87	3.343214e+001	4.016211e+000	80	20	5.779983e+000	0	0	0	0	0	0	31.7777	1	1	54.4085	20.4706
DATA	758	10	20	0	0	ASCRP3002822	ASCRP3002822	10436.5	2765	1.968525e+002	1.980967e+001	235	24	7.786692e+000	0	0	0	0	0	0	187.851	1	1	54.1152	24.5152
DATA	759	10	21	0	0	ASCRP3009308	ASCRP3009308	10461.6	2764.93	2.932248e+001	3.670578e+000	77.5	24	6.298942e+000	0	0	0	0	0	0	28.0929	1	1	65	24.52
DATA	760	10	22	0	0	ASCRP3010504	ASCRP3010504	10487.3	2764.81	5.819435e+001	6.220981e+000	104	22	5.980816e+000	0	0	0	0	0	0	55.9859	1	1	47.5395	23.1875
DATA	761	10	23	0	0	ASCRP3009552	ASCRP3009552	10512.8	2764.82	1.990242e+001	2.958990e+000	72	21	4.861744e+000	0	0	0	0	0	0	19.2273	1	1	47.8731	20.6452
DATA	762	10	24	0	0	ASCRP3000272	ASCRP3000272	10538.3	2764.77	2.791286e+003	2.791371e+002	2772	22	6.839703e+000	0	0	0	0	0	0	2708.03	1	1	48.8603	21.6923
DATA	763	10	25	0	0	AS_circRNA_control203	AS_circRNA_control203	10563.3	2764.8	1.123186e+002	1.143982e+001	158	20	4.401894e+000	0	0	0	0	0	0	109.422	1	1	46.8651	21.28
DATA	764	10	26	0	0	ASCRP3008653	ASCRP3008653	10588.9	2764.79	1.596168e+002	1.610745e+001	209	21	6.497558e+000	0	0	0	0	0	0	156.166	1	1	46.8651	21.1944
DATA	765	10	27	0	0	ASCRP3004037	ASCRP3004037	10614.4	2764.75	9.693678e+000	2.361211e+000	59	25	6.385492e+000	0	0	0	0	0	0	9.52401	1	0	45.4864	24.2059
DATA	766	10	28	0	0	ASCRP3004941	ASCRP3004941	10639.8	2764.4	2.178892e+000	2.144206e+000	49.5	21	5.831292e+000	0	0	0	0	0	0	-0.876383	0	0	45.4864	21.8214
DATA	767	10	29	0	0	ASCRP3010625	ASCRP3010625	10665	2764.87	6.620086e+002	6.623529e+001	704	20	5.124150e+000	0	0	0	0	0	0	655.788	1	1	54.4085	19.4348
DATA	768	10	30	0	0	ASCRP3012949	ASCRP3012949	10690.6	2764.86	7.539315e+000	2.256513e+000	59	19	5.032652e+000	0	0	0	0	0	0	7.49866	1	0	48.5334	19.4483
DATA	769	10	31	0	0	ASCRP3001625	ASCRP3001625	10716.1	2765.05	2.152750e+000	2.123477e+000	53	22	5.117102e+000	0	0	0	0	0	0	1.45376	0	0	45.4864	21.5517
DATA	770	10	32	0	1	RC1	RC1	10741.4	2764.8	2.144687e+000	2.110545e+000	45.5	20	4.548880e+000	0	0	0	0	0	0	-4.89228	0	0	47.2035	20
DATA	771	10	33	0	0	Negative015	Negative015	10766.6	2764.6	2.136934e+000	2.102916e+000	50.5	21	5.297584e+000	0	0	0	0	0	0	-2.33942	0	0	44.0646	21.2424
DATA	772	10	34	0	0	ASCRP3007131	ASCRP3007131	10792	2764.87	2.642641e+004	2.642641e+003	26774.5	24	6.614471e+000	0	0	0	0	0	0	26676.8	1	1	54.4085	23.4138
DATA	773	10	35	0	0	ASCRP3003857	ASCRP3003857	10817.5	2764.81	3.457240e+001	4.039083e+000	86	22	5.691364e+000	0	0	0	0	0	0	35.0178	1	1	47.8731	22.0345
DATA	774	10	36	0	0	ASCRP3002486	ASCRP3002486	10842.8	2764.66	2.115543e+000	2.081866e+000	51	20	7.083244e+000	0	0	0	0	0	0	-0.274463	0	0	42.9674	21.8788
DATA	775	10	37	0	0	ASCRP3009969	ASCRP3009969	10868.4	2764.78	4.930755e+001	5.349799e+000	102	20	5.959951e+000	0	0	0	0	0	0	50.253	1	1	48.8603	20.0811
DATA	776	10	38	0	0	ASCRP3003624	ASCRP3003624	10893.7	2764.91	1.025261e+002	1.045944e+001	157	21.5	6.307813e+000	0	0	0	0	0	0	104.786	1	1	48.8603	22.2667
DATA	777	10	39	0	0	ASCRP3010143	ASCRP3010143	10919.1	2764.89	5.654499e+002	5.658266e+001	636	19.5	5.838510e+000	0	0	0	0	0	0	579.417	1	1	47.5395	20.4211
DATA	778	10	40	0	0	ASCRP3008532	ASCRP3008532	10944.4	2764.77	1.138956e+002	1.157426e+001	169	20	5.911744e+000	0	0	0	0	0	0	116.988	1	1	47.8731	20.7778
DATA	779	10	41	0	0	ASCRP3010045	ASCRP3010045	10969.8	2764.71	2.088232e+000	2.054989e+000	50	21	7.065030e+000	0	0	0	0	0	0	-1.98373	0	0	47.5395	22.3684
DATA	780	10	42	0	0	ASCRP3002810	ASCRP3002810	10995.2	2764.8	2.388282e+001	3.148086e+000	75	23	8.852752e+000	0	0	0	0	0	0	24.6325	1	1	46.8651	23.0606
DATA	781	10	43	0	0	ASCRP3004729	ASCRP3004729	11020.6	2764.91	1.324935e+002	1.340662e+001	189	23	5.211649e+000	0	0	0	0	0	0	136.887	1	1	49.1849	21.8065
DATA	782	10	44	0	0	ASCRP3009092	ASCRP3009092	11046.3	2764.87	3.794912e+002	3.800415e+001	446	24	6.346531e+000	0	0	0	0	0	0	392.66	1	1	50.1463	23.9615
DATA	783	10	45	0	0	ASCRP3005142	ASCRP3005142	11071.4	2764.96	3.435701e+001	3.996699e+000	87.5	25	7.094338e+000	0	0	0	0	0	0	35.5923	1	1	48.2044	25.1563
DATA	784	10	46	0	0	ASCRP3000005	ASCRP3000005	11096.7	2764.93	3.170008e+001	3.769661e+000	84	22	8.177518e+000	0	0	0	0	0	0	32.8721	1	1	45.835	21.7778
DATA	785	10	47	0	0	ASCRP3009671	ASCRP3009671	11122.4	2764.91	4.568580e+002	4.573125e+001	529	21	8.047443e+000	0	0	0	0	0	0	474.1	1	1	49.1849	21.6571
DATA	786	10	48	0	0	ASCRP3000591	ASCRP3000591	11147.5	2765	4.204482e+001	4.672149e+000	95	22.5	7.064237e+000	0	0	0	0	0	0	43.6522	1	1	54.1152	22.4
DATA	788	10	50	0	0	ASCRP3004955	ASCRP3004955	11198.6	2764.78	5.211571e+001	5.595541e+000	107.5	23	6.113510e+000	0	0	0	0	0	0	54.1192	1	1	47.8731	23
DATA	789	10	51	0	0	ASCRP3001767	ASCRP3001767	11223.9	2764.81	5.326146e+001	5.702610e+000	110.5	24	4.680310e+000	0	0	0	0	0	0	55.2936	1	1	46.8651	23.303
DATA	790	10	52	0	0	ASCRP3013274	ASCRP3013274	11249	2764.8	2.136962e+001	2.953449e+000	75	24	5.025978e+000	0	0	0	0	0	0	22.1734	1	1	46.8651	23.9487
DATA	791	10	53	0	0	ASCRP3004249	ASCRP3004249	11274.6	2764.91	5.193971e+002	5.197977e+001	588	27	6.297294e+000	0	0	0	0	0	0	538.511	1	1	49.8279	26.4516
DATA	792	10	54	0	0	ASCRP3002371	ASCRP3002371	11299.9	2764.9	9.993131e+001	1.019970e+001	156	27	6.995542e+000	0	0	0	0	0	0	103.503	1	1	50.7771	26.8235
DATA	793	10	55	0	0	ASCRP3005508	ASCRP3005508	11325.6	2764.94	2.078062e+000	2.044981e+000	54.5	25	7.098538e+000	0	0	0	0	0	0	-0.0666699	0	0	46.1809	24.4516
DATA	794	10	56	0	0	ASCRP3010673	ASCRP3010673	11350.7	2764.71	2.308509e+001	3.086018e+000	78	23	4.493245e+000	0	0	0	0	0	0	23.8445	1	1	46.8651	23.5484
DATA	795	10	57	0	0	ASCRP3006627	ASCRP3006627	11376.1	2764.88	2.084728e+000	2.051541e+000	56	24	3.902136e+000	0	0	0	0	0	0	-1.28436	0	0	47.8731	24.68
DATA	796	10	58	0	0	ASCRP3012445	ASCRP3012445	11401.6	2764.82	2.688269e+001	3.384093e+000	81.5	23	3.238391e+000	0	0	0	0	0	0	27.665	1	1	48.8603	23.2222
DATA	797	10	59	0	0	ASCRP3007790	ASCRP3007790	11426.9	2764.81	4.549483e+000	2.109618e+000	60.5	22	5.797316e+000	0	0	0	0	0	0	4.67182	1	0	46.5243	22.4375
DATA	798	10	60	0	0	ASCRP3009387	ASCRP3009387	11452.5	2764.69	2.098296e+000	2.073066e+000	58	25	6.721145e+000	0	0	0	0	0	0	1.88403	0	0	47.2035	25.4074
DATA	799	10	61	0	0	ASCRP3010831	ASCRP3010831	11477.8	2765	1.935502e+001	2.834053e+000	77	25	6.368836e+000	0	0	0	0	0	0	19.7774	1	1	46.8651	24.3
DATA	800	10	62	0	0	ASCRP3008428	ASCRP3008428	11503.3	2765.1	2.293291e+000	2.088539e+000	60	26	6.849221e+000	0	0	0	0	0	0	2.33688	1	0	46.5243	25.6129
DATA	801	10	63	0	0	ASCRP3012718	ASCRP3012718	11529.1	2764.97	2.115755e+000	2.082074e+000	53	23	5.456952e+000	0	0	0	0	0	0	-2.15623	0	0	46.8651	23.2759
DATA	802	10	64	0	0	ASCRP3012144	ASCRP3012144	11553.9	2764.81	1.472045e+002	1.486785e+001	204	24	7.163516e+000	0	0	0	0	0	0	149.11	1	1	47.5395	23.0857
DATA	803	10	65	0	0	ASCRP3004243	ASCRP3004243	11579.2	2764.89	1.220517e+001	2.424677e+000	70.5	26	7.202114e+000	0	0	0	0	0	0	12.3233	1	1	47.8731	24.8462
DATA	804	10	66	0	0	Negative025	Negative025	11604.9	2764.74	2.136216e+000	2.102209e+000	51	25.5	4.831362e+000	0	0	0	0	0	0	-7.45068	0	0	47.5395	25.5278
DATA	805	10	67	0	0	ASCRP3004433	ASCRP3004433	11630.1	2764.92	2.027627e+001	2.925979e+000	80	22	5.408213e+000	0	0	0	0	0	0	20.3325	1	1	47.8731	21.9655
DATA	806	10	68	0	0	ASCRP3002494	ASCRP3002494	11655.6	2764.91	7.503208e+000	2.246141e+000	67	25	5.998566e+000	0	0	0	0	0	0	7.49703	1	0	48.8603	25.129
DATA	807	10	69	0	0	A_23_P148798	NM_015984	11681	2764.89	1.010431e+001	2.352913e+000	68	23.5	5.127311e+000	0	0	0	0	0	0	10.059	1	0	46.8651	24.9688
DATA	808	10	70	0	0	ASCRP3001617	ASCRP3001617	11706.2	2764.89	3.069154e+001	3.737457e+000	89	26	5.715476e+000	0	0	0	0	0	0	30.4406	1	1	47.8731	26
DATA	809	10	71	0	0	ASCRP3011308	ASCRP3011308	11731.9	2765.01	1.388468e+001	2.551824e+000	76	25	6.908387e+000	0	0	0	0	0	0	13.7183	1	1	46.8651	24.875
DATA	810	10	72	0	0	ASCRP3006312	ASCRP3006312	11757	2764.85	3.327724e+001	3.961364e+000	91	26.5	7.505672e+000	0	0	0	0	0	0	32.7549	1	1	46.1809	26.2941
DATA	811	10	73	0	0	ASCRP3007250	ASCRP3007250	11782.3	2765.01	2.363877e+002	2.373701e+001	293	26.5	6.682969e+000	0	0	0	0	0	0	231.79	1	1	47.2035	26.4
DATA	812	10	74	0	0	ASCRP3005013	ASCRP3005013	11807.5	2765	2.921629e+001	3.636673e+000	87.5	29	9.401537e+000	0	0	0	0	0	0	28.5397	1	1	54.1152	29
DATA	813	10	75	0	0	ASCRP3008205	ASCRP3008205	11833.2	2764.9	4.260726e+002	4.266268e+001	479.5	29	8.080679e+000	0	0	0	0	0	0	414.617	1	1	46.5243	28.1563
DATA	814	10	76	0	0	ASCRP3011105	ASCRP3011105	11858.8	2764.91	3.020868e+001	3.726502e+000	89	24.5	8.419448e+000	0	0	0	0	0	0	29.2861	1	1	48.2044	26.625
DATA	815	10	77	0	0	ASCRP3011142	ASCRP3011142	11884	2765	5.566140e+000	2.259571e+000	65.5	24	7.834397e+000	0	0	0	0	0	0	5.3766	1	0	54.9904	26.2222
DATA	816	10	78	0	0	ASCRP3013562	ASCRP3013562	11909.5	2765	2.233304e+000	2.198059e+000	62	28.5	8.169113e+000	0	0	0	0	0	0	0.353948	0	0	54.1152	27.5882
DATA	817	10	79	0	0	ASCRP3004541	ASCRP3004541	11934.9	2764.79	1.531655e+002	1.547449e+001	211	30	8.935150e+000	0	0	0	0	0	0	146.922	1	1	46.8651	29.7353
DATA	818	10	80	0	0	ASCRP3008582	ASCRP3008582	11960.6	2764.79	2.964010e+001	3.698740e+000	95	26	7.485182e+000	0	0	0	0	0	0	28.3384	1	1	49.5074	26.8065
DATA	819	10	81	0	0	ASCRP3007919	ASCRP3007919	11986.1	2764.71	9.033141e+000	2.396165e+000	73	26.5	6.700893e+000	0	0	0	0	0	0	8.60982	1	0	47.5395	27.6471
DATA	820	10	82	0	0	ASCRP3003892	ASCRP3003892	12011.6	2764.89	8.192884e+000	2.371750e+000	72	28	7.991882e+000	0	0	0	0	0	0	7.78658	1	0	49.5074	28.8194
DATA	821	11	1	0	0	ASCRP3007848	ASCRP3007848	9941.16	2771.75	1.184336e+002	1.205635e+001	162.5	22	6.431688e+000	0	0	0	0	0	0	111.041	1	1	48.5334	22.2493
DATA	822	11	2	0	0	ASCRP3000429	ASCRP3000429	9966.34	2771.72	1.026280e+001	2.486419e+000	59	22.5	5.216478e+000	0	0	0	0	0	0	9.58594	1	0	48.5334	22.7857
DATA	823	11	3	0	0	ASCRP3010806	ASCRP3010806	9991.82	2771.75	4.157901e+002	4.164102e+001	430	21.5	6.543808e+000	0	0	0	0	0	0	387.176	1	1	50.1463	20.5833
DATA	824	11	4	0	0	AS_circRNA_control206	AS_circRNA_control206	10017.4	2771.63	5.280473e+002	5.285381e+001	539	25	7.218711e+000	0	0	0	0	0	0	490.519	1	1	50.7771	23.4643
DATA	825	11	5	1028	1	(+)E1A_r60_n9	E1A_r60_n9	10042.5	2771.83	4.351934e+000	2.322132e+000	53	21	6.966587e+000	0	0	0	0	0	0	4.03595	1	0	47.2035	20.8667
DATA	826	11	6	0	0	ASCRP3002271	ASCRP3002271	10068.4	2772.03	7.216932e+000	2.394788e+000	54	22.5	6.698859e+000	0	0	0	0	0	0	6.68569	1	0	46.1809	23.7667
DATA	827	11	7	0	0	ASCRP3013420	ASCRP3013420	10093.7	2771.64	2.321844e+000	2.284882e+000	47	20	6.100535e+000	0	0	0	0	0	0	-1.81043	0	0	48.5334	19.7037
DATA	829	11	9	0	0	ASCRP3003473	ASCRP3003473	10144.5	2771.72	6.535451e+003	6.535491e+002	6137	20	3.797753e+000	0	0	0	0	0	0	6053.79	1	1	51.7088	20.1739
DATA	830	11	10	0	0	AS_circRNA_control203	AS_circRNA_control203	10169.7	2771.71	1.057593e+002	1.081923e+001	149	20	5.691705e+000	0	0	0	1	0	0	98.0579	1	1	48.2044	21.6071
DATA	831	11	11	0	0	ASCRP3005307	ASCRP3005307	10195	2771.99	1.821492e+003	1.821635e+002	1746.5	22	6.202873e+000	0	0	0	0	0	0	1691.29	1	1	46.8651	21.6286
DATA	832	11	12	0	1	ETG04_27747	ETG04_27747	10220.5	2771.5	2.311166e+000	2.274374e+000	46	21.5	5.411242e+000	0	0	0	0	0	0	-2.31614	0	0	57.5363	21.8077
DATA	833	11	13	0	0	ASCRP3012047	ASCRP3012047	10245.9	2771.5	9.605892e+000	2.464423e+000	58.5	22	6.920650e+000	0	0	0	0	0	0	8.9535	1	0	56.9804	22.0333
DATA	834	11	14	0	0	ASCRP3003581	ASCRP3003581	10271.2	2771.71	5.016236e+000	2.318734e+000	54	20	4.427856e+000	0	0	0	0	0	0	4.68729	1	0	49.8279	20.0345
DATA	835	11	15	0	0	ASCRP3010261	ASCRP3010261	10296.9	2771.76	2.293996e+000	2.263273e+000	50	22	7.733609e+000	0	0	0	0	0	0	1.51675	0	0	47.5395	23.3939
DATA	836	11	16	0	0	ASCRP3012773	ASCRP3012773	10322.1	2771.73	3.960524e+001	4.555384e+000	87	24	4.548993e+000	0	0	0	0	0	0	37.2234	1	1	46.5243	23.88
DATA	837	11	17	0	0	ASCRP3002523	ASCRP3002523	10347.6	2771.84	2.089267e+001	3.065529e+000	71	19	5.719425e+000	0	0	0	0	0	0	19.7011	1	1	49.8279	19.3871
DATA	838	11	18	0	0	ASCRP3009393	ASCRP3009393	10373.1	2771.74	1.660680e+002	1.675660e+001	206	21	4.145890e+000	0	0	0	0	0	0	157.14	1	1	52.0157	20.8333
DATA	839	11	19	0	0	ASCRP3001978	ASCRP3001978	10398.4	2771.83	3.296740e+001	3.978679e+000	81	22	2.783350e+000	0	0	0	0	0	0	31.309	1	1	49.8279	21.7391
DATA	840	11	20	0	0	ASCRP3007579	ASCRP3007579	10423.7	2771.5	1.085919e+004	1.085921e+003	10396	22	8.422334e+000	0	0	0	0	0	0	10351.6	1	1	57.5363	22.4167
DATA	841	11	21	0	0	ASCRP3013084	ASCRP3013084	10449.3	2771.5	2.481087e+004	2.481088e+003	23833	20	6.988562e+000	0	0	0	0	0	0	23745.1	1	1	57.5363	22.44
DATA	842	11	22	0	0	ASCRP3003313	ASCRP3003313	10474.6	2771.74	2.839070e+002	2.847592e+001	325	23	7.752368e+000	0	0	0	0	0	0	272.81	1	1	51.4001	23.8929
DATA	843	11	23	0	0	ASCRP3003559	ASCRP3003559	10500	2772	1.267534e+002	1.286354e+001	171.5	21	5.862127e+000	0	0	0	0	0	0	122.302	1	1	46.8651	21.3824
DATA	844	11	24	0	0	ASCRP3006775	ASCRP3006775	10525.4	2771.57	1.112985e+001	2.450678e+000	61.5	22	6.479924e+000	0	0	0	0	0	0	10.7832	1	1	57.5363	21.2857
DATA	845	11	25	0	0	ASCRP3013070	ASCRP3013070	10550.6	2771.57	1.262293e+001	2.514193e+000	64	21	5.046322e+000	0	0	0	0	0	0	12.2805	1	1	57.5363	21.3182
DATA	846	11	26	0	0	ASCRP3006450	ASCRP3006450	10576.2	2771.74	3.437047e+001	4.062164e+000	85	19	5.591468e+000	0	0	0	0	0	0	33.5802	1	1	48.5334	20.7419
DATA	847	11	27	0	0	ASCRP3012852	ASCRP3012852	10601.4	2771.8	2.522969e+001	3.318821e+000	76	21	7.656221e+000	0	0	0	0	0	0	24.7519	1	1	50.4627	21.8929
DATA	848	11	28	0	0	ASCRP3012162	ASCRP3012162	10626.8	2772.06	1.282135e+001	2.500933e+000	64	24	5.107612e+000	0	0	0	0	0	0	12.6308	1	1	49.1849	23.9063
DATA	849	11	29	0	0	ASCRP3006102	ASCRP3006102	10652.5	2771.75	1.518969e+001	2.623049e+000	65	20	6.584715e+000	0	0	0	0	0	0	15.0255	1	1	49.1849	20.8929
DATA	850	11	30	0	0	ASCRP3002021	ASCRP3002021	10677.6	2771.57	2.425864e+001	3.228310e+000	75	20	5.073789e+000	0	0	0	0	0	0	24.0913	1	1	57.5363	19.92
DATA	851	11	31	0	0	ASCRP3005357	ASCRP3005357	10703.3	2771.96	3.758742e+001	4.316155e+000	88	23.5	4.650074e+000	0	0	0	0	0	0	37.4776	1	1	48.8603	23.6667
DATA	852	11	32	0	0	ASCRP3007663	ASCRP3007663	10728.6	2771.68	1.616006e+001	2.660575e+000	66	19	5.494623e+000	0	0	0	0	0	0	16.1738	1	1	50.7771	20.037
DATA	853	11	33	1028	1	(+)E1A_r60_a97	E1A_r60_a97	10753.9	2771.91	2.139850e+000	2.114398e+000	52	21	5.411505e+000	0	0	0	0	0	0	1.91519	0	0	46.8651	21.8929
DATA	854	11	34	0	0	ASCRP3008405	ASCRP3008405	10779.4	2771.93	2.030503e+002	2.041316e+001	256.5	21	5.378161e+000	0	0	0	0	0	0	204.701	1	1	53.8203	20.7308
DATA	855	11	35	0	0	ASCRP3004428	ASCRP3004428	10804.6	2771.96	1.121679e+002	1.141007e+001	164	22	4.448649e+000	0	0	0	0	0	0	113.462	1	1	48.2044	21.7619
DATA	856	11	36	0	0	AS_circRNA_control206	AS_circRNA_control206	10830.2	2771.81	5.717630e+002	5.721428e+001	632	20	6.139244e+000	0	0	0	0	0	0	580.247	1	1	47.5395	20.9032
DATA	857	11	37	0	0	ASCRP3003602	ASCRP3003602	10855.3	2771.98	2.552119e+001	3.291183e+000	76	20	6.370401e+000	0	0	0	0	0	0	25.9787	1	1	45.4864	19.2857
DATA	858	11	38	0	0	ASCRP3004845	ASCRP3004845	10880.9	2771.85	5.596616e+000	2.146370e+000	56.5	20	5.056543e+000	0	0	0	0	0	0	5.71343	1	0	53.8203	20.6471
DATA	859	11	39	0	0	ASCRP3004621	ASCRP3004621	10906.1	2772.09	3.116018e+001	3.739045e+000	83	20.5	5.164534e+000	0	0	0	0	0	0	31.8953	1	1	47.5395	20.5
DATA	860	11	40	0	0	ASCRP3007198	ASCRP3007198	10931.4	2771.91	4.857940e+002	4.862312e+001	549.5	20	6.331756e+000	0	0	0	0	0	0	498.477	1	1	49.1849	20.6552
DATA	861	11	41	0	0	Negative018	Negative018	10956.8	2772.22	2.090169e+000	2.056895e+000	51	21	6.929945e+000	0	0	0	0	0	0	-1.28453	0	0	46.1809	21.9
DATA	862	11	42	0	0	ASCRP3001171	ASCRP3001171	10982.4	2771.95	1.661682e+002	1.674313e+001	223	23	8.112712e+000	0	0	0	0	0	0	171.242	1	1	48.8603	23.6667
DATA	863	11	43	0	0	Negative034	Negative034	11007.7	2772	2.082150e+000	2.049003e+000	50	23.5	7.656115e+000	0	0	0	0	0	0	-2.18951	0	0	46.1809	23.0667
DATA	864	11	44	0	0	ASCRP3012514	ASCRP3012514	11033.4	2771.93	2.008705e+001	2.867063e+000	73	22.5	4.661420e+000	0	0	0	0	0	0	20.7705	1	1	53.8203	22.3929
DATA	865	11	45	0	0	ASCRP3013159	ASCRP3013159	11058.5	2772.05	1.248737e+002	1.265340e+001	179	24	7.813907e+000	0	0	0	0	0	0	129.292	1	1	48.5334	25.4286
DATA	866	11	46	0	0	ASCRP3005878	ASCRP3005878	11084.1	2771.97	1.950633e+001	2.823131e+000	72	23	6.385334e+000	0	0	0	0	0	0	20.2185	1	1	48.5334	23.4286
DATA	867	11	47	0	0	ASCRP3004310	ASCRP3004310	11109.3	2771.94	2.286548e+000	2.051951e+000	56	19.5	6.326015e+000	0	0	0	0	0	0	2.37199	1	0	47.2035	19.4615
DATA	868	11	48	0	0	ASCRP3004840	ASCRP3004840	11134.8	2772	1.904542e+003	1.904651e+002	2042	22	6.465619e+000	0	0	0	0	0	0	1976.87	1	1	46.8651	22.2143
DATA	869	11	49	0	0	ASCRP3012920	ASCRP3012920	11160.3	2771.79	3.134121e+000	2.061264e+000	58.5	24	6.606448e+000	0	0	0	0	0	0	3.25422	1	0	47.2035	24.3871
DATA	870	11	50	0	0	ASCRP3011770	ASCRP3011770	11185.8	2771.92	4.595867e+002	4.600380e+001	526.5	24	6.972065e+000	0	0	0	0	0	0	477.236	1	1	51.4001	23.0741
DATA	871	11	51	0	0	ASCRP3001837	ASCRP3001837	11210.8	2772.01	3.863332e+001	4.367687e+000	95	23	6.492013e+000	0	0	0	0	0	0	40.11	1	1	47.8731	22.2903
DATA	872	11	52	0	0	ASCRP3001979	ASCRP3001979	11236.3	2772	1.048029e+002	1.067667e+001	161	24	5.285685e+000	0	0	0	0	0	0	108.763	1	1	49.1849	23.6
DATA	873	11	53	0	0	ASCRP3007359	ASCRP3007359	11261.8	2772	5.990156e+001	6.327910e+000	115	25.5	4.713998e+000	0	0	0	0	0	0	62.1231	1	1	46.8651	24.1875
DATA	874	11	54	0	0	ASCRP3009536	ASCRP3009536	11287.3	2771.91	4.312983e+001	4.771785e+000	96.5	24.5	6.278483e+000	0	0	0	0	0	0	44.6883	1	1	48.8603	25.25
DATA	875	11	55	0	0	ASCRP3004477	ASCRP3004477	11312.5	2772.07	5.282739e+002	5.286692e+001	591.5	26	7.182034e+000	0	0	0	0	0	0	546.733	1	1	49.8279	26.0667
DATA	876	11	56	0	0	Negative015	Negative015	11338	2772.18	2.079932e+000	2.046821e+000	50	23.5	6.663789e+000	0	0	0	0	0	0	-4.90661	0	0	48.2044	23.4643
DATA	877	11	57	0	0	ASCRP3003827	ASCRP3003827	11363.5	2772	4.769277e+001	5.191257e+000	105	23	4.771498e+000	0	0	0	0	0	0	49.2098	1	1	54.1152	23.2143
DATA	878	11	58	0	0	ASCRP3000078	ASCRP3000078	11388.6	2771.93	5.765317e+001	6.120245e+000	115	23.5	4.927318e+000	0	0	0	0	0	0	59.3785	1	1	53.8203	23.9615
DATA	879	11	59	0	0	ASCRP3003434	ASCRP3003434	11414.2	2772	3.167759e+001	3.777678e+000	88	23	4.507580e+000	0	0	0	0	0	0	32.5576	1	1	46.8651	23.5806
DATA	880	11	60	0	0	ASCRP3012374	ASCRP3012374	11439.6	2771.99	3.661066e+001	4.202243e+000	92.5	23	6.262879e+000	0	0	0	0	0	0	37.5424	1	1	48.5334	23.0968
DATA	881	11	61	0	0	ASCRP3012175	ASCRP3012175	11465.1	2771.89	5.993352e+001	6.340101e+000	115	26	8.924188e+000	0	0	0	0	0	0	61.3065	1	1	46.8651	26.1875
DATA	882	11	62	0	0	ASCRP3002031	ASCRP3002031	11490.4	2771.91	1.078940e+002	1.098683e+001	164	25	7.228331e+000	0	0	0	0	0	0	110.072	1	1	49.8279	24.0345
DATA	883	11	63	0	0	ASCRP3009154	ASCRP3009154	11515.6	2772.23	2.519770e+001	3.266970e+000	82.5	26	6.118542e+000	0	0	0	0	0	0	25.6337	1	1	48.5334	24.6452
DATA	884	11	64	0	0	ASCRP3007463	ASCRP3007463	11541.1	2772.01	3.652943e+001	4.206423e+000	93	22	7.761221e+000	0	0	0	0	0	0	37.0497	1	1	47.5395	22.3548
DATA	885	11	65	0	0	ASCRP3006388	ASCRP3006388	11566.5	2772.18	3.731702e+001	4.278226e+000	96	23	7.107917e+000	0	0	0	0	0	0	37.7289	1	1	49.1849	23.1786
DATA	886	11	66	0	0	ASCRP3001444	ASCRP3001444	11592.1	2772.14	4.683545e+001	5.132488e+000	105	26	5.680561e+000	0	0	0	0	0	0	47.1952	1	1	46.8651	26.1892
DATA	887	11	67	0	0	Negative044	Negative044	11617.6	2772.21	2.140568e+000	2.106492e+000	57	24	5.649436e+000	0	0	0	0	0	0	-0.976207	0	0	47.8731	23.871
DATA	889	11	69	0	0	CUST_17_PI418767722	NM_003753	11668.2	2772	4.177881e+001	4.685697e+000	99	25	4.926121e+000	0	0	0	0	0	0	41.6567	1	1	49.1849	26
DATA	890	11	70	0	0	ASCRP3005121	ASCRP3005121	11693.6	2772	1.000113e+002	1.022532e+001	155	27	7.408390e+000	0	0	0	0	0	0	99.3496	1	1	48.5334	26.7931
DATA	891	11	71	0	0	ASCRP3006753	ASCRP3006753	11718.7	2772.11	1.302814e+001	2.503154e+000	73	24	5.698375e+000	0	0	0	0	0	0	12.8939	1	1	47.8731	24.2059
DATA	892	11	72	0	0	ASCRP3004032	ASCRP3004032	11744.4	2771.9	2.403627e+002	2.413185e+001	297.5	25	4.721492e+000	0	0	0	0	0	0	236.973	1	1	49.8279	24.7391
DATA	893	11	73	0	0	ASCRP3005586	ASCRP3005586	11769.9	2772.01	4.771409e+001	5.235030e+000	107	27	6.548326e+000	0	0	0	0	0	0	46.861	1	1	47.5395	26.7059
DATA	894	11	74	0	0	ASCRP3009675	ASCRP3009675	11795	2771.89	3.239540e+001	3.894736e+000	91	27	8.615965e+000	0	0	0	0	0	0	31.6963	1	1	46.8651	27.2121
DATA	895	11	75	0	0	ASCRP3007066	ASCRP3007066	11820.5	2772.01	2.644519e+002	2.653410e+001	318	24	7.401395e+000	0	0	0	0	0	0	257.758	1	1	49.8279	25.7742
DATA	896	11	76	0	0	ASCRP3002100	ASCRP3002100	11846.1	2772.03	1.215156e+002	1.234530e+001	180	29	8.802548e+000	0	0	0	0	0	0	117.993	1	1	48.5334	28.8788
DATA	897	11	77	0	0	ASCRP3003633	ASCRP3003633	11871.4	2772.03	2.895295e+001	3.628185e+000	90	23.5	6.678066e+000	0	0	0	0	0	0	28.0105	1	1	49.1849	24.3214
DATA	898	11	78	0	0	ASCRP3002549	ASCRP3002549	11896.5	2772	8.268536e+003	8.268565e+002	8015	25	7.275838e+000	0	0	0	0	0	0	7971.09	1	1	54.1152	25.0571
DATA	899	11	79	0	0	ASCRP3008003	ASCRP3008003	11922.1	2772	4.688731e+002	4.693899e+001	519	29	8.133303e+000	0	0	0	0	0	0	450.426	1	1	48.5334	28.9706
DATA	900	11	80	0	0	ASCRP3005623	ASCRP3005623	11947.3	2772	2.330878e+002	2.341325e+001	283	25	7.800625e+000	0	0	0	0	0	0	223.18	1	1	49.1849	26.2759
DATA	901	11	81	0	0	ASCRP3006946	ASCRP3006946	11972.9	2772.06	1.075331e+002	1.097934e+001	165	28	7.659234e+000	0	0	0	0	0	0	102.636	1	1	46.8651	28.4286
DATA	902	11	82	0	0	ASCRP3001855	ASCRP3001855	11998.2	2772	5.802646e+001	6.213836e+000	119	27	6.624796e+000	0	0	0	0	0	0	55.2208	1	1	49.1849	27.3913
DATA	903	12	1	0	0	ASCRP3003755	ASCRP3003755	9953.87	2779.01	3.049928e+002	3.058261e+001	338	23	6.073872e+000	0	0	0	0	0	0	285.967	1	1	49.1849	22.2889
DATA	904	12	2	0	0	ASCRP3011302	ASCRP3011302	9979.18	2778.93	2.300647e+000	2.264631e+000	52	21	6.171932e+000	0	0	0	0	0	0	0.490519	0	0	46.8651	21.1875
DATA	905	12	3	1028	1	(+)E1A_r60_n11	E1A_r60_n11	10004.8	2778.91	2.307099e+000	2.270372e+000	50	21	6.753399e+000	0	0	0	0	0	0	-0.407375	0	0	46.8651	20.4571
DATA	906	12	4	0	0	ASCRP3000945	ASCRP3000945	10030.1	2779.07	2.570353e+001	3.432573e+000	73	20	7.015641e+000	0	0	0	0	0	0	23.8995	1	1	54.4085	20.1724
DATA	907	12	5	1028	1	(+)E1A_r60_a107	E1A_r60_a107	10055.6	2779.01	2.315296e+000	2.278439e+000	49	24	8.183547e+000	0	0	0	0	0	0	-0.798544	0	0	47.8731	23.5517
DATA	908	12	6	0	0	ASCRP3006718	ASCRP3006718	10081.2	2779.11	4.566948e+000	2.325671e+000	53	21	5.573555e+000	0	0	0	0	0	0	4.23646	1	0	48.2044	20.7419
DATA	909	12	7	0	0	ASCRP3003824	ASCRP3003824	10106.4	2779.03	1.134496e+002	1.157203e+001	153	18.5	5.775908e+000	0	0	0	0	0	0	105.205	1	1	48.2044	19.1944
DATA	910	12	8	0	0	ASCRP3000184	ASCRP3000184	10132	2779.13	1.795320e+001	2.902496e+000	67	21.5	6.085219e+000	0	0	0	0	0	0	16.6522	1	1	46.8651	21.9333
DATA	911	12	9	0	0	ASCRP3009348	ASCRP3009348	10157	2779.13	4.420931e+001	4.973830e+000	91.5	19	4.329058e+000	0	0	0	0	0	0	41.0331	1	1	65	20
DATA	912	12	10	0	0	ASCRP3008468	ASCRP3008468	10182.1	2779.25	4.010769e+001	4.611821e+000	87	20	7.237615e+000	0	0	0	0	0	0	37.2683	1	1	45.835	21.5625
DATA	913	12	11	0	0	ASCRP3002260	ASCRP3002260	10208	2779.1	3.812359e+003	3.812427e+002	3615	22	6.783879e+000	0	0	0	0	0	0	3547.88	1	1	50.7771	22.0811
DATA	914	12	12	0	0	ASCRP3009281	ASCRP3009281	10233.4	2779.28	3.952418e+001	4.557225e+000	87	21.5	7.281200e+000	0	0	0	0	0	0	36.854	1	1	48.5334	22.1429
DATA	915	12	13	0	0	ASCRP3010544	ASCRP3010544	10258.6	2779.05	1.358605e+001	2.640070e+000	62.5	21	4.658943e+000	0	0	0	0	0	0	12.696	1	1	45.1352	20.1333
DATA	916	12	14	0	0	ASCRP3009133	ASCRP3009133	10284.2	2779.08	4.877010e+000	2.309878e+000	53	21	6.922871e+000	0	0	0	0	0	0	4.56934	1	0	48.8603	22.3636
DATA	917	12	15	0	0	ASCRP3003639	ASCRP3003639	10309.5	2779.06	4.231536e+001	4.793198e+000	89	24	5.795113e+000	0	0	0	0	0	0	39.7585	1	1	48.5334	22.6
DATA	918	12	16	0	0	ASCRP3005576	ASCRP3005576	10334.6	2779.07	5.003733e+001	5.484088e+000	99	22	5.950891e+000	0	0	0	0	0	0	47.1581	1	1	53.8203	21.5185
DATA	919	12	17	0	0	ASCRP3006082	ASCRP3006082	10360.5	2779.04	6.288056e+001	6.674098e+000	109	21	5.710806e+000	0	0	0	0	0	0	59.463	1	1	48.5334	20.4483
DATA	920	12	18	0	0	ASCRP3013443	ASCRP3013443	10385.8	2779.09	2.240656e+002	2.251717e+001	264	21	3.124058e+000	0	0	0	0	0	0	212.631	1	1	49.1849	20.9545
DATA	921	12	19	0	0	ASCRP3008771	ASCRP3008771	10411	2779.13	3.498966e+001	4.144339e+000	85	20	6.372918e+000	0	0	0	0	0	0	33.3258	1	1	54.4085	20.8529
DATA	922	12	20	0	0	ASCRP3006202	ASCRP3006202	10436.5	2779	3.217291e+001	3.904647e+000	79	19	7.244297e+000	0	0	0	0	0	0	30.76	1	1	65	21.1875
DATA	923	12	21	0	0	ASCRP3001872	ASCRP3001872	10461.7	2779.14	6.973763e+002	6.977245e+001	723	23	7.874887e+000	0	0	0	0	0	0	669.366	1	1	53.2255	23.4231
DATA	924	12	22	1028	1	(+)E1A_r60_a107	E1A_r60_a107	10487.1	2779.2	2.230562e+000	2.196601e+000	50	21	5.833717e+000	0	0	0	0	0	0	0.794362	0	0	45.835	20.9677
DATA	925	12	23	0	0	ASCRP3013088	ASCRP3013088	10512.6	2779.11	5.951225e+002	5.955239e+001	625	20.5	5.800912e+000	0	0	0	0	0	0	575.872	1	1	49.5074	20.0667
DATA	926	12	24	0	0	ASCRP3002695	ASCRP3002695	10538.3	2778.95	1.771693e+001	2.806852e+000	67	21.5	5.343919e+000	0	0	0	0	0	0	17.215	1	1	48.8603	20.8333
DATA	927	12	25	0	0	ASCRP3010781	ASCRP3010781	10563.5	2779.24	4.907362e+000	2.222922e+000	57	19	5.064640e+000	0	0	0	0	0	0	4.78806	1	0	48.5334	20.2667
DATA	928	12	26	0	0	ASCRP3002753	ASCRP3002753	10588.8	2779.08	3.487536e+000	2.187172e+000	52	22	6.125041e+000	0	0	0	0	0	0	3.41676	1	0	47.8731	22.129
DATA	929	12	27	0	0	CUST_12_PI418767722	NM_001861	10614.1	2779.26	1.123251e+001	2.426025e+000	61	23.5	5.733038e+000	0	0	0	0	0	0	11.0499	1	1	49.8279	23.1429
DATA	930	12	28	0	0	ASCRP3008211	ASCRP3008211	10639.5	2779.23	8.596152e+002	8.598819e+001	879.5	21	6.695994e+000	0	0	0	0	0	0	849.077	1	1	49.8279	21.3243
DATA	931	12	29	0	0	ASCRP3007564	ASCRP3007564	10665.3	2779.15	9.196849e+000	2.322783e+000	59	20	4.947260e+000	0	0	0	0	0	0	9.12102	1	0	45.835	19.6538
DATA	932	12	30	0	0	Negative055	Negative055	10690.6	2779.17	2.159018e+000	2.124648e+000	48	23	6.830362e+000	0	0	0	0	0	0	-2.43306	0	0	47.8731	24.4231
DATA	933	12	31	0	0	ASCRP3000660	ASCRP3000660	10715.7	2779.27	1.842244e+001	2.806034e+000	68.5	20	5.625622e+000	0	0	0	0	0	0	18.4118	1	1	46.8651	20.619
DATA	934	12	32	0	0	ASCRP3004548	ASCRP3004548	10741.3	2779.08	1.049511e+001	2.355475e+000	62	22.5	5.846697e+000	0	0	0	0	0	0	10.5281	1	0	47.8731	22.4643
DATA	935	12	33	0	0	ASCRP3002011	ASCRP3002011	10766.8	2778.97	3.602736e+000	2.131841e+000	53	20.5	5.453507e+000	0	0	0	0	0	0	3.62707	1	0	45.4864	21.5
DATA	936	12	34	0	0	ASCRP3011875	ASCRP3011875	10792.2	2778.83	1.373067e+001	2.503994e+000	65.5	21	4.547358e+000	0	0	0	0	0	0	13.8711	1	1	47.8731	20.0385
DATA	937	12	35	0	0	ASCRP3002018	ASCRP3002018	10817.4	2779	5.269320e+001	5.667621e+000	103	22	5.859708e+000	0	0	0	0	0	0	53.4056	1	1	45.4864	21.4815
DATA	938	12	36	0	0	ASCRP3009643	ASCRP3009643	10843	2779.08	7.211971e+001	7.506092e+000	125.5	20	6.418723e+000	0	0	0	0	0	0	73.3249	1	1	47.8731	20.2
DATA	939	12	37	0	0	ASCRP3006276	ASCRP3006276	10868.2	2779.16	2.108114e+000	2.075521e+000	52.5	20	6.335775e+000	0	0	0	0	0	0	0.645746	0	0	46.1809	19.7273
DATA	940	12	38	0	0	ASCRP3006559	ASCRP3006559	10893.7	2779.1	2.861742e+003	2.861817e+002	2976.5	23	5.749166e+000	0	0	0	0	0	0	2926.09	1	1	47.2035	24.3571
DATA	941	12	39	0	0	ASCRP3012100	ASCRP3012100	10919	2779.32	7.922711e+000	2.210473e+000	58	21	6.594752e+000	0	0	0	0	0	0	8.12142	1	0	49.1849	22.2571
DATA	942	12	40	0	0	ASCRP3006922	ASCRP3006922	10944.7	2778.97	5.977692e+000	2.143801e+000	58	18	6.637771e+000	0	0	0	0	0	0	6.14202	1	0	48.5334	19.68
DATA	943	12	41	0	0	ASCRP3013250	ASCRP3013250	10969.7	2779.39	2.312300e+001	3.093156e+000	75	21	6.023252e+000	0	0	0	0	0	0	23.8083	1	1	46.8651	21.7097
DATA	944	12	42	0	0	ASCRP3005521	ASCRP3005521	10995.1	2779.42	3.633885e+001	4.172544e+000	90	24	5.581236e+000	0	0	0	0	0	0	37.4864	1	1	48.8603	24.1739
DATA	945	12	43	0	0	ASCRP3003146	ASCRP3003146	11020.5	2779.5	3.958179e+001	4.456260e+000	94.5	21	5.972933e+000	0	0	0	0	0	0	40.8996	1	1	57.5363	21.25
DATA	946	12	44	0	0	ASCRP3005950	ASCRP3005950	11045.9	2779.5	8.893881e+003	8.893904e+002	9289	25	5.589688e+000	0	0	0	0	0	0	9203.02	1	1	56.9804	23.7308
DATA	947	12	45	0	0	ASCRP3002895	ASCRP3002895	11071.5	2779.14	2.554266e+001	3.270103e+000	79	23	6.999871e+000	0	0	0	0	0	0	26.4619	1	1	48.2044	24.2917
DATA	949	12	47	0	0	ASCRP3004321	ASCRP3004321	11122.1	2779.27	1.971137e+002	1.981651e+001	258	20	6.640723e+000	0	0	0	0	0	0	204.535	1	1	47.5395	19.6071
DATA	950	12	48	0	0	ASCRP3006982	ASCRP3006982	11147.4	2778.99	4.646230e+001	5.073438e+000	99.5	22	5.581053e+000	0	0	0	0	0	0	48.2327	1	1	46.1809	22.5
DATA	951	12	49	0	0	A_23_P122216	NM_002317	11173.4	2779.13	1.275515e+001	2.403689e+000	68	24	7.618879e+000	0	0	0	0	0	0	13.2436	1	1	49.1849	24.2258
DATA	952	12	50	0	0	ASCRP3011083	ASCRP3011083	11198.3	2779.23	3.696755e+003	3.696811e+002	3880	21.5	6.457435e+000	0	0	0	0	0	0	3838.06	1	1	48.8603	21.5385
DATA	953	12	51	0	0	ASCRP3002739	ASCRP3002739	11223.7	2779.5	5.606575e+001	5.965545e+000	110.5	23	6.344246e+000	0	0	0	0	0	0	58.19	1	1	57.5363	22.129
DATA	954	12	52	0	0	ASCRP3005812	ASCRP3005812	11249.3	2779.33	1.120545e+002	1.138950e+001	170	26	5.407977e+000	0	0	0	0	0	0	116.234	1	1	50.7771	24.3939
DATA	955	12	53	0	0	ASCRP3011222	ASCRP3011222	11274.5	2779.03	2.076113e+001	2.911303e+000	77	24	4.639420e+000	0	0	0	0	0	0	21.5183	1	1	48.5334	24.7037
DATA	956	12	54	0	1	RC3	RC3	11300.1	2779.44	2.076184e+000	2.043133e+000	48	26	6.186377e+000	0	0	0	0	0	0	-5.49207	0	0	50.1463	25.2667
DATA	957	12	55	0	0	ASCRP3007224	ASCRP3007224	11325.4	2779.29	9.349945e+001	9.571134e+000	147	24	7.523069e+000	0	0	0	0	0	0	96.6808	1	1	50.4627	23.8214
DATA	958	12	56	0	0	ASCRP3005278	ASCRP3005278	11350.6	2779.17	5.752385e+001	6.106371e+000	118	23.5	5.141902e+000	0	0	0	0	0	0	59.3912	1	1	50.4627	24.0714
DATA	959	12	57	0	0	ASCRP3006349	ASCRP3006349	11376.1	2779.5	2.413239e+004	2.413240e+003	24970.5	22	4.428926e+000	0	0	0	0	0	0	24871.8	1	1	56.9804	21.6667
DATA	960	12	58	0	0	Negative034	Negative034	11401.5	2779.24	2.089785e+000	2.056518e+000	53	25	4.020111e+000	0	0	0	0	0	0	-3.06803	0	0	49.1849	25.1935
DATA	961	12	59	0	0	ASCRP3010820	ASCRP3010820	11426.9	2779.78	2.094398e+000	2.069108e+000	58	22.5	5.565596e+000	0	0	0	0	0	0	1.87155	0	0	46.5243	23.3
DATA	962	12	60	0	0	ASCRP3012647	ASCRP3012647	11452.3	2779.47	4.686844e+000	2.118462e+000	62	23	8.277837e+000	0	0	0	0	0	0	4.79892	1	0	49.8279	24.4516
DATA	963	12	61	0	0	ASCRP3006651	ASCRP3006651	11477.9	2779.32	4.106471e+000	2.111641e+000	61	25	5.847341e+000	0	0	0	0	0	0	4.19379	1	0	47.5395	24.5161
DATA	964	12	62	0	0	ASCRP3009586	ASCRP3009586	11503.2	2779.18	5.011478e+001	5.424849e+000	103.5	22	7.161748e+000	0	0	0	0	0	0	51.0397	1	1	47.2035	24.1724
DATA	965	12	63	0	0	ASCRP3009076	ASCRP3009076	11528.3	2778.9	3.878670e+001	4.402624e+000	97	23.5	6.701891e+000	0	0	0	0	0	0	39.3889	1	1	40.2912	24.2143
DATA	966	12	64	0	0	ASCRP3001513	ASCRP3001513	11554	2779.36	5.644036e+000	2.164480e+000	64	22.5	7.409775e+000	0	0	0	0	0	0	5.71364	1	0	49.1849	23.3571
DATA	967	12	65	0	0	ASCRP3004933	ASCRP3004933	11579.5	2779.27	2.130319e+000	2.098220e+000	59	24	7.544361e+000	0	0	0	0	0	0	0.880262	0	0	49.1849	24.9259
DATA	968	12	66	0	0	ASCRP3002567	ASCRP3002567	11604.5	2779.56	2.492463e+002	2.501322e+001	302	25	5.230877e+000	0	0	0	0	0	0	250.666	1	1	47.8731	25.1724
DATA	969	12	67	0	0	ASCRP3011424	ASCRP3011424	11630	2779.7	1.404152e+001	2.535162e+000	73	23.5	6.009188e+000	0	0	0	0	0	0	14.072	1	1	45.4864	23.4
DATA	970	12	68	0	0	ASCRP3005844	ASCRP3005844	11655.4	2779.53	2.290349e+002	2.300124e+001	287	24	6.506155e+000	0	0	0	0	0	0	228.715	1	1	45.835	24.4828
DATA	971	12	69	0	0	ASCRP3012734	ASCRP3012734	11680.8	2779.59	2.351107e+001	3.169889e+000	81	26	5.058794e+000	0	0	0	0	0	0	23.3919	1	1	46.5243	26.4839
DATA	972	12	70	0	0	ASCRP3012347	ASCRP3012347	11706.5	2779.56	1.346504e+002	1.363312e+001	195	25	6.677753e+000	0	0	0	0	0	0	133.463	1	1	47.8731	25.625
DATA	973	12	71	0	0	ASCRP3002940	ASCRP3002940	11731.6	2779.34	2.365152e+002	2.374834e+001	295	27	5.314494e+000	0	0	0	0	0	0	233.556	1	1	45.1352	26.3793
DATA	974	12	72	0	0	ASCRP3007316	ASCRP3007316	11757.1	2779.56	9.658860e+000	2.357356e+000	68	26	6.223426e+000	0	0	0	0	0	0	9.50155	1	0	44.0646	26.4
DATA	975	12	73	0	0	Negative034	Negative034	11782.4	2779.56	2.193495e+000	2.167478e+000	62	26.5	8.222437e+000	0	0	0	0	0	0	1.92309	0	0	43.7019	26.1429
DATA	976	12	74	0	0	ASCRP3001148	ASCRP3001148	11807.8	2779.35	2.201867e+000	2.166862e+000	59	27	8.175363e+000	0	0	0	0	0	0	0.138204	0	0	44.0646	27.3548
DATA	977	12	75	0	0	A_23_P23303	NM_003686	11833.3	2779.68	2.869117e+001	3.600376e+000	89	27	8.842451e+000	0	0	0	0	0	0	27.9038	1	1	47.5395	28.4118
DATA	978	12	76	0	0	ASCRP3007578	ASCRP3007578	11858.6	2779.81	6.908266e+002	6.911714e+001	732.5	25.5	7.742391e+000	0	0	0	0	0	0	669.394	1	1	49.5074	27.2308
DATA	979	12	77	0	0	ASCRP3007443	ASCRP3007443	11884.1	2779.7	2.809156e+002	2.817688e+001	328	26.5	8.222481e+000	0	0	0	0	0	0	271.21	1	1	47.5395	26.3333
DATA	980	12	78	0	0	ASCRP3013128	ASCRP3013128	11909.5	2779.53	1.824687e+001	2.857294e+000	79.5	25	9.139984e+000	0	0	0	0	0	0	17.5547	1	1	45.835	26.4063
DATA	981	12	79	0	0	ASCRP3006037	ASCRP3006037	11934.7	2779.72	4.592516e+001	5.094948e+000	107.5	25	7.916301e+000	0	0	0	0	0	0	44.0345	1	1	49.1849	26.7667
DATA	982	12	80	0	0	ASCRP3010523	ASCRP3010523	11960.2	2779.52	2.249146e+000	2.224711e+000	63	28	6.968059e+000	0	0	0	0	0	0	2.14687	0	0	44.7812	28.0769
DATA	983	12	81	0	0	ASCRP3006741	ASCRP3006741	11985.6	2779.57	8.904547e+002	8.907314e+001	915.5	26	7.415177e+000	0	0	0	0	0	0	848.453	1	1	47.2035	27.2121
DATA	984	12	82	0	0	ASCRP3001619	ASCRP3001619	12011.3	2779.7	6.088392e+001	6.482709e+000	121	30	7.827669e+000	0	0	0	0	0	0	57.8468	1	1	46.8651	29.9764
DATA	985	13	1	0	0	ASCRP3009477	ASCRP3009477	9941	2786.35	7.314010e+001	7.651373e+000	118	22	6.078090e+000	0	0	0	0	0	0	68.8572	1	1	45.4864	22.0394
DATA	986	13	2	0	0	ASCRP3005805	ASCRP3005805	9966.58	2786.39	5.102153e+000	2.312808e+000	55	21	6.366663e+000	0	0	0	0	0	0	4.78447	1	0	47.2035	21.3571
DATA	987	13	3	0	0	A_23_P215720	NM_000492	9991.86	2786.13	2.272540e+001	3.207226e+000	71	20	5.415748e+000	0	0	0	0	0	0	21.2414	1	1	46.8651	20.0541
DATA	988	13	4	0	0	ASCRP3009639	ASCRP3009639	10017.3	2786.3	8.493338e+002	8.496367e+001	820	21.5	6.813463e+000	0	0	0	0	0	0	791.925	1	1	50.1463	21.1429
DATA	989	13	5	0	0	ASCRP3010723	ASCRP3010723	10042.6	2786.32	1.191463e+002	1.212948e+001	157	21	7.194831e+000	0	0	0	0	0	0	110.889	1	1	46.8651	21.0323
DATA	990	13	6	0	0	ASCRP3013168	ASCRP3013168	10068.1	2786.2	5.693815e+002	5.698362e+001	575.5	23	8.080775e+000	0	0	0	0	0	0	529.251	1	1	46.8651	23.0323
DATA	991	13	7	0	0	ASCRP3003376	ASCRP3003376	10093.6	2786.56	5.537541e+001	5.987439e+000	99	21	4.757337e+000	0	0	0	0	0	0	51.443	1	1	46.1809	19.9677
DATA	992	13	8	0	0	ASCRP3010669	ASCRP3010669	10119.1	2786.1	4.565165e+001	5.101768e+000	91.5	21	6.735567e+000	0	0	0	0	0	0	42.4006	1	1	46.8651	20.5135
DATA	993	13	9	0	0	ASCRP3010135	ASCRP3010135	10144.4	2786.46	4.406318e+001	4.959653e+000	92	18.5	6.024016e+000	0	0	0	0	0	0	40.9441	1	1	46.1809	19.1176
DATA	994	13	10	0	0	ASCRP3012389	ASCRP3012389	10169.5	2786.26	5.019083e+000	2.329418e+000	54	22.5	6.953359e+000	0	0	0	0	0	0	4.66752	1	0	43.3362	22.1429
DATA	995	13	11	0	0	ASCRP3005653	ASCRP3005653	10195.1	2786.2	2.623491e+003	2.623589e+002	2442.5	20	7.050713e+000	0	0	0	0	0	0	2442.83	1	1	46.8651	22.1538
DATA	996	13	12	0	0	ASCRP3009506	ASCRP3009506	10220.9	2786.12	4.150151e+000	2.305650e+000	54	22	7.346039e+000	0	0	0	0	0	0	3.87087	1	0	46.1809	22.25
DATA	997	13	13	0	0	ASCRP3013350	ASCRP3013350	10246.1	2786.35	1.327770e+001	2.624045e+000	62.5	20	5.811737e+000	0	0	0	0	0	0	12.4097	1	1	47.5395	19.7353
DATA	998	13	14	0	0	ASCRP3008091	ASCRP3008091	10271.3	2786.28	3.166674e+000	2.280146e+000	53	21	4.396548e+000	0	0	0	0	0	0	2.96658	1	0	45.1352	20.3438
DATA	999	13	15	0	0	ASCRP3011151	ASCRP3011151	10296.6	2786.16	1.836669e+001	2.906089e+000	67	21.5	7.279320e+000	0	0	0	0	0	0	17.2515	1	1	43.7019	22.3333
DATA	1000	13	16	0	0	ASCRP3005391	ASCRP3005391	10322.4	2786.07	7.808102e+003	7.808134e+002	7216	24	6.124264e+000	0	0	0	0	0	0	7355.72	1	1	53.8203	22.6071
DATA	1001	13	17	0	0	ASCRP3000839	ASCRP3000839	10347.5	2786.38	2.838916e+001	3.615193e+000	77	20	4.649235e+000	0	0	0	0	0	0	26.8295	1	1	46.8651	19.6667
DATA	1002	13	18	0	0	ASCRP3011404	ASCRP3011404	10373.2	2786.25	9.196370e+000	2.412888e+000	58	21	4.776486e+000	0	0	0	0	0	0	8.72066	1	0	46.8651	20.2593
DATA	1003	13	19	0	0	AS_circRNA_control202	AS_circRNA_control202	10398.3	2786.27	2.519881e+002	2.529668e+001	289	19	4.926736e+000	0	0	0	1	0	0	239.791	1	1	50.1463	19
DATA	1004	13	20	0	0	ASCRP3003501	ASCRP3003501	10423.6	2786.43	1.402281e+002	1.419662e+001	185.5	20	6.585956e+000	0	0	0	0	0	0	133.937	1	1	47.2035	20.7632
DATA	1005	13	21	0	0	ASCRP3001218	ASCRP3001218	10449.4	2786.07	1.394195e+001	2.609843e+000	63	18.5	5.221420e+000	0	0	0	0	0	0	13.3677	1	1	53.8203	19.3214
DATA	1006	13	22	0	0	ASCRP3005130	ASCRP3005130	10474.5	2786	5.022987e+001	5.651221e+000	83.5	20	7.398043e+000	0	0	0	0	0	0	48.348	1	1	54.1152	21.4
DATA	1007	13	23	0	0	ASCRP3003153	ASCRP3003153	10499.9	2786.07	1.282435e+002	1.300981e+001	174.5	18	5.101386e+000	0	0	0	0	0	0	123.935	1	1	54.4085	18.1
DATA	1008	13	24	0	0	ASCRP3009439	ASCRP3009439	10525.3	2786.22	2.173163e+001	3.078168e+000	70	22	6.621713e+000	0	0	0	0	0	0	21.0872	1	1	48.2044	22.1316
DATA	1009	13	25	0	0	ASCRP3000041	ASCRP3000041	10550.9	2786.38	2.092281e+001	3.015132e+000	70	19	5.045605e+000	0	0	0	0	0	0	20.3864	1	1	48.8603	20.6207
DATA	1010	13	26	0	0	ASCRP3006250	ASCRP3006250	10576.1	2786.21	8.766682e+001	9.029401e+000	137	19.5	5.927744e+000	0	0	0	0	0	0	85.7657	1	1	46.8651	20.2059
DATA	1011	13	27	0	0	ASCRP3001693	ASCRP3001693	10601.2	2786.19	3.338441e+001	3.972778e+000	85	21.5	4.827603e+000	0	0	0	0	0	0	32.7925	1	1	47.5395	21.0667
DATA	1012	13	28	0	0	ASCRP3001240	ASCRP3001240	10626.9	2786.07	6.088386e+001	6.455112e+000	108.5	21	5.763872e+000	0	0	0	0	0	0	60.0493	1	1	54.4085	21
DATA	1013	13	29	0	0	ASCRP3000804	ASCRP3000804	10652.1	2786.32	5.079570e+001	5.510499e+000	100	21	7.159440e+000	0	0	0	0	0	0	50.2992	1	1	45.835	22.5152
DATA	1014	13	30	0	0	ASCRP3004177	ASCRP3004177	10677.8	2786.26	2.118944e+001	3.002912e+000	72	23	7.018624e+000	0	0	0	0	0	0	21.0656	1	1	48.2044	23.2414
DATA	1015	13	31	0	0	ASCRP3004261	ASCRP3004261	10703.3	2786.28	5.751608e+001	6.129741e+000	110	25	8.037386e+000	0	0	0	0	0	0	57.4011	1	1	47.5395	26.1364
DATA	1016	13	32	0	0	ASCRP3008747	ASCRP3008747	10728.5	2786.29	2.920725e+001	3.604203e+000	79	21	7.208636e+000	0	0	0	0	0	0	29.2568	1	1	47.2035	22.6522
DATA	1017	13	33	0	0	ASCRP3006795	ASCRP3006795	10753.7	2786.57	4.857152e+001	5.293346e+000	99	22	6.082918e+000	0	0	0	0	0	0	48.8298	1	1	45.4864	22.7576
DATA	1018	13	34	0	0	ASCRP3004638	ASCRP3004638	10779.6	2786.34	1.214922e+001	2.423336e+000	64	19	4.530269e+000	0	0	0	0	0	0	12.2569	1	1	46.8651	19.24
DATA	1019	13	35	0	0	ASCRP3005979	ASCRP3005979	10804.6	2786.07	5.535070e+000	2.161998e+000	57	22	4.636170e+000	0	0	0	0	0	0	5.60241	1	0	53.8203	21.6957
DATA	1020	13	36	0	0	ASCRP3003937	ASCRP3003937	10830	2786.43	1.737336e+002	1.749783e+001	223	21	6.093939e+000	0	0	0	0	0	0	176.407	1	1	44.7812	20.6563
DATA	1021	13	37	0	0	Negative003	Negative003	10855.3	2786.35	2.110716e+000	2.077115e+000	49.5	19	5.266857e+000	0	0	0	0	0	0	-2.65349	0	0	47.5395	18.1613
DATA	1022	13	38	0	0	ASCRP3003947	ASCRP3003947	10880.9	2786.31	6.844085e+001	7.150632e+000	121.5	23	7.126940e+000	0	0	0	0	0	0	69.8989	1	1	45.835	22.8286
DATA	1023	13	39	0	0	ASCRP3012449	ASCRP3012449	10906	2786.09	2.099336e+000	2.067778e+000	51	21	5.479066e+000	0	0	0	0	0	0	0.898317	0	0	46.8651	22.4571
DATA	1024	13	40	0	0	ASCRP3011343	ASCRP3011343	10931.7	2786.3	9.386296e+000	2.264567e+000	61	22	7.490947e+000	0	0	0	0	0	0	9.63446	1	0	46.8651	22.6571
DATA	1025	13	41	0	0	ASCRP3002910	ASCRP3002910	10957.1	2786.41	2.316549e+003	2.316640e+002	2452	22	6.263704e+000	0	0	0	0	0	0	2383.02	1	1	48.8603	21.6552
DATA	1026	13	42	0	0	ASCRP3003092	ASCRP3003092	10982.4	2786.36	2.637815e+001	3.342181e+000	77	22	6.746530e+000	0	0	0	0	0	0	27.1882	1	1	47.5395	20.8519
DATA	1027	13	43	0	0	ASCRP3004061	ASCRP3004061	11007.3	2786.39	5.167549e+000	2.112985e+000	57	24	7.620784e+000	0	0	0	0	0	0	5.3354	1	0	46.5243	24.1724
DATA	1028	13	44	0	0	ASCRP3008255	ASCRP3008255	11033.4	2786.07	2.728793e+004	2.728794e+003	28306	21	7.231502e+000	0	0	0	0	0	0	28218	1	1	53.8203	22.1935
DATA	1029	13	45	0	0	Negative043	Negative043	11058.6	2786.07	2.076113e+000	2.043063e+000	52	23	7.101967e+000	0	0	0	0	0	0	-1.19145	0	0	65	23.9
DATA	1030	13	46	0	0	ASCRP3011250	ASCRP3011250	11084.1	2786.21	1.323328e+002	1.338974e+001	191	22	5.617561e+000	0	0	0	0	0	0	137.158	1	1	47.2035	22.9032
DATA	1031	13	47	0	0	ASCRP3007282	ASCRP3007282	11109.4	2786.28	5.114197e+002	5.118261e+001	583.5	20	6.449129e+000	0	0	0	0	0	0	530.481	1	1	48.8603	21.0357
DATA	1032	13	48	0	0	ASCRP3010888	ASCRP3010888	11134.8	2786.28	2.516019e+001	3.238037e+000	80	21.5	4.953113e+000	0	0	0	0	0	0	26.1119	1	1	47.2035	21.1333
DATA	1033	13	49	0	0	ASCRP3005437	ASCRP3005437	11160.2	2786.74	1.860302e+001	2.759154e+000	74	24	5.512898e+000	0	0	0	0	0	0	19.3121	1	1	48.2044	24.2727
DATA	1034	13	50	0	0	ASCRP3012126	ASCRP3012126	11185.6	2786.39	3.915232e+001	4.413717e+000	95	23.5	8.355447e+000	0	0	0	0	0	0	40.6465	1	1	49.8279	24.0357
DATA	1035	13	51	0	0	ASCRP3011366	ASCRP3011366	11211	2786.46	5.075646e+000	2.100299e+000	60	23	7.650483e+000	0	0	0	0	0	0	5.26821	1	0	55.8519	22.5667
DATA	1036	13	52	0	0	Negative053	Negative053	11236.5	2786.5	2.071979e+000	2.038994e+000	52	20.5	5.587445e+000	0	0	0	0	0	0	-2.21978	0	0	57.5363	21.7667
DATA	1037	13	53	0	0	ASCRP3008953	ASCRP3008953	11261.7	2786.5	2.726111e+002	2.733736e+001	332	23	4.396321e+000	0	0	0	0	0	0	282.624	1	1	57.5363	23.4074
DATA	1038	13	54	0	0	ASCRP3005780	ASCRP3005780	11287.1	2786.7	1.568461e+002	1.581703e+001	217	23	5.448716e+000	0	0	0	0	0	0	162.451	1	1	47.2035	24.3667
DATA	1039	13	55	0	0	ASCRP3003801	ASCRP3003801	11312.6	2786.5	4.535821e+000	2.094512e+000	58.5	24	6.824624e+000	0	0	0	0	0	0	4.69234	1	0	49.8279	24.037
DATA	1040	13	56	0	0	ASCRP3007751	ASCRP3007751	11338	2786.64	1.149458e+002	1.167556e+001	174	24	6.468669e+000	0	0	0	0	0	0	118.742	1	1	49.1849	22.8667
DATA	1041	13	57	0	0	ASCRP3004613	ASCRP3004613	11363.5	2786.5	1.976585e+001	2.848509e+000	75.5	23	6.495002e+000	0	0	0	0	0	0	20.385	1	1	65	24.4333
DATA	1042	13	58	0	0	A_23_P142849	NM_005168	11388.7	2786.5	4.515101e+001	4.960737e+000	98	23	4.709401e+000	0	0	0	0	0	0	46.4788	1	1	57.5363	23.5385
DATA	1043	13	59	0	0	ASCRP3000060	ASCRP3000060	11414.7	2786.78	5.918668e+000	2.142743e+000	62	24	3.913158e+000	0	0	0	0	0	0	6.07959	1	0	46.8651	24.2069
DATA	1044	13	60	0	0	ASCRP3001879	ASCRP3001879	11439.6	2786.56	2.598202e+001	3.318243e+000	81.5	21.5	8.539563e+000	0	0	0	0	0	0	26.6287	1	1	49.5074	23.8
DATA	1045	13	61	0	0	Negative042	Negative042	11465	2786.46	2.102616e+000	2.069144e+000	56	24	7.071424e+000	0	0	0	0	0	0	-1.01412	0	0	55.8519	23.6286
DATA	1046	13	62	0	0	ASCRP3009921	ASCRP3009921	11490.3	2786.74	1.016371e+001	2.310282e+000	64	21	6.428654e+000	0	0	0	0	0	0	10.3629	1	0	49.8279	22.4483
DATA	1047	13	63	0	0	ASCRP3007829	ASCRP3007829	11515.8	2786.76	1.501326e+001	2.565759e+000	73.5	21.5	7.419569e+000	0	0	0	0	0	0	15.2637	1	1	49.1849	23.4167
DATA	1048	13	64	0	0	ASCRP3000051	ASCRP3000051	11541.1	2786.49	6.394217e+001	6.726159e+000	124	24	7.508020e+000	0	0	0	0	0	0	64.8141	1	1	46.8651	24.7037
DATA	1049	13	65	0	0	ASCRP3010327	ASCRP3010327	11566.4	2786.61	2.127380e+000	2.095037e+000	60	25.5	8.825468e+000	0	0	0	0	0	0	0.807142	0	0	47.8731	26.5
DATA	1050	13	66	0	0	ASCRP3011491	ASCRP3011491	11592.2	2786.39	1.196066e+002	1.214371e+001	179.5	28	6.504614e+000	0	0	0	0	0	0	120.451	1	1	51.4001	27.32
DATA	1051	13	67	0	0	ASCRP3001636	ASCRP3001636	11617.3	2786.65	8.959356e+001	9.203939e+000	150	26	6.436355e+000	0	0	0	0	0	0	89.9193	1	1	50.7771	25.48
DATA	1052	13	68	0	0	ASCRP3005614	ASCRP3005614	11642.6	2786.64	3.521548e+001	4.107941e+000	93	23	7.074724e+000	0	0	0	0	0	0	35.2191	1	1	48.8603	24.8621
DATA	1053	13	69	0	0	ASCRP3005004	ASCRP3005004	11668.3	2786.8	7.938222e+001	8.217189e+000	138	25.5	7.714739e+000	0	0	0	0	0	0	79.0996	1	1	49.1849	24.9643
DATA	1054	13	70	0	0	ASCRP3003557	ASCRP3003557	11693.7	2786.45	2.550994e+001	3.323817e+000	84	26	6.597898e+000	0	0	0	0	0	0	25.3255	1	1	51.0895	26.375
DATA	1055	13	71	0	0	ASCRP3000241	ASCRP3000241	11719.1	2786.6	2.173409e+000	2.139118e+000	59	27	6.097667e+000	0	0	0	0	0	0	0.359087	0	0	51.4001	27.3077
DATA	1056	13	72	0	0	ASCRP3001008	ASCRP3001008	11744.4	2786.34	1.507805e+001	2.623483e+000	75.5	27	6.262524e+000	0	0	0	0	0	0	14.8566	1	1	48.5334	25.8276
DATA	1057	13	73	0	0	Negative032	Negative032	11769.8	2786.96	2.190012e+000	2.155149e+000	58	26	6.095515e+000	0	0	0	0	0	0	-1.85837	0	0	47.8731	26.0303
DATA	1058	13	74	0	0	ASCRP3011750	ASCRP3011750	11795.1	2786.65	1.540801e+001	2.655926e+000	76	25	7.274200e+000	0	0	0	0	0	0	15.0666	1	1	48.5334	26.2258
DATA	1059	13	75	0	0	ASCRP3009445	ASCRP3009445	11820.6	2786.88	1.274558e+002	1.292925e+001	182	27	7.651428e+000	0	0	0	0	0	0	124.158	1	1	48.5334	27.6875
DATA	1060	13	76	0	0	ASCRP3000701	ASCRP3000701	11845.9	2786.5	1.815212e+001	2.836497e+000	78	26	7.974287e+000	0	0	0	0	0	0	17.6171	1	1	56.9804	26.5484
DATA	1061	13	77	0	0	ASCRP3012997	ASCRP3012997	11871.4	2786.57	4.540626e+000	2.234279e+000	66	27	7.675978e+000	0	0	0	0	0	0	4.39059	1	0	57.5363	27.4286
DATA	1062	13	78	0	0	ASCRP3000319	ASCRP3000319	11896.4	2786.48	8.510684e+000	2.354531e+000	70	25	7.605276e+000	0	0	0	0	0	0	8.20068	1	0	48.5334	26.5667
DATA	1063	13	79	0	0	ASCRP3002781	ASCRP3002781	11922	2786.53	1.219754e+001	2.518120e+000	74.5	26	7.257407e+000	0	0	0	0	0	0	11.7124	1	1	48.8603	27.2069
DATA	1064	13	80	0	0	ASCRP3012971	ASCRP3012971	11947.6	2786.72	5.340467e+001	5.779800e+000	116.5	25	8.846468e+000	0	0	0	0	0	0	51.1106	1	1	49.1849	27.48
DATA	1065	13	81	0	0	A_23_P218608	NM_015904	11972.9	2786.5	1.375935e+001	2.609419e+000	74	27	7.688678e+000	0	0	0	0	0	0	13.1276	1	1	56.9804	28.4828
DATA	1066	13	82	0	0	ASCRP3012573	ASCRP3012573	11998.3	2786.6	2.249223e+001	3.162862e+000	85	30	7.547874e+000	0	0	0	0	0	0	21.3968	1	1	51.0895	27.7727
DATA	1067	14	1	0	0	ASCRP3002063	ASCRP3002063	9953.75	2794.01	6.509958e+001	6.886872e+000	111	19	6.802926e+000	0	0	0	0	0	0	61.2834	1	1	47.2035	21.3556
DATA	1068	14	2	0	0	ASCRP3009880	ASCRP3009880	9979.21	2793.81	1.381505e+003	1.381690e+002	1332	20	6.843358e+000	0	0	0	0	0	0	1295.74	1	1	47.5395	21.3235
DATA	1069	14	3	0	0	ASCRP3004252	ASCRP3004252	10004.7	2793.78	2.725305e+001	3.541726e+000	74	19.5	4.477787e+000	0	0	0	0	0	0	25.4867	1	1	47.2035	19.5333
DATA	1070	14	4	0	0	ASCRP3002136	ASCRP3002136	10030	2793.74	2.303674e+000	2.275081e+000	51	21.5	8.509248e+000	0	0	0	0	0	0	1.78743	0	0	45.4864	21.6765
DATA	1071	14	5	0	0	ASCRP3011841	ASCRP3011841	10055.4	2793.79	6.798287e+001	7.167448e+000	112	21	8.011921e+000	0	0	0	0	0	0	63.3353	1	1	49.1849	20.963
DATA	1072	14	6	0	0	ASCRP3001355	ASCRP3001355	10080.8	2793.71	1.680569e+001	2.826726e+000	63	22	5.259166e+000	0	0	0	0	0	0	15.6409	1	1	46.5243	21.6
DATA	1073	14	7	0	0	ASCRP3009282	ASCRP3009282	10106.1	2793.82	1.318581e+002	1.338043e+001	172	20.5	5.412705e+000	0	0	0	0	0	0	122.668	1	1	46.8651	20.1563
DATA	1074	14	8	0	0	ASCRP3008683	ASCRP3008683	10131.9	2793.8	2.638112e+001	3.482697e+000	75	18.5	6.688239e+000	0	0	0	0	0	0	24.5445	1	1	45.835	20.8056
DATA	1075	14	9	0	0	ASCRP3012422	ASCRP3012422	10156.9	2793.82	1.020019e+001	2.490825e+000	60	20	5.051341e+000	0	0	0	0	0	0	9.49535	1	0	46.8651	19.3824
DATA	1076	14	10	0	0	ASCRP3000368	ASCRP3000368	10182.6	2793.66	4.447943e+001	4.993771e+000	90	20	7.114275e+000	0	0	0	0	0	0	41.4469	1	1	46.1809	21.2903
DATA	1077	14	11	0	0	ASCRP3008065	ASCRP3008065	10207.8	2793.41	3.711939e+000	2.297222e+000	53	23	6.924514e+000	0	0	0	0	0	0	3.46361	1	0	42.9674	22.619
DATA	1078	14	12	0	0	ASCRP3000340	ASCRP3000340	10233.1	2793.8	1.897831e+001	2.953316e+000	66	19	5.728246e+000	0	0	0	0	0	0	17.7417	1	1	46.8651	19.2069
DATA	1079	14	13	0	0	ASCRP3011231	ASCRP3011231	10258.7	2793.92	1.674258e+001	2.810913e+000	64	21	4.754981e+000	0	0	0	0	0	0	15.6857	1	1	48.8603	20.1212
DATA	1080	14	14	0	0	ASCRP3008767	ASCRP3008767	10283.9	2794	4.042944e+002	4.049213e+001	428	20	5.929333e+000	0	0	0	0	0	0	379.705	1	1	49.8279	21.0968
DATA	1081	14	15	0	0	ASCRP3003845	ASCRP3003845	10309.5	2793.86	5.271567e+001	5.730165e+000	100	24.5	7.750798e+000	0	0	0	0	0	0	49.6455	1	1	49.1849	23.5294
DATA	1082	14	16	0	0	ASCRP3012670	ASCRP3012670	10334.9	2793.79	1.700156e+003	1.700303e+002	1687	22	4.951376e+000	0	0	0	0	0	0	1605.92	1	1	48.8603	23
DATA	1083	14	17	0	0	ASCRP3010058	ASCRP3010058	10360.6	2793.74	2.761674e+001	3.551018e+000	74	20	5.154314e+000	0	0	0	0	0	0	26.1709	1	1	45.835	19.4815
DATA	1084	14	18	0	0	ASCRP3011175	ASCRP3011175	10385.6	2793.88	7.613058e+000	2.351345e+000	55	21	5.863289e+000	0	0	0	0	0	0	7.23896	1	0	46.5243	20.9667
DATA	1085	14	19	0	0	ASCRP3007638	ASCRP3007638	10410.9	2793.8	8.764244e+001	9.040254e+000	131	20	6.389002e+000	0	0	0	0	0	0	83.6322	1	1	46.8651	20.2105
DATA	1086	14	20	0	0	ASCRP3002715	ASCRP3002715	10436.5	2793.86	1.282929e+001	2.554106e+000	64	21.5	6.071531e+000	0	0	0	0	0	0	12.2882	1	1	48.2044	21.7778
DATA	1087	14	21	0	0	ASCRP3005851	ASCRP3005851	10461.9	2794.01	1.641680e+002	1.656355e+001	204	18	6.599120e+000	0	0	0	0	0	0	157.851	1	1	46.8651	19.25
DATA	1088	14	22	0	0	ASCRP3013143	ASCRP3013143	10487.1	2794.01	1.860248e+001	2.874574e+000	67	19	6.442173e+000	0	0	0	0	0	0	17.9563	1	1	46.8651	20.6111
DATA	1089	14	23	0	0	A_23_P58132	NM_004310	10512.7	2793.93	2.940346e+002	2.948437e+001	336	20	6.501783e+000	0	0	0	0	0	0	284.96	1	1	48.8603	20.2813
DATA	1090	14	24	0	0	ASCRP3001497	ASCRP3001497	10538	2793.75	2.830086e+001	3.568714e+000	78	21.5	5.654531e+000	0	0	0	0	0	0	27.5375	1	1	46.1809	21.025
DATA	1091	14	25	0	0	ASCRP3005497	ASCRP3005497	10563.1	2793.91	6.024683e+001	6.401980e+000	109	20	5.672681e+000	0	0	0	0	0	0	58.8574	1	1	47.5395	20.4
DATA	1092	14	26	0	0	ASCRP3012194	ASCRP3012194	10588.7	2793.89	2.020830e+001	2.955392e+000	71	21	5.607615e+000	0	0	0	0	0	0	19.8227	1	1	48.8603	21.7692
DATA	1093	14	27	0	0	ASCRP3004166	ASCRP3004166	10614.2	2793.81	2.088189e+003	2.088299e+002	2093.5	21	5.278112e+000	0	0	0	0	0	0	2056.63	1	1	47.5395	20.9211
DATA	1094	14	28	0	0	ASCRP3005023	ASCRP3005023	10640.1	2793.94	2.228790e+001	3.089226e+000	71.5	21	5.166178e+000	0	0	0	0	0	0	22.0405	1	1	46.8651	20.5758
DATA	1095	14	29	0	0	ASCRP3003894	ASCRP3003894	10665	2794	4.190719e+000	2.171719e+000	54	22	7.028394e+000	0	0	0	0	0	0	4.16017	1	0	65	22.6857
DATA	1096	14	30	66	-1	(-)3xSLv1	NegativeControl	10690.4	2793.9	2.157094e+000	2.122755e+000	46	23	6.096447e+000	0	0	0	0	0	0	-3.56672	0	0	45.835	23
DATA	1097	14	31	0	0	ASCRP3001136	ASCRP3001136	10715.7	2793.85	1.942549e+001	2.871597e+000	69	23.5	7.962212e+000	0	0	0	0	0	0	19.4303	1	1	47.8731	23.7143
DATA	1098	14	32	0	0	ASCRP3010440	ASCRP3010440	10741.1	2794.02	7.064357e+001	7.371926e+000	122	23.5	6.665873e+000	0	0	0	0	0	0	70.9186	1	1	46.8651	23.7143
DATA	1099	14	33	0	0	ASCRP3001423	ASCRP3001423	10766.7	2793.85	2.133700e+000	2.100789e+000	50	22	5.464096e+000	0	0	0	0	0	0	0.670697	0	0	48.2044	22.0278
DATA	1100	14	34	0	0	ASCRP3002558	ASCRP3002558	10791.9	2793.9	8.075101e+003	8.075128e+002	8197	21.5	7.517336e+000	0	0	0	0	0	0	8162.44	1	1	46.8651	22.8
DATA	1101	14	35	0	0	ASCRP3005836	ASCRP3005836	10817.5	2793.81	1.025401e+001	2.324392e+000	61	20.5	5.891548e+000	0	0	0	0	0	0	10.3984	1	0	46.8651	20.3235
DATA	1102	14	36	0	0	ASCRP3005770	ASCRP3005770	10842.8	2793.89	4.670352e+002	4.674980e+001	522.5	21	5.206076e+000	0	0	0	0	0	0	475.057	1	1	50.1463	20.6452
DATA	1103	14	37	0	0	ASCRP3010172	ASCRP3010172	10868.1	2794.04	8.057514e+000	2.224756e+000	57	21	7.454850e+000	0	0	0	0	0	0	8.21936	1	0	46.8651	21.3143
DATA	1104	14	38	0	0	ASCRP3004654	ASCRP3004654	10893.5	2793.87	6.141213e+000	2.157440e+000	57	23	6.609423e+000	0	0	0	0	0	0	6.28131	1	0	46.5243	23.1563
DATA	1105	14	39	0	0	ASCRP3000580	ASCRP3000580	10919.1	2793.72	2.096404e+000	2.069599e+000	54	22.5	6.520093e+000	0	0	0	0	0	0	1.68927	0	0	45.835	22.9762
DATA	1106	14	40	0	0	A_23_P49878	NM_019013	10944.5	2794	8.283493e+001	8.535402e+000	133	22	7.337249e+000	0	0	0	0	0	0	85.1293	1	1	54.1152	21.9091
DATA	1107	14	41	0	0	ASCRP3004446	ASCRP3004446	10969.9	2794.13	6.183906e+001	6.516149e+000	115.5	20.5	4.310372e+000	0	0	0	0	0	0	63.6823	1	1	46.8651	21.2
DATA	1108	14	42	0	0	ASCRP3008783	ASCRP3008783	10995.1	2793.91	1.238753e+002	1.255608e+001	177	23	6.172455e+000	0	0	0	0	0	0	127.8	1	1	47.5395	22.3929
DATA	1109	14	43	0	0	ASCRP3002158	ASCRP3002158	11020.3	2794	2.837114e+003	2.837188e+002	2954.5	24.5	6.237245e+000	0	0	0	0	0	0	2931.65	1	1	49.1849	23.75
DATA	1110	14	44	0	0	ASCRP3012766	ASCRP3012766	11045.9	2794.07	5.219367e+001	5.605456e+000	104	23	6.487840e+000	0	0	0	0	0	0	54.007	1	1	54.4085	23.7222
DATA	1111	14	45	0	0	ASCRP3011233	ASCRP3011233	11071.3	2793.89	1.419742e+001	2.487085e+000	65	23	6.099709e+000	0	0	0	0	0	0	14.7072	1	1	48.2044	22.8387
DATA	1112	14	46	0	0	ASCRP3005445	ASCRP3005445	11096.8	2793.87	5.718109e+001	6.071188e+000	111.5	22	7.178233e+000	0	0	0	0	0	0	59.2869	1	1	46.1809	23.027
DATA	1113	14	47	0	0	ASCRP3008559	ASCRP3008559	11122.1	2793.81	3.652796e+002	3.658482e+001	425	20	5.533322e+000	0	0	0	0	0	0	378.972	1	1	46.8651	20.5588
DATA	1114	14	48	0	0	ASCRP3001819	ASCRP3001819	11147.4	2793.91	2.283690e+002	2.292767e+001	291	24	5.620074e+000	0	0	0	0	0	0	237.021	1	1	49.1849	25.0909
DATA	1115	14	49	0	0	ASCRP3011217	ASCRP3011217	11172.9	2794.01	9.782894e+001	9.992894e+000	151	23	7.348469e+000	0	0	0	0	0	0	101.549	1	1	48.5334	24
DATA	1116	14	50	0	0	ASCRP3000652	ASCRP3000652	11198.1	2794.11	1.091214e+001	2.311835e+000	66	23	7.748351e+000	0	0	0	0	0	0	11.3259	1	1	47.8731	23.4138
DATA	1117	14	51	0	0	ASCRP3013462	ASCRP3013462	11223.6	2794	1.060161e+003	1.060357e+002	1165	19	5.002645e+000	0	0	0	0	0	0	1099.97	1	1	46.5243	19.7143
DATA	1118	14	52	0	0	ASCRP3013344	ASCRP3013344	11249.3	2794.16	6.355767e+001	6.675152e+000	117	22	5.479024e+000	0	0	0	0	0	0	65.9036	1	1	48.2044	22.3448
DATA	1119	14	53	0	0	ASCRP3000739	ASCRP3000739	11274.3	2793.93	3.600899e+002	3.606683e+001	435.5	23	5.282884e+000	0	0	0	0	0	0	373.071	1	1	49.1849	24.8621
DATA	1120	14	54	0	0	ASCRP3011331	ASCRP3011331	11299.9	2794.07	2.140108e+001	2.959395e+000	76	26	6.726737e+000	0	0	0	0	0	0	22.1483	1	1	54.4085	25.9063
DATA	1121	14	55	0	0	ASCRP3009383	ASCRP3009383	11325.3	2793.97	4.660247e+001	5.089880e+000	101	22	6.367637e+000	0	0	0	0	0	0	48.1661	1	1	49.1849	22.2414
DATA	1122	14	56	0	0	ASCRP3006683	ASCRP3006683	11350.5	2794.14	4.117939e+001	4.599936e+000	98.5	23	5.888231e+000	0	0	0	0	0	0	42.4951	1	1	48.8603	23.4667
DATA	1123	14	57	0	0	ASCRP3013419	ASCRP3013419	11376.1	2794	7.905894e+002	7.908560e+001	867	23	6.436811e+000	0	0	0	0	0	0	814.393	1	1	48.5334	23.6071
DATA	1124	14	58	0	0	ASCRP3011172	ASCRP3011172	11401.7	2794.05	2.426478e+001	3.181483e+000	79.5	25.5	4.680112e+000	0	0	0	0	0	0	24.9451	1	1	48.8603	25.4
DATA	1125	14	59	0	0	ASCRP3005717	ASCRP3005717	11426.8	2794.1	7.834960e+001	8.101800e+000	136	22	4.681223e+000	0	0	0	0	0	0	80.3707	1	1	46.8651	22.9231
DATA	1126	14	60	0	0	CUST_1_PI418767722	NM_002107	11452.2	2794.03	1.182000e+003	1.182181e+002	1243	23	7.590703e+000	0	0	0	0	0	0	1209.59	1	1	49.1849	25.0526
DATA	1127	14	61	0	0	ASCRP3010418	ASCRP3010418	11477.8	2794.04	8.939980e+000	2.257130e+000	66	21	5.422952e+000	0	0	0	0	0	0	9.12475	1	0	46.8651	21.9429
DATA	1128	14	62	0	0	ASCRP3008873	ASCRP3008873	11502.8	2794	4.420268e+002	4.425151e+001	506	23	6.249437e+000	0	0	0	0	0	0	449.93	1	1	51.4001	23.3429
DATA	1129	14	63	0	0	ASCRP3010656	ASCRP3010656	11528.5	2794	2.993794e+001	3.647952e+000	89	24.5	7.908118e+000	0	0	0	0	0	0	30.3827	1	1	48.5334	25.3529
DATA	1130	14	64	0	0	ASCRP3001406	ASCRP3001406	11553.7	2793.99	1.336868e+002	1.353119e+001	191	25.5	6.660314e+000	0	0	0	0	0	0	135.256	1	1	47.2035	26.2857
DATA	1131	14	65	0	0	ASCRP3008976	ASCRP3008976	11579.5	2793.79	3.362507e+000	2.124500e+000	59	24	6.534706e+000	0	0	0	0	0	0	3.3908	1	0	49.5074	23.9643
DATA	1132	14	66	0	0	ASCRP3000616	ASCRP3000616	11604.6	2793.96	1.073916e+002	1.094347e+001	167	25	8.308853e+000	0	0	0	0	0	0	107.934	1	1	49.1849	25.963
DATA	1133	14	67	0	0	ASCRP3004672	ASCRP3004672	11630.1	2793.99	1.507787e+003	1.507935e+002	1532	25	6.130130e+000	0	0	0	0	0	0	1510.12	1	1	52.0157	24.3871
DATA	1134	14	68	0	0	ASCRP3013246	ASCRP3013246	11655.3	2793.88	4.454119e+001	4.932755e+000	102.5	24.5	3.484350e+000	0	0	0	0	0	0	44.4514	1	1	48.8603	23.9545
DATA	1135	14	69	0	0	ASCRP3012931	ASCRP3012931	11680.9	2794.1	1.061332e+001	2.377537e+000	68	28	5.564867e+000	0	0	0	0	0	0	10.5528	1	0	46.8651	27
DATA	1136	14	70	0	0	ASCRP3005589	ASCRP3005589	11706.5	2794.05	2.683420e+001	3.429445e+000	86.5	29	6.628725e+000	0	0	0	0	0	0	26.5813	1	1	48.5334	27.76
DATA	1137	14	71	0	0	ASCRP3004796	ASCRP3004796	11731.7	2794.08	8.351286e+001	8.621983e+000	139	28	7.392964e+000	0	0	0	0	0	0	82.4167	1	1	48.8603	28.5484
DATA	1138	14	72	0	0	ASCRP3010485	ASCRP3010485	11756.8	2793.85	6.075451e+000	2.235704e+000	65	25	6.969562e+000	0	0	0	0	0	0	5.97323	1	0	47.5395	25.3143
DATA	1139	14	73	0	0	ASCRP3011519	ASCRP3011519	11782.3	2794.12	7.577319e+001	7.879127e+000	135	25.5	7.032919e+000	0	0	0	0	0	0	74.2133	1	1	48.8603	26.375
DATA	1140	14	74	0	0	ASCRP3001953	ASCRP3001953	11807.7	2794.14	3.360274e+001	3.998970e+000	94	29	6.656898e+000	0	0	0	0	0	0	32.7867	1	1	48.5334	28.5429
DATA	1141	14	75	1028	1	(+)E1A_r60_n9	E1A_r60_n9	11833.2	2794.24	5.768050e+000	2.251341e+000	65	26	8.842590e+000	0	0	0	0	0	0	5.60683	1	0	47.5395	27.5161
DATA	1142	14	76	0	0	ASCRP3003574	ASCRP3003574	11858.7	2793.99	1.604673e+002	1.619471e+001	215.5	27	8.404637e+000	0	0	0	0	0	0	155.407	1	1	47.2035	30.069
DATA	1143	14	77	0	0	ASCRP3000698	ASCRP3000698	11884.1	2794.01	7.402047e+001	7.719827e+000	134	26.5	7.728888e+000	0	0	0	0	0	0	71.4286	1	1	46.8651	28.0833
DATA	1144	14	78	0	0	Negative027	Negative027	11909.8	2793.91	3.943058e+000	2.234940e+000	66	27	7.489152e+000	0	0	0	0	0	0	3.79158	1	0	46.5243	28.1714
DATA	1145	14	79	0	0	ASCRP3002250	ASCRP3002250	11934.8	2794	8.036845e+001	8.334413e+000	145	26	8.303510e+000	0	0	0	0	0	0	77.026	1	1	46.8651	27.3448
DATA	1146	14	80	0	0	ASCRP3001149	ASCRP3001149	11960.3	2793.97	2.250074e+000	2.217788e+000	66	28	8.317421e+000	0	0	0	0	0	0	1.19539	0	0	45.4864	29.1111
DATA	1147	14	81	0	0	ASCRP3005708	ASCRP3005708	11985.6	2794.07	2.256831e+000	2.227298e+000	64	26	8.033392e+000	0	0	0	0	0	0	1.60631	0	0	53.8203	28.1538
DATA	1148	14	82	0	0	ASCRP3009853	ASCRP3009853	12011	2794.46	1.018983e+002	1.043037e+001	159	29	8.013658e+000	0	0	0	0	0	0	96.7855	1	1	55.8519	29.2358
DATA	1149	15	1	0	0	ASCRP3011094	ASCRP3011094	9941.29	2800.9	6.547155e+001	6.919274e+000	105	22	6.197240e+000	0	0	0	0	0	0	61.8688	1	1	49.1849	22.2567
DATA	1150	15	2	0	0	ASCRP3002010	ASCRP3002010	9966.68	2801	3.493639e+002	3.500861e+001	370	18.5	7.015258e+000	0	0	0	0	0	0	328.816	1	1	49.1849	20.4231
DATA	1151	15	3	0	0	ASCRP3012879	ASCRP3012879	9991.89	2800.95	2.016415e+001	3.025042e+000	68	20	5.096222e+000	0	0	0	0	0	0	18.9157	1	1	46.8651	20.2941
DATA	1152	15	4	0	0	ASCRP3007703	ASCRP3007703	10017.6	2801	1.554685e+001	2.743864e+000	65	21.5	6.498541e+000	0	0	0	0	0	0	14.546	1	1	48.5334	20.9
DATA	1153	15	5	0	0	ASCRP3013610	ASCRP3013610	10042.9	2800.94	2.302001e+000	2.265356e+000	48.5	24	6.921366e+000	0	0	0	0	0	0	-1.39192	0	0	46.5243	22.697
DATA	1154	15	6	0	0	ASCRP3012830	ASCRP3012830	10068.2	2801.01	1.659187e+001	2.810399e+000	64	20	5.467991e+000	0	0	0	0	0	0	15.4729	1	1	46.8651	21.0323
DATA	1155	15	7	0	0	ASCRP3008208	ASCRP3008208	10093.7	2801.07	1.694111e+001	2.832534e+000	63	21	4.605362e+000	0	0	0	0	0	0	15.7866	1	1	48.8603	20.931
DATA	1156	15	8	0	0	ASCRP3007804	ASCRP3007804	10118.9	2801	4.577634e+000	2.316307e+000	54	23	5.117557e+000	0	0	0	0	0	0	4.26464	1	0	46.8651	22.4242
DATA	1157	15	9	0	0	ASCRP3010351	ASCRP3010351	10144.1	2801.37	6.631519e+000	2.364748e+000	56	17	6.724939e+000	0	0	0	0	0	0	6.18017	1	0	48.2044	19.5313
DATA	1158	15	10	1028	1	(+)E1A_r60_a104	E1A_r60_a104	10169.7	2800.97	2.305041e+000	2.270905e+000	50	20	5.423961e+000	0	0	0	0	0	0	1.00489	0	0	48.8603	19.75
DATA	1159	15	11	0	0	A_23_P142849	NM_005168	10195.3	2801.13	2.623116e+001	3.466088e+000	73.5	23	7.376331e+000	0	0	0	0	0	0	24.4916	1	1	48.8603	22.5641
DATA	1160	15	12	0	0	Negative008	Negative008	10220.8	2800.93	5.380388e+000	2.325235e+000	54	20	5.215798e+000	0	0	0	0	0	0	5.03132	1	0	47.8731	20.7273
DATA	1161	15	13	0	0	ASCRP3004462	ASCRP3004462	10246.1	2801.24	6.496077e+002	6.500000e+001	657	18	5.783388e+000	0	0	0	0	0	0	608.659	1	1	46.1809	18.8125
DATA	1162	15	14	0	0	ASCRP3007641	ASCRP3007641	10271.5	2801	2.523919e+001	3.383001e+000	75	20	5.260223e+000	0	0	0	0	0	0	23.7008	1	1	48.5334	19.7931
DATA	1163	15	15	0	0	ASCRP3011705	ASCRP3011705	10296.7	2800.85	4.904572e+001	5.394806e+000	96	23	8.023085e+000	0	0	0	0	0	0	46.1722	1	1	48.8603	23.3548
DATA	1164	15	16	0	0	ASCRP3008484	ASCRP3008484	10322.1	2800.7	1.224441e+001	2.553448e+000	61.5	25	6.339784e+000	0	0	0	0	0	0	11.5594	1	1	47.2035	23.9167
DATA	1165	15	17	0	0	CUST_8_PI418767722	NM_021009	10347.6	2801.04	9.221107e+001	9.487805e+000	134	18	5.287312e+000	0	0	0	0	0	0	87.3244	1	1	49.5074	19.2069
DATA	1166	15	18	0	0	ASCRP3006788	ASCRP3006788	10372.8	2801	6.341393e+001	6.720914e+000	112	19	5.799609e+000	0	0	0	0	0	0	60.2481	1	1	49.1849	20.2759
DATA	1167	15	19	0	0	ASCRP3012646	ASCRP3012646	10398.6	2801.03	1.299416e+001	2.571241e+000	64	21	5.994947e+000	0	0	0	0	0	0	12.3888	1	1	48.5334	21.2424
DATA	1168	15	20	0	0	ASCRP3009087	ASCRP3009087	10424.1	2801.08	1.463764e+001	2.651376e+000	62.5	22	6.258613e+000	0	0	0	0	0	0	14.0064	1	1	46.8651	20.7353
DATA	1169	15	21	0	0	ASCRP3003188	ASCRP3003188	10449.2	2801	2.677794e+001	3.467255e+000	76	21.5	4.944449e+000	0	0	0	0	0	0	25.7179	1	1	46.8651	20.9375
DATA	1170	15	22	0	0	ASCRP3009072	ASCRP3009072	10474.7	2801	4.546006e+002	4.551298e+001	496	18	6.307360e+000	0	0	0	0	0	0	438.289	1	1	49.1849	20.129
DATA	1171	15	23	0	0	ASCRP3005564	ASCRP3005564	10500.3	2800.71	5.705237e+000	2.258793e+000	58	21.5	6.380215e+000	0	0	0	0	0	0	5.52203	1	0	46.8651	20.75
DATA	1172	15	24	0	0	ASCRP3001972	ASCRP3001972	10525.2	2801.28	7.622523e+000	2.306540e+000	57	20.5	6.387446e+000	0	0	0	0	0	0	7.40691	1	0	45.835	21.5588
DATA	1173	15	25	0	0	ASCRP3007756	ASCRP3007756	10550.7	2801.09	2.443174e+001	3.266561e+000	71.5	22	4.501374e+000	0	0	0	0	0	0	23.8358	1	1	48.8603	22.0645
DATA	1174	15	26	0	0	ASCRP3006437	ASCRP3006437	10576.1	2800.93	3.661855e+001	4.251251e+000	87	21.5	6.892798e+000	0	0	0	0	0	0	35.8683	1	1	54.4085	21.9474
DATA	1175	15	27	0	0	ASCRP3006142	ASCRP3006142	10601.7	2801.07	2.185717e+000	2.150923e+000	49	21	4.644360e+000	0	0	0	0	0	0	-0.257116	0	0	43.7019	20.1515
DATA	1176	15	28	0	0	ASCRP3005800	ASCRP3005800	10626.9	2801.04	6.203161e+001	6.562732e+000	108	21	5.245574e+000	0	0	0	0	0	0	61.2465	1	1	46.8651	20.6176
DATA	1177	15	29	0	0	ASCRP3010771	ASCRP3010771	10652.5	2801	6.680367e+003	6.680401e+002	6603	22.5	7.204735e+000	0	0	0	0	0	0	6621.88	1	1	54.1152	22.9706
DATA	1178	15	30	0	0	ASCRP3010633	ASCRP3010633	10677.7	2801.09	2.378390e+001	3.190023e+000	74.5	22	6.588646e+000	0	0	0	0	0	0	23.6659	1	1	48.8603	22.5556
DATA	1179	15	31	0	0	ASCRP3003231	ASCRP3003231	10703.1	2801.12	2.216129e+001	3.065448e+000	73.5	24	6.709403e+000	0	0	0	0	0	0	22.1342	1	1	46.8651	23.5333
DATA	1180	15	32	1028	1	(+)E1A_r60_a104	E1A_r60_a104	10728.7	2800.97	2.144309e+000	2.110174e+000	52	21	6.833032e+000	0	0	0	0	0	0	-0.0977536	0	0	49.1849	22.0968
DATA	1181	15	33	0	0	ASCRP3006993	ASCRP3006993	10753.9	2801.1	1.578672e+001	2.629430e+000	63	23	5.448641e+000	0	0	0	0	0	0	15.8812	1	1	45.1352	24.0811
DATA	1182	15	34	0	0	Negative019	Negative019	10779.5	2801	2.129479e+000	2.095580e+000	47	21	6.246892e+000	0	0	0	0	0	0	-3.08402	0	0	54.1152	20.9032
DATA	1183	15	35	0	0	ASCRP3001903	ASCRP3001903	10804.5	2801	1.231203e+001	2.424718e+000	65.5	22.5	7.215295e+000	0	0	0	0	0	0	12.4682	1	1	54.1152	22.4375
DATA	1184	15	36	0	0	ASCRP3003388	ASCRP3003388	10830.3	2801.12	3.687397e+001	4.234724e+000	90	19	5.152695e+000	0	0	0	0	0	0	37.4595	1	1	48.5334	19.4286
DATA	1185	15	37	0	0	ASCRP3003334	ASCRP3003334	10855.6	2801.28	1.889481e+001	2.807300e+000	70	20.5	4.526670e+000	0	0	0	0	0	0	19.2509	1	1	47.8731	19.75
DATA	1186	15	38	0	0	ASCRP3011710	ASCRP3011710	10880.9	2801.04	6.245239e+000	2.162736e+000	57.5	23	6.981322e+000	0	0	0	0	0	0	6.38026	1	0	46.8651	22.4412
DATA	1187	15	39	0	0	ASCRP3000952	ASCRP3000952	10906.2	2801.24	3.460484e+000	2.094134e+000	55	22	5.552959e+000	0	0	0	0	0	0	3.5443	1	0	46.8651	22.4872
DATA	1188	15	40	0	0	ASCRP3012279	ASCRP3012279	10931.9	2801.2	1.384265e+002	1.399516e+001	192.5	24	7.731929e+000	0	0	0	0	0	0	142.115	1	1	46.8651	23.4872
DATA	1189	15	41	0	0	ASCRP3000728	ASCRP3000728	10957.3	2801.11	1.694073e+001	2.664078e+000	71	22	5.758432e+000	0	0	0	0	0	0	17.4293	1	1	45.1352	22.1471
DATA	1190	15	42	0	0	ASCRP3009674	ASCRP3009674	10982.6	2801.06	8.359162e+001	8.607374e+000	135	22	4.431820e+000	0	0	0	0	0	0	86.1668	1	1	49.1849	21.7778
DATA	1191	15	43	0	0	ASCRP3013505	ASCRP3013505	11007.9	2801.04	2.081848e+000	2.048706e+000	49	24	5.715288e+000	0	0	0	0	0	0	-3.01247	0	0	47.8731	24.7419
DATA	1192	15	44	0	0	ASCRP3001034	ASCRP3001034	11033.4	2801.28	1.392884e+001	2.474887e+000	66.5	24	7.916629e+000	0	0	0	0	0	0	14.4031	1	1	48.5334	23.1111
DATA	1193	15	45	0	0	ASCRP3012696	ASCRP3012696	11058.9	2801.4	3.967987e+000	2.081390e+000	56	23	5.780599e+000	0	0	0	0	0	0	4.10811	1	0	45.835	23.4375
DATA	1194	15	46	0	0	ASCRP3001917	ASCRP3001917	11083.8	2801.36	2.074275e+000	2.041255e+000	51	21.5	6.807801e+000	0	0	0	0	0	0	0.0180751	0	0	46.8651	22.75
DATA	1195	15	47	0	0	ASCRP3012709	ASCRP3012709	11109.7	2801.13	2.072715e+000	2.039719e+000	54	23	6.643235e+000	0	0	0	0	0	0	-0.298577	0	0	47.8731	22.4848
DATA	1196	15	48	0	0	ASCRP3008440	ASCRP3008440	11134.9	2801.2	7.328702e+002	7.331537e+001	815	22	5.721403e+000	0	0	0	0	0	0	760.42	1	1	46.8651	22.1714
DATA	1197	15	49	0	0	ASCRP3007051	ASCRP3007051	11160.4	2801.12	2.320976e+001	3.088902e+000	78	24	5.661763e+000	0	0	0	0	0	0	24.0881	1	1	49.1849	24
DATA	1198	15	50	0	0	ASCRP3005895	ASCRP3005895	11185.8	2801.08	3.963820e+001	4.457163e+000	92	28	7.891537e+000	0	0	0	0	0	0	41.1381	1	1	47.8731	26.2593
DATA	1199	15	51	0	0	ASCRP3008596	ASCRP3008596	11211.4	2800.95	2.857259e+001	3.510051e+000	83	21	6.635681e+000	0	0	0	0	0	0	29.6463	1	1	49.1849	21.0323
DATA	1200	15	52	0	0	ASCRP3008155	ASCRP3008155	11236.5	2801	2.072763e+000	2.039766e+000	50	19.5	6.216942e+000	0	0	0	0	0	0	-1.83541	0	0	54.1152	21.9583
DATA	1201	15	53	0	0	ASCRP3002974	ASCRP3002974	11261.7	2801.11	5.180342e+003	5.180382e+002	5396	24	5.605057e+000	0	0	0	0	0	0	5368.38	1	1	49.1849	24.8
DATA	1202	15	54	0	0	ASCRP3010482	ASCRP3010482	11287.3	2801.14	1.850075e+002	1.861325e+001	247	26	5.964065e+000	0	0	0	0	0	0	191.533	1	1	48.5334	26.4848
DATA	1203	15	55	0	0	ASCRP3011004	ASCRP3011004	11312.6	2801.21	5.683160e+003	5.683197e+002	5893	24	7.639456e+000	0	0	0	0	0	0	5876.47	1	1	49.1849	24.1935
DATA	1204	15	56	0	0	ASCRP3012051	ASCRP3012051	11338.1	2801.04	7.132123e+001	7.420553e+000	127	23	7.159774e+000	0	0	0	0	0	0	73.6399	1	1	49.1849	23.9355
DATA	1205	15	57	0	0	ASCRP3006118	ASCRP3006118	11363.4	2801.26	1.632775e+001	2.622497e+000	72	24	7.021038e+000	0	0	0	0	0	0	16.8303	1	1	46.5243	24.4643
DATA	1206	15	58	0	0	ASCRP3008169	ASCRP3008169	11388.6	2801.07	6.538854e+001	6.854487e+000	123	23	4.805552e+000	0	0	0	0	0	0	67.2748	1	1	53.8203	23.48
DATA	1207	15	59	0	0	ASCRP3009195	ASCRP3009195	11414.3	2801.21	8.363088e+001	8.613174e+000	141	25	5.509553e+000	0	0	0	0	0	0	85.8593	1	1	48.8603	24.3
DATA	1208	15	60	0	0	ASCRP3010397	ASCRP3010397	11439	2800.69	8.967694e+001	9.202391e+000	145.5	24	7.148601e+000	0	0	0	0	0	0	91.8619	1	1	45.4864	25.5588
DATA	1209	15	61	0	0	ASCRP3009759	ASCRP3009759	11465	2801	3.089694e+001	3.719236e+000	90	23	6.861361e+000	0	0	0	0	0	0	31.5682	1	1	54.9904	23.0256
DATA	1210	15	62	0	0	ASCRP3002614	ASCRP3002614	11490.6	2801.22	6.060351e+001	6.406073e+000	114.5	20	4.675721e+000	0	0	0	0	0	0	61.7518	1	1	47.8731	21.0645
DATA	1211	15	63	0	0	ASCRP3012610	ASCRP3012610	11515.8	2801.31	6.277614e+002	6.281066e+001	692	23	6.036998e+000	0	0	0	0	0	0	637.835	1	1	49.5074	23.7692
DATA	1212	15	64	0	0	ASCRP3000687	ASCRP3000687	11541.5	2800.97	2.122093e+000	2.092615e+000	57	23	7.482302e+000	0	0	0	0	0	0	1.35889	0	0	48.2044	25.8788
DATA	1213	15	65	0	0	ASCRP3001161	ASCRP3001161	11566.6	2801.34	5.204429e+001	5.610236e+000	112	25	6.611305e+000	0	0	0	0	0	0	52.5525	1	1	47.8731	25.069
DATA	1214	15	66	0	0	ASCRP3004449	ASCRP3004449	11592.1	2801.12	2.787576e+001	3.491197e+000	86	25	8.542322e+000	0	0	0	0	0	0	28.0547	1	1	46.8651	26.1667
DATA	1215	15	67	0	0	ASCRP3010283	ASCRP3010283	11617.5	2801.09	1.048480e+001	2.355333e+000	67	27	7.544138e+000	0	0	0	0	0	0	10.516	1	0	47.8731	26.6071
DATA	1216	15	68	0	0	ASCRP3003812	ASCRP3003812	11642.9	2801.14	3.536873e+002	3.543200e+001	414	25	6.224059e+000	0	0	0	0	0	0	353.487	1	1	47.8731	26.1034
DATA	1217	15	69	0	0	ASCRP3010232	ASCRP3010232	11668.5	2801.15	1.997705e+001	2.916093e+000	77	25	5.027559e+000	0	0	0	0	0	0	19.8928	1	1	46.8651	25.2593
DATA	1218	15	70	0	0	ASCRP3005148	ASCRP3005148	11693.9	2801.11	3.238099e+000	2.156632e+000	64	29	6.738205e+000	0	0	0	0	0	0	3.21256	1	0	47.8731	27.1818
DATA	1219	15	71	0	0	ASCRP3005517	ASCRP3005517	11719.1	2801.13	2.362026e+002	2.371702e+001	291	28	7.305800e+000	0	0	0	0	0	0	233.468	1	1	50.1463	27.2667
DATA	1220	15	72	0	0	ASCRP3008157	ASCRP3008157	11744.5	2801.39	9.469787e+000	2.347754e+000	69	27	7.002540e+000	0	0	0	0	0	0	9.32464	1	0	47.5395	26.2105
DATA	1221	15	73	0	0	ASCRP3005479	ASCRP3005479	11770	2801.33	8.931738e+000	2.334134e+000	68	27.5	7.644471e+000	0	0	0	0	0	0	8.76145	1	0	48.2044	27.9
DATA	1222	15	74	0	0	ASCRP3011851	ASCRP3011851	11795.3	2801.37	1.741382e+001	2.778138e+000	76	27	7.194536e+000	0	0	0	0	0	0	17.0175	1	1	48.2044	27.9429
DATA	1223	15	75	0	0	ASCRP3009067	ASCRP3009067	11821.1	2801.19	2.399265e+002	2.409085e+001	290.5	27	6.484390e+000	0	0	0	0	0	0	233.574	1	1	50.7771	26.7742
DATA	1224	15	76	0	0	ASCRP3007405	ASCRP3007405	11846.1	2801.29	3.813974e+001	4.393473e+000	96	26	8.854503e+000	0	0	0	0	0	0	36.9942	1	1	47.8731	27.7188
DATA	1225	15	77	0	0	ASCRP3008039	ASCRP3008039	11871.2	2801.32	1.342862e+001	2.567836e+000	74	27	6.407707e+000	0	0	0	0	0	0	12.9786	1	1	46.8651	28.3939
DATA	1226	15	78	0	0	ASCRP3008555	ASCRP3008555	11896.6	2801.16	2.072871e+001	3.020148e+000	81	27.5	6.720549e+000	0	0	0	0	0	0	19.9633	1	1	48.5334	28.5294
DATA	1227	15	79	0	0	ASCRP3000749	ASCRP3000749	11922	2801.32	3.876407e+001	4.459165e+000	102.5	28.5	8.107756e+000	0	0	0	0	0	0	37.2052	1	1	48.2044	30.25
DATA	1228	15	80	0	0	ASCRP3010973	ASCRP3010973	11947.4	2801.21	3.683460e+001	4.296186e+000	96	26	8.341263e+000	0	0	0	0	0	0	35.2385	1	1	49.5074	25.92
DATA	1229	15	81	0	0	ASCRP3011480	ASCRP3011480	11972.8	2801.19	8.804765e+001	9.079839e+000	149	27	8.462028e+000	0	0	0	0	0	0	83.973	1	1	47.5395	29.0345
DATA	1230	15	82	0	0	ASCRP3006311	ASCRP3006311	11998.6	2801.21	5.814771e+002	5.819024e+001	615.5	27	8.073799e+000	0	0	0	0	0	0	552.951	1	1	49.1849	29.8462
DATA	1231	16	1	0	0	ASCRP3003282	ASCRP3003282	9954	2808.6	3.950211e+000	2.273688e+000	53	22	7.317298e+000	0	0	0	0	0	0	3.73191	1	0	49.1849	23
DATA	1232	16	2	0	0	ASCRP3005052	ASCRP3005052	9979.46	2808.39	9.346339e+000	2.434181e+000	58	20	7.139099e+000	0	0	0	0	0	0	8.79649	1	0	49.8279	21.5313
DATA	1233	16	3	0	0	ASCRP3003457	ASCRP3003457	10004.6	2808.25	1.421788e+001	2.665272e+000	62	20	3.316625e+000	0	0	0	0	0	0	13.3412	1	1	49.1849	20.2
DATA	1234	16	4	0	0	ASCRP3010107	ASCRP3010107	10030.1	2808.5	1.601416e+001	2.769504e+000	64	22	7.119980e+000	0	0	0	0	0	0	14.9922	1	1	56.9804	21.8
DATA	1235	16	5	0	0	Negative052	Negative052	10055.2	2808.41	3.503596e+000	2.290377e+000	52.5	24	6.433214e+000	0	0	0	0	0	0	3.27442	1	0	47.2035	23.1429
DATA	1236	16	6	0	0	ASCRP3011533	ASCRP3011533	10080.9	2808.46	5.989870e+001	6.404141e+000	103	21	4.480939e+000	0	0	0	0	0	0	55.9185	1	1	48.8603	21.3103
DATA	1237	16	7	0	0	ASCRP3007908	ASCRP3007908	10106.4	2808.42	1.032917e+001	2.491411e+000	59	20.5	3.236332e+000	0	0	0	0	0	0	9.63743	1	0	48.5334	20.9231
DATA	1238	16	8	0	0	ASCRP3009862	ASCRP3009862	10131.5	2808.62	8.938254e+001	9.221308e+000	136	21	6.082997e+000	0	0	0	0	0	0	83.3973	1	1	49.8279	20.8148
DATA	1239	16	9	0	0	ASCRP3007485	ASCRP3007485	10157.2	2808.64	1.472389e+002	1.489726e+001	186.5	19	4.628428e+000	0	0	0	0	0	0	137.443	1	1	50.4627	19.1212
DATA	1240	16	10	0	0	ASCRP3000940	ASCRP3000940	10182.6	2808.42	1.693329e+001	2.827344e+000	68.5	21	5.800671e+000	0	0	0	0	0	0	15.8204	1	1	49.5074	22.1724
DATA	1241	16	11	0	0	ASCRP3001361	ASCRP3001361	10207.8	2808.81	1.891856e+002	1.905320e+001	224	21	6.822423e+000	0	0	0	0	0	0	176.994	1	1	47.5395	22
DATA	1242	16	12	0	0	ASCRP3003957	ASCRP3003957	10233.4	2808.93	2.293688e+000	2.257174e+000	50	20	5.528545e+000	0	0	0	0	0	0	-1.56262	0	0	53.8203	20.25
DATA	1243	16	13	0	0	ASCRP3005488	ASCRP3005488	10258.8	2808.83	1.869059e+003	1.869195e+002	1788	19	7.228331e+000	0	0	0	0	0	0	1755.19	1	1	50.1463	21.0345
DATA	1244	16	14	0	0	ASCRP3005597	ASCRP3005597	10284.4	2808.69	9.208030e+001	9.478301e+000	137	22.5	6.482679e+000	0	0	0	0	0	0	86.6745	1	1	47.8731	22.1071
DATA	1245	16	15	0	0	ASCRP3004178	ASCRP3004178	10309.6	2808.94	4.785299e+001	5.284194e+000	93	26	6.364407e+000	0	0	0	0	0	0	45.1634	1	1	45.835	24.4545
DATA	1246	16	16	0	0	ASCRP3011399	ASCRP3011399	10335.2	2808.16	1.443176e+001	2.660471e+000	63	22	5.252627e+000	0	0	0	0	0	0	13.6591	1	1	44.4243	22.4865
DATA	1247	16	17	0	0	ASCRP3012887	ASCRP3012887	10360.4	2808.72	3.817925e+001	4.420444e+000	86	19	5.096120e+000	0	0	0	0	0	0	36.25	1	1	46.5243	19.5517
DATA	1248	16	18	0	0	ASCRP3007052	ASCRP3007052	10385.9	2808.59	5.542309e+002	5.546755e+001	570	21	7.141880e+000	0	0	0	0	0	0	527.971	1	1	48.8603	21.8387
DATA	1249	16	19	0	0	ASCRP3010144	ASCRP3010144	10411	2808.87	2.523238e+001	3.356132e+000	73.5	22.5	6.488987e+000	0	0	0	0	0	0	24.1204	1	1	54.4085	22.1176
DATA	1250	16	20	0	0	A_23_P215720	NM_000492	10436.5	2809	1.844135e+001	2.874388e+000	66	22	6.312350e+000	0	0	0	0	0	0	17.6931	1	1	54.1152	22.6563
DATA	1251	16	21	0	0	ASCRP3010889	ASCRP3010889	10462	2808.79	6.146436e+002	6.150360e+001	633	22	7.129062e+000	0	0	0	0	0	0	591.909	1	1	51.4001	22
DATA	1252	16	22	0	0	ASCRP3011091	ASCRP3011091	10487.4	2808.87	2.508027e+001	3.328427e+000	75	22	5.294365e+000	0	0	0	0	0	0	24.2455	1	1	47.5395	21.0303
DATA	1253	16	23	0	0	ASCRP3011307	ASCRP3011307	10512.7	2808.83	3.520371e+000	2.207974e+000	52	22.5	7.390532e+000	0	0	0	0	0	0	3.41643	1	0	45.835	22.3438
DATA	1254	16	24	0	0	ASCRP3000104	ASCRP3000104	10538	2808.8	7.205048e+001	7.525082e+000	121.5	21	5.383916e+000	0	0	0	0	0	0	70.1975	1	1	46.8651	21.6857
DATA	1255	16	25	0	0	ASCRP3004464	ASCRP3004464	10563.6	2808.79	1.871075e+003	1.871200e+002	1876	20.5	5.766631e+000	0	0	0	0	0	0	1830.23	1	1	49.1849	20.1875
DATA	1256	16	26	0	0	ASCRP3010655	ASCRP3010655	10589	2808.79	1.109546e+002	1.130261e+001	155	22	4.743416e+000	0	0	0	0	0	0	108.964	1	1	46.8651	22
DATA	1257	16	27	0	0	ASCRP3006004	ASCRP3006004	10614.4	2808.97	2.304181e+001	3.148407e+000	75	21	5.004514e+000	0	0	0	0	0	0	22.7181	1	1	48.2044	21.6129
DATA	1258	16	28	0	0	ASCRP3007203	ASCRP3007203	10639.6	2808.8	1.988543e+002	1.999995e+001	247	21.5	6.479322e+000	0	0	0	0	0	0	196.816	1	1	49.5074	20.5333
DATA	1259	16	29	0	0	ASCRP3008410	ASCRP3008410	10665	2808.8	1.003795e+002	1.026126e+001	148	22.5	6.631170e+000	0	0	0	0	0	0	99.7335	1	1	46.8651	22.4
DATA	1260	16	30	0	0	ASCRP3002771	ASCRP3002771	10690.5	2808.96	1.805122e+001	2.785180e+000	67	22	5.233936e+000	0	0	0	0	0	0	18.0031	1	1	47.8731	21.5862
DATA	1261	16	31	0	0	ASCRP3002897	ASCRP3002897	10715.9	2808.89	3.459728e+002	3.466176e+001	399	23	7.379612e+000	0	0	0	0	0	0	346.317	1	1	49.8279	24.1563
DATA	1262	16	32	0	0	ASCRP3013313	ASCRP3013313	10741.3	2808.92	2.139831e+000	2.111785e+000	52	25	7.606566e+000	0	0	0	0	0	0	1.6004	0	0	49.1849	25.1212
DATA	1263	16	33	0	0	ASCRP3003650	ASCRP3003650	10767.1	2808.8	2.658996e+002	2.667264e+001	313	22	4.842253e+000	0	0	0	0	0	0	268.044	1	1	46.8651	22.6471
DATA	1264	16	34	1028	1	(+)E1A_r60_1	E1A_r60_1	10792.2	2808.57	2.125468e+000	2.091830e+000	51	23	5.958321e+000	0	0	0	0	0	0	0.290794	0	0	45.4864	22.6111
DATA	1265	16	35	0	0	ASCRP3002201	ASCRP3002201	10817.6	2809.09	5.790734e+001	6.154676e+000	108.5	22	7.233270e+000	0	0	0	0	0	0	58.7494	1	1	49.1849	21.9655
DATA	1266	16	36	0	0	ASCRP3005292	ASCRP3005292	10842.7	2808.9	7.595390e+001	7.874764e+000	128	20	4.313545e+000	0	0	0	0	0	0	77.2851	1	1	47.2035	20.24
DATA	1267	16	37	0	0	ASCRP3011122	ASCRP3011122	10868.4	2808.65	2.106601e+000	2.073164e+000	52	22	6.573383e+000	0	0	0	0	0	0	0.206283	0	0	46.5243	22.069
DATA	1268	16	38	0	0	ASCRP3002505	ASCRP3002505	10893.7	2808.88	1.551849e+002	1.565563e+001	208	23	6.379531e+000	0	0	0	0	0	0	158.765	1	1	48.8603	22.4286
DATA	1269	16	39	0	0	ASCRP3005687	ASCRP3005687	10919	2808.87	1.838909e+001	2.763389e+000	71	22	6.115628e+000	0	0	0	0	0	0	18.8586	1	1	54.4085	23.3514
DATA	1270	16	40	0	0	ASCRP3000211	ASCRP3000211	10944.5	2809	3.912883e+000	2.094995e+000	55	22	7.310347e+000	0	0	0	0	0	0	4.02171	1	0	54.1152	23.2059
DATA	1271	16	41	0	0	ASCRP3001664	ASCRP3001664	10969.9	2808.79	3.130148e+001	3.743913e+000	86	21.5	5.051455e+000	0	0	0	0	0	0	32.2362	1	1	46.1809	22.0357
DATA	1272	16	42	0	0	ASCRP3008075	ASCRP3008075	10995.3	2808.82	3.137820e+000	2.074263e+000	53	21	4.533240e+000	0	0	0	0	0	0	3.23726	1	0	42.5954	21.5714
DATA	1273	16	43	0	0	ASCRP3002446	ASCRP3002446	11020.7	2808.91	3.573037e+001	4.117976e+000	89.5	23	7.153490e+000	0	0	0	0	0	0	36.9197	1	1	48.8603	22.6207
DATA	1274	16	44	0	0	ASCRP3006995	ASCRP3006995	11046.1	2809	6.981893e+001	7.275095e+000	126.5	25	6.668809e+000	0	0	0	0	0	0	72.2374	1	1	46.8651	24.6111
DATA	1275	16	45	0	0	ASCRP3010541	ASCRP3010541	11071.4	2808.65	4.472237e+001	4.916514e+000	100	23	7.382745e+000	0	0	0	0	0	0	46.3213	1	1	45.835	23.8276
DATA	1276	16	46	0	0	ASCRP3011590	ASCRP3011590	11096.9	2808.94	3.444065e+000	2.069505e+000	56	23	6.655048e+000	0	0	0	0	0	0	3.57018	1	0	46.8651	23.2059
DATA	1277	16	47	0	0	ASCRP3013102	ASCRP3013102	11122.2	2808.81	9.082290e+001	9.308455e+000	145.5	24	6.721340e+000	0	0	0	0	0	0	94.2042	1	1	47.5395	23.2813
DATA	1278	16	48	0	0	ASCRP3010121	ASCRP3010121	11147.7	2809.1	4.791362e+001	5.207078e+000	102.5	23	6.382087e+000	0	0	0	0	0	0	49.7143	1	1	47.2035	23.4
DATA	1279	16	49	0	0	ASCRP3008480	ASCRP3008480	11173.3	2808.78	2.878701e+001	3.527401e+000	83	26	6.968816e+000	0	0	0	0	0	0	29.872	1	1	49.1849	24.2424
DATA	1280	16	50	0	0	ASCRP3002152	ASCRP3002152	11198.4	2808.92	1.621884e+001	2.605265e+000	68	21	6.890969e+000	0	0	0	0	0	0	16.8276	1	1	48.5334	21.6786
DATA	1281	16	51	1028	1	(+)E1A_r60_n11	E1A_r60_n11	11224.1	2808.75	2.072650e+000	2.039655e+000	51	21	5.137997e+000	0	0	0	0	0	0	-0.580274	0	0	46.1809	21.5517
DATA	1282	16	52	0	0	ASCRP3005066	ASCRP3005066	11249.1	2808.93	6.699383e+000	2.148088e+000	60.5	24	6.463164e+000	0	0	0	0	0	0	6.94367	1	0	54.4085	23.9286
DATA	1283	16	53	0	0	ASCRP3001910	ASCRP3001910	11274.6	2808.84	3.279263e+001	3.863464e+000	88	26	6.114129e+000	0	0	0	0	0	0	33.9585	1	1	47.5395	26.4848
DATA	1284	16	54	0	0	ASCRP3003891	ASCRP3003891	11300	2808.8	2.918985e+002	2.926140e+001	356	26	7.628611e+000	0	0	0	0	0	0	301.939	1	1	46.8651	24.9355
DATA	1285	16	55	0	0	ASCRP3005814	ASCRP3005814	11325.5	2809	2.713541e+001	3.399537e+000	81.5	21	5.893134e+000	0	0	0	0	0	0	28.0306	1	1	54.1152	22.0645
DATA	1286	16	56	0	0	ASCRP3002548	ASCRP3002548	11350.5	2809	2.149165e+001	2.970776e+000	78.5	24	7.845372e+000	0	0	0	0	0	0	22.1662	1	1	54.1152	24.6296
DATA	1287	16	57	0	0	ASCRP3004238	ASCRP3004238	11376.4	2809.11	1.542694e+001	2.569440e+000	71	22	5.000000e+000	0	0	0	0	0	0	15.8818	1	1	49.1849	22.2
DATA	1288	16	58	0	0	ASCRP3011523	ASCRP3011523	11401.5	2808.9	2.604231e+001	3.319781e+000	83.5	23.5	5.654415e+000	0	0	0	0	0	0	26.757	1	1	48.5334	24.6
DATA	1289	16	59	0	0	ASCRP3002267	ASCRP3002267	11427	2808.91	2.319428e+002	2.328589e+001	298	25	6.937436e+000	0	0	0	0	0	0	237.777	1	1	46.8651	26.4688
DATA	1290	16	60	0	0	ASCRP3011808	ASCRP3011808	11452.6	2808.97	8.064830e+000	2.220161e+000	64.5	23.5	7.121248e+000	0	0	0	0	0	0	8.24756	1	0	48.2044	25.575
DATA	1291	16	61	0	0	ASCRP3009360	ASCRP3009360	11477.7	2808.91	2.674075e+001	3.384011e+000	85.5	21	4.612452e+000	0	0	0	0	0	0	27.2761	1	1	48.8603	21.9667
DATA	1292	16	62	0	0	ASCRP3004798	ASCRP3004798	11503.1	2809.09	7.031334e+001	7.332439e+000	128	21	5.977388e+000	0	0	0	0	0	0	71.5206	1	1	47.8731	23.6667
DATA	1293	16	63	0	0	AS_circRNA_control209	AS_circRNA_control209	11528.7	2809	8.502579e+002	8.505137e+001	914	23	6.159368e+000	0	0	0	0	0	0	862.289	1	1	49.1849	24.9429
DATA	1294	16	64	0	0	ASCRP3001711	ASCRP3001711	11554.3	2808.99	4.613130e+000	2.142633e+000	63	25	6.295775e+000	0	0	0	0	0	0	4.66381	1	0	46.5243	25.8667
DATA	1295	16	65	0	0	ASCRP3004849	ASCRP3004849	11579.7	2808.91	2.133144e+000	2.099186e+000	55.5	24	6.404111e+000	0	0	0	0	0	0	-1.05539	0	0	46.1809	23.4333
DATA	1296	16	66	0	0	ASCRP3010825	ASCRP3010825	11604.8	2808.91	4.268558e+001	4.759899e+000	100	23.5	8.732579e+000	0	0	0	0	0	0	42.8715	1	1	46.5243	24.5357
DATA	1297	16	67	0	0	ASCRP3004767	ASCRP3004767	11630	2808.86	1.378933e+002	1.395036e+001	198	25	5.956439e+000	0	0	0	0	0	0	138.016	1	1	46.8651	23.6667
DATA	1298	16	68	0	0	ASCRP3011187	ASCRP3011187	11655.5	2808.82	8.200259e+002	8.203002e+001	878	24.5	5.285961e+000	0	0	0	0	0	0	817.81	1	1	49.1849	25.3
DATA	1299	16	69	0	0	ASCRP3006283	ASCRP3006283	11680.8	2809	5.116928e+001	5.542114e+000	111	25	7.020905e+000	0	0	0	0	0	0	50.8449	1	1	49.1849	25.5
DATA	1300	16	70	0	0	ASCRP3009807	ASCRP3009807	11706.4	2808.88	3.854240e+001	4.406957e+000	98	27.5	7.591662e+000	0	0	0	0	0	0	38.1551	1	1	46.5243	26.7667
DATA	1301	16	71	0	0	AS_circRNA_control201	AS_circRNA_control201	11731.8	2808.86	8.134622e+001	8.412647e+000	142	28	7.832165e+000	0	0	0	0	0	0	80.2265	1	1	47.8731	27.9697
DATA	1302	16	72	0	0	ASCRP3008176	ASCRP3008176	11757.3	2809.01	7.128241e+001	7.446314e+000	134	27	7.480079e+000	0	0	0	0	0	0	70.0338	1	1	48.8603	27.8611
DATA	1303	16	73	0	0	ASCRP3000852	ASCRP3000852	11782.7	2808.84	4.108517e+001	4.642298e+000	102	25.5	7.774614e+000	0	0	0	0	0	0	40.2129	1	1	46.5243	27.7308
DATA	1304	16	74	0	0	ASCRP3013408	ASCRP3013408	11808.2	2808.96	2.723421e+001	3.481887e+000	86	27	7.515892e+000	0	0	0	0	0	0	26.5553	1	1	46.1809	28.3636
DATA	1305	16	75	0	0	ASCRP3013485	ASCRP3013485	11833.4	2808.78	1.567247e+002	1.582301e+001	215.5	31.5	8.613620e+000	0	0	0	0	0	0	152.257	1	1	44.7812	29.75
DATA	1306	16	76	0	0	ASCRP3005990	ASCRP3005990	11858.6	2809	3.032733e+001	3.738105e+000	91	26	7.761443e+000	0	0	0	0	0	0	29.3555	1	1	49.8279	27.64
DATA	1307	16	77	0	0	ASCRP3000752	ASCRP3000752	11884.1	2808.96	1.248860e+001	2.523881e+000	71	29	5.493770e+000	0	0	0	0	0	0	12.0452	1	1	48.8603	29.2286
DATA	1308	16	78	0	0	ASCRP3001643	ASCRP3001643	11909.6	2808.91	5.153447e+002	5.158145e+001	553	27	7.235882e+000	0	0	0	0	0	0	495.32	1	1	49.1849	28.2286
DATA	1309	16	79	0	0	ASCRP3003699	ASCRP3003699	11935.1	2808.6	2.243942e+000	2.209264e+000	62.5	26.5	8.701897e+000	0	0	0	0	0	0	0.650455	0	0	45.835	29.1389
DATA	1310	16	80	0	0	ASCRP3003144	ASCRP3003144	11960.3	2808.62	8.774493e+000	2.382598e+000	72	26	8.573325e+000	0	0	0	0	0	0	8.37928	1	0	46.1809	27.2424
DATA	1311	16	81	0	0	AS_circRNA_control215	AS_circRNA_control215	11985.7	2808.88	1.537798e+002	1.553764e+001	211	31	9.194480e+000	0	0	0	0	0	0	146.418	1	1	48.5334	31
DATA	1312	16	82	0	0	A_23_P11507	NM_015534	12011.1	2808.4	2.157208e+001	3.101083e+000	84	30	8.271453e+000	0	0	0	0	0	0	20.4832	1	1	45.4864	30.0607
DATA	1313	17	1	0	0	ASCRP3006112	ASCRP3006112	9940.97	2815.88	1.785731e+001	2.857124e+000	66.5	22	6.360954e+000	0	0	0	0	0	0	16.937	1	1	46.8651	22.8046
DATA	1314	17	2	0	0	ASCRP3013364	ASCRP3013364	9966.45	2815.79	2.485995e+001	3.346109e+000	72	20	5.677486e+000	0	0	0	0	0	0	23.4799	1	1	48.5334	20.0769
DATA	1315	17	3	0	0	ASCRP3002381	ASCRP3002381	9991.94	2815.77	6.809306e+001	7.170607e+000	116	22	4.397702e+000	0	0	0	0	0	0	64.0918	1	1	46.5243	21.8387
DATA	1316	17	4	0	0	ASCRP3004242	ASCRP3004242	10017.3	2815.66	1.272139e+003	1.272338e+002	1239.5	21	6.036289e+000	0	0	0	0	0	0	1194.1	1	1	48.5334	21.3333
DATA	1317	17	5	0	0	ASCRP3012838	ASCRP3012838	10042.9	2815.52	3.262243e+002	3.270051e+001	346	24.5	5.905147e+000	0	0	0	0	0	0	305.564	1	1	53.8203	24.0882
DATA	1318	17	6	0	1	ETG05_66023	ETG05_66023	10068.4	2815.37	1.708266e+002	1.723174e+001	208.5	20	6.520130e+000	0	0	0	0	0	0	159.771	1	1	50.7771	21.4375
DATA	1319	17	7	0	0	ASCRP3011726	ASCRP3011726	10093.6	2815.79	4.531062e+002	4.536712e+001	475	21	3.280534e+000	0	0	0	0	0	0	423.45	1	1	49.8279	21.1905
DATA	1320	17	8	0	0	ASCRP3008021	ASCRP3008021	10119	2815.5	7.276658e+001	7.620845e+000	119.5	21	3.600963e+000	0	0	0	0	0	0	67.9773	1	1	48.5334	20.8214
DATA	1321	17	9	0	0	ASCRP3008173	ASCRP3008173	10144.4	2815.57	3.359826e+002	3.367445e+001	365	19.5	5.076334e+000	0	0	0	0	0	0	313.925	1	1	52.9257	19.5588
DATA	1322	17	10	0	0	ASCRP3012169	ASCRP3012169	10169.9	2815.49	4.123243e+001	4.703237e+000	89	21	5.080873e+000	0	0	0	0	0	0	38.5496	1	1	47.8731	21.6207
DATA	1323	17	11	0	0	ASCRP3001923	ASCRP3001923	10195.3	2815.56	2.296708e+000	2.260146e+000	46.5	24	7.669340e+000	0	0	0	0	0	0	-2.8414	0	0	50.1463	24.3214
DATA	1324	17	12	0	0	A_23_P87238	NM_006512	10220.5	2815.34	6.244049e+000	2.341730e+000	56.5	21	5.441493e+000	0	0	0	0	0	0	5.85236	1	0	49.8279	21.2121
DATA	1325	17	13	0	0	ASCRP3006052	ASCRP3006052	10245.9	2815.5	9.906320e+001	1.015924e+001	140.5	19.5	7.647319e+000	0	0	0	0	0	0	93.0207	1	1	56.9804	21.5
DATA	1326	17	14	0	0	ASCRP3012611	ASCRP3012611	10271.3	2815.68	5.873910e+001	6.289332e+000	105	19	5.958743e+000	0	0	0	0	0	0	55.277	1	1	50.7771	20.1071
DATA	1327	17	15	0	0	ASCRP3006233	ASCRP3006233	10296.5	2816.39	5.135067e+001	5.603248e+000	97	25	8.025778e+000	0	0	0	0	0	0	48.446	1	1	48.2044	24.4815
DATA	1328	17	16	0	0	ASCRP3004027	ASCRP3004027	10322	2815.92	6.209499e+001	6.599890e+000	107	25	5.427286e+000	0	0	0	0	0	0	58.7393	1	1	46.8651	24.3824
DATA	1329	17	17	0	0	ASCRP3007828	ASCRP3007828	10347.5	2815.89	8.157162e+001	8.456375e+000	128	19	5.660127e+000	0	0	0	0	0	0	77.3935	1	1	48.8603	20.037
DATA	1330	17	18	0	0	ASCRP3000822	ASCRP3000822	10373.1	2815.83	2.693554e+002	2.702708e+001	306	19	5.749614e+000	0	0	0	0	0	0	256.375	1	1	46.8651	20.4839
DATA	1331	17	19	66	-1	(-)3xSLv1	NegativeControl	10398.1	2815.94	2.250935e+000	2.215102e+000	44	19	4.442906e+000	0	0	0	0	0	0	-5.25786	0	0	46.5243	19.0357
DATA	1332	17	20	0	0	ASCRP3003125	ASCRP3003125	10423.7	2815.41	1.244673e+003	1.244868e+002	1186	23	5.136722e+000	0	0	0	0	0	0	1192.77	1	1	52.3208	23.0882
DATA	1333	17	21	0	0	ASCRP3007544	ASCRP3007544	10449.3	2815.5	2.234868e+000	2.200352e+000	50.5	22	5.709270e+000	0	0	0	0	0	0	0.657292	0	0	57.5363	22.2813
DATA	1334	17	22	0	0	ASCRP3003514	ASCRP3003514	10474.3	2815.6	1.664018e+001	2.751400e+000	66	23	6.373629e+000	0	0	0	0	0	0	16.0645	1	1	48.8603	22.8621
DATA	1335	17	23	0	0	ASCRP3012668	ASCRP3012668	10500.2	2816.15	1.776130e+001	2.813935e+000	67	22	5.494093e+000	0	0	0	0	0	0	17.2145	1	1	47.5395	21.5667
DATA	1336	17	24	0	0	ASCRP3005171	ASCRP3005171	10525.4	2815.62	2.105050e+001	3.026316e+000	70	22	6.000158e+000	0	0	0	0	0	0	20.4804	1	1	49.8279	22.4242
DATA	1337	17	25	0	0	ASCRP3001006	ASCRP3001006	10550.5	2815.81	4.096914e+001	4.634173e+000	89.5	21.5	6.793006e+000	0	0	0	0	0	0	40.0145	1	1	47.8731	22.3333
DATA	1338	17	26	0	0	ASCRP3006044	ASCRP3006044	10576.1	2815.5	1.359126e+002	1.376142e+001	183	21.5	6.884585e+000	0	0	0	0	0	0	133.269	1	1	56.9804	21.2353
DATA	1339	17	27	0	0	ASCRP3004624	ASCRP3004624	10601.3	2816.03	5.537882e+001	5.940198e+000	106	21.5	3.657658e+000	0	0	0	0	0	0	54.5145	1	1	46.1809	21.5385
DATA	1340	17	28	0	0	ASCRP3000538	ASCRP3000538	10627	2815.68	9.564976e+001	9.801562e+000	146	20	6.385973e+000	0	0	0	0	0	0	94.5256	1	1	49.1849	21.2258
DATA	1341	17	29	0	0	ASCRP3000732	ASCRP3000732	10652.3	2816	9.181798e+001	9.426147e+000	145	23	7.056439e+000	0	0	0	0	0	0	91.0877	1	1	45.4864	22.28
DATA	1342	17	30	0	0	ASCRP3002411	ASCRP3002411	10677.6	2815.66	3.222476e+002	3.229471e+001	364	22	6.192312e+000	0	0	0	0	0	0	320.881	1	1	51.0895	22.037
DATA	1343	17	31	0	0	ASCRP3012525	ASCRP3012525	10703.1	2815.73	8.779073e+002	8.781624e+001	924	22	4.785731e+000	0	0	0	0	0	0	877.43	1	1	54.1152	22.3548
DATA	1344	17	32	0	0	ASCRP3011152	ASCRP3011152	10728.2	2815.71	1.790497e+001	2.766563e+000	70.5	24.5	7.513362e+000	0	0	0	0	0	0	17.9588	1	1	48.2044	25.5313
DATA	1345	17	33	0	0	ASCRP3006814	ASCRP3006814	10753.9	2815.75	5.260055e+001	5.664368e+000	103	22	5.673069e+000	0	0	0	0	0	0	52.9442	1	1	47.8731	22.6061
DATA	1346	17	34	0	0	ASCRP3004518	ASCRP3004518	10779.2	2815.87	2.027512e+001	2.915214e+000	71	22.5	5.876097e+000	0	0	0	0	0	0	20.4754	1	1	46.8651	22.3235
DATA	1347	17	35	0	0	ASCRP3003816	ASCRP3003816	10804.6	2816.09	3.671311e+001	4.223533e+000	88	24.5	6.765146e+000	0	0	0	0	0	0	37.1945	1	1	46.5243	24.2857
DATA	1348	17	36	0	0	ASCRP3005966	ASCRP3005966	10830	2815.92	4.016851e+000	2.120094e+000	54	21	6.074269e+000	0	0	0	0	0	0	4.08183	1	0	48.5334	20.875
DATA	1349	17	37	0	0	ASCRP3003102	ASCRP3003102	10855.7	2816	2.109252e+000	2.078966e+000	53	20	3.928482e+000	0	0	0	0	0	0	1.19161	0	0	48.5334	19.7083
DATA	1350	17	38	0	0	ASCRP3000462	ASCRP3000462	10881.1	2815.83	8.692685e+000	2.245221e+000	60	21.5	7.034317e+000	0	0	0	0	0	0	8.8827	1	0	46.8651	22.0333
DATA	1351	17	39	0	0	ASCRP3012541	ASCRP3012541	10906.5	2815.95	2.098384e+000	2.064980e+000	49	21	5.808747e+000	0	0	0	0	0	0	-1.37072	0	0	45.1352	21.3077
DATA	1352	17	40	0	0	ASCRP3009838	ASCRP3009838	10931.6	2815.93	1.047866e+004	1.047868e+003	10784	24	6.885016e+000	0	0	0	0	0	0	10758.6	1	1	53.8203	24.9
DATA	1353	17	41	0	0	ASCRP3006542	ASCRP3006542	10957.1	2816.05	1.783686e+001	2.721909e+000	70	22.5	4.466661e+000	0	0	0	0	0	0	18.3517	1	1	49.1849	22.3929
DATA	1354	17	42	0	0	ASCRP3005674	ASCRP3005674	10982.4	2815.72	1.145661e+001	2.350349e+000	63	21	5.623009e+000	0	0	0	0	0	0	11.8091	1	1	48.8603	22.1852
DATA	1355	17	43	0	0	ASCRP3002196	ASCRP3002196	11008.1	2816.1	5.900796e+000	2.132114e+000	58.5	24	4.417378e+000	0	0	0	0	0	0	6.09243	1	0	46.8651	23.5714
DATA	1356	17	44	0	0	ASCRP3009049	ASCRP3009049	11033.3	2816	2.966084e+002	2.973132e+001	353	22	7.966275e+000	0	0	0	0	0	0	306.668	1	1	49.1849	21.6667
DATA	1357	17	45	0	0	ASCRP3001817	ASCRP3001817	11058.6	2816	6.938271e+001	7.232969e+000	123	24	6.844353e+000	0	0	0	0	0	0	71.82	1	1	49.1849	25.3871
DATA	1358	17	46	0	0	ASCRP3006079	ASCRP3006079	11084	2815.94	1.696883e+001	2.654777e+000	68	23.5	6.694967e+000	0	0	0	0	0	0	17.5813	1	1	46.8651	23.375
DATA	1359	17	47	0	0	ASCRP3003443	ASCRP3003443	11109.3	2816	1.449583e+001	2.502794e+000	68	23	5.998358e+000	0	0	0	0	0	0	15.0294	1	1	49.1849	23.1379
DATA	1360	17	48	0	0	ASCRP3003803	ASCRP3003803	11134.8	2816	1.588508e+002	1.601545e+001	214	24	6.391358e+000	0	0	0	0	0	0	164.772	1	1	46.8651	23.129
DATA	1361	17	49	0	0	ASCRP3006893	ASCRP3006893	11160.2	2816	1.306070e+002	1.321889e+001	194	23	6.161802e+000	0	0	0	0	0	0	135.503	1	1	46.8651	23.303
DATA	1362	17	50	0	0	ASCRP3000740	ASCRP3000740	11185.8	2816	3.182804e+001	3.779926e+000	85	25.5	6.684655e+000	0	0	0	0	0	0	33.0198	1	1	46.8651	23.2692
DATA	1363	17	51	0	0	ASCRP3007945	ASCRP3007945	11210.9	2815.86	8.261676e+000	2.200564e+000	62	23	6.530958e+000	0	0	0	0	0	0	8.56863	1	0	46.1809	23.1818
DATA	1364	17	52	0	0	ASCRP3010598	ASCRP3010598	11236.5	2815.9	1.687692e+001	2.648148e+000	73	24	6.220000e+000	0	0	0	0	0	0	17.4946	1	1	48.2044	24.4167
DATA	1365	17	53	0	0	ASCRP3011824	ASCRP3011824	11261.6	2816.01	1.981688e+001	2.845674e+000	74.5	25	6.035175e+000	0	0	0	0	0	0	20.5264	1	1	48.5334	25.44
DATA	1366	17	54	0	0	ASCRP3001198	ASCRP3001198	11287.3	2816.01	3.058245e+000	2.067092e+000	56	26	6.242268e+000	0	0	0	0	0	0	3.1645	1	0	46.1809	25.8182
DATA	1367	17	55	0	0	ASCRP3004317	ASCRP3004317	11312.5	2816.12	1.250652e+002	1.267291e+001	184	21	6.452787e+000	0	0	0	0	0	0	129.25	1	1	48.8603	21.9615
DATA	1368	17	56	0	0	ASCRP3006598	ASCRP3006598	11338	2815.87	2.500455e+004	2.500456e+003	25875	23	5.323174e+000	0	0	0	0	0	0	25803.2	1	1	54.4085	22.4815
DATA	1369	17	57	0	0	Negative005	Negative005	11363.6	2815.89	2.086629e+000	2.053411e+000	51	24.5	8.010862e+000	0	0	0	0	0	0	-3.28911	0	0	48.5334	25.5
DATA	1370	17	58	0	0	ASCRP3001683	ASCRP3001683	11388.3	2815.74	4.648760e+000	2.109103e+000	60	22	4.582576e+000	0	0	0	0	0	0	4.78013	1	0	47.8731	22.6667
DATA	1371	17	59	0	0	ASCRP3008112	ASCRP3008112	11414.1	2816	3.372529e+001	3.952794e+000	90	22.5	5.271968e+000	0	0	0	0	0	0	34.6031	1	1	46.8651	22.3571
DATA	1372	17	60	0	0	ASCRP3005556	ASCRP3005556	11439.7	2815.95	2.099971e+000	2.075226e+000	58	24	7.548226e+000	0	0	0	0	0	0	1.94143	0	0	48.8603	25.8462
DATA	1373	17	61	0	0	Negative018	Negative018	11465.1	2816.09	2.105279e+000	2.071765e+000	53	24	5.871574e+000	0	0	0	0	0	0	-1.87697	0	0	46.8651	23.6538
DATA	1374	17	62	0	0	A_23_P53126	NM_005574	11490.5	2816	3.686878e+000	2.109840e+000	60	20	4.568734e+000	0	0	0	0	0	0	3.75431	1	0	54.1152	21.04
DATA	1375	17	63	0	0	ASCRP3012671	ASCRP3012671	11515.6	2815.93	5.725582e+000	2.160530e+000	61	23	6.606833e+000	0	0	0	0	0	0	5.81377	1	0	53.8203	23.3103
DATA	1376	17	64	0	0	ASCRP3003792	ASCRP3003792	11541.3	2816.35	3.895876e+000	2.125732e+000	62	25.5	6.600877e+000	0	0	0	0	0	0	3.94368	1	0	46.5243	26.0938
DATA	1377	17	65	0	0	ASCRP3000116	ASCRP3000116	11566.3	2816.12	1.346632e+002	1.362851e+001	195.5	25	5.672194e+000	0	0	0	0	0	0	135.89	1	1	48.8603	24.5926
DATA	1378	17	66	0	0	ASCRP3007409	ASCRP3007409	11592	2816.15	1.600089e+001	2.642741e+000	75.5	23.5	8.724942e+000	0	0	0	0	0	0	16.0928	1	1	46.8651	24.7308
DATA	1379	17	67	0	0	ASCRP3012224	ASCRP3012224	11617.4	2816	2.771016e+001	3.483208e+000	89	25	7.099400e+000	0	0	0	0	0	0	27.7741	1	1	48.5334	24.5172
DATA	1380	17	68	0	0	ASCRP3010337	ASCRP3010337	11642.7	2815.86	7.763291e+000	2.255737e+000	66	24.5	4.962503e+000	0	0	0	0	0	0	7.75387	1	0	48.5334	24.8333
DATA	1381	17	69	0	0	AS_circRNA_control207	AS_circRNA_control207	11668.3	2815.91	1.358062e+002	1.374597e+001	195	25	6.580858e+000	0	0	0	0	0	0	135.148	1	1	48.8603	24
DATA	1382	17	70	0	0	ASCRP3004421	ASCRP3004421	11693.4	2816	2.302494e+001	3.138965e+000	84	24	6.728002e+000	0	0	0	0	0	0	22.8298	1	1	49.1849	25.1379
DATA	1383	17	71	0	0	ASCRP3010954	ASCRP3010954	11718.9	2815.93	7.333344e+001	7.639620e+000	129.5	26	7.700477e+000	0	0	0	0	0	0	72.4399	1	1	54.4085	26.8788
DATA	1384	17	72	0	0	A_23_P2683	NM_024604	11744.1	2815.89	2.185024e+001	3.065070e+000	80	28	8.206319e+000	0	0	0	0	0	0	21.5034	1	1	47.8731	28.0333
DATA	1385	17	73	0	0	ASCRP3011211	ASCRP3011211	11769.8	2816.06	7.131344e+000	2.272528e+000	67	28	8.169442e+000	0	0	0	0	0	0	6.99132	1	0	46.8651	29.1613
DATA	1386	17	74	0	0	Negative038	Negative038	11795.1	2816.14	2.819664e+000	2.184121e+000	63	26.5	7.738107e+000	0	0	0	0	0	0	2.75395	1	0	46.8651	27.7857
DATA	1387	17	75	0	0	ASCRP3007768	ASCRP3007768	11820.3	2816	1.463536e+002	1.479594e+001	206.5	29	7.951466e+000	0	0	0	0	0	0	142.413	1	1	49.1849	29.5
DATA	1388	17	76	0	0	A_23_P215720	NM_000492	11845.9	2816.1	2.034626e+001	2.983423e+000	80	25.5	8.035635e+000	0	0	0	0	0	0	19.725	1	1	48.8603	26.1429
DATA	1389	17	77	0	0	ASCRP3007074	ASCRP3007074	11871.2	2816.03	1.199218e+001	2.496703e+000	72	27.5	5.413478e+000	0	0	0	0	0	0	11.5844	1	1	46.8651	26.9333
DATA	1390	17	78	0	0	Negative045	Negative045	11896.6	2815.91	1.176879e+001	2.492829e+000	74.5	26.5	4.948812e+000	0	0	0	0	0	0	11.3288	1	1	48.8603	27.25
DATA	1391	17	79	0	0	ASCRP3007156	ASCRP3007156	11922	2816.27	1.376743e+001	2.599520e+000	77	27	7.167504e+000	0	0	0	0	0	0	13.2077	1	1	47.8731	29.7429
DATA	1392	17	80	0	0	ASCRP3011599	ASCRP3011599	11947.3	2816.1	5.759748e+001	6.169931e+000	117	27	9.670365e+000	0	0	0	0	0	0	55.0791	1	1	47.2035	29.1143
DATA	1393	17	81	0	0	ASCRP3009148	ASCRP3009148	11973.5	2816.03	2.545074e+001	3.376614e+000	88	26	7.697525e+000	0	0	0	0	0	0	24.2618	1	1	48.8603	26.7576
DATA	1394	17	82	0	0	ASCRP3002847	ASCRP3002847	11998.4	2816.15	7.999840e+001	8.303558e+000	141	31	7.782999e+000	0	0	0	0	0	0	76.049	1	1	48.5334	30.6216
DATA	1395	18	1	0	0	ASCRP3004065	ASCRP3004065	9953.88	2823.03	8.719656e+000	2.395961e+000	57.5	23	7.858441e+000	0	0	0	0	0	0	8.26528	1	0	46.8651	23.4898
DATA	1396	18	2	0	0	ASCRP3013373	ASCRP3013373	9979.14	2823.18	2.276371e+000	2.240133e+000	47	24	6.510910e+000	0	0	0	0	0	0	-2.58894	0	0	45.835	24.7667
DATA	1397	18	3	0	0	Negative007	Negative007	10004.5	2823.36	2.283424e+000	2.252743e+000	50.5	20.5	6.548131e+000	0	0	0	0	0	0	1.50362	0	0	46.8651	21.3438
DATA	1398	18	4	0	0	ASCRP3013067	ASCRP3013067	10030	2823.13	9.649344e+000	2.450674e+000	57.5	22.5	6.535491e+000	0	0	0	0	0	0	9.06105	1	0	54.4085	22.6667
DATA	1399	18	5	0	0	ASCRP3001833	ASCRP3001833	10055.7	2823.09	1.313060e+002	1.332314e+001	175	23	6.411851e+000	0	0	0	0	0	0	123.074	1	1	49.1849	24.3871
DATA	1400	18	6	0	0	ASCRP3005376	ASCRP3005376	10080.9	2822.83	7.764307e+000	2.389361e+000	56	20	4.371407e+000	0	0	0	0	0	0	7.26842	1	0	46.8651	20.1667
DATA	1401	18	7	0	0	ASCRP3003593	ASCRP3003593	10106.3	2822.99	2.053192e+001	3.054207e+000	69	21	2.726348e+000	0	0	0	0	0	0	19.2086	1	1	49.1849	20.7083
DATA	1402	18	8	0	0	ASCRP3006657	ASCRP3006657	10131.6	2823.13	4.287574e+001	4.847369e+000	90.5	21	4.594063e+000	0	0	0	0	0	0	40.1079	1	1	47.5395	20.5185
DATA	1403	18	9	0	0	ASCRP3007355	ASCRP3007355	10157.2	2823.04	8.911754e+001	9.193997e+000	134	21	5.020964e+000	0	0	0	0	0	0	83.393	1	1	46.8651	21.7143
DATA	1404	18	10	0	0	ASCRP3009144	ASCRP3009144	10182.7	2823.13	6.492593e+001	6.874272e+000	109.5	24.5	5.499880e+000	0	0	0	0	0	0	60.8052	1	1	47.5395	24.2143
DATA	1405	18	11	0	0	ASCRP3000435	ASCRP3000435	10207.8	2822.99	4.390462e+001	4.936191e+000	88	22	7.705772e+000	0	0	0	0	0	0	41.1666	1	1	46.8651	21.9259
DATA	1406	18	12	0	0	Negative027	Negative027	10233.6	2822.83	2.988323e+000	2.272183e+000	51	21	5.646613e+000	0	0	0	0	0	0	2.80646	1	0	45.835	22.2069
DATA	1407	18	13	0	0	ASCRP3003451	ASCRP3003451	10258.6	2823.14	2.492785e+001	3.356730e+000	73	23	6.148407e+000	0	0	0	0	0	0	23.4568	1	1	47.2035	22.3929
DATA	1408	18	14	0	0	ASCRP3000920	ASCRP3000920	10283.8	2823.16	7.009983e+000	2.349985e+000	55	20	6.354001e+000	0	0	0	0	0	0	6.61112	1	0	46.1809	21.04
DATA	1409	18	15	0	0	ASCRP3003698	ASCRP3003698	10309.5	2823	8.300576e+004	8.300576e+003	78456	25	6.615882e+000	0	0	0	0	0	0	78483.1	1	1	54.1152	23.6452
DATA	1410	18	16	0	0	ASCRP3007767	ASCRP3007767	10335	2823.08	6.395968e+002	6.399858e+001	662	24	5.302291e+000	0	0	0	0	0	0	606.455	1	1	46.8651	23.3429
DATA	1411	18	17	0	0	ASCRP3007481	ASCRP3007481	10360.3	2823.15	6.662887e+001	7.024330e+000	115	22	6.592315e+000	0	0	0	0	0	0	63.3682	1	1	48.2044	22.7
DATA	1412	18	18	0	0	ASCRP3000554	ASCRP3000554	10385.8	2823	1.616960e+003	1.617112e+002	1595	20.5	5.159079e+000	0	0	0	0	0	0	1542.79	1	1	49.1849	20.9333
DATA	1413	18	19	0	0	ASCRP3010348	ASCRP3010348	10411.3	2823.03	3.227564e+002	3.235119e+001	359	21	5.880057e+000	0	0	0	0	0	0	309.003	1	1	46.1809	22.3784
DATA	1414	18	20	0	0	ASCRP3002194	ASCRP3002194	10436.5	2823	2.752577e+000	2.218926e+000	52	22.5	5.795798e+000	0	0	0	0	0	0	2.64454	1	0	54.1152	23.9643
DATA	1415	18	21	0	0	ASCRP3001013	ASCRP3001013	10461.9	2822.91	2.229261e+000	2.193773e+000	48	22	6.691809e+000	0	0	0	0	0	0	-0.202804	0	0	46.8651	22.697
DATA	1416	18	22	0	0	ASCRP3011615	ASCRP3011615	10487.4	2823.16	1.338500e+001	2.562803e+000	60	23	5.251523e+000	0	0	0	0	0	0	12.9555	1	1	46.8651	23.6129
DATA	1417	18	23	0	0	ASCRP3000321	ASCRP3000321	10512.8	2823.11	4.500151e+000	2.223187e+000	52	23	5.513229e+000	0	0	0	0	0	0	4.37242	1	0	49.5074	21.9355
DATA	1418	18	24	0	0	A_23_P1331	NM_080801	10538.2	2823.2	8.341692e+000	2.323673e+000	58	22.5	6.816225e+000	0	0	0	0	0	0	8.13625	1	0	46.8651	22.2333
DATA	1419	18	25	0	0	ASCRP3000377	ASCRP3000377	10563.5	2823.11	9.026695e+001	9.281628e+000	137	21	4.338587e+000	0	0	0	0	0	0	88.3848	1	1	48.2044	21.36
DATA	1420	18	26	0	0	ASCRP3009155	ASCRP3009155	10588.9	2823.05	1.276447e+002	1.294461e+001	177	22	5.483101e+000	0	0	0	0	0	0	125.469	1	1	48.2044	22.4242
DATA	1421	18	27	0	0	ASCRP3012813	ASCRP3012813	10614	2822.97	2.917331e+001	3.620358e+000	78	21.5	5.465566e+000	0	0	0	0	0	0	28.7855	1	1	45.835	21.3
DATA	1422	18	28	0	0	ASCRP3006697	ASCRP3006697	10639.6	2823.14	2.791060e+000	2.153751e+000	52.5	22	6.065232e+000	0	0	0	0	0	0	2.76463	1	0	47.5395	21.25
DATA	1423	18	29	0	0	ASCRP3010532	ASCRP3010532	10665.2	2823.25	3.607697e+001	4.188287e+000	86	23.5	4.802309e+000	0	0	0	0	0	0	35.8712	1	1	49.5074	23.3929
DATA	1424	18	30	0	0	ASCRP3004888	ASCRP3004888	10690.4	2823.35	9.885355e+000	2.338880e+000	61	22	4.379194e+000	0	0	0	0	0	0	9.86513	1	0	50.1463	22.0345
DATA	1425	18	31	0	0	ASCRP3001791	ASCRP3001791	10715.7	2823.5	3.313544e+001	3.929462e+000	84	24	7.571628e+000	0	0	0	0	0	0	33.1863	1	1	57.5363	25.2727
DATA	1426	18	32	0	0	ASCRP3000186	ASCRP3000186	10741.5	2823.08	9.061964e+000	2.291476e+000	59	22.5	7.748955e+000	0	0	0	0	0	0	9.108	1	0	48.2044	23.75
DATA	1427	18	33	0	0	Negative046	Negative046	10766.6	2823.39	1.548526e+002	1.562670e+001	210	20	5.512358e+000	0	0	0	0	0	0	156.159	1	1	49.1849	21.5313
DATA	1428	18	34	0	0	ASCRP3000053	ASCRP3000053	10791.9	2823.09	4.345034e+001	4.821964e+000	95	25	4.422328e+000	0	0	0	0	0	0	43.9581	1	1	45.835	23.9032
DATA	1429	18	35	0	0	ASCRP3004270	ASCRP3004270	10817.3	2823.18	1.053357e+002	1.073785e+001	159.5	23	6.101702e+000	0	0	0	0	0	0	106.896	1	1	49.5074	22.6667
DATA	1430	18	36	0	0	Negative003	Negative003	10842.4	2823.03	2.112121e+000	2.078498e+000	49	21	4.432873e+000	0	0	0	0	0	0	-0.502246	0	0	47.8731	21.5417
DATA	1431	18	37	1028	1	(+)E1A_r60_a20	E1A_r60_a20	10868.2	2822.93	4.361178e+001	4.828676e+000	94	23	6.829424e+000	0	0	0	0	0	0	44.5088	1	1	46.8651	23.1111
DATA	1432	18	38	0	0	ASCRP3004819	ASCRP3004819	10893.6	2823.03	2.730407e+002	2.738224e+001	329.5	21	7.575889e+000	0	0	0	0	0	0	279.371	1	1	48.2044	22.5862
DATA	1433	18	39	0	0	ASCRP3000015	ASCRP3000015	10918.9	2823.5	1.464963e+002	1.479412e+001	206	23	6.987372e+000	0	0	0	0	0	0	150.246	1	1	56.9804	23.1481
DATA	1434	18	40	0	0	ASCRP3001072	ASCRP3001072	10944.1	2822.99	6.285532e+000	2.151998e+000	58.5	23	3.872983e+000	0	0	0	0	0	0	6.46025	1	0	46.8651	22
DATA	1435	18	41	0	0	ASCRP3002140	ASCRP3002140	10969.7	2823.14	3.401758e+001	3.973841e+000	89	20	3.724486e+000	0	0	0	0	0	0	35.0317	1	1	47.8731	20.4444
DATA	1436	18	42	0	0	Negative004	Negative004	10995.4	2823.39	2.083733e+000	2.050561e+000	51	22.5	6.268971e+000	0	0	0	0	0	0	-1.69617	0	0	49.5074	23.5
DATA	1437	18	43	0	0	A_23_P111995	NM_002318	11020.6	2823.36	1.112545e+002	1.131229e+001	168	23	8.378000e+000	0	0	0	0	0	0	114.942	1	1	49.8279	23.037
DATA	1438	18	44	0	0	ASCRP3002703	ASCRP3002703	11045.9	2823.5	1.789309e+001	2.717239e+000	68	23	6.039280e+000	0	0	0	0	0	0	18.5094	1	1	65	23.4828
DATA	1439	18	45	0	0	ASCRP3010085	ASCRP3010085	11071.3	2823.31	3.798003e+001	4.312532e+000	93	24	6.759153e+000	0	0	0	0	0	0	39.3289	1	1	50.4627	24.3846
DATA	1440	18	46	0	0	ASCRP3007970	ASCRP3007970	11096.8	2822.95	3.791466e+001	4.306000e+000	92	24	7.338652e+000	0	0	0	0	0	0	39.2927	1	1	45.835	23.3214
DATA	1441	18	47	0	0	ASCRP3001166	ASCRP3001166	11122.3	2823.5	2.073078e+000	2.040086e+000	51	24	6.184559e+000	0	0	0	0	0	0	0.065519	0	0	57.5363	24.0345
DATA	1442	18	48	0	0	ASCRP3013198	ASCRP3013198	11147.6	2823.45	3.488950e+001	4.041305e+000	90	24	4.727813e+000	0	0	0	0	0	0	36.1882	1	1	49.8279	23.069
DATA	1443	18	49	0	0	ASCRP3006356	ASCRP3006356	11173	2823.34	1.539203e+001	2.554991e+000	70	20.5	5.881097e+000	0	0	0	0	0	0	15.966	1	1	46.5243	22.0714
DATA	1444	18	50	0	0	ASCRP3012365	ASCRP3012365	11198.4	2822.88	8.851121e+001	9.083093e+000	146	23	6.070400e+000	0	0	0	0	0	0	91.7964	1	1	46.8651	22.7241
DATA	1445	18	51	0	0	ASCRP3009637	ASCRP3009637	11223.8	2823.1	6.439455e+001	6.755029e+000	119	23	5.558572e+000	0	0	0	0	0	0	66.7557	1	1	46.8651	23.9091
DATA	1446	18	52	0	0	ASCRP3002751	ASCRP3002751	11249.1	2823.5	1.661819e+001	2.632704e+000	71	24	5.346288e+000	0	0	0	0	0	0	17.2159	1	1	56.9804	23.129
DATA	1447	18	53	0	0	ASCRP3002721	ASCRP3002721	11274.2	2823.5	1.208730e+001	2.374444e+000	66.5	22	7.295150e+000	0	0	0	0	0	0	12.5108	1	1	47.2035	23.8276
DATA	1448	18	54	0	0	ASCRP3002773	ASCRP3002773	11299.9	2823.5	2.136319e+000	2.057243e+000	58	24	6.308064e+000	0	0	0	0	0	0	2.20862	1	0	56.9804	23.3333
DATA	1449	18	55	0	0	ASCRP3007943	ASCRP3007943	11325.4	2823.57	1.802740e+001	2.729118e+000	70.5	20	4.564355e+000	0	0	0	0	0	0	18.6117	1	1	57.5363	19.6
DATA	1450	18	56	0	0	ASCRP3000069	ASCRP3000069	11350.8	2823.12	2.348709e+003	2.348799e+002	2469	23	4.943683e+000	0	0	0	0	0	0	2421	1	1	46.5243	22.76
DATA	1451	18	57	0	0	ASCRP3010629	ASCRP3010629	11376.1	2823.41	8.868102e+001	9.103304e+000	146	21	4.343001e+000	0	0	0	0	0	0	91.2444	1	1	48.8603	20.9565
DATA	1452	18	58	0	0	CUST_20_PI418767722	NM_006013	11401.5	2823.41	1.436435e+001	2.511469e+000	69	21.5	6.452657e+000	0	0	0	0	0	0	14.7495	1	1	48.5334	23.5333
DATA	1453	18	59	0	0	ASCRP3010122	ASCRP3010122	11426.6	2823.39	6.970048e+001	7.269423e+000	127	25	6.189734e+000	0	0	0	0	0	0	71.4114	1	1	48.8603	24.7931
DATA	1454	18	60	0	0	ASCRP3005782	ASCRP3005782	11452.3	2823.34	1.148042e+002	1.166550e+001	174.5	25.5	6.494613e+000	0	0	0	0	0	0	117.334	1	1	49.8279	26.5
DATA	1455	18	61	0	0	ASCRP3008940	ASCRP3008940	11477.7	2823.22	2.023696e+002	2.034308e+001	267	21	7.831193e+000	0	0	0	0	0	0	206.29	1	1	47.5395	23.4483
DATA	1456	18	62	0	0	ASCRP3013488	ASCRP3013488	11503.2	2823.41	2.044988e+003	2.045094e+002	2117	23	4.412597e+000	0	0	0	0	0	0	2078.72	1	1	53.2255	22.0833
DATA	1457	18	63	0	0	ASCRP3004514	ASCRP3004514	11528.6	2823.44	4.698635e+002	4.703269e+001	541	25	7.240590e+000	0	0	0	0	0	0	476.203	1	1	48.2044	26.3636
DATA	1458	18	64	0	0	AS_circRNA_control205	AS_circRNA_control205	11554	2823.09	2.996037e+003	2.996111e+002	3094	25	5.266775e+000	0	0	0	0	0	0	3027.09	1	1	43.3362	25.8966
DATA	1459	18	65	0	0	ASCRP3008682	ASCRP3008682	11579.3	2823.12	7.128305e+000	2.218110e+000	64	24	5.488473e+000	0	0	0	0	0	0	7.17894	1	0	46.1809	23.96
DATA	1460	18	66	0	0	ASCRP3009989	ASCRP3009989	11604.7	2823.18	2.160485e+000	2.118607e+000	61.5	23	7.865554e+000	0	0	0	0	0	0	2.16849	1	0	49.5074	22.9375
DATA	1461	18	67	1028	1	(+)E1A_r60_a20	E1A_r60_a20	11629.9	2823.65	4.349308e+001	4.836247e+000	100	24	6.721043e+000	0	0	0	0	0	0	43.5027	1	1	48.5334	24.3793
DATA	1462	18	68	0	0	ASCRP3002507	ASCRP3002507	11655.4	2823.59	1.120379e+002	1.140307e+001	169	24.5	5.737996e+000	0	0	0	0	0	0	111.661	1	1	47.5395	23.9643
DATA	1463	18	69	0	0	ASCRP3001502	ASCRP3001502	11680.7	2823.86	2.164712e+000	2.130252e+000	53	23	7.377502e+000	0	0	0	0	0	0	-5.88941	0	0	53.2255	24.5833
DATA	1464	18	70	0	0	ASCRP3011608	ASCRP3011608	11706.3	2823.7	4.135081e+001	4.655193e+000	100	23.5	6.502431e+000	0	0	0	0	0	0	40.9092	1	1	46.8651	26.1667
DATA	1465	18	71	0	0	ASCRP3003607	ASCRP3003607	11731.7	2823.58	2.527517e+003	2.527608e+002	2551	27.5	8.890716e+000	0	0	0	0	0	0	2491.18	1	1	47.2035	28.3
DATA	1466	18	72	0	0	ASCRP3002495	ASCRP3002495	11757.2	2823.57	1.110596e+002	1.131299e+001	166	27	8.012088e+000	0	0	0	0	0	0	109.049	1	1	48.2044	27.75
DATA	1467	18	73	0	0	ASCRP3012564	ASCRP3012564	11782.5	2823.69	4.639636e+001	5.118840e+000	106	26	8.281032e+000	0	0	0	0	0	0	45.3857	1	1	48.5334	28.037
DATA	1468	18	74	0	0	ASCRP3003966	ASCRP3003966	11807.6	2823.48	3.881751e+000	2.204935e+000	65	26	8.311638e+000	0	0	0	0	0	0	3.78316	1	0	44.4243	28.8
DATA	1469	18	75	0	0	A_23_P250813	NM_000553	11833.3	2823.7	5.485361e+001	5.902174e+000	116	30	7.861483e+000	0	0	0	0	0	0	53.2606	1	1	46.8651	29.6071
DATA	1470	18	76	0	0	ASCRP3001426	ASCRP3001426	11858.6	2823.42	6.359120e+001	6.724533e+000	123	27.5	6.573099e+000	0	0	0	0	0	0	61.5215	1	1	46.5243	27.4091
DATA	1471	18	77	0	0	ASCRP3011451	ASCRP3011451	11884.3	2823.67	2.410752e+000	2.207611e+000	66	26	4.536388e+000	0	0	0	0	0	0	2.32392	1	0	46.5243	26.3103
DATA	1472	18	78	0	0	ASCRP3007205	ASCRP3007205	11909.3	2823.34	1.553420e+002	1.568947e+001	211.5	27	7.247388e+000	0	0	0	0	0	0	149.244	1	1	45.1352	28.8966
DATA	1473	18	79	0	0	ASCRP3006006	ASCRP3006006	11934.9	2823.36	6.809383e+000	2.311672e+000	71	29.5	7.188883e+000	0	0	0	0	0	0	6.52045	1	0	44.4243	30.6765
DATA	1474	18	80	0	0	ASCRP3004675	ASCRP3004675	11960.3	2823.75	2.086040e+001	3.043427e+000	82	27	8.569783e+000	0	0	0	0	0	0	19.9126	1	1	47.5395	28.2059
DATA	1475	18	81	0	0	ASCRP3006260	ASCRP3006260	11985.7	2823.68	1.303209e+002	1.322025e+001	185	28	6.668987e+000	0	0	0	0	0	0	124.038	1	1	48.5334	28.3462
DATA	1476	18	82	0	0	Negative046	Negative046	12011.1	2823.42	1.384085e+002	1.401911e+001	196	30	7.464718e+000	0	0	0	0	0	0	131.38	1	1	44.0646	29.8037
DATA	1477	19	1	0	0	ASCRP3003011	ASCRP3003011	9941.03	2830.32	4.043982e+000	2.259583e+000	54	22	6.212939e+000	0	0	0	0	0	0	3.84801	1	0	48.2044	22.9211
DATA	1478	19	2	0	0	ASCRP3012540	ASCRP3012540	9966.85	2829.77	2.269151e+000	2.233028e+000	48	24	5.749614e+000	0	0	0	0	0	0	-1.62107	0	0	48.5334	24.4839
DATA	1479	19	3	0	0	ASCRP3010858	ASCRP3010858	9992.05	2830.09	3.062830e+002	3.071015e+001	339	22	6.371252e+000	0	0	0	0	0	0	289.151	1	1	46.8651	22.0833
DATA	1480	19	4	0	0	ASCRP3000312	ASCRP3000312	10017.2	2830.19	1.378142e+002	1.396339e+001	175	21	5.937624e+000	0	0	0	0	0	0	129.743	1	1	47.5395	20.8462
DATA	1481	19	5	0	0	ASCRP3010168	ASCRP3010168	10042.7	2830.41	1.552157e+002	1.568405e+001	193	26	5.427988e+000	0	0	0	0	0	0	145.812	1	1	47.5395	25.9655
DATA	1482	19	6	0	0	ASCRP3007687	ASCRP3007687	10068	2829.95	4.738803e+000	2.304735e+000	53	20	6.354407e+000	0	0	0	0	0	0	4.44441	1	0	43.3362	21.6129
DATA	1483	19	7	0	0	ASCRP3007982	ASCRP3007982	10093.6	2830.19	1.855690e+002	1.869372e+001	221	19	4.108122e+000	0	0	0	0	0	0	173.876	1	1	49.5074	19.72
DATA	1484	19	8	0	0	ASCRP3011104	ASCRP3011104	10119	2830.2	2.142346e+001	3.113033e+000	70	21	4.436192e+000	0	0	0	0	0	0	20.0648	1	1	46.8651	19.5862
DATA	1485	19	9	0	0	ASCRP3000489	ASCRP3000489	10144.3	2830.39	3.317749e+001	4.013458e+000	79	22	4.870583e+000	0	0	0	0	0	0	31.0762	1	1	47.5395	21.5484
DATA	1486	19	10	0	0	ASCRP3005723	ASCRP3005723	10169.4	2830.33	1.051150e+001	2.489996e+000	56	23	4.532335e+000	0	0	0	0	0	0	9.85081	1	0	47.2035	22.0278
DATA	1487	19	11	0	0	Negative005	Negative005	10195.4	2830.18	2.291555e+000	2.255076e+000	46	25	7.582571e+000	0	0	0	0	0	0	-2.19501	0	0	45.4864	23.1538
DATA	1488	19	12	0	0	Negative041	Negative041	10220.2	2830.22	2.288490e+000	2.253242e+000	49	21	6.106616e+000	0	0	0	0	0	0	0.685857	0	0	47.8731	22.0571
DATA	1489	19	13	0	0	A_23_P11507	NM_015534	10246	2830.41	1.007775e+001	2.463609e+000	58	23	6.490717e+000	0	0	0	0	0	0	9.48293	1	0	47.2035	23.6
DATA	1490	19	14	0	0	A_23_P256956	NM_005733	10271.7	2830.19	5.830702e+000	2.317959e+000	55	21	6.124127e+000	0	0	0	0	0	0	5.49788	1	0	45.835	21.1724
DATA	1491	19	15	0	0	ASCRP3013020	ASCRP3013020	10296.5	2830	3.080170e+001	3.807560e+000	79.5	21	6.868318e+000	0	0	0	0	0	0	29.1098	1	1	54.1152	21.5926
DATA	1492	19	16	0	0	ASCRP3002231	ASCRP3002231	10322.4	2830.07	5.550220e+000	2.300262e+000	54	25	3.882534e+000	0	0	0	0	0	0	5.2595	1	0	53.8203	24.5
DATA	1493	19	17	0	0	CUST_13_PI418767722	NM_005022	10347.5	2830	4.900703e+004	4.900704e+003	46563	23	6.308955e+000	0	0	0	0	0	0	46571.9	1	1	54.1152	23.1071
DATA	1494	19	18	0	0	ASCRP3002824	ASCRP3002824	10372.9	2830.07	8.025117e+001	8.326279e+000	125	22	7.293718e+000	0	0	0	0	0	0	76.4999	1	1	54.4085	23.4857
DATA	1495	19	19	0	0	ASCRP3002682	ASCRP3002682	10397.8	2830.16	6.993306e+000	2.319892e+000	55	20	3.101808e+000	0	0	0	0	0	0	6.68788	1	0	46.1809	20.9394
DATA	1496	19	20	0	0	ASCRP3004665	ASCRP3004665	10423.9	2830.25	3.224566e+001	3.905937e+000	81	22	5.046778e+000	0	0	0	0	0	0	30.9461	1	1	47.5395	22.4054
DATA	1497	19	21	0	0	ASCRP3006498	ASCRP3006498	10449.2	2830.46	1.821691e+002	1.834884e+001	226	23	5.631517e+000	0	0	0	0	0	0	175.452	1	1	46.1809	23.2258
DATA	1498	19	22	0	0	ASCRP3000402	ASCRP3000402	10474.8	2830.43	1.414867e+001	2.605849e+000	63	21	5.188697e+000	0	0	0	0	0	0	13.6772	1	1	46.5243	22.5484
DATA	1499	19	23	0	0	Negative031	Negative031	10499.8	2830.25	5.834767e+000	2.256982e+000	57	23	5.704324e+000	0	0	0	0	0	0	5.66112	1	0	49.5074	22.9063
DATA	1500	19	24	0	0	ASCRP3011957	ASCRP3011957	10525.1	2830.25	2.207157e+000	2.180954e+000	51	23	5.751661e+000	0	0	0	0	0	0	1.92042	0	0	45.835	21.4333
DATA	1501	19	25	0	0	ASCRP3008063	ASCRP3008063	10550.6	2830.31	2.672016e+002	2.680762e+001	314	23	6.213426e+000	0	0	0	0	0	0	261.238	1	1	47.8731	23.24
DATA	1502	19	26	0	0	ASCRP3011135	ASCRP3011135	10576	2830.27	4.393279e+001	4.893517e+000	92.5	22	6.982663e+000	0	0	0	0	0	0	43.1175	1	1	46.1809	23.5152
DATA	1503	19	27	0	0	ASCRP3002171	ASCRP3002171	10601.5	2830.25	4.174732e+001	4.694497e+000	90	21.5	4.051972e+000	0	0	0	0	0	0	41.1309	1	1	47.5395	20.375
DATA	1504	19	28	0	0	ASCRP3012455	ASCRP3012455	10626.9	2830.12	3.744316e+001	4.312180e+000	85	18	5.307043e+000	0	0	0	0	0	0	37.0309	1	1	46.8651	20.2
DATA	1505	19	29	0	0	ASCRP3008396	ASCRP3008396	10652.3	2830.43	7.673006e+001	7.963394e+000	127	22.5	4.716710e+000	0	0	0	0	0	0	76.1717	1	1	47.5395	23.1071
DATA	1506	19	30	1028	1	(+)E1A_r60_a135	E1A_r60_a135	10677.7	2830.43	2.157357e+000	2.123014e+000	49	22	4.585373e+000	0	0	0	0	0	0	-0.998911	0	0	47.8731	23.2222
DATA	1507	19	31	0	0	ASCRP3000960	ASCRP3000960	10703.1	2830.21	1.149544e+001	2.407518e+000	61	20	4.809712e+000	0	0	0	0	0	0	11.4956	1	1	46.1809	21
DATA	1508	19	32	0	0	ASCRP3002393	ASCRP3002393	10728.7	2830.38	4.159952e+001	4.663514e+000	92	22	7.083748e+000	0	0	0	0	0	0	41.7473	1	1	46.8651	22.5556
DATA	1509	19	33	0	0	ASCRP3002032	ASCRP3002032	10753.7	2830.34	1.082132e+002	1.102336e+001	158	19.5	5.948051e+000	0	0	0	0	0	0	108.962	1	1	46.8651	21
DATA	1510	19	34	0	0	ASCRP3004239	ASCRP3004239	10779.1	2830.28	1.112360e+001	2.371080e+000	62.5	19	6.231899e+000	0	0	0	0	0	0	11.2373	1	1	45.835	21.3548
DATA	1511	19	35	0	0	ASCRP3011431	ASCRP3011431	10804.6	2830.31	1.077982e+001	2.349316e+000	62	24	5.979645e+000	0	0	0	0	0	0	10.9243	1	1	47.5395	23.5517
DATA	1512	19	36	0	0	ASCRP3002530	ASCRP3002530	10830	2830.51	6.200285e+001	6.540256e+000	115.5	23	4.999868e+000	0	0	0	0	0	0	63.0207	1	1	46.1809	23.0357
DATA	1513	19	37	0	0	ASCRP3012292	ASCRP3012292	10855.4	2830.24	3.855924e+001	4.378973e+000	91	21	4.224137e+000	0	0	0	0	0	0	39.302	1	1	47.8731	21.52
DATA	1514	19	38	0	0	ASCRP3000519	ASCRP3000519	10880.4	2830.16	4.058774e+000	2.109449e+000	54	23	8.023285e+000	0	0	0	0	0	0	4.14767	1	0	48.5334	24.4571
DATA	1515	19	39	0	0	ASCRP3013499	ASCRP3013499	10906.5	2830.28	1.452896e+001	2.524799e+000	63	20	5.713624e+000	0	0	0	0	0	0	14.8843	1	1	48.5334	20.1429
DATA	1516	19	40	0	0	ASCRP3004095	ASCRP3004095	10931.8	2830.11	1.836977e+001	2.760301e+000	69	25	8.943070e+000	0	0	0	0	0	0	18.8609	1	1	47.8731	26.3871
DATA	1517	19	41	0	0	ASCRP3003853	ASCRP3003853	10957.1	2830.21	2.549318e+001	3.275165e+000	77	22	5.611136e+000	0	0	0	0	0	0	26.2276	1	1	46.8651	21.8788
DATA	1518	19	42	0	0	ASCRP3001092	ASCRP3001092	10982.5	2830.32	2.750553e+001	3.431902e+000	79	22	6.193712e+000	0	0	0	0	0	0	28.3492	1	1	46.8651	23.1724
DATA	1519	19	43	0	0	ASCRP3001745	ASCRP3001745	11008	2830.2	1.217310e+001	2.383445e+000	63	22	6.312381e+000	0	0	0	0	0	0	12.5666	1	1	46.8651	22.6667
DATA	1520	19	44	0	0	ASCRP3011484	ASCRP3011484	11033.4	2830.31	1.374671e+002	1.389819e+001	192	22	5.205323e+000	0	0	0	0	0	0	142.103	1	1	47.8731	21.8462
DATA	1521	19	45	0	0	AS_circRNA_control210	AS_circRNA_control210	11058.7	2830.44	5.252766e+003	5.252806e+002	5472.5	23	6.200590e+000	0	0	0	0	0	0	5436.01	1	1	47.5395	23.7742
DATA	1522	19	46	0	0	ASCRP3012485	ASCRP3012485	11084.2	2830.11	2.133298e+001	2.953238e+000	72	22	7.554063e+000	0	0	0	0	0	0	22.0971	1	1	48.5334	22.7714
DATA	1523	19	47	0	0	ASCRP3010637	ASCRP3010637	11109.3	2830.17	2.073917e+000	2.040902e+000	52.5	23	7.038988e+000	0	0	0	0	0	0	-0.313338	0	0	45.835	22.8788
DATA	1524	19	48	0	0	ASCRP3002301	ASCRP3002301	11134.8	2830.32	1.736208e+003	1.736327e+002	1868.5	24	6.342568e+000	0	0	0	0	0	0	1800.3	1	1	48.5334	23.8824
DATA	1525	19	49	0	0	Negative013	Negative013	11160.6	2830.26	2.072713e+000	2.039717e+000	53	24	4.470820e+000	0	0	0	0	0	0	-0.987533	0	0	47.8731	23.2
DATA	1526	19	50	0	0	Negative040	Negative040	11185.6	2830.43	2.072881e+000	2.039883e+000	50.5	26	6.150094e+000	0	0	0	0	0	0	-3.09546	0	0	57.5363	24.9032
DATA	1527	19	51	0	0	ASCRP3006205	ASCRP3006205	11211.1	2830.69	3.369773e+001	3.939446e+000	89	23	5.659773e+000	0	0	0	0	0	0	34.9332	1	1	47.8731	23.5405
DATA	1528	19	52	0	0	ASCRP3011316	ASCRP3011316	11236.4	2830.41	5.730864e+000	2.120580e+000	60	24.5	5.818717e+000	0	0	0	0	0	0	5.93772	1	0	46.8651	25.2667
DATA	1529	19	53	0	0	AS_circRNA_control205	AS_circRNA_control205	11261.7	2830.73	2.980511e+003	2.980581e+002	3142.5	24	5.275596e+000	0	0	0	0	0	0	3085.59	1	1	50.1463	23.2963
DATA	1530	19	54	0	0	ASCRP3001091	ASCRP3001091	11287.1	2830.28	1.704994e+001	2.662839e+000	71	22	5.971707e+000	0	0	0	0	0	0	17.6331	1	1	48.8603	22.875
DATA	1531	19	55	0	0	ASCRP3000680	ASCRP3000680	11312.6	2830.6	5.472072e+002	5.475904e+001	624	21	6.519769e+000	0	0	0	0	0	0	565.194	1	1	53.2255	21.6897
DATA	1532	19	56	0	0	ASCRP3013598	ASCRP3013598	11338	2830.46	5.983119e+000	2.136586e+000	60	24	8.202814e+000	0	0	0	0	0	0	6.17059	1	0	55.8519	25.6154
DATA	1533	19	57	0	0	ASCRP3012915	ASCRP3012915	11363.5	2830.6	1.893699e+002	1.904813e+001	246	23	5.176258e+000	0	0	0	0	0	0	194.965	1	1	52.0157	21.8571
DATA	1534	19	58	0	0	ASCRP3009046	ASCRP3009046	11388.8	2830.92	5.331391e+001	5.715051e+000	109	21	4.612630e+000	0	0	0	0	0	0	54.7826	1	1	49.1849	21.7407
DATA	1535	19	59	0	0	ASCRP3007774	ASCRP3007774	11414.1	2830.64	1.043253e+001	2.311814e+000	67	24	6.882579e+000	0	0	0	0	0	0	10.6972	1	1	49.8279	24.3548
DATA	1536	19	60	0	0	ASCRP3000236	ASCRP3000236	11439.6	2830.78	5.914565e+001	6.265643e+000	116	25	7.792517e+000	0	0	0	0	0	0	60.5034	1	1	49.1849	25.2174
DATA	1537	19	61	0	0	ASCRP3010805	ASCRP3010805	11464.8	2830.21	2.106567e+000	2.073399e+000	57	24	7.373941e+000	0	0	0	0	0	0	0.397602	0	0	46.8651	24.125
DATA	1538	19	62	0	0	ASCRP3008833	ASCRP3008833	11490.5	2830.5	3.960307e+000	2.116153e+000	60	22.5	8.241959e+000	0	0	0	0	0	0	4.03005	1	0	57.5363	23.3214
DATA	1539	19	63	0	0	AS_circRNA_control202	AS_circRNA_control202	11515.5	2830.78	2.707342e+002	2.715356e+001	319	23	7.238059e+000	0	0	0	0	0	0	274.717	1	1	50.7771	24.7083
DATA	1540	19	64	0	0	ASCRP3001520	ASCRP3001520	11541.3	2830.5	2.531819e+001	3.283727e+000	84	25	6.468601e+000	0	0	0	0	0	0	25.6119	1	1	57.5363	25.697
DATA	1541	19	65	0	0	ASCRP3011964	ASCRP3011964	11566.3	2830.67	3.999386e+001	4.516126e+000	98	27	5.846081e+000	0	0	0	0	0	0	40.3309	1	1	50.7771	26.48
DATA	1542	19	66	0	0	Negative032	Negative032	11591.8	2830.73	2.138702e+000	2.104656e+000	56	25	5.791240e+000	0	0	0	0	0	0	-1.94598	0	0	50.1463	24.3333
DATA	1543	19	67	0	0	ASCRP3008361	ASCRP3008361	11617.9	2830.64	9.480405e+000	2.315090e+000	67	25	7.214608e+000	0	0	0	0	0	0	9.49519	1	0	49.8279	25.1333
DATA	1544	19	68	0	0	ASCRP3002427	ASCRP3002427	11642.7	2830.5	1.455561e+002	1.470909e+001	201.5	26	6.887420e+000	0	0	0	0	0	0	145.283	1	1	65	24.3548
DATA	1545	19	69	0	0	ASCRP3006167	ASCRP3006167	11668.3	2830.84	6.508839e+002	6.512314e+001	700	27	7.402027e+000	0	0	0	0	0	0	647.292	1	1	48.2044	26.04
DATA	1546	19	70	0	0	ASCRP3000543	ASCRP3000543	11693.6	2830.69	4.561968e+002	4.566961e+001	505	24.5	7.623547e+000	0	0	0	0	0	0	452.025	1	1	52.6241	26.0385
DATA	1547	19	71	0	0	ASCRP3006934	ASCRP3006934	11718.9	2830.5	2.177482e+000	2.142818e+000	57.5	29	7.196229e+000	0	0	0	0	0	0	-2.94701	0	0	65	28
DATA	1548	19	72	0	0	A_23_P252748	NM_007152	11744.4	2830.51	8.560654e+001	8.826733e+000	142	26	8.675141e+000	0	0	0	0	0	0	84.1919	1	1	49.8279	26.5161
DATA	1549	19	73	0	0	ASCRP3008069	ASCRP3008069	11769.7	2830.75	3.470749e+001	4.087474e+000	92	25.5	7.877219e+000	0	0	0	0	0	0	34.0059	1	1	46.8651	27.4667
DATA	1550	19	74	0	0	Negative056	Negative056	11795.2	2830.58	2.202199e+000	2.167142e+000	56	25.5	7.797830e+000	0	0	0	0	0	0	-3.50605	0	0	49.5074	27.3846
DATA	1551	19	75	0	0	ASCRP3009503	ASCRP3009503	11820.6	2830.74	1.987308e+001	2.946337e+000	80.5	27	7.421575e+000	0	0	0	0	0	0	19.3264	1	1	49.5074	28.8148
DATA	1553	19	77	0	0	ASCRP3008481	ASCRP3008481	11871.4	2830.57	3.644442e+001	4.252344e+000	97	28	4.941322e+000	0	0	0	0	0	0	35.1864	1	1	50.4627	28.2
DATA	1554	19	78	0	0	ASCRP3009583	ASCRP3009583	11896.7	2830.71	5.503522e+001	5.926441e+000	113.5	25.5	6.540289e+000	0	0	0	0	0	0	52.9512	1	1	49.5074	24.8462
DATA	1555	19	79	0	0	ASCRP3004896	ASCRP3004896	11922	2830.67	3.348364e+000	2.231217e+000	66	28	6.791994e+000	0	0	0	0	0	0	3.21087	1	0	51.0895	29.7419
DATA	1556	19	80	0	0	ASCRP3013138	ASCRP3013138	11947.6	2830.5	3.492951e+001	4.135009e+000	94.5	27	6.324166e+000	0	0	0	0	0	0	33.3878	1	1	49.8279	28.069
DATA	1557	19	81	0	0	ASCRP3009758	ASCRP3009758	11973.1	2830.68	3.741438e+001	4.350351e+000	96	27.5	7.757229e+000	0	0	0	0	0	0	35.6554	1	1	49.1849	29.2143
DATA	1558	19	82	0	0	ASCRP3010310	ASCRP3010310	11998.5	2830.5	7.573442e+002	7.576712e+001	772	28	7.058843e+000	0	0	0	0	0	0	719.723	1	1	50.4627	27.7436
DATA	1559	20	1	0	0	CUST_15_PI418767722	NM_001614	9953.82	2838	1.144681e+002	1.166097e+001	155	23	7.638910e+000	0	0	0	0	0	0	108.851	1	1	49.1849	23.3529
DATA	1560	20	2	0	0	ASCRP3007186	ASCRP3007186	9979.21	2837.81	1.088303e+002	1.110984e+001	152.5	23.5	6.582535e+000	0	0	0	0	0	0	103.078	1	1	47.5395	22.9412
DATA	1561	20	3	0	0	ASCRP3003516	ASCRP3003516	10004.6	2837.75	5.716517e+000	2.312464e+000	56.5	21	7.680457e+000	0	0	0	0	0	0	5.39679	1	0	46.5243	22.2143
DATA	1562	20	4	0	0	ASCRP3004151	ASCRP3004151	10030.1	2837.5	2.282890e+000	2.252324e+000	51	21	5.625884e+000	0	0	0	0	0	0	1.51795	0	0	46.8651	22.2667
DATA	1563	20	5	0	0	ASCRP3004364	ASCRP3004364	10055.3	2837.76	1.282846e+002	1.302440e+001	167	25	7.119862e+000	0	0	0	0	0	0	120.57	1	1	47.5395	24.8857
DATA	1564	20	6	0	0	ASCRP3012152	ASCRP3012152	10081	2837.84	3.394596e+002	3.402069e+001	366	19	4.258325e+000	0	0	0	0	0	0	318.625	1	1	51.4001	19.7333
DATA	1565	20	7	0	0	ASCRP3008197	ASCRP3008197	10106	2837.81	2.562618e+001	3.413762e+000	72	21	4.956219e+000	0	0	0	0	0	0	24.0353	1	1	45.4864	21.4444
DATA	1566	20	8	0	0	ASCRP3005442	ASCRP3005442	10131.5	2838	2.220103e+001	3.165087e+000	69	21	5.362368e+000	0	0	0	0	0	0	20.8184	1	1	54.1152	20.7037
DATA	1567	20	9	0	0	ASCRP3001055	ASCRP3001055	10157	2838	4.217452e+000	2.294396e+000	53	22.5	4.066413e+000	0	0	0	0	0	0	3.95578	1	0	54.9904	22.5833
DATA	1568	20	10	0	0	ASCRP3000813	ASCRP3000813	10182.5	2838	1.537200e+001	2.728042e+000	65	23	5.665889e+000	0	0	0	0	0	0	14.4284	1	1	54.1152	22.3667
DATA	1569	20	11	0	0	ASCRP3005035	ASCRP3005035	10207.5	2838	2.388877e+000	2.263883e+000	52	24	6.614669e+000	0	0	0	0	0	0	2.2447	1	0	54.1152	22.9231
DATA	1570	20	12	66	-1	(-)3xSLv1	NegativeControl	10233.3	2838.01	2.284182e+000	2.247820e+000	46	22	6.031574e+000	0	0	0	0	0	0	-4.34035	0	0	48.5334	22.8108
DATA	1571	20	13	0	0	ASCRP3005107	ASCRP3005107	10258.6	2838	3.910028e+002	3.916460e+001	414	24	6.231899e+000	0	0	0	0	0	0	368.642	1	1	50.4627	23.6452
DATA	1572	20	14	0	0	ASCRP3011888	ASCRP3011888	10284	2838	2.190092e+001	3.131910e+000	70	19.5	6.973400e+000	0	0	0	0	0	0	20.6932	1	1	54.9904	19.9643
DATA	1573	20	15	0	0	ASCRP3007672	ASCRP3007672	10309.5	2837.83	2.254815e+001	3.173660e+000	70.5	23	6.244917e+000	0	0	0	0	0	0	21.3569	1	1	47.2035	23.0313
DATA	1574	20	16	0	0	ASCRP3003417	ASCRP3003417	10334.9	2837.84	1.413520e+003	1.413695e+002	1392.5	23	4.116828e+000	0	0	0	0	0	0	1342.48	1	1	51.7088	22.3448
DATA	1575	20	17	0	0	ASCRP3003350	ASCRP3003350	10360.2	2837.91	1.500205e+003	1.500370e+002	1478	25	4.775897e+000	0	0	0	0	0	0	1428.99	1	1	48.2044	24.1333
DATA	1576	20	18	0	0	ASCRP3013544	ASCRP3013544	10385.5	2838	7.066450e+000	2.323891e+000	55	20	4.281302e+000	0	0	0	0	0	0	6.75212	1	0	54.1152	20.7273
DATA	1577	20	19	0	0	ASCRP3001208	ASCRP3001208	10411	2837.8	2.717014e+003	2.717103e+002	2653	21	4.588098e+000	0	0	0	0	0	0	2604.74	1	1	46.8651	21.025
DATA	1578	20	20	0	0	ASCRP3008243	ASCRP3008243	10436.6	2837.67	2.946138e+001	3.676264e+000	81	21.5	5.710418e+000	0	0	0	0	0	0	28.3421	1	1	47.2035	22.3125
DATA	1579	20	21	0	0	ASCRP3007255	ASCRP3007255	10461.7	2837.9	4.198825e+001	4.736152e+000	90	21.5	5.494499e+000	0	0	0	0	0	0	40.5367	1	1	47.8731	22.5625
DATA	1580	20	22	0	0	ASCRP3011654	ASCRP3011654	10487.2	2837.81	5.718034e+000	2.256740e+000	54	22.5	5.132273e+000	0	0	0	0	0	0	5.54064	1	0	47.8731	22.9333
DATA	1581	20	23	0	0	ASCRP3012666	ASCRP3012666	10512.8	2837.82	2.342749e+001	3.196674e+000	72	23	6.218388e+000	0	0	0	0	0	0	22.7861	1	1	48.5334	22.0938
DATA	1582	20	24	0	0	CUST_8_PI418767722	NM_021009	10538	2837.89	9.062853e+001	9.318269e+000	135	24	5.910988e+000	0	0	0	0	0	0	88.4793	1	1	46.8651	23.8387
DATA	1583	20	25	0	0	ASCRP3000793	ASCRP3000793	10563.4	2837.87	6.550354e+001	6.896841e+000	114	21	4.752610e+000	0	0	0	0	0	0	64.1936	1	1	47.5395	21.9286
DATA	1584	20	26	0	0	ASCRP3008465	ASCRP3008465	10588.9	2838.02	2.031394e+001	2.958078e+000	70.5	22.5	5.719149e+000	0	0	0	0	0	0	19.9842	1	1	45.1352	23.5313
DATA	1585	20	27	0	0	Negative060	Negative060	10614.1	2838	3.204184e+000	2.166037e+000	54	21	5.857240e+000	0	0	0	0	0	0	3.16404	1	0	46.8651	21.2632
DATA	1586	20	28	0	0	Negative055	Negative055	10639.8	2838.06	2.168622e+000	2.134099e+000	48	21	4.618569e+000	0	0	0	0	0	0	-1.21199	0	0	46.8651	21.2581
DATA	1587	20	29	0	0	ASCRP3002449	ASCRP3002449	10664.8	2837.9	1.150207e+002	1.169696e+001	167	23	5.711113e+000	0	0	0	0	0	0	114.427	1	1	46.5243	23.8286
DATA	1588	20	30	0	0	CUST_9_PI418767722	NM_003746	10690.3	2837.91	3.221437e+002	3.228396e+001	370	21	4.610440e+000	0	0	0	0	0	0	321.646	1	1	48.8603	21.5517
DATA	1589	20	31	0	0	ASCRP3007146	ASCRP3007146	10715.7	2837.95	1.594670e+001	2.645744e+000	65	22	6.912977e+000	0	0	0	0	0	0	15.9785	1	1	48.8603	22.5484
DATA	1590	20	32	0	0	ASCRP3003165	ASCRP3003165	10740.9	2837.9	3.767328e+001	4.315040e+000	89	23	8.467265e+000	0	0	0	0	0	0	37.8769	1	1	46.8651	24.1379
DATA	1591	20	33	0	0	ASCRP3005641	ASCRP3005641	10766.3	2837.82	1.561362e+001	2.614489e+000	66	19	3.948665e+000	0	0	0	0	0	0	15.7499	1	1	47.2035	20.1667
DATA	1592	20	34	0	0	ASCRP3005673	ASCRP3005673	10792	2837.91	3.661513e+001	4.216186e+000	90	23	5.104875e+000	0	0	0	0	0	0	37.0534	1	1	46.8651	22.6842
DATA	1593	20	35	0	0	ASCRP3000796	ASCRP3000796	10817.2	2837.82	1.010952e+001	2.316355e+000	62	22	5.157137e+000	0	0	0	0	0	0	10.2612	1	0	47.5395	22.1034
DATA	1594	20	36	0	0	ASCRP3004693	ASCRP3004693	10842.6	2837.97	3.480252e+001	4.053499e+000	87	22	5.387939e+000	0	0	0	0	0	0	35.4259	1	1	48.5334	22.0667
DATA	1595	20	37	0	0	AS_circRNA_control209	AS_circRNA_control209	10868.1	2837.98	8.389741e+002	8.392300e+001	903.5	25	7.027947e+000	0	0	0	0	0	0	856.307	1	1	46.8651	25.2727
DATA	1596	20	38	0	0	ASCRP3013110	ASCRP3013110	10893.5	2838	1.369223e+001	2.479675e+000	65.5	22	7.808067e+000	0	0	0	0	0	0	14.0101	1	1	48.5334	23.1818
DATA	1597	20	39	0	0	AS_circRNA_control212	AS_circRNA_control212	10918.8	2837.9	9.700317e+002	9.702509e+001	1042.5	22	7.277438e+000	0	0	0	0	0	0	994.843	1	1	46.8651	22.6944
DATA	1598	20	40	0	0	ASCRP3013210	ASCRP3013210	10944.4	2837.91	1.888392e+002	1.899576e+001	243	24	7.475465e+000	0	0	0	0	0	0	194.08	1	1	49.1849	25.1515
DATA	1599	20	41	0	0	ASCRP3011188	ASCRP3011188	10969.7	2838.09	3.133067e+001	3.746541e+000	81	22	6.940143e+000	0	0	0	0	0	0	32.2609	1	1	45.835	23.0323
DATA	1600	20	42	0	0	ASCRP3002550	ASCRP3002550	10995.2	2837.93	2.665174e+000	2.068155e+000	55.5	23	7.863209e+000	0	0	0	0	0	0	2.74894	1	0	46.1809	24.4828
DATA	1601	20	43	0	0	ASCRP3012398	ASCRP3012398	11020.6	2837.97	1.831449e+001	2.747413e+000	70	22	6.203238e+000	0	0	0	0	0	0	18.9175	1	1	48.5334	21.9643
DATA	1602	20	44	0	0	ASCRP3000262	ASCRP3000262	11045.9	2838.07	9.066060e+001	9.293940e+000	143	22	5.072393e+000	0	0	0	0	0	0	93.7597	1	1	54.4085	21.6667
DATA	1603	20	45	0	0	ASCRP3011547	ASCRP3011547	11071.5	2838	5.344033e+001	5.721382e+000	109	22	8.197036e+000	0	0	0	0	0	0	55.3223	1	1	54.1152	23.5161
DATA	1604	20	46	0	0	ASCRP3006652	ASCRP3006652	11096.5	2838	2.252848e+001	3.040503e+000	72.5	22	7.297657e+000	0	0	0	0	0	0	23.3392	1	1	54.1152	21.6765
DATA	1605	20	47	0	0	ASCRP3000523	ASCRP3000523	11122.2	2837.86	3.624084e+001	4.159201e+000	89.5	24.5	7.521627e+000	0	0	0	0	0	0	37.5646	1	1	46.8651	24.9706
DATA	1606	20	48	0	0	ASCRP3013002	ASCRP3013002	11147.2	2838.16	2.073300e+000	2.040295e+000	52	24	5.175015e+000	0	0	0	0	0	0	-0.49836	0	0	46.5243	23.3243
DATA	1607	20	49	0	0	A_23_P6335	NM_000185	11173.1	2837.8	6.384940e+002	6.388199e+001	717	24	5.369948e+000	0	0	0	0	0	0	662.015	1	1	47.8731	23.6757
DATA	1608	20	50	0	0	ASCRP3007375	ASCRP3007375	11198.3	2837.91	8.058835e+001	8.313186e+000	135	24.5	5.960894e+000	0	0	0	0	0	0	83.5391	1	1	48.8603	23.875
DATA	1609	20	51	0	0	ASCRP3001446	ASCRP3001446	11223.9	2837.82	7.360070e+000	2.170200e+000	60	23	6.003851e+000	0	0	0	0	0	0	7.62608	1	0	46.8651	24.1842
DATA	1611	20	53	0	0	ASCRP3010610	ASCRP3010610	11274.5	2837.82	2.929696e+001	3.572772e+000	82	21	5.912237e+000	0	0	0	0	0	0	30.3067	1	1	47.8731	22.2727
DATA	1612	20	54	0	0	ASCRP3007592	ASCRP3007592	11300	2838.08	2.012371e+001	2.870737e+000	74	24.5	6.838871e+000	0	0	0	0	0	0	20.7927	1	1	46.8651	23.4375
DATA	1613	20	55	0	0	ASCRP3003025	ASCRP3003025	11325.7	2837.59	2.310902e+001	3.089249e+000	80	20	6.982597e+000	0	0	0	0	0	0	23.844	1	1	47.2035	21.44
DATA	1614	20	56	0	0	ASCRP3010736	ASCRP3010736	11350.6	2838.09	8.462415e+001	8.707996e+000	143.5	23	5.313698e+000	0	0	0	0	0	0	87.1752	1	1	49.1849	22.3462
DATA	1615	20	57	0	0	ASCRP3006544	ASCRP3006544	11375.7	2838.07	6.809657e+001	7.113613e+000	125	22	4.739001e+000	0	0	0	0	0	0	70.0223	1	1	47.8731	21.6207
DATA	1616	20	58	0	0	ASCRP3013044	ASCRP3013044	11401.5	2838	3.082243e+004	3.082244e+003	31558	23.5	6.877895e+000	0	0	0	0	0	0	31628.4	1	1	54.1152	24.7188
DATA	1617	20	59	0	0	CUST_14_PI418767722	NM_004309	11426.9	2837.9	1.422928e+002	1.437850e+001	203	28	7.593911e+000	0	0	0	0	0	0	145.686	1	1	46.8651	28.1034
DATA	1618	20	60	0	0	ASCRP3000865	ASCRP3000865	11452.5	2837.81	2.139345e+000	2.082208e+000	56	22	4.472790e+000	0	0	0	0	0	0	2.18498	1	0	48.2044	22.6842
DATA	1619	20	61	0	0	ASCRP3002442	ASCRP3002442	11477.4	2838.09	2.083734e+001	2.941771e+000	77	22.5	8.167234e+000	0	0	0	0	0	0	21.2269	1	1	49.1849	23.5
DATA	1620	20	62	0	0	ASCRP3012434	ASCRP3012434	11502.9	2838.09	3.952350e+001	4.467375e+000	99	24.5	8.267918e+000	0	0	0	0	0	0	40.1493	1	1	46.8651	26.0385
DATA	1621	20	63	0	0	ASCRP3002817	ASCRP3002817	11528.1	2837.9	1.398781e+001	2.513648e+000	70	25	5.642277e+000	0	0	0	0	0	0	14.1678	1	1	46.8651	26.6
DATA	1622	20	64	0	0	ASCRP3003321	ASCRP3003321	11553.8	2837.9	2.449401e+002	2.458345e+001	301	24	5.651495e+000	0	0	0	0	0	0	247.311	1	1	46.5243	26.4242
DATA	1623	20	65	0	0	A_23_P1331	NM_080801	11579.4	2837.92	4.622611e+000	2.152192e+000	63	26.5	6.765637e+000	0	0	0	0	0	0	4.6521	1	0	44.7812	27.5769
DATA	1624	20	66	0	0	ASCRP3003910	ASCRP3003910	11604.3	2837.99	5.275232e+001	5.681156e+000	108	26	6.518460e+000	0	0	0	0	0	0	52.9141	1	1	47.8731	25.0968
DATA	1625	20	67	0	0	ASCRP3010786	ASCRP3010786	11630	2838.13	3.404609e+004	3.404610e+003	33952.5	24.5	8.131495e+000	0	0	0	0	0	0	34030.3	1	1	54.4085	24
DATA	1626	20	68	0	0	ASCRP3009498	ASCRP3009498	11655.3	2837.93	1.944971e+002	1.956533e+001	256	26	7.949037e+000	0	0	0	0	0	0	193.719	1	1	49.5074	25.4828
DATA	1627	20	69	0	0	ASCRP3007743	ASCRP3007743	11680.9	2837.8	3.110379e+001	3.770724e+000	91	22	8.555430e+000	0	0	0	0	0	0	30.8663	1	1	47.5395	25.6538
DATA	1628	20	70	0	0	ASCRP3011937	ASCRP3011937	11706.2	2837.91	8.526805e+000	2.303165e+000	68	26	6.447018e+000	0	0	0	0	0	0	8.4306	1	0	46.5243	26.2759
DATA	1629	20	71	0	0	ASCRP3013051	ASCRP3013051	11731.4	2837.81	1.152380e+001	2.437126e+000	72	30	6.271957e+000	0	0	0	0	0	0	11.3516	1	1	48.5334	28.1379
DATA	1630	20	72	0	0	ASCRP3005064	ASCRP3005064	11757.1	2837.82	8.566579e+001	8.833624e+000	146	24	6.777000e+000	0	0	0	0	0	0	84.0668	1	1	46.8651	24.8857
DATA	1631	20	73	0	0	ASCRP3003677	ASCRP3003677	11782.3	2838.03	7.190195e+002	7.193450e+001	774	25	6.127383e+000	0	0	0	0	0	0	702.975	1	1	49.1849	25.8
DATA	1632	20	74	0	0	ASCRP3000815	ASCRP3000815	11807.7	2837.86	8.382682e+001	8.659430e+000	140	25	8.065978e+000	0	0	0	0	0	0	81.6517	1	1	45.835	26.68
DATA	1633	20	75	0	0	ASCRP3008700	ASCRP3008700	11833	2838	5.237843e+002	5.242376e+001	566	27	7.005950e+000	0	0	0	0	0	0	508.325	1	1	51.4001	28.6
DATA	1634	20	76	0	0	ASCRP3011348	ASCRP3011348	11858.6	2837.99	1.497108e+001	2.650864e+000	76	29	6.180441e+000	0	0	0	0	0	0	14.4765	1	1	45.835	28.2581
DATA	1635	20	77	0	0	ASCRP3001559	ASCRP3001559	11884	2838.07	2.467187e+001	3.302518e+000	84	26	8.903727e+000	0	0	0	0	0	0	23.7729	1	1	46.8651	27.7407
DATA	1636	20	78	0	0	ASCRP3007752	ASCRP3007752	11909.5	2838.15	3.097355e+000	2.224523e+000	65	26	7.339464e+000	0	0	0	0	0	0	2.97435	1	0	47.8731	26.6429
DATA	1637	20	79	0	0	ASCRP3001357	ASCRP3001357	11934.7	2838.24	3.299609e+000	2.234474e+000	66	29	5.233031e+000	0	0	0	0	0	0	3.15835	1	0	47.5395	30
DATA	1638	20	80	1028	1	(+)E1A_r60_a107	E1A_r60_a107	11960.2	2838.25	2.252701e+000	2.219625e+000	63	27	5.997777e+000	0	0	0	0	0	0	1.06059	0	0	46.8651	27.84
DATA	1639	20	81	0	0	ASCRP3004424	ASCRP3004424	11985.5	2838	3.141463e+001	3.848555e+000	95	32	5.214250e+000	0	0	0	0	0	0	29.8911	1	1	54.1152	31.1667
DATA	1640	20	82	0	0	ASCRP3010400	ASCRP3010400	12011.1	2837.86	1.570255e+001	2.726680e+000	80	30	7.785900e+000	0	0	0	0	0	0	14.9011	1	1	47.2035	30.1811
DATA	1641	21	1	0	0	ASCRP3009443	ASCRP3009443	9941.12	2845.05	1.075229e+001	2.463363e+000	60	22	6.184048e+000	0	0	0	0	0	0	10.2626	1	0	46.8651	22.6373
DATA	1642	21	2	0	0	A_23_P1331	NM_080801	9966.7	2845.03	1.491894e+001	2.679800e+000	63	22	7.930899e+000	0	0	0	0	0	0	14.1768	1	1	49.1849	22.4286
DATA	1643	21	3	0	0	ASCRP3000879	ASCRP3000879	9991.87	2845.16	2.270232e+000	2.239138e+000	51.5	23	6.531643e+000	0	0	0	0	0	0	1.42257	0	0	46.1809	23.0645
DATA	1644	21	4	0	0	ASCRP3007136	ASCRP3007136	10017.3	2844.68	1.298671e+001	2.590006e+000	61	20	6.938505e+000	0	0	0	0	0	0	12.2593	1	1	44.4243	20.9286
DATA	1645	21	5	0	0	ASCRP3012895	ASCRP3012895	10042.2	2844.56	2.282290e+000	2.245958e+000	49	24	5.500065e+000	0	0	0	0	0	0	-0.126494	0	0	49.1849	23.4074
DATA	1646	21	6	0	0	A_23_P154235	NM_004688	10068.3	2845.04	1.856075e+001	2.916470e+000	67	19	6.669696e+000	0	0	0	0	0	0	17.4531	1	1	47.2035	20.8788
DATA	1647	21	7	0	0	ASCRP3001676	ASCRP3001676	10093.7	2845	6.367744e+000	2.340355e+000	54	22.5	6.605010e+000	0	0	0	0	0	0	5.98125	1	0	49.1849	23.1154
DATA	1648	21	8	0	0	ASCRP3002890	ASCRP3002890	10119.3	2845.01	1.352386e+002	1.371029e+001	181	22	5.288895e+000	0	0	0	0	0	0	126.962	1	1	49.1849	22.4
DATA	1649	21	9	0	0	ASCRP3004871	ASCRP3004871	10144.4	2845	2.444187e+003	2.444291e+002	2344	22	5.024670e+000	0	0	0	0	0	0	2294.52	1	1	49.8279	22.2258
DATA	1650	21	10	0	0	ASCRP3008936	ASCRP3008936	10170.2	2845.22	1.563673e+001	2.741866e+000	63	22	5.690399e+000	0	0	0	0	0	0	14.6862	1	1	45.835	22.2258
DATA	1651	21	11	0	0	ASCRP3010305	ASCRP3010305	10195.4	2844.93	9.933984e+003	9.934009e+002	9048	23	7.271495e+000	0	0	0	0	0	0	9337.86	1	1	53.8203	23.5185
DATA	1652	21	12	0	0	ASCRP3006157	ASCRP3006157	10220.5	2845.2	2.212240e+002	2.223628e+001	252	21	6.378160e+000	0	0	0	0	0	0	208.217	1	1	48.8603	22.5294
DATA	1653	21	13	0	0	ASCRP3002954	ASCRP3002954	10246	2845.21	2.769772e+002	2.778846e+001	308	21	6.403701e+000	0	0	0	0	0	0	261.121	1	1	46.8651	23.3103
DATA	1654	21	14	0	0	ASCRP3009115	ASCRP3009115	10271.4	2844.99	1.137755e+002	1.159585e+001	155	23	6.761623e+000	0	0	0	0	0	0	107.471	1	1	49.8279	21.9333
DATA	1655	21	15	0	0	ASCRP3007061	ASCRP3007061	10296.6	2845.08	3.919222e+002	3.925586e+001	426	21.5	6.926627e+000	0	0	0	0	0	0	371.043	1	1	49.8279	22.5667
DATA	1656	21	16	0	0	ASCRP3000676	ASCRP3000676	10322.5	2844.93	4.219230e+001	4.771662e+000	88	23	5.705412e+000	0	0	0	0	0	0	40.0478	1	1	48.2044	22.1379
DATA	1657	21	17	0	0	ASCRP3004757	ASCRP3004757	10347.5	2845	3.290246e+002	3.297744e+001	370	24	5.735981e+000	0	0	0	0	0	0	313.16	1	1	49.8279	22.4828
DATA	1658	21	18	0	0	ASCRP3005166	ASCRP3005166	10373.1	2844.92	1.844558e+003	1.844691e+002	1811.5	25	6.714590e+000	0	0	0	0	0	0	1760.92	1	1	51.7088	24.3333
DATA	1659	21	19	0	0	ASCRP3004223	ASCRP3004223	10398.4	2845.07	4.494633e+001	5.008046e+000	91	21	4.143459e+000	0	0	0	0	0	0	43.0452	1	1	49.1849	21.4444
DATA	1660	21	20	0	0	ASCRP3008748	ASCRP3008748	10423.9	2845.03	8.055135e+002	8.058142e+001	822	21.5	5.214325e+000	0	0	0	0	0	0	774.039	1	1	46.8651	21
DATA	1661	21	21	0	0	ASCRP3007088	ASCRP3007088	10449.3	2845.02	2.229266e+000	2.194266e+000	51	21.5	5.135967e+000	0	0	0	0	0	0	0.446104	0	0	49.5074	21.9667
DATA	1662	21	22	0	0	ASCRP3006036	ASCRP3006036	10474.6	2845.09	2.000595e+002	2.012502e+001	244.5	21	4.111141e+000	0	0	0	0	0	0	193.601	1	1	49.1849	21.5172
DATA	1663	21	23	0	0	A_23_P76799	NM_013448	10499.9	2845.2	6.439085e+000	2.271161e+000	56	22	5.926795e+000	0	0	0	0	0	0	6.25401	1	0	46.5243	21.7576
DATA	1664	21	24	0	0	ASCRP3004044	ASCRP3004044	10525.4	2845.04	2.533711e+001	3.335859e+000	74.5	24	6.082668e+000	0	0	0	0	0	0	24.7009	1	1	48.2044	23.0333
DATA	1665	21	25	0	0	ASCRP3006303	ASCRP3006303	10550.5	2845.24	3.437935e+001	4.061130e+000	83.5	23	4.873397e+000	0	0	0	0	0	0	33.641	1	1	48.5334	23.4
DATA	1666	21	26	0	0	AS_circRNA_control207	AS_circRNA_control207	10576.2	2844.94	1.337232e+002	1.354463e+001	182	22	7.022697e+000	0	0	0	0	0	0	131.35	1	1	49.1849	23.5806
DATA	1667	21	27	0	0	ASCRP3012999	ASCRP3012999	10601.4	2845.32	1.954583e+001	2.902351e+000	69.5	24	5.220153e+000	0	0	0	0	0	0	19.2712	1	1	48.2044	23
DATA	1668	21	28	0	0	ASCRP3006088	ASCRP3006088	10627.2	2844.97	1.742572e+001	2.757742e+000	67	19	5.645392e+000	0	0	0	0	0	0	17.2459	1	1	48.2044	20.8462
DATA	1669	21	29	0	0	ASCRP3011119	ASCRP3011119	10652.2	2845.14	1.099020e+003	1.099226e+002	1139	21	5.026367e+000	0	0	0	0	0	0	1091.63	1	1	46.1809	21.6667
DATA	1670	21	30	0	0	ASCRP3003720	ASCRP3003720	10677.7	2845.08	2.377489e+001	3.186699e+000	75	23	6.961187e+000	0	0	0	0	0	0	23.7014	1	1	47.8731	24.3793
DATA	1671	21	31	0	0	ASCRP3012178	ASCRP3012178	10703	2845.2	1.116179e+002	1.136030e+001	159.5	21	5.859142e+000	0	0	0	0	0	0	111.667	1	1	46.8651	21.2727
DATA	1672	21	32	0	0	ASCRP3001215	ASCRP3001215	10728.7	2844.83	1.369310e+001	2.512941e+000	65	23	8.372339e+000	0	0	0	0	0	0	13.7469	1	1	47.5395	24.1034
DATA	1673	21	33	0	0	ASCRP3003733	ASCRP3003733	10753.9	2845.09	1.149131e+001	2.393951e+000	60.5	19	5.284050e+000	0	0	0	0	0	0	11.5748	1	1	47.5395	20.7241
DATA	1674	21	34	0	0	ASCRP3011805	ASCRP3011805	10779.4	2844.99	8.175178e+000	2.247332e+000	58	20	6.326951e+000	0	0	0	0	0	0	8.26112	1	0	46.8651	21.9697
DATA	1675	21	35	0	0	ASCRP3009336	ASCRP3009336	10805	2845.04	2.571516e+001	3.311777e+000	77	22.5	5.666024e+000	0	0	0	0	0	0	26.0659	1	1	46.8651	22.3438
DATA	1676	21	36	0	0	ASCRP3003283	ASCRP3003283	10830.2	2845.2	7.474942e+001	7.759178e+000	127.5	23	5.051249e+000	0	0	0	0	0	0	75.9882	1	1	46.1809	21.9688
DATA	1677	21	37	0	0	Negative010	Negative010	10855.4	2845.21	1.949029e+002	1.960046e+001	250	23	6.559821e+000	0	0	0	0	0	0	198.674	1	1	49.1849	23.5313
DATA	1678	21	38	0	0	ASCRP3004184	ASCRP3004184	10881	2845.2	4.070511e+002	4.075770e+001	473	24	7.849102e+000	0	0	0	0	0	0	416	1	1	46.8651	24.7429
DATA	1679	21	39	0	0	ASCRP3012252	ASCRP3012252	10906.1	2844.93	2.098397e+000	2.074718e+000	52	20	7.982649e+000	0	0	0	0	0	0	2.05546	0	0	46.5243	22.5714
DATA	1680	21	40	0	0	ASCRP3002998	ASCRP3002998	10931.9	2845.07	1.503282e+001	2.550540e+000	67	24.5	8.407813e+000	0	0	0	0	0	0	15.4336	1	1	46.5243	24.8947
DATA	1681	21	41	0	0	ASCRP3001017	ASCRP3001017	10956.9	2845.08	2.825283e+001	3.494442e+000	79.5	24	6.724688e+000	0	0	0	0	0	0	29.0626	1	1	46.8651	24.0833
DATA	1682	21	42	0	0	ASCRP3007278	ASCRP3007278	10982.4	2844.99	1.974324e+002	1.984967e+001	257	23	7.178399e+000	0	0	0	0	0	0	203.453	1	1	47.5395	23.5294
DATA	1683	21	43	0	0	ASCRP3006359	ASCRP3006359	11007.7	2845.24	9.754461e+001	9.967474e+000	152	24	5.726681e+000	0	0	0	0	0	0	100.673	1	1	47.5395	23.2222
DATA	1684	21	44	0	0	ASCRP3004831	ASCRP3004831	11033.4	2845.03	1.026468e+002	1.046677e+001	155	21	6.234831e+000	0	0	0	0	0	0	106.081	1	1	48.5334	20.8387
DATA	1685	21	45	0	0	ASCRP3006961	ASCRP3006961	11058.9	2845.2	3.942466e+002	3.947764e+001	457	25	7.604510e+000	0	0	0	0	0	0	407.878	1	1	50.4627	25.7714
DATA	1686	21	46	0	0	ASCRP3011690	ASCRP3011690	11084	2845	1.090869e+004	1.090871e+003	11271	22	7.810442e+000	0	0	0	0	0	0	11295.4	1	1	54.9904	21.3243
DATA	1687	21	47	0	0	ASCRP3008529	ASCRP3008529	11109.6	2845.13	2.032248e+002	2.042478e+001	261.5	22	7.080316e+000	0	0	0	0	0	0	210.559	1	1	49.8279	22.6316
DATA	1688	21	48	0	0	ASCRP3001186	ASCRP3001186	11135	2845	1.150360e+001	2.342785e+000	63	27	7.816986e+000	0	0	0	0	0	0	11.9233	1	1	46.8651	26
DATA	1689	21	49	0	0	ASCRP3003715	ASCRP3003715	11160.4	2845.08	1.790011e+001	2.714474e+000	73	24	4.905871e+000	0	0	0	0	0	0	18.5556	1	1	48.2044	23.6486
DATA	1690	21	50	0	0	ASCRP3005982	ASCRP3005982	11185.9	2845.13	5.590871e+000	2.116066e+000	56	24	6.241229e+000	0	0	0	0	0	0	5.79495	1	0	45.835	24.4
DATA	1691	21	51	1028	1	(+)E1A_r60_1	E1A_r60_1	11211.1	2845.2	3.405866e+000	2.069798e+000	59	23	5.666402e+000	0	0	0	0	0	0	3.52896	1	0	47.8731	23
DATA	1692	21	52	0	0	ASCRP3000361	ASCRP3000361	11236.7	2845.08	7.181134e+000	2.165336e+000	62	23.5	6.259502e+000	0	0	0	0	0	0	7.43628	1	0	48.8603	23.8158
DATA	1693	21	53	0	0	ASCRP3008469	ASCRP3008469	11262.1	2845	4.698149e+001	5.123718e+000	103	24	5.176664e+000	0	0	0	0	0	0	48.6106	1	1	46.8651	23.7419
DATA	1694	21	54	0	0	ASCRP3007142	ASCRP3007142	11287.6	2845.09	3.130910e+001	3.740514e+000	88.5	24.5	6.341786e+000	0	0	0	0	0	0	32.3601	1	1	49.1849	23.8056
DATA	1695	21	55	0	0	ASCRP3004173	ASCRP3004173	11312.7	2845.12	1.514347e+002	1.528150e+001	211.5	25	7.886354e+000	0	0	0	0	0	0	156.318	1	1	48.8603	23.8621
DATA	1696	21	56	0	0	ASCRP3009318	ASCRP3009318	11338.2	2844.95	7.518474e+000	2.185771e+000	61	22	7.788881e+000	0	0	0	0	0	0	7.74917	1	0	49.5074	23
DATA	1697	21	57	0	0	ASCRP3012811	ASCRP3012811	11363.3	2845.22	1.813706e+003	1.813823e+002	1925.5	23.5	6.495725e+000	0	0	0	0	0	0	1866.13	1	1	45.1352	24.25
DATA	1698	21	58	0	0	ASCRP3012759	ASCRP3012759	11388.7	2845.18	3.574635e+001	4.125706e+000	91	23	5.917745e+000	0	0	0	0	0	0	36.7079	1	1	48.2044	22.6552
DATA	1699	21	59	0	0	ASCRP3009003	ASCRP3009003	11414.4	2845.07	1.706530e+001	2.678460e+000	72.5	23.5	6.519202e+000	0	0	0	0	0	0	17.4863	1	1	53.8203	24.625
DATA	1700	21	60	0	0	ASCRP3010164	ASCRP3010164	11439.6	2845.21	3.744249e+001	4.277999e+000	92	23	7.455423e+000	0	0	0	0	0	0	38.2767	1	1	49.1849	24.2
DATA	1701	21	61	0	0	ASCRP3008260	ASCRP3008260	11465.1	2845.2	1.256870e+001	2.425602e+000	68.5	25.5	8.715598e+000	0	0	0	0	0	0	12.8159	1	1	47.5395	25.0357
DATA	1702	21	62	0	0	ASCRP3006545	ASCRP3006545	11490.5	2845.13	6.997555e+000	2.194743e+000	61.5	23.5	8.239866e+000	0	0	0	0	0	0	7.11586	1	0	47.8731	24.1538
DATA	1703	21	63	0	0	ASCRP3011665	ASCRP3011665	11515.6	2845.27	3.340818e+001	3.938666e+000	93	28.5	8.005383e+000	0	0	0	0	0	0	33.8761	1	1	47.5395	27.6154
DATA	1704	21	64	0	0	ASCRP3009890	ASCRP3009890	11541.3	2845.35	9.012659e+001	9.252399e+000	147.5	24	6.564990e+000	0	0	0	0	0	0	91.1085	1	1	46.1809	26.1081
DATA	1705	21	65	0	0	ASCRP3000446	ASCRP3000446	11566.5	2845	7.026549e+001	7.333410e+000	129	28.5	6.043520e+000	0	0	0	0	0	0	70.8079	1	1	43.7019	27.4
DATA	1706	21	66	0	0	ASCRP3000183	ASCRP3000183	11592.1	2845.3	1.054020e+002	1.074858e+001	161.5	26	7.542767e+000	0	0	0	0	0	0	105.861	1	1	47.5395	26.68
DATA	1707	21	67	0	0	ASCRP3005754	ASCRP3005754	11617.5	2845	3.900124e+001	4.435917e+000	98	24	6.698348e+000	0	0	0	0	0	0	39.0379	1	1	54.1152	24.4865
DATA	1708	21	68	0	0	ASCRP3011027	ASCRP3011027	11642.9	2845.21	5.613008e+003	5.613048e+002	5640	26	8.223557e+000	0	0	0	0	0	0	5598.47	1	1	46.8651	24.5758
DATA	1709	21	69	0	0	ASCRP3002836	ASCRP3002836	11668.1	2845.01	2.044804e+001	2.951517e+000	78.5	27	7.757328e+000	0	0	0	0	0	0	20.3225	1	1	47.5395	26.3636
DATA	1710	21	70	0	0	ASCRP3012016	ASCRP3012016	11693.4	2845.22	3.054198e+000	2.157944e+000	61	27	7.289577e+000	0	0	0	0	0	0	3.02439	1	0	47.8731	27.931
DATA	1711	21	71	0	0	ASCRP3007746	ASCRP3007746	11718.8	2845.2	9.827511e+001	1.005870e+001	159	29	6.214310e+000	0	0	0	0	0	0	96.9551	1	1	47.8731	27.5588
DATA	1712	21	72	0	1	ETG04_27747	ETG04_27747	11744.4	2845.34	2.187071e+000	2.152254e+000	54	26	6.594115e+000	0	0	0	0	0	0	-4.93823	0	0	47.8731	25.6
DATA	1713	21	73	0	0	A_23_P25019	NM_000946	11769.8	2845.29	5.150172e+001	5.584912e+000	113	25	5.653704e+000	0	0	0	0	0	0	50.4302	1	1	46.8651	25.0333
DATA	1714	21	74	0	0	ASCRP3004568	ASCRP3004568	11795.3	2845.24	5.525533e+001	5.935779e+000	114	26	7.482309e+000	0	0	0	0	0	0	53.9041	1	1	47.2035	27.4194
DATA	1715	21	75	0	0	ASCRP3000487	ASCRP3000487	11820.6	2845.23	6.058864e+001	6.437898e+000	120	25	8.276387e+000	0	0	0	0	0	0	58.8897	1	1	47.5395	28.037
DATA	1716	21	76	0	0	ASCRP3013208	ASCRP3013208	11845.7	2845.2	5.723567e+000	2.257962e+000	67.5	26	6.050527e+000	0	0	0	0	0	0	5.54316	1	0	43.7019	26.3125
DATA	1717	21	77	0	0	ASCRP3002843	ASCRP3002843	11871.6	2845.21	4.907805e+002	4.912698e+001	537	30.5	9.168903e+000	0	0	0	0	0	0	473.597	1	1	49.1849	27.9286
DATA	1718	21	78	0	0	ASCRP3012172	ASCRP3012172	11896.8	2845.19	5.425031e+001	5.854001e+000	111	26	8.134491e+000	0	0	0	0	0	0	52.1722	1	1	47.5395	26.7931
DATA	1719	21	79	0	0	Negative008	Negative008	11922.4	2845.17	8.126554e+000	2.351843e+000	70	29	5.974948e+000	0	0	0	0	0	0	7.78923	1	0	49.1849	29.5
DATA	1720	21	80	0	0	ASCRP3002759	ASCRP3002759	11947.5	2845.12	1.216257e+001	2.525945e+000	76	27	4.251050e+000	0	0	0	0	0	0	11.6216	1	1	48.8603	26.5
DATA	1721	21	81	0	0	ASCRP3009642	ASCRP3009642	11973.1	2845.1	8.007770e+002	8.010848e+001	822	31	6.761847e+000	0	0	0	0	0	0	762.867	1	1	52.0157	29.4516
DATA	1722	21	82	0	0	ASCRP3011275	ASCRP3011275	11998.6	2845.21	7.734450e+001	8.048573e+000	131	29	7.686701e+000	0	0	0	0	0	0	73.4803	1	1	49.1849	29.5
DATA	1723	22	1	0	0	ASCRP3008016	ASCRP3008016	9953.85	2852.29	2.027605e+001	3.005319e+000	67	23	8.231502e+000	0	0	0	0	0	0	19.3354	1	1	49.8279	22.6383
DATA	1724	22	2	0	0	ASCRP3006549	ASCRP3006549	9979.3	2852.3	5.511892e+002	5.516390e+001	575	24	7.292092e+000	0	0	0	0	0	0	523.489	1	1	52.3208	23.7143
DATA	1725	22	3	0	0	ASCRP3011701	ASCRP3011701	10004.7	2852.55	2.509822e+001	3.360478e+000	72	21	7.644204e+000	0	0	0	0	0	0	23.7587	1	1	46.8651	23.7143
DATA	1726	22	4	0	0	ASCRP3002009	ASCRP3002009	10030.1	2852.23	5.066231e+001	5.539627e+000	101	20	5.779401e+000	0	0	0	0	0	0	47.8284	1	1	46.5243	21.4828
DATA	1727	22	5	0	0	ASCRP3003081	ASCRP3003081	10055.2	2851.97	2.281590e+000	2.245269e+000	49	21	5.902570e+000	0	0	0	0	0	0	-1.25104	0	0	45.4864	22.5714
DATA	1728	22	6	0	0	ASCRP3010145	ASCRP3010145	10080.9	2852.27	4.356455e+001	4.902443e+000	92	21.5	6.199740e+000	0	0	0	0	0	0	40.9872	1	1	47.5395	22.3333
DATA	1729	22	7	0	0	ASCRP3001118	ASCRP3001118	10106.6	2851.75	5.069953e+000	2.306897e+000	55.5	22	4.938788e+000	0	0	0	0	0	0	4.76554	1	0	46.5243	22.0345
DATA	1730	22	8	0	0	Negative030	Negative030	10131.6	2852.57	2.287359e+000	2.254508e+000	49	22.5	6.688007e+000	0	0	0	0	0	0	1.19049	0	0	57.5363	22.5909
DATA	1731	22	9	0	0	ASCRP3002129	ASCRP3002129	10157	2852.54	2.233526e+002	2.244836e+001	260	23	4.494697e+000	0	0	0	0	0	0	209.932	1	1	55.8519	23.2667
DATA	1732	22	10	0	0	ASCRP3000579	ASCRP3000579	10182.5	2852.5	1.580831e+002	1.596752e+001	196	23	6.925332e+000	0	0	0	0	0	0	148.674	1	1	57.5363	23.0909
DATA	1733	22	11	0	0	ASCRP3006343	ASCRP3006343	10207.7	2852.86	6.882137e+002	6.885803e+001	684	22	4.992852e+000	0	0	0	0	0	0	647.938	1	1	53.2255	22.5
DATA	1734	22	12	0	0	ASCRP3004734	ASCRP3004734	10233.3	2852.89	1.211432e+002	1.232035e+001	157	20	6.216191e+000	0	0	0	0	0	0	114.216	1	1	48.8603	22.7778
DATA	1735	22	13	0	0	ASCRP3010874	ASCRP3010874	10258.6	2852.8	2.146157e+001	3.102023e+000	72	24	5.574668e+000	0	0	0	0	0	0	20.2696	1	1	45.4864	23.6667
DATA	1736	22	14	130	1	(+)eQC-41	EQC	10284.5	2852.61	5.392218e+001	5.837079e+000	99.5	21.5	6.798693e+000	0	0	0	0	0	0	51.0346	1	1	48.2044	22
DATA	1737	22	15	0	0	ASCRP3001987	ASCRP3001987	10309.5	2852.77	1.574041e+001	2.729412e+000	63	22	6.658636e+000	0	0	0	0	0	0	14.9325	1	1	47.5395	21.8621
DATA	1738	22	16	0	0	ASCRP3003367	ASCRP3003367	10335.1	2852.56	3.870524e+000	2.257415e+000	54	23	5.559841e+000	0	0	0	0	0	0	3.68149	1	0	47.2035	21.3871
DATA	1739	22	17	0	0	ASCRP3006138	ASCRP3006138	10360.4	2852.95	3.470502e+000	2.244588e+000	53	22	5.133148e+000	0	0	0	0	0	0	3.31052	1	0	48.8603	21.2222
DATA	1740	22	18	0	0	A_23_P2683	NM_024604	10386	2852.51	8.254512e+002	8.257473e+001	828	23	5.830767e+000	0	0	0	1	0	0	789.803	1	1	44.0646	24.2581
DATA	1741	22	19	0	0	A_23_P250813	NM_000553	10411	2852.78	5.703687e+001	6.114638e+000	102	22	5.856724e+000	0	0	0	0	0	0	54.7481	1	1	45.835	21.7317
DATA	1742	22	20	0	0	ASCRP3002372	ASCRP3002372	10436.7	2852.81	2.641551e+001	3.435322e+000	76	20.5	5.251820e+000	0	0	0	0	0	0	25.4424	1	1	48.5334	20.7333
DATA	1743	22	21	0	0	ASCRP3006306	ASCRP3006306	10462	2852.71	2.255619e+001	3.142958e+000	71	21	4.890540e+000	0	0	0	0	0	0	21.8006	1	1	47.8731	20.9259
DATA	1744	22	22	0	0	ASCRP3008215	ASCRP3008215	10487.3	2852.85	1.157219e+001	2.468871e+000	61	21	5.086712e+000	0	0	0	0	0	0	11.2247	1	1	45.835	21.5185
DATA	1745	22	23	0	0	ASCRP3010581	ASCRP3010581	10512.7	2852.78	4.958586e+001	5.413788e+000	100	24	5.893134e+000	0	0	0	0	0	0	48.2729	1	1	48.2044	23.0645
DATA	1746	22	24	0	0	ASCRP3013439	ASCRP3013439	10538.1	2852.69	8.430912e+001	8.704430e+000	130	23	6.039076e+000	0	0	0	0	0	0	82.3801	1	1	45.835	23.5517
DATA	1747	22	25	0	0	ASCRP3013191	ASCRP3013191	10563.4	2852.78	1.273022e+002	1.291164e+001	173	21.5	5.155774e+000	0	0	0	0	0	0	124.854	1	1	47.8731	22.2857
DATA	1748	22	26	0	0	ASCRP3001587	ASCRP3001587	10588.8	2852.5	2.474253e+001	3.277102e+000	73	22	5.071411e+000	0	0	0	0	0	0	24.3573	1	1	43.7019	23.1724
DATA	1749	22	27	0	0	ASCRP3005904	ASCRP3005904	10614.1	2852.67	1.859188e+001	2.835483e+000	69	23	6.144257e+000	0	0	0	0	0	0	18.3703	1	1	45.1352	22.5758
DATA	1750	22	28	0	0	ASCRP3006363	ASCRP3006363	10639.5	2853	1.475990e+004	1.475991e+003	14607.5	19	4.519212e+000	0	0	0	0	0	0	14638	1	1	54.1152	20.1429
DATA	1751	22	29	0	0	ASCRP3002588	ASCRP3002588	10665.2	2852.78	3.672766e+002	3.678910e+001	419	23	6.167117e+000	0	0	0	0	0	0	365.577	1	1	45.4864	23.3667
DATA	1752	22	30	0	0	ASCRP3006804	ASCRP3006804	10690.5	2852.92	6.668693e+000	2.220189e+000	57	23	4.660967e+000	0	0	0	0	0	0	6.66145	1	0	48.5334	22.2692
DATA	1753	22	31	0	0	Negative021	Negative021	10716	2852.77	2.144460e+000	2.110325e+000	51	23	8.598459e+000	0	0	0	0	0	0	0.0329873	0	0	45.1352	24.8276
DATA	1754	22	32	0	0	ASCRP3000608	ASCRP3000608	10741.2	2852.75	5.579623e+002	5.583586e+001	611	23	4.483361e+000	0	0	0	0	0	0	561.168	1	1	45.1352	22.2143
DATA	1755	22	33	0	0	ASCRP3011649	ASCRP3011649	10767	2852.64	3.082403e+001	3.727731e+000	83	19	3.729459e+000	0	0	0	0	0	0	31.1034	1	1	47.5395	19.8621
DATA	1756	22	34	0	0	ASCRP3009791	ASCRP3009791	10792.2	2852.8	2.559833e+002	2.568351e+001	310	21	5.437030e+000	0	0	0	0	0	0	259.101	1	1	50.1463	21.8065
DATA	1757	22	35	0	0	ASCRP3003871	ASCRP3003871	10817.4	2852.71	2.150637e+001	2.994567e+000	70	20.5	5.779465e+000	0	0	0	0	0	0	21.8323	1	1	46.8651	20.7813
DATA	1758	22	36	0	0	ASCRP3007659	ASCRP3007659	10842.7	2852.77	6.392459e+001	6.721720e+000	118	21	4.746010e+000	0	0	0	0	0	0	65.0748	1	1	47.2035	21.2692
DATA	1759	22	37	0	0	ASCRP3012385	ASCRP3012385	10868.3	2852.9	3.404716e+001	3.985886e+000	84.5	23.5	6.874998e+000	0	0	0	0	0	0	34.7517	1	1	47.2035	23.6471
DATA	1760	22	38	0	0	ASCRP3000807	ASCRP3000807	10893.5	2852.69	9.797901e+000	2.287866e+000	61	24	7.881824e+000	0	0	0	0	0	0	10.025	1	0	46.8651	24.1379
DATA	1761	22	39	0	0	ASCRP3002047	ASCRP3002047	10918.9	2852.93	3.051948e+001	3.683683e+000	84	23	7.396753e+000	0	0	0	0	0	0	31.2973	1	1	54.4085	23.8684
DATA	1762	22	40	0	0	ASCRP3011380	ASCRP3011380	10944.5	2853	2.720919e+001	3.411885e+000	79	26	6.216442e+000	0	0	0	0	0	0	27.9605	1	1	65	26.5313
DATA	1763	22	41	0	0	Negative026	Negative026	10969.8	2852.92	2.087990e+000	2.054751e+000	47.5	21	7.278042e+000	0	0	0	0	0	0	-3.53006	0	0	47.5395	22.3548
DATA	1764	22	42	0	0	ASCRP3003967	ASCRP3003967	10995.6	2852.76	2.084525e+000	2.054085e+000	52	26	6.754628e+000	0	0	0	0	0	0	1.09437	0	0	48.8603	25
DATA	1765	22	43	0	0	CUST_16_PI418767722	NM_001536	11020.5	2852.89	2.081656e+000	2.048518e+000	48	22	5.109067e+000	0	0	0	0	0	0	-3.96383	0	0	44.0646	20.8889
DATA	1766	22	44	0	0	ASCRP3006948	ASCRP3006948	11046.1	2852.7	4.370820e+001	4.826021e+000	98	24	8.077223e+000	0	0	0	0	0	0	45.1886	1	1	46.8651	24.9706
DATA	1767	22	45	0	0	ASCRP3002293	ASCRP3002293	11071.5	2853	3.545412e+000	2.074666e+000	56	22	7.692361e+000	0	0	0	0	0	0	3.66894	1	0	54.1152	23.6207
DATA	1768	22	46	0	0	ASCRP3004551	ASCRP3004551	11096.5	2853	2.075753e+000	2.047075e+000	53.5	22	6.813395e+000	0	0	0	0	0	0	1.38394	0	0	54.1152	20.7879
DATA	1769	22	47	0	0	ASCRP3006483	ASCRP3006483	11122.3	2852.82	5.168217e+000	2.106103e+000	59	24	7.734716e+000	0	0	0	0	0	0	5.35468	1	0	47.5395	24.2973
DATA	1770	22	48	0	0	Negative027	Negative027	11147.9	2852.87	2.074245e+000	2.048347e+000	55	25	8.315310e+000	0	0	0	0	0	0	1.76859	0	0	46.8651	24.3529
DATA	1771	22	49	0	0	ASCRP3011229	ASCRP3011229	11173.2	2852.84	1.627791e+001	2.610811e+000	70	23	5.593063e+000	0	0	0	0	0	0	16.8691	1	1	47.5395	22.8
DATA	1772	22	50	0	0	ASCRP3004929	ASCRP3004929	11198.5	2852.84	6.750777e+000	2.150442e+000	62	23.5	5.874904e+000	0	0	0	0	0	0	6.99425	1	0	47.2035	23.4167
DATA	1773	22	51	0	0	ASCRP3009175	ASCRP3009175	11223.5	2853	3.227029e+001	3.819213e+000	86.5	23.5	6.355288e+000	0	0	0	0	0	0	33.4181	1	1	65	23.6944
DATA	1774	22	52	0	0	ASCRP3011783	ASCRP3011783	11249.1	2852.6	5.805165e+000	2.124992e+000	59	24	5.489685e+000	0	0	0	0	0	0	6.00739	1	0	45.835	23.5946
DATA	1775	22	53	0	0	ASCRP3012581	ASCRP3012581	11274.3	2852.85	3.141430e+000	2.070091e+000	56	23	5.886715e+000	0	0	0	0	0	0	3.24776	1	0	47.5395	23.1818
DATA	1776	22	54	0	0	ASCRP3003521	ASCRP3003521	11299.8	2852.8	6.298424e+000	2.143191e+000	60	25	6.512808e+000	0	0	0	0	0	0	6.50386	1	0	45.4864	24.3333
DATA	1777	22	55	1028	1	(+)E1A_r60_3	E1A_r60_3	11325.5	2852.81	8.980749e+001	9.212082e+000	146	23	8.806097e+000	0	0	0	0	0	0	92.6041	1	1	47.8731	24.1212
DATA	1778	22	56	0	0	ASCRP3010739	ASCRP3010739	11350.6	2852.71	1.907522e+001	2.803712e+000	72	25	5.110199e+000	0	0	0	0	0	0	19.6376	1	1	46.8651	24.875
DATA	1779	22	57	0	0	ASCRP3000453	ASCRP3000453	11376.1	2852.93	6.867094e+000	2.170148e+000	62.5	24	6.519643e+000	0	0	0	0	0	0	7.05635	1	0	54.4085	23.3333
DATA	1780	22	58	0	0	ASCRP3002826	ASCRP3002826	11401.7	2852.8	7.794804e+000	2.205249e+000	62	23	6.630464e+000	0	0	0	0	0	0	7.99308	1	0	47.2035	24.0345
DATA	1781	22	59	0	0	ASCRP3011114	ASCRP3011114	11427.1	2852.79	2.679397e+001	3.384374e+000	84	24	6.651704e+000	0	0	0	0	0	0	27.4135	1	1	46.8651	25.6129
DATA	1782	22	60	0	0	ASCRP3009548	ASCRP3009548	11452.4	2852.68	3.100079e+001	3.729104e+000	87	24	8.088642e+000	0	0	0	0	0	0	31.6403	1	1	46.8651	25.6364
DATA	1783	22	61	0	0	ASCRP3003711	ASCRP3003711	11477.7	2852.78	1.038077e+001	2.322926e+000	65.5	25	7.968599e+000	0	0	0	0	0	0	10.5671	1	0	48.2044	24.963
DATA	1784	22	62	0	0	A_23_P142849	NM_005168	11503.2	2853	4.843779e+001	5.273045e+000	107.5	23	8.048652e+000	0	0	0	0	0	0	49.1683	1	1	46.8651	25.7917
DATA	1785	22	63	0	0	ASCRP3012906	ASCRP3012906	11528.4	2852.89	1.221256e+002	1.239012e+001	175	24	7.878276e+000	0	0	0	0	0	0	123.603	1	1	45.4864	26.1429
DATA	1786	22	64	0	0	ASCRP3002077	ASCRP3002077	11553.9	2852.81	3.547505e+001	4.120744e+000	91	24	6.467318e+000	0	0	0	0	0	0	35.7926	1	1	46.8651	25.8529
DATA	1787	22	65	0	0	ASCRP3006860	ASCRP3006860	11579.4	2852.76	1.529165e+002	1.543564e+001	213.5	25	7.132539e+000	0	0	0	0	0	0	153.784	1	1	46.5243	26.1613
DATA	1788	22	66	0	0	ASCRP3005220	ASCRP3005220	11604.6	2852.84	3.367240e+001	3.973965e+000	92	24	5.620977e+000	0	0	0	0	0	0	33.7505	1	1	48.5334	24.6538
DATA	1789	22	67	0	0	ASCRP3000613	ASCRP3000613	11630.2	2852.85	3.362358e+001	3.973762e+000	92	26	6.682474e+000	0	0	0	0	0	0	33.5841	1	1	47.8731	24.8571
DATA	1790	22	68	0	0	ASCRP3011894	ASCRP3011894	11655.5	2852.78	2.910844e+002	2.918593e+001	345	23	7.893617e+000	0	0	0	0	0	0	289.718	1	1	48.2044	24.3667
DATA	1791	22	69	0	0	ASCRP3004930	ASCRP3004930	11680.8	2852.88	5.148876e+001	5.573233e+000	112.5	27	7.822905e+000	0	0	0	0	0	0	51.0615	1	1	46.5243	27.7419
DATA	1792	22	70	0	0	ASCRP3012424	ASCRP3012424	11706.6	2852.79	1.553162e+001	2.645052e+000	75	26	6.365228e+000	0	0	0	0	0	0	15.3455	1	1	44.0646	27
DATA	1793	22	71	0	0	ASCRP3010694	ASCRP3010694	11731.7	2852.79	1.685130e+001	2.730848e+000	76	26	4.710546e+000	0	0	0	0	0	0	16.5882	1	1	47.2035	26.5484
DATA	1794	22	72	0	0	ASCRP3010242	ASCRP3010242	11757.1	2852.79	9.049642e+001	9.303141e+000	149.5	25	4.743416e+000	0	0	0	0	0	0	88.7522	1	1	46.1809	24.5
DATA	1795	22	73	0	0	AS_circRNA_control203	AS_circRNA_control203	11782.4	2853.01	1.098407e+002	1.119540e+001	162.5	28	7.410127e+000	0	0	0	0	0	0	107.323	1	1	48.2044	28.6176
DATA	1796	22	74	0	0	ASCRP3006758	ASCRP3006758	11807.8	2852.89	6.929201e+001	7.261933e+000	130	25.5	7.029413e+000	0	0	0	0	0	0	67.4549	1	1	47.8731	26.6333
DATA	1797	22	75	0	0	ASCRP3006694	ASCRP3006694	11833.4	2852.9	2.181724e+001	3.084905e+000	84.5	26.5	7.294255e+000	0	0	0	0	0	0	21.1608	1	1	47.2035	27.6154
DATA	1798	22	76	0	0	ASCRP3007992	ASCRP3007992	11858.7	2853.03	3.633160e+001	4.241543e+000	95	30	8.349361e+000	0	0	0	0	0	0	35.1128	1	1	47.2035	28.6129
DATA	1799	22	77	0	0	ASCRP3008269	ASCRP3008269	11884	2852.66	2.231897e+000	2.196367e+000	62	24	8.027324e+000	0	0	0	0	0	0	-0.122948	0	0	46.8651	26.1
DATA	1800	22	78	0	0	ASCRP3008887	ASCRP3008887	11909.6	2852.97	2.247441e+002	2.258221e+001	274.5	30	7.986347e+000	0	0	0	0	0	0	215.724	1	1	48.5334	28.8214
DATA	1801	22	79	0	0	ASCRP3013233	ASCRP3013233	11935	2852.8	5.675461e+001	6.090894e+000	117	29	6.208353e+000	0	0	0	0	0	0	54.302	1	1	46.8651	29.3929
DATA	1802	22	80	0	0	ASCRP3013039	ASCRP3013039	11960.4	2852.65	2.253510e+000	2.217636e+000	63	28	5.437313e+000	0	0	0	0	0	0	-0.0806891	0	0	47.8731	27.7667
DATA	1803	22	81	0	0	ASCRP3001707	ASCRP3001707	11985.7	2852.71	3.810400e+001	4.411907e+000	101	31	6.635848e+000	0	0	0	0	0	0	36.2443	1	1	47.2035	30.9655
DATA	1804	22	82	0	0	ASCRP3008546	ASCRP3008546	12010.9	2852.94	2.265765e+000	2.234014e+000	63	29	7.889012e+000	0	0	0	0	0	0	1.31716	0	0	48.2044	29.283
DATA	1805	23	1	0	0	ASCRP3003435	ASCRP3003435	9940.97	2859.88	3.466247e+001	4.110788e+000	78	23	6.259649e+000	0	0	0	0	0	0	33.1796	1	1	47.2035	23.509
DATA	1806	23	2	0	0	ASCRP3010026	ASCRP3010026	9966.51	2859.64	7.765082e+001	8.076191e+000	125	19	7.106227e+000	0	0	0	0	0	0	73.9914	1	1	49.8279	20.5385
DATA	1807	23	3	0	0	Negative027	Negative027	9991.89	2859.5	2.264403e+000	2.228355e+000	47	22	6.048013e+000	0	0	0	0	0	0	-1.2595	0	0	56.9804	22.5385
DATA	1808	23	4	0	0	ASCRP3004348	ASCRP3004348	10017.4	2859.53	6.113947e+001	6.509707e+000	105.5	22	7.430546e+000	0	0	0	0	0	0	57.8628	1	1	49.8279	23.3824
DATA	1809	23	5	0	0	ASCRP3002946	ASCRP3002946	10042.4	2859.73	3.568034e+000	2.268551e+000	53.5	21	6.412689e+000	0	0	0	0	0	0	3.36904	1	0	48.8603	22.5484
DATA	1810	23	6	0	0	ASCRP3002618	ASCRP3002618	10068.2	2859.59	1.328092e+001	2.607895e+000	62	22	7.228694e+000	0	0	0	0	0	0	12.5175	1	1	50.4627	22.2333
DATA	1811	23	7	0	0	ASCRP3003856	ASCRP3003856	10093.6	2859.64	1.580212e+002	1.596108e+001	197	23.5	4.629576e+000	0	0	0	0	0	0	148.763	1	1	48.8603	23.9583
DATA	1812	23	8	0	0	ASCRP3010577	ASCRP3010577	10118.9	2859.5	2.650371e+001	3.475647e+000	77	20	4.882622e+000	0	0	0	0	0	0	24.9347	1	1	56.9804	19.56
DATA	1813	23	9	0	0	A_23_P202496	NM_022451	10144.1	2859.6	1.937610e+001	2.968360e+000	67	23	6.178179e+000	0	0	0	0	0	0	18.2269	1	1	47.2035	23.3548
DATA	1814	23	10	0	0	ASCRP3009258	ASCRP3009258	10169.7	2859.5	5.997133e+000	2.326619e+000	55.5	24	6.578633e+000	0	0	0	0	0	0	5.64331	1	0	57.5363	24.1818
DATA	1815	23	11	0	0	ASCRP3001036	ASCRP3001036	10195.3	2859.5	1.331712e+001	2.611322e+000	61.5	21.5	6.834665e+000	0	0	0	0	0	0	12.5413	1	1	57.5363	22.6667
DATA	1816	23	12	0	0	ASCRP3011935	ASCRP3011935	10220.5	2859.5	4.733904e+001	5.238664e+000	96	22	6.875691e+000	0	0	0	0	0	0	44.6334	1	1	57.5363	22.6429
DATA	1817	23	13	0	0	ASCRP3008720	ASCRP3008720	10245.6	2859.97	3.759417e+001	4.376194e+000	84	26	6.449806e+000	0	0	0	0	0	0	35.5016	1	1	49.1849	25
DATA	1818	23	14	0	0	ASCRP3002367	ASCRP3002367	10271.5	2859.5	6.047968e+000	2.316241e+000	54.5	22	6.062686e+000	0	0	0	0	0	0	5.72197	1	0	57.5363	22.5517
DATA	1819	23	15	0	0	ASCRP3000522	ASCRP3000522	10296.6	2859.65	1.730463e+002	1.744786e+001	214.5	21	7.277493e+000	0	0	0	0	0	0	164.075	1	1	51.0895	23.1905
DATA	1820	23	16	0	0	ASCRP3010105	ASCRP3010105	10322.2	2859.52	5.535919e+001	5.966523e+000	104	23	5.405717e+000	0	0	0	0	0	0	52.619	1	1	51.0895	21.9375
DATA	1821	23	17	0	0	ASCRP3009783	ASCRP3009783	10347.4	2859.88	1.733371e+002	1.747524e+001	214.5	23	5.196152e+000	0	0	0	0	0	0	165.205	1	1	48.5334	21.4
DATA	1822	23	18	0	0	ASCRP3006686	ASCRP3006686	10373.2	2859.7	4.074303e+002	4.080309e+001	439	23	6.039784e+000	0	0	0	0	0	0	389.46	1	1	51.0895	22.1429
DATA	1823	23	19	0	0	ASCRP3000855	ASCRP3000855	10398.2	2859.59	2.241925e+000	2.206294e+000	47	22.5	5.911904e+000	0	0	0	0	0	0	0.153766	0	0	47.5395	24.2188
DATA	1824	23	20	0	0	ASCRP3007694	ASCRP3007694	10423.7	2859.82	2.575848e+002	2.585217e+001	302	22	6.197694e+000	0	0	0	0	0	0	247.789	1	1	49.5074	22.2432
DATA	1825	23	21	0	0	ASCRP3004407	ASCRP3004407	10449.1	2859.76	1.837908e+002	1.850928e+001	226.5	22	5.358913e+000	0	0	0	0	0	0	177.403	1	1	48.2044	21.8889
DATA	1826	23	22	0	0	ASCRP3010533	ASCRP3010533	10474.6	2859.6	3.829566e+001	4.408503e+000	88	20	4.707998e+000	0	0	0	0	0	0	37.0943	1	1	50.1463	20.6296
DATA	1827	23	23	0	0	ASCRP3009570	ASCRP3009570	10499.9	2859.62	5.814335e+001	6.208207e+000	105	22.5	5.217235e+000	0	0	0	0	0	0	56.5211	1	1	50.1463	22.5667
DATA	1828	23	24	0	0	ASCRP3008282	ASCRP3008282	10525.2	2859.64	6.554597e+001	6.903894e+000	112	23	5.848167e+000	0	0	0	0	0	0	63.9494	1	1	47.8731	22.8571
DATA	1829	23	25	0	0	ASCRP3008189	ASCRP3008189	10550.7	2859.72	1.653964e+001	2.720635e+000	65.5	23	5.688450e+000	0	0	0	0	0	0	16.1967	1	1	48.2044	22.9615
DATA	1830	23	26	0	0	ASCRP3006190	ASCRP3006190	10576	2859.93	4.130413e+000	2.191477e+000	54	21	5.324111e+000	0	0	0	0	0	0	4.05973	1	0	46.8651	22.8846
DATA	1831	23	27	0	0	ASCRP3007598	ASCRP3007598	10601.4	2859.8	1.009881e+001	2.370172e+000	61.5	23	4.613110e+000	0	0	0	0	0	0	9.96274	1	0	47.5395	23.069
DATA	1832	23	28	0	0	ASCRP3001812	ASCRP3001812	10626.8	2859.43	3.122349e+001	3.783299e+000	81	22	5.817325e+000	0	0	0	0	0	0	30.9159	1	1	47.8731	22.2857
DATA	1833	23	29	0	0	ASCRP3001267	ASCRP3001267	10652.4	2859.57	3.308807e+001	3.934366e+000	83.5	21	5.729966e+000	0	0	0	0	0	0	32.8821	1	1	57.5363	22.2414
DATA	1834	23	30	0	0	AS_circRNA_control204	AS_circRNA_control204	10677.7	2859.84	9.760273e+002	9.762578e+001	1007	24	7.336133e+000	0	0	0	0	0	0	973.4	1	1	49.1849	24.5833
DATA	1835	23	31	0	0	ASCRP3012267	ASCRP3012267	10703.1	2859.5	8.609093e+001	8.864774e+000	133.5	24	8.953841e+000	0	0	0	0	0	0	86.1588	1	1	65	25.3667
DATA	1836	23	32	0	0	ASCRP3010864	ASCRP3010864	10728.5	2859.5	6.361897e+000	2.200524e+000	58	23	7.823928e+000	0	0	0	0	0	0	6.38852	1	0	65	24.4231
DATA	1837	23	33	0	0	Negative024	Negative024	10753.7	2859.5	2.133689e+000	2.109271e+000	54	20	6.725173e+000	0	0	0	0	0	0	2.01963	0	0	57.5363	21.8065
DATA	1838	23	34	0	0	CUST_18_PI418767722	NM_000754	10779.3	2860.03	2.126905e+000	2.093442e+000	51	21.5	6.840715e+000	0	0	0	0	0	0	0.411727	0	0	47.5395	22.3462
DATA	1839	23	35	0	0	ASCRP3001845	ASCRP3001845	10804.7	2860.12	2.335166e+001	3.131707e+000	77	19.5	5.941898e+000	0	0	0	0	0	0	23.6718	1	1	48.8603	20.8846
DATA	1840	23	36	0	0	ASCRP3011838	ASCRP3011838	10830.1	2859.99	2.926858e+001	3.591138e+000	80	22	5.188745e+000	0	0	0	0	0	0	29.7547	1	1	46.8651	21.6667
DATA	1841	23	37	0	0	ASCRP3007686	ASCRP3007686	10855.5	2860	4.224484e+000	2.117773e+000	55	22.5	5.352878e+000	0	0	0	0	0	0	4.30624	1	0	48.5334	22.7941
DATA	1842	23	38	0	0	ASCRP3000685	ASCRP3000685	10880.9	2859.81	2.979390e+001	3.627897e+000	82	22	7.542735e+000	0	0	0	0	0	0	30.447	1	1	45.835	23.3214
DATA	1843	23	39	0	0	ASCRP3010059	ASCRP3010059	10906.2	2859.88	5.469295e+000	2.136387e+000	57	22	7.640310e+000	0	0	0	0	0	0	5.60218	1	0	46.1809	23.6786
DATA	1844	23	40	0	0	ASCRP3010055	ASCRP3010055	10931.6	2859.93	2.733924e+004	2.733925e+003	28083	26	8.414877e+000	0	0	0	0	0	0	28063.3	1	1	53.8203	26.0882
DATA	1845	23	41	0	0	ASCRP3009491	ASCRP3009491	10957.1	2859.92	3.003367e+001	3.640139e+000	82	23.5	6.249598e+000	0	0	0	0	0	0	30.889	1	1	47.8731	23.3333
DATA	1846	23	42	0	0	ASCRP3002813	ASCRP3002813	10982.1	2859.82	1.838120e+001	2.755861e+000	69	24	6.327849e+000	0	0	0	0	0	0	18.9367	1	1	46.8651	23.6667
DATA	1847	23	43	0	0	ASCRP3012290	ASCRP3012290	11007.7	2859.89	1.010055e+003	1.010263e+002	1081	24	6.430569e+000	0	0	0	0	0	0	1042.16	1	1	45.835	22.931
DATA	1848	23	44	0	0	ASCRP3008607	ASCRP3008607	11033.3	2859.91	5.157667e+001	5.549242e+000	105	23.5	7.290073e+000	0	0	0	0	0	0	53.2844	1	1	48.8603	23.125
DATA	1849	23	45	0	0	ASCRP3006316	ASCRP3006316	11058.4	2859.88	1.085881e+001	2.315813e+000	62.5	27	8.347964e+000	0	0	0	0	0	0	11.23	1	1	49.1849	26.0333
DATA	1850	23	46	0	0	ASCRP3012793	ASCRP3012793	11084	2859.87	9.466499e+000	2.252355e+000	61	22	6.030785e+000	0	0	0	0	0	0	9.79818	1	0	54.4085	22
DATA	1851	23	47	0	0	Negative019	Negative019	11109.6	2860.07	2.075621e+000	2.042579e+000	51	22.5	7.361375e+000	0	0	0	0	0	0	-1.46047	0	0	47.2035	22.1471
DATA	1852	23	48	0	0	ASCRP3003391	ASCRP3003391	11134.9	2859.89	2.587779e+001	3.296338e+000	80	23	8.471207e+000	0	0	0	0	0	0	26.8092	1	1	47.8731	24.0571
DATA	1853	23	49	0	0	ASCRP3002017	ASCRP3002017	11160.4	2860.01	6.044492e+000	2.129267e+000	59	23	6.636368e+000	0	0	0	0	0	0	6.26268	1	0	49.1849	23.4
DATA	1854	23	50	0	0	A_23_P70328	NM_018132	11185.7	2860.05	1.968618e+001	2.836377e+000	72	24	6.321154e+000	0	0	0	0	0	0	20.394	1	1	48.8603	24.0968
DATA	1855	23	51	0	0	ASCRP3011582	ASCRP3011582	11211.1	2860	2.687812e+003	2.687890e+002	2779	19	5.183950e+000	0	0	0	0	0	0	2783.41	1	1	52.0157	21.04
DATA	1856	23	52	0	0	ASCRP3010717	ASCRP3010717	11236.3	2860	6.406344e+002	6.409604e+001	714	22	6.798956e+000	0	0	0	0	0	0	663.017	1	1	49.1849	22.6774
DATA	1857	23	53	0	0	ASCRP3002143	ASCRP3002143	11261.6	2860.06	5.181882e+001	5.571064e+000	105.5	24	5.158496e+000	0	0	0	0	0	0	53.5838	1	1	46.8651	24.0857
DATA	1858	23	54	0	0	ASCRP3004526	ASCRP3004526	11287.1	2859.89	6.040429e+001	6.378138e+000	114	20	6.178290e+000	0	0	0	0	0	0	62.3947	1	1	46.8651	21.6333
DATA	1859	23	55	0	0	ASCRP3010127	ASCRP3010127	11312.6	2859.97	2.494055e+001	3.228812e+000	81	22	7.034191e+000	0	0	0	0	0	0	25.7285	1	1	48.5334	23.4375
DATA	1860	23	56	0	0	ASCRP3011687	ASCRP3011687	11338.1	2860.05	7.274151e+001	7.558519e+000	129	25	8.303806e+000	0	0	0	0	0	0	74.9236	1	1	47.2035	26.1034
DATA	1861	23	57	0	0	ASCRP3008766	ASCRP3008766	11363.1	2860	1.155836e+003	1.156019e+002	1241	24.5	4.772923e+000	0	0	0	0	0	0	1188.47	1	1	46.8651	24.4583
DATA	1862	23	58	0	0	ASCRP3010740	ASCRP3010740	11388.6	2859.99	8.284804e+001	8.537396e+000	143	22	6.839481e+000	0	0	0	0	0	0	85.0193	1	1	48.2044	22.3871
DATA	1863	23	59	0	0	A_23_P49878	NM_019013	11414.3	2860.09	8.140324e+001	8.398375e+000	140	23	5.336625e+000	0	0	0	0	0	0	83.3537	1	1	48.8603	23.7097
DATA	1864	23	60	0	0	ASCRP3001302	ASCRP3001302	11439.7	2859.92	8.148648e+001	8.407639e+000	139	22	7.178037e+000	0	0	0	0	0	0	83.2431	1	1	48.8603	23.2963
DATA	1865	23	61	0	0	ASCRP3010757	ASCRP3010757	11465.1	2860.01	3.001986e+000	2.097620e+000	59	24	7.503156e+000	0	0	0	0	0	0	3.05887	1	0	46.8651	25.1212
DATA	1866	23	62	0	0	ASCRP3008073	ASCRP3008073	11490.4	2859.86	2.115320e+000	2.082816e+000	56	24	7.616211e+000	0	0	0	0	0	0	0.709067	0	0	49.1849	24.56
DATA	1867	23	63	0	0	ASCRP3005513	ASCRP3005513	11515.7	2860.12	6.711660e+001	7.028845e+000	123	27	8.337496e+000	0	0	0	0	0	0	68.0078	1	1	48.8603	27.1739
DATA	1868	23	64	0	0	ASCRP3001054	ASCRP3001054	11541.2	2859.77	4.818037e+000	2.148705e+000	62.5	24	7.330018e+000	0	0	0	0	0	0	4.86723	1	0	48.5334	25.6667
DATA	1869	23	65	0	0	ASCRP3012174	ASCRP3012174	11566.5	2859.96	8.832100e+000	2.278776e+000	67	24	6.898616e+000	0	0	0	0	0	0	8.89396	1	0	49.8279	25.8182
DATA	1870	23	66	0	0	ASCRP3011637	ASCRP3011637	11592	2859.9	9.361481e+001	9.595799e+000	152	24	8.713385e+000	0	0	0	0	0	0	93.9595	1	1	49.5074	25.6667
DATA	1871	23	67	0	0	ASCRP3000322	ASCRP3000322	11617.3	2860	1.580508e+002	1.594594e+001	219	26	6.549483e+000	0	0	0	0	0	0	158.094	1	1	49.1849	26.2059
DATA	1872	23	68	0	1	RC11	RC11	11642.9	2859.97	2.156615e+000	2.122284e+000	54	25	8.162851e+000	0	0	0	0	0	0	-3.51297	0	0	46.8651	25.0811
DATA	1873	23	69	0	0	ASCRP3004859	ASCRP3004859	11668	2859.95	1.349642e+001	2.521442e+000	74	26.5	8.169549e+000	0	0	0	0	0	0	13.4049	1	1	46.8651	26.5294
DATA	1874	23	70	0	0	ASCRP3005735	ASCRP3005735	11693.5	2859.91	4.460173e+000	2.183676e+000	64.5	25.5	7.214377e+000	0	0	0	0	0	0	4.4137	1	0	48.5334	26.7941
DATA	1875	23	71	0	0	ASCRP3013273	ASCRP3013273	11718.9	2860	3.606327e+001	4.196300e+000	95	27	6.020483e+000	0	0	0	0	0	0	35.5561	1	1	46.8651	28.0606
DATA	1876	23	72	0	0	ASCRP3005099	ASCRP3005099	11744.2	2859.85	2.188309e+000	2.153473e+000	58	26	5.676750e+000	0	0	0	0	0	0	-0.372898	0	0	47.8731	27.3235
DATA	1877	23	73	0	0	ASCRP3005370	ASCRP3005370	11769.7	2860.03	9.749678e+002	9.752074e+001	1020	26.5	6.764396e+000	0	0	0	0	0	0	954.137	1	1	46.1809	27.2813
DATA	1878	23	74	0	0	ASCRP3002592	ASCRP3002592	11795.2	2859.79	1.859316e+001	2.857287e+000	79	27	8.111455e+000	0	0	0	0	0	0	18.1287	1	1	46.1809	27.9355
DATA	1879	23	75	0	0	ASCRP3010699	ASCRP3010699	11820.5	2860	1.872867e+001	2.872152e+000	77	26.5	7.359915e+000	0	0	0	0	0	0	18.1941	1	1	48.5334	28.6563
DATA	1880	23	76	0	0	ASCRP3008408	ASCRP3008408	11846	2860.01	4.293991e+001	4.818132e+000	100.5	29	7.831560e+000	0	0	0	0	0	0	41.5636	1	1	46.8651	28
DATA	1881	23	77	0	0	ASCRP3005680	ASCRP3005680	11871.3	2860.07	1.207929e+002	1.227676e+001	180	25.5	8.367428e+000	0	0	0	0	0	0	116.512	1	1	49.1849	26.4231
DATA	1882	23	78	0	0	ASCRP3001595	ASCRP3001595	11896.6	2860	8.936240e+000	2.375071e+000	70.5	25	7.757570e+000	0	0	0	0	0	0	8.59035	1	0	49.1849	25.4286
DATA	1883	23	79	0	0	CUST_4_PI418767722	NM_006098	11922.3	2859.66	1.737657e+001	2.809602e+000	79	29	8.007389e+000	0	0	0	0	0	0	16.649	1	1	46.8651	28.5806
DATA	1884	23	80	0	0	A_23_P213255	NM_020159	11947.5	2859.59	1.440405e+001	2.641850e+000	77	28	6.796139e+000	0	0	0	0	0	0	13.7584	1	1	47.8731	29
DATA	1885	23	81	0	0	Negative022	Negative022	11972.9	2859.93	4.406588e+000	2.264423e+000	67	27	6.593007e+000	0	0	0	0	0	0	4.19676	1	0	54.4085	27.625
DATA	1886	23	82	0	0	ASCRP3012701	ASCRP3012701	11998.3	2859.88	3.667590e+001	4.290857e+000	98	26.5	9.541188e+000	0	0	0	0	0	0	34.835	1	1	48.8603	28.4524
DATA	1887	24	1	0	0	ASCRP3012751	ASCRP3012751	9953.93	2867.04	3.445157e+001	4.094341e+000	80.5	21	7.176209e+000	0	0	0	0	0	0	32.9413	1	1	46.8651	21.8444
DATA	1888	24	2	0	0	CUST_15_PI418767722	NM_001614	9979.45	2866.9	1.376133e+002	1.393951e+001	177	22	7.669637e+000	0	0	0	0	0	0	131.03	1	1	49.8279	22.64
DATA	1889	24	3	0	0	Negative011	Negative011	10004.7	2866.91	7.215399e+000	2.343091e+000	57	23	7.413563e+000	0	0	0	0	0	0	6.84687	1	0	48.8603	24.7333
DATA	1890	24	4	0	0	ASCRP3013069	ASCRP3013069	10030.2	2867.11	5.928893e+001	6.336277e+000	104	23	6.542356e+000	0	0	0	0	0	0	56.1076	1	1	47.8731	23.8125
DATA	1891	24	5	0	0	ASCRP3002911	ASCRP3002911	10055.4	2866.94	4.973049e+001	5.454266e+000	95	22	6.919465e+000	0	0	0	0	0	0	46.9626	1	1	46.8651	23.3429
DATA	1892	24	6	0	0	Negative054	Negative054	10080.4	2867.26	2.279584e+000	2.244228e+000	49	22	6.569933e+000	0	0	0	0	0	0	0.610048	0	0	48.8603	22.1429
DATA	1894	24	8	0	0	ASCRP3004411	ASCRP3004411	10131.5	2867	2.358600e+004	2.358601e+003	22216	20	4.130699e+000	0	0	0	0	0	0	22209.3	1	1	54.1152	20.2963
DATA	1895	24	9	0	0	ASCRP3007076	ASCRP3007076	10157.3	2867.09	3.123471e+002	3.131538e+001	344	24	6.263272e+000	0	0	0	0	0	0	294.139	1	1	49.8279	23.5
DATA	1896	24	10	0	0	ASCRP3007217	ASCRP3007217	10182.2	2867.2	2.590284e+000	2.260036e+000	51	24	6.798798e+000	0	0	0	0	0	0	2.44056	1	0	46.8651	23.9032
DATA	1897	24	11	0	0	ASCRP3006833	ASCRP3006833	10207.6	2867.07	4.774572e+001	5.275221e+000	94	24	7.286311e+000	0	0	0	0	0	0	45.0273	1	1	53.8203	22.9032
DATA	1898	24	12	0	0	ASCRP3002279	ASCRP3002279	10233.6	2867.33	5.518764e+000	2.306960e+000	51	26	6.147935e+000	0	0	0	0	0	0	5.21176	1	0	44.4243	25.1667
DATA	1899	24	13	0	0	ASCRP3011904	ASCRP3011904	10258.7	2867.09	1.419628e+002	1.437135e+001	182.5	22	6.140795e+000	0	0	0	0	0	0	134.285	1	1	48.8603	23.069
DATA	1900	24	14	0	0	ASCRP3005155	ASCRP3005155	10284.3	2867	1.791939e+003	1.792078e+002	1751	21	5.526419e+000	0	0	0	0	0	0	1698.42	1	1	50.4627	21.1852
DATA	1901	24	15	0	0	ASCRP3011393	ASCRP3011393	10309.4	2867.17	1.624085e+001	2.756126e+000	67	22	5.714758e+000	0	0	0	0	0	0	15.4283	1	1	46.8651	22.5385
DATA	1902	24	16	0	0	ASCRP3010319	ASCRP3010319	10335	2866.91	8.628248e+000	2.382825e+000	59	22	5.704550e+000	0	0	0	0	0	0	8.21744	1	0	46.8651	20.9412
DATA	1903	24	17	0	0	ASCRP3001259	ASCRP3001259	10360.3	2867.13	2.619168e+002	2.628517e+001	299	23	5.161062e+000	0	0	0	0	0	0	250.14	1	1	48.8603	22.3548
DATA	1904	24	18	0	0	ASCRP3009635	ASCRP3009635	10385.7	2867.03	1.555234e+002	1.570835e+001	191	21	5.957426e+000	0	0	0	0	0	0	148.973	1	1	49.1849	20.8438
DATA	1905	24	19	0	0	ASCRP3009082	ASCRP3009082	10411.1	2867.03	3.383666e+001	4.036780e+000	81.5	24	5.682205e+000	0	0	0	0	0	0	32.5135	1	1	46.8651	24.2308
DATA	1906	24	20	0	0	ASCRP3004744	ASCRP3004744	10436.7	2867.16	9.104974e+001	9.365615e+000	136	24	5.045166e+000	0	0	0	0	0	0	87.7816	1	1	48.2044	22.75
DATA	1907	24	21	0	0	ASCRP3007533	ASCRP3007533	10461.7	2867.15	3.812085e+001	4.394758e+000	88.5	19	5.402517e+000	0	0	0	0	0	0	36.8764	1	1	48.5334	20.4828
DATA	1908	24	22	0	0	ASCRP3003111	ASCRP3003111	10487.3	2867.12	2.890891e+002	2.899092e+001	328	22.5	5.010144e+000	0	0	0	0	0	0	280.643	1	1	48.8603	22.3077
DATA	1909	24	23	0	0	ASCRP3005050	ASCRP3005050	10512.8	2867.03	6.234247e+000	2.258956e+000	57	19.5	3.437076e+000	0	0	0	0	0	0	6.07387	1	0	49.1849	20.5357
DATA	1910	24	24	0	0	ASCRP3012769	ASCRP3012769	10538.2	2867.08	2.395988e+001	3.228138e+000	73	24	5.940800e+000	0	0	0	0	0	0	23.4284	1	1	46.8651	24.5
DATA	1911	24	25	0	0	ASCRP3007038	ASCRP3007038	10563.5	2867.04	3.218023e+000	2.179367e+000	52	20	5.098461e+000	0	0	0	0	0	0	3.15814	1	0	48.2044	21.0741
DATA	1912	24	26	0	0	ASCRP3003701	ASCRP3003701	10589	2866.98	1.328123e+001	2.525066e+000	63	21.5	5.435472e+000	0	0	0	0	0	0	13.0821	1	1	46.5243	22.4375
DATA	1913	24	27	0	0	ASCRP3009793	ASCRP3009793	10614.2	2867.51	2.433104e+001	3.240134e+000	76	22	6.263504e+000	0	0	0	0	0	0	24.054	1	1	42.9674	23.25
DATA	1914	24	28	0	0	ASCRP3002872	ASCRP3002872	10639.3	2867.2	1.301184e+001	2.497808e+000	63	23	7.067060e+000	0	0	0	0	0	0	12.9096	1	1	47.2035	22.88
DATA	1915	24	29	0	0	ASCRP3005581	ASCRP3005581	10664.8	2867.18	1.885097e+001	2.840276e+000	71	23	5.419444e+000	0	0	0	0	0	0	18.7698	1	1	45.835	21.5
DATA	1916	24	30	0	0	ASCRP3012834	ASCRP3012834	10690.3	2867.25	1.198963e+001	2.433009e+000	62.5	23	4.223499e+000	0	0	0	0	0	0	11.98	1	1	45.1352	22.7391
DATA	1917	24	31	0	0	ASCRP3003030	ASCRP3003030	10715.6	2867.43	1.328578e+005	1.328578e+004	132916	23	8.728152e+000	0	0	0	0	0	0	133203	1	1	57.5363	24.7742
DATA	1918	24	32	0	0	ASCRP3002687	ASCRP3002687	10741.3	2866.96	4.191123e+001	4.689085e+000	93	23	7.159914e+000	0	0	0	0	0	0	42.1606	1	1	46.1809	23.3333
DATA	1919	24	33	0	0	ASCRP3012316	ASCRP3012316	10766.5	2867.15	4.488662e+001	4.954004e+000	99	20	6.303881e+000	0	0	0	0	0	0	45.2971	1	1	49.8279	20.8966
DATA	1920	24	34	0	0	ASCRP3007780	ASCRP3007780	10792.1	2867.23	3.097694e+002	3.104735e+001	364	19	4.905161e+000	0	0	0	0	0	0	313.565	1	1	53.2255	20.1818
DATA	1921	24	35	0	0	ASCRP3011038	ASCRP3011038	10817.1	2867.18	3.791056e+001	4.325995e+000	89	21	6.833385e+000	0	0	0	0	0	0	38.4853	1	1	46.1809	22.1852
DATA	1922	24	36	0	0	ASCRP3005031	ASCRP3005031	10842.6	2867.09	4.522597e+001	4.977158e+000	98.5	22	5.202946e+000	0	0	0	0	0	0	46.0386	1	1	49.8279	21.125
DATA	1923	24	37	0	0	ASCRP3002639	ASCRP3002639	10868.2	2867.18	2.343416e+002	2.352564e+001	289	21	5.009239e+000	0	0	0	0	0	0	239.173	1	1	48.2044	21.6774
DATA	1924	24	38	0	0	ASCRP3011206	ASCRP3011206	10893.6	2867.25	8.178769e+001	8.436085e+000	134	21.5	5.601785e+000	0	0	0	0	0	0	83.6744	1	1	47.5395	21.5
DATA	1925	24	39	0	0	ASCRP3001489	ASCRP3001489	10918.9	2867.5	2.832785e+001	3.504452e+000	81	22	6.742095e+000	0	0	0	0	0	0	29.0451	1	1	65	22.9259
DATA	1926	24	40	0	0	ASCRP3004701	ASCRP3004701	10944.4	2867.43	7.220677e+000	2.181906e+000	58.5	26	5.319069e+000	0	0	0	0	0	0	7.41849	1	0	57.5363	25.7391
DATA	1927	24	41	0	0	ASCRP3004291	ASCRP3004291	10969.7	2867.22	3.305926e+002	3.312308e+001	393.5	24	6.506155e+000	0	0	0	0	0	0	340.262	1	1	47.5395	23.5172
DATA	1928	24	42	0	0	A_23_P67042	NM_017947	10995.2	2867.23	2.244847e+001	3.041378e+000	75	24	6.662289e+000	0	0	0	0	0	0	23.1419	1	1	48.5334	23.5313
DATA	1929	24	43	0	0	ASCRP3007339	ASCRP3007339	11020.5	2867.5	9.773611e+000	2.270338e+000	63	22	7.514278e+000	0	0	0	0	0	0	10.0892	1	0	57.5363	22.8667
DATA	1930	24	44	0	0	ASCRP3009627	ASCRP3009627	11046.1	2867.36	3.412876e+001	3.979600e+000	86	23	7.290768e+000	0	0	0	0	0	0	35.2717	1	1	49.1849	25.0303
DATA	1931	24	45	0	0	A_23_P41948	NM_017785	11071.5	2867.29	5.133501e+001	5.525818e+000	105.5	22	8.176170e+000	0	0	0	0	0	0	53.1027	1	1	50.4627	24.2759
DATA	1932	24	46	0	0	ASCRP3008610	ASCRP3008610	11096.7	2867.27	9.661613e+002	9.663774e+001	1042.5	21	5.368737e+000	0	0	0	0	0	0	1000.11	1	1	50.1463	20.36
DATA	1933	24	47	0	0	ASCRP3011043	ASCRP3011043	11122.4	2867.65	5.512568e+000	2.115750e+000	59	23	7.637378e+000	0	0	0	0	0	0	5.70875	1	0	45.1352	23.7273
DATA	1934	24	48	0	0	ASCRP3011283	ASCRP3011283	11147.5	2867	2.264801e+001	3.049581e+000	73.5	23	7.518293e+000	0	0	0	0	0	0	23.4594	1	1	47.2035	23.4839
DATA	1935	24	49	0	0	ASCRP3011575	ASCRP3011575	11173.1	2867.51	9.075859e+000	2.234892e+000	62.5	22	5.860054e+000	0	0	0	0	0	0	9.40053	1	0	48.5334	21.0667
DATA	1936	24	50	0	0	ASCRP3009891	ASCRP3009891	11198.5	2867.04	3.490534e+002	3.496507e+001	419.5	22	8.488648e+000	0	0	0	0	0	0	361.449	1	1	47.8731	23.4286
DATA	1937	24	51	0	0	ASCRP3003202	ASCRP3003202	11223.6	2867.57	3.295649e+001	3.877988e+000	86	23	6.424692e+000	0	0	0	0	0	0	34.1091	1	1	57.5363	22.88
DATA	1938	24	52	0	0	ASCRP3012822	ASCRP3012822	11249.1	2867.5	2.334690e+001	3.103944e+000	78	23	6.142838e+000	0	0	0	0	0	0	24.1455	1	1	56.9804	23.8286
DATA	1939	24	53	0	0	A_23_P139509	NM_016570	11274.4	2867.32	2.169416e+000	2.058838e+000	55.5	21	5.591161e+000	0	0	0	0	0	0	2.24146	1	0	49.5074	21.7586
DATA	1940	24	54	0	0	ASCRP3013032	ASCRP3013032	11299.8	2867.29	2.411184e+002	2.419882e+001	300.5	22	5.678672e+000	0	0	0	0	0	0	248.827	1	1	49.8279	22.7742
DATA	1941	24	55	0	0	ASCRP3008628	ASCRP3008628	11325.2	2867.31	1.792362e+002	1.804078e+001	239	25	6.942312e+000	0	0	0	0	0	0	184.702	1	1	49.1849	25.0645
DATA	1942	24	56	0	0	ASCRP3012092	ASCRP3012092	11350.5	2867.3	8.020593e+001	8.279955e+000	136.5	25	6.834471e+000	0	0	0	0	0	0	82.5161	1	1	49.1849	26.28
DATA	1943	24	57	0	0	ASCRP3001169	ASCRP3001169	11376.1	2867.5	1.683564e+001	2.660468e+000	72	25	6.103379e+000	0	0	0	0	0	0	17.288	1	1	56.9804	24.5862
DATA	1944	24	58	0	0	ASCRP3000351	ASCRP3000351	11401.6	2867.12	1.349482e+001	2.466232e+000	71	24	5.790046e+000	0	0	0	0	0	0	13.8289	1	1	48.5334	23.1034
DATA	1945	24	59	0	0	ASCRP3006954	ASCRP3006954	11427	2867.22	1.756642e+001	2.714116e+000	72	24	6.010565e+000	0	0	0	0	0	0	17.9604	1	1	47.2035	24.2424
DATA	1946	24	60	0	0	ASCRP3010561	ASCRP3010561	11452.2	2867.49	1.097465e+001	2.346504e+000	66	24	6.687754e+000	0	0	0	0	0	0	11.1933	1	1	51.0895	24.4571
DATA	1947	24	61	0	0	ASCRP3011883	ASCRP3011883	11477.5	2867.28	1.305191e+002	1.321653e+001	187	24	7.170279e+000	0	0	0	0	0	0	132.772	1	1	48.2044	24.7097
DATA	1948	24	62	0	0	ASCRP3000983	ASCRP3000983	11503.5	2867.31	7.913229e+000	2.230536e+000	66	23	8.547241e+000	0	0	0	0	0	0	8.02676	1	0	49.1849	24.6522
DATA	1949	24	63	0	0	ASCRP3003762	ASCRP3003762	11528.3	2867.39	6.135599e+001	6.482281e+000	121	24	6.807366e+000	0	0	0	0	0	0	62.0561	1	1	49.5074	25.0667
DATA	1950	24	64	0	0	ASCRP3002673	ASCRP3002673	11554	2867.3	1.793370e+001	2.760082e+000	75	23	6.726968e+000	0	0	0	0	0	0	18.0816	1	1	45.835	24.4286
DATA	1951	24	65	0	0	ASCRP3000419	ASCRP3000419	11579.2	2867.31	2.661211e+002	2.669522e+001	326	23	8.100589e+000	0	0	0	0	0	0	267.455	1	1	47.2035	24.6333
DATA	1952	24	66	0	0	ASCRP3002207	ASCRP3002207	11604.4	2867.07	2.145984e+000	2.115797e+000	58.5	26	7.035274e+000	0	0	0	0	0	0	1.29854	0	0	48.5334	26.069
DATA	1953	24	67	0	0	ASCRP3001217	ASCRP3001217	11629.9	2867.77	6.807116e+001	7.129368e+000	127.5	26	6.456484e+000	0	0	0	0	0	0	67.9477	1	1	46.1809	26.6216
DATA	1954	24	68	0	0	ASCRP3006526	ASCRP3006526	11655.4	2867.62	1.343516e+001	2.515585e+000	73	27	6.689278e+000	0	0	0	0	0	0	13.3632	1	1	47.2035	27.8519
DATA	1955	24	69	0	0	ASCRP3009622	ASCRP3009622	11680.6	2867.54	2.074620e+001	2.976503e+000	80	25	8.458003e+000	0	0	0	0	0	0	20.5615	1	1	47.2035	26.1429
DATA	1956	24	70	0	0	ASCRP3012680	ASCRP3012680	11706.2	2867.64	1.548694e+002	1.563441e+001	214.5	25	6.895692e+000	0	0	0	0	0	0	152.924	1	1	45.835	26.6333
DATA	1957	24	71	0	0	ASCRP3008755	ASCRP3008755	11731.6	2867.54	7.286862e+001	7.597477e+000	131	26.5	4.924327e+000	0	0	0	0	0	0	71.6887	1	1	47.2035	27.5938
DATA	1958	24	72	0	0	ASCRP3003635	ASCRP3003635	11757	2867.22	4.979351e+003	4.979397e+002	4953	26	6.813793e+000	0	0	0	0	0	0	4880.63	1	1	42.9674	27.5278
DATA	1959	24	73	0	0	ASCRP3013609	ASCRP3013609	11782.6	2867.74	1.725559e+001	2.769532e+000	77	26	8.093119e+000	0	0	0	0	0	0	16.8501	1	1	47.5395	27.037
DATA	1960	24	74	0	0	ASCRP3011075	ASCRP3011075	11807.6	2867.54	4.580948e+002	4.586104e+001	498	29.5	7.478398e+000	0	0	0	0	0	0	445.725	1	1	47.2035	29.2667
DATA	1961	24	75	0	0	ASCRP3012665	ASCRP3012665	11833.4	2867.26	1.613443e+001	2.713782e+000	77.5	29	6.958684e+000	0	0	0	0	0	0	15.6413	1	1	44.7812	29.8571
DATA	1962	24	76	0	0	ASCRP3009266	ASCRP3009266	11858.6	2867.76	1.196711e+001	2.495462e+000	75	29.5	7.123013e+000	0	0	0	0	0	0	11.5604	1	1	48.2044	28.0417
DATA	1963	24	77	0	0	ASCRP3011507	ASCRP3011507	11883.8	2867.6	1.962925e+002	1.975185e+001	251	23.5	5.669351e+000	0	0	0	0	0	0	188.976	1	1	46.5243	24.6923
DATA	1964	24	78	0	0	ASCRP3000877	ASCRP3000877	11909.5	2867.44	3.486455e+001	4.125048e+000	96	25	7.604752e+000	0	0	0	0	0	0	33.4521	1	1	46.1809	26.9677
DATA	1965	24	79	0	0	ASCRP3005910	ASCRP3005910	11934.8	2867.54	9.066025e+000	2.390278e+000	69	29	6.352793e+000	0	0	0	0	0	0	8.67126	1	0	46.8651	30.3714
DATA	1966	24	80	0	0	ASCRP3006251	ASCRP3006251	11960.3	2867.5	9.077304e+001	9.344434e+000	149	27	6.151460e+000	0	0	0	0	0	0	86.5599	1	1	46.8651	27.9118
DATA	1967	24	81	0	0	ASCRP3006155	ASCRP3006155	11985.7	2867.61	2.054298e+002	2.066307e+001	254.5	29	6.795871e+000	0	0	0	0	0	0	195.349	1	1	50.1463	28.5357
DATA	1968	24	82	0	0	ASCRP3001761	ASCRP3001761	12010.9	2867.68	1.188282e+001	2.527023e+000	76.5	29	7.562882e+000	0	0	0	0	0	0	11.271	1	1	46.1809	28.8275
DATA	1969	25	1	0	0	ASCRP3007048	ASCRP3007048	9941.07	2874.19	4.287961e+001	4.821370e+000	91	23	6.229344e+000	0	0	0	0	0	0	41.1494	1	1	46.8651	23.47
DATA	1970	25	2	0	0	ASCRP3002391	ASCRP3002391	9966.56	2874.01	2.451691e+001	3.303772e+000	71.5	21	8.163809e+000	0	0	0	0	0	0	23.4192	1	1	48.2044	22.8276
DATA	1971	25	3	0	0	ASCRP3000077	ASCRP3000077	9992.07	2874.21	9.206575e+001	9.471151e+000	136	24	7.094332e+000	0	0	0	0	0	0	87.6088	1	1	46.8651	24.7273
DATA	1972	25	4	0	0	ASCRP3004700	ASCRP3004700	10017.2	2874.22	5.302106e+001	5.751928e+000	100	23.5	6.565249e+000	0	0	0	0	0	0	50.2984	1	1	46.1809	24.4412
DATA	1973	25	5	0	0	ASCRP3007969	ASCRP3007969	10042.7	2874.12	4.207724e+000	2.274706e+000	54	25	5.879159e+000	0	0	0	0	0	0	3.9817	1	0	48.5334	24.125
DATA	1974	25	6	0	0	ASCRP3002222	ASCRP3002222	10068.1	2874.11	4.215592e+001	4.773581e+000	88.5	21.5	7.499349e+000	0	0	0	0	0	0	39.8173	1	1	47.8731	21.6333
DATA	1975	25	7	0	0	ASCRP3000731	ASCRP3000731	10093.5	2874.19	4.861294e+001	5.353561e+000	94	22	6.940635e+000	0	0	0	0	0	0	45.8587	1	1	47.8731	23.3793
DATA	1976	25	8	0	0	ASCRP3002378	ASCRP3002378	10118.9	2874.07	2.516969e+001	3.372099e+000	74	22	5.801043e+000	0	0	0	0	0	0	23.726	1	1	65	22.3714
DATA	1977	25	9	0	0	ASCRP3005595	ASCRP3005595	10144.3	2874.11	6.885641e+001	7.242244e+000	116.5	20.5	5.109903e+000	0	0	0	0	0	0	64.8933	1	1	48.2044	21.0556
DATA	1978	25	10	0	0	AS_circRNA_control201	AS_circRNA_control201	10169.7	2874.12	8.446155e+001	8.739165e+000	128	23	6.073239e+000	0	0	0	0	0	0	79.6206	1	1	48.5334	22.7931
DATA	1979	25	11	0	0	ASCRP3008385	ASCRP3008385	10195.1	2874.2	2.688396e+002	2.697732e+001	299.5	23.5	7.174668e+000	0	0	0	0	0	0	253.609	1	1	46.8651	23.2
DATA	1980	25	12	0	0	ASCRP3004511	ASCRP3004511	10220.4	2874.27	3.502405e+001	4.157434e+000	84	24	8.222182e+000	0	0	0	0	0	0	33.076	1	1	47.5395	24.1765
DATA	1981	25	13	0	0	ASCRP3012186	ASCRP3012186	10246	2874.49	1.243013e+001	2.558805e+000	61	24	6.565254e+000	0	0	0	0	0	0	11.7564	1	1	45.4864	25.1111
DATA	1982	25	14	0	0	ASCRP3011934	ASCRP3011934	10271.3	2874.22	5.996874e+002	6.001029e+001	613	21	6.331692e+000	0	0	0	0	0	0	568.181	1	1	48.2044	21.0968
DATA	1984	25	16	0	0	ASCRP3001164	ASCRP3001164	10322	2874.31	1.594612e+001	2.735522e+000	64.5	22	5.855831e+000	0	0	0	0	0	0	15.1763	1	1	45.835	21.0571
DATA	1985	25	17	0	0	ASCRP3001320	ASCRP3001320	10347.5	2874.14	1.267680e+001	2.553737e+000	62	22	5.121114e+000	0	0	0	0	0	0	12.0963	1	1	48.2044	21.3226
DATA	1986	25	18	0	0	A_23_P7313	NM_001040058	10373.1	2874.18	1.733783e+001	2.809353e+000	65.5	20	5.354209e+000	0	0	0	0	0	0	16.5914	1	1	45.835	20.3824
DATA	1987	25	19	0	0	ASCRP3006101	ASCRP3006101	10398.1	2874.24	5.511627e+001	5.935943e+000	102	22	6.853793e+000	0	0	0	0	0	0	52.9011	1	1	46.1809	22.4324
DATA	1988	25	20	0	0	ASCRP3006959	ASCRP3006959	10423.9	2874.59	8.650170e+000	2.360949e+000	58.5	24	5.722900e+000	0	0	0	0	0	0	8.32962	1	0	44.0646	24.3611
DATA	1989	25	21	0	0	ASCRP3010611	ASCRP3010611	10449	2874.3	2.409245e+003	2.409345e+002	2367.5	24	5.283242e+000	0	0	0	0	0	0	2327.55	1	1	48.2044	22.8667
DATA	1990	25	22	0	0	ASCRP3007525	ASCRP3007525	10474.5	2874.09	3.273659e+001	3.934259e+000	83	23.5	6.230472e+000	0	0	0	0	0	0	31.7355	1	1	45.835	23.6786
DATA	1991	25	23	0	0	ASCRP3003446	ASCRP3003446	10499.9	2874.3	3.533446e+001	4.148893e+000	84	21	3.581362e+000	0	0	0	0	0	0	34.375	1	1	47.2035	21.1154
DATA	1992	25	24	0	0	A_23_P252748	NM_007152	10525.4	2874.1	7.985631e+001	8.274331e+000	129	23	4.526931e+000	0	0	0	1	0	0	77.9673	1	1	48.2044	22.3
DATA	1993	25	25	0	0	ASCRP3000544	ASCRP3000544	10550.6	2874.17	3.792782e+002	3.798921e+001	426	22	6.474363e+000	0	0	0	0	0	0	371.64	1	1	49.8279	23.0741
DATA	1994	25	26	0	0	ASCRP3004244	ASCRP3004244	10576.4	2873.93	2.320025e+001	3.163703e+000	72	21	4.922594e+000	0	0	0	0	0	0	22.8167	1	1	47.5395	22.0571
DATA	1995	25	27	0	0	CUST_3_PI418767722	NM_002539	10601.8	2874.2	2.177772e+000	2.150916e+000	52	26	6.505587e+000	0	0	0	0	0	0	1.80783	0	0	47.8731	24.4138
DATA	1996	25	28	0	0	ASCRP3012539	ASCRP3012539	10626.8	2874.13	8.148588e+001	8.423770e+000	130	23.5	6.370401e+000	0	0	0	0	0	0	80.7172	1	1	46.8651	23.7143
DATA	1997	25	29	0	1	ETG02_36680	ETG02_36680	10652.1	2874.31	2.162351e+000	2.127928e+000	49	21	5.424754e+000	0	0	0	0	0	0	-0.64182	0	0	45.1352	21.1935
DATA	1998	25	30	0	0	ASCRP3002995	ASCRP3002995	10677.5	2874.12	6.180352e+000	2.208734e+000	57	26	6.635182e+000	0	0	0	0	0	0	6.16539	1	0	48.8603	24.4444
DATA	1999	25	31	0	0	ASCRP3005401	ASCRP3005401	10703	2874.13	2.129486e+001	3.000062e+000	73	24	7.444237e+000	0	0	0	0	0	0	21.3166	1	1	54.4085	24.6667
DATA	2000	25	32	0	0	ASCRP3002506	ASCRP3002506	10728.5	2874	1.513633e+002	1.528216e+001	202	24	7.123298e+000	0	0	0	0	0	0	152.025	1	1	65	24.2069
DATA	2001	25	33	0	0	A_23_P25873	NM_007086	10753.9	2874.44	3.569985e+001	4.141515e+000	86.5	20	6.360158e+000	0	0	0	0	0	0	35.972	1	1	45.1352	21
DATA	2002	25	34	0	0	ASCRP3012790	ASCRP3012790	10779.3	2874.3	1.072397e+002	1.092629e+001	161	20.5	7.895031e+000	0	0	0	0	0	0	108.391	1	1	46.8651	21.375
DATA	2003	25	35	0	0	ASCRP3002696	ASCRP3002696	10804.6	2874.28	1.724293e+001	2.706964e+000	68	21	5.334791e+000	0	0	0	0	0	0	17.4795	1	1	46.5243	21.28
DATA	2004	25	36	0	0	Negative011	Negative011	10830.3	2874.27	3.480260e+000	2.109719e+000	54	22	5.288982e+000	0	0	0	0	0	0	3.53805	1	0	47.2035	21.84
DATA	2005	25	37	0	0	ASCRP3012518	ASCRP3012518	10855.2	2874.51	1.286617e+001	2.441884e+000	64	22	4.735151e+000	0	0	0	0	0	0	13.1138	1	1	48.5334	22.037
DATA	2006	25	38	0	0	ASCRP3003171	ASCRP3003171	10880.7	2874.1	7.933412e+000	2.217084e+000	60	21	6.797533e+000	0	0	0	0	0	0	8.10619	1	0	47.8731	22.1613
DATA	2007	25	39	0	0	ASCRP3012407	ASCRP3012407	10906.3	2874.22	8.362700e+000	2.228394e+000	60.5	21.5	6.673409e+000	0	0	0	0	0	0	8.56451	1	0	45.1352	22.3571
DATA	2008	25	40	0	0	ASCRP3011450	ASCRP3011450	10931.9	2874.18	2.094519e+000	2.071520e+000	52	22	5.873670e+000	0	0	0	0	0	0	2.12194	0	0	47.5395	22
DATA	2009	25	41	0	0	ASCRP3004048	ASCRP3004048	10956.9	2874.09	1.297860e+002	1.314065e+001	182	25	5.588705e+000	0	0	0	0	0	0	133.446	1	1	47.8731	24.8148
DATA	2010	25	42	0	0	ASCRP3010368	ASCRP3010368	10982.4	2874.09	2.087099e+000	2.057993e+000	53	23.5	6.364911e+000	0	0	0	0	0	0	1.3404	0	0	49.1849	23.0625
DATA	2011	25	43	0	0	ASCRP3003239	ASCRP3003239	11007.8	2874.47	2.260004e+001	3.051839e+000	75	22	4.987523e+000	0	0	0	0	0	0	23.3107	1	1	44.4243	21.3462
DATA	2012	25	44	0	0	ASCRP3011078	ASCRP3011078	11033.2	2874.21	2.081456e+000	2.053658e+000	52	21	6.707883e+000	0	0	0	0	0	0	1.52802	0	0	46.1809	21.9355
DATA	2013	25	45	0	0	ASCRP3000157	ASCRP3000157	11058.7	2874.32	2.079349e+000	2.050893e+000	52	26	6.856158e+000	0	0	0	0	0	0	1.42619	0	0	46.8651	26.4
DATA	2014	25	46	0	0	ASCRP3002758	ASCRP3002758	11084	2874.13	2.048717e+001	2.894440e+000	76	20	6.193996e+000	0	0	0	0	0	0	21.1959	1	1	54.4085	21.0323
DATA	2015	25	47	0	0	ASCRP3011321	ASCRP3011321	11109.2	2874.44	2.731525e+000	2.061715e+000	55	22	5.874257e+000	0	0	0	0	0	0	2.82754	1	0	45.835	20.9
DATA	2016	25	48	0	0	ASCRP3003254	ASCRP3003254	11134.9	2874.21	9.086107e+000	2.235824e+000	62.5	27	7.150493e+000	0	0	0	0	0	0	9.40855	1	0	45.835	26.2308
DATA	2018	25	50	0	0	ASCRP3012531	ASCRP3012531	11185.7	2874.22	2.203218e+001	3.004701e+000	76	20	8.611769e+000	0	0	0	0	0	0	22.8121	1	1	48.8603	23.3448
DATA	2019	25	51	0	0	ASCRP3009631	ASCRP3009631	11210.7	2874.5	1.175681e+001	2.357888e+000	65	22	5.406426e+000	0	0	0	0	0	0	12.1681	1	1	49.8279	22.0909
DATA	2020	25	52	0	0	ASCRP3010785	ASCRP3010785	11236.4	2874.49	1.562547e+003	1.562681e+002	1620	22	7.015957e+000	0	0	0	0	0	0	1616.17	1	1	51.7088	22.9032
DATA	2021	25	53	0	0	ASCRP3003721	ASCRP3003721	11261.9	2874.73	2.293661e+002	2.302777e+001	297	21.5	5.726426e+000	0	0	0	0	0	0	237.029	1	1	49.8279	22.0333
DATA	2022	25	54	0	0	AS_circRNA_control215	AS_circRNA_control215	11287.4	2874.44	1.458494e+002	1.472820e+001	198	20	4.463872e+000	0	0	0	0	0	0	150.558	1	1	49.8279	20.6154
DATA	2023	25	55	0	0	ASCRP3004718	ASCRP3004718	11312.5	2874.5	1.554577e+002	1.568061e+001	210	22	4.407000e+000	0	0	0	0	0	0	160.265	1	1	57.5363	23.037
DATA	2024	25	56	0	0	ASCRP3013136	ASCRP3013136	11338	2874.56	8.049233e+001	8.307443e+000	137	26	8.259110e+000	0	0	0	0	0	0	82.8528	1	1	51.0895	26.7097
DATA	2025	25	57	0	0	ASCRP3009429	ASCRP3009429	11363.5	2874.71	2.427808e+001	3.183196e+000	80	24.5	7.224572e+000	0	0	0	0	0	0	24.9457	1	1	50.4627	25.25
DATA	2026	25	58	0	0	ASCRP3000574	ASCRP3000574	11388.8	2874.57	1.326081e+001	2.452267e+000	69.5	25.5	6.905516e+000	0	0	0	0	0	0	13.5988	1	1	47.8731	24.6154
DATA	2027	25	59	0	0	ASCRP3000056	ASCRP3000056	11414.2	2874.84	8.545271e+001	8.791778e+000	141	24	4.193043e+000	0	0	0	0	0	0	87.44	1	1	47.5395	22.9333
DATA	2028	25	60	0	0	ASCRP3002717	ASCRP3002717	11439.5	2874.5	3.472346e+001	4.043633e+000	92.5	22.5	6.081818e+000	0	0	0	0	0	0	35.4478	1	1	50.4627	23.6667
DATA	2029	25	61	0	0	ASCRP3008306	ASCRP3008306	11465	2874.74	2.475439e+002	2.484141e+001	306	24	7.524634e+000	0	0	0	0	0	0	252.059	1	1	52.9257	25.1351
DATA	2030	25	62	0	0	ASCRP3012932	ASCRP3012932	11490.5	2874.46	9.775689e+000	2.301112e+000	67	24	7.661144e+000	0	0	0	0	0	0	9.92693	1	0	49.5074	25.2143
DATA	2031	25	63	0	0	ASCRP3008928	ASCRP3008928	11515.6	2874.76	1.733290e+002	1.745835e+001	232	24	6.271112e+000	0	0	0	0	0	0	175.508	1	1	49.1849	25.2273
DATA	2032	25	64	0	0	ASCRP3002605	ASCRP3002605	11541.4	2874.5	1.057434e+002	1.077998e+001	162	25	7.740842e+000	0	0	0	0	0	0	106.745	1	1	49.8279	25.2778
DATA	2033	25	65	0	0	ASCRP3011493	ASCRP3011493	11566.7	2874.53	6.219250e+000	2.192231e+000	62.5	22	5.850220e+000	0	0	0	0	0	0	6.25832	1	0	49.1849	23.9259
DATA	2034	25	66	0	0	ASCRP3008278	ASCRP3008278	11591.9	2874.5	3.613927e+001	4.184315e+000	92	23.5	8.443008e+000	0	0	0	0	0	0	36.2478	1	1	56.9804	24.3929
DATA	2035	25	67	0	0	ASCRP3009525	ASCRP3009525	11617.3	2874.64	8.119953e+001	8.391188e+000	140	26	7.435097e+000	0	0	0	0	0	0	81.1667	1	1	51.0895	26.8857
DATA	2036	25	68	0	0	ASCRP3007555	ASCRP3007555	11642.8	2874.88	3.201695e+000	2.147706e+000	60.5	26	6.169122e+000	0	0	0	0	0	0	3.18913	1	0	47.8731	26.5161
DATA	2037	25	69	0	0	ASCRP3004294	ASCRP3004294	11668.3	2874.71	3.132366e+001	3.788688e+000	89.5	26	8.370070e+000	0	0	0	0	0	0	31.0895	1	1	49.5074	26.4839
DATA	2038	25	70	0	0	ASCRP3006127	ASCRP3006127	11693.6	2874.55	1.587800e+002	1.602143e+001	215.5	26	7.679231e+000	0	0	0	0	0	0	157.024	1	1	51.7088	26.3824
DATA	2039	25	71	0	0	A_23_P213255	NM_020159	11718.8	2874.74	1.487089e+001	2.611572e+000	74	26	6.272058e+000	0	0	0	0	0	0	14.653	1	1	48.8603	27.375
DATA	2040	25	72	0	0	ASCRP3007115	ASCRP3007115	11744.4	2874.57	3.461122e+001	4.077089e+000	93.5	27	6.052571e+000	0	0	0	0	0	0	33.9774	1	1	57.5363	28.1143
DATA	2041	25	73	0	0	ASCRP3004025	ASCRP3004025	11769.5	2874.74	3.547063e+002	3.553650e+001	411	26	8.490190e+000	0	0	0	0	0	0	346.941	1	1	51.0895	28.4
DATA	2042	25	74	0	0	ASCRP3003527	ASCRP3003527	11795.1	2874.7	5.672546e+002	5.676698e+001	627	26.5	8.177643e+000	0	0	0	0	0	0	552.784	1	1	52.0157	27.9231
DATA	2043	25	75	0	0	ASCRP3006259	ASCRP3006259	11820.7	2874.67	1.978916e+002	1.990873e+001	253	29.5	8.337573e+000	0	0	0	0	0	0	192.141	1	1	52.3208	31.0313
DATA	2044	25	76	0	0	ASCRP3012197	ASCRP3012197	11846.1	2874.55	2.221855e+000	2.197591e+000	63	27	4.416717e+000	0	0	0	0	0	0	2.13484	0	0	49.5074	27.3103
DATA	2045	25	77	0	0	ASCRP3008644	ASCRP3008644	11871.4	2874.6	5.229541e+001	5.671166e+000	110	26.5	7.596422e+000	0	0	0	0	0	0	50.4192	1	1	50.7771	25.9091
DATA	2046	25	78	0	0	ASCRP3004074	ASCRP3004074	11896.6	2874.62	1.576220e+001	2.707541e+000	76	25	6.723607e+000	0	0	0	0	0	0	15.146	1	1	49.5074	26.2759
DATA	2047	25	79	0	0	ASCRP3008254	ASCRP3008254	11922.1	2874.75	5.582403e+001	6.003425e+000	113.5	29	7.275293e+000	0	0	0	0	0	0	53.4677	1	1	47.8731	27.6333
DATA	2048	25	80	0	0	ASCRP3001896	ASCRP3001896	11947.5	2874.5	1.955131e+002	1.967642e+001	251	28	6.703884e+000	0	0	0	0	0	0	186.688	1	1	49.1849	29.5278
DATA	2049	25	81	0	0	ASCRP3012803	ASCRP3012803	11972.9	2874.5	5.184736e+000	2.281442e+000	69	30	7.250510e+000	0	0	0	0	0	0	4.93649	1	0	56.9804	29.3548
DATA	2050	25	82	0	0	A_23_P213255	NM_020159	11998.5	2874.51	1.295555e+001	2.577048e+000	75	28.5	6.667949e+000	0	0	0	0	0	0	12.3022	1	1	49.8279	28.5
DATA	2051	26	1	0	0	ASCRP3008859	ASCRP3008859	9953.81	2881.66	1.948127e+001	2.943719e+000	69	23	8.040543e+000	0	0	0	0	0	0	18.6735	1	1	45.835	23.0426
DATA	2052	26	2	0	0	ASCRP3006853	ASCRP3006853	9979.27	2881.64	2.252141e+000	2.216288e+000	49	24	7.017220e+000	0	0	0	0	0	0	-0.225908	0	0	47.5395	25.2069
DATA	2053	26	3	0	0	ASCRP3005823	ASCRP3005823	10004.6	2881.59	6.986204e+001	7.331694e+000	118	24.5	6.947891e+000	0	0	0	0	0	0	66.4462	1	1	47.2035	25.7188
DATA	2054	26	4	0	0	ASCRP3011860	ASCRP3011860	10029.7	2881.74	1.500633e+001	2.688170e+000	64.5	24	6.167769e+000	0	0	0	0	0	0	14.2329	1	1	47.5395	23.4
DATA	2055	26	5	0	0	A_23_P253524	NM_001813	10055.3	2881.88	5.539723e+001	5.973684e+000	105	22.5	6.436962e+000	0	0	0	0	0	0	52.426	1	1	48.8603	22.7188
DATA	2056	26	6	0	0	CUST_16_PI418767722	NM_001536	10080.8	2882.1	4.989445e+000	2.293711e+000	53	21	6.667902e+000	0	0	0	0	0	0	4.71439	1	0	46.5243	21.5667
DATA	2057	26	7	0	0	ASCRP3009248	ASCRP3009248	10106.2	2881.81	6.520153e+001	6.894589e+000	112	21	5.216731e+000	0	0	0	0	0	0	61.541	1	1	47.5395	22
DATA	2058	26	8	0	0	ASCRP3003622	ASCRP3003622	10131.7	2882.01	2.278560e+000	2.250034e+000	52	20	5.904823e+000	0	0	0	0	0	0	1.75994	0	0	49.1849	20.6875
DATA	2059	26	9	0	0	ASCRP3005374	ASCRP3005374	10157	2882	3.117196e+001	3.839921e+000	79	23	5.739780e+000	0	0	0	0	0	0	29.4069	1	1	54.9904	22.4848
DATA	2060	26	10	0	0	ASCRP3002182	ASCRP3002182	10182.4	2881.79	3.880309e+002	3.886777e+001	406	24	6.176845e+000	0	0	0	0	0	0	366.21	1	1	49.1849	23.8182
DATA	2061	26	11	0	0	ASCRP3012676	ASCRP3012676	10207.5	2882.05	9.623132e+000	2.437483e+000	59	20	8.079907e+000	0	0	0	0	0	0	9.08982	1	0	45.4864	21.8519
DATA	2062	26	12	0	0	CUST_17_PI418767722	NM_003753	10233.3	2881.88	3.944551e+001	4.534566e+000	85	24	7.660617e+000	0	0	0	0	0	0	37.3059	1	1	48.8603	24.9333
DATA	2063	26	13	0	0	ASCRP3002628	ASCRP3002628	10258.9	2881.62	3.361238e+000	2.258317e+000	52.5	22	6.614907e+000	0	0	0	0	0	0	3.18394	1	0	45.1352	21.9032
DATA	2064	26	14	1028	1	(+)E1A_r60_a20	E1A_r60_a20	10284.1	2881.88	4.794328e+001	5.287098e+000	96	18	4.756922e+000	0	0	0	0	0	0	45.502	1	1	47.8731	19.4643
DATA	2065	26	15	0	0	A_23_P41948	NM_017785	10309.3	2881.81	6.066694e+001	6.461498e+000	106	20.5	5.636906e+000	0	0	0	0	0	0	57.7037	1	1	48.2044	19.8667
DATA	2066	26	16	0	0	ASCRP3010429	ASCRP3010429	10334.8	2882.05	2.254354e+000	2.219028e+000	51.5	22	6.498610e+000	0	0	0	0	0	0	0.475939	0	0	45.835	21.3429
DATA	2067	26	17	0	0	ASCRP3006708	ASCRP3006708	10360.2	2881.81	6.183789e+003	6.183829e+002	5984	20	4.983198e+000	0	0	0	0	0	0	5912.21	1	1	47.5395	19.9677
DATA	2068	26	18	0	0	ASCRP3003663	ASCRP3003663	10385.6	2881.97	2.472088e+001	3.313336e+000	71.5	20	5.235709e+000	0	0	0	0	0	0	23.7039	1	1	48.2044	19.9667
DATA	2069	26	19	0	0	ASCRP3004510	ASCRP3004510	10410.9	2881.77	2.234970e+000	2.199391e+000	48.5	25	5.516816e+000	0	0	0	0	0	0	-0.933068	0	0	46.8651	25.025
DATA	2070	26	20	0	0	ASCRP3005426	ASCRP3005426	10436.5	2881.86	3.158779e+001	3.844980e+000	80	24	5.654953e+000	0	0	0	0	0	0	30.4799	1	1	49.1849	23.3871
DATA	2071	26	21	0	0	ASCRP3009225	ASCRP3009225	10462	2881.89	2.231049e+001	3.122724e+000	71	23	5.149284e+000	0	0	0	0	0	0	21.6004	1	1	46.8651	21.4688
DATA	2072	26	22	0	0	ASCRP3005218	ASCRP3005218	10487.3	2881.86	1.494212e+001	2.640808e+000	65	22.5	5.770364e+000	0	0	0	0	0	0	14.5163	1	1	47.2035	22.4167
DATA	2073	26	23	0	0	ASCRP3005193	ASCRP3005193	10512.5	2881.89	3.401443e+003	3.401513e+002	3386.5	21	3.744693e+000	0	0	0	0	0	0	3316.05	1	1	43.7019	21.0909
DATA	2074	26	24	0	0	ASCRP3003567	ASCRP3003567	10537.9	2881.9	8.327238e+002	8.330044e+001	865	23	6.438214e+000	0	0	0	0	0	0	814.72	1	1	46.8651	22.9688
DATA	2075	26	25	0	0	ASCRP3013532	ASCRP3013532	10563.3	2881.88	5.482084e+002	5.486316e+001	594	20	4.953478e+000	0	0	0	0	0	0	538.29	1	1	48.8603	20.4138
DATA	2076	26	26	0	0	ASCRP3011928	ASCRP3011928	10588.8	2881.72	7.316101e+001	7.624512e+000	119.5	22.5	5.166676e+000	0	0	0	0	0	0	72.097	1	1	47.2035	22.8095
DATA	2077	26	27	0	0	ASCRP3004218	ASCRP3004218	10614.3	2881.79	2.389486e+001	3.206937e+000	73	26	7.353597e+000	0	0	0	0	0	0	23.6322	1	1	47.2035	24.6538
DATA	2078	26	28	0	0	ASCRP3002257	ASCRP3002257	10639.5	2881.82	6.337507e+001	6.686295e+000	115	20	5.735877e+000	0	0	0	0	0	0	62.9006	1	1	49.1849	20.8519
DATA	2079	26	29	0	0	ASCRP3009650	ASCRP3009650	10664.9	2881.79	1.891349e+001	2.843952e+000	68	22.5	6.194414e+000	0	0	0	0	0	0	18.8377	1	1	47.2035	22.5882
DATA	2080	26	30	0	0	ASCRP3012307	ASCRP3012307	10690.3	2881.85	2.671611e+001	3.408435e+000	77	24	6.576780e+000	0	0	0	0	0	0	26.7008	1	1	47.5395	24.1875
DATA	2081	26	31	0	0	ASCRP3003778	ASCRP3003778	10715.8	2882.01	1.507811e+001	2.592947e+000	65.5	23	6.905413e+000	0	0	0	0	0	0	15.1202	1	1	46.8651	23.4483
DATA	2082	26	32	0	0	ASCRP3007902	ASCRP3007902	10741.2	2881.92	1.721364e+001	2.717381e+000	67	23.5	6.358567e+000	0	0	0	0	0	0	17.3179	1	1	46.8651	22.5882
DATA	2083	26	33	0	0	ASCRP3013052	ASCRP3013052	10766.4	2881.97	5.646855e+001	6.023333e+000	107	19.5	6.761623e+000	0	0	0	0	0	0	56.9881	1	1	48.2044	20.0667
DATA	2084	26	34	0	0	ASCRP3006892	ASCRP3006892	10791.6	2881.78	3.384257e+002	3.390704e+001	389	20	5.556678e+000	0	0	0	0	0	0	342.559	1	1	49.5074	19.28
DATA	2085	26	35	0	0	A_23_P250196	NM_178812	10817.5	2881.78	1.573887e+001	2.611364e+000	65.5	23	6.922148e+000	0	0	0	0	0	0	15.9775	1	1	45.1352	22.871
DATA	2086	26	36	0	0	ASCRP3008804	ASCRP3008804	10842.6	2881.88	5.988644e+001	6.338992e+000	108.5	22	4.252832e+000	0	0	0	0	0	0	60.9572	1	1	46.5243	21.9091
DATA	2087	26	37	0	0	ASCRP3013175	ASCRP3013175	10868.1	2881.99	5.722941e+001	6.086801e+000	109.5	20	4.719244e+000	0	0	0	0	0	0	58.4008	1	1	46.8651	20.0667
DATA	2088	26	38	0	0	ASCRP3011650	ASCRP3011650	10893.3	2881.87	3.098215e+001	3.725038e+000	83	21	6.290583e+000	0	0	0	0	0	0	31.6906	1	1	44.7812	22
DATA	2089	26	39	0	0	ASCRP3006213	ASCRP3006213	10918.5	2881.13	1.862782e+001	2.780011e+000	70	22	5.325292e+000	0	0	0	0	0	0	19.095	1	1	38.2652	22.6111
DATA	2090	26	40	0	0	ASCRP3010774	ASCRP3010774	10944.3	2881.86	1.612506e+001	2.615678e+000	70	22	6.237009e+000	0	0	0	0	0	0	16.5624	1	1	48.2044	22.8519
DATA	2091	26	41	0	0	ASCRP3008756	ASCRP3008756	10969.5	2882	8.654579e+000	2.230652e+000	60	22	7.752483e+000	0	0	0	0	0	0	8.90486	1	0	54.1152	22.3793
DATA	2092	26	42	66	-1	(-)3xSLv1	NegativeControl	10995.1	2881.72	2.085885e+000	2.052679e+000	47	23	6.368836e+000	0	0	0	0	0	0	-3.58026	0	0	45.835	22.7
DATA	2093	26	43	0	0	ASCRP3013511	ASCRP3013511	11020.5	2882	8.129502e+000	2.205272e+000	61	21.5	7.074399e+000	0	0	0	0	0	0	8.3889	1	0	48.5334	22.7667
DATA	2094	26	44	0	0	ASCRP3010393	ASCRP3010393	11045.9	2882.07	4.597494e+000	2.098666e+000	57.5	25.5	6.520436e+000	0	0	0	0	0	0	4.74945	1	0	54.4085	25.9667
DATA	2095	26	45	0	0	ASCRP3001609	ASCRP3001609	11071.1	2882	6.391725e+002	6.394998e+001	716.5	22	7.600668e+000	0	0	0	0	0	0	660.879	1	1	48.5334	24.6875
DATA	2096	26	46	0	0	ASCRP3000857	ASCRP3000857	11096.7	2881.85	8.682091e+001	8.919575e+000	140	20	6.694200e+000	0	0	0	0	0	0	89.8289	1	1	45.835	21.5135
DATA	2097	26	47	0	0	ASCRP3008957	ASCRP3008957	11122.1	2882.07	1.282203e+001	2.412622e+000	65	23.5	6.137245e+000	0	0	0	0	0	0	13.2717	1	1	54.4085	25.0294
DATA	2098	26	48	0	0	ASCRP3002253	ASCRP3002253	11147.7	2882.09	1.040664e+001	2.293070e+000	63	24.5	7.582758e+000	0	0	0	0	0	0	10.7736	1	1	46.8651	24.3235
DATA	2099	26	49	0	0	ASCRP3003322	ASCRP3003322	11172.9	2882.06	3.003796e+001	3.632965e+000	84	22	6.858693e+000	0	0	0	0	0	0	31.0953	1	1	46.8651	22.3333
DATA	2100	26	50	0	0	ASCRP3001415	ASCRP3001415	11198.3	2881.91	1.025838e+002	1.046004e+001	161	20	6.200824e+000	0	0	0	0	0	0	106.165	1	1	48.8603	21.4545
DATA	2101	26	51	0	0	ASCRP3005423	ASCRP3005423	11223.5	2881.62	2.078147e+000	2.045066e+000	54	24.5	6.980185e+000	0	0	0	0	0	0	0.0249166	0	0	46.5243	24.9667
DATA	2102	26	52	0	0	A_23_P154235	NM_004688	11249	2881.87	1.967564e+001	2.839029e+000	72.5	24	6.624392e+000	0	0	0	0	0	0	20.3363	1	1	47.2035	23.4848
DATA	2103	26	53	0	0	ASCRP3012964	ASCRP3012964	11274.4	2881.91	2.045547e+001	2.895058e+000	75.5	21	5.026041e+000	0	0	0	0	0	0	21.1213	1	1	48.8603	21.7586
DATA	2104	26	54	0	0	ASCRP3001584	ASCRP3001584	11300.1	2881.91	3.127016e+003	3.127084e+002	3260	23	5.692907e+000	0	0	0	0	0	0	3224.83	1	1	46.8651	23.9333
DATA	2105	26	55	0	0	Negative030	Negative030	11325.2	2882.11	2.087387e+000	2.054158e+000	53	25	6.077206e+000	0	0	0	0	0	0	-0.892585	0	0	49.1849	25.1081
DATA	2106	26	56	0	0	CUST_2_PI418767722	NM_002455	11350.6	2881.99	2.050555e+002	2.060852e+001	265.5	27	8.089692e+000	0	0	0	0	0	0	210.817	1	1	49.8279	26.4643
DATA	2107	26	57	0	0	ASCRP3010457	ASCRP3010457	11375.8	2882.03	6.461172e+002	6.464459e+001	719	27	4.957822e+000	0	0	0	0	0	0	663.04	1	1	46.1809	27.5
DATA	2108	26	58	0	0	ASCRP3005618	ASCRP3005618	11401.4	2882.13	2.099119e+000	2.069969e+000	56	25	5.289175e+000	0	0	0	0	0	0	1.36037	0	0	49.1849	23.7586
DATA	2109	26	59	0	0	Negative008	Negative008	11427	2881.87	7.769884e+000	2.211411e+000	65	24	4.673426e+000	0	0	0	0	0	0	7.93858	1	0	48.2044	24.1818
DATA	2110	26	60	0	0	ASCRP3009114	ASCRP3009114	11452.1	2882.01	7.635040e+001	7.912103e+000	136.5	24.5	5.947121e+000	0	0	0	0	0	0	77.8185	1	1	46.8651	24.9444
DATA	2111	26	61	0	0	ASCRP3006516	ASCRP3006516	11477.7	2881.96	2.608640e+001	3.336989e+000	82.5	24	7.051085e+000	0	0	0	0	0	0	26.5174	1	1	46.1809	24.9697
DATA	2112	26	62	0	0	ASCRP3006690	ASCRP3006690	11503.2	2881.93	3.332396e+001	3.931899e+000	89	26.5	7.185810e+000	0	0	0	0	0	0	33.7793	1	1	49.1849	26.625
DATA	2113	26	63	0	0	A_23_P11685	NM_024420	11528.4	2882.03	1.086736e+001	2.358312e+000	67	24	7.231800e+000	0	0	0	0	0	0	10.9835	1	1	48.5334	25.0323
DATA	2114	26	64	0	0	ASCRP3004620	ASCRP3004620	11553.9	2882.05	2.676559e+002	2.684781e+001	316	24.5	7.413563e+000	0	0	0	0	0	0	269.676	1	1	48.2044	24.2667
DATA	2115	26	65	0	0	ASCRP3001831	ASCRP3001831	11579.3	2882	2.723293e+002	2.731426e+001	328	23.5	5.491896e+000	0	0	0	0	0	0	273.504	1	1	49.1849	24.3333
DATA	2116	26	66	0	0	ASCRP3003194	ASCRP3003194	11604.2	2882.01	1.212727e+001	2.436471e+000	69.5	27	6.743543e+000	0	0	0	0	0	0	12.1396	1	1	46.8651	26.2414
DATA	2117	26	67	0	0	ASCRP3005309	ASCRP3005309	11630	2882.13	2.047170e+001	2.947537e+000	79	27	5.030161e+000	0	0	0	0	0	0	20.4209	1	1	54.4085	27.1429
DATA	2118	26	68	0	0	ASCRP3002978	ASCRP3002978	11655.1	2882.01	4.721104e+001	5.178548e+000	104	25	8.877994e+000	0	0	0	0	0	0	46.9301	1	1	46.8651	26.8214
DATA	2119	26	69	0	0	ASCRP3009823	ASCRP3009823	11680.3	2882.63	1.738844e+001	2.754039e+000	75	27	8.899249e+000	0	0	0	0	0	0	17.223	1	1	39.8942	28.2571
DATA	2120	26	70	0	0	ASCRP3004606	ASCRP3004606	11706.1	2881.92	2.055385e+002	2.066532e+001	257	26	6.211687e+000	0	0	0	0	0	0	202.837	1	1	47.8731	26.3667
DATA	2121	26	71	1028	1	(+)E1A_r60_a22	E1A_r60_a22	11731.6	2882.04	1.916642e+002	1.928680e+001	247	26	6.210034e+000	0	0	0	0	0	0	188.449	1	1	48.2044	26.125
DATA	2122	26	72	0	0	ASCRP3009446	ASCRP3009446	11757.2	2882	1.119354e+002	1.139994e+001	171	26	7.120790e+000	0	0	0	0	0	0	109.65	1	1	49.1849	27.0625
DATA	2123	26	73	0	0	ASCRP3003550	ASCRP3003550	11782.4	2882.03	9.768071e+001	1.000563e+001	160	29	7.860417e+000	0	0	0	0	0	0	95.3388	1	1	49.1849	29.1154
DATA	2124	26	74	0	0	AS_circRNA_control201	AS_circRNA_control201	11807.7	2882.01	8.274529e+001	8.555664e+000	141	28	6.344289e+000	0	0	0	0	0	0	80.4689	1	1	47.2035	27.8
DATA	2125	26	75	0	0	ASCRP3006461	ASCRP3006461	11832.9	2882.13	1.919909e+001	2.907148e+000	81	29	5.848666e+000	0	0	0	0	0	0	18.6044	1	1	45.835	29.7241
DATA	2126	26	76	0	0	ASCRP3001689	ASCRP3001689	11858.6	2882.04	3.489862e+001	4.120502e+000	97	28	5.494193e+000	0	0	0	0	0	0	33.6978	1	1	48.2044	27.8846
DATA	2127	26	77	0	0	ASCRP3007361	ASCRP3007361	11883.9	2882.01	4.580440e+002	4.585712e+001	501	27	5.339115e+000	0	0	0	0	0	0	440.783	1	1	49.8279	26.1154
DATA	2128	26	78	0	0	ASCRP3002404	ASCRP3002404	11909.3	2881.89	2.838367e+001	3.594473e+000	88	25	6.551515e+000	0	0	0	0	0	0	27.2246	1	1	48.8603	26.7879
DATA	2129	26	79	0	0	ASCRP3009560	ASCRP3009560	11934.6	2881.92	5.148033e+001	5.603269e+000	113	29	6.597817e+000	0	0	0	0	0	0	49.2242	1	1	49.8279	29.2581
DATA	2130	26	80	0	0	ASCRP3003804	ASCRP3003804	11960.3	2881.91	3.687936e+001	4.304018e+000	97.5	30	6.954284e+000	0	0	0	0	0	0	35.158	1	1	48.8603	30.8276
DATA	2131	26	81	0	0	ASCRP3009023	ASCRP3009023	11985.6	2881.88	6.718715e+000	2.324266e+000	71	30	6.032731e+000	0	0	0	0	0	0	6.38756	1	0	49.1849	28.9231
DATA	2132	26	82	0	0	ASCRP3009660	ASCRP3009660	12010.8	2882.09	1.556852e+001	2.720173e+000	79	30	7.432468e+000	0	0	0	0	0	0	14.7643	1	1	47.8731	29.8883
DATA	2133	27	1	0	0	ASCRP3008225	ASCRP3008225	9940.91	2889.03	1.620196e+001	2.731309e+000	66	23	6.029584e+000	0	0	0	0	0	0	15.5867	1	1	46.8651	22.4934
DATA	2134	27	2	0	0	ASCRP3004162	ASCRP3004162	9966.59	2888.91	4.747360e+001	5.236267e+000	93	23	8.166647e+000	0	0	0	0	0	0	45.4549	1	1	48.8603	24.2
DATA	2135	27	3	0	0	ASCRP3005775	ASCRP3005775	9991.88	2889.09	6.744248e+001	7.099574e+000	113	25	6.885167e+000	0	0	0	0	0	0	64.3248	1	1	47.5395	25.4412
DATA	2136	27	4	0	0	ASCRP3012944	ASCRP3012944	10017.8	2889.21	2.261140e+000	2.234510e+000	52	23	5.815647e+000	0	0	0	0	0	0	1.94282	0	0	46.1809	23.7647
DATA	2137	27	5	0	0	ASCRP3009094	ASCRP3009094	10042.7	2889.09	1.282285e+001	2.573057e+000	61.5	23	6.628060e+000	0	0	0	0	0	0	12.1595	1	1	48.8603	22.7419
DATA	2138	27	6	0	0	ASCRP3002892	ASCRP3002892	10068.2	2889.13	1.514640e+003	1.514805e+002	1489	21	6.592110e+000	0	0	0	0	0	0	1433.49	1	1	46.1809	21.4516
DATA	2139	27	7	0	0	ASCRP3002700	ASCRP3002700	10093.5	2888.77	4.706346e+000	2.287174e+000	54	21	6.142380e+000	0	0	0	0	0	0	4.44801	1	0	46.1809	22.6071
DATA	2140	27	8	0	0	ASCRP3012520	ASCRP3012520	10119.1	2889.1	6.567459e+001	6.938946e+000	110	21.5	5.602393e+000	0	0	0	0	0	0	62.0214	1	1	46.8651	21.3529
DATA	2141	27	9	0	0	ASCRP3002479	ASCRP3002479	10144.4	2889.36	9.038622e+001	9.312188e+000	135	22	5.953459e+000	0	0	0	0	0	0	85.3354	1	1	46.8651	21.0667
DATA	2142	27	10	0	0	ASCRP3007864	ASCRP3007864	10169.5	2889	1.072149e+004	1.072151e+003	10179	24	5.512372e+000	0	0	0	0	0	0	10123.7	1	1	54.1152	23.6429
DATA	2143	27	11	0	0	ASCRP3006738	ASCRP3006738	10195.4	2889.18	1.584615e+002	1.600353e+001	198	21.5	6.379116e+000	0	0	0	0	0	0	149.721	1	1	49.5074	22.2143
DATA	2144	27	12	0	0	ASCRP3006801	ASCRP3006801	10220.7	2888.9	5.120781e+001	5.587936e+000	100	22	7.865263e+000	0	0	0	0	0	0	48.431	1	1	47.2035	23.0645
DATA	2145	27	13	0	0	ASCRP3010056	ASCRP3010056	10245.8	2889.07	2.307543e+001	3.211475e+000	71	21	8.491995e+000	0	0	0	0	0	0	21.8543	1	1	46.8651	22.7742
DATA	2146	27	14	0	0	ASCRP3010307	ASCRP3010307	10271.4	2889.09	1.539131e+001	2.709335e+000	64	19	5.955916e+000	0	0	0	0	0	0	14.6021	1	1	46.5243	19.6296
DATA	2147	27	15	0	0	ASCRP3009657	ASCRP3009657	10296.7	2888.84	1.254287e+001	2.554401e+000	60.5	21	6.604509e+000	0	0	0	0	0	0	11.9235	1	1	48.2044	21.6333
DATA	2149	27	17	0	0	ASCRP3003140	ASCRP3003140	10347.7	2889.09	2.539453e+002	2.549089e+001	290	21	5.309393e+000	0	0	0	0	0	0	242.59	1	1	48.8603	19.7586
DATA	2150	27	18	0	0	ASCRP3000036	ASCRP3000036	10372.9	2888.93	1.716532e+001	2.797012e+000	64	19	5.204347e+000	0	0	0	0	0	0	16.4426	1	1	54.4085	19.0909
DATA	2151	27	19	0	0	ASCRP3013479	ASCRP3013479	10398.4	2889	4.508637e+001	5.017545e+000	92.5	22	6.611245e+000	0	0	0	0	0	0	43.3164	1	1	48.5334	21.5588
DATA	2152	27	20	0	0	ASCRP3001475	ASCRP3001475	10423.8	2889.18	2.208066e+001	3.113390e+000	72.5	24	5.822731e+000	0	0	0	0	0	0	21.2805	1	1	46.8651	24.5143
DATA	2153	27	21	0	0	ASCRP3006515	ASCRP3006515	10449.2	2889.12	1.093103e+002	1.114782e+001	156	22.5	6.147112e+000	0	0	0	0	0	0	105.691	1	1	47.8731	21.9706
DATA	2154	27	22	0	0	ASCRP3003943	ASCRP3003943	10474.6	2889.1	1.568906e+003	1.569058e+002	1576	23.5	4.926069e+000	0	0	0	0	0	0	1522.08	1	1	45.835	22.1154
DATA	2155	27	23	0	1	ETG05_36762	ETG05_36762	10499.6	2888.93	1.863527e+001	2.862696e+000	68.5	20	4.851489e+000	0	0	0	0	0	0	18.1403	1	1	53.8203	20.4138
DATA	2156	27	24	0	0	Negative046	Negative046	10525.6	2889.03	1.425801e+002	1.442149e+001	191	23	5.311017e+000	0	0	0	0	0	0	139.293	1	1	48.5334	23.2759
DATA	2157	27	25	0	0	ASCRP3001333	ASCRP3001333	10550.7	2889.1	1.047292e+002	1.069287e+001	150	20	5.851333e+000	0	0	0	0	0	0	102.676	1	1	49.1849	21.6429
DATA	2158	27	26	0	0	ASCRP3012777	ASCRP3012777	10576.1	2888.93	6.715998e+000	2.252459e+000	55	20	5.218311e+000	0	0	0	0	0	0	6.6078	1	0	54.4085	21.0769
DATA	2159	27	27	0	0	ASCRP3012689	ASCRP3012689	10601.8	2888.9	1.119096e+001	2.416952e+000	61	24	5.513467e+000	0	0	0	0	0	0	11.0505	1	1	45.4864	24.3143
DATA	2160	27	28	0	0	ASCRP3012258	ASCRP3012258	10626.9	2889.03	1.730774e+001	2.748234e+000	65	22	6.967200e+000	0	0	0	0	0	0	17.1505	1	1	48.5334	22.4483
DATA	2161	27	29	0	0	ASCRP3001061	ASCRP3001061	10652.1	2889.15	9.303409e+000	2.321878e+000	60	21	5.057519e+000	0	0	0	0	0	0	9.25105	1	0	46.8651	21.3871
DATA	2162	27	30	0	0	ASCRP3001564	ASCRP3001564	10677.6	2888.99	2.627954e+001	3.376469e+000	77.5	25.5	7.151094e+000	0	0	0	0	0	0	26.2222	1	1	49.1849	25.2059
DATA	2163	27	31	0	0	ASCRP3001838	ASCRP3001838	10703.2	2889.15	5.492145e+000	2.183016e+000	55	25	6.441693e+000	0	0	0	0	0	0	5.49883	1	0	47.5395	24.4333
DATA	2164	27	32	0	0	ASCRP3006764	ASCRP3006764	10728.5	2889.09	2.717855e+002	2.726002e+001	323.5	24	6.231574e+000	0	0	0	0	0	0	273.004	1	1	48.5334	23.2414
DATA	2165	27	33	0	0	ASCRP3006710	ASCRP3006710	10754	2889.08	5.407127e+001	5.800326e+000	106	21	6.524139e+000	0	0	0	0	0	0	54.487	1	1	46.8651	21.5758
DATA	2166	27	34	0	0	ASCRP3000225	ASCRP3000225	10779.4	2889.11	2.411917e+001	3.193332e+000	74.5	20	7.568355e+000	0	0	0	0	0	0	24.3787	1	1	48.5334	21
DATA	2167	27	35	0	0	ASCRP3011966	ASCRP3011966	10804.6	2889.18	4.629225e+001	5.077848e+000	98	21	5.512224e+000	0	0	0	0	0	0	46.9256	1	1	48.8603	21.3333
DATA	2168	27	36	0	0	ASCRP3006692	ASCRP3006692	10830.3	2888.97	1.509547e+001	2.570858e+000	66	22	5.470350e+000	0	0	0	0	0	0	15.3448	1	1	46.1809	22.4839
DATA	2169	27	37	0	0	ASCRP3006854	ASCRP3006854	10855.5	2888.92	1.471245e+001	2.544191e+000	67	22	4.509250e+000	0	0	0	0	0	0	14.9939	1	1	48.2044	21.5
DATA	2170	27	38	0	0	ASCRP3005279	ASCRP3005279	10880.5	2889	3.213566e+001	3.822932e+000	82	22	7.842129e+000	0	0	0	0	0	0	32.8289	1	1	54.1152	23.2813
DATA	2171	27	39	0	0	ASCRP3006324	ASCRP3006324	10906.6	2888.92	9.210039e+000	2.261937e+000	59	23	6.226494e+000	0	0	0	0	0	0	9.4304	1	0	49.5074	23.3846
DATA	2172	27	40	0	0	ASCRP3002178	ASCRP3002178	10931.8	2888.94	1.709114e+001	2.678032e+000	69	22	6.142756e+000	0	0	0	0	0	0	17.5357	1	1	46.8651	22.2143
DATA	2173	27	41	0	0	ASCRP3004465	ASCRP3004465	10957	2889	8.455259e+003	8.455284e+002	8769	21	5.129361e+000	0	0	0	0	0	0	8691.11	1	1	54.9904	21.8966
DATA	2174	27	42	0	0	ASCRP3009876	ASCRP3009876	10982.6	2889.22	1.753421e+002	1.765418e+001	233	23	6.521758e+000	0	0	0	0	0	0	180.53	1	1	47.8731	22.8667
DATA	2175	27	43	0	0	ASCRP3005032	ASCRP3005032	11007.7	2888.86	2.084852e+000	2.056315e+000	53	22	7.775662e+000	0	0	0	0	0	0	1.42538	0	0	48.2044	23.4333
DATA	2176	27	44	0	0	Negative024	Negative024	11033.6	2889.13	2.082307e+000	2.049950e+000	52	22	6.114529e+000	0	0	0	0	0	0	0.588155	0	0	43.3362	23.1852
DATA	2177	27	45	0	0	ASCRP3000566	ASCRP3000566	11058.6	2889.09	5.348545e+002	5.352461e+001	608	25	6.730413e+000	0	0	0	0	0	0	552.671	1	1	49.8279	25.5385
DATA	2178	27	46	0	0	ASCRP3004385	ASCRP3004385	11084	2889	3.209057e+001	3.805607e+000	85	20	6.728003e+000	0	0	0	0	0	0	33.1846	1	1	54.9904	22.375
DATA	2179	27	47	0	0	ASCRP3010511	ASCRP3010511	11109.8	2889.05	9.235456e+000	2.243465e+000	63	23.5	6.680496e+000	0	0	0	0	0	0	9.55534	1	0	47.8731	23.875
DATA	2180	27	48	0	0	ASCRP3005345	ASCRP3005345	11135	2889.22	4.666468e+003	4.666513e+002	4845	22	7.056933e+000	0	0	0	0	0	0	4829.43	1	1	46.8651	24.2432
DATA	2181	27	49	0	0	ASCRP3005615	ASCRP3005615	11160.4	2889.09	3.390235e+001	3.958678e+000	85	21	6.946767e+000	0	0	0	0	0	0	35.0882	1	1	48.8603	23.1515
DATA	2182	27	50	0	0	ASCRP3008296	ASCRP3008296	11185.7	2889	3.336505e+002	3.342762e+001	391.5	25	8.000000e+000	0	0	0	0	0	0	345.258	1	1	49.1849	25
DATA	2183	27	51	1028	1	(+)E1A_r60_n9	E1A_r60_n9	11211	2888.9	2.078178e+000	2.047989e+000	53.5	22	6.280221e+000	0	0	0	0	0	0	1.12562	0	0	46.8651	22.7941
DATA	2184	27	52	0	0	ASCRP3001519	ASCRP3001519	11236.6	2889.25	2.079580e+000	2.047259e+000	54	23.5	8.088661e+000	0	0	0	0	0	0	0.585907	0	0	47.8731	24.7667
DATA	2185	27	53	0	0	ASCRP3011426	ASCRP3011426	11261.9	2889.2	1.010071e+002	1.030630e+001	159	23.5	5.196831e+000	0	0	0	0	0	0	104.316	1	1	46.8651	23.6563
DATA	2186	27	54	0	1	RC5	RC5	11287.4	2889.07	2.083732e+000	2.050561e+000	48.5	23.5	6.755264e+000	0	0	0	0	0	0	-5.4693	0	0	53.8203	24.3214
DATA	2187	27	55	0	0	ASCRP3005138	ASCRP3005138	11312.6	2889.07	1.132026e+002	1.150496e+001	169	22	5.228129e+000	0	0	0	0	0	0	116.626	1	1	49.1849	24.1111
DATA	2188	27	56	0	0	ASCRP3004931	ASCRP3004931	11338.1	2889	2.536674e+001	3.265561e+000	81	26	7.639216e+000	0	0	0	0	0	0	26.0929	1	1	46.8651	25.8974
DATA	2189	27	57	0	0	ASCRP3007632	ASCRP3007632	11363.2	2889.07	4.723117e+001	5.152850e+000	104.5	25.5	7.715319e+000	0	0	0	0	0	0	48.4982	1	1	47.5395	26.3846
DATA	2190	27	58	0	0	ASCRP3007930	ASCRP3007930	11388.7	2889.12	2.506078e+002	2.514564e+001	318	24	6.081517e+000	0	0	0	0	0	0	256.821	1	1	48.8603	24.7879
DATA	2191	27	59	0	0	ASCRP3007925	ASCRP3007925	11414.4	2889.25	3.475725e+000	2.097767e+000	59	24	6.395619e+000	0	0	0	0	0	0	3.55401	1	0	48.5334	23.2414
DATA	2192	27	60	0	0	ASCRP3008048	ASCRP3008048	11439.7	2889.09	3.433696e+000	2.101877e+000	58	25.5	5.451566e+000	0	0	0	0	0	0	3.5028	1	0	48.8603	25.3571
DATA	2193	27	61	0	0	ASCRP3009578	ASCRP3009578	11465.1	2889.2	6.662601e+001	6.979414e+000	125.5	24	6.105723e+000	0	0	0	0	0	0	67.7937	1	1	46.8651	24.4118
DATA	2194	27	62	0	0	ASCRP3001339	ASCRP3001339	11490.6	2889.12	1.745558e+002	1.757961e+001	227.5	25.5	5.779456e+000	0	0	0	0	0	0	177.13	1	1	49.1849	25.0714
DATA	2195	27	63	0	0	ASCRP3001089	ASCRP3001089	11515.6	2889.3	4.969745e+000	2.148815e+000	63	27	6.835691e+000	0	0	0	0	0	0	5.02873	1	0	47.2035	27.68
DATA	2196	27	64	0	0	ASCRP3004705	ASCRP3004705	11541.2	2889.11	3.354000e+002	3.360548e+001	394.5	26.5	7.805171e+000	0	0	0	0	0	0	338.352	1	1	50.1463	26.1
DATA	2197	27	65	0	0	ASCRP3006823	ASCRP3006823	11566.7	2889.16	2.628935e+001	3.366955e+000	83	24	7.032803e+000	0	0	0	0	0	0	26.4366	1	1	48.2044	23.1429
DATA	2198	27	66	0	0	ASCRP3004868	ASCRP3004868	11591.8	2889.09	1.781041e+002	1.793501e+001	232	24	4.795832e+000	0	0	0	0	0	0	178.521	1	1	48.2044	24.5
DATA	2199	27	67	0	0	ASCRP3004077	ASCRP3004077	11617.7	2888.91	2.151972e+000	2.117714e+000	57	27	5.411128e+000	0	0	0	0	0	0	-1.49274	0	0	42.9674	25.9697
DATA	2200	27	68	0	0	ASCRP3003278	ASCRP3003278	11642.7	2889.09	1.208639e+003	1.208826e+002	1262	24.5	6.678237e+000	0	0	0	0	0	0	1203.16	1	1	48.8603	24.2333
DATA	2201	27	69	0	0	ASCRP3001864	ASCRP3001864	11668.5	2889	7.087110e+001	7.401044e+000	128	25.5	8.894159e+000	0	0	0	0	0	0	70.2958	1	1	49.8279	26.5
DATA	2202	27	70	0	0	ASCRP3008566	ASCRP3008566	11693.7	2889.12	4.263435e+003	4.263489e+002	4267	29	7.769747e+000	0	0	0	0	0	0	4213.71	1	1	48.8603	29.1
DATA	2203	27	71	0	0	ASCRP3003745	ASCRP3003745	11718.9	2889.14	2.373877e+001	3.201510e+000	83	25	5.109635e+000	0	0	0	0	0	0	23.377	1	1	46.8651	25.5862
DATA	2204	27	72	0	0	ASCRP3001784	ASCRP3001784	11744.3	2889.38	1.476141e+001	2.612945e+000	76	28	7.262326e+000	0	0	0	0	0	0	14.483	1	1	47.5395	27.7931
DATA	2205	27	73	0	0	ASCRP3008840	ASCRP3008840	11769.6	2889.37	2.038002e+001	2.972528e+000	80.5	27	7.748351e+000	0	0	0	0	0	0	19.9229	1	1	45.1352	29.5862
DATA	2206	27	74	0	0	ASCRP3008860	ASCRP3008860	11795.4	2889.18	2.167291e+002	2.178146e+001	270	25	7.684950e+000	0	0	0	0	0	0	211.086	1	1	49.5074	25.4615
DATA	2207	27	75	0	0	ASCRP3001306	ASCRP3001306	11820.6	2889.12	3.155515e+001	3.835154e+000	91.5	27.5	5.826201e+000	0	0	0	0	0	0	30.6237	1	1	48.8603	27.7692
DATA	2208	27	76	0	1	ETG10_195139	ETG10_195139	11845.9	2888.93	3.262622e+001	3.928022e+000	93	29	6.889519e+000	0	0	0	0	0	0	31.5521	1	1	46.8651	28.9189
DATA	2209	27	77	0	0	ASCRP3006132	ASCRP3006132	11871.2	2889.02	2.570026e+002	2.579381e+001	314	26	5.555261e+000	0	0	0	0	0	0	247.688	1	1	51.0895	25.3667
DATA	2210	27	78	0	0	A_23_P111995	NM_002318	11896.6	2889.16	1.171961e+002	1.192472e+001	173	25	6.125034e+000	0	0	0	0	0	0	112.574	1	1	49.5074	25.3824
DATA	2211	27	79	0	0	ASCRP3006552	ASCRP3006552	11922.4	2889.28	2.010325e+001	2.987119e+000	80	30	6.657810e+000	0	0	0	0	0	0	19.2476	1	1	48.2044	29.4667
DATA	2212	27	80	0	0	ASCRP3008429	ASCRP3008429	11947.6	2889	5.116515e+002	5.121312e+001	544.5	29.5	8.058978e+000	0	0	0	0	0	0	488.413	1	1	49.8279	30.5333
DATA	2213	27	81	0	0	ASCRP3008195	ASCRP3008195	11973	2889.31	9.963724e+000	2.435460e+000	73	30	7.844645e+000	0	0	0	0	0	0	9.48421	1	0	45.4864	30
DATA	2214	27	82	0	0	ASCRP3000665	ASCRP3000665	11998.4	2889	5.172754e+002	5.177550e+001	556	29	6.794862e+000	0	0	0	0	0	0	491.101	1	1	49.8279	28.9762
DATA	2215	28	1	0	0	ASCRP3002533	ASCRP3002533	9953.7	2896.59	3.207938e+001	3.890820e+000	80	21.5	6.698072e+000	0	0	0	0	0	0	30.8211	1	1	46.8651	22.7045
DATA	2216	28	2	0	0	ASCRP3004117	ASCRP3004117	9979.33	2896.11	4.688643e+000	2.260692e+000	52	25.5	7.633562e+000	0	0	0	0	0	0	4.48476	1	0	49.8279	26.2667
DATA	2217	28	3	0	0	ASCRP3010260	ASCRP3010260	10004.6	2896.51	8.107415e+002	8.110452e+001	817.5	23	6.308178e+000	0	0	0	0	0	0	772.752	1	1	52.3208	25.3103
DATA	2218	28	4	0	0	ASCRP3001909	ASCRP3001909	10029.7	2896.61	1.159508e+001	2.509707e+000	61	20.5	6.045681e+000	0	0	0	0	0	0	11.0198	1	1	46.1809	21.4286
DATA	2219	28	5	0	0	ASCRP3001308	ASCRP3001308	10055.6	2896.39	2.590920e+001	3.419139e+000	75	20	6.557583e+000	0	0	0	0	0	0	24.5656	1	1	50.7771	21.4242
DATA	2220	28	6	0	0	ASCRP3004023	ASCRP3004023	10080.9	2896.2	6.226615e+001	6.615534e+000	108	20.5	4.536740e+000	0	0	0	0	0	0	58.9373	1	1	48.2044	20.7143
DATA	2221	28	7	0	0	ASCRP3004732	ASCRP3004732	10106.4	2896.49	2.261222e+001	3.180968e+000	70	20.5	6.969759e+000	0	0	0	0	0	0	21.3801	1	1	49.8279	21.2941
DATA	2222	28	8	0	0	A_23_P209962	NM_024624	10131.5	2896.56	2.665455e+001	3.480788e+000	75.5	19	5.426934e+000	0	0	0	0	0	0	25.1875	1	1	48.5334	19.4194
DATA	2223	28	9	0	0	ASCRP3004228	ASCRP3004228	10157	2896.54	2.705513e+001	3.511708e+000	75	22.5	6.533896e+000	0	0	0	0	0	0	25.5633	1	1	55.8519	21.6071
DATA	2224	28	10	0	0	ASCRP3001279	ASCRP3001279	10182.4	2896.49	4.273191e+000	2.278470e+000	53	23.5	5.887144e+000	0	0	0	0	0	0	4.03897	1	0	48.2044	23.4615
DATA	2225	28	11	0	0	ASCRP3005294	ASCRP3005294	10207.6	2896.34	6.459967e+000	2.327791e+000	56	22	6.718990e+000	0	0	0	0	0	0	6.11048	1	0	49.8279	22.4
DATA	2226	28	12	0	0	ASCRP3003414	ASCRP3003414	10233.3	2896.69	2.176124e+002	2.187558e+001	250	22	6.211012e+000	0	0	0	0	0	0	206.088	1	1	46.1809	22.08
DATA	2227	28	13	0	0	ASCRP3012549	ASCRP3012549	10258.6	2896.73	2.148067e+001	3.096514e+000	70	19	6.529091e+000	0	0	0	0	0	0	20.3738	1	1	46.8651	20.375
DATA	2228	28	14	0	0	ASCRP3009780	ASCRP3009780	10284.1	2896.64	2.996995e+001	3.733349e+000	76	21.5	5.789408e+000	0	0	0	0	0	0	28.4781	1	1	46.5243	22
DATA	2229	28	15	0	0	ASCRP3010354	ASCRP3010354	10309.3	2896.9	5.704176e+002	5.708500e+001	578	20.5	6.076562e+000	0	0	0	0	0	0	543.178	1	1	45.835	20.0357
DATA	2230	28	16	0	0	ASCRP3009888	ASCRP3009888	10334.6	2896.71	1.263275e+001	2.550973e+000	60.5	19.5	7.272748e+000	0	0	0	0	0	0	12.0579	1	1	46.8651	20.6786
DATA	2231	28	17	0	0	ASCRP3000134	ASCRP3000134	10360.4	2896.67	2.634017e+001	3.438530e+000	74	21	5.801835e+000	0	0	0	0	0	0	25.2089	1	1	47.5395	20.375
DATA	2232	28	18	0	0	ASCRP3003911	ASCRP3003911	10385.6	2896.61	1.549859e+003	1.550015e+002	1539.5	19	6.133138e+000	0	0	0	0	0	0	1487.45	1	1	47.5395	19.6667
DATA	2233	28	19	0	0	ASCRP3006879	ASCRP3006879	10411.1	2896.67	3.960021e+001	4.528874e+000	87	25.5	5.317043e+000	0	0	0	0	0	0	38.1205	1	1	45.835	24.8235
DATA	2234	28	20	0	0	ASCRP3012909	ASCRP3012909	10436.6	2896.69	1.476904e+002	1.493061e+001	190	24	6.575568e+000	0	0	0	0	0	0	142.623	1	1	47.8731	22.8571
DATA	2235	28	21	1028	1	(+)E1A_r60_a22	E1A_r60_a22	10461.9	2896.8	1.863960e+002	1.876704e+001	231.5	21	5.515283e+000	0	0	0	0	0	0	180.588	1	1	46.8651	20.9688
DATA	2236	28	22	0	0	Negative031	Negative031	10487.4	2896.53	3.403760e+000	2.202502e+000	52.5	20.5	5.124250e+000	0	0	0	0	0	0	3.30886	1	0	47.2035	19.9643
DATA	2237	28	23	0	0	ASCRP3001503	ASCRP3001503	10512.7	2896.65	1.116160e+001	2.438944e+000	62	23	4.943062e+000	0	0	0	0	0	0	10.8878	1	1	47.5395	22.2857
DATA	2238	28	24	0	0	ASCRP3010508	ASCRP3010508	10538.1	2896.68	2.460203e+001	3.274513e+000	72.5	22	6.235130e+000	0	0	0	0	0	0	24.0828	1	1	46.1809	22.6552
DATA	2239	28	25	0	0	ASCRP3001313	ASCRP3001313	10563.3	2896.68	4.488586e+002	4.493749e+001	499	20	5.218866e+000	0	0	0	0	0	0	440.932	1	1	47.5395	20.3548
DATA	2240	28	26	0	0	ASCRP3000434	ASCRP3000434	10588.9	2896.77	9.705039e+001	9.939414e+000	146	21	4.583606e+000	0	0	0	0	0	0	95.6772	1	1	45.835	20.8718
DATA	2241	28	27	0	0	ASCRP3012591	ASCRP3012591	10614.4	2896.55	2.350142e+001	3.177243e+000	72.5	24	5.691581e+000	0	0	0	0	0	0	23.251	1	1	45.1352	24.4138
DATA	2242	28	28	0	0	ASCRP3005102	ASCRP3005102	10639.7	2896.8	1.827493e+003	1.827618e+002	1845	21	6.506919e+000	0	0	0	0	0	0	1814.36	1	1	50.7771	21.5
DATA	2243	28	29	0	0	ASCRP3006888	ASCRP3006888	10664.9	2896.81	5.648085e+003	5.648125e+002	5684	22	5.274532e+000	0	0	0	0	0	0	5626.69	1	1	46.8651	22.2
DATA	2244	28	30	0	0	ASCRP3000426	ASCRP3000426	10690.6	2897.07	6.423059e+000	2.211487e+000	58	24	5.997742e+000	0	0	0	0	0	0	6.42067	1	0	47.5395	24.4828
DATA	2245	28	31	0	0	ASCRP3004147	ASCRP3004147	10715.7	2896.7	1.267301e+001	2.460731e+000	64	21	7.489583e+000	0	0	0	0	0	0	12.7095	1	1	44.4243	22.5769
DATA	2246	28	32	0	0	ASCRP3000784	ASCRP3000784	10741.3	2896.78	3.107827e+001	3.752214e+000	81.5	23	6.509750e+000	0	0	0	0	0	0	31.2685	1	1	45.1352	22.6552
DATA	2247	28	33	0	0	ASCRP3008955	ASCRP3008955	10766.7	2896.9	5.674317e+001	6.049068e+000	105	20.5	9.870859e+000	0	0	0	0	0	0	57.2667	1	1	47.2035	23.7857
DATA	2248	28	34	0	0	ASCRP3006371	ASCRP3006371	10791.8	2896.8	2.123738e+000	2.089990e+000	51.5	21	6.863050e+000	0	0	0	0	0	0	0.160246	0	0	48.2044	21.8333
DATA	2249	28	35	0	0	ASCRP3007637	ASCRP3007637	10817.3	2896.61	5.257142e+000	2.149324e+000	56.5	21	4.977310e+000	0	0	0	0	0	0	5.33618	1	0	46.8651	22.1176
DATA	2250	28	36	0	0	ASCRP3004775	ASCRP3004775	10842.9	2896.62	1.499103e+001	2.562669e+000	66	21.5	5.302684e+000	0	0	0	0	0	0	15.2573	1	1	46.1809	20.9615
DATA	2251	28	37	0	0	ASCRP3005758	ASCRP3005758	10868.4	2896.81	5.724615e+002	5.728368e+001	615	22	4.097638e+000	0	0	0	0	0	0	584.082	1	1	49.5074	21.1724
DATA	2252	28	38	0	0	ASCRP3007567	ASCRP3007567	10893.4	2896.77	1.338553e+001	2.463867e+000	65	23	6.928750e+000	0	0	0	0	0	0	13.6885	1	1	46.8651	23.4848
DATA	2253	28	39	0	0	ASCRP3012071	ASCRP3012071	10918.9	2896.93	1.228777e+001	2.402215e+000	63	22	4.965859e+000	0	0	0	0	0	0	12.5926	1	1	54.4085	22.122
DATA	2254	28	40	0	0	ASCRP3003739	ASCRP3003739	10944.5	2896.65	2.100603e+001	2.942225e+000	69.5	22	4.751491e+000	0	0	0	0	0	0	21.5692	1	1	45.835	23.08
DATA	2255	28	41	0	0	ASCRP3007949	ASCRP3007949	10969.6	2896.42	2.504473e+001	3.240680e+000	78	23	6.366535e+000	0	0	0	0	0	0	25.7604	1	1	45.1352	22.9259
DATA	2256	28	42	0	0	ASCRP3012469	ASCRP3012469	10995	2896.65	9.549731e+000	2.264693e+000	61	21	7.911337e+000	0	0	0	0	0	0	9.83745	1	0	47.5395	23.4516
DATA	2257	28	43	0	0	ASCRP3006606	ASCRP3006606	11020.7	2896.88	1.897548e+002	1.908598e+001	243	24.5	7.999669e+000	0	0	0	0	0	0	195.728	1	1	48.8603	25.0714
DATA	2258	28	44	0	0	ASCRP3007055	ASCRP3007055	11045.8	2896.77	1.793700e+001	2.722907e+000	69	26	5.976899e+000	0	0	0	0	0	0	18.5214	1	1	45.4864	26.2174
DATA	2259	28	45	0	0	ASCRP3012700	ASCRP3012700	11071.3	2896.96	2.075650e+001	2.915141e+000	71	25	6.860064e+000	0	0	0	0	0	0	21.451	1	1	46.1809	24.3125
DATA	2260	28	46	0	0	ASCRP3008812	ASCRP3008812	11096.9	2896.91	1.372548e+002	1.387707e+001	194	21	6.975410e+000	0	0	0	0	0	0	141.937	1	1	46.8651	22.5278
DATA	2261	28	47	0	0	ASCRP3002337	ASCRP3002337	11122.3	2896.92	1.518292e+002	1.532000e+001	211	27	6.158442e+000	0	0	0	0	0	0	157.069	1	1	49.8279	26.4063
DATA	2262	28	48	0	0	ASCRP3000031	ASCRP3000031	11147.7	2896.68	3.489769e+002	3.495753e+001	410	22	6.880211e+000	0	0	0	0	0	0	361.08	1	1	47.5395	23.1786
DATA	2263	28	49	0	0	ASCRP3003106	ASCRP3003106	11173.1	2896.8	9.340208e+001	9.561382e+000	149	27	8.125524e+000	0	0	0	0	0	0	96.6332	1	1	46.8651	24.9
DATA	2264	28	50	0	0	ASCRP3000845	ASCRP3000845	11198.4	2896.54	1.722270e+002	1.734372e+001	232	21	6.626483e+000	0	0	0	0	0	0	178.131	1	1	47.2035	22.6563
DATA	2265	28	51	0	0	A_23_P70328	NM_018132	11223.7	2896.68	1.915384e+001	2.802925e+000	73.5	24	6.663963e+000	0	0	0	0	0	0	19.7995	1	1	45.835	24.6571
DATA	2266	28	52	0	0	ASCRP3001758	ASCRP3001758	11249	2896.58	4.539087e+001	4.979705e+000	102	24	5.505931e+000	0	0	0	0	0	0	46.8849	1	1	45.4864	23.3793
DATA	2267	28	53	0	0	Negative020	Negative020	11274.5	2896.9	2.083223e+000	2.050060e+000	50	25	5.385764e+000	0	0	0	0	0	0	-2.99718	0	0	43.7019	24.8387
DATA	2268	28	54	0	0	ASCRP3012756	ASCRP3012756	11299.8	2896.7	4.116252e+001	4.599624e+000	100	23	6.467098e+000	0	0	0	0	0	0	42.4221	1	1	46.8651	24.8519
DATA	2269	28	55	0	0	ASCRP3010743	ASCRP3010743	11325.2	2896.71	3.519177e+002	3.525175e+001	418	23	7.443988e+000	0	0	0	0	0	0	362.16	1	1	47.2035	24.4615
DATA	2270	28	56	0	0	ASCRP3013141	ASCRP3013141	11350.8	2896.68	2.929654e+001	3.580834e+000	83	25	6.756642e+000	0	0	0	0	0	0	30.0985	1	1	46.8651	25.6563
DATA	2271	28	57	0	0	ASCRP3004550	ASCRP3004550	11376.2	2896.41	1.634717e+002	1.647681e+001	225	25.5	7.338092e+000	0	0	0	0	0	0	167.634	1	1	42.9674	26.9706
DATA	2272	28	58	0	0	ASCRP3001572	ASCRP3001572	11401.7	2896.63	1.027306e+001	2.308380e+000	64.5	25	6.518636e+000	0	0	0	0	0	0	10.5125	1	0	44.4243	24.2759
DATA	2273	28	59	0	0	ASCRP3011392	ASCRP3011392	11426.7	2896.97	7.213785e+001	7.505419e+000	130	24	6.026215e+000	0	0	0	0	0	0	73.6526	1	1	49.1849	24.6207
DATA	2274	28	60	0	0	ASCRP3008103	ASCRP3008103	11452.2	2896.89	4.847173e+001	5.273414e+000	105	26	5.204208e+000	0	0	0	0	0	0	49.3678	1	1	48.2044	25.3529
DATA	2275	28	61	0	0	ASCRP3005974	ASCRP3005974	11477.8	2896.86	1.338268e+002	1.354374e+001	187.5	25.5	5.370899e+000	0	0	0	0	0	0	135.94	1	1	47.2035	25.5714
DATA	2276	28	62	0	0	ASCRP3008477	ASCRP3008477	11503	2896.84	2.310921e+001	3.114681e+000	82	26	7.131765e+000	0	0	0	0	0	0	23.4091	1	1	46.8651	25.8276
DATA	2277	28	63	0	0	A_23_P49878	NM_019013	11528.6	2896.87	8.222565e+001	8.485137e+000	140.5	24.5	6.854883e+000	0	0	0	0	0	0	83.0444	1	1	47.5395	26.7857
DATA	2278	28	64	0	0	ASCRP3012101	ASCRP3012101	11553.8	2896.81	4.424650e+002	4.429635e+001	502.5	24	8.113857e+000	0	0	0	0	0	0	445.506	1	1	47.5395	24.1875
DATA	2279	28	65	0	0	ASCRP3008603	ASCRP3008603	11579.1	2896.79	6.253447e+001	6.599087e+000	120	24	5.210621e+000	0	0	0	0	0	0	62.7623	1	1	47.2035	24.4333
DATA	2280	28	66	0	0	ASCRP3003885	ASCRP3003885	11604.5	2896.87	6.020283e+001	6.380896e+000	118	26	4.630678e+000	0	0	0	0	0	0	60.2214	1	1	47.8731	25.4545
DATA	2281	28	67	0	0	ASCRP3002541	ASCRP3002541	11630.2	2896.85	7.746253e+000	2.259026e+000	67	25.5	4.846744e+000	0	0	0	0	0	0	7.72182	1	0	47.8731	25.1563
DATA	2282	28	68	0	0	ASCRP3012796	ASCRP3012796	11655.5	2896.73	6.415201e+001	6.759400e+000	123	23.5	6.895534e+000	0	0	0	0	0	0	63.727	1	1	47.2035	24.5
DATA	2283	28	69	0	0	A_23_P53126	NM_005574	11680.9	2896.84	6.296274e+000	2.227942e+000	65.5	30	7.730269e+000	0	0	0	0	0	0	6.23219	1	0	47.5395	28.7188
DATA	2284	28	70	0	0	ASCRP3008625	ASCRP3008625	11706.3	2896.66	4.036399e+001	4.570886e+000	98.5	25	4.887918e+000	0	0	0	0	0	0	39.8088	1	1	47.5395	25.2593
DATA	2285	28	71	0	0	ASCRP3006821	ASCRP3006821	11731.5	2896.93	9.082702e+001	9.334317e+000	146	26	6.775446e+000	0	0	0	0	0	0	89.2531	1	1	48.2044	26.36
DATA	2286	28	72	0	0	ASCRP3004940	ASCRP3004940	11757	2897.07	1.063973e+001	2.408368e+000	70	26	7.849811e+000	0	0	0	0	0	0	10.417	1	0	46.8651	27.9667
DATA	2287	28	73	0	0	ASCRP3001666	ASCRP3001666	11782.5	2896.82	1.885154e+003	1.885278e+002	1894	26	7.926541e+000	0	0	0	0	0	0	1838.97	1	1	49.1849	26.5172
DATA	2288	28	74	0	0	ASCRP3000635	ASCRP3000635	11807.9	2896.91	6.907649e+002	6.911077e+001	729.5	26	7.430486e+000	0	0	0	0	0	0	671.417	1	1	47.8731	26.4545
DATA	2289	28	75	0	0	ASCRP3008114	ASCRP3008114	11833.2	2896.82	6.221425e+001	6.593652e+000	121	29	6.175730e+000	0	0	0	0	0	0	60.2576	1	1	47.5395	27.8378
DATA	2291	28	77	0	0	ASCRP3003982	ASCRP3003982	11884.2	2896.86	1.328586e+001	2.569289e+000	74.5	26	5.789152e+000	0	0	0	0	0	0	12.7799	1	1	47.5395	25.8333
DATA	2292	28	78	0	0	ASCRP3000200	ASCRP3000200	11909.8	2897.12	8.243617e+000	2.355316e+000	69.5	26	7.159774e+000	0	0	0	0	0	0	7.90372	1	0	47.5395	26.9355
DATA	2293	28	79	0	0	ASCRP3006446	ASCRP3006446	11934.6	2896.82	6.606155e+002	6.609861e+001	698.5	29	7.382745e+000	0	0	0	0	0	0	631.479	1	1	49.5074	29.1724
DATA	2294	28	80	0	0	ASCRP3007916	ASCRP3007916	11960.5	2896.75	3.666950e+002	3.673661e+001	412	30	8.910294e+000	0	0	0	0	0	0	349.484	1	1	48.8603	30.32
DATA	2295	28	81	0	0	ASCRP3006154	ASCRP3006154	11985.7	2896.91	6.846644e+001	7.199266e+000	128	30	5.333349e+000	0	0	0	0	0	0	65.0781	1	1	48.8603	30.2692
DATA	2296	28	82	0	0	Negative034	Negative034	12011.5	2896.86	5.423642e+000	2.296049e+000	68	31	7.597594e+000	0	0	0	0	0	0	5.14238	1	0	47.2035	31.1035
DATA	2297	29	1	130	1	(+)eQC-39	EQC	9941.33	2903.5	5.032972e+000	2.251217e+000	54	22	6.047846e+000	0	0	0	0	0	0	4.85208	1	0	65	22.4185
DATA	2298	29	2	0	0	Negative035	Negative035	9966.33	2903.47	5.947830e+000	2.283360e+000	55	25.5	7.430254e+000	0	0	0	0	0	0	5.70727	1	0	48.5334	25.2188
DATA	2299	29	3	0	0	ASCRP3008990	ASCRP3008990	9992.14	2903.49	6.538695e+001	6.903204e+000	110	23.5	7.380902e+000	0	0	0	0	0	0	62.4875	1	1	49.8279	24.6471
DATA	2300	29	4	0	0	ASCRP3008841	ASCRP3008841	10017.1	2903.74	1.097625e+001	2.477128e+000	61	22	5.521842e+000	0	0	0	0	0	0	10.4558	1	0	49.5074	22.25
DATA	2301	29	5	0	0	ASCRP3012809	ASCRP3012809	10042.7	2903.61	2.519405e+001	3.362332e+000	74	21	7.070117e+000	0	0	0	0	0	0	23.9352	1	1	49.5074	23.3143
DATA	2302	29	6	0	0	ASCRP3003775	ASCRP3003775	10068.3	2903.7	4.539476e+001	5.058147e+000	94	21	5.869685e+000	0	0	0	0	0	0	43.0392	1	1	48.2044	21.8966
DATA	2303	29	7	0	0	A_23_P128613	NM_024089	10093.5	2903.71	1.544409e+001	2.716141e+000	65	21	5.579771e+000	0	0	0	0	0	0	14.6218	1	1	47.8731	21.5769
DATA	2304	29	8	0	0	ASCRP3010509	ASCRP3010509	10119	2903.84	3.296462e+001	3.983428e+000	81.5	19	6.270245e+000	0	0	0	0	0	0	31.182	1	1	46.8651	20.4857
DATA	2305	29	9	1028	1	(+)E1A_r60_3	E1A_r60_3	10144.3	2903.9	9.376932e+001	9.640106e+000	135	22	5.525364e+000	0	0	0	0	0	0	88.6655	1	1	47.2035	20.5652
DATA	2306	29	10	0	0	A_23_P87879	NM_001781	10169.6	2903.64	7.825538e+000	2.369920e+000	54.5	21	6.630457e+000	0	0	0	0	0	0	7.40008	1	0	48.2044	21.5
DATA	2307	29	11	0	0	ASCRP3012582	ASCRP3012582	10195.1	2903.5	2.020594e+002	2.032926e+001	242.5	22	4.944132e+000	0	0	0	0	0	0	191.173	1	1	56.9804	21
DATA	2308	29	12	0	0	ASCRP3009022	ASCRP3009022	10220.6	2903.76	3.343141e+001	4.020689e+000	80	22	6.086656e+000	0	0	0	0	0	0	31.6606	1	1	47.2035	21.7188
DATA	2309	29	13	0	0	ASCRP3004415	ASCRP3004415	10245.9	2903.69	7.354422e+001	7.685307e+000	121	20	5.067794e+000	0	0	0	0	0	0	69.739	1	1	48.8603	20.8571
DATA	2310	29	14	0	0	ASCRP3009995	ASCRP3009995	10271.3	2903.85	5.575844e+000	2.295840e+000	54	21	5.550339e+000	0	0	0	0	0	0	5.29611	1	0	45.835	21.963
DATA	2311	29	15	1028	1	(+)E1A_r60_a97	E1A_r60_a97	10296.9	2903.8	2.773014e+000	2.239966e+000	53	24	6.068980e+000	0	0	0	0	0	0	2.63907	1	0	49.8279	22.7586
DATA	2312	29	16	0	0	ASCRP3011915	ASCRP3011915	10322.1	2903.68	2.865661e+002	2.874231e+001	329.5	18	5.533584e+000	0	0	0	0	0	0	273.326	1	1	48.8603	18.5652
DATA	2313	29	17	0	0	ASCRP3006958	ASCRP3006958	10347.4	2903.6	1.098950e+001	2.470299e+000	60	20	5.559571e+000	0	0	0	0	0	0	10.5076	1	0	48.2044	19.7037
DATA	2314	29	18	0	0	ASCRP3000143	ASCRP3000143	10372.9	2903.5	2.708813e+001	3.493704e+000	75.5	20	5.152121e+000	0	0	0	0	0	0	25.9703	1	1	56.9804	20.3125
DATA	2315	29	19	0	0	ASCRP3006458	ASCRP3006458	10398.4	2903.57	5.819467e+000	2.275689e+000	53.5	20	7.801709e+000	0	0	0	0	0	0	5.59555	1	0	57.5363	21
DATA	2316	29	20	0	0	ASCRP3010312	ASCRP3010312	10423.8	2903.61	3.765921e+001	4.358078e+000	87	23.5	6.999261e+000	0	0	0	0	0	0	36.3207	1	1	49.1849	22.9
DATA	2317	29	21	0	0	ASCRP3010188	ASCRP3010188	10449.1	2903.97	1.208428e+002	1.228047e+001	168	21	6.524430e+000	0	0	0	0	0	0	116.92	1	1	46.8651	21.4545
DATA	2318	29	22	0	0	ASCRP3009760	ASCRP3009760	10474.4	2903.88	1.122158e+002	1.143122e+001	162	20	4.418947e+000	0	0	0	0	0	0	108.93	1	1	48.5334	19.7931
DATA	2319	29	23	0	0	ASCRP3013522	ASCRP3013522	10500	2904.08	3.774708e+001	4.354865e+000	88	20	5.488008e+000	0	0	0	0	0	0	36.7674	1	1	45.835	19.7586
DATA	2320	29	24	0	0	ASCRP3000442	ASCRP3000442	10525.4	2903.61	4.574121e+000	2.212099e+000	55	20	5.810118e+000	0	0	0	0	0	0	4.47073	1	0	47.8731	20.9667
DATA	2321	29	25	0	0	ASCRP3011897	ASCRP3011897	10550.7	2903.96	4.151603e+001	4.678403e+000	90	20	6.110640e+000	0	0	0	0	0	0	40.7192	1	1	48.5334	20.6087
DATA	2322	29	26	0	0	ASCRP3003347	ASCRP3003347	10576.1	2903.5	2.183990e+000	2.149222e+000	49	20.5	4.595685e+000	0	0	0	0	0	0	-2.39618	0	0	56.9804	21.0294
DATA	2323	29	27	0	0	ASCRP3000092	ASCRP3000092	10601.3	2903.91	3.155005e+001	3.813278e+000	80	23	6.775632e+000	0	0	0	0	0	0	31.1616	1	1	46.1809	23.2333
DATA	2324	29	28	1028	1	(+)E1A_r60_3	E1A_r60_3	10627	2903.53	8.757872e+001	9.014164e+000	139	22	5.827783e+000	0	0	0	0	0	0	86.8058	1	1	48.5334	21.9655
DATA	2325	29	29	0	0	ASCRP3008635	ASCRP3008635	10652.4	2903.57	5.166767e+001	5.587390e+000	100	21	6.572751e+000	0	0	0	0	0	0	51.389	1	1	57.5363	22.3571
DATA	2326	29	30	0	0	ASCRP3010481	ASCRP3010481	10677.6	2903.57	5.321307e+001	5.727953e+000	103.5	23	6.510347e+000	0	0	0	0	0	0	53.1043	1	1	57.5363	23.6667
DATA	2327	29	31	0	0	ASCRP3012555	ASCRP3012555	10703.2	2903.78	1.599939e+001	2.650081e+000	68	25	7.012370e+000	0	0	0	0	0	0	16.0203	1	1	48.8603	25.44
DATA	2328	29	32	0	0	ASCRP3002417	ASCRP3002417	10728.6	2903.83	2.095116e+001	2.970515e+000	72.5	24.5	6.030718e+000	0	0	0	0	0	0	21.0462	1	1	47.2035	23.75
DATA	2329	29	33	0	0	ASCRP3011730	ASCRP3011730	10753.7	2904.33	1.767363e+001	2.744228e+000	68	20	6.531973e+000	0	0	0	0	0	0	17.8086	1	1	44.4243	21.2
DATA	2330	29	34	0	0	ASCRP3001303	ASCRP3001303	10779.3	2903.83	9.519996e+000	2.299332e+000	61	25.5	6.827056e+000	0	0	0	0	0	0	9.62177	1	0	47.8731	25.5
DATA	2332	29	36	0	0	Negative031	Negative031	10830.1	2904.03	3.368651e+000	2.108465e+000	56	21	5.528507e+000	0	0	0	0	0	0	3.42366	1	0	46.8651	21.5758
DATA	2333	29	37	0	0	ASCRP3010213	ASCRP3010213	10855.3	2904.03	3.868780e+001	4.390638e+000	91	22.5	4.886408e+000	0	0	0	0	0	0	39.4193	1	1	48.2044	22.3929
DATA	2334	29	38	0	0	ASCRP3013057	ASCRP3013057	10880.8	2903.73	3.578385e+000	2.101821e+000	54	24	6.097498e+000	0	0	0	0	0	0	3.65481	1	0	45.835	25.5556
DATA	2336	29	40	0	0	ASCRP3006001	ASCRP3006001	10931.9	2903.72	2.095747e+000	2.062418e+000	50	23	5.833382e+000	0	0	0	0	0	0	0.119424	0	0	45.835	23.8462
DATA	2337	29	41	0	0	ASCRP3008696	ASCRP3008696	10957.1	2904.04	5.548829e+001	5.918423e+000	110	22	5.053712e+000	0	0	0	0	0	0	57.0159	1	1	46.8651	22.5
DATA	2339	29	43	0	0	ASCRP3008575	ASCRP3008575	11007.7	2903.99	2.377942e+001	3.141268e+000	78	24	7.881199e+000	0	0	0	0	0	0	24.5072	1	1	47.2035	25.4483
DATA	2340	29	44	0	0	ASCRP3001773	ASCRP3001773	11033.4	2903.85	2.022201e+001	2.879619e+000	72.5	23	5.680067e+000	0	0	0	0	0	0	20.8658	1	1	48.5334	22.5263
DATA	2341	29	45	0	0	ASCRP3008671	ASCRP3008671	11058.5	2903.85	3.485096e+001	4.042389e+000	88	25	6.300038e+000	0	0	0	0	0	0	35.9943	1	1	48.5334	25.5
DATA	2342	29	46	0	0	ASCRP3002918	ASCRP3002918	11083.7	2903.97	4.631816e+001	5.063864e+000	100	22	6.216199e+000	0	0	0	0	0	0	47.8721	1	1	45.4864	23.0625
DATA	2343	29	47	0	0	ASCRP3010824	ASCRP3010824	11109.3	2904	2.138910e+001	2.959688e+000	74	21	7.042622e+000	0	0	0	0	0	0	22.1177	1	1	49.1849	21.7931
DATA	2344	29	48	0	0	Negative047	Negative047	11134.8	2904.06	5.786790e+000	2.125442e+000	58	23	6.264491e+000	0	0	0	0	0	0	5.98548	1	0	46.5243	25.6207
DATA	2345	29	49	0	0	ASCRP3006966	ASCRP3006966	11160.2	2903.83	8.570168e+000	2.217384e+000	62.5	21	6.501242e+000	0	0	0	0	0	0	8.86477	1	0	47.5395	22.1154
DATA	2346	29	50	0	0	ASCRP3002666	ASCRP3002666	11185.4	2903.64	4.207987e+001	4.678793e+000	97	27	7.817778e+000	0	0	0	0	0	0	43.5179	1	1	47.2035	25
DATA	2347	29	51	0	0	ASCRP3010193	ASCRP3010193	11211	2903.99	2.079505e+000	2.047252e+000	53	22	6.172857e+000	0	0	0	0	0	0	0.610112	0	0	46.8651	24.3333
DATA	2348	29	52	0	0	ASCRP3010434	ASCRP3010434	11236.6	2903.96	1.081098e+001	2.315638e+000	63	23	6.569725e+000	0	0	0	0	0	0	11.1678	1	1	48.2044	23.8065
DATA	2349	29	53	0	0	ASCRP3001057	ASCRP3001057	11261.8	2904	7.842723e+002	7.845401e+001	862	25.5	4.645644e+000	0	0	0	0	0	0	809.433	1	1	46.8651	24.7857
DATA	2350	29	54	0	0	ASCRP3010326	ASCRP3010326	11287.3	2904.16	3.403256e+001	3.974000e+000	92	26	7.088952e+000	0	0	0	0	0	0	35.0843	1	1	48.8603	25.5909
DATA	2351	29	55	0	0	CUST_14_PI418767722	NM_004309	11312.4	2903.97	1.455189e+002	1.469623e+001	202	22	6.723862e+000	0	0	0	0	0	0	149.817	1	1	48.5334	24.1071
DATA	2352	29	56	0	0	Negative059	Negative059	11338.1	2903.95	4.467826e+001	4.918997e+000	103	24.5	8.160834e+000	0	0	0	0	0	0	45.9253	1	1	46.8651	24.4722
DATA	2353	29	57	0	0	ASCRP3009938	ASCRP3009938	11363.4	2904.07	3.096915e+001	3.720351e+000	86.5	24.5	7.869654e+000	0	0	0	0	0	0	31.7771	1	1	46.5243	25.9375
DATA	2354	29	58	0	0	Negative040	Negative040	11388.7	2904.11	2.099090e+000	2.065674e+000	50	24	7.319605e+000	0	0	0	0	0	0	-5.11827	0	0	45.1352	24.6875
DATA	2355	29	59	0	0	Negative055	Negative055	11414.2	2903.67	2.103642e+000	2.073334e+000	56	24	7.482934e+000	0	0	0	0	0	0	1.1731	0	0	46.8651	23.9259
DATA	2356	29	60	1028	1	(+)E1A_r60_a104	E1A_r60_a104	11439.5	2904.07	2.108653e+000	2.075085e+000	55	23.5	5.981705e+000	0	0	0	0	0	0	-0.77856	0	0	48.2044	23.7083
DATA	2357	29	61	0	0	ASCRP3008951	ASCRP3008951	11465.3	2903.82	2.673250e+001	3.387399e+000	83	25.5	6.899025e+000	0	0	0	0	0	0	27.1814	1	1	47.8731	25.3
DATA	2358	29	62	0	0	ASCRP3001902	ASCRP3001902	11490.2	2903.81	2.119727e+000	2.085982e+000	55	25	6.626005e+000	0	0	0	0	0	0	-0.39634	0	0	47.5395	24.7586
DATA	2359	29	63	0	0	ASCRP3006168	ASCRP3006168	11515.7	2903.86	2.850270e+001	3.535607e+000	85	25	7.323031e+000	0	0	0	0	0	0	28.821	1	1	47.8731	24.3704
DATA	2360	29	64	0	0	Negative055	Negative055	11541.2	2903.72	2.132285e+000	2.101162e+000	56	25	7.576492e+000	0	0	0	0	0	0	1.09732	0	0	45.835	25.375
DATA	2361	29	65	0	0	ASCRP3007333	ASCRP3007333	11566.3	2903.87	3.672675e+001	4.233111e+000	96	24	5.137494e+000	0	0	0	0	0	0	36.9091	1	1	46.5243	23.0769
DATA	2362	29	66	0	0	ASCRP3006962	ASCRP3006962	11591.9	2904.01	1.026070e+002	1.047578e+001	162	25	4.358245e+000	0	0	0	0	0	0	102.777	1	1	46.8651	24.9259
DATA	2363	29	67	0	0	ASCRP3001780	ASCRP3001780	11617.4	2903.96	1.199750e+002	1.218319e+001	180	26	3.861868e+000	0	0	0	0	0	0	119.768	1	1	49.1849	25.3929
DATA	2364	29	68	0	0	ASCRP3007218	ASCRP3007218	11642.8	2904	1.194072e+002	1.212858e+001	175	24.5	5.762839e+000	0	0	0	0	0	0	118.789	1	1	46.8651	24.6071
DATA	2365	29	69	0	0	ASCRP3002840	ASCRP3002840	11668.1	2904	2.309378e+002	2.319216e+001	292.5	25.5	7.473609e+000	0	0	0	0	0	0	228.932	1	1	46.8651	26.125
DATA	2366	29	70	0	0	ASCRP3001922	ASCRP3001922	11693.3	2903.68	1.598235e+001	2.672140e+000	73.5	25.5	6.591240e+000	0	0	0	0	0	0	15.7874	1	1	46.8651	25.5
DATA	2367	29	71	0	0	ASCRP3006576	ASCRP3006576	11718.7	2904.01	1.231502e+003	1.231689e+002	1277	26	7.062803e+000	0	0	0	0	0	0	1212.07	1	1	47.2035	27.037
DATA	2368	29	72	0	0	ASCRP3000125	ASCRP3000125	11744.3	2903.88	7.957981e+001	8.245177e+000	139	29.5	7.559406e+000	0	0	0	0	0	0	78.0369	1	1	48.8603	28.7692
DATA	2369	29	73	0	0	ASCRP3005897	ASCRP3005897	11769.8	2904.09	3.115198e+001	3.793684e+000	91	25	5.915927e+000	0	0	0	0	0	0	30.4367	1	1	46.5243	24.2917
DATA	2370	29	74	0	0	ASCRP3011384	ASCRP3011384	11795.3	2903.88	2.500995e+002	2.510417e+001	303	24	5.884605e+000	0	0	0	0	0	0	243.471	1	1	48.8603	23.8571
DATA	2371	29	75	0	0	ASCRP3005906	ASCRP3005906	11820.3	2903.84	4.313337e+000	2.222848e+000	64	27	7.004724e+000	0	0	0	0	0	0	4.18431	1	0	48.8603	25.8846
DATA	2372	29	76	0	0	ASCRP3006984	ASCRP3006984	11846	2903.79	1.086837e+001	2.443363e+000	73	25.5	6.635219e+000	0	0	0	0	0	0	10.506	1	0	46.8651	26.7857
DATA	2373	29	77	0	0	ASCRP3009358	ASCRP3009358	11871.2	2904	1.402675e+002	1.419757e+001	202	26	4.878291e+000	0	0	0	0	0	0	135.132	1	1	46.1809	26.4815
DATA	2374	29	78	0	0	ASCRP3009798	ASCRP3009798	11896.6	2903.93	1.358650e+002	1.376395e+001	196.5	25	6.820341e+000	0	0	0	0	0	0	130.461	1	1	47.5395	25.7273
DATA	2375	29	79	0	0	ASCRP3007865	ASCRP3007865	11922.2	2903.96	4.474717e+001	4.990705e+000	106	28	6.598018e+000	0	0	0	0	0	0	42.8314	1	1	49.1849	28.4231
DATA	2376	29	80	0	0	ASCRP3010212	ASCRP3010212	11947.5	2903.96	3.060789e+001	3.779100e+000	91	26.5	8.414820e+000	0	0	0	0	0	0	29.2105	1	1	48.5334	28.5333
DATA	2377	29	81	0	0	ASCRP3010285	ASCRP3010285	11972.7	2903.88	7.504852e+002	7.508143e+001	772.5	30	7.949807e+000	0	0	0	0	0	0	714.25	1	1	48.8603	30.7407
DATA	2378	29	82	0	0	ASCRP3009704	ASCRP3009704	11998.3	2903.93	2.587054e+001	3.414499e+000	87	29	5.246183e+000	0	0	0	0	0	0	24.5579	1	1	48.8603	29.375
DATA	2379	30	1	0	0	ASCRP3005913	ASCRP3005913	9953.61	2911.07	2.485457e+004	2.485458e+003	23939.5	22	5.123788e+000	0	0	0	0	0	0	23929.3	1	1	53.8203	21.2632
DATA	2380	30	2	0	0	ASCRP3011683	ASCRP3011683	9979.42	2911.18	2.242725e+000	2.207525e+000	52	24	6.827141e+000	0	0	0	0	0	0	0.451433	0	0	45.1352	24.1212
DATA	2381	30	3	0	0	ASCRP3005048	ASCRP3005048	10004.7	2911.09	4.028117e+002	4.034204e+001	434	22	5.746298e+000	0	0	0	0	0	0	384.665	1	1	49.5074	22.4074
DATA	2382	30	4	0	0	ASCRP3009727	ASCRP3009727	10029.9	2911.11	4.705928e+001	5.204057e+000	95.5	20	5.990414e+000	0	0	0	0	0	0	44.8048	1	1	46.8651	21.3333
DATA	2383	30	5	0	0	Negative043	Negative043	10056.1	2910.78	2.263334e+000	2.227304e+000	45.5	21	7.313176e+000	0	0	0	0	0	0	-5.17996	0	0	46.5243	22.9444
DATA	2384	30	6	0	0	ASCRP3007762	ASCRP3007762	10081.2	2910.92	3.029809e+002	3.038013e+001	335	21	4.182984e+000	0	0	0	0	0	0	287.26	1	1	49.8279	21.3571
DATA	2385	30	7	0	0	ASCRP3013062	ASCRP3013062	10106.1	2911.01	5.292990e+000	2.295588e+000	55.5	18	5.791240e+000	0	0	0	0	0	0	5.01252	1	0	46.8651	19
DATA	2386	30	8	0	0	ASCRP3002258	ASCRP3002258	10131.8	2910.97	1.913410e+001	2.942366e+000	67	18.5	5.931506e+000	0	0	0	0	0	0	18.1078	1	1	49.1849	19.7
DATA	2387	30	9	0	0	ASCRP3012006	ASCRP3012006	10157.2	2910.97	1.511969e+001	2.698924e+000	63	20.5	5.311183e+000	0	0	0	0	0	0	14.3062	1	1	46.8651	20.7188
DATA	2388	30	10	0	0	ASCRP3010027	ASCRP3010027	10182.4	2911	3.826085e+003	3.826150e+002	3691	22	6.745369e+000	0	0	0	0	0	0	3621.25	1	1	49.8279	22
DATA	2389	30	11	0	0	ASCRP3011124	ASCRP3011124	10207.8	2911.31	8.426882e+000	2.387098e+000	59.5	21	4.853997e+000	0	0	0	0	0	0	7.98151	1	0	45.1352	20.1935
DATA	2390	30	12	0	0	ASCRP3011692	ASCRP3011692	10233.4	2910.94	7.624314e+000	2.357709e+000	59	23	5.348449e+000	0	0	0	0	0	0	7.22906	1	0	48.2044	22.0345
DATA	2391	30	13	0	0	ASCRP3003118	ASCRP3003118	10258.9	2910.73	3.387466e+000	2.253435e+000	54	22.5	3.989066e+000	0	0	0	0	0	0	3.21647	1	0	46.8651	22.4667
DATA	2392	30	14	0	0	ASCRP3012968	ASCRP3012968	10284.2	2911.1	8.790692e+001	9.067622e+000	130.5	21	4.731023e+000	0	0	0	0	0	0	83.6189	1	1	46.8651	22.4848
DATA	2393	30	15	0	0	ASCRP3008210	ASCRP3008210	10309.7	2911	8.566260e+000	2.378850e+000	57	22	6.227924e+000	0	0	0	0	0	0	8.16524	1	0	49.1849	21.75
DATA	2394	30	16	0	0	ASCRP3009412	ASCRP3009412	10334.6	2911.03	4.163511e+000	2.253019e+000	51	21	6.294486e+000	0	0	0	0	0	0	3.97765	1	0	48.5334	21.5652
DATA	2395	30	17	0	0	ASCRP3003599	ASCRP3003599	10360.1	2911.1	1.903655e+002	1.916423e+001	228	19	4.479343e+000	0	0	0	0	0	0	182.336	1	1	46.8651	19.75
DATA	2396	30	18	0	0	ASCRP3009352	ASCRP3009352	10385.7	2911.09	2.886898e+002	2.895287e+001	328	20.5	6.891054e+000	0	0	0	0	0	0	277.283	1	1	48.8603	21.7059
DATA	2397	30	19	0	0	ASCRP3008302	ASCRP3008302	10411	2910.97	2.967196e+000	2.215931e+000	51.5	22	7.585622e+000	0	0	0	0	0	0	2.85828	1	0	46.8651	22.6667
DATA	2398	30	20	0	0	ASCRP3000823	ASCRP3000823	10436.5	2911	2.086681e+002	2.098133e+001	250	21	7.130956e+000	0	0	0	0	0	0	201.634	1	1	48.5334	21.4643
DATA	2399	30	21	0	0	ASCRP3009319	ASCRP3009319	10461.9	2911.09	9.467985e+001	9.716193e+000	141	20	4.153153e+000	0	0	0	0	0	0	91.7835	1	1	46.8651	19.2857
DATA	2400	30	22	0	0	ASCRP3007799	ASCRP3007799	10487.5	2911.25	4.692246e+001	5.171757e+000	98	19	5.087413e+000	0	0	0	0	0	0	45.6395	1	1	48.5334	18.8966
DATA	2401	30	23	0	0	ASCRP3008476	ASCRP3008476	10512.7	2911.09	5.118927e+002	5.123514e+001	553.5	21.5	5.321935e+000	0	0	0	0	0	0	499.57	1	1	48.8603	21.5667
DATA	2402	30	24	0	0	ASCRP3002049	ASCRP3002049	10538.4	2911.14	3.863287e+001	4.426125e+000	88	21.5	5.874257e+000	0	0	0	0	0	0	37.8347	1	1	47.5395	22.1
DATA	2403	30	25	0	0	ASCRP3008823	ASCRP3008823	10563.3	2911.01	2.060712e+001	2.980028e+000	68	21	5.088549e+000	0	0	0	0	0	0	20.25	1	1	46.5243	20.32
DATA	2404	30	26	0	0	ASCRP3007754	ASCRP3007754	10588.9	2911.13	1.592837e+001	2.671827e+000	65	23	4.040747e+000	0	0	0	0	0	0	15.7075	1	1	46.8651	22.4074
DATA	2405	30	27	0	0	Negative018	Negative018	10614	2911.13	2.172334e+000	2.137752e+000	48.5	23.5	6.110101e+000	0	0	0	0	0	0	-1.00997	0	0	47.8731	24
DATA	2406	30	28	0	0	ASCRP3012802	ASCRP3012802	10639.4	2910.97	5.999304e+001	6.366341e+000	107	21	6.102370e+000	0	0	0	0	0	0	59.5695	1	1	47.8731	21.8966
DATA	2407	30	29	0	0	ASCRP3011482	ASCRP3011482	10664.7	2910.97	5.187667e+001	5.605346e+000	103	20	5.541360e+000	0	0	0	0	0	0	51.6851	1	1	46.1809	20.96
DATA	2408	30	30	0	0	ASCRP3004245	ASCRP3004245	10690.6	2911.15	7.123228e+000	2.232679e+000	58	22	6.412968e+000	0	0	0	0	0	0	7.12111	1	0	46.5243	21.6154
DATA	2409	30	31	0	0	ASCRP3007953	ASCRP3007953	10715.7	2911.34	1.008664e+002	1.030481e+001	149.5	22	6.123180e+000	0	0	0	0	0	0	101.16	1	1	48.5334	22.92
DATA	2410	30	32	0	0	ASCRP3004293	ASCRP3004293	10741.4	2911.24	2.136532e+000	2.107363e+000	52	20.5	9.110942e+000	0	0	0	0	0	0	1.43659	0	0	49.1849	23.75
DATA	2411	30	33	0	0	ASCRP3000471	ASCRP3000471	10766.5	2911.18	2.614272e+000	2.112457e+000	53.5	22	6.488492e+000	0	0	0	0	0	0	2.63816	1	0	46.8651	23.2143
DATA	2412	30	34	0	0	ASCRP3013225	ASCRP3013225	10791.8	2911.1	5.613846e+001	5.990325e+000	113	21	5.782733e+000	0	0	0	0	0	0	56.8159	1	1	46.8651	22.76
DATA	2413	30	35	0	0	ASCRP3002172	ASCRP3002172	10817.2	2911.14	1.058126e+002	1.078460e+001	157	19	7.487869e+000	0	0	0	0	0	0	107.386	1	1	46.5243	21.5455
DATA	2414	30	36	0	0	ASCRP3011830	ASCRP3011830	10842.7	2911.22	1.011718e+002	1.032856e+001	155	23	6.871443e+000	0	0	0	0	0	0	102.946	1	1	47.5395	23.5938
DATA	2415	30	37	0	0	ASCRP3006107	ASCRP3006107	10868.1	2911.27	1.666795e+002	1.679646e+001	220	22	4.131438e+000	0	0	0	0	0	0	170.018	1	1	49.5074	21.4286
DATA	2417	30	39	0	0	ASCRP3008067	ASCRP3008067	10918.9	2911.5	1.603590e+001	2.614374e+000	67.5	23	6.212302e+000	0	0	0	0	0	0	16.4285	1	1	65	23.7941
DATA	2418	30	40	1028	1	(+)E1A_r60_a107	E1A_r60_a107	10944.4	2911.43	2.094219e+000	2.060881e+000	49	23	5.282157e+000	0	0	0	0	0	0	-0.513318	0	0	65	23.913
DATA	2419	30	41	0	0	ASCRP3008404	ASCRP3008404	10969.7	2911.23	5.837519e+002	5.841144e+001	654.5	20	5.825938e+000	0	0	0	0	0	0	600.199	1	1	49.8279	21.3182
DATA	2420	30	42	0	0	ASCRP3006587	ASCRP3006587	10995.1	2911.5	1.649539e+001	2.634651e+000	68	21	6.301088e+000	0	0	0	0	0	0	16.9852	1	1	56.9804	22
DATA	2421	30	43	0	0	ASCRP3008074	ASCRP3008074	11020.7	2911.1	1.632622e+002	1.645464e+001	221	26	7.653799e+000	0	0	0	0	0	0	168.328	1	1	47.2035	25.75
DATA	2422	30	44	1028	1	(+)E1A_r60_n11	E1A_r60_n11	11046.1	2911.43	2.082741e+000	2.049585e+000	52	23	4.679026e+000	0	0	0	0	0	0	-0.247718	0	0	46.5243	23.4348
DATA	2423	30	45	0	0	ASCRP3006512	ASCRP3006512	11071.5	2911.27	3.177282e+000	2.072387e+000	54.5	25	4.041452e+000	0	0	0	0	0	0	3.28198	1	0	47.2035	25
DATA	2424	30	46	0	0	ASCRP3010549	ASCRP3010549	11096.7	2911.39	2.267469e+000	2.059206e+000	54	22.5	6.930780e+000	0	0	0	0	0	0	2.34356	1	0	49.5074	22.9643
DATA	2425	30	47	0	0	ASCRP3010340	ASCRP3010340	11121.7	2911.05	2.079009e+000	2.045913e+000	49	22	6.141494e+000	0	0	0	0	0	0	-1.9429	0	0	48.8603	23.5556
DATA	2426	30	48	0	0	ASCRP3008108	ASCRP3008108	11147.5	2911.34	2.419270e+001	3.168211e+000	76	24.5	6.332456e+000	0	0	0	0	0	0	25.0172	1	1	49.8279	24.5
DATA	2427	30	49	0	0	ASCRP3002464	ASCRP3002464	11172.7	2910.99	4.650571e+001	5.080668e+000	101	26	7.048221e+000	0	0	0	0	0	0	48.0867	1	1	47.2035	24.75
DATA	2428	30	50	0	0	ASCRP3003437	ASCRP3003437	11198.3	2911.27	9.418972e+000	2.252873e+000	63.5	22	6.678635e+000	0	0	0	0	0	0	9.73582	1	0	48.2044	23.6667
DATA	2429	30	51	0	0	ASCRP3012086	ASCRP3012086	11223.6	2911.48	6.278700e+000	2.141786e+000	60	23	4.768427e+000	0	0	0	0	0	0	6.48623	1	0	49.5074	23.7407
DATA	2430	30	52	0	0	A_23_P25019	NM_000946	11249.1	2910.96	4.643306e+001	5.075410e+000	104.5	23	5.529144e+000	0	0	0	0	0	0	47.9308	1	1	46.8651	23
DATA	2431	30	53	0	0	ASCRP3004967	ASCRP3004967	11274.4	2911.28	5.863068e+001	6.211580e+000	115	23	7.286285e+000	0	0	0	0	0	0	60.4596	1	1	48.5334	23.8571
DATA	2432	30	54	0	0	ASCRP3004499	ASCRP3004499	11299.6	2911.22	1.619723e+002	1.632693e+001	221	22.5	5.442719e+000	0	0	0	0	0	0	166.819	1	1	47.8731	24.1667
DATA	2433	30	55	0	0	ASCRP3012764	ASCRP3012764	11325.2	2911.26	4.331689e+001	4.795260e+000	99.5	21	6.837951e+000	0	0	0	0	0	0	44.5474	1	1	49.8279	22.5152
DATA	2434	30	56	0	0	ASCRP3009063	ASCRP3009063	11350.7	2911.14	1.753090e+002	1.765156e+001	237	24	8.695732e+000	0	0	0	0	0	0	179.987	1	1	49.8279	24.4828
DATA	2435	30	57	0	0	ASCRP3008790	ASCRP3008790	11376.1	2911.5	6.085333e+001	6.425935e+000	118	27	7.354781e+000	0	0	0	0	0	0	62.3586	1	1	56.9804	27.697
DATA	2436	30	58	0	0	ASCRP3011017	ASCRP3011017	11401.3	2911.43	6.025537e+000	2.154549e+000	62	24	7.505964e+000	0	0	0	0	0	0	6.16184	1	0	50.4627	24.1143
DATA	2437	30	59	0	0	ASCRP3009847	ASCRP3009847	11426.9	2911.4	2.272679e+002	2.282116e+001	285	23.5	5.637921e+000	0	0	0	0	0	0	231.878	1	1	48.5334	24.1154
DATA	2438	30	60	0	0	ASCRP3004939	ASCRP3004939	11452.4	2911.41	3.862046e+002	3.867635e+001	451	21.5	4.867558e+000	0	0	0	0	0	0	393.067	1	1	47.5395	22.2857
DATA	2439	30	61	0	0	ASCRP3008907	ASCRP3008907	11477.6	2911.48	1.029421e+002	1.050302e+001	163	26	4.992456e+000	0	0	0	0	0	0	104.498	1	1	48.2044	26.2692
DATA	2440	30	62	66	-1	(-)3xSLv1	NegativeControl	11503.1	2911.32	2.123524e+000	2.090402e+000	56	23	5.863501e+000	0	0	0	0	0	0	0.540432	0	0	47.8731	23.7742
DATA	2441	30	63	0	1	RC10	RC10	11528.4	2911.43	2.129768e+000	2.095864e+000	52	24	6.116081e+000	0	0	0	0	0	0	-4.62833	0	0	49.5074	24.8387
DATA	2442	30	64	0	0	ASCRP3009295	ASCRP3009295	11554.1	2911.16	9.172008e+000	2.293762e+000	67	22	6.776903e+000	0	0	0	0	0	0	9.22859	1	0	48.2044	22.4063
DATA	2443	30	65	0	0	ASCRP3010960	ASCRP3010960	11579.3	2911.54	1.736770e+001	2.732177e+000	74.5	24	5.641158e+000	0	0	0	0	0	0	17.4191	1	1	49.1849	23.4138
DATA	2444	30	66	0	1	RC3	RC3	11604.5	2911.23	2.150272e+000	2.116041e+000	56	26	5.616048e+000	0	0	0	0	0	0	-1.94541	0	0	49.8279	25.96
DATA	2445	30	67	0	0	ASCRP3006325	ASCRP3006325	11629.9	2911.53	6.947203e+002	6.950447e+001	742.5	25	4.912131e+000	0	0	0	0	0	0	692.124	1	1	49.5074	24.75
DATA	2446	30	68	0	0	ASCRP3004139	ASCRP3004139	11655.4	2911.59	3.328569e+002	3.335382e+001	385	24	6.683526e+000	0	0	0	0	0	0	330.449	1	1	47.5395	24.8519
DATA	2447	30	69	0	0	ASCRP3004104	ASCRP3004104	11680.9	2911.32	2.172941e+000	2.149026e+000	60	25	6.950969e+000	0	0	0	0	0	0	2.1164	0	0	44.7812	24.9143
DATA	2448	30	70	0	0	CUST_9_PI418767722	NM_003746	11706.3	2911.4	3.171807e+002	3.179059e+001	374	25	8.770317e+000	0	0	0	0	0	0	312.643	1	1	47.2035	27.0385
DATA	2449	30	71	0	0	ASCRP3010744	ASCRP3010744	11731.5	2911.47	3.747040e+001	4.321940e+000	95	26	6.524990e+000	0	0	0	0	0	0	36.8018	1	1	45.835	26.037
DATA	2450	30	72	0	0	ASCRP3005611	ASCRP3005611	11756.7	2911.68	3.146845e+001	3.817743e+000	89	25	7.450503e+000	0	0	0	0	0	0	30.7954	1	1	47.5395	26.52
DATA	2451	30	73	0	0	Negative024	Negative024	11782.5	2911.79	2.204638e+000	2.169542e+000	56	25.5	7.410400e+000	0	0	0	0	0	0	-3.38009	0	0	48.2044	25.3929
DATA	2452	30	74	0	0	ASCRP3004435	ASCRP3004435	11807.7	2911.44	3.070478e+002	3.078188e+001	359	26	6.715621e+000	0	0	0	0	0	0	298.322	1	1	45.835	25.6364
DATA	2453	30	75	0	0	CUST_5_PI418767722	NM_000841	11833.1	2911.78	4.305936e+000	2.226961e+000	65	29	9.858891e+000	0	0	0	0	0	0	4.16884	1	0	45.835	29.7895
DATA	2454	30	76	0	0	ASCRP3011791	ASCRP3011791	11858.5	2912	9.037645e+000	2.371450e+000	70	26	5.534059e+000	0	0	0	0	0	0	8.71977	1	0	54.1152	27.6774
DATA	2455	30	77	0	0	ASCRP3006117	ASCRP3006117	11883.9	2911.81	3.123373e+000	2.221860e+000	65	27	6.125004e+000	0	0	0	0	0	0	3.0035	1	0	47.5395	27.1481
DATA	2456	30	78	0	0	ASCRP3008294	ASCRP3008294	11909.4	2911.66	7.104432e+001	7.439304e+000	130.5	27	8.031477e+000	0	0	0	0	0	0	68.0985	1	1	47.8731	27.7692
DATA	2457	30	79	0	0	ASCRP3007509	ASCRP3007509	11934.8	2911.67	2.314982e+001	3.202996e+000	85	29	6.747877e+000	0	0	0	0	0	0	22.1225	1	1	46.8651	28.4231
DATA	2458	30	80	0	0	Negative060	Negative060	11960.2	2911.77	2.255856e+000	2.225033e+000	64	26	9.292991e+000	0	0	0	0	0	0	1.43306	0	0	45.1352	29.2174
DATA	2459	30	81	0	0	ASCRP3011226	ASCRP3011226	11985.6	2911.56	2.868497e+001	3.630786e+000	91	27.5	5.617883e+000	0	0	0	0	0	0	27.2614	1	1	46.8651	28.3182
DATA	2460	30	82	0	0	ASCRP3006525	ASCRP3006525	12010.8	2911.84	2.213782e+001	3.143074e+000	86	31	7.975190e+000	0	0	0	0	0	0	20.9889	1	1	46.1809	31.3397
DATA	2461	31	1	0	0	ASCRP3009288	ASCRP3009288	9941.39	2918.07	1.584873e+001	2.703169e+000	65	22	6.254822e+000	0	0	0	0	0	0	15.3099	1	1	65	22.2755
DATA	2462	31	2	0	0	ASCRP3002743	ASCRP3002743	9966.4	2917.95	1.067558e+002	1.089996e+001	150.5	25	8.013295e+000	0	0	0	0	0	0	102.635	1	1	48.8603	24.7097
DATA	2463	31	3	0	0	Negative048	Negative048	9991.86	2918.16	8.802171e+000	2.378175e+000	59	21	5.573851e+000	0	0	0	0	0	0	8.428	1	0	47.5395	22.0333
DATA	2464	31	4	0	0	ASCRP3008787	ASCRP3008787	10017.3	2918.21	1.876993e+001	2.904684e+000	67	20	3.918326e+000	0	0	0	0	0	0	17.9113	1	1	47.2035	20.2593
DATA	2465	31	5	0	0	A_23_P10385	NM_016448	10042.6	2917.99	1.044029e+001	2.455843e+000	60	20.5	5.721705e+000	0	0	0	0	0	0	9.93537	1	0	49.1849	21.3125
DATA	2466	31	6	0	0	ASCRP3003683	ASCRP3003683	10068.2	2918.18	5.991514e+000	2.306702e+000	57	24	6.153332e+000	0	0	0	0	0	0	5.68983	1	0	47.5395	23.7222
DATA	2467	31	7	1028	1	(+)E1A_r60_a135	E1A_r60_a135	10093.7	2918.14	2.267017e+000	2.230928e+000	48	21	6.531536e+000	0	0	0	0	0	0	-0.565087	0	0	47.5395	22.2593
DATA	2468	31	8	0	0	ASCRP3008182	ASCRP3008182	10119.1	2918.18	2.614597e+001	3.438418e+000	73	19	6.402285e+000	0	0	0	0	0	0	24.7679	1	1	48.2044	20.5484
DATA	2469	31	9	0	0	ASCRP3002007	ASCRP3002007	10144.3	2918.14	5.236115e+001	5.692807e+000	98	23	5.944424e+000	0	0	0	0	0	0	49.5787	1	1	47.2035	23.4815
DATA	2470	31	10	0	0	ASCRP3007105	ASCRP3007105	10170	2918.02	1.385568e+001	2.628851e+000	63	21	4.566410e+000	0	0	0	0	0	0	13.1195	1	1	46.8651	20.0286
DATA	2471	31	11	0	0	ASCRP3005291	ASCRP3005291	10195.1	2918.07	2.360715e+001	3.249533e+000	71	21.5	6.410775e+000	0	0	0	0	0	0	22.3631	1	1	54.4085	21.5882
DATA	2472	31	12	0	0	ASCRP3002137	ASCRP3002137	10220.5	2918.13	3.478376e+001	4.132427e+000	81	22	5.237048e+000	0	0	0	0	0	0	32.9793	1	1	47.8731	21.48
DATA	2473	31	13	0	0	ASCRP3007522	ASCRP3007522	10245.7	2918.43	3.867285e+001	4.463338e+000	86	21.5	6.101522e+000	0	0	0	0	0	0	36.7123	1	1	45.1352	21.8333
DATA	2474	31	14	0	0	ASCRP3007691	ASCRP3007691	10271.2	2918.19	1.204591e+002	1.224965e+001	164	22	3.922365e+000	0	0	0	0	0	0	114.531	1	1	47.5395	21.5806
DATA	2475	31	15	0	0	ASCRP3003253	ASCRP3003253	10296.7	2918.14	7.265293e+000	2.336487e+000	55	24	5.940178e+000	0	0	0	0	0	0	6.92082	1	0	48.5334	23.5
DATA	2476	31	16	0	0	Negative060	Negative060	10322.3	2918	4.014377e+000	2.251911e+000	53	21	5.563618e+000	0	0	0	0	0	0	3.83236	1	0	49.1849	20.9231
DATA	2477	31	17	0	0	ASCRP3001447	ASCRP3001447	10347.4	2918.13	6.068463e+001	6.458548e+000	108	18	4.268669e+000	0	0	0	0	0	0	58.0713	1	1	47.5395	18.6923
DATA	2478	31	18	0	0	Negative007	Negative007	10373	2918.26	2.240368e+000	2.204703e+000	51	21	5.248623e+000	0	0	0	0	0	0	-0.834232	0	0	45.835	20.7027
DATA	2479	31	19	0	0	ASCRP3008432	ASCRP3008432	10398.5	2918.48	8.489430e+000	2.356649e+000	58	20	6.341751e+000	0	0	0	0	0	0	8.16869	1	0	45.835	20.303
DATA	2480	31	20	0	0	ASCRP3004986	ASCRP3004986	10423.6	2918.03	1.434922e+001	2.619906e+000	60	20	6.312424e+000	0	0	0	0	0	0	13.8475	1	1	48.5334	20.8235
DATA	2481	31	21	0	0	ASCRP3008172	ASCRP3008172	10449	2918.14	4.786840e+001	5.262006e+000	95	20	6.703261e+000	0	0	0	0	0	0	46.3399	1	1	46.8651	20.6061
DATA	2482	31	22	0	0	ASCRP3009628	ASCRP3009628	10474.4	2918.31	9.164224e+001	9.419505e+000	137.5	20	4.814852e+000	0	0	0	0	0	0	89.0035	1	1	47.8731	19.129
DATA	2483	31	23	0	0	ASCRP3006986	ASCRP3006986	10499.9	2918.09	1.532089e+001	2.657027e+000	66.5	20	7.155418e+000	0	0	0	0	0	0	14.9295	1	1	46.8651	21
DATA	2484	31	24	0	0	ASCRP3007859	ASCRP3007859	10525.1	2918.1	1.843441e+001	2.842395e+000	68	22	5.666929e+000	0	0	0	0	0	0	18.0239	1	1	46.8651	21.6471
DATA	2485	31	25	0	0	ASCRP3008153	ASCRP3008153	10550.6	2918.18	1.973548e+002	1.985290e+001	246	21	5.786811e+000	0	0	0	0	0	0	193.629	1	1	49.5074	20.8889
DATA	2486	31	26	0	0	ASCRP3002476	ASCRP3002476	10575.8	2918.25	5.833916e+001	6.217032e+000	108	23	7.130127e+000	0	0	0	0	0	0	57.4342	1	1	45.1352	23.25
DATA	2487	31	27	0	0	ASCRP3010391	ASCRP3010391	10601.5	2918.09	6.086247e+000	2.226036e+000	57	23	6.962279e+000	0	0	0	0	0	0	6.01278	1	0	47.5395	23.84
DATA	2488	31	28	0	0	ASCRP3003913	ASCRP3003913	10626.6	2918.03	2.168461e+000	2.133941e+000	48	23	6.113200e+000	0	0	0	0	0	0	-1.82907	0	0	46.1809	23.3939
DATA	2489	31	29	0	0	ASCRP3012926	ASCRP3012926	10652.3	2918.09	3.692988e+001	4.261535e+000	88	20	5.602452e+000	0	0	0	0	0	0	36.7345	1	1	48.8603	20.1852
DATA	2490	31	30	0	0	ASCRP3009267	ASCRP3009267	10677.5	2918.12	3.192242e+001	3.831847e+000	84	22	6.108219e+000	0	0	0	0	0	0	31.8589	1	1	48.8603	21.8966
DATA	2491	31	31	0	0	Negative030	Negative030	10703.1	2918.05	2.146791e+000	2.112689e+000	49	25	5.361571e+000	0	0	0	0	0	0	0.176132	0	0	46.8651	23.8519
DATA	2492	31	32	0	0	Negative021	Negative021	10728.3	2918.21	2.140008e+000	2.105941e+000	49	21.5	6.562278e+000	0	0	0	0	0	0	-2.63855	0	0	46.5243	22.2143
DATA	2493	31	33	0	0	ASCRP3000988	ASCRP3000988	10754	2918.2	6.272479e+001	6.614493e+000	117	22	7.697660e+000	0	0	0	0	0	0	63.2015	1	1	46.8651	23.9286
DATA	2494	31	34	0	0	ASCRP3003992	ASCRP3003992	10779.1	2918.18	6.420577e+000	2.189552e+000	58.5	23	6.604636e+000	0	0	0	0	0	0	6.48827	1	0	46.8651	24.6061
DATA	2495	31	35	0	0	ASCRP3010634	ASCRP3010634	10804.5	2918.27	4.025428e+001	4.534455e+000	91	21	5.130570e+000	0	0	0	0	0	0	40.7938	1	1	47.2035	21.2143
DATA	2496	31	36	0	0	ASCRP3012044	ASCRP3012044	10829.9	2918.38	1.642841e+001	2.651973e+000	68	21	6.606485e+000	0	0	0	0	0	0	16.6931	1	1	45.1352	22.4865
DATA	2497	31	37	0	0	Negative034	Negative034	10855.5	2918.25	2.110141e+000	2.076549e+000	51	22	4.790187e+000	0	0	0	0	0	0	-1.33812	0	0	48.5334	22.7727
DATA	2498	31	38	0	0	ASCRP3008604	ASCRP3008604	10880.6	2918.21	7.473444e+001	7.755288e+000	125	22	4.539144e+000	0	0	0	0	0	0	76.3082	1	1	46.8651	21.9063
DATA	2499	31	39	0	0	ASCRP3005762	ASCRP3005762	10906.4	2918.07	1.743884e+001	2.704517e+000	69	23	5.668248e+000	0	0	0	0	0	0	17.8453	1	1	53.8203	23.75
DATA	2500	31	40	0	0	ASCRP3001648	ASCRP3001648	10931.6	2918	4.130838e+003	4.130889e+002	4213.5	26	6.815213e+000	0	0	0	0	0	0	4235.43	1	1	50.4627	24.6333
DATA	2501	31	41	0	0	ASCRP3013239	ASCRP3013239	10957.2	2918.21	3.191456e+001	3.798253e+000	82.5	19	5.420332e+000	0	0	0	0	0	0	32.7811	1	1	48.2044	19.5
DATA	2502	31	42	0	0	ASCRP3003257	ASCRP3003257	10982.4	2918.23	1.973574e+003	1.973682e+002	2097	23	7.943260e+000	0	0	0	0	0	0	2030.33	1	1	45.4864	25.1538
DATA	2503	31	43	0	0	ASCRP3000192	ASCRP3000192	11007.5	2918.28	5.948231e+001	6.292708e+000	113	22	6.812291e+000	0	0	0	0	0	0	61.2755	1	1	46.5243	23.3235
DATA	2504	31	44	0	0	ASCRP3004312	ASCRP3004312	11033.3	2918.23	2.806756e+001	3.476318e+000	79	23	7.281941e+000	0	0	0	0	0	0	28.9474	1	1	47.2035	22.12
DATA	2505	31	45	0	0	ASCRP3005132	ASCRP3005132	11058.8	2918.11	2.930690e+000	2.070014e+000	54	23	3.586084e+000	0	0	0	0	0	0	3.02538	1	0	47.2035	23.12
DATA	2506	31	46	0	0	ASCRP3000578	ASCRP3000578	11083.9	2918.12	2.224701e+001	3.023667e+000	75	23.5	4.340653e+000	0	0	0	0	0	0	22.9817	1	1	47.8731	23.7857
DATA	2507	31	47	0	0	ASCRP3009495	ASCRP3009495	11109.4	2918.31	1.274996e+002	1.291320e+001	185	20.5	5.638892e+000	0	0	0	0	0	0	131.772	1	1	47.8731	21.8333
DATA	2508	31	48	0	0	ASCRP3000466	ASCRP3000466	11134.8	2918.25	1.602345e+001	2.599002e+000	67	22	5.842006e+000	0	0	0	0	0	0	16.5644	1	1	45.1352	23.75
DATA	2509	31	49	0	0	A_23_P252740	NM_024094	11159.9	2918.31	3.852960e+001	4.362629e+000	93	26	6.674708e+000	0	0	0	0	0	0	39.8306	1	1	45.835	25.1379
DATA	2510	31	50	0	0	ASCRP3005316	ASCRP3005316	11185.5	2918.5	3.951063e+002	3.956361e+001	469	26.5	9.840982e+000	0	0	0	0	0	0	408.354	1	1	54.1152	27.0588
DATA	2511	31	51	0	0	ASCRP3006405	ASCRP3006405	11211	2918.51	6.090649e+001	6.425651e+000	117	23	6.809228e+000	0	0	0	0	0	0	62.9199	1	1	51.0895	24.0323
DATA	2512	31	52	0	0	ASCRP3009329	ASCRP3009329	11236.5	2918.5	5.234496e+001	5.621273e+000	108	22	4.714466e+000	0	0	0	0	0	0	54.0382	1	1	50.4627	22.6786
DATA	2513	31	53	0	0	ASCRP3007228	ASCRP3007228	11261.6	2918.76	4.620004e+001	5.054787e+000	101.5	25	6.204440e+000	0	0	0	0	0	0	47.6509	1	1	49.1849	24.931
DATA	2514	31	54	0	0	Negative024	Negative024	11287.3	2918.5	2.086514e+000	2.053299e+000	51	22	5.141301e+000	0	0	0	0	0	0	-2.52428	0	0	57.5363	21.4583
DATA	2515	31	55	0	0	ASCRP3004833	ASCRP3004833	11312.5	2918.73	2.318676e+001	3.098987e+000	76.5	22.5	6.409628e+000	0	0	0	0	0	0	23.8554	1	1	49.1849	23.75
DATA	2516	31	56	0	0	ASCRP3003594	ASCRP3003594	11337.9	2918.38	1.508088e+002	1.522083e+001	211	20	7.795229e+000	0	0	0	0	0	0	154.916	1	1	52.0157	21.9677
DATA	2517	31	57	0	0	ASCRP3010300	ASCRP3010300	11363.3	2918.41	5.786540e+001	6.143278e+000	114	24	8.316719e+000	0	0	0	0	0	0	59.3353	1	1	51.0895	25.9333
DATA	2518	31	58	0	0	ASCRP3007472	ASCRP3007472	11388.9	2918.56	1.536895e+003	1.537034e+002	1623	24	6.431335e+000	0	0	0	0	0	0	1572.78	1	1	52.0157	24.5
DATA	2519	31	59	0	0	ASCRP3013542	ASCRP3013542	11414.3	2918.62	7.480715e+001	7.762263e+000	134.5	23.5	7.434803e+000	0	0	0	0	0	0	76.3869	1	1	50.1463	22.7647
DATA	2520	31	60	0	0	ASCRP3011462	ASCRP3011462	11439.5	2918.38	1.751747e+002	1.764011e+001	233	20.5	5.539712e+000	0	0	0	0	0	0	178.456	1	1	52.0157	21.4167
DATA	2521	31	61	0	0	ASCRP3012201	ASCRP3012201	11464.9	2918.61	1.697685e+002	1.710402e+001	224	21	5.997126e+000	0	0	0	0	0	0	172.506	1	1	48.2044	22.4138
DATA	2522	31	62	0	0	ASCRP3006477	ASCRP3006477	11490.4	2918.66	1.867315e+001	2.800779e+000	75	23	5.546805e+000	0	0	0	0	0	0	18.9228	1	1	50.7771	23.2727
DATA	2523	31	63	0	0	ASCRP3000126	ASCRP3000126	11515.8	2918.58	1.728893e+002	1.741522e+001	231	22.5	6.991292e+000	0	0	0	0	0	0	174.699	1	1	52.6241	24.1333
DATA	2524	31	64	0	0	ASCRP3009530	ASCRP3009530	11541.3	2918.58	9.417660e+001	9.648906e+000	151	23	5.521539e+000	0	0	0	0	0	0	94.8758	1	1	50.7771	23.4286
DATA	2525	31	65	0	0	ASCRP3004663	ASCRP3004663	11566.5	2918.85	8.085555e+001	8.355418e+000	140	23	6.142204e+000	0	0	0	0	0	0	81.2009	1	1	47.8731	21.68
DATA	2526	31	66	0	0	ASCRP3012423	ASCRP3012423	11591.9	2918.41	7.699895e+001	7.984606e+000	137	25	4.981447e+000	0	0	0	0	0	0	77.0785	1	1	48.8603	25.2593
DATA	2527	31	67	0	0	ASCRP3005478	ASCRP3005478	11617.4	2918.5	1.940576e+002	1.952125e+001	247	25	5.731538e+000	0	0	0	0	0	0	193.603	1	1	51.7088	25.5357
DATA	2528	31	68	0	0	ASCRP3005344	ASCRP3005344	11642.6	2918.52	1.892954e+001	2.847808e+000	78	23	6.239671e+000	0	0	0	0	0	0	18.8206	1	1	49.8279	23.8276
DATA	2529	31	69	0	0	ASCRP3008701	ASCRP3008701	11667.9	2918.58	1.583563e+001	2.658234e+000	73	27	6.299172e+000	0	0	0	0	0	0	15.6895	1	1	48.2044	25.2903
DATA	2530	31	70	0	0	AS_circRNA_control208	AS_circRNA_control208	11693.3	2918.5	3.846645e+002	3.852608e+001	437	24	8.837013e+000	0	0	0	0	0	0	379.756	1	1	53.5237	26.303
DATA	2531	31	71	0	0	ASCRP3003971	ASCRP3003971	11719.1	2918.48	1.012194e+002	1.034787e+001	157	25	7.472647e+000	0	0	0	0	0	0	99.5644	1	1	50.4627	25.9259
DATA	2532	31	72	0	0	ASCRP3011986	ASCRP3011986	11744.4	2918.3	2.274684e+001	3.135660e+000	83	25	6.437510e+000	0	0	0	0	0	0	22.2946	1	1	51.0895	25.1923
DATA	2533	31	73	0	0	ASCRP3008351	ASCRP3008351	11769.5	2918.84	2.201097e+000	2.166058e+000	60	25	5.847602e+000	0	0	0	0	0	0	-0.649064	0	0	52.3208	24.75
DATA	2534	31	74	0	0	ASCRP3004867	ASCRP3004867	11795.3	2918.66	3.205661e+001	3.873271e+000	92	24	7.745712e+000	0	0	0	0	0	0	31.1931	1	1	49.5074	25.2174
DATA	2535	31	75	0	0	ASCRP3002236	ASCRP3002236	11820.4	2918.5	1.116924e+001	2.450825e+000	71	26	7.361284e+000	0	0	0	0	0	0	10.8306	1	1	49.8279	26.4667
DATA	2536	31	76	1028	1	(+)E1A_r60_a104	E1A_r60_a104	11845.8	2918.43	2.224514e+000	2.189102e+000	58	25.5	6.495028e+000	0	0	0	0	0	0	-2.86445	0	0	47.8731	27.2353
DATA	2537	31	77	0	0	Negative010	Negative010	11871.4	2918.5	1.814966e+002	1.828209e+001	237	27	4.739198e+000	0	0	0	0	0	0	174.789	1	1	51.7088	27.28
DATA	2538	31	78	0	0	ASCRP3000966	ASCRP3000966	11896.5	2918.23	6.595542e+000	2.300187e+000	69	28	6.060253e+000	0	0	0	0	0	0	6.33146	1	0	47.2035	27.32
DATA	2539	31	79	0	0	ASCRP3008053	ASCRP3008053	11922.1	2918.5	2.665068e+001	3.462516e+000	87	29	4.377431e+000	0	0	0	0	0	0	25.5035	1	1	56.9804	29.8095
DATA	2540	31	80	0	0	ASCRP3009720	ASCRP3009720	11947.5	2918.5	1.437025e+002	1.454026e+001	195.5	26.5	8.700899e+000	0	0	0	0	0	0	137.114	1	1	52.9257	27.6875
DATA	2541	31	81	0	0	ASCRP3010195	ASCRP3010195	11973	2918.4	2.837845e+001	3.604941e+000	89	27	7.051757e+000	0	0	0	0	0	0	27.0031	1	1	49.1849	28
DATA	2542	31	82	0	0	ASCRP3010032	ASCRP3010032	11998.4	2918.55	1.073825e+001	2.473916e+000	73	30	6.512627e+000	0	0	0	0	0	0	10.1921	1	0	50.4627	29.8205
DATA	2543	32	1	0	0	ASCRP3010051	ASCRP3010051	9953.64	2926	3.612282e+001	4.225806e+000	85.5	24	6.293444e+000	0	0	0	0	0	0	34.8455	1	1	47.8731	23.9524
DATA	2544	32	2	0	0	ASCRP3013037	ASCRP3013037	9979.22	2925.92	1.946446e+001	2.939629e+000	68.5	24	7.492909e+000	0	0	0	0	0	0	18.6911	1	1	47.8731	24.8333
DATA	2545	32	3	0	0	ASCRP3009130	ASCRP3009130	10004.5	2925.82	2.189491e+002	2.200628e+001	259	21	4.841070e+000	0	0	0	0	0	0	209.458	1	1	49.1849	21.6897
DATA	2546	32	4	0	0	ASCRP3009518	ASCRP3009518	10029.9	2925.46	3.640986e+000	2.247857e+000	54	20	3.885180e+000	0	0	0	0	0	0	3.47224	1	0	45.835	19.8065
DATA	2547	32	5	0	0	ASCRP3007441	ASCRP3007441	10055.2	2925.76	2.232224e+001	3.150689e+000	71	21	6.201382e+000	0	0	0	0	0	0	21.2366	1	1	47.5395	23.3143
DATA	2548	32	6	0	0	CUST_14_PI418767722	NM_004309	10080.8	2925.67	1.635297e+002	1.650400e+001	204	22	5.672067e+000	0	0	0	0	0	0	155.286	1	1	48.2044	22.8788
DATA	2549	32	7	0	0	ASCRP3001123	ASCRP3001123	10106.5	2925.79	9.848852e+000	2.438276e+000	59	17.5	4.666990e+000	0	0	0	0	0	0	9.34043	1	0	44.0646	17.7083
DATA	2550	32	8	0	0	ASCRP3008660	ASCRP3008660	10131.5	2925.68	1.655668e+002	1.670647e+001	204	23	7.548891e+000	0	0	0	0	0	0	156.903	1	1	47.2035	23.2963
DATA	2551	32	9	0	0	CUST_11_PI418767722	NM_001003	10156.8	2926	9.970135e+001	1.021707e+001	138	21	4.605397e+000	0	0	0	0	0	0	94.4626	1	1	46.8651	21.375
DATA	2552	32	10	66	-1	(-)3xSLv1	NegativeControl	10182.6	2925.71	2.268388e+000	2.232277e+000	46	21	4.411974e+000	0	0	0	0	0	0	-3.01344	0	0	45.4864	20.5862
DATA	2553	32	11	0	0	A_23_P253524	NM_001813	10207.7	2925.88	5.484487e+001	5.920842e+000	102	20	4.738313e+000	0	0	0	0	0	0	52.0054	1	1	48.8603	20.5806
DATA	2554	32	12	0	0	ASCRP3008770	ASCRP3008770	10233.2	2925.81	1.694398e+002	1.708991e+001	212.5	23	4.800105e+000	0	0	0	0	0	0	160.831	1	1	47.5395	22.3214
DATA	2555	32	13	0	0	ASCRP3006420	ASCRP3006420	10258.3	2925.88	1.119972e+002	1.141871e+001	155	22	4.766468e+000	0	0	0	0	0	0	106.452	1	1	48.8603	23.0541
DATA	2556	32	14	0	0	ASCRP3007542	ASCRP3007542	10284	2925.8	3.293345e+001	3.972706e+000	83	22	5.024645e+000	0	0	0	0	0	0	31.3563	1	1	46.8651	22.4
DATA	2557	32	15	0	0	ASCRP3001042	ASCRP3001042	10309.5	2926.07	1.116171e+001	2.482384e+000	59	22	4.990467e+000	0	0	0	0	0	0	10.6486	1	1	47.8731	22.6429
DATA	2558	32	16	0	0	ASCRP3012565	ASCRP3012565	10334.8	2925.81	7.624737e+001	7.939216e+000	122	20	2.967603e+000	0	0	0	0	0	0	72.9048	1	1	47.5395	19.84
DATA	2559	32	17	0	0	ASCRP3010373	ASCRP3010373	10360.2	2925.81	9.139442e+000	2.388623e+000	59	21	5.211664e+000	0	0	0	0	0	0	8.76055	1	0	47.5395	21.0952
DATA	2560	32	18	0	0	ASCRP3011223	ASCRP3011223	10385.4	2925.68	5.970544e+000	2.280526e+000	55	20	5.321148e+000	0	0	0	0	0	0	5.7383	1	0	47.5395	19.5588
DATA	2561	32	19	0	0	ASCRP3000704	ASCRP3000704	10411.1	2925.82	5.655942e+001	6.066783e+000	103.5	21	6.210861e+000	0	0	0	0	0	0	54.518	1	1	47.5395	21.1143
DATA	2562	32	20	0	0	ASCRP3011636	ASCRP3011636	10436.5	2925.61	1.137111e+001	2.465798e+000	61	22	6.692974e+000	0	0	0	0	0	0	10.9939	1	1	47.8731	22.1471
DATA	2563	32	21	0	0	ASCRP3013173	ASCRP3013173	10461.7	2925.83	1.712502e+002	1.726336e+001	214	21	6.150320e+000	0	0	0	0	0	0	166.089	1	1	49.8279	22.0333
DATA	2564	32	22	0	0	ASCRP3000715	ASCRP3000715	10487.2	2925.81	1.390310e+001	2.580534e+000	65	19	4.834598e+000	0	0	0	0	0	0	13.5283	1	1	48.2044	18.96
DATA	2565	32	23	0	0	ASCRP3005054	ASCRP3005054	10512.6	2926.05	4.468964e+001	4.966531e+000	92.5	23	6.339511e+000	0	0	0	0	0	0	43.63	1	1	49.5074	22.7576
DATA	2566	32	24	0	1	ETG10_195139	ETG10_195139	10538.1	2926.01	3.043821e+001	3.732007e+000	80	21	5.276406e+000	0	0	0	0	0	0	29.8175	1	1	46.8651	21.0882
DATA	2567	32	25	0	0	ASCRP3004579	ASCRP3004579	10563.3	2925.91	7.314837e+001	7.624849e+000	121	23	5.735877e+000	0	0	0	0	0	0	71.9003	1	1	48.8603	23.1481
DATA	2568	32	26	0	0	ASCRP3013365	ASCRP3013365	10588.6	2925.82	1.752122e+002	1.765200e+001	222	21	5.401605e+000	0	0	0	0	0	0	172.813	1	1	48.8603	21.9655
DATA	2569	32	27	0	0	ASCRP3003826	ASCRP3003826	10614.2	2925.96	3.407026e+001	4.021949e+000	84	25	5.946809e+000	0	0	0	0	0	0	33.7199	1	1	48.8603	24.6897
DATA	2570	32	28	0	0	ASCRP3011292	ASCRP3011292	10639.3	2925.91	1.428168e+002	1.443967e+001	192.5	20	6.102000e+000	0	0	0	0	0	0	141.823	1	1	49.5074	21.9118
DATA	2571	32	29	0	0	ASCRP3001952	ASCRP3001952	10664.8	2925.89	2.996639e+001	3.672495e+000	80	21	5.793661e+000	0	0	0	0	0	0	29.8579	1	1	47.8731	20.931
DATA	2572	32	30	0	0	ASCRP3010301	ASCRP3010301	10690.4	2925.72	9.223295e+000	2.308305e+000	59	23	6.192434e+000	0	0	0	0	0	0	9.22042	1	0	48.5334	23.2903
DATA	2573	32	31	0	0	ASCRP3006874	ASCRP3006874	10715.7	2926.03	4.850790e+002	4.855374e+001	538	19.5	5.698961e+000	0	0	0	0	0	0	486.474	1	1	46.1809	20.7333
DATA	2574	32	32	0	0	ASCRP3005512	ASCRP3005512	10741.1	2925.66	3.407513e+001	4.004093e+000	84	20	8.606948e+000	0	0	0	0	0	0	34.2794	1	1	47.8731	23.7273
DATA	2575	32	33	0	0	ASCRP3006361	ASCRP3006361	10766.2	2926	4.516521e+001	4.979408e+000	95	21	4.113678e+000	0	0	0	0	0	0	45.5705	1	1	49.1849	21.7879
DATA	2576	32	34	0	0	ASCRP3007599	ASCRP3007599	10792	2925.74	1.754867e+001	2.729384e+000	69	21	5.167895e+000	0	0	0	0	0	0	17.7579	1	1	46.1809	21.25
DATA	2577	32	35	0	0	ASCRP3004090	ASCRP3004090	10817.2	2925.79	6.432007e+000	2.181774e+000	58	23	5.808792e+000	0	0	0	0	0	0	6.52629	1	0	47.5395	22.4722
DATA	2578	32	36	0	0	ASCRP3003921	ASCRP3003921	10842.8	2925.92	3.692054e+002	3.697906e+001	422.5	24	8.542871e+000	0	0	0	0	0	0	375.59	1	1	49.8279	24.7742
DATA	2579	32	37	0	0	ASCRP3001705	ASCRP3001705	10868.1	2925.92	1.092142e+002	1.111668e+001	162	21	3.628590e+000	0	0	0	0	0	0	111.37	1	1	46.8651	20.3333
DATA	2580	32	38	0	0	ASCRP3010876	ASCRP3010876	10893.4	2925.64	1.577259e+001	2.602260e+000	66	22	4.326960e+000	0	0	0	0	0	0	16.12	1	1	47.2035	21.4516
DATA	2581	32	39	0	0	CUST_13_PI418767722	NM_005022	10918.9	2926.07	4.458195e+004	4.458196e+003	45756	23.5	6.620075e+000	0	0	0	0	0	0	45657.5	1	1	54.4085	23.9444
DATA	2582	32	40	0	1	RC8	RC8	10944.4	2925.84	2.095019e+000	2.061669e+000	49	25	5.976492e+000	0	0	0	0	0	0	-2.26688	0	0	44.4243	23.9615
DATA	2583	32	41	0	0	ASCRP3005205	ASCRP3005205	10969.7	2925.77	5.948894e+001	6.294900e+000	112.5	20.5	6.670289e+000	0	0	0	0	0	0	61.1397	1	1	49.8279	20.8333
DATA	2584	32	42	0	0	ASCRP3003726	ASCRP3003726	10995.1	2926.07	1.773791e+001	2.714870e+000	70	22	6.426161e+000	0	0	0	0	0	0	18.2565	1	1	54.4085	24.3846
DATA	2585	32	43	0	0	ASCRP3010043	ASCRP3010043	11020.8	2926.11	2.085910e+000	2.052704e+000	48	22	5.505851e+000	0	0	0	0	0	0	-2.62844	0	0	45.835	22.5758
DATA	2586	32	44	0	0	ASCRP3009956	ASCRP3009956	11045.8	2925.9	7.664463e+001	7.934043e+000	131	23	3.824047e+000	0	0	0	0	0	0	79.0646	1	1	46.8651	21.96
DATA	2587	32	45	0	0	ASCRP3002251	ASCRP3002251	11071.2	2925.97	2.232137e+002	2.241521e+001	281	24.5	3.767433e+000	0	0	0	0	0	0	230.445	1	1	49.1849	24
DATA	2588	32	46	0	0	ASCRP3013393	ASCRP3013393	11096.5	2925.87	4.664468e+001	5.094190e+000	100.5	25	6.505965e+000	0	0	0	0	0	0	48.1836	1	1	47.8731	25.4483
DATA	2589	32	47	0	0	A_23_P82738	NM_012415	11122.1	2926	3.587971e+001	4.130879e+000	89	23	5.715554e+000	0	0	0	0	0	0	37.0763	1	1	46.8651	23.6176
DATA	2590	32	48	0	0	ASCRP3000612	ASCRP3000612	11147.3	2925.78	9.494014e+000	2.256311e+000	62.5	25.5	5.600185e+000	0	0	0	0	0	0	9.81185	1	0	48.2044	24.5
DATA	2591	32	49	0	0	ASCRP3009424	ASCRP3009424	11172.7	2925.92	9.689911e+001	9.903784e+000	156	27	8.059966e+000	0	0	0	0	0	0	100.131	1	1	48.8603	26.9655
DATA	2592	32	50	0	0	ASCRP3001069	ASCRP3001069	11198.2	2926	1.254653e+001	2.401598e+000	68	22.5	6.392467e+000	0	0	0	0	0	0	12.9605	1	1	45.4864	23.5
DATA	2593	32	51	0	0	ASCRP3012168	ASCRP3012168	11223.6	2925.89	4.608378e+001	5.043357e+000	103	21.5	5.943121e+000	0	0	0	0	0	0	47.577	1	1	48.5334	22.3
DATA	2594	32	52	0	0	ASCRP3010495	ASCRP3010495	11248.8	2925.96	3.156122e+001	3.763794e+000	87.5	23	4.196233e+000	0	0	0	0	0	0	32.5578	1	1	46.8651	23.4138
DATA	2595	32	53	0	0	ASCRP3009555	ASCRP3009555	11274.2	2925.91	2.713647e+001	3.402580e+000	82	24	6.264939e+000	0	0	0	0	0	0	27.9646	1	1	46.5243	23.871
DATA	2596	32	54	0	0	ASCRP3001762	ASCRP3001762	11299.9	2925.68	3.021916e+001	3.654619e+000	86	22	6.042134e+000	0	0	0	0	0	0	31.1023	1	1	45.4864	21.6897
DATA	2597	32	55	0	0	ASCRP3011328	ASCRP3011328	11325.3	2925.91	1.917897e+001	2.813376e+000	73.5	24	7.119648e+000	0	0	0	0	0	0	19.7104	1	1	49.1849	23.5758
DATA	2598	32	56	0	0	ASCRP3012136	ASCRP3012136	11350.3	2925.93	1.966380e+001	2.849119e+000	76	22	6.962010e+000	0	0	0	0	0	0	20.1751	1	1	49.1849	22.6071
DATA	2599	32	57	0	0	ASCRP3004522	ASCRP3004522	11376.1	2925.95	3.242375e+001	3.844489e+000	87	24	7.001200e+000	0	0	0	0	0	0	33.2034	1	1	46.8651	25.5714
DATA	2600	32	58	0	0	ASCRP3009368	ASCRP3009368	11401.1	2925.7	4.127574e+000	2.110668e+000	59	25.5	6.486583e+000	0	0	0	0	0	0	4.21821	1	0	45.835	24.5
DATA	2601	32	59	0	0	ASCRP3013585	ASCRP3013585	11426.8	2926	1.316998e+001	2.457421e+000	67	22	6.027400e+000	0	0	0	0	0	0	13.4281	1	1	46.8651	22.2727
DATA	2602	32	60	0	1	ETG10_234183	ETG10_234183	11452.1	2926.08	2.113447e+000	2.079803e+000	53	21.5	5.025339e+000	0	0	0	0	0	0	-2.35833	0	0	47.8731	22.6875
DATA	2603	32	61	0	0	ASCRP3009681	ASCRP3009681	11477.3	2925.93	8.423063e+002	8.425644e+001	907.5	21	4.850220e+000	0	0	0	0	0	0	854.489	1	1	49.1849	22.1034
DATA	2604	32	62	0	0	ASCRP3002586	ASCRP3002586	11503.2	2925.66	1.767014e+001	2.737711e+000	76	23	4.650587e+000	0	0	0	0	0	0	17.8752	1	1	46.8651	24.1935
DATA	2605	32	63	0	0	ASCRP3005040	ASCRP3005040	11528.4	2925.91	2.071154e+001	2.947550e+000	79	24	6.258043e+000	0	0	0	0	0	0	20.8907	1	1	49.1849	24.5588
DATA	2606	32	64	0	0	ASCRP3004257	ASCRP3004257	11554	2925.82	1.661019e+001	2.680416e+000	73.5	23.5	6.537038e+000	0	0	0	0	0	0	16.7022	1	1	46.8651	23.0938
DATA	2607	32	65	0	0	ASCRP3002325	ASCRP3002325	11579	2925.72	2.144481e+000	2.110343e+000	55.5	23.5	5.719597e+000	0	0	0	0	0	0	-1.04161	0	0	47.8731	23.1
DATA	2608	32	66	0	0	ASCRP3005997	ASCRP3005997	11604.5	2925.82	2.393060e+000	2.130831e+000	62	26	6.616525e+000	0	0	0	0	0	0	2.39082	1	0	49.1849	25.8182
DATA	2609	32	67	0	0	ASCRP3004416	ASCRP3004416	11630	2925.96	1.435644e+001	2.564160e+000	72.5	26	5.488720e+000	0	0	0	0	0	0	14.2942	1	1	47.5395	25.8571
DATA	2610	32	68	0	0	A_23_P139509	NM_016570	11655.4	2925.7	2.336716e+000	2.144740e+000	61	23	6.777498e+000	0	0	0	0	0	0	2.31852	1	0	48.5334	24.3704
DATA	2611	32	69	0	0	ASCRP3004951	ASCRP3004951	11680.9	2925.8	1.289009e+001	2.497822e+000	70.5	24	7.546883e+000	0	0	0	0	0	0	12.7446	1	1	46.1809	25.1176
DATA	2612	32	70	0	0	ASCRP3005398	ASCRP3005398	11706.3	2925.91	3.598235e+001	4.190200e+000	95	24.5	7.913033e+000	0	0	0	0	0	0	35.4489	1	1	48.8603	26.7333
DATA	2613	32	71	0	0	ASCRP3007192	ASCRP3007192	11731.4	2926.03	1.760869e+001	2.782827e+000	76.5	25	6.529009e+000	0	0	0	0	0	0	17.2859	1	1	48.5334	25.1935
DATA	2614	32	72	0	0	ASCRP3001353	ASCRP3001353	11756.8	2925.88	1.264395e+001	2.505137e+000	73	25	4.870400e+000	0	0	0	0	0	0	12.3676	1	1	47.5395	24.4815
DATA	2615	32	73	0	0	ASCRP3012024	ASCRP3012024	11782.2	2925.88	7.783900e+001	8.080825e+000	135	26	6.919903e+000	0	0	0	0	0	0	75.8654	1	1	46.5243	25.6667
DATA	2616	32	74	0	0	ASCRP3011475	ASCRP3011475	11807.7	2925.79	7.049012e+000	2.289352e+000	66	29	7.920873e+000	0	0	0	0	0	0	6.84591	1	0	47.8731	29.1333
DATA	2617	32	75	0	0	ASCRP3000240	ASCRP3000240	11833.2	2925.9	3.195165e+002	3.202633e+001	366.5	28	7.519797e+000	0	0	0	0	0	0	309.225	1	1	49.5074	26.7879
DATA	2618	32	76	0	0	ASCRP3009294	ASCRP3009294	11858.6	2925.96	1.160571e+001	2.481363e+000	74	26	6.392537e+000	0	0	0	0	0	0	11.1937	1	1	48.5334	28.3103
DATA	2619	32	77	0	0	Negative010	Negative010	11883.6	2925.78	1.678333e+002	1.692695e+001	223	31	5.262619e+000	0	0	0	0	0	0	161.352	1	1	49.5074	30.8148
DATA	2620	32	78	0	0	ASCRP3005757	ASCRP3005757	11909.4	2925.82	7.527692e+002	7.530928e+001	783.5	25	7.455534e+000	0	0	0	0	0	0	721.381	1	1	49.5074	25.3043
DATA	2621	32	79	0	0	ASCRP3009750	ASCRP3009750	11934.6	2925.91	1.658919e+002	1.673627e+001	223	28.5	6.569649e+000	0	0	0	0	0	0	158.503	1	1	49.1849	27.5313
DATA	2622	32	80	0	0	ASCRP3010905	ASCRP3010905	11960.3	2925.91	4.951401e+000	2.274841e+000	69	28	8.186919e+000	0	0	0	0	0	0	4.7174	1	0	48.8603	28.1111
DATA	2623	32	81	0	0	ASCRP3000486	ASCRP3000486	11985.5	2925.95	6.553142e+001	6.920907e+000	125	28	6.587565e+000	0	0	0	0	0	0	62.2732	1	1	48.5334	29.3704
DATA	2624	32	82	0	0	ASCRP3012472	ASCRP3012472	12011.2	2925.91	3.501645e+001	4.152170e+000	98	31	8.018049e+000	0	0	0	0	0	0	33.1961	1	1	47.8731	31.1785
DATA	2625	33	1	0	0	Negative038	Negative038	9941.07	2933.12	9.138054e+000	2.368826e+000	58.5	22	6.139262e+000	0	0	0	0	0	0	8.84493	1	0	46.8651	22.5556
DATA	2626	33	2	0	0	A_23_P67042	NM_017947	9966.57	2932.72	1.764779e+001	2.817546e+000	69	23.5	6.408418e+000	0	0	0	1	0	0	16.9968	1	1	48.5334	24.0333
DATA	2627	33	3	0	0	CUST_3_PI418767722	NM_002539	9991.71	2933.2	2.241031e+000	2.205356e+000	50	21	5.026041e+000	0	0	0	0	0	0	-0.151512	0	0	48.5334	21.7586
DATA	2628	33	4	0	0	ASCRP3003685	ASCRP3003685	10017.4	2933	2.202667e+002	2.213758e+001	257	19.5	3.571278e+000	0	0	0	0	0	0	210.535	1	1	48.5334	19.9333
DATA	2629	33	5	0	0	ASCRP3012339	ASCRP3012339	10042.8	2932.92	1.324644e+002	1.343107e+001	177	23	6.313907e+000	0	0	0	0	0	0	126.256	1	1	46.1809	23.7941
DATA	2630	33	6	0	0	ASCRP3007507	ASCRP3007507	10068.2	2932.92	5.206986e+001	5.662134e+000	96.5	24	5.537361e+000	0	0	0	0	0	0	49.5221	1	1	54.1152	22.9355
DATA	2632	33	8	0	0	Negative033	Negative033	10119	2932.64	3.744618e+000	2.261337e+000	53	22.5	6.948497e+000	0	0	0	0	0	0	3.55194	1	0	45.835	22.8333
DATA	2633	33	9	0	0	ASCRP3009395	ASCRP3009395	10144.4	2933.15	4.130253e+001	4.694383e+000	88	23	7.053116e+000	0	0	0	0	0	0	39.1584	1	1	48.5334	24.8519
DATA	2634	33	10	0	0	ASCRP3000928	ASCRP3000928	10170	2933.24	4.041407e+000	2.267604e+000	55	21	2.627535e+000	0	0	0	0	0	0	3.83143	1	0	45.835	21.2414
DATA	2635	33	11	0	0	ASCRP3013316	ASCRP3013316	10195.2	2933.31	1.037439e+001	2.459898e+000	60	22	5.694933e+000	0	0	0	0	0	0	9.83922	1	0	45.1352	21.9677
DATA	2636	33	12	0	1	RC6	RC6	10220.5	2933	2.264772e+000	2.228719e+000	45.5	20.5	4.454354e+000	0	0	0	0	0	0	-2.99626	0	0	54.1152	20.7143
DATA	2637	33	13	0	0	ASCRP3012546	ASCRP3012546	10245.9	2933.19	1.123498e+002	1.145339e+001	157	21	5.405896e+000	0	0	0	0	0	0	106.761	1	1	47.5395	21.5588
DATA	2638	33	14	0	0	ASCRP3001419	ASCRP3001419	10271.3	2933.01	1.048801e+002	1.072096e+001	151	22	5.437030e+000	0	0	0	0	0	0	99.8126	1	1	47.2035	23.1935
DATA	2639	33	15	0	0	ASCRP3005827	ASCRP3005827	10296.8	2933.05	7.514895e+000	2.342530e+000	55.5	23.5	6.927039e+000	0	0	0	0	0	0	7.16485	1	0	49.1849	23.625
DATA	2640	33	16	0	0	ASCRP3010231	ASCRP3010231	10322	2932.88	4.160467e+001	4.712945e+000	91	20	5.045198e+000	0	0	0	0	0	0	39.749	1	1	46.8651	19.8333
DATA	2641	33	17	0	0	ASCRP3003563	ASCRP3003563	10347.4	2933.04	7.663422e+000	2.338075e+000	57	20	4.461303e+000	0	0	0	0	0	0	7.33888	1	0	46.5243	19.6452
DATA	2642	33	18	0	0	ASCRP3002377	ASCRP3002377	10373	2932.8	4.733599e+001	5.221228e+000	94	21	5.440303e+000	0	0	0	0	0	0	45.4481	1	1	46.8651	20.3023
DATA	2643	33	19	0	0	ASCRP3005602	ASCRP3005602	10398.4	2933.19	2.976489e+001	3.699578e+000	77	22	6.026738e+000	0	0	0	0	0	0	28.6572	1	1	47.8731	21.4688
DATA	2644	33	20	0	0	ASCRP3005783	ASCRP3005783	10423.8	2932.92	3.499965e+001	4.129055e+000	83.5	20	5.270702e+000	0	0	0	0	0	0	33.7955	1	1	49.1849	20.303
DATA	2645	33	21	0	0	ASCRP3009045	ASCRP3009045	10449.4	2933.15	1.239528e+001	2.511196e+000	62	22	6.251006e+000	0	0	0	0	0	0	12.006	1	1	47.2035	22.3784
DATA	2646	33	22	0	0	ASCRP3004892	ASCRP3004892	10474.5	2933.07	6.818141e+000	2.281391e+000	56.5	19.5	4.789595e+000	0	0	0	0	0	0	6.62474	1	0	48.8603	19.625
DATA	2647	33	23	0	0	ASCRP3001528	ASCRP3001528	10499.6	2933.34	1.415532e+001	2.590950e+000	63.5	22	6.743996e+000	0	0	0	0	0	0	13.7984	1	1	45.1352	22.5926
DATA	2648	33	24	0	0	ASCRP3001192	ASCRP3001192	10525.5	2933	9.730959e+002	9.733362e+001	1000.5	20	6.008677e+000	0	0	0	0	0	0	951.785	1	1	54.1152	20.3143
DATA	2649	33	25	0	0	ASCRP3001376	ASCRP3001376	10550.6	2933.09	5.648140e+002	5.652252e+001	614.5	21	6.400009e+000	0	0	0	0	0	0	554.293	1	1	49.1849	21.963
DATA	2650	33	26	0	0	ASCRP3007211	ASCRP3007211	10576.2	2933.03	1.954759e+001	2.904417e+000	70	24	5.972633e+000	0	0	0	0	0	0	19.2493	1	1	46.8651	24.1212
DATA	2651	33	27	0	0	ASCRP3000889	ASCRP3000889	10601.6	2933.13	8.155305e+001	8.431620e+000	135	20.5	5.264043e+000	0	0	0	0	0	0	80.5826	1	1	49.1849	22.3333
DATA	2652	33	28	0	0	ASCRP3005394	ASCRP3005394	10626.8	2933	3.002408e+002	3.009980e+001	348	20	5.741192e+000	0	0	0	0	0	0	297.667	1	1	49.1849	22.1935
DATA	2653	33	29	0	0	ASCRP3010969	ASCRP3010969	10652.3	2933.16	5.127450e+001	5.550919e+000	102	23	6.672038e+000	0	0	0	0	0	0	51.0064	1	1	48.8603	23.3667
DATA	2654	33	30	0	0	ASCRP3012580	ASCRP3012580	10677.5	2933	2.153844e+000	2.126719e+000	53	23	4.669416e+000	0	0	0	0	0	0	1.7405	0	0	54.1152	23.3
DATA	2655	33	31	0	0	ASCRP3013028	ASCRP3013028	10702.9	2933.21	1.116995e+002	1.136800e+001	162	24	5.416900e+000	0	0	0	0	0	0	111.839	1	1	46.8651	23.9697
DATA	2656	33	32	0	0	ASCRP3004632	ASCRP3004632	10728.6	2933.09	4.662320e+002	4.667075e+001	523	21	7.387470e+000	0	0	0	0	0	0	468.295	1	1	49.1849	22.3333
DATA	2657	33	33	0	0	ASCRP3009647	ASCRP3009647	10753.6	2933.44	1.332766e+001	2.487033e+000	66	22.5	7.765225e+000	0	0	0	0	0	0	13.4266	1	1	43.7019	24.1579
DATA	2658	33	34	0	0	ASCRP3004853	ASCRP3004853	10779.3	2933.11	3.975766e+001	4.493319e+000	92	21	4.687284e+000	0	0	0	0	0	0	40.1709	1	1	47.8731	21.5278
DATA	2659	33	35	130	1	(+)eQC-39	EQC	10804.6	2932.75	2.121570e+000	2.087797e+000	49.5	23	7.037839e+000	0	0	0	0	0	0	-0.155213	0	0	45.1352	22.2581
[truncated: 1,958,886 more chars]
