# Supplementary material for: CircRNA_036186 mediates HNSCC progression by regulating 14-3-3ζ
Source: Front Oncol. 2024 Dec 3;14:1498139. doi: 10.3389/fonc.2024.1498139 (PMC11649647; doi:10.3389/fonc.2024.1498139)
Supplement: Supplementary file 1 [file DataSheet1.zip › Supplementary Material/N6.gpr]

ATF	1.0
38	56    
"Type=GenePix Results 3"
"DateTime=2016/08/24 13:18:22"
"Settings="
"GalFile="
"PixelSize=10"
"Wavelengths=635	532"
"ImageFiles="
"NormalizationMethod=None"
"NormalizationFactors=1	1"
"JpegImage="
"StdDev=Type 1"
"RatioFormulations=W1/W2 (635/532)"
"FeatureType=Circular"
"Barcode="
"BackgroundSubtraction=LocalFeature"
"ImageOrigin=4120, 4720"
"JpegOrigin=4480, 4920"
"Creator=GenePix Pro 6.0.1.27"
"Scanner=GenePix 4000B [117241]"
"FocusPosition=0"
"Temperature=34.26"
"LinesAveraged=1"
"Comment="
"PMTGain=500	400"
"ScanPower=33	33"
"LaserPower=4.19	4.1"
"Filters=<Empty>	<Empty>"
"ScanRegion=412,472,1816,5880"
"Supplier=Exiqon A/S"
"Product=miRCURY LNA microRNA Array, 7th generation - hsa, mmu & rno"
"ProductDate=March 2012"
"ProductNumber=208500,208501,208502,208510,208520,208521,208522"
"LotNumberRange=35114-35114"
"Organism(s)=Homo sapiens, Human Epstein-barr virus, Human Human herpesvirus 5, Human Human immunodeficiency virus 1, Human Human herpesvirus 1, Human Human herpesvirus 8, Simian Simian virus 40, Human JC polyomavirus, Human BK polyomavirus, Human Merkel cell polyomavirus, Human Herpes simplex virus 2, Human Herpes B virus, Human Herpesvirus saimiri strain A11, Human Human herpesvirus 6B"
"GalFileCreationDate=2016-08-08 15:13"
"ArrayContents_DesignedFor=miRBase 18.0"
"ArrayContents_CurrentNameColumn=miRBase 21.0"
"ArrayContents_CurrentNameColumnCoverage=Homo sapiens and related vira:75.21%"
"Block"	"Column"	"Row"	"Name"	"ID"	"X"	"Y"	"Dia."	"F635 Median"	"F635 Mean"	"F635 SD"	"F635 CV"	"B635"	"B635 Median"	"B635 Mean"	"B635 SD"	"B635 CV"	"% > B635+1SD"	"% > B635+2SD"	"F635 % Sat."	"F532 Median"	"F532 Mean"	"F532 SD"	"F532 CV"	"B532"	"B532 Median"	"B532 Mean"	"B532 SD"	"B532 CV"	"% > B532+1SD"	"% > B532+2SD"	"F532 % Sat."	"Ratio of Medians (635/532)"	"Ratio of Means (635/532)"	"Median of Ratios (635/532)"	"Mean of Ratios (635/532)"	"Ratios SD (635/532)"	"Rgn Ratio (635/532)"	"Rgn R2 (635/532)"	"F Pixels"	"B Pixels"	"Circularity"	"Sum of Medians (635/532)"	"Sum of Means (635/532)"	"Log Ratio (635/532)"	"F635 Median - B635"	"F532 Median - B532"	"F635 Mean - B635"	"F532 Mean - B532"	"F635 Total Intensity"	"F532 Total Intensity"	"SNR 635"	"SNR 532"	"Flags"	"Normalize"	"Autoflag"
1	1	1	"Hy3"	"13138"	4670	5140	100	33	33	6	18	32	32	33	6	18	21	0	0	89	278	332	119	51	51	52	11	21	56	51	0	0.026	0.004	0.058	0.088	9.886	0.001	0.000	80	548	100	39	228	-5.248	1	38	1	227	2600	22257	0.000	20.545	0	0	0
1	2	1	"hsa-miR-23a-5p"	"42638"	4870	5160	100	32	32	6	18	33	33	32	7	21	7	0	0	67	74	31	41	49	49	50	10	20	52	46	0	-0.056	-0.040	0.286	0.307	4.040	-0.058	0.026	80	510	100	17	24	Error	-1	18	-1	25	2563	5885	0.000	2.400	0	0	0
1	3	1	""	"42888"	5050	5170	100	33	33	7	21	32	32	32	7	21	12	5	0	939	722	526	72	50	50	51	12	23	72	71	0	0.001	0.001	0.008	0.021	15.091	0.000	0.000	80	483	100	890	673	-9.796	1	889	1	672	2616	57744	0.143	55.917	0	0	0
1	4	1	"ebv-miR-BART1-3p"	"17519"	5230	5160	100	32	33	6	18	33	33	33	7	21	11	1	0	49	50	11	22	51	51	51	10	19	16	2	0	0.500	0.000	0.667	0.541	3.646	-0.097	0.009	80	500	100	-3	-1	-1.000	-1	-2	0	-1	2606	3998	0.000	-0.100	0	0	0
1	5	1	""	"17278"	5420	5160	100	33	33	7	21	33	33	33	6	18	18	2	0	56	57	13	22	51	51	51	11	21	28	11	0	0.000	0.000	0.400	0.554	3.362	-0.105	0.020	80	482	100	5	6	Error	0	5	0	6	2654	4574	0.000	0.545	0	0	0
1	6	1	"hsa-miR-921"	"46507"	5590	5170	100	33	32	6	18	33	33	33	7	21	10	1	0	108	115	67	58	50	50	51	12	23	60	55	0	0.000	-0.015	0.064	0.074	4.261	-0.008	0.003	80	471	100	58	64	Error	0	58	-1	65	2588	9235	-0.143	5.333	0	0	0
1	7	1	"hsa-miR-181a-2-3p"	"17928"	5770	5170	100	33	33	6	18	32	32	33	6	18	17	3	0	78	84	37	44	50	50	50	11	22	63	55	0	0.036	0.029	0.141	0.168	4.031	0.005	0.000	80	471	100	29	35	-4.807	1	28	1	34	2636	6737	0.000	3.091	0	0	0
1	8	1	""	"42826"	5940	5170	100	33	33	6	18	33	33	33	6	18	13	2	0	356	387	332	85	50	50	50	11	22	65	60	0	0.000	0.000	0.028	0.061	9.725	0.001	0.002	80	462	100	306	337	Error	0	306	0	337	2653	30943	0.000	30.636	0	0	0
1	9	1	""	"17537"	6120	5170	100	33	34	6	17	33	33	33	6	18	16	2	0	90	197	158	80	49	49	49	10	20	60	53	0	0.000	0.007	0.123	0.120	7.565	0.002	0.001	80	474	100	41	149	Error	0	41	1	148	2691	15742	0.167	14.800	0	0	0
1	10	1	""	"42722"	6300	5170	100	33	33	7	21	32	32	32	6	18	16	3	0	48	51	12	23	49	49	50	10	20	22	8	0	-1.000	0.500	0.400	0.571	4.098	-0.109	0.014	80	484	100	0	3	Error	1	-1	1	2	2628	4059	0.167	0.100	0	0	0
1	11	1	""	"42645"	6490	5180	100	33	33	7	21	32	32	33	6	18	22	5	0	56	55	14	25	50	50	50	10	20	33	13	0	0.167	0.200	0.500	0.402	3.584	-0.052	0.005	80	474	100	7	6	-2.585	1	6	1	5	2650	4430	0.000	0.500	0	0	0
1	12	1	""	"46636"	6670	5170	100	33	32	6	18	33	33	33	6	18	11	1	0	106	134	89	66	51	51	51	10	19	58	55	0	0.000	-0.012	0.060	0.095	6.004	-0.003	0.001	80	474	100	55	82	Error	0	55	-1	83	2574	10696	-0.167	8.300	0	0	0
1	13	1	"hsa-miR-502-5p"	"11134"	6850	5170	100	32	32	6	18	33	33	33	6	18	10	2	0	62	66	22	33	51	51	52	11	21	48	31	0	-0.091	-0.067	0.273	0.324	3.612	-0.023	0.003	80	474	100	10	14	Error	-1	11	-1	15	2591	5281	-0.167	1.273	0	0	0
1	14	1	""	"17295"	7030	5170	100	33	33	7	21	33	33	33	6	18	18	3	0	3616	2516	1767	70	51	51	52	11	21	82	77	0	0.000	0.000	0.002	0.007	16.928	0.000	0.000	80	471	100	3565	2465	Error	0	3565	0	2465	2627	201316	0.000	224.000	0	0	0
1	15	1	""	"32825"	7200	5170	100	33	32	6	18	33	33	33	6	18	10	1	0	104	154	110	71	51	51	52	11	21	62	57	0	0.000	-0.010	0.110	0.119	6.601	-0.003	0.001	80	472	100	53	102	Error	0	53	-1	103	2577	12352	-0.167	9.273	0	0	0
1	16	1	""	"46276"	7390	5170	100	32	33	6	18	33	33	33	6	18	13	1	0	51	50	11	22	51	51	52	10	19	17	0	0	100000.000	0.000	0.455	0.493	3.180	-0.039	0.002	80	484	100	-1	-1	16.610	-1	0	0	-1	2632	4039	0.000	-0.200	0	0	0
1	17	1	"hsa-miR-508-5p"	"42812"	7570	5170	100	33	34	6	17	33	33	33	6	18	15	6	0	539	415	291	70	51	51	52	11	21	68	67	0	0.000	0.003	0.016	0.049	11.992	0.000	0.000	80	474	100	488	365	Error	0	488	1	364	2703	33181	0.167	33.000	0	0	0
1	18	1	"hsa-miR-19b-2-5p"	"42918"	7750	5160	100	33	33	5	15	33	33	33	6	18	13	2	0	50	51	10	19	52	52	52	14	26	10	0	0	0.000	0.000	0.586	0.552	2.782	-0.013	0.000	80	483	100	-2	-1	Error	0	-2	0	-1	2671	4051	0.000	-0.071	0	0	0
1	19	1	""	"46457"	7930	5160	100	33	33	6	18	34	34	34	6	17	10	2	0	70	69	21	30	52	52	53	11	20	62	37	0	-0.056	-0.059	0.181	0.216	3.186	-0.003	0.000	80	483	100	17	16	Error	-1	18	-1	17	2653	5518	-0.167	1.455	0	0	0
1	20	1	""	"42469"	8110	5160	100	35	34	6	17	33	33	34	6	17	15	1	0	53	56	14	25	52	52	54	11	20	28	12	0	2.000	0.250	0.538	0.584	2.981	-0.041	0.004	80	483	100	3	5	1.000	2	1	1	4	2707	4451	0.000	0.182	0	0	0
1	21	1	""	"27575"	8290	5160	100	35	34	5	14	35	35	35	6	17	7	1	0	140	353	327	92	52	52	53	11	20	58	56	0	0.000	-0.003	0.015	0.037	13.948	0.002	0.004	80	459	100	88	300	Error	0	88	-1	301	2751	28248	-0.167	27.273	0	0	0
1	22	1	"Hy3"	"13138"	8450	5140	100	34	34	5	14	34	34	34	6	17	15	0	0	154	286	265	92	53	53	54	11	20	60	55	0	0.000	0.000	0.014	0.055	12.413	0.001	0.000	80	504	100	101	233	Error	0	101	0	233	2741	22917	0.000	21.091	0	0	0
1	1	2	""	"46481"	4670	5370	100	34	34	6	17	33	33	33	6	18	16	3	0	52	52	11	21	52	52	52	11	21	15	2	0	100000.000	100000.000	0.375	0.443	2.963	-0.039	0.011	80	517	100	1	1	16.610	1	0	1	0	2743	4141	0.167	0.000	0	0	0
1	2	2	"spike_control_v2_40"	"29001"	4860	5370	100	34	34	7	20	33	33	32	7	21	15	2	0	565	406	306	75	50	50	51	11	21	67	65	0	0.002	0.003	0.017	0.033	12.081	0.002	0.004	80	486	100	516	357	-9.008	1	515	1	356	2688	32484	0.286	32.273	0	0	0
1	3	2	"kshv-miR-K12-12-5p"	"42516"	5040	5370	100	34	32	6	18	32	32	32	6	18	15	3	0	50	50	10	20	51	51	52	12	23	10	2	0	-2.000	0.000	0.667	0.626	3.276	-0.138	0.021	80	451	100	1	-1	Error	2	-1	0	-1	2597	4039	0.000	-0.167	0	0	0
1	4	2	"hsa-miR-1270"	"46752"	5220	5370	100	32	32	7	21	33	33	33	6	18	18	3	0	163	428	399	93	51	51	52	11	21	58	53	0	-0.009	-0.003	0.033	0.066	13.518	0.000	0.000	80	458	100	111	376	Error	-1	112	-1	377	2599	34209	-0.167	34.182	0	0	0
1	5	2	""	"46807"	5400	5360	100	32	32	7	21	33	33	33	6	18	16	3	0	429	320	210	65	50	50	51	11	21	72	71	0	-0.003	-0.004	0.019	0.041	8.025	-0.001	0.001	80	471	100	378	269	Error	-1	379	-1	270	2596	25632	-0.167	24.455	0	0	0
1	6	2	"hsa-miR-1248"	"46427"	5580	5370	100	33	33	6	18	33	33	33	6	18	15	5	0	65	68	22	32	52	52	52	11	21	53	38	0	0.000	0.000	0.333	0.278	3.827	-0.025	0.003	80	414	100	13	16	Error	0	13	0	16	2664	5427	0.000	1.455	0	0	0
1	7	2	""	"42821"	5760	5370	100	32	32	6	18	33	33	33	6	18	11	0	0	55	56	15	26	50	50	51	11	21	33	10	0	-0.200	-0.167	0.414	0.483	3.297	-0.062	0.012	80	451	100	4	5	Error	-1	5	-1	6	2587	4489	-0.167	0.455	0	0	0
1	8	2	""	"46279"	5940	5360	100	32	33	6	18	32	32	33	6	18	12	5	0	45	45	11	24	50	50	50	11	22	6	1	0	0.000	-0.200	0.588	0.646	3.530	-0.090	0.016	80	452	100	-5	-4	Error	0	-5	1	-5	2622	3626	0.000	-0.455	0	0	0
1	9	2	"hsa-miR-31-5p"	"11052"	6120	5360	100	32	33	7	21	33	33	33	6	18	15	3	0	414	305	212	69	51	51	50	11	22	68	67	0	-0.003	0.000	0.024	0.045	11.450	0.002	0.001	80	470	100	362	254	Error	-1	363	0	254	2639	24379	0.000	23.182	0	0	0
1	10	2	"hsa-miR-943"	"42696"	6310	5360	100	33	33	6	18	32	32	33	6	18	12	3	0	2050	1438	1052	73	49	49	50	10	20	77	73	0	0.000	0.001	0.004	0.012	19.807	0.000	0.000	80	459	100	2002	1390	Error	1	2001	1	1389	2622	115078	0.000	138.800	0	0	0
1	11	2	"hsa-miR-586"	"42754"	6480	5360	100	33	33	6	18	32	32	33	6	18	16	2	0	51	50	12	24	49	49	50	10	20	23	3	0	0.500	1.000	0.343	0.419	3.054	-0.030	0.001	80	438	100	3	2	-1.000	1	2	1	1	2618	4002	0.000	0.000	0	0	0
1	12	2	""	"42632"	6660	5360	100	32	33	7	21	33	33	33	6	18	11	2	0	50	51	10	19	50	50	51	10	19	15	6	0	100000.000	0.000	0.625	0.648	4.258	0.039	0.002	80	452	100	-1	1	16.610	-1	0	0	1	2608	4082	0.000	0.000	0	0	0
1	13	2	"hsa-miR-597-5p"	"42818"	6840	5360	100	33	34	6	17	33	33	33	6	18	15	2	0	124	106	54	50	50	50	51	10	19	66	60	0	0.000	0.018	0.053	0.079	4.575	-0.008	0.002	80	452	100	74	57	Error	0	74	1	56	2680	8490	0.167	5.500	0	0	0
1	14	2	"hsa-miR-149-5p"	"42810"	7020	5370	100	34	33	5	15	33	33	33	6	18	8	1	0	85	83	33	39	51	51	52	11	21	60	56	0	0.029	0.000	0.110	0.138	3.465	-0.008	0.001	80	461	100	35	32	-5.087	1	34	0	32	2679	6617	0.000	2.818	0	0	0
1	15	2	"hsa-miR-634"	"42591"	7200	5360	100	34	33	5	15	33	33	33	6	18	7	1	0	162	143	88	61	51	51	52	11	21	65	60	0	0.009	0.000	0.031	0.044	3.924	-0.007	0.005	80	461	100	112	92	-6.794	1	111	0	92	2611	11425	0.000	8.273	0	0	0
1	16	2	"ebv-miR-BART20-3p"	"17585"	7380	5360	100	32	33	6	18	33	33	33	6	18	12	1	0	55	56	14	25	50	50	51	11	21	38	17	0	-0.200	0.000	0.519	0.426	3.139	-0.114	0.032	80	452	100	4	6	Error	-1	5	0	6	2610	4467	0.000	0.455	0	0	0
1	17	2	"hsa-miR-1180-3p"	"42848"	7560	5360	100	34	34	6	17	33	33	33	5	15	22	6	0	53	55	12	21	50	50	52	11	21	30	8	0	0.333	0.200	0.483	0.483	3.081	0.001	0.000	80	452	100	4	6	-1.585	1	3	1	5	2713	4360	0.200	0.273	0	0	0
1	18	2	"hsa-miR-24-3p"	"17506"	7740	5360	100	33	34	6	17	33	33	33	6	18	11	3	0	5260	4367	3767	86	51	51	52	13	25	76	72	0	0.000	0.000	0.001	0.003	18.450	0.000	0.000	80	469	100	5209	4317	Error	0	5209	1	4316	2688	349334	0.167	331.923	0	0	0
1	19	2	""	"42919"	7920	5360	100	34	34	6	17	33	33	33	6	18	20	2	0	51	53	12	22	53	53	53	11	20	16	6	0	-0.500	100000.000	0.703	0.561	2.707	-0.017	0.001	80	461	100	-1	1	Error	1	-2	1	0	2690	4242	0.167	0.000	0	0	0
1	20	2	""	"42937"	8100	5360	100	35	35	6	17	33	33	34	6	17	25	5	0	53	52	10	19	52	52	53	11	20	11	2	0	2.000	100000.000	0.700	0.792	2.897	-0.008	0.000	80	461	100	3	2	1.000	2	1	2	0	2770	4164	0.167	-0.091	0	0	0
1	21	2	"kshv-miR-K12-3-5p"	"42795"	8280	5360	100	34	33	6	18	34	34	34	6	17	10	1	0	355	371	301	81	52	52	53	11	20	60	58	0	0.000	-0.003	0.015	0.048	13.109	-0.003	0.008	80	480	100	303	318	Error	0	303	-1	319	2636	29645	-0.167	28.909	0	0	0
1	22	2	"ebv-miR-BART10-5p"	"42485"	8480	5370	100	34	33	5	15	35	35	35	6	17	6	0	0	60	62	17	27	53	53	54	10	18	43	20	0	-0.143	-0.222	0.368	0.412	3.541	-0.006	0.000	80	515	100	6	7	Error	-1	7	-2	9	2659	4949	-0.333	0.800	0	0	0
1	1	3	""	"11271"	4690	5560	100	33	33	6	18	32	32	33	6	18	18	3	0	73	74	27	36	51	51	52	12	23	57	45	0	0.045	0.043	0.250	0.246	3.569	0.009	0.000	80	463	100	23	24	-4.459	1	22	1	23	2650	5891	0.000	1.833	0	0	0
1	2	3	"hsa-miR-1267"	"46633"	4860	5570	100	32	32	7	21	33	33	33	7	21	8	1	0	64	63	19	30	51	51	51	11	21	51	30	0	-0.077	-0.083	0.368	0.457	3.644	-0.061	0.011	80	426	100	12	11	Error	-1	13	-1	12	2596	5015	-0.143	1.091	0	0	0
1	3	3	"spike_control_v2_37"	"28684"	5040	5550	100	32	33	6	18	33	33	33	7	21	15	1	0	448	597	529	88	51	51	52	11	21	61	58	0	-0.003	0.000	0.087	0.077	18.189	-0.001	0.005	80	450	100	396	546	Error	-1	397	0	546	2627	47758	0.000	49.545	0	0	0
1	4	3	"hsa-miR-450b-5p"	"42896"	5220	5550	100	33	33	6	18	33	33	33	6	18	12	2	0	54	55	13	23	52	52	52	12	23	21	5	0	0.000	0.000	0.500	0.620	3.066	-0.105	0.023	80	452	100	2	3	Error	0	2	0	3	2621	4387	0.000	0.250	0	0	0
1	5	3	""	"42685"	5410	5560	100	33	34	8	23	33	33	33	7	21	22	2	0	82	78	30	38	51	51	51	11	21	62	58	0	0.000	0.037	0.261	0.234	4.455	-0.045	0.018	80	429	100	31	28	Error	0	31	1	27	2691	6261	0.143	2.455	0	0	0
1	6	3	"hsa-miR-504-5p"	"28480"	5560	5520	100	33	33	7	21	33	33	33	6	18	15	2	0	51	53	12	22	51	51	52	11	21	25	5	0	0.000	0.000	0.621	0.707	3.837	-0.089	0.014	80	423	100	0	2	Error	0	0	0	2	2627	4206	0.000	0.091	0	0	0
1	7	3	"hsa-miR-1307-3p"	"42681"	5770	5550	100	33	32	6	18	33	33	33	6	18	12	0	0	59	62	21	33	51	51	51	10	19	42	33	0	0.000	-0.091	0.292	0.311	4.458	-0.102	0.032	80	458	100	8	10	Error	0	8	-1	11	2587	4988	-0.167	1.100	0	0	0
1	8	3	"hcmv-miR-UL36-3p"	"42610"	5940	5550	100	32	33	7	21	32	32	33	6	18	16	5	0	47	48	11	22	50	50	51	11	21	13	1	0	0.000	-0.500	0.471	0.505	3.162	-0.167	0.030	80	440	100	-3	-1	Error	0	-3	1	-2	2627	3856	0.000	-0.273	0	0	0
1	9	3	"hsa-miR-103a-3p"	"10919"	6120	5560	100	33	33	7	21	33	33	33	6	18	16	5	0	1831	1209	954	78	50	50	51	12	23	73	72	0	0.000	0.000	0.004	0.008	8.093	0.000	0.000	80	450	100	1781	1159	Error	0	1781	0	1159	2655	96744	0.000	96.500	0	0	0
1	10	3	""	"17388"	6300	5560	100	32	33	5	15	32	32	33	6	18	17	1	0	63	69	25	36	49	49	50	11	22	56	43	0	0.000	0.050	0.276	0.275	3.605	-0.051	0.017	80	451	100	14	21	Error	0	14	1	20	2618	5505	0.000	1.727	0	0	0
1	11	3	""	"42767"	6480	5560	100	33	33	6	18	33	33	33	6	18	10	2	0	196	169	109	64	50	50	50	10	20	63	62	0	0.000	0.000	0.078	0.102	4.819	-0.009	0.011	80	450	100	146	119	Error	0	146	0	119	2658	13485	0.000	11.900	0	0	0
1	12	3	""	"11021"	6660	5550	100	33	33	6	18	33	33	33	6	18	15	1	0	48	49	10	20	50	50	51	12	23	10	0	0	0.000	0.000	0.364	0.430	3.584	-0.098	0.014	80	452	100	-2	-1	Error	0	-2	0	-1	2644	3884	0.000	-0.167	0	0	0
1	13	3	"hsa-miR-1225-5p"	"46541"	6840	5550	100	33	33	7	21	33	33	34	7	20	11	1	0	49	49	11	22	50	50	51	12	23	11	1	0	0.000	0.000	0.900	0.871	3.639	-0.136	0.014	80	452	100	-1	-1	Error	0	-1	0	-1	2667	3884	-0.143	-0.167	0	0	0
1	14	3	"hsa-miR-105-5p"	"5250"	7020	5560	100	34	33	6	18	33	33	33	6	18	15	2	0	59	62	18	29	51	51	51	10	19	46	33	0	0.125	0.000	0.288	0.320	3.374	-0.027	0.003	80	452	100	9	11	-3.000	1	8	0	11	2663	4922	0.000	1.100	0	0	0
1	15	3	"hsa-miR-2110"	"42734"	7210	5560	100	33	34	6	17	33	33	33	6	18	18	2	0	57	65	24	36	51	51	51	10	19	45	38	0	0.000	0.071	0.333	0.323	4.042	-0.050	0.013	80	449	100	6	15	Error	0	6	1	14	2680	5174	0.167	1.400	0	0	0
1	16	3	""	"46518"	7380	5550	100	34	34	7	20	33	33	33	6	18	21	3	0	51	51	10	19	51	51	52	10	19	17	3	0	100000.000	100000.000	0.667	0.802	3.564	-0.107	0.017	80	430	100	1	1	16.610	1	0	1	0	2711	4119	0.167	-0.100	0	0	0
1	17	3	""	"42665"	7560	5550	100	33	34	6	17	33	33	33	5	15	23	8	0	53	54	12	22	52	52	52	11	21	20	6	0	0.000	0.500	1.000	0.827	4.323	-0.023	0.001	80	452	100	1	3	Error	0	1	1	2	2689	4321	0.200	0.182	0	0	0
1	18	3	""	"46923"	7740	5560	100	34	34	5	14	33	33	33	6	18	16	1	0	739	520	369	70	52	52	52	10	19	76	71	0	0.001	0.002	0.010	0.020	10.304	0.001	0.003	80	460	100	688	469	-9.424	1	687	1	468	2696	41610	0.167	46.800	0	0	0
1	19	3	"hsa-miR-1203"	"46411"	7920	5550	100	33	34	6	17	33	33	34	6	17	16	3	0	47	48	10	20	53	53	54	11	20	7	1	0	0.000	-0.200	0.467	0.519	3.139	0.003	0.000	80	460	100	-6	-4	Error	0	-6	1	-5	2708	3838	0.000	-0.545	0	0	0
1	20	3	"hsa-miR-1263"	"46747"	8100	5550	100	33	34	5	14	34	34	34	6	17	11	0	0	48	49	10	20	52	52	53	11	20	7	2	0	0.250	0.000	0.611	0.573	3.193	-0.023	0.001	80	452	100	-5	-3	-2.000	-1	-4	0	-3	2682	3894	0.000	-0.364	0	0	0
1	21	3	""	"146183"	8280	5550	100	33	34	7	20	34	34	34	5	14	16	10	0	48	49	8	16	53	53	53	10	18	5	0	0	0.200	0.000	0.955	0.672	3.650	0.044	0.002	80	452	100	-6	-4	-2.322	-1	-5	0	-4	2722	3924	0.000	-0.400	0	0	0
1	22	3	"hsa-miR-3927-3p"	"146190"	8460	5550	100	35	35	5	14	34	34	34	6	17	18	1	0	54	54	12	22	54	54	54	11	20	17	7	0	100000.000	100000.000	0.297	0.305	3.565	-0.071	0.010	80	483	100	1	1	16.610	1	0	1	0	2807	4285	0.167	0.000	0	0	0
1	1	4	""	"146013"	4670	5740	100	32	32	6	18	32	32	33	7	21	16	1	0	54	54	13	24	51	51	52	11	21	21	8	0	0.000	0.000	0.646	0.663	3.412	-0.136	0.037	80	493	100	3	3	Error	0	3	0	3	2597	4328	-0.143	0.182	0	0	0
1	2	4	"hsa-miR-1914-3p"	"146061"	4860	5740	100	33	33	6	18	32	32	32	6	18	15	6	0	50	50	12	24	52	52	52	12	23	12	1	0	-0.500	-0.500	0.622	0.610	3.886	-0.021	0.001	80	440	100	-1	-1	Error	1	-2	1	-2	2627	4014	0.167	-0.167	0	0	0
1	3	4	"spike_control_v2_17"	"25557"	5040	5750	100	33	33	7	21	32	32	33	6	18	17	5	0	4027	2695	1973	73	53	53	53	11	20	76	76	0	0.000	0.000	0.002	0.006	22.998	0.000	0.001	80	450	100	3975	2643	Error	1	3974	1	2642	2655	215584	0.000	240.182	0	0	0
1	4	4	"spike_control_v2_35"	"28568"	5220	5740	100	33	33	7	21	33	33	33	6	18	20	5	0	293	245	183	74	53	53	53	11	20	66	61	0	0.000	0.000	0.039	0.053	6.412	-0.001	0.000	80	452	100	240	192	Error	0	240	0	192	2671	19614	0.000	17.455	0	0	0
1	5	4	""	"146060"	5400	5740	100	32	32	6	18	32	32	33	7	21	10	1	0	542	638	588	92	53	53	53	10	18	61	58	0	0.000	0.000	0.007	0.017	10.108	-0.002	0.009	80	451	100	489	585	Error	0	489	0	585	2561	51048	-0.143	58.500	0	0	0
1	6	4	""	"145658"	5580	5740	100	34	34	6	17	33	33	33	7	21	7	1	0	1790	1552	1336	86	52	52	52	11	21	72	67	0	0.001	0.001	0.005	0.014	14.528	0.000	0.002	80	483	100	1739	1501	Error	1	1738	1	1500	2708	124137	0.143	136.364	0	0	0
1	7	4	""	"146079"	5760	5740	100	34	33	7	21	33	33	33	6	18	17	5	0	51	50	11	22	50	50	50	11	22	15	1	0	1.000	0.000	0.708	0.753	3.502	-0.169	0.031	80	462	100	2	0	0.000	1	1	0	0	2673	4004	0.000	0.000	0	0	0
1	8	4	""	"146199"	5950	5740	100	34	34	6	17	32	32	32	6	18	25	0	0	65	69	26	37	49	49	50	11	22	56	41	0	0.125	0.100	0.211	0.235	4.419	-0.043	0.013	80	450	100	18	22	-3.000	2	16	2	20	2682	5528	0.333	1.727	0	0	0
1	9	4	"hsa-miR-1909-5p"	"146138"	6120	5740	100	34	33	5	15	32	32	33	6	18	11	1	0	48	50	14	28	50	50	50	11	22	15	5	0	-1.000	100000.000	0.400	0.424	3.135	-0.077	0.016	80	430	100	0	1	Error	2	-2	1	0	2655	4014	0.000	0.000	0	0	0
1	10	4	""	"146177"	6300	5740	100	32	33	8	24	33	33	33	6	18	16	5	0	55	54	11	20	49	49	48	10	20	30	7	0	-0.167	0.000	0.585	0.557	3.201	-0.193	0.038	80	442	100	5	5	Error	-1	6	0	5	2616	4298	0.000	0.600	0	0	0
1	11	4	"hsv1-miR-H6-3p"	"146117"	6480	5740	100	33	33	6	18	33	33	33	6	18	16	5	0	241	244	185	75	49	49	49	10	20	67	62	0	0.000	0.000	0.028	0.045	7.581	0.000	0.000	80	442	100	192	195	Error	0	192	0	195	2652	19535	0.000	19.500	0	0	0
1	12	4	""	"146028"	6660	5740	100	33	33	6	18	33	33	33	6	18	12	0	0	65	73	28	38	49	49	50	13	26	52	43	0	0.000	0.000	0.171	0.210	3.462	-0.019	0.003	80	452	100	16	24	Error	0	16	0	24	2658	5858	0.000	1.769	0	0	0
1	13	4	""	"146212"	6840	5740	100	34	33	7	21	33	33	34	6	17	11	6	0	46	47	11	23	48	48	50	12	24	12	2	0	-0.500	0.000	0.667	0.563	2.739	-0.068	0.006	80	452	100	-1	-1	Error	1	-2	0	-1	2632	3781	-0.167	-0.250	0	0	0
1	14	4	""	"146209"	7020	5740	100	33	33	6	18	33	33	33	6	18	13	2	0	2643	1763	1370	77	50	50	51	15	29	72	72	0	0.000	0.000	0.003	0.011	20.186	0.000	0.003	80	442	100	2593	1713	Error	0	2593	0	1713	2660	141039	0.000	114.133	0	0	0
1	15	4	"spike_control_v2_32"	"28393"	7200	5740	100	33	33	5	15	32	32	33	6	18	18	2	0	3354	2493	1997	80	50	50	51	15	29	75	72	0	0.000	0.000	0.002	0.006	15.916	0.000	0.000	80	442	100	3305	2444	Error	1	3304	1	2443	2661	199464	0.000	162.800	0	0	0
1	16	4	""	"146220"	7380	5730	100	33	33	6	18	33	33	33	6	18	11	2	0	546	425	329	77	49	49	50	11	22	73	67	0	0.000	0.000	0.013	0.019	7.896	0.001	0.003	80	450	100	497	376	Error	0	497	0	376	2644	34016	0.000	34.091	0	0	0
1	17	4	"hsa_negative_control_7"	"10902"	7560	5740	100	35	34	6	17	34	34	34	6	17	13	2	0	45	45	10	22	51	51	51	10	19	5	1	0	-0.167	0.000	0.327	0.417	3.396	-0.080	0.008	80	440	100	-5	-6	Error	1	-6	0	-6	2747	3619	0.000	-0.600	0	0	0
1	18	4	""	"146055"	7750	5750	100	34	34	6	17	33	33	33	6	18	21	1	0	736	546	411	75	51	51	51	10	19	73	70	0	0.001	0.002	0.014	0.025	7.700	0.001	0.001	80	440	100	686	496	-9.420	1	685	1	495	2733	43656	0.167	49.500	0	0	0
1	19	4	"spike_control_v2_43"	"29146"	7920	5750	100	34	33	6	18	33	33	33	6	18	13	1	0	165	183	127	69	51	51	52	11	21	68	60	0	0.009	0.000	0.037	0.066	5.808	0.002	0.000	80	448	100	115	132	-6.833	1	114	0	132	2669	14644	0.000	11.909	0	0	0
1	20	4	"hsa-miR-625-5p"	"145831"	8110	5740	100	34	34	5	14	34	34	34	6	17	6	2	0	58	61	17	27	52	52	53	12	22	40	22	0	0.000	0.000	0.250	0.290	3.639	0.000	0.000	80	462	100	6	9	Error	0	6	0	9	2688	4886	0.000	0.667	0	0	0
1	21	4	"hsa-miR-646"	"145963"	8290	5740	100	34	34	6	17	34	34	34	5	14	13	5	0	45	47	10	21	52	52	53	11	20	6	1	0	0.000	0.000	0.400	0.451	2.691	0.003	0.000	80	452	100	-7	-5	Error	0	-7	0	-5	2726	3741	0.000	-0.545	0	0	0
1	22	4	"hsa-miR-1247-5p"	"145977"	8470	5750	100	34	34	5	14	34	34	34	6	17	12	5	0	94	89	40	44	53	53	53	11	20	57	53	0	0.000	0.000	0.115	0.140	5.251	0.009	0.001	80	471	100	41	36	Error	0	41	0	36	2735	7120	0.000	3.273	0	0	0
1	1	5	"hsa-miR-501-5p"	"145675"	4680	5940	100	32	32	5	15	32	32	33	7	21	7	0	0	231	233	157	67	54	54	54	12	22	66	63	0	0.000	0.000	0.032	0.049	6.918	-0.002	0.001	80	471	100	177	179	Error	0	177	0	179	2586	18613	-0.143	14.917	0	0	0
1	2	5	"hsa-miR-125b-1-3p"	"145838"	4850	5930	100	32	33	6	18	32	32	32	6	18	18	5	0	60	64	22	34	54	54	53	11	20	41	23	0	0.000	0.100	0.321	0.346	3.471	-0.061	0.015	80	441	100	6	11	Error	0	6	1	10	2610	5083	0.167	1.000	0	0	0
1	3	5	""	"145953"	5030	5930	100	33	33	6	18	32	32	32	6	18	18	5	0	2259	2053	1850	90	54	54	55	11	20	67	63	0	0.000	0.001	0.002	0.003	6.883	0.000	0.008	80	462	100	2206	2000	Error	1	2205	1	1999	2629	164262	0.167	181.636	0	0	0
1	4	5	"hsa-miR-512-5p"	"145690"	5220	5930	100	33	34	7	20	33	33	33	6	18	20	5	0	56	58	13	22	54	54	55	11	20	30	7	0	0.000	0.250	0.679	0.538	3.851	-0.119	0.024	80	481	100	2	5	Error	0	2	1	4	2699	4652	0.167	0.273	0	0	0
1	5	5	"spike_control_v2_29"	"27968"	5410	5940	100	33	33	6	18	33	33	33	6	18	12	3	0	1443	1044	822	78	53	53	54	11	20	73	68	0	0.000	0.000	0.005	0.019	12.286	0.001	0.006	80	461	100	1390	991	Error	0	1390	0	991	2637	83498	0.000	90.000	0	0	0
1	6	5	"hsa-miR-150-5p"	"145678"	5590	5940	100	33	33	7	21	33	33	33	6	18	21	1	0	346	261	175	67	53	53	54	11	20	67	67	0	0.000	0.000	0.028	0.079	10.625	0.003	0.004	80	439	100	293	208	Error	0	293	0	208	2638	20904	0.000	18.818	0	0	0
1	7	5	""	"145884"	5760	5930	100	33	33	6	18	32	32	33	6	18	15	1	0	77	81	31	38	52	52	52	11	21	65	52	0	0.040	0.034	0.169	0.178	3.702	-0.014	0.002	80	440	100	26	30	-4.644	1	25	1	29	2620	6459	0.000	2.636	0	0	0
1	8	5	"hsa-miR-648"	"145715"	5940	5930	100	33	33	6	18	32	32	32	6	18	16	2	0	49	50	11	22	50	50	51	11	21	16	0	0	-1.000	100000.000	0.515	0.557	2.614	-0.147	0.039	80	462	100	0	1	Error	1	-1	1	0	2631	3969	0.167	-0.091	0	0	0
1	9	5	"hsa-miR-27b-3p"	"147199"	6130	5930	100	33	33	6	18	32	32	33	6	18	21	1	0	1203	1430	1304	91	49	49	50	11	22	67	65	0	0.001	0.001	0.002	0.010	17.358	0.000	0.000	80	462	100	1155	1382	Error	1	1154	1	1381	2656	114421	0.000	125.455	0	0	0
1	10	5	"hsa-miR-4309"	"147535"	6310	5930	100	33	33	5	15	33	33	33	6	18	12	1	0	189	180	117	65	47	47	48	10	20	70	65	0	0.000	0.000	0.046	0.082	6.606	0.001	0.000	80	430	100	142	133	Error	0	142	0	133	2638	14397	0.000	13.200	0	0	0
1	11	5	"hsa-miR-3152-3p"	"147892"	6490	5930	100	33	33	6	18	32	32	33	6	18	16	3	0	46	46	10	21	49	49	49	10	20	7	3	0	-0.333	-0.333	0.762	0.859	3.119	-0.039	0.002	80	460	100	-2	-2	Error	1	-3	1	-3	2615	3696	0.000	-0.300	0	0	0
1	12	5	""	"147890"	6670	5930	100	33	34	6	17	32	32	33	6	18	17	3	0	261	213	135	63	49	49	50	11	22	71	66	0	0.005	0.012	0.036	0.051	4.997	0.000	0.000	80	452	100	213	166	-7.728	1	212	2	164	2685	17013	0.167	14.818	0	0	0
1	13	5	"hsa-miR-4305"	"147611"	6850	5930	100	32	33	6	18	33	33	33	6	18	12	2	0	134	118	57	48	48	48	50	11	22	72	67	0	-0.012	0.000	0.075	0.086	3.990	0.006	0.002	80	452	100	85	70	Error	-1	86	0	70	2632	9465	0.000	6.182	0	0	0
1	14	5	""	"147934"	7030	5930	100	33	33	7	21	33	33	33	6	18	16	6	0	73	109	72	66	48	48	50	11	22	57	50	0	0.000	0.000	0.096	0.124	5.432	0.002	0.000	80	440	100	25	61	Error	0	25	0	61	2665	8747	0.000	5.364	0	0	0
1	15	5	"hsa-miR-4294"	"147627"	7200	5930	100	34	34	6	17	33	33	33	6	18	15	5	0	49	49	10	20	49	49	50	10	20	15	2	0	100000.000	100000.000	0.556	0.521	2.337	-0.122	0.012	80	440	100	1	1	16.610	1	0	1	0	2706	3912	0.167	-0.100	0	0	0
1	16	5	"hsa-miR-4276"	"147770"	7380	5930	100	33	33	5	15	33	33	33	6	18	13	1	0	47	47	9	19	50	50	50	10	20	6	1	0	0.000	0.000	0.467	0.519	2.949	-0.071	0.005	80	471	100	-3	-3	Error	0	-3	0	-3	2674	3749	0.000	-0.300	0	0	0
1	17	5	"hsa-let-7b-5p"	"147165"	7570	5910	100	35	35	7	20	34	34	34	6	17	21	6	0	79	2514	3139	124	50	50	50	10	20	57	51	0	0.034	0.000	0.003	0.016	37.841	0.000	0.008	80	446	100	30	2465	-4.858	1	29	1	2464	2776	201086	0.167	246.400	0	0	0
1	18	5	"hsa-miR-4320"	"147705"	7740	5930	100	34	34	6	17	33	33	33	6	18	13	2	0	53	54	12	22	51	51	51	10	19	23	5	0	0.500	0.333	0.555	0.599	3.477	-0.047	0.005	80	431	100	3	4	-1.000	1	2	1	3	2704	4289	0.167	0.300	0	0	0
1	19	5	"hsa-miR-466"	"147848"	7920	5930	100	33	34	5	14	33	33	34	6	17	13	2	0	47	47	10	21	51	51	52	11	21	3	0	0	0.000	-0.250	0.462	0.442	2.756	-0.085	0.017	80	460	100	-4	-3	Error	0	-4	1	-4	2709	3750	0.000	-0.455	0	0	0
1	20	5	"hsv2-miR-H6-3p"	"147900"	8120	5930	100	33	33	6	18	34	34	34	6	17	12	1	0	448	336	218	64	50	50	52	11	21	72	72	0	-0.003	-0.003	0.021	0.038	7.942	-0.002	0.004	80	453	100	397	285	Error	-1	398	-1	286	2672	26861	-0.167	25.818	0	0	0
1	21	5	"hsa-miR-3175"	"147891"	8280	5930	100	35	34	5	14	34	34	34	6	17	7	0	0	64	112	79	70	52	52	52	14	26	50	46	0	0.083	0.000	0.054	0.099	4.609	0.002	0.000	80	426	100	13	60	-3.585	1	12	0	60	2727	8922	0.000	4.286	0	0	0
1	22	5	""	"147873"	8460	5920	100	35	36	5	13	33	33	33	6	18	15	5	0	59	60	15	25	53	53	53	14	26	30	5	0	0.333	0.429	0.286	0.298	3.019	0.010	0.001	80	462	100	8	10	-1.585	2	6	3	7	2848	4783	0.500	0.500	0	0	0
1	1	6	"hsa-miR-200b-3p"	"147186"	4690	6120	100	32	32	6	18	33	33	33	6	18	10	2	0	642	747	696	93	53	53	53	12	22	62	57	0	-0.002	-0.001	0.054	0.037	12.205	-0.001	0.007	80	474	100	588	693	Error	-1	589	-1	694	2592	59771	-0.167	57.833	0	0	0
1	2	6	""	"147844"	4870	6120	100	33	33	5	15	32	32	33	6	18	18	0	0	50	49	11	22	52	52	52	12	23	7	1	0	-0.500	-0.333	0.527	0.522	3.440	-0.119	0.028	80	453	100	-1	-2	Error	1	-2	1	-3	2630	3905	0.000	-0.250	0	0	0
1	3	6	""	"147283"	5050	6130	100	33	33	7	21	32	32	32	6	18	22	5	0	106	103	49	47	52	52	53	11	20	68	58	0	0.019	0.020	0.130	0.206	5.855	-0.022	0.013	80	452	100	55	52	-5.755	1	54	1	51	2628	8226	0.167	4.545	0	0	0
1	4	6	"hsa-miR-3613-3p"	"148493"	5230	6130	100	33	33	7	21	32	32	33	7	21	17	5	0	1225	880	605	68	53	53	53	13	24	75	75	0	0.001	0.001	0.009	0.017	8.410	0.001	0.007	80	439	100	1173	828	Error	1	1172	1	827	2664	70399	0.000	63.615	0	0	0
1	5	6	"hsa-miR-3918"	"148231"	5400	6120	100	34	34	6	17	33	33	33	7	21	17	0	0	49	50	12	24	53	53	53	11	20	7	3	0	-0.250	-0.333	0.598	0.517	3.183	-0.075	0.014	80	430	100	-3	-2	Error	1	-4	1	-3	2696	3963	0.143	-0.273	0	0	0
1	6	6	"hsa-miR-933"	"148635"	5580	6120	100	32	32	6	18	33	33	33	7	21	7	1	0	51	54	16	29	52	52	53	11	20	23	13	0	1.000	-0.500	0.600	0.613	4.283	-0.189	0.056	80	442	100	-2	1	0.000	-1	-1	-1	2	2534	4289	-0.143	0.091	0	0	0
1	7	6	""	"148660"	5760	6120	100	33	33	7	21	33	33	33	7	21	12	1	0	50	52	13	25	50	50	51	11	21	17	8	0	0.000	0.000	0.600	0.662	3.854	-0.148	0.040	80	452	100	0	2	Error	0	0	0	2	2607	4133	0.000	0.091	0	0	0
1	8	6	"hsa-miR-4296"	"147660"	5940	6120	100	33	33	7	21	33	33	33	7	21	15	2	0	46	47	9	19	50	50	51	11	21	6	1	0	0.000	0.000	0.903	0.873	2.911	-0.083	0.008	80	452	100	-4	-3	Error	0	-4	0	-3	2662	3729	0.000	-0.364	0	0	0
1	9	6	"hsa-miR-3185"	"147709"	6120	6120	100	34	33	6	18	32	32	33	6	18	17	2	0	46	46	10	21	49	49	50	11	22	10	0	0	-0.667	-0.333	0.833	0.707	3.108	-0.084	0.009	80	463	100	-1	-2	Error	2	-3	1	-3	2636	3678	0.000	-0.364	0	0	0
1	10	6	"hsa-miR-3689a-5p/hsa-miR-3689b-5p/hsa-miR-3689e"	"148251"	6310	6100	100	33	33	6	18	33	33	33	6	18	11	2	0	56	59	18	30	48	48	49	10	20	45	36	0	0.000	0.000	0.474	0.395	4.037	-0.035	0.004	80	459	100	8	11	Error	0	8	0	11	2620	4727	0.000	1.000	0	0	0
1	11	6	"hsa-miR-3680-5p"	"148599"	6490	6130	100	32	32	6	18	33	33	33	6	18	12	3	0	58	63	20	31	49	49	49	10	20	46	28	0	-0.111	-0.071	0.320	0.308	3.426	0.013	0.001	80	452	100	8	13	Error	-1	9	-1	14	2594	5010	-0.167	1.400	0	0	0
1	12	6	"hsa-miR-510-5p"	"148665"	6670	6120	100	34	33	7	21	33	33	33	6	18	22	0	0	43	44	11	25	49	49	49	10	20	5	1	0	-0.167	0.000	0.933	1.089	2.904	-0.082	0.010	80	452	100	-5	-5	Error	1	-6	0	-5	2666	3537	0.000	-0.500	0	0	0
1	13	6	"hsa-miR-3652"	"148363"	6850	6120	100	33	33	6	18	32	32	33	6	18	22	5	0	57	58	16	27	48	48	49	10	20	42	23	0	0.111	0.100	0.464	0.425	3.617	-0.033	0.002	80	452	100	10	11	-3.170	1	9	1	10	2660	4660	0.000	0.900	0	0	0
1	14	6	"hsa-miR-3181"	"147703"	7030	6120	100	33	33	6	18	33	33	33	6	18	10	2	0	44	44	8	18	49	49	50	10	20	1	0	0	0.000	0.000	0.613	0.620	2.868	-0.134	0.012	80	461	100	-5	-5	Error	0	-5	0	-5	2642	3484	0.000	-0.600	0	0	0
1	15	6	"hsa-miR-3667-3p"	"148062"	7210	6120	100	34	34	6	17	33	33	33	6	18	12	1	0	50	50	10	20	49	49	50	10	20	17	5	0	1.000	1.000	0.561	0.738	2.948	-0.084	0.009	80	452	100	2	2	0.000	1	1	1	1	2690	4005	0.167	0.000	0	0	0
1	16	6	"hsa-miR-3664-5p"	"148206"	7390	6120	100	33	33	6	18	33	33	34	6	17	15	2	0	54	54	12	22	48	48	48	10	20	36	13	0	0.000	0.000	0.558	0.546	2.752	-0.026	0.001	80	461	100	6	6	Error	0	6	0	6	2639	4326	-0.167	0.600	0	0	0
1	17	6	"spike_control_v1_i"	"14257"	7570	6120	100	33	34	6	17	33	33	33	6	18	16	5	0	50	53	13	24	48	48	49	10	20	36	16	0	0.000	0.200	0.250	0.330	2.995	-0.062	0.007	80	477	100	2	6	Error	0	2	1	5	2718	4276	0.167	0.400	0	0	0
1	18	6	"Empty"	"0"	7750	6120	100	34	34	6	17	33	33	33	5	15	21	6	0	45	46	10	21	48	48	49	10	20	11	5	0	-0.333	-0.500	0.633	0.624	2.845	-0.111	0.014	80	460	100	-2	-1	Error	1	-3	1	-2	2731	3704	0.200	-0.300	0	0	0
1	19	6	""	"148496"	7930	6120	100	34	34	5	14	33	33	33	5	15	18	3	0	45	46	7	15	48	48	49	10	20	5	1	0	-0.333	-0.500	1.000	0.810	2.548	-0.001	0.000	80	461	100	-2	-1	Error	1	-3	1	-2	2724	3677	0.200	-0.300	0	0	0
1	20	6	""	"148322"	8110	6130	100	34	34	6	17	34	34	34	6	17	13	1	0	184	161	67	41	48	48	48	10	20	90	81	0	0.000	0.000	0.048	0.055	3.586	0.000	0.000	80	451	100	136	113	Error	0	136	0	113	2714	12890	0.000	11.300	0	0	0
1	21	6	""	"148560"	8290	6120	100	35	34	6	17	34	34	34	6	17	11	3	0	58	67	24	35	49	49	49	10	20	47	38	0	0.111	0.000	0.232	0.318	4.789	0.008	0.001	80	452	100	10	18	-3.170	1	9	0	18	2745	5366	0.000	1.800	0	0	0
1	22	6	""	"148185"	8470	6110	100	36	36	6	16	34	34	34	6	17	17	6	0	48	49	9	18	49	49	51	13	25	3	1	0	-2.000	100000.000	1.000	0.703	3.377	0.052	0.003	80	484	100	1	2	Error	2	-1	2	0	2842	3893	0.333	-0.154	0	0	0
1	1	7	""	"148230"	4680	6310	100	31	32	7	21	33	33	33	7	21	11	1	0	139	129	69	53	51	51	51	11	21	72	66	0	-0.023	-0.013	0.074	0.095	3.646	-0.005	0.001	80	484	100	86	77	Error	-2	88	-1	78	2594	10338	-0.143	7.091	0	0	0
1	2	7	""	"148444"	4860	6310	100	33	33	6	18	33	33	33	6	18	16	2	0	66	79	36	45	52	52	52	12	23	50	41	0	0.000	0.000	0.157	0.221	5.493	-0.008	0.001	80	462	100	14	27	Error	0	14	0	27	2625	6286	0.000	2.250	0	0	0
1	3	7	""	"148164"	5050	6310	100	33	33	7	21	33	33	33	6	18	16	6	0	124	111	54	48	52	52	52	10	19	67	65	0	0.000	0.000	0.114	0.116	5.530	-0.008	0.003	80	440	100	72	59	Error	0	72	0	59	2670	8893	0.000	5.900	0	0	0
1	4	7	""	"148232"	5220	6310	100	34	33	6	18	33	33	33	6	18	15	1	0	46	48	10	20	51	51	52	13	25	8	1	0	-0.200	0.000	0.727	0.766	3.489	-0.090	0.023	80	430	100	-4	-3	Error	1	-5	0	-3	2658	3849	0.000	-0.308	0	0	0
1	5	7	""	"148350"	5400	6310	100	32	32	7	21	33	33	33	6	18	16	3	0	45	46	9	19	51	51	52	11	21	5	0	0	0.167	0.200	1.000	0.970	3.175	-0.129	0.021	80	452	100	-7	-6	-2.585	-1	-6	-1	-5	2592	3698	-0.167	-0.545	0	0	0
1	6	7	""	"148090"	5580	6310	100	33	32	7	21	33	33	33	6	18	13	2	0	372	283	196	69	50	50	51	11	21	70	68	0	0.000	-0.004	0.021	0.053	9.313	-0.001	0.000	80	461	100	322	232	Error	0	322	-1	233	2580	22671	-0.167	21.091	0	0	0
1	7	7	""	"148142"	5760	6310	100	32	33	7	21	33	33	33	7	21	12	2	0	47	47	10	21	48	48	48	11	22	15	1	0	1.000	0.000	0.900	0.990	3.224	-0.085	0.008	80	452	100	-2	-1	0.000	-1	-1	0	-1	2607	3794	0.000	-0.091	0	0	0
1	8	7	""	"148022"	5940	6310	100	33	33	7	21	33	33	33	6	18	15	2	0	49	50	12	24	47	47	47	10	21	25	7	0	0.000	0.000	0.444	0.531	3.248	-0.096	0.010	80	452	100	2	3	Error	0	2	0	3	2636	3965	0.000	0.300	0	0	0
1	9	7	""	"148505"	6120	6310	100	33	33	7	21	33	33	33	6	18	16	3	0	44	44	8	18	47	47	48	10	20	6	0	0	0.000	0.000	0.857	0.824	2.358	-0.179	0.029	80	452	100	-3	-3	Error	0	-3	0	-3	2643	3510	0.000	-0.400	0	0	0
1	10	7	""	"148152"	6300	6310	100	33	33	7	21	33	33	33	6	18	13	5	0	47	47	10	21	48	48	48	9	18	16	3	0	0.000	0.000	0.472	0.514	3.168	-0.089	0.008	80	468	100	-1	-1	Error	0	-1	0	-1	2642	3776	0.000	-0.111	0	0	0
1	11	7	""	"148161"	6480	6310	100	34	33	6	18	33	33	33	6	18	12	1	0	46	45	8	17	48	48	48	10	20	7	1	0	-0.500	0.000	1.333	1.120	3.656	-0.135	0.015	80	442	100	-1	-3	Error	1	-2	0	-3	2630	3628	0.000	-0.300	0	0	0
1	12	7	""	"148513"	6660	6310	100	33	33	5	15	33	33	33	6	18	10	2	0	45	46	10	21	47	47	47	10	21	12	5	0	0.000	0.000	0.600	0.704	3.814	-0.105	0.016	80	460	100	-2	-1	Error	0	-2	0	-1	2617	3684	0.000	-0.100	0	0	0
1	13	7	""	"148469"	6840	6310	100	34	34	8	23	33	33	33	6	18	26	5	0	44	44	9	20	47	47	48	10	20	8	0	0	-0.333	-0.333	1.000	1.144	2.844	-0.170	0.020	80	471	100	-2	-2	Error	1	-3	1	-3	2690	3548	0.167	-0.400	0	0	0
1	14	7	""	"148203"	7040	6320	100	33	33	6	18	33	33	33	6	18	16	1	0	52	53	13	24	47	47	48	9	18	35	16	0	0.000	0.000	0.600	0.590	4.357	0.001	0.000	80	458	100	5	6	Error	0	5	0	6	2650	4225	0.000	0.556	0	0	0
1	15	7	""	"148477"	7210	6310	100	33	33	5	15	33	33	34	6	17	7	0	0	94	88	39	44	47	47	48	9	18	63	61	0	0.000	0.000	0.105	0.191	5.103	-0.019	0.007	80	428	100	47	41	Error	0	47	0	41	2613	7045	-0.167	4.444	0	0	0
1	16	7	""	"148572"	7380	6320	100	33	34	7	20	33	33	34	6	17	17	5	0	58	59	17	28	46	46	47	9	19	56	35	0	0.000	0.077	0.261	0.343	2.903	-0.030	0.002	80	449	100	12	14	Error	0	12	1	13	2686	4695	0.000	1.333	0	0	0
1	17	7	""	"148333"	7560	6320	100	34	35	5	14	33	33	34	6	17	15	7	0	46	46	10	21	47	47	48	10	20	10	1	0	-1.000	-2.000	0.414	0.620	2.824	-0.151	0.029	80	461	100	0	1	Error	1	-1	2	-1	2780	3658	0.167	-0.200	0	0	0
1	18	7	""	"148391"	7750	6320	100	34	34	6	17	33	33	33	6	18	17	2	0	56	58	16	27	47	47	47	10	21	47	28	0	0.111	0.091	0.286	0.318	3.199	-0.017	0.001	80	436	100	10	12	-3.170	1	9	1	11	2691	4641	0.167	1.100	0	0	0
1	19	7	""	"148450"	7920	6320	100	33	33	6	18	33	33	34	5	14	23	3	0	97	93	42	45	47	47	47	9	19	68	62	0	0.000	0.000	0.116	0.181	4.035	0.003	0.000	80	449	100	50	46	Error	0	50	0	46	2663	7427	-0.200	5.111	0	0	0
1	20	7	"hsa-miR-381-3p"	"148306"	8110	6310	100	34	33	6	18	34	34	34	6	17	15	0	0	132	123	71	57	47	47	48	9	18	66	60	0	0.000	-0.013	0.050	0.070	5.748	-0.004	0.001	80	440	100	85	75	Error	0	85	-1	76	2672	9856	-0.167	8.333	0	0	0
1	21	7	""	"148122"	8280	6310	100	33	34	5	14	34	34	34	6	17	10	2	0	625	442	323	73	47	47	48	10	20	75	70	0	-0.002	0.000	0.010	0.019	10.550	-0.001	0.002	80	450	100	577	395	Error	-1	578	0	395	2685	35394	0.000	39.400	0	0	0
1	22	7	""	"148150"	8470	6300	100	34	35	6	17	34	34	34	6	17	20	5	0	49	49	10	20	48	48	49	9	18	16	3	0	0.000	1.000	0.600	0.633	2.800	-0.128	0.015	80	494	100	1	2	Error	0	1	1	1	2802	3893	0.167	0.000	0	0	0
1	1	8	""	"148120"	4680	6500	100	32	33	7	21	33	33	33	6	18	16	5	0	47	46	8	17	48	48	49	13	26	5	0	0	1.000	0.000	1.000	0.889	2.735	-0.089	0.005	80	494	100	-2	-2	0.000	-1	-1	0	-2	2608	3711	0.000	-0.231	0	0	0
1	2	8	"hsa-miR-383-5p"	"146024"	4870	6500	100	32	32	8	25	32	32	32	6	18	20	6	0	62	64	22	34	50	50	52	14	26	46	23	0	0.000	0.000	0.296	0.436	4.154	-0.062	0.022	80	462	100	12	14	Error	0	12	0	14	2594	5128	0.000	0.857	0	0	0
1	3	8	""	"42659"	5050	6500	100	33	33	6	18	32	32	33	7	21	17	1	0	374	315	238	75	50	50	51	10	19	67	62	0	0.003	0.004	0.024	0.038	7.826	-0.002	0.002	80	440	100	325	266	-8.340	1	324	1	265	2644	25163	0.000	26.400	0	0	0
1	4	8	""	"17287"	5220	6500	100	35	35	7	20	32	32	33	7	21	18	3	0	48	50	12	24	48	48	49	11	22	16	5	0	100000.000	1.500	0.667	0.598	3.198	-0.174	0.026	80	440	100	3	5	16.610	3	0	3	2	2761	3974	0.286	0.091	0	0	0
1	5	8	"Empty"	"0"	5400	6500	100	32	32	6	18	33	33	33	6	18	10	1	0	42	47	25	53	48	48	49	12	24	10	3	0	0.167	1.000	0.528	0.475	3.277	-0.015	0.001	80	462	100	-7	-2	-2.585	-1	-6	-1	-1	2591	3798	-0.167	-0.167	0	0	0
1	6	8	""	"11234"	5590	6510	100	33	34	7	20	33	33	33	6	18	20	7	0	60	62	17	27	47	47	48	12	25	50	28	0	0.000	0.067	0.400	0.362	3.926	-0.041	0.006	80	449	100	13	16	Error	0	13	1	15	2695	4924	0.167	1.167	0	0	0
1	7	8	"hsa-miR-802"	"30442"	5760	6500	100	32	32	6	18	32	32	33	6	18	18	2	0	43	45	10	22	46	46	48	13	27	6	1	0	0.000	0.000	0.861	0.854	3.364	-0.136	0.022	80	440	100	-3	-1	Error	0	-3	0	-1	2558	3569	-0.167	-0.231	0	0	0
1	8	8	"hsa-miR-4428"	"168574"	5940	6500	100	32	33	7	21	33	33	33	6	18	17	7	0	44	45	11	24	45	45	46	10	21	11	2	0	1.000	0.000	0.531	0.473	2.057	-0.191	0.032	80	452	100	-2	0	0.000	-1	-1	0	0	2608	3576	0.000	-0.100	0	0	0
1	9	8	"hsa-miR-5590-5p"	"168970"	6120	6500	100	34	33	6	18	33	33	33	6	18	11	1	0	44	44	9	20	46	46	46	9	19	7	1	0	-0.500	0.000	0.556	0.656	2.592	-0.192	0.033	80	452	100	-1	-2	Error	1	-2	0	-2	2636	3519	0.000	-0.222	0	0	0
1	10	8	"hsa-miR-5692a"	"168938"	6300	6500	100	33	33	6	18	33	33	33	6	18	11	6	0	41	42	8	19	46	46	46	9	19	2	1	0	0.000	0.000	0.800	0.674	3.034	-0.119	0.010	80	462	100	-5	-4	Error	0	-5	0	-4	2637	3330	0.000	-0.444	0	0	0
1	11	8	"hsa-miR-4729"	"168825"	6490	6500	100	33	34	7	20	33	33	33	6	18	21	3	0	56	55	12	21	47	47	47	12	25	37	8	0	0.000	0.125	0.500	0.436	3.335	-0.102	0.025	80	450	100	9	9	Error	0	9	1	8	2697	4439	0.167	0.667	0	0	0
1	12	8	"hsa-miR-4475"	"168640"	6660	6510	100	33	34	7	20	33	33	33	6	18	18	3	0	244	185	109	58	47	47	47	12	25	72	68	0	0.000	0.007	0.043	0.056	4.762	0.002	0.001	80	438	100	197	139	Error	0	197	1	138	2706	14809	0.167	11.500	0	0	0
1	13	8	"hsa-miR-4535"	"168874"	6840	6500	100	33	33	6	18	33	33	33	6	18	11	1	0	46	47	10	21	47	47	48	9	18	17	2	0	0.000	0.000	0.633	0.608	2.985	-0.038	0.001	80	452	100	-1	0	Error	0	-1	0	0	2600	3763	0.000	-0.111	0	0	0
1	14	8	"hsa-miR-5002-3p"	"168656"	7020	6500	100	33	33	6	18	33	33	33	5	15	18	2	0	277	236	168	71	48	48	48	9	18	66	63	0	0.000	0.000	0.025	0.057	10.373	-0.002	0.001	80	443	100	229	188	Error	0	229	0	188	2678	18865	0.000	20.889	0	0	0
1	15	8	""	"168838"	7200	6500	100	33	33	6	18	33	33	33	6	18	15	1	0	6949	5828	5127	87	47	47	47	10	21	78	75	0	0.000	0.000	0.001	0.007	39.419	0.000	0.000	80	442	100	6902	5781	Error	0	6902	0	5781	2644	466206	0.000	578.100	0	0	0
1	16	8	"hsa-miR-4754"	"168861"	7380	6510	100	33	34	6	17	34	34	34	6	17	12	1	0	58	59	19	32	47	47	48	10	20	50	35	0	-0.091	0.000	0.300	0.317	2.993	0.011	0.000	80	442	100	10	12	Error	-1	11	0	12	2703	4703	0.000	1.100	0	0	0
1	17	8	"hsa-miR-4999-3p"	"168667"	7560	6500	100	33	33	7	21	33	33	34	6	17	13	3	0	45	46	9	19	48	48	48	10	20	10	1	0	0.000	0.000	0.750	0.707	3.220	-0.156	0.028	80	443	100	-3	-2	Error	0	-3	0	-2	2650	3665	-0.167	-0.200	0	0	0
1	18	8	"hsa-miR-4735-5p"	"168910"	7740	6490	100	35	35	6	17	33	33	33	6	18	20	6	0	58	63	21	33	48	48	48	10	20	48	41	0	0.200	0.133	0.273	0.325	4.151	0.006	0.000	80	447	100	12	17	-2.322	2	10	2	15	2779	5008	0.333	1.500	0	0	0
1	19	8	"hsa-miR-5683"	"168664"	7920	6500	100	36	35	5	14	33	33	33	6	18	16	1	0	46	46	8	17	48	48	48	9	18	7	0	0	-1.500	-1.000	0.714	0.755	2.458	-0.001	0.000	80	452	100	1	0	Error	3	-2	2	-2	2791	3656	0.333	-0.222	0	0	0
1	20	8	""	"168712"	8100	6500	100	33	34	6	17	33	33	33	6	18	21	3	0	52	53	13	24	47	47	48	9	18	32	15	0	0.000	0.167	0.425	0.397	2.892	0.012	0.000	80	462	100	5	7	Error	0	5	1	6	2728	4228	0.167	0.556	0	0	0
1	21	8	"hsa-miR-4772-5p"	"168766"	8280	6500	100	34	35	6	17	34	34	34	6	17	15	5	0	44	44	7	15	48	48	48	9	18	1	0	0	0.000	-0.250	1.000	0.822	2.984	-0.095	0.009	80	488	100	-4	-3	Error	0	-4	1	-4	2800	3515	0.167	-0.444	0	0	0
1	22	8	"hsa-miR-5088-5p"	"168569"	8480	6490	100	36	35	5	14	34	34	34	6	17	12	1	0	48	49	12	24	47	47	48	10	20	23	7	0	2.000	0.500	0.706	0.609	2.749	0.008	0.000	80	503	100	3	3	1.000	2	1	1	2	2825	3930	0.167	0.100	0	0	0
1	1	9	""	"168608"	4680	6690	100	32	33	6	18	33	33	33	6	18	15	1	0	258	248	195	78	47	47	48	10	20	63	60	0	-0.005	0.000	0.025	0.064	10.373	0.000	0.000	80	484	100	210	201	Error	-1	211	0	201	2606	19800	0.000	20.000	0	0	0
1	2	9	"hsa-miR-3689d"	"168883"	4860	6690	100	33	33	6	18	32	32	32	6	18	15	5	0	44	44	11	25	48	48	49	11	22	13	0	0	-0.250	-0.250	0.613	0.571	3.429	-0.140	0.032	80	452	100	-3	-3	Error	1	-4	1	-4	2615	3539	0.167	-0.455	0	0	0
1	3	9	"hsa-miR-5693"	"168669"	5040	6690	100	33	33	6	18	33	33	33	6	18	15	1	0	47	48	9	18	49	49	50	11	22	10	0	0	0.000	0.000	0.846	0.675	2.942	-0.023	0.001	80	442	100	-2	-1	Error	0	-2	0	-1	2623	3815	0.000	-0.182	0	0	0
1	4	9	"hsa-miR-4785"	"168791"	5220	6690	100	32	33	6	18	33	33	33	7	21	8	1	0	43	43	9	20	47	47	48	10	20	5	2	0	0.250	0.000	0.625	0.626	3.135	-0.167	0.029	80	452	100	-5	-4	-2.000	-1	-4	0	-4	2616	3464	0.000	-0.500	0	0	0
1	5	9	"hsa-miR-4761-3p"	"168804"	5400	6690	100	32	33	7	21	33	33	33	6	18	20	3	0	44	44	9	20	46	46	47	10	21	10	1	0	0.500	0.000	0.500	0.690	2.586	-0.212	0.024	80	462	100	-3	-2	-1.000	-1	-2	0	-2	2621	3552	0.000	-0.300	0	0	0
1	6	9	"hsa-miR-3529-3p"	"169368"	5590	6690	100	34	33	6	18	33	33	33	6	18	18	0	0	41	42	9	21	46	46	47	10	21	5	1	0	-0.200	0.000	0.647	0.574	2.974	-0.210	0.043	80	452	100	-4	-4	Error	1	-5	0	-4	2652	3389	0.000	-0.500	0	0	0
1	7	9	"hsa-miR-4665-5p"	"169178"	5770	6690	100	33	33	6	18	33	33	33	6	18	12	2	0	44	44	9	20	46	46	47	12	25	7	1	0	0.000	0.000	0.667	0.730	2.443	-0.058	0.008	80	468	100	-2	-2	Error	0	-2	0	-2	2627	3538	0.000	-0.250	0	0	0
1	8	9	"hsa-miR-4748"	"169221"	5950	6690	100	32	33	7	21	33	33	33	6	18	17	5	0	49	52	15	28	46	46	47	12	25	25	13	0	-0.333	0.000	0.444	0.597	4.171	-0.080	0.012	80	452	100	2	6	Error	-1	3	0	6	2614	4154	0.000	0.417	0	0	0
1	9	9	"hsa-miR-345-3p"	"169076"	6130	6690	100	33	32	6	18	33	33	33	6	18	13	1	0	368	286	189	66	45	45	46	9	19	73	71	0	0.000	-0.004	0.021	0.025	7.092	0.001	0.000	80	452	100	323	240	Error	0	323	-1	241	2592	22903	-0.167	26.667	0	0	0
1	10	9	"hsa-miR-5195-3p"	"169346"	6310	6690	100	32	33	6	18	32	32	32	6	18	16	2	0	47	46	10	21	46	46	46	9	19	15	2	0	0.000	100000.000	0.500	0.498	2.698	-0.135	0.015	80	452	100	1	1	Error	0	1	1	0	2638	3675	0.167	0.000	0	0	0
1	11	9	"hsa-miR-4726-5p"	"169031"	6490	6690	100	33	33	6	18	33	33	33	6	18	11	1	0	1568	1480	1258	85	47	47	47	10	21	70	67	0	0.000	0.000	0.003	0.008	15.239	0.000	0.001	80	452	100	1521	1433	Error	0	1521	0	1433	2632	118360	0.000	143.300	0	0	0
1	12	9	"hsa-miR-4474-3p"	"169276"	6670	6690	100	33	33	6	18	33	33	33	6	18	15	3	0	44	45	8	17	47	47	48	10	20	10	0	0	0.000	0.000	0.429	0.452	2.964	-0.162	0.032	80	442	100	-3	-2	Error	0	-3	0	-2	2663	3623	0.000	-0.300	0	0	0
1	13	9	"hsa-miR-4472"	"169170"	6850	6690	100	33	34	6	17	33	33	33	6	18	18	2	0	59	238	241	101	48	48	48	10	20	50	46	0	0.000	0.005	0.080	0.087	11.595	0.000	0.000	80	462	100	11	191	Error	0	11	1	190	2682	19050	0.167	19.000	0	0	0
1	14	9	"hsa-miR-5580-3p"	"169168"	7040	6690	100	33	33	7	21	33	33	33	6	18	15	5	0	118	107	53	49	48	48	48	10	20	66	62	0	0.000	0.000	0.094	0.121	7.060	-0.017	0.011	80	424	100	70	59	Error	0	70	0	59	2621	8531	0.000	5.900	0	0	0
1	15	9	"hsa-miR-4699-5p"	"169335"	7190	6680	100	35	34	6	17	33	33	33	6	18	18	6	0	52	53	13	24	47	47	48	10	20	32	15	0	0.400	0.167	0.464	0.467	4.543	-0.051	0.003	80	432	100	7	7	-1.322	2	5	1	6	2750	4267	0.167	0.500	0	0	0
1	16	9	"hsa-miR-4462"	"169043"	7390	6690	100	33	33	6	18	33	33	33	6	18	12	1	0	73	100	59	59	48	48	48	10	20	60	51	0	0.000	0.000	0.109	0.145	4.707	-0.011	0.005	80	471	100	25	52	Error	0	25	0	52	2649	7984	0.000	5.200	0	0	0
1	17	9	"hsa-miR-5006-3p"	"169136"	7580	6690	100	34	34	6	17	33	33	34	6	17	11	2	0	70	70	23	32	48	48	48	9	18	66	57	0	0.045	0.045	0.162	0.251	3.589	-0.028	0.005	80	463	100	23	23	-4.459	1	22	1	22	2680	5590	0.000	2.444	0	0	0
1	18	9	"hsa-miR-3682-5p"	"169243"	7760	6700	100	34	33	6	18	33	33	34	6	17	10	3	0	65	65	19	29	48	48	48	10	20	57	46	0	0.059	0.000	0.208	0.256	3.715	-0.023	0.002	80	459	100	18	17	-4.087	1	17	0	17	2666	5233	-0.167	1.700	0	0	0
1	19	9	"hsa-miR-4640-3p"	"169205"	7940	6700	100	32	33	6	18	34	34	34	6	17	8	3	0	151	130	57	43	48	48	49	9	18	80	76	0	-0.019	-0.012	0.054	0.066	3.961	-0.007	0.003	80	452	100	101	81	Error	-2	103	-1	82	2655	10390	-0.167	9.000	0	0	0
1	20	9	"hsa-miR-548ai/hsa-miR-570-5p"	"169078"	8120	6700	100	34	34	5	14	34	34	34	6	17	12	1	0	46	46	7	15	48	48	49	10	20	6	0	0	0.000	0.000	0.464	0.666	3.455	0.009	0.000	80	452	100	-2	-2	Error	0	-2	0	-2	2717	3660	0.000	-0.300	0	0	0
1	21	9	"hsa-miR-4764-3p"	"169130"	8300	6710	100	34	34	6	17	33	33	34	6	17	20	1	0	385	350	109	31	47	47	48	10	20	96	95	0	0.003	0.003	0.022	0.019	3.832	-0.002	0.002	80	449	100	339	304	-8.401	1	338	1	303	2705	27967	0.000	30.200	0	0	0
1	22	9	"hsa-miR-4417"	"169358"	8480	6680	100	35	35	5	14	34	34	34	6	17	12	2	0	130	478	495	103	48	48	49	10	20	57	55	0	0.012	0.002	0.017	0.031	13.092	0.001	0.002	80	495	100	83	431	-6.358	1	82	1	430	2801	38210	0.167	42.900	0	0	0
1	1	10	"Empty"	"0"	4690	6880	100	34	34	6	17	33	33	33	7	21	16	0	0	46	46	10	21	45	45	45	10	22	13	3	0	1.000	1.000	0.700	0.828	3.057	-0.171	0.034	80	485	100	2	2	0.000	1	1	1	1	2725	3640	0.143	0.100	0	0	0
1	2	10	"hsa-miR-4525"	"169278"	4870	6880	100	33	33	7	21	32	32	32	6	18	21	2	0	47	47	11	23	45	45	46	10	21	23	6	0	0.500	0.500	0.750	0.776	3.396	-0.244	0.073	80	462	100	3	3	-1.000	1	2	1	2	2617	3742	0.167	0.100	0	0	0
1	3	10	"hsa-miR-4451"	"169167"	5060	6870	100	32	32	7	21	32	32	33	6	18	20	6	0	308	608	583	95	46	46	47	10	21	65	58	0	0.000	0.000	0.011	0.030	11.025	0.000	0.001	80	457	100	262	562	Error	0	262	0	562	2597	48641	-0.167	56.100	0	0	0
1	4	10	"hsa-miR-4786-5p"	"169086"	5230	6880	100	33	33	7	21	33	33	33	7	21	13	7	0	52	52	11	21	47	47	47	10	21	28	7	0	0.000	0.000	0.518	0.608	3.376	-0.040	0.001	80	449	100	5	5	Error	0	5	0	5	2652	4142	0.000	0.500	0	0	0
1	5	10	""	"168937"	5410	6880	100	32	33	6	18	33	33	33	6	18	11	3	0	43	44	10	22	47	47	47	10	21	12	2	0	0.250	0.000	0.718	0.710	2.979	-0.248	0.050	80	461	100	-5	-3	-2.000	-1	-4	0	-3	2608	3512	0.000	-0.300	0	0	0
1	6	10	""	"168555"	5590	6880	100	32	33	6	18	33	33	33	6	18	13	2	0	42	44	9	20	46	46	46	9	19	10	2	0	0.250	0.000	0.600	0.662	3.050	-0.079	0.006	80	464	100	-5	-2	-2.000	-1	-4	0	-2	2605	3498	0.000	-0.222	0	0	0
1	7	10	""	"168688"	5780	6900	100	32	33	7	21	33	33	33	6	18	17	5	0	4640	3558	1752	49	45	45	46	9	19	98	97	0	0.000	0.000	0.002	0.002	8.158	0.000	0.001	80	446	100	4594	3513	Error	-1	4595	0	3513	2660	284603	0.000	390.222	0	0	0
1	8	10	""	"169250"	5950	6880	100	32	32	5	15	33	33	33	6	18	6	0	0	3479	2803	2400	85	45	45	46	9	19	80	72	0	0.000	0.000	0.001	0.006	16.289	0.000	0.002	80	441	100	3433	2757	Error	-1	3434	-1	2758	2566	224237	-0.167	306.333	0	0	0
1	9	10	"hsa-miR-5096"	"169398"	6130	6880	100	31	31	5	16	33	33	33	7	21	3	0	0	69	70	26	37	45	45	45	9	20	61	55	0	-0.083	-0.080	0.108	0.134	3.615	-0.026	0.004	80	442	100	22	23	Error	-2	24	-2	25	2499	5626	-0.286	2.778	0	0	0
1	10	10	"hsa-miR-4427"	"169386"	6310	6880	100	33	32	6	18	32	32	33	6	18	16	1	0	45	46	9	19	45	45	45	9	20	16	2	0	100000.000	0.000	0.636	0.700	2.939	-0.145	0.012	80	452	100	1	1	16.610	1	0	0	1	2569	3654	-0.167	0.111	0	0	0
1	11	10	""	"168607"	6490	6880	100	34	34	6	17	33	33	33	6	18	18	3	0	2416	1848	994	53	46	46	46	9	19	83	83	0	0.000	0.001	0.003	0.004	9.302	0.001	0.007	80	452	100	2371	1803	Error	1	2370	1	1802	2711	147838	0.167	200.222	0	0	0
1	12	10	"Empty"	"0"	6670	6880	100	33	33	6	18	33	33	33	6	18	17	2	0	43	45	9	20	46	46	47	10	21	10	1	0	0.000	0.000	1.000	0.809	2.922	-0.175	0.031	80	452	100	-3	-1	Error	0	-3	0	-1	2668	3567	0.000	-0.200	0	0	0
1	13	10	""	"168813"	6850	6880	100	33	33	6	18	33	33	33	6	18	11	1	0	45	45	9	20	46	46	47	12	25	7	0	0	0.000	0.000	1.000	0.877	3.394	-0.098	0.005	80	452	100	-1	-1	Error	0	-1	0	-1	2638	3634	0.000	-0.167	0	0	0
1	14	10	"Empty"	"0"	7030	6880	100	32	33	5	15	33	33	33	6	18	11	1	0	46	50	37	74	46	46	46	12	26	10	1	0	100000.000	0.000	0.540	0.507	3.737	0.000	0.000	80	452	100	-1	4	16.610	-1	0	0	4	2631	3966	0.000	0.333	0	0	0
1	15	10	"Empty"	"0"	7210	6880	100	32	33	6	18	33	33	33	6	18	10	2	0	48	48	10	20	46	46	46	9	19	16	5	0	-0.500	0.000	0.556	0.735	3.315	-0.109	0.014	80	462	100	1	2	Error	-1	2	0	2	2613	3800	0.000	0.222	0	0	0
1	16	10	"Empty"	"0"	7390	6880	100	34	33	6	18	33	33	33	6	18	16	0	0	46	46	9	19	45	45	46	10	21	11	5	0	1.000	0.000	0.708	0.830	2.978	-0.016	0.000	80	452	100	2	1	0.000	1	1	0	1	2674	3707	0.000	0.000	0	0	0
1	17	10	"Empty"	"0"	7570	6880	100	34	33	6	18	34	34	34	6	17	10	0	0	46	47	9	19	45	45	46	9	19	18	3	0	0.000	-0.500	1.000	0.821	4.089	-0.134	0.018	80	452	100	1	1	Error	0	1	-1	2	2676	3771	-0.167	0.111	0	0	0
1	18	10	"Empty"	"0"	7750	6880	100	32	33	5	15	33	33	34	6	17	11	1	0	44	46	9	19	47	47	47	10	21	8	2	0	0.333	0.000	0.500	0.478	2.839	-0.079	0.006	80	442	100	-4	-1	-1.585	-1	-3	0	-1	2633	3643	-0.167	-0.100	0	0	0
1	19	10	"Empty"	"0"	7930	6880	100	33	33	5	15	33	33	34	6	17	15	2	0	46	45	9	20	47	47	47	9	19	10	0	0	0.000	0.000	0.625	0.675	3.562	-0.123	0.010	80	442	100	-1	-2	Error	0	-1	0	-2	2669	3630	-0.167	-0.222	0	0	0
1	20	10	"Empty"	"0"	8110	6880	100	35	34	6	17	34	34	34	6	17	15	1	0	47	48	10	20	46	46	47	9	19	18	7	0	1.000	0.000	0.892	0.745	3.774	-0.114	0.012	80	450	100	2	2	0.000	1	1	0	2	2699	3801	0.000	0.111	0	0	0
1	21	10	"Empty"	"0"	8290	6880	100	35	34	6	17	34	34	34	6	17	13	1	0	46	47	9	19	46	46	46	9	19	11	2	0	100000.000	0.000	0.464	0.447	3.495	-0.044	0.002	80	430	100	1	1	16.610	1	0	0	1	2750	3720	0.000	0.111	0	0	0
1	22	10	"Empty"	"0"	8470	6880	100	34	34	6	17	34	34	35	6	17	11	2	0	46	48	8	16	47	47	48	9	18	15	3	0	0.000	0.000	0.667	0.734	3.143	0.030	0.001	80	483	100	-1	1	Error	0	-1	0	1	2728	3803	-0.167	0.000	0	0	0
1	1	11	"Empty"	"0"	4670	7070	100	33	33	7	21	32	32	33	6	18	18	5	0	43	43	8	18	44	44	44	9	20	11	1	0	-1.000	-1.000	1.351	1.119	3.039	-0.312	0.067	80	505	100	0	0	Error	1	-1	1	-1	2672	3455	0.000	-0.111	0	0	0
1	2	11	"hsa-miR-23a-5p"	"42638"	4860	7070	100	32	33	7	21	33	33	32	6	18	12	2	0	55	69	31	44	43	43	44	9	20	55	46	0	-0.083	0.000	0.363	0.307	5.138	-0.022	0.005	80	462	100	11	26	Error	-1	12	0	26	2601	5520	0.167	2.778	0	0	0
1	3	11	""	"42888"	5040	7080	100	33	33	7	21	32	32	32	6	18	17	3	0	1086	772	501	64	45	45	45	9	20	85	82	0	0.001	0.001	0.006	0.012	9.591	0.001	0.001	80	459	100	1042	728	Error	1	1041	1	727	2613	61754	0.167	80.778	0	0	0
1	4	11	"ebv-miR-BART1-3p"	"17519"	5220	7080	100	32	33	6	18	33	33	33	7	21	12	1	0	47	45	10	22	46	46	46	9	19	16	1	0	-1.000	0.000	0.829	0.751	3.526	-0.122	0.009	80	451	100	0	-1	Error	-1	1	0	-1	2627	3630	0.000	-0.111	0	0	0
1	5	11	""	"17278"	5400	7080	100	32	33	6	18	33	33	33	6	18	16	1	0	53	57	19	33	46	46	46	11	23	45	25	0	-0.143	0.000	0.519	0.534	3.592	-0.103	0.033	80	449	100	6	11	Error	-1	7	0	11	2618	4572	0.000	1.000	0	0	0
1	6	11	"hsa-miR-921"	"46507"	5570	7070	100	34	33	6	18	33	33	33	6	18	16	1	0	126	119	67	56	46	46	46	11	23	68	61	0	0.013	0.000	0.058	0.085	5.236	0.000	0.000	80	459	100	81	73	-6.322	1	80	0	73	2626	9485	0.000	6.636	0	0	0
1	7	11	"hsa-miR-181a-2-3p"	"17928"	5770	7070	100	33	32	6	18	33	33	33	6	18	12	2	0	66	79	38	48	45	45	45	9	20	60	52	0	0.000	-0.029	0.215	0.242	5.490	-0.020	0.006	80	436	100	21	33	Error	0	21	-1	34	2576	6293	-0.167	3.778	0	0	0
1	8	11	""	"42826"	5940	7070	100	31	32	7	21	33	33	33	6	18	15	2	0	538	429	328	76	44	44	45	9	20	77	67	0	-0.004	-0.003	0.012	0.030	10.928	0.000	0.000	80	440	100	492	384	Error	-2	494	-1	385	2583	34284	-0.167	42.667	0	0	0
1	9	11	""	"17537"	6120	7060	100	33	33	6	18	33	33	33	6	18	21	1	0	77	189	165	87	45	45	45	9	20	57	51	0	0.000	0.000	0.116	0.130	9.825	0.001	0.000	80	458	100	32	144	Error	0	32	0	144	2652	15129	0.000	16.000	0	0	0
1	10	11	""	"42722"	6300	7070	100	34	33	6	18	33	33	33	6	18	13	2	0	45	45	9	20	45	45	45	9	20	18	2	0	100000.000	0.000	1.000	0.789	3.434	-0.111	0.007	80	452	100	1	0	16.610	1	0	0	0	2671	3615	0.000	0.000	0	0	0
1	11	11	""	"42645"	6480	7070	100	32	33	6	18	33	33	33	6	18	10	2	0	48	52	17	32	44	44	45	9	20	36	22	0	-0.250	0.000	0.343	0.420	3.421	-0.002	0.000	80	452	100	3	8	Error	-1	4	0	8	2613	4147	0.000	0.778	0	0	0
1	12	11	""	"46636"	6660	7070	100	33	33	7	21	33	33	33	6	18	21	1	0	151	158	111	70	44	44	45	9	20	65	57	0	0.000	0.000	0.076	0.099	5.512	-0.006	0.004	80	462	100	107	114	Error	0	107	0	114	2620	12607	0.000	12.556	0	0	0
1	13	11	"hsa-miR-502-5p"	"11134"	6850	7070	100	33	33	6	18	33	33	33	6	18	16	3	0	69	65	22	33	43	43	44	9	20	62	53	0	0.000	0.000	0.172	0.192	3.818	-0.045	0.011	80	462	100	26	22	Error	0	26	0	22	2610	5211	0.000	2.333	0	0	0
1	14	11	""	"17295"	7030	7070	100	33	34	5	14	33	33	33	6	18	10	1	0	3802	2496	1771	70	44	44	44	9	20	82	80	0	0.000	0.000	0.002	0.005	17.302	0.000	0.009	80	461	100	3758	2453	Error	0	3758	1	2452	2692	199676	0.167	272.444	0	0	0
1	15	11	""	"32825"	7210	7070	100	34	33	7	21	33	33	33	6	18	16	5	0	142	156	110	70	45	45	45	8	17	62	60	0	0.010	0.000	0.100	0.095	6.088	-0.004	0.002	80	452	100	98	111	-6.600	1	97	0	111	2656	12503	0.000	13.875	0	0	0
1	16	11	""	"46276"	7390	7070	100	34	34	6	17	33	33	33	6	18	15	1	0	46	46	10	21	45	45	45	9	20	17	2	0	1.000	1.000	0.400	0.408	2.410	-0.009	0.001	80	461	100	2	2	0.000	1	1	1	1	2700	3674	0.167	0.111	0	0	0
1	17	11	"hsa-miR-508-5p"	"42812"	7570	7070	100	33	34	6	17	34	34	34	5	14	20	6	0	666	488	334	68	44	44	45	9	20	76	73	0	-0.002	0.000	0.018	0.029	9.659	0.001	0.001	80	440	100	621	444	Error	-1	622	0	444	2723	39065	0.000	49.222	0	0	0
1	18	11	"hsa-miR-19b-2-5p"	"42918"	7740	7070	100	34	33	5	15	34	34	34	6	17	11	0	0	44	44	9	20	45	45	45	9	20	13	2	0	0.000	1.000	0.571	0.683	3.185	-0.025	0.001	80	440	100	-1	-2	Error	0	-1	-1	-1	2677	3538	-0.167	-0.111	0	0	0
1	19	11	""	"46457"	7920	7070	100	33	34	5	14	33	33	33	6	18	12	2	0	67	67	22	32	46	46	46	9	19	63	55	0	0.000	0.048	0.232	0.234	4.029	-0.025	0.004	80	462	100	21	22	Error	0	21	1	21	2690	5332	0.167	2.333	0	0	0
1	20	11	""	"42469"	8110	7080	100	34	34	6	17	33	33	33	6	18	18	2	0	54	55	15	27	46	46	46	9	19	45	23	0	0.125	0.111	0.348	0.442	3.662	-0.008	0.000	80	448	100	9	10	-3.000	1	8	1	9	2731	4406	0.167	1.000	0	0	0
1	21	11	""	"27575"	8280	7070	100	34	34	6	17	33	33	33	6	18	15	1	0	349	398	359	90	46	46	46	9	19	63	56	0	0.003	0.003	0.014	0.035	12.253	0.001	0.001	80	440	100	304	353	-8.243	1	303	1	352	2724	31837	0.167	39.111	0	0	0
1	22	11	"Empty"	"0"	8460	7060	100	34	34	6	17	34	34	34	6	17	15	3	0	46	47	9	19	46	46	46	9	19	17	5	0	0.000	0.000	0.429	0.531	3.156	-0.085	0.004	80	496	100	0	1	Error	0	0	0	1	2741	3742	0.000	0.111	0	0	0
1	1	12	""	"46481"	4690	7270	100	34	33	7	21	33	33	33	7	21	15	0	0	45	45	10	22	44	44	44	9	20	22	2	0	1.000	0.000	0.500	0.622	2.822	-0.258	0.047	80	469	100	2	1	0.000	1	1	0	1	2642	3624	0.000	0.111	0	0	0
1	2	12	""	"-1"	4850	7260	100	32	33	6	18	33	33	33	6	18	13	2	0	579	424	298	70	44	44	44	9	20	73	70	0	-0.002	0.000	0.014	0.020	7.888	0.000	0.000	80	427	100	534	380	Error	-1	535	0	380	2602	33923	0.000	42.222	0	0	0
1	3	12	"kshv-miR-K12-12-5p"	"42516"	5030	7260	100	32	32	6	18	33	33	33	6	18	12	1	0	50	50	12	24	44	44	44	9	20	37	16	0	-0.167	-0.167	0.500	0.637	3.416	-0.241	0.052	80	452	100	5	5	Error	-1	6	-1	6	2583	3990	-0.167	0.667	0	0	0
1	4	12	"hsa-miR-1270"	"46752"	5220	7260	100	34	34	7	20	32	32	33	7	21	26	5	0	250	411	378	91	44	44	44	10	22	60	57	0	0.010	0.005	0.021	0.047	11.854	0.000	0.000	80	452	100	208	369	-6.687	2	206	2	367	2733	32887	0.143	36.700	0	0	0
1	5	12	""	"46807"	5400	7270	100	33	33	6	18	33	33	33	7	21	10	0	0	409	319	196	61	44	44	45	10	22	81	76	0	0.000	0.000	0.016	0.040	9.151	-0.003	0.005	80	440	100	365	275	Error	0	365	0	275	2630	25511	0.000	27.400	0	0	0
1	6	12	"hsa-miR-1248"	"46427"	5570	7260	100	35	34	6	17	33	33	33	6	18	22	3	0	60	61	19	31	44	44	45	9	20	56	42	0	0.125	0.059	0.317	0.330	3.786	-0.049	0.008	80	440	100	18	18	-3.000	2	16	1	17	2751	4880	0.167	1.778	0	0	0
1	7	12	""	"42821"	5760	7260	100	33	34	7	20	33	33	33	6	18	22	5	0	55	57	14	24	43	43	43	9	20	57	28	0	0.000	0.071	0.357	0.326	4.348	-0.039	0.003	80	471	100	12	15	Error	0	12	1	14	2683	4523	0.167	1.556	0	0	0
1	8	12	""	"46279"	5940	7260	100	32	33	6	18	33	33	33	6	18	12	3	0	42	42	8	19	43	43	43	9	20	6	3	0	1.000	0.000	0.875	0.860	3.525	-0.205	0.028	80	461	100	-2	-1	0.000	-1	-1	0	-1	2634	3375	0.000	-0.111	0	0	0
1	9	12	"hsa-miR-31-5p"	"11052"	6120	7270	100	34	34	6	17	33	33	33	6	18	13	6	0	362	279	189	67	43	43	43	9	20	75	68	0	0.003	0.004	0.015	0.032	7.772	0.004	0.007	80	468	100	320	237	-8.317	1	319	1	236	2715	22326	0.167	26.222	0	0	0
1	10	12	"hsa-miR-943"	"42696"	6300	7260	100	33	34	6	17	33	33	33	6	18	16	3	0	2043	1450	1039	71	43	43	43	8	18	80	80	0	0.000	0.001	0.004	0.023	22.238	0.000	0.001	80	440	100	2000	1408	Error	0	2000	1	1407	2711	116038	0.167	175.875	0	0	0
1	11	12	"hsa-miR-586"	"42754"	6470	7260	100	33	34	7	20	33	33	33	6	18	16	5	0	45	45	9	20	44	44	44	9	20	17	2	0	0.000	1.000	0.571	0.804	2.975	-0.035	0.001	80	449	100	1	2	Error	0	1	1	1	2711	3630	0.167	0.111	0	0	0
1	12	12	""	"42632"	6650	7260	100	33	33	6	18	33	33	33	6	18	17	2	0	46	46	9	19	42	42	43	9	20	20	3	0	0.000	0.000	0.683	0.721	3.610	-0.058	0.003	80	462	100	4	4	Error	0	4	0	4	2676	3669	0.000	0.333	0	0	0
1	13	12	"hsa-miR-597-5p"	"42818"	6840	7260	100	33	33	6	18	33	33	33	6	18	15	0	0	132	117	66	56	43	43	44	9	20	68	65	0	0.000	0.000	0.062	0.098	5.607	-0.001	0.000	80	462	100	89	74	Error	0	89	0	74	2675	9371	0.000	8.111	0	0	0
1	14	12	"hsa-miR-149-5p"	"42810"	7020	7270	100	33	33	5	15	33	33	33	6	18	13	1	0	84	79	35	44	44	44	44	9	20	63	61	0	0.000	0.000	0.218	0.276	4.287	-0.026	0.012	80	451	100	40	35	Error	0	40	0	35	2673	6357	0.000	3.889	0	0	0
1	15	12	"hsa-miR-634"	"42591"	7200	7260	100	33	33	7	21	34	34	34	6	17	11	3	0	179	154	99	64	44	44	45	9	20	68	63	0	-0.007	-0.009	0.130	0.151	8.132	-0.001	0.000	80	452	100	134	109	Error	-1	135	-1	110	2663	12298	-0.167	12.111	0	0	0
1	16	12	"ebv-miR-BART20-3p"	"17585"	7380	7270	100	32	33	6	18	33	33	34	6	17	15	3	0	55	55	14	25	44	44	44	9	20	53	22	0	-0.091	0.000	0.483	0.457	3.752	-0.049	0.004	80	462	100	10	11	Error	-1	11	0	11	2677	4371	-0.167	1.222	0	0	0
1	17	12	"hsa-miR-1180-3p"	"42848"	7560	7260	100	34	34	6	17	34	34	34	6	17	13	1	0	48	48	9	18	44	44	45	9	20	27	6	0	0.000	0.000	1.000	0.805	3.064	-0.147	0.019	80	461	100	4	4	Error	0	4	0	4	2708	3866	0.000	0.333	0	0	0
1	18	12	"hsa-miR-24-3p"	"17506"	7740	7260	100	33	34	6	17	34	34	34	6	17	17	1	0	5574	4727	3982	84	44	44	44	9	20	76	73	0	0.000	0.000	0.002	0.008	26.578	0.000	0.009	80	460	100	5529	4683	Error	-1	5530	0	4683	2706	378186	0.000	520.333	0	0	0
1	19	12	""	"42919"	7920	7260	100	33	33	6	18	34	34	34	6	17	13	1	0	46	46	10	21	44	44	45	9	20	17	8	0	-0.500	-0.500	0.420	0.618	3.445	-0.011	0.000	80	452	100	1	1	Error	-1	2	-1	2	2651	3701	-0.167	0.111	0	0	0
1	20	12	""	"42937"	8100	7260	100	35	35	6	17	34	34	34	6	17	18	0	0	46	46	10	21	45	45	45	9	20	18	5	0	1.000	1.000	0.700	0.658	3.320	-0.007	0.000	80	430	100	2	2	0.000	1	1	1	1	2769	3708	0.167	0.111	0	0	0
1	21	12	"kshv-miR-K12-3-5p"	"42795"	8270	7260	100	34	34	6	17	34	34	34	6	17	13	0	0	423	380	308	81	45	45	45	9	20	67	63	0	0.000	0.000	0.027	0.048	8.928	-0.002	0.005	80	452	100	378	335	Error	0	378	0	335	2695	30369	0.000	37.222	0	0	0
1	22	12	"ebv-miR-BART10-5p"	"42485"	8460	7290	100	34	34	6	17	34	34	34	6	17	20	3	0	51	53	14	26	45	45	46	9	19	40	20	0	0.000	0.000	0.500	0.625	4.125	0.009	0.000	80	483	100	6	8	Error	0	6	0	8	2751	4261	0.000	0.778	0	0	0
1	1	13	""	"11271"	4680	7460	100	34	33	6	18	33	33	33	7	21	11	2	0	76	73	28	38	44	44	44	10	22	66	58	0	0.031	0.000	0.140	0.170	2.862	-0.011	0.001	80	472	100	33	29	-5.000	1	32	0	29	2654	5873	0.000	2.900	0	0	0
1	2	13	"hsa-miR-1267"	"46633"	4850	7450	100	33	33	6	18	32	32	33	7	21	12	0	0	61	64	22	34	43	43	44	9	20	62	50	0	0.056	0.048	0.236	0.247	4.439	-0.061	0.019	80	448	100	19	22	-4.170	1	18	1	21	2662	5118	0.000	2.222	0	0	0
1	3	13	""	"-1"	5030	7450	100	33	32	7	21	33	33	33	6	18	11	2	0	587	589	505	85	44	44	44	9	20	68	61	0	0.000	-0.002	0.013	0.041	14.260	0.000	0.000	80	470	100	543	544	Error	0	543	-1	545	2590	47155	-0.167	60.556	0	0	0
1	4	13	"hsa-miR-450b-5p"	"42896"	5220	7450	100	32	33	8	24	33	33	33	7	21	8	1	0	49	51	12	23	44	44	44	9	20	36	15	0	-0.200	0.000	0.600	0.666	2.833	-0.132	0.012	80	462	100	4	7	Error	-1	5	0	7	2607	4042	0.000	0.778	0	0	0
1	5	13	""	"42685"	5400	7460	100	33	33	7	21	33	33	33	7	21	12	2	0	78	77	30	38	43	43	43	9	20	76	65	0	0.000	0.000	0.154	0.184	4.337	-0.023	0.005	80	419	100	35	34	Error	0	35	0	34	2625	6129	0.000	3.778	0	0	0
1	6	13	"hsa-miR-504-5p"	"28480"	5570	7440	100	34	34	7	20	33	33	33	7	21	12	2	0	49	51	12	23	42	42	43	9	20	42	20	0	0.143	0.111	0.429	0.382	3.320	-0.160	0.027	80	439	100	8	10	-2.807	1	7	1	9	2683	4042	0.143	0.889	0	0	0
1	7	13	"hsa-miR-1307-3p"	"42681"	5750	7460	100	33	33	6	18	33	33	33	7	21	11	0	0	55	56	19	33	42	42	43	9	20	55	41	0	0.000	0.000	0.254	0.305	3.731	-0.059	0.009	80	451	100	13	14	Error	0	13	0	14	2649	4516	0.000	1.444	0	0	0
1	8	13	"hcmv-miR-UL36-3p"	"42610"	5930	7460	100	33	33	6	18	33	33	33	6	18	17	1	0	45	46	9	19	43	43	43	9	20	21	6	0	0.000	0.000	0.775	0.863	2.934	-0.174	0.025	80	451	100	2	3	Error	0	2	0	3	2608	3657	0.000	0.333	0	0	0
1	9	13	"hsa-miR-103a-3p"	"10919"	6110	7460	100	33	33	6	18	33	33	33	6	18	13	1	0	1964	1284	963	75	42	42	43	9	20	82	75	0	0.000	0.000	0.004	0.010	11.231	0.000	0.000	80	430	100	1922	1242	Error	0	1922	0	1242	2646	102709	0.000	137.889	0	0	0
1	10	13	""	"17388"	6290	7450	100	33	34	7	20	32	32	33	6	18	22	5	0	67	69	30	43	42	42	42	9	21	62	55	0	0.040	0.074	0.222	0.266	4.398	-0.031	0.007	80	462	100	26	29	-4.644	1	25	2	27	2694	5492	0.167	3.000	0	0	0
1	11	13	""	"42767"	6480	7460	100	33	33	7	21	32	32	33	6	18	16	5	0	228	180	110	61	42	42	43	9	20	70	66	0	0.005	0.007	0.054	0.069	6.232	-0.002	0.000	80	449	100	187	139	-7.539	1	186	1	138	2608	14409	0.000	15.222	0	0	0
1	12	13	""	"11021"	6650	7450	100	34	34	6	17	33	33	33	6	18	15	5	0	43	45	11	24	42	42	43	10	23	21	3	0	1.000	0.333	0.702	0.733	3.315	-0.116	0.011	80	440	100	2	4	0.000	1	1	1	3	2695	3566	0.167	0.200	0	0	0
1	13	13	"hsa-miR-1225-5p"	"46541"	6830	7450	100	33	33	6	18	33	33	33	6	18	10	2	0	47	46	11	23	43	43	44	10	22	18	3	0	0.000	0.000	0.714	0.678	3.809	-0.046	0.003	80	452	100	4	3	Error	0	4	0	3	2600	3677	0.000	0.200	0	0	0
1	14	13	"hsa-miR-105-5p"	"5250"	7010	7450	100	33	33	7	21	34	34	34	6	17	10	2	0	59	62	19	30	43	43	44	9	20	60	47	0	-0.062	-0.053	0.303	0.326	3.364	-0.001	0.000	80	442	100	15	18	Error	-1	16	-1	19	2648	4960	-0.167	2.000	0	0	0
1	15	13	"hsa-miR-2110"	"42734"	7200	7450	100	33	34	6	17	33	33	33	6	18	18	2	0	55	64	26	40	43	43	43	8	18	53	47	0	0.000	0.048	0.235	0.242	4.491	-0.053	0.022	80	437	100	12	22	Error	0	12	1	21	2684	5123	0.167	2.625	0	0	0
1	16	13	""	"46518"	7360	7460	100	34	34	6	17	34	34	34	6	17	12	6	0	47	49	12	24	43	43	43	9	20	35	15	0	0.000	0.000	0.625	0.701	4.157	-0.075	0.005	80	428	100	4	6	Error	0	4	0	6	2734	3946	0.000	0.667	0	0	0
1	17	13	""	"42665"	7550	7460	100	33	32	7	21	34	34	33	6	18	11	2	0	50	51	11	21	42	42	43	8	18	47	20	0	-0.125	-0.222	0.523	0.496	3.360	-0.104	0.014	80	471	100	7	7	Error	-1	8	-2	9	2597	4050	-0.167	1.000	0	0	0
1	18	13	""	"46923"	7740	7460	100	35	35	6	17	34	34	34	6	17	18	2	0	807	572	387	67	43	43	44	9	20	77	73	0	0.001	0.002	0.010	0.016	9.099	0.001	0.002	80	448	100	765	530	-9.577	1	764	1	529	2793	45738	0.167	58.667	0	0	0
1	19	13	"hsa-miR-1203"	"46411"	7910	7450	100	35	35	5	14	34	34	34	6	17	15	1	0	44	44	8	18	44	44	44	9	20	10	1	0	100000.000	100000.000	0.600	0.579	2.788	-0.057	0.002	80	440	100	1	1	16.610	1	0	1	0	2776	3504	0.167	0.000	0	0	0
1	20	13	"hsa-miR-1263"	"46747"	8090	7450	100	36	36	5	13	34	34	34	6	17	20	2	0	45	45	8	17	44	44	45	9	20	10	1	0	2.000	2.000	0.500	0.530	2.908	-0.113	0.006	80	452	100	3	3	1.000	2	1	2	1	2900	3573	0.333	0.000	0	0	0
1	21	13	""	"146183"	8270	7450	100	35	35	5	14	34	34	34	6	17	13	3	0	44	45	8	17	45	45	46	9	19	11	3	0	-1.000	100000.000	0.667	0.766	2.759	0.014	0.000	80	452	100	0	1	Error	1	-1	1	0	2814	3573	0.167	-0.111	0	0	0
1	22	13	"hsa-miR-3927-3p"	"146190"	8450	7450	100	34	35	5	14	34	34	34	6	17	12	1	0	47	47	10	21	45	45	46	9	19	21	8	0	0.000	0.500	0.571	0.526	3.074	0.006	0.000	80	458	100	2	3	Error	0	2	1	2	2775	3796	0.167	0.111	0	0	0
1	1	14	""	"146013"	4670	7650	100	33	32	6	18	32	32	32	6	18	16	1	0	50	50	12	24	42	42	44	9	20	46	17	0	0.125	0.000	0.429	0.389	2.973	-0.129	0.027	80	474	100	9	8	-3.000	1	8	0	8	2575	4020	0.000	0.667	0	0	0
1	2	14	"hsa-miR-1914-3p"	"146061"	4850	7650	100	34	33	6	18	32	32	32	6	18	22	2	0	48	47	10	21	43	43	44	9	20	27	7	0	0.400	0.250	0.640	0.642	2.416	-0.218	0.038	80	450	100	7	5	-1.322	2	5	1	4	2666	3754	0.167	0.333	0	0	0
1	3	14	"spike_control_v2_17"	"25557"	5030	7650	100	33	33	7	21	33	33	33	6	18	15	6	0	3411	2305	1663	72	43	43	44	9	20	82	77	0	0.000	0.000	0.002	0.004	10.092	0.000	0.000	80	450	100	3368	2262	Error	0	3368	0	2262	2647	184367	0.000	251.222	0	0	0
1	4	14	""	"-1"	5210	7640	100	34	33	7	21	33	33	33	6	18	15	3	0	355	251	172	68	43	43	43	8	18	71	68	0	0.003	0.000	0.027	0.048	7.651	0.001	0.000	80	460	100	313	208	-8.285	1	312	0	208	2648	20117	0.000	26.000	0	0	0
1	5	14	""	"146060"	5390	7630	100	34	34	6	17	33	33	34	6	17	16	3	0	649	648	571	88	42	42	42	8	19	68	65	0	0.002	0.002	0.005	0.013	12.561	0.000	0.001	80	438	100	608	607	-9.246	1	607	1	606	2699	51812	0.000	75.750	0	0	0
1	6	14	""	"145658"	5570	7640	100	33	33	6	18	33	33	33	7	21	12	0	0	2452	1675	1360	81	42	42	42	9	21	75	68	0	0.000	0.000	0.003	0.011	15.227	0.000	0.002	80	460	100	2410	1633	Error	0	2410	0	1633	2661	134017	0.000	181.444	0	0	0
1	7	14	""	"146079"	5750	7640	100	33	33	7	21	33	33	33	6	18	15	3	0	46	47	10	21	42	42	43	9	20	26	8	0	0.000	0.000	0.750	0.726	3.288	-0.191	0.025	80	451	100	4	5	Error	0	4	0	5	2639	3723	0.000	0.444	0	0	0
1	8	14	""	"146199"	5930	7640	100	33	33	7	21	33	33	34	6	17	13	3	0	61	64	22	34	42	42	43	9	20	58	50	0	0.000	0.000	0.145	0.229	3.638	-0.040	0.007	80	442	100	19	22	Error	0	19	0	22	2648	5084	-0.167	2.333	0	0	0
1	9	14	"hsa-miR-1909-5p"	"146138"	6110	7630	100	32	33	6	18	33	33	33	6	18	13	2	0	46	48	11	22	41	41	42	8	19	41	17	0	-0.200	0.000	0.455	0.530	3.051	-0.167	0.025	80	439	100	4	7	Error	-1	5	0	7	2600	3806	0.000	0.750	0	0	0
1	10	14	""	"146177"	6290	7640	100	32	32	7	21	33	33	33	6	18	17	5	0	52	54	12	22	42	42	42	8	19	58	35	0	-0.100	-0.083	0.583	0.637	3.283	-0.064	0.005	80	453	100	9	11	Error	-1	10	-1	12	2598	4281	-0.167	1.500	0	0	0
1	11	14	"hsv1-miR-H6-3p"	"146117"	6470	7640	100	34	34	7	20	33	33	33	6	18	15	5	0	300	272	199	73	42	42	42	9	21	68	65	0	0.004	0.004	0.022	0.037	8.440	0.004	0.008	80	453	100	259	231	-8.011	1	258	1	230	2689	21738	0.167	25.556	0	0	0
1	12	14	""	"146028"	6660	7640	100	33	33	6	18	33	33	33	6	18	15	5	0	66	71	31	43	42	42	43	9	20	57	51	0	0.000	0.000	0.167	0.260	5.413	0.001	0.000	80	471	100	24	29	Error	0	24	0	29	2674	5719	0.000	3.111	0	0	0
1	13	14	""	"146212"	6840	7640	100	35	34	6	17	34	34	33	6	18	12	1	0	44	45	9	20	42	42	43	10	23	20	6	0	0.500	0.000	0.596	0.597	3.081	-0.086	0.004	80	461	100	3	3	-1.000	1	2	0	3	2706	3631	0.167	0.200	0	0	0
1	14	14	""	"146209"	7020	7630	100	34	33	6	18	34	34	34	6	17	11	0	0	2880	1907	1409	73	43	43	44	9	20	78	76	0	0.000	-0.001	0.002	0.004	8.695	0.000	0.000	80	439	100	2837	1863	Error	0	2837	-1	1864	2664	152547	-0.167	207.000	0	0	0
1	15	14	"spike_control_v2_32"	"28393"	7190	7640	100	33	34	6	17	33	33	33	6	18	15	3	0	4084	2677	2103	78	43	43	44	8	18	77	72	0	0.000	0.000	0.002	0.005	16.216	0.000	0.010	80	450	100	4041	2635	Error	0	4041	1	2634	2702	214199	0.167	329.125	0	0	0
1	16	14	""	"146220"	7380	7640	100	34	34	7	20	34	34	34	6	17	21	2	0	558	459	349	76	43	43	44	9	20	71	70	0	0.000	0.000	0.012	0.025	9.507	0.001	0.001	80	440	100	515	416	Error	0	515	0	416	2737	36714	0.000	46.111	0	0	0
1	17	14	"hsa_negative_control_7"	"10902"	7550	7640	100	33	34	5	14	33	33	33	6	18	15	1	0	43	42	6	14	43	43	44	9	20	2	0	0	0.000	-1.000	0.900	0.895	2.257	-0.171	0.013	80	420	100	0	0	Error	0	0	1	-1	2694	3362	0.167	-0.222	0	0	0
1	18	14	""	"146055"	7730	7640	100	34	34	6	17	34	34	34	6	17	11	1	0	825	585	416	71	43	43	44	9	20	76	71	0	0.000	0.000	0.009	0.017	10.996	-0.001	0.003	80	451	100	782	542	Error	0	782	0	542	2700	46779	0.000	60.111	0	0	0
1	19	14	"spike_control_v2_43"	"29146"	7910	7640	100	34	34	7	20	34	34	34	6	17	17	2	0	218	201	137	68	44	44	44	9	20	71	66	0	0.000	0.000	0.055	0.082	7.548	0.001	0.000	80	463	100	174	157	Error	0	174	0	157	2734	16044	0.000	17.444	0	0	0
1	20	14	"hsa-miR-625-5p"	"145831"	8100	7640	100	35	35	5	14	34	34	34	6	17	8	2	0	52	56	18	32	44	44	45	8	17	48	35	0	0.125	0.083	0.250	0.362	3.431	-0.027	0.002	80	463	100	9	13	-3.000	1	8	1	12	2789	4470	0.167	1.375	0	0	0
1	21	14	"hsa-miR-646"	"145963"	8280	7640	100	35	35	5	14	34	34	35	6	17	16	2	0	42	43	8	18	44	44	45	8	17	12	2	0	-0.500	-1.000	0.750	0.753	3.276	0.104	0.006	80	452	100	-1	0	Error	1	-2	1	-1	2795	3435	0.000	-0.250	0	0	0
1	22	14	"hsa-miR-1247-5p"	"145977"	8460	7650	100	33	34	6	17	35	35	35	6	17	10	1	0	101	92	42	45	45	45	45	8	17	68	61	0	-0.036	-0.021	0.182	0.215	6.888	-0.012	0.003	80	483	100	54	46	Error	-2	56	-1	47	2688	7387	-0.167	5.875	0	0	0
1	1	15	"hsa-miR-501-5p"	"145675"	4670	7830	100	32	33	7	21	33	33	33	6	18	13	5	0	395	324	230	70	42	42	43	9	20	76	70	0	-0.003	0.000	0.048	0.071	9.867	-0.001	0.001	80	475	100	352	282	Error	-1	353	0	282	2612	25884	0.000	31.222	0	0	0
1	2	15	"hsa-miR-125b-1-3p"	"145838"	4850	7830	100	32	32	7	21	32	32	33	6	18	15	5	0	63	74	33	44	43	43	43	9	20	61	52	0	0.000	0.000	0.218	0.220	5.054	-0.023	0.006	80	442	100	20	31	Error	0	20	0	31	2599	5892	-0.167	3.444	0	0	0
1	3	15	""	"145953"	5030	7830	100	33	33	7	21	33	33	33	8	24	12	1	0	3543	2374	1941	81	43	43	48	116	241	70	67	0	0.000	0.000	0.002	0.006	15.635	0.001	0.022	80	442	100	3500	2331	Error	0	3500	0	2331	2670	189904	0.000	20.052	0	0	0
1	4	15	"hsa-miR-512-5p"	"145690"	5210	7840	100	33	33	6	18	33	33	33	6	18	13	1	0	50	52	14	26	42	42	42	8	19	47	28	0	0.000	0.000	0.417	0.456	3.428	-0.108	0.020	80	460	100	8	10	Error	0	8	0	10	2646	4156	0.000	1.250	0	0	0
1	5	15	""	"-1"	5390	7830	100	34	34	6	17	33	33	33	7	21	15	5	0	1692	1116	830	74	42	42	43	15	34	76	72	0	0.001	0.001	0.005	0.011	10.009	0.000	0.000	80	460	100	1651	1075	Error	1	1650	1	1074	2729	89261	0.143	71.533	0	0	0
1	6	15	"hsa-miR-150-5p"	"145678"	5570	7830	100	33	33	6	18	33	33	33	6	18	13	2	0	392	293	197	67	41	41	42	15	35	73	71	0	0.000	0.000	0.021	0.048	7.464	-0.003	0.004	80	452	100	351	252	Error	0	351	0	252	2601	23424	0.000	16.733	0	0	0
1	7	15	""	"145884"	5760	7840	100	34	33	6	18	33	33	33	6	18	12	1	0	86	81	33	40	41	41	41	8	19	73	68	0	0.022	0.000	0.106	0.139	4.623	-0.004	0.000	80	461	100	46	40	-5.492	1	45	0	40	2675	6474	0.000	5.000	0	0	0
1	8	15	"hsa-miR-648"	"145715"	5940	7830	100	33	33	6	18	33	33	33	6	18	11	1	0	45	46	18	39	40	40	41	8	19	35	13	0	0.000	0.000	0.667	0.618	3.339	-0.107	0.025	80	452	100	5	6	Error	0	5	0	6	2627	3713	0.000	0.625	0	0	0
1	9	15	"hsa-miR-27b-3p"	"147199"	6120	7830	100	34	33	6	18	33	33	33	6	18	17	3	0	2025	1591	1414	88	40	40	41	8	19	77	67	0	0.001	0.000	0.004	0.010	13.790	0.000	0.001	80	471	100	1986	1551	Error	1	1985	0	1551	2674	127265	0.000	193.750	0	0	0
1	10	15	"hsa-miR-4309"	"147535"	6310	7830	100	32	33	6	18	33	33	33	6	18	10	2	0	240	185	128	69	42	42	42	8	19	66	63	0	-0.005	0.000	0.045	0.064	5.461	0.001	0.000	80	471	100	197	143	Error	-1	198	0	143	2612	14773	0.000	17.875	0	0	0
1	11	15	"hsa-miR-3152-3p"	"147892"	6490	7830	100	34	32	6	18	33	33	33	6	18	11	0	0	42	43	8	18	42	42	43	9	20	13	0	0	100000.000	-1.000	1.200	1.061	3.789	-0.207	0.025	80	453	100	1	0	16.610	1	0	-1	1	2578	3418	-0.167	0.000	0	0	0
1	12	15	""	"147890"	6670	7840	100	33	33	6	18	34	34	34	6	17	11	1	0	289	232	142	61	42	42	43	8	18	77	73	0	-0.004	-0.005	0.029	0.042	7.407	0.002	0.001	80	451	100	246	189	Error	-1	247	-1	190	2608	18532	-0.167	23.625	0	0	0
1	13	15	"hsa-miR-4305"	"147611"	6850	7840	100	33	33	6	18	34	34	34	6	17	15	0	0	142	123	58	47	42	42	42	8	19	77	73	0	-0.010	-0.012	0.073	0.095	5.162	-0.004	0.001	80	451	100	99	80	Error	-1	100	-1	81	2655	9870	-0.167	10.125	0	0	0
1	14	15	""	"147934"	7030	7830	100	33	33	6	18	33	33	33	6	18	15	2	0	62	115	83	72	42	42	43	8	18	58	52	0	0.000	0.000	0.162	0.141	5.020	-0.006	0.003	80	449	100	20	73	Error	0	20	0	73	2658	9186	0.000	9.000	0	0	0
1	15	15	"hsa-miR-4294"	"147627"	7200	7830	100	33	33	5	15	33	33	34	6	17	7	2	0	42	43	10	23	42	42	43	8	18	20	7	0	0.000	0.000	0.866	0.708	2.743	-0.066	0.003	80	440	100	0	1	Error	0	0	0	1	2663	3412	-0.167	0.000	0	0	0
1	16	15	"hsa-miR-4276"	"147770"	7380	7830	100	33	34	5	14	34	34	34	6	17	12	1	0	41	42	8	19	43	43	44	9	20	10	1	0	0.500	0.000	0.800	0.835	3.258	-0.050	0.002	80	468	100	-3	-1	-1.000	-1	-2	0	-1	2696	3322	0.000	-0.222	0	0	0
1	17	15	"hsa-let-7b-5p"	"147165"	7560	7820	100	34	34	6	17	33	33	34	6	17	18	2	0	82	2810	3282	116	44	44	43	9	20	62	53	0	0.026	0.000	0.010	0.022	37.583	0.000	0.001	80	450	100	39	2767	-5.248	1	38	1	2766	2685	224792	0.000	307.444	0	0	0
1	18	15	"hsa-miR-4320"	"147705"	7740	7840	100	34	34	7	20	33	33	34	6	17	21	7	0	50	52	15	28	43	43	44	9	20	42	23	0	0.143	0.111	0.500	0.556	2.890	0.036	0.003	80	461	100	8	10	-2.807	1	7	1	9	2755	4126	0.000	0.889	0	0	0
1	19	15	"hsa-miR-466"	"147848"	7930	7830	100	33	34	5	14	34	34	34	6	17	7	1	0	43	43	8	18	44	44	44	9	20	7	0	0	1.000	0.000	0.500	0.587	2.957	-0.367	0.035	80	473	100	-2	-1	0.000	-1	-1	0	-1	2695	3420	0.000	-0.111	0	0	0
1	20	15	"hsv2-miR-H6-3p"	"147900"	8120	7830	100	35	34	5	14	34	34	34	6	17	12	1	0	467	364	229	62	44	44	44	9	20	77	73	0	0.002	0.000	0.012	0.024	9.156	0.001	0.001	80	447	100	424	320	-8.725	1	423	0	320	2753	29111	0.000	35.556	0	0	0
1	21	15	"hsa-miR-3175"	"147891"	8280	7830	100	34	33	6	18	34	34	35	6	17	10	0	0	72	110	75	68	44	44	44	8	18	53	52	0	0.000	-0.015	0.182	0.155	6.974	-0.008	0.004	80	436	100	28	65	Error	0	28	-1	66	2671	8832	-0.333	8.250	0	0	0
1	22	15	""	"147873"	8470	7830	100	33	35	6	17	34	34	35	6	17	17	1	0	55	57	16	28	44	44	45	8	17	51	40	0	-0.091	0.077	0.375	0.401	3.369	-0.025	0.002	80	474	100	10	14	Error	-1	11	1	13	2762	4526	0.000	1.500	0	0	0
1	1	16	"hsa-miR-200b-3p"	"147186"	4690	8020	100	33	33	7	21	32	32	33	6	18	21	5	0	822	996	918	92	42	42	43	9	20	70	62	0	0.001	0.001	0.010	0.027	14.220	0.000	0.001	80	482	100	781	955	-9.607	1	780	1	954	2636	79656	0.000	105.889	0	0	0
1	2	16	""	"147844"	4860	8020	100	33	33	6	18	33	33	33	7	21	10	1	0	43	50	54	108	42	42	43	9	20	20	5	0	0.000	0.000	0.667	0.628	4.359	-0.007	0.001	80	440	100	1	8	Error	0	1	0	8	2614	3981	0.000	0.778	0	0	0
1	3	16	""	"147283"	5040	8020	100	33	33	7	21	33	33	33	8	24	8	2	0	176	155	90	58	41	41	48	115	239	55	7	0	0.000	0.000	0.035	0.062	6.098	0.028	0.243	80	452	100	135	114	Error	0	135	0	114	2678	12393	0.000	0.930	0	0	0
1	4	16	"hsa-miR-3613-3p"	"148493"	5220	8030	100	33	33	6	18	33	33	33	7	21	11	2	0	1149	864	574	66	41	41	42	10	23	85	80	0	0.000	0.000	0.007	0.012	10.926	0.000	0.001	80	442	100	1108	823	Error	0	1108	0	823	2634	69112	0.000	82.200	0	0	0
1	5	16	"hsa-miR-3918"	"148231"	5400	8020	100	31	32	6	18	33	33	33	7	21	11	0	0	44	44	9	20	40	40	41	8	19	30	8	0	-0.500	-0.250	0.833	0.758	3.691	-0.175	0.011	80	452	100	2	3	Error	-2	4	-1	4	2557	3533	-0.143	0.375	0	0	0
1	6	16	"hsa-miR-933"	"148635"	5580	8010	100	34	34	6	17	33	33	33	6	18	16	3	0	60	63	26	41	41	41	41	8	19	57	51	0	0.053	0.045	0.250	0.279	5.125	-0.083	0.038	80	458	100	20	23	-4.248	1	19	1	22	2697	5031	0.167	2.750	0	0	0
1	7	16	""	"148660"	5760	8020	100	32	32	6	18	32	32	32	6	18	15	0	0	56	55	14	25	40	40	41	8	19	67	47	0	0.000	0.000	0.286	0.294	3.273	-0.022	0.004	80	451	100	16	15	Error	0	16	0	15	2528	4377	0.000	1.750	0	0	0
1	8	16	"hsa-miR-4296"	"147660"	5940	8020	100	33	33	6	18	32	32	32	6	18	18	1	0	42	43	9	20	40	40	41	8	19	28	6	0	0.500	0.333	0.653	0.682	3.745	-0.313	0.044	80	442	100	3	4	-1.000	1	2	1	3	2612	3465	0.167	0.250	0	0	0
1	9	16	"hsa-miR-3185"	"147709"	6120	8020	100	34	34	6	17	32	32	33	6	18	21	3	0	41	43	9	20	40	40	41	8	19	27	7	0	2.000	0.667	0.667	0.804	2.749	-0.115	0.018	80	462	100	3	5	1.000	2	1	2	3	2696	3434	0.167	0.250	0	0	0
1	10	16	"hsa-miR-3689a-5p/hsa-miR-3689b-5p/hsa-miR-3689e"	"148251"	6310	8030	100	32	33	7	21	32	32	33	6	18	22	8	0	58	60	18	30	40	40	41	8	19	70	52	0	0.000	0.050	0.252	0.369	4.317	-0.044	0.006	80	460	100	18	21	Error	0	18	1	20	2670	4803	0.000	2.375	0	0	0
1	11	16	"hsa-miR-3680-5p"	"148599"	6490	8020	100	33	34	7	20	33	33	33	6	18	20	3	0	64	63	21	33	41	41	41	9	21	58	52	0	0.000	0.045	0.243	0.303	5.330	-0.016	0.001	80	441	100	23	23	Error	0	23	1	22	2727	5017	0.167	2.444	0	0	0
1	12	16	"hsa-miR-510-5p"	"148665"	6660	8020	100	33	33	7	21	33	33	33	6	18	15	1	0	43	42	8	19	42	42	42	9	21	12	1	0	0.000	0.000	1.000	0.957	2.628	-0.231	0.016	80	430	100	1	0	Error	0	1	0	0	2621	3338	0.000	0.000	0	0	0
1	13	16	"hsa-miR-3652"	"148363"	6840	8020	100	32	33	6	18	33	33	33	6	18	13	1	0	51	55	18	32	42	42	42	8	19	50	40	0	-0.111	0.000	0.551	0.517	3.494	-0.042	0.004	80	442	100	8	13	Error	-1	9	0	13	2644	4362	0.000	1.625	0	0	0
1	14	16	"hsa-miR-3181"	"147703"	7020	8020	100	34	34	5	14	33	33	33	6	18	10	1	0	43	43	8	18	42	42	42	8	19	11	3	0	1.000	1.000	1.000	0.850	2.993	0.005	0.000	80	452	100	2	2	0.000	1	1	1	1	2697	3420	0.167	0.125	0	0	0
1	15	16	"hsa-miR-3667-3p"	"148062"	7200	8020	100	34	33	6	18	33	33	33	6	18	17	1	0	47	47	11	23	43	43	43	8	18	32	11	0	0.250	0.000	0.714	0.621	2.568	-0.092	0.004	80	463	100	5	4	-2.000	1	4	0	4	2659	3743	0.000	0.500	0	0	0
1	16	16	"hsa-miR-3664-5p"	"148206"	7390	8040	100	34	34	6	17	33	33	33	6	18	18	6	0	49	50	12	24	42	42	43	9	20	41	15	0	0.143	0.125	0.464	0.431	3.744	-0.010	0.000	80	458	100	8	9	-2.807	1	7	1	8	2755	3990	0.167	0.778	0	0	0
1	17	16	"spike_control_v1_i"	"14257"	7560	8020	100	33	34	6	17	33	33	33	6	18	13	2	0	51	52	13	25	42	42	43	8	18	50	33	0	0.000	0.100	0.292	0.332	3.584	-0.009	0.000	80	449	100	9	11	Error	0	9	1	10	2683	4199	0.167	1.125	0	0	0
1	18	16	"Empty"	"0"	7740	8020	100	34	33	6	18	34	34	34	6	17	10	2	0	41	41	8	19	43	43	43	9	20	11	1	0	0.000	0.500	0.739	0.668	2.885	-0.007	0.000	80	442	100	-2	-3	Error	0	-2	-1	-2	2666	3307	-0.167	-0.222	0	0	0
1	19	16	""	"148496"	7920	8020	100	33	33	6	18	34	34	34	6	17	12	0	0	41	41	7	17	43	43	43	8	18	11	1	0	0.500	0.500	1.000	0.895	3.378	-0.063	0.002	80	452	100	-3	-3	-1.000	-1	-2	-1	-2	2627	3317	-0.167	-0.250	0	0	0
1	20	16	""	"148322"	8100	8030	100	33	33	6	18	34	34	34	6	17	13	2	0	194	171	67	39	43	43	43	8	18	92	86	0	-0.007	-0.008	0.048	0.049	3.376	-0.006	0.005	80	452	100	150	127	Error	-1	151	-1	128	2675	13667	-0.167	16.000	0	0	0
1	21	16	""	"148560"	8280	8020	100	33	34	7	20	34	34	35	6	17	16	7	0	62	69	28	40	44	44	44	8	18	65	51	0	-0.056	0.000	0.320	0.384	3.498	-0.024	0.005	80	452	100	17	25	Error	-1	18	0	25	2734	5522	-0.167	3.125	0	0	0
1	22	16	""	"148185"	8460	8010	100	34	34	6	17	34	34	35	6	17	13	2	0	44	44	9	20	43	43	44	8	18	20	5	0	0.000	0.000	0.750	0.796	3.853	-0.034	0.000	80	474	100	1	1	Error	0	1	0	1	2718	3548	-0.167	0.000	0	0	0
1	1	17	""	"148230"	4680	8220	100	33	33	6	18	32	32	33	7	21	15	1	0	164	137	75	54	42	42	42	9	21	73	68	0	0.008	0.011	0.068	0.092	3.430	0.003	0.001	80	483	100	123	96	-6.931	1	122	1	95	2654	10944	0.000	10.556	0	0	0
1	2	17	""	"148444"	4860	8210	100	34	33	6	18	33	33	33	7	21	11	1	0	51	83	55	66	41	41	42	9	21	50	43	0	0.100	0.000	0.114	0.139	6.691	-0.015	0.005	80	452	100	11	42	-3.322	1	10	0	42	2642	6662	0.000	4.556	0	0	0
1	3	17	""	"148164"	5040	8210	100	33	33	6	18	33	33	33	6	18	10	0	0	152	127	72	56	41	41	42	9	21	70	65	0	0.000	0.000	0.049	0.089	7.091	0.000	0.000	80	430	100	111	86	Error	0	111	0	86	2601	10143	0.000	9.444	0	0	0
1	4	17	""	"148232"	5210	8210	100	32	33	7	21	33	33	33	6	18	13	7	0	43	42	8	19	40	40	41	9	21	13	2	0	-0.333	0.000	0.600	0.784	4.432	-0.394	0.084	80	420	100	2	2	Error	-1	3	0	2	2616	3380	0.000	0.111	0	0	0
1	5	17	""	"148350"	5390	8210	100	33	33	7	21	33	33	33	6	18	16	6	0	43	44	8	18	41	41	41	9	21	22	3	0	0.000	0.000	1.000	0.986	2.908	-0.246	0.016	80	452	100	2	3	Error	0	2	0	3	2654	3487	0.000	0.333	0	0	0
1	6	17	""	"148090"	5580	8220	100	35	34	6	17	33	33	33	6	18	22	1	0	372	280	181	64	40	40	41	9	21	81	73	0	0.006	0.004	0.024	0.035	5.101	0.006	0.017	80	456	100	334	241	-7.375	2	332	1	240	2733	22369	0.167	26.556	0	0	0
1	7	17	""	"148142"	5750	8220	100	33	33	6	18	33	33	33	7	21	12	0	0	46	46	12	26	40	40	41	9	21	33	11	0	0.000	0.000	0.714	0.664	3.700	-0.167	0.032	80	427	100	6	6	Error	0	6	0	6	2671	3648	0.000	0.556	0	0	0
1	8	17	""	"148022"	5930	8200	100	32	32	7	21	33	33	33	6	18	12	3	0	47	48	11	22	40	40	41	8	19	42	25	0	-0.143	-0.125	0.500	0.481	3.743	-0.133	0.017	80	442	100	6	7	Error	-1	7	-1	8	2585	3848	-0.167	0.875	0	0	0
1	9	17	""	"148505"	6110	8210	100	33	33	6	18	32	32	33	6	18	20	3	0	41	42	9	21	41	41	42	8	19	21	3	0	100000.000	1.000	0.746	0.776	3.579	-0.203	0.021	80	442	100	1	2	16.610	1	0	1	1	2642	3362	0.000	0.000	0	0	0
1	10	17	""	"148152"	6290	8210	100	32	33	6	18	32	32	33	6	18	17	3	0	44	44	9	20	41	41	42	8	19	23	8	0	0.000	0.333	1.000	0.740	2.833	-0.316	0.049	80	432	100	3	4	Error	0	3	1	3	2627	3534	0.000	0.250	0	0	0
1	11	17	""	"148161"	6470	8210	100	33	32	6	18	33	33	33	6	18	12	0	0	44	45	9	20	41	41	42	9	21	23	8	0	0.000	-0.250	0.833	0.652	2.662	-0.199	0.037	80	453	100	3	3	Error	0	3	-1	4	2577	3562	-0.167	0.333	0	0	0
1	12	17	""	"148513"	6650	8210	100	33	33	6	18	33	33	33	6	18	21	0	0	41	44	11	25	42	42	42	9	21	18	6	0	0.000	0.000	0.586	0.567	2.710	-0.149	0.012	80	452	100	-1	2	Error	0	-1	0	2	2675	3480	0.000	0.222	0	0	0
1	13	17	""	"148469"	6830	8210	100	33	33	7	21	33	33	33	6	18	11	5	0	42	42	8	19	41	41	41	8	19	18	3	0	0.000	0.000	0.667	0.805	3.213	-0.181	0.007	80	462	100	1	1	Error	0	1	0	1	2656	3389	0.000	0.125	0	0	0
1	14	17	""	"148203"	7020	8210	100	34	34	7	20	33	33	33	6	18	18	3	0	52	51	13	25	41	41	42	8	19	52	27	0	0.091	0.100	0.429	0.458	4.132	-0.112	0.014	80	450	100	12	11	-3.459	1	11	1	10	2709	4107	0.167	1.125	0	0	0
1	15	17	""	"148477"	7190	8210	100	35	34	6	17	33	33	34	6	17	17	1	0	127	112	60	53	42	42	43	9	20	67	63	0	0.024	0.014	0.091	0.126	5.054	-0.003	0.000	80	450	100	87	71	-5.409	2	85	1	70	2724	8953	0.000	7.667	0	0	0
1	16	17	""	"148572"	7380	8220	100	33	33	5	15	33	33	33	6	18	11	1	0	56	58	16	27	43	43	43	8	18	67	42	0	0.000	0.000	0.282	0.290	3.120	-0.019	0.001	80	430	100	13	15	Error	0	13	0	15	2642	4641	0.000	1.875	0	0	0
1	17	17	""	"148333"	7550	8210	100	33	34	6	17	33	33	33	6	18	15	6	0	44	46	11	23	43	43	43	8	18	23	16	0	0.000	0.333	0.556	0.564	2.818	-0.087	0.010	80	440	100	1	4	Error	0	1	1	3	2690	3686	0.167	0.375	0	0	0
1	18	17	""	"148391"	7730	8210	100	33	34	6	17	34	34	33	6	18	15	1	0	57	58	16	27	42	42	43	8	18	62	45	0	-0.067	0.000	0.271	0.267	3.468	0.002	0.000	80	462	100	14	16	Error	-1	15	0	16	2709	4610	0.167	1.875	0	0	0
1	19	17	""	"148450"	7920	8210	100	34	34	5	14	34	34	34	6	17	10	1	0	101	98	46	46	42	42	43	8	18	75	68	0	0.000	0.000	0.117	0.144	4.663	0.001	0.000	80	440	100	59	56	Error	0	59	0	56	2704	7867	0.000	6.875	0	0	0
1	20	17	"hsa-miR-381-3p"	"148306"	8090	8210	100	34	34	6	17	34	34	34	6	17	12	3	0	150	138	81	58	43	43	43	8	18	72	70	0	0.000	0.000	0.047	0.067	6.360	0.000	0.000	80	430	100	107	95	Error	0	107	0	95	2708	11008	0.000	11.875	0	0	0
1	21	17	""	"148122"	8280	8210	100	34	34	6	17	34	34	34	5	14	18	2	0	575	446	328	73	43	43	43	8	18	72	70	0	0.000	0.000	0.010	0.031	10.956	0.000	0.000	80	452	100	532	403	Error	0	532	0	403	2700	35695	0.000	50.375	0	0	0
1	22	17	""	"148150"	8460	8200	100	34	35	5	14	34	34	34	6	17	11	2	0	47	47	10	21	43	43	44	8	18	28	13	0	0.000	0.250	0.367	0.487	3.105	0.038	0.001	80	484	100	4	5	Error	0	4	1	4	2774	3747	0.167	0.375	0	0	0
1	1	18	""	"148120"	4670	8400	100	33	34	7	20	33	33	33	7	21	16	2	0	44	44	9	20	41	41	41	9	21	23	6	0	0.000	0.333	0.775	0.790	3.217	-0.321	0.030	80	474	100	3	4	Error	0	3	1	3	2705	3558	0.143	0.333	0	0	0
1	2	18	"hsa-miR-383-5p"	"146024"	4860	8400	100	33	32	7	21	33	33	33	6	18	13	1	0	57	65	26	40	40	40	41	9	21	63	48	0	0.000	-0.040	0.218	0.289	4.229	-0.015	0.001	80	462	100	17	24	Error	0	17	-1	25	2599	5217	-0.167	2.667	0	0	0
1	3	18	""	"42659"	5040	8390	100	31	32	6	18	33	33	33	6	18	11	0	0	494	377	288	76	40	40	41	8	19	72	67	0	-0.004	-0.003	0.025	0.057	10.366	-0.001	0.002	80	440	100	452	336	Error	-2	454	-1	337	2521	30195	-0.167	42.000	0	0	0
1	4	18	""	"17287"	5210	8390	100	33	33	7	21	33	33	33	6	18	15	2	0	45	45	10	22	41	41	42	9	21	31	7	0	0.000	0.000	1.000	0.793	3.449	-0.113	0.022	80	439	100	4	4	Error	0	4	0	4	2613	3636	0.000	0.333	0	0	0
1	5	18	"Empty"	"0"	5390	8390	100	33	33	7	21	33	33	33	6	18	10	5	0	41	41	8	19	41	41	41	9	21	11	3	0	0.000	0.000	1.000	0.720	3.718	-0.363	0.062	80	451	100	0	0	Error	0	0	0	0	2627	3286	0.000	0.000	0	0	0
1	6	18	""	"11234"	5570	8400	100	32	32	6	18	34	34	33	6	18	10	2	0	75	71	28	39	40	40	41	9	21	65	58	0	-0.057	-0.065	0.239	0.245	5.168	-0.041	0.015	80	442	100	33	29	Error	-2	35	-2	31	2577	5670	-0.167	3.333	0	0	0
1	7	18	"hsa-miR-802"	"30442"	5750	8390	100	32	33	6	18	33	33	33	6	18	17	5	0	43	44	9	20	40	40	41	8	19	27	7	0	-0.333	0.000	0.732	0.636	3.487	-0.327	0.055	80	439	100	2	4	Error	-1	3	0	4	2612	3502	0.000	0.375	0	0	0
1	8	18	"hsa-miR-4428"	"168574"	5930	8390	100	34	34	7	20	33	33	34	7	20	17	0	0	43	43	8	18	41	41	41	8	19	25	3	0	0.500	0.500	1.000	0.921	2.598	-0.480	0.063	80	452	100	3	3	-1.000	1	2	1	2	2691	3469	0.000	0.250	0	0	0
1	9	18	"hsa-miR-5590-5p"	"168970"	6110	8390	100	33	33	6	18	33	33	33	7	21	7	1	0	40	40	8	20	41	41	42	8	19	11	1	0	0.000	0.000	1.000	0.855	2.585	-0.394	0.060	80	459	100	-1	-1	Error	0	-1	0	-1	2613	3233	0.000	-0.250	0	0	0
1	10	18	"hsa-miR-5692a"	"168938"	6290	8390	100	32	32	6	18	33	33	33	6	18	12	1	0	38	40	7	17	41	41	42	8	19	10	2	0	0.333	1.000	1.171	0.976	2.746	-0.256	0.021	80	461	100	-4	-2	-1.585	-1	-3	-1	-1	2580	3160	-0.167	-0.250	0	0	0
1	11	18	"hsa-miR-4729"	"168825"	6480	8400	100	32	32	7	21	33	33	33	6	18	16	2	0	52	51	13	25	41	41	42	8	19	52	30	0	-0.091	-0.100	0.429	0.479	3.003	-0.118	0.015	80	462	100	10	9	Error	-1	11	-1	10	2591	4089	-0.167	1.125	0	0	0
1	12	18	"hsa-miR-4475"	"168640"	6660	8400	100	33	33	6	18	33	33	33	6	18	11	1	0	227	187	106	56	41	41	42	8	19	76	75	0	0.000	0.000	0.032	0.041	5.251	-0.003	0.002	80	440	100	186	146	Error	0	186	0	146	2622	14975	0.000	18.125	0	0	0
1	13	18	"hsa-miR-4535"	"168874"	6830	8400	100	35	34	6	17	33	33	33	6	18	15	2	0	47	46	11	23	41	41	41	8	19	37	18	0	0.333	0.200	0.636	0.654	3.175	-0.139	0.013	80	441	100	8	6	-1.585	2	6	1	5	2690	3674	0.167	0.625	0	0	0
1	14	18	"hsa-miR-5002-3p"	"168656"	7010	8400	100	33	33	6	18	33	33	33	6	18	13	2	0	316	252	168	66	42	42	42	7	16	76	72	0	0.000	0.000	0.020	0.041	5.607	-0.001	0.000	80	452	100	274	210	Error	0	274	0	210	2653	20153	0.000	30.000	0	0	0
1	15	18	""	"168838"	7190	8400	100	33	34	6	17	33	33	33	6	18	18	3	0	10076	6586	5139	78	41	41	42	8	19	87	76	0	0.000	0.000	0.001	0.003	15.426	0.000	0.007	80	442	100	10035	6546	Error	0	10035	1	6545	2685	526900	0.167	818.000	0	0	0
1	16	18	"hsa-miR-4754"	"168861"	7370	8400	100	33	33	6	18	33	33	34	6	17	16	2	0	56	59	18	30	42	42	43	8	18	63	43	0	0.000	0.000	0.310	0.300	3.531	0.032	0.003	80	443	100	14	17	Error	0	14	0	17	2665	4687	-0.167	2.000	0	0	0
1	17	18	"hsa-miR-4999-3p"	"168667"	7550	8400	100	34	34	5	14	33	33	34	6	17	13	0	0	41	42	7	16	42	42	43	8	18	10	1	0	-1.000	100000.000	0.500	0.751	3.142	-0.069	0.004	80	463	100	0	1	Error	1	-1	1	0	2706	3346	0.000	-0.125	0	0	0
1	18	18	"hsa-miR-4735-5p"	"168910"	7740	8400	100	32	33	6	18	33	33	34	6	17	18	2	0	62	64	21	32	42	42	42	8	19	68	55	0	-0.050	0.000	0.345	0.319	4.557	-0.042	0.009	80	471	100	19	22	Error	-1	20	0	22	2651	5103	-0.167	2.750	0	0	0
1	19	18	"hsa-miR-5683"	"168664"	7920	8390	100	35	34	6	17	34	34	34	6	17	16	2	0	42	42	7	16	42	42	43	8	18	13	0	0	100000.000	0.000	1.188	1.021	3.351	-0.163	0.011	80	458	100	1	0	16.610	1	0	0	0	2749	3349	0.000	-0.125	0	0	0
1	20	18	""	"168712"	8100	8390	100	36	35	5	14	33	33	34	6	17	18	2	0	51	50	11	22	43	43	44	8	18	46	17	0	0.375	0.286	0.466	0.537	3.560	0.033	0.001	80	452	100	11	9	-1.415	3	8	2	7	2819	3986	0.167	0.750	0	0	0
1	21	18	"hsa-miR-4772-5p"	"168766"	8270	8390	100	33	34	5	14	33	33	34	6	17	15	2	0	43	44	9	20	43	43	43	8	18	15	3	0	0.000	1.000	0.500	0.544	2.752	-0.049	0.001	80	448	100	0	2	Error	0	0	1	1	2721	3509	0.000	0.125	0	0	0
1	22	18	"hsa-miR-5088-5p"	"168569"	8450	8390	100	34	35	7	20	34	34	34	6	17	12	3	0	47	47	9	19	43	43	44	8	18	28	10	0	0.000	0.250	1.063	0.770	3.036	-0.145	0.009	80	474	100	4	5	Error	0	4	1	4	2762	3780	0.167	0.375	0	0	0
1	1	19	""	"168608"	4670	8580	100	33	33	6	18	33	33	33	7	21	7	0	0	423	339	274	80	40	40	41	8	19	76	67	0	0.000	0.000	0.026	0.058	10.718	-0.003	0.007	80	483	100	383	299	Error	0	383	0	299	2624	27137	0.000	37.250	0	0	0
1	2	19	"hsa-miR-3689d"	"168883"	4870	8590	100	33	33	6	18	32	32	32	6	18	20	5	0	41	41	7	17	40	40	41	8	19	12	0	0	1.000	1.000	0.667	0.801	3.385	-0.196	0.011	80	459	100	2	2	0.000	1	1	1	1	2679	3242	0.167	0.000	0	0	0
1	3	19	"hsa-miR-5693"	"168669"	5060	8590	100	33	33	7	21	32	32	32	6	18	17	5	0	46	47	11	23	40	40	41	8	19	40	15	0	0.167	0.143	0.517	0.632	3.455	-0.098	0.007	80	424	100	7	8	-2.585	1	6	1	7	2607	3759	0.167	0.750	0	0	0
1	4	19	"hsa-miR-4785"	"168791"	5220	8590	100	33	34	7	20	33	33	33	6	18	22	5	0	40	41	9	21	41	41	42	9	21	13	5	0	0.000	100000.000	1.167	0.838	3.339	-0.244	0.024	80	425	100	-1	1	Error	0	-1	1	0	2707	3309	0.167	-0.111	0	0	0
1	5	19	"hsa-miR-4761-3p"	"168804"	5400	8590	100	32	32	6	18	33	33	33	6	18	7	2	0	42	42	10	23	40	40	41	8	19	18	8	0	-0.500	-0.500	0.586	0.675	3.226	-0.350	0.069	80	439	100	1	1	Error	-1	2	-1	2	2579	3329	-0.167	0.125	0	0	0
1	6	19	"hsa-miR-3529-3p"	"169368"	5580	8590	100	33	33	7	21	33	33	33	6	18	13	2	0	40	40	8	20	41	41	41	8	19	12	1	0	0.000	0.000	0.500	0.710	4.469	-0.457	0.040	80	430	100	-1	-1	Error	0	-1	0	-1	2630	3222	0.000	-0.125	0	0	0
1	7	19	"hsa-miR-4665-5p"	"169178"	5760	8590	100	33	34	5	14	33	33	33	6	18	12	2	0	42	42	8	19	40	40	41	8	19	27	1	0	0.000	0.500	0.538	0.657	3.707	-0.313	0.030	80	457	100	2	3	Error	0	2	1	2	2696	3351	0.167	0.125	0	0	0
1	8	19	"hsa-miR-4748"	"169221"	5930	8580	100	33	33	6	18	33	33	33	6	18	16	1	0	47	48	12	25	40	40	41	8	19	41	18	0	0.000	0.000	0.572	0.562	3.342	-0.022	0.000	80	469	100	7	8	Error	0	7	0	8	2672	3837	0.000	0.875	0	0	0
1	9	19	"hsa-miR-345-3p"	"169076"	6130	8600	100	32	32	6	18	33	33	33	6	18	16	0	0	409	320	201	62	40	40	41	8	19	81	78	0	-0.003	-0.004	0.017	0.028	7.868	-0.003	0.004	80	467	100	368	279	Error	-1	369	-1	280	2593	25618	-0.167	34.875	0	0	0
1	10	19	"hsa-miR-5195-3p"	"169346"	6300	8590	100	32	33	6	18	33	33	33	6	18	15	2	0	43	44	9	20	41	41	41	8	19	30	5	0	-0.500	0.000	0.643	0.545	2.830	-0.161	0.016	80	449	100	1	3	Error	-1	2	0	3	2612	3484	0.000	0.375	0	0	0
1	11	19	"hsa-miR-4726-5p"	"169031"	6480	8590	100	32	33	6	18	33	33	33	6	18	11	3	0	1431	1398	1177	84	41	41	42	8	19	73	68	0	-0.001	0.000	0.002	0.009	14.398	0.001	0.012	80	461	100	1389	1357	Error	-1	1390	0	1357	2663	111818	0.000	169.500	0	0	0
1	12	19	"hsa-miR-4474-3p"	"169276"	6660	8590	100	34	34	7	20	33	33	33	6	18	20	2	0	42	42	9	21	41	41	42	8	19	18	6	0	1.000	1.000	0.670	0.711	3.657	-0.107	0.005	80	440	100	2	2	0.000	1	1	1	1	2733	3388	0.167	0.000	0	0	0
1	13	19	"hsa-miR-4472"	"169170"	6850	8590	100	33	34	6	17	33	33	33	6	18	17	2	0	53	242	243	100	42	42	42	8	19	57	46	0	0.000	0.005	0.026	0.070	11.299	0.001	0.001	80	408	100	11	201	Error	0	11	1	200	2713	19395	0.167	25.000	0	0	0
1	14	19	"hsa-miR-5580-3p"	"169168"	7020	8590	100	35	35	7	20	33	33	33	6	18	21	5	0	115	107	50	46	42	42	42	8	19	76	72	0	0.027	0.031	0.098	0.108	3.269	0.009	0.003	80	380	100	75	67	-5.190	2	73	2	65	2782	8581	0.333	8.125	0	0	0
1	15	19	"hsa-miR-4699-5p"	"169335"	7210	8580	100	35	34	6	17	34	34	34	6	17	11	1	0	52	53	15	28	42	42	42	9	21	51	36	0	0.100	0.000	0.222	0.281	3.456	-0.022	0.001	80	442	100	11	11	-3.322	1	10	0	11	2706	4266	0.000	1.222	0	0	0
1	16	19	"hsa-miR-4462"	"169043"	7390	8590	100	32	33	7	21	33	33	34	6	17	17	3	0	80	108	69	63	41	41	42	9	21	66	55	0	-0.026	0.000	0.272	0.218	5.275	-0.022	0.024	80	431	100	38	67	Error	-1	39	0	67	2649	8651	-0.167	7.333	0	0	0
1	17	19	"hsa-miR-5006-3p"	"169136"	7570	8590	100	33	34	6	17	34	34	34	6	17	15	2	0	77	77	31	40	42	42	42	8	19	70	66	0	-0.029	0.000	0.187	0.211	3.703	-0.003	0.000	80	431	100	34	35	Error	-1	35	0	35	2702	6136	0.000	4.375	0	0	0
1	18	19	"hsa-miR-3682-5p"	"169243"	7750	8600	100	36	35	6	17	34	34	34	5	14	27	3	0	63	62	18	29	42	42	42	8	19	70	57	0	0.095	0.050	0.280	0.339	4.158	0.020	0.002	80	426	100	23	21	-3.392	2	21	1	20	2795	4933	0.200	2.500	0	0	0
1	19	19	"hsa-miR-4640-3p"	"169205"	7930	8600	100	33	33	7	21	34	34	34	6	17	13	5	0	155	138	53	38	41	41	42	8	19	86	82	0	-0.009	-0.010	0.069	0.084	5.214	-0.011	0.008	80	408	100	113	96	Error	-1	114	-1	97	2658	11032	-0.167	12.000	0	0	0
1	20	19	"hsa-miR-548ai/hsa-miR-570-5p"	"169078"	8090	8610	100	35	35	6	17	34	34	34	6	17	12	7	0	43	43	9	20	42	42	43	9	20	15	3	0	1.000	1.000	0.667	0.770	4.300	-0.084	0.006	80	426	100	2	2	0.000	1	1	1	1	2772	3432	0.167	0.000	0	0	0
1	21	19	"hsa-miR-4764-3p"	"169130"	8300	8600	100	34	34	6	17	34	34	35	6	17	15	1	0	367	353	61	17	42	42	43	9	20	98	98	0	0.000	0.000	0.017	0.013	2.210	-0.003	0.006	80	424	100	325	311	Error	0	325	0	311	2725	28247	-0.167	34.444	0	0	0
1	22	19	"hsa-miR-4417"	"169358"	8460	8570	100	34	34	5	14	35	35	34	6	17	7	1	0	113	568	592	104	43	43	43	8	18	62	55	0	-0.014	-0.002	0.043	0.049	14.841	-0.001	0.008	80	442	100	69	524	Error	-1	70	-1	525	2759	45417	0.000	65.625	0	0	0
1	1	20	"Hy3"	"13138"	4680	8760	100	33	32	5	15	33	33	33	6	18	8	0	0	67	178	201	112	40	40	40	8	20	63	56	0	0.000	-0.007	0.086	0.087	9.664	0.000	0.000	80	496	100	27	137	Error	0	27	-1	138	2568	14241	-0.167	17.250	0	0	0
1	2	20	"hsa-miR-4525"	"169278"	4860	8760	100	33	33	6	18	32	32	32	6	18	22	2	0	42	44	9	20	40	40	40	8	20	27	7	0	0.500	0.250	0.583	0.585	3.267	-0.172	0.016	80	462	100	3	5	-1.000	1	2	1	4	2646	3481	0.167	0.500	0	0	0
1	3	20	"hsa-miR-4451"	"169167"	5050	8760	100	32	32	6	18	33	33	33	6	18	13	2	0	341	636	623	97	40	40	40	8	20	71	60	0	-0.003	-0.002	0.016	0.039	11.407	0.000	0.000	80	462	100	300	595	Error	-1	301	-1	596	2594	50856	-0.167	74.500	0	0	0
1	4	20	"hsa-miR-4786-5p"	"169086"	5230	8770	100	32	32	7	21	33	33	33	6	18	18	2	0	51	52	14	26	41	41	41	9	21	51	26	0	-0.100	-0.091	0.600	0.556	2.967	-0.120	0.021	80	439	100	9	10	Error	-1	10	-1	11	2599	4144	-0.167	1.222	0	0	0
1	5	20	""	"168937"	5390	8760	100	33	33	6	18	33	33	33	6	18	16	0	0	41	44	12	27	41	41	41	8	19	31	13	0	0.000	0.000	0.667	0.668	5.134	-0.169	0.022	80	427	100	0	3	Error	0	0	0	3	2615	3509	0.000	0.375	0	0	0
1	6	20	""	"168555"	5570	8760	100	33	33	6	18	33	33	33	6	18	13	2	0	43	44	9	20	40	40	40	8	20	23	7	0	0.000	0.000	0.750	0.716	3.356	-0.143	0.008	80	464	100	3	4	Error	0	3	0	4	2650	3494	0.000	0.500	0	0	0
1	7	20	""	"168688"	5760	8790	100	32	33	6	18	33	33	33	6	18	13	1	0	4784	3871	1735	44	41	41	41	8	19	100	97	0	0.000	0.000	0.001	0.001	3.824	0.000	0.000	80	494	100	4742	3830	Error	-1	4743	0	3830	2620	309700	0.000	478.750	0	0	0
1	8	20	""	"169250"	5940	8780	100	34	34	7	20	33	33	33	6	18	23	5	0	4452	3395	2743	80	41	41	41	8	19	80	73	0	0.000	0.000	0.002	0.005	19.833	0.000	0.009	80	493	100	4412	3355	Error	1	4411	1	3354	2740	271608	0.167	419.250	0	0	0
1	9	20	"hsa-miR-5096"	"169398"	6130	8780	100	34	34	6	17	33	33	33	6	18	17	2	0	75	75	34	45	40	40	41	8	19	67	60	0	0.029	0.029	0.114	0.220	5.721	-0.011	0.001	80	474	100	36	36	-5.129	1	35	1	35	2680	6024	0.167	4.250	0	0	0
1	10	20	"hsa-miR-4427"	"169386"	6310	8780	100	34	33	6	18	33	33	33	6	18	16	0	0	43	44	8	18	41	41	41	8	19	22	5	0	0.500	0.000	1.000	0.914	2.827	-0.254	0.017	80	474	100	3	3	-1.000	1	2	0	3	2650	3491	0.000	0.375	0	0	0
1	11	20	""	"168607"	6490	8790	100	34	33	6	18	32	32	33	6	18	22	2	0	2744	2203	980	44	41	41	41	8	19	97	97	0	0.001	0.000	0.002	0.003	3.446	0.000	0.000	80	473	100	2705	2163	Error	2	2703	1	2162	2658	176215	0.000	270.250	0	0	0
1	12	20	"Empty"	"0"	6660	8760	100	33	33	6	18	33	33	33	6	18	10	2	0	41	41	8	19	41	41	42	8	19	16	1	0	0.000	0.000	0.500	0.709	4.545	-0.194	0.023	80	442	100	0	0	Error	0	0	0	0	2611	3281	0.000	-0.125	0	0	0
1	13	20	""	"168813"	6840	8760	100	33	33	6	18	33	33	33	6	18	16	2	0	44	44	8	18	41	41	41	8	19	23	6	0	0.000	0.000	0.667	0.738	3.353	-0.175	0.018	80	420	100	3	3	Error	0	3	0	3	2631	3507	0.000	0.375	0	0	0
1	14	20	"Empty"	"0"	6990	8720	100	33	33	6	18	33	33	33	6	18	15	1	0	41	42	10	23	41	41	41	8	19	17	6	0	0.000	0.000	0.833	0.871	3.742	-0.088	0.007	80	380	100	0	1	Error	0	0	0	1	2647	3385	0.000	0.125	0	0	0
1	15	20	"Empty"	"0"	7200	8760	100	33	33	6	18	34	34	34	6	17	10	2	0	42	42	8	19	41	41	42	10	23	13	1	0	-1.000	-1.000	0.667	0.739	3.604	-0.348	0.035	80	493	100	0	0	Error	-1	1	-1	1	2631	3362	-0.167	0.000	0	0	0
1	16	20	"Empty"	"0"	7380	8760	100	33	34	6	17	33	33	33	6	18	15	2	0	42	43	9	20	41	41	42	8	19	20	8	0	0.000	0.500	1.000	1.138	3.783	-0.120	0.010	80	452	100	1	3	Error	0	1	1	2	2686	3400	0.167	0.125	0	0	0
1	17	20	"Empty"	"0"	7560	8760	100	34	33	6	18	34	34	34	6	17	10	2	0	41	41	7	17	42	42	42	8	19	10	2	0	0.000	1.000	0.625	0.629	3.874	-0.118	0.007	80	452	100	-1	-2	Error	0	-1	-1	-1	2675	3278	-0.167	-0.125	0	0	0
1	18	20	"Empty"	"0"	7740	8760	100	33	33	5	15	34	34	34	6	17	12	1	0	43	42	7	16	42	42	42	8	19	13	1	0	-1.000	100000.000	0.800	0.799	2.877	0.070	0.002	80	439	100	0	-1	Error	-1	1	-1	0	2661	3378	-0.167	0.000	0	0	0
1	19	20	"Empty"	"0"	7920	8760	100	32	33	6	18	33	33	34	6	17	18	3	0	44	43	8	18	41	41	42	8	19	20	5	0	-0.333	0.000	0.633	0.675	3.271	-0.112	0.004	80	439	100	2	2	Error	-1	3	0	2	2658	3441	-0.167	0.125	0	0	0
1	20	20	"Empty"	"0"	8100	8760	100	33	33	6	18	34	34	34	6	17	11	5	0	44	43	7	16	41	41	42	9	21	16	1	0	-0.333	-0.500	0.700	0.778	2.625	-0.066	0.003	80	425	100	2	1	Error	-1	3	-1	2	2675	3476	-0.167	0.111	0	0	0
1	21	20	"Hy3"	"13138"	8280	8750	100	33	34	5	14	34	34	34	6	17	10	0	0	367	474	447	94	42	42	43	8	18	71	63	0	-0.003	0.000	0.012	0.042	14.762	-0.001	0.001	80	415	100	324	432	Error	-1	325	0	432	2722	37931	0.000	53.875	0	0	0
1	22	20	"Hy3"	"13138"	8450	8750	100	34	34	6	17	35	35	35	6	17	8	0	0	224	307	298	97	42	42	43	8	18	75	66	0	-0.005	-0.004	0.029	0.051	9.802	-0.004	0.017	80	481	100	181	264	Error	-1	182	-1	265	2692	24553	-0.167	33.000	0	0	0
2	1	1	"Hy3"	"13138"	9180	5120	100	35	34	6	17	34	34	34	5	14	15	6	0	152	447	580	129	54	54	55	11	20	61	53	0	0.010	0.000	0.056	0.049	11.596	0.001	0.001	80	533	100	99	393	-6.615	1	98	0	393	2735	35759	0.000	35.636	0	0	0
2	2	1	"hsa-miR-10a-3p"	"28019"	9380	5120	100	37	37	5	13	34	34	34	5	14	30	7	0	92	91	34	37	54	54	55	11	20	66	57	0	0.079	0.081	0.111	0.158	4.201	0.019	0.007	80	490	100	41	40	-3.663	3	38	3	37	2965	7305	0.600	3.273	0	0	0
2	3	1	"hsa-miR-30e-5p"	"28191"	9550	5120	100	36	36	5	13	34	34	34	5	14	23	7	0	2383	1585	1229	77	53	53	54	11	20	70	68	0	0.001	0.001	0.003	0.009	15.258	0.001	0.009	80	471	100	2332	1534	Error	2	2330	2	1532	2914	126792	0.400	139.182	0	0	0
2	4	1	""	"42938"	9730	5120	100	34	35	6	17	34	34	35	5	14	25	6	0	54	54	12	22	52	52	53	10	18	23	3	0	0.000	0.500	0.571	0.597	3.189	0.000	0.000	80	483	100	2	3	Error	0	2	1	2	2793	4303	0.000	0.100	0	0	0
2	5	1	"hsa-miR-514a-3p"	"42959"	9910	5120	100	35	36	6	16	36	36	36	5	13	17	6	0	55	56	13	23	52	52	53	9	16	32	13	0	-0.333	0.000	0.600	0.606	3.209	-0.019	0.001	80	493	100	2	4	Error	-1	3	0	4	2849	4484	0.000	0.333	0	0	0
2	6	1	""	"17411"	10100	5120	100	36	36	5	13	35	35	36	5	13	17	3	0	88	88	42	47	52	52	52	10	19	56	52	0	0.028	0.028	0.143	0.158	4.942	0.002	0.000	80	482	100	37	37	-5.170	1	36	1	36	2880	7004	0.000	3.600	0	0	0
2	7	1	""	"42678"	10270	5120	100	35	36	6	16	36	36	36	6	16	10	1	0	45	46	8	17	51	51	52	10	19	5	0	0	0.167	0.000	0.400	0.534	2.774	-0.105	0.010	80	462	100	-7	-5	-2.585	-1	-6	0	-5	2861	3675	0.000	-0.600	0	0	0
2	8	1	"hsa-miR-548l"	"46415"	10450	5120	100	36	35	6	17	36	36	36	5	13	17	3	0	53	54	12	22	50	50	51	9	17	27	11	0	0.000	-0.250	0.445	0.517	3.557	-0.005	0.000	80	474	100	3	3	Error	0	3	-1	4	2821	4309	-0.200	0.333	0	0	0
2	9	1	""	"42877"	10630	5110	100	36	37	6	16	36	36	36	6	16	16	2	0	51	51	8	15	53	53	52	10	19	6	0	0	0.000	-0.500	0.652	0.591	2.969	-0.064	0.004	80	492	100	-2	-1	Error	0	-2	1	-2	2943	4068	0.167	-0.100	0	0	0
2	10	1	""	"42770"	10820	5120	100	36	36	6	16	36	36	36	6	16	13	2	0	418	685	645	94	53	53	54	10	18	65	58	0	0.000	0.000	0.089	0.054	15.339	-0.001	0.008	80	481	100	365	632	Error	0	365	0	632	2891	54762	0.000	63.100	0	0	0
2	11	1	"hsa-miR-1268a/hsa-miR-1268b"	"46558"	10990	5110	100	36	37	5	13	35	35	36	6	16	20	2	0	56	56	11	19	52	52	53	10	18	30	6	0	0.250	0.500	0.400	0.423	3.744	0.035	0.002	80	470	100	5	6	-2.000	1	4	2	4	2960	4476	0.167	0.300	0	0	0
2	12	1	"hsa-miR-548d-5p"	"42756"	11170	5110	100	36	37	5	13	35	35	36	6	16	17	1	0	57	59	14	23	52	52	53	10	18	33	18	0	0.200	0.286	0.500	0.529	3.512	0.042	0.004	80	492	100	6	9	-2.322	1	5	2	7	2928	4687	0.167	0.600	0	0	0
2	13	1	""	"42539"	11360	5120	100	35	36	5	13	36	36	36	6	16	7	2	0	5398	4237	3755	88	52	52	53	10	18	77	71	0	0.000	0.000	0.002	0.008	27.514	0.000	0.004	80	484	100	5345	4185	Error	-1	5346	0	4185	2874	338964	0.000	418.400	0	0	0
2	14	1	"kshv-miR-K12-9-3p"	"17419"	11540	5120	100	36	37	5	13	36	36	36	6	16	16	1	0	50	51	10	19	50	50	51	9	17	18	6	0	0.000	1.000	0.714	0.615	3.283	0.061	0.008	80	474	100	0	2	Error	0	0	1	1	2931	4049	0.167	0.000	0	0	0
2	15	1	"hsa-miR-151a-5p"	"11260"	11720	5120	100	37	37	5	13	36	36	36	6	16	17	1	0	213	176	116	65	51	51	51	10	19	65	58	0	0.006	0.008	0.033	0.066	7.768	0.006	0.007	80	484	100	163	126	-7.340	1	162	1	125	2982	14049	0.167	12.500	0	0	0
2	16	1	""	"31388"	11910	5120	100	35	35	5	14	36	36	36	6	16	10	1	0	785	536	387	72	50	50	50	9	18	68	67	0	-0.001	-0.002	0.009	0.028	11.405	-0.002	0.008	80	459	100	734	485	Error	-1	735	-1	486	2827	42884	-0.167	54.000	0	0	0
2	17	1	""	"45985"	12070	5120	100	36	36	6	16	35	35	36	6	16	20	5	0	53	54	12	22	49	49	49	9	18	33	13	0	0.250	0.200	0.487	0.544	3.752	0.010	0.000	80	448	100	5	6	-2.000	1	4	1	5	2889	4339	0.000	0.556	0	0	0
2	18	1	""	"28346"	12250	5110	100	36	37	5	13	36	36	36	6	16	11	6	0	51	53	12	22	47	47	48	9	18	32	13	0	0.000	0.167	0.550	0.497	3.551	-0.004	0.000	80	492	100	4	7	Error	0	4	1	6	2923	4203	0.167	0.556	0	0	0
2	19	1	"hsa-miR-452-3p"	"42598"	12440	5110	100	37	37	6	16	36	36	36	6	16	13	3	0	51	51	10	19	50	50	50	9	18	25	2	0	1.000	1.000	0.610	0.758	3.723	-0.023	0.000	80	493	100	2	2	0.000	1	1	1	1	2961	4062	0.167	0.111	0	0	0
2	20	1	"hsa-miR-561-3p"	"31517"	12620	5110	100	33	35	5	14	35	35	35	6	17	15	0	0	46	47	10	21	48	48	49	10	20	8	2	0	1.000	0.000	0.571	0.657	2.535	-0.026	0.001	80	484	100	-4	-1	0.000	-2	-2	0	-1	2785	3774	0.000	-0.200	0	0	0
2	21	1	"hsa-miR-448"	"11113"	12800	5110	100	35	34	5	14	34	34	35	6	17	13	1	0	49	50	10	20	48	48	48	9	18	20	6	0	1.000	0.000	0.800	0.641	3.429	-0.017	0.000	80	472	100	2	2	0.000	1	1	0	2	2758	4011	-0.167	0.222	0	0	0
2	22	1	"Hy3"	"13138"	12970	5120	100	36	36	7	19	35	35	35	5	14	23	7	0	120	244	283	115	47	47	48	9	18	66	58	0	0.014	0.005	0.054	0.067	9.183	0.000	0.000	80	494	100	74	198	-6.190	1	73	1	197	2847	19490	0.200	21.778	0	0	0
2	1	2	"hsa-miR-499a-5p"	"14313"	9190	5320	100	36	35	5	14	34	34	35	6	17	18	2	0	157	196	149	76	53	53	54	11	20	60	56	0	0.019	0.007	0.061	0.077	6.457	0.003	0.002	80	481	100	106	144	-5.700	2	104	1	143	2795	15645	0.000	12.909	0	0	0
2	2	2	"spike_control_v2_40"	"29001"	9360	5320	100	34	34	6	17	34	34	34	6	17	10	1	0	230	308	261	84	52	52	53	11	20	57	56	0	0.000	0.000	0.027	0.058	9.849	0.000	0.000	80	450	100	178	256	Error	0	178	0	256	2711	24668	0.000	23.182	0	0	0
2	3	2	"hsa-miR-95-3p"	"11181"	9540	5320	100	34	35	5	14	34	34	35	5	14	18	3	0	140	189	144	76	52	52	53	11	20	58	55	0	0.000	0.007	0.064	0.100	7.266	0.001	0.001	80	461	100	88	138	Error	0	88	1	137	2797	15113	0.000	12.364	0	0	0
2	4	2	""	"46510"	9720	5320	100	36	35	7	20	36	36	36	5	13	21	3	0	53	51	9	17	52	52	53	10	18	11	2	0	0.000	1.000	0.667	0.682	3.859	0.076	0.005	80	461	100	1	-2	Error	0	1	-1	-1	2835	4114	-0.200	-0.200	0	0	0
2	5	2	"kshv-miR-K12-2-5p"	"17470"	9900	5320	100	36	37	5	13	36	36	36	6	16	11	1	0	162	138	84	60	52	52	52	10	19	58	58	0	0.000	0.012	0.047	0.096	7.055	-0.006	0.004	80	461	100	110	87	Error	0	110	1	86	2963	11039	0.167	8.600	0	0	0
2	6	2	"hsa-miR-542-5p"	"42811"	10080	5320	100	35	35	6	17	35	35	36	6	16	12	3	0	66	95	53	55	51	51	52	10	19	51	47	0	0.000	0.000	0.143	0.123	3.680	0.007	0.002	80	462	100	15	44	Error	0	15	0	44	2833	7628	-0.167	4.300	0	0	0
2	7	2	"hsa-miR-1302"	"46796"	10260	5310	100	36	36	5	13	36	36	36	6	16	8	1	0	45	47	9	19	51	51	51	9	17	11	0	0	0.000	0.000	0.583	0.486	2.736	0.029	0.001	80	452	100	-6	-4	Error	0	-6	0	-4	2867	3769	0.000	-0.444	0	0	0
2	8	2	"hsa-miR-616-5p"	"17289"	10440	5310	100	34	33	5	15	36	36	36	5	13	5	1	0	54	54	10	18	51	51	51	9	17	27	7	0	-0.667	-1.000	0.500	0.558	3.354	-0.017	0.000	80	470	100	1	0	Error	-2	3	-3	3	2675	4347	-0.600	0.333	0	0	0
2	9	2	""	"42588"	10630	5310	100	34	35	5	14	36	36	36	6	16	6	1	0	97	228	194	85	53	53	53	9	16	56	52	0	-0.045	-0.006	0.175	0.110	11.453	-0.007	0.022	80	478	100	42	174	Error	-2	44	-1	175	2769	18269	-0.167	19.444	0	0	0
2	10	2	""	"11208"	10810	5320	100	36	36	5	13	36	36	36	6	16	6	0	0	250	240	178	74	52	52	53	10	18	66	65	0	0.000	0.000	0.023	0.065	8.927	-0.003	0.004	80	461	100	198	188	Error	0	198	0	188	2861	19179	0.000	18.700	0	0	0
2	11	2	""	"46620"	10990	5310	100	36	36	6	16	36	36	36	5	13	15	3	0	134	1066	1222	114	52	52	52	10	19	56	53	0	0.000	0.000	0.049	0.029	19.898	0.000	0.000	80	468	100	82	1014	Error	0	82	0	1014	2894	85251	0.000	101.400	0	0	0
2	12	2	"hsa-miR-147a"	"10954"	11170	5310	100	36	36	6	16	36	36	36	6	16	13	2	0	51	52	13	25	52	52	52	10	19	20	7	0	0.000	0.000	0.625	0.471	3.352	-0.034	0.002	80	469	100	-1	0	Error	0	-1	0	0	2912	4168	0.000	0.000	0	0	0
2	13	2	""	"11251"	11350	5310	100	36	36	6	16	36	36	36	6	16	8	2	0	64	73	29	39	51	51	51	10	19	52	41	0	0.000	0.000	0.333	0.248	5.068	-0.036	0.011	80	460	100	13	22	Error	0	13	0	22	2878	5811	0.000	2.200	0	0	0
2	14	2	""	"11227"	11530	5310	100	37	36	5	13	36	36	36	6	16	10	2	0	92	112	64	57	50	50	51	10	19	63	57	0	0.024	0.000	0.061	0.067	4.465	0.001	0.000	80	461	100	43	62	-5.392	1	42	0	62	2895	8999	0.000	6.100	0	0	0
2	15	2	"hsa-miR-2276-3p"	"46875"	11710	5310	100	37	38	6	15	36	36	36	6	16	18	3	0	46	47	8	17	51	51	51	10	19	6	0	0	-0.200	-0.500	0.875	0.697	3.058	-0.094	0.014	80	460	100	-4	-2	Error	1	-5	2	-4	3008	3782	0.333	-0.400	0	0	0
2	16	2	"hsa-miR-218-5p"	"11018"	11890	5310	100	35	35	5	14	36	36	36	5	13	7	1	0	70	80	37	46	51	51	51	10	19	53	50	0	-0.053	-0.034	0.200	0.217	5.419	0.000	0.000	80	471	100	18	28	Error	-1	19	-1	29	2808	6428	-0.200	2.900	0	0	0
2	17	2	"hsa-miR-363-3p"	"11077"	12080	5310	100	35	35	5	14	35	35	35	6	17	11	1	0	319	238	174	73	49	49	49	9	18	62	60	0	0.000	0.000	0.020	0.055	8.548	0.002	0.002	80	459	100	270	189	Error	0	270	0	189	2805	19015	0.000	21.000	0	0	0
2	18	2	"hsa-miR-1252-5p"	"46924"	12250	5310	100	36	36	5	13	35	35	35	5	14	21	3	0	71	96	60	62	48	48	49	9	18	56	51	0	0.043	0.021	0.112	0.133	5.823	0.002	0.000	80	457	100	24	49	-4.524	1	23	1	48	2875	7686	0.200	5.222	0	0	0
2	19	2	""	"11205"	12430	5310	100	35	35	4	11	34	34	35	5	14	12	1	0	596	632	558	88	49	49	50	9	18	63	60	0	0.002	0.002	0.005	0.012	9.854	0.000	0.000	80	449	100	548	584	-9.095	1	547	1	583	2809	50580	0.000	64.667	0	0	0
2	20	2	"hsa-miR-520g-3p"	"46454"	12600	5310	100	35	35	6	17	34	34	34	5	14	17	10	0	47	48	10	20	48	48	49	10	20	13	2	0	-1.000	100000.000	0.633	0.633	2.950	-0.007	0.000	80	450	100	0	1	Error	1	-1	1	0	2826	3827	0.200	-0.100	0	0	0
2	21	2	""	"17422"	12780	5310	100	34	34	6	17	35	35	35	5	14	11	2	0	60	121	95	78	48	48	49	10	20	52	45	0	-0.083	-0.014	0.333	0.193	7.708	-0.003	0.001	80	472	100	11	72	Error	-1	12	-1	73	2753	9704	-0.200	7.200	0	0	0
2	22	2	""	"17517"	12970	5310	100	36	35	6	17	34	34	35	5	14	20	6	0	247	259	206	79	48	48	49	10	20	62	60	0	0.010	0.005	0.035	0.048	6.782	0.003	0.005	80	494	100	201	212	-6.637	2	199	1	211	2826	20757	0.000	21.000	0	0	0
2	1	3	""	"46453"	9180	5510	100	35	36	6	16	35	35	35	6	17	17	5	0	63	85	41	48	53	53	53	11	20	48	46	0	0.000	0.031	0.244	0.192	4.080	0.016	0.004	80	484	100	10	33	Error	0	10	1	32	2884	6785	0.167	2.909	0	0	0
2	2	3	""	"42444"	9360	5510	100	34	35	5	14	35	35	35	5	14	13	2	0	50	50	10	20	50	50	51	10	19	15	3	0	100000.000	0.000	0.578	0.642	3.593	0.010	0.000	80	452	100	-1	0	16.610	-1	0	0	0	2776	4028	0.000	-0.100	0	0	0
2	3	3	""	"-1"	9540	5510	100	33	33	6	18	35	35	35	5	14	11	2	0	101	464	466	100	52	52	52	10	19	55	52	0	-0.041	-0.005	0.231	0.114	12.990	-0.001	0.006	80	461	100	47	410	Error	-2	49	-2	412	2651	37121	-0.400	41.200	0	0	0
2	4	3	"hsa-miR-136-3p"	"42686"	9720	5510	100	35	35	6	17	35	35	36	5	13	16	1	0	70	101	60	59	52	52	53	10	18	52	50	0	0.000	0.000	0.164	0.178	5.846	-0.016	0.013	80	452	100	18	49	Error	0	18	0	49	2770	8078	-0.200	4.800	0	0	0
2	5	3	""	"42558"	9900	5510	100	35	35	5	14	36	36	36	6	16	5	1	0	48	48	9	18	53	53	53	10	18	7	0	0	0.200	0.200	0.633	0.571	3.007	-0.036	0.002	80	452	100	-6	-6	-2.322	-1	-5	-1	-5	2824	3815	-0.167	-0.500	0	0	0
2	6	3	"hsa-miR-578"	"17302"	10080	5510	100	37	37	5	13	36	36	36	6	16	12	0	0	49	49	8	16	51	51	52	10	19	3	0	0	-0.500	-0.500	0.833	0.794	2.714	0.012	0.000	80	452	100	-1	-1	Error	1	-2	1	-2	2939	3920	0.167	-0.300	0	0	0
2	7	3	"hsa-miR-920"	"42932"	10260	5500	100	34	35	6	17	36	36	36	6	16	12	0	0	68	278	307	110	50	50	51	9	17	55	50	0	-0.111	-0.004	0.150	0.120	11.499	0.000	0.000	80	460	100	16	227	Error	-2	18	-1	228	2785	22219	-0.167	25.222	0	0	0
2	8	3	""	"17464"	10440	5510	100	36	35	5	14	36	36	36	6	16	8	0	0	211	375	350	93	51	51	51	9	17	58	55	0	0.000	-0.003	0.079	0.061	14.416	0.000	0.000	80	470	100	160	323	Error	0	160	-1	324	2838	29978	-0.167	36.000	0	0	0
2	9	3	"hsa-miR-10a-5p"	"13485"	10630	5510	100	36	36	5	13	36	36	36	6	16	13	3	0	296	238	154	64	51	51	52	10	19	70	68	0	0.000	0.000	0.048	0.062	5.682	-0.004	0.006	80	458	100	245	187	Error	0	245	0	187	2911	19001	0.000	18.600	0	0	0
2	10	3	"hsa-miR-1204"	"46791"	10800	5510	100	36	37	5	13	36	36	36	6	16	15	1	0	84	86	39	45	50	50	51	10	19	58	53	0	0.000	0.028	0.125	0.172	4.378	0.013	0.004	80	450	100	34	37	Error	0	34	1	36	2933	6883	0.167	3.500	0	0	0
2	11	3	""	"46976"	10990	5510	100	36	35	6	17	36	36	37	6	16	8	1	0	225	183	124	67	51	51	51	9	17	62	60	0	0.000	-0.008	0.038	0.087	8.408	-0.011	0.025	80	448	100	174	131	Error	0	174	-1	132	2798	14633	-0.333	14.667	0	0	0
2	12	3	""	"42679"	11160	5510	100	35	36	5	13	36	36	36	6	16	12	0	0	227	267	208	77	50	50	51	10	19	63	60	0	-0.006	0.000	0.233	0.118	10.142	-0.003	0.007	80	459	100	176	217	Error	-1	177	0	217	2865	21367	0.000	21.600	0	0	0
2	13	3	"hsa-miR-1254"	"46750"	11350	5510	100	35	35	6	17	36	36	36	5	13	12	3	0	51	52	11	21	50	50	50	10	20	22	5	0	-1.000	-0.500	0.571	0.589	3.524	0.008	0.000	80	480	100	0	1	Error	-1	1	-1	2	2835	4135	-0.200	0.200	0	0	0
2	14	3	""	"42503"	11540	5510	100	36	37	6	16	36	36	37	6	16	25	3	0	121	111	58	52	49	49	50	9	18	67	63	0	0.000	0.016	0.109	0.107	4.072	0.001	0.000	80	449	100	72	63	Error	0	72	1	62	2966	8865	0.000	6.778	0	0	0
2	15	3	"hsa-miR-1236-3p"	"46624"	11710	5510	100	36	37	5	13	35	35	36	6	16	17	6	0	169	143	81	56	50	50	51	10	19	67	63	0	0.008	0.022	0.055	0.082	5.884	-0.005	0.002	80	438	100	120	95	-6.895	1	119	2	93	2933	11454	0.167	9.200	0	0	0
2	16	3	"hsa-miR-205-5p"	"46917"	11890	5510	100	35	35	5	14	36	36	36	6	16	8	1	0	7364	7416	6458	87	50	50	51	9	17	81	77	0	0.000	0.000	0.032	0.009	33.892	0.000	0.006	80	460	100	7313	7365	Error	-1	7314	-1	7366	2816	593297	-0.167	818.333	0	0	0
2	17	3	"hsa-let-7b-3p"	"42769"	12070	5510	100	36	36	6	16	35	35	36	6	16	17	1	0	177	147	74	50	48	48	49	9	18	75	72	0	0.008	0.010	0.046	0.088	6.533	-0.006	0.004	80	439	100	130	100	-7.011	1	129	1	99	2882	11758	0.000	10.889	0	0	0
2	18	3	"hsa-miR-409-3p"	"11240"	12240	5510	100	35	35	5	14	34	34	34	6	17	12	2	0	77	130	95	73	49	49	50	9	18	55	52	0	0.036	0.012	0.071	0.091	7.760	-0.003	0.001	80	449	100	29	82	-4.807	1	28	1	81	2838	10402	0.167	8.889	0	0	0
2	19	3	"hsa-miR-7-2-3p"	"42964"	12430	5500	100	35	35	5	14	33	33	34	6	17	15	1	0	90	94	49	52	49	49	50	10	20	55	53	0	0.049	0.044	0.092	0.152	4.462	0.004	0.000	80	450	100	43	47	-4.358	2	41	2	45	2800	7483	0.167	4.400	0	0	0
2	20	3	"hsa-miR-503-5p"	"46803"	12600	5500	100	35	35	5	14	34	34	34	5	14	16	5	0	45	47	13	27	48	48	49	10	20	8	3	0	-0.333	-1.000	0.414	0.409	3.273	0.005	0.000	80	441	100	-2	0	Error	1	-3	1	-1	2803	3765	0.200	-0.200	0	0	0
2	21	3	"hsa-miR-1539"	"146105"	12780	5500	100	36	36	5	13	36	36	36	5	13	16	2	0	49	49	10	20	48	48	49	10	20	17	2	0	0.000	0.000	0.875	0.792	2.578	-0.040	0.002	80	461	100	1	1	Error	0	1	0	1	2898	3923	0.000	0.000	0	0	0
2	22	3	"hsv2-miR-H3"	"146077"	12960	5500	100	34	33	5	15	34	34	35	6	17	6	1	0	48	50	12	24	49	49	49	10	20	17	5	0	0.000	-1.000	0.600	0.527	3.383	-0.056	0.006	80	484	100	-1	0	Error	0	-1	-1	1	2672	3967	-0.333	0.100	0	0	0
2	1	4	"spike_control_v2_28"	"27953"	9190	5700	100	34	34	5	14	34	34	35	6	17	16	1	0	196	349	313	89	51	51	53	11	20	61	53	0	0.000	0.000	0.024	0.051	9.500	-0.001	0.001	80	484	100	145	298	Error	0	145	0	298	2742	27904	-0.167	26.909	0	0	0
2	2	4	""	"146051"	9370	5700	100	35	35	5	14	35	35	35	5	14	15	3	0	48	48	9	18	50	50	51	11	21	10	2	0	0.000	0.000	0.775	0.772	2.784	-0.023	0.001	80	442	100	-2	-2	Error	0	-2	0	-2	2817	3865	0.000	-0.273	0	0	0
2	3	4	""	"146038"	9550	5710	100	35	36	6	16	35	35	35	6	17	16	3	0	75	73	25	34	51	51	52	10	19	65	52	0	0.000	0.045	0.169	0.201	3.609	0.022	0.003	80	427	100	24	23	Error	0	24	1	22	2883	5856	0.167	2.100	0	0	0
2	4	4	"spike_control_v2_35"	"28568"	9720	5700	100	36	36	5	13	35	35	35	5	14	21	3	0	136	207	163	78	53	53	53	10	18	56	53	0	0.012	0.006	0.032	0.059	6.868	0.005	0.009	80	449	100	84	155	-6.375	1	83	1	154	2908	16532	0.200	15.400	0	0	0
2	5	4	""	"146146"	9900	5700	100	35	35	6	17	36	36	36	6	16	10	1	0	646	1850	1898	102	53	53	54	10	18	60	58	0	-0.002	-0.001	0.008	0.020	24.346	0.000	0.009	80	452	100	592	1796	Error	-1	593	-1	1797	2792	148029	-0.167	179.600	0	0	0
2	6	4	"hsa-miRPlus-C1076"	"42838"	10080	5700	100	35	35	5	14	36	36	36	5	13	15	2	0	69	228	215	94	51	51	52	10	19	60	50	0	-0.056	-0.006	0.133	0.111	8.972	0.003	0.007	80	452	100	17	176	Error	-1	18	-1	177	2820	18251	-0.200	17.600	0	0	0
2	7	4	"spike_control_v2_49"	"30293"	10260	5700	100	34	35	5	14	35	35	36	5	13	15	5	0	415	559	507	90	51	51	52	10	19	61	58	0	-0.003	0.000	0.028	0.053	13.394	-0.001	0.002	80	479	100	363	508	Error	-1	364	0	508	2834	44690	-0.200	50.700	0	0	0
2	8	4	"SNORD65"	"145661"	10450	5700	100	36	36	5	13	36	36	36	6	16	11	1	0	63	71	29	40	50	50	51	10	19	53	46	0	0.000	0.000	0.169	0.188	3.661	0.017	0.003	80	450	100	13	21	Error	0	13	0	21	2894	5712	0.000	2.000	0	0	0
2	9	4	"SNORD6"	"19605"	10620	5700	100	34	34	5	14	36	36	36	6	16	5	0	0	348	3318	3521	106	51	51	51	10	19	66	61	0	-0.007	-0.001	0.003	0.013	30.961	0.000	0.001	80	440	100	295	3265	Error	-2	297	-2	3267	2748	265435	-0.333	326.700	0	0	0
2	10	4	""	"146097"	10800	5700	100	35	35	7	20	36	36	37	6	16	13	0	0	108	102	49	48	50	50	51	9	17	62	57	0	-0.017	-0.019	0.153	0.203	5.620	-0.019	0.011	80	454	100	57	51	Error	-1	58	-1	52	2798	8132	-0.333	5.667	0	0	0
2	11	4	""	"46436"	10980	5690	100	35	35	6	17	36	36	36	6	16	10	2	0	58	1344	1707	127	50	50	50	9	18	48	46	0	-0.125	-0.001	0.417	0.070	38.391	0.000	0.003	80	452	100	7	1293	Error	-1	8	-1	1294	2818	107524	-0.167	143.778	0	0	0
2	12	4	""	"146039"	11160	5700	100	36	37	5	13	35	35	36	6	16	21	2	0	77	124	81	65	50	50	50	9	18	61	53	0	0.037	0.027	0.069	0.067	4.301	0.014	0.018	80	463	100	28	76	-4.755	1	27	2	74	2961	9923	0.167	8.222	0	0	0
2	13	4	""	"145994"	11350	5700	100	38	38	5	13	35	35	36	5	13	23	5	0	411	330	230	69	49	49	50	11	22	70	67	0	0.008	0.011	0.014	0.024	4.737	0.009	0.068	80	440	100	365	284	-6.915	3	362	3	281	3012	26413	0.400	25.455	0	0	0
2	14	4	""	"146050"	11520	5690	100	36	36	6	16	36	36	36	6	16	11	3	0	289	563	571	101	50	50	51	11	21	56	53	0	0.000	0.000	0.008	0.030	13.798	-0.001	0.002	80	431	100	239	513	Error	0	239	0	513	2915	45020	0.000	46.545	0	0	0
2	15	4	"spike_control_v2_10"	"13430"	11700	5690	100	34	34	5	14	36	36	36	6	16	11	0	0	51	54	15	27	50	50	50	9	18	32	15	0	-2.000	-0.500	0.565	0.615	3.324	-0.017	0.001	80	443	100	-1	2	Error	-2	1	-2	4	2748	4349	-0.333	0.444	0	0	0
2	16	4	""	"42831"	11880	5700	100	37	37	5	13	36	36	36	5	13	18	3	0	278	269	216	80	50	50	50	9	18	58	57	0	0.004	0.005	0.020	0.038	8.524	0.000	0.000	80	458	100	229	220	-7.833	1	228	1	219	2981	21516	0.200	24.333	0	0	0
2	17	4	""	"146124"	12060	5690	100	34	34	5	14	36	36	36	6	16	7	0	0	51	52	12	23	49	49	50	10	20	25	10	0	-1.000	-0.667	0.437	0.551	3.172	-0.062	0.009	80	454	100	0	1	Error	-2	2	-2	3	2748	4175	-0.333	0.200	0	0	0
2	18	4	"spike_control_v2_35"	"28568"	12250	5690	100	36	36	6	16	35	35	35	6	17	12	3	0	282	251	186	74	49	49	49	9	18	67	60	0	0.004	0.005	0.022	0.035	8.315	0.001	0.001	80	452	100	234	203	-7.864	1	233	1	202	2856	20053	0.167	22.444	0	0	0
2	19	4	"hsa-miR-3179"	"146152"	12430	5690	100	34	35	6	17	35	35	35	6	17	13	3	0	51	53	12	22	48	48	50	10	20	32	13	0	-0.333	0.000	0.538	0.624	2.437	-0.021	0.001	80	462	100	2	5	Error	-1	3	0	5	2791	4229	0.000	0.300	0	0	0
2	20	4	"hsa-miR-335-3p"	"145745"	12620	5690	100	34	34	7	20	35	35	35	6	17	12	2	0	1286	869	648	74	48	48	49	10	20	68	68	0	-0.001	-0.001	0.007	0.020	17.438	0.000	0.000	80	451	100	1237	820	Error	-1	1238	-1	821	2718	69484	-0.167	82.000	0	0	0
2	21	4	""	"145679"	12790	5700	100	35	35	5	14	35	35	35	6	17	12	2	0	293	316	257	81	48	48	49	9	18	63	62	0	0.000	0.000	0.020	0.045	9.718	0.002	0.004	80	439	100	245	268	Error	0	245	0	268	2838	25312	0.000	29.667	0	0	0
2	22	4	"hsa-miR-367-5p"	"145697"	12970	5690	100	34	35	6	17	35	35	35	6	17	15	1	0	45	46	8	17	49	49	49	9	18	8	0	0	0.250	0.000	0.854	0.800	2.852	0.041	0.002	80	484	100	-5	-3	-2.000	-1	-4	0	-3	2761	3719	0.000	-0.333	0	0	0
2	1	5	"hsa-miR-668-3p"	"145701"	9180	5890	100	36	36	7	19	35	35	35	6	17	20	2	0	100	159	118	74	52	52	53	10	18	58	53	0	0.021	0.009	0.045	0.068	5.299	0.006	0.006	80	494	100	49	108	-5.585	1	48	1	107	2845	12752	0.167	10.600	0	0	0
2	2	5	"hsa-miR-330-5p"	"145843"	9370	5880	100	37	37	5	13	34	34	34	6	17	23	3	0	54	55	16	29	51	51	52	10	19	28	10	0	1.000	0.750	0.393	0.395	3.812	0.021	0.001	80	448	100	6	7	0.000	3	3	3	4	2998	4368	0.500	0.300	0	0	0
2	3	5	"hsa-miR-523-3p"	"145754"	9540	5880	100	35	36	5	13	34	34	34	6	17	21	2	0	445	359	256	71	50	50	51	10	19	71	68	0	0.003	0.006	0.017	0.032	8.595	0.002	0.003	80	439	100	396	311	-8.626	1	395	2	309	2861	28715	0.333	30.800	0	0	0
2	4	5	"hsa-miR-655-3p"	"145696"	9730	5900	100	36	37	5	13	35	35	35	6	17	21	1	0	52	54	14	25	53	53	53	10	18	22	10	0	-1.000	2.000	0.298	0.304	2.885	0.089	0.016	80	438	100	0	3	Error	1	-1	2	1	2937	4307	0.333	0.100	0	0	0
2	5	5	"spike_control_v2_29"	"27968"	9900	5890	100	36	36	6	16	35	35	35	5	14	22	5	0	790	908	809	89	52	52	53	10	18	66	63	0	0.001	0.001	0.006	0.021	16.807	0.001	0.018	80	441	100	739	857	-9.527	1	738	1	856	2885	72643	0.200	85.500	0	0	0
2	6	5	"hsa-miR-29a-5p"	"145638"	10080	5890	100	35	35	5	14	35	35	36	5	13	17	1	0	182	186	136	73	52	52	53	9	16	58	57	0	0.000	0.000	0.038	0.074	7.609	-0.008	0.016	80	452	100	130	134	Error	0	130	0	134	2839	14875	-0.200	14.778	0	0	0
2	7	5	"hsa-miR-545-3p"	"145741"	10270	5900	100	35	36	5	13	36	36	36	6	16	8	2	0	59	62	20	32	51	51	52	10	19	45	30	0	-0.125	0.000	0.286	0.277	3.402	0.056	0.013	80	437	100	7	11	Error	-1	8	0	11	2876	4994	0.000	1.000	0	0	0
2	8	5	""	"146100"	10440	5890	100	37	36	6	16	35	35	36	6	16	16	6	0	120	204	166	81	49	49	50	9	18	60	57	0	0.028	0.006	0.035	0.059	8.381	0.005	0.007	80	440	100	73	156	-5.150	2	71	1	155	2916	16297	0.000	17.111	0	0	0
2	9	5	"hsa-miR-3130-3p"	"147827"	10630	5890	100	37	37	6	16	36	36	36	5	13	25	5	0	47	48	8	16	49	49	50	18	36	2	0	0	-0.500	-1.000	0.833	0.849	3.347	0.032	0.001	80	480	100	-1	0	Error	1	-2	1	-1	2944	3876	0.200	-0.111	0	0	0
2	10	5	"hsa-miR-3133"	"147820"	10830	5890	100	34	35	6	17	36	36	36	5	13	13	1	0	113	99	46	46	49	49	49	9	18	65	61	0	-0.031	-0.020	0.231	0.205	5.022	-0.004	0.000	80	450	100	62	49	Error	-2	64	-1	50	2793	7931	-0.200	5.556	0	0	0
2	11	5	"hsa-miR-3173-3p"	"147845"	11000	5890	100	35	35	5	14	36	36	36	6	16	8	0	0	56	60	19	31	49	49	50	9	18	41	30	0	-0.143	-0.091	0.400	0.362	3.535	0.016	0.001	80	440	100	6	10	Error	-1	7	-1	11	2780	4795	-0.167	1.111	0	0	0
2	12	5	"hsa-miR-92b-3p"	"145897"	11180	5890	100	36	36	5	13	35	35	36	6	16	15	2	0	101	132	91	68	49	49	50	10	20	57	52	0	0.019	0.012	0.053	0.081	5.407	0.002	0.001	80	453	100	53	84	-5.700	1	52	1	83	2866	10567	0.000	8.200	0	0	0
2	13	5	"hsa-miR-18a-5p"	"147195"	11360	5880	100	37	37	6	16	35	35	36	5	13	21	6	0	46	48	8	16	49	49	50	11	22	6	0	0	-0.667	-2.000	0.833	0.814	3.195	-0.022	0.001	80	442	100	-1	1	Error	2	-3	2	-1	2924	3809	0.200	-0.182	0	0	0
2	14	5	"hsa-miR-302a-3p"	"147203"	11540	5880	100	37	37	6	16	36	36	36	6	16	13	1	0	80	311	295	94	49	49	50	10	20	55	52	0	0.032	0.004	0.018	0.045	11.053	0.004	0.019	80	462	100	32	263	-4.954	1	31	1	262	2928	24917	0.167	26.100	0	0	0
2	15	5	""	"148008"	11720	5880	100	35	35	6	17	36	36	36	5	13	17	2	0	74	1306	1456	111	49	49	50	10	20	52	50	0	-0.040	-0.001	0.089	0.032	22.495	0.000	0.002	80	479	100	24	1256	Error	-1	25	-1	1257	2827	104456	-0.200	125.600	0	0	0
2	16	5	"hsa-miR-4330"	"147865"	11930	5890	100	36	36	6	16	36	36	36	5	13	16	2	0	49	52	11	21	48	48	50	10	20	22	8	0	0.000	0.000	0.545	0.593	3.227	0.062	0.005	80	451	100	1	4	Error	0	1	0	4	2885	4147	0.000	0.200	0	0	0
2	17	5	"hsa-miR-548s"	"147870"	12090	5880	100	36	36	5	13	36	36	36	6	16	11	0	0	43	44	8	18	48	48	50	10	20	5	0	0	0.000	0.000	0.500	0.519	2.541	-0.011	0.000	80	403	100	-5	-4	Error	0	-5	0	-4	2859	3505	0.000	-0.600	0	0	0
2	18	5	"kshv-miR-K12-12-3p"	"147919"	12250	5880	100	34	35	6	17	35	35	35	6	17	12	2	0	55	88	51	57	48	48	49	10	20	45	43	0	-0.143	0.000	0.127	0.189	6.416	-0.010	0.003	80	426	100	6	40	Error	-1	7	0	40	2777	7024	0.000	3.900	0	0	0
2	19	5	""	"147754"	12430	5880	100	34	35	6	17	35	35	35	6	17	15	1	0	135	121	65	53	49	49	50	10	20	63	60	0	-0.012	0.000	0.079	0.132	6.036	-0.005	0.001	80	452	100	85	72	Error	-1	86	0	72	2792	9678	0.000	7.100	0	0	0
2	20	5	"hsa-miR-3119"	"147837"	12610	5880	100	35	35	6	17	35	35	35	6	17	15	2	0	64	91	54	59	48	48	49	10	20	53	46	0	0.000	0.000	0.368	0.246	5.558	-0.018	0.011	80	462	100	16	43	Error	0	16	0	43	2836	7295	0.000	4.200	0	0	0
2	21	5	"hsa-miR-4325"	"147981"	12800	5880	100	37	36	5	13	35	35	35	6	17	16	1	0	65	69	25	36	47	47	48	9	18	55	48	0	0.111	0.045	0.222	0.237	3.437	0.012	0.001	80	452	100	20	23	-3.170	2	18	1	22	2911	5501	0.167	2.333	0	0	0
2	22	5	""	"147789"	12980	5880	100	34	34	6	17	35	35	35	6	17	11	0	0	882	637	457	71	47	47	48	10	20	75	72	0	-0.001	-0.002	0.008	0.031	14.205	0.000	0.000	80	484	100	834	589	Error	-1	835	-1	590	2743	50975	-0.167	58.900	0	0	0
2	1	6	"hsa-miR-4253"	"147562"	9180	6080	100	33	34	6	17	36	36	36	5	13	7	3	0	49	49	9	18	49	49	50	10	20	13	1	0	100000.000	100000.000	0.545	0.595	3.252	0.011	0.000	80	494	100	-3	-2	16.610	-3	0	-2	0	2700	3934	-0.400	-0.100	0	0	0
2	2	6	"hsa-miR-4313"	"147846"	9370	6080	100	36	36	5	13	35	35	35	6	17	13	3	0	77	76	27	35	50	50	51	11	21	56	53	0	0.037	0.038	0.140	0.182	3.906	0.009	0.001	80	470	100	28	27	-4.755	1	27	1	26	2915	6069	0.167	2.273	0	0	0
2	3	6	"hsv1-miR-H12"	"147748"	9560	6080	100	39	38	5	13	34	34	35	5	14	43	5	0	49	51	10	19	48	48	49	10	20	18	5	0	5.000	1.333	0.714	0.805	3.886	0.011	0.000	80	472	100	6	7	2.322	5	1	4	3	3015	4052	0.600	0.200	0	0	0
2	4	6	"hsa-miR-374c-5p"	"148430"	9740	6070	100	36	36	5	13	35	35	35	6	17	8	0	0	174	175	116	66	50	50	51	9	17	66	61	0	0.008	0.008	0.027	0.066	6.495	-0.002	0.001	80	430	100	125	126	-6.954	1	124	1	125	2854	13993	0.167	13.778	0	0	0
2	5	6	"hsa-miR-3915"	"148495"	9920	6080	100	35	35	6	17	36	36	36	5	13	12	1	0	230	294	243	82	51	51	52	9	17	62	61	0	-0.006	-0.004	0.077	0.072	10.314	-0.001	0.001	80	443	100	178	242	Error	-1	179	-1	243	2810	23489	-0.200	26.889	0	0	0
2	6	6	"hsa-miR-3606-5p"	"148335"	10100	6070	100	37	36	6	16	35	35	36	6	16	17	1	0	59	111	79	71	53	53	52	9	17	47	45	0	0.333	0.017	0.071	0.129	6.114	0.000	0.000	80	442	100	8	59	-1.585	2	6	1	58	2918	8885	0.000	6.556	0	0	0
2	7	6	"hsa-miR-3610"	"148208"	10280	6070	100	36	35	5	14	35	35	35	6	17	8	1	0	54	55	13	23	51	51	51	10	19	30	12	0	0.333	0.000	0.429	0.396	2.755	-0.075	0.011	80	446	100	4	4	-1.585	1	3	0	4	2837	4406	0.000	0.400	0	0	0
2	8	6	"hsa-miR-128-1-5p"	"148562"	10460	6070	100	35	35	6	17	36	36	36	6	16	13	1	0	49	49	8	16	48	48	48	9	18	15	0	0	-1.000	-1.000	0.750	0.853	2.596	0.008	0.000	80	450	100	0	0	Error	-1	1	-1	1	2815	3889	-0.167	0.111	0	0	0
2	9	6	"hsa-miR-4251"	"147715"	10640	6080	100	35	36	5	13	36	36	36	6	16	6	0	0	115	132	88	66	48	48	49	18	36	55	52	0	-0.015	0.000	0.167	0.166	7.585	-0.005	0.003	80	442	100	66	84	Error	-1	67	0	84	2841	10591	0.000	4.611	0	0	0
2	10	6	"hsa-miR-3662"	"148042"	10820	6070	100	35	35	6	17	36	36	36	5	13	13	2	0	56	56	14	25	48	48	49	18	36	25	1	0	-0.125	-0.125	0.366	0.431	2.608	-0.070	0.011	80	442	100	7	7	Error	-1	8	-1	8	2793	4502	-0.200	0.389	0	0	0
2	11	6	"hsa-miR-3692-5p"	"148332"	11000	6070	100	37	37	6	16	36	36	36	5	13	20	7	0	49	49	8	16	48	48	48	9	18	13	1	0	1.000	1.000	0.714	0.825	3.383	-0.064	0.004	80	442	100	2	2	0.000	1	1	1	1	2952	3927	0.200	0.111	0	0	0
2	12	6	"hsa-miR-3613-5p"	"147334"	11180	6080	100	37	36	6	16	36	36	36	5	13	18	2	0	61	74	31	41	48	48	49	11	22	55	48	0	0.077	0.000	0.227	0.242	4.236	0.001	0.000	80	452	100	14	26	-3.700	1	13	0	26	2919	5890	0.000	2.273	0	0	0
2	13	6	"hsa-miR-4306"	"147722"	11360	6070	100	35	36	6	16	36	36	36	6	16	13	2	0	926	996	907	91	47	47	48	10	20	68	66	0	-0.001	0.000	0.005	0.026	24.102	0.000	0.001	80	462	100	878	949	Error	-1	879	0	949	2860	79658	0.000	94.800	0	0	0
2	14	6	"hsv1-miR-H3-5p"	"147718"	11550	6080	100	37	36	5	13	36	36	36	6	16	13	0	0	159	141	62	43	47	47	48	9	18	82	78	0	0.009	0.000	0.048	0.068	3.847	0.008	0.005	80	461	100	113	94	-6.807	1	112	0	94	2910	11275	0.000	10.333	0	0	0
2	15	6	""	"148642"	11730	6070	100	36	37	5	13	36	36	36	6	16	13	2	0	2930	3607	3448	95	48	48	49	10	20	66	66	0	0.000	0.000	0.002	0.011	28.166	0.000	0.019	80	450	100	2882	3560	Error	0	2882	1	3559	2958	288552	0.167	355.800	0	0	0
2	16	6	"hsa-miR-1247-3p"	"148040"	11900	6070	100	35	35	6	17	36	36	36	6	16	13	2	0	48	49	10	20	47	47	47	9	19	22	8	0	-1.000	-0.500	0.533	0.699	3.068	-0.111	0.011	80	440	100	0	1	Error	-1	1	-1	2	2822	3942	-0.167	0.222	0	0	0
2	17	6	"hsa-miR-3178"	"147595"	12080	6070	100	35	35	6	17	36	36	36	6	16	5	2	0	61	261	247	94	47	47	48	13	27	50	47	0	-0.071	-0.005	0.667	0.249	11.680	-0.005	0.019	80	461	100	13	213	Error	-1	14	-1	214	2798	20866	-0.167	16.385	0	0	0
2	18	6	"hsv1-miR-H1-5p"	"147712"	12260	6070	100	36	37	5	13	34	34	35	6	17	25	0	0	54	57	16	28	47	47	49	13	26	30	15	0	0.286	0.300	0.437	0.375	3.954	0.038	0.006	80	452	100	9	13	-1.807	2	7	3	10	2935	4559	0.333	0.615	0	0	0
2	19	6	""	"148170"	12440	6070	100	36	35	5	14	34	34	35	6	17	11	0	0	46	47	11	23	46	46	49	12	24	7	1	0	100000.000	1.000	0.529	0.499	2.491	0.004	0.000	80	452	100	2	2	16.610	2	0	1	1	2836	3766	0.000	-0.167	0	0	0
2	20	6	"hsa-miR-134-3p"	"148580"	12620	6070	100	36	36	6	16	35	35	35	6	17	18	2	0	46	47	8	17	46	46	48	16	33	2	1	0	100000.000	1.000	1.000	0.944	2.833	-0.009	0.001	80	452	100	1	2	16.610	1	0	1	1	2849	3776	0.167	-0.062	0	0	0
2	21	6	""	"148110"	12800	6070	100	32	34	6	17	35	35	35	6	17	12	2	0	49	49	10	20	46	46	49	27	55	2	0	0	-1.000	-0.333	1.000	0.923	3.390	0.006	0.001	80	452	100	0	2	Error	-3	3	-1	3	2694	3928	-0.167	0.000	0	0	0
2	22	6	""	"148538"	12980	6070	100	36	35	5	14	35	35	35	6	17	7	1	0	48	49	10	20	46	46	49	24	48	2	0	0	0.500	0.000	0.500	0.504	3.203	-0.026	0.001	80	484	100	3	3	-1.000	1	2	0	3	2816	3923	0.000	0.000	0	0	0
2	1	7	""	"148091"	9190	6270	100	35	36	6	16	35	35	35	6	17	18	2	0	49	50	10	20	47	47	48	9	18	22	8	0	0.000	0.333	0.550	0.559	2.927	0.106	0.011	80	484	100	2	4	Error	0	2	1	3	2854	3965	0.167	0.222	0	0	0
2	2	7	""	"148016"	9370	6260	100	38	37	6	16	35	35	35	5	14	30	8	0	46	47	9	19	48	48	50	12	24	10	0	0	-1.500	-2.000	0.636	0.594	3.174	0.055	0.006	80	460	100	1	1	Error	3	-2	2	-1	2978	3759	0.400	-0.250	0	0	0
2	3	7	""	"148459"	9560	6270	100	36	36	4	11	35	35	36	5	13	16	1	0	70	72	27	37	48	48	49	10	20	58	51	0	0.045	0.042	0.150	0.158	3.336	0.007	0.001	80	450	100	23	25	-4.459	1	22	1	24	2886	5773	0.000	2.300	0	0	0
2	4	7	""	"148612"	9730	6260	100	36	36	5	13	35	35	36	5	13	20	3	0	48	49	10	20	48	48	49	9	18	17	7	0	100000.000	1.000	0.500	0.540	3.167	0.041	0.002	80	440	100	1	2	16.610	1	0	1	1	2905	3933	0.000	0.000	0	0	0
2	5	7	""	"148511"	9910	6260	100	36	36	6	16	36	36	36	5	13	18	3	0	48	50	12	24	50	50	50	9	18	22	6	0	0.000	0.000	0.500	0.666	3.236	-0.026	0.001	80	442	100	-2	0	Error	0	-2	0	0	2885	4036	0.000	0.000	0	0	0
2	6	7	"hsa-miR-3074-5p"	"148453"	10090	6260	100	36	36	5	13	36	36	36	6	16	13	1	0	51	51	11	21	51	51	51	10	19	18	2	0	0.000	0.000	0.586	0.573	3.726	0.016	0.001	80	463	100	0	0	Error	0	0	0	0	2893	4091	0.000	0.000	0	0	0
2	7	7	""	"148212"	10280	6280	100	35	36	5	13	36	36	36	6	16	11	1	0	320	258	136	52	49	49	49	11	22	77	75	0	-0.004	0.000	0.018	0.027	6.704	0.001	0.001	80	469	100	270	209	Error	-1	271	0	209	2840	20605	0.000	19.000	0	0	0
2	8	7	""	"148530"	10460	6270	100	36	36	6	16	36	36	36	5	13	15	5	0	141	127	56	44	48	48	48	10	20	80	73	0	0.000	0.000	0.051	0.077	6.033	-0.007	0.003	80	450	100	93	79	Error	0	93	0	79	2862	10141	0.000	7.900	0	0	0
2	9	7	""	"148517"	10640	6260	100	37	37	5	13	36	36	36	6	16	10	0	0	44	45	7	15	47	47	48	10	20	3	0	0	-0.333	-0.500	0.646	0.691	2.693	0.058	0.006	80	460	100	-2	-1	Error	1	-3	1	-2	2926	3621	0.167	-0.300	0	0	0
2	10	7	""	"148267"	10830	6260	100	35	36	6	16	36	36	36	5	13	13	5	0	1017	738	579	78	46	46	48	10	20	65	65	0	-0.001	0.000	0.018	0.042	20.387	-0.001	0.007	80	451	100	970	692	Error	-1	971	0	692	2877	59056	0.000	69.000	0	0	0
2	11	7	""	"148134"	11000	6260	100	37	37	6	16	36	36	36	5	13	18	6	0	55	56	13	23	47	47	48	10	20	43	20	0	0.125	0.111	0.333	0.378	3.214	0.001	0.000	80	451	100	9	10	-3.000	1	8	1	9	2988	4479	0.200	0.800	0	0	0
2	12	7	""	"148389"	11180	6270	100	38	38	5	13	35	35	36	5	13	27	6	0	1598	1325	744	56	47	47	49	11	22	92	87	0	0.002	0.002	0.003	0.006	5.430	0.002	0.050	80	442	100	1554	1281	-9.014	3	1551	3	1278	3041	106029	0.400	116.000	0	0	0
2	13	7	""	"148484"	11360	6260	100	38	38	5	13	36	36	36	5	13	21	6	0	5067	3520	2986	84	46	46	48	13	27	72	67	0	0.000	0.001	0.001	0.005	25.107	0.000	0.017	80	440	100	5023	3476	Error	2	5021	2	3474	3035	281624	0.400	267.077	0	0	0
2	14	7	""	"148576"	11530	6260	100	37	37	5	13	36	36	36	5	13	21	2	0	60	89	52	58	46	46	47	9	19	53	46	0	0.071	0.023	0.154	0.128	4.090	0.012	0.005	80	430	100	15	44	-3.807	1	14	1	43	2981	7112	0.200	4.667	0	0	0
2	15	7	""	"148435"	11710	6270	100	35	35	6	17	36	36	36	5	13	16	2	0	61	67	26	38	46	46	47	9	19	55	46	0	-0.067	-0.048	0.333	0.360	3.408	0.010	0.001	80	462	100	14	20	Error	-1	15	-1	21	2833	5322	-0.200	2.222	0	0	0
2	16	7	""	"148329"	11900	6270	100	37	37	6	16	36	36	36	6	16	13	2	0	43	44	8	18	46	46	46	9	19	7	2	0	-0.333	-0.500	0.739	0.723	3.257	-0.018	0.000	80	470	100	-2	-1	Error	1	-3	1	-2	2946	3505	0.167	-0.222	0	0	0
2	17	7	""	"148600"	12090	6270	100	33	34	5	14	36	36	36	6	16	8	1	0	48	49	10	20	46	46	47	13	27	17	1	0	-1.500	-0.667	0.667	0.610	2.829	0.060	0.003	80	449	100	-1	1	Error	-3	2	-2	3	2733	3929	-0.333	0.154	0	0	0
2	18	7	""	"148028"	12260	6260	100	37	36	6	16	35	35	36	5	13	18	7	0	47	47	8	17	46	46	48	14	29	3	0	0	2.000	1.000	0.716	0.627	2.997	0.022	0.001	80	440	100	3	2	1.000	2	1	1	1	2904	3727	0.000	-0.071	0	0	0
2	19	7	""	"148555"	12440	6260	100	36	36	6	16	35	35	35	5	14	16	7	0	45	47	8	17	45	45	47	11	23	13	1	0	100000.000	0.500	0.789	0.832	3.799	0.026	0.001	80	452	100	1	3	16.610	1	0	1	2	2891	3729	0.200	0.000	0	0	0
2	20	7	""	"148153"	12620	6260	100	33	33	6	18	35	35	35	6	17	11	0	0	43	43	9	20	44	44	46	14	30	7	0	0	2.000	2.000	0.679	0.704	3.370	0.033	0.004	80	452	100	-3	-3	1.000	-2	-1	-2	-1	2675	3434	-0.333	-0.214	0	0	0
2	21	7	""	"148392"	12800	6260	100	35	36	5	13	35	35	36	6	16	11	1	0	44	45	11	24	44	44	45	9	20	16	3	0	0.000	1.000	0.690	0.792	3.108	-0.018	0.000	80	452	100	0	2	Error	0	0	1	1	2850	3633	0.000	0.000	0	0	0
2	22	7	""	"148636"	12980	6260	100	34	34	5	14	35	35	35	6	17	8	0	0	303	251	196	78	44	44	45	10	22	67	61	0	-0.004	-0.005	0.025	0.053	8.834	-0.001	0.001	80	484	100	258	206	Error	-1	259	-1	207	2716	20084	-0.167	20.600	0	0	0
2	1	8	""	"148301"	9200	6460	100	34	34	6	17	34	34	34	6	17	11	1	0	108	99	40	40	48	48	50	10	20	78	66	0	0.000	0.000	0.086	0.126	4.852	-0.015	0.007	80	473	100	60	51	Error	0	60	0	51	2687	7904	0.000	4.900	0	0	0
2	2	8	"hsa-miR-1911-3p"	"146094"	9370	6460	100	33	34	6	17	34	34	34	5	14	22	3	0	43	44	7	15	48	48	49	10	20	5	0	0	0.200	0.000	0.429	0.666	3.295	-0.042	0.003	80	448	100	-6	-4	-2.322	-1	-5	0	-4	2746	3531	0.000	-0.500	0	0	0
2	3	8	""	"11039"	9550	6460	100	35	35	6	17	35	35	35	6	17	11	1	0	2202	3131	3051	97	49	49	50	10	20	65	62	0	0.000	0.000	0.002	0.013	25.887	0.000	0.001	80	440	100	2153	3082	Error	0	2153	0	3082	2802	250503	0.000	308.100	0	0	0
2	4	8	"hsa-miR-548j-5p"	"46592"	9720	6450	100	35	35	7	20	35	35	35	6	17	15	5	0	47	47	10	21	49	49	50	10	20	10	2	0	0.000	0.000	0.690	0.917	2.846	-0.095	0.008	80	448	100	-2	-2	Error	0	-2	0	-2	2826	3765	0.000	-0.300	0	0	0
2	5	8	"Empty"	"0"	9900	6450	100	35	36	5	13	35	35	36	6	16	8	1	0	47	48	9	18	51	51	52	10	19	8	0	0	0.000	-0.333	0.500	0.484	2.653	0.016	0.000	80	470	100	-4	-2	Error	0	-4	1	-3	2842	3826	0.000	-0.400	0	0	0
2	6	8	"hsa-miR-423-5p"	"27565"	10090	6450	100	35	35	5	14	36	36	36	5	13	13	1	0	201	544	553	101	51	51	51	10	19	60	57	0	-0.007	-0.002	0.006	0.031	15.277	0.001	0.003	80	462	100	149	492	Error	-1	150	-1	493	2808	43480	-0.200	49.300	0	0	0
2	7	8	""	"146147"	10270	6460	100	34	35	6	17	36	36	36	5	13	15	1	0	117	1147	1290	112	49	49	50	10	20	62	53	0	-0.029	-0.001	0.250	0.096	15.964	0.000	0.002	80	420	100	66	1097	Error	-2	68	-1	1098	2810	91758	-0.200	109.700	0	0	0
2	8	8	"hsa-miR-4478"	"168805"	10440	6450	100	35	35	6	17	36	36	36	5	13	15	2	0	63	258	256	99	48	48	49	9	18	53	48	0	-0.067	-0.005	0.247	0.095	10.077	0.001	0.002	80	449	100	14	209	Error	-1	15	-1	210	2808	20627	-0.200	23.222	0	0	0
2	9	8	"hsa-miR-4687-5p"	"168648"	10640	6460	100	36	36	5	13	37	37	37	5	13	10	2	0	150	133	68	51	48	48	49	9	18	72	70	0	-0.010	-0.012	0.053	0.118	7.058	-0.001	0.000	80	457	100	101	84	Error	-1	102	-1	85	2908	10664	-0.200	9.333	0	0	0
2	10	8	"hsa-miR-766-5p"	"46474"	10810	6450	100	37	38	6	15	36	36	36	6	16	21	5	0	57	66	28	42	48	48	48	9	18	50	38	0	0.111	0.111	0.333	0.300	4.236	0.016	0.002	80	416	100	10	20	-3.170	1	9	2	18	3017	5289	0.333	2.000	0	0	0
2	11	8	"hsa-miR-4710"	"168799"	10970	6460	100	36	36	5	13	35	35	36	6	16	13	1	0	52	55	17	30	47	47	48	9	18	40	21	0	0.200	0.125	0.364	0.397	3.910	-0.053	0.007	80	447	100	6	9	-2.322	1	5	1	8	2891	4407	0.000	0.778	0	0	0
2	12	8	"hsa-miR-4789-3p"	"168591"	11170	6450	100	34	35	5	14	36	36	36	6	16	8	0	0	49	49	9	18	47	47	48	8	16	26	5	0	-1.000	-0.500	0.558	0.544	3.360	-0.018	0.000	80	461	100	0	1	Error	-2	2	-1	2	2760	3946	-0.167	0.125	0	0	0
2	13	8	"hsa-miR-4433a-3p"	"168675"	11350	6450	100	35	35	6	17	36	36	36	5	13	10	3	0	50	54	16	29	47	47	48	12	25	28	13	0	-0.333	-0.143	0.500	0.495	4.076	-0.022	0.001	80	452	100	2	6	Error	-1	3	-1	7	2821	4346	-0.200	0.500	0	0	0
2	14	8	"hsa-miR-5194"	"168885"	11530	6450	100	35	36	5	13	36	36	36	5	13	15	2	0	46	47	9	19	48	48	48	12	25	11	1	0	0.500	0.000	0.500	0.579	2.645	-0.022	0.001	80	441	100	-3	-1	-1.000	-1	-2	0	-1	2844	3799	0.000	-0.083	0	0	0
2	15	8	"hsa-miR-4656"	"168673"	11700	6450	100	37	37	5	13	36	36	36	5	13	20	0	0	51	63	26	41	47	47	47	8	17	47	35	0	0.250	0.063	0.147	0.205	4.275	0.036	0.010	80	451	100	5	17	-2.000	1	4	1	16	2963	5007	0.200	2.000	0	0	0
2	16	8	"hsa-miR-4463"	"168814"	11890	6450	100	35	34	6	17	36	36	36	5	13	7	2	0	56	68	29	42	47	47	48	9	18	48	38	0	-0.111	-0.095	0.400	0.356	4.267	-0.049	0.019	80	442	100	8	19	Error	-1	9	-2	21	2727	5429	-0.400	2.222	0	0	0
2	17	8	"hsa-miR-4746-5p"	"168744"	12070	6450	100	37	36	5	13	35	35	35	6	17	16	1	0	49	50	11	22	47	47	48	9	18	27	5	0	1.000	0.333	0.341	0.408	2.589	0.030	0.001	80	443	100	4	4	0.000	2	2	1	3	2916	3961	0.167	0.222	0	0	0
2	18	8	"hsa-miR-5695"	"168628"	12250	6450	100	38	38	6	15	35	35	35	6	17	32	7	0	42	42	7	16	47	47	48	11	22	2	0	0	-0.600	-0.600	0.714	0.767	2.380	-0.034	0.001	80	452	100	-2	-2	Error	3	-5	3	-5	3075	3351	0.500	-0.545	0	0	0
2	19	8	"hsa-miR-4722-3p"	"168742"	12430	6450	100	39	38	7	18	35	35	35	6	17	31	5	0	46	49	12	24	47	47	47	11	23	22	8	0	-4.000	1.500	0.435	0.522	3.226	0.064	0.003	80	462	100	3	5	Error	4	-1	3	2	3073	3911	0.500	0.182	0	0	0
2	20	8	"hsa-miR-5581-3p"	"168933"	12620	6450	100	36	37	5	13	35	35	35	6	17	13	7	0	1752	1231	862	70	45	45	46	10	21	75	72	0	0.001	0.002	0.003	0.008	15.536	0.001	0.014	80	462	100	1708	1188	Error	1	1707	2	1186	2929	98450	0.333	118.500	0	0	0
2	21	8	"hsa-miR-1260b"	"168619"	12800	6450	100	33	34	6	17	35	35	35	5	14	16	1	0	3420	4036	3709	91	45	45	45	9	20	73	70	0	-0.001	0.000	0.001	0.005	26.664	0.000	0.007	80	452	100	3373	3990	Error	-2	3375	-1	3991	2694	322856	-0.200	443.444	0	0	0
2	22	8	"hsa-miR-1290"	"168568"	12980	6450	100	37	37	5	13	34	34	35	6	17	21	5	0	148	497	481	96	45	45	50	59	118	52	50	0	0.029	0.007	0.022	0.051	12.007	0.002	0.017	80	484	100	106	455	-5.102	3	103	3	452	2933	39795	0.333	7.576	0	0	0
2	1	9	"hsa-miR-548au-3p"	"168620"	9180	6650	100	36	36	6	16	35	35	35	5	14	18	5	0	45	46	8	17	52	52	52	10	19	2	0	0	-0.143	-0.167	0.667	0.517	3.329	0.001	0.000	80	497	100	-6	-5	Error	1	-7	1	-6	2864	3647	0.200	-0.600	0	0	0
2	2	9	"hsa-miR-5580-5p"	"168954"	9370	6650	100	34	35	6	17	34	34	34	5	14	23	6	0	87	81	33	40	51	51	52	11	21	58	57	0	0.000	0.033	0.152	0.200	4.127	0.018	0.005	80	464	100	36	31	Error	0	36	1	30	2779	6474	0.200	2.636	0	0	0
2	3	9	"hsa-miR-1255b-2-3p"	"168811"	9550	6650	100	35	35	5	14	34	34	35	6	17	16	3	0	133	116	54	46	51	51	51	10	19	70	66	0	0.012	0.015	0.064	0.085	4.555	0.006	0.002	80	430	100	83	66	-6.358	1	82	1	65	2835	9271	0.000	6.500	0	0	0
2	4	9	"hsa-miR-4477b"	"168801"	9720	6650	100	35	35	6	17	34	34	35	6	17	20	3	0	48	50	11	22	51	51	51	10	19	15	7	0	-0.333	-1.000	0.523	0.542	2.936	0.030	0.001	80	438	100	-2	0	Error	1	-3	1	-1	2829	4027	0.000	-0.100	0	0	0
2	5	9	"hsa-miR-3189-5p"	"168697"	9900	6650	100	37	36	6	16	36	36	36	6	16	12	0	0	70	72	25	34	52	52	53	16	30	50	38	0	0.056	0.000	0.200	0.259	3.685	0.012	0.005	80	471	100	19	20	-4.170	1	18	0	20	2863	5760	0.000	1.188	0	0	0
2	6	9	"hsa-miR-3194-3p"	"169333"	10100	6640	100	35	35	6	17	36	36	36	6	16	10	3	0	58	59	15	25	51	51	52	16	30	27	6	0	-0.143	-0.125	0.353	0.439	4.448	-0.021	0.001	80	467	100	6	7	Error	-1	7	-1	8	2776	4728	-0.167	0.438	0	0	0
2	7	9	"hsa-miR-499b-3p"	"169279"	10270	6640	100	38	37	6	16	35	35	36	5	13	25	5	0	45	45	9	20	48	48	49	9	18	6	1	0	-1.000	-0.667	0.640	0.610	3.311	-0.027	0.001	80	438	100	0	-1	Error	3	-3	2	-3	2954	3572	0.200	-0.444	0	0	0
2	8	9	"hsa-miR-4759"	"169117"	10450	6640	100	35	36	5	13	35	35	36	5	13	22	5	0	46	48	9	18	48	48	49	9	18	13	6	0	0.000	100000.000	0.708	0.687	2.810	-0.037	0.002	80	452	100	-2	1	Error	0	-2	1	0	2863	3815	0.000	-0.111	0	0	0
2	9	9	"hsa-miR-4798-3p"	"169195"	10630	6640	100	34	35	6	17	36	36	36	5	13	12	3	0	44	45	7	15	48	48	49	8	16	5	2	0	0.500	0.333	0.571	0.704	2.958	0.036	0.001	80	442	100	-6	-4	-1.000	-2	-4	-1	-3	2794	3598	-0.200	-0.500	0	0	0
2	10	9	"hsa-miR-4799-5p"	"168988"	10810	6640	100	35	36	6	16	36	36	36	6	16	15	2	0	46	45	8	17	49	49	49	9	18	5	0	0	0.333	0.000	0.600	0.700	2.948	-0.009	0.000	80	452	100	-4	-4	-1.585	-1	-3	0	-4	2843	3594	0.000	-0.444	0	0	0
2	11	9	"hsa-miR-4526"	"169151"	10990	6640	100	36	37	5	13	36	36	36	6	16	15	1	0	48	47	9	19	49	49	49	9	18	8	0	0	0.000	-0.500	0.583	0.569	3.777	0.009	0.000	80	451	100	-1	-1	Error	0	-1	1	-2	2921	3770	0.167	-0.222	0	0	0
2	12	9	"hsa-miR-548am-5p/hsa-miR-548au-5p/hsa-miR-548c-5p/hsa-miR-548o-5p"	"169147"	11170	6640	100	36	36	6	16	36	36	36	6	16	16	5	0	51	52	10	19	48	48	49	9	18	32	12	0	0.000	0.000	0.700	0.782	3.526	0.023	0.001	80	462	100	3	4	Error	0	3	0	4	2888	4158	0.000	0.333	0	0	0
2	13	9	"hsa-miR-4709-5p"	"169174"	11350	6640	100	36	36	5	13	36	36	36	6	16	8	2	0	44	45	9	20	48	48	48	10	20	10	0	0	0.000	0.000	0.500	0.530	3.538	-0.017	0.000	80	480	100	-4	-3	Error	0	-4	0	-3	2859	3581	0.000	-0.300	0	0	0
2	14	9	"hsa-miR-5571-3p"	"169241"	11550	6640	100	36	36	5	13	36	36	36	6	16	11	0	0	78	77	31	40	47	47	47	9	19	60	56	0	0.000	0.000	0.144	0.209	4.337	0.008	0.001	80	471	100	31	30	Error	0	31	0	30	2901	6142	0.000	3.333	0	0	0
2	15	9	"hsa-miR-5704"	"169211"	11730	6650	100	36	36	5	13	36	36	36	5	13	15	3	0	439	359	170	47	46	46	47	9	19	85	83	0	0.000	0.000	0.014	0.021	5.173	0.000	0.000	80	442	100	393	313	Error	0	393	0	313	2890	28683	0.000	34.667	0	0	0
2	16	9	"hsa-miR-4443"	"169188"	11900	6630	100	36	37	5	13	36	36	37	5	13	18	6	0	501	1461	1535	105	48	48	49	9	18	57	56	0	0.000	0.001	0.013	0.023	18.044	0.000	0.003	80	449	100	453	1414	Error	0	453	1	1413	2925	116847	0.000	156.889	0	0	0
2	17	9	"hsa-miR-17-5p"	"169336"	12090	6640	100	34	34	6	17	36	36	36	5	13	10	2	0	1113	851	545	64	47	47	48	10	20	81	76	0	-0.002	-0.002	0.006	0.019	10.684	-0.002	0.019	80	437	100	1064	802	Error	-2	1066	-2	804	2734	68069	-0.400	80.300	0	0	0
2	18	9	"hsa-miR-4493"	"169354"	12250	6640	100	34	35	6	17	35	35	35	5	14	18	5	0	47	46	8	17	46	46	47	9	19	15	2	0	-1.000	0.000	1.000	0.946	3.091	0.001	0.000	80	436	100	0	0	Error	-1	1	0	0	2814	3719	0.000	-0.111	0	0	0
2	19	9	"hsa-miR-5186"	"169090"	12440	6640	100	34	34	5	14	35	35	35	6	17	7	0	0	46	47	10	21	46	46	47	9	19	17	3	0	100000.000	-1.000	0.500	0.614	2.780	0.016	0.000	80	462	100	-1	0	16.610	-1	0	-1	1	2703	3742	-0.167	0.000	0	0	0
2	20	9	"hsa-miR-4760-5p"	"169222"	12620	6640	100	33	34	6	17	35	35	35	5	14	18	2	0	46	47	9	19	45	45	45	9	20	16	7	0	-2.000	-0.500	0.655	0.711	2.219	-0.213	0.041	80	440	100	-1	1	Error	-2	1	-1	2	2713	3780	-0.200	0.222	0	0	0
2	21	9	"hsa-miR-5587-5p"	"169176"	12790	6640	100	36	37	6	16	35	35	35	5	14	22	5	0	47	49	13	26	46	46	46	9	19	31	12	0	1.000	0.667	0.300	0.362	3.160	0.058	0.006	80	450	100	2	5	0.000	1	1	2	3	2928	3915	0.400	0.333	0	0	0
2	22	9	"hsa-miR-5582-3p"	"169353"	12980	6640	100	34	33	6	18	35	35	35	5	14	12	1	0	56	57	15	26	47	47	51	59	115	0	0	0	-0.111	-0.200	0.571	0.484	4.369	-0.054	0.008	80	494	100	8	8	Error	-1	9	-2	10	2651	4550	-0.400	0.102	0	0	0
2	1	10	"Empty"	"0"	9210	6840	100	36	36	7	19	35	35	35	5	14	21	10	0	51	50	10	20	50	50	51	9	17	17	6	0	1.000	100000.000	0.667	0.675	2.764	-0.032	0.001	80	498	100	2	1	0.000	1	1	1	0	2872	4019	0.200	-0.111	0	0	0
2	2	10	"hsa-miR-4725-5p"	"169193"	9400	6840	100	35	36	5	13	35	35	35	5	14	30	3	0	222	193	81	41	51	51	52	10	19	85	80	0	0.000	0.007	0.045	0.049	4.129	0.002	0.001	80	441	100	171	143	Error	0	171	1	142	2890	15474	0.200	14.100	0	0	0
2	3	10	"hsa-miR-3614-5p"	"169317"	9560	6830	100	35	35	5	14	35	35	36	6	16	10	2	0	49	49	10	20	51	51	52	10	19	10	3	0	0.000	0.000	0.408	0.468	3.942	0.004	0.000	80	417	100	-2	-2	Error	0	-2	0	-2	2793	3944	-0.167	-0.300	0	0	0
2	4	10	"hsa-miR-4737"	"169032"	9740	6830	100	35	35	5	14	35	35	35	5	14	12	0	0	49	48	8	16	51	51	52	10	19	3	0	0	0.000	0.000	0.786	0.769	3.265	0.029	0.001	80	452	100	-2	-3	Error	0	-2	0	-3	2798	3878	0.000	-0.400	0	0	0
2	5	10	""	"168966"	9930	6830	100	37	37	6	16	35	35	36	6	16	21	6	0	445	329	230	69	50	50	51	10	19	67	65	0	0.005	0.007	0.019	0.045	9.763	0.001	0.000	80	443	100	397	281	-7.626	2	395	2	279	2926	26320	0.167	27.800	0	0	0
2	6	10	""	"168828"	10100	6840	100	36	36	5	13	36	36	36	6	16	6	1	0	262	204	118	57	50	50	51	10	19	71	71	0	0.000	0.000	0.025	0.037	5.635	0.002	0.001	80	436	100	212	154	Error	0	212	0	154	2881	16336	0.000	15.300	0	0	0
2	7	10	""	"169190"	10270	6840	100	33	35	5	14	36	36	36	6	16	8	1	0	257	220	169	76	47	47	49	10	20	61	60	0	-0.014	-0.006	0.045	0.081	8.310	-0.003	0.004	80	466	100	207	172	Error	-3	210	-1	173	2770	17561	-0.167	17.100	0	0	0
2	8	10	""	"168830"	10460	6830	100	35	35	5	14	36	36	36	6	16	10	2	0	47	48	9	18	49	49	49	9	18	11	2	0	0.500	1.000	0.464	0.557	3.127	0.082	0.007	80	484	100	-3	-2	-1.000	-1	-2	-1	-1	2797	3829	-0.167	-0.111	0	0	0
2	9	10	""	"169175"	10640	6830	100	38	38	5	13	35	35	36	5	13	35	6	0	46	47	8	17	48	48	49	9	18	8	2	0	-1.500	-3.000	0.788	0.719	3.281	0.030	0.001	80	468	100	1	2	Error	3	-2	3	-1	3062	3727	0.400	-0.222	0	0	0
2	10	10	""	"168845"	10820	6830	100	37	37	6	16	36	36	36	6	16	13	3	0	44	45	7	15	48	48	49	9	18	3	0	0	-0.250	-0.333	0.708	0.628	2.732	-0.027	0.000	80	435	100	-3	-2	Error	1	-4	1	-3	2952	3584	0.167	-0.444	0	0	0
2	11	10	""	"168694"	10980	6840	100	41	301	962	319	36	36	36	6	16	48	33	0	88	803	3776	470	48	48	49	9	18	67	57	0	0.125	0.351	0.243	0.452	6.759	0.210	0.630	80	462	100	45	1020	-3.000	5	40	265	755	24042	64205	44.167	83.778	0	0	0
2	12	10	""	"168752"	11190	6840	100	36	36	6	16	35	35	36	6	16	17	5	0	199	173	84	48	48	48	49	9	18	78	77	0	0.007	0.008	0.051	0.072	6.240	0.001	0.000	80	500	100	152	126	-7.238	1	151	1	125	2889	13855	0.000	13.778	0	0	0
2	13	10	"hsa-miR-1260a"	"169412"	11370	6840	100	36	37	6	16	36	36	36	6	16	15	3	0	1213	934	579	61	47	47	48	9	18	85	83	0	0.000	0.001	0.005	0.009	8.843	0.001	0.003	80	450	100	1166	888	Error	0	1166	1	887	2953	74687	0.167	98.444	0	0	0
2	14	10	"Empty"	"0"	11540	6830	100	36	37	5	13	36	36	36	6	16	13	1	0	47	47	11	23	47	47	48	9	18	15	2	0	0.000	100000.000	0.515	0.750	3.459	-0.020	0.001	80	448	100	0	1	Error	0	0	1	0	2934	3780	0.167	-0.111	0	0	0
2	15	10	"Empty"	"0"	11720	6830	100	34	35	6	17	36	36	36	5	13	15	5	0	46	48	10	20	48	48	48	9	18	16	5	0	1.000	100000.000	0.875	0.761	3.025	0.048	0.003	80	450	100	-4	-1	0.000	-2	-2	-1	0	2789	3853	-0.200	0.000	0	0	0
2	16	10	"Empty"	"0"	11900	6830	100	38	38	6	15	36	36	36	6	16	20	2	0	48	48	9	18	47	47	48	9	18	17	2	0	2.000	2.000	0.500	0.619	3.007	0.025	0.000	80	469	100	3	3	1.000	2	1	2	1	3007	3854	0.333	0.000	0	0	0
2	17	10	"Empty"	"0"	12080	6830	100	36	36	6	16	36	36	36	6	16	11	2	0	47	48	8	16	48	48	48	9	18	11	2	0	0.000	0.000	0.792	0.996	3.374	-0.073	0.004	80	468	100	-1	0	Error	0	-1	0	0	2892	3807	0.000	0.000	0	0	0
2	18	10	"Empty"	"0"	12260	6830	100	34	35	5	14	35	35	36	6	16	10	2	0	47	47	9	19	46	46	47	8	17	15	3	0	-1.000	0.000	0.500	0.580	3.174	-0.050	0.002	80	452	100	0	1	Error	-1	1	0	1	2783	3727	-0.167	0.000	0	0	0
2	19	10	"Empty"	"0"	12440	6830	100	34	34	5	14	35	35	35	6	17	10	0	0	48	48	10	20	46	46	47	9	19	15	3	0	-0.500	-0.500	0.500	0.565	3.267	-0.024	0.001	80	452	100	1	1	Error	-1	2	-1	2	2756	3853	-0.167	0.111	0	0	0
2	20	10	"Empty"	"0"	12620	6830	100	35	35	7	20	35	35	35	6	17	15	3	0	46	46	8	17	45	45	46	8	17	18	6	0	0.000	0.000	0.786	0.932	2.869	0.039	0.001	80	452	100	1	1	Error	0	1	0	1	2776	3701	0.000	0.000	0	0	0
2	21	10	"Empty"	"0"	12800	6830	100	35	35	5	14	35	35	35	6	17	10	0	0	47	48	9	18	46	46	46	9	19	20	5	0	0.000	0.000	0.523	0.604	3.354	-0.034	0.001	80	452	100	1	2	Error	0	1	0	2	2771	3800	0.000	0.222	0	0	0
2	22	10	"Empty"	"0"	12980	6830	100	35	35	6	17	35	35	35	6	17	10	1	0	45	46	10	21	47	47	47	9	19	7	2	0	0.000	0.000	0.519	0.578	2.719	-0.025	0.001	80	484	100	-2	-1	Error	0	-2	0	-1	2801	3641	0.000	-0.111	0	0	0
2	1	11	"Empty"	"0"	9180	7030	100	35	36	6	16	34	34	35	6	17	18	3	0	45	48	9	18	50	50	50	9	18	11	1	0	-0.200	-1.000	0.641	0.558	2.917	0.013	0.000	80	496	100	-4	0	Error	1	-5	2	-2	2848	3844	0.167	-0.222	0	0	0
2	2	11	"hsa-miR-10a-3p"	"28019"	9370	7030	100	36	36	6	16	35	35	35	5	14	20	6	0	78	81	36	44	50	50	51	9	17	60	52	0	0.036	0.032	0.140	0.178	3.445	0.036	0.021	80	464	100	29	32	-4.807	1	28	1	31	2866	6518	0.200	3.333	0	0	0
2	3	11	"hsa-miR-30e-5p"	"28191"	9550	7020	100	36	36	5	13	36	36	36	6	16	11	1	0	1390	1480	1300	87	51	51	52	10	19	70	65	0	0.000	0.000	0.004	0.013	17.680	0.000	0.002	80	461	100	1339	1429	Error	0	1339	0	1429	2915	118408	0.000	142.800	0	0	0
2	4	11	""	"42938"	9730	7020	100	36	36	6	16	36	36	36	6	16	11	2	0	48	50	11	22	50	50	50	10	20	15	3	0	0.000	0.000	0.667	0.702	3.240	-0.022	0.001	80	461	100	-2	0	Error	0	-2	0	0	2897	3981	0.000	0.000	0	0	0
2	5	11	"hsa-miR-514a-3p"	"42959"	9910	7020	100	35	34	6	17	34	34	35	6	17	15	2	0	52	54	16	29	49	49	50	9	18	33	18	0	0.333	0.000	0.375	0.324	3.634	-0.029	0.002	80	461	100	4	5	-1.585	1	3	0	5	2758	4317	-0.167	0.444	0	0	0
2	6	11	""	"17411"	10090	7030	100	35	35	4	11	35	35	36	6	16	10	1	0	94	92	43	46	49	49	50	10	20	61	57	0	0.000	0.000	0.121	0.121	5.191	-0.006	0.001	80	452	100	45	43	Error	0	45	0	43	2837	7393	-0.167	4.200	0	0	0
2	7	11	""	"42678"	10270	7040	100	36	36	4	11	35	35	36	5	13	13	2	0	46	47	8	17	48	48	49	10	20	7	3	0	-0.500	-1.000	0.625	0.581	3.561	0.000	0.000	80	438	100	-1	0	Error	1	-2	1	-1	2886	3750	0.000	-0.200	0	0	0
2	8	11	"hsa-miR-548l"	"46415"	10450	7050	100	36	37	6	16	36	36	36	5	13	22	5	0	50	53	12	22	49	49	49	9	18	26	17	0	0.000	0.250	0.471	0.499	3.343	0.037	0.002	80	439	100	1	5	Error	0	1	1	4	2934	4277	0.200	0.444	0	0	0
2	9	11	""	"42877"	10630	7040	100	37	37	6	16	36	36	36	5	13	22	3	0	47	47	9	19	47	47	48	9	18	11	2	0	100000.000	100000.000	0.636	0.600	3.027	-0.003	0.000	80	468	100	1	1	16.610	1	0	1	0	2958	3755	0.200	-0.111	0	0	0
2	10	11	""	"42770"	10820	7030	100	36	36	6	16	36	36	36	6	16	12	2	0	1387	987	649	65	47	47	47	8	17	87	81	0	0.000	0.000	0.006	0.012	6.664	0.000	0.001	80	444	100	1340	940	Error	0	1340	0	940	2887	78988	0.000	117.500	0	0	0
2	11	11	"hsa-miR-1268a/hsa-miR-1268b"	"46558"	10980	7030	100	37	36	5	13	36	36	36	6	16	12	0	0	47	48	11	22	47	47	48	9	18	20	7	0	100000.000	0.000	0.606	0.662	2.944	0.089	0.006	80	404	100	1	1	16.610	1	0	0	1	2878	3851	0.000	0.000	0	0	0
2	12	11	"hsa-miR-548d-5p"	"42756"	11150	7040	100	35	35	5	14	36	36	36	5	13	8	0	0	52	53	13	24	46	46	47	9	19	37	21	0	-0.167	-0.143	0.310	0.362	3.770	-0.022	0.001	80	456	100	5	6	Error	-1	6	-1	7	2796	4268	-0.200	0.667	0	0	0
2	13	11	""	"42539"	11360	7030	100	38	37	5	13	36	36	36	6	16	11	0	0	7966	5388	3834	71	45	45	46	9	19	83	80	0	0.000	0.000	0.001	0.002	14.923	0.000	0.010	80	479	100	7923	5344	Error	2	7921	1	5343	2969	431015	0.167	593.556	0	0	0
2	14	11	"kshv-miR-K12-9-3p"	"17419"	11540	7030	100	37	36	5	13	35	35	36	6	16	16	1	0	48	48	9	18	47	47	48	9	18	15	6	0	2.000	1.000	0.600	0.730	2.459	0.026	0.001	80	460	100	3	2	1.000	2	1	1	1	2916	3813	0.000	0.000	0	0	0
2	15	11	"hsa-miR-151a-5p"	"11260"	11720	7030	100	36	36	6	16	36	36	36	6	16	12	1	0	182	184	131	71	47	47	48	9	18	61	58	0	0.000	0.000	0.052	0.090	7.685	0.002	0.001	80	471	100	135	137	Error	0	135	0	137	2900	14736	0.000	15.111	0	0	0
2	16	11	""	"31388"	11910	7030	100	36	36	6	16	36	36	37	6	16	16	1	0	572	476	380	79	46	46	47	9	19	71	66	0	0.000	0.000	0.034	0.047	13.054	-0.001	0.002	80	461	100	526	430	Error	0	526	0	430	2913	38095	-0.167	47.667	0	0	0
2	17	11	""	"45985"	12080	7040	100	35	35	5	14	35	35	36	6	16	10	1	0	50	52	11	21	47	47	47	9	19	32	13	0	0.000	0.000	0.500	0.407	3.719	0.078	0.012	80	435	100	3	5	Error	0	3	0	5	2818	4184	-0.167	0.556	0	0	0
2	18	11	""	"28346"	12250	7020	100	36	36	6	16	35	35	35	6	17	17	2	0	49	50	10	20	46	46	47	8	17	30	12	0	0.333	0.250	0.333	0.491	4.097	-0.046	0.003	80	450	100	4	5	-1.585	1	3	1	4	2857	3988	0.167	0.375	0	0	0
2	19	11	"hsa-miR-452-3p"	"42598"	12430	7020	100	36	36	5	13	35	35	35	6	17	11	2	0	48	49	10	20	46	46	46	8	17	30	13	0	0.500	0.333	0.586	0.657	2.845	-0.041	0.002	80	452	100	3	4	-1.000	1	2	1	3	2890	3942	0.167	0.375	0	0	0
2	20	11	"hsa-miR-561-3p"	"31517"	12610	7020	100	35	35	6	17	35	35	35	5	14	15	5	0	45	46	9	19	46	46	46	9	19	13	1	0	0.000	0.000	0.600	0.575	3.299	0.049	0.002	80	452	100	-1	0	Error	0	-1	0	0	2786	3671	0.000	0.000	0	0	0
2	21	11	"hsa-miR-448"	"11113"	12790	7020	100	35	35	6	17	35	35	35	6	17	8	1	0	48	49	10	20	45	45	46	10	21	25	5	0	0.000	0.000	0.550	0.616	3.149	-0.002	0.000	80	452	100	3	4	Error	0	3	0	4	2781	3953	0.000	0.300	0	0	0
2	22	11	"Empty"	"0"	12970	7020	100	34	35	6	17	35	35	35	6	17	12	3	0	48	49	9	18	45	45	46	9	19	23	7	0	-0.333	0.000	0.653	0.683	2.845	-0.031	0.001	80	484	100	2	4	Error	-1	3	0	4	2775	3882	0.000	0.333	0	0	0
2	1	12	"hsa-miR-499a-5p"	"14313"	9190	7220	100	37	36	4	11	34	34	34	5	14	22	2	0	151	221	169	76	48	48	49	11	22	62	60	0	0.029	0.012	0.024	0.048	6.288	0.006	0.020	80	472	100	106	175	-5.102	3	103	2	173	2913	17649	0.400	15.636	0	0	0
2	2	12	"spike_control_v2_40"	"29001"	9360	7220	100	37	37	5	13	35	35	35	5	14	28	2	0	523	380	289	76	49	49	50	11	22	66	61	0	0.004	0.006	0.010	0.022	8.697	0.003	0.015	80	440	100	476	333	-7.889	2	474	2	331	2953	30408	0.400	30.000	0	0	0
2	3	12	"hsa-miR-95-3p"	"11181"	9540	7220	100	37	37	5	13	35	35	35	6	17	17	1	0	191	200	155	77	50	50	50	10	20	57	56	0	0.014	0.013	0.035	0.076	6.810	0.005	0.008	80	461	100	143	152	-6.140	2	141	2	150	2940	16027	0.333	15.000	0	0	0
2	4	12	""	"46510"	9720	7220	100	36	36	6	16	35	35	36	6	16	23	1	0	48	49	8	16	48	48	48	9	18	15	3	0	100000.000	1.000	0.633	0.534	3.030	0.074	0.005	80	471	100	1	2	16.610	1	0	1	1	2912	3939	0.000	0.111	0	0	0
2	5	12	"kshv-miR-K12-2-5p"	"17470"	9910	7220	100	36	36	5	13	35	35	35	5	14	25	5	0	189	160	93	58	49	49	49	9	18	70	70	0	0.007	0.009	0.060	0.069	4.887	0.013	0.029	80	458	100	141	112	-7.129	1	140	1	111	2910	12786	0.200	12.333	0	0	0
2	6	12	"hsa-miR-542-5p"	"42811"	10080	7220	100	35	35	5	14	35	35	36	6	16	12	1	0	77	102	61	59	49	49	49	9	18	60	53	0	0.000	0.000	0.105	0.133	4.192	-0.007	0.002	80	440	100	28	53	Error	0	28	0	53	2838	8164	-0.167	5.889	0	0	0
2	7	12	"hsa-miR-1302"	"46796"	10260	7210	100	36	36	5	13	36	36	36	6	16	8	1	0	44	45	9	20	49	49	49	9	18	7	2	0	0.000	0.000	0.449	0.454	3.554	-0.001	0.000	80	430	100	-5	-4	Error	0	-5	0	-4	2881	3630	0.000	-0.444	0	0	0
2	8	12	"hsa-miR-616-5p"	"17289"	10440	7210	100	35	36	5	13	36	36	36	6	16	15	3	0	52	52	10	19	48	48	48	9	18	18	7	0	-0.250	0.000	0.714	0.654	3.011	0.011	0.000	80	425	100	3	4	Error	-1	4	0	4	2890	4155	0.000	0.444	0	0	0
2	9	12	""	"42588"	10620	7220	100	36	36	6	16	36	36	36	6	16	12	3	0	137	243	208	85	47	47	48	9	18	60	53	0	0.000	0.000	0.054	0.060	9.807	0.000	0.000	80	452	100	90	196	Error	0	90	0	196	2900	19419	0.000	21.667	0	0	0
2	10	12	""	"11208"	10810	7220	100	35	35	6	17	37	37	37	6	16	6	1	0	286	265	185	69	47	47	47	8	17	71	68	0	-0.008	-0.009	0.172	0.170	11.537	-0.004	0.009	80	462	100	237	216	Error	-2	239	-2	218	2782	21213	-0.333	27.250	0	0	0
2	11	12	""	"46620"	10990	7210	100	36	35	5	14	37	37	37	6	16	3	0	0	319	1247	1334	106	46	46	47	8	17	60	58	0	-0.004	-0.002	0.004	0.024	31.205	0.000	0.000	80	438	100	272	1199	Error	-1	273	-2	1201	2832	99728	-0.333	150.000	0	0	0
2	12	12	"hsa-miR-147a"	"10954"	11160	7210	100	35	36	5	13	36	36	36	6	16	7	0	0	52	53	12	22	46	46	47	9	19	36	15	0	-0.167	0.000	0.368	0.441	3.349	0.054	0.006	80	418	100	5	7	Error	-1	6	0	7	2845	4212	0.000	0.667	0	0	0
2	13	12	""	"11251"	11340	7220	100	37	36	5	13	36	36	37	6	16	11	1	0	70	76	34	44	45	45	47	14	29	51	48	0	0.040	0.000	0.158	0.221	5.408	-0.002	0.000	80	453	100	26	31	-4.644	1	25	0	31	2910	6062	-0.167	2.071	0	0	0
2	14	12	""	"11227"	11530	7220	100	36	36	6	16	36	36	37	6	16	12	1	0	121	112	59	52	46	46	48	14	29	63	60	0	0.000	0.000	0.062	0.092	5.994	0.012	0.008	80	450	100	75	66	Error	0	75	0	66	2876	8938	-0.167	4.571	0	0	0
2	15	12	"hsa-miR-2276-3p"	"46875"	11700	7220	100	36	36	6	16	36	36	36	6	16	11	3	0	47	48	10	20	47	47	48	9	18	20	2	0	0.000	0.000	0.500	0.449	3.028	0.001	0.000	80	441	100	0	1	Error	0	0	0	1	2876	3857	0.000	0.000	0	0	0
2	16	12	"hsa-miR-218-5p"	"11018"	11880	7220	100	36	36	5	13	36	36	36	6	16	10	0	0	72	79	39	49	46	46	47	9	19	58	52	0	0.000	0.000	0.107	0.149	4.654	-0.004	0.000	80	464	100	26	33	Error	0	26	0	33	2859	6345	0.000	3.556	0	0	0
2	17	12	"hsa-miR-363-3p"	"11077"	12070	7220	100	37	37	5	13	37	37	37	6	16	10	0	0	318	258	171	66	47	47	49	9	18	71	70	0	0.000	0.000	0.020	0.060	9.990	0.000	0.000	80	440	100	271	211	Error	0	271	0	211	2947	20658	0.000	23.222	0	0	0
2	18	12	"hsa-miR-1252-5p"	"46924"	12240	7220	100	36	36	5	13	37	37	37	6	16	7	0	0	72	100	58	58	46	46	47	8	17	58	53	0	-0.038	-0.019	0.231	0.203	5.474	0.000	0.000	80	449	100	25	53	Error	-1	26	-1	54	2882	7965	-0.167	6.625	0	0	0
2	19	12	""	"11205"	12420	7210	100	35	35	5	14	36	36	36	6	16	8	0	0	778	689	577	83	45	45	46	9	19	72	66	0	-0.001	-0.002	0.013	0.031	15.012	0.000	0.000	80	460	100	732	643	Error	-1	733	-1	644	2821	55142	-0.167	71.444	0	0	0
2	20	12	"hsa-miR-520g-3p"	"46454"	12600	7210	100	37	37	6	16	36	36	36	5	13	17	7	0	48	49	10	20	46	46	46	8	17	26	10	0	0.500	0.333	0.500	0.555	3.470	0.036	0.001	80	452	100	3	4	-1.000	1	2	1	3	2956	3898	0.200	0.375	0	0	0
2	21	12	""	"17422"	12780	7210	100	35	35	5	14	35	35	35	5	14	16	2	0	61	129	105	81	44	44	45	8	17	60	51	0	0.000	0.000	0.057	0.086	5.464	0.007	0.007	80	462	100	17	85	Error	0	17	0	85	2808	10300	0.000	10.500	0	0	0
2	22	12	""	"17517"	12970	7210	100	34	34	6	17	35	35	35	5	14	13	6	0	300	267	203	76	45	45	46	8	17	66	63	0	-0.004	-0.005	0.048	0.083	7.635	-0.003	0.006	80	516	100	254	221	Error	-1	255	-1	222	2757	21331	-0.200	27.625	0	0	0
2	1	13	""	"46453"	9180	7410	100	35	35	6	17	36	36	35	6	17	11	0	0	77	89	43	48	48	48	48	9	18	60	52	0	-0.034	-0.024	0.200	0.226	4.584	-0.008	0.002	80	484	100	28	40	Error	-1	29	-1	41	2838	7080	0.000	4.556	0	0	0
2	2	13	""	"42444"	9360	7410	100	33	34	5	14	35	35	35	6	17	10	0	0	46	48	9	18	48	48	49	9	18	17	5	0	1.000	100000.000	0.625	0.634	3.116	-0.120	0.017	80	452	100	-4	-1	0.000	-2	-2	-1	0	2734	3848	-0.167	-0.111	0	0	0
2	3	13	"spike_control_v2_37"	"28684"	9540	7410	100	33	33	5	15	35	35	35	6	17	3	0	0	426	550	497	90	48	48	49	10	20	58	57	0	-0.005	-0.004	0.200	0.075	15.069	0.000	0.000	80	461	100	376	500	Error	-2	378	-2	502	2651	44031	-0.333	50.100	0	0	0
2	4	13	"hsa-miR-136-3p"	"42686"	9720	7410	100	33	34	6	17	34	34	35	5	14	21	6	0	86	108	65	60	47	47	48	9	18	61	55	0	-0.026	0.000	0.137	0.251	8.176	-0.013	0.009	80	452	100	38	61	Error	-1	39	0	61	2688	8653	-0.200	6.667	0	0	0
2	5	13	""	"42558"	9900	7410	100	36	37	5	13	35	35	35	5	14	21	8	0	44	45	8	17	48	48	48	9	18	8	0	0	-0.250	-0.667	0.962	0.914	3.846	-0.042	0.002	80	452	100	-3	-1	Error	1	-4	2	-3	2960	3589	0.400	-0.333	0	0	0
2	6	13	"hsa-miR-578"	"17302"	10080	7410	100	36	36	5	13	36	36	36	5	13	13	1	0	49	54	29	53	48	48	49	8	16	25	8	0	0.000	0.000	0.667	0.625	3.538	0.008	0.001	80	430	100	1	6	Error	0	1	0	6	2909	4306	0.000	0.625	0	0	0
2	7	13	"hsa-miR-920"	"42932"	10250	7400	100	36	36	5	13	36	36	36	5	13	18	3	0	63	310	321	103	47	47	48	8	16	57	50	0	0.000	0.000	0.176	0.082	11.362	0.004	0.023	80	459	100	16	263	Error	0	16	0	263	2916	24777	0.000	32.750	0	0	0
2	8	13	""	"17464"	10440	7410	100	36	37	6	16	36	36	36	5	13	26	7	0	379	439	379	86	47	47	47	8	17	65	61	0	0.000	0.003	0.046	0.074	12.656	0.001	0.002	80	470	100	332	393	Error	0	332	1	392	2944	35149	0.200	49.000	0	0	0
2	9	13	"hsa-miR-10a-5p"	"13485"	10620	7410	100	35	35	5	14	36	36	36	6	16	10	0	0	306	244	159	65	47	47	47	9	19	71	71	0	-0.004	-0.005	0.034	0.074	9.021	-0.007	0.018	80	452	100	258	196	Error	-1	259	-1	197	2805	19533	-0.167	21.889	0	0	0
2	10	13	"hsa-miR-1204"	"46791"	10800	7410	100	36	36	5	13	36	36	36	6	16	11	1	0	84	88	43	48	46	46	47	8	17	62	56	0	0.000	0.000	0.143	0.159	5.202	0.011	0.003	80	462	100	38	42	Error	0	38	0	42	2894	7056	0.000	5.125	0	0	0
2	11	13	""	"46976"	10990	7410	100	36	36	5	13	36	36	36	6	16	13	0	0	236	186	114	61	46	46	46	8	17	78	70	0	0.000	0.000	0.027	0.044	8.630	-0.002	0.001	80	471	100	190	140	Error	0	190	0	140	2879	14904	0.000	17.500	0	0	0
2	12	13	""	"42679"	11170	7400	100	35	36	6	16	36	36	36	6	16	12	3	0	357	297	227	76	46	46	47	9	19	65	61	0	-0.003	0.000	0.167	0.093	10.199	-0.002	0.002	80	461	100	310	251	Error	-1	311	0	251	2890	23721	0.000	27.778	0	0	0
2	13	13	"hsa-miR-1254"	"46750"	11350	7400	100	36	36	5	13	36	36	36	6	16	10	1	0	48	48	10	20	45	45	46	8	17	30	12	0	0.000	0.000	0.474	0.590	3.719	-0.011	0.000	80	450	100	3	3	Error	0	3	0	3	2882	3856	0.000	0.250	0	0	0
2	14	13	""	"42503"	11530	7410	100	36	35	5	14	36	36	36	5	13	11	0	0	134	119	65	54	46	46	46	8	17	71	65	0	0.000	-0.014	0.049	0.084	4.773	-0.006	0.002	80	440	100	88	72	Error	0	88	-1	73	2809	9481	-0.200	9.125	0	0	0
2	15	13	"hsa-miR-1236-3p"	"46624"	11700	7410	100	37	37	5	13	36	36	37	6	16	17	0	0	176	149	85	57	45	45	46	8	17	73	67	0	0.008	0.010	0.052	0.075	6.742	-0.001	0.000	80	441	100	132	105	-7.033	1	131	1	104	2929	11912	0.000	12.875	0	0	0
2	16	13	"hsa-miR-205-5p"	"46917"	11880	7410	100	36	37	6	16	35	35	35	6	17	18	3	0	9341	7741	6722	86	45	45	46	8	17	80	78	0	0.000	0.000	0.001	0.003	31.312	0.000	0.013	80	462	100	9297	7698	Error	1	9296	2	7696	2949	619272	0.333	961.875	0	0	0
2	17	13	"hsa-let-7b-3p"	"42769"	12070	7410	100	37	36	5	13	36	36	37	6	16	6	1	0	172	144	74	51	46	46	47	9	19	73	68	0	0.008	0.000	0.041	0.060	5.547	0.000	0.000	80	451	100	127	98	-6.977	1	126	0	98	2908	11559	-0.167	10.778	0	0	0
2	18	13	"hsa-miR-409-3p"	"11240"	12240	7410	100	36	36	5	13	36	36	37	6	16	12	0	0	96	135	99	73	46	46	47	8	17	57	55	0	0.000	0.000	0.048	0.084	8.117	-0.002	0.001	80	440	100	50	89	Error	0	50	0	89	2918	10839	-0.167	11.000	0	0	0
2	19	13	"hsa-miR-7-2-3p"	"42964"	12420	7410	100	35	36	5	13	36	36	36	5	13	17	2	0	104	94	48	51	45	45	45	9	20	65	60	0	-0.017	0.000	0.154	0.151	5.677	0.000	0.000	80	450	100	58	49	Error	-1	59	0	49	2853	7538	0.000	5.444	0	0	0
2	20	13	"hsa-miR-503-5p"	"46803"	12600	7400	100	35	35	6	17	36	36	36	5	13	20	3	0	45	46	8	17	45	45	45	9	20	13	2	0	100000.000	-1.000	0.775	0.683	2.336	-0.097	0.006	80	461	100	-1	0	16.610	-1	0	-1	1	2838	3695	-0.200	0.111	0	0	0
2	21	13	"hsa-miR-1539"	"146105"	12780	7400	100	36	36	6	16	34	34	34	6	17	21	1	0	43	44	9	20	45	45	45	9	20	10	1	0	-1.000	-2.000	0.550	0.694	3.894	-0.046	0.001	80	439	100	0	1	Error	2	-2	2	-1	2840	3501	0.333	-0.111	0	0	0
2	22	13	"hsv2-miR-H3"	"146077"	12940	7430	100	35	36	6	16	35	35	35	6	17	17	3	0	49	52	21	40	46	46	46	8	17	32	12	0	0.000	0.167	0.778	0.620	3.960	-0.023	0.002	80	452	100	3	7	Error	0	3	1	6	2849	4167	0.167	0.750	0	0	0
2	1	14	"spike_control_v2_28"	"27953"	9180	7600	100	38	37	5	13	35	35	35	5	14	31	6	0	393	380	325	85	46	46	47	9	19	68	63	0	0.009	0.006	0.016	0.044	8.758	0.004	0.021	80	484	100	350	336	-6.854	3	347	2	334	2993	30413	0.400	37.000	0	0	0
2	2	14	""	"146051"	9360	7600	100	36	36	5	13	36	36	36	5	13	11	5	0	48	48	7	14	48	48	48	8	16	12	2	0	0.000	0.000	0.714	0.731	3.036	0.023	0.000	80	471	100	0	0	Error	0	0	0	0	2877	3828	0.000	0.000	0	0	0
2	3	14	""	"146038"	9550	7610	100	35	35	5	14	36	36	36	5	13	8	0	0	72	73	26	35	48	48	49	9	18	66	57	0	-0.042	-0.040	0.174	0.208	4.617	-0.034	0.011	80	449	100	23	24	Error	-1	24	-1	25	2786	5839	-0.200	2.667	0	0	0
2	4	14	"spike_control_v2_35"	"28568"	9720	7600	100	35	35	4	11	36	36	36	6	16	6	0	0	228	221	165	74	48	48	49	9	18	63	58	0	-0.006	-0.006	0.035	0.069	10.483	-0.003	0.005	80	456	100	179	172	Error	-1	180	-1	173	2821	17718	-0.167	19.111	0	0	0
2	5	14	""	"146146"	9900	7600	100	35	36	7	19	36	36	36	6	16	12	5	0	2141	2134	1931	90	48	48	48	9	18	66	65	0	0.000	0.000	0.043	0.025	28.597	0.000	0.008	80	440	100	2092	2086	Error	-1	2093	0	2086	2873	170711	0.000	231.778	0	0	0
2	6	14	"hsa-miRPlus-C1076"	"42838"	10070	7590	100	37	37	5	13	35	35	36	6	16	13	1	0	74	247	232	93	47	47	48	9	18	56	51	0	0.074	0.010	0.037	0.056	10.799	-0.003	0.007	80	449	100	29	202	-3.755	2	27	2	200	2930	19799	0.167	22.111	0	0	0
2	7	14	"spike_control_v2_49"	"30293"	10260	7600	100	34	34	5	14	35	35	36	6	16	5	1	0	708	591	479	81	47	47	48	9	18	68	63	0	-0.002	-0.002	0.167	0.062	12.705	-0.002	0.020	80	471	100	660	543	Error	-1	661	-1	544	2755	47277	-0.333	60.333	0	0	0
2	8	14	"SNORD65"	"145661"	10440	7600	100	36	36	6	16	36	36	36	6	16	11	2	0	58	69	28	40	47	47	48	9	18	52	45	0	0.000	0.000	0.231	0.277	3.778	0.031	0.010	80	452	100	11	22	Error	0	11	0	22	2895	5529	0.000	2.333	0	0	0
2	9	14	"SNORD6"	"19605"	10620	7600	100	38	38	5	13	35	35	36	6	16	17	2	0	2517	3908	3792	97	47	47	47	9	19	72	65	0	0.001	0.001	0.001	0.006	19.524	0.000	0.003	80	452	100	2473	3864	-9.685	3	2470	3	3861	3001	312672	0.333	429.000	0	0	0
2	10	14	""	"146097"	10800	7600	100	37	37	5	13	36	36	36	6	16	20	2	0	121	108	54	50	47	47	47	8	17	71	65	0	0.014	0.016	0.099	0.132	4.726	0.013	0.009	80	441	100	75	62	-6.209	1	74	1	61	2983	8660	0.167	7.625	0	0	0
2	11	14	""	"46436"	10970	7600	100	37	37	6	16	35	35	36	5	13	30	6	0	63	1481	1728	116	46	46	47	8	17	53	50	0	0.118	0.001	0.005	0.028	34.141	0.000	0.000	80	452	100	19	1437	-3.087	2	17	2	1435	2979	118478	0.200	179.250	0	0	0
2	12	14	""	"146039"	11160	7600	100	36	37	5	13	36	36	36	6	16	13	2	0	116	124	79	63	46	46	47	9	19	62	58	0	0.000	0.013	0.098	0.121	5.312	0.016	0.022	80	482	100	70	79	Error	0	70	1	78	2934	9940	0.167	8.556	0	0	0
2	13	14	""	"145994"	11350	7600	100	38	37	6	16	37	37	37	6	16	13	2	0	484	387	230	59	46	46	46	8	17	80	75	0	0.002	0.000	0.013	0.025	8.169	0.005	0.025	80	458	100	439	341	-8.775	1	438	0	341	2999	30937	0.000	42.625	0	0	0
2	14	14	""	"146050"	11520	7600	100	38	38	5	13	36	36	36	6	16	18	5	0	205	597	592	99	46	46	46	8	17	62	60	0	0.013	0.004	0.010	0.032	14.387	0.001	0.006	80	458	100	161	553	-6.313	2	159	2	551	3049	47787	0.333	68.875	0	0	0
2	15	14	"spike_control_v2_10"	"13430"	11720	7600	100	35	36	6	16	37	37	156	746	478	0	0	0	51	54	13	24	46	46	545	3216	590	0	0	0	-0.400	-0.125	0.536	0.556	3.770	0.166	0.854	80	435	100	3	7	Error	-2	5	-1	8	2908	4316	-0.161	-0.153	0	0	0
2	16	14	""	"42831"	11880	7600	100	36	36	5	13	36	36	164	773	471	0	0	0	356	292	213	72	45	45	583	3334	571	0	0	0	0.000	0.000	0.019	0.050	12.105	0.236	0.781	80	404	100	311	247	Error	0	311	0	247	2873	23361	-0.166	-0.087	0	0	0
2	17	14	""	"146124"	12050	7600	100	34	35	5	14	36	36	36	6	16	10	3	0	48	51	14	27	44	44	45	9	20	36	21	0	-0.500	-0.143	0.500	0.463	2.690	0.011	0.000	80	441	100	2	6	Error	-2	4	-1	7	2822	4056	-0.167	0.667	0	0	0
2	18	14	"spike_control_v2_35"	"28568"	12240	7600	100	37	37	6	16	36	36	37	6	16	13	1	0	246	254	190	74	45	45	46	9	19	68	65	0	0.005	0.005	0.021	0.046	8.788	0.002	0.003	80	452	100	202	210	-7.651	1	201	1	209	2924	20330	0.000	23.111	0	0	0
2	19	14	"hsa-miR-3179"	"146152"	12420	7590	100	36	36	5	13	36	36	36	6	16	11	0	0	46	50	13	26	46	46	46	8	17	30	18	0	0.000	0.000	0.650	0.681	3.353	0.104	0.017	80	453	100	0	4	Error	0	0	0	4	2887	4025	0.000	0.500	0	0	0
2	20	14	"hsa-miR-335-3p"	"145745"	12610	7600	100	36	36	5	13	35	35	35	6	17	16	0	0	1210	843	610	72	45	45	45	8	17	75	73	0	0.001	0.001	0.005	0.013	13.272	0.000	0.000	80	461	100	1166	799	Error	1	1165	1	798	2861	67453	0.167	99.750	0	0	0
2	21	14	""	"145679"	12790	7600	100	35	34	7	20	34	34	35	6	17	18	1	0	355	322	253	78	44	44	44	9	20	67	65	0	0.003	0.000	0.022	0.042	6.691	-0.001	0.001	80	461	100	312	278	-8.281	1	311	0	278	2758	25722	-0.167	30.889	0	0	0
2	22	14	"hsa-miR-367-5p"	"145697"	12970	7590	100	36	36	6	16	35	35	35	6	17	16	5	0	43	44	7	15	45	45	45	8	17	8	2	0	-0.500	-1.000	0.661	0.809	2.735	-0.119	0.008	80	461	100	-1	0	Error	1	-2	1	-1	2907	3539	0.167	-0.125	0	0	0
2	1	15	"hsa-miR-668-3p"	"145701"	9180	7790	100	33	33	6	18	35	35	35	5	14	13	0	0	139	163	116	71	46	46	47	9	19	60	58	0	-0.022	-0.017	0.079	0.128	7.444	-0.011	0.023	80	472	100	91	115	Error	-2	93	-2	117	2663	13044	-0.400	12.889	0	0	0
2	2	15	"hsa-miR-330-5p"	"145843"	9350	7800	100	37	37	5	13	35	35	35	5	14	23	6	0	51	53	13	24	47	47	48	9	18	40	18	0	0.500	0.333	0.278	0.363	3.508	0.052	0.005	80	449	100	6	8	-1.000	2	4	2	6	2971	4279	0.400	0.556	0	0	0
2	3	15	"hsa-miR-523-3p"	"145754"	9540	7790	100	36	36	4	11	36	36	36	5	13	15	0	0	522	370	262	70	49	49	49	9	18	68	68	0	0.000	0.000	0.008	0.022	12.846	0.002	0.004	80	441	100	473	321	Error	0	473	0	321	2911	29620	0.000	35.667	0	0	0
2	4	15	"hsa-miR-655-3p"	"145696"	9710	7810	100	37	37	6	16	36	36	36	5	13	16	5	0	55	55	13	23	47	47	49	9	18	43	21	0	0.125	0.125	0.515	0.465	2.935	0.074	0.013	80	460	100	9	9	-3.000	1	8	1	8	2933	4397	0.200	0.667	0	0	0
2	5	15	"spike_control_v2_29"	"27968"	9900	7790	100	35	36	6	16	36	36	36	5	13	20	7	0	1130	968	837	86	46	46	47	8	17	75	66	0	-0.001	0.000	0.010	0.028	15.479	0.000	0.000	80	464	100	1083	922	Error	-1	1084	0	922	2879	77471	0.000	115.125	0	0	0
2	6	15	"hsa-miR-29a-5p"	"145638"	10080	7790	100	34	34	6	17	35	35	36	6	16	11	1	0	256	209	147	70	46	46	47	8	17	68	62	0	-0.005	-0.006	0.071	0.096	10.762	-0.006	0.012	80	461	100	209	162	Error	-1	210	-1	163	2738	16739	-0.333	20.250	0	0	0
2	7	15	"hsa-miR-545-3p"	"145741"	10260	7790	100	36	36	6	16	35	35	36	5	13	26	5	0	62	64	20	31	47	47	48	9	18	56	45	0	0.067	0.059	0.237	0.284	3.831	0.011	0.001	80	452	100	16	18	-3.907	1	15	1	17	2877	5096	0.000	1.778	0	0	0
2	8	15	""	"146100"	10440	7790	100	35	35	6	17	35	35	36	5	13	17	3	0	211	217	166	76	47	47	48	9	18	66	57	0	0.000	0.000	0.045	0.078	10.278	-0.004	0.008	80	462	100	164	170	Error	0	164	0	170	2803	17335	-0.200	18.778	0	0	0
2	9	15	"hsa-miR-3130-3p"	"147827"	10630	7790	100	37	36	6	16	36	36	36	6	16	12	2	0	45	46	9	19	47	47	47	8	17	15	5	0	-0.500	0.000	0.833	0.724	3.067	0.053	0.002	80	472	100	-1	-1	Error	1	-2	0	-1	2872	3705	0.000	-0.125	0	0	0
2	10	15	"hsa-miR-3133"	"147820"	10820	7790	100	36	36	5	13	36	36	37	5	13	13	6	0	115	103	46	44	46	46	46	8	17	72	67	0	0.000	0.000	0.118	0.131	4.036	0.003	0.000	80	460	100	69	57	Error	0	69	0	57	2865	8228	-0.200	7.125	0	0	0
2	11	15	"hsa-miR-3173-3p"	"147845"	10990	7790	100	36	36	6	16	36	36	36	6	16	13	2	0	53	60	23	38	45	45	46	8	17	48	37	0	0.000	0.000	0.188	0.214	4.703	-0.039	0.008	80	451	100	8	15	Error	0	8	0	15	2883	4824	0.000	1.750	0	0	0
2	12	15	"hsa-miR-92b-3p"	"145897"	11180	7790	100	35	36	6	16	36	36	36	6	16	13	2	0	188	148	93	62	45	45	46	9	19	61	61	0	-0.007	0.000	0.075	0.140	11.050	-0.008	0.009	80	451	100	142	103	Error	-1	143	0	103	2893	11841	0.000	11.333	0	0	0
2	13	15	"hsa-miR-18a-5p"	"147195"	11350	7790	100	36	37	5	13	36	36	36	6	16	16	0	0	45	45	7	15	46	46	46	8	17	5	0	0	0.000	-1.000	0.667	0.755	2.676	-0.027	0.001	80	440	100	-1	0	Error	0	-1	1	-1	2925	3567	0.167	-0.125	0	0	0
2	14	15	"hsa-miR-302a-3p"	"147203"	11530	7790	100	37	36	5	13	35	35	36	6	16	16	1	0	376	354	303	85	47	47	47	8	17	60	56	0	0.006	0.003	0.016	0.056	14.217	-0.001	0.001	80	462	100	331	308	-7.362	2	329	1	307	2911	28307	0.000	38.375	0	0	0
2	15	15	""	"148008"	11720	7780	100	36	36	5	13	36	36	87	501	575	0	0	0	933	1393	1416	101	46	46	251	2113	841	37	0	0	0.000	0.000	0.005	0.025	24.914	0.000	0.002	80	426	100	887	1347	Error	0	887	0	1347	2900	111417	-0.102	0.540	0	0	0
2	16	15	"hsa-miR-4330"	"147865"	11880	7780	100	36	36	5	13	36	36	100	581	581	0	0	0	50	50	10	20	45	45	241	1628	675	0	0	0	0.000	0.000	0.556	0.420	3.166	0.043	0.002	80	426	100	5	5	Error	0	5	0	5	2911	4030	-0.110	-0.117	0	0	0
2	17	15	"hsa-miR-548s"	"147870"	12060	7780	100	37	37	6	16	36	36	36	6	16	12	2	0	45	45	6	13	45	45	45	9	20	7	1	0	100000.000	100000.000	0.667	0.803	3.185	0.035	0.000	80	462	100	1	1	16.610	1	0	1	0	2929	3564	0.167	0.000	0	0	0
2	18	15	"kshv-miR-K12-12-3p"	"147919"	12250	7780	100	36	36	6	16	36	36	36	6	16	10	1	0	52	86	59	68	44	44	45	9	20	47	40	0	0.000	0.000	0.446	0.280	4.099	-0.011	0.005	80	462	100	8	42	Error	0	8	0	42	2906	6908	0.000	4.556	0	0	0
2	19	15	""	"147754"	12440	7780	100	36	37	5	13	36	36	36	6	16	6	1	0	140	119	65	54	45	45	45	8	17	68	66	0	0.000	0.014	0.073	0.111	5.101	0.007	0.004	80	472	100	95	75	Error	0	95	1	74	2921	9528	0.167	9.250	0	0	0
2	20	15	"hsa-miR-3119"	"147837"	12620	7780	100	36	36	6	16	36	36	36	5	13	20	3	0	122	114	61	53	44	44	45	8	17	65	63	0	0.000	0.000	0.090	0.119	5.782	0.012	0.009	80	439	100	78	70	Error	0	78	0	70	2909	9097	0.000	8.625	0	0	0
2	21	15	"hsa-miR-4325"	"147981"	12790	7790	100	34	35	6	17	35	35	35	6	17	15	5	0	61	66	27	40	44	44	45	8	17	57	51	0	-0.059	0.000	0.267	0.272	3.346	-0.027	0.005	80	440	100	16	22	Error	-1	17	0	22	2788	5296	0.000	2.625	0	0	0
2	22	15	""	"147789"	12980	7790	100	36	36	6	16	35	35	35	6	17	15	2	0	839	651	419	64	44	44	44	8	18	81	80	0	0.001	0.002	0.006	0.016	9.837	0.001	0.006	80	511	100	796	608	-9.635	1	795	1	607	2876	52081	0.167	75.875	0	0	0
2	1	16	"hsa-miR-4253"	"147562"	9180	7980	100	37	36	7	19	35	35	36	5	13	26	7	0	45	45	8	17	47	47	47	9	19	7	2	0	-1.000	-0.500	0.571	0.689	2.817	-0.035	0.001	80	494	100	0	-1	Error	2	-2	1	-2	2919	3627	0.000	-0.222	0	0	0
2	2	16	"hsa-miR-4313"	"147846"	9370	7980	100	36	36	5	13	35	35	35	5	14	15	3	0	76	73	27	36	46	46	47	9	19	70	67	0	0.033	0.037	0.130	0.127	2.895	0.016	0.003	80	452	100	31	28	-4.907	1	30	1	27	2891	5851	0.200	2.889	0	0	0
2	3	16	"hsv1-miR-H12"	"147748"	9550	7980	100	37	37	5	13	35	35	35	5	14	23	5	0	49	51	11	21	47	47	48	9	18	20	12	0	1.000	0.500	0.475	0.565	3.513	0.086	0.019	80	462	100	4	6	0.000	2	2	2	4	2976	4090	0.400	0.333	0	0	0
2	4	16	"hsa-miR-374c-5p"	"148430"	9740	7990	100	37	38	6	15	36	36	36	5	13	30	6	0	310	248	129	52	48	48	48	9	18	78	77	0	0.004	0.010	0.030	0.048	6.708	0.006	0.014	80	444	100	263	202	-8.033	1	262	2	200	3004	19812	0.400	22.222	0	0	0
2	5	16	"hsa-miR-3915"	"148495"	9920	7980	100	35	35	5	14	36	36	36	6	16	6	0	0	265	306	241	78	47	47	47	9	19	67	67	0	-0.005	-0.004	0.017	0.037	10.054	0.002	0.003	80	431	100	217	258	Error	-1	218	-1	259	2837	24507	-0.167	28.778	0	0	0
2	6	16	"hsa-miR-3606-5p"	"148335"	10090	7980	100	37	37	5	13	36	36	36	6	16	13	2	0	103	128	89	69	45	45	46	8	17	61	55	0	0.017	0.012	0.053	0.081	6.913	0.001	0.000	80	430	100	59	84	-5.858	1	58	1	83	2946	10270	0.167	10.250	0	0	0
2	7	16	"hsa-miR-3610"	"148208"	10270	7980	100	34	35	5	14	36	36	36	5	13	11	1	0	51	53	12	22	47	47	48	9	18	32	12	0	-0.500	-0.167	0.400	0.514	3.820	-0.017	0.001	80	452	100	2	5	Error	-2	4	-1	6	2771	4221	-0.200	0.556	0	0	0
2	8	16	"hsa-miR-128-1-5p"	"148562"	10450	7980	100	36	36	5	13	36	36	36	5	13	12	2	0	44	44	7	15	46	46	47	8	17	8	1	0	0.000	0.000	0.667	0.809	3.280	0.100	0.004	80	462	100	-2	-2	Error	0	-2	0	-2	2869	3553	0.000	-0.375	0	0	0
2	9	16	"hsa-miR-4251"	"147715"	10640	7980	100	35	35	5	14	35	35	36	5	13	17	2	0	150	132	72	54	46	46	47	8	17	73	68	0	0.000	0.000	0.049	0.068	6.880	-0.006	0.004	80	440	100	104	86	Error	0	104	0	86	2834	10539	-0.200	10.625	0	0	0
2	10	16	"hsa-miR-3662"	"148042"	10810	7990	100	36	36	6	16	36	36	36	5	13	21	6	0	54	55	13	23	45	45	46	8	17	50	26	0	0.000	0.000	0.458	0.396	3.739	0.082	0.011	80	427	100	9	10	Error	0	9	0	10	2916	4380	0.000	1.125	0	0	0
2	11	16	"hsa-miR-3692-5p"	"148332"	10990	7980	100	37	37	5	13	36	36	36	6	16	15	2	0	47	50	22	44	45	45	46	8	17	26	6	0	0.500	0.200	0.519	0.606	2.934	0.018	0.001	80	462	100	3	6	-1.000	1	2	1	5	2955	3966	0.167	0.500	0	0	0
2	12	16	"hsa-miR-3613-5p"	"147334"	11180	7980	100	37	37	5	13	36	36	36	6	16	12	0	0	82	79	31	39	46	46	46	9	19	66	61	0	0.028	0.030	0.167	0.206	4.466	0.007	0.001	80	450	100	37	34	-5.170	1	36	1	33	2965	6327	0.167	3.667	0	0	0
2	13	16	"hsa-miR-4306"	"147722"	11350	7980	100	36	36	6	16	36	36	36	6	16	13	2	0	407	868	873	100	45	45	46	8	17	63	56	0	0.000	0.000	0.063	0.031	14.396	-0.001	0.004	80	450	100	362	823	Error	0	362	0	823	2882	69475	0.000	102.750	0	0	0
2	14	16	"hsv1-miR-H3-5p"	"147718"	11540	7980	100	37	37	6	16	36	36	36	5	13	21	8	0	131	120	62	51	45	45	46	8	17	73	67	0	0.012	0.013	0.065	0.070	4.215	0.011	0.008	80	462	100	87	76	-6.426	1	86	1	75	2988	9634	0.200	9.250	0	0	0
2	15	16	""	"148642"	11720	7970	100	36	37	6	16	36	36	36	5	13	18	7	0	3156	3804	3526	92	45	45	46	8	17	76	71	0	0.000	0.000	0.002	0.009	27.423	0.000	0.008	80	461	100	3111	3760	Error	0	3111	1	3759	2936	304292	0.200	469.750	0	0	0
2	16	16	"hsa-miR-1247-3p"	"148040"	11900	7980	100	37	37	5	13	36	36	36	5	13	22	3	0	48	50	11	22	46	46	46	8	17	30	12	0	0.500	0.250	0.667	0.596	2.701	-0.005	0.000	80	452	100	3	5	-1.000	1	2	1	4	2954	3989	0.200	0.500	0	0	0
2	17	16	"hsa-miR-3178"	"147595"	12080	7980	100	33	35	7	20	36	36	36	5	13	21	5	0	423	323	253	78	45	45	45	9	20	63	61	0	-0.008	-0.004	0.024	0.070	11.843	0.001	0.000	80	440	100	375	277	Error	-3	378	-1	278	2789	25809	-0.200	30.889	0	0	0
2	18	16	"hsv1-miR-H1-5p"	"147712"	12250	7970	100	36	36	5	13	35	35	35	6	17	15	1	0	49	53	15	28	44	44	45	8	17	43	28	0	0.200	0.111	0.400	0.400	3.913	0.050	0.005	80	440	100	6	10	-2.322	1	5	1	9	2885	4242	0.167	1.000	0	0	0
2	19	16	""	"148170"	12430	7980	100	34	35	5	14	35	35	35	6	17	11	1	0	44	44	8	18	44	44	45	8	17	17	2	0	100000.000	0.000	0.641	0.666	3.004	-0.014	0.000	80	451	100	-1	0	16.610	-1	0	0	0	2798	3540	0.000	-0.125	0	0	0
2	20	16	"hsa-miR-134-3p"	"148580"	12610	7980	100	34	34	6	17	35	35	35	6	17	11	0	0	45	45	9	20	43	43	44	8	18	17	3	0	-0.500	-0.500	0.750	0.881	2.976	0.011	0.000	80	451	100	1	1	Error	-1	2	-1	2	2725	3581	-0.167	0.125	0	0	0
2	21	16	""	"148110"	12790	7970	100	36	36	5	13	35	35	35	5	14	18	6	0	46	46	8	17	43	43	44	8	18	21	5	0	0.333	0.333	0.786	0.831	2.604	-0.101	0.007	80	453	100	4	4	-1.585	1	3	1	3	2869	3663	0.200	0.250	0	0	0
2	22	16	""	"148538"	12980	7990	100	34	34	7	20	34	34	35	5	14	20	5	0	47	46	10	21	43	43	44	8	18	25	8	0	0.000	0.000	0.600	0.536	2.568	-0.049	0.002	80	493	100	4	3	Error	0	4	0	3	2749	3691	-0.200	0.250	0	0	0
2	1	17	""	"148091"	9180	8170	100	34	33	6	18	36	36	36	5	13	10	1	0	45	45	7	15	45	45	46	8	17	13	2	0	100000.000	100000.000	0.571	0.716	3.433	-0.112	0.006	80	485	100	-2	-3	16.610	-2	0	-3	0	2678	3625	-0.600	-0.125	0	0	0
2	2	17	""	"148016"	9360	8170	100	35	35	5	14	35	35	35	5	14	17	2	0	47	47	8	17	46	46	46	9	19	15	3	0	0.000	0.000	1.000	0.915	2.720	0.053	0.002	80	462	100	1	1	Error	0	1	0	1	2822	3754	0.000	0.111	0	0	0
2	3	17	""	"148459"	9550	8170	100	37	36	5	13	35	35	35	5	14	22	3	0	79	76	27	35	47	47	48	9	18	71	63	0	0.063	0.034	0.150	0.196	4.315	0.023	0.006	80	450	100	34	30	-4.000	2	32	1	29	2919	6079	0.200	3.111	0	0	0
2	4	17	""	"148612"	9720	8170	100	36	36	6	16	36	36	36	6	16	16	1	0	45	47	10	21	47	47	48	9	18	11	3	0	0.000	0.000	0.692	0.673	3.524	0.000	0.000	80	430	100	-2	0	Error	0	-2	0	0	2904	3749	0.000	-0.111	0	0	0
2	5	17	""	"148511"	9900	8160	100	36	37	6	16	36	36	36	5	13	20	3	0	52	51	9	17	47	47	47	9	19	32	2	0	0.000	0.250	0.529	0.582	3.667	0.090	0.008	80	450	100	5	5	Error	0	5	1	4	2926	4091	0.200	0.444	0	0	0
2	6	17	"hsa-miR-3074-5p"	"148453"	10080	8160	100	35	35	5	14	36	36	36	5	13	7	0	0	50	51	9	17	46	46	47	9	19	28	12	0	-0.250	-0.200	0.455	0.455	3.227	0.030	0.002	80	460	100	3	4	Error	-1	4	-1	5	2763	4095	-0.200	0.444	0	0	0
2	7	17	""	"148212"	10270	8170	100	38	38	5	13	36	36	36	5	13	22	7	0	310	238	147	61	47	47	47	9	19	76	71	0	0.008	0.010	0.028	0.044	7.802	0.003	0.004	80	472	100	265	193	-7.039	2	263	2	191	3006	19002	0.400	21.222	0	0	0
2	8	17	""	"148530"	10460	8170	100	35	36	6	16	36	36	36	6	16	13	2	0	142	131	65	49	46	46	46	8	17	77	72	0	-0.010	0.000	0.107	0.107	5.860	-0.008	0.005	80	451	100	95	85	Error	-1	96	0	85	2879	10500	0.000	10.625	0	0	0
2	9	17	""	"148517"	10630	8160	100	36	35	6	17	36	36	36	6	16	15	0	0	44	43	7	16	46	46	46	9	19	5	1	0	0.000	0.333	1.000	0.870	3.338	-0.001	0.000	80	438	100	-2	-4	Error	0	-2	-1	-3	2832	3477	-0.167	-0.333	0	0	0
2	10	17	""	"148267"	10810	8160	100	38	37	5	13	36	36	36	5	13	18	3	0	170	586	614	104	45	45	46	8	17	60	55	0	0.016	0.002	0.009	0.031	16.978	0.001	0.003	80	438	100	127	542	-5.966	2	125	1	541	2954	46876	0.200	67.500	0	0	0
2	11	17	""	"148134"	10990	8170	100	36	36	5	13	36	36	36	5	13	15	1	0	58	57	14	24	45	45	46	8	17	61	43	0	0.000	0.000	0.333	0.340	3.389	-0.009	0.000	80	452	100	13	12	Error	0	13	0	12	2866	4579	0.000	1.375	0	0	0
2	12	17	""	"148389"	11170	8170	100	36	36	6	16	36	36	36	5	13	16	6	0	1659	1209	865	71	45	45	46	9	19	76	75	0	0.000	0.000	0.007	0.021	15.680	0.000	0.002	80	440	100	1614	1164	Error	0	1614	0	1164	2878	96759	0.000	129.222	0	0	0
2	13	17	""	"148484"	11340	8170	100	36	36	5	13	36	36	36	6	16	10	0	0	1872	3578	3637	101	45	45	46	9	19	63	61	0	0.000	0.000	0.003	0.016	36.586	0.000	0.001	80	450	100	1827	3533	Error	0	1827	0	3533	2881	286212	0.000	392.444	0	0	0
2	14	17	""	"148576"	11530	8170	100	36	37	5	13	36	36	36	5	13	22	1	0	56	76	39	51	45	45	46	9	19	52	46	0	0.000	0.032	0.174	0.227	5.438	0.016	0.004	80	463	100	11	32	Error	0	11	1	31	2921	6081	0.200	3.333	0	0	0
2	15	17	""	"148435"	11710	8170	100	36	36	5	13	36	36	37	5	13	16	1	0	59	66	27	40	45	45	45	8	17	55	47	0	0.000	0.000	0.200	0.255	4.379	0.019	0.004	80	461	100	14	21	Error	0	14	0	21	2901	5318	-0.200	2.625	0	0	0
2	16	17	""	"148329"	11890	8160	100	37	37	6	16	36	36	36	5	13	16	5	0	46	45	8	17	45	45	46	8	17	11	1	0	1.000	100000.000	1.125	0.865	3.092	0.170	0.010	80	442	100	2	1	0.000	1	1	1	0	2927	3619	0.200	-0.125	0	0	0
2	17	17	""	"148600"	12070	8160	100	35	35	5	14	35	35	35	6	17	11	0	0	47	49	11	22	44	44	45	8	17	36	16	0	0.000	0.000	0.577	0.521	2.869	-0.018	0.000	80	442	100	3	5	Error	0	3	0	5	2827	3922	0.000	0.500	0	0	0
2	18	17	""	"148028"	12250	8160	100	35	35	7	20	35	35	35	6	17	15	3	0	44	44	7	15	44	44	44	8	18	16	2	0	0.000	0.000	1.354	1.325	3.077	-0.206	0.007	80	452	100	0	0	Error	0	0	0	0	2794	3540	0.000	0.000	0	0	0
2	19	17	""	"148555"	12430	8160	100	35	35	6	17	35	35	36	6	16	11	2	0	45	45	9	20	43	43	44	9	20	15	6	0	0.000	0.000	0.750	0.849	3.472	0.006	0.000	80	458	100	2	2	Error	0	2	0	2	2761	3610	-0.167	0.111	0	0	0
2	20	17	""	"148153"	12610	8160	100	33	34	6	17	35	35	35	6	17	8	3	0	44	44	8	18	43	43	44	9	20	12	1	0	-2.000	-1.000	0.833	0.931	3.446	-0.067	0.002	80	450	100	-1	0	Error	-2	1	-1	1	2710	3499	-0.167	0.000	0	0	0
2	21	17	""	"148392"	12790	8160	100	35	35	6	17	35	35	35	5	14	20	5	0	44	44	8	18	43	43	44	8	18	16	1	0	0.000	0.000	1.250	0.976	3.128	-0.078	0.004	80	452	100	1	1	Error	0	1	0	1	2839	3492	0.000	0.000	0	0	0
2	22	17	""	"148636"	12970	8170	100	34	35	5	14	34	34	35	6	17	16	1	0	251	296	247	83	43	43	44	8	18	67	61	0	0.000	0.004	0.024	0.077	11.003	0.001	0.001	80	474	100	208	254	Error	0	208	1	253	2787	23711	0.000	31.500	0	0	0
2	1	18	""	"148301"	9200	8360	100	37	37	5	13	36	36	36	5	13	15	5	0	107	98	38	38	46	46	46	8	17	77	72	0	0.016	0.019	0.073	0.091	3.109	0.002	0.000	80	474	100	62	53	-5.931	1	61	1	52	2942	7818	0.200	6.500	0	0	0
2	2	18	"hsa-miR-1911-3p"	"146094"	9370	8360	100	33	33	6	18	35	35	35	5	14	11	0	0	43	43	7	16	46	46	46	9	19	5	1	0	0.667	0.667	0.778	0.678	3.280	0.020	0.000	80	428	100	-5	-5	-0.585	-2	-3	-2	-3	2650	3449	-0.400	-0.333	0	0	0
2	3	18	""	"11039"	9540	8360	100	34	34	4	11	34	34	35	5	14	10	1	0	2602	3813	3839	100	46	46	46	9	19	70	63	0	0.000	0.000	0.001	0.007	29.328	0.000	0.006	80	440	100	2556	3767	Error	0	2556	0	3767	2724	305063	-0.200	418.556	0	0	0
2	4	18	"hsa-miR-548j-5p"	"46592"	9720	8360	100	34	34	6	17	35	35	36	6	16	11	2	0	45	47	9	19	47	47	47	9	19	11	5	0	0.500	100000.000	0.667	0.715	3.022	-0.027	0.001	80	452	100	-3	-1	-1.000	-1	-2	-1	0	2754	3738	-0.333	0.000	0	0	0
2	5	18	"Empty"	"0"	9900	8360	100	34	34	6	17	36	36	36	6	16	10	0	0	44	44	7	15	46	46	47	9	19	6	1	0	1.000	1.000	0.833	0.917	2.367	0.031	0.001	80	460	100	-4	-4	0.000	-2	-2	-2	-2	2730	3511	-0.333	-0.333	0	0	0
2	6	18	"hsa-miR-423-5p"	"27565"	10080	8360	100	36	37	5	13	36	36	36	5	13	16	3	0	113	582	584	100	46	46	46	8	17	56	52	0	0.000	0.002	0.133	0.058	15.180	0.000	0.000	80	470	100	67	537	Error	0	67	1	536	2923	46520	0.200	67.000	0	0	0
2	7	18	""	"146147"	10270	8360	100	36	36	6	16	36	36	36	6	16	12	3	0	607	1334	1342	100	46	46	47	9	19	61	56	0	0.000	0.000	0.007	0.031	31.805	0.000	0.001	80	440	100	561	1288	Error	0	561	0	1288	2860	106748	0.000	143.000	0	0	0
2	8	18	"hsa-miR-4478"	"168805"	10440	8360	100	37	36	6	16	36	36	36	6	16	11	1	0	55	272	269	98	47	47	47	9	19	48	47	0	0.125	0.000	0.250	0.095	11.610	-0.002	0.003	80	441	100	9	225	-3.000	1	8	0	225	2911	21748	0.000	25.000	0	0	0
2	9	18	"hsa-miR-4687-5p"	"168648"	10630	8360	100	35	36	5	13	36	36	36	6	16	15	0	0	163	142	70	49	46	46	47	8	17	75	71	0	-0.009	0.000	0.058	0.100	5.984	-0.009	0.009	80	460	100	116	96	Error	-1	117	0	96	2859	11358	0.000	11.875	0	0	0
2	10	18	"hsa-miR-766-5p"	"46474"	10810	8360	100	36	35	5	14	36	36	36	5	13	10	2	0	55	68	30	44	45	45	46	8	17	51	43	0	0.000	-0.043	0.574	0.329	3.970	-0.028	0.009	80	450	100	10	22	Error	0	10	-1	23	2810	5406	-0.200	2.750	0	0	0
2	11	18	"hsa-miR-4710"	"168799"	10990	8360	100	36	36	5	13	36	36	36	5	13	20	3	0	49	54	17	31	45	45	46	8	17	37	28	0	0.000	0.000	0.269	0.257	3.376	0.001	0.000	80	430	100	4	9	Error	0	4	0	9	2905	4287	0.000	1.000	0	0	0
2	12	18	"hsa-miR-4789-3p"	"168591"	11160	8360	100	36	37	6	16	35	35	35	5	14	26	8	0	46	48	8	16	45	45	46	8	17	26	7	0	1.000	0.667	0.935	0.880	3.319	0.075	0.004	80	418	100	2	5	0.000	1	1	2	3	2952	3847	0.400	0.250	0	0	0
2	13	18	"hsa-miR-4433a-3p"	"168675"	11330	8360	100	36	36	5	13	36	36	36	6	16	12	1	0	47	51	15	29	44	44	45	8	17	36	22	0	0.000	0.000	0.500	0.422	3.074	-0.045	0.004	80	430	100	3	7	Error	0	3	0	7	2902	4066	0.000	0.750	0	0	0
2	14	18	"hsa-miR-5194"	"168885"	11510	8360	100	37	37	6	16	36	36	36	6	16	18	1	0	48	47	7	14	45	45	46	9	19	13	2	0	0.333	0.500	0.971	0.859	2.803	-0.083	0.007	80	455	100	4	3	-1.585	1	3	1	2	2938	3764	0.167	0.111	0	0	0
2	15	18	"hsa-miR-4656"	"168673"	11700	8360	100	37	37	5	13	36	36	36	5	13	18	6	0	52	64	24	37	45	45	46	9	19	48	38	0	0.143	0.053	0.155	0.212	3.763	0.037	0.009	80	462	100	8	20	-2.807	1	7	1	19	2936	5082	0.200	2.000	0	0	0
2	16	18	"hsa-miR-4463"	"168814"	11890	8350	100	36	36	5	13	36	36	36	5	13	13	2	0	50	63	29	46	45	45	46	8	17	40	36	0	0.000	0.000	0.333	0.317	4.649	-0.030	0.008	80	440	100	5	18	Error	0	5	0	18	2876	5039	0.000	2.125	0	0	0
2	17	18	"hsa-miR-4746-5p"	"168744"	12060	8350	100	36	36	5	13	34	34	35	6	17	17	1	0	50	49	9	18	45	45	46	8	17	35	10	0	0.400	0.500	0.417	0.449	2.484	-0.056	0.002	80	441	100	7	6	-1.322	2	5	2	4	2864	3917	0.167	0.375	0	0	0
2	18	18	"hsa-miR-5695"	"168628"	12240	8350	100	35	35	5	14	35	35	35	6	17	8	0	0	43	44	7	15	44	44	44	8	18	10	1	0	0.000	0.000	0.929	0.912	2.763	-0.081	0.002	80	452	100	-1	0	Error	0	-1	0	0	2824	3480	0.000	0.000	0	0	0
2	19	18	"hsa-miR-4722-3p"	"168742"	12420	8370	100	37	37	6	16	35	35	35	6	17	18	5	0	52	52	12	23	44	44	44	8	18	46	21	0	0.250	0.250	0.313	0.374	3.278	0.063	0.004	80	456	100	10	10	-2.000	2	8	2	8	2928	4196	0.333	1.000	0	0	0
2	20	18	"hsa-miR-5581-3p"	"168933"	12610	8360	100	34	36	6	16	34	34	34	6	17	17	3	0	1603	1132	858	75	44	44	44	8	18	80	77	0	0.000	0.002	0.006	0.018	17.581	0.000	0.001	80	470	100	1559	1090	Error	0	1559	2	1088	2852	90533	0.333	136.000	0	0	0
2	21	18	"hsa-miR-1260b"	"168619"	12790	8350	100	36	37	6	16	35	35	35	6	17	17	2	0	3080	4189	4001	95	44	44	45	8	17	73	68	0	0.000	0.000	0.003	0.011	23.211	0.000	0.004	80	440	100	3037	4147	Error	1	3036	2	4145	2936	335128	0.333	518.000	0	0	0
2	22	18	"hsa-miR-1290"	"168568"	12960	8360	100	35	35	6	17	34	34	35	5	14	25	6	0	61	438	448	102	44	44	44	8	18	56	50	0	0.059	0.003	0.015	0.045	14.045	0.000	0.000	80	464	100	18	395	-4.087	1	17	1	394	2830	35043	0.000	49.250	0	0	0
2	1	19	"hsa-miR-548au-3p"	"168620"	9180	8550	100	36	36	6	16	36	36	36	5	13	16	5	0	46	47	10	21	45	45	45	9	20	18	11	0	0.000	0.000	0.641	0.697	3.000	-0.008	0.000	80	485	100	1	2	Error	0	1	0	2	2842	3788	0.000	0.222	0	0	0
2	2	19	"hsa-miR-5580-5p"	"168954"	9370	8550	100	37	37	6	16	35	35	35	5	14	26	6	0	97	89	33	37	47	47	47	8	17	73	68	0	0.040	0.048	0.117	0.136	4.868	0.020	0.008	80	463	100	52	44	-4.644	2	50	2	42	2947	7085	0.400	5.250	0	0	0
2	3	19	"hsa-miR-1255b-2-3p"	"168811"	9550	8550	100	34	35	5	14	35	35	35	5	14	15	2	0	129	111	55	49	46	46	46	8	17	70	63	0	-0.012	0.000	0.094	0.144	7.897	-0.009	0.004	80	430	100	82	65	Error	-1	83	0	65	2767	8851	0.000	8.125	0	0	0
2	4	19	"hsa-miR-4477b"	"168801"	9720	8550	100	36	36	5	13	36	36	37	5	13	21	2	0	48	49	11	22	47	47	47	8	17	26	13	0	0.000	0.000	0.646	0.555	2.675	-0.037	0.001	80	430	100	1	2	Error	0	1	0	2	2902	3957	-0.200	0.250	0	0	0
2	5	19	"hsa-miR-3189-5p"	"168697"	9900	8550	100	35	36	5	13	36	36	36	6	16	10	2	0	64	66	24	36	46	46	47	8	17	57	50	0	-0.056	0.000	0.236	0.227	4.438	-0.007	0.000	80	452	100	17	20	Error	-1	18	0	20	2865	5293	0.000	2.375	0	0	0
2	6	19	"hsa-miR-3194-3p"	"169333"	10090	8550	100	38	38	5	13	35	35	35	6	17	26	3	0	52	55	12	21	46	46	47	9	19	43	25	0	0.500	0.333	0.472	0.519	3.216	0.117	0.023	80	452	100	9	12	-1.000	3	6	3	9	3038	4419	0.500	0.889	0	0	0
2	7	19	"hsa-miR-499b-3p"	"169279"	10270	8540	100	33	34	6	17	36	36	36	6	16	8	1	0	45	46	7	15	45	45	46	9	19	10	1	0	100000.000	-2.000	1.000	0.984	3.439	0.032	0.001	80	442	100	-3	-1	16.610	-3	0	-2	1	2739	3673	-0.333	0.000	0	0	0
2	8	19	"hsa-miR-4759"	"169117"	10450	8540	100	36	36	5	13	36	36	36	6	16	10	1	0	46	46	8	17	46	46	46	8	17	13	1	0	0.000	0.000	1.000	0.853	2.316	0.237	0.027	80	442	100	0	0	Error	0	0	0	0	2876	3691	0.000	0.000	0	0	0
2	9	19	"hsa-miR-4798-3p"	"169195"	10630	8540	100	35	36	6	16	36	36	36	6	16	11	1	0	43	43	8	18	46	46	46	8	17	5	1	0	0.333	0.000	0.625	0.629	2.303	0.032	0.001	80	442	100	-4	-3	-1.585	-1	-3	0	-3	2857	3429	0.000	-0.375	0	0	0
2	10	19	"hsa-miR-4799-5p"	"168988"	10810	8540	100	35	35	6	17	36	36	36	6	16	7	0	0	44	44	7	15	45	45	46	8	17	15	1	0	1.000	1.000	0.739	0.779	2.167	-0.021	0.000	80	408	100	-2	-2	0.000	-1	-1	-1	-1	2789	3545	-0.167	-0.250	0	0	0
2	11	19	"hsa-miR-4526"	"169151"	10990	8540	100	35	36	4	11	36	36	36	6	16	8	0	0	46	45	8	17	44	44	45	8	17	17	2	0	-0.500	0.000	0.619	0.608	2.408	0.078	0.005	80	451	100	1	1	Error	-1	2	0	1	2864	3639	0.000	0.000	0	0	0
2	12	19	"hsa-miR-548am-5p/hsa-miR-548au-5p/hsa-miR-548c-5p/hsa-miR-548o-5p"	"169147"	11170	8540	100	35	36	6	16	35	35	36	5	13	21	7	0	49	49	10	20	44	44	45	8	17	36	12	0	0.000	0.200	0.550	0.576	2.687	0.032	0.001	80	451	100	5	6	Error	0	5	1	5	2888	3922	0.000	0.500	0	0	0
2	13	19	"hsa-miR-4709-5p"	"169174"	11350	8540	100	38	37	5	13	36	36	36	6	16	13	1	0	44	44	7	15	45	45	45	8	17	11	1	0	-2.000	-1.000	1.000	0.914	2.405	-0.001	0.000	80	468	100	1	0	Error	2	-1	1	-1	2978	3545	0.167	-0.125	0	0	0
2	14	19	"hsa-miR-5571-3p"	"169241"	11540	8540	100	35	36	6	16	36	36	36	5	13	13	3	0	80	76	29	38	45	45	46	8	17	67	60	0	-0.029	0.000	0.250	0.228	4.902	-0.030	0.010	80	454	100	34	31	Error	-1	35	0	31	2846	6047	0.000	3.750	0	0	0
2	15	19	"hsa-miR-5704"	"169211"	11720	8540	100	35	36	5	13	36	36	36	6	16	10	1	0	434	343	183	53	44	44	45	8	17	80	78	0	-0.003	0.000	0.016	0.037	9.110	0.001	0.000	80	430	100	389	299	Error	-1	390	0	299	2902	27446	0.000	37.250	0	0	0
2	16	19	"hsa-miR-4443"	"169188"	11890	8530	100	35	37	6	16	36	36	36	6	16	13	3	0	169	1445	1592	110	44	44	45	8	17	58	56	0	-0.008	0.001	0.129	0.039	30.097	0.000	0.005	80	448	100	124	1402	Error	-1	125	1	1401	2939	115591	0.167	175.000	0	0	0
2	17	19	"hsa-miR-17-5p"	"169336"	12080	8540	100	38	37	6	16	36	36	36	6	16	18	0	0	1211	928	611	65	44	44	45	7	15	77	75	0	0.002	0.001	0.006	0.017	13.952	0.000	0.000	80	451	100	1169	885	-9.189	2	1167	1	884	2968	74238	0.167	126.143	0	0	0
2	18	19	"hsa-miR-4493"	"169354"	12250	8540	100	35	36	4	11	35	35	36	5	13	16	3	0	46	47	8	17	43	43	44	8	18	26	7	0	0.000	0.250	0.750	0.604	3.028	0.031	0.001	80	440	100	3	5	Error	0	3	1	4	2863	3734	0.000	0.375	0	0	0
2	19	19	"hsa-miR-5186"	"169090"	12430	8540	100	36	36	5	13	36	36	36	5	13	11	2	0	44	45	7	15	43	43	44	8	18	12	3	0	0.000	0.000	1.000	1.007	3.657	0.057	0.003	80	430	100	1	2	Error	0	1	0	2	2843	3572	0.000	0.125	0	0	0
2	20	19	"hsa-miR-4760-5p"	"169222"	12610	8550	100	36	36	4	11	36	36	36	6	16	8	0	0	48	49	10	20	44	44	45	8	17	31	12	0	0.000	0.000	0.484	0.552	2.524	0.023	0.000	80	452	100	4	5	Error	0	4	0	5	2881	3909	0.000	0.500	0	0	0
2	21	19	"hsa-miR-5587-5p"	"169176"	12800	8540	100	35	36	5	13	35	35	35	6	17	12	1	0	48	49	11	22	43	43	44	8	18	35	17	0	0.000	0.167	0.364	0.392	3.283	-0.026	0.001	80	472	100	5	7	Error	0	5	1	6	2841	3883	0.167	0.625	0	0	0
2	22	19	"hsa-miR-5582-3p"	"169353"	12990	8540	100	36	35	5	14	34	34	35	6	17	13	1	0	57	60	19	31	43	43	44	7	15	62	50	0	0.143	0.059	0.190	0.267	3.413	0.016	0.001	80	487	100	16	18	-2.807	2	14	1	17	2795	4785	0.000	2.286	0	0	0
2	1	20	"Hy3"	"13138"	9180	8730	100	35	35	5	14	35	35	35	6	17	13	0	0	75	163	161	98	44	44	45	9	20	62	53	0	0.000	0.000	0.150	0.093	8.574	-0.002	0.001	80	522	100	31	119	Error	0	31	0	119	2822	13025	0.000	13.111	0	0	0
2	2	20	"hsa-miR-4725-5p"	"169193"	9390	8740	100	37	37	6	16	35	35	35	6	17	22	3	0	218	182	97	53	45	45	49	50	102	72	65	0	0.012	0.015	0.031	0.034	4.828	0.015	0.036	80	476	100	175	139	-6.435	2	173	2	137	2993	14530	0.333	2.660	0	0	0
2	3	20	"hsa-miR-3614-5p"	"169317"	9550	8730	100	36	36	5	13	35	35	35	5	14	18	3	0	44	44	7	15	45	45	46	8	17	7	0	0	-1.000	-1.000	0.750	0.731	3.137	-0.039	0.002	80	439	100	0	0	Error	1	-1	1	-1	2868	3514	0.200	-0.250	0	0	0
2	4	20	"hsa-miR-4737"	"169032"	9730	8730	100	35	35	4	11	35	35	35	5	14	11	0	0	46	47	9	19	46	46	46	8	17	17	7	0	0.000	0.000	0.500	0.462	2.340	-0.069	0.007	80	474	100	0	1	Error	0	0	0	1	2821	3766	0.000	0.125	0	0	0
2	5	20	""	"168966"	9920	8730	100	34	35	6	17	35	35	36	6	16	15	1	0	478	342	247	72	45	45	46	8	17	72	68	0	-0.002	0.000	0.019	0.044	10.248	0.000	0.000	80	462	100	432	297	Error	-1	433	0	297	2783	27372	-0.167	37.000	0	0	0
2	6	20	""	"168828"	10090	8730	100	37	37	5	13	36	36	36	6	16	12	0	0	270	216	154	71	46	46	46	8	17	67	61	0	0.004	0.006	0.027	0.058	6.917	0.006	0.012	80	452	100	225	171	-7.807	1	224	1	170	2954	17282	0.167	21.250	0	0	0
2	7	20	""	"169190"	10270	8730	100	34	35	6	17	36	36	36	6	16	8	3	0	112	198	159	80	46	46	46	8	17	61	57	0	-0.030	-0.007	0.500	0.245	8.092	-0.003	0.004	80	474	100	64	151	Error	-2	66	-1	152	2766	15836	-0.167	19.000	0	0	0
2	8	20	""	"168830"	10450	8730	100	37	37	5	13	36	36	36	6	16	16	2	0	47	47	9	19	45	45	45	8	17	21	3	0	0.500	0.500	0.750	0.712	3.448	-0.045	0.001	80	474	100	3	3	-1.000	1	2	1	2	2956	3781	0.167	0.250	0	0	0
2	9	20	""	"169175"	10630	8730	100	37	37	6	16	36	36	36	6	16	16	5	0	44	44	8	18	45	45	45	8	17	10	2	0	-1.000	-1.000	0.826	0.746	3.889	-0.030	0.001	80	452	100	0	0	Error	1	-1	1	-1	2942	3488	0.167	-0.125	0	0	0
2	10	20	""	"168845"	10790	8700	100	36	37	5	13	36	36	36	6	16	15	2	0	46	47	10	21	45	45	46	8	17	22	8	0	0.000	0.500	0.742	0.818	3.302	0.095	0.007	80	447	100	1	3	Error	0	1	1	2	2966	3750	0.167	0.125	0	0	0
2	11	20	""	"168694"	11000	8740	100	36	36	6	16	36	36	37	6	16	18	0	0	97	89	41	46	44	44	45	8	17	68	60	0	0.000	0.000	0.103	0.155	4.645	-0.002	0.000	80	512	100	53	45	Error	0	53	0	45	2906	7135	-0.167	5.500	0	0	0
2	12	20	""	"168752"	11180	8740	100	36	35	5	14	36	36	37	6	16	7	1	0	184	159	85	53	44	44	45	8	17	80	75	0	0.000	-0.009	0.031	0.062	5.891	-0.002	0.001	80	483	100	140	114	Error	0	140	-1	115	2828	12699	-0.333	14.250	0	0	0
2	13	20	"hsa-miR-1260a"	"169412"	11360	8750	100	36	35	5	14	37	37	37	6	16	5	1	0	1147	863	529	61	44	44	45	8	17	83	82	0	-0.001	-0.002	0.004	0.010	12.096	-0.001	0.005	80	479	100	1102	817	Error	-1	1103	-2	819	2830	69008	-0.333	102.250	0	0	0
2	14	20	"Empty"	"0"	11530	8730	100	34	35	5	14	36	36	36	6	16	12	1	0	43	44	7	15	44	44	45	8	17	15	2	0	2.000	100000.000	0.929	0.967	2.768	-0.082	0.004	80	463	100	-3	-1	1.000	-2	-1	-1	0	2793	3538	-0.167	-0.125	0	0	0
2	15	20	"Empty"	"0"	11710	8730	100	36	36	6	16	36	36	37	5	13	18	3	0	45	46	7	15	44	44	45	8	17	22	2	0	0.000	0.000	0.913	0.830	3.040	-0.102	0.004	80	474	100	1	2	Error	0	1	0	2	2919	3690	-0.200	0.125	0	0	0
2	16	20	"Empty"	"0"	11890	8730	100	35	35	6	17	35	35	36	6	16	13	3	0	41	43	9	20	44	44	45	8	17	16	5	0	0.000	0.000	0.714	0.764	3.134	-0.047	0.002	80	482	100	-3	-1	Error	0	-3	0	-1	2814	3400	-0.167	-0.250	0	0	0
2	17	20	"Empty"	"0"	12070	8730	100	36	37	6	16	37	37	37	5	13	15	3	0	46	45	8	17	44	44	45	8	17	20	3	0	-0.500	0.000	0.683	0.741	2.948	0.022	0.000	80	474	100	1	1	Error	-1	2	0	1	2947	3630	0.000	0.000	0	0	0
2	18	20	"Empty"	"0"	12250	8730	100	38	37	6	16	37	37	37	5	13	16	2	0	45	47	8	17	43	43	44	8	18	25	8	0	0.500	0.000	1.000	0.675	3.392	0.089	0.004	80	474	100	3	4	-1.000	1	2	0	4	2946	3757	0.000	0.375	0	0	0
2	19	20	"Empty"	"0"	12430	8730	100	39	37	6	16	36	36	37	5	13	31	5	0	45	46	8	17	43	43	44	8	18	22	5	0	1.500	0.333	0.873	0.896	2.428	0.043	0.000	80	474	100	5	4	0.585	3	2	1	3	2991	3642	0.000	0.250	0	0	0
2	20	20	"Empty"	"0"	12610	8730	100	36	37	5	13	36	36	37	5	13	21	2	0	44	44	8	18	43	43	44	8	18	16	1	0	0.000	1.000	0.667	0.646	2.509	-0.010	0.000	80	474	100	1	2	Error	0	1	1	1	2962	3535	0.000	0.000	0	0	0
2	21	20	"Hy3"	"13138"	12800	8730	100	34	34	6	17	34	34	35	5	14	20	1	0	178	495	619	125	43	43	43	7	16	67	61	0	0.000	0.000	0.018	0.038	12.100	0.001	0.001	80	472	100	135	452	Error	0	135	0	452	2730	39627	-0.200	64.571	0	0	0
2	22	20	"Hy3"	"13138"	12970	8730	100	36	36	6	16	35	35	35	6	17	16	3	0	259	537	606	112	42	42	43	8	18	68	66	0	0.005	0.002	0.021	0.033	11.671	0.000	0.000	80	495	100	218	496	-7.762	1	217	1	495	2855	42958	0.167	61.750	0	0	0
3	1	1	"Hy3"	"13138"	13730	5140	100	34	34	7	20	35	35	35	6	17	12	2	0	75	165	166	100	46	46	47	14	29	55	50	0	-0.034	-0.008	0.122	0.136	6.091	0.003	0.002	80	515	100	28	118	Error	-1	29	-1	119	2713	13232	-0.167	8.429	0	0	0
3	2	1	"hsa-miR-425-5p"	"17608"	13910	5140	100	34	34	6	17	34	34	34	6	17	16	1	0	249	209	145	69	46	46	47	9	19	67	63	0	0.000	0.000	0.054	0.064	7.094	-0.006	0.008	80	470	100	203	163	Error	0	203	0	163	2724	16752	0.000	18.000	0	0	0
3	3	1	"hsa-miR-125b-5p"	"30787"	14080	5140	100	33	34	6	17	33	33	33	6	18	11	2	0	8685	5885	4730	80	47	47	48	10	20	72	70	0	0.000	0.000	0.001	0.003	25.296	0.000	0.001	80	504	100	8638	5839	Error	0	8638	1	5838	2690	470837	0.167	583.700	0	0	0
3	4	1	"hsa-miR-518e-3p"	"11159"	14300	5120	100	34	34	6	17	33	33	33	6	18	13	3	0	45	47	12	25	45	45	46	10	21	18	6	0	100000.000	0.500	0.718	0.734	3.475	-0.039	0.002	80	499	100	1	3	16.610	1	0	1	2	2734	3774	0.167	0.100	0	0	0
3	5	1	""	"11218"	14460	5130	100	34	34	6	17	33	33	33	6	18	17	2	0	51	52	12	23	45	45	45	9	20	37	12	0	0.167	0.143	0.564	0.495	3.218	0.040	0.002	80	446	100	7	8	-2.585	1	6	1	7	2738	4140	0.167	0.778	0	0	0
3	6	1	""	"46572"	14630	5130	100	34	35	7	20	33	33	33	6	18	23	10	0	44	46	9	19	44	44	45	10	22	18	2	0	100000.000	1.000	1.000	0.950	3.168	-0.085	0.005	80	470	100	1	4	16.610	1	0	2	2	2768	3683	0.333	0.100	0	0	0
3	7	1	"ebv-miR-BART19-5p"	"42613"	14810	5140	100	33	33	7	21	33	33	33	6	18	17	6	0	67	68	23	33	45	45	45	9	20	60	52	0	0.000	0.000	0.200	0.243	4.080	0.009	0.001	80	464	100	22	23	Error	0	22	0	23	2668	5477	0.000	2.556	0	0	0
3	8	1	""	"42511"	14980	5120	100	33	33	5	15	33	33	33	6	18	10	0	0	47	47	11	23	44	44	47	43	91	0	0	0	0.000	0.000	0.500	0.469	2.840	-0.109	0.012	80	479	100	3	3	Error	0	3	0	3	2660	3782	0.000	0.000	0	0	0
3	9	1	""	"11217"	15160	5110	100	33	34	6	17	33	33	33	7	21	13	0	0	46	48	12	25	43	43	49	82	167	0	0	0	0.000	0.200	0.618	0.588	3.531	0.027	0.046	80	508	100	3	6	Error	0	3	1	5	2685	3837	0.143	-0.012	0	0	0
3	10	1	""	"46712"	15350	5140	100	33	33	7	21	33	33	33	6	18	16	3	0	351	276	175	63	43	43	47	73	155	67	61	0	0.000	0.000	0.020	0.035	7.216	0.024	0.561	80	486	100	308	233	Error	0	308	0	233	2633	22080	0.000	3.137	0	0	0
3	11	1	"ebv-miR-BART1-5p"	"17541"	15530	5140	100	32	33	6	18	32	32	33	6	18	20	0	0	66	70	28	40	43	43	43	9	20	60	55	0	0.000	0.037	0.176	0.257	4.666	-0.038	0.013	80	483	100	23	28	Error	0	23	1	27	2600	5566	0.000	3.000	0	0	0
3	12	1	""	"17596"	15710	5140	100	34	34	6	17	33	33	33	6	18	18	3	0	421	358	270	75	42	42	43	9	20	72	70	0	0.003	0.003	0.016	0.028	7.684	0.001	0.001	80	483	100	380	317	-8.566	1	379	1	316	2721	28658	0.167	35.000	0	0	0
3	13	1	""	"28250"	15890	5130	100	33	33	7	21	33	33	33	6	18	16	2	0	47	49	12	24	42	42	42	8	19	38	23	0	0.000	0.000	0.621	0.601	4.194	-0.160	0.021	80	492	100	5	7	Error	0	5	0	7	2628	3914	0.000	0.875	0	0	0
3	14	1	"hsa-miR-372-3p"	"11084"	16080	5140	100	32	33	6	18	33	33	33	6	18	13	2	0	54	56	17	30	42	42	42	8	19	58	41	0	-0.083	0.000	0.300	0.357	3.385	-0.097	0.019	80	472	100	11	14	Error	-1	12	0	14	2621	4471	0.000	1.750	0	0	0
3	15	1	"ebv-miR-BART16"	"17358"	16250	5140	100	33	34	7	20	33	33	33	6	18	18	7	0	68	130	100	76	42	42	42	11	26	53	51	0	0.000	0.011	0.099	0.149	10.427	-0.001	0.000	80	460	100	26	89	Error	0	26	1	88	2681	10412	0.167	8.000	0	0	0
3	16	1	"hsa-miR-592"	"17312"	16420	5120	100	32	33	6	18	32	32	33	7	21	13	1	0	43	45	11	24	41	41	42	9	21	30	13	0	0.000	0.250	0.875	0.690	3.548	-0.274	0.053	80	479	100	2	5	Error	0	2	1	4	2622	3605	0.000	0.333	0	0	0
3	17	1	"hsa-miR-521"	"11171"	16600	5130	100	32	32	6	18	32	32	32	6	18	16	2	0	46	47	10	21	42	42	42	9	21	26	7	0	0.000	0.000	0.500	0.493	3.019	-0.194	0.037	80	493	100	4	5	Error	0	4	0	5	2584	3759	0.000	0.556	0	0	0
3	18	1	""	"42803"	16790	5140	100	34	33	6	18	32	32	33	6	18	23	3	0	84	119	81	68	42	42	42	9	21	57	55	0	0.048	0.013	0.093	0.145	7.213	0.002	0.000	80	496	100	44	78	-4.392	2	42	1	77	2678	9486	0.000	8.556	0	0	0
3	19	1	"hsa-miR-621"	"46301"	16980	5170	100	33	33	6	18	33	33	33	6	18	18	1	0	42	43	9	20	42	42	42	9	21	15	5	0	0.000	0.000	1.200	0.856	3.458	-0.235	0.032	80	453	100	0	1	Error	0	0	0	1	2652	3449	0.000	0.111	0	0	0
3	20	1	""	"14289"	17160	5140	100	32	32	7	21	33	33	33	7	21	11	2	0	100	93	46	49	41	41	41	8	19	66	63	0	-0.017	-0.019	0.130	0.182	8.543	-0.016	0.006	80	476	100	58	51	Error	-1	59	-1	52	2598	7461	-0.143	6.500	0	0	0
3	21	1	"hsa-miR-21-3p"	"42524"	17340	5140	100	31	33	6	18	33	33	33	7	21	12	1	0	89	86	38	44	42	42	42	9	21	71	62	0	-0.043	0.000	0.150	0.216	5.014	-0.027	0.010	80	462	100	45	44	Error	-2	47	0	44	2602	6915	0.000	4.889	0	0	0
3	22	1	"Hy3"	"13138"	17510	5140	100	34	33	6	18	32	32	33	6	18	22	2	0	99	172	173	100	42	42	43	9	20	66	57	0	0.035	0.008	0.096	0.121	6.586	-0.001	0.000	80	484	100	59	131	-4.833	2	57	1	130	2676	13737	0.000	14.333	0	0	0
3	1	2	"hsa-miR-361-5p"	"14301"	13740	5340	100	36	34	6	17	34	34	34	6	17	12	2	0	647	511	302	59	47	47	47	9	19	77	75	0	0.003	0.000	0.009	0.021	10.108	0.000	0.000	80	481	100	602	464	-8.229	2	600	0	464	2742	40910	0.000	51.556	0	0	0
3	2	2	""	"-1"	13910	5340	100	34	34	5	14	34	34	34	6	17	11	1	0	600	444	300	67	46	46	47	9	19	73	70	0	0.000	0.000	0.009	0.016	7.263	0.001	0.002	80	408	100	554	398	Error	0	554	0	398	2741	35527	0.000	44.111	0	0	0
3	3	2	"hsa-miR-1229-3p"	"46689"	14060	5340	100	33	34	6	17	33	33	34	6	17	20	3	0	49	53	14	26	46	46	46	9	19	28	13	0	0.000	0.143	0.500	0.574	2.997	-0.053	0.006	80	438	100	3	8	Error	0	3	1	7	2729	4208	0.000	0.778	0	0	0
3	4	2	"hsa-miR-1324"	"46647"	14270	5330	100	33	34	6	17	33	33	34	6	17	18	3	0	46	47	10	21	45	45	46	9	19	22	6	0	0.000	0.500	0.583	0.633	2.882	-0.082	0.007	80	496	100	1	3	Error	0	1	1	2	2683	3745	0.000	0.111	0	0	0
3	5	2	""	"23524"	14450	5330	100	33	33	6	18	33	33	33	6	18	11	2	0	53	56	16	28	45	45	45	9	20	47	22	0	0.000	0.000	0.429	0.428	4.048	-0.071	0.012	80	461	100	8	11	Error	0	8	0	11	2604	4457	0.000	1.222	0	0	0
3	6	2	""	"42611"	14630	5330	100	33	33	7	21	33	33	33	6	18	16	2	0	44	44	11	25	46	46	46	10	21	5	1	0	0.000	0.000	1.000	0.813	3.593	-0.051	0.003	80	478	100	-2	-2	Error	0	-2	0	-2	2666	3497	0.000	-0.200	0	0	0
3	7	2	"hsa-miR-744-3p"	"42970"	14830	5330	100	33	33	6	18	34	34	33	6	18	12	1	0	52	52	14	26	45	45	45	9	20	41	15	0	-0.143	-0.143	0.429	0.500	3.213	-0.121	0.022	80	446	100	6	6	Error	-1	7	-1	7	2643	4131	0.000	0.778	0	0	0
3	8	2	"hsa-miR-574-5p"	"27740"	14990	5330	100	33	33	6	18	33	33	33	6	18	16	2	0	104	183	153	83	44	44	44	9	20	61	57	0	0.000	0.000	0.074	0.105	8.697	-0.004	0.004	80	450	100	60	139	Error	0	60	0	139	2661	14632	0.000	15.444	0	0	0
3	9	2	""	"46228"	15170	5330	100	34	34	7	20	33	33	33	6	18	17	5	0	786	594	480	80	42	42	42	8	19	70	66	0	0.001	0.002	0.011	0.023	14.839	0.001	0.001	80	474	100	745	553	-9.539	1	744	1	552	2707	47483	0.167	69.000	0	0	0
3	10	2	""	"11215"	15350	5330	100	33	33	6	18	33	33	33	6	18	13	3	0	102	90	43	47	42	42	43	9	20	68	62	0	0.000	0.000	0.074	0.087	3.673	-0.004	0.001	80	462	100	60	48	Error	0	60	0	48	2673	7219	0.000	5.222	0	0	0
3	11	2	""	"11246"	15540	5340	100	32	32	6	18	33	33	33	6	18	13	1	0	68	68	22	32	42	42	43	9	20	70	56	0	-0.038	-0.038	0.207	0.293	3.688	-0.053	0.018	80	461	100	25	25	Error	-1	26	-1	26	2592	5443	-0.167	2.778	0	0	0
3	12	2	""	"17904"	15720	5340	100	33	34	6	17	33	33	33	6	18	16	2	0	277	231	145	62	42	42	42	9	21	80	75	0	0.000	0.005	0.035	0.060	5.663	0.000	0.000	80	449	100	235	190	Error	0	235	1	189	2684	18519	0.167	21.000	0	0	0
3	13	2	""	"11273"	15890	5330	100	33	33	6	18	33	33	33	7	21	12	0	0	214	294	251	85	42	42	42	8	19	63	60	0	0.000	0.000	0.019	0.058	9.567	0.003	0.005	80	448	100	172	252	Error	0	172	0	252	2656	23509	0.000	31.500	0	0	0
3	14	2	""	"19583"	16070	5330	100	34	33	7	21	33	33	33	6	18	16	3	0	63	65	26	40	42	42	42	8	19	62	57	0	0.048	0.000	0.230	0.227	6.064	-0.034	0.008	80	440	100	22	23	-4.392	1	21	0	23	2667	5227	0.000	2.875	0	0	0
3	15	2	"hsa-miR-509-3p"	"11141"	16240	5340	100	32	33	7	21	33	33	33	6	18	13	3	0	48	49	12	24	41	41	42	9	21	40	21	0	-0.143	0.000	0.500	0.491	2.708	-0.158	0.016	80	449	100	6	8	Error	-1	7	0	8	2632	3899	0.000	0.778	0	0	0
3	16	2	"hsa-miR-554"	"42766"	16430	5330	100	33	33	7	21	32	32	33	6	18	21	5	0	137	126	58	46	41	41	42	8	19	80	77	0	0.010	0.012	0.064	0.083	5.309	0.001	0.000	80	478	100	97	86	-6.585	1	96	1	85	2654	10078	0.000	10.500	0	0	0
3	17	2	""	"17896"	16610	5330	100	33	33	7	21	33	33	33	6	18	17	5	0	442	448	373	83	43	43	43	9	20	71	63	0	0.000	0.000	0.033	0.058	14.608	-0.003	0.010	80	461	100	399	405	Error	0	399	0	405	2653	35801	0.000	45.000	0	0	0
3	18	2	"hsa-miR-1305"	"46501"	16790	5330	100	33	33	6	18	33	33	33	6	18	15	2	0	46	46	9	19	41	41	42	9	21	30	6	0	0.000	0.000	0.762	0.693	2.833	-0.287	0.041	80	452	100	5	5	Error	0	5	0	5	2658	3657	0.000	0.444	0	0	0
3	19	2	"hsa-miR-551a"	"17272"	16970	5330	100	32	33	6	18	33	33	33	6	18	13	1	0	96	90	30	33	42	42	42	9	21	85	78	0	-0.019	0.000	0.107	0.115	3.554	-0.019	0.006	80	427	100	53	48	Error	-1	54	0	48	2619	7183	0.000	5.333	0	0	0
3	20	2	""	"42479"	17160	5330	100	33	32	6	18	33	33	33	6	18	11	1	0	56	56	15	26	42	42	42	9	21	58	41	0	0.000	-0.071	0.241	0.336	4.282	-0.150	0.048	80	450	100	14	13	Error	0	14	-1	14	2566	4479	-0.167	1.556	0	0	0
3	21	2	"hsa-miR-424-5p"	"42965"	17330	5330	100	34	34	7	20	33	33	33	7	21	15	2	0	304	284	216	76	42	42	43	8	18	73	67	0	0.004	0.004	0.021	0.045	8.204	0.000	0.000	80	428	100	263	243	-8.033	1	262	1	242	2691	22738	0.143	30.125	0	0	0
3	22	2	""	"42913"	17500	5320	100	32	33	7	21	33	33	33	7	21	13	0	0	47	50	12	24	43	43	43	10	23	33	15	0	-0.250	0.000	0.861	0.789	3.324	-0.153	0.026	80	471	100	3	7	Error	-1	4	0	7	2602	4015	0.000	0.700	0	0	0
3	1	3	"hsa-miR-922"	"42683"	13730	5530	100	35	34	6	17	34	34	34	6	17	11	0	0	54	59	20	33	47	47	48	10	20	47	35	0	0.143	0.000	0.190	0.253	4.624	0.011	0.001	80	484	100	8	12	-2.807	1	7	0	12	2727	4755	0.000	1.100	0	0	0
3	2	3	""	"28450"	13910	5530	100	36	35	6	17	33	33	34	6	17	17	5	0	709	507	348	68	46	46	47	9	19	75	68	0	0.005	0.004	0.010	0.021	7.448	0.004	0.031	80	440	100	666	463	-7.788	3	663	2	461	2810	40556	0.167	51.111	0	0	0
3	3	3	"spike_control_v2_37"	"28684"	14080	5520	100	35	34	6	17	34	34	34	6	17	12	0	0	678	583	508	87	46	46	46	9	19	66	61	0	0.002	0.000	0.018	0.034	12.272	-0.001	0.003	80	439	100	633	537	-9.304	1	632	0	537	2745	46677	0.000	59.667	0	0	0
3	4	3	""	"46514"	14260	5520	100	34	35	7	20	34	34	34	6	17	20	6	0	1872	4334	4381	101	46	46	47	10	21	65	61	0	0.000	0.000	0.003	0.015	35.142	0.000	0.001	80	462	100	1826	4289	Error	0	1826	1	4288	2763	346737	0.167	428.700	0	0	0
3	5	3	"hsa-miR-181a-5p"	"42865"	14450	5520	100	33	34	6	17	33	33	34	6	17	17	3	0	733	531	413	77	46	46	47	10	21	70	66	0	0.000	0.002	0.013	0.035	14.591	-0.002	0.007	80	462	100	687	486	Error	0	687	1	485	2697	42448	0.000	48.400	0	0	0
3	6	3	""	"42894"	14630	5520	100	34	34	6	17	33	33	34	6	17	12	2	0	93	90	44	48	46	46	46	9	19	65	57	0	0.021	0.023	0.091	0.127	4.609	0.006	0.001	80	452	100	48	45	-5.555	1	47	1	44	2701	7168	0.000	4.889	0	0	0
3	7	3	"hsa-miR-302b-5p"	"42667"	14810	5520	100	33	33	6	18	34	34	34	6	17	10	1	0	46	47	10	21	45	45	46	10	21	18	5	0	-1.000	-0.500	1.031	1.132	3.095	-0.106	0.012	80	453	100	0	1	Error	-1	1	-1	2	2611	3764	-0.167	0.100	0	0	0
3	8	3	"hsa-miR-130a-3p"	"10138"	14990	5530	100	34	34	6	17	33	33	33	6	18	20	1	0	1450	1080	770	71	44	44	45	9	20	78	75	0	0.001	0.001	0.006	0.024	18.008	-0.001	0.004	80	450	100	1407	1037	Error	1	1406	1	1036	2685	86437	0.167	115.000	0	0	0
3	9	3	""	"30681"	15170	5520	100	33	33	6	18	33	33	33	6	18	17	0	0	202	182	119	65	44	44	44	9	20	72	66	0	0.000	0.000	0.028	0.042	6.836	-0.001	0.000	80	452	100	158	138	Error	0	158	0	138	2641	14539	0.000	15.333	0	0	0
3	10	3	""	"30831"	15350	5520	100	34	34	7	20	33	33	33	6	18	22	2	0	95	88	45	51	42	42	43	9	20	66	55	0	0.019	0.022	0.197	0.264	5.852	-0.016	0.005	80	452	100	54	47	-5.728	1	53	1	46	2726	7075	0.167	5.000	0	0	0
3	11	3	"hsa-miR-1298-5p"	"46381"	15530	5520	100	33	33	6	18	33	33	33	6	18	16	2	0	86	86	41	47	41	41	43	9	20	71	62	0	0.000	0.000	0.135	0.148	4.257	-0.009	0.001	80	442	100	45	45	Error	0	45	0	45	2654	6906	0.000	4.778	0	0	0
3	12	3	"hsa-miR-26b-3p"	"42523"	15710	5530	100	32	33	7	21	33	33	33	6	18	12	5	0	57	60	22	36	43	43	43	9	20	61	46	0	-0.071	0.000	0.240	0.208	2.826	-0.017	0.001	80	442	100	13	17	Error	-1	14	0	17	2606	4801	0.000	1.889	0	0	0
3	13	3	"hsa-miR-450b-3p"	"42892"	15890	5520	100	34	34	7	20	33	33	33	6	18	18	5	0	46	46	9	19	42	42	42	9	21	22	5	0	0.250	0.250	1.000	0.739	3.496	-0.168	0.016	80	452	100	5	5	-2.000	1	4	1	4	2694	3673	0.167	0.444	0	0	0
3	14	3	"ebv-miR-BART9-5p"	"42824"	16070	5520	100	34	34	6	17	33	33	33	7	21	10	1	0	70	68	25	36	42	42	42	9	21	66	57	0	0.036	0.038	0.158	0.208	3.777	-0.016	0.002	80	452	100	29	27	-4.807	1	28	1	26	2724	5459	0.143	2.889	0	0	0
3	15	3	"kshv-miR-K12-4-5p"	"17606"	16250	5520	100	34	34	7	20	33	33	33	7	21	18	1	0	49	49	13	26	42	42	42	9	21	37	12	0	0.143	0.143	0.522	0.605	2.915	-0.174	0.033	80	442	100	8	8	-2.807	1	7	1	7	2685	3925	0.143	0.778	0	0	0
3	16	3	""	"42927"	16430	5520	100	32	33	7	21	33	33	33	6	18	13	3	0	60	71	33	46	41	41	42	9	21	57	50	0	-0.053	0.000	0.179	0.219	4.713	-0.024	0.006	80	460	100	18	30	Error	-1	19	0	30	2640	5698	0.000	3.222	0	0	0
3	17	3	""	"42861"	16610	5520	100	34	33	6	18	32	32	33	7	21	12	0	0	109	97	44	45	42	42	43	9	20	73	66	0	0.030	0.018	0.088	0.125	4.130	-0.014	0.005	80	440	100	69	56	-5.066	2	67	1	55	2661	7743	0.000	6.000	0	0	0
3	18	3	"hsa-miR-1277-3p"	"46925"	16780	5520	100	33	34	7	20	33	33	33	6	18	22	3	0	44	45	10	22	42	42	42	9	21	23	7	0	0.000	0.333	0.940	0.778	3.720	-0.276	0.048	80	440	100	2	4	Error	0	2	1	3	2685	3592	0.167	0.333	0	0	0
3	19	3	"hsa-miR-1202"	"46832"	16960	5520	100	34	34	6	17	33	33	33	6	18	16	5	0	43	44	9	20	42	42	43	9	20	20	5	0	1.000	0.500	0.786	0.635	3.103	-0.366	0.079	80	462	100	2	3	0.000	1	1	1	2	2690	3534	0.167	0.111	0	0	0
3	20	3	""	"42614"	17150	5520	100	33	33	7	21	33	33	33	6	18	15	5	0	171	142	78	54	43	43	44	9	20	76	71	0	0.000	0.000	0.061	0.067	6.780	-0.006	0.004	80	462	100	128	99	Error	0	128	0	99	2628	11384	0.000	10.889	0	0	0
3	21	3	"hsa-miR-718"	"146064"	17330	5520	100	33	33	6	18	33	33	33	6	18	13	1	0	80	76	31	40	43	43	44	9	20	67	61	0	0.000	0.000	0.111	0.166	3.946	-0.003	0.000	80	442	100	37	33	Error	0	37	0	33	2621	6057	0.000	3.556	0	0	0
3	22	3	"hsa-miR-1914-5p"	"146091"	17510	5520	100	35	34	7	20	33	33	33	7	21	20	2	0	211	172	113	65	42	42	43	9	20	71	65	0	0.012	0.008	0.039	0.065	6.512	0.002	0.001	80	493	100	171	131	-6.401	2	169	1	130	2736	13733	0.143	14.333	0	0	0
3	1	4	"hsa-miR-1307-5p"	"42780"	13730	5720	100	33	34	6	17	34	34	34	6	17	13	2	0	102	96	46	47	48	48	49	10	20	68	65	0	-0.019	0.000	0.129	0.140	3.590	-0.009	0.002	80	474	100	53	48	Error	-1	54	0	48	2694	7714	0.000	4.700	0	0	0
3	2	4	""	"145866"	13910	5720	100	33	33	7	21	34	34	34	6	17	10	2	0	42	42	7	16	47	47	48	10	20	1	0	0	0.200	0.200	0.563	0.774	2.780	0.029	0.001	80	452	100	-6	-6	-2.322	-1	-5	-1	-5	2651	3385	-0.167	-0.600	0	0	0
3	3	4	"SNORD48"	"46205"	14090	5720	100	34	35	6	17	33	33	34	6	17	18	5	0	817	590	406	68	47	47	47	11	23	73	72	0	0.001	0.004	0.009	0.020	8.130	0.000	0.000	80	451	100	771	545	-9.589	1	770	2	543	2785	47214	0.167	49.364	0	0	0
3	4	4	"spike_control_v2_35"	"28568"	14270	5710	100	33	33	6	18	34	34	34	6	17	12	0	0	308	252	178	70	47	47	47	10	21	71	67	0	-0.004	-0.005	0.063	0.074	8.053	-0.006	0.017	80	442	100	260	204	Error	-1	261	-1	205	2605	20132	-0.167	20.500	0	0	0
3	5	4	"spike_control_v2_42"	"29138"	14450	5710	100	33	33	7	21	33	33	34	6	17	18	3	0	1940	1392	1185	85	47	47	47	9	19	71	67	0	0.000	0.000	0.007	0.028	21.737	0.000	0.000	80	460	100	1893	1345	Error	0	1893	0	1345	2632	111321	-0.167	149.444	0	0	0
3	6	4	""	"146192"	14630	5710	100	33	33	6	18	33	33	33	6	18	11	2	0	342	279	155	55	47	47	48	17	35	80	75	0	0.000	0.000	0.021	0.033	5.042	0.000	0.000	80	452	100	295	232	Error	0	295	0	232	2614	22339	0.000	13.588	0	0	0
3	7	4	""	"42802"	14810	5710	100	33	33	5	15	33	33	34	6	17	7	0	0	105	104	57	54	47	47	48	18	37	58	56	0	0.000	0.000	0.074	0.103	4.797	-0.009	0.004	80	440	100	58	57	Error	0	58	0	57	2613	8297	-0.167	3.111	0	0	0
3	8	4	""	"145872"	14980	5710	100	33	33	6	18	33	33	33	6	18	15	1	0	46	47	11	23	45	45	46	10	21	26	6	0	0.000	0.000	0.364	0.365	2.669	-0.108	0.013	80	439	100	1	2	Error	0	1	0	2	2621	3755	0.000	0.100	0	0	0
3	9	4	""	"146036"	15160	5710	100	32	33	7	21	33	33	33	6	18	20	5	0	42	44	10	22	45	45	45	10	22	16	2	0	0.333	0.000	0.625	0.641	2.532	-0.114	0.010	80	452	100	-4	-1	-1.585	-1	-3	0	-1	2615	3531	0.000	-0.100	0	0	0
3	10	4	""	"146017"	15340	5710	100	33	33	6	18	33	33	33	7	21	13	1	0	47	47	10	21	44	44	44	9	20	25	6	0	0.000	0.000	0.782	0.807	3.523	-0.159	0.020	80	452	100	3	3	Error	0	3	0	3	2639	3742	0.000	0.333	0	0	0
3	11	4	"spike_control_v2_34"	"28488"	15520	5710	100	33	33	6	18	33	33	33	7	21	16	0	0	148	246	213	86	43	43	43	9	20	61	55	0	0.000	0.000	0.043	0.074	11.633	-0.002	0.001	80	462	100	105	203	Error	0	105	0	203	2645	19666	0.000	22.556	0	0	0
3	12	4	"hsa-miRPlus-B1114"	"145934"	15710	5710	100	33	34	6	17	33	33	33	6	18	17	0	0	53	57	20	35	44	44	44	10	22	48	36	0	0.000	0.077	0.619	0.586	4.290	-0.067	0.017	80	452	100	9	14	Error	0	9	1	13	2680	4561	0.167	1.300	0	0	0
3	13	4	"hsa-miR-449c-3p"	"146020"	15890	5710	100	32	32	7	21	33	33	33	6	18	18	0	0	45	44	9	20	43	43	43	9	20	15	2	0	-0.500	-1.000	0.802	0.731	3.198	-0.401	0.046	80	440	100	1	0	Error	-1	2	-1	1	2565	3509	-0.167	0.111	0	0	0
3	14	4	"spike_control_v2_40"	"29001"	16060	5710	100	33	33	6	18	33	33	33	7	21	12	2	0	552	414	325	78	43	43	43	9	20	66	63	0	0.000	0.000	0.013	0.032	9.051	-0.001	0.000	80	441	100	509	371	Error	0	509	0	371	2669	33151	0.000	41.222	0	0	0
3	15	4	"spike_control_v2_31"	"28098"	16240	5710	100	33	33	6	18	33	33	33	6	18	17	2	0	827	697	593	85	42	42	42	9	21	68	66	0	0.000	0.000	0.006	0.012	10.844	0.000	0.000	80	472	100	785	655	Error	0	785	0	655	2630	55750	0.000	72.778	0	0	0
3	16	4	"hsa_negative_control_1"	"14258"	16430	5720	100	32	32	6	18	33	33	33	7	21	8	1	0	54	53	13	24	42	42	42	9	21	55	22	0	-0.083	-0.091	0.345	0.359	3.057	-0.217	0.074	80	467	100	11	10	Error	-1	12	-1	11	2582	4211	-0.143	1.222	0	0	0
3	17	4	""	"145660"	16600	5710	100	34	34	6	17	33	33	33	7	21	13	2	0	248	525	523	99	42	42	42	9	21	58	53	0	0.005	0.002	0.011	0.037	20.430	0.001	0.002	80	441	100	207	484	-7.687	1	206	1	483	2710	42025	0.143	53.667	0	0	0
3	18	4	"ebv-miR-BART21-3p"	"145990"	16780	5710	100	32	32	6	18	33	33	33	6	18	13	1	0	56	57	18	31	42	42	42	9	21	57	41	0	-0.071	-0.067	0.411	0.455	3.536	-0.150	0.063	80	461	100	13	14	Error	-1	14	-1	15	2577	4596	-0.167	1.667	0	0	0
3	19	4	""	"146003"	16960	5710	100	34	33	6	18	32	32	33	6	18	15	1	0	52	55	18	32	42	42	43	9	20	50	36	0	0.200	0.077	0.333	0.339	3.897	-0.051	0.007	80	462	100	12	14	-2.322	2	10	1	13	2641	4425	0.000	1.333	0	0	0
3	20	4	"hsa-miR-516a-3p/hsa-miR-516b-3p"	"145717"	17150	5710	100	33	33	7	21	33	33	33	6	18	18	3	0	49	51	13	25	42	42	44	9	20	41	22	0	0.000	0.000	0.688	0.675	3.444	-0.157	0.031	80	462	100	7	9	Error	0	7	0	9	2671	4071	0.000	0.778	0	0	0
3	21	4	""	"145944"	17330	5700	100	32	32	7	21	33	33	33	6	18	15	1	0	1524	1031	777	75	42	42	43	9	20	75	71	0	-0.001	-0.001	0.005	0.016	17.298	0.000	0.001	80	430	100	1481	988	Error	-1	1482	-1	989	2594	82495	-0.167	109.778	0	0	0
3	22	4	"ebv-miR-BART2-3p"	"145984"	17500	5710	100	34	33	7	21	33	33	33	7	21	13	1	0	52	65	32	49	42	42	43	10	23	48	38	0	0.100	0.000	0.188	0.250	4.933	-0.046	0.017	80	450	100	11	23	-3.322	1	10	0	23	2620	5180	0.000	2.200	0	0	0
3	1	5	""	"145760"	13720	5900	100	35	34	5	14	35	35	34	6	17	8	0	0	869	806	710	88	49	49	50	10	20	67	65	0	0.000	-0.001	0.006	0.028	17.937	0.001	0.009	80	493	100	820	756	Error	0	820	-1	757	2754	64457	0.000	75.600	0	0	0
3	2	5	"hsa-miR-376a-3p"	"146009"	13920	5910	100	34	34	6	17	34	34	34	6	17	18	3	0	60	62	16	25	48	48	49	10	20	53	28	0	0.000	0.000	0.437	0.387	3.143	0.002	0.000	80	461	100	12	14	Error	0	12	0	14	2758	4943	0.000	1.300	0	0	0
3	3	5	"hsa-miR-526b-3p"	"145785"	14100	5900	100	34	34	6	17	34	34	34	6	17	12	1	0	45	45	9	20	48	48	48	11	22	7	1	0	0.000	0.000	0.707	0.587	3.375	-0.028	0.001	80	432	100	-3	-3	Error	0	-3	0	-3	2713	3635	0.000	-0.273	0	0	0
3	4	5	"hsa-miR-369-5p"	"145641"	14280	5890	100	33	33	6	18	33	33	34	6	17	13	3	0	53	54	14	25	47	47	48	10	20	42	16	0	0.000	0.000	0.400	0.438	2.966	-0.070	0.013	80	431	100	6	7	Error	0	6	0	7	2670	4332	-0.167	0.600	0	0	0
3	5	5	"spike_control_v2_29"	"27968"	14450	5910	100	32	33	5	15	34	34	34	6	17	6	0	0	1165	821	626	76	46	46	47	10	21	70	68	0	-0.002	-0.001	0.007	0.023	21.247	0.000	0.000	80	416	100	1117	774	Error	-2	1119	-1	775	2622	65697	-0.167	77.400	0	0	0
3	6	5	"hsa-miR-658"	"145842"	14620	5900	100	33	33	6	18	33	33	33	6	18	16	0	0	67	90	52	57	46	46	47	10	21	56	51	0	0.000	0.000	0.106	0.145	5.310	-0.004	0.001	80	440	100	21	44	Error	0	21	0	44	2670	7217	0.000	4.300	0	0	0
3	7	5	"hsa-miR-30a-5p"	"146086"	14800	5900	100	34	34	5	14	33	33	33	6	18	12	1	0	1267	880	671	76	45	45	46	10	21	72	68	0	0.001	0.001	0.004	0.011	11.809	0.001	0.004	80	462	100	1223	836	Error	1	1222	1	835	2681	70411	0.167	83.400	0	0	0
3	8	5	"hsa-miR-518a-5p/hsa-miR-527"	"145905"	14990	5910	100	33	33	6	18	33	33	33	6	18	18	0	0	67	68	26	38	45	45	45	9	20	62	53	0	0.000	0.000	0.191	0.223	3.668	-0.022	0.003	80	424	100	22	23	Error	0	22	0	23	2656	5453	0.000	2.556	0	0	0
3	9	5	"hsa-miR-548u"	"147854"	15170	5900	100	33	33	6	18	33	33	33	6	18	13	5	0	42	42	8	19	44	44	44	9	20	10	1	0	0.000	0.000	0.817	0.904	2.530	-0.203	0.026	80	385	100	-2	-2	Error	0	-2	0	-2	2644	3383	0.000	-0.222	0	0	0
3	10	5	"hsa-miR-3143"	"147835"	15350	5900	100	34	34	6	17	32	32	33	6	18	25	2	0	43	43	9	20	44	44	44	9	20	11	2	0	-2.000	-2.000	0.750	0.835	3.457	-0.236	0.033	80	431	100	1	1	Error	2	-1	2	-1	2713	3431	0.167	-0.111	0	0	0
3	11	5	""	"147510"	15530	5900	100	33	33	6	18	33	33	33	6	18	13	2	0	1574	1145	926	80	43	43	43	9	20	72	71	0	0.000	0.000	0.005	0.018	18.179	0.000	0.000	80	452	100	1531	1102	Error	0	1531	0	1102	2657	91628	0.000	122.444	0	0	0
3	12	5	"hsa-miR-4327"	"147796"	15710	5900	100	32	32	6	18	33	33	33	6	18	13	0	0	44	45	11	24	43	43	44	10	22	21	7	0	-1.000	-0.500	0.707	0.668	3.551	-0.196	0.048	80	452	100	0	1	Error	-1	1	-1	2	2576	3630	-0.167	0.100	0	0	0
3	13	5	"hsa-miR-4317"	"147776"	15890	5900	100	33	33	6	18	33	33	33	6	18	15	3	0	261	330	289	87	43	43	44	9	20	61	57	0	0.000	0.000	0.018	0.048	8.645	0.000	0.000	80	462	100	218	287	Error	0	218	0	287	2649	26411	0.000	31.778	0	0	0
3	14	5	"hsv2-miR-H9-3p"	"147840"	16080	5900	100	33	33	6	18	33	33	33	6	18	16	3	0	131	118	50	42	42	42	43	9	20	78	76	0	0.000	0.000	0.076	0.097	3.553	0.003	0.000	80	463	100	89	76	Error	0	89	0	76	2667	9458	0.000	8.333	0	0	0
3	15	5	"kshv-miR-K12-7-5p"	"147901"	16260	5910	100	34	33	7	21	33	33	33	6	18	17	1	0	41	43	9	20	42	42	43	9	20	21	2	0	-1.000	0.000	0.500	0.819	3.777	-0.281	0.048	80	426	100	0	1	Error	1	-1	0	1	2647	3445	0.000	0.000	0	0	0
3	16	5	"hsa-miR-3160-3p"	"147941"	16440	5920	100	33	33	7	21	33	33	33	7	21	12	2	0	44	47	12	25	42	42	43	8	18	37	21	0	0.000	0.000	0.667	0.628	3.557	-0.182	0.014	80	439	100	2	5	Error	0	2	0	5	2613	3745	0.000	0.500	0	0	0
3	17	5	"hsa-miR-4279"	"147767"	16620	5900	100	33	33	7	21	33	33	33	6	18	13	3	0	2480	1665	1210	72	42	42	42	9	21	80	75	0	0.000	0.000	0.004	0.013	17.713	0.000	0.000	80	441	100	2438	1623	Error	0	2438	0	1623	2620	133202	0.000	180.333	0	0	0
3	18	5	"hsa-miR-4326"	"147832"	16790	5910	100	33	33	6	18	33	33	33	6	18	15	3	0	57	60	21	35	42	42	43	9	20	57	43	0	0.000	0.000	0.235	0.287	5.478	-0.087	0.029	80	439	100	15	18	Error	0	15	0	18	2617	4779	0.000	1.889	0	0	0
3	19	5	"hsa-miR-3201"	"147851"	16970	5900	100	33	33	6	18	33	33	33	6	18	18	1	0	63	102	70	68	42	42	43	9	20	57	50	0	0.000	0.000	0.173	0.155	6.064	-0.010	0.005	80	462	100	21	60	Error	0	21	0	60	2641	8196	0.000	6.556	0	0	0
3	20	5	"hsa-miR-4255"	"147706"	17150	5900	100	34	33	7	21	33	33	33	6	18	8	3	0	82	78	34	43	42	42	43	9	20	66	61	0	0.025	0.000	0.076	0.088	4.035	-0.034	0.014	80	442	100	41	36	-5.322	1	40	0	36	2643	6200	0.000	3.889	0	0	0
3	21	5	"hsa-miR-3169"	"147821"	17330	5890	100	34	34	5	14	33	33	33	7	21	6	0	0	44	44	9	20	43	43	44	9	20	18	3	0	1.000	1.000	0.857	0.852	3.397	-0.203	0.027	80	460	100	2	2	0.000	1	1	1	1	2687	3518	0.143	0.000	0	0	0
3	22	5	"hsa-miR-3138"	"147654"	17510	5880	100	32	32	5	15	32	32	32	7	21	10	0	0	51	52	14	26	42	42	42	9	21	48	25	0	0.000	0.000	0.333	0.341	3.434	-0.169	0.039	80	484	100	9	10	Error	0	9	0	10	2567	4126	0.000	1.111	0	0	0
3	1	6	"hsa-miR-4304"	"147623"	13720	6090	100	34	33	6	18	35	35	34	6	17	8	0	0	51	52	15	28	44	44	45	10	22	41	18	0	-0.143	-0.250	0.600	0.549	3.337	-0.073	0.016	80	494	100	6	6	Error	-1	7	-2	8	2674	4134	-0.167	0.700	0	0	0
3	2	6	"hsv2-miR-H7-5p"	"147836"	13910	6090	100	35	34	6	17	34	34	34	6	17	11	1	0	261	357	312	87	45	45	45	10	22	58	58	0	0.005	0.000	0.028	0.054	13.263	-0.002	0.003	80	452	100	217	312	-7.755	1	216	0	312	2705	28556	0.000	31.200	0	0	0
3	3	6	"hsa-miR-888-3p"	"148683"	14090	6080	100	34	34	6	17	33	33	33	6	18	15	3	0	44	44	10	22	45	45	45	9	20	12	3	0	-1.000	-1.000	0.627	0.760	3.074	-0.155	0.029	80	450	100	0	0	Error	1	-1	1	-1	2730	3555	0.167	-0.111	0	0	0
3	4	6	"hsa-miR-3939"	"148467"	14270	6080	100	34	33	6	18	33	33	34	6	17	11	1	0	45	44	10	22	44	44	45	11	24	12	1	0	1.000	0.000	0.955	0.851	3.688	-0.133	0.019	80	478	100	2	0	0.000	1	1	0	0	2645	3540	-0.167	-0.091	0	0	0
3	5	6	"spike_control_v1_a"	"14261"	14470	6080	100	33	33	6	18	34	34	34	6	17	10	1	0	48	49	12	24	43	43	45	11	24	27	8	0	-0.200	-0.167	0.400	0.499	3.645	-0.020	0.000	80	442	100	4	5	Error	-1	5	-1	6	2632	3902	-0.167	0.364	0	0	0
3	6	6	"hsa-miRPlus-K1303*"	"147986"	14630	6090	100	33	33	5	15	33	33	33	6	18	12	2	0	57	76	40	52	43	43	44	10	22	55	48	0	0.000	0.000	0.188	0.187	5.085	-0.018	0.006	80	427	100	14	33	Error	0	14	0	33	2666	6099	0.000	3.200	0	0	0
3	7	6	""	"148319"	14810	6090	100	33	34	6	17	33	33	33	6	18	17	5	0	71	78	35	44	43	43	44	11	25	63	55	0	0.000	0.029	0.217	0.225	4.134	-0.029	0.012	80	473	100	28	36	Error	0	28	1	35	2686	6203	0.167	3.091	0	0	0
3	8	6	"hsa-miR-3942-5p"	"148387"	15010	6060	100	33	33	6	18	33	33	33	6	18	11	2	0	42	43	9	20	43	43	44	9	20	12	3	0	0.000	0.000	1.000	1.009	2.933	-0.276	0.048	80	464	100	-1	0	Error	0	-1	0	0	2612	3433	0.000	-0.111	0	0	0
3	9	6	""	"148658"	15210	6030	100	33	33	7	21	33	33	33	6	18	17	3	0	48	56	33	58	42	42	43	9	20	36	21	0	0.000	0.000	0.500	0.520	4.663	-0.059	0.027	80	383	100	6	14	Error	0	6	0	14	2669	4490	0.000	1.444	0	0	0
3	10	6	""	"148004"	15360	6090	100	33	33	6	18	33	33	33	7	21	6	0	0	69	69	26	37	41	41	43	9	20	65	56	0	0.000	0.000	0.255	0.226	3.525	-0.036	0.009	80	416	100	28	28	Error	0	28	0	28	2635	5528	0.000	2.889	0	0	0
3	11	6	""	"148671"	15530	6090	100	34	33	6	18	33	33	33	6	18	16	1	0	58	75	39	52	41	41	42	17	40	50	43	0	0.059	0.000	0.152	0.159	5.048	-0.020	0.005	80	450	100	18	34	-4.087	1	17	0	34	2670	6014	0.000	1.941	0	0	0
3	12	6	"hsa-miR-3941"	"148285"	15720	6090	100	31	32	6	18	33	33	33	6	18	15	1	0	154	131	61	46	43	43	43	9	20	78	76	0	-0.018	-0.011	0.059	0.092	5.582	-0.006	0.002	80	462	100	109	87	Error	-2	111	-1	88	2582	10457	-0.167	9.778	0	0	0
3	13	6	"hsa-miR-3937"	"148466"	15900	6090	100	33	33	7	21	33	33	33	6	18	20	3	0	41	42	9	21	42	42	43	9	20	16	3	0	0.000	0.000	1.000	0.818	4.188	-0.247	0.050	80	452	100	-1	0	Error	0	-1	0	0	2652	3368	0.000	-0.111	0	0	0
3	14	6	"hsa-miR-483-3p"	"148682"	16080	6090	100	33	33	7	21	33	33	33	6	18	16	6	0	3442	2408	1838	76	42	42	44	31	70	70	70	0	0.000	0.000	0.002	0.005	17.348	0.001	0.015	80	452	100	3400	2366	Error	0	3400	0	2366	2651	192635	0.000	76.258	0	0	0
3	15	6	"hsa-miR-3665"	"148264"	16260	6070	100	33	33	6	18	33	33	33	7	21	13	2	0	47	48	12	25	42	42	43	8	18	37	20	0	0.000	0.000	0.620	0.532	3.311	-0.192	0.030	80	432	100	5	6	Error	0	5	0	6	2665	3871	0.000	0.625	0	0	0
3	16	6	"hsa-miR-34b-3p"	"148640"	16440	6090	100	33	33	6	18	33	33	33	6	18	13	2	0	62	63	20	31	42	42	42	9	21	63	51	0	0.000	0.000	0.222	0.216	3.353	-0.049	0.011	80	438	100	20	21	Error	0	20	0	21	2620	5066	0.000	2.333	0	0	0
3	17	6	"hsa-miR-3651"	"148327"	16620	6090	100	33	33	6	18	33	33	33	6	18	10	1	0	180	155	100	64	42	42	42	9	21	71	63	0	0.000	0.000	0.063	0.072	5.271	-0.004	0.002	80	426	100	138	113	Error	0	138	0	113	2613	12364	0.000	12.556	0	0	0
3	18	6	"hsv2-miR-H19"	"147555"	16780	6090	100	34	33	6	18	32	32	33	6	18	16	3	0	43	42	7	16	42	42	43	9	20	11	1	0	2.000	100000.000	0.727	1.025	3.047	-0.283	0.054	80	394	100	3	1	1.000	2	1	1	0	2638	3369	0.000	-0.111	0	0	0
3	19	6	""	"148486"	16950	6100	100	34	34	7	20	33	33	33	6	18	17	3	0	45	46	11	23	42	42	43	9	20	23	6	0	0.333	0.250	0.600	0.640	2.778	-0.246	0.060	80	440	100	4	5	-1.585	1	3	1	4	2691	3660	0.167	0.333	0	0	0
3	20	6	""	"148279"	17140	6080	100	32	33	7	21	33	33	33	6	18	17	6	0	47	49	13	26	42	42	43	9	20	35	18	0	-0.200	0.000	0.667	0.719	4.000	-0.176	0.027	80	472	100	4	7	Error	-1	5	0	7	2660	3919	0.000	0.667	0	0	0
3	21	6	""	"148035"	17330	6090	100	33	34	7	20	33	33	33	6	18	23	5	0	89	90	47	52	42	42	43	10	23	65	57	0	0.000	0.021	0.118	0.140	3.709	-0.018	0.007	80	480	100	47	49	Error	0	47	1	48	2707	7224	0.167	4.700	0	0	0
3	22	6	""	"148158"	17520	6100	100	33	33	6	18	32	32	33	7	21	16	0	0	324	277	133	48	42	42	42	9	21	90	86	0	0.004	0.004	0.020	0.021	3.624	-0.002	0.001	80	494	100	283	236	-8.140	1	282	1	235	2654	22189	0.000	26.111	0	0	0
3	1	7	""	"148611"	13730	6280	100	36	36	6	16	34	34	34	6	17	18	5	0	49	50	12	24	44	44	44	9	20	26	10	0	0.400	0.333	0.555	0.583	2.894	0.003	0.000	80	492	100	7	8	-1.322	2	5	2	6	2860	3982	0.333	0.667	0	0	0
3	2	7	""	"148615"	13910	6280	100	33	34	6	17	34	34	34	6	17	17	3	0	42	43	8	18	44	44	44	9	20	7	3	0	0.500	0.000	1.000	0.776	3.274	-0.023	0.000	80	461	100	-3	-1	-1.000	-1	-2	0	-1	2742	3428	0.000	-0.111	0	0	0
3	3	7	"hsa-miR-203b-3p"	"148012"	14090	6280	100	34	34	6	17	34	34	34	6	17	13	1	0	43	44	9	20	43	43	44	9	20	10	1	0	0.000	0.000	1.333	0.969	3.347	-0.122	0.011	80	482	100	0	1	Error	0	0	0	1	2693	3489	0.000	0.000	0	0	0
3	4	7	""	"148070"	14270	6280	100	35	35	5	14	33	33	34	6	17	20	1	0	42	43	8	18	42	42	43	9	20	12	1	0	100000.000	2.000	0.586	0.686	3.185	-0.223	0.038	80	456	100	2	3	16.610	2	0	2	1	2808	3428	0.167	0.000	0	0	0
3	5	7	""	"148582"	14440	6290	100	33	33	6	18	34	34	34	6	17	10	2	0	50	52	14	26	43	43	44	10	22	38	22	0	-0.143	-0.111	0.423	0.458	3.169	0.009	0.000	80	446	100	6	8	Error	-1	7	-1	9	2660	4146	-0.167	0.800	0	0	0
3	6	7	""	"148528"	14630	6280	100	33	33	6	18	34	34	34	6	17	13	0	0	123	119	68	57	42	42	44	10	22	68	62	0	-0.012	-0.013	0.063	0.110	7.560	-0.004	0.001	80	462	100	80	76	Error	-1	81	-1	77	2673	9539	-0.167	7.500	0	0	0
3	7	7	""	"148578"	14810	6280	100	34	35	6	17	33	33	33	6	18	22	2	0	372	356	281	78	42	42	43	10	23	71	66	0	0.003	0.006	0.018	0.040	10.454	0.002	0.003	80	452	100	331	316	-8.366	1	330	2	314	2777	28445	0.333	31.300	0	0	0
3	8	7	""	"148130"	14990	6270	100	34	34	7	20	33	33	34	6	17	13	3	0	43	43	8	18	42	42	44	11	25	10	0	0	1.000	1.000	0.633	0.769	3.055	-0.103	0.004	80	488	100	2	2	0.000	1	1	1	1	2684	3478	0.000	-0.091	0	0	0
3	9	7	""	"148258"	15180	6270	100	34	34	7	20	33	33	33	6	18	23	3	0	52	52	15	28	43	43	43	9	20	47	26	0	0.111	0.111	0.444	0.411	3.002	-0.136	0.029	80	481	100	10	10	-3.170	1	9	1	9	2713	4126	0.167	1.000	0	0	0
3	10	7	""	"148283"	15350	6280	100	32	33	7	21	33	33	33	6	18	10	3	0	42	42	9	21	42	42	42	8	19	15	5	0	100000.000	0.000	0.444	0.588	3.190	-0.250	0.022	80	440	100	-1	0	16.610	-1	0	0	0	2600	3338	0.000	0.000	0	0	0
3	11	7	""	"148067"	15530	6280	100	33	33	7	21	33	33	33	7	21	16	2	0	42	42	9	21	41	41	42	17	40	5	0	0	0.000	0.000	1.000	0.897	3.894	-0.024	0.005	80	452	100	1	1	Error	0	1	0	1	2678	3351	0.000	0.000	0	0	0
3	12	7	"hsa-miR-216a-3p"	"148172"	15710	6280	100	33	33	6	18	33	33	33	6	18	16	1	0	56	64	25	39	42	42	43	9	20	58	46	0	0.000	0.000	0.250	0.284	5.108	-0.044	0.011	80	468	100	14	22	Error	0	14	0	22	2653	5093	0.000	2.333	0	0	0
3	13	7	""	"148689"	15890	6280	100	34	33	6	18	33	33	33	6	18	12	0	0	182	155	106	68	43	43	43	9	20	62	57	0	0.007	0.000	0.048	0.102	8.295	-0.001	0.000	80	452	100	140	112	-7.119	1	139	0	112	2652	12391	0.000	12.444	0	0	0
3	14	7	""	"148191"	16070	6280	100	33	33	6	18	33	33	33	7	21	13	1	0	70	69	26	37	42	42	44	31	70	45	7	0	0.000	0.000	0.175	0.325	4.580	-0.006	0.001	80	452	100	28	27	Error	0	28	0	27	2658	5532	0.000	0.806	0	0	0
3	15	7	""	"148094"	16250	6280	100	33	32	7	21	33	33	33	6	18	10	3	0	409	341	255	74	42	42	43	9	20	70	68	0	0.000	-0.003	0.022	0.040	8.704	-0.001	0.000	80	478	100	367	298	Error	0	367	-1	299	2584	27292	-0.167	33.111	0	0	0
3	16	7	""	"148419"	16440	6290	100	33	33	7	21	33	33	33	7	21	13	1	0	48	48	10	20	42	42	42	8	19	42	12	0	0.000	0.000	0.625	0.722	3.001	-0.213	0.027	80	448	100	6	6	Error	0	6	0	6	2673	3828	0.000	0.750	0	0	0
3	17	7	""	"148503"	16610	6280	100	33	33	6	18	33	33	33	6	18	18	1	0	42	43	10	23	42	42	42	9	21	17	8	0	0.000	0.000	0.792	0.781	2.900	-0.275	0.046	80	440	100	0	1	Error	0	0	0	1	2659	3449	0.000	0.111	0	0	0
3	18	7	""	"148605"	16790	6270	100	34	33	7	21	33	33	33	6	18	20	2	0	45	44	8	18	42	42	42	9	21	15	2	0	0.333	0.000	1.000	1.002	2.651	-0.418	0.074	80	458	100	4	2	-1.585	1	3	0	2	2659	3535	0.000	0.222	0	0	0
3	19	7	""	"148025"	16970	6270	100	33	33	6	18	33	33	33	6	18	17	2	0	43	43	9	20	42	42	42	9	21	18	2	0	0.000	0.000	0.786	0.619	3.397	-0.230	0.028	80	453	100	1	1	Error	0	1	0	1	2670	3469	0.000	0.111	0	0	0
3	20	7	"hsa-miR-486-3p"	"148661"	17150	6280	100	34	33	6	18	33	33	33	6	18	18	0	0	62	64	22	34	42	42	42	9	21	61	52	0	0.050	0.000	0.222	0.253	3.497	-0.030	0.004	80	461	100	21	22	-4.322	1	20	0	22	2665	5152	0.000	2.444	0	0	0
3	21	7	""	"148429"	17330	6280	100	32	33	7	21	32	32	33	6	18	18	5	0	151	133	68	51	41	41	42	9	21	77	72	0	0.000	0.011	0.076	0.091	5.118	-0.017	0.019	80	452	100	110	93	Error	0	110	1	92	2619	10672	0.000	10.111	0	0	0
3	22	7	""	"148407"	17510	6270	100	34	34	7	20	33	33	33	7	21	18	2	0	43	44	9	20	42	42	42	9	21	22	6	0	1.000	0.500	0.600	0.739	4.701	-0.361	0.046	80	470	100	2	3	0.000	1	1	1	2	2703	3498	0.143	0.222	0	0	0
3	1	8	""	"148442"	13730	6480	100	34	33	6	18	34	34	34	6	17	17	1	0	50	49	11	22	45	45	45	9	20	27	7	0	0.000	-0.250	0.757	0.618	3.306	-0.124	0.013	80	492	100	5	3	Error	0	5	-1	4	2672	3938	-0.167	0.444	0	0	0
3	2	8	""	"42499"	13920	6480	100	34	34	6	17	34	34	34	6	17	15	1	0	110	103	39	37	45	45	46	8	17	86	82	0	0.000	0.000	0.056	0.058	3.314	-0.006	0.001	80	450	100	65	58	Error	0	65	0	58	2718	8272	0.000	7.125	0	0	0
3	3	8	"hsa-miR-181c-3p"	"145759"	14090	6500	100	33	34	6	17	34	34	34	6	17	12	2	0	49	50	12	24	44	44	45	8	17	36	15	0	-0.200	0.000	0.274	0.341	3.959	-0.033	0.001	80	441	100	4	6	Error	-1	5	0	6	2693	3970	0.000	0.625	0	0	0
3	4	8	"hsa-miR-450a-5p"	"17835"	14270	6480	100	34	33	6	18	33	33	33	6	18	16	1	0	50	52	15	28	43	43	44	8	18	47	32	0	0.143	0.000	0.333	0.359	3.105	-0.015	0.000	80	450	100	8	9	-2.807	1	7	0	9	2671	4185	0.000	1.000	0	0	0
3	5	8	"hsa-miR-532-3p"	"42732"	14450	6460	100	34	34	6	17	33	33	34	6	17	15	1	0	56	56	16	28	43	43	43	9	20	53	33	0	0.077	0.077	0.265	0.315	4.244	-0.072	0.013	80	438	100	14	14	-3.700	1	13	1	13	2685	4505	0.000	1.444	0	0	0
3	6	8	"hsa-miR-33b-3p"	"145734"	14630	6470	100	33	33	5	15	33	33	33	6	18	10	1	0	43	43	7	16	43	43	44	9	20	8	1	0	0.000	0.000	1.125	1.087	2.060	-0.258	0.032	80	452	100	0	0	Error	0	0	0	0	2674	3402	0.000	-0.111	0	0	0
3	7	8	"hsa-miR-892b"	"42493"	14810	6470	100	34	33	6	18	33	33	34	6	17	16	2	0	43	44	9	20	43	43	43	8	18	16	6	0	100000.000	0.000	1.083	1.107	3.408	-0.061	0.003	80	440	100	1	1	16.610	1	0	0	1	2653	3541	-0.167	0.125	0	0	0
3	8	8	"hsa-miR-5100"	"168878"	14980	6470	100	32	33	6	18	33	33	33	6	18	10	1	0	12129	8872	7190	81	43	43	44	9	20	80	76	0	0.000	0.000	0.001	0.002	20.700	0.000	0.004	80	459	100	12085	8829	Error	-1	12086	0	8829	2628	709772	0.000	980.889	0	0	0
3	9	8	"hsa-miR-4653-3p"	"168605"	15170	6470	100	34	33	7	21	33	33	33	6	18	20	5	0	264	265	211	79	43	43	43	9	20	70	63	0	0.005	0.000	0.025	0.042	9.190	0.000	0.000	80	471	100	222	222	-7.788	1	221	0	222	2679	21232	0.000	24.667	0	0	0
3	10	8	"hsa-miR-4494"	"168856"	15350	6470	100	33	33	6	18	33	33	33	6	18	17	2	0	41	41	8	19	42	42	42	8	19	10	1	0	0.000	0.000	1.100	0.780	3.616	-0.270	0.041	80	452	100	-1	-1	Error	0	-1	0	-1	2670	3287	0.000	-0.125	0	0	0
3	11	8	"hsa-miR-5585-3p"	"168558"	15530	6470	100	33	33	6	18	34	34	34	7	20	6	2	0	51	53	16	30	41	41	41	8	19	56	37	0	-0.100	-0.083	0.284	0.327	3.055	-0.096	0.017	80	464	100	9	11	Error	-1	10	-1	12	2630	4238	-0.143	1.500	0	0	0
3	12	8	"hsa-miR-5696"	"168700"	15720	6490	100	32	32	6	18	33	33	34	7	20	7	1	0	87	83	24	28	42	42	43	8	18	88	78	0	-0.022	-0.024	0.120	0.138	3.495	-0.052	0.030	80	446	100	44	40	Error	-1	45	-1	41	2595	6628	-0.286	5.000	0	0	0
3	13	8	"hsa-miR-4794"	"168829"	15890	6470	100	34	33	6	18	33	33	33	6	18	13	1	0	43	42	8	19	43	43	43	9	20	11	1	0	100000.000	0.000	0.714	0.648	3.571	-0.195	0.027	80	441	100	1	-1	16.610	1	0	0	-1	2660	3375	0.000	-0.111	0	0	0
3	14	8	"hsa-miR-4666a-3p"	"168602"	16070	6470	100	33	33	6	18	33	33	33	6	18	15	3	0	42	43	9	20	42	42	42	9	21	12	5	0	0.000	0.000	0.833	0.749	2.669	-0.345	0.064	80	452	100	0	1	Error	0	0	0	1	2655	3403	0.000	0.111	0	0	0
3	15	8	"hsa-miR-3978"	"168894"	16250	6470	100	33	33	6	18	32	32	33	6	18	16	1	0	41	41	8	19	42	42	42	10	23	7	1	0	-1.000	-1.000	0.900	0.927	4.135	-0.197	0.046	80	463	100	0	0	Error	1	-1	1	-1	2638	3271	0.000	-0.100	0	0	0
3	16	8	"hsa-miR-4491"	"168918"	16430	6470	100	33	33	7	21	33	33	33	6	18	18	3	0	52	58	21	36	41	41	41	8	19	51	42	0	0.000	0.000	0.400	0.357	3.415	-0.101	0.037	80	443	100	11	17	Error	0	11	0	17	2672	4655	0.000	2.125	0	0	0
3	17	8	"hsa-miR-506-5p"	"168704"	16610	6470	100	33	33	7	21	33	33	33	6	18	17	5	0	111	105	58	55	40	40	41	9	21	67	61	0	0.000	0.000	0.124	0.173	6.600	-0.017	0.011	80	462	100	71	65	Error	0	71	0	65	2659	8418	0.000	7.111	0	0	0
3	18	8	"hsa-miR-296-5p"	"168708"	16800	6480	100	33	33	7	21	33	33	33	7	21	15	1	0	123	112	47	41	41	41	42	9	21	81	80	0	0.000	0.000	0.070	0.082	3.405	0.003	0.000	80	443	100	82	71	Error	0	82	0	71	2667	8970	0.000	7.778	0	0	0
3	19	8	"hsa-miR-4796-5p"	"168621"	16960	6490	100	33	33	6	18	33	33	33	6	18	11	5	0	49	50	13	26	42	42	42	9	21	42	18	0	0.000	0.000	0.600	0.550	3.244	-0.213	0.052	80	439	100	7	8	Error	0	7	0	8	2629	4006	0.000	0.889	0	0	0
3	20	8	"hsa-miR-4694-5p"	"168670"	17150	6470	100	33	33	6	18	33	33	33	6	18	13	2	0	82	80	36	45	42	42	42	9	21	62	60	0	0.000	0.000	0.106	0.144	5.289	-0.035	0.017	80	463	100	40	38	Error	0	40	0	38	2653	6377	0.000	4.222	0	0	0
3	21	8	"hsa-miR-4681"	"168767"	17330	6470	100	33	33	7	21	33	33	33	6	18	18	3	0	56	64	29	45	42	42	43	14	32	50	40	0	0.000	0.000	0.438	0.413	4.521	-0.032	0.013	80	452	100	14	22	Error	0	14	0	22	2649	5140	0.000	1.500	0	0	0
3	22	8	"hsa-miR-3150b-5p"	"168594"	17510	6470	100	33	33	6	18	33	33	33	7	21	13	0	0	99	91	40	43	41	41	43	14	32	68	60	0	0.000	0.000	0.102	0.124	4.058	-0.007	0.001	80	482	100	58	50	Error	0	58	0	50	2651	7250	0.000	3.429	0	0	0
3	1	9	"hsa-miR-4532"	"168844"	13730	6660	100	34	34	6	17	34	34	34	6	17	12	1	0	1227	1701	1599	94	46	46	46	10	21	66	63	0	0.000	0.000	0.003	0.016	27.299	0.000	0.000	80	464	100	1181	1655	Error	0	1181	0	1655	2738	136098	0.000	165.500	0	0	0
3	2	9	"hsa-miR-4528"	"168975"	13910	6660	100	35	35	6	17	34	34	34	6	17	11	5	0	42	43	9	20	45	45	45	9	20	12	2	0	-0.333	-0.500	0.750	0.803	3.052	-0.169	0.024	80	432	100	-2	-1	Error	1	-3	1	-2	2762	3400	0.167	-0.222	0	0	0
3	3	9	"hsa-miR-2682-3p"	"168570"	14090	6670	100	33	34	5	14	34	34	34	6	17	12	2	0	62	68	29	42	45	45	45	8	17	62	51	0	-0.059	0.000	0.194	0.220	3.955	-0.025	0.006	80	408	100	16	23	Error	-1	17	0	23	2688	5478	0.000	2.875	0	0	0
3	4	9	"hsa-miR-3129-3p"	"168649"	14270	6660	100	33	33	6	18	34	34	34	6	17	11	0	0	41	41	7	17	44	44	44	9	20	7	0	0	0.333	0.333	0.750	0.813	3.280	-0.008	0.000	80	432	100	-4	-4	-1.585	-1	-3	-1	-3	2654	3308	-0.167	-0.333	0	0	0
3	5	9	"hsa-miR-3618"	"168786"	14450	6660	100	34	33	6	18	33	33	33	6	18	15	2	0	53	54	17	31	44	44	44	9	20	47	30	0	0.111	0.000	0.255	0.372	4.280	-0.070	0.014	80	470	100	10	10	-3.170	1	9	0	10	2673	4324	0.000	1.111	0	0	0
3	6	9	"hsa-miR-3972"	"169074"	14640	6660	100	34	34	6	17	33	33	33	6	18	13	1	0	78	77	28	36	44	44	44	9	20	72	67	0	0.029	0.030	0.155	0.156	3.399	-0.009	0.001	80	450	100	35	34	-5.087	1	34	1	33	2705	6126	0.167	3.667	0	0	0
3	7	9	"hsa-miR-4783-3p"	"169106"	14810	6660	100	32	33	6	18	33	33	34	6	17	20	2	0	72	73	32	43	43	43	44	9	20	61	55	0	-0.034	0.000	0.159	0.185	5.116	-0.019	0.004	80	440	100	28	30	Error	-1	29	0	30	2649	5850	-0.167	3.222	0	0	0
3	8	9	"hsa-miR-4639-5p"	"169071"	14990	6660	100	32	32	6	18	33	33	34	6	17	17	0	0	46	48	11	22	43	43	43	8	18	38	15	0	-0.333	-0.200	0.500	0.596	2.983	-0.221	0.039	80	452	100	2	4	Error	-1	3	-1	5	2596	3863	-0.333	0.625	0	0	0
3	9	9	"hsa-miR-4637"	"168984"	15170	6660	100	33	33	6	18	33	33	33	6	18	15	2	0	41	41	8	19	43	43	43	8	18	12	1	0	0.000	0.000	0.632	0.632	2.826	-0.156	0.010	80	452	100	-2	-2	Error	0	-2	0	-2	2641	3295	0.000	-0.250	0	0	0
3	10	9	"hsa-miR-4733-3p"	"169265"	15350	6660	100	33	33	6	18	33	33	33	6	18	16	3	0	90	83	33	39	41	41	42	8	19	75	70	0	0.000	0.000	0.138	0.192	4.596	0.003	0.000	80	470	100	49	42	Error	0	49	0	42	2678	6668	0.000	5.125	0	0	0
3	11	9	"hsa-miR-4790-3p"	"169099"	15550	6660	100	34	34	6	17	33	33	33	6	18	18	3	0	44	44	9	20	41	41	42	8	19	22	7	0	0.333	0.333	0.536	0.654	3.270	-0.248	0.026	80	459	100	4	4	-1.585	1	3	1	3	2708	3481	0.167	0.250	0	0	0
3	12	9	"hsa-miR-5047"	"169201"	15720	6660	100	34	34	6	17	33	33	33	7	21	12	1	0	44	44	10	22	42	42	42	8	19	18	6	0	0.500	0.500	0.708	0.621	3.074	-0.232	0.040	80	406	100	3	3	-1.000	1	2	1	2	2691	3486	0.143	0.250	0	0	0
3	13	9	"hsa-miR-382-3p"	"169132"	15890	6660	100	34	34	7	20	33	33	33	6	18	20	6	0	68	71	29	40	42	42	42	8	19	66	58	0	0.038	0.034	0.298	0.264	5.532	-0.027	0.006	80	383	100	27	30	-4.700	1	26	1	29	2713	5713	0.167	3.625	0	0	0
3	14	9	"hsa-miR-5687"	"169122"	16080	6660	100	34	33	6	18	33	33	33	6	18	20	0	0	44	45	9	20	42	42	42	9	21	20	6	0	0.500	0.000	0.667	0.619	3.607	-0.147	0.012	80	457	100	3	3	-1.000	1	2	0	3	2669	3591	0.000	0.333	0	0	0
3	15	9	"hsa-miR-3064-5p"	"169227"	16280	6670	100	34	34	7	20	33	33	33	6	18	16	3	0	45	45	11	24	42	42	42	9	21	28	8	0	0.333	0.333	0.500	0.523	2.827	-0.156	0.019	80	450	100	4	4	-1.585	1	3	1	3	2717	3609	0.167	0.333	0	0	0
3	16	9	"hsa-miR-4692"	"169289"	16450	6660	100	33	33	6	18	33	33	33	6	18	20	0	0	43	43	9	20	42	42	42	9	21	18	3	0	0.000	0.000	0.800	0.752	3.439	-0.209	0.048	80	419	100	1	1	Error	0	1	0	1	2626	3426	0.000	0.111	0	0	0
3	17	9	"hsa-miR-4503"	"169308"	16620	6660	100	33	33	6	18	33	33	33	6	18	17	2	0	67	73	33	45	41	41	42	10	23	61	55	0	0.000	0.000	0.195	0.219	5.016	-0.038	0.015	80	430	100	26	32	Error	0	26	0	32	2640	5827	0.000	3.100	0	0	0
3	18	9	"hsa-miR-4290"	"169282"	16800	6660	100	33	33	7	21	33	33	33	7	21	15	1	0	703	517	315	60	41	41	42	9	21	82	80	0	0.000	0.000	0.010	0.020	7.627	0.000	0.000	80	432	100	662	476	Error	0	662	0	476	2614	41348	0.000	52.778	0	0	0
3	19	9	"hsa-miR-4445-3p"	"169172"	16980	6660	100	33	33	6	18	33	33	33	6	18	17	6	0	46	45	9	20	41	41	42	8	19	32	7	0	0.000	0.000	0.442	0.489	3.704	-0.262	0.037	80	421	100	5	4	Error	0	5	0	4	2660	3634	0.000	0.375	0	0	0
3	20	9	"hsa-miR-4518"	"169199"	17160	6660	100	33	33	6	18	33	33	33	7	21	8	1	0	65	79	41	51	41	41	42	10	23	57	52	0	0.000	0.000	0.092	0.121	5.684	-0.014	0.003	80	442	100	24	38	Error	0	24	0	38	2625	6312	0.000	3.700	0	0	0
3	21	9	"hsa-miR-642b-5p"	"169034"	17340	6660	100	34	33	7	21	33	33	33	6	18	15	3	0	1199	840	559	66	42	42	42	10	23	81	77	0	0.001	0.000	0.007	0.012	9.884	0.001	0.005	80	442	100	1158	798	Error	1	1157	0	798	2652	67185	0.000	79.800	0	0	0
3	22	9	"hsa-miR-5590-3p"	"169173"	17520	6650	100	34	33	6	18	32	32	33	6	18	20	2	0	44	43	8	18	41	41	42	9	21	20	2	0	0.667	0.500	0.857	0.968	3.262	-0.224	0.031	80	474	100	5	3	-0.585	2	3	1	2	2673	3470	0.000	0.111	0	0	0
3	1	10	"Empty"	"0"	13730	6840	100	33	34	6	17	35	35	35	6	17	10	0	0	46	47	9	19	45	45	46	10	21	18	2	0	-2.000	-0.500	0.875	0.833	3.127	-0.012	0.000	80	490	100	-1	1	Error	-2	1	-1	2	2697	3726	-0.167	0.100	0	0	0
3	2	10	"hsa-miR-4766-3p"	"169231"	13910	6840	100	33	34	6	17	34	34	34	6	17	12	3	0	44	44	8	18	45	45	46	11	23	7	0	0	1.000	0.000	0.500	0.542	2.934	-0.137	0.012	80	458	100	-2	-1	0.000	-1	-1	0	-1	2743	3525	0.000	-0.182	0	0	0
3	3	10	"hsa-miR-4676-3p"	"169315"	14090	6840	100	34	34	6	17	34	34	34	6	17	13	2	0	43	43	9	20	45	45	45	9	20	11	1	0	0.000	0.000	1.000	0.829	3.259	-0.136	0.009	80	446	100	-2	-2	Error	0	-2	0	-2	2734	3433	0.000	-0.222	0	0	0
3	4	10	"hsa-miR-520b/hsa-miR-520c-3p"	"169005"	14270	6840	100	33	33	7	21	34	34	34	6	17	11	5	0	46	47	11	23	43	43	44	9	20	21	11	0	-0.333	-0.250	0.578	0.497	2.555	-0.148	0.018	80	460	100	2	3	Error	-1	3	-1	4	2628	3749	-0.167	0.333	0	0	0
3	5	10	""	"168580"	14460	6850	100	34	34	6	17	33	33	34	6	17	20	2	0	61	63	20	31	44	44	44	8	18	62	52	0	0.059	0.053	0.250	0.259	3.379	0.028	0.004	80	450	100	18	20	-4.087	1	17	1	19	2718	5024	0.000	2.375	0	0	0
3	6	10	""	"169246"	14630	6850	100	33	34	6	17	33	33	33	6	18	13	2	0	58	57	19	33	43	43	44	9	20	57	43	0	0.000	0.071	0.316	0.297	2.700	0.033	0.003	80	440	100	15	15	Error	0	15	1	14	2699	4538	0.167	1.444	0	0	0
3	7	10	""	"169291"	14810	6850	100	34	33	6	18	33	33	34	6	17	15	0	0	54	58	22	37	43	43	44	10	22	50	37	0	0.091	0.000	0.235	0.282	4.504	-0.085	0.029	80	471	100	12	15	-3.459	1	11	0	15	2639	4609	-0.167	1.400	0	0	0
3	8	10	""	"168888"	15000	6850	100	34	34	6	17	33	33	33	6	18	17	2	0	65	64	17	26	43	43	44	9	20	72	63	0	0.045	0.048	0.190	0.188	3.007	-0.038	0.006	80	450	100	23	22	-4.459	1	22	1	21	2724	5101	0.167	2.222	0	0	0
3	9	10	"hsa-miRPlus-A1086"	"169416"	15170	6850	100	33	34	5	14	33	33	33	6	18	12	2	0	69	73	31	42	42	42	44	17	38	53	45	0	0.000	0.032	0.111	0.151	5.382	-0.016	0.007	80	440	100	27	32	Error	0	27	1	31	2696	5817	0.167	1.706	0	0	0
3	10	10	""	"168913"	15350	6850	100	34	34	6	17	33	33	33	6	18	15	1	0	720	518	364	70	42	42	43	17	39	70	70	0	0.001	0.002	0.007	0.021	9.152	-0.002	0.012	80	471	100	679	477	-9.405	1	678	1	476	2684	41478	0.167	27.941	0	0	0
3	11	10	""	"169060"	15540	6850	100	35	35	7	20	33	33	33	6	18	22	6	0	447	332	227	68	41	41	42	9	21	75	72	0	0.005	0.007	0.016	0.024	6.701	0.002	0.004	80	458	100	408	293	-7.665	2	406	2	291	2818	26538	0.333	32.222	0	0	0
3	12	10	""	"169051"	15710	6850	100	32	33	6	18	33	33	33	6	18	13	1	0	377	295	230	77	42	42	42	9	21	66	58	0	-0.003	0.000	0.020	0.044	7.643	-0.002	0.004	80	472	100	334	253	Error	-1	335	0	253	2627	23607	0.000	28.111	0	0	0
3	13	10	""	"168604"	15930	6790	100	35	34	7	20	33	33	33	6	18	22	3	0	41	43	10	23	42	42	42	9	21	15	7	0	-2.000	1.000	0.813	1.046	3.809	-0.175	0.020	80	384	100	1	2	Error	2	-1	1	1	2719	3412	0.167	0.111	0	0	0
3	14	10	"Empty"	"0"	16070	6840	100	33	33	6	18	34	34	33	6	18	11	5	0	42	42	8	19	42	42	42	9	21	11	1	0	100000.000	100000.000	1.333	1.070	3.665	-0.290	0.061	80	402	100	-1	-1	16.610	-1	0	-1	0	2676	3355	0.000	0.000	0	0	0
3	15	10	"Empty"	"0"	16250	6840	100	33	32	7	21	33	33	33	6	18	12	2	0	43	43	10	23	41	41	42	9	21	25	6	0	0.000	-0.500	0.536	0.688	3.774	-0.338	0.079	80	441	100	2	1	Error	0	2	-1	2	2599	3463	-0.167	0.111	0	0	0
3	16	10	"Empty"	"0"	16430	6840	100	34	33	6	18	33	33	33	6	18	15	1	0	41	42	8	19	42	42	42	9	21	11	0	0	-1.000	0.000	0.500	0.683	3.308	-0.378	0.065	80	451	100	0	0	Error	1	-1	0	0	2643	3356	0.000	0.000	0	0	0
3	17	10	"Empty"	"0"	16610	6840	100	33	33	6	18	33	33	33	7	21	11	1	0	41	42	10	23	42	42	42	9	21	17	2	0	0.000	0.000	0.445	0.515	3.156	-0.337	0.053	80	461	100	-1	0	Error	0	-1	0	0	2645	3364	0.000	0.000	0	0	0
3	18	10	"Empty"	"0"	16800	6840	100	33	33	6	18	33	33	33	7	21	12	1	0	43	42	8	19	41	41	41	8	19	22	1	0	0.000	0.000	0.750	0.885	2.368	-0.374	0.057	80	468	100	2	1	Error	0	2	0	1	2628	3388	0.000	0.125	0	0	0
3	19	10	"Empty"	"0"	16980	6840	100	33	33	7	21	33	33	33	7	21	15	1	0	42	43	9	20	41	41	41	9	21	15	5	0	0.000	0.000	0.875	0.904	3.818	-0.290	0.046	80	458	100	1	2	Error	0	1	0	2	2652	3404	0.000	0.222	0	0	0
3	20	10	"Empty"	"0"	17160	6840	100	34	34	6	17	33	33	33	6	18	20	5	0	42	43	9	20	40	40	41	10	24	17	3	0	0.500	0.333	0.875	0.885	2.540	-0.293	0.064	80	458	100	3	4	-1.000	1	2	1	3	2740	3455	0.167	0.200	0	0	0
3	21	10	"Empty"	"0"	17340	6840	100	33	33	6	18	33	33	33	6	18	18	1	0	41	41	9	21	41	41	42	8	19	22	3	0	0.000	0.000	1.000	0.767	2.740	-0.447	0.067	80	450	100	0	0	Error	0	0	0	0	2656	3318	0.000	-0.125	0	0	0
3	22	10	"Empty"	"0"	17520	6840	100	33	33	7	21	32	32	33	6	18	21	7	0	42	43	10	23	41	41	41	9	21	22	5	0	1.000	0.500	0.643	0.759	3.434	-0.235	0.044	80	484	100	2	3	0.000	1	1	1	2	2651	3423	0.000	0.222	0	0	0
3	1	11	"Empty"	"0"	13730	7050	100	34	35	5	14	34	34	34	6	17	16	1	0	45	45	10	22	45	45	47	11	23	15	2	0	0.000	100000.000	0.411	0.491	2.739	-0.044	0.003	80	519	100	0	1	Error	0	0	1	0	2775	3633	0.167	-0.182	0	0	0
3	2	11	"hsa-miR-425-5p"	"17608"	13920	7050	100	34	35	6	17	34	34	34	6	17	15	2	0	173	164	111	67	45	45	46	11	23	65	60	0	0.000	0.008	0.078	0.117	8.418	-0.001	0.000	80	475	100	128	120	Error	0	128	1	119	2761	13092	0.167	10.727	0	0	0
3	3	11	"hsa-miR-125b-5p"	"30787"	14090	7050	100	34	34	7	20	34	34	34	6	17	15	2	0	7277	4867	3847	79	45	45	45	9	20	76	72	0	0.000	0.000	0.002	0.009	33.908	0.000	0.001	80	456	100	7232	4822	Error	0	7232	0	4822	2730	389326	0.000	535.778	0	0	0
3	4	11	"hsa-miR-518e-3p"	"11159"	14270	7040	100	33	33	5	15	33	33	34	6	17	12	1	0	43	44	8	18	44	44	44	9	20	11	3	0	0.000	0.000	0.757	0.889	3.638	-0.072	0.003	80	468	100	-1	0	Error	0	-1	0	0	2679	3485	-0.167	0.000	0	0	0
3	5	11	""	"11218"	14450	7040	100	33	34	6	17	34	34	34	6	17	15	2	0	47	49	12	24	44	44	45	9	20	26	17	0	-0.333	0.000	1.171	0.807	4.250	-0.063	0.004	80	460	100	2	5	Error	-1	3	0	5	2730	3910	0.000	0.444	0	0	0
3	6	11	""	"46572"	14630	7040	100	34	33	6	18	34	34	34	6	17	8	1	0	42	43	8	18	43	43	44	9	20	12	1	0	0.000	100000.000	0.708	0.581	3.312	-0.235	0.028	80	470	100	-1	-1	Error	0	-1	-1	0	2663	3456	-0.167	-0.111	0	0	0
3	7	11	"ebv-miR-BART19-5p"	"42613"	14820	7050	100	33	33	5	15	33	33	34	6	17	13	0	0	62	64	23	35	43	43	43	9	20	61	50	0	0.000	0.000	0.159	0.180	2.474	-0.026	0.004	80	479	100	19	21	Error	0	19	0	21	2652	5104	-0.167	2.333	0	0	0
3	8	11	""	"42511"	15000	7040	100	34	33	7	21	33	33	33	6	18	15	5	0	46	47	9	19	43	43	44	9	20	25	3	0	0.333	0.000	1.000	0.651	2.618	-0.204	0.033	80	461	100	4	4	-1.585	1	3	0	4	2648	3737	0.000	0.333	0	0	0
3	9	11	""	"11217"	15180	7040	100	32	33	6	18	33	33	33	6	18	16	1	0	45	47	11	23	42	42	43	17	39	10	2	0	-0.333	0.000	0.531	0.746	3.684	-0.194	0.024	80	461	100	2	5	Error	-1	3	0	5	2637	3797	0.000	0.235	0	0	0
3	10	11	""	"46712"	15360	7050	100	33	33	6	18	33	33	33	7	21	12	0	0	290	222	135	60	42	42	43	9	20	73	70	0	0.000	0.000	0.025	0.055	7.493	-0.001	0.000	80	461	100	248	180	Error	0	248	0	180	2648	17789	0.000	19.889	0	0	0
3	11	11	"ebv-miR-BART1-5p"	"17541"	15540	7050	100	33	33	5	15	33	33	33	6	18	12	1	0	60	69	31	44	43	43	43	9	20	56	47	0	0.000	0.000	0.188	0.195	4.448	-0.037	0.015	80	448	100	17	26	Error	0	17	0	26	2648	5533	0.000	2.889	0	0	0
3	12	11	""	"17596"	15710	7040	100	32	33	6	18	33	33	33	6	18	16	1	0	271	299	246	82	43	43	43	9	20	62	62	0	-0.004	0.000	0.024	0.056	11.004	0.000	0.000	80	459	100	227	256	Error	-1	228	0	256	2600	23929	0.000	28.444	0	0	0
3	13	11	""	"28250"	15900	7050	100	33	33	6	18	33	33	34	6	17	17	2	0	50	53	12	22	42	42	43	10	23	42	21	0	0.000	0.000	0.400	0.455	3.121	-0.134	0.030	80	485	100	8	11	Error	0	8	0	11	2647	4205	-0.167	1.000	0	0	0
3	14	11	"hsa-miR-372-3p"	"11084"	16090	7030	100	33	33	6	18	33	33	33	6	18	11	3	0	47	48	12	25	43	43	43	9	20	35	12	0	0.000	0.000	0.357	0.439	3.805	-0.284	0.102	80	469	100	4	5	Error	0	4	0	5	2623	3860	0.000	0.556	0	0	0
3	15	11	"ebv-miR-BART16"	"17358"	16260	7040	100	33	33	7	21	33	33	33	6	18	17	2	0	57	105	78	74	42	42	42	8	19	56	47	0	0.000	0.000	0.179	0.257	6.976	-0.007	0.003	80	458	100	15	63	Error	0	15	0	63	2619	8419	0.000	7.875	0	0	0
3	16	11	"hsa-miR-592"	"17312"	16440	7040	100	31	32	6	18	33	33	33	6	18	16	1	0	42	45	9	20	41	41	42	8	19	28	11	0	-2.000	-0.250	0.950	0.882	3.715	-0.430	0.041	80	469	100	-1	3	Error	-2	1	-1	4	2566	3610	-0.167	0.375	0	0	0
3	17	11	"hsa-miR-521"	"11171"	16620	7040	100	34	34	7	20	33	33	33	6	18	15	5	0	45	47	11	23	42	42	42	8	19	32	16	0	0.333	0.200	0.554	0.613	3.466	-0.265	0.045	80	470	100	4	6	-1.585	1	3	1	5	2734	3772	0.167	0.625	0	0	0
3	18	11	""	"42803"	16800	7050	100	33	33	7	21	32	32	33	7	21	15	1	0	61	107	80	74	42	42	42	8	19	55	51	0	0.053	0.015	0.143	0.144	8.094	-0.004	0.001	80	468	100	20	66	-4.248	1	19	1	65	2612	8551	0.000	8.125	0	0	0
3	19	11	"hsa-miR-621"	"46301"	16980	7050	100	33	34	6	17	33	33	33	7	21	11	1	0	40	41	9	21	41	41	42	9	21	21	2	0	0.000	100000.000	0.663	0.687	3.256	-0.266	0.055	80	468	100	-1	1	Error	0	-1	1	0	2684	3307	0.143	-0.111	0	0	0
3	20	11	""	"14289"	17160	7050	100	33	33	7	21	33	33	33	6	18	13	1	0	80	84	42	50	41	41	41	8	19	63	60	0	0.000	0.000	0.100	0.174	5.098	0.010	0.002	80	468	100	39	43	Error	0	39	0	43	2652	6702	0.000	5.375	0	0	0
3	21	11	"hsa-miR-21-3p"	"42524"	17340	7040	100	33	33	7	21	33	33	33	6	18	18	3	0	70	73	34	46	41	41	41	8	19	66	58	0	0.000	0.000	0.200	0.230	4.083	-0.008	0.001	80	469	100	29	32	Error	0	29	0	32	2630	5839	0.000	4.000	0	0	0
3	22	11	"Empty"	"0"	17520	7030	100	33	34	6	17	33	33	33	6	18	18	1	0	41	43	10	23	41	41	41	8	19	26	6	0	0.000	0.500	0.583	0.550	3.361	-0.329	0.047	80	506	100	0	3	Error	0	0	1	2	2690	3411	0.167	0.250	0	0	0
3	1	12	"hsa-miR-361-5p"	"14301"	13740	7250	100	34	35	6	17	35	35	35	6	17	11	3	0	527	413	252	61	46	46	46	9	19	80	77	0	-0.002	0.000	0.018	0.045	12.376	0.001	0.001	80	481	100	480	367	Error	-1	481	0	367	2766	33051	0.000	40.778	0	0	0
3	2	12	"spike_control_v2_40"	"29001"	13910	7250	100	34	34	5	14	34	34	34	6	17	11	0	0	639	456	309	67	46	46	46	9	19	81	76	0	0.000	0.000	0.009	0.024	9.180	0.001	0.002	80	439	100	593	410	Error	0	593	0	410	2695	36463	0.000	45.556	0	0	0
3	3	12	"hsa-miR-1229-3p"	"46689"	14090	7240	100	33	34	5	14	34	34	34	6	17	11	1	0	50	50	11	22	46	46	46	9	19	27	11	0	-0.250	0.000	0.429	0.469	2.791	-0.024	0.001	80	452	100	3	4	Error	-1	4	0	4	2685	4039	0.000	0.444	0	0	0
3	4	12	"hsa-miR-1324"	"46647"	14270	7240	100	34	34	6	17	34	34	34	6	17	15	2	0	41	45	27	60	45	45	45	9	20	10	3	0	0.000	0.000	0.455	0.577	2.961	-0.020	0.002	80	460	100	-4	0	Error	0	-4	0	0	2721	3632	0.000	0.000	0	0	0
3	5	12	""	"23524"	14450	7240	100	33	33	6	18	34	34	34	6	17	12	2	0	51	52	12	23	44	44	45	9	20	43	20	0	-0.143	-0.125	0.500	0.681	3.543	-0.123	0.015	80	460	100	6	7	Error	-1	7	-1	8	2664	4155	-0.167	0.778	0	0	0
3	6	12	""	"42611"	14630	7240	100	35	35	4	11	34	34	34	6	17	10	1	0	42	42	8	19	45	45	45	9	20	7	1	0	-0.333	-0.333	0.514	0.582	3.665	-0.070	0.005	80	470	100	-2	-2	Error	1	-3	1	-3	2784	3376	0.167	-0.333	0	0	0
3	7	12	"hsa-miR-744-3p"	"42970"	14820	7250	100	34	34	5	14	33	33	34	6	17	13	1	0	51	51	12	23	44	44	45	9	20	42	20	0	0.143	0.143	0.400	0.393	2.988	-0.080	0.008	80	448	100	8	8	-2.807	1	7	1	7	2708	4111	0.000	0.667	0	0	0
3	8	12	"hsa-miR-574-5p"	"27740"	14990	7240	100	33	33	5	15	33	33	34	6	17	13	0	0	82	152	126	82	44	44	44	9	20	60	53	0	0.000	0.000	0.042	0.062	6.622	-0.004	0.002	80	449	100	38	108	Error	0	38	0	108	2659	12162	-0.167	12.000	0	0	0
3	9	12	""	"46228"	15170	7240	100	34	34	6	17	34	34	34	7	20	8	0	0	727	513	389	75	44	44	44	9	20	73	72	0	0.000	0.000	0.009	0.020	8.616	-0.001	0.001	80	471	100	683	469	Error	0	683	0	469	2720	41033	0.000	52.111	0	0	0
3	10	12	""	"11215"	15360	7240	100	34	34	6	17	33	33	33	7	21	13	2	0	88	87	40	45	44	44	45	9	20	71	66	0	0.023	0.023	0.092	0.110	4.267	-0.011	0.002	80	462	100	45	44	-5.459	1	44	1	43	2704	6994	0.143	4.667	0	0	0
3	11	12	""	"11246"	15540	7240	100	34	34	6	17	33	33	33	6	18	21	1	0	75	73	26	35	43	43	44	9	20	73	65	0	0.031	0.033	0.189	0.201	3.796	-0.013	0.002	80	452	100	33	31	-5.000	1	32	1	30	2708	5820	0.167	3.222	0	0	0
3	12	12	""	"17904"	15720	7240	100	32	33	6	18	33	33	33	6	18	17	5	0	301	233	138	59	43	43	43	9	20	75	71	0	-0.004	0.000	0.025	0.045	8.150	0.002	0.001	80	449	100	257	190	Error	-1	258	0	190	2653	18624	0.000	21.111	0	0	0
3	13	12	""	"11273"	15890	7230	100	33	34	7	20	33	33	34	6	17	23	6	0	237	277	231	83	43	43	43	9	20	62	56	0	0.000	0.004	0.022	0.052	8.622	0.000	0.000	80	438	100	194	235	Error	0	194	1	234	2703	22131	0.000	26.000	0	0	0
3	14	12	""	"19583"	16070	7240	100	34	34	7	20	33	33	33	6	18	23	6	0	62	65	24	36	43	43	44	10	22	60	48	0	0.053	0.045	0.204	0.211	3.632	-0.046	0.013	80	469	100	20	23	-4.248	1	19	1	22	2754	5215	0.167	2.100	0	0	0
3	15	12	"hsa-miR-509-3p"	"11141"	16250	7240	100	33	33	6	18	33	33	34	7	20	12	0	0	45	47	13	27	42	42	43	8	18	36	20	0	0.000	0.000	0.581	0.607	3.758	-0.184	0.028	80	449	100	3	5	Error	0	3	0	5	2611	3783	-0.143	0.500	0	0	0
3	16	12	"hsa-miR-554"	"42766"	16440	7240	100	34	34	6	17	33	33	33	6	18	16	3	0	103	92	40	43	41	41	42	8	19	76	67	0	0.016	0.020	0.070	0.100	4.780	-0.012	0.003	80	458	100	63	52	-5.954	1	62	1	51	2750	7346	0.167	6.250	0	0	0
3	17	12	""	"17896"	16610	7240	100	34	34	6	17	33	33	33	6	18	20	2	0	417	446	379	84	42	42	42	9	21	70	65	0	0.003	0.002	0.011	0.021	9.088	-0.001	0.001	80	439	100	376	405	-8.551	1	375	1	404	2691	35660	0.167	44.889	0	0	0
3	18	12	"hsa-miR-1305"	"46501"	16790	7240	100	34	33	7	21	33	33	33	6	18	18	2	0	45	45	8	17	42	42	42	9	21	21	3	0	0.333	0.000	0.750	0.647	3.959	-0.368	0.047	80	452	100	4	3	-1.585	1	3	0	3	2679	3597	0.000	0.333	0	0	0
3	19	12	"hsa-miR-551a"	"17272"	16980	7240	100	33	33	6	18	33	33	33	7	21	12	2	0	97	86	32	37	41	41	41	9	21	73	72	0	0.000	0.000	0.118	0.112	3.655	-0.008	0.001	80	452	100	56	45	Error	0	56	0	45	2676	6903	0.000	5.000	0	0	0
3	20	12	""	"42479"	17160	7240	100	34	34	6	17	33	33	33	6	18	16	1	0	51	52	14	26	41	41	41	9	21	52	21	0	0.100	0.091	0.333	0.344	4.391	-0.148	0.035	80	430	100	11	12	-3.322	1	10	1	11	2688	4168	0.167	1.222	0	0	0
3	21	12	"hsa-miR-424-5p"	"42965"	17330	7240	100	34	34	7	20	33	33	33	6	18	22	6	0	262	250	194	77	41	41	42	9	21	67	63	0	0.005	0.005	0.025	0.074	11.905	-0.001	0.001	80	449	100	222	210	-7.788	1	221	1	209	2713	19966	0.167	23.111	0	0	0
3	22	12	""	"42913"	17510	7250	100	33	33	7	21	33	33	33	6	18	16	2	0	46	48	14	29	40	40	41	8	19	43	26	0	0.000	0.000	0.567	0.592	5.048	-0.172	0.046	80	496	100	6	8	Error	0	6	0	8	2601	3860	0.000	0.875	0	0	0
3	1	13	"hsa-miR-922"	"42683"	13730	7440	100	34	34	6	17	34	34	35	6	17	17	0	0	58	61	20	32	44	44	45	9	20	56	47	0	0.000	0.000	0.259	0.328	4.219	-0.044	0.009	80	474	100	14	17	Error	0	14	0	17	2750	4885	-0.167	1.778	0	0	0
3	2	13	""	"28450"	13910	7430	100	34	34	6	17	34	34	34	6	17	11	2	0	756	520	370	71	45	45	45	9	20	73	70	0	0.000	0.000	0.013	0.036	12.333	0.000	0.000	80	442	100	711	475	Error	0	711	0	475	2708	41580	0.000	52.778	0	0	0
3	3	13	"spike_control_v2_37"	"28684"	14090	7430	100	34	35	6	17	34	34	34	6	17	16	5	0	520	598	552	92	44	44	45	9	20	65	58	0	0.000	0.002	0.034	0.039	18.393	0.000	0.001	80	452	100	476	555	Error	0	476	1	554	2763	47869	0.167	61.444	0	0	0
3	4	13	""	"46514"	14270	7430	100	32	33	6	18	34	34	34	6	17	12	2	0	2350	4177	4224	101	45	45	45	9	20	67	63	0	-0.001	0.000	0.005	0.017	43.023	0.000	0.002	80	452	100	2303	4131	Error	-2	2305	-1	4132	2661	334128	-0.167	459.111	0	0	0
3	5	13	"hsa-miR-181a-5p"	"42865"	14450	7430	100	34	34	6	17	34	34	34	6	17	15	2	0	679	506	387	76	44	44	45	10	22	71	70	0	0.000	0.000	0.014	0.026	10.141	0.001	0.003	80	452	100	635	462	Error	0	635	0	462	2738	40473	0.000	46.100	0	0	0
3	6	13	""	"42894"	14630	7430	100	34	33	7	21	33	33	33	6	18	13	5	0	84	85	43	50	44	44	45	9	20	63	56	0	0.025	0.000	0.115	0.172	5.575	-0.024	0.012	80	460	100	41	41	-5.322	1	40	0	41	2665	6830	0.000	4.444	0	0	0
3	7	13	"hsa-miR-302b-5p"	"42667"	14810	7430	100	33	33	6	18	33	33	33	6	18	13	3	0	46	45	10	22	44	44	44	9	20	17	6	0	0.000	0.000	0.833	0.782	3.705	-0.132	0.021	80	452	100	2	1	Error	0	2	0	1	2642	3632	0.000	0.111	0	0	0
3	8	13	"hsa-miR-130a-3p"	"10138"	15000	7430	100	34	33	6	18	33	33	33	6	18	11	2	0	1286	915	686	74	43	43	44	9	20	75	73	0	0.001	0.000	0.005	0.018	13.111	0.000	0.001	80	451	100	1244	872	Error	1	1243	0	872	2658	73219	0.000	96.778	0	0	0
3	9	13	""	"30681"	15170	7430	100	34	33	5	15	34	34	34	6	17	8	1	0	214	173	107	61	43	43	44	9	20	76	67	0	0.000	-0.008	0.018	0.033	6.310	-0.002	0.001	80	440	100	171	129	Error	0	171	-1	130	2669	13861	-0.167	14.333	0	0	0
3	10	13	""	"30831"	15350	7430	100	32	33	6	18	34	34	34	6	17	8	3	0	81	86	46	53	43	43	44	9	20	61	53	0	-0.053	-0.023	0.154	0.202	6.463	-0.007	0.001	80	460	100	36	42	Error	-2	38	-1	43	2618	6890	-0.167	4.667	0	0	0
3	11	13	"hsa-miR-1298-5p"	"46381"	15530	7430	100	34	34	7	20	33	33	33	6	18	20	3	0	88	87	40	45	43	43	44	9	20	73	61	0	0.022	0.023	0.086	0.106	4.388	-0.002	0.000	80	452	100	46	45	-5.492	1	45	1	44	2702	6956	0.167	4.778	0	0	0
3	12	13	"hsa-miR-26b-3p"	"42523"	15710	7430	100	33	34	7	20	33	33	33	6	18	18	5	0	60	64	44	68	43	43	44	9	20	58	46	0	0.000	0.048	0.222	0.279	4.908	0.007	0.001	80	452	100	17	22	Error	0	17	1	21	2706	5135	0.167	2.222	0	0	0
3	13	13	"hsa-miR-450b-3p"	"42892"	15890	7430	100	33	33	6	18	33	33	33	7	21	8	2	0	45	45	11	24	43	43	44	8	18	22	6	0	0.000	0.000	0.574	0.546	3.010	-0.372	0.065	80	470	100	2	2	Error	0	2	0	2	2666	3600	0.000	0.125	0	0	0
3	14	13	"ebv-miR-BART9-5p"	"42824"	16080	7430	100	32	32	6	18	33	33	33	6	18	15	0	0	62	66	23	34	42	42	43	10	23	70	50	0	-0.050	-0.042	0.191	0.209	3.471	-0.016	0.001	80	438	100	19	23	Error	-1	20	-1	24	2584	5251	-0.167	2.300	0	0	0
3	15	13	"kshv-miR-K12-4-5p"	"17606"	16240	7410	100	35	33	7	21	33	33	33	6	18	21	2	0	49	49	11	22	42	42	43	9	20	43	13	0	0.286	0.000	0.542	0.498	2.734	-0.097	0.007	80	433	100	9	7	-1.807	2	7	0	7	2670	3958	0.000	0.667	0	0	0
3	16	13	""	"42927"	16430	7430	100	33	34	7	20	33	33	33	6	18	22	5	0	65	75	38	50	41	41	42	10	23	56	52	0	0.000	0.029	0.260	0.255	4.692	-0.027	0.010	80	463	100	24	35	Error	0	24	1	34	2716	5966	0.167	3.300	0	0	0
3	17	13	""	"42861"	16610	7420	100	33	33	6	18	33	33	33	7	21	8	1	0	100	96	46	47	41	41	42	9	21	75	65	0	0.000	0.000	0.080	0.119	4.918	-0.006	0.001	80	442	100	59	55	Error	0	59	0	55	2617	7682	0.000	6.000	0	0	0
3	18	13	"hsa-miR-1277-3p"	"46925"	16790	7420	100	32	33	6	18	33	33	33	7	21	15	1	0	46	45	10	22	41	41	41	8	19	25	15	0	-0.200	0.000	0.600	0.620	2.945	-0.345	0.063	80	458	100	4	4	Error	-1	5	0	4	2664	3606	0.000	0.500	0	0	0
3	19	13	"hsa-miR-1202"	"46832"	16970	7420	100	32	33	7	21	33	33	33	6	18	17	6	0	41	43	11	25	41	41	41	8	19	21	8	0	100000.000	0.000	1.000	0.968	3.608	-0.266	0.042	80	451	100	-1	2	16.610	-1	0	0	2	2666	3445	0.000	0.250	0	0	0
3	20	13	""	"42614"	17150	7420	100	33	33	7	21	33	33	33	6	18	15	5	0	134	116	64	55	41	41	41	8	19	72	68	0	0.000	0.000	0.083	0.143	6.972	-0.002	0.000	80	442	100	93	75	Error	0	93	0	75	2659	9301	0.000	9.375	0	0	0
3	21	13	"hsa-miR-718"	"146064"	17330	7430	100	34	34	6	17	33	33	33	7	21	13	3	0	73	71	29	40	40	40	41	8	19	66	58	0	0.030	0.032	0.155	0.204	4.396	-0.022	0.004	80	442	100	34	32	-5.044	1	33	1	31	2704	5695	0.143	3.750	0	0	0
3	22	13	"hsa-miR-1914-5p"	"146091"	17510	7430	100	32	32	6	18	33	33	33	6	18	8	2	0	209	165	105	63	40	40	41	9	21	72	67	0	-0.006	-0.008	0.053	0.073	8.018	-0.011	0.017	80	464	100	168	124	Error	-1	169	-1	125	2571	13197	-0.167	13.778	0	0	0
3	1	14	"hsa-miR-1307-5p"	"42780"	13730	7620	100	33	34	7	20	35	35	35	6	17	16	5	0	107	105	49	46	44	44	44	9	20	78	70	0	-0.032	-0.016	0.175	0.212	4.339	-0.009	0.003	80	474	100	61	60	Error	-2	63	-1	61	2717	8410	-0.167	6.778	0	0	0
3	2	14	""	"145866"	13910	7620	100	34	34	6	17	34	34	34	6	17	20	5	0	41	42	8	19	43	43	43	8	18	8	2	0	0.000	0.000	1.000	0.843	2.294	-0.191	0.011	80	461	100	-2	-1	Error	0	-2	0	-1	2747	3350	0.000	-0.125	0	0	0
3	3	14	"SNORD48"	"46205"	14090	7620	100	34	34	5	14	34	34	34	6	17	10	0	0	805	594	431	72	43	43	43	9	20	77	72	0	0.000	0.000	0.009	0.017	8.974	0.001	0.007	80	452	100	762	551	Error	0	762	0	551	2742	47517	0.000	61.222	0	0	0
3	4	14	"spike_control_v2_35"	"28568"	14270	7620	100	34	34	7	20	34	34	34	6	17	16	3	0	312	257	191	74	43	43	43	9	20	75	65	0	0.000	0.000	0.042	0.106	11.092	-0.002	0.003	80	452	100	269	214	Error	0	269	0	214	2691	20573	0.000	23.778	0	0	0
3	5	14	"spike_control_v2_42"	"29138"	14450	7620	100	33	34	6	17	34	34	34	6	17	12	3	0	1613	1442	1187	82	42	42	43	9	20	73	70	0	-0.001	0.000	0.003	0.013	17.857	0.000	0.000	80	452	100	1570	1400	Error	-1	1571	0	1400	2692	115360	0.000	155.444	0	0	0
3	6	14	""	"146192"	14630	7630	100	33	34	6	17	34	34	34	6	17	13	2	0	358	292	161	55	42	42	42	8	19	85	77	0	-0.003	0.000	0.015	0.022	5.946	0.000	0.000	80	450	100	315	250	Error	-1	316	0	250	2699	23330	0.000	31.250	0	0	0
3	7	14	""	"42802"	14810	7620	100	33	34	7	20	34	34	34	6	17	15	2	0	109	103	56	54	41	41	42	8	19	67	65	0	-0.015	0.000	0.088	0.112	5.268	-0.012	0.005	80	440	100	67	62	Error	-1	68	0	62	2694	8266	0.000	7.625	0	0	0
3	8	14	""	"145872"	14980	7620	100	33	34	6	17	33	33	34	6	17	18	3	0	46	46	9	19	41	41	41	8	19	38	13	0	0.000	0.200	0.429	0.799	3.711	-0.215	0.022	80	441	100	5	6	Error	0	5	1	5	2708	3717	0.000	0.625	0	0	0
3	9	14	""	"146036"	15160	7620	100	34	35	7	20	34	34	34	6	17	22	3	0	43	43	9	20	41	41	42	9	21	17	5	0	0.000	0.500	0.619	0.626	3.118	-0.112	0.005	80	462	100	2	3	Error	0	2	1	2	2783	3401	0.167	0.111	0	0	0
3	10	14	""	"146017"	15350	7630	100	34	34	6	17	34	34	34	7	20	12	2	0	47	46	10	21	42	42	43	9	20	21	7	0	0.000	0.000	0.653	0.630	3.051	-0.140	0.011	80	448	100	5	4	Error	0	5	0	4	2714	3672	0.000	0.333	0	0	0
3	11	14	"spike_control_v2_34"	"28488"	15530	7620	100	34	34	6	17	33	33	34	7	20	12	1	0	154	255	218	85	43	43	44	9	20	63	60	0	0.009	0.005	0.029	0.044	7.225	-0.003	0.004	80	452	100	112	213	-6.794	1	111	1	212	2698	20391	0.000	23.444	0	0	0
3	12	14	"hsa-miRPlus-B1114"	"145934"	15710	7620	100	33	33	6	18	33	33	33	6	18	16	0	0	58	76	40	52	43	43	43	9	20	61	47	0	0.000	0.000	0.167	0.226	5.018	-0.011	0.002	80	442	100	15	33	Error	0	15	0	33	2632	6117	0.000	3.667	0	0	0
3	13	14	"hsa-miR-449c-3p"	"146020"	15890	7620	100	34	34	6	17	34	34	34	6	17	16	0	0	43	43	8	18	43	43	43	8	18	12	2	0	0.000	0.000	0.866	0.918	2.736	-0.256	0.026	80	442	100	0	0	Error	0	0	0	0	2744	3476	0.000	0.000	0	0	0
3	14	14	"spike_control_v2_40"	"29001"	16070	7620	100	32	33	6	18	34	34	34	6	17	10	0	0	641	465	349	75	42	42	43	9	20	70	68	0	-0.003	-0.002	0.011	0.036	12.986	-0.001	0.001	80	453	100	597	422	Error	-2	599	-1	423	2605	37163	-0.167	46.889	0	0	0
3	15	14	"spike_control_v2_31"	"28098"	16250	7620	100	34	34	6	17	33	33	33	6	18	15	3	0	849	627	497	79	43	43	43	9	20	70	65	0	0.001	0.002	0.008	0.015	10.957	0.000	0.000	80	468	100	807	585	-9.655	1	806	1	584	2696	50133	0.167	64.889	0	0	0
3	16	14	"hsa_negative_control_1"	"14258"	16430	7620	100	34	34	7	20	33	33	33	6	18	21	5	0	53	55	17	30	42	42	42	9	21	52	30	0	0.091	0.077	0.571	0.473	3.174	-0.054	0.005	80	440	100	12	14	-3.459	1	11	1	13	2729	4417	0.167	1.444	0	0	0
3	17	14	""	"145660"	16600	7610	100	31	33	7	21	33	33	33	6	18	16	1	0	313	558	542	97	41	41	42	8	19	71	65	0	-0.007	0.000	0.038	0.058	11.622	-0.002	0.007	80	461	100	270	517	Error	-2	272	0	517	2614	44654	0.000	64.500	0	0	0
3	18	14	"ebv-miR-BART21-3p"	"145990"	16790	7630	100	35	35	7	20	33	33	33	6	18	21	5	0	57	57	16	28	41	41	41	8	19	63	50	0	0.125	0.125	0.214	0.260	3.730	-0.081	0.017	80	457	100	18	18	-3.000	2	16	2	16	2801	4541	0.333	2.000	0	0	0
3	19	14	""	"146003"	16960	7620	100	33	32	6	18	33	33	33	6	18	16	1	0	50	53	16	30	41	41	42	9	21	50	33	0	0.000	-0.083	0.400	0.404	3.209	-0.096	0.015	80	469	100	9	11	Error	0	9	-1	12	2599	4272	-0.167	1.222	0	0	0
3	20	14	"hsa-miR-516a-3p/hsa-miR-516b-3p"	"145717"	17160	7610	100	33	33	6	18	33	33	33	6	18	15	1	0	47	50	14	28	41	41	42	9	21	45	22	0	0.000	0.000	0.376	0.371	3.813	-0.113	0.018	80	471	100	6	9	Error	0	6	0	9	2639	3967	0.000	0.889	0	0	0
3	21	14	""	"145944"	17340	7610	100	33	33	6	18	33	33	33	6	18	20	2	0	1392	982	726	73	41	41	42	8	19	77	72	0	0.000	0.000	0.006	0.017	13.868	0.000	0.000	80	430	100	1351	941	Error	0	1351	0	941	2675	78578	0.000	117.500	0	0	0
3	22	14	"ebv-miR-BART2-3p"	"145984"	17510	7610	100	33	33	7	21	33	33	33	6	18	17	2	0	51	62	26	41	41	41	41	8	19	57	42	0	0.000	0.000	0.245	0.272	4.369	-0.027	0.005	80	471	100	10	21	Error	0	10	0	21	2641	4972	0.000	2.625	0	0	0
3	1	15	""	"145760"	13730	7810	100	32	33	6	18	35	35	35	6	17	7	1	0	1086	1250	1151	92	44	44	45	9	20	65	62	0	-0.003	-0.002	0.003	0.021	31.916	-0.001	0.020	80	484	100	1039	1204	Error	-3	1042	-2	1206	2651	100035	-0.333	133.889	0	0	0
3	2	15	"hsa-miR-376a-3p"	"146009"	13920	7820	100	34	34	6	17	34	34	34	6	17	13	1	0	55	56	17	30	43	43	43	8	18	56	46	0	0.000	0.000	0.231	0.336	3.763	-0.055	0.008	80	449	100	12	13	Error	0	12	0	13	2712	4516	0.000	1.625	0	0	0
3	3	15	"hsa-miR-526b-3p"	"145785"	14100	7810	100	35	36	6	16	34	34	34	6	17	21	5	0	41	42	7	16	42	42	42	9	21	12	0	0	-1.000	100000.000	0.667	0.782	2.462	-0.034	0.001	80	442	100	0	2	Error	1	-1	2	0	2856	3329	0.333	0.000	0	0	0
3	4	15	"hsa-miR-369-5p"	"145641"	14280	7810	100	34	34	6	17	34	34	34	6	17	10	1	0	53	55	16	29	42	42	42	8	19	61	38	0	0.000	0.000	0.200	0.310	3.526	-0.087	0.018	80	430	100	11	13	Error	0	11	0	13	2682	4391	0.000	1.625	0	0	0
3	5	15	"spike_control_v2_29"	"27968"	14450	7810	100	34	34	6	17	34	34	34	6	17	12	1	0	1577	1090	894	82	42	42	42	8	19	72	67	0	0.000	0.000	0.003	0.010	16.571	0.000	0.002	80	440	100	1535	1048	Error	0	1535	0	1048	2715	87184	0.000	131.000	0	0	0
3	6	15	"hsa-miR-658"	"145842"	14630	7810	100	35	34	6	17	33	33	33	6	18	18	1	0	59	101	67	66	41	41	42	8	19	61	52	0	0.111	0.017	0.125	0.170	5.415	-0.005	0.001	80	442	100	20	61	-3.170	2	18	1	60	2735	8068	0.167	7.375	0	0	0
3	7	15	"hsa-miR-30a-5p"	"146086"	14810	7810	100	33	34	6	17	33	33	33	6	18	17	3	0	1203	1000	795	79	41	41	41	8	19	76	71	0	0.000	0.001	0.004	0.020	13.842	-0.001	0.006	80	452	100	1162	960	Error	0	1162	1	959	2690	80039	0.167	119.875	0	0	0
3	8	15	"hsa-miR-518a-5p/hsa-miR-527"	"145905"	14990	7810	100	34	34	6	17	33	33	33	6	18	17	1	0	93	88	39	44	41	41	41	8	19	72	68	0	0.019	0.021	0.107	0.127	4.250	-0.028	0.016	80	444	100	53	48	-5.700	1	52	1	47	2689	7037	0.167	5.875	0	0	0
3	9	15	"hsa-miR-548u"	"147854"	15170	7810	100	34	33	6	18	33	33	33	6	18	10	1	0	40	41	9	21	40	40	41	8	19	15	3	0	100000.000	0.000	0.667	0.797	3.324	-0.134	0.007	80	442	100	1	1	16.610	1	0	0	1	2604	3263	0.000	0.000	0	0	0
3	10	15	"hsa-miR-3143"	"147835"	15350	7800	100	32	33	7	21	33	33	33	6	18	13	6	0	43	42	9	21	41	41	41	8	19	18	3	0	-0.500	0.000	0.714	0.727	3.066	-0.214	0.025	80	449	100	1	1	Error	-1	2	0	1	2612	3336	0.000	0.125	0	0	0
3	11	15	""	"147510"	15540	7810	100	32	33	6	18	33	33	34	6	17	13	3	0	1851	1330	1019	76	42	42	42	8	19	71	71	0	-0.001	0.000	0.004	0.014	18.223	0.000	0.001	80	452	100	1808	1288	Error	-1	1809	0	1288	2628	106433	-0.167	161.000	0	0	0
3	12	15	"hsa-miR-4327"	"147796"	15720	7800	100	34	34	6	17	33	33	33	6	18	25	3	0	44	45	10	22	42	42	43	8	18	31	8	0	0.500	0.333	0.750	0.892	3.598	-0.204	0.034	80	450	100	3	4	-1.000	1	2	1	3	2741	3611	0.167	0.250	0	0	0
3	13	15	"hsa-miR-4317"	"147776"	15900	7800	100	33	33	6	18	33	33	33	6	18	15	2	0	243	336	299	88	42	42	43	9	20	65	60	0	0.000	0.000	0.020	0.063	11.787	0.001	0.001	80	460	100	201	294	Error	0	201	0	294	2629	26876	0.000	32.556	0	0	0
3	14	15	"hsv2-miR-H9-3p"	"147840"	16090	7810	100	33	33	6	18	33	33	33	7	21	10	1	0	129	115	49	42	42	42	42	8	19	78	77	0	0.000	0.000	0.058	0.079	4.618	0.002	0.000	80	451	100	87	73	Error	0	87	0	73	2677	9223	0.000	9.125	0	0	0
3	15	15	"kshv-miR-K12-7-5p"	"147901"	16260	7810	100	33	34	7	20	33	33	33	6	18	22	6	0	43	43	8	18	42	42	42	8	19	17	2	0	0.000	1.000	0.857	0.880	2.469	-0.192	0.016	80	430	100	1	2	Error	0	1	1	1	2703	3479	0.167	0.125	0	0	0
3	16	15	"hsa-miR-3160-3p"	"147941"	16440	7810	100	33	33	6	18	33	33	33	6	18	17	1	0	49	51	14	27	41	41	42	9	21	47	23	0	0.000	0.000	0.367	0.435	2.833	-0.080	0.012	80	452	100	8	10	Error	0	8	0	10	2657	4109	0.000	1.000	0	0	0
3	17	15	"hsa-miR-4279"	"147767"	16620	7810	100	34	34	7	20	33	33	33	6	18	20	5	0	2423	1601	1235	77	41	41	41	9	21	77	75	0	0.000	0.001	0.002	0.006	12.386	0.000	0.000	80	452	100	2383	1561	Error	1	2382	1	1560	2697	128117	0.167	173.333	0	0	0
3	18	15	"hsa-miR-4326"	"147832"	16800	7810	100	34	33	6	18	33	33	33	6	18	15	0	0	55	59	21	35	41	41	42	9	21	58	43	0	0.071	0.000	0.175	0.237	5.009	-0.066	0.019	80	397	100	15	18	-3.807	1	14	0	18	2635	4709	0.000	1.889	0	0	0
3	19	15	"hsa-miR-3201"	"147851"	16980	7810	100	34	34	7	20	33	33	33	7	21	18	3	0	58	103	72	69	41	41	42	9	21	53	50	0	0.059	0.016	0.282	0.261	6.264	-0.011	0.006	80	451	100	18	63	-4.087	1	17	1	62	2713	8255	0.143	6.778	0	0	0
3	20	15	"hsa-miR-4255"	"147706"	17160	7800	100	33	34	7	20	33	33	34	6	17	21	6	0	77	78	37	47	41	41	41	8	19	63	58	0	0.000	0.027	0.158	0.257	5.299	-0.007	0.001	80	460	100	36	38	Error	0	36	1	37	2718	6225	0.000	4.625	0	0	0
3	21	15	"hsa-miR-3169"	"147821"	17340	7800	100	33	34	6	17	33	33	34	6	17	17	3	0	44	45	9	20	42	42	42	9	21	18	5	0	0.000	0.333	1.000	1.084	3.211	-0.122	0.008	80	461	100	2	4	Error	0	2	1	3	2694	3580	0.000	0.333	0	0	0
3	22	15	"hsa-miR-3138"	"147654"	17520	7810	100	33	33	6	18	33	33	33	6	18	13	5	0	48	50	13	26	41	41	42	9	21	46	25	0	0.000	0.000	0.343	0.347	3.465	-0.164	0.029	80	493	100	7	9	Error	0	7	0	9	2645	3960	0.000	0.889	0	0	0
3	1	16	"hsa-miR-4304"	"147623"	13730	7990	100	35	34	6	17	34	34	34	6	17	13	1	0	51	52	12	23	44	44	44	10	22	38	21	0	0.143	0.000	0.500	0.495	3.292	0.013	0.000	80	482	100	8	8	-2.807	1	7	0	8	2756	4168	0.000	0.800	0	0	0
3	2	16	"hsv2-miR-H7-5p"	"147836"	13910	7990	100	35	35	6	17	34	34	34	6	17	20	2	0	303	390	328	84	43	43	44	8	18	65	61	0	0.004	0.003	0.024	0.038	9.449	0.002	0.005	80	448	100	261	348	-8.022	1	260	1	347	2777	31204	0.167	43.250	0	0	0
3	3	16	"hsa-miR-888-3p"	"148683"	14100	7990	100	34	34	6	17	34	34	34	6	17	13	1	0	44	44	8	18	40	40	42	8	19	23	6	0	0.000	0.000	0.700	0.794	3.240	-0.242	0.030	80	461	100	4	4	Error	0	4	0	4	2723	3500	0.000	0.250	0	0	0
3	4	16	"hsa-miR-3939"	"148467"	14280	7990	100	33	33	6	18	34	34	34	6	17	8	2	0	42	43	10	23	41	41	42	12	28	18	2	0	-1.000	-0.500	0.701	0.777	3.013	-0.145	0.015	80	439	100	0	1	Error	-1	1	-1	2	2672	3445	-0.167	0.083	0	0	0
3	5	16	"spike_control_v1_a"	"14261"	14450	8000	100	33	34	6	17	34	34	34	6	17	12	2	0	47	50	15	30	42	42	43	12	27	30	18	0	-0.200	0.000	0.544	0.574	3.445	-0.052	0.006	80	450	100	4	8	Error	-1	5	0	8	2683	4003	0.000	0.583	0	0	0
3	6	16	"hsa-miRPlus-K1303*"	"147986"	14640	8000	100	34	34	6	17	34	34	34	6	17	12	2	0	63	106	73	68	40	40	41	7	17	65	53	0	0.000	0.000	0.056	0.088	6.042	-0.005	0.001	80	462	100	23	66	Error	0	23	0	66	2688	8515	0.000	9.286	0	0	0
3	7	16	""	"148319"	14820	8000	100	33	33	6	18	33	33	33	6	18	17	2	0	67	76	38	50	41	41	41	8	19	61	53	0	0.000	0.000	0.155	0.229	5.361	-0.013	0.003	80	471	100	26	35	Error	0	26	0	35	2671	6115	0.000	4.375	0	0	0
3	8	16	"hsa-miR-3942-5p"	"148387"	15020	7990	100	33	33	6	18	33	33	33	6	18	13	1	0	45	45	11	24	41	41	42	8	19	26	12	0	0.000	0.000	0.500	0.554	3.804	-0.166	0.019	80	453	100	4	4	Error	0	4	0	4	2654	3615	0.000	0.375	0	0	0
3	9	16	""	"148658"	15190	7990	100	34	34	7	20	33	33	33	7	21	16	1	0	45	44	10	22	42	42	41	8	19	21	5	0	0.333	0.500	0.600	0.581	4.108	-0.496	0.089	80	419	100	4	3	-1.585	1	3	1	2	2717	3517	0.143	0.375	0	0	0
3	10	16	""	"148004"	15360	8000	100	34	34	7	20	33	33	33	6	18	13	5	0	82	78	34	43	42	42	42	11	26	62	60	0	0.025	0.028	0.114	0.164	4.189	-0.016	0.004	80	439	100	41	37	-5.322	1	40	1	36	2708	6257	0.167	3.273	0	0	0
3	11	16	""	"148671"	15540	7990	100	35	34	6	17	33	33	33	6	18	16	0	0	59	93	58	62	42	42	43	11	25	55	48	0	0.118	0.020	0.063	0.085	3.884	-0.003	0.000	80	442	100	19	52	-3.087	2	17	1	51	2707	7479	0.167	4.545	0	0	0
3	12	16	"hsa-miR-3941"	"148285"	15720	8000	100	33	33	6	18	33	33	33	6	18	15	1	0	164	143	73	51	42	42	42	9	21	75	73	0	0.000	0.000	0.051	0.079	5.055	0.000	0.000	80	460	100	122	101	Error	0	122	0	101	2664	11422	0.000	11.222	0	0	0
3	13	16	"hsa-miR-3937"	"148466"	15900	8000	100	33	33	7	21	33	33	33	6	18	18	2	0	42	42	8	19	43	43	43	9	20	10	0	0	0.000	0.000	1.000	1.063	4.016	-0.171	0.018	80	460	100	-1	-1	Error	0	-1	0	-1	2632	3352	0.000	-0.111	0	0	0
3	14	16	"hsa-miR-483-3p"	"148682"	16080	8000	100	34	34	6	17	33	33	33	6	18	20	1	0	3126	2272	1854	81	42	42	43	9	20	78	73	0	0.000	0.000	0.002	0.006	10.087	0.000	0.000	80	462	100	3085	2231	Error	1	3084	1	2230	2682	181798	0.167	247.667	0	0	0
3	15	16	"hsa-miR-3665"	"148264"	16270	7990	100	32	32	6	18	33	33	33	6	18	12	1	0	49	52	16	30	42	42	42	8	19	46	28	0	-0.143	-0.100	0.392	0.501	4.126	-0.069	0.009	80	449	100	6	9	Error	-1	7	-1	10	2593	4150	-0.167	1.250	0	0	0
3	16	16	"hsa-miR-34b-3p"	"148640"	16440	8000	100	32	32	6	18	33	33	33	6	18	12	2	0	61	64	23	35	41	41	42	8	19	63	53	0	-0.050	-0.043	0.257	0.289	5.035	-0.024	0.003	80	430	100	19	22	Error	-1	20	-1	23	2590	5130	-0.167	2.750	0	0	0
3	17	16	"hsa-miR-3651"	"148327"	16620	7990	100	34	34	7	20	33	33	33	6	18	21	6	0	180	172	124	72	41	41	42	8	19	65	62	0	0.007	0.008	0.072	0.106	7.290	-0.002	0.000	80	470	100	140	132	-7.119	1	139	1	131	2724	13728	0.167	16.250	0	0	0
3	18	16	"hsv2-miR-H19"	"147555"	16830	7960	100	34	34	7	20	33	33	33	7	21	12	2	0	43	42	9	21	41	41	42	9	21	21	2	0	0.500	1.000	0.667	0.720	3.582	-0.396	0.072	80	447	100	3	2	-1.000	1	2	1	1	2701	3396	0.143	0.000	0	0	0
3	19	16	""	"148486"	17000	8000	100	34	33	6	18	33	33	33	7	21	15	1	0	46	46	10	21	41	41	42	9	21	27	13	0	0.200	0.000	0.600	0.624	3.025	-0.211	0.024	80	412	100	6	5	-2.322	1	5	0	5	2649	3691	0.000	0.444	0	0	0
3	20	16	""	"148279"	17160	8000	100	32	33	6	18	33	33	33	7	21	11	2	0	48	48	10	20	41	41	41	8	19	41	15	0	-0.143	0.000	0.631	0.508	3.543	-0.167	0.018	80	422	100	6	7	Error	-1	7	0	7	2636	3804	0.000	0.875	0	0	0
3	21	16	""	"148035"	17330	8000	100	33	34	7	20	33	33	33	6	18	22	6	0	71	86	46	53	41	41	42	9	21	60	50	0	0.000	0.022	0.138	0.166	3.912	-0.009	0.002	80	459	100	30	46	Error	0	30	1	45	2698	6870	0.167	4.889	0	0	0
3	22	16	""	"148158"	17520	8000	100	33	32	6	18	33	33	33	6	18	8	3	0	325	268	139	51	41	41	41	9	21	83	82	0	0.000	-0.004	0.015	0.019	4.837	-0.001	0.000	80	484	100	284	226	Error	0	284	-1	227	2580	21448	-0.167	25.222	0	0	0
3	1	17	""	"148611"	13730	8190	100	34	34	5	14	34	34	34	6	17	12	1	0	46	47	9	19	43	43	43	8	18	27	10	0	0.000	0.000	0.500	0.534	2.840	-0.140	0.013	80	508	100	3	4	Error	0	3	0	4	2742	3756	0.000	0.500	0	0	0
3	2	17	""	"148615"	13910	8190	100	35	35	6	17	34	34	34	6	17	13	5	0	42	42	8	19	43	43	43	8	18	8	5	0	-1.000	-1.000	0.875	0.877	3.294	-0.204	0.013	80	469	100	0	0	Error	1	-1	1	-1	2797	3370	0.167	-0.125	0	0	0
3	3	17	"hsa-miR-203b-3p"	"148012"	14090	8190	100	35	34	6	17	34	34	34	6	17	15	1	0	42	43	8	18	41	41	41	8	19	23	6	0	1.000	0.000	0.571	0.626	3.225	-0.176	0.012	80	477	100	2	2	0.000	1	1	0	2	2731	3470	0.000	0.250	0	0	0
3	4	17	""	"148070"	14270	8190	100	33	33	6	18	34	34	34	6	17	15	0	0	42	42	8	19	40	40	41	8	19	21	5	0	-0.500	-0.500	0.500	0.573	2.603	-0.165	0.010	80	471	100	1	1	Error	-1	2	-1	2	2640	3358	-0.167	0.125	0	0	0
3	5	17	""	"148582"	14460	8190	100	33	33	6	18	34	34	34	6	17	12	1	0	52	54	16	29	41	41	41	8	19	53	43	0	-0.091	-0.077	0.550	0.589	4.160	-0.050	0.007	80	450	100	10	12	Error	-1	11	-1	13	2668	4339	-0.167	1.625	0	0	0
3	6	17	""	"148528"	14630	8190	100	33	33	6	18	34	34	34	6	17	12	1	0	193	163	105	64	40	40	42	8	19	76	63	0	-0.007	-0.008	0.038	0.054	7.446	0.004	0.003	80	440	100	152	122	Error	-1	153	-1	123	2666	13024	-0.167	15.125	0	0	0
3	7	17	""	"148578"	14810	8190	100	34	34	6	17	33	33	33	6	18	20	3	0	323	338	291	86	42	42	42	8	19	70	63	0	0.004	0.003	0.021	0.034	10.419	0.001	0.001	80	452	100	282	297	-8.134	1	281	1	296	2729	27059	0.167	37.000	0	0	0
3	8	17	""	"148130"	14990	8180	100	34	33	6	18	33	33	33	6	18	12	1	0	42	42	9	21	41	41	42	8	19	20	6	0	1.000	0.000	0.800	0.767	3.740	-0.157	0.011	80	462	100	2	1	0.000	1	1	0	1	2620	3386	0.000	0.000	0	0	0
3	9	17	""	"148258"	15170	8180	100	33	33	7	21	33	33	33	6	18	17	2	0	51	51	15	29	42	42	42	8	19	50	32	0	0.000	0.000	0.280	0.359	3.223	-0.132	0.029	80	462	100	9	9	Error	0	9	0	9	2645	4056	0.000	1.125	0	0	0
3	10	17	""	"148283"	15350	8180	100	32	33	6	18	33	33	34	6	17	16	2	0	42	43	8	18	41	41	42	9	21	16	5	0	-1.000	0.000	1.000	0.901	3.356	-0.220	0.033	80	450	100	0	2	Error	-1	1	0	2	2609	3421	-0.167	0.111	0	0	0
3	11	17	""	"148067"	15530	8180	100	32	33	6	18	33	33	34	6	17	17	1	0	42	41	8	19	42	42	42	9	21	7	1	0	100000.000	0.000	0.500	0.595	3.411	-0.196	0.017	80	460	100	-1	-1	16.610	-1	0	0	-1	2652	3267	-0.167	-0.111	0	0	0
3	12	17	"hsa-miR-216a-3p"	"148172"	15710	8190	100	34	34	6	17	33	33	33	6	18	11	1	0	55	65	27	41	41	41	42	9	21	55	45	0	0.071	0.042	0.188	0.228	4.368	-0.047	0.018	80	469	100	15	25	-3.807	1	14	1	24	2688	5174	0.167	2.556	0	0	0
3	13	17	""	"148689"	15890	8190	100	33	33	6	18	33	33	33	6	18	12	1	0	137	163	120	73	42	42	43	9	20	58	58	0	0.000	0.000	0.039	0.087	5.826	-0.001	0.000	80	462	100	95	121	Error	0	95	0	121	2676	13021	0.000	13.333	0	0	0
3	14	17	""	"148191"	16080	8190	100	34	33	7	21	33	33	33	6	18	18	1	0	65	75	34	45	41	41	42	9	21	63	53	0	0.042	0.000	0.119	0.183	4.818	-0.015	0.003	80	462	100	25	34	-4.585	1	24	0	34	2675	5980	0.000	3.667	0	0	0
3	15	17	""	"148094"	16260	8190	100	33	33	7	21	33	33	33	6	18	13	6	0	397	346	272	78	41	41	42	10	23	68	63	0	0.000	0.000	0.026	0.038	10.503	-0.001	0.000	80	449	100	356	305	Error	0	356	0	305	2633	27653	0.000	30.400	0	0	0
3	16	17	""	"148419"	16430	8180	100	32	33	6	18	33	33	33	7	21	12	1	0	46	46	10	21	41	41	42	9	21	35	8	0	-0.200	0.000	0.563	0.614	3.639	-0.217	0.037	80	438	100	4	5	Error	-1	5	0	5	2617	3700	0.000	0.444	0	0	0
3	17	17	""	"148503"	16610	8180	100	33	34	6	17	33	33	33	6	18	17	2	0	42	42	8	19	41	41	42	9	21	11	3	0	0.000	1.000	1.083	0.918	3.772	-0.393	0.094	80	460	100	1	2	Error	0	1	1	1	2692	3342	0.167	0.000	0	0	0
3	18	17	""	"148605"	16790	8180	100	33	33	7	21	33	33	33	6	18	17	3	0	43	45	11	24	41	41	42	9	21	25	10	0	0.000	0.000	0.727	0.715	3.127	-0.114	0.010	80	490	100	2	4	Error	0	2	0	4	2634	3574	0.000	0.333	0	0	0
3	19	17	""	"148025"	16970	8180	100	33	34	6	17	33	33	33	6	18	18	3	0	42	42	10	23	41	41	42	9	21	18	5	0	0.000	1.000	0.929	0.725	3.649	-0.258	0.044	80	454	100	1	2	Error	0	1	1	1	2689	3369	0.167	0.000	0	0	0
3	20	17	"hsa-miR-486-3p"	"148661"	17160	8190	100	34	33	7	21	33	33	33	6	18	17	5	0	63	69	30	43	41	41	41	9	21	65	56	0	0.045	0.000	0.109	0.188	5.613	-0.013	0.001	80	462	100	23	28	-4.459	1	22	0	28	2643	5483	0.000	3.111	0	0	0
3	21	17	""	"148429"	17340	8190	100	33	34	7	20	33	33	33	7	21	17	2	0	155	133	71	53	41	41	41	9	21	72	71	0	0.000	0.011	0.076	0.100	6.488	0.003	0.001	80	452	100	114	93	Error	0	114	1	92	2703	10664	0.143	10.222	0	0	0
3	22	17	""	"148407"	17520	8180	100	32	33	6	18	33	33	33	7	21	11	0	0	42	43	9	20	42	42	41	8	19	17	6	0	100000.000	0.000	1.071	1.017	3.018	-0.353	0.061	80	482	100	-1	1	16.610	-1	0	0	1	2637	3426	0.000	0.250	0	0	0
3	1	18	""	"148442"	13740	8400	100	35	35	5	14	34	34	34	6	17	13	5	0	45	47	11	23	42	42	43	8	18	32	20	0	0.333	0.200	0.667	0.634	3.632	0.060	0.004	80	478	100	4	6	-1.585	1	3	1	5	2817	3782	0.167	0.500	0	0	0
3	2	18	""	"42499"	13920	8390	100	34	34	6	17	34	34	34	6	17	16	2	0	113	102	42	41	41	41	41	7	17	80	77	0	0.000	0.000	0.120	0.137	4.563	0.002	0.000	80	439	100	72	61	Error	0	72	0	61	2735	8154	0.000	8.714	0	0	0
3	3	18	"hsa-miR-181c-3p"	"145759"	14090	8400	100	33	34	5	14	34	34	34	6	17	7	1	0	47	49	11	22	41	41	41	8	19	45	23	0	-0.167	0.000	0.417	0.462	2.583	-0.041	0.003	80	434	100	5	8	Error	-1	6	0	8	2689	3944	0.000	1.000	0	0	0
3	4	18	"hsa-miR-450a-5p"	"17835"	14270	8380	100	35	34	6	17	34	34	34	6	17	13	1	0	52	56	20	35	41	41	41	8	19	56	41	0	0.091	0.000	0.250	0.313	4.262	-0.031	0.003	80	452	100	12	15	-3.459	1	11	0	15	2734	4496	0.000	1.875	0	0	0
3	5	18	"hsa-miR-532-3p"	"42732"	14450	8380	100	32	34	7	20	34	34	34	6	17	18	5	0	56	58	21	36	41	41	42	8	19	57	48	0	-0.133	0.000	0.400	0.428	4.842	-0.022	0.002	80	452	100	13	17	Error	-2	15	0	17	2721	4600	0.000	2.000	0	0	0
3	6	18	"hsa-miR-33b-3p"	"145734"	14630	8380	100	34	34	6	17	34	34	34	6	17	13	3	0	45	45	9	20	42	42	42	9	21	22	3	0	0.000	0.000	0.725	0.671	2.917	-0.306	0.056	80	452	100	3	3	Error	0	3	0	3	2683	3576	0.000	0.333	0	0	0
3	7	18	"hsa-miR-892b"	"42493"	14810	8380	100	34	34	6	17	33	33	33	6	18	15	6	0	45	46	9	19	42	42	42	8	19	35	8	0	0.333	0.250	0.619	0.639	3.238	-0.273	0.054	80	442	100	4	5	-1.585	1	3	1	4	2704	3651	0.167	0.500	0	0	0
3	8	18	"hsa-miR-5100"	"168878"	14990	8380	100	34	34	6	17	33	33	33	6	18	18	2	0	11701	8417	7437	88	41	41	42	8	19	85	81	0	0.000	0.000	0.001	0.003	25.048	0.000	0.001	80	449	100	11661	8377	Error	1	11660	1	8376	2711	673325	0.167	1046.875	0	0	0
3	9	18	"hsa-miR-4653-3p"	"168605"	15160	8380	100	34	34	6	17	33	33	33	6	18	17	6	0	145	269	240	89	42	42	43	8	18	58	57	0	0.010	0.004	0.091	0.124	9.871	-0.002	0.002	80	460	100	104	228	-6.687	1	103	1	227	2710	21542	0.167	28.250	0	0	0
3	10	18	"hsa-miR-4494"	"168856"	15350	8380	100	33	33	6	18	33	33	33	6	18	15	3	0	42	43	9	20	41	41	42	10	23	16	2	0	0.000	0.000	1.063	1.222	2.824	-0.190	0.023	80	470	100	1	2	Error	0	1	0	2	2675	3466	0.000	0.100	0	0	0
3	11	18	"hsa-miR-5585-3p"	"168558"	15530	8380	100	33	34	6	17	33	33	34	6	17	20	1	0	53	59	21	35	42	42	42	9	21	51	42	0	0.000	0.059	0.333	0.339	4.063	-0.072	0.022	80	470	100	11	18	Error	0	11	1	17	2696	4693	0.000	1.889	0	0	0
3	12	18	"hsa-miR-5696"	"168700"	15730	8400	100	34	33	5	15	33	33	33	6	18	10	0	0	84	81	23	28	42	42	42	9	21	86	82	0	0.024	0.000	0.094	0.117	3.703	-0.033	0.014	80	418	100	43	39	-5.392	1	42	0	39	2658	6510	0.000	4.333	0	0	0
3	13	18	"hsa-miR-4794"	"168829"	15890	8380	100	33	33	6	18	33	33	33	6	18	15	2	0	41	42	10	23	41	41	42	8	19	21	7	0	0.000	0.000	1.000	0.742	2.946	-0.143	0.011	80	428	100	0	1	Error	0	0	0	1	2628	3360	0.000	0.000	0	0	0
3	14	18	"hsa-miR-4666a-3p"	"168602"	16070	8380	100	33	33	7	21	33	33	33	6	18	12	5	0	45	47	11	23	40	40	42	8	19	45	20	0	0.000	0.000	0.375	0.414	3.554	-0.086	0.006	80	453	100	5	7	Error	0	5	0	7	2637	3766	0.000	0.625	0	0	0
3	15	18	"hsa-miR-3978"	"168894"	16250	8380	100	34	34	6	17	33	33	33	7	21	16	0	0	41	41	8	19	41	41	42	10	23	10	1	0	100000.000	100000.000	0.667	0.771	3.738	-0.247	0.047	80	452	100	1	1	16.610	1	0	1	0	2685	3283	0.143	-0.100	0	0	0
3	16	18	"hsa-miR-4491"	"168918"	16430	8380	100	34	34	7	20	34	34	34	7	20	12	1	0	61	65	25	38	42	42	42	9	21	63	50	0	0.000	0.000	0.225	0.371	4.136	-0.048	0.012	80	461	100	19	23	Error	0	19	0	23	2706	5169	0.000	2.556	0	0	0
3	17	18	"hsa-miR-506-5p"	"168704"	16610	8380	100	32	33	6	18	33	33	33	7	21	12	1	0	119	112	67	59	42	42	42	9	21	65	60	0	-0.013	0.000	0.085	0.099	4.531	-0.004	0.001	80	460	100	76	70	Error	-1	77	0	70	2639	8943	0.000	7.778	0	0	0
3	18	18	"hsa-miR-296-5p"	"168708"	16800	8390	100	33	32	6	18	33	33	33	6	18	12	2	0	115	107	48	44	41	41	42	12	28	77	70	0	0.000	-0.015	0.069	0.073	4.017	-0.015	0.007	80	444	100	74	65	Error	0	74	-1	66	2556	8531	-0.167	5.417	0	0	0
3	19	18	"hsa-miR-4796-5p"	"168621"	16960	8370	100	33	33	6	18	33	33	34	7	20	15	0	0	51	51	13	25	41	41	42	12	28	43	15	0	0.000	0.000	0.375	0.405	3.996	-0.124	0.045	80	449	100	10	10	Error	0	10	0	10	2644	4095	-0.143	0.750	0	0	0
3	20	18	"hsa-miR-4694-5p"	"168670"	17150	8380	100	33	34	6	17	34	34	34	6	17	17	2	0	67	76	34	44	41	41	42	9	21	63	55	0	-0.038	0.000	0.143	0.197	4.064	0.017	0.004	80	463	100	25	35	Error	-1	26	0	35	2692	6043	0.000	3.778	0	0	0
3	21	18	"hsa-miR-4681"	"168767"	17330	8380	100	33	33	6	18	33	33	33	6	18	17	2	0	51	62	28	45	40	40	41	8	19	55	45	0	0.000	0.000	0.375	0.480	3.394	-0.071	0.030	80	452	100	11	22	Error	0	11	0	22	2670	4981	0.000	2.625	0	0	0
3	22	18	"hsa-miR-3150b-5p"	"168594"	17520	8380	100	33	32	6	18	33	33	33	7	21	11	1	0	95	88	43	48	40	40	41	9	21	66	60	0	0.000	-0.021	0.115	0.186	5.673	-0.026	0.015	80	492	100	55	47	Error	0	55	-1	48	2597	7027	-0.143	5.222	0	0	0
3	1	19	"hsa-miR-4532"	"168844"	13730	8570	100	34	34	6	17	34	34	34	6	17	13	2	0	938	1485	1492	100	43	43	43	8	18	68	62	0	0.000	0.000	0.018	0.029	27.961	0.000	0.003	80	452	100	895	1442	Error	0	895	0	1442	2721	118768	0.000	180.250	0	0	0
3	2	19	"hsa-miR-4528"	"168975"	13910	8570	100	34	35	6	17	34	34	34	6	17	15	2	0	43	43	8	18	41	41	42	8	19	10	5	0	0.000	0.500	1.714	1.122	4.001	-0.142	0.010	80	452	100	2	3	Error	0	2	1	2	2792	3405	0.167	0.125	0	0	0
3	3	19	"hsa-miR-2682-3p"	"168570"	14100	8570	100	35	35	7	20	34	34	34	6	17	18	3	0	63	67	30	44	41	41	41	8	19	58	52	0	0.045	0.038	0.163	0.219	4.306	-0.014	0.002	80	418	100	23	27	-4.459	1	22	1	26	2804	5320	0.167	3.250	0	0	0
3	4	19	"hsa-miR-3129-3p"	"168649"	14270	8570	100	33	34	6	17	34	34	34	6	17	12	0	0	41	42	8	19	42	42	42	8	19	12	2	0	1.000	0.000	0.523	0.750	3.153	-0.187	0.012	80	430	100	-2	0	0.000	-1	-1	0	0	2687	3320	0.000	0.000	0	0	0
3	5	19	"hsa-miR-3618"	"168786"	14450	8570	100	34	34	6	17	34	34	34	6	17	17	1	0	49	52	15	28	41	41	41	8	19	48	31	0	0.000	0.000	0.500	0.357	4.156	-0.097	0.014	80	462	100	8	11	Error	0	8	0	11	2732	4147	0.000	1.375	0	0	0
3	6	19	"hsa-miR-3972"	"169074"	14640	8570	100	35	35	6	17	34	34	34	5	14	20	7	0	78	73	28	38	42	42	42	8	19	68	63	0	0.028	0.032	0.121	0.155	3.801	0.020	0.004	80	462	100	37	32	-5.170	1	36	1	31	2800	5832	0.200	3.875	0	0	0
3	7	19	"hsa-miR-4783-3p"	"169106"	14820	8560	100	33	34	6	17	34	34	33	6	18	15	3	0	81	85	44	51	42	42	42	9	21	65	55	0	-0.026	0.000	0.136	0.165	4.367	-0.006	0.001	80	460	100	38	43	Error	-1	39	0	43	2727	6824	0.167	4.778	0	0	0
3	8	19	"hsa-miR-4639-5p"	"169071"	15010	8570	100	33	34	6	17	33	33	33	6	18	20	3	0	46	48	15	31	42	42	42	9	21	40	21	0	0.000	0.167	0.342	0.369	3.484	-0.152	0.033	80	459	100	4	7	Error	0	4	1	6	2712	3823	0.167	0.667	0	0	0
3	9	19	"hsa-miR-4637"	"168984"	15180	8570	100	33	33	6	18	33	33	34	6	17	21	1	0	42	41	8	19	42	42	42	8	19	11	1	0	0.000	0.000	0.667	0.799	2.697	-0.339	0.055	80	441	100	0	-1	Error	0	0	0	-1	2652	3286	-0.167	-0.125	0	0	0
3	10	19	"hsa-miR-4733-3p"	"169265"	15360	8570	100	34	34	6	17	33	33	34	6	17	17	3	0	91	80	37	46	41	41	42	9	21	63	62	0	0.020	0.026	0.141	0.148	4.860	-0.003	0.000	80	430	100	51	40	-5.644	1	50	1	39	2695	6393	0.000	4.222	0	0	0
3	11	19	"hsa-miR-4790-3p"	"169099"	15530	8560	100	33	34	6	17	33	33	34	6	17	15	3	0	42	44	9	20	42	42	42	8	19	23	7	0	0.000	0.500	0.625	0.638	2.787	-0.266	0.029	80	439	100	0	3	Error	0	0	1	2	2689	3507	0.000	0.250	0	0	0
3	12	19	"hsa-miR-5047"	"169201"	15710	8550	100	33	33	6	18	34	34	33	6	18	11	2	0	43	43	10	23	42	42	42	9	21	18	5	0	-1.000	-1.000	0.500	0.547	3.072	-0.156	0.020	80	424	100	0	0	Error	-1	1	-1	1	2652	3409	0.000	0.111	0	0	0
3	13	19	"hsa-miR-382-3p"	"169132"	15900	8570	100	33	33	5	15	34	34	33	6	18	6	0	0	79	82	38	46	41	41	42	9	21	65	60	0	-0.026	-0.024	0.188	0.192	4.701	-0.013	0.003	80	463	100	37	40	Error	-1	38	-1	41	2636	6575	0.000	4.444	0	0	0
3	14	19	"hsa-miR-5687"	"169122"	16090	8570	100	33	34	7	20	33	33	33	6	18	18	5	0	45	45	10	22	41	41	41	9	21	23	7	0	0.000	0.250	0.673	0.677	3.042	-0.249	0.033	80	441	100	4	5	Error	0	4	1	4	2705	3574	0.167	0.444	0	0	0
3	15	19	"hsa-miR-3064-5p"	"169227"	16260	8570	100	34	33	6	18	33	33	33	6	18	11	2	0	49	50	13	26	41	41	41	8	19	48	28	0	0.125	0.000	0.429	0.491	3.448	-0.107	0.013	80	440	100	9	9	-3.000	1	8	0	9	2657	4007	0.000	1.125	0	0	0
3	16	19	"hsa-miR-4692"	"169289"	16450	8570	100	33	34	7	20	34	34	33	7	21	16	1	0	47	48	14	29	42	42	42	8	19	37	23	0	-0.200	0.000	0.714	0.627	3.952	-0.281	0.085	80	441	100	4	6	Error	-1	5	0	6	2684	3854	0.143	0.750	0	0	0
3	17	19	"hsa-miR-4503"	"169308"	16620	8560	100	34	33	6	18	33	33	33	7	21	10	0	0	110	101	56	55	42	42	42	8	19	68	62	0	0.015	0.000	0.069	0.092	5.175	-0.010	0.003	80	440	100	69	59	-6.087	1	68	0	59	2663	8097	0.000	7.375	0	0	0
3	18	19	"hsa-miR-4290"	"169282"	16810	8570	100	33	34	7	20	33	33	34	7	20	17	2	0	701	502	344	68	42	42	42	8	19	78	73	0	0.000	0.002	0.015	0.027	10.131	0.001	0.002	80	442	100	659	461	Error	0	659	1	460	2704	40157	0.000	57.500	0	0	0
3	19	19	"hsa-miR-4445-3p"	"169172"	16990	8570	100	33	33	6	18	34	34	34	7	20	8	0	0	44	45	10	22	42	42	42	8	19	31	7	0	-0.500	-0.333	0.600	0.618	2.615	-0.180	0.014	80	453	100	1	2	Error	-1	2	-1	3	2611	3580	-0.143	0.375	0	0	0
3	20	19	"hsa-miR-4518"	"169199"	17170	8570	100	33	34	7	20	34	34	34	6	17	18	2	0	66	76	38	50	41	41	41	8	19	60	56	0	-0.040	0.000	0.161	0.162	4.837	0.011	0.002	80	431	100	24	35	Error	-1	25	0	35	2704	6106	0.000	4.375	0	0	0
3	21	19	"hsa-miR-642b-5p"	"169034"	17340	8560	100	33	33	6	18	34	34	33	6	18	12	0	0	1079	775	575	74	41	41	41	8	19	75	71	0	-0.001	-0.001	0.008	0.018	11.494	0.000	0.001	80	440	100	1037	733	Error	-1	1038	-1	734	2615	61960	0.000	91.750	0	0	0
3	22	19	"hsa-miR-5590-3p"	"169173"	17530	8560	100	33	33	6	18	33	33	33	7	21	12	1	0	43	44	10	22	40	40	41	8	19	28	13	0	0.000	0.000	0.621	0.719	3.237	-0.283	0.029	80	485	100	3	4	Error	0	3	0	4	2646	3510	0.000	0.375	0	0	0
3	1	20	"Hy3"	"13138"	13730	8750	100	34	34	6	17	35	35	35	6	17	11	2	0	79	362	459	126	42	42	43	9	20	58	52	0	-0.027	-0.003	0.273	0.101	14.061	-0.002	0.006	80	496	100	36	319	Error	-1	37	-1	320	2720	28994	-0.167	35.444	0	0	0
3	2	20	"hsa-miR-4766-3p"	"169231"	13910	8760	100	33	34	7	20	34	34	34	6	17	13	3	0	43	44	8	18	41	41	42	8	19	22	5	0	-0.500	0.000	0.608	0.663	2.989	-0.169	0.004	80	474	100	1	3	Error	-1	2	0	3	2751	3500	0.000	0.250	0	0	0
3	3	20	"hsa-miR-4676-3p"	"169315"	14090	8750	100	34	34	6	17	34	34	34	6	17	12	1	0	44	44	8	18	41	41	41	8	19	23	5	0	0.000	0.000	0.789	0.829	3.695	-0.115	0.008	80	464	100	3	3	Error	0	3	0	3	2714	3529	0.000	0.375	0	0	0
3	4	20	"hsa-miR-520b/hsa-miR-520c-3p"	"169005"	14270	8750	100	34	33	7	21	34	34	34	6	17	13	2	0	44	44	10	22	42	42	42	8	19	28	10	0	0.000	-0.500	0.571	0.708	2.837	-0.186	0.023	80	474	100	2	1	Error	0	2	-1	2	2663	3543	-0.167	0.250	0	0	0
3	5	20	""	"168580"	14460	8760	100	33	33	6	18	34	34	34	6	17	10	2	0	58	64	25	39	41	41	41	8	19	58	50	0	-0.059	-0.043	0.298	0.277	4.549	-0.021	0.003	80	484	100	16	22	Error	-1	17	-1	23	2674	5081	-0.167	2.875	0	0	0
3	6	20	""	"169246"	14640	8760	100	33	34	7	20	34	34	34	6	17	18	5	0	54	57	18	31	41	41	42	8	19	60	38	0	-0.077	0.000	0.444	0.453	3.898	-0.034	0.003	80	474	100	12	16	Error	-1	13	0	16	2735	4560	0.000	1.875	0	0	0
3	7	20	""	"169291"	14820	8760	100	34	33	6	18	33	33	33	6	18	15	1	0	51	56	19	33	41	41	42	9	21	52	35	0	0.100	0.000	0.317	0.330	3.784	-0.061	0.012	80	492	100	11	15	-3.322	1	10	0	15	2652	4502	0.000	1.556	0	0	0
3	8	20	""	"168888"	15010	8770	100	33	33	6	18	33	33	33	6	18	15	1	0	67	66	18	27	41	41	42	9	21	77	60	0	0.000	0.000	0.178	0.202	3.069	-0.017	0.002	80	480	100	26	25	Error	0	26	0	25	2663	5288	0.000	2.667	0	0	0
3	9	20	"hsa-miRPlus-A1086"	"169416"	15180	8760	100	33	33	6	18	34	34	34	6	17	15	0	0	74	76	34	44	41	41	42	9	21	63	53	0	-0.030	-0.029	0.124	0.170	4.221	-0.009	0.001	80	462	100	32	34	Error	-1	33	-1	35	2678	6047	-0.167	3.778	0	0	0
3	10	20	""	"168913"	15360	8750	100	32	32	7	21	33	33	33	6	18	16	5	0	747	556	401	72	40	40	40	8	20	76	71	0	-0.001	-0.002	0.016	0.050	19.003	-0.001	0.001	80	464	100	706	515	Error	-1	707	-1	516	2582	44482	-0.167	64.500	0	0	0
3	11	20	""	"169060"	15540	8760	100	34	34	6	17	33	33	34	6	17	13	3	0	466	352	243	69	40	40	41	8	19	75	65	0	0.002	0.003	0.013	0.042	8.850	-0.002	0.005	80	471	100	427	313	-8.735	1	426	1	312	2693	28163	0.000	38.875	0	0	0
3	12	20	""	"169051"	15710	8750	100	34	34	6	17	33	33	33	6	18	18	3	0	372	313	246	78	41	41	41	8	19	66	62	0	0.003	0.004	0.025	0.054	9.222	-0.001	0.000	80	480	100	332	273	-8.371	1	331	1	272	2690	25030	0.167	34.000	0	0	0
3	13	20	""	"168604"	15900	8750	100	33	33	6	18	33	33	33	6	18	17	1	0	49	48	11	22	41	41	41	9	21	37	13	0	0.000	0.000	0.500	0.563	2.875	-0.127	0.012	80	474	100	8	7	Error	0	8	0	7	2657	3824	0.000	0.778	0	0	0
3	14	20	"Empty"	"0"	16080	8750	100	33	33	6	18	33	33	33	6	18	17	1	0	40	41	8	19	41	41	41	9	21	16	1	0	0.000	0.000	0.875	0.872	4.115	-0.349	0.047	80	464	100	-1	0	Error	0	-1	0	0	2639	3287	0.000	0.000	0	0	0
3	15	20	"Empty"	"0"	16260	8750	100	32	32	6	18	33	33	33	6	18	11	2	0	41	41	8	19	40	40	41	9	21	12	3	0	-1.000	-1.000	1.100	1.008	3.430	-0.120	0.008	80	464	100	0	0	Error	-1	1	-1	1	2578	3318	-0.167	0.000	0	0	0
3	16	20	"Empty"	"0"	16440	8750	100	32	33	7	21	33	33	33	7	21	8	2	0	39	40	8	20	41	41	41	8	19	8	5	0	0.500	0.000	0.667	0.677	3.626	-0.404	0.064	80	464	100	-3	-1	-1.000	-1	-2	0	-1	2617	3188	0.000	-0.125	0	0	0
3	17	20	"Empty"	"0"	16620	8750	100	32	33	8	24	33	33	33	6	18	22	3	0	42	42	10	23	40	40	40	9	22	18	6	0	-0.500	0.000	1.000	0.976	2.650	-0.435	0.077	80	474	100	1	2	Error	-1	2	0	2	2627	3383	0.000	0.222	0	0	0
3	18	20	"Empty"	"0"	16800	8750	100	34	34	6	17	33	33	34	6	17	18	1	0	40	41	9	21	40	40	41	8	19	10	6	0	100000.000	1.000	0.455	0.542	2.475	-0.347	0.029	80	464	100	1	2	16.610	1	0	1	1	2703	3254	0.000	0.000	0	0	0
3	19	20	"Empty"	"0"	16980	8750	100	33	33	7	21	33	33	33	6	18	17	6	0	41	41	9	21	41	41	41	8	19	12	3	0	0.000	0.000	0.800	0.967	3.536	-0.346	0.050	80	464	100	0	0	Error	0	0	0	0	2627	3254	0.000	0.000	0	0	0
3	20	20	"Empty"	"0"	17160	8750	100	34	33	7	21	33	33	33	6	18	17	5	0	41	41	8	19	41	41	41	9	21	8	2	0	100000.000	0.000	1.000	0.964	2.942	-0.418	0.062	80	452	100	1	0	16.610	1	0	0	0	2678	3262	0.000	0.000	0	0	0
3	21	20	"Hy3"	"13138"	17330	8750	100	33	33	6	18	33	33	33	6	18	12	2	0	287	484	497	102	39	39	40	9	22	72	67	0	0.000	0.000	0.014	0.025	9.580	0.000	0.000	80	462	100	248	445	Error	0	248	0	445	2629	38734	0.000	49.333	0	0	0
3	22	20	"Hy3"	"13138"	17510	8750	100	33	33	7	21	33	33	33	6	18	17	2	0	367	505	506	100	40	40	41	9	21	75	67	0	0.000	0.000	0.016	0.036	10.878	-0.001	0.003	80	507	100	327	465	Error	0	327	0	465	2611	40370	0.000	51.556	0	0	0
4	1	1	"Hy3"	"13138"	4700	9650	100	32	33	7	21	32	32	33	6	18	25	3	0	81	144	138	95	40	40	40	9	22	58	52	0	0.000	0.010	0.140	0.141	5.560	-0.009	0.015	80	495	100	41	105	Error	0	41	1	104	2620	11536	0.000	11.556	0	0	0
4	2	1	""	"28161"	4870	9650	100	32	32	6	18	32	32	33	6	18	12	0	0	46	47	12	25	40	40	40	8	20	38	23	0	0.000	0.000	0.608	0.690	3.198	-0.175	0.032	80	472	100	6	7	Error	0	6	0	7	2557	3773	-0.167	0.875	0	0	0
4	3	1	"hsa-miR-380-5p"	"13170"	5060	9650	100	32	33	6	18	33	33	33	7	21	12	0	0	40	40	8	20	39	39	39	8	20	18	5	0	-1.000	0.000	0.938	0.898	3.225	-0.512	0.086	80	484	100	0	1	Error	-1	1	0	1	2611	3236	0.000	0.125	0	0	0
4	4	1	""	"42958"	5250	9650	100	34	34	7	20	33	33	33	6	18	20	5	0	1684	1148	876	76	39	39	40	8	20	82	76	0	0.001	0.001	0.004	0.011	10.203	0.001	0.003	80	462	100	1646	1110	Error	1	1645	1	1109	2717	91835	0.167	138.500	0	0	0
4	5	1	"hsa-miR-320b"	"46324"	5420	9650	100	34	33	6	18	33	33	33	7	21	11	2	0	269	551	558	101	39	39	40	9	22	66	57	0	0.004	0.000	0.022	0.044	19.396	0.001	0.001	80	462	100	231	512	-7.845	1	230	0	512	2653	44073	0.000	56.778	0	0	0
4	6	1	""	"17433"	5600	9650	100	33	33	6	18	34	34	33	6	18	10	1	0	145	160	115	71	40	40	40	8	20	67	62	0	-0.010	-0.008	0.033	0.068	8.956	-0.005	0.004	80	464	100	104	119	Error	-1	105	-1	120	2636	12760	0.000	15.000	0	0	0
4	7	1	""	"11202"	5780	9650	100	33	33	6	18	33	33	33	6	18	15	1	0	77	74	32	43	40	40	40	8	20	68	62	0	0.000	0.000	0.111	0.133	3.809	-0.017	0.003	80	474	100	37	34	Error	0	37	0	34	2627	5883	0.000	4.250	0	0	0
4	8	1	""	"42939"	5970	9650	100	33	33	7	21	33	33	33	6	18	15	2	0	1361	967	643	66	40	40	40	8	20	82	78	0	0.000	0.000	0.004	0.012	16.667	0.000	0.000	80	484	100	1321	927	Error	0	1321	0	927	2632	77347	0.000	115.875	0	0	0
4	9	1	"hsa-miR-152-3p"	"17676"	6150	9650	100	32	33	7	21	33	33	33	6	18	18	3	0	412	306	210	68	39	39	40	7	17	81	76	0	-0.003	0.000	0.016	0.026	7.353	0.002	0.002	80	474	100	372	267	Error	-1	373	0	267	2649	24446	0.000	38.000	0	0	0
4	10	1	"hsa-miR-650"	"17593"	6330	9650	100	32	33	7	21	33	33	33	6	18	17	3	0	53	55	16	29	39	39	39	8	20	61	43	0	-0.071	0.000	0.433	0.429	3.823	0.000	0.000	80	452	100	13	16	Error	-1	14	0	16	2631	4377	0.000	2.000	0	0	0
4	11	1	"hsa-miR-27a-3p"	"46483"	6500	9650	100	33	34	6	17	33	33	33	6	18	16	3	0	468	552	503	91	39	39	40	9	22	73	62	0	0.000	0.002	0.009	0.029	11.817	0.001	0.001	80	452	100	429	514	Error	0	429	1	513	2691	44145	0.167	56.889	0	0	0
4	12	1	"hsa-let-7g-5p"	"46438"	6680	9650	100	34	33	6	18	33	33	33	6	18	13	2	0	488	1475	1521	103	40	40	40	8	20	63	57	0	0.002	0.000	0.008	0.025	23.295	0.000	0.000	80	474	100	449	1435	-8.807	1	448	0	1435	2671	118034	0.000	179.375	0	0	0
4	13	1	"hsa-miR-490-3p"	"42703"	6870	9650	100	34	33	7	21	33	33	33	6	18	12	3	0	303	246	167	67	39	39	40	8	20	83	68	0	0.004	0.000	0.025	0.043	6.817	-0.003	0.004	80	462	100	265	207	-8.044	1	264	0	207	2640	19704	0.000	25.750	0	0	0
4	14	1	""	"28054"	7040	9650	100	35	34	6	17	33	33	33	6	18	17	2	0	54	52	13	25	40	40	40	7	17	60	46	0	0.143	0.083	0.333	0.307	2.923	-0.130	0.020	80	472	100	16	13	-2.807	2	14	1	12	2741	4121	0.167	1.714	0	0	0
4	15	1	""	"14302"	7230	9650	100	33	33	5	15	33	33	33	6	18	15	2	0	271	207	125	60	40	40	41	8	19	77	71	0	0.000	0.000	0.028	0.055	7.344	-0.001	0.000	80	474	100	231	167	Error	0	231	0	167	2650	16556	0.000	20.750	0	0	0
4	16	1	"hsa-miR-627-5p"	"17625"	7410	9650	100	34	34	6	17	34	34	34	6	17	18	1	0	52	66	31	46	41	41	41	8	19	53	47	0	0.000	0.000	0.190	0.215	4.359	0.020	0.004	80	462	100	11	25	Error	0	11	0	25	2754	5268	0.000	3.125	0	0	0
4	17	1	"hsa-miR-744-5p"	"27568"	7580	9650	100	32	33	7	21	34	34	34	6	17	11	5	0	54	172	158	91	41	41	41	8	19	55	48	0	-0.154	-0.008	0.073	0.108	10.008	-0.003	0.003	80	472	100	11	130	Error	-2	13	-1	131	2677	13799	-0.167	16.375	0	0	0
4	18	1	"hsa-miR-593-5p"	"42478"	7770	9640	100	34	34	5	14	33	33	34	6	17	13	0	0	73	75	35	46	40	40	41	9	21	65	58	0	0.030	0.029	0.105	0.151	5.088	-0.021	0.006	80	493	100	34	36	-5.044	1	33	1	35	2692	6000	0.000	3.778	0	0	0
4	19	1	"hsa-miR-323a-5p"	"42457"	7950	9650	100	35	34	5	14	34	34	34	7	20	10	0	0	47	46	11	23	41	41	42	8	19	37	11	0	0.167	0.000	0.517	0.457	2.783	-0.015	0.000	80	452	100	7	5	-2.585	1	6	0	5	2736	3687	0.000	0.500	0	0	0
4	20	1	"ebv-miR-BART3-3p"	"17589"	8120	9650	100	34	35	6	17	34	34	34	6	17	17	2	0	50	52	13	25	42	42	42	8	19	46	31	0	0.000	0.100	0.600	0.608	3.049	0.042	0.002	80	462	100	8	11	Error	0	8	1	10	2767	4128	0.167	1.250	0	0	0
4	21	1	"hsa-miR-638"	"42832"	8310	9650	100	36	35	5	14	34	34	34	6	17	11	2	0	126	348	326	93	41	41	42	8	19	61	55	0	0.024	0.003	0.018	0.049	12.076	0.002	0.009	80	484	100	87	308	-5.409	2	85	1	307	2794	27839	0.167	38.250	0	0	0
4	22	1	"Hy3"	"13138"	8490	9640	100	35	35	6	17	34	34	34	5	14	21	7	0	214	428	460	107	42	42	42	8	19	61	55	0	0.006	0.003	0.027	0.046	12.976	0.002	0.006	80	522	100	173	387	-7.426	1	172	1	386	2803	34239	0.200	48.250	0	0	0
4	1	2	""	"42712"	4720	9840	100	33	33	6	18	32	32	33	7	21	15	1	0	46	45	10	22	40	40	41	8	19	38	13	0	0.167	0.200	0.402	0.486	4.018	-0.189	0.022	80	468	100	7	6	-2.585	1	6	1	5	2628	3632	0.000	0.500	0	0	0
4	2	2	"spike_control_v2_40"	"29001"	4880	9840	100	33	33	7	21	33	33	33	6	18	18	2	0	500	387	314	81	40	40	40	8	20	66	63	0	0.000	0.000	0.015	0.031	12.740	-0.001	0.000	80	435	100	460	347	Error	0	460	0	347	2616	30993	0.000	43.375	0	0	0
4	3	2	""	"42748"	5060	9830	100	32	32	6	18	33	33	33	6	18	11	2	0	44	44	8	18	39	39	39	8	20	40	5	0	-0.200	-0.200	0.625	0.503	3.231	-0.365	0.042	80	450	100	4	4	Error	-1	5	-1	5	2584	3500	-0.167	0.625	0	0	0
4	4	2	""	"42807"	5240	9830	100	32	33	7	21	32	32	33	6	18	18	6	0	49	71	43	60	40	40	39	8	20	50	41	0	0.000	0.032	0.329	0.249	7.047	-0.014	0.003	80	464	100	9	32	Error	0	9	1	31	2631	5697	0.000	4.000	0	0	0
4	5	2	"hsa-miR-1224-5p"	"46462"	5420	9840	100	33	33	6	18	33	33	33	6	18	13	3	0	52	55	18	32	39	39	39	8	20	57	43	0	0.000	0.000	0.204	0.294	3.393	-0.059	0.009	80	452	100	13	16	Error	0	13	0	16	2634	4382	0.000	2.000	0	0	0
4	6	2	"hsa-miR-1178-3p"	"46822"	5600	9830	100	33	33	7	21	33	33	33	6	18	15	6	0	43	43	9	20	40	40	40	8	20	25	8	0	0.000	0.000	1.000	0.871	3.080	-0.250	0.018	80	460	100	3	3	Error	0	3	0	3	2659	3471	0.000	0.375	0	0	0
4	7	2	"hsa-miR-758-3p"	"28759"	5790	9830	100	34	33	6	18	33	33	33	7	21	8	2	0	50	50	12	24	40	40	40	7	17	55	40	0	0.100	0.000	0.400	0.419	3.839	-0.120	0.013	80	461	100	11	10	-3.322	1	10	0	10	2638	4028	0.000	1.429	0	0	0
4	8	2	""	"17527"	5970	9840	100	32	33	7	21	33	33	33	6	18	16	3	0	53	55	15	27	40	40	40	7	17	65	46	0	-0.077	0.000	0.467	0.409	3.991	-0.137	0.031	80	440	100	12	15	Error	-1	13	0	15	2619	4399	0.000	2.143	0	0	0
4	9	2	"hsa-miR-181c-5p"	"42496"	6140	9840	100	32	33	6	18	33	33	33	6	18	13	0	0	57	57	20	35	39	39	40	8	20	58	52	0	-0.056	0.000	0.255	0.235	3.516	-0.073	0.022	80	450	100	17	18	Error	-1	18	0	18	2618	4593	0.000	2.125	0	0	0
4	10	2	"hsa-miR-146b-5p"	"10306"	6320	9830	100	33	33	6	18	33	33	33	6	18	15	5	0	166	233	188	80	39	39	40	8	20	70	62	0	0.000	0.000	0.063	0.068	7.728	0.001	0.000	80	450	100	127	194	Error	0	127	0	194	2627	18660	0.000	24.125	0	0	0
4	11	2	""	"46982"	6500	9830	100	33	33	6	18	33	33	33	6	18	17	5	0	43	44	9	20	38	38	39	8	20	41	12	0	0.000	0.000	0.538	0.586	3.164	-0.261	0.041	80	450	100	5	6	Error	0	5	0	6	2635	3545	0.000	0.625	0	0	0
4	12	2	""	"46538"	6680	9830	100	32	32	6	18	33	33	33	6	18	11	1	0	72	517	563	108	39	39	40	8	20	61	52	0	-0.030	-0.002	0.017	0.044	16.704	0.000	0.000	80	450	100	32	477	Error	-1	33	-1	478	2592	41348	-0.167	59.625	0	0	0
4	13	2	"hsa-miR-20b-3p"	"17882"	6860	9830	100	33	33	6	18	33	33	33	6	18	11	2	0	104	168	136	80	39	39	40	8	20	60	56	0	0.000	0.000	0.038	0.069	7.849	0.002	0.001	80	450	100	65	129	Error	0	65	0	129	2642	13429	0.000	16.000	0	0	0
4	14	2	""	"42765"	7040	9840	100	34	34	7	20	33	33	33	6	18	17	2	0	82	114	75	65	39	39	40	8	20	70	61	0	0.023	0.013	0.143	0.145	6.363	-0.014	0.012	80	452	100	44	76	-5.426	1	43	1	75	2685	9147	0.167	9.250	0	0	0
4	15	2	""	"46921"	7220	9830	100	33	33	6	18	33	33	33	6	18	15	1	0	69	2004	2506	125	40	40	41	8	19	58	50	0	0.000	0.000	0.022	0.031	34.433	0.000	0.004	80	450	100	29	1964	Error	0	29	0	1964	2639	160323	0.000	245.375	0	0	0
4	16	2	"hsa-miR-612"	"27551"	7400	9840	100	33	34	6	17	33	33	34	6	17	12	2	0	62	80	43	53	40	40	40	8	20	62	52	0	0.000	0.025	0.125	0.189	4.472	-0.013	0.004	80	461	100	22	41	Error	0	22	1	40	2692	6405	0.000	5.000	0	0	0
4	17	2	""	"42481"	7580	9840	100	33	34	6	17	33	33	34	6	17	15	3	0	47	49	12	24	40	40	40	8	20	47	25	0	0.000	0.111	0.608	0.639	3.949	-0.010	0.000	80	452	100	7	10	Error	0	7	1	9	2712	3945	0.000	1.125	0	0	0
4	18	2	""	"42864"	7760	9840	100	33	34	5	14	33	33	34	6	17	12	3	0	117	101	54	53	40	40	41	7	17	71	62	0	0.000	0.016	0.125	0.164	5.019	0.000	0.000	80	451	100	77	62	Error	0	77	1	61	2713	8093	0.000	8.571	0	0	0
4	19	2	"hsa-miR-593-3p"	"42504"	7940	9830	100	34	34	5	14	34	34	34	7	20	8	1	0	48	53	18	33	41	41	42	7	16	47	32	0	0.000	0.000	0.732	0.455	3.962	-0.032	0.003	80	442	100	7	12	Error	0	7	0	12	2699	4253	0.000	1.571	0	0	0
4	20	2	"ebv-miR-BART15"	"42897"	8120	9830	100	35	35	6	17	34	34	34	6	17	17	3	0	45	45	10	22	42	42	42	8	19	26	10	0	0.333	0.333	0.571	0.530	3.425	-0.071	0.005	80	442	100	4	4	-1.585	1	3	1	3	2780	3580	0.167	0.375	0	0	0
4	21	2	"hsa-miR-16-2-3p"	"42874"	8300	9840	100	34	34	6	17	34	34	34	6	17	12	2	0	207	170	113	66	41	41	42	8	19	68	63	0	0.000	0.000	0.056	0.093	7.485	0.000	0.000	80	452	100	166	129	Error	0	166	0	129	2752	13566	0.000	16.000	0	0	0
4	22	2	""	"42742"	8490	9850	100	34	35	5	14	34	34	34	6	17	17	1	0	67	69	25	36	42	42	42	8	19	67	57	0	0.000	0.037	0.202	0.231	3.717	-0.034	0.009	80	500	100	25	28	Error	0	25	1	27	2780	5541	0.167	3.375	0	0	0
4	1	3	"hsa-miR-571"	"17490"	4710	10040	100	32	33	6	18	33	33	33	6	18	16	1	0	46	46	10	21	40	40	40	8	20	43	16	0	-0.167	0.000	0.515	0.595	3.992	-0.220	0.028	80	493	100	5	6	Error	-1	6	0	6	2620	3711	0.000	0.750	0	0	0
4	2	3	"hsa-miR-1207-5p"	"46565"	4890	10040	100	33	32	7	21	33	33	32	6	18	7	2	0	45	46	13	28	40	40	40	8	20	33	17	0	0.000	-0.167	0.424	0.431	3.857	-0.243	0.038	80	449	100	5	5	Error	0	5	-1	6	2570	3649	0.000	0.750	0	0	0
4	3	3	"spike_control_v2_37"	"28684"	5060	10030	100	32	33	6	18	33	33	33	6	18	17	0	0	385	557	510	91	39	39	40	8	20	70	62	0	-0.003	0.000	0.009	0.024	12.921	0.001	0.001	80	437	100	345	518	Error	-1	346	0	518	2634	44521	0.000	64.625	0	0	0
4	4	3	"hsa-miR-649"	"15619"	5230	10050	100	34	33	7	21	32	32	33	7	21	16	1	0	44	45	10	22	38	38	39	8	20	36	17	0	0.333	0.143	0.656	0.689	3.121	-0.171	0.015	80	452	100	8	8	-1.585	2	6	1	7	2627	3579	0.000	0.750	0	0	0
4	5	3	"hsa-miR-136-5p"	"10943"	5420	10030	100	32	33	6	18	32	32	33	6	18	15	2	0	1279	1290	1166	90	39	39	40	8	20	70	65	0	0.000	0.001	0.005	0.022	26.911	0.000	0.000	80	463	100	1240	1252	Error	0	1240	1	1251	2603	103223	0.000	156.250	0	0	0
4	6	3	""	"42706"	5600	10030	100	32	32	6	18	33	33	33	6	18	11	0	0	808	572	404	70	39	39	40	9	22	85	75	0	-0.001	-0.002	0.008	0.021	10.740	-0.001	0.001	80	460	100	768	532	Error	-1	769	-1	533	2564	45743	-0.167	59.111	0	0	0
4	7	3	"hsa-miR-183-5p"	"10977"	5780	10030	100	32	33	6	18	33	33	33	6	18	12	3	0	150	159	114	71	39	39	40	8	20	70	63	0	-0.009	0.000	0.032	0.090	8.619	-0.006	0.006	80	461	100	110	120	Error	-1	111	0	120	2615	12693	0.000	14.875	0	0	0
4	8	3	"hsa-let-7a-2-3p"	"42530"	5960	10030	100	32	33	7	21	33	33	33	6	18	15	5	0	310	231	152	65	39	39	40	8	20	75	71	0	-0.004	0.000	0.040	0.058	8.187	0.001	0.000	80	471	100	270	192	Error	-1	271	0	192	2634	18466	0.000	23.875	0	0	0
4	9	3	""	"42569"	6160	10040	100	32	32	6	18	33	33	33	6	18	10	2	0	48	49	13	26	40	40	41	8	19	46	26	0	-0.125	-0.111	0.406	0.581	3.961	-0.083	0.009	80	446	100	7	8	Error	-1	8	-1	9	2582	3932	-0.167	1.000	0	0	0
4	10	3	""	"46639"	6320	10030	100	31	32	6	18	33	33	33	6	18	16	0	0	333	322	249	77	39	39	40	8	20	71	65	0	-0.007	-0.004	0.035	0.099	11.006	0.000	0.000	80	435	100	292	282	Error	-2	294	-1	283	2584	25781	-0.167	35.250	0	0	0
4	11	3	"hsa-miR-196a-5p"	"10990"	6500	10030	100	32	32	7	21	32	32	33	6	18	17	1	0	45	45	10	22	39	39	39	7	17	42	20	0	0.000	0.000	0.592	0.610	3.282	-0.168	0.013	80	461	100	6	6	Error	0	6	0	6	2572	3599	-0.167	0.857	0	0	0
4	12	3	"hsa-miR-487b-3p"	"14285"	6680	10030	100	33	33	5	15	33	33	33	6	18	10	0	0	512	411	330	80	39	39	39	8	20	68	65	0	0.000	0.000	0.014	0.039	11.195	-0.001	0.003	80	460	100	473	372	Error	0	473	0	372	2630	32851	0.000	46.500	0	0	0
4	13	3	"hsa-miR-380-3p"	"27546"	6860	10030	100	33	33	5	15	33	33	33	6	18	10	0	0	45	45	10	22	39	39	40	8	20	37	11	0	0.000	0.000	0.600	0.548	3.009	-0.168	0.017	80	482	100	6	6	Error	0	6	0	6	2646	3591	0.000	0.625	0	0	0
4	14	3	"hsa-miR-101-3p"	"31026"	7040	10030	100	33	33	6	18	33	33	33	6	18	11	3	0	9526	6251	4728	75	40	40	41	8	19	87	80	0	0.000	0.000	0.001	0.002	13.354	0.000	0.000	80	452	100	9486	6211	Error	0	9486	0	6211	2605	500099	0.000	776.250	0	0	0
4	15	3	"hsa-miR-29b-3p"	"11040"	7220	10030	100	33	33	5	15	33	33	33	6	18	13	0	0	481	643	596	92	40	40	41	8	19	67	65	0	0.000	0.000	0.025	0.048	13.709	-0.001	0.004	80	470	100	441	603	Error	0	441	0	603	2661	51443	0.000	75.250	0	0	0
4	16	3	"hsa-miR-517-5p"	"13130"	7410	10040	100	33	33	6	18	33	33	33	6	18	10	3	0	57	58	16	27	40	40	41	8	19	65	51	0	0.000	0.000	0.333	0.300	4.011	-0.026	0.002	80	449	100	17	18	Error	0	17	0	18	2661	4604	0.000	2.125	0	0	0
4	17	3	""	"46461"	7580	10030	100	35	35	6	17	33	33	33	6	18	17	3	0	43	47	16	34	40	40	41	9	21	35	17	0	0.667	0.286	0.250	0.337	3.150	0.006	0.000	80	440	100	5	9	-0.585	2	3	2	7	2781	3793	0.333	0.667	0	0	0
4	18	3	"hsa-miR-506-3p"	"11138"	7760	10020	100	32	33	6	18	33	33	34	6	17	15	1	0	46	46	9	19	41	41	42	8	19	33	10	0	-0.200	0.000	0.750	0.647	3.352	-0.173	0.027	80	450	100	4	5	Error	-1	5	0	5	2629	3699	-0.167	0.500	0	0	0
4	19	3	""	"46293"	7940	10020	100	33	33	6	18	34	34	34	6	17	11	1	0	43	44	10	22	41	41	41	7	17	27	16	0	-0.500	-0.333	0.545	0.635	3.086	-0.039	0.001	80	440	100	1	2	Error	-1	2	-1	3	2622	3531	-0.167	0.429	0	0	0
4	20	3	""	"28547"	8110	10020	100	33	33	7	21	34	34	34	6	17	13	2	0	50	82	54	65	42	42	42	8	19	48	37	0	-0.125	-0.025	0.333	0.267	7.246	-0.017	0.007	80	440	100	7	39	Error	-1	8	-1	40	2621	6524	-0.167	5.000	0	0	0
4	21	3	""	"146101"	8290	10020	100	33	33	5	15	34	34	34	6	17	7	3	0	53	59	22	37	42	42	42	8	19	55	41	0	-0.091	-0.059	0.286	0.318	3.461	-0.047	0.012	80	452	100	10	16	Error	-1	11	-1	17	2659	4725	-0.167	2.125	0	0	0
4	22	3	""	"145998"	8480	10030	100	32	34	6	17	34	34	34	6	17	11	3	0	94	106	65	61	41	41	42	8	19	66	57	0	-0.038	0.000	0.118	0.128	6.111	-0.013	0.009	80	474	100	51	65	Error	-2	53	0	65	2695	8457	0.000	8.000	0	0	0
4	1	4	""	"146118"	4700	10230	100	32	32	6	18	33	33	32	6	18	11	1	0	72	67	23	34	40	40	40	8	20	72	63	0	-0.031	-0.037	0.135	0.175	3.911	-0.048	0.017	80	492	100	31	26	Error	-1	32	-1	27	2596	5396	0.000	3.375	0	0	0
4	2	4	"hsv2-miR-H4-5p"	"146045"	4900	10230	100	31	32	6	18	33	33	33	6	18	10	1	0	46	48	13	27	39	39	39	8	20	41	21	0	-0.286	-0.111	1.000	0.776	3.356	-0.197	0.048	80	448	100	5	8	Error	-2	7	-1	9	2546	3847	-0.167	1.125	0	0	0
4	3	4	""	"13146"	5070	10220	100	33	32	6	18	33	33	33	6	18	13	0	0	45	44	9	20	39	39	40	8	20	31	10	0	0.000	-0.200	0.437	0.457	3.124	-0.272	0.047	80	428	100	6	4	Error	0	6	-1	5	2581	3491	-0.167	0.500	0	0	0
4	4	4	""	"-1"	5240	10220	100	34	33	6	18	33	33	33	6	18	10	2	0	324	265	195	73	40	40	40	8	20	73	67	0	0.004	0.000	0.019	0.044	9.264	-0.002	0.001	80	427	100	285	225	-8.150	1	284	0	225	2660	21205	0.000	28.125	0	0	0
4	5	4	"hsa-miR-2054"	"145987"	5420	10220	100	33	33	7	21	32	32	33	6	18	26	6	0	42	42	8	19	40	40	40	8	20	18	6	0	0.500	0.500	1.000	0.925	3.686	-0.523	0.072	80	452	100	3	3	-1.000	1	2	1	2	2657	3336	0.000	0.250	0	0	0
4	6	4	"hsa-miR-767-5p"	"146111"	5600	10220	100	31	32	6	18	32	32	33	7	21	10	1	0	290	238	172	72	39	39	39	8	20	71	67	0	-0.004	0.000	0.022	0.041	6.495	0.022	0.321	80	452	100	250	199	Error	-1	251	0	199	2551	19016	-0.143	24.875	0	0	0
4	7	4	"hsa-miR-652-5p"	"145933"	5780	10220	100	35	33	7	21	32	32	33	6	18	25	5	0	138	147	106	72	39	39	40	8	20	66	61	0	0.030	0.009	0.045	0.085	5.461	-0.007	0.006	80	462	100	102	109	-5.044	3	99	1	108	2654	11746	0.000	13.375	0	0	0
4	8	4	"hsv1-miR-H3-3p"	"146058"	5970	10220	100	34	34	7	20	32	32	33	6	18	27	3	0	49	49	13	26	40	40	40	8	20	51	26	0	0.222	0.222	0.538	0.582	3.593	-0.025	0.001	80	450	100	11	11	-2.170	2	9	2	9	2697	3945	0.167	1.125	0	0	0
4	9	4	"SNORD110"	"145666"	6140	10220	100	33	34	5	14	33	33	33	6	18	12	1	0	487	373	275	73	39	39	40	8	20	73	70	0	0.000	0.003	0.013	0.041	10.544	0.001	0.001	80	430	100	448	335	Error	0	448	1	334	2689	29857	0.167	41.625	0	0	0
4	10	4	""	"146206"	6320	10220	100	32	33	6	18	33	33	33	6	18	13	2	0	78	101	65	64	40	40	40	8	20	61	52	0	-0.026	0.000	0.200	0.203	6.670	0.004	0.001	80	426	100	37	61	Error	-1	38	0	61	2659	8053	0.000	7.625	0	0	0
4	11	4	""	"146026"	6480	10220	100	32	33	7	21	33	33	33	6	18	20	3	0	42	43	10	23	40	40	40	8	20	22	12	0	-0.500	0.000	0.929	0.902	3.310	-0.046	0.001	80	447	100	1	3	Error	-1	2	0	3	2666	3437	0.000	0.375	0	0	0
4	12	4	"hsv1-miR-H5-3p"	"146098"	6680	10220	100	34	33	7	21	33	33	33	6	18	15	6	0	204	181	123	67	40	40	40	7	17	70	65	0	0.006	0.000	0.034	0.052	8.817	0.001	0.000	80	461	100	165	141	-7.358	1	164	0	141	2664	14501	0.000	20.143	0	0	0
4	13	4	""	"146004"	6850	10250	100	33	33	6	18	33	33	33	6	18	16	1	0	58	126	99	78	40	40	40	7	17	60	52	0	0.000	0.000	0.084	0.113	7.147	-0.007	0.006	80	442	100	18	86	Error	0	18	0	86	2629	10058	0.000	12.286	0	0	0
4	14	4	"hsa-miR-2115-3p"	"146161"	7040	10220	100	33	33	6	18	33	33	33	6	18	13	5	0	238	189	130	68	40	40	40	8	20	71	65	0	0.000	0.000	0.025	0.044	5.993	0.006	0.008	80	464	100	198	149	Error	0	198	0	149	2676	15109	0.000	18.625	0	0	0
4	15	4	"hsa-miR-1912"	"146168"	7220	10220	100	33	33	6	18	33	33	33	6	18	18	1	0	43	44	9	20	40	40	41	8	19	27	10	0	0.000	0.000	0.950	0.804	3.228	-0.069	0.002	80	452	100	3	4	Error	0	3	0	4	2664	3481	0.000	0.375	0	0	0
4	16	4	""	"146133"	7400	10220	100	33	33	6	18	33	33	33	6	18	15	2	0	86	93	49	52	41	41	41	8	19	67	65	0	0.000	0.000	0.112	0.169	6.175	-0.004	0.001	80	393	100	45	52	Error	0	45	0	52	2640	7422	0.000	6.500	0	0	0
4	17	4	"hsv1-miR-H7-3p"	"146090"	7580	10220	100	34	34	6	17	33	33	33	6	18	15	1	0	974	800	645	80	40	40	41	8	19	72	70	0	0.001	0.001	0.005	0.024	15.760	0.000	0.000	80	442	100	935	761	-9.867	1	934	1	760	2681	64014	0.167	94.875	0	0	0
4	18	4	"spike_control_v2_46"	"29837"	7760	10220	100	34	34	6	17	34	34	34	6	17	10	3	0	208	197	154	78	40	40	41	8	19	66	58	0	0.000	0.000	0.058	0.071	8.477	0.001	0.000	80	450	100	168	157	Error	0	168	0	157	2719	15795	0.000	19.500	0	0	0
4	19	4	""	"145870"	7940	10210	100	34	34	5	14	34	34	33	5	15	16	2	0	40	41	8	19	40	40	41	8	19	17	3	0	0.000	0.000	0.519	0.518	2.928	-0.028	0.001	80	452	100	0	1	Error	0	0	0	1	2744	3255	0.200	0.000	0	0	0
4	20	4	"hsa-miR-605-5p"	"145736"	8120	10210	100	34	34	6	17	34	34	34	6	17	12	1	0	146	129	79	61	41	41	42	8	19	67	62	0	0.000	0.000	0.056	0.091	7.429	0.005	0.002	80	452	100	105	88	Error	0	105	0	88	2708	10330	0.000	10.875	0	0	0
4	21	4	"hsa-miR-875-5p"	"145721"	8300	10210	100	34	35	6	17	34	34	34	6	17	15	1	0	44	43	7	16	41	41	42	10	23	12	0	0	0.000	0.500	0.750	0.763	3.101	-0.002	0.000	80	461	100	3	3	Error	0	3	1	2	2786	3446	0.167	0.100	0	0	0
4	22	4	"hsa-miR-92a-3p"	"145693"	8480	10210	100	34	34	6	17	34	34	34	6	17	12	1	0	238	509	489	96	42	42	42	8	19	65	57	0	0.000	0.000	0.125	0.059	12.789	-0.002	0.009	80	483	100	196	467	Error	0	196	0	467	2695	40732	0.000	58.375	0	0	0
4	1	5	"hsa-miR-639"	"145962"	4700	10410	100	32	32	6	18	33	33	33	7	21	8	0	0	58	126	101	80	40	40	40	8	20	60	50	0	-0.056	-0.012	0.250	0.160	6.932	-0.009	0.008	80	474	100	17	85	Error	-1	18	-1	86	2580	10040	-0.143	10.750	0	0	0
4	2	5	"hsa-miR-431-5p"	"145705"	4880	10410	100	33	33	6	18	33	33	33	7	21	12	2	0	109	100	55	55	40	40	40	8	20	68	62	0	0.000	0.000	0.086	0.107	3.677	-0.005	0.001	80	432	100	69	60	Error	0	69	0	60	2664	8007	0.000	7.500	0	0	0
4	3	5	""	"145878"	5060	10410	100	32	33	6	18	33	33	33	6	18	12	3	0	143	200	166	83	39	39	40	8	20	62	57	0	-0.010	0.000	0.071	0.071	8.106	0.000	0.000	80	452	100	103	161	Error	-1	104	0	161	2642	16036	0.000	20.000	0	0	0
4	4	5	"hsa-miR-501-3p"	"145727"	5250	10420	100	34	33	6	18	33	33	33	6	18	13	1	0	59	58	19	32	39	39	39	8	20	65	53	0	0.050	0.000	0.162	0.265	4.032	-0.042	0.007	80	449	100	21	19	-4.322	1	20	0	19	2647	4664	0.000	2.375	0	0	0
4	5	5	"spike_control_v2_29"	"27968"	5420	10410	100	34	33	7	21	33	33	33	6	18	15	2	0	943	911	817	89	39	39	39	8	20	72	65	0	0.001	0.000	0.004	0.014	17.107	0.001	0.007	80	440	100	905	872	-9.820	1	904	0	872	2629	72889	0.000	109.000	0	0	0
4	6	5	"hsa-miR-187-3p"	"145637"	5600	10410	100	33	33	7	21	33	33	33	6	18	17	1	0	58	67	30	44	39	39	39	8	20	61	51	0	0.000	0.000	0.168	0.199	4.400	-0.016	0.002	80	442	100	19	28	Error	0	19	0	28	2606	5363	0.000	3.500	0	0	0
4	7	5	"hsa-miR-518f-3p"	"145748"	5780	10410	100	32	32	6	18	33	33	33	6	18	11	1	0	39	39	8	20	39	39	39	8	20	15	3	0	100000.000	100000.000	0.500	0.528	2.878	-0.413	0.059	80	452	100	-1	-1	16.610	-1	0	-1	0	2561	3134	-0.167	0.000	0	0	0
4	8	5	""	"145917"	5960	10410	100	34	33	6	18	33	33	33	6	18	11	2	0	243	218	151	69	39	39	39	8	20	71	68	0	0.005	0.000	0.026	0.047	6.644	0.001	0.001	80	452	100	205	179	-7.672	1	204	0	179	2644	17456	0.000	22.375	0	0	0
4	9	5	"hsa-miR-572"	"147193"	6140	10410	100	33	34	7	20	33	33	33	6	18	22	3	0	39	41	9	21	39	39	40	9	22	17	5	0	0.000	0.500	0.619	0.545	3.221	-0.394	0.057	80	462	100	0	3	Error	0	0	1	2	2692	3252	0.167	0.111	0	0	0
4	10	5	"hsa-miR-4307"	"147608"	6330	10410	100	34	33	6	18	33	33	33	6	18	17	0	0	57	63	26	41	39	39	40	8	20	61	53	0	0.056	0.000	0.212	0.238	4.792	-0.019	0.003	80	462	100	19	24	-4.170	1	18	0	24	2614	5054	0.000	2.875	0	0	0
4	11	5	"hsv2-miR-H13"	"147872"	6510	10410	100	33	32	6	18	32	32	33	6	18	7	2	0	97	95	54	56	39	39	39	8	20	70	58	0	0.017	0.000	0.107	0.149	6.265	-0.019	0.013	80	454	100	59	56	-5.858	1	58	0	56	2574	7612	-0.167	7.000	0	0	0
4	12	5	"hsa-miR-4287"	"147938"	6700	10410	100	33	33	6	18	33	33	33	6	18	17	1	0	56	57	17	29	39	39	40	7	17	71	56	0	0.000	0.000	0.255	0.355	2.741	-0.065	0.013	80	441	100	17	18	Error	0	17	0	18	2659	4577	0.000	2.429	0	0	0
4	13	5	"hsa-miR-3159"	"147814"	6870	10410	100	33	32	5	15	33	33	33	6	18	7	0	0	41	42	8	19	40	40	40	8	20	20	3	0	0.000	-0.500	1.000	0.950	3.222	-0.126	0.005	80	406	100	1	1	Error	0	1	-1	2	2588	3323	-0.167	0.250	0	0	0
4	14	5	""	"147807"	7050	10410	100	32	33	6	18	33	33	33	6	18	15	1	0	56	541	566	104	40	40	40	8	20	57	48	0	-0.062	0.000	0.058	0.056	15.535	-0.001	0.004	80	430	100	15	501	Error	-1	16	0	501	2626	43266	0.000	62.625	0	0	0
4	15	5	""	"147924"	7230	10410	100	34	34	6	17	33	33	33	6	18	16	5	0	52	60	24	40	41	41	41	8	19	52	41	0	0.091	0.053	0.194	0.216	3.933	0.007	0.000	80	446	100	12	20	-3.459	1	11	1	19	2711	4770	0.167	2.375	0	0	0
4	16	5	"hsa-miR-4316"	"147760"	7410	10370	100	33	34	7	20	33	33	33	6	18	22	5	0	42	44	10	22	40	40	41	7	17	37	15	0	0.000	0.250	0.528	0.574	3.160	-0.152	0.011	80	419	100	2	5	Error	0	2	1	4	2746	3518	0.167	0.429	0	0	0
4	17	5	"hsa-miR-4314"	"147544"	7580	10400	100	33	33	6	18	34	34	34	6	17	8	1	0	48	52	18	34	40	40	41	8	19	46	31	0	-0.125	-0.083	0.268	0.312	4.131	-0.025	0.002	80	432	100	7	11	Error	-1	8	-1	12	2679	4132	-0.167	1.375	0	0	0
4	18	5	""	"147791"	7760	10400	100	33	33	6	18	34	34	34	6	17	11	1	0	559	4273	4833	113	41	41	41	8	19	68	57	0	-0.002	0.000	0.045	0.027	40.500	0.000	0.000	80	452	100	517	4231	Error	-1	518	-1	4232	2617	341859	-0.167	529.000	0	0	0
4	19	5	""	"147810"	7950	10400	100	34	34	5	14	34	34	34	5	14	15	1	0	47	50	14	28	41	41	42	8	19	43	30	0	0.000	0.000	0.492	0.454	3.371	-0.031	0.002	80	450	100	6	9	Error	0	6	0	9	2737	3983	0.000	1.000	0	0	0
4	20	5	""	"147737"	8120	10400	100	34	34	6	17	34	34	35	6	17	13	2	0	524	410	336	81	41	41	41	7	17	68	63	0	0.000	0.000	0.007	0.020	13.221	0.000	0.000	80	459	100	483	369	Error	0	483	0	369	2726	32762	-0.167	52.714	0	0	0
4	21	5	"hsv1-miR-H18"	"147830"	8310	10410	100	33	33	6	18	35	35	35	6	17	7	2	0	178	270	228	84	41	41	42	10	23	65	58	0	-0.015	-0.009	0.208	0.126	11.743	0.000	0.000	80	400	100	135	227	Error	-2	137	-2	229	2656	21629	-0.333	22.800	0	0	0
4	22	5	"hsa-miR-4323"	"147671"	8490	10410	100	33	33	5	15	34	34	35	6	17	12	0	0	96	84	36	42	42	42	42	7	16	67	63	0	-0.019	-0.024	0.130	0.170	4.131	-0.013	0.004	80	422	100	53	41	Error	-1	54	-1	42	2658	6756	-0.333	6.000	0	0	0
4	1	6	""	"147802"	4710	10600	100	32	33	7	21	33	33	33	6	18	13	3	0	1699	2211	2082	94	40	40	40	8	20	67	67	0	-0.001	0.000	0.007	0.020	25.989	0.000	0.000	80	459	100	1658	2171	Error	-1	1659	0	2171	2624	176894	0.000	271.375	0	0	0
4	2	6	"hsa-miR-3136-5p"	"147897"	4870	10590	100	33	33	7	21	32	32	33	6	18	25	5	0	44	44	11	25	41	41	40	8	20	26	12	0	0.333	0.333	0.667	0.604	2.760	-0.175	0.019	80	427	100	4	4	-1.585	1	3	1	3	2674	3501	0.000	0.500	0	0	0
4	3	6	"hsv2-miR-H22"	"147698"	5050	10590	100	33	33	6	18	32	32	33	7	21	15	1	0	41	41	8	19	40	40	40	8	20	15	3	0	1.000	1.000	0.875	0.818	3.164	-0.458	0.051	80	469	100	2	2	0.000	1	1	1	1	2641	3294	0.000	0.125	0	0	0
4	4	6	"hsa-miR-615-5p"	"148627"	5240	10600	100	33	33	6	18	33	33	33	6	18	10	2	0	50	51	15	29	39	39	40	8	20	56	40	0	0.000	0.000	0.231	0.273	3.198	-0.153	0.044	80	471	100	11	12	Error	0	11	0	12	2602	4111	0.000	1.375	0	0	0
4	5	6	"hsa-miR-185-3p"	"148669"	5430	10600	100	33	33	6	18	33	33	33	6	18	15	5	0	45	46	13	28	39	39	39	8	20	38	15	0	0.000	0.000	0.533	0.541	3.691	-0.166	0.028	80	472	100	6	7	Error	0	6	0	7	2661	3666	0.000	0.875	0	0	0
4	6	6	"hsa-miR-1908-5p"	"148687"	5620	10590	100	34	33	6	18	33	33	33	7	21	16	2	0	227	803	834	103	39	39	39	8	20	70	61	0	0.005	0.000	0.008	0.024	17.268	0.000	0.000	80	450	100	189	764	-7.555	1	188	0	764	2676	64278	0.000	95.500	0	0	0
4	7	6	"spike_control_v1_g"	"10905"	5790	10600	100	33	33	6	18	33	33	33	6	18	12	2	0	41	42	7	16	39	39	39	8	20	26	3	0	0.000	0.000	0.950	0.896	3.653	-0.368	0.045	80	440	100	2	3	Error	0	2	0	3	2618	3348	0.000	0.375	0	0	0
4	8	6	"hsa-miR-3667-5p"	"148234"	5970	10600	100	33	34	6	17	32	32	33	6	18	22	3	0	102	113	67	59	39	39	40	8	20	73	65	0	0.016	0.027	0.090	0.124	4.614	0.004	0.001	80	452	100	64	76	-5.977	1	63	2	74	2696	9008	0.167	9.125	0	0	0
4	9	6	"hsa-miR-637"	"148677"	6150	10600	100	32	33	6	18	33	33	33	6	18	16	2	0	42	41	8	19	39	39	39	9	23	16	2	0	-0.333	0.000	0.667	0.693	3.273	-0.167	0.017	80	452	100	2	2	Error	-1	3	0	2	2640	3316	0.000	0.222	0	0	0
4	10	6	"hsa-miR-184"	"148654"	6330	10600	100	34	33	6	18	33	33	33	6	18	17	0	0	48	49	15	30	39	39	39	8	20	50	31	0	0.111	0.000	0.438	0.423	3.394	-0.104	0.016	80	440	100	10	10	-3.170	1	9	0	10	2652	3953	0.000	1.250	0	0	0
4	11	6	""	"148079"	6500	10590	100	33	33	6	18	33	33	33	6	18	15	2	0	40	41	9	21	39	39	40	8	20	20	6	0	0.000	0.000	0.750	0.828	3.004	-0.302	0.031	80	438	100	1	2	Error	0	1	0	2	2660	3243	0.000	0.125	0	0	0
4	12	6	"hsa-miR-3622a-5p"	"148474"	6680	10590	100	33	33	5	15	33	33	33	6	18	11	0	0	41	43	10	23	39	39	40	8	20	27	15	0	0.000	0.000	0.500	0.538	2.771	-0.144	0.007	80	452	100	2	4	Error	0	2	0	4	2617	3473	0.000	0.375	0	0	0
4	13	6	"hsa-miR-941"	"148625"	6870	10600	100	33	33	6	18	33	33	33	6	18	11	0	0	78	75	31	41	40	40	40	8	20	68	63	0	0.000	0.000	0.111	0.129	3.806	-0.012	0.002	80	451	100	38	35	Error	0	38	0	35	2618	6015	0.000	4.375	0	0	0
4	14	6	"kshv-miR-K12-10a-5p"	"147640"	7040	10580	100	34	34	7	20	33	33	33	6	18	16	6	0	45	47	11	23	40	40	40	8	20	38	18	0	0.200	0.143	0.708	0.585	3.136	-0.125	0.007	80	427	100	6	8	-2.322	1	5	1	7	2732	3722	0.167	0.875	0	0	0
4	15	6	""	"147599"	7220	10590	100	33	33	7	21	34	34	34	6	17	11	5	0	45	45	9	20	40	40	40	8	20	27	8	0	-0.200	-0.200	0.733	0.875	3.119	-0.255	0.038	80	452	100	4	4	Error	-1	5	-1	5	2635	3569	-0.167	0.625	0	0	0
4	16	6	"hsa-miR-3660"	"147318"	7410	10600	100	34	33	6	18	33	33	33	6	18	16	2	0	81	83	41	49	40	40	40	7	17	67	58	0	0.024	0.000	0.080	0.101	4.300	0.010	0.002	80	462	100	42	43	-5.358	1	41	0	43	2679	6648	0.000	6.143	0	0	0
4	17	6	"hsa-miR-4277"	"147666"	7580	10590	100	35	34	5	14	33	33	33	6	18	18	0	0	44	44	8	18	40	40	41	8	19	31	11	0	0.500	0.250	0.690	0.712	2.323	-0.055	0.001	80	448	100	6	5	-1.000	2	4	1	4	2746	3547	0.167	0.375	0	0	0
4	18	6	"Empty"	"0"	7760	10590	100	34	34	6	17	33	33	34	6	17	16	2	0	41	41	8	19	40	40	41	7	17	21	3	0	1.000	1.000	0.667	0.824	3.084	-0.138	0.001	80	460	100	2	2	0.000	1	1	1	1	2743	3290	0.000	0.000	0	0	0
4	19	6	""	"148186"	7940	10590	100	33	33	7	21	34	34	34	5	14	18	5	0	43	43	8	18	41	41	41	8	19	20	5	0	-0.500	-0.500	1.000	0.873	3.249	-0.129	0.007	80	470	100	1	1	Error	-1	2	-1	2	2678	3446	-0.200	0.250	0	0	0
4	20	6	""	"148021"	8130	10600	100	32	33	6	18	34	34	34	6	17	11	2	0	48	51	14	27	42	42	42	8	19	42	35	0	-0.333	-0.111	0.950	0.686	2.989	-0.024	0.001	80	467	100	4	8	Error	-2	6	-1	9	2634	4119	-0.167	1.125	0	0	0
4	21	6	""	"148131"	8300	10550	100	33	33	6	18	34	34	34	6	17	12	2	0	42	43	9	20	41	41	42	8	19	18	7	0	-1.000	-0.500	0.857	0.726	2.657	0.012	0.000	80	395	100	0	1	Error	-1	1	-1	2	2662	3421	-0.167	0.125	0	0	0
4	22	6	""	"148573"	8470	10540	100	35	35	7	20	35	35	35	6	17	16	1	0	40	41	8	19	41	41	42	8	19	12	3	0	0.000	0.000	0.800	0.868	2.961	0.054	0.001	80	415	100	-1	0	Error	0	-1	0	0	2807	3305	0.000	-0.125	0	0	0
4	1	7	""	"148569"	4710	10790	100	32	32	7	21	32	32	33	6	18	17	2	0	57	56	17	30	39	39	40	10	25	62	42	0	0.000	0.000	0.298	0.264	4.495	-0.100	0.027	80	474	100	18	17	Error	0	18	0	17	2561	4456	-0.167	1.600	0	0	0
4	2	7	""	"148137"	4890	10790	100	34	33	6	18	32	32	32	6	18	18	1	0	44	49	14	28	39	39	39	8	20	42	27	0	0.400	0.100	0.667	0.560	3.470	-0.109	0.016	80	452	100	7	11	-1.322	2	5	1	10	2634	3902	0.167	1.250	0	0	0
4	3	7	""	"148359"	5070	10800	100	32	32	6	18	33	33	33	6	18	5	0	0	107	103	49	47	39	39	39	8	20	78	72	0	-0.015	-0.016	0.059	0.089	4.031	-0.014	0.007	80	459	100	67	63	Error	-1	68	-1	64	2530	8244	-0.167	8.000	0	0	0
4	4	7	""	"148315"	5250	10800	100	33	33	6	18	33	33	33	7	21	11	0	0	61	64	22	34	39	39	39	8	20	67	60	0	0.000	0.000	0.227	0.235	4.480	-0.022	0.002	80	439	100	22	25	Error	0	22	0	25	2615	5105	0.000	3.125	0	0	0
4	5	7	""	"148044"	5420	10790	100	33	33	6	18	33	33	33	7	21	10	1	0	347	375	326	86	39	39	39	8	20	71	63	0	0.000	0.000	0.024	0.049	9.003	-0.001	0.001	80	440	100	308	336	Error	0	308	0	336	2623	30009	0.000	42.000	0	0	0
4	6	7	""	"148431"	5600	10790	100	33	33	5	15	33	33	33	7	21	10	0	0	40	41	9	21	39	39	39	8	20	23	6	0	0.000	0.000	0.727	0.762	2.812	-0.346	0.044	80	472	100	1	2	Error	0	1	0	2	2662	3282	0.000	0.250	0	0	0
4	7	7	""	"148056"	5790	10790	100	32	33	6	18	33	33	33	6	18	17	2	0	54	56	18	32	39	39	40	8	20	62	46	0	-0.067	0.000	0.417	0.430	3.773	-0.100	0.025	80	462	100	14	17	Error	-1	15	0	17	2636	4507	0.000	2.000	0	0	0
4	8	7	""	"148653"	5970	10790	100	34	34	7	20	33	33	33	6	18	21	5	0	176	152	90	59	39	39	39	8	20	75	68	0	0.007	0.009	0.049	0.078	5.994	0.000	0.000	80	441	100	138	114	-7.098	1	137	1	113	2710	12141	0.167	14.125	0	0	0
4	9	7	""	"148367"	6140	10790	100	35	34	5	14	33	33	33	6	18	10	1	0	42	42	7	16	39	39	39	8	20	20	3	0	0.667	0.333	0.775	0.791	3.052	-0.241	0.025	80	440	100	5	4	-0.585	2	3	1	3	2681	3382	0.167	0.375	0	0	0
4	10	7	""	"148475"	6320	10790	100	33	33	6	18	33	33	33	6	18	17	1	0	42	43	10	23	39	39	40	8	20	25	10	0	0.000	0.000	0.683	0.561	2.843	-0.258	0.033	80	452	100	3	4	Error	0	3	0	4	2663	3429	0.000	0.375	0	0	0
4	11	7	""	"148112"	6500	10790	100	33	33	5	15	33	33	33	6	18	11	0	0	40	40	7	17	40	40	40	9	22	10	0	0	0.000	0.000	0.764	0.793	3.081	-0.134	0.011	80	478	100	0	0	Error	0	0	0	0	2613	3175	0.000	0.000	0	0	0
4	12	7	"hsa-miR-203b-5p"	"148181"	6690	10780	100	32	32	6	18	33	33	33	6	18	10	2	0	48	47	11	23	39	39	39	8	20	52	25	0	-0.111	-0.125	0.458	0.503	2.591	-0.062	0.002	80	459	100	8	7	Error	-1	9	-1	8	2559	3751	-0.167	1.000	0	0	0
4	13	7	""	"148076"	6860	10790	100	33	32	6	18	33	33	33	6	18	8	2	0	54	60	23	38	40	40	40	8	20	61	46	0	0.000	-0.050	0.219	0.364	3.767	-0.074	0.026	80	448	100	14	19	Error	0	14	-1	20	2583	4825	-0.167	2.500	0	0	0
4	14	7	""	"148457"	7040	10780	100	34	33	6	18	33	33	33	6	18	16	1	0	44	44	9	20	39	39	40	8	20	36	10	0	0.200	0.000	0.500	0.531	3.334	-0.061	0.003	80	468	100	6	5	-2.322	1	5	0	5	2669	3497	0.000	0.500	0	0	0
4	15	7	""	"148060"	7220	10780	100	33	34	6	17	34	34	34	6	17	15	3	0	42	41	9	21	39	39	40	8	20	23	5	0	-0.333	0.000	1.111	0.851	3.703	-0.030	0.000	80	460	100	2	2	Error	-1	3	0	2	2683	3317	0.000	0.125	0	0	0
4	16	7	""	"148464"	7400	10780	100	33	33	6	18	33	33	33	6	18	12	3	0	41	42	8	19	40	40	40	8	20	18	2	0	0.000	0.000	0.667	0.736	3.134	-0.258	0.022	80	450	100	1	2	Error	0	1	0	2	2616	3365	0.000	0.250	0	0	0
4	17	7	""	"148141"	7580	10790	100	33	34	5	14	33	33	33	6	18	18	2	0	66	90	53	58	41	41	41	7	17	62	56	0	0.000	0.020	0.099	0.160	4.951	0.008	0.002	80	460	100	25	50	Error	0	25	1	49	2717	7197	0.167	7.000	0	0	0
4	18	7	""	"148194"	7760	10790	100	33	33	6	18	33	33	34	6	17	12	2	0	41	42	9	21	40	40	41	8	19	20	6	0	0.000	0.000	0.750	0.715	3.144	-0.254	0.025	80	450	100	1	2	Error	0	1	0	2	2611	3384	-0.167	0.125	0	0	0
4	19	7	""	"148646"	7940	10790	100	33	33	6	18	35	35	34	5	14	12	1	0	317	262	197	75	40	40	41	7	17	71	63	0	-0.007	-0.009	0.017	0.044	9.353	-0.001	0.001	80	450	100	275	220	Error	-2	277	-2	222	2666	20977	-0.200	31.571	0	0	0
4	20	7	"hsa-miR-219b-5p"	"148386"	8120	10790	100	33	34	6	17	35	35	35	6	17	10	1	0	78	81	38	46	41	41	42	8	19	70	58	0	-0.054	-0.025	0.111	0.181	4.810	-0.018	0.005	80	442	100	35	39	Error	-2	37	-1	40	2683	6475	-0.167	4.875	0	0	0
4	21	7	""	"148520"	8300	10790	100	35	34	6	17	34	34	35	6	17	10	2	0	74	81	39	48	41	41	41	8	19	68	57	0	0.030	0.000	0.214	0.192	5.420	-0.008	0.001	80	464	100	34	40	-5.044	1	33	0	40	2752	6506	-0.167	5.000	0	0	0
4	22	7	"hsa-miR-208b-3p"	"148284"	8480	10790	100	36	36	6	16	34	34	34	6	17	17	6	0	239	225	169	75	42	42	42	7	16	67	63	0	0.010	0.011	0.021	0.045	7.488	0.004	0.007	80	515	100	199	185	-6.622	2	197	2	183	2886	17987	0.333	26.143	0	0	0
4	1	8	""	"148537"	4720	10970	100	33	33	6	18	32	32	33	6	18	16	1	0	51	50	11	22	39	39	39	8	20	61	31	0	0.083	0.091	0.419	0.346	2.463	-0.035	0.003	80	472	100	13	12	-3.585	1	12	1	11	2625	3992	0.000	1.375	0	0	0
4	2	8	""	"11255"	4890	10970	100	32	32	6	18	33	33	33	6	18	13	2	0	43	45	10	22	39	39	40	8	20	36	16	0	-0.250	-0.167	0.528	0.601	3.093	-0.167	0.015	80	427	100	3	5	Error	-1	4	-1	6	2576	3561	-0.167	0.625	0	0	0
4	3	8	""	"42962"	5060	10980	100	33	33	6	18	33	33	33	6	18	16	1	0	77	246	240	97	39	39	39	8	20	62	56	0	0.000	0.000	0.018	0.035	7.742	0.001	0.001	80	430	100	38	207	Error	0	38	0	207	2671	19663	0.000	25.875	0	0	0
4	4	8	""	"29650"	5240	10980	100	34	34	7	20	33	33	33	6	18	17	7	0	154	246	218	88	39	39	39	8	20	61	57	0	0.009	0.005	0.040	0.075	9.600	0.004	0.009	80	442	100	116	208	-6.845	1	115	1	207	2716	19687	0.167	25.875	0	0	0
4	5	8	"Empty"	"0"	5420	10980	100	33	33	7	21	33	33	33	7	21	20	5	0	40	40	9	22	38	38	39	8	20	21	7	0	0.000	0.000	1.000	0.678	3.366	-0.502	0.056	80	452	100	2	2	Error	0	2	0	2	2677	3201	0.000	0.125	0	0	0
4	6	8	"hsa-miR-519e-3p"	"11164"	5600	10980	100	34	33	6	18	33	33	33	6	18	12	3	0	71	75	36	48	38	38	39	8	20	62	57	0	0.030	0.000	0.146	0.149	5.199	-0.001	0.000	80	462	100	34	37	-5.044	1	33	0	37	2667	5962	0.000	4.500	0	0	0
4	7	8	"hsa-miR-301b-3p"	"17886"	5790	10980	100	33	32	6	18	33	33	33	6	18	12	1	0	46	49	14	28	39	39	39	8	20	46	30	0	0.000	-0.100	0.550	0.471	3.182	-0.168	0.037	80	436	100	7	9	Error	0	7	-1	10	2566	3894	-0.167	1.250	0	0	0
4	8	8	"hsa-miR-5010-5p"	"168684"	5950	10980	100	33	33	7	21	32	32	33	6	18	22	3	0	45	48	13	27	39	39	39	8	20	42	27	0	0.167	0.111	0.500	0.579	3.909	-0.073	0.004	80	428	100	7	10	-2.585	1	6	1	9	2620	3803	0.000	1.125	0	0	0
4	9	8	"hsa-miR-4763-3p"	"168679"	6130	10980	100	32	32	6	18	33	33	33	6	18	11	3	0	42	42	9	21	39	39	39	8	20	26	7	0	-0.333	-0.333	0.833	0.789	3.452	-0.243	0.029	80	463	100	2	2	Error	-1	3	-1	3	2595	3395	-0.167	0.375	0	0	0
4	10	8	"hsa-miR-4684-3p"	"168718"	6320	10980	100	33	34	6	17	33	33	33	6	18	16	2	0	50	54	16	29	39	39	39	8	20	53	45	0	0.000	0.067	0.414	0.445	4.885	-0.060	0.011	80	471	100	11	16	Error	0	11	1	15	2681	4311	0.167	1.875	0	0	0
4	11	8	"hsa-miR-326"	"168945"	6500	10990	100	32	33	6	18	33	33	33	6	18	13	0	0	52	55	16	29	39	39	40	9	22	62	41	0	-0.077	0.000	0.263	0.322	3.715	-0.062	0.009	80	460	100	12	16	Error	-1	13	0	16	2609	4438	0.000	1.667	0	0	0
4	12	8	"hsa-miR-4450"	"168964"	6680	10980	100	34	34	6	17	33	33	34	7	20	12	0	0	57	174	158	90	39	39	39	8	20	61	51	0	0.056	0.007	0.043	0.062	7.951	0.003	0.003	80	470	100	19	136	-4.170	1	18	1	135	2688	13899	0.000	16.875	0	0	0
4	13	8	"hsa-miR-5094"	"168932"	6860	10990	100	33	33	6	18	33	33	33	6	18	16	0	0	50	53	17	32	39	39	39	7	17	57	40	0	0.000	0.000	0.301	0.393	3.727	-0.109	0.023	80	450	100	11	14	Error	0	11	0	14	2615	4212	0.000	2.000	0	0	0
4	14	8	"hsa-miR-4999-5p"	"168934"	7040	10980	100	34	33	6	18	34	34	33	6	18	11	1	0	43	43	9	20	39	39	40	8	20	30	11	0	0.000	-0.250	0.750	0.663	2.975	-0.157	0.012	80	460	100	4	3	Error	0	4	-1	4	2677	3421	0.000	0.375	0	0	0
4	15	8	""	"168600"	7220	10980	100	34	34	5	14	33	33	33	6	18	16	0	0	124	668	701	104	39	39	40	7	17	66	60	0	0.012	0.002	0.100	0.064	17.671	0.000	0.000	80	450	100	86	630	-6.409	1	85	1	629	2697	53470	0.167	89.714	0	0	0
4	16	8	""	"168726"	7400	10980	100	34	34	6	17	33	33	34	6	17	15	3	0	121	116	63	54	40	40	40	7	17	73	70	0	0.012	0.013	0.059	0.104	6.051	-0.002	0.000	80	450	100	82	77	-6.340	1	81	1	76	2690	9286	0.000	10.857	0	0	0
4	17	8	"hsa-miR-4706"	"168795"	7580	10980	100	33	33	6	18	33	33	33	6	18	11	1	0	48	53	19	35	40	40	40	7	17	51	41	0	0.000	0.000	0.250	0.352	4.692	-0.054	0.011	80	452	100	8	13	Error	0	8	0	13	2648	4252	0.000	1.857	0	0	0
4	18	8	"hsa-miR-4479"	"168755"	7760	10970	100	34	34	6	17	34	34	34	6	17	15	2	0	41	41	8	19	39	39	40	7	17	16	7	0	0.000	0.000	0.583	0.649	2.756	-0.127	0.006	80	451	100	2	2	Error	0	2	0	2	2716	3283	0.000	0.143	0	0	0
4	19	8	""	"168577"	7940	10970	100	34	35	5	14	34	34	34	5	14	20	6	0	45	45	9	20	40	40	41	7	17	33	12	0	0.000	0.200	0.500	0.559	3.567	-0.069	0.002	80	451	100	5	6	Error	0	5	1	5	2803	3572	0.200	0.571	0	0	0
4	20	8	"hsa-miR-548ac"	"168827"	8120	10970	100	35	35	5	14	35	35	34	6	17	8	2	0	41	41	8	19	40	40	41	8	19	21	3	0	0.000	0.000	0.667	0.737	3.373	-0.158	0.010	80	432	100	1	1	Error	0	1	0	1	2789	3292	0.167	0.000	0	0	0
4	21	8	"hsa-miR-499b-5p"	"168676"	8300	10970	100	35	36	5	13	34	34	35	6	17	20	3	0	42	43	10	23	40	40	41	7	17	30	13	0	0.500	0.667	0.683	0.625	2.653	0.064	0.002	80	431	100	3	5	-1.000	1	2	2	3	2854	3453	0.167	0.286	0	0	0
4	22	8	"hsa-miR-4764-5p"	"168852"	8470	10990	100	35	35	6	17	34	34	34	6	17	17	5	0	261	222	164	73	41	41	41	7	17	68	63	0	0.005	0.006	0.040	0.064	7.383	0.004	0.007	80	461	100	221	182	-7.781	1	220	1	181	2838	17758	0.167	25.857	0	0	0
4	1	9	"hsa-miR-4753-3p"	"168611"	4700	11170	100	33	33	6	18	33	33	33	6	18	16	0	0	66	80	132	165	38	38	39	9	23	65	56	0	0.000	0.000	0.176	0.232	4.005	-0.005	0.004	80	494	100	28	42	Error	0	28	0	42	2641	6416	0.000	4.556	0	0	0
4	2	9	"hsa-miR-4507"	"168572"	4880	11170	100	34	33	7	21	33	33	33	7	21	11	2	0	65	115	85	73	38	38	39	8	20	58	51	0	0.037	0.000	0.047	0.076	6.300	0.001	0.000	80	461	100	28	77	-4.755	1	27	0	77	2621	9170	0.000	9.500	0	0	0
4	3	9	"hsa-miR-548ad-3p"	"168743"	5060	11170	100	32	33	7	21	33	33	33	6	18	18	6	0	40	40	9	22	39	39	39	7	17	18	10	0	-1.000	0.000	1.250	1.005	3.334	-0.365	0.045	80	452	100	0	1	Error	-1	1	0	1	2622	3204	0.000	0.143	0	0	0
4	4	9	""	"168647"	5240	11170	100	33	34	6	17	32	32	32	6	18	18	7	0	141	610	623	102	39	39	39	8	20	66	56	0	0.010	0.004	0.011	0.028	12.434	0.000	0.000	80	452	100	103	573	-6.672	1	102	2	571	2685	48783	0.333	71.375	0	0	0
4	5	9	"hsa-miR-875-3p"	"168812"	5420	11170	100	33	33	7	21	33	33	33	7	21	11	3	0	43	44	9	20	39	39	40	8	20	30	11	0	0.000	0.000	0.938	0.755	3.245	-0.220	0.028	80	452	100	4	5	Error	0	4	0	5	2656	3499	0.000	0.500	0	0	0
4	6	9	"hsa-miR-4520-3p"	"169186"	5600	11170	100	33	33	6	18	33	33	33	7	21	11	0	0	40	40	8	20	39	39	39	8	20	17	3	0	0.000	0.000	1.000	0.860	3.008	-0.420	0.079	80	452	100	1	1	Error	0	1	0	1	2608	3209	0.000	0.125	0	0	0
4	7	9	"hsa-miR-5009-3p"	"169118"	5780	11170	100	33	33	7	21	33	33	33	6	18	15	2	0	47	48	11	22	39	39	40	8	20	45	25	0	0.000	0.000	0.500	0.652	4.019	-0.330	0.077	80	462	100	8	9	Error	0	8	0	9	2625	3808	0.000	1.000	0	0	0
4	8	9	"hsa-miR-4468"	"169320"	5970	11170	100	34	33	6	18	32	32	32	6	18	15	3	0	133	186	144	77	39	39	40	8	20	66	57	0	0.021	0.007	0.035	0.075	8.987	-0.006	0.009	80	463	100	96	148	-5.555	2	94	1	147	2626	14850	0.167	18.250	0	0	0
4	9	9	"hsa-miR-4691-3p"	"169321"	6150	11170	100	32	33	7	21	32	32	33	6	18	21	3	0	41	43	8	18	39	39	40	8	20	25	8	0	0.000	0.250	1.188	1.246	3.235	-0.240	0.014	80	453	100	2	5	Error	0	2	1	4	2632	3405	0.000	0.375	0	0	0
4	10	9	"hsa-miR-4695-3p"	"169070"	6330	11180	100	32	32	7	21	33	33	33	6	18	13	2	0	3980	2854	1717	60	39	39	39	7	17	86	86	0	0.000	0.000	0.002	0.007	22.428	0.000	0.001	80	451	100	3940	2814	Error	-1	3941	-1	2815	2599	228351	-0.167	402.143	0	0	0
4	11	9	"hsa-miR-4755-5p"	"169113"	6510	11180	100	34	33	7	21	33	33	33	6	18	16	3	0	74	74	24	32	39	39	40	7	17	81	76	0	0.029	0.000	0.161	0.179	4.199	-0.011	0.001	80	442	100	36	35	-5.129	1	35	0	35	2665	5909	0.000	4.857	0	0	0
4	12	9	"hsa-miR-4728-3p"	"169182"	6690	11180	100	34	34	7	20	33	33	33	8	24	15	2	0	546	424	243	57	39	39	39	8	20	82	78	0	0.002	0.003	0.012	0.023	8.677	0.000	0.000	80	451	100	508	386	-8.986	1	507	1	385	2735	33888	0.125	48.125	0	0	0
4	13	9	"hsa-miR-4745-3p"	"169036"	6870	11170	100	33	33	6	18	32	32	33	6	18	17	2	0	39	40	9	22	39	39	39	8	20	17	6	0	100000.000	1.000	1.250	1.045	2.988	-0.339	0.036	80	450	100	1	2	16.610	1	0	1	1	2623	3200	0.000	0.125	0	0	0
4	14	9	"hsa-miR-4747-3p"	"169230"	7050	11170	100	33	34	6	17	33	33	33	6	18	20	3	0	48	47	10	21	40	40	40	8	20	43	16	0	0.000	0.143	0.556	0.498	4.140	-0.091	0.008	80	440	100	8	8	Error	0	8	1	7	2711	3780	0.167	0.875	0	0	0
4	15	9	"hsa-miR-4755-3p"	"169157"	7220	11160	100	33	33	5	15	33	33	34	6	17	13	1	0	44	45	11	24	40	40	40	7	17	36	20	0	0.000	0.000	0.750	0.654	3.883	-0.173	0.017	80	438	100	4	5	Error	0	4	0	5	2629	3611	-0.167	0.714	0	0	0
4	16	9	"hsa-miR-5707"	"169000"	7400	11160	100	34	33	6	18	33	33	33	6	18	13	2	0	38	39	8	20	40	40	40	7	17	11	2	0	-0.500	0.000	1.000	0.842	2.865	-0.191	0.008	80	460	100	-1	-1	Error	1	-2	0	-1	2670	3111	0.000	-0.143	0	0	0
4	17	9	"hsa-miR-3136-3p"	"169319"	7590	11170	100	33	34	7	20	34	34	34	6	17	13	2	0	383	285	197	69	40	40	40	7	17	70	68	0	-0.003	0.000	0.019	0.043	8.408	-0.002	0.002	80	452	100	342	245	Error	-1	343	0	245	2690	22802	0.000	35.000	0	0	0
4	18	9	"hsa-miR-4524a-3p"	"168996"	7770	11170	100	34	34	6	17	34	34	34	6	17	12	0	0	44	46	11	23	40	40	40	7	17	37	18	0	0.000	0.000	0.917	0.759	3.924	-0.103	0.009	80	451	100	4	6	Error	0	4	0	6	2695	3678	0.000	0.857	0	0	0
4	19	9	"hsa-miR-4778-3p"	"169064"	7950	11170	100	34	34	6	17	33	33	34	6	17	17	5	0	49	53	16	30	40	40	40	7	17	55	41	0	0.111	0.077	0.500	0.531	3.944	-0.069	0.011	80	440	100	10	14	-3.170	1	9	1	13	2755	4250	0.000	1.857	0	0	0
4	20	9	"hsa-miR-4727-3p"	"169112"	8120	11150	100	34	35	5	14	34	34	34	5	14	22	3	0	43	43	9	20	41	41	41	8	19	25	7	0	0.000	0.500	0.631	0.583	3.044	-0.093	0.009	80	449	100	2	3	Error	0	2	1	2	2781	3475	0.200	0.250	0	0	0
4	21	9	"hsa-miR-5684"	"169169"	8310	11160	100	35	35	6	17	34	34	34	6	17	20	2	0	1773	1600	1410	88	41	41	41	8	19	78	70	0	0.001	0.001	0.011	0.030	22.636	0.000	0.001	80	462	100	1733	1560	Error	1	1732	1	1559	2779	127994	0.167	194.875	0	0	0
4	22	9	"hsa-miR-4523"	"168987"	8490	11160	100	34	34	6	17	34	34	34	6	17	17	3	0	45	45	10	22	41	41	41	7	17	31	16	0	0.000	0.000	0.800	0.734	2.558	-0.040	0.001	80	463	100	4	4	Error	0	4	0	4	2758	3616	0.000	0.571	0	0	0
4	1	10	"Empty"	"0"	4710	11360	100	33	33	5	15	33	33	33	6	18	7	0	0	37	38	8	21	38	38	39	8	20	17	1	0	0.000	0.000	0.611	0.540	2.316	-0.447	0.056	80	506	100	-1	0	Error	0	-1	0	0	2615	3041	0.000	-0.125	0	0	0
4	2	10	"hsa-miR-3974"	"169365"	4890	11360	100	33	33	6	18	33	33	33	6	18	11	0	0	42	43	11	25	38	38	39	8	20	28	12	0	0.000	0.000	0.500	0.602	3.148	-0.320	0.049	80	474	100	4	5	Error	0	4	0	5	2600	3417	0.000	0.500	0	0	0
4	3	10	"hsa-miR-4633-3p"	"169160"	5070	11360	100	33	33	8	24	32	32	33	6	18	16	5	0	41	40	9	22	39	39	39	8	20	20	2	0	0.500	1.000	1.000	0.775	3.948	-0.415	0.043	80	468	100	3	2	-1.000	1	2	1	1	2655	3236	0.000	0.125	0	0	0
4	4	10	"hsa-miR-5092"	"168992"	5250	11360	100	33	33	6	18	33	33	33	7	21	10	2	0	38	39	8	20	39	39	39	8	20	17	1	0	0.000	0.000	1.000	0.837	3.029	-0.465	0.052	80	468	100	-1	0	Error	0	-1	0	0	2663	3100	0.000	0.000	0	0	0
4	5	10	""	"168654"	5430	11360	100	34	33	7	21	33	33	33	7	21	12	3	0	43	44	10	22	39	39	39	8	20	35	6	0	0.250	0.000	0.621	0.753	3.040	-0.165	0.015	80	461	100	5	5	-2.000	1	4	0	5	2658	3488	0.000	0.625	0	0	0
4	6	10	""	"168713"	5610	11360	100	34	33	6	18	33	33	33	6	18	12	3	0	48	53	18	33	39	39	39	8	20	56	38	0	0.111	0.000	0.333	0.348	4.294	-0.082	0.017	80	468	100	10	14	-3.170	1	9	0	14	2653	4257	0.000	1.750	0	0	0
4	7	10	""	"168957"	5790	11360	100	33	33	6	18	33	33	33	6	18	15	1	0	42	41	8	19	39	39	39	8	20	12	6	0	0.000	0.000	0.667	1.008	3.467	-0.417	0.042	80	460	100	3	2	Error	0	3	0	2	2608	3283	0.000	0.250	0	0	0
4	8	10	""	"168706"	5970	11360	100	34	34	7	20	32	32	32	6	18	21	10	0	68	84	45	53	39	39	39	8	20	66	53	0	0.069	0.044	0.195	0.212	5.036	0.015	0.005	80	468	100	31	47	-3.858	2	29	2	45	2698	6697	0.333	5.625	0	0	0
4	9	10	""	"168761"	6150	11360	100	33	33	6	18	32	32	33	6	18	16	7	0	43	43	9	20	38	38	39	8	20	28	12	0	0.200	0.200	0.429	0.457	3.307	-0.205	0.022	80	461	100	6	6	-2.322	1	5	1	5	2641	3453	0.000	0.500	0	0	0
4	10	10	""	"168842"	6330	11360	100	33	33	6	18	33	33	33	7	21	11	0	0	129	222	187	84	38	38	39	8	20	68	58	0	0.000	0.000	0.026	0.059	9.381	-0.001	0.000	80	450	100	91	184	Error	0	91	0	184	2664	17788	0.000	22.875	0	0	0
4	11	10	""	"169268"	6510	11360	100	34	33	7	21	33	33	33	6	18	17	1	0	61	159	135	84	39	39	40	8	20	63	52	0	0.045	0.000	0.044	0.094	10.288	-0.002	0.001	80	450	100	23	120	-4.459	1	22	0	120	2679	12681	0.000	14.875	0	0	0
4	12	10	"Empty"	"0"	6690	11360	100	32	32	6	18	33	33	33	6	18	11	1	0	38	39	7	17	39	39	40	8	20	13	1	0	1.000	100000.000	1.333	1.151	3.203	-0.330	0.035	80	451	100	-2	-1	0.000	-1	-1	-1	0	2593	3096	-0.167	-0.125	0	0	0
4	13	10	""	"168936"	6870	11370	100	34	34	6	17	33	33	33	6	18	13	3	0	296	240	123	51	39	39	40	7	17	82	81	0	0.004	0.005	0.020	0.032	7.071	0.001	0.000	80	448	100	258	202	-8.006	1	257	1	201	2683	19194	0.167	28.571	0	0	0
4	14	10	"Empty"	"0"	7040	11360	100	32	33	6	18	33	33	33	6	18	12	3	0	38	39	8	20	39	39	40	8	20	11	2	0	1.000	0.000	1.000	0.934	2.910	-0.409	0.030	80	449	100	-2	0	0.000	-1	-1	0	0	2632	3096	0.000	-0.125	0	0	0
4	15	10	"Empty"	"0"	7220	11360	100	34	33	6	18	33	33	33	6	18	17	2	0	40	40	7	17	40	40	40	7	17	12	5	0	100000.000	0.000	1.000	1.000	2.832	-0.068	0.001	80	468	100	1	0	16.610	1	0	0	0	2679	3203	0.000	0.000	0	0	0
4	16	10	"Empty"	"0"	7400	11360	100	33	33	6	18	33	33	34	6	17	10	2	0	40	39	8	20	40	40	40	7	17	15	2	0	0.000	0.000	0.523	0.665	4.462	-0.220	0.010	80	469	100	0	-1	Error	0	0	0	-1	2675	3134	-0.167	-0.143	0	0	0
4	17	10	"Empty"	"0"	7580	11350	100	34	34	5	14	33	33	34	6	17	8	0	0	42	42	7	16	39	39	40	7	17	30	6	0	0.333	0.333	0.450	0.564	2.913	-0.005	0.000	80	458	100	4	4	-1.585	1	3	1	3	2681	3359	0.000	0.286	0	0	0
4	18	10	"Empty"	"0"	7760	11350	100	33	34	6	17	34	34	34	6	17	11	2	0	39	40	7	17	40	40	40	8	20	11	0	0	1.000	0.000	0.929	0.991	2.753	-0.186	0.003	80	458	100	-2	0	0.000	-1	-1	0	0	2693	3178	0.000	0.000	0	0	0
4	19	10	"Empty"	"0"	7940	11350	100	33	33	6	18	34	34	34	6	17	10	2	0	39	40	9	22	40	40	40	7	17	13	7	0	1.000	100000.000	1.000	0.842	3.718	-0.101	0.005	80	451	100	-2	-1	0.000	-1	-1	-1	0	2650	3196	-0.167	0.000	0	0	0
4	20	10	"Empty"	"0"	8120	11350	100	36	36	6	16	33	33	34	6	17	26	3	0	41	41	8	19	40	40	41	7	17	16	6	0	3.000	3.000	1.000	0.860	3.958	-0.212	0.022	80	469	100	4	4	1.585	3	1	3	1	2857	3300	0.333	0.000	0	0	0
4	21	10	"Empty"	"0"	8300	11350	100	36	36	5	13	34	34	34	6	17	23	3	0	41	42	9	21	40	40	41	7	17	16	6	0	2.000	1.000	0.857	0.859	2.774	-0.066	0.001	80	468	100	3	4	1.000	2	1	2	2	2871	3322	0.333	0.143	0	0	0
4	22	10	"Empty"	"0"	8480	11350	100	34	34	6	17	34	34	35	6	17	15	2	0	39	40	7	17	40	40	41	8	19	15	0	0	0.000	0.000	0.833	0.847	2.797	-0.030	0.000	80	493	100	-1	0	Error	0	-1	0	0	2744	3180	-0.167	-0.125	0	0	0
4	1	11	"Empty"	"0"	4690	11580	100	31	33	6	18	32	32	33	6	18	18	2	0	38	38	8	21	39	39	40	8	20	12	2	0	1.000	-1.000	0.667	0.756	4.029	-0.325	0.055	80	496	100	-2	0	0.000	-1	-1	1	-1	2611	3040	0.000	-0.250	0	0	0
4	2	11	""	"28161"	4870	11580	100	33	33	6	18	32	32	32	6	18	16	2	0	46	46	12	26	39	39	39	9	23	38	10	0	0.143	0.143	0.571	0.438	3.724	-0.194	0.034	80	474	100	8	8	-2.807	1	7	1	7	2627	3646	0.167	0.778	0	0	0
4	3	11	"hsa-miR-380-5p"	"13170"	5060	11570	100	33	33	6	18	32	32	33	6	18	16	2	0	40	41	9	21	39	39	39	8	20	23	6	0	1.000	0.500	0.542	0.746	3.315	-0.238	0.044	80	478	100	2	3	0.000	1	1	1	2	2631	3270	0.000	0.250	0	0	0
4	4	11	""	"42958"	5250	11570	100	33	33	6	18	32	32	33	7	21	13	1	0	1777	1232	862	69	38	38	39	8	20	83	78	0	0.001	0.001	0.007	0.013	12.316	0.000	0.002	80	444	100	1740	1195	Error	1	1739	1	1194	2615	98526	0.000	149.125	0	0	0
4	5	11	"hsa-miR-320b"	"46324"	5420	11560	100	34	33	6	18	32	32	33	6	18	17	2	0	110	571	587	102	39	39	39	8	20	65	56	0	0.028	0.002	0.010	0.034	16.108	0.000	0.000	80	459	100	73	533	-5.150	2	71	1	532	2652	45682	0.000	66.500	0	0	0
4	6	11	""	"17433"	5610	11570	100	33	33	6	18	33	33	33	6	18	13	3	0	178	167	116	69	39	39	39	8	20	65	61	0	0.000	0.000	0.035	0.062	8.033	0.000	0.000	80	468	100	139	128	Error	0	139	0	128	2629	13370	0.000	16.000	0	0	0
4	7	11	""	"11202"	5790	11560	100	32	33	7	21	32	32	33	6	18	17	3	0	75	72	31	43	39	39	39	8	20	70	60	0	0.000	0.030	0.178	0.233	3.613	-0.018	0.003	80	460	100	36	34	Error	0	36	1	33	2628	5772	0.000	4.125	0	0	0
4	8	11	""	"42939"	5970	11570	100	32	32	6	18	33	33	33	6	18	10	2	0	1407	1045	611	58	39	39	39	8	20	90	85	0	-0.001	-0.001	0.006	0.013	8.008	-0.001	0.002	80	446	100	1367	1005	Error	-1	1368	-1	1006	2587	83606	-0.167	125.750	0	0	0
4	9	11	"hsa-miR-152-3p"	"17676"	6140	11560	100	33	33	6	18	33	33	33	6	18	13	1	0	408	299	213	71	39	39	39	7	17	75	68	0	0.000	0.000	0.022	0.046	8.694	-0.003	0.005	80	449	100	369	260	Error	0	369	0	260	2613	23918	0.000	37.143	0	0	0
4	10	11	"hsa-miR-650"	"17593"	6330	11560	100	33	33	6	18	32	32	33	7	21	8	2	0	52	54	15	27	39	39	39	8	20	60	40	0	0.077	0.067	0.293	0.313	3.449	-0.039	0.003	80	470	100	14	16	-3.700	1	13	1	15	2600	4292	0.000	1.875	0	0	0
4	11	11	"hsa-miR-27a-3p"	"46483"	6510	11560	100	32	32	6	18	33	33	33	7	21	11	0	0	446	560	489	87	39	39	40	8	20	72	63	0	-0.002	-0.002	0.009	0.027	16.269	0.001	0.002	80	448	100	406	520	Error	-1	407	-1	521	2566	44806	-0.143	65.000	0	0	0
4	12	11	"hsa-let-7g-5p"	"46438"	6680	11560	100	33	33	7	21	33	33	34	6	17	12	5	0	1260	1530	1540	100	38	38	39	8	20	68	60	0	0.000	0.000	0.002	0.005	16.138	0.000	0.003	80	471	100	1222	1492	Error	0	1222	0	1492	2669	122413	-0.167	186.375	0	0	0
4	13	11	"hsa-miR-490-3p"	"42703"	6870	11560	100	33	33	6	18	33	33	33	6	18	16	2	0	280	238	166	69	39	39	40	8	20	68	65	0	0.000	0.000	0.027	0.061	9.036	-0.003	0.003	80	462	100	241	199	Error	0	241	0	199	2612	19016	0.000	24.750	0	0	0
4	14	11	""	"28054"	7050	11560	100	33	33	7	21	33	33	33	6	18	16	5	0	49	50	12	24	40	40	40	8	20	50	26	0	0.000	0.000	0.450	0.478	3.352	-0.034	0.001	80	450	100	9	10	Error	0	9	0	10	2678	3960	0.000	1.250	0	0	0
4	15	11	""	"14302"	7220	11560	100	33	34	6	17	33	33	33	6	18	21	1	0	251	197	132	67	39	39	40	8	20	75	65	0	0.000	0.006	0.036	0.062	7.494	0.003	0.002	80	436	100	212	159	Error	0	212	1	158	2696	15781	0.167	19.625	0	0	0
4	16	11	"hsa-miR-627-5p"	"17625"	7410	11560	100	34	34	6	17	33	33	34	6	17	18	2	0	56	62	25	40	40	40	40	8	20	56	48	0	0.063	0.045	0.167	0.244	4.339	0.020	0.003	80	461	100	17	23	-4.000	1	16	1	22	2694	4967	0.000	2.750	0	0	0
4	17	11	"hsa-miR-744-5p"	"27568"	7590	11560	100	34	34	6	17	33	33	33	6	18	17	6	0	70	184	167	90	40	40	40	7	17	60	53	0	0.033	0.007	0.146	0.145	8.924	-0.003	0.002	80	458	100	31	145	-4.907	1	30	1	144	2717	14750	0.167	20.571	0	0	0
4	18	11	"hsa-miR-593-5p"	"42478"	7770	11560	100	33	34	6	17	34	34	34	6	17	12	1	0	69	75	39	52	41	41	41	8	19	58	55	0	-0.036	0.000	0.188	0.221	3.410	0.004	0.000	80	468	100	27	34	Error	-1	28	0	34	2697	5987	0.000	4.250	0	0	0
4	19	11	"hsa-miR-323a-5p"	"42457"	7950	11550	100	34	34	6	17	34	34	34	5	14	17	2	0	42	43	9	20	40	40	41	7	17	30	11	0	0.000	0.000	0.693	0.670	3.418	-0.121	0.005	80	470	100	2	3	Error	0	2	0	3	2702	3460	0.000	0.286	0	0	0
4	20	11	"ebv-miR-BART3-3p"	"17589"	8130	11550	100	33	33	6	18	34	34	34	5	14	16	2	0	47	48	13	27	40	40	40	7	17	48	27	0	-0.143	-0.125	0.733	0.706	3.519	-0.039	0.002	80	449	100	6	7	Error	-1	7	-1	8	2664	3833	-0.200	1.143	0	0	0
4	21	11	"hsa-miR-638"	"42832"	8300	11560	100	34	34	6	17	35	35	35	6	17	10	0	0	209	371	341	91	40	40	41	7	17	67	60	0	-0.006	-0.003	0.053	0.067	12.868	-0.001	0.001	80	434	100	168	330	Error	-1	169	-1	331	2687	29693	-0.167	47.143	0	0	0
4	22	11	"Empty"	"0"	8470	11550	100	35	35	6	17	34	34	34	5	14	21	5	0	39	39	8	20	41	41	41	7	17	12	2	0	-0.500	-0.500	0.727	0.703	3.074	-0.089	0.002	80	498	100	-1	-1	Error	1	-2	1	-2	2784	3143	0.200	-0.286	0	0	0
4	1	12	""	"42712"	4710	11760	100	32	32	7	21	33	33	33	6	18	15	3	0	44	45	10	22	38	38	39	8	20	42	16	0	-0.167	-0.143	0.938	0.721	2.828	-0.298	0.039	80	452	100	5	6	Error	-1	6	-1	7	2571	3579	-0.167	0.750	0	0	0
4	2	12	"spike_control_v2_40"	"29001"	4880	11760	100	32	32	6	18	33	33	32	6	18	7	1	0	463	394	321	81	38	38	38	8	21	72	68	0	-0.002	-0.003	0.017	0.046	11.935	0.000	0.000	80	420	100	424	355	Error	-1	425	-1	356	2564	31497	0.000	44.500	0	0	0
4	3	12	""	"42748"	5060	11750	100	34	33	6	18	33	33	33	7	21	7	1	0	43	43	9	20	39	39	39	8	20	28	5	0	0.250	0.000	0.800	0.777	3.077	-0.275	0.039	80	429	100	5	4	-2.000	1	4	0	4	2624	3408	0.000	0.500	0	0	0
4	4	12	""	"42807"	5240	11740	100	31	32	7	21	32	32	33	7	21	12	2	0	50	72	40	55	38	38	39	8	20	56	46	0	-0.083	0.000	0.125	0.210	5.301	-0.029	0.011	80	393	100	11	34	Error	-1	12	0	34	2535	5734	-0.143	4.125	0	0	0
4	5	12	"hsa-miR-1224-5p"	"46462"	5430	11750	100	33	33	7	21	32	32	33	7	21	15	2	0	53	56	19	33	38	38	39	8	20	62	45	0	0.067	0.056	0.414	0.431	3.125	-0.085	0.019	80	452	100	16	19	-3.907	1	15	1	18	2662	4447	0.000	2.125	0	0	0
4	6	12	"hsa-miR-1178-3p"	"46822"	5610	11750	100	32	33	8	24	33	33	33	6	18	16	7	0	41	43	10	23	38	38	39	8	20	27	17	0	-0.333	0.000	1.000	0.953	4.336	-0.288	0.046	80	442	100	2	5	Error	-1	3	0	5	2661	3418	0.000	0.500	0	0	0
4	7	12	"hsa-miR-758-3p"	"28759"	5790	11750	100	33	33	6	18	32	32	33	6	18	21	1	0	46	47	12	25	39	39	39	8	20	43	22	0	0.143	0.125	0.438	0.405	4.432	-0.183	0.031	80	440	100	8	9	-2.807	1	7	1	8	2666	3788	0.000	1.000	0	0	0
4	8	12	""	"17527"	5960	11750	100	32	32	6	18	32	32	33	6	18	18	2	0	53	53	15	28	38	38	39	8	20	61	45	0	0.000	0.000	0.364	0.408	2.742	-0.092	0.018	80	430	100	15	15	Error	0	15	0	15	2588	4229	-0.167	1.750	0	0	0
4	9	12	"hsa-miR-181c-5p"	"42496"	6140	11740	100	33	33	6	18	32	32	32	6	18	22	3	0	53	58	22	37	39	39	39	7	17	60	47	0	0.071	0.053	0.409	0.349	4.304	-0.034	0.005	80	461	100	15	20	-3.807	1	14	1	19	2648	4635	0.167	2.714	0	0	0
4	10	12	"hsa-miR-146b-5p"	"10306"	6330	11750	100	33	33	6	18	32	32	33	6	18	18	2	0	214	245	200	81	39	39	39	8	20	65	60	0	0.006	0.005	0.022	0.049	6.981	0.001	0.000	80	472	100	176	207	-7.451	1	175	1	206	2637	19609	0.000	25.750	0	0	0
4	11	12	""	"46982"	6520	11750	100	33	33	6	18	33	33	33	6	18	12	3	0	42	42	10	23	39	39	39	8	20	22	10	0	0.000	0.000	0.929	0.920	4.199	-0.389	0.044	80	481	100	3	3	Error	0	3	0	3	2651	3392	0.000	0.375	0	0	0
4	12	12	""	"46538"	6720	11760	100	33	33	6	18	33	33	33	6	18	12	0	0	120	550	602	109	39	39	39	7	17	62	55	0	0.000	0.000	0.125	0.072	13.967	-0.001	0.004	80	438	100	81	511	Error	0	81	0	511	2603	44028	0.000	73.000	0	0	0
4	13	12	"hsa-miR-20b-3p"	"17882"	6870	11750	100	33	33	7	21	33	33	33	6	18	16	3	0	149	181	134	74	39	39	39	8	20	70	60	0	0.000	0.000	0.031	0.069	9.405	0.000	0.000	80	431	100	110	142	Error	0	110	0	142	2677	14448	0.000	17.750	0	0	0
4	14	12	""	"42765"	7070	11750	100	33	32	6	18	33	33	33	6	18	10	2	0	83	110	73	66	40	40	40	8	20	62	55	0	0.000	-0.014	0.114	0.132	6.750	-0.006	0.002	80	435	100	43	69	Error	0	43	-1	70	2582	8768	-0.167	8.750	0	0	0
4	15	12	""	"46921"	7220	11730	100	33	34	5	14	33	33	33	6	18	20	1	0	605	2292	2601	113	40	40	40	8	20	62	57	0	0.000	0.000	0.127	0.037	30.503	0.000	0.001	80	419	100	565	2253	Error	0	565	1	2252	2686	183358	0.167	281.500	0	0	0
4	16	12	"hsa-miR-612"	"27551"	7410	11740	100	34	34	6	17	33	33	33	6	18	18	2	0	56	73	38	52	40	40	41	8	19	53	50	0	0.063	0.030	0.167	0.163	4.990	0.013	0.003	80	468	100	17	34	-4.000	1	16	1	33	2709	5808	0.167	4.000	0	0	0
4	17	12	""	"42481"	7590	11740	100	32	32	5	15	33	33	33	6	18	10	2	0	44	46	8	17	40	40	40	7	17	35	17	0	-0.250	-0.167	1.000	0.899	3.000	0.040	0.001	80	442	100	3	5	Error	-1	4	-1	6	2589	3646	-0.167	0.857	0	0	0
4	18	12	""	"42864"	7770	11750	100	33	33	6	18	33	33	34	6	17	17	2	0	105	96	50	52	40	40	41	8	19	67	63	0	0.000	0.000	0.123	0.161	5.285	-0.009	0.003	80	430	100	65	56	Error	0	65	0	56	2657	7697	-0.167	6.875	0	0	0
4	19	12	"hsa-miR-593-3p"	"42504"	7940	11750	100	35	35	6	17	34	34	34	6	17	12	2	0	52	55	18	32	40	40	41	7	17	60	46	0	0.083	0.067	0.305	0.365	2.762	0.018	0.001	80	439	100	13	16	-3.585	1	12	1	15	2791	4420	0.167	2.000	0	0	0
4	20	12	"ebv-miR-BART15"	"42897"	8120	11740	100	35	34	6	17	34	34	34	6	17	13	3	0	43	44	8	18	40	40	40	7	17	28	13	0	0.333	0.000	1.000	0.833	3.742	0.077	0.002	80	470	100	4	4	-1.585	1	3	0	4	2741	3498	0.000	0.571	0	0	0
4	21	12	"hsa-miR-16-2-3p"	"42874"	8310	11740	100	35	35	6	17	34	34	34	6	17	15	6	0	193	162	104	64	40	40	40	7	17	70	67	0	0.007	0.008	0.033	0.041	4.927	0.004	0.002	80	461	100	154	123	-7.257	1	153	1	122	2788	12974	0.167	17.429	0	0	0
4	22	12	""	"42742"	8490	11760	100	33	34	6	17	34	34	35	6	17	13	3	0	73	71	26	36	40	40	41	7	17	75	65	0	-0.030	0.000	0.156	0.144	3.153	-0.004	0.000	80	491	100	32	31	Error	-1	33	0	31	2709	5709	-0.167	4.286	0	0	0
4	1	13	"hsa-miR-571"	"17490"	4700	11940	100	33	33	7	21	33	33	33	6	18	12	2	0	45	46	11	23	38	38	39	8	20	42	18	0	0.000	0.000	0.667	0.500	3.271	-0.315	0.073	80	474	100	7	8	Error	0	7	0	8	2609	3641	0.000	0.875	0	0	0
4	2	13	"hsa-miR-1207-5p"	"46565"	4880	11940	100	34	34	7	20	32	32	32	6	18	28	10	0	42	43	11	25	38	38	39	8	20	36	13	0	0.500	0.400	0.750	0.618	2.787	-0.371	0.058	80	458	100	6	7	-1.000	2	4	2	5	2731	3403	0.333	0.500	0	0	0
4	3	13	"spike_control_v2_37"	"28684"	5060	11930	100	33	33	6	18	33	33	33	7	21	10	1	0	461	570	530	92	39	39	39	8	20	67	62	0	0.000	0.000	0.011	0.039	19.467	0.000	0.000	80	439	100	422	531	Error	0	422	0	531	2637	45604	0.000	66.375	0	0	0
4	4	13	"hsa-miR-649"	"15619"	5220	11890	100	33	33	8	24	33	33	33	6	18	17	6	0	40	41	10	24	39	39	39	9	23	20	5	0	0.000	0.000	1.000	0.773	4.542	-0.284	0.064	80	427	100	1	2	Error	0	1	0	2	2662	3255	0.000	0.222	0	0	0
4	5	13	"hsa-miR-136-5p"	"10943"	5420	11930	100	33	32	7	21	33	33	33	6	18	13	2	0	1847	1397	1211	86	39	39	39	8	20	73	68	0	0.000	-0.001	0.005	0.015	18.103	0.000	0.000	80	482	100	1808	1357	Error	0	1808	-1	1358	2596	111767	-0.167	169.750	0	0	0
4	6	13	""	"42706"	5610	11940	100	33	33	6	18	33	33	33	6	18	13	3	0	738	533	391	73	39	39	39	8	20	78	75	0	0.000	0.000	0.010	0.021	13.974	0.001	0.003	80	450	100	699	494	Error	0	699	0	494	2640	42623	0.000	61.750	0	0	0
4	7	13	"hsa-miR-183-5p"	"10977"	5780	11940	100	33	33	6	18	33	33	33	6	18	15	2	0	167	163	117	71	39	39	39	8	20	63	60	0	0.000	0.000	0.036	0.074	7.949	0.003	0.001	80	450	100	128	124	Error	0	128	0	124	2633	13027	0.000	15.500	0	0	0
4	8	13	"hsa-let-7a-2-3p"	"42530"	5970	11940	100	32	33	7	21	33	33	33	6	18	16	5	0	273	228	157	68	39	39	39	8	20	73	70	0	-0.004	0.000	0.030	0.059	10.805	0.001	0.001	80	452	100	233	189	Error	-1	234	0	189	2656	18278	0.000	23.625	0	0	0
4	9	13	""	"42569"	6150	11940	100	33	33	6	18	33	33	33	6	18	15	1	0	46	50	16	32	39	39	39	8	20	48	32	0	0.000	0.000	0.463	0.469	3.954	-0.090	0.014	80	449	100	7	11	Error	0	7	0	11	2626	3982	0.000	1.375	0	0	0
4	10	13	""	"46639"	6320	11940	100	32	33	6	18	33	33	33	6	18	15	2	0	353	318	256	80	39	39	39	8	20	67	60	0	-0.003	0.000	0.026	0.057	9.356	0.000	0.000	80	450	100	313	279	Error	-1	314	0	279	2657	25411	0.000	34.875	0	0	0
4	11	13	"hsa-miR-196a-5p"	"10990"	6510	11940	100	33	33	6	18	34	34	34	6	17	10	2	0	40	44	12	27	39	39	39	8	20	33	17	0	-1.000	-0.200	0.833	0.926	4.938	0.016	0.000	80	440	100	0	4	Error	-1	1	-1	5	2639	3509	-0.167	0.625	0	0	0
4	12	13	"hsa-miR-487b-3p"	"14285"	6680	11940	100	33	33	7	21	33	33	33	6	18	12	7	0	467	408	327	80	39	39	40	8	20	71	66	0	0.000	0.000	0.013	0.020	7.463	0.001	0.003	80	434	100	428	369	Error	0	428	0	369	2679	32675	0.000	46.000	0	0	0
4	13	13	"hsa-miR-380-3p"	"27546"	6870	11940	100	33	33	6	18	33	33	33	6	18	12	1	0	42	42	9	21	39	39	40	8	20	21	6	0	0.000	0.000	1.000	0.806	3.023	-0.123	0.006	80	478	100	3	3	Error	0	3	0	3	2628	3322	0.000	0.250	0	0	0
4	14	13	"hsa-miR-101-3p"	"31026"	7050	11940	100	33	33	5	15	33	33	34	6	17	13	0	0	10025	6737	4720	70	40	40	40	7	17	88	85	0	0.000	0.000	0.001	0.003	20.023	0.000	0.000	80	441	100	9985	6697	Error	0	9985	0	6697	2664	538952	-0.167	956.714	0	0	0
4	15	13	"hsa-miR-29b-3p"	"11040"	7220	11940	100	34	34	6	17	33	33	34	6	17	23	0	0	660	700	620	88	40	40	41	8	19	68	65	0	0.002	0.002	0.009	0.032	14.040	0.001	0.011	80	466	100	621	661	-9.276	1	620	1	660	2734	55991	0.000	82.375	0	0	0
4	16	13	"hsa-miR-517-5p"	"13130"	7410	11950	100	33	33	6	18	33	33	33	6	18	15	3	0	57	57	17	29	40	40	41	8	19	62	51	0	0.000	0.000	0.346	0.344	4.805	-0.041	0.005	80	457	100	17	17	Error	0	17	0	17	2648	4535	0.000	2.000	0	0	0
4	17	13	""	"46461"	7580	11930	100	33	34	6	17	33	33	33	6	18	17	2	0	45	47	12	25	40	40	40	7	17	40	17	0	0.000	0.143	0.563	0.534	3.774	-0.008	0.000	80	441	100	5	8	Error	0	5	1	7	2693	3737	0.167	1.000	0	0	0
4	18	13	"hsa-miR-506-3p"	"11138"	7760	11930	100	33	34	6	17	33	33	33	5	15	21	2	0	45	46	9	19	40	40	41	8	19	25	11	0	0.000	0.167	0.800	0.679	3.030	-0.015	0.000	80	450	100	5	7	Error	0	5	1	6	2693	3661	0.200	0.625	0	0	0
4	19	13	""	"46293"	7940	11930	100	33	33	5	15	34	34	34	6	17	6	0	0	43	44	8	18	40	40	40	7	17	26	12	0	-0.333	-0.250	0.613	0.644	2.673	-0.048	0.001	80	442	100	2	3	Error	-1	3	-1	4	2635	3480	-0.167	0.571	0	0	0
4	20	13	""	"28547"	8120	11940	100	33	33	7	21	34	34	34	6	17	10	6	0	53	80	54	67	41	41	41	8	19	52	40	0	-0.083	-0.026	0.250	0.187	6.294	-0.001	0.000	80	438	100	11	38	Error	-1	12	-1	39	2678	6419	-0.167	4.875	0	0	0
4	21	13	""	"146101"	8300	11940	100	34	34	5	14	34	34	34	6	17	12	2	0	47	59	26	44	41	41	41	7	17	45	40	0	0.000	0.000	0.571	0.491	4.229	-0.011	0.001	80	439	100	6	18	Error	0	6	0	18	2733	4742	0.000	2.571	0	0	0
4	22	13	""	"145998"	8480	11940	100	35	35	6	17	34	34	34	6	17	15	1	0	71	99	61	61	41	41	41	7	17	63	57	0	0.033	0.017	0.129	0.148	5.947	0.008	0.003	80	452	100	31	59	-4.907	1	30	1	58	2812	7933	0.167	8.286	0	0	0
4	1	14	""	"146118"	4710	12130	100	33	32	7	21	32	32	33	7	21	15	1	0	69	69	26	37	38	38	39	9	23	71	60	0	0.032	0.000	0.181	0.241	4.124	-0.027	0.006	80	473	100	32	31	-4.954	1	31	0	31	2594	5490	-0.143	3.333	0	0	0
4	2	14	"hsv2-miR-H4-5p"	"146045"	4880	12150	100	33	32	7	21	32	32	33	6	18	15	3	0	47	48	12	25	38	38	39	8	20	50	26	0	0.111	0.000	0.375	0.398	3.084	-0.118	0.017	80	435	100	10	10	-3.170	1	9	0	10	2587	3855	-0.167	1.125	0	0	0
4	3	14	""	"13146"	5060	12140	100	32	32	6	18	33	33	33	7	21	10	0	0	42	43	10	23	38	38	38	8	21	30	11	0	-0.250	-0.200	1.000	0.748	2.942	-0.186	0.011	80	468	100	3	4	Error	-1	4	-1	5	2592	3421	-0.143	0.625	0	0	0
4	4	14	"spike_control_v2_35"	"28568"	5250	12140	100	33	33	7	21	33	33	33	6	18	17	2	0	308	254	202	79	38	38	39	7	17	67	62	0	0.000	0.000	0.032	0.055	8.641	-0.003	0.004	80	462	100	270	216	Error	0	270	0	216	2639	20338	0.000	30.714	0	0	0
4	5	14	"hsa-miR-2054"	"145987"	5420	12130	100	34	34	6	17	33	33	33	7	21	15	1	0	41	41	8	19	38	38	39	8	20	22	8	0	0.333	0.333	0.667	0.645	2.979	-0.352	0.058	80	448	100	4	4	-1.585	1	3	1	3	2702	3304	0.143	0.250	0	0	0
4	6	14	"hsa-miR-767-5p"	"146111"	5600	12130	100	33	33	6	18	33	33	33	6	18	16	0	0	313	240	161	67	38	38	39	8	20	77	71	0	0.000	0.000	0.024	0.060	9.213	-0.001	0.000	80	452	100	275	202	Error	0	275	0	202	2622	19179	0.000	25.125	0	0	0
4	7	14	"hsa-miR-652-5p"	"145933"	5780	12130	100	32	32	6	18	33	33	33	6	18	11	2	0	147	146	104	71	38	38	39	9	23	67	58	0	-0.009	-0.009	0.048	0.068	6.496	-0.009	0.009	80	462	100	108	107	Error	-1	109	-1	108	2567	11713	-0.167	11.889	0	0	0
4	8	14	"hsv1-miR-H3-3p"	"146058"	5970	12120	100	34	33	6	18	33	33	33	6	18	15	1	0	45	48	15	31	39	39	39	8	20	40	20	0	0.167	0.000	0.300	0.396	3.691	-0.100	0.015	80	461	100	7	9	-2.585	1	6	0	9	2654	3861	0.000	1.125	0	0	0
4	9	14	"SNORD110"	"145666"	6150	12130	100	34	33	7	21	33	33	33	6	18	20	2	0	432	376	278	73	38	38	39	8	20	75	68	0	0.003	0.000	0.014	0.039	9.584	0.001	0.001	80	440	100	395	338	-8.622	1	394	0	338	2678	30058	0.000	42.125	0	0	0
4	10	14	""	"146206"	6320	12130	100	33	32	6	18	33	33	33	6	18	10	3	0	82	102	66	64	39	39	39	8	20	57	55	0	0.000	-0.016	0.056	0.111	7.087	-0.015	0.010	80	440	100	43	62	Error	0	43	-1	63	2591	8141	-0.167	7.875	0	0	0
4	11	14	""	"146026"	6500	12120	100	33	33	6	18	34	34	34	6	17	8	3	0	43	44	9	20	39	39	39	7	17	38	17	0	-0.250	-0.200	1.000	0.921	4.597	-0.352	0.055	80	451	100	3	4	Error	-1	4	-1	5	2617	3556	-0.167	0.714	0	0	0
4	12	14	"hsv1-miR-H5-3p"	"146098"	6680	12120	100	33	33	6	18	33	33	33	6	18	11	2	0	196	181	121	66	39	39	40	7	17	77	70	0	0.000	0.000	0.034	0.049	6.376	-0.003	0.002	80	460	100	157	142	Error	0	157	0	142	2614	14488	0.000	20.143	0	0	0
4	13	14	""	"146004"	6860	12150	100	34	34	6	17	33	33	33	6	18	15	3	0	57	128	101	78	39	39	40	8	20	56	51	0	0.056	0.011	0.105	0.152	7.977	-0.012	0.018	80	459	100	19	90	-4.170	1	18	1	89	2688	10214	0.167	11.000	0	0	0
4	14	14	"hsa-miR-2115-3p"	"146161"	7050	12130	100	33	33	5	15	33	33	33	6	18	6	1	0	205	186	130	69	40	40	41	7	17	71	67	0	0.000	0.000	0.021	0.050	9.103	-0.002	0.001	80	451	100	165	146	Error	0	165	0	146	2610	14880	0.000	20.714	0	0	0
4	15	14	"hsa-miR-1912"	"146168"	7220	12130	100	34	33	5	15	33	33	34	6	17	12	1	0	46	45	9	20	39	39	40	8	20	37	13	0	0.143	0.000	0.500	0.542	2.902	-0.145	0.010	80	440	100	8	6	-2.807	1	7	0	6	2667	3632	-0.167	0.625	0	0	0
4	16	14	""	"146133"	7400	12130	100	33	33	6	18	33	33	34	6	17	11	0	0	98	96	52	54	39	39	41	8	19	70	61	0	0.000	0.000	0.105	0.120	4.031	-0.008	0.002	80	442	100	59	57	Error	0	59	0	57	2657	7642	-0.167	6.875	0	0	0
4	17	14	"hsv1-miR-H7-3p"	"146090"	7580	12120	100	35	35	7	20	33	33	34	6	17	23	7	0	1082	801	644	80	40	40	41	8	19	72	70	0	0.002	0.003	0.008	0.026	18.896	0.000	0.000	80	461	100	1044	763	-9.025	2	1042	2	761	2795	64087	0.167	95.000	0	0	0
4	18	14	"spike_control_v2_46"	"29837"	7760	12130	100	34	34	6	17	34	34	34	5	14	12	2	0	161	194	156	80	40	40	41	8	19	66	56	0	0.000	0.000	0.080	0.087	8.702	-0.001	0.000	80	460	100	121	154	Error	0	121	0	154	2694	15518	0.000	19.125	0	0	0
4	19	14	""	"145870"	7940	12120	100	33	33	6	18	34	34	34	6	17	11	2	0	42	41	7	17	40	40	40	7	17	16	3	0	-0.500	-1.000	0.500	0.587	2.638	-0.074	0.002	80	460	100	1	0	Error	-1	2	-1	1	2676	3284	-0.167	0.143	0	0	0
4	20	14	"hsa-miR-605-5p"	"145736"	8120	12110	100	35	34	6	17	34	34	35	6	17	11	3	0	130	122	73	59	40	40	40	8	20	66	61	0	0.011	0.000	0.059	0.091	6.429	-0.005	0.002	80	438	100	91	82	-6.492	1	90	0	82	2695	9752	-0.167	10.250	0	0	0
4	21	14	"hsa-miR-875-5p"	"145721"	8300	12110	100	33	35	6	17	34	34	34	6	17	18	5	0	43	44	7	15	40	40	41	7	17	26	10	0	-0.333	0.250	1.000	0.957	2.871	-0.133	0.003	80	446	100	2	5	Error	-1	3	1	4	2781	3505	0.167	0.429	0	0	0
4	22	14	"hsa-miR-92a-3p"	"145693"	8480	12110	100	34	33	6	18	34	34	35	5	14	12	6	0	237	536	513	95	40	40	41	7	17	75	62	0	0.000	-0.002	0.133	0.072	17.339	-0.003	0.030	80	478	100	197	495	Error	0	197	-1	496	2662	42892	-0.400	70.714	0	0	0
4	1	15	"hsa-miR-639"	"145962"	4700	12320	100	32	33	6	18	33	33	33	6	18	15	0	0	88	135	102	75	38	38	38	9	23	58	51	0	-0.020	0.000	0.068	0.114	6.212	0.001	0.000	80	484	100	49	97	Error	-1	50	0	97	2606	10808	0.000	10.778	0	0	0
4	2	15	"hsa-miR-431-5p"	"145705"	4880	12320	100	33	33	6	18	33	33	33	6	18	13	3	0	78	92	56	60	38	38	39	8	20	61	52	0	0.000	0.000	0.222	0.229	6.200	0.000	0.000	80	430	100	40	54	Error	0	40	0	54	2660	7392	0.000	6.625	0	0	0
4	3	15	""	"145878"	5060	12320	100	33	33	6	18	33	33	33	6	18	15	2	0	123	190	158	83	38	38	39	8	20	61	56	0	0.000	0.000	0.048	0.099	8.412	0.000	0.000	80	452	100	85	152	Error	0	85	0	152	2666	15213	0.000	18.875	0	0	0
4	4	15	"hsa-miR-501-3p"	"145727"	5250	12320	100	35	34	6	17	33	33	33	6	18	22	2	0	56	57	21	36	38	38	39	8	20	58	51	0	0.111	0.053	0.383	0.369	3.985	-0.034	0.005	80	448	100	20	20	-3.170	2	18	1	19	2703	4545	0.167	2.250	0	0	0
4	5	15	"spike_control_v2_29"	"27968"	5420	12320	100	34	33	6	18	33	33	33	6	18	12	3	0	709	909	826	90	39	39	39	7	17	75	66	0	0.001	0.000	0.010	0.031	17.114	0.000	0.000	80	449	100	671	870	-9.388	1	670	0	870	2674	72738	0.000	124.286	0	0	0
4	6	15	"hsa-miR-187-3p"	"145637"	5600	12320	100	34	33	6	18	33	33	33	6	18	12	1	0	56	70	35	50	38	38	39	7	17	66	52	0	0.056	0.000	0.139	0.191	5.052	-0.015	0.003	80	453	100	19	32	-4.170	1	18	0	32	2671	5602	0.000	4.429	0	0	0
4	7	15	"hsa-miR-518f-3p"	"145748"	5780	12320	100	35	34	6	17	32	32	33	6	18	21	1	0	39	39	8	20	38	38	38	8	21	18	2	0	3.000	2.000	1.000	0.840	2.938	-0.336	0.040	80	453	100	4	3	1.585	3	1	2	1	2702	3150	0.167	0.125	0	0	0
4	8	15	""	"145917"	5960	12320	100	32	33	7	21	32	32	33	6	18	22	3	0	271	215	135	62	39	39	39	8	20	82	75	0	0.000	0.006	0.045	0.064	5.974	0.000	0.000	80	461	100	232	177	Error	0	232	1	176	2671	17207	0.000	22.000	0	0	0
4	9	15	"hsa-miR-572"	"147193"	6140	12320	100	32	33	6	18	33	33	33	6	18	12	5	0	40	41	8	19	39	39	40	8	20	21	6	0	-1.000	0.000	0.600	0.777	3.510	-0.113	0.008	80	462	100	0	2	Error	-1	1	0	2	2635	3305	0.000	0.125	0	0	0
4	10	15	"hsa-miR-4307"	"147608"	6330	12320	100	33	33	6	18	33	33	33	6	18	16	2	0	61	65	27	41	38	38	39	8	20	65	51	0	0.000	0.000	0.216	0.237	4.809	-0.026	0.005	80	462	100	23	27	Error	0	23	0	27	2611	5185	0.000	3.250	0	0	0
4	11	15	"hsv2-miR-H13"	"147872"	6510	12320	100	33	33	6	18	33	33	33	6	18	11	5	0	93	90	50	55	38	38	39	8	20	65	58	0	0.000	0.000	0.052	0.113	7.333	0.002	0.000	80	461	100	55	52	Error	0	55	0	52	2636	7226	0.000	6.375	0	0	0
4	12	15	"hsa-miR-4287"	"147938"	6690	12330	100	32	33	6	18	33	33	33	6	18	12	3	0	56	59	18	30	39	39	39	8	20	67	50	0	-0.059	0.000	0.282	0.277	3.900	-0.090	0.027	80	458	100	16	20	Error	-1	17	0	20	2602	4685	0.000	2.500	0	0	0
4	13	15	"hsa-miR-3159"	"147814"	6870	12320	100	33	33	6	18	33	33	33	6	18	17	2	0	41	41	9	21	40	40	40	8	20	11	3	0	0.000	0.000	1.000	0.750	3.806	-0.094	0.004	80	430	100	1	1	Error	0	1	0	1	2675	3284	0.000	0.125	0	0	0
4	14	15	""	"147807"	7050	12320	100	33	33	6	18	33	33	33	6	18	15	3	0	55	546	604	110	39	39	40	8	20	60	50	0	0.000	0.000	0.083	0.060	20.346	0.001	0.003	80	461	100	16	507	Error	0	16	0	507	2671	43702	0.000	63.250	0	0	0
4	15	15	""	"147924"	7230	12320	100	34	34	5	14	33	33	33	6	18	13	1	0	54	64	29	45	40	40	40	7	17	56	50	0	0.071	0.042	0.368	0.378	4.581	-0.016	0.002	80	452	100	15	25	-3.807	1	14	1	24	2696	5105	0.167	3.429	0	0	0
4	16	15	"hsa-miR-4316"	"147760"	7410	12320	100	35	35	5	14	33	33	33	6	18	16	1	0	42	42	9	21	39	39	40	8	20	23	6	0	0.667	0.667	0.544	0.753	3.582	-0.132	0.007	80	452	100	5	5	-0.585	2	3	2	3	2762	3384	0.333	0.250	0	0	0
4	17	15	"hsa-miR-4314"	"147544"	7590	12320	100	34	33	6	18	33	33	34	6	17	12	2	0	47	52	15	28	40	40	40	7	17	48	40	0	0.143	0.000	0.542	0.507	4.700	-0.024	0.001	80	461	100	8	12	-2.807	1	7	0	12	2660	4150	-0.167	1.714	0	0	0
4	18	15	""	"147791"	7770	12320	100	33	34	6	17	34	34	34	6	17	12	1	0	713	4237	4903	115	40	40	40	7	17	70	60	0	-0.001	0.000	0.004	0.011	29.550	0.000	0.000	80	440	100	672	4197	Error	-1	673	0	4197	2700	338978	0.000	599.571	0	0	0
4	19	15	""	"147810"	7940	12320	100	34	34	5	14	34	34	34	6	17	10	2	0	51	52	15	28	41	41	41	7	17	61	36	0	0.000	0.000	0.268	0.246	3.185	-0.046	0.004	80	448	100	10	11	Error	0	10	0	11	2742	4149	0.000	1.571	0	0	0
4	20	15	""	"147737"	8120	12310	100	35	35	6	17	34	34	34	5	14	18	5	0	53	301	322	106	40	40	41	8	19	60	47	0	0.077	0.004	0.167	0.106	10.964	-0.001	0.002	80	479	100	14	262	-3.700	1	13	1	261	2764	24044	0.200	32.500	0	0	0
4	21	15	"hsv1-miR-H18"	"147830"	8310	12320	100	33	34	6	17	34	34	34	6	17	12	2	0	82	249	230	92	40	40	40	7	17	61	56	0	-0.024	0.000	0.148	0.101	11.357	-0.003	0.008	80	468	100	41	209	Error	-1	42	0	209	2710	19916	0.000	29.857	0	0	0
4	22	15	"hsa-miR-4323"	"147671"	8490	12320	100	34	34	6	17	35	35	35	6	17	12	0	0	88	81	34	41	40	40	41	7	17	71	60	0	-0.021	-0.024	0.122	0.171	4.975	-0.020	0.007	80	490	100	47	40	Error	-1	48	-1	41	2702	6486	-0.167	5.714	0	0	0
4	1	16	""	"147802"	4710	12510	100	32	33	7	21	33	33	33	6	18	20	2	0	1982	2233	2088	93	39	39	39	9	23	78	68	0	-0.001	0.000	0.002	0.009	24.714	0.000	0.000	80	500	100	1942	2194	Error	-1	1943	0	2194	2643	178665	0.000	243.778	0	0	0
4	2	16	"hsa-miR-3136-5p"	"147897"	4890	12510	100	31	32	7	21	33	33	33	6	18	17	5	0	41	43	8	18	39	39	39	11	28	16	3	0	-1.000	-0.250	1.400	1.314	2.844	-0.052	0.006	80	460	100	0	3	Error	-2	2	-1	4	2584	3409	-0.167	0.364	0	0	0
4	3	16	"hsv2-miR-H22"	"147698"	5070	12510	100	34	33	7	21	33	33	33	6	18	17	6	0	42	43	9	20	38	38	39	11	28	21	6	0	0.250	0.000	0.750	0.794	3.977	-0.445	0.063	80	460	100	5	5	-2.000	1	4	0	5	2655	3431	0.000	0.364	0	0	0
4	4	16	"hsa-miR-615-5p"	"148627"	5250	12520	100	33	33	6	18	33	33	33	6	18	17	2	0	48	51	14	27	39	39	39	8	20	50	38	0	0.000	0.000	0.333	0.394	3.473	-0.072	0.007	80	460	100	9	12	Error	0	9	0	12	2661	4095	0.000	1.500	0	0	0
4	5	16	"hsa-miR-185-3p"	"148669"	5430	12520	100	34	33	6	18	33	33	33	6	18	18	1	0	46	46	10	21	39	39	40	8	20	42	15	0	0.143	0.000	0.286	0.369	2.736	-0.207	0.034	80	461	100	8	7	-2.807	1	7	0	7	2662	3697	0.000	0.750	0	0	0
4	6	16	"hsa-miR-1908-5p"	"148687"	5620	12510	100	33	33	6	18	33	33	33	6	18	15	2	0	260	796	831	104	39	39	39	8	20	65	56	0	0.000	0.000	0.008	0.023	14.895	0.000	0.001	80	464	100	221	757	Error	0	221	0	757	2660	63683	0.000	94.625	0	0	0
4	7	16	"spike_control_v1_g"	"10905"	5800	12510	100	33	33	5	15	32	32	33	6	18	12	0	0	40	41	9	21	39	39	39	8	20	21	5	0	1.000	0.500	0.800	0.973	3.271	-0.222	0.019	80	441	100	2	3	0.000	1	1	1	2	2628	3308	0.000	0.250	0	0	0
4	8	16	"hsa-miR-3667-5p"	"148234"	5970	12510	100	33	33	6	18	32	32	33	6	18	16	0	0	105	107	61	57	39	39	39	8	20	70	62	0	0.015	0.015	0.093	0.146	5.618	-0.005	0.001	80	440	100	67	69	-6.044	1	66	1	68	2611	8564	0.000	8.500	0	0	0
4	9	16	"hsa-miR-637"	"148677"	6150	12510	100	33	33	6	18	32	32	32	6	18	20	2	0	39	39	8	20	39	39	39	8	20	17	6	0	100000.000	100000.000	1.000	0.907	3.056	-0.437	0.063	80	452	100	1	1	16.610	1	0	1	0	2644	3157	0.167	0.000	0	0	0
4	10	16	"hsa-miR-184"	"148654"	6330	12510	100	34	33	6	18	32	32	32	6	18	20	5	0	46	49	12	24	38	38	39	8	20	47	31	0	0.250	0.091	0.350	0.398	3.650	-0.037	0.002	80	452	100	10	12	-2.000	2	8	1	11	2675	3884	0.167	1.250	0	0	0
4	11	16	""	"148079"	6510	12510	100	33	33	6	18	32	32	33	6	18	23	1	0	40	40	8	20	39	39	39	8	20	17	3	0	1.000	1.000	0.809	0.649	3.170	-0.305	0.041	80	452	100	2	2	0.000	1	1	1	1	2659	3200	0.000	0.125	0	0	0
4	12	16	"hsa-miR-3622a-5p"	"148474"	6690	12510	100	32	32	6	18	33	33	33	6	18	15	0	0	43	43	8	18	39	39	39	7	17	32	16	0	-0.250	-0.250	0.667	0.706	3.449	-0.374	0.035	80	442	100	3	3	Error	-1	4	-1	4	2564	3452	-0.167	0.571	0	0	0
4	13	16	"hsa-miR-941"	"148625"	6870	12510	100	32	33	6	18	33	33	33	6	18	11	2	0	82	78	30	38	38	38	39	8	20	83	67	0	-0.023	0.000	0.167	0.138	4.046	-0.014	0.002	80	470	100	43	40	Error	-1	44	0	40	2604	6212	0.000	4.875	0	0	0
4	14	16	"kshv-miR-K12-10a-5p"	"147640"	7060	12520	100	34	34	6	17	33	33	33	6	18	12	3	0	43	45	10	22	39	39	39	8	20	35	16	0	0.250	0.167	0.500	0.624	3.702	-0.069	0.004	80	433	100	5	7	-2.000	1	4	1	6	2681	3560	0.167	0.750	0	0	0
4	15	16	""	"147599"	7230	12510	100	32	32	6	18	33	33	33	6	18	12	3	0	45	44	10	22	39	39	39	7	17	41	13	0	-0.167	-0.200	0.652	0.603	3.225	-0.226	0.028	80	440	100	5	4	Error	-1	6	-1	5	2543	3537	-0.167	0.714	0	0	0
4	16	16	"hsa-miR-3660"	"147318"	7410	12510	100	35	34	5	14	33	33	33	6	18	16	1	0	98	89	44	49	39	39	39	7	17	67	62	0	0.034	0.020	0.143	0.158	4.323	0.014	0.005	80	452	100	61	51	-4.883	2	59	1	50	2734	7082	0.167	7.143	0	0	0
4	17	16	"hsa-miR-4277"	"147666"	7590	12510	100	33	32	5	15	33	33	34	6	17	7	2	0	42	43	9	20	39	39	40	7	17	36	10	0	0.000	-0.250	0.633	0.618	3.672	-0.190	0.016	80	452	100	3	3	Error	0	3	-1	4	2588	3412	-0.333	0.429	0	0	0
4	18	16	"Empty"	"0"	7770	12510	100	33	33	5	15	33	33	34	6	17	11	0	0	39	40	7	17	40	40	40	7	17	12	2	0	0.000	0.000	0.646	0.575	2.754	-0.061	0.002	80	452	100	-1	0	Error	0	-1	0	0	2632	3197	-0.167	0.000	0	0	0
4	19	16	""	"148186"	7950	12510	100	34	34	6	17	33	33	33	6	18	18	3	0	43	43	7	16	40	40	40	7	17	22	5	0	0.333	0.333	1.000	1.075	2.802	-0.096	0.002	80	452	100	4	4	-1.585	1	3	1	3	2740	3444	0.167	0.429	0	0	0
4	20	16	""	"148021"	8130	12510	100	34	35	5	14	33	33	34	6	17	22	5	0	52	54	15	27	40	40	40	7	17	63	41	0	0.083	0.143	0.317	0.350	3.565	0.010	0.000	80	461	100	13	16	-3.585	1	12	2	14	2806	4288	0.167	2.000	0	0	0
4	21	16	""	"148131"	8310	12500	100	34	34	5	14	34	34	34	6	17	13	0	0	44	45	8	17	40	40	40	7	17	30	10	0	0.000	0.000	1.000	0.795	3.876	0.021	0.000	80	458	100	4	5	Error	0	4	0	5	2754	3585	0.000	0.714	0	0	0
4	22	16	""	"148573"	8490	12500	100	33	33	6	18	34	34	35	6	17	13	2	0	42	42	7	16	40	40	41	7	17	18	5	0	-0.500	-0.500	0.800	0.843	2.560	-0.263	0.018	80	482	100	1	1	Error	-1	2	-1	2	2672	3357	-0.333	0.143	0	0	0
4	1	17	""	"148569"	4710	12720	100	33	33	6	18	33	33	33	6	18	17	2	0	53	54	13	24	39	39	39	8	20	65	45	0	0.000	0.000	0.438	0.392	4.109	-0.073	0.011	80	500	100	14	15	Error	0	14	0	15	2628	4354	0.000	1.875	0	0	0
4	2	17	""	"148137"	4890	12710	100	32	32	6	18	33	33	33	6	18	12	0	0	47	47	11	23	38	38	39	9	23	45	20	0	-0.111	-0.111	0.481	0.550	3.582	-0.124	0.022	80	469	100	8	8	Error	-1	9	-1	9	2584	3760	-0.167	0.889	0	0	0
4	3	17	""	"148359"	5070	12710	100	33	33	6	18	33	33	33	6	18	16	1	0	126	112	49	43	38	38	39	8	20	81	78	0	0.000	0.000	0.058	0.086	6.576	-0.002	0.000	80	450	100	88	74	Error	0	88	0	74	2601	8962	0.000	9.125	0	0	0
4	4	17	""	"148315"	5250	12710	100	32	32	7	21	33	33	33	7	21	16	0	0	63	63	24	38	39	39	40	8	20	66	60	0	-0.042	-0.042	0.220	0.252	3.851	-0.007	0.000	80	440	100	23	23	Error	-1	24	-1	24	2579	5037	-0.143	2.875	0	0	0
4	5	17	""	"148044"	5420	12700	100	34	33	6	18	33	33	33	7	21	12	0	0	364	376	321	85	39	39	39	8	20	71	61	0	0.003	0.000	0.017	0.040	10.986	0.001	0.001	80	438	100	326	337	-8.344	1	325	0	337	2657	30056	0.000	42.125	0	0	0
4	6	17	""	"148431"	5600	12700	100	33	32	7	21	33	33	33	6	18	11	5	0	40	42	9	21	38	38	39	8	20	30	8	0	0.000	-0.250	0.636	0.756	3.950	-0.486	0.046	80	472	100	2	3	Error	0	2	-1	4	2588	3334	-0.167	0.375	0	0	0
4	7	17	""	"148056"	5790	12700	100	32	32	6	18	33	33	33	6	18	12	1	0	55	56	19	33	39	39	40	8	20	58	50	0	-0.062	-0.059	0.250	0.261	3.778	-0.056	0.011	80	472	100	15	16	Error	-1	16	-1	17	2598	4450	-0.167	2.000	0	0	0
4	8	17	""	"148653"	5970	12700	100	33	33	6	18	33	33	33	6	18	15	2	0	190	156	90	57	39	39	39	8	20	75	70	0	0.000	0.000	0.040	0.071	6.528	0.005	0.003	80	449	100	151	117	Error	0	151	0	117	2665	12453	0.000	14.625	0	0	0
4	9	17	""	"148367"	6140	12700	100	33	32	6	18	33	33	33	6	18	12	0	0	44	44	8	18	38	38	39	8	20	38	11	0	0.000	-0.167	0.600	0.655	2.849	-0.091	0.004	80	449	100	6	5	Error	0	6	-1	6	2555	3540	-0.167	0.625	0	0	0
4	10	17	""	"148475"	6320	12700	100	33	32	6	18	33	33	33	6	18	11	2	0	42	42	8	19	39	39	39	8	20	25	6	0	0.000	-0.333	1.000	0.944	2.979	-0.070	0.002	80	468	100	3	2	Error	0	3	-1	3	2594	3396	-0.167	0.375	0	0	0
4	11	17	""	"148112"	6500	12700	100	34	33	6	18	33	33	33	6	18	17	2	0	40	40	9	22	38	38	39	7	17	23	7	0	0.500	0.000	0.556	0.670	3.225	-0.240	0.019	80	468	100	3	2	-1.000	1	2	0	2	2670	3214	0.000	0.143	0	0	0
4	12	17	"hsa-miR-203b-5p"	"148181"	6680	12700	100	33	33	6	18	33	33	33	6	18	8	1	0	48	48	11	22	38	38	39	8	20	52	30	0	0.000	0.000	0.420	0.450	3.678	-0.094	0.008	80	470	100	10	10	Error	0	10	0	10	2634	3830	0.000	1.125	0	0	0
4	13	17	""	"148076"	6870	12710	100	32	32	5	15	33	33	33	6	18	11	0	0	51	56	21	37	39	39	39	8	20	52	45	0	-0.083	-0.059	0.315	0.300	5.170	0.004	0.000	80	421	100	11	16	Error	-1	12	-1	17	2589	4446	-0.167	2.125	0	0	0
4	14	17	""	"148457"	7010	12680	100	33	32	6	18	33	33	33	6	18	8	1	0	39	40	8	20	39	39	40	8	20	17	6	0	0.000	-1.000	1.167	0.899	3.788	-0.005	0.000	80	422	100	0	0	Error	0	0	-1	1	2566	3235	-0.167	0.000	0	0	0
4	15	17	""	"148060"	7220	12700	100	34	34	6	17	33	33	33	6	18	21	1	0	43	43	8	18	39	39	40	8	20	26	6	0	0.250	0.250	0.683	0.641	3.121	-0.046	0.001	80	479	100	5	5	-2.000	1	4	1	4	2714	3432	0.167	0.375	0	0	0
4	16	17	""	"148464"	7400	12700	100	32	33	6	18	33	33	33	6	18	12	1	0	41	42	7	16	40	40	40	8	20	15	3	0	-1.000	0.000	1.513	1.244	3.434	-0.147	0.007	80	460	100	0	2	Error	-1	1	0	2	2615	3346	0.000	0.250	0	0	0
4	17	17	""	"148141"	7580	12700	100	34	34	6	17	33	33	33	6	18	13	2	0	93	94	53	56	39	39	39	7	17	65	58	0	0.019	0.018	0.100	0.155	5.338	0.002	0.000	80	452	100	55	56	-5.755	1	54	1	55	2714	7488	0.167	7.857	0	0	0
4	18	17	""	"148194"	7760	12700	100	33	33	5	15	33	33	33	6	18	11	0	0	42	42	8	19	39	39	40	7	17	27	6	0	0.000	0.000	0.633	0.638	3.007	-0.008	0.000	80	452	100	3	3	Error	0	3	0	3	2671	3339	0.000	0.286	0	0	0
4	19	17	""	"148646"	7940	12700	100	33	33	6	18	33	33	33	6	18	11	3	0	356	273	197	72	40	40	40	7	17	77	68	0	0.000	0.000	0.027	0.047	6.933	-0.002	0.002	80	462	100	316	233	Error	0	316	0	233	2633	21812	0.000	33.286	0	0	0
4	20	17	"hsa-miR-219b-5p"	"148386"	8130	12700	100	34	34	7	20	34	34	34	6	17	13	5	0	84	83	37	44	39	39	40	7	17	75	63	0	0.000	0.000	0.119	0.153	4.284	-0.014	0.004	80	462	100	45	44	Error	0	45	0	44	2739	6612	0.000	6.143	0	0	0
4	21	17	""	"148520"	8310	12710	100	33	33	6	18	34	34	34	6	17	11	1	0	87	82	40	48	40	40	41	7	17	68	60	0	-0.021	-0.024	0.160	0.267	6.251	-0.025	0.012	80	458	100	46	41	Error	-1	47	-1	42	2662	6576	-0.167	5.857	0	0	0
4	22	17	"hsa-miR-208b-3p"	"148284"	8490	12700	100	33	34	5	14	35	35	35	6	17	11	0	0	308	245	172	70	41	41	41	7	17	76	71	0	-0.007	-0.005	0.020	0.054	9.431	-0.003	0.003	80	508	100	265	203	Error	-2	267	-1	204	2719	19593	-0.167	29.143	0	0	0
4	1	18	""	"148537"	4720	12910	100	32	33	7	21	33	33	33	7	21	13	2	0	45	47	12	25	38	38	39	8	20	46	25	0	-0.143	0.000	0.500	0.480	3.403	-0.189	0.031	80	448	100	6	9	Error	-1	7	0	9	2600	3736	0.000	1.000	0	0	0
4	2	18	""	"11255"	4880	12910	100	32	32	6	18	33	33	33	6	18	13	2	0	43	44	10	22	38	38	39	8	20	37	13	0	-0.200	-0.167	0.750	0.744	3.110	-0.271	0.047	80	455	100	4	5	Error	-1	5	-1	6	2564	3488	-0.167	0.625	0	0	0
4	3	18	""	"42962"	5080	12890	100	34	33	6	18	33	33	33	6	18	12	2	0	77	253	248	98	39	39	39	8	20	60	55	0	0.026	0.000	0.020	0.037	9.523	-0.001	0.000	80	453	100	39	214	-5.248	1	38	0	214	2658	20212	0.000	26.750	0	0	0
4	4	18	""	"29650"	5240	12900	100	33	33	6	18	33	33	33	6	18	17	2	0	122	246	215	87	39	39	39	8	20	68	58	0	0.000	0.000	0.036	0.080	8.449	-0.001	0.000	80	436	100	83	207	Error	0	83	0	207	2670	19673	0.000	25.875	0	0	0
4	5	18	"Empty"	"0"	5420	12900	100	33	33	7	21	33	33	33	6	18	15	5	0	38	39	8	20	39	39	39	8	20	15	3	0	0.000	0.000	0.523	0.645	3.253	-0.328	0.039	80	460	100	-1	0	Error	0	-1	0	0	2646	3135	0.000	0.000	0	0	0
4	6	18	"hsa-miR-519e-3p"	"11164"	5610	12900	100	32	33	6	18	33	33	33	6	18	15	3	0	84	79	40	50	38	38	39	8	20	65	56	0	-0.022	0.000	0.138	0.155	4.280	-0.003	0.000	80	479	100	45	41	Error	-1	46	0	41	2614	6309	0.000	5.000	0	0	0
4	7	18	"hsa-miR-301b-3p"	"17886"	5810	12900	100	32	32	6	18	33	33	33	6	18	15	1	0	48	47	12	25	39	39	39	8	20	50	25	0	-0.111	-0.125	0.565	0.562	3.565	-0.097	0.010	80	458	100	8	7	Error	-1	9	-1	8	2580	3781	-0.167	1.000	0	0	0
4	8	18	"hsa-miR-5010-5p"	"168684"	5980	12900	100	33	33	6	18	33	33	33	6	18	12	1	0	44	46	13	28	39	39	39	8	20	35	20	0	0.000	0.000	0.400	0.449	3.430	-0.221	0.049	80	427	100	5	7	Error	0	5	0	7	2638	3648	0.000	0.875	0	0	0
4	9	18	"hsa-miR-4763-3p"	"168679"	6150	12900	100	33	33	6	18	33	33	33	6	18	11	1	0	41	42	10	23	39	39	40	8	20	27	11	0	0.000	0.000	0.900	0.806	3.044	-0.098	0.005	80	439	100	2	3	Error	0	2	0	3	2668	3389	0.000	0.250	0	0	0
4	10	18	"hsa-miR-4684-3p"	"168718"	6330	12910	100	33	33	6	18	32	32	33	6	18	18	2	0	53	56	19	33	38	38	39	8	20	63	45	0	0.067	0.056	0.286	0.361	3.819	-0.019	0.001	80	446	100	16	19	-3.907	1	15	1	18	2633	4473	0.000	2.125	0	0	0
4	11	18	"hsa-miR-326"	"168945"	6500	12910	100	33	34	6	17	33	33	33	6	18	18	5	0	53	53	14	26	38	38	39	7	17	65	51	0	0.000	0.067	0.402	0.364	3.304	-0.059	0.007	80	446	100	15	16	Error	0	15	1	15	2699	4206	0.167	2.000	0	0	0
4	12	18	"hsa-miR-4450"	"168964"	6680	12900	100	32	33	5	15	33	33	33	6	18	11	1	0	143	190	158	83	39	39	39	7	17	58	53	0	-0.010	0.000	0.032	0.076	8.921	0.002	0.001	80	452	100	103	151	Error	-1	104	0	151	2621	15202	0.000	21.571	0	0	0
4	13	18	"hsa-miR-5094"	"168932"	6860	12900	100	34	34	5	14	32	32	33	6	18	17	5	0	50	53	16	30	38	38	39	8	20	60	42	0	0.167	0.133	0.250	0.237	2.588	-0.075	0.015	80	410	100	14	17	-2.585	2	12	2	15	2692	4209	0.167	1.750	0	0	0
4	14	18	"hsa-miR-4999-5p"	"168934"	7040	12890	100	33	33	6	18	33	33	33	6	18	15	1	0	43	43	9	20	38	38	39	7	17	37	12	0	0.000	0.000	0.768	0.689	2.654	-0.222	0.018	80	460	100	5	5	Error	0	5	0	5	2639	3436	0.000	0.571	0	0	0
4	15	18	""	"168600"	7220	12890	100	34	34	5	14	34	34	33	6	18	15	2	0	842	757	687	90	39	39	39	7	17	66	60	0	0.000	0.000	0.005	0.017	15.748	0.002	0.020	80	452	100	803	718	Error	0	803	0	718	2744	60578	0.167	102.571	0	0	0
4	16	18	""	"168726"	7400	12900	100	31	32	6	18	34	34	34	6	17	6	1	0	142	122	63	51	40	40	40	8	20	73	71	0	-0.029	-0.024	0.051	0.105	6.332	-0.011	0.008	80	450	100	99	80	Error	-3	102	-2	82	2583	9770	-0.333	10.250	0	0	0
4	17	18	"hsa-miR-4706"	"168795"	7580	12890	100	33	33	6	18	33	33	33	6	18	21	1	0	48	54	19	35	40	40	40	7	17	50	35	0	0.000	0.000	0.260	0.369	5.265	0.001	0.000	80	452	100	8	14	Error	0	8	0	14	2679	4317	0.000	2.000	0	0	0
4	18	18	"hsa-miR-4479"	"168755"	7760	12890	100	35	34	5	14	33	33	33	6	18	13	1	0	40	40	7	17	40	40	40	7	17	13	3	0	100000.000	100000.000	0.875	0.770	3.413	-0.160	0.007	80	452	100	2	1	16.610	2	0	1	0	2742	3211	0.167	0.000	0	0	0
4	19	18	""	"168577"	7940	12890	100	35	35	5	14	33	33	33	6	18	15	2	0	45	45	7	15	40	40	40	7	17	31	12	0	0.400	0.400	0.837	0.794	2.986	-0.232	0.024	80	462	100	7	7	-1.322	2	5	2	5	2791	3596	0.333	0.714	0	0	0
4	20	18	"hsa-miR-548ac"	"168827"	8120	12890	100	35	35	5	14	33	33	34	6	17	21	6	0	39	39	7	17	40	40	41	8	19	8	1	0	-2.000	-2.000	0.813	0.794	2.657	-0.049	0.001	80	462	100	1	1	Error	2	-1	2	-1	2817	3139	0.167	-0.250	0	0	0
4	21	18	"hsa-miR-499b-5p"	"168676"	8300	12890	100	37	37	6	16	34	34	34	6	17	20	3	0	45	45	9	20	40	40	41	8	19	31	8	0	0.600	0.600	0.646	0.635	2.555	0.062	0.002	80	452	100	8	8	-0.737	3	5	3	5	2923	3580	0.500	0.500	0	0	0
4	22	18	"hsa-miR-4764-5p"	"168852"	8480	12910	100	34	35	5	14	34	34	35	6	17	8	2	0	238	213	156	73	40	40	41	7	17	75	66	0	0.000	0.006	0.033	0.059	9.125	0.000	0.000	80	478	100	198	174	Error	0	198	1	173	2776	17024	0.000	24.571	0	0	0
4	1	19	"hsa-miR-4753-3p"	"168611"	4700	13090	100	33	33	6	18	33	33	33	7	21	6	1	0	71	67	25	37	38	38	38	8	21	71	58	0	0.000	0.000	0.155	0.195	4.789	-0.023	0.004	80	462	100	33	29	Error	0	33	0	29	2610	5371	0.000	3.625	0	0	0
4	2	19	"hsa-miR-4507"	"168572"	4890	13100	100	32	32	7	21	32	32	32	6	18	16	6	0	77	123	89	72	38	38	38	8	21	62	58	0	0.000	0.000	0.100	0.143	7.982	-0.015	0.020	80	440	100	39	85	Error	0	39	0	85	2594	9858	0.000	10.625	0	0	0
4	3	19	"hsa-miR-548ad-3p"	"168743"	5070	13100	100	34	33	7	21	33	33	33	7	21	15	3	0	40	41	9	21	39	39	39	8	20	23	6	0	1.000	0.000	0.875	0.732	4.119	-0.321	0.025	80	446	100	2	2	0.000	1	1	0	2	2671	3278	0.000	0.250	0	0	0
4	4	19	""	"168647"	5250	13100	100	32	32	7	21	33	33	33	6	18	17	5	0	347	652	633	97	39	39	39	8	20	63	58	0	-0.003	-0.002	0.010	0.040	23.913	-0.001	0.002	80	428	100	307	612	Error	-1	308	-1	613	2579	52190	-0.167	76.625	0	0	0
4	5	19	"hsa-miR-875-3p"	"168812"	5420	13080	100	33	34	7	20	33	33	33	6	18	17	2	0	43	43	9	20	39	39	39	8	20	30	10	0	0.000	0.250	0.400	0.491	2.552	-0.287	0.031	80	431	100	4	5	Error	0	4	1	4	2684	3458	0.167	0.500	0	0	0
4	6	19	"hsa-miR-4520-3p"	"169186"	5600	13080	100	32	32	7	21	33	33	33	6	18	11	3	0	39	40	8	20	39	39	39	8	20	15	3	0	100000.000	-1.000	0.667	0.850	3.906	-0.421	0.039	80	460	100	-1	0	16.610	-1	0	-1	1	2570	3183	-0.167	0.125	0	0	0
4	7	19	"hsa-miR-5009-3p"	"169118"	5800	13080	100	32	32	6	18	33	33	33	6	18	13	2	0	49	49	13	26	39	39	39	8	20	51	28	0	-0.100	-0.100	0.500	0.363	3.372	-0.122	0.018	80	448	100	9	9	Error	-1	10	-1	10	2573	3941	-0.167	1.250	0	0	0
4	8	19	"hsa-miR-4468"	"169320"	5970	13080	100	33	33	6	18	33	33	33	6	18	10	2	0	114	169	132	78	38	38	39	8	20	66	58	0	0.000	0.000	0.024	0.063	7.233	-0.005	0.006	80	438	100	76	131	Error	0	76	0	131	2624	13483	0.000	16.250	0	0	0
4	9	19	"hsa-miR-4691-3p"	"169321"	6150	13080	100	33	33	6	18	33	33	33	6	18	16	0	0	46	45	9	20	40	40	40	8	20	31	7	0	0.000	0.000	0.725	0.839	3.158	-0.221	0.024	80	450	100	6	5	Error	0	6	0	5	2665	3584	0.000	0.625	0	0	0
4	10	19	"hsa-miR-4695-3p"	"169070"	6330	13090	100	33	33	6	18	33	33	33	6	18	15	5	0	3950	2640	1817	68	39	39	39	8	20	86	82	0	0.000	0.000	0.003	0.007	14.652	0.000	0.000	80	432	100	3911	2601	Error	0	3911	0	2601	2652	211168	0.000	325.125	0	0	0
4	11	19	"hsa-miR-4755-5p"	"169113"	6510	13090	100	31	32	6	18	33	33	33	6	18	10	1	0	79	75	25	33	39	39	39	7	17	82	75	0	-0.050	-0.028	0.100	0.119	3.218	-0.004	0.000	80	432	100	38	35	Error	-2	40	-1	36	2583	5994	-0.167	5.143	0	0	0
4	12	19	"hsa-miR-4728-3p"	"169182"	6690	13090	100	33	33	7	21	33	33	33	6	18	17	3	0	572	441	267	60	39	39	39	7	17	88	82	0	0.000	0.000	0.016	0.023	7.470	0.001	0.002	80	385	100	533	402	Error	0	533	0	402	2632	35317	0.000	57.429	0	0	0
4	13	19	"hsa-miR-4745-3p"	"169036"	6820	13050	100	33	34	6	17	33	33	33	6	18	15	5	0	38	39	8	20	39	39	39	7	17	17	5	0	0.000	100000.000	0.618	0.691	3.384	-0.313	0.020	80	399	100	-1	1	Error	0	-1	1	0	2687	3156	0.167	0.000	0	0	0
4	14	19	"hsa-miR-4747-3p"	"169230"	7040	13070	100	33	33	6	18	33	33	33	6	18	12	1	0	47	47	10	21	39	39	39	7	17	53	21	0	0.000	0.000	0.387	0.366	3.405	-0.148	0.015	80	482	100	8	8	Error	0	8	0	8	2636	3753	0.000	1.143	0	0	0
4	15	19	"hsa-miR-4755-3p"	"169157"	7220	13080	100	34	34	5	14	33	33	34	6	17	16	0	0	44	46	10	21	39	39	39	7	17	38	25	0	0.200	0.143	0.500	0.512	3.339	-0.074	0.004	80	442	100	6	8	-2.322	1	5	1	7	2686	3646	0.000	1.000	0	0	0
4	16	19	"hsa-miR-5707"	"169000"	7400	13080	100	33	33	6	18	33	33	33	6	18	12	5	0	40	41	9	21	40	40	40	7	17	18	8	0	0.000	0.000	0.613	0.697	2.821	-0.154	0.005	80	442	100	0	1	Error	0	0	0	1	2678	3265	0.000	0.143	0	0	0
4	17	19	"hsa-miR-3136-3p"	"169319"	7590	13080	100	33	33	6	18	33	33	34	6	17	16	3	0	362	282	194	68	39	39	40	7	17	72	71	0	0.000	0.000	0.030	0.050	9.021	-0.005	0.014	80	452	100	323	243	Error	0	323	0	243	2634	22590	-0.167	34.571	0	0	0
4	18	19	"hsa-miR-4524a-3p"	"168996"	7770	13080	100	32	33	5	15	34	34	34	6	17	12	0	0	43	44	9	20	39	39	40	7	17	33	10	0	-0.500	-0.200	0.750	0.725	3.040	-0.233	0.029	80	452	100	2	4	Error	-2	4	-1	5	2646	3542	-0.167	0.571	0	0	0
4	19	19	"hsa-miR-4778-3p"	"169064"	7960	13090	100	33	34	6	17	34	34	34	6	17	13	3	0	53	56	17	30	40	40	40	8	20	53	43	0	-0.077	0.000	0.381	0.414	3.463	-0.006	0.000	80	451	100	12	16	Error	-1	13	0	16	2702	4459	0.000	2.000	0	0	0
4	20	19	"hsa-miR-4727-3p"	"169112"	8140	13090	100	34	34	6	17	35	35	35	6	17	12	1	0	45	46	9	19	40	40	41	7	17	41	17	0	-0.200	-0.167	0.833	0.966	4.341	-0.126	0.003	80	441	100	4	5	Error	-1	5	-1	6	2712	3664	-0.167	0.714	0	0	0
4	21	19	"hsa-miR-5684"	"169169"	8320	13090	100	33	33	6	18	35	35	35	5	14	12	1	0	2457	1744	1405	80	40	40	40	7	17	81	73	0	-0.001	-0.001	0.019	0.033	23.743	0.000	0.000	80	428	100	2415	1702	Error	-2	2417	-2	1704	2677	139496	-0.400	243.429	0	0	0
4	22	19	"hsa-miR-4523"	"168987"	8490	13080	100	33	34	5	14	34	34	35	6	17	6	1	0	42	43	8	18	41	41	41	8	19	17	6	0	-1.000	0.000	0.667	0.651	3.189	-0.031	0.000	80	440	100	0	2	Error	-1	1	0	2	2682	3428	-0.167	0.250	0	0	0
4	1	20	"Hy3"	"13138"	4710	13260	100	33	32	6	18	33	33	33	6	18	12	3	0	62	145	154	106	39	39	39	8	20	58	52	0	0.000	-0.009	0.095	0.131	9.991	0.002	0.001	80	484	100	23	105	Error	0	23	-1	106	2599	11606	-0.167	13.250	0	0	0
4	2	20	"hsa-miR-3974"	"169365"	4890	13270	100	33	33	7	21	33	33	32	6	18	17	2	0	43	43	9	20	38	38	39	8	20	33	10	0	0.000	0.000	0.714	0.946	3.525	-0.317	0.046	80	452	100	5	5	Error	0	5	0	5	2640	3474	0.167	0.500	0	0	0
4	3	20	"hsa-miR-4633-3p"	"169160"	5070	13270	100	32	33	6	18	32	32	32	6	18	18	3	0	41	40	8	20	38	38	39	8	20	20	3	0	0.000	0.500	0.556	0.669	3.003	-0.512	0.100	80	452	100	3	3	Error	0	3	1	2	2646	3184	0.167	0.125	0	0	0
4	4	20	"hsa-miR-5092"	"168992"	5250	13270	100	33	33	6	18	33	33	33	7	21	8	1	0	39	39	8	20	38	38	39	8	20	15	3	0	0.000	0.000	0.688	0.756	2.670	-0.444	0.058	80	452	100	1	1	Error	0	1	0	1	2635	3157	0.000	0.000	0	0	0
4	5	20	""	"168654"	5430	13270	100	32	33	6	18	33	33	33	6	18	17	5	0	45	44	10	22	39	39	39	8	20	35	7	0	-0.167	0.000	0.938	0.854	3.067	-0.250	0.035	80	474	100	5	5	Error	-1	6	0	5	2645	3499	0.000	0.625	0	0	0
4	6	20	""	"168713"	5610	13270	100	32	32	6	18	33	33	33	6	18	13	3	0	49	54	17	31	39	39	39	8	20	52	33	0	-0.100	-0.067	0.417	0.368	4.316	-0.079	0.014	80	474	100	9	14	Error	-1	10	-1	15	2593	4286	-0.167	1.875	0	0	0
4	7	20	""	"168957"	5790	13270	100	34	34	6	17	33	33	33	6	18	20	3	0	40	41	9	21	38	38	39	7	17	26	12	0	0.500	0.333	1.000	1.024	3.427	-0.432	0.091	80	474	100	3	4	-1.000	1	2	1	3	2708	3255	0.167	0.286	0	0	0
4	8	20	""	"168706"	5970	13280	100	33	33	6	18	33	33	34	6	17	13	3	0	70	82	48	58	38	38	39	8	20	58	56	0	0.000	0.000	0.100	0.143	4.580	0.000	0.000	80	482	100	32	44	Error	0	32	0	44	2646	6597	-0.167	5.375	0	0	0
4	9	20	""	"168761"	6150	13280	100	32	33	6	18	33	33	33	6	18	11	1	0	45	46	10	21	39	39	39	7	17	36	23	0	-0.167	0.000	0.641	0.620	2.806	-0.167	0.017	80	482	100	5	7	Error	-1	6	0	7	2629	3658	0.000	1.000	0	0	0
4	10	20	""	"168842"	6330	13270	100	33	33	6	18	32	32	33	6	18	18	3	0	221	238	184	77	39	39	39	7	17	73	67	0	0.005	0.005	0.019	0.055	12.064	0.000	0.000	80	452	100	183	200	-7.508	1	182	1	199	2629	19011	0.000	28.429	0	0	0
4	11	20	""	"169268"	6500	13270	100	33	33	6	18	33	33	33	6	18	15	2	0	76	162	139	85	39	39	39	8	20	60	53	0	0.000	0.000	0.030	0.074	10.030	-0.001	0.000	80	462	100	37	123	Error	0	37	0	123	2613	12937	0.000	15.375	0	0	0
4	12	20	"Empty"	"0"	6690	13270	100	33	33	6	18	33	33	33	6	18	12	2	0	38	39	8	20	39	39	39	8	20	12	3	0	0.000	0.000	0.917	0.793	3.298	-0.206	0.024	80	474	100	-1	0	Error	0	-1	0	0	2612	3108	0.000	0.000	0	0	0
4	13	20	""	"168936"	6870	13280	100	33	33	6	18	33	33	33	6	18	17	2	0	307	257	126	49	39	39	39	8	20	86	82	0	0.000	0.000	0.022	0.029	4.176	-0.001	0.000	80	484	100	268	218	Error	0	268	0	218	2668	20521	0.000	27.250	0	0	0
4	14	20	"Empty"	"0"	7040	13270	100	33	33	6	18	34	34	34	6	17	5	0	0	39	39	7	17	39	39	39	7	17	11	3	0	100000.000	100000.000	1.000	1.012	3.050	-0.281	0.027	80	470	100	-1	-1	16.610	-1	0	-1	0	2604	3133	-0.167	0.000	0	0	0
4	15	20	"Empty"	"0"	7220	13260	100	33	33	6	18	33	33	33	6	18	17	2	0	40	39	7	17	39	39	39	7	17	11	2	0	0.000	0.000	0.929	0.871	2.855	-0.386	0.034	80	464	100	1	0	Error	0	1	0	0	2677	3134	0.000	0.000	0	0	0
4	16	20	"Empty"	"0"	7400	13260	100	34	34	5	14	33	33	33	6	18	17	0	0	40	41	7	17	39	39	39	7	17	20	7	0	1.000	0.500	0.730	0.927	3.356	-0.256	0.006	80	464	100	2	3	0.000	1	1	1	2	2727	3271	0.167	0.286	0	0	0
4	17	20	"Empty"	"0"	7580	13260	100	33	33	5	15	33	33	33	6	18	11	0	0	40	40	7	17	40	40	40	8	20	6	1	0	0.000	0.000	0.833	0.799	2.582	-0.259	0.022	80	464	100	0	0	Error	0	0	0	0	2667	3166	0.000	0.000	0	0	0
4	18	20	"Empty"	"0"	7760	13260	100	33	34	6	17	34	34	34	6	17	18	1	0	39	39	7	17	40	40	40	7	17	15	2	0	1.000	0.000	0.944	0.884	2.961	-0.332	0.019	80	464	100	-2	-1	0.000	-1	-1	0	-1	2688	3143	0.000	-0.143	0	0	0
4	19	20	"Empty"	"0"	7940	13260	100	33	34	5	14	34	34	34	6	17	8	1	0	40	40	7	17	40	40	40	7	17	15	3	0	100000.000	0.000	0.817	0.698	2.886	-0.046	0.001	80	453	100	-1	0	16.610	-1	0	0	0	2688	3199	0.000	0.000	0	0	0
4	20	20	"Empty"	"0"	8120	13260	100	33	34	5	14	34	34	34	6	17	6	1	0	40	40	7	17	40	40	40	7	17	13	2	0	100000.000	0.000	0.592	0.668	2.658	0.160	0.006	80	463	100	-1	0	16.610	-1	0	0	0	2680	3191	0.000	0.000	0	0	0
4	21	20	"Hy3"	"13138"	8310	13260	100	36	36	5	13	34	34	34	6	17	15	2	0	227	423	413	97	41	41	41	7	17	70	61	0	0.011	0.005	0.018	0.036	9.987	0.002	0.006	80	462	100	188	384	-6.539	2	186	2	382	2848	33811	0.333	54.571	0	0	0
4	22	20	"Hy3"	"13138"	8490	13260	100	35	35	6	17	35	35	35	6	17	6	3	0	242	394	401	101	42	42	42	7	16	65	60	0	0.000	0.000	0.048	0.071	15.597	0.001	0.002	80	496	100	200	352	Error	0	200	0	352	2764	31499	0.000	50.286	0	0	0
5	1	1	"Hy3"	"13138"	9180	9640	100	36	37	5	13	34	34	34	6	17	25	2	0	129	398	464	116	43	43	44	8	18	62	55	0	0.023	0.008	0.022	0.050	13.004	0.001	0.001	80	506	100	88	358	-5.426	2	86	3	355	2925	31834	0.500	44.250	0	0	0
5	2	1	""	"46839"	9360	9630	100	35	36	6	16	35	35	35	6	17	17	1	0	45	45	8	17	43	43	44	8	18	16	6	0	0.000	0.500	0.900	0.964	3.273	0.081	0.001	80	483	100	2	3	Error	0	2	1	2	2855	3638	0.167	0.125	0	0	0
5	3	1	""	"28769"	9540	9630	100	34	35	6	17	35	35	35	5	14	16	8	0	46	46	9	19	43	43	44	8	18	25	6	0	-0.333	0.000	1.100	1.023	3.539	-0.080	0.003	80	462	100	2	3	Error	-1	3	0	3	2790	3699	0.000	0.250	0	0	0
5	4	1	""	"42664"	9710	9640	100	34	35	5	14	35	35	36	5	13	12	1	0	49	51	12	23	44	44	44	8	18	46	20	0	-0.200	0.000	0.429	0.451	2.935	-0.064	0.006	80	440	100	4	7	Error	-1	5	0	7	2809	4071	-0.200	0.875	0	0	0
5	5	1	"hsa-miR-1289"	"46340"	9890	9640	100	36	37	6	16	35	35	35	6	17	16	5	0	43	43	7	16	44	44	45	7	15	11	1	0	-1.000	-2.000	0.558	0.621	2.845	0.011	0.000	80	462	100	0	1	Error	1	-1	2	-1	2969	3472	0.333	-0.286	0	0	0
5	6	1	"hsa-miR-1271-5p"	"46627"	10080	9650	100	37	37	6	16	35	35	36	5	13	28	8	0	53	54	13	24	43	43	44	7	15	52	38	0	0.200	0.182	0.542	0.411	3.006	-0.003	0.000	80	472	100	12	13	-2.322	2	10	2	11	2938	4345	0.200	1.429	0	0	0
5	7	1	"hsa-miR-636"	"42750"	10270	9640	100	34	34	5	14	35	35	35	5	14	13	2	0	173	142	67	47	44	44	44	8	18	78	72	0	-0.008	-0.010	0.038	0.064	5.010	-0.002	0.001	80	474	100	128	97	Error	-1	129	-1	98	2724	11385	-0.200	12.250	0	0	0
5	8	1	"hsa-miR-92b-5p"	"42717"	10450	9640	100	34	35	5	14	35	35	36	6	16	10	1	0	72	69	22	31	44	44	45	8	17	70	63	0	-0.036	0.000	0.125	0.159	4.475	-0.024	0.004	80	474	100	27	25	Error	-1	28	0	25	2773	5539	-0.167	3.000	0	0	0
5	9	1	"hsa-miR-302c-5p"	"11045"	10630	9640	100	37	37	6	16	35	35	35	6	17	23	3	0	1552	1162	685	58	44	44	44	8	18	90	85	0	0.001	0.002	0.005	0.011	9.789	0.001	0.014	80	474	100	1510	1120	-9.558	2	1508	2	1118	2985	92976	0.333	139.750	0	0	0
5	10	1	""	"11274"	10810	9640	100	38	37	6	16	36	36	36	5	13	21	8	0	46	45	8	17	43	43	44	8	18	23	2	0	0.667	0.500	0.675	0.754	2.831	0.003	0.000	80	464	100	5	3	-0.585	2	3	1	2	2958	3620	0.200	0.125	0	0	0
5	11	1	"hsa-miR-20b-5p"	"42640"	10990	9640	100	36	36	6	16	36	36	36	6	16	12	3	0	419	386	318	82	44	44	44	8	18	66	61	0	0.000	0.000	0.030	0.055	12.072	0.001	0.001	80	452	100	375	342	Error	0	375	0	342	2907	30873	0.000	42.750	0	0	0
5	12	1	"ebv-miR-BHRF1-2-5p"	"17562"	11160	9640	100	36	36	5	13	36	36	36	6	16	6	1	0	43	43	8	18	44	44	44	8	18	13	0	0	0.000	0.000	0.500	0.499	3.323	0.045	0.001	80	452	100	-1	-1	Error	0	-1	0	-1	2865	3427	0.000	-0.125	0	0	0
5	13	1	""	"14189"	11340	9640	100	35	35	5	14	36	36	36	6	16	5	0	0	55	56	14	25	43	43	44	7	15	62	41	0	-0.083	-0.077	0.268	0.260	3.402	-0.090	0.016	80	475	100	11	12	Error	-1	12	-1	13	2769	4449	-0.167	1.714	0	0	0
5	14	1	"hsa-miR-132-3p"	"10937"	11530	9620	100	36	36	6	16	36	36	36	5	13	16	6	0	60	59	16	27	44	44	44	8	18	67	47	0	0.000	0.000	0.280	0.280	2.821	-0.008	0.000	80	506	100	16	15	Error	0	16	0	15	2858	4759	0.000	1.875	0	0	0
5	15	1	"hsa-miR-190b"	"32731"	11720	9640	100	37	37	5	13	35	35	35	6	17	22	2	0	75	78	30	38	44	44	44	8	18	70	66	0	0.065	0.059	0.120	0.146	4.277	0.015	0.003	80	465	100	33	36	-3.954	2	31	2	34	2977	6273	0.333	4.250	0	0	0
5	16	1	""	"46239"	11890	9630	100	35	35	6	17	35	35	36	5	13	15	5	0	54	54	9	16	44	44	44	8	18	55	23	0	0.000	0.000	0.375	0.360	3.234	-0.043	0.003	80	451	100	10	10	Error	0	10	0	10	2799	4318	-0.200	1.250	0	0	0
5	17	1	"ebv-miR-BART4-5p"	"17359"	12060	9630	100	37	37	6	16	35	35	36	5	13	33	6	0	48	53	16	30	43	43	44	8	18	42	35	0	0.400	0.200	0.286	0.355	3.246	0.107	0.031	80	462	100	7	12	-1.322	2	5	2	10	2997	4251	0.200	1.125	0	0	0
5	18	1	"hsa-miR-217"	"19016"	12240	9630	100	36	37	6	16	35	35	35	6	17	16	5	0	45	45	8	17	42	42	43	8	18	20	7	0	0.333	0.667	0.633	0.694	2.683	0.040	0.001	80	484	100	4	5	-1.585	1	3	2	3	2942	3586	0.333	0.250	0	0	0
5	19	1	"hsa-miR-1225-3p"	"46684"	12430	9640	100	37	38	6	15	35	35	35	6	17	30	5	0	50	52	12	23	42	42	43	8	18	48	30	0	0.250	0.300	0.606	0.687	3.962	0.008	0.000	80	474	100	10	13	-2.000	2	8	3	10	3006	4158	0.500	1.125	0	0	0
5	20	1	"hsa-miR-1231"	"46531"	12610	9640	100	38	38	5	13	34	34	35	6	17	22	6	0	44	45	8	17	43	43	43	8	18	17	3	0	4.000	2.000	0.804	0.880	3.072	-0.096	0.006	80	474	100	5	6	2.000	4	1	4	2	3036	3569	0.500	0.250	0	0	0
5	21	1	"kshv-miR-K12-11-3p"	"17571"	12800	9640	100	34	34	6	17	35	35	35	6	17	10	2	0	54	57	15	26	41	41	42	9	21	60	40	0	-0.077	-0.062	0.333	0.326	3.035	-0.048	0.006	80	474	100	12	15	Error	-1	13	-1	16	2691	4551	-0.167	1.667	0	0	0
5	22	1	"Hy3"	"13138"	12970	9640	100	35	36	6	16	34	34	34	6	17	23	5	0	227	399	440	110	42	42	43	8	18	68	60	0	0.005	0.006	0.045	0.066	15.621	0.001	0.001	80	484	100	186	359	-7.531	1	185	2	357	2856	31919	0.333	44.500	0	0	0
5	1	2	""	"11268"	9180	9830	100	35	35	4	11	34	34	34	5	14	16	2	0	216	192	120	62	42	42	43	7	16	75	68	0	0.006	0.007	0.033	0.059	6.794	0.002	0.001	80	462	100	175	151	-7.443	1	174	1	150	2790	15392	0.200	21.286	0	0	0
5	2	2	"spike_control_v2_40"	"29001"	9350	9830	100	35	35	5	14	35	35	35	5	14	17	5	0	536	405	291	71	43	43	43	8	18	75	71	0	0.000	0.000	0.019	0.025	8.124	-0.002	0.004	80	449	100	493	362	Error	0	493	0	362	2838	32427	0.000	45.250	0	0	0
5	3	2	""	"17691"	9530	9820	100	34	34	6	17	36	36	36	5	13	11	1	0	49	49	9	18	43	43	44	8	18	33	13	0	-0.333	-0.333	0.726	0.784	3.492	0.028	0.001	80	460	100	4	4	Error	-2	6	-2	6	2708	3931	-0.400	0.625	0	0	0
5	4	2	"hsa-miR-623"	"46556"	9710	9810	100	35	35	5	14	36	36	36	5	13	10	2	0	45	46	9	19	44	44	44	8	18	23	8	0	-1.000	-0.500	0.667	0.732	2.811	0.055	0.002	80	446	100	0	1	Error	-1	1	-1	2	2829	3702	-0.200	0.250	0	0	0
5	5	2	"hsa-miR-302d-3p"	"27838"	9890	9810	100	37	37	5	13	35	35	35	6	17	22	2	0	46	46	10	21	44	44	44	7	15	26	11	0	1.000	1.000	0.619	0.527	2.721	0.046	0.001	80	446	100	4	4	0.000	2	2	2	2	2962	3683	0.333	0.286	0	0	0
5	6	2	"hsa-miR-631"	"42700"	10070	9820	100	37	37	5	13	36	36	36	6	16	13	3	0	497	450	384	85	44	44	44	7	15	68	66	0	0.002	0.002	0.016	0.033	8.846	0.002	0.004	80	448	100	454	407	-8.823	1	453	1	406	2960	35996	0.167	58.000	0	0	0
5	7	2	""	"46879"	10260	9820	100	37	37	6	16	35	35	36	5	13	21	7	0	107	100	56	56	43	43	43	7	16	62	57	0	0.031	0.035	0.155	0.239	6.077	0.004	0.001	80	461	100	66	59	-5.000	2	64	2	57	2956	7962	0.200	8.143	0	0	0
5	8	2	"hcmv-miR-UL112-3p"	"17508"	10440	9830	100	35	36	6	16	36	36	36	6	16	12	1	0	66	75	33	44	44	44	44	8	18	60	53	0	-0.045	0.000	0.202	0.296	4.364	-0.029	0.011	80	452	100	21	31	Error	-1	22	0	31	2848	5999	0.000	3.875	0	0	0
5	9	2	"hsa-let-7g-3p"	"42778"	10620	9830	100	35	36	6	16	36	36	36	6	16	12	2	0	59	63	22	34	44	44	44	8	18	65	47	0	-0.067	0.000	0.333	0.258	3.391	0.023	0.003	80	420	100	14	19	Error	-1	15	0	19	2855	5061	0.000	2.375	0	0	0
5	10	2	""	"42536"	10790	9820	100	35	35	5	14	36	36	36	6	16	7	1	0	46	45	8	17	44	44	44	8	18	12	3	0	-0.500	-1.000	0.917	0.671	3.051	-0.088	0.005	80	438	100	1	0	Error	-1	2	-1	1	2816	3591	-0.167	0.125	0	0	0
5	11	2	""	"46835"	10970	9820	100	35	36	5	13	36	36	36	6	16	11	2	0	46	47	10	21	43	43	44	8	18	26	11	0	-0.333	0.000	0.789	0.873	2.614	-0.058	0.003	80	460	100	2	4	Error	-1	3	0	4	2879	3743	0.000	0.375	0	0	0
5	12	2	"hsa-miR-151a-3p"	"17463"	11160	9820	100	35	35	6	17	36	36	36	6	16	12	1	0	326	256	162	63	44	44	45	8	17	73	72	0	-0.004	-0.005	0.021	0.047	7.921	0.002	0.001	80	449	100	281	211	Error	-1	282	-1	212	2794	20459	-0.167	26.375	0	0	0
5	13	2	"hsa-miR-1297"	"46944"	11330	9820	100	37	37	6	16	36	36	36	5	13	20	3	0	299	252	188	74	43	43	44	9	20	68	61	0	0.004	0.005	0.021	0.034	7.152	0.010	0.068	80	439	100	257	210	-8.000	1	256	1	209	2933	20131	0.200	23.111	0	0	0
5	14	2	"hsa-miR-1205"	"46860"	11510	9820	100	35	36	5	13	36	36	36	5	13	11	1	0	50	50	10	20	43	43	44	8	18	43	18	0	-0.143	0.000	0.372	0.454	3.593	0.003	0.000	80	462	100	6	7	Error	-1	7	0	7	2842	4006	0.000	0.750	0	0	0
5	15	2	""	"42862"	11690	9820	100	35	36	6	16	36	36	36	5	13	16	5	0	48	49	9	18	43	43	44	8	18	40	15	0	-0.200	0.000	0.775	0.735	2.544	0.027	0.001	80	444	100	4	6	Error	-1	5	0	6	2860	3885	0.000	0.625	0	0	0
5	16	2	""	"42822"	11870	9820	100	37	37	6	16	36	36	36	5	13	17	5	0	47	48	10	20	44	44	44	8	18	32	7	0	0.333	0.250	0.658	0.670	3.711	0.093	0.007	80	463	100	4	5	-1.585	1	3	1	4	2950	3807	0.200	0.500	0	0	0
5	17	2	"hsa-miR-1294"	"46661"	12060	9820	100	35	36	6	16	35	35	35	6	17	16	1	0	64	69	26	37	43	43	44	8	18	61	56	0	0.000	0.038	0.326	0.308	5.022	-0.035	0.012	80	459	100	21	27	Error	0	21	1	26	2862	5512	0.167	3.125	0	0	0
5	18	2	"hsa-miR-302a-5p"	"42541"	12230	9820	100	36	35	7	20	36	36	36	5	13	16	5	0	46	46	7	15	43	43	43	8	18	22	2	0	0.000	-0.333	0.900	0.907	3.072	-0.048	0.001	80	440	100	3	2	Error	0	3	-1	3	2834	3644	-0.200	0.375	0	0	0
5	19	2	""	"17749"	12410	9820	100	35	34	6	17	36	36	36	5	13	10	2	0	6288	6715	6481	96	42	42	42	7	16	82	71	0	0.000	0.000	0.001	0.003	21.960	0.000	0.010	80	442	100	6245	6671	Error	-1	6246	-2	6673	2723	537193	-0.400	953.286	0	0	0
5	20	2	""	"46787"	12590	9820	100	34	34	5	14	36	36	36	5	13	6	1	0	46	45	7	15	43	43	42	8	19	16	3	0	-0.667	-1.000	0.775	0.742	2.690	0.003	0.000	80	442	100	1	0	Error	-2	3	-2	2	2716	3600	-0.400	0.375	0	0	0
5	21	2	""	"27540"	12770	9830	100	35	35	6	17	34	34	35	5	14	20	3	0	60	229	230	100	41	41	42	8	19	53	50	0	0.053	0.005	0.156	0.109	11.359	-0.001	0.000	80	444	100	20	189	-4.248	1	19	1	188	2796	18330	0.000	23.375	0	0	0
5	22	2	"hsa-miR-325"	"11058"	12950	9820	100	36	35	6	17	35	35	35	5	14	16	2	0	49	54	17	31	41	41	41	8	19	48	33	0	0.125	0.000	0.550	0.450	4.372	-0.020	0.001	80	483	100	9	13	-3.000	1	8	0	13	2824	4338	0.000	1.625	0	0	0
5	1	3	""	"46422"	9160	10010	100	33	34	6	17	35	35	35	5	14	16	2	0	45	48	12	25	42	42	43	8	18	35	20	0	-0.667	-0.167	0.690	0.637	3.427	-0.018	0.000	80	484	100	1	5	Error	-2	3	-1	6	2718	3803	-0.200	0.625	0	0	0
5	2	3	"hsa-miR-23a-3p"	"42744"	9350	10020	100	35	35	6	17	35	35	35	5	14	18	1	0	10097	6721	5565	82	42	42	43	8	18	83	75	0	0.000	0.000	0.001	0.008	39.463	0.000	0.003	80	462	100	10055	6679	Error	0	10055	0	6679	2819	537683	0.000	834.750	0	0	0
5	3	3	"spike_control_v2_37"	"28684"	9530	10020	100	35	34	6	17	36	36	36	5	13	10	1	0	429	558	509	91	42	42	43	8	18	71	67	0	-0.003	-0.004	0.007	0.032	20.273	0.001	0.001	80	460	100	386	514	Error	-1	387	-2	516	2749	44661	-0.400	64.375	0	0	0
5	4	3	""	"33163"	9710	10020	100	34	35	7	20	36	36	36	5	13	25	2	0	48	48	9	18	43	43	44	8	18	35	16	0	-0.400	-0.200	1.111	0.908	2.457	-0.100	0.007	80	478	100	3	4	Error	-2	5	-1	5	2826	3854	-0.200	0.500	0	0	0
5	5	3	"hsa-miR-539-5p"	"14271"	9900	10020	100	35	36	6	16	35	35	35	6	17	18	2	0	56	58	17	29	44	44	44	8	18	56	46	0	0.000	0.071	0.267	0.274	3.302	-0.035	0.003	80	466	100	12	15	Error	0	12	1	14	2879	4652	0.167	1.750	0	0	0
5	6	3	"hsa-miR-96-3p"	"42971"	10070	10020	100	36	36	6	16	36	36	36	6	16	15	1	0	45	46	9	19	44	44	44	8	18	22	7	0	0.000	0.000	0.667	0.820	3.445	-0.117	0.004	80	448	100	1	2	Error	0	1	0	2	2856	3673	0.000	0.250	0	0	0
5	7	3	"hsa-miR-204-3p"	"42502"	10250	10020	100	35	35	5	14	36	36	36	6	16	6	0	0	230	605	605	100	43	43	44	8	18	63	62	0	-0.005	-0.002	0.006	0.020	12.401	-0.001	0.001	80	461	100	186	561	Error	-1	187	-1	562	2827	48400	-0.167	70.125	0	0	0
5	8	3	"hsa-miR-340-5p"	"29872"	10440	10020	100	34	34	6	17	36	36	36	6	16	7	1	0	383	287	176	61	43	43	44	8	18	75	73	0	-0.006	-0.008	0.019	0.041	8.517	-0.004	0.007	80	415	100	338	242	Error	-2	340	-2	244	2757	22954	-0.333	30.375	0	0	0
5	9	3	"hsa-miR-526b-5p"	"46744"	10590	10000	100	37	37	5	13	36	36	36	6	16	13	1	0	48	49	10	20	43	43	44	8	18	38	15	0	0.200	0.167	0.500	0.532	2.892	0.013	0.000	80	434	100	6	7	-2.322	1	5	1	6	2949	3928	0.167	0.625	0	0	0
5	10	3	""	"17540"	10790	10020	100	37	37	6	16	36	36	36	6	16	13	5	0	51	52	13	25	43	43	44	8	18	48	27	0	0.125	0.111	0.429	0.421	3.447	0.104	0.010	80	480	100	9	10	-3.000	1	8	1	9	2981	4154	0.167	1.000	0	0	0
5	11	3	"hsa-miR-34c-5p"	"11074"	10970	10020	100	37	37	6	16	36	36	36	6	16	22	3	0	165	150	99	66	43	43	43	7	16	68	62	0	0.008	0.009	0.058	0.132	9.225	-0.002	0.000	80	460	100	123	108	-6.931	1	122	1	107	2974	12013	0.167	15.286	0	0	0
5	12	3	"hsa-miR-1293"	"46416"	11150	10020	100	34	35	6	17	36	36	36	5	13	17	3	0	57	71	34	47	44	44	44	7	15	55	48	0	-0.154	-0.037	0.333	0.282	5.793	-0.035	0.015	80	471	100	11	26	Error	-2	13	-1	27	2810	5706	-0.200	3.857	0	0	0
5	13	3	"hsa-miR-513b-5p"	"46789"	11340	10020	100	34	35	6	17	36	36	36	5	13	18	2	0	92	104	63	60	44	44	45	9	20	60	58	0	-0.042	-0.017	0.169	0.200	4.320	-0.004	0.001	80	449	100	46	59	Error	-2	48	-1	60	2821	8318	-0.200	6.556	0	0	0
5	14	3	""	"4390"	11520	10010	100	36	36	6	16	36	36	36	6	16	16	1	0	47	48	10	20	44	44	44	8	18	32	7	0	0.000	0.000	0.697	0.653	2.924	0.021	0.000	80	452	100	3	4	Error	0	3	0	4	2849	3866	0.000	0.500	0	0	0
5	15	3	""	"42787"	11700	10010	100	35	35	5	14	36	36	36	6	16	3	1	0	59	58	14	24	43	43	44	8	18	60	47	0	-0.062	-0.067	0.181	0.224	3.120	-0.068	0.012	80	449	100	15	14	Error	-1	16	-1	15	2825	4604	-0.167	1.750	0	0	0
5	16	3	""	"46331"	11870	10010	100	36	35	5	14	36	36	36	6	16	7	1	0	44	45	10	22	43	43	44	8	18	21	6	0	0.000	-0.500	0.633	0.644	3.340	0.097	0.008	80	448	100	1	1	Error	0	1	-1	2	2839	3605	-0.167	0.125	0	0	0
5	17	3	"ebv-miR-BART19-3p"	"42522"	12050	10020	100	36	36	5	13	36	36	36	5	13	17	1	0	1161	1285	1179	91	43	43	44	7	15	73	66	0	0.000	0.000	0.002	0.011	21.426	0.000	0.002	80	461	100	1118	1242	Error	0	1118	0	1242	2878	102814	0.000	177.286	0	0	0
5	18	3	""	"17528"	12230	10010	100	35	35	5	14	37	37	37	5	13	10	1	0	47	48	9	18	43	43	43	8	18	31	8	0	-0.500	-0.400	0.778	0.753	3.147	-0.014	0.000	80	460	100	2	3	Error	-2	4	-2	5	2827	3813	-0.400	0.625	0	0	0
5	19	3	"hsa-miR-518f-5p"	"46622"	12410	10010	100	35	35	6	17	37	37	37	5	13	12	1	0	46	46	9	19	42	42	43	8	18	22	6	0	-0.500	-0.500	1.000	0.833	3.440	-0.040	0.001	80	452	100	2	2	Error	-2	4	-2	4	2810	3711	-0.400	0.375	0	0	0
5	20	3	"hsa-miR-555"	"17612"	12590	10010	100	35	35	6	17	36	36	36	6	16	12	3	0	51	50	10	20	43	43	43	8	18	45	17	0	-0.125	-0.143	0.544	0.563	3.101	-0.038	0.001	80	452	100	7	6	Error	-1	8	-1	7	2820	3984	-0.167	0.875	0	0	0
5	21	3	""	"46616"	12770	10010	100	37	36	5	13	34	34	34	6	17	22	2	0	45	46	9	19	42	42	43	7	16	36	7	0	1.000	0.500	0.500	0.502	2.397	-0.029	0.001	80	462	100	6	6	0.000	3	3	2	4	2915	3662	0.333	0.429	0	0	0
5	22	3	""	"146075"	12960	10020	100	34	34	6	17	35	35	35	6	17	15	3	0	117	100	47	47	41	41	42	7	16	72	67	0	-0.013	-0.017	0.111	0.169	5.009	-0.017	0.009	80	503	100	75	58	Error	-1	76	-1	59	2752	8034	-0.167	8.286	0	0	0
5	1	4	""	"146181"	9160	10200	100	34	35	5	14	34	34	35	6	17	16	3	0	43	43	8	18	41	41	42	8	19	25	5	0	0.000	0.500	0.571	0.681	3.325	-0.073	0.003	80	494	100	2	3	Error	0	2	1	2	2791	3461	0.000	0.125	0	0	0
5	2	4	""	"146145"	9350	10210	100	36	35	5	14	35	35	35	5	14	11	0	0	85	146	111	76	42	42	43	8	18	60	55	0	0.023	0.000	0.119	0.106	8.668	-0.002	0.001	80	462	100	44	104	-5.426	1	43	0	104	2808	11698	0.000	12.875	0	0	0
5	3	4	"spike_control_v2_16"	"24226"	9530	10210	100	36	36	5	13	36	36	36	5	13	13	3	0	115	111	59	53	43	43	43	7	16	70	66	0	0.000	0.000	0.149	0.201	7.373	-0.008	0.004	80	452	100	72	68	Error	0	72	0	68	2907	8848	0.000	9.714	0	0	0
5	4	4	"spike_control_v2_35"	"28568"	9710	10210	100	34	35	6	17	36	36	36	5	13	16	1	0	298	247	167	67	44	44	44	8	18	72	68	0	-0.008	-0.005	0.023	0.066	8.643	-0.002	0.002	80	462	100	252	202	Error	-2	254	-1	203	2787	19786	-0.200	25.375	0	0	0
5	5	4	""	"146150"	9900	10210	100	37	36	5	13	35	35	36	6	16	8	2	0	511	385	231	60	43	43	44	8	18	80	77	0	0.004	0.003	0.012	0.024	8.266	0.000	0.000	80	450	100	470	343	-7.870	2	468	1	342	2881	30771	0.000	42.625	0	0	0
5	6	4	""	"42650"	10070	10210	100	36	36	6	16	35	35	35	6	17	15	5	0	1276	1068	906	84	43	43	44	7	15	75	72	0	0.001	0.001	0.006	0.017	13.526	0.000	0.000	80	440	100	1234	1026	Error	1	1233	1	1025	2888	85473	0.167	146.286	0	0	0
5	7	4	""	"10991"	10250	10200	100	35	35	6	17	37	37	37	6	16	5	1	0	49	51	9	17	43	43	44	8	18	42	12	0	-0.333	-0.250	0.667	0.565	2.984	-0.005	0.000	80	442	100	4	6	Error	-2	6	-2	8	2776	4040	-0.333	0.875	0	0	0
5	8	4	"hsa-miR-3129-5p"	"146005"	10440	10200	100	35	36	6	16	36	36	36	5	13	18	2	0	52	54	12	22	43	43	44	8	18	50	31	0	-0.111	0.000	0.491	0.478	3.040	0.062	0.006	80	471	100	8	11	Error	-1	9	0	11	2860	4347	0.000	1.250	0	0	0
5	9	4	""	"146128"	10630	10210	100	38	37	6	16	36	36	36	5	13	23	2	0	52	55	13	23	43	43	44	8	18	51	31	0	0.222	0.083	0.464	0.440	2.484	-0.007	0.000	80	469	100	11	13	-2.170	2	9	1	12	2970	4391	0.200	1.375	0	0	0
5	10	4	""	"146007"	10800	10210	100	38	37	6	16	36	36	36	6	16	15	2	0	46	47	8	17	43	43	43	8	18	26	6	0	0.667	0.250	0.545	0.660	3.473	0.030	0.000	80	428	100	5	5	-0.585	2	3	1	4	2994	3727	0.167	0.500	0	0	0
5	11	4	"RNU1"	"145659"	10970	10210	100	36	36	6	16	36	36	36	6	16	13	2	0	2452	2339	2129	91	43	43	43	7	16	83	75	0	0.000	0.000	0.003	0.014	23.084	0.000	0.004	80	459	100	2409	2296	Error	0	2409	0	2296	2905	187101	0.000	328.000	0	0	0
5	12	4	"hsa-miRPlus-A1073"	"17858"	11160	10210	100	37	37	6	16	36	36	36	6	16	17	3	0	112	97	43	44	44	44	44	8	18	71	70	0	0.015	0.019	0.080	0.103	5.394	0.020	0.012	80	451	100	69	54	-6.087	1	68	1	53	2948	7796	0.167	6.625	0	0	0
5	13	4	"hsa-miR-3170"	"146085"	11330	10190	100	36	36	5	13	36	36	36	6	16	8	0	0	46	49	12	24	44	44	44	8	18	31	13	0	0.000	0.000	0.500	0.474	4.054	0.021	0.001	80	454	100	2	5	Error	0	2	0	5	2862	3920	0.000	0.625	0	0	0
5	14	4	""	"146188"	11530	10200	100	37	37	5	13	36	36	36	6	16	12	1	0	17402	14357	6153	42	43	43	44	8	18	96	93	0	0.000	0.000	0.000	0.001	13.697	0.000	0.005	80	462	100	17360	14315	Error	1	17359	1	14314	2943	1148569	0.167	1789.125	0	0	0
5	15	4	""	"146170"	11690	10210	100	36	35	6	17	36	36	37	5	13	13	1	0	72	86	44	51	43	43	44	7	15	63	53	0	0.000	-0.023	0.089	0.142	5.225	-0.011	0.003	80	445	100	29	42	Error	0	29	-1	43	2829	6869	-0.400	6.000	0	0	0
5	16	4	""	"146082"	11870	10210	100	37	36	6	16	36	36	36	6	16	17	2	0	123	115	69	60	44	44	44	8	18	62	58	0	0.013	0.000	0.059	0.115	6.278	0.004	0.001	80	469	100	80	71	-6.304	1	79	0	71	2912	9209	0.000	8.875	0	0	0
5	17	4	""	"46435"	12050	10210	100	36	36	5	13	37	37	37	6	16	7	0	0	2620	8167	8880	108	43	43	44	7	15	77	68	0	0.000	0.000	0.154	0.021	43.372	0.000	0.004	80	452	100	2576	8123	Error	-1	2577	-1	8124	2891	653329	-0.167	1160.429	0	0	0
5	18	4	""	"146218"	12230	10210	100	36	36	6	16	37	37	37	6	16	13	2	0	172	144	94	65	43	43	43	8	18	60	58	0	-0.008	-0.010	0.267	0.196	9.183	0.000	0.000	80	431	100	128	100	Error	-1	129	-1	101	2914	11526	-0.167	12.625	0	0	0
5	19	4	"hsa-miR-2116-3p"	"146116"	12410	10200	100	36	36	5	13	37	37	37	5	13	10	1	0	48	49	10	20	42	42	43	8	18	42	16	0	-0.167	-0.143	0.556	0.547	3.090	0.025	0.000	80	474	100	5	6	Error	-1	6	-1	7	2878	3919	-0.200	0.750	0	0	0
5	20	4	"hsa-miR-939-5p"	"145980"	12590	10200	100	36	36	6	16	36	36	36	5	13	18	6	0	48	49	10	20	42	42	43	7	16	47	20	0	0.000	0.000	0.500	0.532	3.283	0.113	0.007	80	488	100	6	7	Error	0	6	0	7	2879	3926	0.000	0.857	0	0	0
5	21	4	"hsa-miR-664a-3p"	"145973"	12790	10210	100	35	35	6	17	34	34	35	6	17	20	5	0	683	517	344	66	43	43	43	7	16	81	76	0	0.002	0.002	0.009	0.019	7.556	0.001	0.001	80	481	100	641	475	-9.322	1	640	1	474	2834	41368	0.000	67.714	0	0	0
5	22	4	"hsa-miR-518d-3p"	"145965"	12970	10210	100	36	35	6	17	35	35	35	6	17	13	1	0	45	46	9	19	42	42	42	7	16	30	10	0	0.333	0.000	0.608	0.739	3.070	-0.204	0.018	80	484	100	4	4	-1.585	1	3	0	4	2831	3640	0.000	0.571	0	0	0
5	1	5	"hsa-miR-384"	"145687"	9160	10390	100	35	35	5	14	35	35	35	6	17	7	2	0	50	49	11	22	41	41	42	8	19	51	17	0	0.000	0.000	0.444	0.388	3.026	-0.026	0.001	80	495	100	9	8	Error	0	9	0	8	2790	3916	0.000	0.875	0	0	0
5	2	5	"hsa-miR-99a-3p"	"145651"	9350	10400	100	35	34	6	17	35	35	35	6	17	8	0	0	77	77	32	41	43	43	43	8	18	66	58	0	0.000	-0.029	0.170	0.198	4.769	-0.006	0.000	80	463	100	34	33	Error	0	34	-1	34	2756	6184	-0.167	4.250	0	0	0
5	3	5	"hsa-miR-139-5p"	"145677"	9530	10400	100	36	36	5	13	36	36	36	5	13	13	2	0	322	255	176	69	43	43	43	8	18	76	71	0	0.000	0.000	0.026	0.036	7.257	0.000	0.000	80	472	100	279	212	Error	0	279	0	212	2851	20388	0.000	26.500	0	0	0
5	4	5	"hsa-let-7d-3p"	"145633"	9720	10400	100	34	35	6	17	36	36	36	6	16	8	3	0	256	202	124	61	43	43	43	8	18	76	70	0	-0.009	-0.006	0.040	0.078	9.733	-0.006	0.008	80	462	100	211	158	Error	-2	213	-1	159	2763	16187	-0.167	19.875	0	0	0
5	5	5	"spike_control_v2_29"	"27968"	9900	10400	100	35	35	6	17	36	36	36	6	16	7	2	0	1221	1005	824	81	44	44	43	8	18	75	72	0	-0.001	-0.001	0.005	0.022	18.544	0.000	0.001	80	452	100	1176	960	Error	-1	1177	-1	961	2825	80405	-0.167	120.250	0	0	0
5	6	5	"hsa-miR-26b-5p"	"146008"	10080	10400	100	36	37	6	16	35	35	35	5	14	22	6	0	2330	1847	1557	84	43	43	44	7	15	75	73	0	0.000	0.001	0.002	0.006	12.334	0.000	0.006	80	452	100	2288	1806	Error	1	2287	2	1804	2936	147764	0.400	257.571	0	0	0
[truncated: 3,018,503 more chars]
