# Supplementary material for: CircRNA_036186 mediates HNSCC progression by regulating 14-3-3ζ
Source: Front Oncol. 2024 Dec 3;14:1498139. doi: 10.3389/fonc.2024.1498139 (PMC11649647; doi:10.3389/fonc.2024.1498139)
Supplement: Supplementary file 1 [file DataSheet1.zip › Supplementary Material/N6.txt]

TYPE	text	text	text	integer	text	float	float	text	integer	text	text	integer	integer	integer	integer	float	float	float	float	float	float	text	text	text	text	text	text	text	text	text	text	text	integer	integer	integer	text	integer	boolean
FEPARAMS	Protocol_Name	Protocol_date	Scan_ScannerName	Scan_NumChannels	Scan_Date	Scan_MicronsPerPixelX	Scan_MicronsPerPixelY	Scan_OriginalGUID	Scan_NumScanPass	Grid_Name	Grid_Date	Grid_NumSubGridRows	Grid_NumSubGridCols	Grid_NumRows	Grid_NumCols	Grid_RowSpacing	Grid_ColSpacing	Grid_OffsetX	Grid_OffsetY	Grid_NomSpotWidth	Grid_NomSpotHeight	Grid_GenomicBuild	FeatureExtractor_Barcode	FeatureExtractor_Sample	FeatureExtractor_ScanFileName	FeatureExtractor_ArrayName	FeatureExtractor_ScanFileGUID	FeatureExtractor_DesignFileName	FeatureExtractor_ExtractionTime	FeatureExtractor_UserName	FeatureExtractor_ComputerName	FeatureExtractor_Version	FeatureExtractor_IsXDRExtraction	FeatureExtractor_ColorMode	FeatureExtractor_QCReportType	DyeNorm_NormFilename	DyeNorm_NormNumProbes	Grid_IsGridFile
DATA	GE1_1100_Jul11 (Read Only)	1-Jul-2011 22:30	Agilent Technologies Scanner G2505C US10450393	1	07-08-2016 12:56:29	5	5	7549240d-7863-4269-8099-c55caf7f7de5	1	074301_D_F_20150519	19-May-2015 00:00	1	1	192	82	73.3235	63.5	0	36.6617	65	65	hg19:GRCh37:Feb2009	1_1		F:\2016.07.08 Human circ 1-color 8x15k(liufaxian,jiangguangjian,wangshouyu,zhuangchengle)\\US10450393_S01.tif	US10450393_S01	4a27a85a-a1ec-453d-82ee-29c43613b629	074301_D_F_20150519.xml	08-Jul-2016 13:31:25	admin	HP4400-CDFC11DC	11.0.1.1	0	0	0		0	0
*
TYPE	float	float	float	integer	integer	float	float	float	integer	float	float	float	integer	float	float	integer	integer	integer	integer	integer	float	float	float	integer	float	float	float	float	float	integer	integer	float	float	float	float	float	integer	float	float	float	float	integer	float	float	float	float	float	integer	float	float	float	float	float	float	float	integer	float	integer	float	float	float	float	integer	float	float	float	float	text	float	float	float	float	float	float	float	float	float	float	float	float	float	float	float	float	float	float	float	float	float	integer	integer	integer	integer	float	integer	text	integer	text	float	float	float	integer	boolean	float	float	boolean	float	boolean	float	boolean	float	boolean	float	boolean	float	boolean	float	boolean	float	boolean	float	boolean	float	boolean	float	boolean
STATS	gDarkOffsetAverage	gDarkOffsetMedian	gDarkOffsetStdDev	gDarkOffsetNumPts	gSaturationValue	gAvgSig2BkgeQC	gAvgSig2BkgNegCtrl	gRatioSig2BkgeQC_NegCtrl	gNumSatFeat	gLocalBGInlierNetAve	gLocalBGInlierAve	gLocalBGInlierSDev	gLocalBGInlierNum	gGlobalBGInlierAve	gGlobalBGInlierSDev	gGlobalBGInlierNum	gNumFeatureNonUnifOL	gNumPopnOL	gNumNonUnifBGOL	gNumPopnBGOL	gOffsetUsed	gGlobalFeatInlierAve	gGlobalFeatInlierSDev	gGlobalFeatInlierNum	AnyColorPrcntFeatNonUnifOL	AnyColorPrcntBGNonUnifOL	AnyColorPrcntFeatPopnOL	AnyColorPrcntBGPopnOL	TotalPrcntFeatOL	gNumNegBGSubFeat	gNonCtrlNumNegFeatBGSubSig	gSpatialDetrendRMSFit	gSpatialDetrendRMSFilteredMinusFit	gSpatialDetrendSurfaceArea	gSpatialDetrendVolume	gSpatialDetrendAveFit	gNonCtrlNumSatFeat	gNonCtrl99PrcntNetSig	gNonCtrl50PrcntNetSig	gNonCtrl1PrcntNetSig	gNonCtrlMedPrcntCVBGSubSig	gCtrleQCNumSatFeat	gCtrleQC99PrcntNetSig	gCtrleQC50PrcntNetSig	gCtrleQC1PrcntNetSig	geQCMedPrcntCVBGSubSig	geQCSig2BkgLow2	gNegCtrlNumInliers	gNegCtrlAveNetSig	gNegCtrlSDevNetSig	gNegCtrlAveBGSubSig	gNegCtrlSDevBGSubSig	gAveNumPixOLLo	gAveNumPixOLHi	gPixCVofHighSignalFeat	gNumHighSignalFeat	AddErrorEstimateGreen	TotalNumFeatures	ROIHeight	ROIWidth	CentroidDiffX	CentroidDiffY	NumFoundFeat	MaxNonUnifEdges	MaxSpotNotFoundEdges	gMultDetrendRMSFit	gMultDetrendSurfaceAverage	eQCLowSigName2	eQCOneColorLogLowSignal	eQCOneColorLogLowSignalError	eQCOneColorLogHighSignal	eQCOneColorLinFitLogLowConc	eQCOneColorLinFitLogLowSignal	eQCOneColorLinFitLogHighConc	eQCOneColorLinFitLogHighSignal	eQCOneColorLinFitSlope	eQCOneColorLinFitIntercept	eQCOneColorLinFitRSQ	eQCOneColorSpikeDetectionLimit	gNonCtrl50PrcntBGSubSig	gCtrleQC50PrcntBGSubSig	gMedPrcntCVProcSignal	geQCMedPrcntCVProcSignal	gOutlierFlagger_Auto_FeatB_Term	gOutlierFlagger_Auto_FeatC_Term	gOutlierFlagger_Auto_BgndB_Term	gOutlierFlagger_Auto_BgndC_Term	OutlierFlagger_FeatChiSq	OutlierFlagger_BgndChiSq	GriddingStatus	IsGoodGrid	NumGeneNonUnifOL	TotalNumberOfReplicatedGenes	gPercentileIntensityProcessedSignal	ExtractionStatus	QCMetricResults	gNonCtrlNumWellAboveBG	ImageDepth	AFHold	gPMTVolts	GlassThickness	gDDN	GridHasBeenOptimized	gNegCtrlSpread	Metric_IsGoodGrid	Metric_IsGoodGrid_IsInRange	Metric_AnyColorPrcntFeatNonUnifOL	Metric_AnyColorPrcntFeatNonUnifOL_IsInRange	Metric_gNegCtrlAveNetSig	Metric_gNegCtrlAveNetSig_IsInRange	Metric_gNegCtrlAveBGSubSig	Metric_gNegCtrlAveBGSubSig_IsInRange	Metric_gNegCtrlSDevBGSubSig	Metric_gNegCtrlSDevBGSubSig_IsInRange	Metric_gSpatialDetrendRMSFilteredMinusFit	Metric_gSpatialDetrendRMSFilteredMinusFit_IsInRange	Metric_gNonCntrlMedCVProcSignal	Metric_gNonCntrlMedCVProcSignal_IsInRange	Metric_gE1aMedCVProcSignal	Metric_gE1aMedCVProcSignal_IsInRange	Metric_absGE1E1aSlope	Metric_absGE1E1aSlope_IsInRange	Metric_DetectionLimit	Metric_DetectionLimit_IsInRange	Metric_gDDN	Metric_gDDN_IsInRange
DATA	7.2245	7.2245	1.87646	0	778141	1.67751	2.43157	0.689885	0	16.4614	23.6859	1.91679	15196	23.6859	1.91679	15196	1	93	0	407	7.2245	967.403	5245.31	15509	0.00640902	0	0.596039	2.60847	0.00663702	590	354	4.08075	2.55418	1.05383	5.65967	52.6901	0	19607.3	124.494	41.7596	7.33733	0	214.89	50.8536	37.4474	9.88705	4.5136	76	40.2546	4.99084	-5.41856	2.32622	0.283151	0.797218	0.0508313	514	2.55418	15603	4.24384	7.61865	0.653139	0.762151	15209	0	0.0365854	0.0585213	0.99993	(+)E1A_r60_3	0	0	0	0	0	0	0	0	0	0	-1	79.435	5.49972	6.41853	6.45212	875.254	73.5564	66.8889	27.9462	1.94314	2.35221	0	1	1	13762	255.306	1	ExtractionEvaluate	12913	20 Bit	0	355	964.219	1	0	7.93479	1	1	0.00640902	1	40.2546	0	-5.41856	1	2.32622	1	2.55418	1	6.41853	1	6.45212	1	0	0	-1	0	1	1
*
TYPE	integer	integer	integer	integer	integer	text	text	float	float	float	float	float	float	float	boolean	boolean	boolean	boolean	boolean	boolean	float	boolean	boolean	float	float
FEATURES	FeatureNum	Row	Col	SubTypeMask	ControlType	ProbeName	SystematicName	PositionX	PositionY	gProcessedSignal	gProcessedSigError	gMedianSignal	gBGMedianSignal	gBGPixSDev	gIsSaturated	gIsFeatNonUnifOL	gIsBGNonUnifOL	gIsFeatPopnOL	gIsBGPopnOL	IsManualFlag	gBGSubSignal	gIsPosAndSignif	gIsWellAboveBG	SpotExtentX	gBGMeanSignal
DATA	1	1	1	260	1	GE_BrightCorner	GE_BrightCorner	357.486	221.468	1.078205e+005	1.078205e+004	95268	31	8.196201e+000	0	0	0	0	1	0	95003.4	1	1	57.5363	31.9533
DATA	2	1	2	66	1	DarkCorner	DarkCorner	382.582	221.573	7.827535e+000	2.995532e+000	72	30	7.546585e+000	0	0	0	0	1	0	6.9145	1	0	57.5363	30.4587
DATA	3	1	3	66	1	DarkCorner	DarkCorner	408.172	221.552	2.930588e+000	2.882894e+000	64	30	7.907529e+000	0	0	0	0	1	0	-1.05425	0	0	52.3208	30.2287
DATA	4	1	4	0	0	ASCRP3005920	ASCRP3005920	433.609	221.805	1.152403e+002	1.187670e+001	169	30	7.486576e+000	0	0	0	0	1	0	102.46	1	1	52.0157	30.4701
DATA	5	1	5	0	0	ASCRP3009233	ASCRP3009233	458.893	221.5	4.086054e+001	4.989011e+000	102	31	7.641009e+000	0	0	0	0	1	0	36.4584	1	1	56.9804	30.9943
DATA	6	1	6	0	0	ASCRP3009385	ASCRP3009385	484.325	221.65	1.981305e+001	3.471618e+000	85.5	30	7.599269e+000	0	0	0	0	1	0	17.7521	1	1	50.7771	30.475
DATA	7	1	7	0	0	ASCRP3005239	ASCRP3005239	509.5	221.477	7.503981e+001	8.022963e+000	129	32	8.069530e+000	0	0	0	0	1	0	67.5187	1	1	52.9257	32.1109
DATA	8	1	8	0	0	ASCRP3002896	ASCRP3002896	535.235	221.802	8.055951e+001	8.536914e+000	137.5	33	7.990193e+000	0	0	0	0	1	0	72.837	1	1	50.4627	33.0281
DATA	9	1	9	0	0	ASCRP3012599	ASCRP3012599	560.675	221.65	3.300451e+001	4.335686e+000	96	32	8.148863e+000	0	0	0	0	1	0	29.9825	1	1	50.7771	33.0446
DATA	10	1	10	0	0	ASCRP3008371	ASCRP3008371	585.931	221.836	6.429148e+002	6.435231e+001	640	33	8.555121e+000	0	0	0	0	1	0	587.012	1	1	46.8651	33.8864
DATA	11	1	11	0	0	ASCRP3002296	ASCRP3002296	611.392	221.931	1.807231e+001	3.318259e+000	82	33	8.422378e+000	0	0	0	0	1	0	16.5868	1	1	53.8203	33.7195
DATA	12	1	12	0	0	ASCRP3009151	ASCRP3009151	636.813	221.988	1.280772e+002	1.310349e+001	183	32	8.204871e+000	0	0	0	0	1	0	118.17	1	1	49.1849	33.0132
DATA	13	1	13	0	0	ASCRP3003948	ASCRP3003948	662.354	221.886	6.433562e+001	6.998129e+000	121	33	8.310657e+000	0	0	0	0	1	0	59.6733	1	1	49.5074	33.9943
DATA	14	1	14	0	0	ASCRP3004099	ASCRP3004099	687.5	222.179	7.336708e+001	7.831241e+000	132.5	35	8.603821e+000	0	0	0	0	1	0	68.4214	1	1	49.1849	35.4813
DATA	15	1	15	0	0	ASCRP3000075	ASCRP3000075	712.686	222.128	6.120366e+001	6.699340e+000	122.5	34	8.333934e+000	0	0	0	0	1	0	57.38	1	1	50.4627	34.7938
DATA	16	1	16	0	0	ASCRP3009851	ASCRP3009851	738.538	222.2	1.149599e+001	2.943338e+000	72	34	7.984490e+000	0	0	0	0	1	0	10.8368	1	0	49.8279	34.1238
DATA	17	1	17	0	0	ASCRP3000317	ASCRP3000317	763.763	221.8	2.778618e+002	2.791665e+001	327	35	8.251263e+000	0	0	0	0	1	0	263.253	1	1	49.5074	35.3729
DATA	18	1	18	0	0	ASCRP3008068	ASCRP3008068	789.167	222.179	9.094097e+001	9.481170e+000	148	38	8.961854e+000	0	0	0	0	1	0	86.6258	1	1	49.1849	38.1638
DATA	19	1	19	0	0	ASCRP3009183	ASCRP3009183	814.413	221.912	3.379333e+003	3.379439e+002	3208.5	38	9.190356e+000	0	0	0	0	1	0	3234.92	1	1	49.8279	39.0878
DATA	20	1	20	0	0	ASCRP3007386	ASCRP3007386	839.747	222.157	2.021659e+002	2.039014e+001	260.5	36	9.037700e+000	0	0	0	0	1	0	194.513	1	1	50.1463	36.1336
DATA	21	1	21	0	0	ASCRP3007026	ASCRP3007026	865.5	222	1.110852e+002	1.141836e+001	167	31	7.877987e+000	0	0	0	0	1	0	107.396	1	1	48.5334	32.0171
DATA	22	1	22	0	0	ASCRP3005415	ASCRP3005415	890.6	222.287	4.933626e+001	5.590579e+000	109.5	30	7.272086e+000	0	0	0	0	1	0	47.9244	1	1	49.8279	29.8882
DATA	23	1	23	0	0	CUST_18_PI418767722	NM_000754	916.225	221.938	2.425944e+001	3.569242e+000	84.5	30	7.234314e+000	0	0	0	1	1	0	23.6674	1	1	49.1849	29.5403
DATA	24	1	24	0	0	ASCRP3000412	ASCRP3000412	941.743	221.824	1.358850e+001	2.939942e+000	73	29	7.108790e+000	0	0	0	0	1	0	13.3129	1	1	48.2044	28.9164
DATA	25	1	25	0	0	ASCRP3012942	ASCRP3012942	967.064	221.987	3.209441e+002	3.219926e+001	375	28	6.991618e+000	0	0	0	0	0	0	315.72	1	1	48.5334	28.6749
DATA	26	1	26	0	0	ASCRP3001268	ASCRP3001268	992.5	222.179	4.371008e+001	5.078909e+000	102	28	6.671570e+000	0	0	0	0	0	0	43.1651	1	1	49.1849	27.8808
DATA	27	1	27	0	0	ASCRP3011593	ASCRP3011593	1017.9	222.286	2.993426e+001	3.950041e+000	93	27	7.334665e+000	0	0	0	0	0	0	29.6663	1	1	48.8603	28.0587
DATA	28	1	28	0	0	ASCRP3002850	ASCRP3002850	1043.13	222.262	1.788179e+002	1.806539e+001	239	27	7.234543e+000	0	0	0	0	0	0	177.784	1	1	50.4627	27.1105
DATA	29	1	29	0	0	ASCRP3010443	ASCRP3010443	1068.51	221.896	1.772087e+001	3.115115e+000	77	27	7.253758e+000	0	0	0	0	0	0	17.667	1	1	49.1849	27.0852
DATA	30	1	30	0	0	ASCRP3007634	ASCRP3007634	1093.58	222.184	6.303034e+000	2.631562e+000	65	27	7.193684e+000	0	0	0	0	0	0	6.30111	1	0	48.8603	26.9346
DATA	31	1	31	0	0	ASCRP3001637	ASCRP3001637	1119.35	222.067	1.258537e+002	1.284093e+001	185	26	7.301993e+000	0	0	0	0	0	0	126.104	1	1	49.1849	26.6347
DATA	32	1	32	0	0	ASCRP3012615	ASCRP3012615	1144.57	222.276	2.385356e+001	3.487256e+000	81	26	6.447281e+000	0	0	0	0	0	0	23.9507	1	1	48.5334	26.1737
DATA	33	1	33	0	0	ASCRP3011633	ASCRP3011633	1170.06	222.026	1.246454e+002	1.272068e+001	182	26	7.105101e+000	0	0	0	0	0	0	125.346	1	1	48.5334	25.7738
DATA	34	1	34	0	0	ASCRP3013504	ASCRP3013504	1195.37	222.307	1.247877e+002	1.273390e+001	181	26	6.787731e+000	0	0	0	0	0	0	125.671	1	1	47.8731	25.9792
DATA	35	1	35	0	0	ASCRP3001826	ASCRP3001826	1221.03	222.079	5.456465e+001	6.016170e+000	113	26	6.453740e+000	0	0	0	0	0	0	54.9987	1	1	46.8651	25.9312
DATA	36	1	36	0	0	ASCRP3001026	ASCRP3001026	1246.42	222.654	4.581903e+002	4.588893e+001	521	25	6.699328e+000	0	0	0	0	0	0	462.245	1	1	51.0895	25.9847
DATA	37	1	37	0	0	ASCRP3002469	ASCRP3002469	1271.58	222.427	4.667193e+001	5.309488e+000	104	25	6.834947e+000	0	0	0	0	0	0	47.092	1	1	57.5363	24.9601
DATA	38	1	38	0	0	ASCRP3005995	ASCRP3005995	1297.04	222.653	5.236554e+001	5.816298e+000	112	24	6.604570e+000	0	0	0	0	0	0	52.8374	1	1	49.1849	24.2027
DATA	39	1	39	0	0	ASCRP3003059	ASCRP3003059	1322.46	222.325	4.442121e+001	5.113525e+000	102	24	6.573371e+000	0	0	0	0	0	0	44.794	1	1	50.7771	24.1062
DATA	40	1	40	0	0	ASCRP3008503	ASCRP3008503	1348.01	222.605	1.803266e+002	1.820993e+001	238	24	6.360877e+000	0	0	0	0	0	0	181.715	1	1	51.0895	24.145
DATA	41	1	41	0	0	ASCRP3008062	ASCRP3008062	1373.44	222.266	9.620663e+001	9.949820e+000	151.5	24	6.068632e+000	0	0	0	0	0	0	96.8176	1	1	50.7771	23.6737
DATA	42	1	42	0	0	ASCRP3009593	ASCRP3009593	1398.55	222.53	7.149183e+001	7.587519e+000	127	23	6.258116e+000	0	0	0	0	0	0	71.8463	1	1	51.4001	23.3346
DATA	43	1	43	0	0	Negative042	Negative042	1423.89	222.5	2.588510e+000	2.546384e+000	54	23	6.430219e+000	0	0	0	0	0	0	-1.43458	0	0	56.9804	23.0306
DATA	44	1	44	0	0	ASCRP3006330	ASCRP3006330	1449.59	222.723	2.299786e+002	2.313900e+001	287	23	6.166082e+000	0	0	0	0	0	0	230.189	1	1	51.4001	23.0676
DATA	45	1	45	0	0	ASCRP3003988	ASCRP3003988	1474.88	222.267	1.291880e+003	1.292133e+002	1350.5	23	6.111840e+000	0	0	0	0	0	0	1289.47	1	1	52.3208	23.4093
DATA	46	1	46	0	0	ASCRP3000521	ASCRP3000521	1500.25	222.639	3.652080e+002	3.661083e+001	413.5	23	6.234258e+000	0	0	0	0	0	0	363.539	1	1	51.0895	23.3709
DATA	47	1	47	0	0	ASCRP3012738	ASCRP3012738	1525.6	222.093	2.823754e+001	3.821460e+000	85	23	6.103793e+000	0	0	0	0	0	0	28.0106	1	1	49.1849	22.9228
DATA	48	1	48	0	0	ASCRP3009482	ASCRP3009482	1550.89	222.5	2.626176e+000	2.583437e+000	55.5	23	6.068928e+000	0	0	0	0	0	0	-2.65457	0	0	56.9804	23.1596
DATA	49	1	49	0	0	ASCRP3010011	ASCRP3010011	1576.52	222.156	8.564571e+000	2.731652e+000	62.5	23	5.816878e+000	0	0	0	0	0	0	8.43337	1	0	49.8279	23.062
DATA	50	1	50	0	0	A_23_P215720	NM_000492	1601.9	222.5	3.042354e+001	4.004722e+000	88.5	24	6.142969e+000	0	0	0	0	0	0	29.8392	1	1	50.4627	24.6824
DATA	51	1	51	0	0	ASCRP3005914	ASCRP3005914	1627.13	222.5	3.019634e+003	3.019747e+002	2955	24	5.879804e+000	0	0	0	0	0	0	2948.69	1	1	50.4627	24.142
DATA	52	1	52	0	0	ASCRP3008448	ASCRP3008448	1652.56	223.027	5.219221e+002	5.225829e+001	551	24	6.024354e+000	0	0	0	0	0	0	507.417	1	1	48.5334	23.7926
DATA	53	1	53	0	0	ASCRP3005403	ASCRP3005403	1678.33	222.6	4.087645e+001	4.866545e+000	94.5	23	6.174459e+000	0	0	0	0	0	0	39.534	1	1	52.0157	23.3614
DATA	54	1	54	0	0	ASCRP3004952	ASCRP3004952	1703.51	223.171	5.200950e+002	5.207715e+001	554	24	6.520406e+000	0	0	0	0	0	0	500.6	1	1	47.5395	24.5984
DATA	55	1	55	0	0	ASCRP3011716	ASCRP3011716	1728.62	222.37	5.192154e+002	5.199008e+001	549	24	6.101104e+000	0	0	0	0	0	0	496.908	1	1	50.7771	24.0837
DATA	56	1	56	0	0	AS_circRNA_control212	AS_circRNA_control212	1754.2	222.818	1.195916e+003	1.196217e+002	1195	24	6.474451e+000	0	0	0	0	0	0	1138.42	1	1	52.9257	24.2981
DATA	57	1	57	0	0	ASCRP3000311	ASCRP3000311	1779.68	222.641	4.075844e+001	4.888390e+000	96	24	6.497048e+000	0	0	0	0	0	0	38.5735	1	1	49.5074	24.666
DATA	58	1	58	0	0	ASCRP3001004	ASCRP3001004	1805.36	222.74	4.695928e+001	5.424184e+000	97	24	5.997156e+000	0	0	0	0	0	0	44.1813	1	1	48.8603	23.8563
DATA	59	1	59	0	0	ASCRP3005954	ASCRP3005954	1830.36	222.825	2.726767e+002	2.740407e+001	315	24	6.137619e+000	0	0	0	0	0	0	255.049	1	1	49.5074	23.8977
DATA	60	1	60	0	0	ASCRP3012098	ASCRP3012098	1855.74	223.026	1.652304e+001	3.205705e+000	71	24	6.505750e+000	0	0	0	0	0	0	15.3628	1	1	49.1849	23.9478
DATA	61	1	61	0	0	ASCRP3003319	ASCRP3003319	1881.28	222.57	8.782591e+000	2.900980e+000	64	24	6.395317e+000	0	0	0	0	0	0	8.11343	1	0	49.5074	24.2341
DATA	62	1	62	0	0	ASCRP3003051	ASCRP3003051	1906.81	223.026	2.566468e+002	2.581497e+001	291	24	6.245933e+000	0	0	0	0	0	0	235.676	1	1	49.1849	24.2287
DATA	63	1	63	0	0	ASCRP3004503	ASCRP3004503	1932.03	222.645	3.909387e+001	4.808264e+000	91	24	6.298518e+000	0	0	0	0	0	0	35.6706	1	1	48.2044	24.0736
DATA	64	1	64	0	0	Negative026	Negative026	1957.49	222.795	2.863164e+000	2.816568e+000	52	24	6.261495e+000	0	0	0	0	0	0	-3.77176	0	0	49.1849	23.9866
DATA	65	1	65	0	0	ASCRP3002348	ASCRP3002348	1982.8	222.797	2.881366e+000	2.848560e+000	59	24	6.539646e+000	0	0	0	0	0	0	2.59692	1	0	47.8731	23.959
DATA	66	1	66	0	0	ASCRP3011765	ASCRP3011765	2008.14	222.895	4.151765e+001	5.036459e+000	94	24	5.979170e+000	0	0	0	0	0	0	37.1939	1	1	47.8731	23.8731
DATA	67	1	67	0	0	ASCRP3002944	ASCRP3002944	2033.43	222.724	9.271735e+001	9.705311e+000	137	24	6.009082e+000	0	0	0	0	0	0	82.5593	1	1	48.5334	24.707
DATA	68	1	68	0	0	ASCRP3009856	ASCRP3009856	2058.92	223	2.932609e+000	2.884883e+000	55.5	23	5.981265e+000	0	0	0	0	0	0	-2.38932	0	0	48.5334	23.932
DATA	69	1	69	0	0	ASCRP3011754	ASCRP3011754	2084.58	222.947	1.485480e+001	3.259699e+000	70	24	6.227820e+000	0	0	0	0	0	0	13.0764	1	1	49.1849	23.9519
DATA	70	1	70	0	0	ASCRP3004993	ASCRP3004993	2109.94	223.026	6.791344e+002	6.797607e+001	650	24	6.323782e+000	0	0	0	0	0	0	594.609	1	1	48.5334	24.4672
DATA	71	1	71	0	0	ASCRP3008023	ASCRP3008023	2135.24	222.733	1.913986e+002	1.936328e+001	225	24	6.249117e+000	0	0	0	0	0	0	166.681	1	1	48.2044	24.6317
DATA	72	1	72	0	0	A_23_P252748	NM_007152	2160.59	223.073	1.962900e+002	1.984895e+001	230	24	6.572162e+000	0	0	0	0	0	0	170.14	1	1	49.8279	24.6279
DATA	73	1	73	0	0	ASCRP3009717	ASCRP3009717	2186	223	2.709909e+001	4.013444e+000	82	25	6.966621e+000	0	0	0	0	0	0	23.3804	1	1	50.1463	25.2881
DATA	75	1	75	0	0	ASCRP3004561	ASCRP3004561	2236.79	222.806	3.888492e+002	3.899929e+001	391	25	6.666364e+000	0	0	0	0	0	0	332.778	1	1	47.5395	25.5327
DATA	76	1	76	0	0	ASCRP3004592	ASCRP3004592	2262.37	223.179	8.799369e+002	8.804460e+001	806	26	6.594592e+000	0	0	0	0	0	0	750.712	1	1	49.5074	26.5808
DATA	77	1	77	0	0	ASCRP3003651	ASCRP3003651	2287.65	222.88	6.646908e+002	6.653688e+001	626.5	27	7.682979e+000	0	0	0	0	0	0	565.382	1	1	48.8603	28.3722
DATA	78	1	78	0	0	ASCRP3008186	ASCRP3008186	2312.73	223.219	2.282411e+002	2.302158e+001	253	28	7.532254e+000	0	0	0	0	0	0	193.749	1	1	48.2044	28.5947
DATA	79	1	79	0	0	ASCRP3001172	ASCRP3001172	2338.41	223.092	4.120495e+001	5.105280e+000	97	29	7.774064e+000	0	0	0	0	1	0	34.9164	1	1	49.1849	29.4972
DATA	80	1	80	66	1	DarkCorner	DarkCorner	2363.53	223.588	7.228265e+000	3.101642e+000	67	32	7.611387e+000	0	0	0	0	1	0	6.12097	1	0	52.0157	31.222
DATA	81	1	81	260	1	GE_BrightCorner	GE_BrightCorner	2389	223.455	1.136067e+005	1.136067e+004	96246	33	8.305735e+000	0	0	0	0	1	0	96165.1	1	1	55.8519	33.4617
DATA	82	1	82	260	1	GE_BrightCorner	GE_BrightCorner	2414.42	223.427	1.186145e+005	1.186145e+004	100678	36	9.929047e+000	0	0	0	0	1	0	100447	1	1	57.5363	37.149
DATA	83	2	1	260	1	GE_BrightCorner	GE_BrightCorner	370.346	229	1.163228e+005	1.163228e+004	103415	31	8.243427e+000	0	0	0	0	1	0	103060	1	1	49.1849	31.9021
DATA	84	2	2	66	1	DarkCorner	DarkCorner	395.75	229.118	2.922508e+000	2.874946e+000	65.5	29	7.653572e+000	0	0	0	0	1	0	-0.892931	0	0	48.8603	30.194
DATA	85	2	3	0	0	ASCRP3011718	ASCRP3011718	420.608	229.069	4.041589e+001	4.954786e+000	101	29	7.451331e+000	0	0	0	0	1	0	36.0154	1	1	53.8203	29.3854
DATA	86	2	4	0	0	ASCRP3004590	ASCRP3004590	446.653	229.12	1.080232e+003	1.080610e+002	1038	32	8.236637e+000	0	0	0	0	1	0	966.117	1	1	48.8603	31.9648
DATA	87	2	5	0	0	ASCRP3004324	ASCRP3004324	471.608	229.101	4.546881e+001	5.363636e+000	105.5	30	8.035568e+000	0	0	0	0	1	0	40.8199	1	1	49.5074	30.15
DATA	88	2	6	0	0	A_23_P57306	NM_005441	497	229.133	5.740899e+001	6.401940e+000	119	31	7.499139e+000	0	0	0	0	1	0	51.7556	1	1	54.4085	31.0739
DATA	89	2	7	0	0	ASCRP3005419	ASCRP3005419	522.418	229.427	5.326867e+000	2.870041e+000	70	32	7.923500e+000	0	0	0	0	1	0	4.82445	1	0	57.5363	31.7014
DATA	90	2	8	0	0	ASCRP3006367	ASCRP3006367	547.61	229.5	6.579641e+001	7.153395e+000	127	31	7.561027e+000	0	0	0	0	1	0	59.8698	1	1	51.7088	31.6667
DATA	91	2	9	0	0	ASCRP3003758	ASCRP3003758	573.301	229.47	1.125403e+002	1.159550e+001	168.5	32	7.975114e+000	0	0	0	0	1	0	102.907	1	1	51.7088	31.6965
DATA	92	2	10	0	0	ASCRP3006209	ASCRP3006209	598.734	229.38	6.681469e+003	6.681526e+002	6204	32	8.062971e+000	0	0	0	0	1	0	6140.1	1	1	50.7771	32.6667
DATA	93	2	11	0	0	ASCRP3011890	ASCRP3011890	623.868	229.263	3.169889e+001	4.206630e+000	92	31	7.480791e+000	0	0	0	0	1	0	29.2776	1	1	49.1849	31.4223
DATA	94	2	12	0	0	ASCRP3012914	ASCRP3012914	649.585	229.415	1.243884e+002	1.273933e+001	180	31	8.616969e+000	0	0	0	0	1	0	115.507	1	1	51.0895	32.177
DATA	95	2	13	0	0	ASCRP3008257	ASCRP3008257	674.805	229.481	8.397219e+001	8.831722e+000	143	32	8.203756e+000	0	0	0	0	1	0	78.3902	1	1	49.8279	33.3959
DATA	96	2	14	0	0	ASCRP3011640	ASCRP3011640	700.241	229.552	5.384165e+002	5.391038e+001	572	34	8.990714e+000	0	0	0	0	1	0	505.329	1	1	52.3208	34.7092
DATA	97	2	15	0	0	ASCRP3013127	ASCRP3013127	725.494	229.636	4.723838e+001	5.444475e+000	107.5	31	7.341635e+000	0	0	0	0	1	0	44.5722	1	1	49.8279	31.9703
DATA	98	2	16	0	0	ASCRP3001518	ASCRP3001518	750.893	229.5	1.161669e+002	1.192473e+001	172	33.5	8.121588e+000	0	0	0	0	1	0	110.184	1	1	56.9804	34
DATA	99	2	17	0	0	ASCRP3002547	ASCRP3002547	776.313	229.6	9.754600e+001	1.011572e+001	156	35	8.710686e+000	0	0	0	0	1	0	93.0111	1	1	51.0895	35.3971
DATA	100	2	18	0	0	ASCRP3006626	ASCRP3006626	801.941	229.518	3.745806e+002	3.755274e+001	420.5	38	9.168561e+000	0	0	0	0	1	0	359.007	1	1	51.7088	37.922
DATA	101	2	19	0	0	AS_circRNA_control208	AS_circRNA_control208	827.195	229.519	1.630810e+003	1.631026e+002	1603	36	7.951438e+000	0	0	0	0	1	0	1570.83	1	1	49.8279	35.3
DATA	102	2	20	0	0	ASCRP3006695	ASCRP3006695	852.563	229.6	8.748415e+002	8.752394e+001	903	31	7.597821e+000	0	0	0	0	1	0	846.819	1	1	50.7771	31.4928
DATA	103	2	21	0	0	ASCRP3002878	ASCRP3002878	877.938	229.951	1.729566e+003	1.729765e+002	1734	29	7.171408e+000	0	0	0	0	1	0	1682.37	1	1	51.4001	29.4592
DATA	104	2	22	0	0	Negative002	Negative002	903.621	229.851	8.418428e+000	2.746149e+000	70	30	6.897120e+000	0	0	0	1	1	0	8.226	1	0	51.7088	29.2475
DATA	105	2	23	1028	1	(+)E1A_r60_n11	E1A_r60_n11	929	229.544	1.058974e+001	2.810157e+000	70	28	7.338834e+000	0	0	0	1	0	0	10.3912	1	0	49.8279	28.519
DATA	106	2	24	0	0	ASCRP3006863	ASCRP3006863	954.438	229.637	1.179112e+002	1.207269e+001	179	28	7.233841e+000	0	0	0	0	0	0	116.184	1	1	50.7771	28.6715
DATA	107	2	25	0	0	ASCRP3012336	ASCRP3012336	979.362	229.762	2.425176e+001	3.542451e+000	86	28	6.641438e+000	0	0	0	0	0	0	23.9891	1	1	51.0895	28.0634
DATA	108	2	26	0	0	ASCRP3001892	ASCRP3001892	1004.93	229.613	7.435763e+001	7.868316e+000	135	27	6.951131e+000	0	0	0	0	0	0	73.8166	1	1	49.1849	27.229
DATA	109	2	27	0	0	ASCRP3009478	ASCRP3009478	1030.23	229.917	2.465411e+002	2.478707e+001	303.5	27	7.262167e+000	0	0	0	0	0	0	245.602	1	1	51.0895	27.3695
DATA	110	2	28	0	0	ASCRP3004476	ASCRP3004476	1055.91	229.767	2.406604e+003	2.406739e+002	2441.5	25.5	6.792156e+000	0	0	0	0	0	0	2404.74	1	1	53.2255	26.2379
DATA	111	2	29	0	0	ASCRP3012342	ASCRP3012342	1081.11	229.682	1.589464e+002	1.609777e+001	220	27	7.482638e+000	0	0	0	0	0	0	159.256	1	1	52.9257	26.9806
DATA	112	2	30	0	0	ASCRP3009415	ASCRP3009415	1106.46	229.729	2.001763e+002	2.017850e+001	260	26	7.546494e+000	0	0	0	0	0	0	201.066	1	1	50.4627	26.7656
DATA	113	2	31	0	0	ASCRP3009929	ASCRP3009929	1131.93	229.792	4.435336e+001	5.109817e+000	104.5	26	6.994170e+000	0	0	0	0	0	0	44.648	1	1	46.8651	26.2935
DATA	114	2	32	0	0	ASCRP3010473	ASCRP3010473	1157.48	229.87	4.187990e+001	4.894206e+000	101	25	7.437188e+000	0	0	0	0	0	0	42.237	1	1	49.1849	25.3186
DATA	115	2	33	0	0	ASCRP3010272	ASCRP3010272	1182.41	229.861	7.632615e+001	8.040656e+000	132	24	6.861571e+000	0	0	0	0	0	0	77.0892	1	1	49.5074	25.1133
DATA	116	2	34	0	0	CUST_2_PI418767722	NM_002455	1208.15	229.929	4.075690e+002	4.083509e+001	468	26	6.930819e+000	0	0	0	0	0	0	412.135	1	1	50.7771	26.2049
DATA	117	2	35	0	0	Negative012	Negative012	1233.53	229.909	7.369514e+000	2.629284e+000	65	25	6.347370e+000	0	0	0	0	0	0	7.45795	1	0	49.5074	25.9476
DATA	118	2	36	0	0	ASCRP3002893	ASCRP3002893	1258.92	230.11	2.651704e+003	2.651824e+002	2720	25	6.927414e+000	0	0	0	0	0	0	2684.97	1	1	46.8651	24.9239
DATA	119	2	37	0	0	ASCRP3009531	ASCRP3009531	1284.35	230.12	2.157653e+002	2.172345e+001	270	24	7.040587e+000	0	0	0	0	0	0	218.492	1	1	48.8603	24.4322
DATA	120	2	38	0	0	ASCRP3008102	ASCRP3008102	1309.72	230.085	4.094093e+002	4.101859e+001	472.5	22	5.879618e+000	0	0	0	0	0	0	414.466	1	1	49.8279	22.8571
DATA	121	2	39	0	0	ASCRP3000345	ASCRP3000345	1335	230	2.566457e+000	2.531546e+000	60	24	6.535304e+000	0	0	0	0	0	0	1.88365	0	0	54.9904	24.5637
DATA	122	2	40	0	0	ASCRP3005981	ASCRP3005981	1360.51	230.26	4.242984e+000	2.562254e+000	61	24	6.017614e+000	0	0	0	0	0	0	4.28883	1	0	49.1849	23.8497
DATA	123	2	41	0	0	ASCRP3002894	ASCRP3002894	1385.92	229.907	1.374345e+002	1.397450e+001	195	23	6.121565e+000	0	0	0	0	0	0	138.711	1	1	47.5395	23.4439
DATA	124	2	42	0	0	ASCRP3002179	ASCRP3002179	1411.3	229.9	2.684740e+003	2.684860e+002	2764	23	6.364227e+000	0	0	0	0	0	0	2705.09	1	1	47.2035	23.0394
DATA	125	2	43	0	0	ASCRP3010700	ASCRP3010700	1436.5	230	1.050624e+002	1.080891e+001	160	23	6.214397e+000	0	0	0	0	0	0	105.65	1	1	48.5334	22.801
DATA	126	2	44	0	0	ASCRP3008574	ASCRP3008574	1461.78	230.063	4.925124e+001	5.544237e+000	106	22	6.070099e+000	0	0	0	0	0	0	49.411	1	1	49.1849	23.0439
DATA	127	2	45	0	0	ASCRP3011854	ASCRP3011854	1487.55	229.915	2.792748e+002	2.804394e+001	343	23	5.786781e+000	0	0	0	0	0	0	279.391	1	1	49.8279	23.4417
DATA	128	2	46	0	0	ASCRP3008935	ASCRP3008935	1512.85	229.919	5.870222e+001	6.404497e+000	113.5	22.5	6.260829e+000	0	0	0	0	0	0	58.5488	1	1	47.8731	22.7596
DATA	129	2	47	0	0	ASCRP3001256	ASCRP3001256	1538.32	230	7.609461e+001	8.031553e+000	132	23	5.789254e+000	0	0	0	0	0	0	75.6432	1	1	49.1849	23
DATA	130	2	48	0	0	ASCRP3003770	ASCRP3003770	1563.5	230.179	1.283513e+002	1.309158e+001	179	22	6.339774e+000	0	0	0	0	0	0	127.137	1	1	49.1849	22.365
DATA	131	2	49	66	-1	(-)3xSLv1	NegativeControl	1589.21	229.975	2.632029e+000	2.589194e+000	45.5	23	6.069362e+000	0	0	0	0	0	0	-10.0953	0	0	49.1849	23.8107
DATA	132	2	50	0	0	ASCRP3006639	ASCRP3006639	1614.5	230	1.032216e+002	1.064461e+001	162	24	5.979378e+000	0	0	0	0	0	0	101.397	1	1	54.1152	24.5567
DATA	133	2	51	0	0	ASCRP3012632	ASCRP3012632	1639.59	230.267	1.494810e+002	1.517449e+001	201	24	6.447145e+000	0	0	0	0	0	0	146.204	1	1	48.2044	23.7044
DATA	134	2	52	0	0	ASCRP3001111	ASCRP3001111	1665.44	230.156	2.667702e+000	2.625990e+000	58	23	5.807484e+000	0	0	0	0	0	0	0.920294	0	0	49.5074	22.8966
DATA	135	2	53	0	0	ASCRP3008390	ASCRP3008390	1690.46	230.063	4.286256e+001	5.032674e+000	99	23	6.103612e+000	0	0	0	0	0	0	41.5103	1	1	50.4627	23.1443
DATA	136	2	54	0	1	RC7	RC7	1716	230.455	2.694619e+000	2.650766e+000	46.5	24	6.355072e+000	0	0	0	0	0	0	-9.36105	0	0	55.8519	23.9175
DATA	137	2	55	0	0	ASCRP3009364	ASCRP3009364	1741.42	230.427	4.493172e+000	2.702845e+000	59	23	6.359871e+000	0	0	0	0	0	0	4.30595	1	0	57.5363	23.5572
DATA	138	2	56	0	0	ASCRP3007693	ASCRP3007693	1766.44	230.423	1.025776e+001	2.869598e+000	67.5	25	6.631333e+000	0	0	0	0	0	0	9.77621	1	0	50.1463	24.9662
DATA	139	2	57	0	0	ASCRP3008513	ASCRP3008513	1792.04	230.447	1.409061e+001	3.041637e+000	68	23	6.037907e+000	0	0	0	0	0	0	13.3515	1	1	51.4001	23.7114
DATA	140	2	58	0	0	ASCRP3006817	ASCRP3006817	1817.63	230.411	8.586176e+002	8.590457e+001	843.5	23	5.213036e+000	0	0	0	0	0	0	808.744	1	1	53.5237	23.3807
DATA	141	2	59	0	0	ASCRP3001023	ASCRP3001023	1842.89	230.5	2.772951e+000	2.727824e+000	53.5	23	6.501240e+000	0	0	0	0	0	0	-2.07113	0	0	56.9804	23.209
DATA	142	2	60	0	0	Negative050	Negative050	1868.43	230.392	4.798632e+000	2.786380e+000	62	23	5.976846e+000	0	0	0	0	0	0	4.46546	1	0	49.1849	23.2647
DATA	143	2	61	0	0	ASCRP3006015	ASCRP3006015	1893.99	230.461	3.049221e+000	2.778485e+000	58	23	5.812193e+000	0	0	0	0	0	0	2.8201	1	0	52.9257	23.6618
DATA	144	2	62	0	0	ASCRP3008616	ASCRP3008616	1919.25	230.398	1.420092e+002	1.447025e+001	187.5	24	6.353301e+000	0	0	0	0	0	0	130.528	1	1	51.4001	24.1773
DATA	145	2	63	0	0	ASCRP3003996	ASCRP3003996	1944.6	230.317	8.080488e+001	8.550609e+000	131.5	24	6.135476e+000	0	0	0	0	0	0	73.8115	1	1	51.0895	24.4216
DATA	146	2	64	0	0	ASCRP3001970	ASCRP3001970	1969.75	230.74	1.206439e+002	1.238792e+001	166	22.5	6.355677e+000	0	0	0	0	0	0	109.557	1	1	49.5074	22.9847
DATA	147	2	65	0	0	ASCRP3004002	ASCRP3004002	1995.44	230.671	4.248470e+001	5.104843e+000	97	23	6.154585e+000	0	0	0	0	0	0	38.3416	1	1	50.1463	23.1566
DATA	148	2	66	0	0	ASCRP3000344	ASCRP3000344	2020.64	230.475	1.198703e+002	1.232058e+001	161	24	6.134719e+000	0	0	0	0	0	0	107.526	1	1	50.7771	24.0338
DATA	149	2	67	0	0	ASCRP3013262	ASCRP3013262	2046	230.476	2.911589e+000	2.864233e+000	58	24	5.875656e+000	0	0	0	0	0	0	0.111572	0	0	51.0895	24.0341
DATA	150	2	68	0	0	Negative027	Negative027	2071.5	230.5	2.928341e+000	2.885489e+000	60	22.5	6.130379e+000	0	0	0	0	0	0	1.47578	0	0	57.5363	23.649
DATA	151	2	69	0	0	ASCRP3008344	ASCRP3008344	2096.89	230.5	6.611132e+001	7.217873e+000	113	24	5.685483e+000	0	0	0	0	0	0	58.2949	1	1	65	24.0718
DATA	152	2	70	0	0	ASCRP3005983	ASCRP3005983	2122.61	230.5	2.703458e+002	2.719098e+001	294	23	6.115882e+000	0	0	0	0	0	0	237.108	1	1	51.7088	23.9122
DATA	153	2	71	0	0	ASCRP3009337	ASCRP3009337	2147.72	230.295	2.754421e+001	4.019274e+000	83.5	24.5	6.847644e+000	0	0	0	0	0	0	24.0353	1	1	50.1463	24.685
DATA	154	2	72	0	0	ASCRP3001698	ASCRP3001698	2173.27	230.582	1.280665e+002	1.313989e+001	171.5	24	6.977002e+000	0	0	0	0	0	0	111.242	1	1	50.7771	24.1675
DATA	155	2	73	0	0	ASCRP3008893	ASCRP3008893	2198.45	230.4	3.313275e+002	3.326414e+001	342.5	24	7.217827e+000	0	0	0	0	0	0	286.529	1	1	50.4627	25.0849
DATA	156	2	74	0	0	ASCRP3000411	ASCRP3000411	2223.87	230.5	1.393828e+002	1.425017e+001	180	24	6.479943e+000	0	0	0	0	0	0	120.067	1	1	50.4627	24.9716
DATA	157	2	75	0	0	ASCRP3004231	ASCRP3004231	2249.56	230.709	8.032251e+001	8.565588e+000	127	25	6.328684e+000	0	0	0	0	0	0	68.9544	1	1	49.5074	25.7241
DATA	158	2	76	0	0	ASCRP3010130	ASCRP3010130	2274.86	230.803	1.486969e+003	1.487268e+002	1326	27	7.204089e+000	0	0	0	0	0	0	1272.74	1	1	46.8651	27.2266
DATA	159	2	77	0	0	A_23_P6335	NM_000185	2300.22	230.916	5.287714e+002	5.296169e+001	507	26	6.491154e+000	0	0	0	0	0	0	451.496	1	1	49.8279	26.84
DATA	160	2	78	0	0	ASCRP3006054	ASCRP3006054	2325.5	231	2.507798e+001	3.907750e+000	81	27	7.172098e+000	0	0	0	0	0	0	21.3733	1	1	54.1152	27.5101
DATA	161	2	79	0	0	ASCRP3002857	ASCRP3002857	2351	230.797	6.389276e+002	6.396321e+001	605	31	7.945730e+000	0	0	0	0	1	0	543.765	1	1	46.8651	30.2239
DATA	162	2	80	66	1	DarkCorner	DarkCorner	2376.67	230.547	6.177611e+000	3.066382e+000	64	32	7.869788e+000	0	0	0	0	1	0	5.25343	1	0	47.8731	31.3507
DATA	163	2	81	66	1	DarkCorner	DarkCorner	2401.5	231	6.419198e+000	3.070171e+000	64	35	9.389522e+000	0	0	0	0	1	0	5.46105	1	0	54.1152	36.0515
DATA	164	2	82	260	1	GE_BrightCorner	GE_BrightCorner	2427	231	1.152404e+005	1.152404e+004	98333	31	8.859107e+000	0	0	0	0	1	0	98126.8	1	1	54.9904	31.4302
DATA	165	3	1	66	1	DarkCorner	DarkCorner	357.5	236	2.922558e+000	2.874996e+000	67	29.5	7.643825e+000	0	0	0	0	1	0	-0.268196	0	0	54.1152	30.0707
DATA	166	3	2	66	1	DarkCorner	DarkCorner	382.5	236	2.915674e+000	2.870694e+000	66.5	30	1.017613e+001	0	0	0	0	1	0	1.06018	0	0	54.1152	31.1509
DATA	167	3	3	0	0	ASCRP3008726	ASCRP3008726	407.845	236.107	1.065466e+003	1.065850e+002	946	29	6.131522e+000	0	0	0	0	1	0	951.568	1	1	50.1463	29.5593
DATA	168	3	4	0	0	ASCRP3006793	ASCRP3006793	433.5	236.179	1.013096e+003	1.013497e+002	955	30	8.985099e+000	0	0	0	0	1	0	907.827	1	1	49.1849	29.931
DATA	169	3	5	0	0	ASCRP3011055	ASCRP3011055	458.854	236.157	5.322751e+002	5.330322e+001	541	30.5	7.405208e+000	0	0	0	0	1	0	478.702	1	1	53.5237	31.5769
DATA	171	3	7	0	0	ASCRP3013087	ASCRP3013087	509.582	236.427	2.567306e+004	2.567308e+003	23245.5	30	6.876643e+000	0	0	0	0	1	0	23283.4	1	1	57.5363	30.4561
DATA	172	3	8	0	0	ASCRP3000452	ASCRP3000452	535.482	236.554	3.266078e+001	4.304080e+000	96.5	28	7.623236e+000	0	0	0	0	0	0	29.7596	1	1	51.7088	28.2549
DATA	173	3	9	0	0	ASCRP3002529	ASCRP3002529	560.896	236.481	2.248415e+001	3.583235e+000	84	29	6.984254e+000	0	0	0	0	0	0	20.5836	1	1	50.1463	28.8727
DATA	174	3	10	0	0	ASCRP3008304	ASCRP3008304	585.667	236.5	3.450040e+001	4.428604e+000	96.5	29	7.585280e+000	0	0	0	0	1	0	31.7363	1	1	65	29.0588
DATA	175	3	11	0	0	ASCRP3010420	ASCRP3010420	611.418	236.427	4.001716e+001	4.862649e+000	102.5	29	5.573476e+000	0	0	0	0	0	0	36.999	1	1	57.5363	28.4
DATA	176	3	12	0	0	ASCRP3002602	ASCRP3002602	637.071	236.69	2.077715e+001	3.444900e+000	84	29	7.163810e+000	0	0	0	0	1	0	19.3131	1	1	51.7088	29.0351
DATA	177	3	13	0	0	ASCRP3007145	ASCRP3007145	662.316	235.961	1.258293e+001	3.010110e+000	75	29	8.313785e+000	0	0	0	0	1	0	11.7532	1	0	49.1849	29.6415
DATA	178	3	14	0	0	ASCRP3009735	ASCRP3009735	687.5	236.5	7.126469e+000	2.811321e+000	67.5	31	7.171372e+000	0	0	0	0	1	0	6.69326	1	0	57.5363	29.4
DATA	179	3	15	0	0	ASCRP3004565	ASCRP3004565	713.06	236.313	1.348914e+002	1.375774e+001	193	28	6.917763e+000	0	0	0	0	1	0	127.357	1	1	51.4001	29.2449
DATA	180	3	16	0	0	ASCRP3007898	ASCRP3007898	738.217	236.639	3.670648e+001	4.551249e+000	97	33	8.252771e+000	0	0	0	0	1	0	34.8433	1	1	51.0895	33.1765
DATA	181	3	17	0	0	ASCRP3003825	ASCRP3003825	763.764	236.393	6.691257e+002	6.696609e+001	691	32	8.787202e+000	0	0	0	0	1	0	638.439	1	1	52.6241	31.7719
DATA	182	3	18	0	0	ASCRP3013515	ASCRP3013515	789	236.545	1.138222e+002	1.168960e+001	170	29.5	7.674388e+000	0	0	0	0	1	0	109.168	1	1	55.8519	30.5
DATA	183	3	19	0	0	ASCRP3004758	ASCRP3004758	814.5	236.5	1.683120e+001	3.139022e+000	78	33	9.107181e+000	0	0	0	0	1	0	16.2249	1	1	57.5363	32.8
DATA	184	3	20	0	0	ASCRP3008824	ASCRP3008824	840.116	236.733	8.184039e+002	8.188284e+001	853	30	7.062250e+000	0	0	0	0	1	0	792.943	1	1	52.3208	30.1379
DATA	185	3	21	0	0	ASCRP3000040	ASCRP3000040	865.53	236.542	8.755063e+002	8.758994e+001	914	28	6.716372e+000	0	0	0	0	0	0	852.268	1	1	51.4001	28.8772
DATA	186	3	22	0	0	ASCRP3006798	ASCRP3006798	890.582	236.573	6.040352e+001	6.580855e+000	121.5	29	6.687723e+000	0	0	0	0	0	0	59.0697	1	1	57.5363	28.1667
DATA	187	3	23	0	0	ASCRP3012731	ASCRP3012731	916.067	236.507	8.712787e+001	9.092550e+000	143	26	7.044705e+000	0	0	0	0	0	0	85.5811	1	1	48.5334	26.8525
DATA	188	3	24	0	0	ASCRP3011610	ASCRP3011610	941.514	237.125	1.113429e+002	1.143126e+001	168	26	8.533808e+000	0	0	0	0	0	0	109.86	1	1	47.8731	26.8824
DATA	189	3	25	0	0	ASCRP3012463	ASCRP3012463	966.864	236.704	4.970136e+001	5.599345e+000	109	27	6.181894e+000	0	0	0	0	0	0	49.2261	1	1	50.4627	26.4333
DATA	190	3	26	0	0	ASCRP3011876	ASCRP3011876	992.38	237.324	6.531077e+001	7.017964e+000	125	26	6.028913e+000	0	0	0	0	0	0	64.9483	1	1	47.5395	27.1633
DATA	191	3	27	0	0	ASCRP3006308	ASCRP3006308	1017.91	236.716	1.696140e+003	1.696334e+002	1744.5	26	6.403594e+000	0	0	0	0	0	0	1692.19	1	1	47.8731	25.8361
DATA	192	3	28	0	0	ASCRP3010709	ASCRP3010709	1043	236.867	2.351803e+001	3.470302e+000	81	26	4.566030e+000	0	0	0	0	0	0	23.5394	1	1	65	25.4262
DATA	193	3	29	0	0	ASCRP3005126	ASCRP3005126	1068.68	236.894	1.656466e+001	3.036012e+000	72.5	25	6.215358e+000	0	0	0	0	0	0	16.629	1	1	45.835	25.537
DATA	194	3	30	0	0	ASCRP3004355	ASCRP3004355	1094	237.171	2.042735e+001	3.257447e+000	80	25	6.045887e+000	0	0	0	0	0	0	20.5628	1	1	50.1463	24.8542
DATA	195	3	31	0	0	ASCRP3000570	ASCRP3000570	1119.29	236.9	8.212281e+000	2.661695e+000	65	26	6.988693e+000	0	0	0	0	0	0	8.28475	1	0	49.1849	27.3061
DATA	196	3	32	0	0	ASCRP3010402	ASCRP3010402	1144.65	237.067	2.027877e+001	3.239778e+000	76	25.5	7.643326e+000	0	0	0	0	0	0	20.4999	1	1	49.1849	25.3269
DATA	197	3	33	0	0	ASCRP3009645	ASCRP3009645	1170.21	236.899	4.636030e+002	4.642888e+001	519	23	7.333471e+000	0	0	0	0	0	0	469.404	1	1	51.7088	23.8727
DATA	198	3	34	0	0	ASCRP3013023	ASCRP3013023	1195.68	237	1.422132e+002	1.444272e+001	201	24.5	6.867879e+000	0	0	0	0	0	0	144.189	1	1	49.1849	24.66
DATA	199	3	35	0	0	ASCRP3000119	ASCRP3000119	1220.5	237	2.218236e+001	3.354811e+000	78	24	7.050001e+000	0	0	0	0	0	0	22.512	1	1	54.1152	25.4915
DATA	200	3	36	0	0	ASCRP3007127	ASCRP3007127	1246.39	236.931	1.858115e+001	3.127153e+000	76	27	7.399240e+000	0	0	0	0	0	0	18.8687	1	1	53.8203	26.0351
DATA	201	3	37	0	0	ASCRP3001984	ASCRP3001984	1271.59	236.908	3.981317e+002	3.989251e+001	445.5	27	6.917503e+000	0	0	0	0	0	0	404.398	1	1	49.1849	26.1852
DATA	202	3	38	0	0	ASCRP3003018	ASCRP3003018	1297.26	237.117	4.405758e+001	5.072854e+000	106	23	5.869963e+000	0	0	0	0	0	0	44.7513	1	1	49.1849	23.0588
DATA	203	3	39	0	0	ASCRP3011842	ASCRP3011842	1322.65	236.88	3.059042e+002	3.069371e+001	366	27	7.996615e+000	0	0	0	0	0	0	310.551	1	1	48.8603	27.1897
DATA	204	3	40	0	0	ASCRP3005340	ASCRP3005340	1347.88	237.105	3.680881e+001	4.459568e+000	94.5	22	7.907115e+000	0	0	0	0	0	0	37.342	1	1	47.8731	24.7419
DATA	205	3	41	0	0	ASCRP3005773	ASCRP3005773	1373.33	236.795	5.005349e+001	5.604357e+000	110	24.5	6.308561e+000	0	0	0	0	0	0	50.7129	1	1	49.1849	24.4828
DATA	206	3	42	0	0	ASCRP3007810	ASCRP3007810	1398.74	237.026	2.017633e+002	2.033365e+001	257	23.5	6.591611e+000	0	0	0	0	0	0	204.135	1	1	49.1849	22.8519
DATA	207	3	43	0	0	ASCRP3003949	ASCRP3003949	1423.91	237.065	2.305358e+002	2.319190e+001	284	22	7.475398e+000	0	0	0	0	0	0	232.821	1	1	54.4085	22.8947
DATA	208	3	44	0	0	A_23_P49878	NM_019013	1449.56	237.208	2.548551e+002	2.561123e+001	314	21	5.993199e+000	0	0	0	0	0	0	256.827	1	1	49.1849	22.3725
DATA	209	3	45	0	0	ASCRP3004707	ASCRP3004707	1474.94	236.987	1.075806e+001	2.759588e+000	66	24	4.391622e+000	0	0	0	0	0	0	10.8128	1	0	48.5334	23.2281
DATA	210	3	46	0	0	ASCRP3001319	ASCRP3001319	1499.97	237.195	3.619530e+001	4.426549e+000	93	21	6.020464e+000	0	0	0	0	0	0	36.2802	1	1	48.2044	21.5926
DATA	211	3	47	0	0	ASCRP3005156	ASCRP3005156	1525.64	236.974	8.273263e+000	2.687207e+000	64	20.5	6.352599e+000	0	0	0	0	0	0	8.26518	1	0	49.1849	21.1607
DATA	212	3	48	0	0	ASCRP3005212	ASCRP3005212	1550.77	237.147	4.617181e+001	5.281984e+000	104	22	6.912902e+000	0	0	0	0	0	0	45.9709	1	1	48.2044	22.5439
DATA	213	3	49	0	0	Negative029	Negative029	1576.27	237.025	2.617894e+000	2.575290e+000	53	21	6.364749e+000	0	0	0	0	0	0	-1.79149	0	0	49.1849	22.0877
DATA	214	3	50	0	0	ASCRP3004126	ASCRP3004126	1601.8	237.575	5.200156e+001	5.807330e+000	107	21	5.362676e+000	0	0	0	0	0	0	51.3769	1	1	50.4627	20.7885
DATA	215	3	51	0	0	ASCRP3006046	ASCRP3006046	1627.27	237.278	6.019613e+002	6.025212e+001	651	25	5.627852e+000	0	0	0	0	0	0	592.051	1	1	52.9257	23.9811
DATA	216	3	52	0	0	ASCRP3002582	ASCRP3002582	1652.68	237.622	1.083487e+002	1.114446e+001	161	21.5	5.739936e+000	0	0	0	0	0	0	106.09	1	1	51.0895	22.1739
DATA	218	3	54	0	0	ASCRP3005267	ASCRP3005267	1703.47	237.425	4.920181e+001	5.581311e+000	102	22	5.835185e+000	0	0	0	0	0	0	47.694	1	1	50.4627	22.46
DATA	219	3	55	0	0	ASCRP3001016	ASCRP3001016	1728.64	237.284	3.027367e+001	4.022700e+000	84	23	6.568553e+000	0	0	0	0	0	0	29.1901	1	1	51.0895	23.8824
DATA	220	3	56	0	0	A_23_P57306	NM_005441	1754	237.455	4.322184e+001	5.076874e+000	96	23	6.762411e+000	0	0	0	0	0	0	41.4504	1	1	55.8519	23.902
DATA	221	3	57	0	0	ASCRP3000181	ASCRP3000181	1779.47	237.15	2.212948e+002	2.229104e+001	258.5	24	6.647875e+000	0	0	0	0	0	0	210.992	1	1	50.4627	24.1404
DATA	222	3	58	0	0	ASCRP3006062	ASCRP3006062	1804.61	237.583	1.525769e+002	1.549366e+001	201.5	25	4.837436e+000	0	0	0	0	0	0	144.671	1	1	52.0157	24.1373
DATA	223	3	59	0	0	ASCRP3001846	ASCRP3001846	1830.41	237.267	3.203135e+002	3.214582e+001	354	22.5	5.647069e+000	0	0	0	0	0	0	301.845	1	1	52.0157	23.22
DATA	224	3	60	0	0	ASCRP3010947	ASCRP3010947	1855.53	237.723	8.741952e+001	9.157130e+000	136.5	22	6.164114e+000	0	0	0	0	0	0	81.9082	1	1	51.7088	22.2979
DATA	225	3	61	0	0	A_23_P67042	NM_017947	1881.12	237.476	7.795265e+001	8.263849e+000	130	22	5.778463e+000	0	0	0	0	0	0	72.5819	1	1	51.7088	22.0741
DATA	226	3	62	0	0	ASCRP3002177	ASCRP3002177	1906.42	237.728	1.516183e+002	1.541093e+001	198	24	5.769816e+000	0	0	0	0	0	0	140.329	1	1	51.0895	23.8333
DATA	227	3	63	0	0	ASCRP3004484	ASCRP3004484	1931.83	237.346	2.481417e+002	2.496911e+001	283.5	25	5.464887e+000	0	0	0	0	0	0	228.21	1	1	49.8279	25.1186
DATA	228	3	64	0	0	ASCRP3002811	ASCRP3002811	1957.44	237.531	1.165862e+002	1.198880e+001	164	25	6.697161e+000	0	0	0	0	0	0	106.569	1	1	50.4627	25.2642
DATA	229	3	65	0	0	Negative010	Negative010	1982.64	237.402	3.580469e+002	3.591490e+001	377	22	6.527607e+000	0	0	0	0	0	0	325.286	1	1	52.3208	22.4561
DATA	230	3	66	0	0	ASCRP3003213	ASCRP3003213	2008.05	237.625	1.275718e+002	1.306689e+001	169	23	6.523814e+000	0	0	0	0	0	0	115.216	1	1	50.1463	23.1053
DATA	231	3	67	0	0	ASCRP3009394	ASCRP3009394	2033.33	237.307	3.079401e+001	4.192660e+000	84	24	4.316680e+000	0	0	0	0	0	0	27.6434	1	1	48.8603	23.0784
DATA	232	3	68	0	0	ASCRP3005323	ASCRP3005323	2058.7	237.723	1.961588e+001	3.468978e+000	74	23	6.301619e+000	0	0	0	0	0	0	17.5115	1	1	51.4001	23.2308
DATA	233	3	69	0	0	ASCRP3011719	ASCRP3011719	2084.32	237.4	1.083106e+004	1.083110e+003	9702	22.5	6.838371e+000	0	0	0	0	0	0	9613.02	1	1	50.7771	23.2321
DATA	234	3	70	0	0	ASCRP3005088	ASCRP3005088	2109.65	237.756	1.190725e+002	1.225359e+001	165	23	4.367498e+000	0	0	0	0	0	0	105.137	1	1	51.0895	22.9423
DATA	235	3	71	0	0	ASCRP3010456	ASCRP3010456	2135	237.545	1.140646e+001	3.123619e+000	69	24	6.622739e+000	0	0	0	0	0	0	10.019	1	0	55.8519	24.283
DATA	236	3	72	0	0	ASCRP3004768	ASCRP3004768	2160.44	237.792	3.558478e+001	4.604193e+000	87	23	6.571364e+000	0	0	0	0	0	0	31.1095	1	1	49.1849	23.6735
DATA	237	3	73	0	0	ASCRP3001798	ASCRP3001798	2185.73	237.781	1.542434e+001	3.315391e+000	72	23	7.036294e+000	0	0	0	0	0	0	13.4242	1	1	48.2044	23.9808
DATA	238	3	74	0	0	ASCRP3001369	ASCRP3001369	2211	238	1.566706e+002	1.594171e+001	190	25	7.999269e+000	0	0	0	0	0	0	135.813	1	1	46.8651	26.6071
DATA	239	3	75	66	-1	(-)3xSLv1	NegativeControl	2236.71	237.667	3.007008e+000	2.958072e+000	55	27	6.572505e+000	0	0	0	0	0	0	-3.4484	0	0	46.8651	26.8276
DATA	240	3	76	0	0	Negative015	Negative015	2261.91	237.935	3.016219e+000	2.967132e+000	56	24.5	6.553121e+000	0	0	0	0	0	0	-3.15876	0	0	54.4085	24.6667
DATA	241	3	77	0	0	ASCRP3000417	ASCRP3000417	2287.37	237.693	6.868645e+001	7.485520e+000	121	27	6.931279e+000	0	0	0	0	0	0	58.957	1	1	47.8731	26.6066
DATA	242	3	78	0	0	ASCRP3010601	ASCRP3010601	2312.86	237.885	1.077114e+003	1.077527e+002	975	25	6.448344e+000	0	0	0	0	0	0	922.63	1	1	48.5334	26.5818
DATA	243	3	79	0	0	A_23_P10385	NM_016448	2338.39	237.861	2.843034e+001	4.123421e+000	84	28	7.438427e+000	0	0	0	0	0	0	24.3141	1	1	49.5074	26.5686
DATA	245	3	81	66	1	DarkCorner	DarkCorner	2388.96	237.662	3.039787e+000	2.990426e+000	61	31	1.101845e+001	0	0	0	0	1	0	0.218683	0	0	48.2044	33.1207
DATA	246	3	82	66	1	DarkCorner	DarkCorner	2414.5	238	4.130475e+000	3.016483e+000	64	32.5	1.011866e+001	0	0	0	0	1	0	3.5307	1	0	54.1152	33.9706
DATA	247	4	1	66	1	DarkCorner	DarkCorner	370.321	243.786	2.906926e+000	2.860718e+000	68	30	8.703059e+000	0	0	0	0	1	0	0.708383	0	0	50.1463	30.9189
DATA	248	4	2	0	0	ASCRP3003392	ASCRP3003392	395.429	244.039	1.404517e+001	3.179039e+000	80.5	28	4.943025e+000	0	0	0	0	0	0	12.5787	1	0	49.1849	28.1724
DATA	249	4	3	0	0	ASCRP3000547	ASCRP3000547	421.104	243.87	3.395266e+001	4.428696e+000	97	30	8.370674e+000	0	0	0	0	1	0	30.498	1	1	47.8731	29.5455
DATA	250	4	4	0	0	ASCRP3005629	ASCRP3005629	446.359	244.026	3.822577e+001	4.758311e+000	100	33	9.249865e+000	0	0	0	0	1	0	34.4561	1	1	49.1849	31.68
DATA	251	4	5	0	0	ASCRP3002428	ASCRP3002428	471.408	243.908	6.807634e+001	7.369854e+000	129	29	4.696453e+000	0	0	0	0	0	0	61.5878	1	1	49.1849	27.84
DATA	252	4	6	0	0	ASCRP3003928	ASCRP3003928	496.907	243.935	1.971015e+001	3.433725e+000	84	26	6.043679e+000	0	0	0	0	0	0	17.905	1	1	54.4085	28.0571
DATA	253	4	7	0	0	ASCRP3012372	ASCRP3012372	522.312	243.857	1.400580e+001	3.130359e+000	78.5	29	7.747874e+000	0	0	0	0	1	0	12.7782	1	1	49.1849	29.3793
DATA	254	4	8	0	0	ASCRP3004436	ASCRP3004436	547.707	244.04	4.983498e+002	4.991282e+001	529	28	4.795832e+000	0	0	0	0	1	0	456.805	1	1	49.1849	29
DATA	255	4	9	0	0	ASCRP3006633	ASCRP3006633	573.294	243.926	7.077307e+003	7.077362e+002	6605	28	5.746635e+000	0	0	0	0	0	0	6518.35	1	1	45.835	27.5
DATA	256	4	10	0	0	ASCRP3010379	ASCRP3010379	598.592	243.908	2.570858e+002	2.585627e+001	295	29	5.456119e+000	0	0	0	0	0	0	237.951	1	1	49.1849	28.6667
DATA	257	4	11	0	0	ASCRP3012893	ASCRP3012893	623.862	244.1	2.647561e+001	3.814034e+000	90	29	5.576063e+000	0	0	0	0	1	0	24.6315	1	1	49.5074	29.3226
DATA	258	4	12	0	0	Negative019	Negative019	649.506	244.143	8.348115e+000	2.855794e+000	71	29	8.478797e+000	0	0	0	1	0	0	7.80747	1	0	49.1849	28.84
DATA	259	4	13	0	0	ASCRP3008821	ASCRP3008821	674.627	244.12	5.393265e+001	6.038981e+000	114	23	6.527634e+000	0	0	0	0	0	0	50.701	1	1	49.8279	25.12
DATA	260	4	14	0	0	ASCRP3000493	ASCRP3000493	700.418	244.051	1.638598e+001	3.160536e+000	75.5	31	6.760519e+000	0	0	0	0	0	0	15.4862	1	1	49.5074	28.7692
DATA	261	4	15	0	0	ASCRP3007107	ASCRP3007107	725.519	244.065	2.173075e+001	3.456961e+000	85	28	9.392018e+000	0	0	0	0	1	0	20.6447	1	1	49.5074	30.28
DATA	262	4	16	0	0	ASCRP3002024	ASCRP3002024	751.037	243.975	1.004062e+002	1.039073e+001	157	30	9.465780e+000	0	0	0	0	1	0	95.8867	1	1	50.7771	31.3793
DATA	263	4	17	0	0	ASCRP3005475	ASCRP3005475	776.5	244	6.196837e+004	6.196838e+003	59518	31.5	9.733689e+000	0	0	0	0	1	0	59487.4	1	1	54.1152	31.6786
DATA	264	4	18	0	0	Negative016	Negative016	801.69	244.023	1.329132e+002	1.355239e+001	188	27	4.431177e+000	0	0	0	0	0	0	128.239	1	1	50.7771	26.4074
DATA	265	4	19	0	0	ASCRP3000962	ASCRP3000962	827.026	244.256	5.809406e+001	6.378603e+000	116	31.5	7.954783e+000	0	0	0	0	1	0	56.336	1	1	48.5334	29.9167
DATA	266	4	20	0	0	ASCRP3000827	ASCRP3000827	852.346	243.974	2.423641e+001	3.570212e+000	86	25	5.611049e+000	0	0	0	0	0	0	23.6138	1	1	49.1849	26
DATA	267	4	21	0	0	ASCRP3000758	ASCRP3000758	878.093	244.16	1.884382e+002	1.902356e+001	242	25	4.810837e+000	0	0	0	0	0	0	184.488	1	1	47.5395	25.7813
DATA	268	4	22	0	0	ASCRP3012898	ASCRP3012898	903.707	244.493	9.084494e+000	2.750986e+000	70	28	8.305283e+000	0	0	0	0	0	0	8.93588	1	0	47.8731	27.8529
DATA	269	4	23	0	0	ASCRP3011418	ASCRP3011418	928.747	244.413	8.218104e+001	8.615292e+000	139	29	8.599950e+000	0	0	0	0	0	0	81.1782	1	1	48.8603	28.6774
DATA	270	4	24	0	0	ASCRP3004974	ASCRP3004974	954	244.455	2.948106e+002	2.959331e+001	352	27	6.293184e+000	0	0	0	0	0	0	292.407	1	1	55.8519	26.6667
DATA	271	4	25	0	0	ASCRP3005018	ASCRP3005018	979.744	244.5	3.496108e+002	3.505505e+001	409.5	26	4.899173e+000	0	0	0	0	0	0	348.127	1	1	50.4627	26.7576
DATA	272	4	26	0	0	ASCRP3006760	ASCRP3006760	1005	244.314	6.006290e+002	6.011726e+001	651	27	6.672961e+000	0	0	0	0	0	0	600.181	1	1	52.3208	27.1818
DATA	273	4	27	0	0	ASCRP3004625	ASCRP3004625	1030.3	244.402	6.475512e+003	6.475562e+002	6386	28.5	3.928089e+000	0	0	0	0	0	0	6492.51	1	1	53.5237	28.1333
DATA	274	4	28	0	0	A_23_P41948	NM_017785	1055.8	244.39	1.261597e+002	1.286906e+001	185.5	28	6.419217e+000	0	0	0	0	0	0	126.88	1	1	51.4001	26.2222
DATA	275	4	29	0	0	ASCRP3001802	ASCRP3001802	1081.18	244.353	4.094509e+002	4.102335e+001	469.5	27	5.465984e+000	0	0	0	0	0	0	412.921	1	1	52.0157	27.1071
DATA	276	4	30	0	0	ASCRP3002076	ASCRP3002076	1106.45	244.53	1.372664e+002	1.395718e+001	196	29	5.801272e+000	0	0	0	0	0	0	138.78	1	1	51.4001	28.1071
DATA	277	4	31	66	-1	(-)3xSLv1	NegativeControl	1131.76	244.274	2.562911e+000	2.521202e+000	52	25.5	8.928864e+000	0	0	0	0	0	0	-6.23297	0	0	51.4001	26.7308
DATA	278	4	32	0	0	ASCRP3002645	ASCRP3002645	1157.42	244.349	2.665613e+001	3.665815e+000	84	28	6.980091e+000	0	0	0	0	0	0	27.0554	1	1	52.0157	26.6897
DATA	279	4	33	0	0	A_23_P250813	NM_000553	1182.81	244.481	1.215808e+002	1.241500e+001	176.5	23.5	7.622978e+000	0	0	0	0	0	0	123.592	1	1	50.1463	25.4643
DATA	280	4	34	0	0	ASCRP3011796	ASCRP3011796	1208.15	244.58	5.597560e+001	6.134405e+000	114	26	8.151521e+000	0	0	0	0	0	0	56.9693	1	1	50.7771	26.2963
DATA	281	4	35	0	0	ASCRP3005115	ASCRP3005115	1233.46	244.526	1.534789e+001	2.940076e+000	74	23.5	7.127582e+000	0	0	0	0	0	0	15.6325	1	1	49.5074	25.6875
DATA	282	4	36	0	0	ASCRP3001392	ASCRP3001392	1258.99	244.618	2.490753e+002	2.503333e+001	313.5	24.5	5.520855e+000	0	0	0	0	0	0	253.819	1	1	53.5237	24.3125
DATA	283	4	37	0	0	ASCRP3008831	ASCRP3008831	1284.64	244.63	1.447509e+001	2.894178e+000	70.5	24	5.750015e+000	0	0	0	0	0	0	14.7523	1	1	50.7771	22.2963
DATA	284	4	38	0	0	ASCRP3000867	ASCRP3000867	1309.74	244.731	5.625017e+003	5.625072e+002	5666	27	7.392588e+000	0	0	0	0	0	0	5731.52	1	1	50.1463	26.2917
DATA	285	4	39	0	0	ASCRP3001992	ASCRP3001992	1335.1	244.651	5.294872e+001	5.858960e+000	113.5	25	7.355515e+000	0	0	0	0	0	0	53.9165	1	1	51.4001	25.2973
DATA	286	4	40	0	0	Negative017	Negative017	1360.42	244.573	8.581872e+000	2.653444e+000	64	23	4.724556e+000	0	0	0	0	0	0	8.73004	1	0	57.5363	23.6071
DATA	287	4	41	0	0	ASCRP3003094	ASCRP3003094	1385.95	244.603	6.010917e+001	6.515517e+000	115.5	26	6.073103e+000	0	0	0	0	0	0	61.0668	1	1	49.5074	25.8485
DATA	288	4	42	0	0	ASCRP3005640	ASCRP3005640	1411.39	244.379	6.365108e+001	6.845278e+000	118	22	6.075105e+000	0	0	0	0	0	0	64.5509	1	1	52.3208	22.7
DATA	289	4	43	0	0	Negative054	Negative054	1436.81	244.291	2.565513e+000	2.523761e+000	51.5	21.5	6.435891e+000	0	0	0	0	0	0	-4.84019	0	0	52.0157	22.6
DATA	290	4	44	0	0	ASCRP3007071	ASCRP3007071	1462.01	244.427	2.997360e+001	3.922067e+000	87.5	24	3.118226e+000	0	0	0	0	0	0	30.2659	1	1	51.0895	23.16
DATA	291	4	45	0	0	ASCRP3002862	ASCRP3002862	1487.39	244.916	2.210769e+002	2.225264e+001	261.5	21	4.203173e+000	0	0	0	0	0	0	222.682	1	1	49.8279	21
DATA	292	4	46	0	0	Negative005	Negative005	1512.61	244.931	2.585417e+000	2.543342e+000	54	23	6.498061e+000	0	0	0	0	0	0	-2.17223	0	0	53.8203	23.0313
DATA	293	4	47	0	0	ASCRP3001344	ASCRP3001344	1538.43	244.81	4.754243e+002	4.761088e+001	518	23	6.527509e+000	0	0	0	0	0	0	475.813	1	1	49.5074	24.4138
DATA	294	4	48	0	0	ASCRP3009341	ASCRP3009341	1563.83	244.795	1.660778e+001	3.052701e+000	71	22	6.971669e+000	0	0	0	0	0	0	16.5609	1	1	48.8603	23.6667
DATA	295	4	49	0	0	ASCRP3004315	ASCRP3004315	1589.17	244.933	2.495253e+001	3.583002e+000	79	21	5.705412e+000	0	0	0	0	0	0	24.7863	1	1	47.8731	21.1379
DATA	296	4	50	0	0	ASCRP3009450	ASCRP3009450	1614.53	244.836	1.189152e+003	1.189432e+002	1211	22	5.206012e+000	0	0	0	0	0	0	1176.23	1	1	47.8731	22.7778
DATA	297	4	51	0	0	ASCRP3007087	ASCRP3007087	1639.81	244.974	3.132944e+001	4.067202e+000	85.5	23	5.496362e+000	0	0	0	0	0	0	30.8532	1	1	49.1849	23.72
DATA	298	4	52	0	0	ASCRP3001183	ASCRP3001183	1665.36	244.825	1.274307e+002	1.300684e+001	181	20.5	4.857508e+000	0	0	0	0	0	0	124.89	1	1	49.5074	20.6538
DATA	299	4	53	0	0	ASCRP3012395	ASCRP3012395	1690.59	244.905	2.743859e+001	3.793088e+000	84	22	5.940539e+000	0	0	0	0	0	0	26.7603	1	1	48.8603	22.04
DATA	300	4	54	0	0	ASCRP3010546	ASCRP3010546	1716.15	244.893	5.858071e+002	5.863984e+001	619	23	6.538443e+000	0	0	0	0	0	0	568.354	1	1	50.1463	24.4138
DATA	301	4	55	0	0	ASCRP3006636	ASCRP3006636	1741.5	244.821	8.908037e+002	8.911968e+001	906	24	6.399119e+000	0	0	0	0	0	0	859.611	1	1	49.1849	24.7778
DATA	302	4	56	0	0	ASCRP3011544	ASCRP3011544	1766.68	245	6.448699e+002	6.454188e+001	668	23	4.845139e+000	0	0	0	0	0	0	618.924	1	1	49.1849	23.2414
DATA	303	4	57	0	0	ASCRP3005373	ASCRP3005373	1792.22	244.916	2.214802e+002	2.230918e+001	270	23	5.052678e+000	0	0	0	0	0	0	211.345	1	1	49.8279	23.3793
DATA	304	4	58	0	0	A_23_P11685	NM_024420	1817.76	244.938	4.651429e+000	2.732305e+000	60	23	5.432973e+000	0	0	0	0	0	0	4.41261	1	0	49.1849	23.4643
DATA	305	4	59	0	0	ASCRP3003797	ASCRP3003797	1842.91	245.065	5.712227e+001	6.321684e+000	112	21	4.557777e+000	0	0	0	0	0	0	53.8744	1	1	54.4085	21.24
DATA	306	4	60	0	0	ASCRP3008311	ASCRP3008311	1868.5	245.042	4.176447e+002	4.185326e+001	450	22.5	4.760898e+000	0	0	0	0	0	0	391.506	1	1	48.5334	22.8846
DATA	307	4	61	0	0	ASCRP3012882	ASCRP3012882	1893.81	245.026	1.116235e+002	1.149404e+001	159	23	4.549220e+000	0	0	0	0	0	0	104.003	1	1	49.1849	23.1667
DATA	308	4	62	0	0	ASCRP3010866	ASCRP3010866	1919.09	245.038	2.998946e+002	3.011602e+001	331.5	25	5.267869e+000	0	0	0	0	0	0	277.726	1	1	48.8603	25.3529
DATA	309	4	63	0	0	ASCRP3003189	ASCRP3003189	1944.81	245	1.242122e+001	3.040557e+000	68	23	5.716304e+000	0	0	0	0	0	0	11.4317	1	0	47.2035	23.6364
DATA	310	4	64	0	0	ASCRP3001150	ASCRP3001150	1970.11	245.205	1.280482e+001	3.071521e+000	68	23	6.531621e+000	0	0	0	0	0	0	11.7146	1	0	47.5395	23.4
DATA	311	4	65	0	0	ASCRP3004582	ASCRP3004582	1995.38	245	3.674744e+002	3.685464e+001	387	24	5.919826e+000	0	0	0	0	0	0	334.142	1	1	48.5334	23.5172
DATA	312	4	66	0	0	ASCRP3006010	ASCRP3006010	2020.74	245.026	1.983819e+002	2.003841e+001	237	23	5.588583e+000	0	0	0	0	0	0	179.322	1	1	49.1849	22.9677
DATA	313	4	67	0	0	ASCRP3011790	ASCRP3011790	2046.07	245.027	2.889101e+000	2.842084e+000	56	23.5	5.417918e+000	0	0	0	0	0	0	-0.789422	0	0	46.8651	24.5313
DATA	314	4	68	0	0	ASCRP3003645	ASCRP3003645	2071.5	245.352	8.314045e+002	8.318954e+001	786	22	6.797227e+000	0	0	0	0	0	0	743.091	1	1	57.5363	22.2667
DATA	315	4	69	0	0	ASCRP3005194	ASCRP3005194	2096.58	245.427	2.019303e+001	3.511699e+000	73	24	5.858250e+000	0	0	0	0	0	0	17.9519	1	1	57.5363	23.3704
DATA	316	4	70	0	0	ASCRP3012163	ASCRP3012163	2122.4	245.286	7.225184e+001	7.781196e+000	120	23	5.073839e+000	0	0	0	0	0	0	63.8882	1	1	51.7088	23.3793
DATA	317	4	71	0	0	ASCRP3000424	ASCRP3000424	2147.71	245.162	4.965476e+002	4.973955e+001	499	24.5	6.749094e+000	0	0	0	0	0	0	436.883	1	1	50.1463	24.0714
DATA	318	4	72	0	0	ASCRP3004653	ASCRP3004653	2173.04	245.434	1.023479e+002	1.064209e+001	146.5	29	7.344480e+000	0	0	0	0	0	0	89.6483	1	1	49.1849	27.3
DATA	319	4	73	0	0	ASCRP3011617	ASCRP3011617	2198.64	245.25	1.733342e+001	3.403355e+000	73	22.5	6.946032e+000	0	0	0	0	0	0	15.1159	1	1	51.0895	24.3929
DATA	320	4	74	0	0	ASCRP3011609	ASCRP3011609	2223.89	245.185	2.136605e+002	2.156741e+001	240	24	6.085111e+000	0	0	0	0	0	0	185.603	1	1	50.4627	24.3333
DATA	321	4	75	0	0	A_23_P1331	NM_080801	2249.32	245.063	4.074649e+001	5.030796e+000	94	26.5	5.743642e+000	0	0	0	0	0	0	35.2719	1	1	49.8279	25.7857
DATA	322	4	76	0	0	ASCRP3010907	ASCRP3010907	2274.76	245.177	8.249354e+001	8.764040e+000	133	25	5.881479e+000	0	0	0	0	0	0	71.2041	1	1	50.4627	26.1176
DATA	323	4	77	0	0	ASCRP3002996	ASCRP3002996	2300.14	245.412	7.549498e+002	7.555322e+001	705	25	7.350407e+000	0	0	0	0	0	0	650.15	1	1	54.9904	28.5185
DATA	324	4	78	0	0	ASCRP3004956	ASCRP3004956	2325.29	245.317	1.047418e+002	1.088752e+001	151	25.5	6.377967e+000	0	0	0	0	0	0	90.0332	1	1	51.4001	26.0385
DATA	325	4	79	0	0	ASCRP3010650	ASCRP3010650	2350.8	245.262	1.258317e+002	1.293011e+001	167.5	28	5.607063e+000	0	0	0	0	0	0	108.027	1	1	51.4001	27.5714
DATA	326	4	80	0	0	ASCRP3012367	ASCRP3012367	2376.28	245.342	8.441171e+000	3.093973e+000	66.5	25.5	6.007724e+000	0	0	0	0	0	0	7.24326	1	0	50.7771	25.3125
DATA	327	4	81	66	1	DarkCorner	DarkCorner	2401.71	245.542	3.024868e+000	2.975641e+000	58	27	7.080789e+000	0	0	0	0	0	0	-3.63691	0	0	51.7088	27.2857
DATA	328	4	82	66	1	DarkCorner	DarkCorner	2427.16	245.598	3.837977e+000	2.997274e+000	62	29	7.248664e+000	0	0	0	0	1	0	3.29775	1	0	51.0895	28.9869
DATA	329	5	1	66	1	DarkCorner	DarkCorner	357.679	251	2.899040e+000	2.851860e+000	66	30	7.329003e+000	0	0	0	0	1	0	-0.239875	0	0	49.1849	30.0938
DATA	330	5	2	0	0	ASCRP3003394	ASCRP3003394	382.74	251.026	9.450992e+001	9.870026e+000	150.5	30	5.475427e+000	0	0	0	0	1	0	84.8378	1	1	49.1849	30.1379
DATA	331	5	3	0	0	Negative030	Negative030	408.219	250.726	3.844344e+000	2.863874e+000	70	28	6.083177e+000	0	0	0	0	0	0	3.45994	1	0	47.8731	28.7714
DATA	332	5	4	0	0	ASCRP3000025	ASCRP3000025	433.838	251.118	1.632887e+003	1.633132e+002	1542	30	8.199686e+000	0	0	0	0	1	0	1474.63	1	1	46.5243	29.8788
DATA	333	5	5	0	0	ASCRP3010203	ASCRP3010203	459	250.789	2.066564e+002	2.085700e+001	252	29	7.536237e+000	0	0	0	0	1	0	187.255	1	1	46.8651	29.5556
DATA	334	5	6	0	0	CUST_20_PI418767722	NM_006013	484.228	251.038	4.297862e+001	5.133637e+000	106	27	4.626972e+000	0	0	0	0	0	0	39.0993	1	1	49.1849	28.1379
DATA	335	5	7	66	-1	(-)3xSLv1	NegativeControl	509.958	250.958	2.842073e+000	2.795821e+000	62	27	6.312989e+000	0	0	0	0	0	0	-4.00745	0	0	46.8651	28.7813
DATA	336	5	8	0	0	ASCRP3003613	ASCRP3003613	535.324	251.081	2.853355e+000	2.797861e+000	65	30	6.876461e+000	0	0	0	0	1	0	2.6185	1	0	48.8603	30.7857
DATA	337	5	9	0	0	ASCRP3006846	ASCRP3006846	560.795	250.897	3.687596e+001	4.612397e+000	96.5	29	5.217439e+000	0	0	0	0	0	0	33.9963	1	1	49.1849	28.6897
DATA	338	5	10	0	0	ASCRP3006319	ASCRP3006319	585.5	251	9.241840e+001	9.644415e+000	147	30	6.478010e+000	0	0	0	0	1	0	85.6079	1	1	54.1152	29.2692
DATA	339	5	11	0	0	ASCRP3006673	ASCRP3006673	611.592	250.908	1.400723e+002	1.427335e+001	197	29	6.490854e+000	0	0	0	0	0	0	130.411	1	1	49.1849	28.7419
DATA	340	5	12	0	0	ASCRP3002570	ASCRP3002570	637.026	250.948	2.322662e+001	3.583889e+000	84	30	7.483791e+000	0	0	0	0	1	0	21.7357	1	1	47.5395	30.4118
DATA	341	5	13	0	0	ASCRP3009582	ASCRP3009582	662.306	251	6.334319e+002	6.340136e+001	664	28	6.500296e+000	0	0	0	0	0	0	595.85	1	1	50.4627	27.4231
DATA	342	5	14	0	0	A_23_P39682	NM_001079	687.628	251.205	1.827759e+001	3.261247e+000	80	25	6.824450e+000	0	0	0	1	0	0	17.2845	1	1	49.5074	26.8696
DATA	343	5	15	0	0	ASCRP3004381	ASCRP3004381	713.148	251.102	2.967026e+002	2.979167e+001	345	30.5	6.323101e+000	0	0	0	0	1	0	282.049	1	1	52.0157	29.1333
DATA	344	5	16	0	0	ASCRP3007139	ASCRP3007139	738.506	251.39	1.050035e+001	2.871442e+000	71	28	8.838573e+000	0	0	0	0	1	0	10.0352	1	0	48.5334	29.25
DATA	345	5	17	0	0	ASCRP3007276	ASCRP3007276	763.5	251	2.703428e+000	2.659885e+000	64.5	32	8.904178e+000	0	0	0	0	1	0	0.471675	0	0	54.1152	31.6071
DATA	346	5	18	0	0	ASCRP3005073	ASCRP3005073	789	251.133	8.342604e+001	8.752061e+000	141.5	27	9.997253e+000	0	0	0	0	1	0	80.5413	1	1	54.4085	29.1515
DATA	347	5	19	0	0	A_23_P58132	NM_004310	814.679	251	5.380355e+002	5.386791e+001	593	26	6.882829e+000	0	0	0	1	0	0	522.041	1	1	49.1849	26.96
DATA	348	5	20	0	0	ASCRP3007337	ASCRP3007337	839.734	251.582	6.202326e+001	6.732647e+000	118	26	7.658329e+000	0	0	0	0	0	0	60.4859	1	1	50.7771	28.0833
DATA	349	5	21	0	0	Negative040	Negative040	865.653	251.222	1.750762e+001	3.140185e+000	80	25	5.295971e+000	0	0	0	1	0	0	17.154	1	1	47.5395	25.2258
DATA	350	5	22	0	0	ASCRP3008487	ASCRP3008487	890.628	251.769	4.791493e+001	5.448843e+000	108	25	6.533712e+000	0	0	0	0	0	0	47.1701	1	1	50.4627	27.4242
DATA	351	5	23	0	0	ASCRP3002984	ASCRP3002984	916	251.455	2.890318e+000	2.599595e+000	62.5	27	8.289260e+000	0	0	0	0	0	0	2.85754	1	0	55.8519	27.6129
DATA	352	5	24	0	0	ASCRP3006868	ASCRP3006868	941.476	251.695	2.225876e+003	2.226025e+002	2276	28	7.254919e+000	0	0	0	0	0	0	2210.13	1	1	51.7088	27.0769
DATA	353	5	25	0	0	ASCRP3006534	ASCRP3006534	966.941	251.494	8.058728e+002	8.062800e+001	857	28	6.466360e+000	0	0	0	0	0	0	803.294	1	1	51.7088	27.2703
DATA	354	5	26	0	0	ASCRP3004287	ASCRP3004287	992.506	251.62	4.010345e+002	4.018461e+001	457	29	5.817502e+000	0	0	0	0	0	0	401.273	1	1	49.8279	26.52
DATA	355	5	27	0	0	ASCRP3006204	ASCRP3006204	1017.65	251.415	4.108576e+002	4.116445e+001	472	26	5.776204e+000	0	0	0	0	0	0	412.48	1	1	51.0895	26.3103
DATA	356	5	28	0	0	ASCRP3009381	ASCRP3009381	1042.89	251.5	6.926644e+001	7.376285e+000	130	29	5.367376e+000	0	0	0	0	0	0	69.7637	1	1	65	27.8611
DATA	357	5	29	0	0	ASCRP3012989	ASCRP3012989	1068.33	251.35	7.676374e+001	8.082160e+000	135	29	6.489874e+000	0	0	0	0	0	0	77.5357	1	1	50.7771	28.0385
DATA	358	5	30	0	0	ASCRP3012180	ASCRP3012180	1093.67	251.5	3.985256e+001	4.716230e+000	98	27	5.479566e+000	0	0	0	0	0	0	40.3608	1	1	57.5363	26.5556
DATA	359	5	31	0	0	ASCRP3002782	ASCRP3002782	1119.24	251.238	1.970446e+001	3.196118e+000	77	26	5.425019e+000	0	0	0	0	0	0	19.9999	1	1	50.1463	25.3913
DATA	360	5	32	0	0	ASCRP3005118	ASCRP3005118	1144.43	251.583	3.259813e+002	3.269471e+001	383	28.5	7.876023e+000	0	0	0	0	0	0	331.567	1	1	51.7088	28.5714
DATA	361	5	33	0	0	ASCRP3007012	ASCRP3007012	1170.11	251.633	2.548376e+000	2.506903e+000	56	26	6.323101e+000	0	0	0	0	0	0	-1.80348	0	0	53.2255	26.4667
DATA	362	5	34	0	0	ASCRP3010294	ASCRP3010294	1195.4	251.829	2.320583e+002	2.334048e+001	297	23	7.369685e+000	0	0	0	0	0	0	236.764	1	1	51.0895	25.6957
DATA	363	5	35	0	0	ASCRP3012715	ASCRP3012715	1220.66	251.494	4.055384e+001	4.764743e+000	98	22.5	6.301250e+000	0	0	0	0	0	0	41.4108	1	1	51.7088	23.8667
DATA	364	5	36	0	0	ASCRP3008638	ASCRP3008638	1246.08	251.871	2.382159e+001	3.452752e+000	82	23.5	6.393592e+000	0	0	0	0	0	0	24.3441	1	1	52.0157	24.6563
DATA	365	5	37	0	0	ASCRP3006560	ASCRP3006560	1271.59	251.566	1.108491e+002	1.136311e+001	167	26	6.084088e+000	0	0	0	0	0	0	113.298	1	1	51.7088	24.625
DATA	366	5	38	0	0	ASCRP3001753	ASCRP3001753	1296.89	251.5	8.919581e+000	2.653617e+000	67	26.5	5.395839e+000	0	0	0	0	0	0	9.11574	1	0	56.9804	25.3214
DATA	367	5	39	0	0	ASCRP3008913	ASCRP3008913	1322.42	251.573	5.004245e+001	5.594064e+000	106	26	7.137582e+000	0	0	0	0	0	0	51.1226	1	1	57.5363	25.5152
DATA	368	5	40	0	0	ASCRP3005734	ASCRP3005734	1347.88	251.733	7.356629e+002	7.360882e+001	793	25	6.836629e+000	0	0	0	0	0	0	751.002	1	1	52.3208	25.2857
DATA	369	5	41	0	0	ASCRP3007843	ASCRP3007843	1373.32	251.429	1.136855e+001	2.751061e+000	69	24	4.985395e+000	0	0	0	0	0	0	11.5909	1	0	49.8279	24.3333
DATA	370	5	42	1028	1	(+)E1A_r60_3	E1A_r60_3	1398.63	251.962	1.637167e+002	1.656271e+001	221	25.5	6.714212e+000	0	0	0	0	0	0	166.709	1	1	49.1849	24.625
DATA	371	5	43	0	0	A_23_P7313	NM_001040058	1423.74	251.788	2.033260e+001	3.232583e+000	75	21	5.402517e+000	0	0	0	0	0	0	20.6653	1	1	50.1463	21.4828
DATA	372	5	44	0	0	ASCRP3006688	ASCRP3006688	1449.28	251.905	4.308502e+001	4.990556e+000	98.5	24	5.918079e+000	0	0	0	0	0	0	43.6968	1	1	48.8603	24.0968
DATA	374	5	46	0	0	ASCRP3007535	ASCRP3007535	1500.37	251.795	2.278931e+002	2.292955e+001	281	20	5.917043e+000	0	0	0	0	0	0	229.879	1	1	49.5074	21.3704
DATA	375	5	47	0	0	ASCRP3013354	ASCRP3013354	1525.5	252	6.262439e+000	2.615885e+000	61	24	7.745670e+000	0	0	0	0	0	0	6.29786	1	0	54.1152	25.7333
DATA	376	5	48	0	0	ASCRP3010157	ASCRP3010157	1550.61	251.931	2.738983e+001	3.741309e+000	81	25	8.293418e+000	0	0	0	0	0	0	27.4498	1	1	53.8203	26.069
DATA	377	5	49	0	0	ASCRP3004089	ASCRP3004089	1576.37	251.693	9.194104e+001	9.543480e+000	146	23	7.137806e+000	0	0	0	0	0	0	91.7821	1	1	47.8731	23.3448
DATA	378	5	50	0	0	ASCRP3000699	ASCRP3000699	1601.65	251.901	3.893029e+001	4.664115e+000	95.5	22	5.617687e+000	0	0	0	0	0	0	38.7101	1	1	49.5074	21.5926
DATA	379	5	51	0	0	ASCRP3008613	ASCRP3008613	1627.28	251.811	2.622729e+000	2.587985e+000	57	23	6.469607e+000	0	0	0	0	0	0	2.00535	0	0	48.2044	24.1786
DATA	380	5	52	0	0	ASCRP3001380	ASCRP3001380	1652.43	252.177	4.633273e+002	4.640514e+001	506.5	23	4.907114e+000	0	0	0	0	0	0	456.679	1	1	49.5074	22.8148
DATA	381	5	53	0	0	ASCRP3012368	ASCRP3012368	1678.13	252.013	3.214826e+001	4.137285e+000	86	22	5.743526e+000	0	0	0	0	0	0	31.5304	1	1	47.5395	22.6071
DATA	382	5	54	0	0	ASCRP3004633	ASCRP3004633	1703.2	252	1.158651e+002	1.187844e+001	169	23	5.755969e+000	0	0	0	0	0	0	113.073	1	1	49.1849	23.7419
DATA	383	5	55	0	0	ASCRP3006272	ASCRP3006272	1728.41	251.912	1.772429e+002	1.791850e+001	229	24	6.006360e+000	0	0	0	0	0	0	172.065	1	1	49.8279	24.8276
DATA	384	5	56	0	0	ASCRP3000588	ASCRP3000588	1754	252	1.638397e+001	3.111669e+000	70	24.5	6.503530e+000	0	0	0	0	0	0	15.819	1	1	54.9904	25.6471
DATA	385	5	57	0	0	ASCRP3006713	ASCRP3006713	1779.77	251.84	8.483891e+000	2.792674e+000	62.5	24	4.982766e+000	0	0	0	0	0	0	8.14428	1	0	48.2044	23.8065
DATA	386	5	58	0	0	ASCRP3009521	ASCRP3009521	1804.87	252.027	2.294646e+002	2.310193e+001	275.5	25	5.362755e+000	0	0	0	0	0	0	219.049	1	1	47.5395	24.3226
DATA	387	5	59	0	0	ASCRP3011134	ASCRP3011134	1830.21	251.806	7.598304e+002	7.603070e+001	775	22	5.166736e+000	0	0	0	0	0	0	721.032	1	1	47.5395	23.1852
DATA	388	5	60	0	0	ASCRP3002770	ASCRP3002770	1855.41	252.092	4.647964e+002	4.655842e+001	490	22	3.324957e+000	0	0	0	0	0	0	438.516	1	1	49.1849	22.3478
DATA	389	5	61	0	0	ASCRP3012672	ASCRP3012672	1881	252.037	7.319156e+001	7.809569e+000	125	23.5	6.547345e+000	0	0	0	0	0	0	68.6327	1	1	51.4001	24.1429
DATA	390	5	62	0	0	ASCRP3013193	ASCRP3013193	1906.28	252.095	7.307040e+002	7.312177e+001	734	24	4.666743e+000	0	0	0	0	0	0	681.074	1	1	48.8603	24.6129
DATA	391	5	63	0	0	ASCRP3009665	ASCRP3009665	1931.78	251.916	2.541771e+001	3.750154e+000	78	25	5.141686e+000	0	0	0	0	0	0	23.5448	1	1	49.8279	25.7027
DATA	392	5	64	0	0	ASCRP3004972	ASCRP3004972	1957	252.197	2.334107e+001	3.625110e+000	76.5	25	6.389069e+000	0	0	0	0	0	0	21.4939	1	1	46.8651	24.9655
DATA	393	5	65	0	0	Negative049	Negative049	1982.44	251.949	2.837013e+000	2.790843e+000	50	23	6.482529e+000	0	0	0	0	0	0	-6.78042	0	0	49.5074	24.0938
DATA	394	5	66	0	0	ASCRP3008941	ASCRP3008941	2008	252.455	4.426377e+001	5.241350e+000	96	24	6.619244e+000	0	0	0	0	0	0	40.2779	1	1	55.8519	24.2424
DATA	395	5	67	0	0	ASCRP3010463	ASCRP3010463	2033.42	252.427	1.208503e+002	1.241047e+001	165	24	5.294993e+000	0	0	0	0	0	0	109.325	1	1	57.5363	23.5862
DATA	396	5	68	0	0	ASCRP3000394	ASCRP3000394	2058.58	252.427	2.886426e+000	2.851582e+000	58	22	3.639139e+000	0	0	0	0	0	0	2.36339	0	0	57.5363	22.08
DATA	397	5	69	0	0	ASCRP3007573	ASCRP3007573	2084.33	252.5	3.093771e+004	3.093773e+003	27808	26	8.860023e+000	0	0	0	0	0	0	27675.1	1	1	57.5363	26.2
DATA	398	5	70	0	0	ASCRP3003107	ASCRP3003107	2109.67	252.506	2.093942e+002	2.113524e+001	250	24	6.021330e+000	0	0	0	0	0	0	186.325	1	1	51.7088	25.2222
DATA	399	5	71	0	0	A_23_P216068	NM_014109	2134.95	252.477	5.545831e+000	2.937742e+000	60.5	24	6.280376e+000	0	0	0	0	0	0	4.91003	1	0	55.8519	24.5357
DATA	400	5	72	0	0	ASCRP3011944	ASCRP3011944	2160.43	252.532	5.239271e+001	5.987656e+000	102.5	27	7.439189e+000	0	0	0	0	0	0	46.1668	1	1	50.1463	26.6923
DATA	401	5	73	0	0	ASCRP3001639	ASCRP3001639	2185.58	252.427	3.782273e+001	4.773093e+000	90	24	7.150000e+000	0	0	0	0	0	0	33.1809	1	1	57.5363	25.2593
DATA	402	5	74	0	0	ASCRP3007580	ASCRP3007580	2211.33	252.5	8.210866e+001	8.715747e+000	131.5	25.5	7.887247e+000	0	0	0	0	0	0	71.74	1	1	65	25.7188
DATA	403	5	75	0	0	ASCRP3009494	ASCRP3009494	2236.56	252.04	1.078250e+002	1.117471e+001	149.5	24	5.756524e+000	0	0	0	0	0	0	93.8479	1	1	48.8603	25.2143
DATA	404	5	76	0	0	ASCRP3008599	ASCRP3008599	2262.09	252.696	2.159734e+001	3.650338e+000	78.5	27	6.130679e+000	0	0	0	0	0	0	18.7448	1	1	49.8279	27.0909
DATA	405	5	77	0	0	ASCRP3000499	ASCRP3000499	2287.83	252.303	2.131228e+001	3.640439e+000	77	27	6.078509e+000	0	0	0	0	0	0	18.444	1	1	49.5074	27.3448
DATA	406	5	78	130	1	(+)eQC-41	EQC	2312.52	252.683	3.446943e+002	3.459601e+001	353	26.5	8.444262e+000	0	0	0	0	0	0	297.762	1	1	51.7088	28.75
DATA	407	5	79	0	0	ASCRP3003200	ASCRP3003200	2338.38	252.237	6.296433e+002	6.303396e+001	602	28	8.594906e+000	0	0	0	0	1	0	542.959	1	1	49.1849	29.7
DATA	408	5	80	0	0	ASCRP3009532	ASCRP3009532	2363.58	252.6	8.044233e+002	8.049691e+001	739	24.5	6.224165e+000	0	0	0	0	0	0	693.247	1	1	52.9257	24.8667
DATA	409	5	81	0	0	ASCRP3002441	ASCRP3002441	2388.94	252.294	1.045791e+002	1.087001e+001	150	26	6.617994e+000	0	0	0	0	0	0	90.0988	1	1	51.7088	25.7419
DATA	410	5	82	66	1	DarkCorner	DarkCorner	2414.45	252.55	3.011377e+000	2.963381e+000	60.5	27	8.653881e+000	0	0	0	0	0	0	0.667378	0	0	50.4627	27.4762
DATA	411	6	1	0	0	ASCRP3009184	ASCRP3009184	370.071	258.595	5.254523e+001	5.971847e+000	114	28	5.888600e+000	0	0	0	0	0	0	47.2942	1	1	51.4001	28.7805
DATA	412	6	2	0	0	ASCRP3007297	ASCRP3007297	395.405	258.432	4.486185e+001	5.304756e+000	105	29	5.938670e+000	0	0	0	0	1	0	40.4752	1	1	49.1849	28.963
DATA	413	6	3	0	0	ASCRP3000858	ASCRP3000858	420.667	258.5	6.059131e+000	2.887000e+000	71.5	28	7.355803e+000	0	0	0	0	1	0	5.48274	1	0	57.5363	29.2059
DATA	414	6	4	0	0	ASCRP3001808	ASCRP3001808	446.602	258.639	6.115596e+001	6.731508e+000	123	25	9.300461e+000	0	0	0	0	0	0	55.5301	1	1	51.7088	27.963
DATA	415	6	5	0	0	ASCRP3009860	ASCRP3009860	471.392	258.557	1.625801e+001	3.240350e+000	79	28	5.902412e+000	0	0	0	0	0	0	14.815	1	1	50.1463	27.9615
DATA	416	6	6	0	0	ASCRP3001616	ASCRP3001616	496.741	258.407	1.193028e+002	1.225263e+001	171.5	26	6.575738e+000	0	0	0	0	0	0	109.14	1	1	51.0895	27.6286
DATA	417	6	7	0	0	ASCRP3001759	ASCRP3001759	522.442	258.688	1.445923e+002	1.472398e+001	198.5	29	6.809151e+000	0	0	0	0	1	0	132.866	1	1	49.8279	29.3103
DATA	418	6	8	0	0	ASCRP3008008	ASCRP3008008	547.734	258.62	1.410549e+002	1.437437e+001	193.5	29	5.283690e+000	0	0	0	0	1	0	130.196	1	1	50.7771	29.0741
DATA	419	6	9	0	0	ASCRP3011048	ASCRP3011048	573.542	258.578	2.172021e+001	3.507479e+000	81.5	29	6.447023e+000	0	0	0	0	1	0	20.144	1	1	51.4001	30.1111
DATA	420	6	10	0	0	Negative029	Negative029	598.5	258.5	2.786303e+000	2.751450e+000	64.5	29	6.557275e+000	0	0	0	0	1	0	2.23703	0	0	57.5363	29.2581
DATA	421	6	11	0	0	ASCRP3010540	ASCRP3010540	624.152	258.557	8.766781e+001	9.181135e+000	144.5	29	6.144719e+000	0	0	0	0	0	0	82.1105	1	1	50.1463	28.5152
DATA	422	6	12	0	0	ASCRP3005975	ASCRP3005975	649.538	258.679	2.040857e+001	3.394932e+000	82	31	7.306508e+000	0	0	0	0	1	0	19.2137	1	1	50.1463	30.1667
DATA	423	6	13	0	0	ASCRP3007306	ASCRP3007306	674.785	258.62	6.306112e+001	6.859492e+000	122.5	26	5.561877e+000	0	0	0	0	0	0	59.6735	1	1	50.4627	26.3704
DATA	424	6	14	0	0	Negative013	Negative013	700.059	258.6	2.729691e+000	2.695117e+000	65	28	6.318713e+000	0	0	0	1	1	0	2.18972	0	0	51.7088	29.6364
DATA	425	6	15	0	0	ASCRP3002256	ASCRP3002256	725.494	258.961	1.472206e+001	3.049766e+000	78	28	5.449273e+000	0	0	0	0	0	0	14.0787	1	1	49.8279	27.8621
DATA	426	6	16	0	0	ASCRP3007151	ASCRP3007151	751.427	258.89	8.988049e+001	9.372520e+000	148.5	28	8.056602e+000	0	0	0	0	0	0	86.4057	1	1	49.8279	28.7037
DATA	427	6	17	0	0	ASCRP3008116	ASCRP3008116	776.346	258.846	2.454348e+001	3.607298e+000	86	30	9.466068e+000	0	0	0	0	1	0	23.713	1	1	49.1849	31.1613
DATA	428	6	18	0	0	ASCRP3001726	ASCRP3001726	802.099	258.877	2.238573e+002	2.253970e+001	280	26.5	6.221386e+000	0	0	0	0	0	0	217.394	1	1	49.8279	25.5625
DATA	429	6	19	0	0	ASCRP3003897	ASCRP3003897	827.093	258.935	4.163939e+001	4.918205e+000	101	26.5	7.798099e+000	0	0	0	0	0	0	40.6349	1	1	54.4085	28.5
DATA	430	6	20	0	0	ASCRP3012026	ASCRP3012026	852.5	259	2.981261e+001	3.958836e+000	91	24	6.501066e+000	0	0	0	0	0	0	29.2344	1	1	65	25.9714
DATA	431	6	21	0	0	ASCRP3008382	ASCRP3008382	878.103	258.923	5.639664e+001	6.207044e+000	115	25	5.169098e+000	0	0	0	0	0	0	55.5609	1	1	48.2044	25.8571
DATA	432	6	22	0	0	ASCRP3004610	ASCRP3004610	903.5	259	4.131365e+001	4.871288e+000	101	28	6.168235e+000	0	0	0	0	0	0	40.8853	1	1	48.5334	28.5667
DATA	433	6	23	0	0	ASCRP3006158	ASCRP3006158	928.5	259	3.181478e+004	3.181479e+003	31612	32	1.011994e+001	0	0	0	0	1	0	31617.9	1	1	54.1152	29.4815
DATA	434	6	24	0	0	ASCRP3007607	ASCRP3007607	954	259	6.440300e+001	6.930302e+000	125	28	5.395705e+000	0	0	0	0	0	0	64.2664	1	1	54.9904	26.6364
DATA	435	6	25	0	0	ASCRP3000597	ASCRP3000597	979.769	259.051	5.765321e+001	6.303927e+000	118.5	29	5.621388e+000	0	0	0	0	0	0	57.7563	1	1	49.1849	27
DATA	436	6	26	0	0	ASCRP3013261	ASCRP3013261	1005.17	259.014	7.000273e+002	7.004882e+001	766	27.5	6.114429e+000	0	0	0	0	0	0	703.787	1	1	46.8651	26.8571
DATA	437	6	27	0	0	ASCRP3000250	ASCRP3000250	1030.43	259.165	3.251398e+002	3.261242e+001	389	28.5	5.975525e+000	0	0	0	0	0	0	327.987	1	1	49.5074	28.5
DATA	438	6	28	0	0	A_23_P70328	NM_018132	1055.87	259.038	1.282296e+002	1.306909e+001	191	29	5.651149e+000	0	0	0	0	0	0	129.741	1	1	49.1849	28
DATA	439	6	29	0	0	ASCRP3007488	ASCRP3007488	1081.48	258.961	1.352427e+002	1.375659e+001	196	27	7.957866e+000	0	0	0	0	0	0	137.213	1	1	49.5074	27.4074
DATA	440	6	30	0	0	ASCRP3005012	ASCRP3005012	1106.68	259	3.171317e+001	4.045273e+000	92	27	5.435843e+000	0	0	0	0	0	0	32.2538	1	1	49.1849	26.75
DATA	441	6	31	0	0	ASCRP3002415	ASCRP3002415	1131.81	259.012	2.614387e+002	2.626371e+001	319	25	6.641587e+000	0	0	0	0	0	0	266.46	1	1	49.1849	25.2609
DATA	442	6	32	0	0	ASCRP3009953	ASCRP3009953	1157.5	259	2.478709e+001	3.521556e+000	82	30	6.896694e+000	0	0	0	0	0	0	25.3094	1	1	48.5334	28.7576
DATA	443	6	33	0	0	AS_circRNA_control215	AS_circRNA_control215	1182.8	259.027	1.679569e+002	1.698040e+001	228	27	6.150070e+000	0	0	0	0	0	0	171.751	1	1	47.5395	27.8519
DATA	444	6	34	0	0	ASCRP3008374	ASCRP3008374	1208.05	259.15	2.551777e+001	3.568688e+000	82	22	7.166046e+000	0	0	0	0	0	0	26.1253	1	1	48.8603	23.931
DATA	445	6	35	0	0	ASCRP3004395	ASCRP3004395	1233.68	259	6.723444e+002	6.728064e+001	746	23	6.215594e+000	0	0	0	0	0	0	688.869	1	1	49.1849	23.8857
DATA	446	6	36	0	0	ASCRP3003479	ASCRP3003479	1258.94	258.987	1.088755e+002	1.116905e+001	167	24	5.959534e+000	0	0	0	0	0	0	111.601	1	1	48.5334	24.6176
DATA	447	6	37	0	0	ASCRP3013284	ASCRP3013284	1284.53	259.077	2.532664e+000	2.492383e+000	56	26	5.938499e+000	0	0	0	0	0	0	0.699937	0	0	49.8279	24.8919
DATA	448	6	38	0	0	ASCRP3012532	ASCRP3012532	1309.69	259.405	7.012506e+002	7.016931e+001	747	27	5.488398e+000	0	0	0	0	0	0	718.824	1	1	52.0157	25.2593
DATA	449	6	39	0	0	ASCRP3010501	ASCRP3010501	1335.23	259.333	1.182732e+002	1.208727e+001	179	24	6.025200e+000	0	0	0	0	0	0	121.161	1	1	51.7088	24
DATA	450	6	40	0	0	ASCRP3006152	ASCRP3006152	1360.63	259.305	1.172371e+002	1.198641e+001	179	24	5.925037e+000	0	0	0	0	0	0	119.984	1	1	51.0895	24.5
DATA	451	6	41	0	0	ASCRP3012076	ASCRP3012076	1385.96	259.273	7.232199e+002	7.236515e+001	777	26	5.756052e+000	0	0	0	0	0	0	739.192	1	1	49.1849	25.9189
DATA	452	6	42	0	0	ASCRP3003461	ASCRP3003461	1411.27	259.18	7.645891e+002	7.649987e+001	839	22	5.574106e+000	0	0	0	0	0	0	780.163	1	1	52.3208	22.875
DATA	453	6	43	0	0	ASCRP3008179	ASCRP3008179	1436.65	258.933	6.007515e+001	6.510180e+000	114	23	5.350546e+000	0	0	0	0	0	0	61.171	1	1	49.1849	23.0882
DATA	454	6	44	0	0	ASCRP3009749	ASCRP3009749	1462.14	259.304	8.092812e+001	8.474280e+000	136	24	5.608753e+000	0	0	0	0	0	0	82.224	1	1	49.8279	25.2353
DATA	455	6	45	0	0	ASCRP3007384	ASCRP3007384	1487.47	259.253	7.552803e+001	7.962319e+000	132.5	20.5	6.435297e+000	0	0	0	0	0	0	76.5326	1	1	49.1849	21.75
DATA	456	6	46	0	0	ASCRP3007816	ASCRP3007816	1512.63	259.36	7.072989e+002	7.077505e+001	757.5	23	4.864840e+000	0	0	0	0	0	0	714.623	1	1	48.8603	23.4
DATA	457	6	47	0	0	ASCRP3010657	ASCRP3010657	1538.33	259.5	5.020933e+004	5.020934e+003	50911.5	28	7.518259e+000	0	0	0	0	0	0	50563.2	1	1	57.5363	28.2963
DATA	458	6	48	0	0	ASCRP3002785	ASCRP3002785	1563.65	259.177	1.265969e+003	1.266225e+002	1325.5	24	7.076021e+000	0	0	0	0	0	0	1270.16	1	1	50.4627	25.8485
DATA	459	6	49	0	0	Negative035	Negative035	1589.34	259.314	2.597938e+000	2.566195e+000	56.5	22	6.038465e+000	0	0	0	0	0	0	2.32174	0	0	52.0157	23.0345
DATA	461	6	51	0	0	ASCRP3002064	ASCRP3002064	1639.62	259.63	6.892405e+001	7.358474e+000	121	24	6.458943e+000	0	0	0	0	0	0	68.3089	1	1	50.7771	24.4444
DATA	462	6	52	0	0	ASCRP3006680	ASCRP3006680	1665.06	259.446	1.148754e+002	1.177578e+001	168	24	5.135822e+000	0	0	0	0	0	0	113.309	1	1	51.0895	24.28
DATA	464	6	54	66	-1	(-)3xSLv1	NegativeControl	1715.89	259.5	2.658871e+000	2.615600e+000	44.5	23	3.573959e+000	0	0	0	0	0	0	-11.1804	0	0	56.9804	23.4688
DATA	465	6	55	0	0	ASCRP3001211	ASCRP3001211	1741.28	259.842	4.699115e+000	2.670841e+000	60	23	6.535579e+000	0	0	0	0	0	0	4.56507	1	0	49.5074	23.9
DATA	466	6	56	1028	1	(+)E1A_r60_a135	E1A_r60_a135	1766.67	259.884	2.687367e+000	2.643633e+000	50	23	4.970782e+000	0	0	0	0	0	0	-6.37818	0	0	51.7088	23.5313
DATA	467	6	57	0	0	ASCRP3013572	ASCRP3013572	1792.31	259.558	6.420301e+002	6.425806e+001	676	22	5.123423e+000	0	0	0	0	0	0	616.689	1	1	49.8279	21.871
DATA	468	6	58	0	0	ASCRP3013425	ASCRP3013425	1817.43	259.506	5.282882e+003	5.282949e+002	5118.5	25.5	5.018414e+000	0	0	0	0	0	0	5045.28	1	1	50.4627	24.0938
DATA	469	6	59	0	0	ASCRP3010169	ASCRP3010169	1842.89	259.5	1.224034e+001	2.955691e+000	66	23	5.997227e+000	0	0	0	0	0	0	11.6209	1	0	56.9804	23.9688
DATA	470	6	60	0	0	ASCRP3012806	ASCRP3012806	1868.45	259.934	6.229687e+001	6.792027e+000	117	22	4.929035e+000	0	0	0	0	0	0	58.801	1	1	49.1849	22.8462
DATA	471	6	61	0	1	RC6	RC6	1893.31	259.813	2.767240e+000	2.722206e+000	47	24	4.328278e+000	0	0	0	0	0	0	-7.21226	0	0	48.8603	23.6552
DATA	472	6	62	0	0	ASCRP3003258	ASCRP3003258	1918.99	259.892	3.343197e+002	3.354397e+001	371	24	4.685473e+000	0	0	0	0	0	0	311.779	1	1	46.8651	24.5294
DATA	473	6	63	0	0	ASCRP3012921	ASCRP3012921	1944.5	259.813	2.915453e+002	2.928447e+001	332.5	23	4.676729e+000	0	0	0	0	0	0	270.229	1	1	49.8279	23.2222
DATA	474	6	64	0	0	ASCRP3008082	ASCRP3008082	1969.72	259.868	1.598993e+002	1.622846e+001	202	25	6.552671e+000	0	0	0	0	0	0	147.327	1	1	48.8603	25
DATA	475	6	65	0	0	ASCRP3012236	ASCRP3012236	1995.23	259.899	1.200940e+003	1.201264e+002	1146	26	7.341948e+000	0	0	0	0	0	0	1099.92	1	1	46.5243	26.0857
DATA	476	6	66	0	0	ASCRP3011165	ASCRP3011165	2020.64	260.014	6.282900e+001	6.880634e+000	116.5	24	6.564511e+000	0	0	0	0	0	0	57.21	1	1	49.1849	23.303
DATA	477	6	67	0	0	ASCRP3006241	ASCRP3006241	2046	259.962	1.052293e+004	1.052297e+003	9548	23.5	4.359961e+000	0	0	0	0	0	0	9526.79	1	1	48.8603	23.75
DATA	478	6	68	0	0	ASCRP3004539	ASCRP3004539	2071.41	259.908	1.118604e+002	1.154022e+001	156	22	4.698281e+000	0	0	0	0	0	0	100.705	1	1	49.1849	22.9231
DATA	479	6	69	0	0	ASCRP3009818	ASCRP3009818	2096.69	259.639	1.281974e+002	1.313331e+001	171	27	8.035136e+000	0	0	0	0	0	0	114.781	1	1	47.5395	28.0417
DATA	480	6	70	0	0	ASCRP3005749	ASCRP3005749	2122.09	259.776	9.041530e+001	9.485276e+000	138.5	24	5.386024e+000	0	0	0	0	0	0	80.5427	1	1	48.2044	23.75
DATA	481	6	71	0	0	ASCRP3004534	ASCRP3004534	2147.47	259.933	6.122606e+001	6.766582e+000	109	24	6.818412e+000	0	0	0	0	0	0	54.2801	1	1	48.8603	25.75
DATA	483	6	73	0	0	ASCRP3006354	ASCRP3006354	2198.5	260	6.571686e+004	6.571687e+003	58087	26	7.898993e+000	0	0	0	0	0	0	57753.4	1	1	54.1152	26.5862
DATA	484	6	74	0	0	ASCRP3003951	ASCRP3003951	2223.94	260	3.941491e+001	4.903753e+000	93	26	5.052341e+000	0	0	0	0	0	0	34.5073	1	1	48.5334	25.6154
DATA	485	6	75	0	0	ASCRP3005233	ASCRP3005233	2249.28	260.122	1.044904e+002	1.085127e+001	153	26	5.879953e+000	0	0	0	0	0	0	91.1802	1	1	48.8603	25.5769
DATA	486	6	76	0	0	ASCRP3011836	ASCRP3011836	2274.65	259.88	1.840723e+002	1.863988e+001	221	26	6.660319e+000	0	0	0	0	0	0	160.146	1	1	48.8603	27.8788
DATA	487	6	77	0	0	ASCRP3007860	ASCRP3007860	2300.13	260	8.908391e+002	8.913249e+001	835	25	5.934896e+000	0	0	0	0	0	0	773.283	1	1	48.5334	26.5333
DATA	488	6	78	0	0	ASCRP3007964	ASCRP3007964	2325.35	259.88	1.124991e+003	1.125377e+002	1044	28	8.637262e+000	0	0	0	0	1	0	974.778	1	1	48.8603	30.5333
DATA	489	6	79	0	0	Negative043	Negative043	2350.96	260.107	2.999572e+000	2.950775e+000	59	28	4.773490e+000	0	0	0	0	0	0	0.0910657	0	0	46.8651	28.2
DATA	490	6	80	0	0	ASCRP3013475	ASCRP3013475	2376.54	260.028	4.642509e+001	5.501656e+000	99.5	25	7.514048e+000	0	0	0	0	0	0	40.1664	1	1	48.5334	25.2333
DATA	491	6	81	0	0	A_23_P58321	NM_001237	2401.43	259.867	5.610918e+001	6.339897e+000	110	25.5	5.776595e+000	0	0	0	0	0	0	48.5545	1	1	48.8603	26.0357
DATA	492	6	82	66	1	DarkCorner	DarkCorner	2427.04	260.076	3.097206e+000	2.964300e+000	63	28	6.923513e+000	0	0	0	0	0	0	2.68339	1	0	48.5334	28.084
DATA	493	7	1	0	0	ASCRP3003466	ASCRP3003466	357.325	265.6	1.245241e+002	1.277011e+001	178	28	7.318740e+000	0	0	0	0	1	0	112.356	1	1	50.7771	29.5879
DATA	494	7	2	0	0	ASCRP3001579	ASCRP3001579	382.884	265.733	1.273199e+002	1.304150e+001	183.5	30.5	6.333999e+000	0	0	0	0	1	0	115.139	1	1	52.3208	29.4667
DATA	495	7	3	0	0	ASCRP3009846	ASCRP3009846	408.073	265.402	3.400486e+002	3.412138e+001	372	28	6.134976e+000	0	0	0	0	1	0	308.278	1	1	51.0895	28.931
DATA	496	7	4	0	0	ASCRP3011084	ASCRP3011084	433.56	265.548	1.889893e+001	3.385190e+000	83	29	6.912193e+000	0	0	0	0	1	0	17.1874	1	1	52.0157	29.1818
DATA	497	7	5	0	0	ASCRP3007268	ASCRP3007268	458.646	265.268	2.031286e+002	2.050484e+001	246.5	28	7.343943e+000	0	0	0	0	0	0	185.341	1	1	51.0895	28.1724
DATA	498	7	6	1028	1	(+)E1A_r60_1	E1A_r60_1	484.45	265.6	1.536331e+001	3.183360e+000	81	28	6.474765e+000	0	0	0	1	0	0	14.0744	1	1	50.4627	28.4516
DATA	499	7	7	0	0	ASCRP3007661	ASCRP3007661	509.772	265.367	1.654776e+002	1.677916e+001	212.5	28	6.290583e+000	0	0	0	0	0	0	152.199	1	1	50.4627	28.1667
DATA	500	7	8	0	0	ASCRP3010087	ASCRP3010087	535.171	265.817	1.034498e+002	1.070796e+001	158	31	6.288349e+000	0	0	0	0	1	0	95.5841	1	1	50.7771	31.28
DATA	501	7	9	0	1	RC5	RC5	560.405	265.571	2.797648e+000	2.752119e+000	60	31	7.051931e+000	0	0	0	0	1	0	-3.35106	0	0	52.0157	30.7838
DATA	502	7	10	0	0	ASCRP3002720	ASCRP3002720	586.3	265.8	5.481352e+002	5.488189e+001	576	31	7.873046e+000	0	0	0	0	1	0	511.242	1	1	50.7771	30.2121
DATA	503	7	11	0	0	ASCRP3010599	ASCRP3010599	611.356	265.598	1.284241e+002	1.312843e+001	180	26.5	6.467958e+000	0	0	0	0	0	0	120.352	1	1	52.3208	27.4
DATA	504	7	12	0	0	Negative020	Negative020	636.618	266.211	2.756032e+000	2.720838e+000	64	29	6.792914e+000	0	0	0	1	1	0	2.15779	0	0	48.8603	30.1667
DATA	505	7	13	0	0	ASCRP3000316	ASCRP3000316	662.13	266	1.422050e+002	1.447409e+001	201	27.5	6.714541e+000	0	0	0	0	0	0	134.647	1	1	48.5334	28.5333
DATA	506	7	14	0	0	ASCRP3000162	ASCRP3000162	687.473	266.189	1.309151e+002	1.336371e+001	189	26.5	6.271946e+000	0	0	0	0	0	0	124.607	1	1	48.2044	28.3214
DATA	507	7	15	0	0	ASCRP3010653	ASCRP3010653	712.823	265.785	5.844306e+001	6.425371e+000	116	28.5	5.725188e+000	0	0	0	0	1	0	55.9057	1	1	49.1849	29.2778
DATA	508	7	16	0	1	RC7	RC7	738.4	265.813	2.700164e+000	2.656221e+000	58	28	5.755275e+000	0	0	0	1	0	0	-3.12576	0	0	48.5334	27.4167
DATA	509	7	17	0	0	ASCRP3002883	ASCRP3002883	763.393	265.917	8.812118e+001	9.199865e+000	145	30.5	6.901691e+000	0	0	0	0	1	0	85.1682	1	1	49.8279	29.5667
DATA	510	7	18	0	0	ASCRP3005042	ASCRP3005042	789.159	265.927	5.674999e+001	6.254463e+000	117.5	24	5.613115e+000	0	0	0	0	0	0	55.1308	1	1	49.8279	25.0938
DATA	511	7	19	0	0	ASCRP3003000	ASCRP3003000	814.442	265.792	3.822432e+001	4.632104e+000	97.5	26.5	8.600640e+000	0	0	0	0	0	0	37.3157	1	1	49.1849	26.1667
DATA	512	7	20	0	0	ASCRP3002488	ASCRP3002488	839.5	266	1.400891e+004	1.400893e+003	13686	23.5	7.488095e+000	0	0	0	0	0	0	13742.7	1	1	54.1152	26.1563
DATA	513	7	21	0	0	ASCRP3006327	ASCRP3006327	865.236	265.955	1.228150e+002	1.255189e+001	180	25	5.074324e+000	0	0	0	0	0	0	121.055	1	1	51.7088	25.9655
DATA	514	7	22	0	0	ASCRP3008834	ASCRP3008834	890.61	266.22	6.810762e+001	7.282804e+000	128	25	4.258566e+000	0	0	0	0	0	0	67.4446	1	1	49.8279	25.8462
DATA	515	7	23	0	0	ASCRP3004919	ASCRP3004919	916	266	5.207016e+002	5.213346e+001	572.5	28	8.082249e+000	0	0	0	0	0	0	517.842	1	1	54.9904	28.7143
DATA	516	7	24	0	0	ASCRP3013486	ASCRP3013486	941.5	266	1.711062e+002	1.730071e+001	231.5	28	8.949365e+000	0	0	0	0	0	0	170.879	1	1	54.1152	27.3448
DATA	517	7	25	0	0	ASCRP3009687	ASCRP3009687	966.938	265.988	4.505405e+001	5.175765e+000	102	28	5.903161e+000	0	0	0	0	0	0	45.1718	1	1	49.8279	26.7742
DATA	518	7	26	0	0	ASCRP3004414	ASCRP3004414	992.234	266.312	9.751737e+002	9.755039e+001	1032	29	6.426282e+000	0	0	0	0	0	0	981.454	1	1	48.8603	27.4167
DATA	519	7	27	0	0	ASCRP3005643	ASCRP3005643	1017.71	265.976	2.679660e+001	3.684899e+000	83	28	5.977360e+000	0	0	0	0	0	0	27.0591	1	1	50.1463	27.8929
DATA	520	7	28	0	0	ASCRP3012039	ASCRP3012039	1042.91	266.25	9.175694e+001	9.515764e+000	151.5	27.5	5.679467e+000	0	0	0	0	0	0	92.9577	1	1	48.2044	27.0278
DATA	521	7	29	0	0	ASCRP3009085	ASCRP3009085	1068.41	265.908	1.140279e+002	1.167668e+001	171	25	7.608817e+000	0	0	0	0	0	0	115.841	1	1	49.1849	26.4138
DATA	522	7	30	0	0	ASCRP3007120	ASCRP3007120	1093.43	266.276	6.468585e+001	6.937563e+000	124	27	6.664833e+000	0	0	0	0	0	0	65.892	1	1	48.5334	27.5
DATA	523	7	31	0	0	ASCRP3012974	ASCRP3012974	1119.36	265.923	6.772533e+001	7.219885e+000	128	24	4.323460e+000	0	0	0	0	0	0	69.1404	1	1	49.1849	24.6667
DATA	524	7	32	0	0	ASCRP3002755	ASCRP3002755	1144.5	266.179	1.210104e+002	1.235594e+001	180	25	7.309990e+000	0	0	0	0	0	0	123.792	1	1	49.1849	26.6897
DATA	525	7	33	0	0	Negative008	Negative008	1170	265.961	1.332321e+002	1.355442e+001	192	31	5.742368e+000	0	0	0	0	1	0	136.509	1	1	46.8651	29.2857
DATA	526	7	34	0	0	ASCRP3008861	ASCRP3008861	1195.25	266.148	5.193693e+001	5.759488e+000	111	26.5	6.416549e+000	0	0	0	0	0	0	53.2879	1	1	49.5074	26.9583
DATA	527	7	35	0	0	ASCRP3006978	ASCRP3006978	1220.67	266.299	1.663016e+002	1.681507e+001	226	23	6.779816e+000	0	0	0	0	0	0	170.804	1	1	52.3208	23.8182
DATA	528	7	36	0	0	ASCRP3009035	ASCRP3009035	1246.11	266.5	7.427136e+001	7.831859e+000	132	22.5	6.211687e+000	0	0	0	0	0	0	76.3363	1	1	56.9804	23.3667
DATA	529	7	37	0	0	ASCRP3013294	ASCRP3013294	1271.31	266.338	1.666732e+001	2.991808e+000	71.5	25	5.878032e+000	0	0	0	0	0	0	17.1345	1	1	48.5334	25.5143
DATA	530	7	38	0	0	ASCRP3012311	ASCRP3012311	1296.89	266.5	1.143188e+002	1.169876e+001	171.5	26	6.218955e+000	0	0	0	0	0	0	117.523	1	1	56.9804	25.1944
DATA	531	7	39	0	0	ASCRP3007531	ASCRP3007531	1322.32	266	6.672149e+000	2.574028e+000	63.5	26	6.027714e+000	0	0	0	0	0	0	6.855	1	0	49.8279	24.5556
DATA	532	7	40	0	0	ASCRP3010531	ASCRP3010531	1347.72	266.587	5.111774e+001	5.684843e+000	107.5	22	6.804698e+000	0	0	0	0	0	0	52.4899	1	1	50.7771	23.6176
DATA	533	7	41	0	0	ASCRP3002344	ASCRP3002344	1373.11	266.5	4.220870e+001	4.900736e+000	97	26	5.639576e+000	0	0	0	0	0	0	43.2919	1	1	56.9804	24.7941
DATA	534	7	42	0	0	ASCRP3003361	ASCRP3003361	1398.54	266.417	1.317788e+002	1.341181e+001	190	23	5.953577e+000	0	0	0	0	0	0	134.958	1	1	52.0157	24.1515
DATA	535	7	43	0	0	ASCRP3005946	ASCRP3005946	1423.6	266.224	2.172564e+001	3.311089e+000	76	20	4.449393e+000	0	0	0	0	0	0	22.2084	1	1	51.4001	20.1667
DATA	536	7	44	0	0	ASCRP3010693	ASCRP3010693	1449.1	266.644	3.394068e+001	4.217576e+000	89.5	26	5.248272e+000	0	0	0	0	0	0	34.6258	1	1	52.3208	25.4375
DATA	537	7	45	0	0	ASCRP3004642	ASCRP3004642	1474.61	266.188	9.738506e+001	1.005685e+001	150	22	7.937254e+000	0	0	0	0	0	0	99.0861	1	1	51.4001	25
DATA	538	7	46	0	0	ASCRP3007273	ASCRP3007273	1500.11	266.5	2.866706e+001	3.814956e+000	83	20	7.004284e+000	0	0	0	0	0	0	29.0891	1	1	56.9804	21.68
DATA	539	7	47	0	0	ASCRP3004075	ASCRP3004075	1525.5	266.5	2.570009e+002	2.582383e+001	311.5	26	4.803410e+000	0	0	0	0	0	0	259.971	1	1	57.5363	26.0357
DATA	540	7	48	0	0	ASCRP3001755	ASCRP3001755	1550.67	266.5	1.536769e+002	1.557514e+001	214	27	7.420423e+000	0	0	0	0	0	0	154.925	1	1	65	27.2963
DATA	541	7	49	0	0	ASCRP3002338	ASCRP3002338	1576.43	266.063	5.247346e+001	5.831362e+000	106.5	22.5	5.879159e+000	0	0	0	0	0	0	52.6908	1	1	50.4627	23.625
DATA	542	7	50	0	0	ASCRP3007961	ASCRP3007961	1601.96	266.543	6.949461e+000	2.646340e+000	61	22	5.410945e+000	0	0	0	0	0	0	6.95142	1	0	51.0895	22.7241
DATA	543	7	51	0	0	ASCRP3006901	ASCRP3006901	1627.13	266.475	3.380248e+001	4.242903e+000	88.5	24.5	6.503963e+000	0	0	0	0	0	0	33.6678	1	1	50.4627	24.6923
DATA	544	7	52	0	0	ASCRP3006849	ASCRP3006849	1652.67	266.753	1.609577e+001	3.037400e+000	70	24	5.656351e+000	0	0	0	0	0	0	15.9603	1	1	48.2044	24.9259
DATA	545	7	53	1028	1	(+)E1A_r60_a107	E1A_r60_a107	1677.86	266.5	2.631194e+000	2.589396e+000	56	22.5	6.919986e+000	0	0	0	0	0	0	0.718014	0	0	48.5334	23.9
DATA	546	7	54	0	0	ASCRP3002219	ASCRP3002219	1703.13	266.824	9.264665e+001	9.622836e+000	143.5	23	4.599862e+000	0	0	0	0	0	0	90.9806	1	1	52.0157	24.6111
DATA	547	7	55	0	0	ASCRP3003024	ASCRP3003024	1728.69	266.483	5.000783e+002	5.007615e+001	546	22	6.533712e+000	0	0	0	0	0	0	488.45	1	1	52.3208	23.5758
DATA	548	7	56	0	0	ASCRP3002138	ASCRP3002138	1754.2	266.63	1.332525e+002	1.358212e+001	187	23	6.728530e+000	0	0	0	0	0	0	129.459	1	1	53.5237	23.8387
DATA	549	7	57	0	0	ASCRP3004191	ASCRP3004191	1779.51	266.693	7.245065e+001	7.712292e+000	124	23.5	4.905149e+000	0	0	0	0	0	0	70.0008	1	1	48.5334	22.5625
DATA	550	7	58	0	0	ASCRP3002496	ASCRP3002496	1804.8	267	1.412680e+003	1.412930e+002	1407	24	4.728620e+000	0	0	0	0	0	0	1357.36	1	1	49.1849	23.7879
DATA	551	7	59	0	0	ASCRP3007089	ASCRP3007089	1830.44	266.535	7.877981e+002	7.882519e+001	815	25	5.710503e+000	0	0	0	0	0	0	752.367	1	1	47.2035	24.7879
DATA	552	7	60	0	0	ASCRP3003304	ASCRP3003304	1855.82	267.026	4.246420e+001	5.026619e+000	93	22	6.660750e+000	0	0	0	0	0	0	40.3238	1	1	48.8603	24.0323
DATA	553	7	61	0	0	Negative016	Negative016	1881	266.608	1.461590e+002	1.486433e+001	197	22	4.924554e+000	0	0	0	0	0	0	137.946	1	1	48.2044	22.5862
DATA	554	7	62	0	0	ASCRP3010218	ASCRP3010218	1906.43	267.012	1.426229e+001	3.073142e+000	69	24	4.684681e+000	0	0	0	0	0	0	13.3823	1	1	49.8279	24.7097
DATA	555	7	63	0	0	ASCRP3009868	ASCRP3009868	1931.99	266.816	7.929757e+001	8.389454e+000	129	25	5.645438e+000	0	0	0	0	0	0	73.948	1	1	48.2044	25.25
DATA	556	7	64	0	0	ASCRP3010674	ASCRP3010674	1957.2	266.911	1.705885e+002	1.727993e+001	209.5	24.5	6.419170e+000	0	0	0	0	0	0	158.139	1	1	49.1849	25.0333
DATA	557	7	65	0	0	ASCRP3003450	ASCRP3003450	1982.5	267	1.990257e+004	1.990259e+003	18424	25	6.503125e+000	0	0	0	0	0	0	18341.4	1	1	54.1152	25.1724
DATA	558	7	66	0	0	ASCRP3008202	ASCRP3008202	2007.89	266.835	9.917196e+001	1.030168e+001	150	24	7.562965e+000	0	0	0	0	0	0	90.8492	1	1	49.1849	24.8684
DATA	559	7	67	0	0	ASCRP3000139	ASCRP3000139	2033.57	266.823	1.933806e+003	1.934009e+002	1824	22	5.906816e+000	0	0	0	0	0	0	1761.18	1	1	49.5074	21.9048
DATA	560	7	68	0	0	ASCRP3006137	ASCRP3006137	2058.5	267	1.064116e+002	1.100845e+001	154	22	3.250139e+000	0	0	0	0	0	0	96.3855	1	1	54.1152	22.2917
DATA	561	7	69	0	0	ASCRP3005288	ASCRP3005288	2084.32	266.712	2.882838e+000	2.835922e+000	53	26	6.335877e+000	0	0	0	0	0	0	-4.42388	0	0	49.5074	25.68
DATA	562	7	70	0	0	ASCRP3005672	ASCRP3005672	2109.53	266.886	2.028079e+001	3.498321e+000	74.5	25	5.237608e+000	0	0	0	0	0	0	18.1728	1	1	49.8279	25.8929
DATA	563	7	71	0	0	ASCRP3006973	ASCRP3006973	2134.79	266.907	9.539881e+001	9.960681e+000	139	24	6.703093e+000	0	0	0	0	0	0	85.0616	1	1	48.2044	25.1875
DATA	564	7	72	0	0	ASCRP3011889	ASCRP3011889	2160.35	267.099	2.308300e+002	2.326171e+001	266	26	6.276863e+000	0	0	0	0	0	0	204.869	1	1	49.5074	26.4483
DATA	565	7	73	0	0	ASCRP3004116	ASCRP3004116	2186.41	266.769	2.938979e+000	2.891149e+000	54	25	6.412878e+000	0	0	0	0	0	0	-4.64036	0	0	49.5074	24.6875
DATA	566	7	74	0	0	ASCRP3009596	ASCRP3009596	2211.39	267.069	2.005327e+002	2.026217e+001	232	27	5.716625e+000	0	0	0	0	0	0	176.497	1	1	53.8203	26.5862
DATA	567	7	75	0	0	ASCRP3000987	ASCRP3000987	2236.59	266.908	1.541005e+002	1.568285e+001	190	25	6.585518e+000	0	0	0	0	0	0	135.144	1	1	49.1849	24.9643
DATA	568	7	76	0	0	ASCRP3006728	ASCRP3006728	2262.01	267.145	1.266757e+002	1.300001e+001	170	27	7.219974e+000	0	0	0	0	0	0	110.764	1	1	47.8731	27.4688
DATA	569	7	77	0	0	ASCRP3002500	ASCRP3002500	2287.59	266.908	1.064339e+003	1.064742e+002	998	26	6.685713e+000	0	0	0	0	0	0	928.14	1	1	49.1849	27.7059
DATA	570	7	78	0	0	ASCRP3003520	ASCRP3003520	2312.82	267.127	6.964765e+001	7.557730e+000	119	25	5.917148e+000	0	0	0	0	0	0	60.621	1	1	46.8651	26.2333
DATA	571	7	79	0	0	ASCRP3012028	ASCRP3012028	2338.09	267.065	2.390012e+001	3.787889e+000	79	27	6.826588e+000	0	0	0	0	0	0	20.7729	1	1	54.4085	27.8667
DATA	572	7	80	0	0	ASCRP3010125	ASCRP3010125	2363.71	267.113	1.113110e+002	1.151303e+001	158	26	5.252362e+000	0	0	0	0	0	0	96.676	1	1	49.1849	25.5714
DATA	573	7	81	0	0	ASCRP3009549	ASCRP3009549	2388.81	267.43	4.691901e+002	4.701106e+001	466	25	8.913689e+000	0	0	0	0	0	0	407.552	1	1	58.0869	26.4231
DATA	574	7	82	0	0	ASCRP3007793	ASCRP3007793	2414.3	267.402	2.741574e+002	2.757276e+001	303	25.5	4.560639e+000	0	0	0	0	0	0	238.309	1	1	53.5237	25.8947
DATA	575	8	1	0	0	ASCRP3011536	ASCRP3011536	369.974	273.158	1.567627e+002	1.592746e+001	207	28	5.807519e+000	0	0	0	0	0	0	142.111	1	1	47.8731	28.3333
DATA	576	8	2	0	0	ASCRP3002027	ASCRP3002027	395.587	273.087	2.994689e+001	4.107217e+000	93.5	28.5	7.657916e+000	0	0	0	0	0	0	27.212	1	1	49.8279	27.6667
DATA	577	8	3	0	0	ASCRP3008166	ASCRP3008166	420.613	273.038	4.335645e+001	5.162894e+000	104	28.5	6.412990e+000	0	0	0	0	0	0	39.5056	1	1	49.8279	28.6667
DATA	578	8	4	0	0	ASCRP3006103	ASCRP3006103	446.234	273.377	2.469219e+001	3.728447e+000	88.5	28	7.000352e+000	0	0	0	0	0	0	22.5759	1	1	48.5334	28.1724
DATA	579	8	5	0	0	ASCRP3006374	ASCRP3006374	471.5	273.179	7.781516e+002	7.786494e+001	773	25.5	7.258912e+000	0	0	0	0	0	0	713.937	1	1	49.1849	26.3929
DATA	580	8	6	0	0	ASCRP3000518	ASCRP3000518	496.838	273.054	1.599780e+001	3.201588e+000	77.5	29.5	7.339348e+000	0	0	0	0	0	0	14.7341	1	1	47.5395	28.675
DATA	581	8	7	0	0	ASCRP3002080	ASCRP3002080	522.57	273.177	2.384728e+002	2.400662e+001	280	30	6.566447e+000	0	0	0	0	0	0	220.582	1	1	49.5074	28.7586
DATA	582	8	8	0	0	ASCRP3003808	ASCRP3003808	547.582	273.427	2.131511e+002	2.149165e+001	252	31	6.078415e+000	0	0	0	0	1	0	198.044	1	1	57.5363	30.5333
DATA	583	8	9	0	0	ASCRP3005191	ASCRP3005191	573.333	273.333	1.658492e+001	3.199627e+000	80	31	9.191770e+000	0	0	0	0	1	0	15.4814	1	1	50.7771	31.3636
DATA	584	8	10	0	0	ASCRP3013121	ASCRP3013121	598.464	273.5	4.386626e+001	5.163101e+000	103	27	7.145944e+000	0	0	0	0	0	0	41.1456	1	1	52.3208	27.7419
DATA	585	8	11	0	1	RC12	RC12	623.893	273.5	2.754475e+000	2.709648e+000	57	28.5	6.721599e+000	0	0	0	0	1	0	-5.24652	0	0	65	28.9286
DATA	586	8	12	0	0	ASCRP3003784	ASCRP3003784	649.366	273.671	7.626630e+000	2.801611e+000	71	29	6.492132e+000	0	0	0	0	1	0	7.22597	1	0	51.0895	30.8276
DATA	587	8	13	0	0	ASCRP3013477	ASCRP3013477	675.012	273.193	3.547235e+001	4.447308e+000	95	26	4.057649e+000	0	0	0	0	0	0	33.7758	1	1	51.4001	25.7419
DATA	588	8	14	0	0	ASCRP3002643	ASCRP3002643	700.1	273.5	2.098785e+001	3.395011e+000	83	28	5.721438e+000	0	0	0	0	0	0	20.0883	1	1	50.4627	28.1212
DATA	589	8	15	0	0	AS_circRNA_control214	AS_circRNA_control214	725.662	273.662	6.883457e+001	7.377595e+000	128	28	5.295971e+000	0	0	0	0	0	0	66.2306	1	1	50.1463	27.7742
DATA	590	8	16	0	0	ASCRP3002055	ASCRP3002055	750.667	273.5	5.587099e+001	6.180034e+000	116	31	5.200000e+000	0	0	0	0	1	0	54.0256	1	1	57.5363	29.96
DATA	591	8	17	0	0	ASCRP3008346	ASCRP3008346	776.5	273.5	1.106223e+002	1.137007e+001	167	27	5.735766e+000	0	0	0	0	0	0	107.521	1	1	50.4627	27.5517
DATA	592	8	18	0	0	ASCRP3007112	ASCRP3007112	801.81	273.494	9.979594e+001	1.031647e+001	158	27	4.301878e+000	0	0	0	0	0	0	97.4819	1	1	50.4627	27.1154
DATA	593	8	19	0	0	Negative021	Negative021	827.107	273.5	9.525841e+000	2.770990e+000	70	27.5	7.446360e+000	0	0	0	1	0	0	9.35039	1	0	65	28
DATA	594	8	20	0	0	ASCRP3007049	ASCRP3007049	852.5	273.5	4.734350e+001	5.396377e+000	107	23	5.736196e+000	0	0	0	0	0	0	46.6932	1	1	57.5363	24.2414
DATA	595	8	21	0	0	ASCRP3006336	ASCRP3006336	877.667	273.5	1.239490e+004	1.239493e+003	12072.5	25	7.469596e+000	0	0	0	0	0	0	12280.7	1	1	57.5363	26.8889
DATA	596	8	22	0	0	ASCRP3006748	ASCRP3006748	903.313	273.962	1.454012e+001	2.949293e+000	74	28	6.584320e+000	0	0	0	0	0	0	14.4733	1	1	49.8279	27.7407
DATA	597	8	23	0	0	ASCRP3002706	ASCRP3002706	928.582	273.573	2.139397e+001	3.332822e+000	80.5	29	9.241327e+000	0	0	0	0	0	0	21.3828	1	1	57.5363	28.0714
DATA	598	8	24	0	0	ASCRP3006281	ASCRP3006281	954	273.545	1.035275e+001	2.747737e+000	68.5	27	7.767339e+000	0	0	0	0	0	0	10.3891	1	0	55.8519	25.8235
DATA	599	8	25	0	0	ASCRP3010672	ASCRP3010672	979.476	273.738	5.366373e+001	5.935150e+000	113	29	5.717719e+000	0	0	0	0	0	0	54.0621	1	1	51.7088	27.6667
DATA	600	8	26	0	0	ASCRP3001220	ASCRP3001220	1004.58	273.573	9.724907e+001	1.004776e+001	158	28	6.252684e+000	0	0	0	0	0	0	98.3107	1	1	57.5363	27.1034
DATA	601	8	27	0	0	ASCRP3012013	ASCRP3012013	1030.25	273.667	4.926812e+001	5.533017e+000	106.5	28	5.379144e+000	0	0	0	0	0	0	49.9741	1	1	51.4001	27.25
DATA	602	8	28	0	0	ASCRP3003103	ASCRP3003103	1055.75	273.639	3.248398e+002	3.258084e+001	383	24.5	5.990188e+000	0	0	0	0	0	0	330.493	1	1	51.0895	24.7647
DATA	603	8	29	0	0	ASCRP3002116	ASCRP3002116	1081.05	273.641	1.693115e+002	1.711526e+001	233	25	5.198767e+000	0	0	0	0	0	0	172.729	1	1	49.5074	24.625
DATA	604	8	30	0	0	ASCRP3001291	ASCRP3001291	1106.21	273.806	5.397918e+003	5.397976e+002	5519.5	25	5.711498e+000	0	0	0	0	0	0	5520.51	1	1	47.5395	26.0606
DATA	605	8	31	0	1	RC6	RC6	1131.54	273.962	2.533249e+000	2.492023e+000	52	23	5.658596e+000	0	0	0	0	0	0	-5.91772	0	0	49.8279	25.6552
DATA	606	8	32	0	0	ASCRP3004760	ASCRP3004760	1157.16	274.067	3.453972e+001	4.256408e+000	93.5	28	6.731175e+000	0	0	0	0	0	0	35.4672	1	1	47.8731	28.0606
DATA	607	8	33	0	0	ASCRP3011137	ASCRP3011137	1182.75	274	8.960754e+002	8.964195e+001	946	26	6.743854e+000	0	0	0	0	0	0	921.488	1	1	51.4001	27.2903
DATA	608	8	34	0	0	ASCRP3008561	ASCRP3008561	1208.13	273.962	1.285407e+002	1.309130e+001	189.5	27	9.372005e+000	0	0	0	0	0	0	132.335	1	1	49.1849	27.4
DATA	609	8	35	0	0	ASCRP3013005	ASCRP3013005	1233.41	274.073	3.293069e+002	3.302386e+001	392.5	21	6.078415e+000	0	0	0	0	0	0	339.313	1	1	49.8279	22.1333
DATA	610	8	36	0	0	ASCRP3003176	ASCRP3003176	1258.79	274.08	1.672243e+001	2.989227e+000	73	24	5.512890e+000	0	0	0	0	0	0	17.2385	1	1	48.5334	25.2333
DATA	611	8	37	0	0	ASCRP3002218	ASCRP3002218	1284.09	274.066	2.518438e+000	2.477453e+000	56	24	6.362046e+000	0	0	0	0	0	0	-0.386376	0	0	47.8731	25.3714
DATA	612	8	38	0	0	ASCRP3007456	ASCRP3007456	1309.5	274	9.234490e+001	9.561212e+000	151	25	4.641588e+000	0	0	0	0	0	0	95.1801	1	1	49.8279	24.5172
DATA	613	8	39	0	0	ASCRP3004516	ASCRP3004516	1335.06	273.988	3.402405e+002	3.411429e+001	403.5	26	5.497835e+000	0	0	0	0	0	0	350.478	1	1	49.8279	24.6786
DATA	614	8	40	0	0	ASCRP3001143	ASCRP3001143	1360.5	274	3.008301e+001	3.899961e+000	86	24	5.967344e+000	0	0	0	0	0	0	30.9591	1	1	54.1152	23.6667
DATA	615	8	41	0	0	ASCRP3010007	ASCRP3010007	1385.58	274.069	2.700383e+002	2.711792e+001	336	26	5.497021e+000	0	0	0	0	0	0	277.557	1	1	48.2044	25.7
DATA	616	8	42	0	0	ASCRP3007455	ASCRP3007455	1411.5	274	1.476988e+002	1.497817e+001	206	21	4.173604e+000	0	0	0	0	0	0	151.555	1	1	54.1152	21.6522
DATA	617	8	43	0	0	ASCRP3007885	ASCRP3007885	1436.54	273.864	1.392696e+002	1.414853e+001	197	23	6.098803e+000	0	0	0	0	0	0	142.621	1	1	49.8279	23.6667
DATA	618	8	44	0	0	ASCRP3012863	ASCRP3012863	1462.13	273.987	1.088990e+001	2.726757e+000	66	24	7.288820e+000	0	0	0	0	0	0	11.1265	1	0	49.1849	25.5758
DATA	619	8	45	0	0	ASCRP3000180	ASCRP3000180	1487.45	274.118	1.561500e+002	1.581486e+001	214	21	8.666114e+000	0	0	0	0	0	0	159.132	1	1	48.8603	23.3077
DATA	620	8	46	0	0	Negative055	Negative055	1512.5	274	5.673200e+000	2.576972e+000	60.5	25.5	6.001323e+000	0	0	0	0	0	0	5.76445	1	0	54.1152	24.3571
DATA	621	8	47	0	0	ASCRP3008652	ASCRP3008652	1538.19	273.974	9.904572e+001	1.022064e+001	155.5	26.5	5.431390e+000	0	0	0	0	0	0	100.306	1	1	49.1849	26.75
DATA	622	8	48	0	0	ASCRP3001620	ASCRP3001620	1563.44	273.973	5.473690e+001	6.030550e+000	109	24	6.929349e+000	0	0	0	0	0	0	55.237	1	1	48.5334	25.3889
DATA	623	8	49	0	0	ASCRP3011108	ASCRP3011108	1588.92	274.089	2.794553e+001	3.776905e+000	85	20.5	5.048164e+000	0	0	0	0	0	0	28.0931	1	1	49.1849	22.0294
DATA	624	8	50	0	0	ASCRP3003869	ASCRP3003869	1614.5	274	1.933653e+002	1.950413e+001	246.5	22	7.528391e+000	0	0	0	0	0	0	193.572	1	1	49.8279	24.52
DATA	625	8	51	0	0	ASCRP3001873	ASCRP3001873	1639.7	274.173	7.580176e+001	8.001575e+000	128	24	6.632903e+000	0	0	0	0	0	0	75.5572	1	1	49.8279	24.2667
DATA	626	8	52	0	0	ASCRP3010362	ASCRP3010362	1665.06	274.026	1.979431e+002	1.996103e+001	251	24.5	6.809476e+000	0	0	0	0	0	0	196.381	1	1	48.5334	24.9
DATA	627	8	53	0	0	ASCRP3007656	ASCRP3007656	1690.56	274	2.257512e+003	2.257661e+002	2296.5	23	6.189139e+000	0	0	0	0	0	0	2228.73	1	1	49.8279	24.2188
DATA	628	8	54	0	0	ASCRP3004329	ASCRP3004329	1715.91	274.178	8.287674e+002	8.291752e+001	885.5	23	5.224860e+000	0	0	0	0	0	0	814.113	1	1	53.2255	23.3714
DATA	629	8	55	0	0	ASCRP3010424	ASCRP3010424	1741.42	274.427	9.808463e+001	1.015074e+001	151	22	5.109394e+000	0	0	0	0	0	0	95.8498	1	1	57.5363	21.9655
DATA	630	8	56	130	1	(+)eQC-40	EQC	1766.58	274.427	9.133701e+000	2.782106e+000	64	21	3.423356e+000	0	0	0	0	0	0	8.87748	1	0	65	22.087
DATA	631	8	57	0	0	A_23_P128613	NM_024089	1792.11	274.5	1.828409e+001	3.213537e+000	72.5	23	5.137524e+000	0	0	0	0	0	0	17.6718	1	1	56.9804	20.8438
DATA	632	8	58	0	0	ASCRP3011437	ASCRP3011437	1817.46	274.184	5.950653e+001	6.517380e+000	112	24	4.581321e+000	0	0	0	0	0	0	57.1782	1	1	49.8279	23.6667
DATA	633	8	59	0	0	Negative019	Negative019	1842.89	274.5	2.717680e+000	2.673452e+000	53	22	5.178262e+000	0	0	0	0	0	0	-2.2106	0	0	56.9804	22.7576
DATA	634	8	60	0	0	ASCRP3009029	ASCRP3009029	1868.16	274.329	1.045892e+002	1.079917e+001	155	22	5.038476e+000	0	0	0	0	0	0	99.3291	1	1	49.8279	23.1429
DATA	635	8	61	0	0	ASCRP3006417	ASCRP3006417	1893.55	274.47	3.918824e+002	3.928151e+001	424.5	23	4.029754e+000	0	0	0	0	0	0	369.977	1	1	51.4001	22.8966
DATA	636	8	62	0	0	ASCRP3005275	ASCRP3005275	1919.48	274.622	1.989112e+001	3.371220e+000	73	25	6.399469e+000	0	0	0	0	0	0	18.6657	1	1	51.4001	24.8966
DATA	637	8	63	0	0	ASCRP3010730	ASCRP3010730	1944.5	274.439	6.021025e+001	6.614421e+000	112	23	6.040462e+000	0	0	0	0	0	0	56.1635	1	1	51.0895	23.8889
DATA	638	8	64	0	0	ASCRP3005527	ASCRP3005527	1969.81	274.506	6.034391e+002	6.040675e+001	610.5	24.5	5.654398e+000	0	0	0	0	0	0	559.559	1	1	50.4627	24.25
DATA	639	8	65	66	-1	(-)3xSLv1	NegativeControl	1995.12	274.301	2.816821e+000	2.770979e+000	48	24	7.731307e+000	0	0	0	0	0	0	-8.77709	0	0	51.0895	24.8571
DATA	640	8	66	0	0	A_23_P39682	NM_001079	2020.86	274.212	8.340347e+000	2.909554e+000	64	22	5.032796e+000	0	0	0	0	0	0	7.64238	1	0	50.4627	22.0645
DATA	641	8	67	0	0	ASCRP3008689	ASCRP3008689	2046.02	274.235	1.077321e+002	1.113192e+001	153	23	2.255712e+000	0	0	0	0	0	0	98.1634	1	1	52.6241	23.1667
DATA	642	8	68	0	0	ASCRP3004444	ASCRP3004444	2071.44	274.325	4.246871e+001	5.097080e+000	95	24	4.692516e+000	0	0	0	0	0	0	38.4851	1	1	49.8279	24.3448
DATA	643	8	69	0	0	ASCRP3010037	ASCRP3010037	2096.84	274.575	1.747986e+002	1.770799e+001	217	27	5.466422e+000	0	0	0	0	0	0	157.58	1	1	50.4627	27.1034
DATA	644	8	70	0	0	ASCRP3004856	ASCRP3004856	2122.38	274.554	6.127811e+000	2.912979e+000	63	24.5	5.665889e+000	0	0	0	0	0	0	5.49602	1	0	49.1849	23.9667
DATA	645	8	71	0	0	ASCRP3012390	ASCRP3012390	2147.68	274.468	3.555809e+001	4.564236e+000	89	24	5.166411e+000	0	0	0	0	0	0	31.7387	1	1	50.4627	24.6071
DATA	646	8	72	0	0	ASCRP3003917	ASCRP3003917	2172.8	274.5	1.011509e+002	1.051552e+001	142	26	5.984573e+000	0	0	0	0	0	0	89.8877	1	1	51.0895	25.359
DATA	647	8	73	0	0	ASCRP3012865	ASCRP3012865	2198.32	274.6	9.247592e+001	9.687474e+000	139	26	5.592703e+000	0	0	0	0	0	0	81.8425	1	1	50.7771	25.2759
DATA	648	8	74	0	0	ASCRP3003471	ASCRP3003471	2223.73	274.333	2.945095e+000	2.897166e+000	59	25	5.892222e+000	0	0	0	0	0	0	-0.63814	0	0	50.1463	25.5806
DATA	649	8	75	0	0	ASCRP3005090	ASCRP3005090	2249.32	274.481	3.998522e+001	4.943303e+000	94	26	8.688809e+000	0	0	0	0	0	0	35.1376	1	1	49.8279	26.5667
DATA	650	8	76	0	0	ASCRP3002433	ASCRP3002433	2274.73	274.781	3.467070e+003	3.467192e+002	3082.5	28	6.530213e+000	0	0	0	0	0	0	3038.69	1	1	48.2044	28.6667
DATA	651	8	77	1028	1	(+)E1A_r60_a135	E1A_r60_a135	2299.95	274.838	2.969024e+000	2.920706e+000	58	25	5.374972e+000	0	0	0	1	0	0	-1.18344	0	0	47.2035	25.0968
DATA	652	8	78	0	0	ASCRP3007406	ASCRP3007406	2325.5	274.821	6.807893e+001	7.409912e+000	119.5	25	5.130033e+000	0	0	0	0	0	0	59.4351	1	1	49.1849	26.4
DATA	653	8	79	0	0	ASCRP3007326	ASCRP3007326	2351	274.632	8.639729e+000	3.053728e+000	68	26	5.570570e+000	0	0	0	0	0	0	7.53422	1	0	46.1809	26.5313
DATA	654	8	80	0	0	ASCRP3000513	ASCRP3000513	2376.3	274.827	1.224129e+004	1.224133e+003	10846	25	7.029243e+000	0	0	0	0	0	0	10672.2	1	1	49.8279	25.8889
DATA	655	8	81	0	0	ASCRP3011895	ASCRP3011895	2401.65	274.88	1.743226e+002	1.767654e+001	209	26	6.557656e+000	0	0	0	0	0	0	152.038	1	1	48.8603	26.1852
DATA	656	8	82	0	0	ASCRP3006745	ASCRP3006745	2427.11	274.838	5.133442e+001	5.908392e+000	109	27	6.933832e+000	0	0	0	0	0	0	44.8232	1	1	47.5395	27.4727
DATA	657	9	1	0	0	ASCRP3005249	ASCRP3005249	357	280.2	2.259123e+002	2.276543e+001	271	28	7.316771e+000	0	0	0	0	1	0	205.276	1	1	51.4001	29.3229
DATA	658	9	2	0	0	ASCRP3000898	ASCRP3000898	382.632	280.263	2.431356e+001	3.712073e+000	87	29	7.889627e+000	0	0	0	0	0	0	22.1395	1	1	48.5334	28.3939
DATA	659	9	3	0	0	ASCRP3013539	ASCRP3013539	408.253	280	2.095371e+002	2.113971e+001	255	28	7.038564e+000	0	0	0	0	0	0	191.27	1	1	49.1849	26.9
DATA	660	9	4	0	0	ASCRP3011218	ASCRP3011218	433.558	280.208	4.448333e+001	5.250647e+000	106	29	5.080631e+000	0	0	0	0	1	0	40.7299	1	1	49.1849	29.2069
DATA	661	9	5	0	0	ASCRP3003085	ASCRP3003085	458.891	280.109	6.376975e+002	6.383034e+001	656	28.5	6.446585e+000	0	0	0	0	0	0	585.828	1	1	53.5237	28.0385
DATA	662	9	6	0	0	ASCRP3006470	ASCRP3006470	483.987	280.461	1.489674e+001	3.144931e+000	78.5	30	7.522850e+000	0	0	0	0	0	0	13.7374	1	1	49.1849	28.3714
DATA	663	9	7	0	0	ASCRP3012225	ASCRP3012225	509.884	280.267	1.601320e+003	1.601558e+002	1539	30	6.774565e+000	0	0	0	0	0	0	1482.62	1	1	52.3208	28
DATA	664	9	8	1028	1	(+)E1A_r60_a22	E1A_r60_a22	535.256	280.349	8.133033e+001	8.584360e+000	140	30	7.106069e+000	0	0	0	0	1	0	75.6266	1	1	52.0157	29.0606
DATA	665	9	9	0	0	ASCRP3013318	ASCRP3013318	560.64	280.256	7.733222e+000	2.841841e+000	70	32	6.824842e+000	0	0	0	0	1	0	7.22302	1	0	52.0157	30.4615
DATA	666	9	10	0	0	ASCRP3004906	ASCRP3004906	585.938	280.691	6.825440e+001	7.347958e+000	127	30	8.823384e+000	0	0	0	0	1	0	64.0612	1	1	50.4627	29.1714
DATA	667	9	11	0	0	ASCRP3010890	ASCRP3010890	611.55	280.325	4.327234e+001	5.105006e+000	105.5	27.5	6.363419e+000	0	0	0	0	0	0	40.8064	1	1	51.0895	28.3
DATA	668	9	12	0	0	ASCRP3001525	ASCRP3001525	636.698	280.628	2.285350e+003	2.285509e+002	2185	30	7.745712e+000	0	0	0	0	1	0	2165.99	1	1	52.0157	31.7826
DATA	669	9	13	0	0	ASCRP3003860	ASCRP3003860	662	280.455	1.181884e+001	2.930521e+000	73	28.5	6.914690e+000	0	0	0	0	1	0	11.2572	1	0	55.8519	29.3947
DATA	670	9	14	0	0	ASCRP3005466	ASCRP3005466	687.5	280.5	4.973669e+001	5.644028e+000	109	26	6.359179e+000	0	0	0	0	0	0	47.6167	1	1	52.9257	25.9286
DATA	671	9	15	0	0	ASCRP3012836	ASCRP3012836	713	280.25	1.558912e+002	1.581350e+001	210	28	5.979605e+000	0	0	0	0	0	0	150	1	1	47.2035	27.5455
DATA	672	9	16	0	0	ASCRP3012025	ASCRP3012025	738.317	280.622	9.042871e+002	9.046725e+001	923	29.5	3.875763e+000	0	0	0	0	1	0	874.684	1	1	51.0895	29.6923
DATA	673	9	17	0	0	ASCRP3001370	ASCRP3001370	763.81	280.357	1.023945e+002	1.057119e+001	159	30	6.288668e+000	0	0	0	0	0	0	99.5377	1	1	51.4001	27.7879
DATA	674	9	18	0	0	ASCRP3005313	ASCRP3005313	789.152	280.728	5.250275e+002	5.256778e+001	568	27	5.123243e+000	0	0	0	0	0	0	513.008	1	1	53.8203	27.619
DATA	675	9	19	0	0	ASCRP3004975	ASCRP3004975	814.444	280.469	1.366398e+002	1.390943e+001	194	26.5	6.883760e+000	0	0	0	0	0	0	134.154	1	1	50.4627	27.8846
DATA	676	9	20	0	0	CUST_15_PI418767722	NM_001614	840.033	280.791	1.165276e+003	1.165564e+002	1190.5	26.5	6.432318e+000	0	0	0	0	0	0	1149.77	1	1	53.5237	25.9333
DATA	677	9	21	0	1	ETG10_13482	ETG10_13482	865.333	280.5	2.619537e+000	2.576906e+000	54	25	5.866026e+000	0	0	0	0	0	0	-6.89623	0	0	57.5363	24.7778
DATA	678	9	22	0	0	Negative053	Negative053	890.5	280.5	2.607861e+000	2.565420e+000	58	27	4.557400e+000	0	0	0	0	0	0	-2.18077	0	0	57.5363	26.3548
DATA	679	9	23	0	0	ASCRP3007353	ASCRP3007353	916	280.545	2.368514e+001	3.483401e+000	83.5	26	6.386640e+000	0	0	0	0	0	0	23.6845	1	1	55.8519	26.5926
DATA	680	9	24	0	0	ASCRP3007732	ASCRP3007732	941.418	280.573	1.015149e+004	1.015152e+003	10227	27	9.493631e+000	0	0	0	0	0	0	10193.3	1	1	57.5363	28.0645
DATA	681	9	25	0	0	ASCRP3011061	ASCRP3011061	966.582	280.573	1.763245e+002	1.781359e+001	237.5	28	7.949166e+000	0	0	0	0	0	0	177.738	1	1	57.5363	27.4516
DATA	682	9	26	0	0	ASCRP3013176	ASCRP3013176	992.415	280.854	1.373503e+001	2.873664e+000	74	28.5	5.863577e+000	0	0	0	0	0	0	13.8983	1	1	51.0895	27.3077
DATA	683	9	27	0	0	ASCRP3009451	ASCRP3009451	1017.75	280.553	3.435594e+003	3.435686e+002	3544.5	27	6.183869e+000	0	0	0	0	0	0	3487.94	1	1	49.5074	27.0333
DATA	684	9	28	0	0	ASCRP3003044	ASCRP3003044	1043.12	281	3.495199e+002	3.504183e+001	413	26.5	5.428928e+000	0	0	0	0	0	0	356.021	1	1	49.8279	26.2647
DATA	685	9	29	0	0	ASCRP3006650	ASCRP3006650	1068.5	280.821	4.748091e+001	5.366280e+000	105	25	6.522748e+000	0	0	0	0	0	0	48.4999	1	1	49.1849	24.2903
DATA	686	9	30	0	0	ASCRP3000468	ASCRP3000468	1093.5	281	7.020263e+000	2.590942e+000	63.5	24	5.079656e+000	0	0	0	0	0	0	7.18961	1	0	54.1152	23.8929
DATA	687	9	31	0	0	ASCRP3011627	ASCRP3011627	1119.09	280.935	1.711027e+001	3.019860e+000	73	25	6.657521e+000	0	0	0	0	0	0	17.5629	1	1	65	26.5
DATA	688	9	32	0	0	ASCRP3008713	ASCRP3008713	1144.3	280.827	2.154721e+001	3.288031e+000	76.5	26	6.228101e+000	0	0	0	0	0	0	22.1595	1	1	49.8279	27.5484
DATA	689	9	33	0	0	ASCRP3010472	ASCRP3010472	1170.33	280.837	3.575996e+001	4.351477e+000	95	29	5.630888e+000	0	0	0	0	1	0	36.838	1	1	49.5074	29.5
DATA	690	9	34	0	0	A_23_P87879	NM_001781	1195.38	280.986	1.138387e+001	2.725268e+000	68	23	7.230287e+000	0	0	0	0	0	0	11.7428	1	0	49.1849	26.0909
DATA	691	9	35	0	0	ASCRP3008126	ASCRP3008126	1220.5	281	9.886583e+001	1.019136e+001	157	27	8.603815e+000	0	0	0	0	0	0	102.081	1	1	65	26.7778
DATA	692	9	36	0	0	ASCRP3013116	ASCRP3013116	1246.35	281.12	2.477508e+002	2.489810e+001	316	22	5.851101e+000	0	0	0	0	0	0	255.984	1	1	48.8603	22.3462
DATA	693	9	37	0	0	ASCRP3010020	ASCRP3010020	1271.5	281	2.503022e+002	2.515193e+001	309.5	24	6.076240e+000	0	0	0	0	0	0	258.682	1	1	54.1152	24.9
DATA	694	9	38	0	0	ASCRP3011741	ASCRP3011741	1297.14	281.105	1.380477e+002	1.402427e+001	199.5	24.5	5.922807e+000	0	0	0	0	0	0	142.666	1	1	47.8731	24.7813
DATA	695	9	39	0	0	ASCRP3002220	ASCRP3002220	1322.38	280.776	3.911392e+002	3.919201e+001	453	25.5	4.969750e+000	0	0	0	0	0	0	404.011	1	1	48.8603	24.4286
DATA	696	9	40	0	0	ASCRP3013082	ASCRP3013082	1347.5	281	2.515406e+000	2.474470e+000	50.5	25	6.806762e+000	0	0	0	0	0	0	-3.34607	0	0	54.1152	23.5357
DATA	697	9	41	0	0	ASCRP3000301	ASCRP3000301	1373.22	280.877	2.779719e+003	2.779829e+002	2913.5	24	6.427951e+000	0	0	0	0	0	0	2865.93	1	1	47.8731	24.6875
DATA	698	9	42	0	0	ASCRP3011251	ASCRP3011251	1398.47	281.12	8.170601e+001	8.538894e+000	136	22.5	5.542003e+000	0	0	0	0	0	0	84.1254	1	1	48.8603	24.1
DATA	699	9	43	0	0	ASCRP3008933	ASCRP3008933	1424.07	280.974	2.301843e+003	2.301978e+002	2401	22	5.023095e+000	0	0	0	0	0	0	2365.6	1	1	46.8651	22.25
DATA	700	9	44	0	0	ASCRP3000257	ASCRP3000257	1449.5	281.378	4.262669e+001	4.936803e+000	98	25	6.565603e+000	0	0	0	0	0	0	43.7199	1	1	47.8731	25.4167
DATA	701	9	45	0	0	ASCRP3001961	ASCRP3001961	1474.96	281.037	1.671778e+001	3.004787e+000	72	22	1.015593e+001	0	0	0	0	0	0	17.1021	1	1	50.7771	25
DATA	702	9	46	0	0	ASCRP3007037	ASCRP3007037	1500.09	281.092	6.587605e+002	6.592361e+001	707	24	5.821087e+000	0	0	0	0	0	0	672.062	1	1	51.4001	23.3333
DATA	703	9	47	0	0	ASCRP3008772	ASCRP3008772	1525.68	281	1.482836e+002	1.503955e+001	202	25	4.815564e+000	0	0	0	0	0	0	150.8	1	1	49.1849	24.7586
DATA	704	9	48	0	0	ASCRP3003456	ASCRP3003456	1550.61	281.069	1.931747e+001	3.175148e+000	72.5	25	7.067409e+000	0	0	0	0	0	0	19.5802	1	1	53.8203	25.6552
DATA	705	9	49	0	0	ASCRP3007008	ASCRP3007008	1576.35	280.901	1.357416e+002	1.380783e+001	189	22	5.098454e+000	0	0	0	0	0	0	137.065	1	1	49.5074	22.825
DATA	706	9	50	0	0	Negative049	Negative049	1601.93	280.973	2.581654e+000	2.539640e+000	46	22	7.399068e+000	0	0	0	0	0	0	-6.62583	0	0	46.8651	24.9394
DATA	707	9	51	0	0	ASCRP3007723	ASCRP3007723	1626.77	281.037	6.862386e+000	2.640884e+000	61	21	5.807300e+000	0	0	0	0	0	0	6.87319	1	0	49.8279	21.4839
DATA	708	9	52	0	0	ASCRP3005794	ASCRP3005794	1652.61	281.41	1.440388e+001	2.938744e+000	69.5	23	6.173650e+000	0	0	0	0	0	0	14.3625	1	1	51.7088	24.037
DATA	709	9	53	0	0	ASCRP3000949	ASCRP3000949	1677.67	280.958	5.976927e+001	6.507615e+000	111	23	7.257180e+000	0	0	0	0	0	0	59.3095	1	1	48.5334	24
DATA	710	9	54	0	1	ETG05_36762	ETG05_36762	1703.32	281.469	3.033289e+001	3.986292e+000	84	23	5.639576e+000	0	0	0	0	0	0	29.9545	1	1	51.0895	23.7941
DATA	711	9	55	0	0	ASCRP3001986	ASCRP3001986	1728.3	281.013	5.291571e+001	5.895849e+000	104	22	5.381733e+000	0	0	0	0	0	0	51.982	1	1	49.1849	22.0345
DATA	712	9	56	0	0	ASCRP3005036	ASCRP3005036	1753.98	281.596	3.069150e+003	3.069262e+002	3011.5	21	4.396969e+000	0	0	0	0	0	0	2999.38	1	1	55.2791	22
DATA	713	9	57	0	0	ASCRP3002737	ASCRP3002737	1779.49	281.063	1.725262e+002	1.745172e+001	223	23	4.307745e+000	0	0	0	0	0	0	167.639	1	1	50.4627	21.16
DATA	714	9	58	0	0	ASCRP3010409	ASCRP3010409	1804.7	281.53	2.264661e+001	3.480511e+000	74.5	23	5.042614e+000	0	0	0	0	0	0	21.8859	1	1	51.7088	21.8065
DATA	715	9	59	0	0	ASCRP3009797	ASCRP3009797	1830.27	281.18	1.650063e+002	1.671346e+001	216.5	24	5.013774e+000	0	0	0	0	0	0	158.518	1	1	52.3208	23.069
DATA	716	9	60	0	0	ASCRP3012302	ASCRP3012302	1855.75	281.639	6.311095e+002	6.316757e+001	649	22	6.949324e+000	0	0	0	0	0	0	602.845	1	1	51.0895	23.3103
DATA	717	9	61	0	0	ASCRP3009098	ASCRP3009098	1880.89	281.5	3.621535e+001	4.511171e+000	86	22	3.609500e+000	0	0	0	0	0	0	34.3891	1	1	56.9804	22.5185
DATA	718	9	62	0	0	ASCRP3013448	ASCRP3013448	1906.41	281.709	7.367140e+000	2.804282e+000	63	23	6.578477e+000	0	0	0	0	0	0	6.95438	1	0	50.4627	23.2593
DATA	719	9	63	0	0	ASCRP3009388	ASCRP3009388	1931.64	281.25	5.338602e+001	5.992673e+000	103	27	6.093192e+000	0	0	0	0	0	0	50.0873	1	1	51.0895	25.6429
DATA	720	9	64	0	0	ASCRP3000927	ASCRP3000927	1957.13	281.612	5.088558e+002	5.095921e+001	533	25.5	5.652644e+000	0	0	0	0	0	0	474.633	1	1	52.0157	25.2143
DATA	721	9	65	0	0	ASCRP3012283	ASCRP3012283	1982.55	281.217	6.508557e+001	7.067645e+000	117	23	7.714139e+000	0	0	0	0	0	0	60.3403	1	1	51.4001	24.2143
DATA	722	9	66	0	0	Negative017	Negative017	2007.99	281.76	6.141888e+000	2.837842e+000	61	24	7.008064e+000	0	0	0	0	0	0	5.66217	1	0	49.1849	24.5116
DATA	723	9	67	0	0	ASCRP3001179	ASCRP3001179	2033.5	281.295	9.285753e+001	9.694999e+000	138.5	23.5	4.192345e+000	0	0	0	0	0	0	85.0981	1	1	50.4627	22.6364
DATA	724	9	68	0	0	ASCRP3001250	ASCRP3001250	2058.45	281.378	7.651097e+000	2.904853e+000	64	23	5.505379e+000	0	0	0	0	0	0	6.97371	1	0	49.1849	23.9667
DATA	725	9	69	0	0	ASCRP3006840	ASCRP3006840	2084.08	281.308	2.783599e+002	2.797824e+001	304	25	6.238796e+000	0	0	0	0	0	0	252.331	1	1	53.5237	25.5484
DATA	726	9	70	0	0	ASCRP3011500	ASCRP3011500	2109.48	281.753	2.325471e+001	3.664219e+000	76	25	4.697880e+000	0	0	0	0	0	0	20.9754	1	1	49.8279	25.4848
DATA	727	9	71	0	0	ASCRP3008581	ASCRP3008581	2135.11	281.566	2.893101e+000	2.849545e+000	60	24	5.258116e+000	0	0	0	0	0	0	1.27207	0	0	51.7088	23.8276
DATA	728	9	72	0	0	ASCRP3002454	ASCRP3002454	2160.47	281.827	2.016447e+002	2.036612e+001	236	27	5.079370e+000	0	0	0	0	0	0	180.157	1	1	51.0895	26
DATA	729	9	73	0	0	Negative023	Negative023	2186.12	281.776	2.918749e+000	2.871248e+000	57	24.5	5.568658e+000	0	0	0	0	0	0	-1.63088	0	0	45.835	24.2632
DATA	730	9	74	0	0	Negative021	Negative021	2211.15	281.915	5.057266e+000	2.926137e+000	62	26	4.672759e+000	0	0	0	0	0	0	4.48186	1	0	54.1152	25.1875
DATA	731	9	75	0	0	ASCRP3012776	ASCRP3012776	2236.56	281.747	1.193108e+001	3.128763e+000	68	24	6.906685e+000	0	0	0	0	0	0	10.5361	1	0	48.5334	24.5667
DATA	732	9	76	0	0	ASCRP3000700	ASCRP3000700	2261.91	281.935	1.526597e+002	1.553913e+001	191.5	28	7.629738e+000	0	0	0	0	0	0	134.419	1	1	54.4085	27.2903
DATA	733	9	77	0	0	ASCRP3005852	ASCRP3005852	2287.5	282	4.307869e+001	5.197508e+000	97	26.5	4.761073e+000	0	0	0	0	0	0	37.8375	1	1	54.1152	26.5667
DATA	734	9	78	0	1	RC8	RC8	2313.02	282.074	2.961716e+000	2.913516e+000	56	26	4.386780e+000	0	0	0	0	0	0	-3.47189	0	0	50.4627	26.6207
DATA	735	9	79	0	0	ASCRP3011941	ASCRP3011941	2338.37	281.693	7.905874e+001	8.427145e+000	129.5	25	6.688781e+000	0	0	0	0	0	0	69.2048	1	1	47.8731	25.1613
DATA	736	9	80	0	0	ASCRP3003193	ASCRP3003193	2363.5	282	7.217435e+000	3.007264e+000	66	26	5.963559e+000	0	0	0	0	0	0	6.31459	1	0	54.1152	25.7241
DATA	737	9	81	0	0	ASCRP3008249	ASCRP3008249	2388.61	281.931	3.310624e+001	4.413950e+000	89	26	7.738706e+000	0	0	0	0	0	0	28.9649	1	1	53.8203	27.5357
DATA	738	9	82	66	-1	(-)3xSLv1	NegativeControl	2414.3	282.039	2.965140e+000	2.916885e+000	57.5	26	6.511154e+000	0	0	0	0	0	0	-2.58351	0	0	49.1849	26.1707
DATA	739	10	1	0	0	ASCRP3004860	ASCRP3004860	369.864	288.111	2.224929e+002	2.242453e+001	262	29.5	6.174138e+000	0	0	0	0	0	0	203.106	1	1	49.8279	28.7045
DATA	740	10	2	0	0	ASCRP3009125	ASCRP3009125	395.222	287.922	1.456708e+003	1.456976e+002	1351	28.5	7.888106e+000	0	0	0	0	0	0	1332.67	1	1	52.0157	28
DATA	741	10	3	0	0	ASCRP3005101	ASCRP3005101	420.783	287.916	4.214260e+002	4.223448e+001	447	29	6.779317e+000	0	0	0	0	0	0	386.596	1	1	49.8279	28.6774
DATA	742	10	4	0	0	ASCRP3007420	ASCRP3007420	446.273	287.87	3.871428e+001	4.763620e+000	101	29	6.721569e+000	0	0	0	0	1	0	35.6255	1	1	49.1849	29.1111
DATA	743	10	5	0	0	A_23_P213255	NM_020159	471.411	287.781	2.969002e+001	4.057908e+000	92	27.5	5.484993e+000	0	0	0	0	0	0	27.4148	1	1	47.8731	26.4583
DATA	744	10	6	0	0	ASCRP3001070	ASCRP3001070	496.907	287.935	4.780711e+000	2.796573e+000	68	30	7.378123e+000	0	0	0	0	0	0	4.43158	1	0	54.4085	28.381
DATA	745	10	7	0	0	ASCRP3004505	ASCRP3004505	522.197	288	8.373154e+001	8.811347e+000	138	27.5	6.777668e+000	0	0	0	0	0	0	77.9363	1	1	49.1849	27.8333
DATA	746	10	8	0	0	ASCRP3013228	ASCRP3013228	547.932	288	5.956842e+002	5.963104e+001	612	29	6.002645e+000	0	0	0	0	0	0	556.903	1	1	46.8651	28.5714
DATA	747	10	9	0	0	ASCRP3010480	ASCRP3010480	573.093	287.935	5.947944e+001	6.540295e+000	122	32.5	9.030191e+000	0	0	0	0	1	0	55.8571	1	1	54.4085	30.9375
DATA	748	10	10	0	0	ASCRP3003400	ASCRP3003400	598.5	288	1.076374e+001	2.913073e+000	73.5	27	5.948534e+000	0	0	0	0	0	0	10.1564	1	0	54.1152	26.8333
DATA	749	10	11	0	0	ASCRP3003705	ASCRP3003705	624.071	287.786	2.239524e+003	2.239686e+002	2172.5	29	7.012403e+000	0	0	0	0	1	0	2123.35	1	1	46.8651	29.4074
DATA	750	10	12	0	0	ASCRP3006421	ASCRP3006421	649.253	288.021	5.522564e+002	5.529065e+001	584	29	7.514048e+000	0	0	0	0	1	0	526.242	1	1	52.6241	29.4333
DATA	751	10	13	0	0	ASCRP3011882	ASCRP3011882	675.133	287.987	1.672571e+001	3.147871e+000	77	27	4.708468e+000	0	0	0	0	0	0	16.0196	1	1	47.5395	26.3243
DATA	752	10	14	0	0	ASCRP3003385	ASCRP3003385	700.347	288.12	8.984194e+000	2.801203e+000	72	27	4.733280e+000	0	0	0	0	0	0	8.64883	1	0	48.8603	26.2414
DATA	753	10	15	0	0	ASCRP3008822	ASCRP3008822	725.5	288	5.504541e+002	5.510869e+001	588	27	6.333999e+000	0	0	0	0	0	0	532.557	1	1	49.8279	26.8667
DATA	754	10	16	0	0	ASCRP3000076	ASCRP3000076	750.683	287.866	5.854813e+001	6.417131e+000	117	31	5.611828e+000	0	0	0	0	1	0	56.9268	1	1	49.8279	29.7241
DATA	755	10	17	0	0	ASCRP3004985	ASCRP3004985	776.679	287.976	2.267058e+001	3.459662e+000	83	25.5	6.575065e+000	0	0	0	0	0	0	22.1571	1	1	49.8279	25.75
DATA	756	10	18	0	0	ASCRP3009824	ASCRP3009824	801.694	288	2.863294e+002	2.875080e+001	340	26	4.192345e+000	0	0	0	0	0	0	281.212	1	1	50.4627	26.3636
DATA	757	10	19	0	0	ASCRP3003043	ASCRP3003043	827.093	288.065	6.525096e+001	7.019606e+000	125	27	6.455805e+000	0	0	0	0	0	0	64.3971	1	1	54.4085	27.75
DATA	758	10	20	0	0	ASCRP3002822	ASCRP3002822	852.408	288.225	8.070647e+002	8.074757e+001	861.5	28	8.237470e+000	0	0	0	0	0	0	800.302	1	1	47.8731	28.5484
DATA	759	10	21	0	0	ASCRP3009308	ASCRP3009308	877.608	288.069	6.087106e+001	6.605170e+000	121	25.5	6.405490e+000	0	0	0	0	0	0	60.6319	1	1	65	25
DATA	760	10	22	0	0	ASCRP3010504	ASCRP3010504	903.338	288.091	1.660346e+002	1.679857e+001	226.5	25	7.874665e+000	0	0	0	0	0	0	166.123	1	1	49.1849	25.3
DATA	761	10	23	0	0	ASCRP3009552	ASCRP3009552	928.5	288	6.322036e+001	6.814054e+000	119	28	7.580752e+000	0	0	0	0	0	0	63.5163	1	1	54.1152	28.0303
DATA	762	10	24	0	0	ASCRP3000272	ASCRP3000272	954.124	288.438	9.356844e+003	9.356878e+002	9364	26	8.367053e+000	0	0	0	0	0	0	9440.11	1	1	52.9257	26.5152
DATA	763	10	25	0	0	AS_circRNA_control203	AS_circRNA_control203	979.5	288.231	1.415601e+003	1.415826e+002	1483	27	6.692679e+000	0	0	0	0	0	0	1433.49	1	1	49.8279	26.6333
DATA	764	10	26	0	0	ASCRP3008653	ASCRP3008653	1005.05	288.375	3.763665e+002	3.772047e+001	434	25.5	7.553400e+000	0	0	0	0	0	0	382.499	1	1	50.1463	27.4231
DATA	765	10	27	0	0	ASCRP3004037	ASCRP3004037	1030.54	288.402	1.512659e+001	2.926260e+000	74	27	5.515131e+000	0	0	0	0	0	0	15.4238	1	1	51.4001	26.75
DATA	766	10	28	0	0	ASCRP3004941	ASCRP3004941	1055.44	288.487	3.675839e+000	2.524440e+000	61.5	25.5	4.940251e+000	0	0	0	0	0	0	3.75921	1	0	49.8279	24.9643
DATA	767	10	29	0	0	ASCRP3010625	ASCRP3010625	1081.32	288.457	3.972330e+002	3.980131e+001	465.5	24	5.698208e+000	0	0	0	0	0	0	407.365	1	1	53.5237	23.8929
DATA	768	10	30	0	0	ASCRP3012949	ASCRP3012949	1106.51	288.367	4.935276e+001	5.525487e+000	106	25	5.459529e+000	0	0	0	0	0	0	50.7315	1	1	49.8279	25.8387
DATA	769	10	31	0	0	ASCRP3001625	ASCRP3001625	1131.77	288.415	2.520532e+000	2.484495e+000	57	28	6.765968e+000	0	0	0	0	0	0	1.62001	0	0	51.4001	27.2759
DATA	770	10	32	0	1	RC1	RC1	1157.36	288.474	2.515929e+000	2.474985e+000	52	27	6.052016e+000	0	0	0	0	0	0	-4.78595	0	0	49.8279	27.5758
DATA	771	10	33	0	0	Negative015	Negative015	1182.85	288.449	2.512249e+000	2.471364e+000	55	25.5	6.855463e+000	0	0	0	0	0	0	-1.47651	0	0	50.1463	26.45
DATA	772	10	34	0	0	ASCRP3007131	ASCRP3007131	1207.89	288.5	2.983698e+004	2.983699e+003	30572	25	9.101986e+000	0	0	0	0	0	0	30871.9	1	1	56.9804	26
DATA	773	10	35	0	0	ASCRP3003857	ASCRP3003857	1233.5	288.5	7.708428e+001	8.093442e+000	134	26	8.178834e+000	0	0	0	0	0	0	79.8225	1	1	57.5363	26.68
DATA	774	10	36	0	0	ASCRP3002486	ASCRP3002486	1258.54	288.633	4.595354e+000	2.507802e+000	59	24	5.830556e+000	0	0	0	0	0	0	4.76095	1	0	50.4627	24.3462
DATA	775	10	37	0	0	ASCRP3009969	ASCRP3009969	1284.33	288.6	1.701664e+002	1.719426e+001	235	24	5.335523e+000	0	0	0	0	0	0	176.317	1	1	50.7771	25.697
DATA	776	10	38	0	0	ASCRP3003624	ASCRP3003624	1309.7	288.659	5.286444e+001	5.833160e+000	109	24	3.945048e+000	0	0	0	0	0	0	54.7633	1	1	51.0895	24.5417
DATA	777	10	39	0	0	ASCRP3010143	ASCRP3010143	1335.19	288.381	1.256625e+003	1.256867e+002	1352	25.5	4.188106e+000	0	0	0	0	0	0	1300.88	1	1	51.4001	24.6667
DATA	778	10	40	0	0	ASCRP3008532	ASCRP3008532	1360.55	288.47	4.740580e+002	4.747007e+001	544	25	6.801031e+000	0	0	0	0	0	0	490.31	1	1	51.4001	24.4333
DATA	779	10	41	0	0	ASCRP3010045	ASCRP3010045	1385.58	288.573	4.461469e+000	2.512470e+000	57	26	5.616654e+000	0	0	0	0	0	0	4.60878	1	0	57.5363	25.2414
DATA	780	10	42	0	0	ASCRP3002810	ASCRP3002810	1411.36	288.47	8.364951e+001	8.723898e+000	141	23	6.445949e+000	0	0	0	0	0	0	86.2668	1	1	51.7088	25.0714
DATA	781	10	43	0	0	ASCRP3004729	ASCRP3004729	1436.5	288.5	1.805482e+002	1.822455e+001	239	24	5.693564e+000	0	0	0	0	0	0	185.839	1	1	52.9257	24.3333
DATA	782	10	44	0	0	ASCRP3009092	ASCRP3009092	1461.95	288.527	4.815595e+002	4.822013e+001	546	24	7.511568e+000	0	0	0	0	0	0	494.539	1	1	54.4085	26.0968
DATA	783	10	45	0	0	ASCRP3005142	ASCRP3005142	1487.42	288.573	5.647424e+001	6.173464e+000	109.5	22	6.929862e+000	0	0	0	0	0	0	57.8453	1	1	57.5363	22.3333
DATA	784	10	46	0	0	ASCRP3000005	ASCRP3000005	1512.68	288.753	7.118385e+001	7.544887e+000	127.5	24	5.186548e+000	0	0	0	0	0	0	72.7038	1	1	47.5395	23.8519
DATA	785	10	47	0	0	ASCRP3009671	ASCRP3009671	1538.44	288.747	2.688563e+003	2.688680e+002	2785	25	5.873103e+000	0	0	0	0	0	0	2736.94	1	1	48.5334	24.92
DATA	786	10	48	0	0	ASCRP3000591	ASCRP3000591	1563.5	289	5.768251e+001	6.293732e+000	110	22	5.747200e+000	0	0	0	0	0	0	58.5205	1	1	54.1152	22.9697
DATA	788	10	50	0	0	ASCRP3004955	ASCRP3004955	1614.44	288.792	2.060573e+002	2.076143e+001	266	21.5	6.596055e+000	0	0	0	0	0	0	207.379	1	1	49.1849	23.2143
DATA	789	10	51	0	0	ASCRP3001767	ASCRP3001767	1639.87	288.987	6.276413e+001	6.774216e+000	117	22	5.201117e+000	0	0	0	0	0	0	62.8954	1	1	47.5395	21.5806
DATA	790	10	52	0	0	ASCRP3013274	ASCRP3013274	1665.25	289	1.024807e+003	1.025127e+002	1058	26	6.822562e+000	0	0	0	0	0	0	1022.23	1	1	51.4001	26.1212
DATA	791	10	53	0	0	ASCRP3004249	ASCRP3004249	1690.8	289	7.692296e+002	7.696598e+001	813.5	24.5	6.854405e+000	0	0	0	0	0	0	763.569	1	1	49.1849	24.7188
DATA	792	10	54	0	0	ASCRP3002371	ASCRP3002371	1716.22	288.916	3.388498e+002	3.398353e+001	384	23	4.866493e+000	0	0	0	0	0	0	334.65	1	1	49.8279	22.8
DATA	793	10	55	0	0	ASCRP3005508	ASCRP3005508	1741.5	289	2.642703e+000	2.600333e+000	56	21	3.841222e+000	0	0	0	0	0	0	0.565822	0	0	54.1152	21.2963
DATA	794	10	56	0	0	ASCRP3010673	ASCRP3010673	1766.55	288.829	2.117698e+002	2.133768e+001	264	21	4.650074e+000	0	0	0	0	0	0	206.941	1	1	49.1849	21.3333
DATA	795	10	57	0	0	ASCRP3006627	ASCRP3006627	1792.11	289.434	2.671354e+000	2.627880e+000	51	21	6.604194e+000	0	0	0	0	0	0	-4.05355	0	0	48.5334	20.6667
DATA	796	10	58	0	0	ASCRP3012445	ASCRP3012445	1817.68	289	2.460916e+002	2.475072e+001	290	24	4.635240e+000	0	0	0	0	0	0	237.786	1	1	49.1849	23.3214
DATA	797	10	59	0	0	ASCRP3007790	ASCRP3007790	1842.83	289.052	2.673913e+001	3.770649e+000	80	24	4.049199e+000	0	0	0	0	0	0	25.6892	1	1	49.1849	24.3704
DATA	798	10	60	0	0	ASCRP3009387	ASCRP3009387	1868.51	289.2	2.718501e+000	2.676762e+000	56	22	4.491524e+000	0	0	0	0	0	0	1.1052	0	0	48.8603	22.5926
DATA	799	10	61	0	0	ASCRP3010831	ASCRP3010831	1893.7	289.052	4.031873e+001	4.846964e+000	93	22	4.967483e+000	0	0	0	0	0	0	38.2805	1	1	49.1849	21.6957
DATA	800	10	62	0	0	ASCRP3008428	ASCRP3008428	1919.09	289.065	2.750993e+000	2.706223e+000	50	23	5.472756e+000	0	0	0	0	0	0	-5.59738	0	0	54.4085	23.3929
DATA	801	10	63	0	0	ASCRP3012718	ASCRP3012718	1944.59	289.087	9.420778e+000	2.880801e+000	62.5	26	6.250123e+000	0	0	0	0	0	0	8.83864	1	0	49.8279	24.7241
DATA	802	10	64	0	0	ASCRP3012144	ASCRP3012144	1969.87	289	3.530775e+002	3.541380e+001	381	23	6.853858e+000	0	0	0	0	0	0	329.304	1	1	48.5334	24.2414
DATA	803	10	65	0	0	ASCRP3004243	ASCRP3004243	1995.3	288.892	1.263095e+001	3.030545e+000	68	24	6.193925e+000	0	0	0	0	0	0	11.7112	1	0	48.8603	24.4
DATA	804	10	66	0	0	Negative025	Negative025	2020.96	288.962	2.816598e+000	2.770760e+000	51	22	3.895170e+000	0	0	0	0	0	0	-3.60221	0	0	49.5074	21.1212
DATA	805	10	67	0	0	ASCRP3004433	ASCRP3004433	2046.13	288.987	6.009673e+001	6.624131e+000	109	24.5	5.055643e+000	0	0	0	0	0	0	55.0921	1	1	49.1849	23.6786
DATA	806	10	68	0	0	ASCRP3002494	ASCRP3002494	2071.61	289.027	2.096398e+001	3.499000e+000	74	26	7.137663e+000	0	0	0	0	0	0	19.1136	1	1	49.1849	26.2903
DATA	807	10	69	0	0	A_23_P148798	NM_015984	2096.58	289.427	3.639159e+001	4.601145e+000	90	25	4.414594e+000	0	0	0	0	0	0	33.0139	1	1	57.5363	25.3636
DATA	808	10	70	0	0	ASCRP3001617	ASCRP3001617	2122.35	289.313	3.875203e+002	3.885522e+001	402	23	5.751811e+000	0	0	0	0	0	0	349.753	1	1	51.4001	23
DATA	809	10	71	0	0	ASCRP3011308	ASCRP3011308	2147.52	289.557	1.779185e+001	3.353832e+000	73.5	25.5	5.521842e+000	0	0	0	0	0	0	15.9843	1	1	50.4627	25.75
DATA	810	10	72	0	0	ASCRP3006312	ASCRP3006312	2172.96	289.284	7.590627e+001	8.110115e+000	127	25	5.551705e+000	0	0	0	0	0	0	67.8862	1	1	50.1463	24.75
DATA	811	10	73	0	0	ASCRP3007250	ASCRP3007250	2198.38	289.37	4.580898e+002	4.589864e+001	455	24	5.309285e+000	0	0	0	0	0	0	408.044	1	1	50.7771	24.4667
DATA	812	10	74	0	0	ASCRP3005013	ASCRP3005013	2223.89	289.477	3.655406e+001	4.652314e+000	91	24	5.476664e+000	0	0	0	0	0	0	32.4429	1	1	52.3208	25.0769
DATA	813	10	75	0	0	ASCRP3008205	ASCRP3008205	2249.27	289.38	6.001699e+002	6.008639e+001	577.5	24	6.900953e+000	0	0	0	0	0	0	530.943	1	1	50.7771	24.1379
DATA	814	10	76	0	0	ASCRP3011105	ASCRP3011105	2274.51	289.115	8.233526e+001	8.727771e+000	132.5	26.5	6.795926e+000	0	0	0	0	0	0	72.6335	1	1	50.1463	26.7692
DATA	815	10	77	0	0	ASCRP3011142	ASCRP3011142	2300	289.455	1.279492e+001	3.170877e+000	71	27	5.526945e+000	0	0	0	0	0	0	11.2642	1	0	55.8519	26.7333
DATA	816	10	78	0	0	ASCRP3013562	ASCRP3013562	2325.5	289.5	2.953939e+000	2.918859e+000	64	27	4.880101e+000	0	0	0	0	0	0	2.41804	0	0	65	26.8462
DATA	817	10	79	0	0	ASCRP3004541	ASCRP3004541	2350.79	289.338	1.520150e+002	1.547731e+001	194	25	4.786859e+000	0	0	0	0	0	0	133.479	1	1	49.5074	24.3929
DATA	818	10	80	0	0	ASCRP3008582	ASCRP3008582	2376.12	289.267	3.821106e+002	3.832169e+001	388	29	6.186496e+000	0	0	0	0	0	0	335.412	1	1	52.3208	28.0909
DATA	819	10	81	0	0	ASCRP3007919	ASCRP3007919	2401.46	289.625	4.843899e+001	5.649777e+000	105	25	6.933958e+000	0	0	0	0	0	0	42.545	1	1	50.4627	26.1852
DATA	820	10	82	0	0	ASCRP3003892	ASCRP3003892	2426.93	289.583	2.413884e+001	3.776629e+000	82.5	28	7.224618e+000	0	0	0	0	0	0	21.2274	1	1	51.4001	27.9134
DATA	821	11	1	0	0	ASCRP3007848	ASCRP3007848	357.472	294.847	3.789731e+002	3.800002e+001	414	29	7.950516e+000	0	0	0	0	1	0	346.684	1	1	47.8731	30.049
DATA	822	11	2	0	0	ASCRP3000429	ASCRP3000429	382.494	295.036	4.120279e+001	4.974021e+000	105	31	6.794606e+000	0	0	0	0	1	0	37.7686	1	1	49.8279	30.5833
DATA	823	11	3	0	0	ASCRP3010806	ASCRP3010806	408.217	294.916	6.884031e+002	6.889640e+001	696	26	7.661242e+000	0	0	0	0	0	0	632.557	1	1	49.8279	27.1935
DATA	824	11	4	0	0	AS_circRNA_control206	AS_circRNA_control206	433.653	295.12	2.089763e+002	2.108060e+001	256	29	7.739586e+000	0	0	0	0	1	0	192.595	1	1	48.8603	29.087
DATA	825	11	5	1028	1	(+)E1A_r60_n9	E1A_r60_n9	458.681	294.903	2.808484e+000	2.775091e+000	66.5	28	6.611524e+000	0	0	0	1	0	0	2.41414	0	0	47.8731	27.5926
DATA	826	11	6	0	0	ASCRP3002271	ASCRP3002271	484.218	294.923	1.179196e+001	2.994673e+000	74.5	29	6.633392e+000	0	0	0	0	0	0	10.9414	1	0	49.1849	28.7576
DATA	827	11	7	0	0	ASCRP3013420	ASCRP3013420	509.808	294.973	8.892154e+000	2.882418e+000	74	30.5	7.175232e+000	0	0	0	0	1	0	8.28359	1	0	47.2035	29.9706
DATA	829	11	9	0	0	ASCRP3003473	ASCRP3003473	560.5	295	1.050694e+004	1.050697e+003	9874	33.5	7.044474e+000	0	0	0	0	1	0	9872.36	1	1	54.1152	31.7692
DATA	830	11	10	0	0	AS_circRNA_control203	AS_circRNA_control203	585.859	295.211	1.427508e+003	1.427765e+002	1392	27.5	7.609309e+000	0	0	0	0	0	0	1347.59	1	1	47.2035	27.3889
DATA	831	11	11	0	0	ASCRP3005307	ASCRP3005307	611.286	294.778	6.421395e+003	6.421452e+002	6108.5	26	4.172393e+000	0	0	0	0	0	0	6089.84	1	1	45.1352	25.8621
DATA	832	11	12	0	1	ETG04_27747	ETG04_27747	636.5	295	3.594649e+000	2.703987e+000	65	27	7.900016e+000	0	0	0	0	0	0	3.42591	1	0	54.1152	28.8889
DATA	833	11	13	0	0	ASCRP3012047	ASCRP3012047	662	295	2.710759e+000	2.667087e+000	62	28	4.771004e+000	0	0	0	0	0	0	0.465572	0	0	54.9904	28.0256
DATA	834	11	14	0	0	ASCRP3003581	ASCRP3003581	687.671	295.092	4.997428e+000	2.699695e+000	67	26	7.583088e+000	0	0	0	0	0	0	4.81122	1	0	49.1849	26.6452
DATA	835	11	15	0	0	ASCRP3010261	ASCRP3010261	712.724	295.118	4.315691e+000	2.674869e+000	64	24	5.739559e+000	0	0	0	0	0	0	4.17568	1	0	48.8603	24.3438
DATA	836	11	16	0	0	ASCRP3012773	ASCRP3012773	738.141	295.154	2.205388e+001	3.429604e+000	81	28.5	6.718990e+000	0	0	0	0	0	0	21.4467	1	1	48.5334	28.6
DATA	837	11	17	0	0	ASCRP3002523	ASCRP3002523	763.705	294.885	1.965352e+001	3.270028e+000	79.5	28	6.721140e+000	0	0	0	0	0	0	19.2073	1	1	49.1849	27.175
DATA	838	11	18	0	0	ASCRP3009393	ASCRP3009393	789.244	295.023	7.441885e+002	7.446427e+001	779	26.5	5.740777e+000	0	0	0	0	0	0	730.961	1	1	51.0895	26.5
DATA	839	11	19	0	0	ASCRP3001978	ASCRP3001978	814.473	294.905	3.131313e+002	3.141989e+001	370	26	6.573724e+000	0	0	0	0	0	0	309.044	1	1	48.5334	27.4231
DATA	840	11	20	0	0	ASCRP3007579	ASCRP3007579	839.608	295.069	2.064334e+004	2.064336e+003	20669.5	28.5	6.865623e+000	0	0	0	0	0	0	20471.2	1	1	53.8203	28.0333
DATA	841	11	21	0	0	ASCRP3013084	ASCRP3013084	865.418	295.427	2.025530e+004	2.025531e+003	20395	28	3.706672e+000	0	0	0	0	0	0	20183.4	1	1	57.5363	27.5357
DATA	842	11	22	0	0	ASCRP3003313	ASCRP3003313	890.846	295.705	5.795292e+002	5.800906e+001	644	25	6.736459e+000	0	0	0	0	0	0	580.113	1	1	49.8279	25.1892
DATA	843	11	23	0	0	ASCRP3003559	ASCRP3003559	915.941	295.294	1.778080e+002	1.796147e+001	239	28	5.217203e+000	0	0	0	0	0	0	178.718	1	1	51.7088	26.8276
DATA	844	11	24	0	0	ASCRP3006775	ASCRP3006775	941.418	295.427	4.468809e+001	5.135609e+000	103	25	5.513413e+000	0	0	0	0	0	0	45.1035	1	1	57.5363	25.9091
DATA	845	11	25	0	0	ASCRP3013070	ASCRP3013070	966.582	295.427	2.264774e+001	3.388870e+000	82	24	8.488544e+000	0	0	0	0	0	0	22.9462	1	1	65	26.1538
DATA	846	11	26	0	0	ASCRP3006450	ASCRP3006450	992.107	295.5	9.290094e+001	9.623639e+000	152.5	26	5.486395e+000	0	0	0	0	0	0	94.4727	1	1	56.9804	26.7857
DATA	847	11	27	0	0	ASCRP3012852	ASCRP3012852	1017.44	295.326	9.796598e+001	1.011138e+001	156	25	6.657434e+000	0	0	0	0	0	0	99.9555	1	1	52.0157	26.6071
DATA	848	11	28	0	0	ASCRP3012162	ASCRP3012162	1042.89	295.5	4.464001e+002	4.470970e+001	508.5	27	4.707539e+000	0	0	0	0	0	0	456.922	1	1	56.9804	27.3333
DATA	849	11	29	0	0	ASCRP3006102	ASCRP3006102	1068.38	295.333	1.594939e+002	1.614233e+001	221	23.5	6.814791e+000	0	0	0	0	0	0	163.712	1	1	51.7088	23.8
DATA	850	11	30	0	0	ASCRP3002021	ASCRP3002021	1093.7	295.582	9.100554e+001	9.432899e+000	151.5	25.5	6.286004e+000	0	0	0	0	0	0	93.6585	1	1	50.4627	25.9231
DATA	851	11	31	0	0	ASCRP3005357	ASCRP3005357	1119.14	295.407	1.739262e+002	1.756802e+001	232	25	5.883683e+000	0	0	0	0	0	0	179.392	1	1	50.7771	25.3929
DATA	852	11	32	0	0	ASCRP3007663	ASCRP3007663	1144.72	295.725	5.406168e+001	5.944224e+000	113	28	5.932959e+000	0	0	0	0	0	0	55.8756	1	1	50.7771	27
DATA	853	11	33	1028	1	(+)E1A_r60_a97	E1A_r60_a97	1170.32	294.973	2.508640e+000	2.467813e+000	55	27.5	6.333572e+000	0	0	0	0	1	0	-0.245952	0	0	49.1849	29.125
DATA	854	11	34	0	0	ASCRP3008405	ASCRP3008405	1195.42	295.573	2.940746e+002	2.951052e+001	357.5	21	7.211103e+000	0	0	0	0	0	0	304.815	1	1	57.5363	23
DATA	855	11	35	0	0	ASCRP3004428	ASCRP3004428	1220.58	295.573	1.169100e+003	1.169360e+002	1267	26.5	8.952181e+000	0	0	0	0	0	0	1212.96	1	1	57.5363	28.6923
DATA	856	11	36	0	0	AS_circRNA_control206	AS_circRNA_control206	1246.06	295.987	2.116786e+002	2.131032e+001	273	23	7.183778e+000	0	0	0	1	0	0	219.787	1	1	48.8603	24.24
DATA	857	11	37	0	0	ASCRP3003602	ASCRP3003602	1271.59	295.47	2.828216e+001	3.748162e+000	84.5	25	4.131595e+000	0	0	0	0	0	0	29.3691	1	1	51.7088	25.5152
DATA	858	11	38	0	0	ASCRP3004845	ASCRP3004845	1296.83	295.519	3.440188e+001	4.229108e+000	90	23	5.471183e+000	0	0	0	0	0	0	35.7223	1	1	51.0895	23.4231
DATA	859	11	39	0	0	ASCRP3004621	ASCRP3004621	1322.42	295.289	6.560381e+001	7.006777e+000	120.5	25	5.220533e+000	0	0	0	0	0	0	68.0889	1	1	52.6241	24.0714
DATA	860	11	40	0	0	ASCRP3007198	ASCRP3007198	1347.62	295.63	1.939000e+003	1.939157e+002	2041.5	25	7.061955e+000	0	0	0	0	0	0	2011.16	1	1	50.7771	24.9394
DATA	861	11	41	0	0	Negative018	Negative018	1373	295.545	2.506094e+000	2.465310e+000	50	25	7.288820e+000	0	0	0	0	0	0	-4.35321	0	0	55.8519	24.2424
DATA	862	11	42	0	0	ASCRP3001171	ASCRP3001171	1398.69	295.606	3.875550e+002	3.883405e+001	454	24	5.503704e+000	0	0	0	0	0	0	400.948	1	1	53.5237	24.0571
DATA	863	11	43	0	0	Negative034	Negative034	1423.86	295.562	3.589004e+000	2.499175e+000	59	24	5.330742e+000	0	0	0	0	0	0	3.70642	1	0	47.5395	24.6286
DATA	864	11	44	0	0	ASCRP3012514	ASCRP3012514	1449.39	295.931	6.064979e+001	6.551771e+000	117	26	5.137884e+000	0	0	0	0	0	0	62.508	1	1	53.8203	25.7419
DATA	865	11	45	0	0	ASCRP3013159	ASCRP3013159	1474.57	295.81	1.299439e+003	1.299677e+002	1384	23	5.653051e+000	0	0	0	0	0	0	1335.96	1	1	49.5074	23.9032
DATA	866	11	46	0	0	ASCRP3005878	ASCRP3005878	1500.25	296	2.637300e+001	3.627854e+000	82	20	6.526538e+000	0	0	0	0	0	0	27.04	1	1	49.1849	21.0645
DATA	867	11	47	0	0	ASCRP3004310	ASCRP3004310	1525.54	295.724	2.557849e+001	3.576015e+000	80	24	4.958025e+000	0	0	0	0	0	0	26.1427	1	1	48.5334	23.2857
DATA	868	11	48	0	0	ASCRP3004840	ASCRP3004840	1550.92	295.89	4.904029e+003	4.904093e+002	4994	23	5.665912e+000	0	0	0	0	0	0	4995.54	1	1	46.8651	23.7778
DATA	869	11	49	0	0	ASCRP3012920	ASCRP3012920	1576.09	295.68	2.558351e+000	2.516716e+000	53	23	6.047642e+000	0	0	0	0	0	0	-2.56014	0	0	47.8731	23.8235
DATA	870	11	50	0	0	ASCRP3011770	ASCRP3011770	1601.76	296	5.871904e+002	5.877337e+001	649	20	6.991608e+000	0	0	0	0	0	0	593.616	1	1	46.8651	23.4848
DATA	871	11	51	0	0	ASCRP3001837	ASCRP3001837	1627	296	2.073699e+001	3.276801e+000	76	21.5	6.626401e+000	0	0	0	0	0	0	20.8761	1	1	54.9904	22.5667
DATA	872	11	52	0	0	ASCRP3001979	ASCRP3001979	1652.28	296.095	3.064696e+002	3.075273e+001	352.5	23	5.490733e+000	0	0	0	0	0	0	307.164	1	1	48.8603	23.9259
DATA	873	11	53	0	0	ASCRP3007359	ASCRP3007359	1677.78	295.89	6.082805e+002	6.088192e+001	639.5	25	7.700479e+000	0	0	0	0	0	0	606.741	1	1	47.8731	24.8438
DATA	874	11	54	0	0	ASCRP3009536	ASCRP3009536	1703.15	296.095	1.512645e+002	1.534374e+001	205	23.5	6.039881e+000	0	0	0	0	0	0	150.151	1	1	47.8731	23.0357
DATA	875	11	55	0	0	ASCRP3004477	ASCRP3004477	1728.56	295.977	2.164541e+003	2.164695e+002	2179.5	22	4.573426e+000	0	0	0	0	0	0	2137.51	1	1	50.1463	21.4118
DATA	876	11	56	0	0	Negative015	Negative015	1754.2	296.145	2.643259e+000	2.600242e+000	47.5	20.5	4.015547e+000	0	0	0	0	0	0	-7.36745	0	0	46.1809	21.2692
DATA	877	11	57	0	0	ASCRP3003827	ASCRP3003827	1779.5	296	1.021023e+002	1.053968e+001	158.5	20	6.300135e+000	0	0	0	0	0	0	99.7434	1	1	54.1152	20.3478
DATA	878	11	58	0	0	ASCRP3000078	ASCRP3000078	1804.5	296	1.347414e+002	1.372823e+001	185	23	6.492599e+000	0	0	0	0	0	0	130.903	1	1	54.1152	23.3333
DATA	879	11	59	0	0	ASCRP3003434	ASCRP3003434	1830.05	295.907	7.002024e+001	7.484711e+000	122	24	3.544588e+000	0	0	0	0	0	0	67.6328	1	1	46.8651	23.8889
DATA	880	11	60	0	0	ASCRP3012374	ASCRP3012374	1855.47	296.12	9.681504e+001	1.004016e+001	148.5	23	6.063764e+000	0	0	0	0	0	0	92.9781	1	1	48.8603	23.6667
DATA	881	11	61	0	0	ASCRP3012175	ASCRP3012175	1880.86	295.887	1.103818e+002	1.135781e+001	155.5	23	6.195700e+000	0	0	0	0	0	0	105.377	1	1	49.8279	22.6207
DATA	882	11	62	0	0	ASCRP3002031	ASCRP3002031	1906.35	296.12	3.894809e+002	3.904096e+001	422	22.5	6.586233e+000	0	0	0	0	0	0	369.649	1	1	48.8603	22.4615
DATA	883	11	63	0	0	ASCRP3009154	ASCRP3009154	1931.75	295.908	2.296674e+001	3.550338e+000	77	24	6.032885e+000	0	0	0	0	0	0	21.6667	1	1	48.8603	23.9355
DATA	884	11	64	0	0	ASCRP3007463	ASCRP3007463	1957.28	296.095	2.453983e+002	2.469048e+001	283.5	24.5	7.199058e+000	0	0	0	0	0	0	230.152	1	1	48.8603	25.0333
DATA	885	11	65	0	0	ASCRP3006388	ASCRP3006388	1982.57	295.988	7.166658e+001	7.672383e+000	122	25	6.177453e+000	0	0	0	0	0	0	66.8203	1	1	49.8279	25.3333
DATA	886	11	66	0	0	ASCRP3001444	ASCRP3001444	2008	296.455	6.474135e+001	7.035883e+000	113	23	5.345546e+000	0	0	0	0	0	0	60.0254	1	1	55.8519	22.9706
DATA	887	11	67	0	0	Negative044	Negative044	2033.3	295.89	2.816866e+000	2.771023e+000	56	22	5.120247e+000	0	0	0	0	0	0	-0.54586	0	0	48.2044	23.0714
DATA	889	11	69	0	0	CUST_17_PI418767722	NM_003753	2083.94	296.037	6.824437e+002	6.830183e+001	679	24	6.179757e+000	0	0	0	0	0	0	622.309	1	1	51.7088	24.4242
DATA	890	11	70	0	0	ASCRP3005121	ASCRP3005121	2109.6	296.494	1.341117e+002	1.370342e+001	175.5	25.5	4.301699e+000	0	0	0	0	0	0	121.686	1	1	52.9257	25.2308
DATA	891	11	71	0	0	ASCRP3006753	ASCRP3006753	2134.76	296.207	3.489424e+001	4.492053e+000	89.5	23	6.253888e+000	0	0	0	0	0	0	31.506	1	1	51.4001	24
DATA	892	11	72	0	0	ASCRP3004032	ASCRP3004032	2160.33	296.481	1.217095e+002	1.249825e+001	165	27	4.627122e+000	0	0	0	0	0	0	109.401	1	1	51.0895	26.7778
DATA	893	11	73	0	0	ASCRP3005586	ASCRP3005586	2185.77	296.301	3.985060e+001	4.901492e+000	92.5	26	5.623009e+000	0	0	0	0	0	0	35.6673	1	1	51.4001	24.2414
DATA	894	11	74	0	0	ASCRP3009675	ASCRP3009675	2211.13	296.295	5.070760e+001	5.824007e+000	103	26	5.049752e+000	0	0	0	0	0	0	45.2113	1	1	49.8279	25
DATA	895	11	75	0	0	ASCRP3007066	ASCRP3007066	2236.5	296.231	6.169203e+002	6.175896e+001	602.5	23	5.464206e+000	0	0	0	0	0	0	548.169	1	1	49.8279	23.6296
DATA	896	11	76	0	0	ASCRP3002100	ASCRP3002100	2262.04	296.537	1.925614e+002	1.947071e+001	229	25	7.429361e+000	0	0	0	0	0	0	170.619	1	1	51.0895	25.6667
DATA	897	11	77	0	0	ASCRP3003633	ASCRP3003633	2287.35	296.114	5.402176e+001	6.126692e+000	104	31	5.329833e+000	0	0	0	0	1	0	47.7423	1	1	50.1463	29.0435
DATA	898	11	78	0	0	ASCRP3002549	ASCRP3002549	2312.58	296.573	1.608554e+004	1.608556e+003	13931.5	27	5.699753e+000	0	0	0	0	0	0	14192.2	1	1	57.5363	25.7778
DATA	899	11	79	0	0	ASCRP3008003	ASCRP3008003	2338.06	296.301	1.179210e+003	1.179566e+002	1104	26.5	6.747087e+000	0	0	0	0	0	0	1038.98	1	1	51.7088	25.6563
DATA	900	11	80	0	0	ASCRP3005623	ASCRP3005623	2363.38	296.57	4.564141e+002	4.573347e+001	459	26	6.119238e+000	0	0	0	0	0	0	401.944	1	1	50.4627	25.8485
DATA	901	11	81	0	0	ASCRP3006946	ASCRP3006946	2389.08	296.397	2.969733e+002	2.983861e+001	320	29.5	7.311544e+000	0	0	0	0	1	0	261.542	1	1	49.8279	29.3438
DATA	902	11	82	0	0	ASCRP3001855	ASCRP3001855	2414.39	296.5	4.016125e+002	4.026564e+001	406	30	7.809732e+000	0	0	0	0	1	0	354.021	1	1	51.7088	29.6889
DATA	903	12	1	0	0	ASCRP3003755	ASCRP3003755	369.872	302.526	1.119914e+003	1.120259e+002	1090	30	6.337092e+000	0	0	0	0	1	0	1028.85	1	1	50.1463	30.1111
DATA	904	12	2	0	0	ASCRP3011302	ASCRP3011302	395.538	302.275	9.558257e+000	2.934510e+000	73	31	7.409055e+000	0	0	0	0	1	0	8.79931	1	0	50.7771	30.4138
DATA	905	12	3	1028	1	(+)E1A_r60_n11	E1A_r60_n11	420.824	302.2	8.584016e+000	2.897422e+000	73	28	8.746034e+000	0	0	0	1	0	0	7.9228	1	0	51.7088	28.3
DATA	906	12	4	0	0	ASCRP3000945	ASCRP3000945	446.107	302.5	1.292956e+001	3.046643e+000	78	28	7.377725e+000	0	0	0	0	1	0	11.9711	1	0	65	29.3913
DATA	907	12	5	1028	1	(+)E1A_r60_a107	E1A_r60_a107	471.5	302.5	5.847788e+000	2.810831e+000	70	29	5.829730e+000	0	0	0	1	0	0	5.43271	1	0	57.5363	27.7037
DATA	908	12	6	0	0	ASCRP3006718	ASCRP3006718	496.893	302.5	6.870533e+000	2.823965e+000	70	29	7.317089e+000	0	0	0	0	1	0	6.40667	1	0	56.9804	29.8387
DATA	909	12	7	0	0	ASCRP3003824	ASCRP3003824	522.385	302.5	1.810859e+002	1.831293e+001	237	30	6.702510e+000	0	0	0	0	1	0	169.541	1	1	49.8279	29.931
DATA	910	12	8	0	0	ASCRP3000184	ASCRP3000184	547.649	302.338	2.462411e+001	3.666620e+000	86.5	28	7.785963e+000	0	0	0	0	1	0	23.1508	1	1	50.4627	29.6061
DATA	911	12	9	0	0	ASCRP3009348	ASCRP3009348	573.107	302.5	1.114050e+002	1.146406e+001	169	31.5	9.516146e+000	0	0	0	0	1	0	105.216	1	1	56.9804	31.4412
DATA	912	12	10	0	0	ASCRP3008468	ASCRP3008468	598.5	302.5	6.995430e+001	7.495480e+000	130.5	26	5.117116e+000	0	0	0	0	0	0	66.3761	1	1	57.5363	25.1429
DATA	913	12	11	0	0	ASCRP3002260	ASCRP3002260	624.056	302.611	6.977585e+003	6.977637e+002	6644	26	6.670751e+000	0	0	0	0	0	0	6652.93	1	1	48.2044	27.0323
DATA	914	12	12	0	0	ASCRP3009281	ASCRP3009281	649.439	302.598	1.580287e+002	1.602613e+001	212	27	6.218298e+000	0	0	0	0	0	0	151.414	1	1	51.4001	27.2571
DATA	915	12	13	0	0	ASCRP3010544	ASCRP3010544	674.776	302.868	9.032188e+000	2.801904e+000	70	25.5	4.420823e+000	0	0	0	0	0	0	8.69795	1	0	49.1849	26.1765
DATA	916	12	14	0	0	ASCRP3009133	ASCRP3009133	700.119	302.702	4.952951e+001	5.612258e+000	110	22	6.525895e+000	0	0	0	0	0	0	47.9328	1	1	52.0157	23.0714
DATA	917	12	15	0	0	ASCRP3003639	ASCRP3003639	725.565	302.506	2.242348e+002	2.257674e+001	279	27.5	6.884247e+000	0	0	0	0	0	0	218.085	1	1	52.3208	27.4167
DATA	918	12	16	0	0	ASCRP3005576	ASCRP3005576	750.608	302.931	1.581001e+002	1.602447e+001	213	29	6.610842e+000	0	0	0	0	1	0	154.548	1	1	65	29.6452
DATA	919	12	17	0	0	ASCRP3006082	ASCRP3006082	776.653	302.933	9.315059e+001	9.671012e+000	151	27	7.704349e+000	0	0	0	0	0	0	91.5216	1	1	49.1849	26.9032
DATA	920	12	18	0	0	ASCRP3013443	ASCRP3013443	801.667	302.795	1.312999e+002	1.338248e+001	190	26	2.873485e+000	0	0	0	0	0	0	129.62	1	1	49.1849	26.4348
DATA	921	12	19	0	0	ASCRP3008771	ASCRP3008771	827.093	302.935	1.700558e+001	3.085687e+000	75	25.5	5.412705e+000	0	0	0	0	0	0	16.8694	1	1	65	26.8438
DATA	922	12	20	0	0	ASCRP3006202	ASCRP3006202	852.5	303	8.808321e+001	9.173559e+000	147.5	28	5.007630e+000	0	0	0	0	0	0	87.7889	1	1	54.1152	26.8276
DATA	923	12	21	0	0	ASCRP3001872	ASCRP3001872	877.608	302.931	1.891909e+002	1.909035e+001	246	26	6.621893e+000	0	0	0	0	0	0	189.4	1	1	53.8203	25.871
DATA	924	12	22	1028	1	(+)E1A_r60_a107	E1A_r60_a107	903.6	303	6.003231e+000	2.609939e+000	65	28	6.891895e+000	0	0	0	1	0	0	6.03684	1	0	49.8279	27.3235
DATA	925	12	23	0	0	ASCRP3013088	ASCRP3013088	928.947	302.907	9.197748e+002	9.201225e+001	976	27.5	5.580034e+000	0	0	0	0	0	0	928.753	1	1	46.8651	27.3667
DATA	926	12	24	0	0	ASCRP3002695	ASCRP3002695	954.442	302.974	7.340794e+001	7.761095e+000	133	23	5.856394e+000	0	0	0	0	0	0	74.4216	1	1	49.1849	23.8788
DATA	927	12	25	0	0	ASCRP3010781	ASCRP3010781	979.623	302.961	5.386668e+001	5.942784e+000	115	24	7.344591e+000	0	0	0	0	0	0	54.8132	1	1	49.1849	25.4074
DATA	928	12	26	0	0	ASCRP3002753	ASCRP3002753	1005.24	302.823	2.596675e+000	2.514782e+000	62	26	7.897122e+000	0	0	0	0	0	0	2.65153	1	0	45.1352	27.6897
DATA	929	12	27	0	0	CUST_12_PI418767722	NM_001861	1030.44	303.013	3.129595e+001	4.001271e+000	89	28	6.039574e+000	0	0	0	0	0	0	32.062	1	1	49.1849	27.9583
DATA	930	12	28	0	0	ASCRP3008211	ASCRP3008211	1055.68	303	5.804408e+003	5.804461e+002	5856	26	5.845846e+000	0	0	0	0	0	0	5964.08	1	1	49.1849	26.087
DATA	931	12	29	0	0	ASCRP3007564	ASCRP3007564	1080.9	302.928	5.032241e+000	2.529766e+000	62	25	6.410237e+000	0	0	0	0	0	0	5.18442	1	0	50.7771	25.6552
DATA	932	12	30	0	0	Negative055	Negative055	1106.48	303.137	1.346827e+001	2.816025e+000	72	26	5.983867e+000	0	0	0	0	0	0	13.91	1	1	47.8731	25.84
DATA	933	12	31	0	0	ASCRP3000660	ASCRP3000660	1131.74	303.026	3.365764e+002	3.374800e+001	392	27.5	6.170525e+000	0	0	0	0	0	0	348.329	1	1	49.1849	26.3462
DATA	934	12	32	0	0	ASCRP3004548	ASCRP3004548	1157.42	303.164	3.099517e+001	3.959248e+000	89	27	6.092877e+000	0	0	0	0	0	0	32.1366	1	1	48.5334	27.1379
DATA	935	12	33	0	0	ASCRP3002011	ASCRP3002011	1182.49	302.961	1.669180e+001	2.972896e+000	74.5	26	7.777746e+000	0	0	0	0	0	0	17.3303	1	1	49.8279	27.08
DATA	936	12	34	0	0	ASCRP3011875	ASCRP3011875	1208.03	302.959	7.153600e+001	7.563877e+000	131	25	8.366284e+000	0	0	0	0	0	0	74.3569	1	1	46.8651	25.9286
DATA	937	12	35	0	0	ASCRP3002018	ASCRP3002018	1233.72	302.905	8.269535e+002	8.273179e+001	919	26	6.753215e+000	0	0	0	0	0	0	860.237	1	1	48.8603	25.9655
DATA	938	12	36	0	0	ASCRP3009643	ASCRP3009643	1258.61	303.069	3.121564e+002	3.131196e+001	377.5	24	4.388184e+000	0	0	0	0	0	0	324.88	1	1	53.8203	24.4483
DATA	939	12	37	0	0	ASCRP3006276	ASCRP3006276	1284.5	303.053	2.161234e+001	3.269937e+000	77	25.5	5.727630e+000	0	0	0	0	0	0	22.4957	1	1	49.1849	25.7667
DATA	940	12	38	0	0	ASCRP3006559	ASCRP3006559	1309.71	303.132	6.225732e+003	6.225780e+002	6506.5	23	6.073848e+000	0	0	0	0	0	0	6478.82	1	1	45.835	22.9655
DATA	941	12	39	0	0	ASCRP3012100	ASCRP3012100	1335.1	303.229	2.261247e+002	2.274543e+001	287	25	4.879837e+000	0	0	0	0	0	0	235.187	1	1	51.4001	24.2069
DATA	942	12	40	0	0	ASCRP3006922	ASCRP3006922	1360.42	303.427	4.857291e+001	5.443755e+000	107.5	24	6.474267e+000	0	0	0	0	0	0	50.476	1	1	57.5363	23.871
DATA	943	12	41	0	0	ASCRP3013250	ASCRP3013250	1385.58	303.427	1.600948e+001	2.935885e+000	71	26	6.327166e+000	0	0	0	0	0	0	16.6158	1	1	65	24.4595
DATA	944	12	42	0	0	ASCRP3005521	ASCRP3005521	1411.17	303.013	3.890942e+001	4.606190e+000	97	23	5.794376e+000	0	0	0	0	0	0	40.3127	1	1	49.1849	23.8857
DATA	945	12	43	0	0	ASCRP3003146	ASCRP3003146	1436.5	303.5	1.859251e+001	3.091310e+000	73	26	5.339207e+000	0	0	0	0	0	0	19.2286	1	1	65	26.0882
DATA	946	12	44	0	0	ASCRP3005950	ASCRP3005950	1461.89	303.5	1.644468e+004	1.644470e+003	17010	26	6.291315e+000	0	0	0	0	0	0	16968.6	1	1	56.9804	26.2258
DATA	947	12	45	0	0	ASCRP3002895	ASCRP3002895	1487.48	303.427	6.081968e+001	6.568865e+000	114.5	22.5	6.047443e+000	0	0	0	0	0	0	62.5919	1	1	51.4001	23.4063
DATA	949	12	47	0	0	ASCRP3004321	ASCRP3004321	1538.26	303.108	3.534277e+002	3.543089e+001	412	23	6.267499e+000	0	0	0	0	0	0	361.464	1	1	48.2044	23.1923
DATA	950	12	48	0	0	ASCRP3006982	ASCRP3006982	1563.5	303.5	4.903853e+001	5.507001e+000	101	24	4.520706e+000	0	0	0	0	0	0	49.9844	1	1	57.5363	23.6667
DATA	951	12	49	0	0	A_23_P122216	NM_002317	1588.94	303.481	5.051317e+001	5.642979e+000	103	22	5.294144e+000	0	0	0	0	0	0	51.2912	1	1	50.4627	23.1935
DATA	952	12	50	0	0	ASCRP3011083	ASCRP3011083	1614.47	303.277	1.134589e+004	1.134592e+003	11504	23.5	7.630982e+000	0	0	0	0	0	0	11472.8	1	1	51.7088	24.3333
DATA	953	12	51	0	0	ASCRP3002739	ASCRP3002739	1639.69	303.556	2.664765e+001	3.679048e+000	80	25	6.291315e+000	0	0	0	0	0	0	26.8322	1	1	51.0895	24.7742
DATA	954	12	52	0	0	ASCRP3005812	ASCRP3005812	1665.13	303.373	2.718952e+002	2.730869e+001	320	25	6.410844e+000	0	0	0	0	0	0	272.509	1	1	51.4001	25.0323
DATA	955	12	53	0	0	ASCRP3011222	ASCRP3011222	1690.41	303.519	1.532850e+001	2.984283e+000	69	21	6.683558e+000	0	0	0	0	0	0	15.2905	1	1	51.0895	22.7931
DATA	956	12	54	0	1	RC3	RC3	1715.67	303.5	2.615922e+000	2.573349e+000	46	22.5	5.603348e+000	0	0	0	0	0	0	-8.03056	0	0	57.5363	23.7647
DATA	957	12	55	0	0	ASCRP3007224	ASCRP3007224	1741.4	303.286	3.251158e+002	3.261436e+001	374	22	4.996128e+000	0	0	0	0	0	0	320.974	1	1	51.7088	22.1935
DATA	958	12	56	0	0	ASCRP3005278	ASCRP3005278	1766.47	303.277	3.720187e+002	3.729268e+001	409	23	5.917148e+000	0	0	0	0	0	0	365.334	1	1	51.7088	22.2333
DATA	959	12	57	0	0	ASCRP3006349	ASCRP3006349	1792	303.545	2.640627e+004	2.640628e+003	26146	22	7.582782e+000	0	0	0	0	0	0	25790.4	1	1	55.8519	22.963
DATA	960	12	58	0	0	Negative034	Negative034	1817.5	303.563	2.673548e+000	2.642094e+000	57	24	5.222470e+000	0	0	0	0	0	0	2.4484	0	0	50.4627	24.375
DATA	961	12	59	0	0	ASCRP3010820	ASCRP3010820	1843.06	303.551	4.495664e+000	2.683255e+000	59	22	4.085748e+000	0	0	0	0	0	0	4.34077	1	0	50.1463	22.88
DATA	962	12	60	0	0	ASCRP3012647	ASCRP3012647	1868.52	303.609	2.380495e+001	3.570224e+000	75	24	5.158808e+000	0	0	0	0	0	0	22.8513	1	1	52.9257	23.5517
DATA	963	12	61	0	0	ASCRP3006651	ASCRP3006651	1893.6	303.818	2.221070e+001	3.477732e+000	73	23.5	5.713681e+000	0	0	0	0	0	0	21.1989	1	1	49.5074	24.3846
DATA	964	12	62	0	0	ASCRP3009586	ASCRP3009586	1919.12	303.882	1.898842e+002	1.917829e+001	228	23.5	6.897942e+000	0	0	0	0	0	0	180.166	1	1	47.8731	23.9333
DATA	965	12	63	0	0	ASCRP3009076	ASCRP3009076	1944.32	303.848	1.771731e+002	1.792304e+001	222	22	5.201680e+000	0	0	0	0	0	0	167.122	1	1	49.1849	22.6667
DATA	966	12	64	0	0	ASCRP3001513	ASCRP3001513	1969.61	303.931	2.768629e+000	2.728532e+000	58	25	7.135908e+000	0	0	0	0	0	0	1.54225	0	0	53.8203	25.7241
DATA	967	12	65	0	0	ASCRP3004933	ASCRP3004933	1995.39	303.931	2.784971e+000	2.740603e+000	57	23	4.332676e+000	0	0	0	0	0	0	0.674867	0	0	53.8203	22.8148
DATA	968	12	66	0	0	ASCRP3002567	ASCRP3002567	2020.41	303.908	1.241793e+003	1.242099e+002	1201.5	20	4.047745e+000	0	0	0	0	0	0	1151.24	1	1	49.1849	21.2069
DATA	969	12	67	0	0	ASCRP3011424	ASCRP3011424	2046.03	303.961	3.374100e+001	4.365832e+000	86	24	4.476127e+000	0	0	0	0	0	0	31.106	1	1	46.8651	23.9643
DATA	970	12	68	0	0	ASCRP3005844	ASCRP3005844	2071.27	303.781	7.194397e+002	7.199788e+001	712	25.5	5.777808e+000	0	0	0	0	0	0	659.663	1	1	48.2044	25.1875
DATA	971	12	69	0	0	ASCRP3012734	ASCRP3012734	2096.72	303.889	9.367235e+001	9.776781e+000	141.5	26	5.964191e+000	0	0	0	0	0	0	85.4467	1	1	47.8731	24.9063
DATA	972	12	70	0	0	ASCRP3012347	ASCRP3012347	2122.26	303.974	1.944126e+002	1.964385e+001	234	23	6.112010e+000	0	0	0	0	0	0	176.465	1	1	49.1849	24.24
DATA	973	12	71	0	0	ASCRP3002940	ASCRP3002940	2147.56	303.977	8.920920e+002	8.925399e+001	865	23	5.671567e+000	0	0	0	0	0	0	805.978	1	1	50.1463	24
DATA	974	12	72	0	0	ASCRP3007316	ASCRP3007316	2172.94	303.974	4.878635e+001	5.644759e+000	103	26	5.387680e+000	0	0	0	0	0	0	43.8856	1	1	48.5334	24.7931
DATA	975	12	73	0	0	Negative034	Negative034	2198.53	303.781	5.961276e+000	2.912719e+000	63.5	25	5.910064e+000	0	0	0	0	0	0	5.34053	1	0	48.2044	24.7391
DATA	976	12	74	0	0	ASCRP3001148	ASCRP3001148	2223.61	303.919	2.120480e+001	3.561174e+000	75	24	4.931801e+000	0	0	0	0	0	0	18.9305	1	1	48.8603	24.5862
DATA	977	12	75	0	0	A_23_P23303	NM_003686	2249.21	303.806	6.027692e+001	6.676180e+000	109	25	6.195663e+000	0	0	0	0	0	0	53.6394	1	1	47.5395	25.3571
DATA	978	12	76	0	0	ASCRP3007578	ASCRP3007578	2274.48	303.901	1.682883e+003	1.683129e+002	1566	29.5	7.001538e+000	0	0	0	0	0	0	1493.68	1	1	49.8279	28.6923
DATA	979	12	77	0	0	ASCRP3007443	ASCRP3007443	2300	304	2.902787e+002	2.917076e+001	313	28.5	6.445539e+000	0	0	0	0	0	0	257.106	1	1	54.9904	26.7143
DATA	980	12	78	0	0	ASCRP3013128	ASCRP3013128	2325.04	303.973	2.537982e+001	3.844822e+000	81	24	5.488776e+000	0	0	0	0	0	0	22.4452	1	1	46.8651	24.72
DATA	981	12	79	0	0	ASCRP3006037	ASCRP3006037	2350.68	303.934	1.250189e+001	3.149565e+000	68	27.5	5.949955e+000	0	0	0	0	0	0	11.0461	1	0	49.1849	26.1471
DATA	982	12	80	0	0	ASCRP3010523	ASCRP3010523	2376.07	304.235	9.193225e+000	3.033728e+000	68.5	28.5	5.887235e+000	0	0	0	0	0	0	8.12193	1	0	46.1809	27.6471
DATA	983	12	81	0	0	ASCRP3006741	ASCRP3006741	2401.69	304.022	2.541041e+003	2.541205e+002	2231.5	31.5	7.526505e+000	0	0	0	0	1	0	2245.91	1	1	51.4001	30.8
DATA	984	12	82	0	0	ASCRP3001619	ASCRP3001619	2427.07	304.194	1.015963e+002	1.056154e+001	148.5	28	7.154045e+000	0	0	0	0	0	0	89.9204	1	1	46.8651	27.734
DATA	985	13	1	0	0	ASCRP3009477	ASCRP3009477	357.354	309.354	1.486506e+002	1.512179e+001	205	29	7.934081e+000	0	0	0	0	1	0	136.842	1	1	51.4001	30.0716
DATA	986	13	2	0	0	ASCRP3005805	ASCRP3005805	382.5	309.5	2.194057e+001	3.533126e+000	86	31	6.794115e+000	0	0	0	0	1	0	20.2361	1	1	57.5363	30.92
DATA	987	13	3	0	0	A_23_P215720	NM_000492	408	309.545	2.998353e+001	4.077130e+000	94.5	24.5	8.606066e+000	0	0	0	0	0	0	27.7198	1	1	55.8519	26.9333
DATA	988	13	4	0	0	ASCRP3009639	ASCRP3009639	433.617	309.63	2.695313e+003	2.695454e+002	2471	28	7.692421e+000	0	0	0	0	0	0	2498.9	1	1	50.7771	28.44
DATA	989	13	5	0	0	ASCRP3010723	ASCRP3010723	458.707	309.171	1.680098e+003	1.680322e+002	1579	29	7.722694e+000	0	0	0	0	1	0	1562.27	1	1	50.7771	29.84
DATA	990	13	6	0	0	ASCRP3013168	ASCRP3013168	484.136	309.407	1.436659e+003	1.436920e+002	1403	28	6.034311e+000	0	0	0	0	0	0	1340.74	1	1	50.7771	27.7097
DATA	991	13	7	0	0	ASCRP3003376	ASCRP3003376	509.689	309.338	6.921036e+001	7.438704e+000	128	31.5	7.322083e+000	0	0	0	0	1	0	64.8371	1	1	48.5334	30.25
DATA	992	13	8	0	0	ASCRP3010669	ASCRP3010669	535.012	309.756	7.334223e+001	7.820585e+000	132	28	6.886461e+000	0	0	0	0	1	0	69.0002	1	1	50.4627	28.9706
DATA	993	13	9	0	0	ASCRP3010135	ASCRP3010135	560.558	309.26	4.734183e+001	5.451786e+000	108	28	7.987348e+000	0	0	0	0	1	0	44.7253	1	1	49.5074	29.5185
DATA	994	13	10	0	0	ASCRP3012389	ASCRP3012389	585.829	309.707	1.509751e+001	3.085596e+000	77	27	6.927233e+000	0	0	0	0	0	0	14.3298	1	1	50.7771	27.3143
DATA	995	13	11	0	0	ASCRP3005653	ASCRP3005653	611.385	309.5	5.030716e+003	5.030787e+002	4795	26	3.979628e+000	0	0	0	0	0	0	4797.12	1	1	49.8279	25.8621
DATA	996	13	12	0	0	ASCRP3009506	ASCRP3009506	636.582	309.573	2.709838e+000	2.666028e+000	62	27	7.536542e+000	0	0	0	0	0	0	0.377003	0	0	65	28.4412
DATA	997	13	13	0	0	ASCRP3013350	ASCRP3013350	662.063	309.8	3.509359e+001	4.398991e+000	94	26.5	5.259149e+000	0	0	0	0	0	0	33.7934	1	1	48.8603	26.9118
DATA	998	13	14	0	0	ASCRP3008091	ASCRP3008091	687.59	310.048	2.965174e+001	3.969485e+000	90	24	5.529512e+000	0	0	0	0	0	0	28.6983	1	1	49.8279	24.963
DATA	999	13	15	0	0	ASCRP3011151	ASCRP3011151	712.564	309.949	7.068003e+001	7.540142e+000	130	22.5	6.387283e+000	0	0	0	0	0	0	68.7411	1	1	49.5074	24.9063
DATA	1000	13	16	0	0	ASCRP3005391	ASCRP3005391	738.284	310.095	1.173204e+004	1.173207e+003	11398.5	28.5	6.754480e+000	0	0	0	0	1	0	11468.5	1	1	48.8603	29.2059
DATA	1001	13	17	0	0	ASCRP3000839	ASCRP3000839	763.5	309.821	1.247656e+002	1.274465e+001	183.5	30	7.786571e+000	0	0	0	0	0	0	122.553	1	1	49.1849	28.5455
DATA	1002	13	18	0	0	ASCRP3011404	ASCRP3011404	789.039	309.74	4.187774e+001	4.922707e+000	101	27	4.461931e+000	0	0	0	0	0	0	41.3372	1	1	48.2044	27.2963
DATA	1003	13	19	0	0	AS_circRNA_control202	AS_circRNA_control202	814.208	309.806	6.992378e+002	6.997119e+001	739.5	26	5.838832e+000	0	0	0	0	0	0	693.528	1	1	47.5395	27.6667
DATA	1004	13	20	0	0	ASCRP3003501	ASCRP3003501	839.562	309.973	3.862446e+002	3.870940e+001	440	25.5	4.919583e+000	0	0	0	0	0	0	384.916	1	1	48.5334	26.2667
DATA	1005	13	21	0	0	ASCRP3001218	ASCRP3001218	865.276	309.882	1.384057e+002	1.407373e+001	200	28	5.073460e+000	0	0	0	0	0	0	138.566	1	1	48.8603	27.36
DATA	1006	13	22	0	0	ASCRP3005130	ASCRP3005130	890.482	310.024	1.216790e+001	2.816362e+000	72	25.5	4.358747e+000	0	0	0	0	0	0	12.2361	1	0	49.8279	25.9643
DATA	1007	13	23	0	0	ASCRP3003153	ASCRP3003153	915.96	309.853	2.450188e+002	2.463208e+001	307	29	6.264520e+000	0	0	0	0	1	0	247.431	1	1	47.5395	29.2941
DATA	1008	13	24	0	0	ASCRP3009439	ASCRP3009439	941.2	310.467	5.304312e+001	5.871906e+000	113	25	6.841725e+000	0	0	0	0	0	0	53.7916	1	1	48.2044	27.1333
DATA	1009	13	25	0	0	ASCRP3000041	ASCRP3000041	966.72	310.085	1.152275e+002	1.179280e+001	174.5	23	4.855549e+000	0	0	0	0	0	0	117.292	1	1	49.8279	22.8276
DATA	1010	13	26	0	0	ASCRP3006250	ASCRP3006250	992.269	310.115	1.510242e+002	1.530796e+001	213	25	7.029603e+000	0	0	0	0	0	0	154.29	1	1	49.1849	25.4375
DATA	1011	13	27	0	0	ASCRP3001693	ASCRP3001693	1017.53	309.933	4.180482e+001	4.866831e+000	99	27	6.501124e+000	0	0	0	0	0	0	42.8495	1	1	48.8603	26.7692
DATA	1012	13	28	0	0	ASCRP3001240	ASCRP3001240	1042.91	310.065	1.542782e+002	1.562653e+001	215.5	27.5	5.140039e+000	0	0	0	0	0	0	158.63	1	1	54.4085	28.5
DATA	1013	13	29	0	0	ASCRP3000804	ASCRP3000804	1068.11	309.733	1.073883e+002	1.102089e+001	164	24	6.839792e+000	0	0	0	0	0	0	110.717	1	1	47.8731	25.1
DATA	1014	13	30	0	0	ASCRP3004177	ASCRP3004177	1093.48	310.104	4.107194e+001	4.793129e+000	100	27	6.988931e+000	0	0	0	0	0	0	42.4573	1	1	49.5074	26.3871
DATA	1015	13	31	0	0	ASCRP3004261	ASCRP3004261	1119.22	309.938	9.616762e+001	9.927743e+000	152	26	6.078915e+000	0	0	0	0	0	0	99.6325	1	1	49.1849	25.8966
DATA	1016	13	32	0	0	ASCRP3008747	ASCRP3008747	1144.51	310.286	4.349976e+001	4.997573e+000	98	26	6.121512e+000	0	0	0	0	0	0	45.1583	1	1	48.5334	26.4828
DATA	1017	13	33	0	0	ASCRP3006795	ASCRP3006795	1170.14	309.808	1.432284e+002	1.453201e+001	203.5	26	7.206490e+000	0	0	0	0	0	0	148.911	1	1	47.5395	26.1724
DATA	1018	13	34	0	0	ASCRP3004638	ASCRP3004638	1195.44	310.301	5.060355e+001	5.623655e+000	108	26.5	7.799403e+000	0	0	0	0	0	0	52.686	1	1	47.8731	26.3571
DATA	1019	13	35	0	0	ASCRP3005979	ASCRP3005979	1220.5	310	4.457987e+001	5.087401e+000	100	26	7.112612e+000	0	0	0	0	0	0	46.4543	1	1	54.1152	26.5484
DATA	1020	13	36	0	0	ASCRP3003937	ASCRP3003937	1246.19	310.481	6.460701e+002	6.465342e+001	727	24	4.952233e+000	0	0	0	0	0	0	673.751	1	1	49.8279	23.7308
DATA	1021	13	37	0	0	Negative003	Negative003	1271.42	310.427	2.489111e+000	2.448603e+000	49	24	5.131521e+000	0	0	0	0	0	0	-4.69624	0	0	57.5363	24.2414
DATA	1022	13	38	0	0	ASCRP3003947	ASCRP3003947	1296.58	310.427	1.156114e+002	1.181763e+001	172	23.5	5.867380e+000	0	0	0	0	0	0	120.589	1	1	57.5363	23.1154
DATA	1023	13	39	0	0	ASCRP3012449	ASCRP3012449	1322.42	310.427	4.958190e+000	2.499435e+000	61	26	5.966729e+000	0	0	0	0	0	0	5.16953	1	0	57.5363	24.75
DATA	1024	13	40	0	0	ASCRP3011343	ASCRP3011343	1347.57	310.355	1.871406e+001	3.084265e+000	72	24	6.800017e+000	0	0	0	0	0	0	19.4968	1	1	49.8279	24.9667
DATA	1025	13	41	0	0	ASCRP3002910	ASCRP3002910	1373.09	309.672	3.694956e+003	3.695038e+002	3883	24	6.942108e+000	0	0	0	0	0	0	3844.51	1	1	45.1352	23.4167
DATA	1026	13	42	0	0	ASCRP3003092	ASCRP3003092	1398.45	310.47	1.110606e+002	1.137477e+001	165	24	6.031012e+000	0	0	0	0	0	0	115.417	1	1	51.4001	23.5429
DATA	1027	13	43	0	0	ASCRP3004061	ASCRP3004061	1424.11	310.417	8.710859e+000	2.611772e+000	63.5	23.5	5.015701e+000	0	0	0	0	0	0	9.03618	1	0	51.7088	24.4375
DATA	1028	13	44	0	0	ASCRP3008255	ASCRP3008255	1449.33	310.5	2.893958e+004	2.893959e+003	29967	28	7.111705e+000	0	0	0	0	0	0	29958.3	1	1	57.5363	28.1724
DATA	1029	13	45	0	0	Negative043	Negative043	1474.5	310.5	2.514200e+000	2.473283e+000	46	23	5.489176e+000	0	0	0	0	0	0	-6.88185	0	0	65	23.1481
DATA	1030	13	46	0	0	ASCRP3011250	ASCRP3011250	1500.19	310.643	2.825012e+002	2.835878e+001	351	21	4.045858e+000	0	0	0	0	0	0	290.943	1	1	51.4001	21.1
DATA	1031	13	47	0	0	ASCRP3007282	ASCRP3007282	1525.67	310.064	1.993701e+002	2.009167e+001	264	21	5.858975e+000	0	0	0	0	0	0	204.663	1	1	49.8279	21.5517
DATA	1032	13	48	0	0	ASCRP3010888	ASCRP3010888	1550.67	310.5	6.710826e+001	7.159996e+000	123	23	6.395577e+000	0	0	0	0	0	0	68.6706	1	1	65	22.8182
DATA	1033	13	49	0	0	ASCRP3005437	ASCRP3005437	1576.29	310.064	5.181593e+001	5.755605e+000	104	24	4.177703e+000	0	0	0	0	0	0	52.8204	1	1	49.5074	24.8966
DATA	1034	13	50	0	0	ASCRP3012126	ASCRP3012126	1601.5	310.5	7.833997e+001	8.227830e+000	131	23	7.117297e+000	0	0	0	0	0	0	79.5577	1	1	57.5363	24.5484
DATA	1035	13	51	0	0	ASCRP3011366	ASCRP3011366	1627	310.545	3.767296e+001	4.535587e+000	90.5	25	8.065596e+000	0	0	0	0	0	0	38.0982	1	1	65	24.5769
DATA	1036	13	52	0	0	Negative053	Negative053	1652.42	310.573	2.578890e+000	2.536921e+000	53.5	25	6.950482e+000	0	0	0	0	0	0	-1.34677	0	0	65	24.9667
DATA	1037	13	53	0	0	ASCRP3008953	ASCRP3008953	1677.68	310.4	4.228395e+002	4.236071e+001	486	22	6.452986e+000	0	0	0	0	0	0	423.717	1	1	50.7771	21.7778
DATA	1038	13	54	0	0	ASCRP3005780	ASCRP3005780	1703.32	310.688	4.166037e+002	4.173903e+001	474	21	5.465510e+000	0	0	0	0	0	0	415.444	1	1	49.8279	22.2222
DATA	1039	13	55	0	0	ASCRP3003801	ASCRP3003801	1728.69	310.506	5.941123e+000	2.642193e+000	56	23	6.419072e+000	0	0	0	0	0	0	5.89416	1	0	51.7088	24.025
DATA	1040	13	56	0	0	ASCRP3007751	ASCRP3007751	1754	310.545	2.171293e+001	3.378265e+000	75	20	5.325836e+000	0	0	0	0	0	0	21.4285	1	1	55.8519	20.6176
DATA	1041	13	57	0	0	ASCRP3004613	ASCRP3004613	1779.42	310.573	1.147714e+001	2.844044e+000	66	21.5	6.452410e+000	0	0	0	0	0	0	11.2654	1	0	57.5363	22.1786
DATA	1042	13	58	0	0	A_23_P142849	NM_005168	1804.61	310.931	2.138688e+002	2.154632e+001	255	23.5	6.647890e+000	0	0	0	0	0	0	208.79	1	1	53.8203	24.25
DATA	1043	13	59	0	0	ASCRP3000060	ASCRP3000060	1830.24	310.569	7.417839e+000	2.734210e+000	61	24	4.347866e+000	0	0	0	0	0	0	7.19944	1	0	47.2035	24.7586
DATA	1044	13	60	0	0	ASCRP3001879	ASCRP3001879	1855.59	310.908	9.115364e+001	9.491805e+000	141.5	22	5.003998e+000	0	0	0	0	0	0	87.9705	1	1	49.1849	21.96
DATA	1045	13	61	0	0	Negative042	Negative042	1880.91	310.935	2.706066e+000	2.662026e+000	50	23	4.683103e+000	0	0	0	0	0	0	-3.45181	0	0	65	24.4375
DATA	1046	13	62	0	0	ASCRP3009921	ASCRP3009921	1906.47	311.026	2.984041e+001	4.009338e+000	79	23	6.007242e+000	0	0	0	0	0	0	28.4635	1	1	49.8279	23.2174
DATA	1047	13	63	0	0	ASCRP3007829	ASCRP3007829	1931.5	311	2.032927e+001	3.374436e+000	75	23.5	6.397234e+000	0	0	0	0	0	0	19.279	1	1	54.1152	24.0357
DATA	1048	13	64	0	0	ASCRP3000051	ASCRP3000051	1957.01	311.108	2.509689e+003	2.509835e+002	2410	22	6.046768e+000	0	0	0	0	0	0	2366.14	1	1	46.8651	23.0417
DATA	1049	13	65	0	0	ASCRP3010327	ASCRP3010327	1982.31	310.817	2.770214e+000	2.725131e+000	51	26	6.387912e+000	0	0	0	0	0	0	-4.79924	0	0	47.2035	25.3448
DATA	1050	13	66	0	0	ASCRP3011491	ASCRP3011491	2008.07	311	1.693939e+002	1.715970e+001	212.5	21.5	3.817254e+000	0	0	0	0	0	0	157.858	1	1	51.4001	21.8571
DATA	1051	13	67	0	0	ASCRP3001636	ASCRP3001636	2033.59	310.873	1.590154e+002	1.613868e+001	203	22.5	5.496512e+000	0	0	0	0	0	0	147.346	1	1	49.5074	22.7143
DATA	1052	13	68	0	0	ASCRP3005614	ASCRP3005614	2058.55	310.934	2.019605e+002	2.038529e+001	244	24.5	5.289758e+000	0	0	0	0	0	0	186.143	1	1	49.1849	24.6923
DATA	1053	13	69	0	0	ASCRP3005004	ASCRP3005004	2084.03	310.73	7.541609e+001	8.039800e+000	126	26	5.714496e+000	0	0	0	0	0	0	69.1376	1	1	47.8731	26.1429
DATA	1054	13	70	0	0	ASCRP3003557	ASCRP3003557	2109.68	311	9.995276e+001	1.038009e+001	151	26	5.865487e+000	0	0	0	0	0	0	91.1739	1	1	49.1849	24.2414
DATA	1055	13	71	0	0	ASCRP3000241	ASCRP3000241	2135.05	310.658	6.736892e+000	2.893405e+000	63	22	6.209205e+000	0	0	0	0	0	0	6.11512	1	0	48.8603	23.5357
DATA	1056	13	72	0	0	ASCRP3001008	ASCRP3001008	2160.28	311.054	5.068864e+001	5.803450e+000	102	24.5	5.623450e+000	0	0	0	0	0	0	45.8121	1	1	48.8603	25.3333
DATA	1057	13	73	0	0	Negative032	Negative032	2185.63	310.56	2.885254e+000	2.838299e+000	54	26.5	6.182376e+000	0	0	0	0	0	0	-3.44186	0	0	48.2044	25.8125
DATA	1058	13	74	0	0	ASCRP3011750	ASCRP3011750	2211.15	311.125	3.791736e+001	4.742481e+000	93	26	5.733936e+000	0	0	0	0	0	0	33.9998	1	1	46.8651	24.6563
DATA	1059	13	75	0	0	ASCRP3009445	ASCRP3009445	2236.73	310.781	1.992501e+002	2.012900e+001	239.5	24	5.814245e+000	0	0	0	0	0	0	178.041	1	1	48.2044	25.4688
DATA	1060	13	76	0	0	ASCRP3000701	ASCRP3000701	2262.03	311	4.292967e+001	5.161954e+000	95	25	7.257852e+000	0	0	0	0	0	0	38.2537	1	1	46.8651	26.0313
DATA	1061	13	77	0	0	ASCRP3012997	ASCRP3012997	2287.46	310.7	2.921022e+000	2.886270e+000	59.5	29	8.189161e+000	0	0	0	0	0	0	2.41214	0	0	49.5074	28.0645
DATA	1062	13	78	0	0	ASCRP3000319	ASCRP3000319	2312.8	311	7.318164e+001	7.863852e+000	124	25	7.228233e+000	0	0	0	0	0	0	64.9407	1	1	49.1849	26.1071
DATA	1063	13	79	0	0	ASCRP3002781	ASCRP3002781	2337.89	310.827	6.158529e+001	6.799466e+000	114.5	26.5	5.950479e+000	0	0	0	0	0	0	54.5824	1	1	47.5395	25.4706
DATA	1064	13	80	0	0	ASCRP3012971	ASCRP3012971	2363.5	311.179	6.348908e+001	6.972842e+000	118	28	5.648294e+000	0	0	0	0	0	0	56.2472	1	1	49.1849	27.3548
DATA	1065	13	81	0	0	A_23_P218608	NM_015904	2388.95	311.171	2.037538e+001	3.529944e+000	78	30	7.426152e+000	0	0	0	1	1	0	18.0545	1	1	50.7771	30.0909
DATA	1066	13	82	0	0	ASCRP3012573	ASCRP3012573	2414.36	311.417	1.245104e+002	1.277967e+001	170.5	29	7.629468e+000	0	0	0	0	1	0	110.442	1	1	52.0157	29.4375
DATA	1067	14	1	0	0	ASCRP3002063	ASCRP3002063	370.037	316.939	3.139701e+002	3.151840e+001	355	28	6.074745e+000	0	0	0	0	0	0	290.185	1	1	50.7771	28.4571
DATA	1068	14	2	0	0	ASCRP3009880	ASCRP3009880	395.592	317.092	2.511459e+003	2.511610e+002	2382.5	31	7.943478e+000	0	0	0	0	1	0	2326.15	1	1	49.1849	30.7333
DATA	1069	14	3	0	0	ASCRP3004252	ASCRP3004252	420.87	317	2.669526e+002	2.683662e+001	305	28	7.494169e+000	0	0	0	0	0	0	247.866	1	1	48.5334	27.6552
DATA	1070	14	4	0	0	ASCRP3002136	ASCRP3002136	446.093	317.065	1.883679e+001	3.327346e+000	83	28	6.709943e+000	0	0	0	0	1	0	17.5414	1	1	65	29.24
DATA	1071	14	5	0	0	ASCRP3011841	ASCRP3011841	471.413	317.087	7.473967e+001	7.958250e+000	134	29.5	7.881527e+000	0	0	0	0	1	0	69.8296	1	1	49.8279	29.9615
DATA	1072	14	6	0	0	ASCRP3001355	ASCRP3001355	496.709	316.975	6.743949e+001	7.273320e+000	128	28.5	6.396838e+000	0	0	0	0	0	0	63.2345	1	1	49.1849	28.3333
DATA	1073	14	7	0	0	ASCRP3009282	ASCRP3009282	522.608	317.013	8.504561e+001	8.926845e+000	145	30	7.549567e+000	0	0	0	0	1	0	80.0636	1	1	49.1849	30.1875
DATA	1074	14	8	0	0	ASCRP3008683	ASCRP3008683	547.947	317.093	1.048176e+002	1.082436e+001	163.5	26	5.245538e+000	0	0	0	0	0	0	99.0924	1	1	46.8651	26.1481
DATA	1075	14	9	0	0	ASCRP3012422	ASCRP3012422	573.09	317.128	3.801170e+001	4.656716e+000	96	27	7.333244e+000	0	0	0	0	0	0	36.0925	1	1	48.8603	27.6
DATA	1076	14	10	0	0	ASCRP3000368	ASCRP3000368	598.688	317.364	4.054876e+001	4.859076e+000	101	24.5	5.456481e+000	0	0	0	0	0	0	38.6823	1	1	50.1463	25.0313
DATA	1077	14	11	0	0	ASCRP3008065	ASCRP3008065	623.582	317.427	9.885749e+001	1.023867e+001	155	27.5	7.399869e+000	0	0	0	0	1	0	94.7455	1	1	57.5363	29.625
DATA	1078	14	12	0	0	ASCRP3000340	ASCRP3000340	649.475	317.425	6.613454e+001	7.125359e+000	128	26	6.291679e+000	0	0	0	0	0	0	63.6958	1	1	50.4627	26.9091
DATA	1079	14	13	0	0	ASCRP3011231	ASCRP3011231	674.582	317.427	5.684065e+001	6.266883e+000	116	24	4.635734e+000	0	0	0	0	0	0	55.0102	1	1	57.5363	24.5185
DATA	1080	14	14	0	0	ASCRP3008767	ASCRP3008767	700.144	317.412	9.334467e+002	9.338161e+001	936	26	7.745967e+000	0	0	0	0	0	0	907.886	1	1	54.9904	26.6667
DATA	1081	14	15	0	0	ASCRP3003845	ASCRP3003845	725.5	317.5	1.186441e+002	1.214875e+001	180	28	6.896282e+000	0	0	0	0	0	0	115.971	1	1	57.5363	27.3939
DATA	1082	14	16	0	0	ASCRP3012670	ASCRP3012670	750.667	317.5	1.622413e+003	1.622621e+002	1644	30.5	7.305820e+000	0	0	0	0	1	0	1593.64	1	1	57.5363	30.375
DATA	1083	14	17	0	0	ASCRP3010058	ASCRP3010058	776.444	317.444	5.308384e+001	5.905404e+000	111	26.5	5.673188e+000	0	0	0	0	0	0	52.4015	1	1	51.0895	27.4333
DATA	1084	14	18	0	0	ASCRP3011175	ASCRP3011175	801.608	317.063	5.225758e+001	5.825908e+000	113.5	26	5.223446e+000	0	0	0	0	0	0	51.8272	1	1	50.1463	27.1071
DATA	1085	14	19	0	0	ASCRP3007638	ASCRP3007638	827.123	317.222	3.850438e+001	4.625478e+000	98	26	5.260081e+000	0	0	0	0	0	0	38.3713	1	1	50.4627	27.2941
DATA	1086	14	20	0	0	ASCRP3002715	ASCRP3002715	852.439	317.341	3.733969e+001	4.522280e+000	94	27	4.697272e+000	0	0	0	0	0	0	37.3837	1	1	51.4001	26.9333
DATA	1087	14	21	0	0	ASCRP3005851	ASCRP3005851	877.965	317.465	1.485283e+002	1.506839e+001	210	25	4.909018e+000	0	0	0	0	0	0	149.38	1	1	51.7088	24.4615
DATA	1088	14	22	0	0	ASCRP3013143	ASCRP3013143	903.126	317.644	1.361840e+002	1.385117e+001	197	27	8.406620e+000	0	0	0	0	0	0	137.559	1	1	52.3208	27.8667
DATA	1089	14	23	0	0	A_23_P58132	NM_004310	928.617	317.63	5.616705e+002	5.622347e+001	627	28.5	6.440797e+000	0	0	0	0	0	0	569.694	1	1	50.7771	28.75
DATA	1090	14	24	0	0	ASCRP3001497	ASCRP3001497	953.968	317.611	3.655636e+002	3.664232e+001	433	22	3.113705e+000	0	0	0	0	0	0	372.24	1	1	54.4085	21.8148
DATA	1091	14	25	0	0	ASCRP3005497	ASCRP3005497	979.561	317.598	1.689239e+002	1.707624e+001	231	24	6.200667e+000	0	0	0	0	0	0	172.652	1	1	51.4001	24.3448
DATA	1092	14	26	0	0	ASCRP3012194	ASCRP3012194	1004.84	317.616	1.426083e+002	1.447665e+001	203.5	27	8.980724e+000	0	0	0	0	0	0	146.261	1	1	52.3208	27.8182
DATA	1093	14	27	0	0	ASCRP3004166	ASCRP3004166	1030.35	317.6	8.370555e+002	8.374235e+001	919	27	6.728794e+000	0	0	0	0	0	0	861.27	1	1	52.0157	27.12
DATA	1094	14	28	0	0	ASCRP3005023	ASCRP3005023	1055.58	317.573	3.074862e+001	3.947282e+000	89	27	6.391442e+000	0	0	0	0	0	0	31.7307	1	1	57.5363	26.9643
DATA	1095	14	29	0	0	ASCRP3003894	ASCRP3003894	1081	317.545	1.636193e+001	2.961557e+000	72	26	6.405490e+000	0	0	0	0	0	0	16.9296	1	1	55.8519	26.303
DATA	1096	14	30	66	-1	(-)3xSLv1	NegativeControl	1106.43	317.403	2.503510e+000	2.462767e+000	49	28	6.955905e+000	0	0	0	0	0	0	-6.74541	0	0	49.8279	27
DATA	1097	14	31	0	0	ASCRP3001136	ASCRP3001136	1131.56	317.589	8.723032e+001	9.062615e+000	147	25	5.786330e+000	0	0	0	0	0	0	90.659	1	1	47.5395	26.0333
DATA	1098	14	32	0	0	ASCRP3010440	ASCRP3010440	1157.31	317.689	8.142034e+001	8.503559e+000	143	25	6.526188e+000	0	0	0	0	0	0	84.7746	1	1	47.5395	24.6552
DATA	1099	14	33	0	0	ASCRP3001423	ASCRP3001423	1182.51	317.782	1.791353e+001	3.034672e+000	73	25	6.527044e+000	0	0	0	0	0	0	18.6787	1	1	49.1849	25.4667
DATA	1100	14	34	0	0	ASCRP3002558	ASCRP3002558	1207.91	317.935	1.728120e+004	1.728122e+003	17994	26	6.997695e+000	0	0	0	0	0	0	18040.3	1	1	54.4085	26.5
DATA	1101	14	35	0	0	ASCRP3005836	ASCRP3005836	1233.47	317.905	5.853784e+001	6.343804e+000	114	26	5.940957e+000	0	0	0	0	0	0	61.1568	1	1	48.5334	25.4643
DATA	1102	14	36	0	0	ASCRP3005770	ASCRP3005770	1258.69	318	1.061067e+003	1.061349e+002	1144	24	6.232175e+000	0	0	0	0	0	0	1109.06	1	1	50.4627	23.56
DATA	1103	14	37	0	0	ASCRP3010172	ASCRP3010172	1284.38	318.164	1.505651e+001	2.869955e+000	71	25.5	5.110199e+000	0	0	0	0	0	0	15.7399	1	1	48.5334	25.125
DATA	1104	14	38	0	0	ASCRP3004654	ASCRP3004654	1309.65	317.88	6.997282e+001	7.411840e+000	125	22	6.332659e+000	0	0	0	0	0	0	73.1256	1	1	48.8603	22.2222
DATA	1105	14	39	0	0	ASCRP3000580	ASCRP3000580	1334.91	317.935	2.485888e+000	2.445432e+000	50	25	4.366239e+000	0	0	0	0	0	0	-3.80401	0	0	54.4085	25.2759
DATA	1106	14	40	0	0	A_23_P49878	NM_019013	1360.41	317.902	2.597962e+002	2.609467e+001	327	23.5	6.885684e+000	0	0	0	0	0	0	271.096	1	1	49.8279	23.9667
DATA	1107	14	41	0	0	ASCRP3004446	ASCRP3004446	1385.94	318.063	7.576050e+000	2.565158e+000	60.5	22	5.832825e+000	0	0	0	0	0	0	7.89586	1	0	49.1849	22.0857
DATA	1108	14	42	0	0	ASCRP3008783	ASCRP3008783	1411.05	317.92	6.273016e+001	6.736196e+000	118	24	5.213919e+000	0	0	0	0	0	0	65.2721	1	1	46.8651	24.4194
DATA	1109	14	43	0	0	ASCRP3002158	ASCRP3002158	1436.49	317.693	1.039044e+004	1.039047e+003	10702	27.5	8.184706e+000	0	0	0	0	0	0	10789.9	1	1	48.5334	28.2143
DATA	1110	14	44	0	0	ASCRP3012766	ASCRP3012766	1461.91	318.065	9.194876e+001	9.519546e+000	150	26.5	6.698337e+000	0	0	0	0	0	0	95.2771	1	1	54.4085	27.1429
DATA	1111	14	45	0	0	ASCRP3011233	ASCRP3011233	1487.2	317.784	2.576413e+001	3.570187e+000	81	21.5	5.616171e+000	0	0	0	0	0	0	26.626	1	1	47.8731	22.9
DATA	1112	14	46	0	0	ASCRP3005445	ASCRP3005445	1512.69	317.977	1.701673e+002	1.719629e+001	229	21	3.102150e+000	0	0	0	0	0	0	175.358	1	1	50.7771	22.04
DATA	1113	14	47	0	0	ASCRP3008559	ASCRP3008559	1538.14	317.808	7.618314e+003	7.618354e+002	7590	21	4.933843e+000	0	0	0	0	0	0	7825.15	1	1	47.5395	21.303
DATA	1114	14	48	0	0	ASCRP3001819	ASCRP3001819	1563.32	318	9.970392e+002	9.973514e+001	1063	24	4.870142e+000	0	0	0	0	0	0	1020.61	1	1	49.1849	24.4194
DATA	1115	14	49	0	0	ASCRP3011217	ASCRP3011217	1588.91	317.921	2.754780e+002	2.766143e+001	333	24	4.806644e+000	0	0	0	0	0	0	280.912	1	1	51.7088	24.8438
DATA	1116	14	50	0	0	ASCRP3000652	ASCRP3000652	1614.44	317.974	5.138878e+001	5.721287e+000	106	23	7.319941e+000	0	0	0	0	0	0	52.1901	1	1	49.1849	24.3077
DATA	1117	14	51	0	0	ASCRP3013462	ASCRP3013462	1639.5	318	1.658101e+004	1.658103e+003	16593.5	25	6.442623e+000	0	0	0	0	0	0	16768.2	1	1	54.1152	25.3103
DATA	1118	14	52	0	0	ASCRP3013344	ASCRP3013344	1665.09	318.065	1.978334e+002	1.994538e+001	252	24	6.719629e+000	0	0	0	0	0	0	199.154	1	1	54.4085	23.8182
DATA	1119	14	53	0	0	ASCRP3000739	ASCRP3000739	1690.35	317.88	7.658447e+002	7.662689e+001	820	22	5.430776e+000	0	0	0	0	0	0	767.264	1	1	48.8603	22.08
DATA	1120	14	54	0	0	ASCRP3011331	ASCRP3011331	1715.58	318.427	2.901911e+001	3.870847e+000	83.5	24.5	6.321010e+000	0	0	0	0	0	0	28.9338	1	1	57.5363	25.1
DATA	1121	14	55	0	0	ASCRP3009383	ASCRP3009383	1741.42	318.427	1.274987e+002	1.300734e+001	180.5	23	5.962092e+000	0	0	0	0	0	0	126.457	1	1	57.5363	23.1892
DATA	1122	14	56	0	0	ASCRP3006683	ASCRP3006683	1766.81	318.284	1.020530e+002	1.052862e+001	157.5	20	4.989404e+000	0	0	0	0	0	0	100.675	1	1	50.7771	21.4063
DATA	1123	14	57	0	0	ASCRP3013419	ASCRP3013419	1792.17	318.247	1.092561e+003	1.092871e+002	1129.5	26.5	7.136148e+000	0	0	0	0	0	0	1071.91	1	1	50.4627	25.2692
DATA	1124	14	58	0	0	ASCRP3011172	ASCRP3011172	1817.46	318.353	4.128630e+001	4.888663e+000	94	25	5.984998e+000	0	0	0	0	0	0	40.2813	1	1	52.0157	24.9655
DATA	1125	14	59	0	0	ASCRP3005717	ASCRP3005717	1842.67	318.244	2.567955e+002	2.581417e+001	301.5	24	3.928789e+000	0	0	0	0	0	0	249.119	1	1	51.0895	24.3462
DATA	1126	14	60	0	0	CUST_1_PI418767722	NM_002107	1868.11	318.198	6.314352e+003	6.314408e+002	6082	23	4.358245e+000	0	0	0	0	0	0	6090.09	1	1	50.4627	23.0741
DATA	1127	14	61	0	0	ASCRP3010418	ASCRP3010418	1893.51	318.367	8.774906e+001	9.170267e+000	136	24	3.272614e+000	0	0	0	0	0	0	84.1442	1	1	49.8279	24.72
DATA	1128	14	62	0	0	ASCRP3008873	ASCRP3008873	1918.92	318.417	1.896527e+003	1.896716e+002	1807	24	6.876772e+000	0	0	0	0	0	0	1808.01	1	1	54.9904	25.04
DATA	1129	14	63	0	0	ASCRP3010656	ASCRP3010656	1944.5	318.5	3.412118e+001	4.348061e+000	85	23.5	6.377353e+000	0	0	0	0	0	0	32.3382	1	1	57.5363	24.1786
DATA	1130	14	64	0	0	ASCRP3001406	ASCRP3001406	1969.61	318.226	3.141583e+002	3.153256e+001	338	23	7.821863e+000	0	0	0	0	0	0	296.009	1	1	51.4001	24.3077
DATA	1131	14	65	0	0	ASCRP3008976	ASCRP3008976	1995.3	318.342	6.703015e+001	7.236314e+000	118	23	5.648790e+000	0	0	0	0	0	0	62.7937	1	1	50.7771	22.2963
DATA	1132	14	66	0	0	ASCRP3000616	ASCRP3000616	2020.61	318.5	1.663191e+002	1.685639e+001	212	21.5	4.516870e+000	0	0	0	0	0	0	154.941	1	1	51.7088	22.4286
DATA	1133	14	67	0	0	ASCRP3004672	ASCRP3004672	2045.86	318.412	3.072872e+003	3.072995e+002	2850.5	25	4.903630e+000	0	0	0	0	0	0	2846.91	1	1	54.9904	24.7407
DATA	1134	14	68	0	0	ASCRP3013246	ASCRP3013246	2071.32	318.366	1.481573e+002	1.507278e+001	193	24.5	5.578559e+000	0	0	0	0	0	0	136.527	1	1	51.0895	24.9706
DATA	1135	14	69	0	0	ASCRP3012931	ASCRP3012931	2096.9	318.346	1.412431e+001	3.123737e+000	69.5	26	5.499121e+000	0	0	0	0	0	0	12.9482	1	1	50.1463	25.2286
DATA	1136	14	70	0	0	ASCRP3005589	ASCRP3005589	2122.33	318.5	4.339249e+001	5.164065e+000	95.5	22	5.239815e+000	0	0	0	0	0	0	39.5868	1	1	57.5363	23.2069
DATA	1137	14	71	0	0	ASCRP3004796	ASCRP3004796	2147.68	318.378	5.851012e+002	5.857769e+001	588.5	25	6.930691e+000	0	0	0	0	0	0	531.31	1	1	51.0895	24.9655
DATA	1138	14	72	0	0	ASCRP3010485	ASCRP3010485	2172.83	318.542	1.122726e+001	3.039561e+000	68	24.5	4.463110e+000	0	0	0	0	0	0	10.1524	1	0	51.0895	24.125
DATA	1139	14	73	0	0	ASCRP3011519	ASCRP3011519	2198.5	318.5	1.692741e+002	1.716332e+001	210	26	4.425007e+000	0	0	0	0	0	0	152.458	1	1	52.9257	25.8929
DATA	1140	14	74	0	0	ASCRP3001953	ASCRP3001953	2223.8	318.293	7.033649e+001	7.587654e+000	123.5	24	5.201799e+000	0	0	0	0	0	0	63.1223	1	1	49.1849	24.0606
DATA	1141	14	75	1028	1	(+)E1A_r60_n9	E1A_r60_n9	2249.3	318.351	4.605526e+000	2.891770e+000	61	25	5.459159e+000	0	0	0	0	0	0	4.12046	1	0	48.5334	26.4375
DATA	1142	14	76	0	0	ASCRP3003574	ASCRP3003574	2274.59	318.781	2.744711e+002	2.759590e+001	301	25	7.784462e+000	0	0	0	0	0	0	244.968	1	1	47.8731	26.7419
DATA	1143	14	77	0	0	ASCRP3000698	ASCRP3000698	2300.04	318.694	1.497287e+002	1.524503e+001	193.5	26	7.199289e+000	0	0	0	0	0	0	133.356	1	1	47.5395	26.5588
DATA	1144	14	78	0	0	Negative027	Negative027	2325.52	318.933	8.592542e+000	2.997530e+000	69	27	5.318432e+000	0	0	0	0	0	0	7.64239	1	0	48.8603	26
DATA	1145	14	79	0	0	ASCRP3002250	ASCRP3002250	2350.72	318.905	3.130633e+002	3.143798e+001	335	27	4.773438e+000	0	0	0	0	0	0	278.213	1	1	48.8603	27
DATA	1146	14	80	0	0	ASCRP3001149	ASCRP3001149	2376.64	318.867	3.948620e+000	2.901581e+000	63	30	5.956473e+000	0	0	0	0	1	0	3.5085	1	0	50.1463	29.2903
DATA	1147	14	81	0	0	ASCRP3005708	ASCRP3005708	2401.67	318.733	4.202003e+000	2.903614e+000	65	29	6.178955e+000	0	0	0	0	0	0	3.73564	1	0	38.2652	28.7778
DATA	1148	14	82	0	0	ASCRP3009853	ASCRP3009853	2426.91	318.935	9.134129e+001	9.574077e+000	143	27	7.024938e+000	0	0	0	0	0	0	81.3208	1	1	54.4085	27.1354
DATA	1149	15	1	0	0	ASCRP3011094	ASCRP3011094	357.418	323.949	4.366975e+001	5.164988e+000	106.5	29	7.135174e+000	0	0	0	0	1	0	40.4423	1	1	49.5074	29.6011
DATA	1150	15	2	0	0	ASCRP3002010	ASCRP3002010	382.558	324.208	2.001873e+003	2.002062e+002	1875.5	27	7.722560e+000	0	0	0	0	1	0	1857.33	1	1	49.1849	29.069
DATA	1151	15	3	0	0	ASCRP3012879	ASCRP3012879	408	324.133	5.271356e+001	5.944115e+000	112	26	6.650836e+000	0	0	0	0	0	0	49.0157	1	1	54.4085	27.8148
DATA	1152	15	4	0	0	ASCRP3007703	ASCRP3007703	433.467	324.12	5.381680e+001	6.038834e+000	115	28	4.212176e+000	0	0	0	0	0	0	50.1757	1	1	48.8603	27.1364
DATA	1153	15	5	0	0	ASCRP3013610	ASCRP3013610	458.618	323.776	5.764851e+000	2.791735e+000	69	29	8.015857e+000	0	0	0	0	1	0	5.39049	1	0	48.8603	29.5714
DATA	1154	15	6	0	0	ASCRP3012830	ASCRP3012830	484.114	324.489	3.096359e+001	4.122370e+000	89	30	5.570615e+000	0	0	0	0	1	0	29.0601	1	1	52.3208	29.0714
DATA	1155	15	7	0	0	ASCRP3008208	ASCRP3008208	509.554	324.084	1.781285e+002	1.801807e+001	229.5	28	6.253769e+000	0	0	0	0	0	0	167.78	1	1	50.7771	28.2647
DATA	1156	15	8	0	0	ASCRP3007804	ASCRP3007804	535.105	324.337	4.107996e+001	4.916163e+000	102	28	6.714214e+000	0	0	0	0	0	0	38.8533	1	1	52.3208	28.5143
DATA	1157	15	9	0	0	ASCRP3010351	ASCRP3010351	560.434	324.048	5.423774e+000	2.743565e+000	70	26	6.245910e+000	0	0	0	0	0	0	5.15104	1	0	50.4627	26.6296
DATA	1158	15	10	1028	1	(+)E1A_r60_a104	E1A_r60_a104	585.582	324.427	3.516907e+000	2.700268e+000	64.5	24	4.419780e+000	0	0	0	1	0	0	3.35522	1	0	57.5363	24.7714
DATA	1159	15	11	0	0	A_23_P142849	NM_005168	611.354	324.165	1.748312e+002	1.768507e+001	226	28	7.944440e+000	0	0	0	0	0	0	167.56	1	1	50.1463	28.625
DATA	1160	15	12	0	0	Negative008	Negative008	636.61	324.451	1.384934e+002	1.410102e+001	193	26	5.147677e+000	0	0	0	0	0	0	133.372	1	1	51.4001	27.037
DATA	1161	15	13	0	0	ASCRP3004462	ASCRP3004462	662.195	324.273	1.410014e+003	1.410261e+002	1412	27	6.555560e+000	0	0	0	0	0	0	1364.41	1	1	49.5074	28.2414
DATA	1162	15	14	0	0	ASCRP3007641	ASCRP3007641	687.418	324.427	7.543859e+001	7.988053e+000	132	23	6.950038e+000	0	0	0	0	0	0	73.3579	1	1	57.5363	24.2727
DATA	1163	15	15	0	0	ASCRP3011705	ASCRP3011705	712.367	324.152	1.060720e+002	1.092459e+001	163	26	7.064830e+000	0	0	0	0	0	0	103.637	1	1	50.1463	26.3871
DATA	1164	15	16	0	0	ASCRP3008484	ASCRP3008484	738.333	324.5	2.590115e+001	3.670529e+000	84.5	30	6.231343e+000	0	0	0	0	1	0	25.437	1	1	57.5363	30.4063
DATA	1165	15	17	0	0	CUST_8_PI418767722	NM_021009	763.614	324.273	2.881373e+002	2.892975e+001	343	28	6.146609e+000	0	0	0	0	0	0	284.336	1	1	52.0157	27.9583
DATA	1166	15	18	0	0	ASCRP3006788	ASCRP3006788	789.042	324.875	7.071411e+001	7.525773e+000	128.5	28	6.807807e+000	0	0	0	0	0	0	70.133	1	1	54.1152	27.2903
DATA	1167	15	19	0	0	ASCRP3012646	ASCRP3012646	814.239	324.341	1.796017e+001	3.130150e+000	80	29	6.922308e+000	0	0	0	0	0	0	17.894	1	1	52.6241	28.7813
DATA	1168	15	20	0	0	ASCRP3009087	ASCRP3009087	839.634	324.695	6.773860e+001	7.238444e+000	126	28	6.757753e+000	0	0	0	0	0	0	67.8111	1	1	51.0895	28.4571
DATA	1169	15	21	0	0	ASCRP3003188	ASCRP3003188	865.442	324.465	1.099658e+002	1.128610e+001	169.5	26	5.055553e+000	0	0	0	0	0	0	110.584	1	1	52.9257	26.4
DATA	1170	15	22	0	0	ASCRP3009072	ASCRP3009072	890.587	324.863	8.488486e+002	8.492251e+001	917	26	6.824466e+000	0	0	0	0	0	0	857.42	1	1	50.1463	26.36
DATA	1171	15	23	0	0	ASCRP3005564	ASCRP3005564	915.893	324.5	1.033093e+001	2.722006e+000	70	27.5	7.848971e+000	0	0	0	0	0	0	10.478	1	0	56.9804	27.7778
DATA	1172	15	24	0	0	ASCRP3001972	ASCRP3001972	941.558	324.818	1.245153e+002	1.270159e+001	186	23	6.166493e+000	0	0	0	0	0	0	126.812	1	1	50.1463	24.5556
DATA	1173	15	25	0	0	ASCRP3007756	ASCRP3007756	966.619	324.476	6.960265e+001	7.395213e+000	128	25	6.347685e+000	0	0	0	0	0	0	71.1459	1	1	51.7088	25.3103
DATA	1174	15	26	0	0	ASCRP3006437	ASCRP3006437	992.054	324.523	5.626321e+001	6.152615e+000	116.5	26	6.448220e+000	0	0	0	0	0	0	57.7177	1	1	55.8519	25.7273
DATA	1175	15	27	0	0	ASCRP3006142	ASCRP3006142	1017.5	324.648	2.062330e+001	3.226565e+000	77	23.5	7.590375e+000	0	0	0	0	0	0	21.2279	1	1	57.5363	25.8
DATA	1176	15	28	0	0	ASCRP3005800	ASCRP3005800	1042.74	325.049	1.159690e+002	1.185777e+001	180	27	5.901977e+000	0	0	0	0	0	0	119.747	1	1	49.1849	27.4
DATA	1177	15	29	0	0	ASCRP3010771	ASCRP3010771	1068.3	324.797	7.293594e+002	7.297764e+001	799	24	5.310753e+000	0	0	0	0	0	0	755.193	1	1	49.1849	25.0882
DATA	1178	15	30	0	0	ASCRP3010633	ASCRP3010633	1093.74	324.974	1.143022e+002	1.169205e+001	173	28	6.564971e+000	0	0	0	0	0	0	118.655	1	1	49.1849	27.2667
DATA	1179	15	31	0	0	ASCRP3003231	ASCRP3003231	1119.09	324.676	4.854238e+001	5.439840e+000	106	27	5.440080e+000	0	0	0	0	0	0	50.4984	1	1	47.8731	26.7353
DATA	1180	15	32	1028	1	(+)E1A_r60_a104	E1A_r60_a104	1144.65	324.722	2.491043e+000	2.456977e+000	59	25.5	6.326317e+000	0	0	0	0	0	0	1.85774	0	0	49.5074	25.9118
DATA	1181	15	33	0	0	ASCRP3006993	ASCRP3006993	1170.18	324.581	1.293392e+001	2.767502e+000	70	25.5	7.724855e+000	0	0	0	0	0	0	13.5022	1	1	47.8731	25.9375
DATA	1182	15	34	0	0	Negative019	Negative019	1195.5	325	2.483727e+000	2.449357e+000	56.5	23	5.647025e+000	0	0	0	0	0	0	1.7986	0	0	54.1152	23.5
DATA	1183	15	35	0	0	ASCRP3001903	ASCRP3001903	1220.5	325	4.811536e+001	5.395325e+000	104	26	5.483896e+000	0	0	0	0	0	0	50.3456	1	1	65	26.8387
DATA	1184	15	36	0	0	ASCRP3003388	ASCRP3003388	1246.4	325.09	7.057113e+001	7.466849e+000	131	24	6.139190e+000	0	0	0	0	0	0	73.8898	1	1	49.1849	23.7586
DATA	1185	15	37	0	0	ASCRP3003334	ASCRP3003334	1271.72	324.905	3.515714e+002	3.524164e+001	424	24	5.872859e+000	0	0	0	0	0	0	368.185	1	1	48.8603	24.7619
DATA	1186	15	38	0	0	ASCRP3011710	ASCRP3011710	1296.95	325.11	4.471615e+001	5.093516e+000	103	23.5	5.509535e+000	0	0	0	0	0	0	46.8285	1	1	46.8651	23.4545
DATA	1187	15	39	0	0	ASCRP3000952	ASCRP3000952	1322.46	324.868	4.254671e+000	2.476946e+000	58	24	6.116392e+000	0	0	0	0	0	0	4.45353	1	0	49.1849	23.8889
DATA	1188	15	40	0	0	ASCRP3012279	ASCRP3012279	1347.8	325	2.203626e+002	2.217115e+001	287	27	8.398481e+000	0	0	0	0	0	0	230.497	1	1	49.1849	28.0345
DATA	1189	15	41	0	0	ASCRP3000728	ASCRP3000728	1373.03	324.934	2.784918e+001	3.705637e+000	84	23.5	7.089675e+000	0	0	0	0	0	0	29.0978	1	1	46.8651	23.7222
DATA	1190	15	42	0	0	ASCRP3009674	ASCRP3009674	1398.56	325.208	4.978600e+001	5.547866e+000	105	24	4.598934e+000	0	0	0	0	0	0	51.9469	1	1	49.1849	23.8261
DATA	1191	15	43	0	0	ASCRP3013505	ASCRP3013505	1423.5	325	2.492881e+000	2.452311e+000	52	25	6.554397e+000	0	0	0	0	0	0	-1.42229	0	0	54.1152	25.037
DATA	1192	15	44	0	0	ASCRP3001034	ASCRP3001034	1449.5	325	7.239853e+000	2.562004e+000	61	27	8.165016e+000	0	0	0	0	0	0	7.52443	1	0	54.1152	28.8966
DATA	1193	15	45	0	0	ASCRP3012696	ASCRP3012696	1474.65	324.941	2.504280e+000	2.463525e+000	55	21	5.279853e+000	0	0	0	0	0	0	-0.0112794	0	0	46.1809	22.3448
DATA	1194	15	46	0	0	ASCRP3001917	ASCRP3001917	1499.95	325.093	5.448062e+001	5.981895e+000	111	21	6.344878e+000	0	0	0	0	0	0	56.3338	1	1	46.8651	22.1333
DATA	1195	15	47	0	0	ASCRP3012709	ASCRP3012709	1525.65	324.731	2.519026e+000	2.478031e+000	52	21	4.723464e+000	0	0	0	0	0	0	-0.908184	0	0	49.1849	20.5556
DATA	1196	15	48	0	0	ASCRP3008440	ASCRP3008440	1550.93	325.214	1.424395e+003	1.424612e+002	1521.5	22	5.360843e+000	0	0	0	0	0	0	1463.47	1	1	46.8651	22.6364
DATA	1197	15	49	0	0	ASCRP3007051	ASCRP3007051	1576.5	324.821	1.473566e+002	1.494545e+001	201	25	5.631272e+000	0	0	0	0	0	0	150.829	1	1	49.1849	24.5294
DATA	1198	15	50	0	0	ASCRP3005895	ASCRP3005895	1601.74	325.026	6.814959e+001	7.260751e+000	121	23.5	6.251451e+000	0	0	0	0	0	0	69.4886	1	1	49.1849	24.375
DATA	1199	15	51	0	0	ASCRP3008596	ASCRP3008596	1627	325.133	5.281245e+001	5.849647e+000	105	25.5	7.185008e+000	0	0	0	0	0	0	53.6284	1	1	54.4085	25.9286
DATA	1200	15	52	0	0	ASCRP3008155	ASCRP3008155	1652.42	325.427	2.568074e+000	2.526280e+000	51.5	24	6.854870e+000	0	0	0	0	0	0	-0.673516	0	0	65	23.5484
DATA	1201	15	53	0	0	ASCRP3002974	ASCRP3002974	1677.78	324.904	1.042328e+004	1.042331e+003	10502	22.5	6.448309e+000	0	0	0	0	0	0	10488	1	1	47.8731	22.3929
DATA	1202	15	54	0	0	ASCRP3010482	ASCRP3010482	1703.38	325.37	4.702189e+002	4.709101e+001	525.5	24.5	7.613870e+000	0	0	0	0	0	0	470.881	1	1	50.7771	25.8333
DATA	1203	15	55	0	0	ASCRP3011004	ASCRP3011004	1728.58	325.427	1.405421e+004	1.405424e+003	13926	25	6.923313e+000	0	0	0	0	0	0	14003.6	1	1	57.5363	24.3529
DATA	1204	15	56	0	0	ASCRP3012051	ASCRP3012051	1753.68	325.6	1.113834e+002	1.143247e+001	163	20	6.621457e+000	0	0	0	0	0	0	110.414	1	1	50.7771	22.2571
DATA	1205	15	57	0	0	ASCRP3006118	ASCRP3006118	1779.49	325.063	3.575089e+001	4.415370e+000	90	21	5.757277e+000	0	0	0	0	0	0	35.2404	1	1	50.4627	21.7097
DATA	1206	15	58	0	0	ASCRP3008169	ASCRP3008169	1804.73	325.488	2.222162e+002	2.237381e+001	272	23.5	6.433467e+000	0	0	0	0	0	0	217.866	1	1	51.7088	24.4583
DATA	1207	15	59	0	0	ASCRP3009195	ASCRP3009195	1830.15	325.244	2.881754e+002	2.893641e+001	341	25	4.139501e+000	0	0	0	0	0	0	280.922	1	1	49.5074	25.7241
DATA	1208	15	60	0	0	ASCRP3010397	ASCRP3010397	1855.39	325.517	2.940854e+002	2.952634e+001	333	24	3.522310e+000	0	0	0	0	0	0	285.075	1	1	52.9257	23.36
DATA	1209	15	61	0	0	ASCRP3009759	ASCRP3009759	1880.89	325.5	3.366615e+001	4.284653e+000	86	23.5	5.362278e+000	0	0	0	0	0	0	32.445	1	1	56.9804	25.0667
DATA	1210	15	62	0	0	ASCRP3002614	ASCRP3002614	1906.5	325.5	7.126185e+001	7.608535e+000	124	23	2.998412e+000	0	0	0	0	0	0	68.2743	1	1	57.5363	24.0952
DATA	1211	15	63	0	0	ASCRP3012610	ASCRP3012610	1931.56	325.26	7.913381e+002	7.917923e+001	810	23	5.981705e+000	0	0	0	0	0	0	753.752	1	1	49.5074	23.9583
DATA	1212	15	64	0	0	ASCRP3000687	ASCRP3000687	1957.11	325.5	9.978282e+000	2.875764e+000	62.5	22.5	6.911382e+000	0	0	0	0	0	0	9.44953	1	0	56.9804	23.7143
DATA	1213	15	65	0	0	ASCRP3001161	ASCRP3001161	1982.44	325.317	4.214193e+001	5.011860e+000	98	24	6.646298e+000	0	0	0	0	0	0	39.6778	1	1	51.0895	24.3929
DATA	1214	15	66	0	0	ASCRP3004449	ASCRP3004449	2008	325.621	5.257874e+001	5.923499e+000	104	22.5	5.160527e+000	0	0	0	0	0	0	49.2266	1	1	52.9257	22.7
DATA	1215	15	67	0	0	ASCRP3010283	ASCRP3010283	2033.42	325.573	5.905087e+000	2.806218e+000	60.5	24	5.435244e+000	0	0	0	0	0	0	5.49783	1	0	57.5363	23.5517
DATA	1216	15	68	0	0	ASCRP3003812	ASCRP3003812	2058.58	325.543	5.316724e+002	5.323873e+001	547	24	5.952811e+000	0	0	0	0	0	0	492.353	1	1	51.0895	24.3103
DATA	1217	15	69	0	0	ASCRP3010232	ASCRP3010232	2084.11	325.5	4.739501e+001	5.490976e+000	99	25	5.303114e+000	0	0	0	0	0	0	43.6595	1	1	56.9804	25.3611
DATA	1218	15	70	0	0	ASCRP3005148	ASCRP3005148	2109.51	325.623	1.238075e+001	3.049171e+000	67.5	23	5.168557e+000	0	0	0	0	0	0	11.3485	1	0	49.8279	24.2258
DATA	1219	15	71	0	0	ASCRP3005517	ASCRP3005517	2134.93	325.375	7.810663e+002	7.815680e+001	759	25	5.101533e+000	0	0	0	0	0	0	712.502	1	1	52.9257	25.4444
DATA	1220	15	72	0	0	ASCRP3008157	ASCRP3008157	2160.3	325.738	1.576224e+001	3.223705e+000	72	25	6.789164e+000	0	0	0	0	0	0	14.3167	1	1	51.0895	24.8125
DATA	1221	15	73	0	0	ASCRP3005479	ASCRP3005479	2185.83	325.179	1.172532e+001	3.057917e+000	69	26	5.178079e+000	0	0	0	0	0	0	10.6043	1	0	50.1463	26
DATA	1222	15	74	0	0	ASCRP3011851	ASCRP3011851	2210.92	325.893	5.170341e+001	5.896050e+000	100	25	5.461092e+000	0	0	0	0	0	0	46.6001	1	1	47.5395	25
DATA	1223	15	75	0	0	ASCRP3009067	ASCRP3009067	2236.5	325.821	4.891971e+002	4.900227e+001	486	22	5.637916e+000	0	0	0	0	0	0	439.445	1	1	49.1849	24.1765
DATA	1224	15	76	0	0	ASCRP3007405	ASCRP3007405	2261.8	325.961	3.586979e+002	3.598293e+001	373.5	25	7.015478e+000	0	0	0	0	0	0	321.33	1	1	49.1849	26.5714
DATA	1225	15	77	0	0	ASCRP3008039	ASCRP3008039	2287.5	325.556	1.954438e+001	3.462559e+000	76	26	7.367517e+000	0	0	0	0	0	0	17.4653	1	1	47.8731	26.697
DATA	1226	15	78	0	0	ASCRP3008555	ASCRP3008555	2312.67	325.877	2.312772e+001	3.680315e+000	79	24	7.413375e+000	0	0	0	0	0	0	20.6343	1	1	49.5074	25.6207
DATA	1227	15	79	0	0	ASCRP3000749	ASCRP3000749	2338.03	325.824	1.632421e+002	1.657391e+001	202	26	4.069902e+000	0	0	0	0	0	0	145.476	1	1	47.2035	24.8889
DATA	1228	15	80	0	0	ASCRP3010973	ASCRP3010973	2363.41	325.908	8.428293e+001	8.902690e+000	134	27	5.237355e+000	0	0	0	0	0	0	75.0774	1	1	49.1849	27.5333
DATA	1229	15	81	0	0	ASCRP3011480	ASCRP3011480	2388.94	325.814	4.708699e+002	4.717418e+001	469.5	28	5.645006e+000	0	0	0	0	0	0	419.529	1	1	51.4001	27.4074
DATA	1230	15	82	0	0	ASCRP3006311	ASCRP3006311	2414.2	326	1.121212e+003	1.121577e+002	1056	28	7.197399e+000	0	0	0	0	0	0	1000.02	1	1	49.1849	27.619
DATA	1231	16	1	0	0	ASCRP3003282	ASCRP3003282	369.849	331.915	3.508820e+001	4.456388e+000	98	30	6.718360e+000	0	0	0	0	1	0	32.6219	1	1	54.1152	30.6667
DATA	1232	16	2	0	0	ASCRP3005052	ASCRP3005052	395.57	331.987	3.264669e+001	4.263283e+000	96.5	27	6.332820e+000	0	0	0	0	1	0	30.4126	1	1	49.8279	29.2308
DATA	1233	16	3	0	0	ASCRP3003457	ASCRP3003457	420.653	331.88	5.012416e+001	5.710235e+000	112.5	27	7.663299e+000	0	0	0	0	0	0	46.8033	1	1	48.8603	28.6154
DATA	1234	16	4	0	0	ASCRP3010107	ASCRP3010107	446.093	331.935	5.107977e+001	5.790631e+000	111	29	7.136771e+000	0	0	0	0	1	0	47.8316	1	1	54.4085	29.8276
DATA	1235	16	5	0	0	Negative052	Negative052	471.325	332.048	2.763849e+000	2.718869e+000	60	32	7.428997e+000	0	0	0	0	1	0	-4.75336	0	0	49.8279	31.24
DATA	1236	16	6	0	0	ASCRP3011533	ASCRP3011533	496.466	331.959	4.525002e+001	5.274169e+000	109	28	5.301492e+000	0	0	0	0	0	0	42.6566	1	1	48.5334	27.5714
DATA	1237	16	7	0	0	ASCRP3007908	ASCRP3007908	522.241	331.835	2.165263e+001	3.460260e+000	84	25	4.898225e+000	0	0	0	0	0	0	20.4902	1	1	49.1849	26.2759
DATA	1238	16	8	0	0	ASCRP3009862	ASCRP3009862	547.675	331.909	5.384750e+001	6.018375e+000	113	28	6.527547e+000	0	0	0	0	0	0	51.1669	1	1	49.1849	27.8125
DATA	1239	16	9	0	0	ASCRP3007485	ASCRP3007485	573.154	332.026	2.675604e+002	2.688956e+001	319.5	25	5.457664e+000	0	0	0	0	0	0	255.351	1	1	49.1849	26.1765
DATA	1240	16	10	0	0	ASCRP3000940	ASCRP3000940	598.5	331.821	9.466042e+001	9.833905e+000	152	24	5.185832e+000	0	0	0	0	0	0	90.7401	1	1	49.1849	25.1786
DATA	1241	16	11	0	0	ASCRP3001361	ASCRP3001361	624	331.839	6.292009e+002	6.297596e+001	664	28	7.438905e+000	0	0	0	0	1	0	605.959	1	1	51.4001	29.3214
DATA	1242	16	12	0	0	ASCRP3003957	ASCRP3003957	649.595	331.905	1.422053e+001	2.998146e+000	74	27	7.309485e+000	0	0	0	0	1	0	13.7612	1	1	48.8603	29
DATA	1243	16	13	0	0	ASCRP3005488	ASCRP3005488	674.694	332	4.711517e+003	4.711591e+002	4597	27	8.665352e+000	0	0	0	0	0	0	4581.25	1	1	50.4627	27.6296
DATA	1244	16	14	0	0	ASCRP3005597	ASCRP3005597	700.13	332	2.501297e+002	2.514919e+001	302	26.5	9.039886e+000	0	0	0	0	0	0	244.404	1	1	48.5334	27.7333
DATA	1245	16	15	0	0	ASCRP3004178	ASCRP3004178	725.413	332.087	8.190308e+001	8.593468e+000	140	30	7.306059e+000	0	0	0	0	1	0	80.4208	1	1	49.8279	30.3871
DATA	1246	16	16	0	0	ASCRP3011399	ASCRP3011399	751.313	331.964	5.111128e+000	2.638426e+000	64	28	5.795455e+000	0	0	0	0	0	0	5.04347	1	0	49.8279	28.4286
DATA	1247	16	17	0	0	ASCRP3012887	ASCRP3012887	776.382	332	2.099154e+002	2.114902e+001	268	28	8.004998e+000	0	0	0	0	1	0	208.131	1	1	49.1849	29
DATA	1248	16	18	0	0	ASCRP3007052	ASCRP3007052	801.585	332.122	1.366897e+003	1.367138e+002	1424	27	4.934026e+000	0	0	0	0	0	0	1361.76	1	1	49.8279	27.2308
DATA	1249	16	19	0	0	ASCRP3010144	ASCRP3010144	827	332	4.409421e+001	5.094635e+000	104	29.5	5.538795e+000	0	0	0	0	1	0	44.1332	1	1	54.9904	29.4412
DATA	1250	16	20	0	0	A_23_P215720	NM_000492	852.5	332	3.119801e+001	4.023185e+000	92	28	6.335776e+000	0	0	0	0	0	0	31.3691	1	1	54.1152	27.4722
DATA	1251	16	21	0	0	ASCRP3010889	ASCRP3010889	877.768	332.195	2.137231e+003	2.137381e+002	2141.5	26	6.275943e+000	0	0	0	0	0	0	2158.56	1	1	50.1463	27.1852
DATA	1252	16	22	0	0	ASCRP3011091	ASCRP3011091	902.973	332.107	8.203896e+000	2.648571e+000	67	27	7.381801e+000	0	0	0	0	0	0	8.32075	1	0	46.8651	27.1892
DATA	1253	16	23	0	0	ASCRP3011307	ASCRP3011307	928.747	332.013	6.736878e+000	2.596855e+000	64	23	6.091462e+000	0	0	0	0	0	0	6.86107	1	0	49.1849	25.0345
DATA	1254	16	24	0	0	ASCRP3000104	ASCRP3000104	953.824	332.412	3.285166e+001	4.127065e+000	90	24	5.985786e+000	0	0	0	0	0	0	33.5896	1	1	51.7088	25.0938
DATA	1255	16	25	0	0	ASCRP3004464	ASCRP3004464	979.541	332.176	3.870441e+003	3.870521e+002	4028.5	25	6.365000e+000	0	0	0	0	0	0	3971.87	1	1	48.8603	25.9286
DATA	1256	16	26	0	0	ASCRP3010655	ASCRP3010655	1004.87	332.526	5.309239e+002	5.315029e+001	594	23	7.233262e+000	0	0	0	0	0	0	546.757	1	1	50.1463	24.8485
DATA	1257	16	27	0	0	ASCRP3006004	ASCRP3006004	1030.46	332.158	6.091014e+001	6.573718e+000	118	26	7.601720e+000	0	0	0	0	0	0	62.9221	1	1	49.8279	26.8846
DATA	1258	16	28	0	0	ASCRP3007203	ASCRP3007203	1055.56	332.266	4.897798e+002	4.903999e+001	564.5	27	5.726255e+000	0	0	0	0	0	0	507.434	1	1	50.7771	27.96
DATA	1259	16	29	0	0	ASCRP3008410	ASCRP3008410	1080.94	332.282	1.641426e+002	1.659739e+001	226	26	4.663893e+000	0	0	0	0	0	0	170.51	1	1	52.0157	25.4242
DATA	1260	16	30	0	0	ASCRP3002771	ASCRP3002771	1106.42	332.427	3.338559e+001	4.142796e+000	91	28	4.739659e+000	0	0	0	0	0	0	34.7639	1	1	57.5363	27.8667
DATA	1261	16	31	0	0	ASCRP3002897	ASCRP3002897	1131.58	332.427	1.683169e+002	1.700877e+001	230.5	26	3.883505e+000	0	0	0	0	0	0	175.623	1	1	57.5363	25.5667
DATA	1262	16	32	0	0	ASCRP3013313	ASCRP3013313	1157.33	332.5	5.346171e+000	2.501353e+000	62	25	6.814646e+000	0	0	0	0	0	0	5.58821	1	0	57.5363	25.2424
DATA	1263	16	33	0	0	ASCRP3003650	ASCRP3003650	1182.58	332.457	3.483157e+002	3.491693e+001	418	23.5	5.008987e+000	0	0	0	0	0	0	364.598	1	1	51.0895	23.8571
DATA	1264	16	34	1028	1	(+)E1A_r60_1	E1A_r60_1	1208.22	332.651	8.786144e+000	2.590823e+000	65	24	6.778007e+000	0	0	0	0	0	0	9.20751	1	0	51.0895	24.7
DATA	1265	16	35	0	0	ASCRP3002201	ASCRP3002201	1233.44	332.469	2.511615e+002	2.523397e+001	315	25	7.449336e+000	0	0	0	0	0	0	263.396	1	1	50.4627	25.2759
DATA	1266	16	36	0	0	ASCRP3005292	ASCRP3005292	1258.93	332.561	4.052827e+001	4.727772e+000	93	24	6.175727e+000	0	0	0	0	0	0	42.522	1	1	51.0895	24.7037
DATA	1267	16	37	0	0	ASCRP3011122	ASCRP3011122	1284.23	332.544	2.082015e+001	3.203141e+000	76	27	8.162924e+000	0	0	0	0	0	0	21.8464	1	1	50.4627	26.3333
DATA	1268	16	38	0	0	ASCRP3002505	ASCRP3002505	1309.61	332.5	4.173850e+002	4.180946e+001	492	23	6.259273e+000	0	0	0	0	0	0	437.847	1	1	51.7088	23.6129
DATA	1269	16	39	0	0	ASCRP3005687	ASCRP3005687	1334.89	332.5	3.099571e+001	3.942404e+000	87	27	7.340588e+000	0	0	0	0	0	0	32.4964	1	1	65	27.7931
DATA	1270	16	40	0	0	ASCRP3000211	ASCRP3000211	1360.42	332.573	3.704183e+000	2.466422e+000	56	24	7.654594e+000	0	0	0	0	0	0	3.87999	1	0	65	25.9697
DATA	1271	16	41	0	0	ASCRP3001664	ASCRP3001664	1385.69	332.417	7.152662e+002	7.156828e+001	808	23	5.460111e+000	0	0	0	0	0	0	748.245	1	1	54.4085	23.7931
DATA	1272	16	42	0	0	ASCRP3008075	ASCRP3008075	1410.94	332.447	9.180631e+000	2.612117e+000	64	25.5	6.986358e+000	0	0	0	0	0	0	9.58876	1	0	51.7088	25.5333
DATA	1273	16	43	0	0	ASCRP3002446	ASCRP3002446	1436.56	332.323	3.137564e+002	3.147118e+001	376	25	7.112158e+000	0	0	0	0	0	0	327.057	1	1	52.9257	26.129
DATA	1274	16	44	0	0	ASCRP3006995	ASCRP3006995	1462.12	332.607	1.321603e+002	1.344224e+001	189	26	7.653109e+000	0	0	0	0	0	0	137.46	1	1	52.0157	27.1515
DATA	1275	16	45	0	0	ASCRP3010541	ASCRP3010541	1487.3	332.325	2.403329e+001	3.440678e+000	76.5	21.5	5.989827e+000	0	0	0	0	0	0	24.9314	1	1	50.7771	23.8438
DATA	1276	16	46	0	0	ASCRP3011590	ASCRP3011590	1512.46	332.549	1.929300e+001	3.133463e+000	70.5	23	4.040797e+000	0	0	0	0	0	0	19.9579	1	1	51.0895	22.4286
DATA	1277	16	47	0	0	ASCRP3013102	ASCRP3013102	1537.97	332.781	4.195022e+001	4.871662e+000	98	22.5	5.613836e+000	0	0	0	0	0	0	43.2596	1	1	47.2035	22
DATA	1278	16	48	0	0	ASCRP3010121	ASCRP3010121	1563.56	332.973	9.291602e+001	9.618285e+000	147	23	7.134579e+000	0	0	0	0	0	0	95.485	1	1	48.5334	24.5313
DATA	1279	16	49	0	0	ASCRP3008480	ASCRP3008480	1588.84	332.961	6.511961e+001	6.973500e+000	119.5	24	4.795646e+000	0	0	0	0	0	0	66.6694	1	1	48.2044	24.1765
DATA	1280	16	50	0	0	ASCRP3002152	ASCRP3002152	1614.59	332.851	5.996381e+001	6.498627e+000	113	24	5.934385e+000	0	0	0	0	0	0	61.1384	1	1	48.5334	25.5714
DATA	1281	16	51	1028	1	(+)E1A_r60_n11	E1A_r60_n11	1639.68	332.795	3.744881e+000	2.543507e+000	57	23	6.570676e+000	0	0	0	0	0	0	3.80203	1	0	48.8603	23.4074
DATA	1282	16	52	0	0	ASCRP3005066	ASCRP3005066	1665.18	332.792	7.004130e+001	7.446132e+000	126	22	6.837913e+000	0	0	0	0	0	0	70.7874	1	1	48.5334	22.7813
DATA	1283	16	53	0	0	ASCRP3001910	ASCRP3001910	1690.4	332.714	3.236723e+001	4.113911e+000	83	23	6.896943e+000	0	0	0	0	0	0	32.5573	1	1	48.8603	24.4667
DATA	1284	16	54	0	0	ASCRP3003891	ASCRP3003891	1715.86	332.789	2.287849e+002	2.302037e+001	280	25	6.552862e+000	0	0	0	0	0	0	228.992	1	1	47.2035	25.24
DATA	1285	16	55	0	0	ASCRP3005814	ASCRP3005814	1741.5	333	2.005268e+002	2.021606e+001	254	25	7.425631e+000	0	0	0	0	0	0	199.679	1	1	54.1152	25.16
DATA	1286	16	56	0	0	ASCRP3002548	ASCRP3002548	1766.5	333	5.634507e+001	6.196467e+000	108	24	7.430963e+000	0	0	0	0	0	0	55.8142	1	1	65	24.1724
DATA	1287	16	57	0	0	ASCRP3004238	ASCRP3004238	1792.38	332.961	6.973862e+001	7.440283e+000	121	21	5.347204e+000	0	0	0	0	0	0	68.6976	1	1	49.1849	22.1481
DATA	1288	16	58	0	0	ASCRP3011523	ASCRP3011523	1817.44	332.973	3.198877e+001	4.126776e+000	82.5	25	5.076993e+000	0	0	0	0	0	0	31.3383	1	1	48.5334	24.5
DATA	1289	16	59	0	0	ASCRP3002267	ASCRP3002267	1842.81	332.974	2.345382e+002	2.359993e+001	279	27	4.797435e+000	0	0	0	0	0	0	228.47	1	1	49.1849	26.8462
DATA	1290	16	60	0	0	ASCRP3011808	ASCRP3011808	1868.34	332.905	2.955819e+001	3.961330e+000	83	25	5.907895e+000	0	0	0	0	0	0	28.6268	1	1	48.8603	24.6452
DATA	1291	16	61	0	0	ASCRP3009360	ASCRP3009360	1893.59	332.908	1.096151e+002	1.127789e+001	158	25	3.858756e+000	0	0	0	0	0	0	105.55	1	1	49.1849	24.84
DATA	1292	16	62	0	0	ASCRP3004798	ASCRP3004798	1919.22	332.901	1.100969e+002	1.132839e+001	159	24	5.290156e+000	0	0	0	0	0	0	105.393	1	1	49.5074	24.2963
DATA	1293	16	63	0	0	AS_circRNA_control209	AS_circRNA_control209	1944.65	332.88	1.567640e+003	1.567870e+002	1539.5	22.5	5.752386e+000	0	0	0	0	0	0	1491.94	1	1	48.8603	23.1429
DATA	1294	16	64	0	0	ASCRP3001711	ASCRP3001711	1969.92	332.779	2.743968e+000	2.700220e+000	55.5	23	7.750894e+000	0	0	0	0	0	0	0.662539	0	0	48.5334	24.8276
DATA	1295	16	65	0	0	ASCRP3004849	ASCRP3004849	1995.18	332.924	2.759470e+000	2.714561e+000	53	23.5	6.178941e+000	0	0	0	0	0	0	-0.627631	0	0	49.1849	23.6
DATA	1296	16	66	0	0	ASCRP3010825	ASCRP3010825	2020.5	333	3.254432e+002	3.265860e+001	351	24	6.484390e+000	0	0	0	0	0	0	304.516	1	1	48.5334	23.7742
DATA	1297	16	67	0	0	ASCRP3004767	ASCRP3004767	2045.95	332.907	3.500628e+002	3.511372e+001	381	25	5.586143e+000	0	0	0	0	0	0	325.753	1	1	46.8651	24.6471
DATA	1298	16	68	0	0	ASCRP3011187	ASCRP3011187	2071.37	333	3.579843e+003	3.579950e+002	3344	24	5.497593e+000	0	0	0	0	0	0	3313.72	1	1	50.4627	24.8
DATA	1299	16	69	0	0	ASCRP3006283	ASCRP3006283	2096.87	333	1.227131e+002	1.258082e+001	166.5	25	6.282208e+000	0	0	0	0	0	0	113.011	1	1	48.5334	25.5588
DATA	1300	16	70	0	0	ASCRP3009807	ASCRP3009807	2122.35	333.238	1.000005e+002	1.038110e+001	148	25	5.469245e+000	0	0	0	0	0	0	91.6541	1	1	51.0895	24.8667
DATA	1301	16	71	0	0	AS_circRNA_control201	AS_circRNA_control201	2147.44	333.266	9.490098e+001	9.894357e+000	146	26	6.924707e+000	0	0	0	0	0	0	86.5895	1	1	50.7771	25.5185
DATA	1302	16	72	0	0	ASCRP3008176	ASCRP3008176	2173.03	333.262	1.922177e+002	1.942627e+001	233	23.5	5.354569e+000	0	0	0	0	0	0	174.635	1	1	50.1463	24.3684
DATA	1303	16	73	0	0	ASCRP3000852	ASCRP3000852	2198.38	333.244	9.303520e+001	9.722177e+000	141	25	4.724568e+000	0	0	0	0	0	0	84.1976	1	1	50.1463	26.1923
DATA	1304	16	74	0	0	ASCRP3013408	ASCRP3013408	2223.82	333.192	6.161627e+001	6.781354e+000	117	24	4.716991e+000	0	0	0	0	0	0	55.5686	1	1	50.1463	23.9167
DATA	1305	16	75	0	0	ASCRP3013485	ASCRP3013485	2249.26	333.264	1.047695e+002	1.085523e+001	152	23.5	5.156781e+000	0	0	0	0	0	0	94.2025	1	1	47.5395	24.625
DATA	1306	16	76	0	0	ASCRP3005990	ASCRP3005990	2274.71	333.141	1.686380e+002	1.710260e+001	210	26	4.820165e+000	0	0	0	0	0	0	151.239	1	1	49.8279	26.6552
DATA	1307	16	77	0	0	ASCRP3000752	ASCRP3000752	2299.96	333.427	9.773815e+000	3.016153e+000	68	25	6.989233e+000	0	0	0	0	0	0	8.74889	1	0	51.0895	25.6176
DATA	1308	16	78	0	0	ASCRP3001643	ASCRP3001643	2325.32	333.211	1.535999e+003	1.536265e+002	1410.5	27.5	7.287074e+000	0	0	0	0	0	0	1372.9	1	1	52.6241	27.3333
DATA	1309	16	79	0	0	ASCRP3003699	ASCRP3003699	2350.69	333.338	1.155346e+002	1.190211e+001	161.5	26.5	5.376315e+000	0	0	0	0	0	0	103.191	1	1	48.5334	27.3571
DATA	1310	16	80	0	0	ASCRP3003144	ASCRP3003144	2376.27	333.342	1.401235e+001	3.184779e+000	70.5	27	4.524723e+000	0	0	0	0	0	0	12.5142	1	0	50.4627	27.1613
DATA	1311	16	81	0	0	AS_circRNA_control215	AS_circRNA_control215	2401.63	333.379	1.729020e+002	1.752483e+001	214.5	27	5.505501e+000	0	0	0	0	0	0	154.518	1	1	52.3208	26.1852
DATA	1312	16	82	0	0	A_23_P11507	NM_015534	2426.89	333.5	3.058487e+001	4.183172e+000	87	26.5	6.950178e+000	0	0	0	0	0	0	27.3731	1	1	56.9804	27.0079
DATA	1313	17	1	0	0	ASCRP3006112	ASCRP3006112	357.284	338.905	4.078336e+001	4.914454e+000	103	30	6.935594e+000	0	0	0	0	1	0	37.9886	1	1	48.8603	30.4324
DATA	1314	17	2	0	0	ASCRP3013364	ASCRP3013364	382.679	339	9.067669e+001	9.471878e+000	148	27.5	4.560870e+000	0	0	0	0	0	0	84.6047	1	1	49.1849	28.8077
DATA	1315	17	3	0	0	ASCRP3002381	ASCRP3002381	408.5	338.821	1.008184e+002	1.044537e+001	160	29	7.669699e+000	0	0	0	0	1	0	94.2653	1	1	49.1849	29.9583
DATA	1316	17	4	0	0	ASCRP3004242	ASCRP3004242	433.716	338.905	3.042383e+003	3.042506e+002	2882	30	6.456779e+000	0	0	0	0	1	0	2852.01	1	1	48.8603	30.24
DATA	1317	17	5	0	0	ASCRP3012838	ASCRP3012838	458.776	338.816	9.480414e+002	9.484306e+001	963	29	7.581455e+000	0	0	0	0	1	0	891.299	1	1	48.2044	30.0385
DATA	1318	17	6	0	1	ETG05_66023	ETG05_66023	484.064	339.013	3.136947e+002	3.148611e+001	350	29	5.329593e+000	0	0	0	0	0	0	295.918	1	1	48.5334	28.5926
DATA	1319	17	7	0	0	ASCRP3011726	ASCRP3011726	509.759	338.831	1.219358e+003	1.219656e+002	1226.5	28	5.549325e+000	0	0	0	0	0	0	1154.43	1	1	50.1463	28.4118
DATA	1320	17	8	0	0	ASCRP3008021	ASCRP3008021	535.064	339.038	2.275360e+002	2.291172e+001	279	28	5.750411e+000	0	0	0	0	0	0	216.279	1	1	48.2044	27.8571
DATA	1321	17	9	0	0	ASCRP3008173	ASCRP3008173	560.5	338.821	6.817145e+002	6.822396e+001	712	27	6.595252e+000	0	0	0	0	0	0	650.645	1	1	49.1849	27.6429
DATA	1322	17	10	0	0	ASCRP3012169	ASCRP3012169	585.859	339.211	9.364690e+001	9.736290e+000	152	24	3.824178e+000	0	0	0	0	0	0	89.78	1	1	47.2035	24.4286
DATA	1323	17	11	0	0	ASCRP3001923	ASCRP3001923	611.329	338.987	2.696196e+000	2.662538e+000	64	27.5	6.843972e+000	0	0	0	0	0	0	2.24439	0	0	49.1849	27.3929
DATA	1324	17	12	0	0	A_23_P87238	NM_006512	636.641	338.974	1.354893e+001	2.967423e+000	75	28	5.354729e+000	0	0	0	0	0	0	13.1083	1	1	49.1849	28.1613
DATA	1325	17	13	0	0	ASCRP3006052	ASCRP3006052	662	339.013	3.170655e+002	3.181524e+001	373.5	28	7.828331e+000	0	0	0	0	0	0	308.216	1	1	46.8651	28.6
DATA	1326	17	14	0	0	ASCRP3012611	ASCRP3012611	687.5	339	8.587517e+001	8.976798e+000	142.5	25	7.278418e+000	0	0	0	0	0	0	83.8827	1	1	54.1152	26.2414
DATA	1327	17	15	0	0	ASCRP3006233	ASCRP3006233	713.024	339.098	4.341441e+001	5.061503e+000	102	27	7.442973e+000	0	0	0	0	0	0	42.6156	1	1	51.0895	28.7419
DATA	1328	17	16	0	0	ASCRP3004027	ASCRP3004027	738.093	339.065	1.334890e+002	1.359777e+001	190	28	7.520504e+000	0	0	0	0	0	0	131.661	1	1	54.4085	28.8286
DATA	1329	17	17	0	0	ASCRP3007828	ASCRP3007828	763.592	338.908	9.880367e+001	1.021096e+001	157.5	32	8.638469e+000	0	0	0	0	1	0	97.9205	1	1	49.1849	31.8621
DATA	1330	17	18	0	0	ASCRP3000822	ASCRP3000822	789.014	339.111	6.027851e+002	6.033305e+001	661	26.5	7.279383e+000	0	0	0	0	0	0	600.297	1	1	46.8651	26.7857
DATA	1331	17	19	66	-1	(-)3xSLv1	NegativeControl	814.5	339	2.595001e+000	2.552769e+000	54	30.5	7.872027e+000	0	0	0	0	1	0	-5.32198	0	0	54.1152	29.9706
DATA	1332	17	20	0	0	ASCRP3003125	ASCRP3003125	839.942	339.186	3.348634e+003	3.348730e+002	3358	28	7.214184e+000	0	0	0	0	0	0	3366.14	1	1	51.4001	28.1111
DATA	1333	17	21	0	0	ASCRP3007544	ASCRP3007544	865.093	339.065	2.571598e+000	2.529747e+000	58	29	7.464904e+000	0	0	0	0	1	0	-0.936924	0	0	65	29.7813
DATA	1334	17	22	0	0	ASCRP3003514	ASCRP3003514	890.5	339.352	3.966487e+001	4.698563e+000	97.5	25.5	7.456001e+000	0	0	0	0	0	0	40.2248	1	1	57.5363	27.1667
DATA	1335	17	23	0	0	ASCRP3012668	ASCRP3012668	915.897	339.269	1.861433e+002	1.878256e+001	246	25	6.699357e+000	0	0	0	0	0	0	189.554	1	1	49.8279	26.2973
DATA	1336	17	24	0	0	ASCRP3005171	ASCRP3005171	941.5	339.439	2.430363e+001	3.485281e+000	82	22	3.229035e+000	0	0	0	0	0	0	24.8492	1	1	51.0895	22.52
DATA	1337	17	25	0	0	ASCRP3001006	ASCRP3001006	966.61	339.052	9.757573e+001	1.007004e+001	157	24	5.564446e+000	0	0	0	0	0	0	100.128	1	1	49.1849	24.9655
DATA	1338	17	26	0	0	ASCRP3006044	ASCRP3006044	992.107	339.5	3.055209e+002	3.065258e+001	371.5	24	5.882930e+000	0	0	0	0	0	0	314.663	1	1	56.9804	24.6875
DATA	1339	17	27	0	0	ASCRP3004624	ASCRP3004624	1017.26	339.137	2.309401e+001	3.382997e+000	80	22	6.226494e+000	0	0	0	0	0	0	23.8607	1	1	50.1463	23.3333
DATA	1340	17	28	0	0	ASCRP3000538	ASCRP3000538	1043.01	339.434	1.100018e+003	1.100294e+002	1192	27	7.032343e+000	0	0	0	0	0	0	1140.13	1	1	51.0895	27.4231
DATA	1341	17	29	0	0	ASCRP3000732	ASCRP3000732	1068.15	339.178	2.314842e+002	2.327852e+001	298	24	4.038464e+000	0	0	0	0	0	0	240.569	1	1	47.5395	24.6333
DATA	1342	17	30	0	0	ASCRP3002411	ASCRP3002411	1093.44	339.506	3.451266e+002	3.459962e+001	419	28	3.210794e+000	0	0	0	0	0	0	359.59	1	1	52.3208	28.3667
DATA	1343	17	31	0	0	ASCRP3012525	ASCRP3012525	1119.03	339.298	9.223425e+002	9.226669e+001	1013	26	3.942292e+000	0	0	0	0	0	0	963.075	1	1	53.8203	26.3333
DATA	1344	17	32	0	0	ASCRP3011152	ASCRP3011152	1144.45	339.436	4.298484e+001	4.943446e+000	101	26	5.707020e+000	0	0	0	0	0	0	44.9696	1	1	50.1463	26.8485
DATA	1345	17	33	0	0	ASCRP3006814	ASCRP3006814	1169.89	339.235	5.490690e+002	5.496099e+001	628	25.5	7.096612e+000	0	0	0	0	0	0	575.302	1	1	51.7088	26.3438
DATA	1346	17	34	0	0	ASCRP3004518	ASCRP3004518	1195.56	339.6	3.066965e+001	3.915692e+000	86.5	23	4.142619e+000	0	0	0	0	0	0	32.1785	1	1	50.7771	22.8065
DATA	1347	17	35	0	0	ASCRP3003816	ASCRP3003816	1220.83	339.175	2.677481e+002	2.688507e+001	337.5	24	6.633683e+000	0	0	0	0	0	0	281.152	1	1	50.7771	24.1667
DATA	1348	17	36	0	0	ASCRP3005966	ASCRP3005966	1246	339.545	8.991453e+000	2.591730e+000	63	27	6.992777e+000	0	0	0	0	0	0	9.44799	1	0	55.8519	25.0323
DATA	1349	17	37	0	0	ASCRP3003102	ASCRP3003102	1271.55	339.195	6.217014e+000	2.508578e+000	61.5	26.5	7.387411e+000	0	0	0	0	0	0	6.53387	1	0	49.8279	26.4231
DATA	1350	17	38	0	0	ASCRP3000462	ASCRP3000462	1296.68	339.79	1.556951e+001	2.886136e+000	71	23.5	5.287501e+000	0	0	0	0	0	0	16.3641	1	1	51.0895	23.5714
DATA	1351	17	39	0	0	ASCRP3012541	ASCRP3012541	1322.41	339.375	3.555558e+000	2.457279e+000	56.5	26	5.961931e+000	0	0	0	0	0	0	3.73508	1	0	50.7771	25.7692
DATA	1352	17	40	0	0	ASCRP3009838	ASCRP3009838	1347.58	339.573	1.454026e+004	1.454028e+003	15250	29	7.240705e+000	0	0	0	0	1	0	15263.7	1	1	57.5363	29.2353
DATA	1353	17	41	0	0	ASCRP3006542	ASCRP3006542	1373	339.545	2.897509e+001	3.785330e+000	83	23	7.111724e+000	0	0	0	0	0	0	30.3832	1	1	55.8519	24.9375
DATA	1354	17	42	0	0	ASCRP3005674	ASCRP3005674	1398.39	339.699	7.998209e+001	8.361882e+000	135	24.5	6.828492e+000	0	0	0	0	0	0	83.7522	1	1	51.0895	24.4643
DATA	1355	17	43	0	0	ASCRP3002196	ASCRP3002196	1423.82	339.122	6.410049e+001	6.860110e+000	120	23	6.643778e+000	0	0	0	0	0	0	66.9945	1	1	47.8731	24.8387
DATA	1356	17	44	0	0	ASCRP3009049	ASCRP3009049	1449.22	339.795	7.299112e+002	7.303217e+001	783	26	7.649581e+000	0	0	0	0	0	0	761.391	1	1	49.1849	26.9667
DATA	1357	17	45	0	0	ASCRP3001817	ASCRP3001817	1474.64	339.714	1.200357e+002	1.225196e+001	177	24.5	7.491409e+000	0	0	0	0	0	0	124.908	1	1	49.1849	25
DATA	1358	17	46	0	0	ASCRP3006079	ASCRP3006079	1499.7	339.926	4.436157e+001	5.073091e+000	98	22	5.709011e+000	0	0	0	0	0	0	46.0403	1	1	49.1849	23.303
DATA	1359	17	47	0	0	ASCRP3003443	ASCRP3003443	1525.51	339.712	2.027509e+001	3.194626e+000	73	22.5	5.397317e+000	0	0	0	0	0	0	20.9765	1	1	48.2044	22.2
DATA	1360	17	48	0	0	ASCRP3003803	ASCRP3003803	1550.62	339.776	3.015902e+002	3.026056e+001	366.5	23	6.742301e+000	0	0	0	0	0	0	311.002	1	1	48.8603	23.3
DATA	1361	17	49	0	0	ASCRP3006893	ASCRP3006893	1576.06	339.587	2.540409e+002	2.552544e+001	313	22	6.936576e+000	0	0	0	0	0	0	261.009	1	1	48.8603	23.7667
DATA	1362	17	50	0	0	ASCRP3000740	ASCRP3000740	1601.5	340	1.191047e+002	1.216909e+001	174	24	4.328815e+000	0	0	0	0	0	0	121.907	1	1	49.8279	24.6364
DATA	1363	17	51	0	0	ASCRP3007945	ASCRP3007945	1627.15	340.107	9.884948e+000	2.693818e+000	63	25	6.347865e+000	0	0	0	0	0	0	10.0754	1	0	47.8731	24.8462
DATA	1364	17	52	0	0	ASCRP3010598	ASCRP3010598	1652.35	339.933	2.827422e+001	3.785431e+000	78.5	25	6.940458e+000	0	0	0	0	0	0	28.6922	1	1	49.1849	23.7931
DATA	1365	17	53	0	0	ASCRP3011824	ASCRP3011824	1677.62	339.682	3.410494e+001	4.245715e+000	87	23	6.903689e+000	0	0	0	0	0	0	34.4478	1	1	45.835	23.1667
DATA	1366	17	54	0	0	ASCRP3001198	ASCRP3001198	1703.36	339.895	5.251567e+000	2.594780e+000	57.5	23	6.359608e+000	0	0	0	0	0	0	5.27864	1	0	49.1849	25.2692
DATA	1367	17	55	0	0	ASCRP3004317	ASCRP3004317	1728.5	339.837	4.345789e+002	4.353287e+001	477	25	6.962105e+000	0	0	0	0	0	0	434.638	1	1	49.8279	24.2143
DATA	1368	17	56	0	0	ASCRP3006598	ASCRP3006598	1754	340	3.820357e+004	3.820358e+003	38822.5	21	7.060959e+000	0	0	0	0	0	0	38010.5	1	1	54.9904	22
DATA	1369	17	57	0	0	Negative005	Negative005	1779.07	339.941	3.692061e+000	2.607120e+000	56	21	4.741114e+000	0	0	0	0	0	0	3.65392	1	0	46.8651	22.2667
DATA	1370	17	58	0	0	ASCRP3001683	ASCRP3001683	1804.56	340.269	2.637866e+000	2.604631e+000	54	24	5.449629e+000	0	0	0	0	0	0	2.20991	0	0	49.5074	23.5385
DATA	1371	17	59	0	0	ASCRP3008112	ASCRP3008112	1830.14	339.808	3.455883e+002	3.465724e+001	385.5	26	5.481444e+000	0	0	0	0	0	0	338.203	1	1	47.5395	25.8158
DATA	1372	17	60	0	0	ASCRP3005556	ASCRP3005556	1855.53	339.946	9.451251e+000	2.789766e+000	62	27	5.983553e+000	0	0	0	0	0	0	9.197	1	0	48.5334	26.1071
DATA	1373	17	61	0	0	Negative018	Negative018	1880.81	339.959	2.683561e+000	2.639888e+000	49	23	5.690403e+000	0	0	0	0	0	0	-4.68196	0	0	47.2035	23.5455
DATA	1374	17	62	0	0	A_23_P53126	NM_005574	1906.5	340	6.228830e+000	2.727467e+000	59.5	24	3.624702e+000	0	0	0	0	0	0	5.99142	1	0	54.1152	24.5385
DATA	1375	17	63	0	0	ASCRP3012671	ASCRP3012671	1931.5	340	2.376247e+001	3.574726e+000	75.5	23.5	5.139715e+000	0	0	0	0	0	0	22.7266	1	1	54.1152	22.25
DATA	1376	17	64	0	0	ASCRP3003792	ASCRP3003792	1957.09	340.065	3.065904e+001	4.076175e+000	84	23	5.847008e+000	0	0	0	0	0	0	29.1527	1	1	54.4085	24
DATA	1377	17	65	0	0	ASCRP3000116	ASCRP3000116	1982.27	339.781	3.191164e+002	3.202580e+001	355	24	6.404381e+000	0	0	0	0	0	0	301.697	1	1	48.2044	24.8667
DATA	1378	17	66	0	0	ASCRP3007409	ASCRP3007409	2007.74	340.25	9.865168e+001	1.023238e+001	147	22.5	5.269262e+000	0	0	0	0	0	0	92.7525	1	1	48.5334	21.9063
DATA	1379	17	67	0	0	ASCRP3012224	ASCRP3012224	2033.2	340.025	1.655075e+002	1.677470e+001	213	26	6.257269e+000	0	0	0	0	0	0	154.742	1	1	49.8279	24.8182
DATA	1380	17	68	0	0	ASCRP3010337	ASCRP3010337	2058.58	340.427	2.383799e+001	3.636546e+000	78	25	6.372472e+000	0	0	0	0	0	0	22.1707	1	1	57.5363	25.7429
DATA	1381	17	69	0	0	AS_circRNA_control207	AS_circRNA_control207	2083.96	339.826	2.125311e+002	2.143169e+001	251.5	24.5	5.341337e+000	0	0	0	0	0	0	196.613	1	1	46.8651	24.5667
DATA	1382	17	70	0	0	ASCRP3004421	ASCRP3004421	2109.44	340.26	3.884817e+002	3.894712e+001	410.5	25.5	6.074803e+000	0	0	0	0	0	0	357.647	1	1	49.5074	25.75
DATA	1383	17	71	0	0	ASCRP3010954	ASCRP3010954	2134.88	340.099	1.381864e+002	1.409700e+001	184	25	6.535843e+000	0	0	0	0	0	0	126.616	1	1	50.7771	25.8
DATA	1384	17	72	0	0	A_23_P2683	NM_024604	2160.42	340.427	1.561587e+001	3.205700e+000	70	22	5.521119e+000	0	0	0	0	0	0	14.2468	1	1	57.5363	23
DATA	1385	17	73	0	0	ASCRP3011211	ASCRP3011211	2185.63	340.026	1.190638e+002	1.223376e+001	164	25	6.437344e+000	0	0	0	0	0	0	108.177	1	1	49.1849	25.4242
DATA	1386	17	74	0	0	Negative038	Negative038	2211.11	340.5	7.449843e+000	2.917873e+000	62	25	6.708345e+000	0	0	0	0	0	0	6.74482	1	0	56.9804	25.4242
DATA	1387	17	75	0	0	ASCRP3007768	ASCRP3007768	2236.63	340.026	2.858419e+002	2.872402e+001	304.5	22	3.640055e+000	0	0	0	0	0	0	257.916	1	1	49.1849	22.6
DATA	1388	17	76	0	0	A_23_P215720	NM_000492	2261.55	340.313	3.842999e+001	4.777434e+000	92	24.5	3.886058e+000	0	0	0	0	0	0	34.5846	1	1	51.7088	24.3333
DATA	1389	17	77	0	0	ASCRP3007074	ASCRP3007074	2287.33	340.5	1.420854e+001	3.179616e+000	71	25	5.054727e+000	0	0	0	0	0	0	12.7584	1	0	57.5363	24.9286
DATA	1390	17	78	0	0	Negative045	Negative045	2312.77	340.606	1.625953e+001	3.280484e+000	74	27.5	7.624522e+000	0	0	0	0	0	0	14.576	1	1	47.5395	26.0667
DATA	1391	17	79	0	0	ASCRP3007156	ASCRP3007156	2338.11	340.5	1.796147e+001	3.370729e+000	76	27	5.627952e+000	0	0	0	0	0	0	16.0841	1	1	56.9804	28.0769
DATA	1392	17	80	0	0	ASCRP3011599	ASCRP3011599	2363.51	340.573	9.634371e+001	1.004804e+001	143	26	5.331152e+000	0	0	0	0	0	0	86.2405	1	1	49.1849	26.2759
DATA	1393	17	81	0	0	ASCRP3009148	ASCRP3009148	2388.78	340.13	8.845058e+000	2.986923e+000	68	25	4.458963e+000	0	0	0	0	0	0	7.91876	1	0	49.5074	26.2353
DATA	1394	17	82	0	0	ASCRP3002847	ASCRP3002847	2414.38	340.705	1.194676e+002	1.228186e+001	171	28	6.869490e+000	0	0	0	0	0	0	107.091	1	1	50.4627	27.9286
DATA	1395	18	1	0	0	ASCRP3004065	ASCRP3004065	369.913	346.363	1.471149e+001	3.103379e+000	77	30	6.371047e+000	0	0	0	0	1	0	13.7513	1	1	50.1463	29.9024
DATA	1396	18	2	0	0	ASCRP3013373	ASCRP3013373	395.605	346.37	5.716278e+000	2.786700e+000	71	32.5	6.374034e+000	0	0	0	0	1	0	5.35315	1	0	50.7771	30.9643
DATA	1397	18	3	0	0	Negative007	Negative007	420.582	346.427	2.766239e+000	2.721462e+000	65.5	31.5	7.336503e+000	0	0	0	0	1	0	0.34048	0	0	57.5363	31.4583
DATA	1398	18	4	0	0	ASCRP3013067	ASCRP3013067	446.107	346.5	1.363297e+001	3.036916e+000	76	28	7.105634e+000	0	0	0	0	0	0	12.8315	1	1	56.9804	28.4815
DATA	1399	18	5	0	0	ASCRP3001833	ASCRP3001833	471.321	346.346	4.029895e+002	4.038967e+001	445	29	6.970267e+000	0	0	0	0	1	0	380.448	1	1	50.7771	29.2308
DATA	1400	18	6	0	0	ASCRP3005376	ASCRP3005376	496.476	346.452	1.070119e+001	2.900830e+000	73	27	5.288243e+000	0	0	0	0	0	0	10.1374	1	0	52.0157	28.5862
DATA	1401	18	7	0	0	ASCRP3003593	ASCRP3003593	522.317	346.622	2.179080e+002	2.195570e+001	267	27.5	6.007658e+000	0	0	0	0	0	0	207.225	1	1	51.0895	28.3333
DATA	1402	18	8	0	0	ASCRP3006657	ASCRP3006657	547.747	346.627	6.107585e+001	6.667749e+000	122	26	6.873512e+000	0	0	0	0	0	0	58.3146	1	1	49.1849	28.3871
DATA	1403	18	9	0	0	ASCRP3007355	ASCRP3007355	573.282	346.412	1.424424e+002	1.449121e+001	199	26.5	5.496474e+000	0	0	0	0	0	0	136.572	1	1	52.0157	25.9706
DATA	1404	18	10	0	0	ASCRP3009144	ASCRP3009144	598.561	346.598	4.536411e+002	4.544158e+001	485.5	28	6.653271e+000	0	0	0	0	0	0	436.88	1	1	51.4001	28.1379
DATA	1405	18	11	0	0	ASCRP3000435	ASCRP3000435	623.881	346.69	1.079973e+002	1.111775e+001	165	28	7.190308e+000	0	0	0	0	0	0	104.483	1	1	52.0157	28.7647
DATA	1406	18	12	0	0	Negative027	Negative027	649.688	346.506	8.040715e+000	2.748004e+000	68	27	6.097845e+000	0	0	0	0	0	0	7.81564	1	0	49.8279	28.3939
DATA	1407	18	13	0	0	ASCRP3003451	ASCRP3003451	674.623	346.636	1.490086e+002	1.512865e+001	205.5	27	7.853898e+000	0	0	0	0	0	0	145.52	1	1	49.8279	28.0606
DATA	1408	18	14	0	0	ASCRP3000920	ASCRP3000920	700.012	346.402	4.758089e+001	5.423588e+000	110	30	7.824439e+000	0	0	0	0	1	0	46.6875	1	1	51.0895	30.1143
DATA	1409	18	15	0	0	ASCRP3003698	ASCRP3003698	725.418	346.573	8.172753e+004	8.172753e+003	80550.5	26	5.761474e+000	0	0	0	0	0	0	80584.8	1	1	57.5363	26.8621
DATA	1410	18	16	0	0	ASCRP3007767	ASCRP3007767	750.868	346.513	9.912515e+002	9.915866e+001	1046	28	7.697771e+000	0	0	0	0	1	0	982.102	1	1	49.8279	29.4545
DATA	1411	18	17	0	0	ASCRP3007481	ASCRP3007481	776.392	346.931	2.875395e+002	2.886816e+001	347	28	8.604902e+000	0	0	0	0	1	0	286.289	1	1	65	30.4828
DATA	1412	18	18	0	0	ASCRP3000554	ASCRP3000554	801.7	346.9	2.626963e+003	2.627087e+002	2680.5	29	4.356222e+000	0	0	0	0	0	0	2627.83	1	1	47.2035	28.68
DATA	1413	18	19	0	0	ASCRP3010348	ASCRP3010348	827.244	347.023	4.624644e+002	4.631622e+001	525	29	7.145538e+000	0	0	0	0	0	0	464.789	1	1	51.0895	27.9394
DATA	1414	18	20	0	0	ASCRP3002194	ASCRP3002194	852.5	347	6.855059e+000	2.621265e+000	64.5	28.5	6.213075e+000	0	0	0	0	0	0	6.92047	1	0	54.1152	28.4667
DATA	1415	18	21	0	0	ASCRP3001013	ASCRP3001013	877.608	346.931	5.172537e+000	2.571714e+000	64.5	29	6.475450e+000	0	0	0	0	1	0	5.24445	1	0	53.8203	28.9375
DATA	1416	18	22	0	0	ASCRP3011615	ASCRP3011615	903.123	347	8.361301e+001	8.729473e+000	142	28	7.415927e+000	0	0	0	0	0	0	85.1372	1	1	49.8279	28.3125
DATA	1417	18	23	0	0	ASCRP3000321	ASCRP3000321	928.6	346.887	2.539702e+000	2.498370e+000	56	25	5.083814e+000	0	0	0	0	0	0	-1.57525	0	0	49.5074	25.6129
DATA	1418	18	24	0	0	A_23_P1331	NM_080801	954	347	3.428977e+001	4.236928e+000	93	24	5.700789e+000	0	0	0	0	0	0	35.1919	1	1	54.9904	25.2188
DATA	1419	18	25	0	0	ASCRP3000377	ASCRP3000377	979.494	346.961	1.322604e+002	1.345648e+001	195	24	5.056122e+000	0	0	0	0	0	0	136.234	1	1	49.8279	24.5667
DATA	1420	18	26	0	0	ASCRP3009155	ASCRP3009155	1005.18	346.81	4.285849e+002	4.292968e+001	500	25	6.419225e+000	0	0	0	0	0	0	442.965	1	1	49.1849	26.1613
DATA	1421	18	27	0	0	ASCRP3012813	ASCRP3012813	1030.5	346.821	7.303944e+001	7.708210e+000	131	25	7.952953e+000	0	0	0	0	0	0	75.7276	1	1	49.1849	26.129
DATA	1422	18	28	0	0	ASCRP3006697	ASCRP3006697	1055.56	346.864	1.127266e+001	2.702780e+000	67.5	25	5.325098e+000	0	0	0	0	0	0	11.721	1	0	46.1809	25.76
DATA	1423	18	29	0	0	ASCRP3010532	ASCRP3010532	1081.16	346.961	7.042161e+001	7.456161e+000	130.5	26.5	5.025640e+000	0	0	0	0	0	0	73.4173	1	1	48.8603	25.9688
DATA	1424	18	30	0	0	ASCRP3004888	ASCRP3004888	1106.38	347.014	1.352527e+001	2.793533e+000	70	27	3.972625e+000	0	0	0	0	0	0	14.1334	1	1	48.2044	27.3214
DATA	1425	18	31	0	0	ASCRP3001791	ASCRP3001791	1131.81	347.026	6.216615e+001	6.678064e+000	121.5	25	3.694668e+000	0	0	0	0	0	0	65.0937	1	1	49.1849	25.0667
DATA	1426	18	32	0	0	ASCRP3000186	ASCRP3000186	1157.32	346.976	6.473987e+000	2.519712e+000	62	26	6.365782e+000	0	0	0	0	0	0	6.79052	1	0	49.8279	26.8438
DATA	1427	18	33	0	0	Negative046	Negative046	1182.65	346.933	1.986606e+002	2.001434e+001	258	24	5.963113e+000	0	0	0	0	0	0	208.664	1	1	49.1849	24.9394
DATA	1428	18	34	0	0	ASCRP3000053	ASCRP3000053	1208.14	347.115	9.651002e+001	9.951976e+000	156	24	6.747759e+000	0	0	0	0	0	0	101.484	1	1	48.5334	24.875
DATA	1429	18	35	0	0	ASCRP3004270	ASCRP3004270	1233.41	347.092	2.079384e+002	2.093502e+001	270	22	6.566124e+000	0	0	0	0	0	0	218.819	1	1	49.1849	23.2258
DATA	1430	18	36	0	0	Negative003	Negative003	1258.83	347.329	2.466157e+000	2.426023e+000	52	25	8.169140e+000	0	0	0	0	0	0	-0.751285	0	0	46.8651	25.1212
DATA	1431	18	37	1028	1	(+)E1A_r60_a20	E1A_r60_a20	1284.09	347.065	4.627813e+001	5.225121e+000	101	24	6.622055e+000	0	0	0	0	0	0	48.7243	1	1	54.4085	24.4194
DATA	1432	18	38	0	0	ASCRP3004819	ASCRP3004819	1309.81	347.026	2.391863e+002	2.404140e+001	306	23	5.825155e+000	0	0	0	0	0	0	251.763	1	1	49.1849	24.1081
DATA	1433	18	39	0	0	ASCRP3000015	ASCRP3000015	1335.01	347.095	4.031703e+002	4.039007e+001	473	28	7.791227e+000	0	0	0	0	0	0	424.127	1	1	46.8651	28.3548
DATA	1434	18	40	0	0	ASCRP3001072	ASCRP3001072	1360.42	347.427	1.081851e+001	2.659991e+000	65	29	7.898864e+000	0	0	0	0	0	0	11.3711	1	0	57.5363	28.2727
DATA	1435	18	41	0	0	ASCRP3002140	ASCRP3002140	1385.64	347.09	3.603990e+001	4.348518e+000	87.5	23	7.250522e+000	0	0	0	0	0	0	37.8305	1	1	49.8279	24.4848
DATA	1436	18	42	0	0	Negative004	Negative004	1410.92	347.154	2.477436e+000	2.437118e+000	52.5	23	6.624629e+000	0	0	0	0	0	0	-0.641704	0	0	49.5074	24.3333
DATA	1437	18	43	0	0	A_23_P111995	NM_002318	1436.5	347.231	1.843175e+002	1.859279e+001	246	25	6.266189e+000	0	0	0	0	0	0	192.8	1	1	49.8279	24.6563
DATA	1438	18	44	0	0	ASCRP3002703	ASCRP3002703	1461.67	347.5	5.107615e+001	5.663577e+000	104	26	7.412138e+000	0	0	0	0	0	0	53.3108	1	1	57.5363	26.1613
DATA	1439	18	45	0	0	ASCRP3010085	ASCRP3010085	1487.42	347.427	6.618617e+001	7.058749e+000	122.5	24	6.742301e+000	0	0	0	0	0	0	68.9011	1	1	57.5363	24.7
DATA	1440	18	46	0	0	ASCRP3007970	ASCRP3007970	1512.5	347.3	7.016382e+001	7.435331e+000	122.5	23	4.714347e+000	0	0	0	0	0	0	72.8324	1	1	50.4627	23.0741
DATA	1441	18	47	0	0	ASCRP3001166	ASCRP3001166	1538.11	347.5	2.509225e+000	2.468390e+000	52	25.5	7.665890e+000	0	0	0	0	0	0	-1.46475	0	0	65	25.8929
DATA	1442	18	48	0	0	ASCRP3013198	ASCRP3013198	1563.35	347.457	9.041972e+001	9.375101e+000	148	22	7.610597e+000	0	0	0	0	0	0	93.2392	1	1	51.0895	23.2759
DATA	1443	18	49	0	0	ASCRP3006356	ASCRP3006356	1589.12	347.321	1.860247e+001	3.105329e+000	72	23	5.411628e+000	0	0	0	0	0	0	19.109	1	1	50.4627	24
DATA	1444	18	50	0	0	ASCRP3012365	ASCRP3012365	1614.47	347.15	1.313030e+002	1.336554e+001	186.5	24	5.782733e+000	0	0	0	0	0	0	134.333	1	1	50.4627	24.24
DATA	1445	18	51	0	0	ASCRP3009637	ASCRP3009637	1639.76	347.427	1.494452e+002	1.515335e+001	205	24	5.252618e+000	0	0	0	0	0	0	152.254	1	1	52.6241	23.44
DATA	1446	18	52	0	0	ASCRP3002751	ASCRP3002751	1665.11	347.5	4.008107e+001	4.733595e+000	92	21.5	6.634123e+000	0	0	0	0	0	0	40.6517	1	1	65	22.4412
DATA	1447	18	53	0	0	ASCRP3002721	ASCRP3002721	1690.5	347.5	1.342892e+001	2.864550e+000	67	23	6.280376e+000	0	0	0	0	0	0	13.5558	1	1	57.5363	25.5357
DATA	1448	18	54	0	0	ASCRP3002773	ASCRP3002773	1715.72	347.222	4.092853e+000	2.575596e+000	54	25	5.853141e+000	0	0	0	0	0	0	4.11106	1	0	47.8731	24.4815
DATA	1449	18	55	0	0	ASCRP3007943	ASCRP3007943	1741.42	347.573	3.413445e+000	2.578566e+000	55.5	23	6.227238e+000	0	0	0	0	0	0	3.41119	1	0	57.5363	22.6129
DATA	1450	18	56	0	0	ASCRP3000069	ASCRP3000069	1766.5	347.5	5.356582e+003	5.356644e+002	5315	22	7.773686e+000	0	0	0	0	0	0	5325.08	1	1	50.4627	24.2593
DATA	1451	18	57	0	0	ASCRP3010629	ASCRP3010629	1792.09	347.411	3.199151e+002	3.209566e+001	364	22	4.975804e+000	0	0	0	0	0	0	316.292	1	1	53.5237	22.5172
DATA	1452	18	58	0	0	CUST_20_PI418767722	NM_006013	1817.27	347.541	5.533777e+001	6.113126e+000	109	26	5.775365e+000	0	0	0	0	0	0	54.4124	1	1	51.7088	25.5
DATA	1453	18	59	0	0	ASCRP3010122	ASCRP3010122	1842.76	347.5	1.275766e+002	1.302239e+001	177.5	26	6.496468e+000	0	0	0	0	0	0	124.733	1	1	51.0895	25.0882
DATA	1454	18	60	0	0	ASCRP3005782	ASCRP3005782	1868.2	347.4	2.531076e+002	2.544678e+001	301	25	5.875887e+000	0	0	0	0	0	0	246.046	1	1	50.4627	24.0571
DATA	1455	18	61	0	0	ASCRP3008940	ASCRP3008940	1893.62	347.547	2.752833e+002	2.765487e+001	321	25	3.655383e+000	0	0	0	0	0	0	266.072	1	1	52.3208	25.1481
DATA	1456	18	62	0	0	ASCRP3013488	ASCRP3013488	1919.07	347.83	6.825496e+003	6.825548e+002	6503.5	24	5.923777e+000	0	0	0	0	0	0	6559.42	1	1	51.7088	23.6552
DATA	1457	18	63	0	0	ASCRP3004514	ASCRP3004514	1944.44	347.792	8.633453e+002	8.637590e+001	878	24	5.569534e+000	0	0	0	0	0	0	824.908	1	1	49.1849	23.6552
DATA	1458	18	64	0	0	AS_circRNA_control205	AS_circRNA_control205	1969.72	347.768	5.162839e+003	5.162909e+002	4909.5	23.5	5.740450e+000	0	0	0	0	0	0	4904.86	1	1	46.8651	24.6765
DATA	1459	18	65	0	0	ASCRP3008682	ASCRP3008682	1995.05	347.728	2.634005e+001	3.774707e+000	77	24	8.280362e+000	0	0	0	0	0	0	24.8827	1	1	49.1849	24.2424
DATA	1460	18	66	0	0	ASCRP3009989	ASCRP3009989	2020.48	347.926	2.763727e+000	2.728761e+000	58	25	6.509216e+000	0	0	0	0	0	0	2.194	0	0	49.8279	23.6452
DATA	1461	18	67	1028	1	(+)E1A_r60_a20	E1A_r60_a20	2046.05	347.73	4.236019e+001	5.041568e+000	95	27	6.813926e+000	0	0	0	0	0	0	39.5773	1	1	47.8731	27.0526
DATA	1462	18	68	0	0	ASCRP3002507	ASCRP3002507	2071.38	347.744	2.600954e+002	2.615431e+001	300	25	5.601944e+000	0	0	0	0	0	0	241.739	1	1	49.1849	24.8966
DATA	1463	18	69	0	0	ASCRP3001502	ASCRP3001502	2096.5	348	2.807390e+000	2.761702e+000	53	27	6.729841e+000	0	0	0	0	0	0	-3.55515	0	0	54.1152	25.9429
DATA	1464	18	70	0	0	ASCRP3011608	ASCRP3011608	2122.11	347.75	1.133056e+002	1.166550e+001	161	25.5	6.579232e+000	0	0	0	0	0	0	104.278	1	1	48.2044	25.9375
DATA	1465	18	71	0	0	ASCRP3003607	ASCRP3003607	2147.5	347.821	2.583931e+003	2.584082e+002	2409	23	4.655821e+000	0	0	0	0	0	0	2367.39	1	1	49.1849	24.52
DATA	1466	18	72	0	0	ASCRP3002495	ASCRP3002495	2172.91	347.921	1.761315e+002	1.783423e+001	221	22	5.213074e+000	0	0	0	0	0	0	160.699	1	1	51.7088	22.6364
DATA	1467	18	73	0	0	ASCRP3012564	ASCRP3012564	2198.35	347.88	3.749438e+002	3.759955e+001	405	25	6.961432e+000	0	0	0	0	0	0	340.778	1	1	48.8603	26.3077
DATA	1468	18	74	0	0	ASCRP3003966	ASCRP3003966	2223.85	348.095	1.126394e+001	3.036426e+000	67.5	25	5.346515e+000	0	0	0	0	0	0	10.203	1	0	47.8731	24.9091
DATA	1469	18	75	0	0	A_23_P250813	NM_000553	2249.28	347.905	1.219571e+002	1.251937e+001	166	25	6.171024e+000	0	0	0	0	0	0	110.136	1	1	48.8603	25.8077
DATA	1470	18	76	0	0	ASCRP3001426	ASCRP3001426	2274.41	347.902	1.850497e+002	1.872092e+001	224	25	4.957454e+000	0	0	0	0	0	0	166.703	1	1	49.8279	25.8276
DATA	1471	18	77	0	0	ASCRP3011451	ASCRP3011451	2299.86	347.895	5.737897e+001	6.402632e+000	112	26	6.989982e+000	0	0	0	0	0	0	51.5895	1	1	47.8731	25.8788
DATA	1472	18	78	0	0	ASCRP3007205	ASCRP3007205	2325.35	347.914	3.906963e+002	3.917305e+001	410	26	5.900408e+000	0	0	0	0	0	0	350.8	1	1	49.5074	26
DATA	1473	18	79	0	0	ASCRP3006006	ASCRP3006006	2350.69	347.84	1.699416e+001	3.315437e+000	76	26	6.682669e+000	0	0	0	0	0	0	15.2475	1	1	48.8603	25.4839
DATA	1474	18	80	0	0	ASCRP3004675	ASCRP3004675	2376.03	347.905	3.347357e+001	4.394219e+000	89.5	24	5.200679e+000	0	0	0	0	0	0	30.0327	1	1	46.8651	25.8
DATA	1475	18	81	0	0	ASCRP3006260	ASCRP3006260	2401.32	348	2.531823e+002	2.547754e+001	286.5	28	4.897219e+000	0	0	0	0	0	0	227.321	1	1	49.1849	27.5
DATA	1476	18	82	0	0	Negative046	Negative046	2426.69	348	2.152135e+002	2.170800e+001	251	27	6.753693e+000	0	0	0	0	0	0	193.517	1	1	50.4627	27.1304
DATA	1477	19	1	0	0	ASCRP3003011	ASCRP3003011	357.333	353.5	1.529934e+001	3.127259e+000	81	30	7.645150e+000	0	0	0	0	1	0	14.3273	1	1	57.5363	30.2819
DATA	1478	19	2	0	0	ASCRP3012540	ASCRP3012540	382.481	353.608	7.334990e+000	2.820285e+000	72	31	4.840853e+000	0	0	0	0	1	0	6.87966	1	0	50.1463	29.7857
DATA	1479	19	3	0	0	ASCRP3010858	ASCRP3010858	408.132	353.582	7.617709e+002	7.622555e+001	777	33	6.576473e+000	0	0	0	0	1	0	715.935	1	1	53.5237	32
DATA	1480	19	4	0	0	ASCRP3000312	ASCRP3000312	433.434	353.671	1.190701e+002	1.221172e+001	175	29.5	7.796320e+000	0	0	0	0	1	0	112.184	1	1	49.5074	29
DATA	1481	19	5	0	0	ASCRP3010168	ASCRP3010168	458.5	353.231	1.862960e+002	1.882477e+001	241	29	4.989036e+000	0	0	0	0	0	0	175.995	1	1	49.8279	27.7619
DATA	1482	19	6	0	0	ASCRP3007687	ASCRP3007687	484.333	353.5	4.833177e+001	5.533569e+000	107.5	31	6.327475e+000	0	0	0	0	1	0	45.8134	1	1	57.5363	30.4138
DATA	1483	19	7	0	0	ASCRP3007982	ASCRP3007982	509.756	353.305	2.072835e+002	2.090155e+001	256.5	27	5.825265e+000	0	0	0	0	0	0	197.17	1	1	51.0895	28.0606
DATA	1484	19	8	0	0	ASCRP3011104	ASCRP3011104	534.949	353.747	8.257066e+001	8.679450e+000	141.5	26.5	6.880959e+000	0	0	0	0	0	0	78.8519	1	1	49.8279	28.5294
DATA	1485	19	9	0	0	ASCRP3000489	ASCRP3000489	560.38	353.38	8.109812e+001	8.536174e+000	140.5	27	6.657551e+000	0	0	0	0	0	0	77.7532	1	1	50.7771	27.7667
DATA	1486	19	10	0	0	ASCRP3005723	ASCRP3005723	586.024	353.774	2.772394e+001	3.836760e+000	86.5	28	6.884831e+000	0	0	0	0	0	0	26.6986	1	1	52.0157	27.6486
DATA	1487	19	11	0	0	Negative005	Negative005	611.107	353.5	4.866841e+000	2.685343e+000	68	29	9.189536e+000	0	0	0	1	1	0	4.70708	1	0	56.9804	31.5625
DATA	1488	19	12	0	0	Negative041	Negative041	636.791	353.872	9.266258e+000	2.786952e+000	71	27	6.736049e+000	0	0	0	1	0	0	9.00462	1	0	52.0157	27.4
DATA	1489	19	13	0	0	A_23_P11507	NM_015534	662.103	353.425	2.417434e+001	3.562311e+000	85	28	5.538558e+000	0	0	0	0	0	0	23.5986	1	1	52.0157	27.9714
DATA	1490	19	14	0	0	A_23_P256956	NM_005733	687.453	354.187	2.708766e+001	3.757139e+000	86	29	7.264103e+000	0	0	0	1	1	0	26.5736	1	1	48.5334	29.2143
DATA	1491	19	15	0	0	ASCRP3013020	ASCRP3013020	712.5	354	8.645958e+001	9.025981e+000	146	28	6.314027e+000	0	0	0	0	0	0	85.2153	1	1	54.1152	28.4375
DATA	1492	19	16	0	0	ASCRP3002231	ASCRP3002231	738.093	353.935	1.343979e+001	2.908222e+000	74	27	6.500146e+000	0	0	0	0	0	0	13.3102	1	1	54.4085	27.5758
DATA	1493	19	17	0	0	CUST_13_PI418767722	NM_005022	763.5	354	5.076778e+004	5.076779e+003	50543	28.5	8.031189e+000	0	0	0	0	1	0	50519.6	1	1	54.1152	30.625
DATA	1494	19	18	0	0	ASCRP3002824	ASCRP3002824	788.783	354.084	9.834845e+002	9.838162e+001	1021	27	6.560262e+000	0	0	0	0	0	0	983.307	1	1	49.8279	27
DATA	1495	19	19	0	0	ASCRP3002682	ASCRP3002682	814.551	353.769	9.690493e+000	2.721226e+000	69	27	7.263343e+000	0	0	0	0	0	0	9.73373	1	0	49.5074	25.4483
DATA	1496	19	20	0	0	ASCRP3004665	ASCRP3004665	839.587	354.087	9.769219e+001	1.009183e+001	157.5	27	7.531085e+000	0	0	0	0	0	0	98.5766	1	1	49.8279	28.2
DATA	1497	19	21	0	0	ASCRP3006498	ASCRP3006498	865.13	354	3.163239e+002	3.173261e+001	379	29	7.878456e+000	0	0	0	0	1	0	320.604	1	1	48.5334	29.8485
DATA	1498	19	22	0	0	ASCRP3000402	ASCRP3000402	890.627	354.307	2.279624e+001	3.390025e+000	83	31	6.349689e+000	0	0	0	0	1	0	23.2058	1	1	47.8731	29.5625
DATA	1499	19	23	0	0	Negative031	Negative031	915.741	354.037	2.540425e+000	2.509945e+000	60	25	6.041999e+000	0	0	0	0	0	0	2.38418	0	0	49.1849	25.6667
DATA	1500	19	24	0	0	ASCRP3011957	ASCRP3011957	941	354.028	1.135571e+001	2.736121e+000	70	24	5.266677e+000	0	0	0	0	0	0	11.6515	1	0	46.8651	24.7407
DATA	1501	19	25	0	0	ASCRP3008063	ASCRP3008063	966.625	354	1.009786e+003	1.010090e+002	1077	23	4.590507e+000	0	0	0	0	0	0	1039.98	1	1	50.4627	23.4643
DATA	1502	19	26	0	0	ASCRP3011135	ASCRP3011135	992.253	354.278	5.176165e+001	5.735782e+000	109	25	4.376137e+000	0	0	0	0	0	0	53.5012	1	1	49.1849	26.4333
DATA	1503	19	27	0	0	ASCRP3002171	ASCRP3002171	1017.44	353.973	1.612299e+002	1.631009e+001	223.5	26	7.619965e+000	0	0	0	0	0	0	167.176	1	1	48.5334	26.3714
DATA	1504	19	28	0	0	ASCRP3012455	ASCRP3012455	1042.93	354.194	9.060660e+001	9.387570e+000	149.5	26.5	6.750454e+000	0	0	0	0	0	0	94.2367	1	1	46.8651	26.6471
DATA	1505	19	29	0	0	ASCRP3008396	ASCRP3008396	1068.07	354	3.114394e+002	3.124010e+001	381	25	5.033009e+000	0	0	0	0	0	0	324.782	1	1	46.8651	25.2581
DATA	1506	19	30	1028	1	(+)E1A_r60_a135	E1A_r60_a135	1093.6	353.948	2.483648e+000	2.443229e+000	53.5	26	4.308939e+000	0	0	0	0	0	0	-0.680446	0	0	49.1849	26.4815
DATA	1507	19	31	0	0	ASCRP3000960	ASCRP3000960	1118.94	353.825	1.318560e+001	2.771734e+000	68	26	3.523538e+000	0	0	0	0	0	0	13.8139	1	1	48.8603	25.8125
DATA	1508	19	32	0	0	ASCRP3002393	ASCRP3002393	1144.34	354.091	7.350347e+001	7.742652e+000	131	25.5	5.981785e+000	0	0	0	0	0	0	77.1542	1	1	49.1849	26.6786
DATA	1509	19	33	0	0	ASCRP3002032	ASCRP3002032	1169.79	353.893	3.500721e+002	3.509143e+001	420	26	6.227231e+000	0	0	0	0	0	0	368.017	1	1	48.2044	27.8182
DATA	1510	19	34	0	0	ASCRP3004239	ASCRP3004239	1195.36	354.333	2.205591e+001	3.279018e+000	79	23.5	5.200464e+000	0	0	0	0	0	0	23.2176	1	1	49.5074	22.7
DATA	1511	19	35	0	0	ASCRP3011431	ASCRP3011431	1220.35	354.013	2.624649e+000	2.438530e+000	57	23	5.905978e+000	0	0	0	0	0	0	2.76519	1	0	49.1849	23.7059
DATA	1512	19	36	0	0	ASCRP3002530	ASCRP3002530	1246	354.161	5.437188e+002	5.442584e+001	614	22	6.799654e+000	0	0	0	0	0	0	573.191	1	1	51.4001	22.6471
DATA	1513	19	37	0	0	ASCRP3012292	ASCRP3012292	1271.39	354.063	6.747711e+002	6.752057e+001	766	24	7.186169e+000	0	0	0	0	0	0	711.511	1	1	50.1463	25.5556
DATA	1514	19	38	0	0	ASCRP3000519	ASCRP3000519	1296.58	354.427	7.754246e+000	2.543398e+000	62	23	5.517864e+000	0	0	0	0	0	0	8.17639	1	0	57.5363	23.3056
DATA	1515	19	39	0	0	ASCRP3013499	ASCRP3013499	1322.56	354.169	4.856813e+001	5.427886e+000	102	26	5.674027e+000	0	0	0	0	0	0	51.1873	1	1	50.1463	24.8621
DATA	1516	19	40	0	0	ASCRP3004095	ASCRP3004095	1347.58	354.427	5.544941e+001	6.052097e+000	113	28	8.047274e+000	0	0	0	0	0	0	58.3989	1	1	57.5363	28.4828
DATA	1517	19	41	0	0	ASCRP3003853	ASCRP3003853	1373.13	354.192	8.502803e+001	8.842666e+000	141	25	7.220070e+000	0	0	0	0	0	0	89.4476	1	1	49.5074	25.4
DATA	1518	19	42	0	0	ASCRP3001092	ASCRP3001092	1398.39	354.451	5.130135e+001	5.677109e+000	103	21.5	6.669540e+000	0	0	0	0	0	0	53.8939	1	1	51.4001	23
DATA	1519	19	43	0	0	ASCRP3001745	ASCRP3001745	1423.71	354.351	1.073320e+001	2.661645e+000	63	23	6.139030e+000	0	0	0	0	0	0	11.2556	1	0	49.8279	24.0811
DATA	1520	19	44	0	0	ASCRP3011484	ASCRP3011484	1449.38	354.63	2.223277e+002	2.236633e+001	283.5	25	6.742728e+000	0	0	0	0	0	0	232.67	1	1	50.7771	24.8148
DATA	1521	19	45	0	0	AS_circRNA_control210	AS_circRNA_control210	1474.62	354.304	7.899207e+003	7.899245e+002	8204.5	24	7.041658e+000	0	0	0	0	0	0	8246.32	1	1	53.2255	24.5806
DATA	1522	19	46	0	0	ASCRP3012485	ASCRP3012485	1500.16	354.646	1.637504e+002	1.655778e+001	219	26	7.004749e+000	0	0	0	0	0	0	170.49	1	1	50.7771	25.931
DATA	1523	19	47	0	0	ASCRP3010637	ASCRP3010637	1525.28	353.96	4.964564e+000	2.510497e+000	56	22	5.186521e+000	0	0	0	0	0	0	5.15271	1	0	49.1849	22.5
DATA	1524	19	48	0	0	ASCRP3002301	ASCRP3002301	1550.69	354.532	3.835023e+003	3.835103e+002	3993	26	6.362954e+000	0	0	0	0	0	0	3967.62	1	1	49.8279	24.5556
DATA	1525	19	49	0	0	Negative013	Negative013	1576.61	354.22	2.519093e+000	2.478097e+000	50.5	22	5.830952e+000	0	0	0	0	0	0	-1.04248	0	0	51.0895	23
DATA	1526	19	50	0	0	Negative040	Negative040	1601.5	354.5	7.824880e+000	2.607574e+000	60	24	5.448168e+000	0	0	0	0	0	0	8.03497	1	0	57.5363	25.1429
DATA	1527	19	51	0	0	ASCRP3006205	ASCRP3006205	1626.92	354.368	8.738406e+001	9.088384e+000	140	25	5.665143e+000	0	0	0	0	0	0	89.3566	1	1	49.1849	24.5769
DATA	1528	19	52	0	0	ASCRP3011316	ASCRP3011316	1652.47	354.8	7.806698e+001	8.199858e+000	131	21.5	5.777515e+000	0	0	0	0	0	0	79.485	1	1	51.0895	22.1176
DATA	1529	19	53	0	0	AS_circRNA_control205	AS_circRNA_control205	1677.88	354.197	5.917912e+003	5.917965e+002	6054.5	22	5.129925e+000	0	0	0	0	0	0	5996.88	1	1	45.835	22.871
DATA	1530	19	54	0	0	ASCRP3001091	ASCRP3001091	1703.21	354.738	2.574314e+000	2.532419e+000	50	23	6.055396e+000	0	0	0	0	0	0	-2.75112	0	0	51.4001	24.2333
DATA	1531	19	55	0	0	ASCRP3000680	ASCRP3000680	1728.44	354.468	1.187023e+002	1.214004e+001	172.5	24	5.825923e+000	0	0	0	0	0	0	119.12	1	1	50.4627	23.3
DATA	1532	19	56	0	0	ASCRP3013598	ASCRP3013598	1753.89	354.5	3.112411e+000	2.577354e+000	58	23	5.561152e+000	0	0	0	0	0	0	3.10717	1	0	56.9804	23.0938
DATA	1533	19	57	0	0	ASCRP3012915	ASCRP3012915	1779.25	354.342	1.987214e+003	1.987380e+002	2002.5	23.5	5.997326e+000	0	0	0	0	0	0	1973.23	1	1	48.2044	23.8235
DATA	1534	19	58	0	0	ASCRP3009046	ASCRP3009046	1804.58	354.573	2.487568e+001	3.588408e+000	80	25	5.685085e+000	0	0	0	0	0	0	24.5673	1	1	57.5363	25.0345
DATA	1535	19	59	0	0	ASCRP3007774	ASCRP3007774	1830.15	354.915	1.457265e+001	2.981102e+000	67	28	6.566097e+000	0	0	0	0	0	0	14.3123	1	1	54.1152	26.6364
DATA	1536	19	60	0	0	ASCRP3000236	ASCRP3000236	1855.5	354.821	1.397984e+002	1.422240e+001	191.5	25	6.524139e+000	0	0	0	0	0	0	136.523	1	1	49.1849	23.7576
DATA	1537	19	61	0	0	ASCRP3010805	ASCRP3010805	1880.91	354.935	2.673957e+000	2.630440e+000	46	23	6.234357e+000	0	0	0	0	0	0	-6.75211	0	0	54.4085	23.2647
DATA	1538	19	62	0	0	ASCRP3008833	ASCRP3008833	1906.46	354.936	1.559778e+001	3.071294e+000	70	22	5.342140e+000	0	0	0	0	0	0	15.058	1	1	49.5074	22.3333
DATA	1539	19	63	0	0	AS_circRNA_control202	AS_circRNA_control202	1931.69	354.716	7.308005e+002	7.312848e+001	746	24	6.482781e+000	0	0	0	0	0	0	701.444	1	1	47.5395	23.7857
DATA	1540	19	64	0	0	ASCRP3001520	ASCRP3001520	1957.09	354.935	3.607053e+001	4.491467e+000	86.5	22	4.102394e+000	0	0	0	0	0	0	34.425	1	1	54.4085	22.4063
DATA	1541	19	65	0	0	ASCRP3011964	ASCRP3011964	1982.56	354.589	1.442267e+002	1.467171e+001	193	23.5	5.143015e+000	0	0	0	0	0	0	136.853	1	1	47.5395	23.4688
DATA	1542	19	66	0	0	Negative032	Negative032	2007.78	354.949	2.751359e+000	2.706583e+000	50	22	6.644380e+000	0	0	0	0	0	0	-3.60841	0	0	49.1849	22.8276
DATA	1543	19	67	0	0	ASCRP3008361	ASCRP3008361	2033.5	355	2.143247e+001	3.464196e+000	76	25.5	6.894481e+000	0	0	0	0	0	0	20.114	1	1	65	25.7353
DATA	1544	19	68	0	0	ASCRP3002427	ASCRP3002427	2058.5	355	5.010774e+002	5.018237e+001	515.5	26	7.334110e+000	0	0	0	0	0	0	467.794	1	1	54.1152	28.4074
DATA	1545	19	69	0	0	ASCRP3006167	ASCRP3006167	2084.19	354.747	7.922215e+002	7.926987e+001	797	24	4.623777e+000	0	0	0	0	0	0	735.721	1	1	50.1463	23
DATA	1546	19	70	0	0	ASCRP3000543	ASCRP3000543	2109.5	354.988	1.509215e+003	1.509468e+002	1439.5	27	6.365225e+000	0	0	0	0	0	0	1394.83	1	1	49.8279	25.6333
DATA	1547	19	71	0	0	ASCRP3006934	ASCRP3006934	2135.09	354.861	1.212719e+001	3.029972e+000	67	24.5	6.005362e+000	0	0	0	0	0	0	11.1554	1	0	48.8603	26.0667
DATA	1548	19	72	0	0	A_23_P252748	NM_007152	2160.26	355.013	1.770018e+002	1.791849e+001	220	22	5.367986e+000	0	0	0	0	0	0	162.125	1	1	49.1849	22.6207
DATA	1549	19	73	0	0	ASCRP3008069	ASCRP3008069	2185.74	354.712	1.004891e+002	1.043170e+001	148	21.5	7.215883e+000	0	0	0	0	0	0	91.6678	1	1	49.5074	24
DATA	1550	19	74	0	0	Negative056	Negative056	2211	355	5.289992e+000	2.859204e+000	64	25	7.096797e+000	0	0	0	0	0	0	4.80867	1	0	54.9904	24.6897
DATA	1551	19	75	0	0	ASCRP3009503	ASCRP3009503	2236.42	354.757	1.833435e+001	3.362765e+000	74	25	6.162642e+000	0	0	0	0	0	0	16.6121	1	1	48.2044	24.4333
DATA	1553	19	77	0	0	ASCRP3008481	ASCRP3008481	2287.37	354.782	4.619733e+001	5.419141e+000	100	26	3.568380e+000	0	0	0	0	0	0	41.6526	1	1	49.5074	26
DATA	1554	19	78	0	0	ASCRP3009583	ASCRP3009583	2312.74	355.026	7.914649e+001	8.407847e+000	129	26.5	6.965927e+000	0	0	0	0	0	0	71.2492	1	1	49.1849	26.4
DATA	1555	19	79	0	0	ASCRP3004896	ASCRP3004896	2338.06	354.827	2.142883e+001	3.558001e+000	79.5	26	5.880287e+000	0	0	0	0	0	0	19.2701	1	1	49.8279	25.7778
DATA	1556	19	80	0	0	ASCRP3013138	ASCRP3013138	2363.5	355.179	9.603541e+001	1.001497e+001	146.5	26	7.029667e+000	0	0	0	0	0	0	86.3383	1	1	49.1849	25.9118
DATA	1557	19	81	0	0	ASCRP3009758	ASCRP3009758	2388.96	354.795	6.624856e+001	7.208071e+000	120	25	5.075563e+000	0	0	0	0	0	0	59.574	1	1	48.5334	26.3429
DATA	1558	19	82	0	0	ASCRP3010310	ASCRP3010310	2414.38	355.37	6.214359e+002	6.220830e+001	617.5	29	5.913503e+000	0	0	0	0	0	0	559.545	1	1	50.7771	28.0732
DATA	1559	20	1	0	0	CUST_15_PI418767722	NM_001614	369.942	361.186	1.084947e+003	1.085288e+002	1059.5	31	6.057629e+000	0	0	0	0	1	0	1019.44	1	1	51.4001	29.85
DATA	1560	20	2	0	0	ASCRP3007186	ASCRP3007186	395.408	361.092	3.901715e+002	3.911140e+001	431	30	5.033223e+000	0	0	0	0	1	0	367.237	1	1	49.1849	29.6667
DATA	1561	20	3	0	0	ASCRP3003516	ASCRP3003516	420.741	360.926	2.752705e+000	2.707907e+000	63	30.5	9.202887e+000	0	0	0	0	1	0	-1.30829	0	0	49.1849	30.7857
DATA	1562	20	4	0	0	ASCRP3004151	ASCRP3004151	446.055	360.877	2.745567e+000	2.707733e+000	63.5	26.5	6.919831e+000	0	0	0	0	0	0	1.81992	0	0	46.8651	26.8333
DATA	1563	20	5	0	0	ASCRP3004364	ASCRP3004364	471.32	361.013	6.764737e+001	7.280960e+000	128	29	7.378917e+000	0	0	0	0	1	0	64.1671	1	1	49.1849	30.1786
DATA	1564	20	6	0	0	ASCRP3012152	ASCRP3012152	496.783	361.12	8.647583e+002	8.651746e+001	889	28	5.573345e+000	0	0	0	0	1	0	823.05	1	1	50.1463	29.6071
DATA	1565	20	7	0	0	ASCRP3008197	ASCRP3008197	522.321	361	5.672843e+001	6.271433e+000	117	25.5	4.765778e+000	0	0	0	0	0	0	54.1886	1	1	49.1849	26.6667
DATA	1566	20	8	0	0	ASCRP3005442	ASCRP3005442	547.788	361.238	2.194756e+001	3.451065e+000	82	27	7.131032e+000	0	0	0	0	0	0	21.0487	1	1	49.5074	28.5806
DATA	1567	20	9	0	0	ASCRP3001055	ASCRP3001055	573	361.133	1.212628e+001	2.916478e+000	73	27	5.749135e+000	0	0	0	0	0	0	11.6771	1	0	65	27.0541
DATA	1568	20	10	0	0	ASCRP3000813	ASCRP3000813	598.418	361.427	1.856686e+001	3.228148e+000	79	29	8.141352e+000	0	0	0	0	1	0	17.9581	1	1	57.5363	31.1667
DATA	1569	20	11	0	0	ASCRP3005035	ASCRP3005035	623.582	361.427	5.976842e+000	2.696179e+000	66	29	1.046049e+001	0	0	0	0	1	0	5.80653	1	0	57.5363	30.5405
DATA	1570	20	12	66	-1	(-)3xSLv1	NegativeControl	649.418	361.427	2.660144e+000	2.616852e+000	58	27	5.135291e+000	0	0	0	0	0	0	-3.14553	0	0	57.5363	26.9394
DATA	1571	20	13	0	0	ASCRP3005107	ASCRP3005107	674.875	361.475	2.254816e+002	2.269810e+001	283	30	5.869853e+000	0	0	0	0	1	0	221.118	1	1	50.4627	29.4
DATA	1572	20	14	0	0	ASCRP3011888	ASCRP3011888	700	361.455	5.256243e+001	5.860787e+000	113	29	7.029985e+000	0	0	0	0	0	0	51.7868	1	1	55.8519	28.6
DATA	1573	20	15	0	0	ASCRP3007672	ASCRP3007672	725.418	361.427	2.697770e+001	3.732982e+000	84.5	30	5.930426e+000	0	0	0	0	1	0	26.7061	1	1	57.5363	29.2069
DATA	1574	20	16	0	0	ASCRP3003417	ASCRP3003417	750.7	361.433	1.970508e+003	1.970675e+002	2013	27	4.707150e+000	0	0	0	0	0	0	1959.92	1	1	53.2255	27.1875
DATA	1575	20	17	0	0	ASCRP3003350	ASCRP3003350	776.253	361.418	4.340740e+003	4.340815e+002	4389	30	7.730559e+000	0	0	0	0	1	0	4337.92	1	1	50.7771	31.1923
DATA	1576	20	18	0	0	ASCRP3013544	ASCRP3013544	801.5	361.5	2.791660e+001	3.776936e+000	87	27	5.427534e+000	0	0	0	0	0	0	28.0284	1	1	57.5363	26.3793
DATA	1577	20	19	0	0	ASCRP3001208	ASCRP3001208	826.925	361.6	1.366561e+003	1.366796e+002	1427	27	7.171739e+000	0	0	0	0	0	0	1378.36	1	1	50.1463	27.0769
DATA	1578	20	20	0	0	ASCRP3008243	ASCRP3008243	852.506	361.568	2.352248e+002	2.365718e+001	296	28	6.009434e+000	0	0	0	0	0	0	238.322	1	1	50.4627	27.4483
DATA	1579	20	21	0	0	ASCRP3007255	ASCRP3007255	877.805	361.598	1.341507e+002	1.364789e+001	195	30.5	7.120436e+000	0	0	0	0	1	0	136.505	1	1	51.4001	29.5938
DATA	1580	20	22	0	0	ASCRP3011654	ASCRP3011654	903.471	361.828	1.247566e+001	2.793500e+000	71	27	6.090152e+000	0	0	0	0	0	0	12.7489	1	0	51.7088	28.1429
DATA	1581	20	23	0	0	ASCRP3012666	ASCRP3012666	928.634	361.581	5.798299e+001	6.310224e+000	114	25	4.867237e+000	0	0	0	0	0	0	59.4845	1	1	53.5237	26.24
DATA	1582	20	24	0	0	CUST_8_PI418767722	NM_021009	953.978	361.674	2.732054e+002	2.743289e+001	335	23.5	5.963515e+000	0	0	0	0	0	0	281.352	1	1	53.5237	24.7188
DATA	1583	20	25	0	0	ASCRP3000793	ASCRP3000793	979.272	361.654	1.381854e+002	1.403780e+001	196.5	25	5.732151e+000	0	0	0	0	0	0	142.815	1	1	51.0895	26.3704
DATA	1584	20	26	0	0	ASCRP3008465	ASCRP3008465	1004.67	361.808	5.855236e+001	6.352182e+000	117	26	6.036976e+000	0	0	0	0	0	0	60.7197	1	1	48.2044	26.5152
DATA	1585	20	27	0	0	Negative060	Negative060	1030.65	361.519	2.495951e+000	2.458661e+000	59	26	6.868869e+000	0	0	0	0	0	0	1.33078	0	0	51.4001	25.8158
DATA	1586	20	28	0	0	Negative055	Negative055	1055.58	361.573	1.366245e+001	2.803830e+000	69	29	7.446145e+000	0	0	0	0	1	0	14.2525	1	1	57.5363	29.4848
DATA	1587	20	29	0	0	ASCRP3002449	ASCRP3002449	1081	361.545	2.132699e+001	3.242282e+000	79	25	4.977368e+000	0	0	0	0	0	0	22.3056	1	1	55.8519	25.5
DATA	1588	20	30	0	0	CUST_9_PI418767722	NM_003746	1106.3	361.616	3.709463e+002	3.717456e+001	442	26.5	4.878256e+000	0	0	0	0	0	0	388.862	1	1	52.0157	26.4063
DATA	1589	20	31	0	0	ASCRP3007146	ASCRP3007146	1131.44	361.817	1.353630e+001	2.782957e+000	70	26	5.695310e+000	0	0	0	0	0	0	14.2189	1	1	51.0895	26.6452
DATA	1590	20	32	0	0	ASCRP3003165	ASCRP3003165	1157.05	361.907	3.904541e+001	4.597554e+000	98	26	5.451081e+000	0	0	0	0	0	0	41.0855	1	1	46.8651	26
DATA	1591	20	33	0	0	ASCRP3005641	ASCRP3005641	1182.5	362	2.636027e+001	3.581080e+000	82	24	6.807559e+000	0	0	0	0	0	0	27.7766	1	1	54.1152	24.3333
DATA	1592	20	34	0	0	ASCRP3005673	ASCRP3005673	1208.03	361.973	4.363744e+001	4.990516e+000	99	24	6.352467e+000	0	0	0	0	0	0	46.0311	1	1	46.8651	25.0313
DATA	1593	20	35	0	0	ASCRP3000796	ASCRP3000796	1233.46	362.025	2.371136e+001	3.387696e+000	80.5	22	6.046593e+000	0	0	0	0	0	0	25.0308	1	1	49.8279	22.1935
DATA	1594	20	36	0	0	ASCRP3004693	ASCRP3004693	1258.83	362.026	7.817500e+001	8.183076e+000	134	22	7.184212e+000	0	0	0	0	0	0	82.5587	1	1	49.1849	23.2903
DATA	1595	20	37	0	0	AS_circRNA_control209	AS_circRNA_control209	1284.12	361.963	1.460114e+003	1.460314e+002	1591	24.5	6.862048e+000	0	0	0	0	0	0	1542.09	1	1	49.8279	25.4063
DATA	1596	20	38	0	0	ASCRP3013110	ASCRP3013110	1309.31	362.143	4.159949e+001	4.812116e+000	99	23	6.034187e+000	0	0	0	0	0	0	43.9253	1	1	49.1849	23.7568
DATA	1597	20	39	0	0	AS_circRNA_control212	AS_circRNA_control212	1334.94	361.976	1.252294e+003	1.252528e+002	1364.5	26	6.933547e+000	0	0	0	0	0	0	1321.47	1	1	50.7771	25
DATA	1598	20	40	0	0	ASCRP3013210	ASCRP3013210	1360.26	361.974	4.111253e+002	4.118385e+001	479	27	5.433947e+000	0	0	0	0	0	0	433.433	1	1	49.1849	26.75
DATA	1599	20	41	0	0	ASCRP3011188	ASCRP3011188	1385.85	361.903	5.596978e+001	6.100077e+000	111	24	6.547878e+000	0	0	0	0	0	0	58.9305	1	1	46.8651	23.2333
DATA	1600	20	42	0	0	ASCRP3002550	ASCRP3002550	1411.12	361.905	5.022213e+001	5.579084e+000	107	24.5	5.901574e+000	0	0	0	0	0	0	52.7947	1	1	47.5395	23.8333
DATA	1601	20	43	0	0	ASCRP3012398	ASCRP3012398	1436.65	361.88	6.161034e+001	6.624567e+000	118.5	23	6.399119e+000	0	0	0	0	0	0	64.6405	1	1	48.8603	23.2222
DATA	1602	20	44	0	0	ASCRP3000262	ASCRP3000262	1461.69	362	3.107123e+002	3.116687e+001	372	22	6.092502e+000	0	0	0	0	0	0	325.279	1	1	50.4627	22.8696
DATA	1603	20	45	0	0	ASCRP3011547	ASCRP3011547	1487.5	362	3.393732e+002	3.402536e+001	403	24	7.176251e+000	0	0	0	0	0	0	354.359	1	1	54.1152	24.963
DATA	1604	20	46	0	0	ASCRP3006652	ASCRP3006652	1512.5	362	1.294895e+002	1.317927e+001	188	22	6.540037e+000	0	0	0	0	0	0	134.825	1	1	54.1152	24.1852
DATA	1605	20	47	0	0	ASCRP3000523	ASCRP3000523	1538.13	362	1.720798e+002	1.738306e+001	232	22	6.347039e+000	0	0	0	0	0	0	178.598	1	1	47.2035	23.8519
DATA	1606	20	48	0	0	ASCRP3013002	ASCRP3013002	1563.36	361.811	1.557735e+001	2.919790e+000	69	25.5	6.208353e+000	0	0	0	0	0	0	16.1112	1	1	48.5334	24.1071
DATA	1607	20	49	0	0	A_23_P6335	NM_000185	1588.78	362.134	8.059476e+002	8.063287e+001	883	24	4.637606e+000	0	0	0	0	0	0	830.51	1	1	46.1809	23.3103
DATA	1608	20	50	0	0	ASCRP3007375	ASCRP3007375	1614.38	362	3.941513e+002	3.949362e+001	460	24	5.629086e+000	0	0	0	0	0	0	404.516	1	1	48.5334	26.0741
DATA	1609	20	51	0	0	ASCRP3001446	ASCRP3001446	1639.5	362.189	7.928228e+000	2.621890e+000	59.5	21	5.703036e+000	0	0	0	0	0	0	8.10282	1	0	48.5334	21.7308
DATA	1611	20	53	0	0	ASCRP3010610	ASCRP3010610	1690.35	361.937	8.568306e+001	8.931877e+000	140	23	4.930436e+000	0	0	0	0	0	0	86.7622	1	1	49.1849	23.0333
DATA	1612	20	54	0	0	ASCRP3007592	ASCRP3007592	1715.84	362.113	5.923975e+001	6.443498e+000	115	24	6.093996e+000	0	0	0	0	0	0	59.6928	1	1	49.5074	24.6333
DATA	1613	20	55	0	0	ASCRP3003025	ASCRP3003025	1740.67	362.521	2.700808e+001	3.712524e+000	78.5	23	5.595582e+000	0	0	0	0	0	0	27.0816	1	1	53.5237	23.1852
DATA	1614	20	56	0	0	ASCRP3010736	ASCRP3010736	1766.58	362.321	8.424553e+001	8.805233e+000	137.5	24	4.690012e+000	0	0	0	0	0	0	84.0193	1	1	50.1463	24.3939
DATA	1615	20	57	0	0	ASCRP3006544	ASCRP3006544	1792	362.455	8.570135e+001	8.948588e+000	139.5	25	7.403870e+000	0	0	0	0	0	0	85.0124	1	1	55.8519	23.9706
DATA	1616	20	58	0	0	ASCRP3013044	ASCRP3013044	1817.42	362.427	3.867120e+004	3.867121e+003	38045	27	5.848273e+000	0	0	0	0	0	0	38148.6	1	1	57.5363	26.0667
DATA	1617	20	59	0	0	CUST_14_PI418767722	NM_004309	1842.74	362.383	7.424017e+002	7.428581e+001	783	27	7.807201e+000	0	0	0	0	0	0	728.27	1	1	51.0895	25.2857
DATA	1618	20	60	0	0	ASCRP3000865	ASCRP3000865	1868.12	362.377	8.093264e+001	8.506349e+000	132	24.5	5.879964e+000	0	0	0	0	0	0	78.9418	1	1	49.8279	24.1765
DATA	1619	20	61	0	0	ASCRP3002442	ASCRP3002442	1893.44	362.26	4.492035e+002	4.499749e+001	465.5	21.5	5.217565e+000	0	0	0	0	0	0	435.644	1	1	49.5074	21.1333
DATA	1620	20	62	0	0	ASCRP3012434	ASCRP3012434	1918.96	362.286	2.518214e+002	2.532108e+001	295.5	24	6.058878e+000	0	0	0	0	0	0	242.813	1	1	51.7088	24.72
DATA	1621	20	63	0	0	ASCRP3002817	ASCRP3002817	1944.52	362.427	1.509287e+001	3.062025e+000	68	25	6.254205e+000	0	0	0	0	0	0	14.4695	1	1	51.4001	24.3214
DATA	1622	20	64	0	0	ASCRP3003321	ASCRP3003321	1969.68	362.4	3.696366e+002	3.706064e+001	406	22.5	4.997384e+000	0	0	0	0	0	0	352.373	1	1	50.7771	22.4231
DATA	1623	20	65	0	0	A_23_P1331	NM_080801	1995.2	362.25	2.939996e+001	3.988046e+000	80	23	6.226104e+000	0	0	0	0	0	0	27.8678	1	1	51.4001	22.8333
DATA	1624	20	66	0	0	ASCRP3003910	ASCRP3003910	2020.44	362.337	1.809245e+002	1.829420e+001	226	24	7.693801e+000	0	0	0	0	0	0	170.56	1	1	51.0895	24.1379
DATA	1625	20	67	0	0	ASCRP3010786	ASCRP3010786	2045.89	362.5	3.703756e+004	3.703757e+003	34855.5	26	6.451978e+000	0	0	0	0	0	0	34729	1	1	56.9804	27.2813
DATA	1626	20	68	0	0	ASCRP3009498	ASCRP3009498	2071.42	362.573	1.530776e+002	1.555073e+001	197	26	7.587119e+000	0	0	0	0	0	0	142.788	1	1	57.5363	26.4333
DATA	1627	20	69	0	0	ASCRP3007743	ASCRP3007743	2096.95	362.333	5.050248e+001	5.751490e+000	103	25.5	6.350038e+000	0	0	0	0	0	0	46.8688	1	1	51.7088	24.7667
DATA	1628	20	70	0	0	ASCRP3011937	ASCRP3011937	2122.21	362.438	1.031124e+002	1.067558e+001	152.5	22.5	5.021119e+000	0	0	0	0	0	0	95.2439	1	1	50.7771	23.2143
DATA	1629	20	71	0	0	ASCRP3013051	ASCRP3013051	2147.49	362.568	2.361472e+001	3.645658e+000	77	22.5	5.364843e+000	0	0	0	0	0	0	21.7164	1	1	50.4627	23.6923
DATA	1630	20	72	0	0	ASCRP3005064	ASCRP3005064	2172.86	362.403	8.767365e+001	9.200316e+000	137	20	5.026382e+000	0	0	0	0	0	0	80.2888	1	1	49.8279	21.7419
DATA	1631	20	73	0	0	ASCRP3003677	ASCRP3003677	2198.51	362.367	1.813191e+003	1.813407e+002	1701	24	7.511103e+000	0	0	0	0	0	0	1654.11	1	1	49.8279	23.8
DATA	1632	20	74	0	0	ASCRP3000815	ASCRP3000815	2223.46	362.585	4.880153e+001	5.630835e+000	100	26	6.350310e+000	0	0	0	0	0	0	44.3747	1	1	51.4001	25.4667
DATA	1633	20	75	0	0	ASCRP3008700	ASCRP3008700	2249.19	362.481	3.922374e+002	3.932480e+001	411	25	6.665107e+000	0	0	0	0	0	0	355.59	1	1	49.8279	27.069
DATA	1634	20	76	0	0	ASCRP3011348	ASCRP3011348	2274.44	362.466	9.327662e+001	9.745854e+000	140.5	24	5.893146e+000	0	0	0	0	0	0	84.357	1	1	49.1849	26.6667
DATA	1635	20	77	0	0	ASCRP3001559	ASCRP3001559	2299.91	362.935	4.955863e+001	5.706613e+000	103	28	5.666667e+000	0	0	0	0	0	0	44.7399	1	1	54.4085	26.9444
DATA	1636	20	78	0	0	ASCRP3007752	ASCRP3007752	2325.2	362.652	1.065723e+001	3.026982e+000	70	25.5	7.040698e+000	0	0	0	0	0	0	9.60779	1	0	46.5243	26.1667
DATA	1637	20	79	0	0	ASCRP3001357	ASCRP3001357	2350.91	362.779	8.008064e+000	2.945923e+000	68	26	6.852404e+000	0	0	0	0	0	0	7.21486	1	0	46.5243	25.8824
DATA	1638	20	80	1028	1	(+)E1A_r60_a107	E1A_r60_a107	2376.09	362.935	1.053666e+001	3.024301e+000	68	26.5	7.190382e+000	0	0	0	1	0	0	9.49357	1	0	54.4085	26.8889
DATA	1639	20	81	0	0	ASCRP3004424	ASCRP3004424	2401.5	363	4.835007e+001	5.603666e+000	101	28	5.622790e+000	0	0	0	0	0	0	43.5973	1	1	54.1152	26.5172
DATA	1640	20	82	0	0	ASCRP3010400	ASCRP3010400	2426.72	362.803	3.805287e+001	4.741340e+000	93	27	7.039346e+000	0	0	0	0	0	0	34.363	1	1	48.8603	27.3443
DATA	1641	21	1	0	0	ASCRP3009443	ASCRP3009443	357.392	368.069	6.520891e+001	7.063033e+000	127	30	7.896403e+000	0	0	0	0	1	0	61.3747	1	1	53.8203	29.71
DATA	1642	21	2	0	0	A_23_P1331	NM_080801	382.5	368	3.124389e+001	4.135928e+000	96	31	5.220743e+000	0	0	0	0	1	0	29.4474	1	1	54.1152	30.4483
DATA	1643	21	3	0	0	ASCRP3000879	ASCRP3000879	407.842	368.039	6.470042e+000	2.781109e+000	70	29.5	7.118133e+000	0	0	0	0	1	0	6.10975	1	0	48.2044	29.4333
DATA	1644	21	4	0	0	ASCRP3007136	ASCRP3007136	433.566	368.276	3.599722e+001	4.498659e+000	95.5	28	9.106367e+000	0	0	0	0	0	0	34.0766	1	1	48.5334	28.1852
DATA	1645	21	5	0	0	ASCRP3012895	ASCRP3012895	458.696	367.785	5.463716e+000	2.746068e+000	67	27	6.622799e+000	0	0	0	0	0	0	5.18561	1	0	49.1849	26.6364
DATA	1646	21	6	0	0	A_23_P154235	NM_004688	484.392	368.069	2.186028e+001	3.460357e+000	81	30	6.754760e+000	0	0	0	0	1	0	20.8152	1	1	53.8203	29.6296
DATA	1647	21	7	0	0	ASCRP3001676	ASCRP3001676	509.456	367.975	2.375767e+001	3.576467e+000	88.5	28	4.683992e+000	0	0	0	0	0	0	22.6986	1	1	49.8279	28.8387
DATA	1648	21	8	0	0	ASCRP3002890	ASCRP3002890	534.819	368.506	3.440568e+002	3.450858e+001	390	27	5.799763e+000	0	0	0	0	0	0	329.998	1	1	51.0895	27.6176
DATA	1649	21	9	0	0	ASCRP3004871	ASCRP3004871	560.443	368.266	6.450904e+003	6.450958e+002	6185	27	7.338239e+000	0	0	0	0	0	0	6211.78	1	1	50.7771	27.7241
DATA	1650	21	10	0	0	ASCRP3008936	ASCRP3008936	585.949	368.456	3.127864e+001	4.093852e+000	92.5	28	7.064289e+000	0	0	0	0	0	0	30.2478	1	1	50.4627	28.2051
DATA	1651	21	11	0	0	ASCRP3010305	ASCRP3010305	611.107	368.5	5.576818e+004	5.576819e+003	54165.5	32	9.137422e+000	0	0	0	0	1	0	54164.3	1	1	56.9804	32.3226
DATA	1652	21	12	0	0	ASCRP3006157	ASCRP3006157	636.462	368.795	4.460976e+002	4.468651e+001	489.5	27	5.996472e+000	0	0	0	0	0	0	435.25	1	1	50.1463	26.4286
DATA	1653	21	13	0	0	ASCRP3002954	ASCRP3002954	661.893	368.5	4.609434e+002	4.616795e+001	508.5	28	5.845134e+000	0	0	0	0	0	0	451.776	1	1	56.9804	28.0323
DATA	1654	21	14	0	0	ASCRP3009115	ASCRP3009115	687.266	368.582	2.967385e+002	2.978700e+001	358	31	7.326653e+000	0	0	0	0	1	0	292.203	1	1	50.7771	29.9565
DATA	1655	21	15	0	0	ASCRP3007061	ASCRP3007061	712.628	368.5	1.170715e+003	1.171000e+002	1167	27.5	4.937037e+000	0	0	0	0	0	0	1158.23	1	1	52.3208	28.3214
DATA	1656	21	16	0	0	ASCRP3000676	ASCRP3000676	738.107	368.5	8.171361e+001	8.565833e+000	143	27	6.480741e+000	0	0	0	0	0	0	81.2263	1	1	56.9804	26
DATA	1657	21	17	0	0	ASCRP3004757	ASCRP3004757	763.42	368.307	2.763052e+002	2.774864e+001	338	26	4.168748e+000	0	0	0	0	0	0	275.935	1	1	52.3208	26.5385
DATA	1658	21	18	0	0	ASCRP3005166	ASCRP3005166	789	368.726	3.616228e+003	3.616318e+002	3622	28	5.295875e+000	0	0	0	0	0	0	3628.73	1	1	52.3208	28.25
DATA	1659	21	19	0	0	ASCRP3004223	ASCRP3004223	814.333	368.5	9.915465e+001	1.023411e+001	158	27.5	4.294003e+000	0	0	0	0	0	0	99.9483	1	1	57.5363	28.0385
DATA	1660	21	20	0	0	ASCRP3008748	ASCRP3008748	839.689	368.662	1.064509e+003	1.064808e+002	1130	25.5	9.505059e+000	0	0	0	0	0	0	1077.89	1	1	48.5334	27.8846
DATA	1661	21	21	0	0	ASCRP3007088	ASCRP3007088	865.101	368.494	1.193202e+001	2.780591e+000	70	29	6.959561e+000	0	0	0	0	0	0	12.1345	1	0	50.4627	28.875
DATA	1662	21	22	0	0	ASCRP3006036	ASCRP3006036	890.75	368.938	7.077755e+001	7.506513e+000	128.5	30	6.951445e+000	0	0	0	0	0	0	72.2935	1	1	49.8279	27.75
DATA	1663	21	23	0	0	A_23_P76799	NM_013448	916.038	368.359	1.584336e+001	2.952021e+000	75	26.5	6.827717e+000	0	0	0	0	0	0	16.2462	1	1	49.5074	27.1071
DATA	1664	21	24	0	0	ASCRP3004044	ASCRP3004044	941.423	368.641	2.648447e+001	3.629037e+000	83	25	4.913226e+000	0	0	0	0	0	0	27.2651	1	1	49.8279	25.8387
DATA	1665	21	25	0	0	ASCRP3006303	ASCRP3006303	966.772	368.443	5.326381e+001	5.872092e+000	111.5	23	4.949592e+000	0	0	0	0	0	0	55.033	1	1	50.4627	23.5385
DATA	1666	21	26	0	0	AS_circRNA_control207	AS_circRNA_control207	992	369.052	1.755254e+002	1.772454e+001	237	27	4.172560e+000	0	0	0	0	0	0	182.002	1	1	46.8651	27.4444
DATA	1667	21	27	0	0	ASCRP3012999	ASCRP3012999	1017.5	368.5	9.743245e+001	1.004793e+001	157	25	6.592331e+000	0	0	0	0	0	0	101.344	1	1	52.9257	25.2
DATA	1668	21	28	0	0	ASCRP3006088	ASCRP3006088	1043.04	369.013	2.198532e+001	3.290351e+000	79	28	6.589075e+000	0	0	0	0	0	0	22.9386	1	1	46.8651	28.027
DATA	1669	21	29	0	0	ASCRP3011119	ASCRP3011119	1068.37	368.782	1.478972e+003	1.479173e+002	1608	26.5	6.215145e+000	0	0	0	0	0	0	1547.2	1	1	49.5074	25.7813
DATA	1670	21	30	0	0	ASCRP3003720	ASCRP3003720	1093.68	369.055	1.909787e+001	3.095007e+000	76.5	27	4.568734e+000	0	0	0	0	0	0	20.0283	1	1	48.8603	25.96
DATA	1671	21	31	0	0	ASCRP3012178	ASCRP3012178	1119.06	368.814	7.454987e+002	7.458948e+001	820	26.5	5.599608e+000	0	0	0	0	0	0	783.454	1	1	51.4001	27.0882
DATA	1672	21	32	0	0	ASCRP3001215	ASCRP3001215	1144.53	368.88	7.632239e+001	8.008509e+000	137	26	4.727349e+000	0	0	0	0	0	0	80.3572	1	1	48.8603	26.5
DATA	1673	21	33	0	0	ASCRP3003733	ASCRP3003733	1169.61	368.931	4.265655e+001	4.905411e+000	97.5	26	6.131763e+000	0	0	0	0	0	0	44.9801	1	1	53.8203	25.7931
DATA	1674	21	34	0	0	ASCRP3011805	ASCRP3011805	1195.39	369.286	3.678838e+001	4.402935e+000	93	22	6.150974e+000	0	0	0	0	0	0	38.8428	1	1	49.1849	22.6
DATA	1675	21	35	0	0	ASCRP3009336	ASCRP3009336	1220.79	368.806	1.751903e+002	1.768500e+001	242.5	23	6.010743e+000	0	0	0	0	0	0	185.122	1	1	47.5395	25.0645
DATA	1676	21	36	0	0	ASCRP3003283	ASCRP3003283	1246.31	369	4.888482e+002	4.894447e+001	564	21.5	6.500309e+000	0	0	0	0	0	0	516.873	1	1	50.4627	22.7667
DATA	1677	21	37	0	0	Negative010	Negative010	1271.52	368.894	3.676957e+002	3.684881e+001	443	26	7.248448e+000	0	0	0	0	0	0	388.858	1	1	49.8279	26.04
DATA	1678	21	38	0	0	ASCRP3004184	ASCRP3004184	1296.86	369.197	2.280713e+003	2.280841e+002	2461	24	4.763969e+000	0	0	0	0	0	0	2411.87	1	1	46.8651	24.1667
DATA	1679	21	39	0	0	ASCRP3012252	ASCRP3012252	1322.5	369	2.456410e+000	2.416434e+000	52	21	4.505040e+000	0	0	0	0	0	0	-1.32981	0	0	54.1152	22.1538
DATA	1680	21	40	0	0	ASCRP3002998	ASCRP3002998	1347.55	368.878	2.457535e+001	3.447865e+000	77	26	6.294707e+000	0	0	0	0	0	0	25.9559	1	1	48.8603	25.96
DATA	1681	21	41	0	0	ASCRP3001017	ASCRP3001017	1373.22	368.892	1.294736e+002	1.317177e+001	186	25.5	7.036125e+000	0	0	0	0	0	0	136.595	1	1	49.8279	25.9063
DATA	1682	21	42	0	0	ASCRP3007278	ASCRP3007278	1398.5	369.042	2.337922e+002	2.350459e+001	298	24	6.185407e+000	0	0	0	0	0	0	246.305	1	1	48.5334	23.4815
DATA	1683	21	43	0	0	ASCRP3006359	ASCRP3006359	1423.88	368.882	2.763603e+001	3.679193e+000	80	25	5.372371e+000	0	0	0	0	0	0	29.063	1	1	47.8731	24.0645
DATA	1684	21	44	0	0	ASCRP3004831	ASCRP3004831	1449.34	369.104	3.060596e+002	3.070258e+001	375.5	22	4.517423e+000	0	0	0	0	0	0	321.201	1	1	49.1849	22.9565
DATA	1685	21	45	0	0	ASCRP3006961	ASCRP3006961	1474.65	368.88	7.613594e+002	7.617502e+001	831	22	7.146772e+000	0	0	0	0	0	0	797.077	1	1	48.8603	22.8276
DATA	1686	21	46	0	0	ASCRP3011690	ASCRP3011690	1499.91	369.065	2.095523e+004	2.095524e+003	21755	24	5.465497e+000	0	0	0	0	0	0	21879.8	1	1	54.4085	24.6471
DATA	1687	21	47	0	0	ASCRP3008529	ASCRP3008529	1525.57	368.823	4.214211e+002	4.221349e+001	490	22	5.896965e+000	0	0	0	0	0	0	438.653	1	1	49.5074	24
DATA	1688	21	48	0	0	ASCRP3001186	ASCRP3001186	1550.78	369.013	2.211601e+001	3.309367e+000	72	24	6.405603e+000	0	0	0	0	0	0	22.9454	1	1	49.1849	23.9286
DATA	1689	21	49	0	0	ASCRP3003715	ASCRP3003715	1576.43	368.802	2.471723e+002	2.484043e+001	306	23.5	6.316447e+000	0	0	0	0	0	0	255.501	1	1	49.8279	23.7353
DATA	1690	21	50	0	0	ASCRP3005982	ASCRP3005982	1601.78	368.955	2.234405e+001	3.338420e+000	74	24	4.958945e+000	0	0	0	0	0	0	23.0085	1	1	46.1809	24.6552
DATA	1691	21	51	1028	1	(+)E1A_r60_1	E1A_r60_1	1627.14	368.779	6.927157e+000	2.585288e+000	58.5	21	6.537689e+000	0	0	0	0	0	0	7.10356	1	0	48.5334	24.2069
DATA	1692	21	52	0	0	ASCRP3000361	ASCRP3000361	1652.33	369.551	2.542598e+000	2.501219e+000	52	23	5.305866e+000	0	0	0	0	0	0	-1.91981	0	0	50.1463	22.9063
DATA	1693	21	53	0	0	ASCRP3008469	ASCRP3008469	1677.79	369.064	1.650536e+002	1.669557e+001	223.5	20.5	4.428532e+000	0	0	0	0	0	0	167.758	1	1	49.5074	21.5313
DATA	1694	21	54	0	0	ASCRP3007142	ASCRP3007142	1703.18	369.506	1.226468e+002	1.252189e+001	171.5	24	6.108551e+000	0	0	0	0	0	0	124.069	1	1	51.0895	24.5758
DATA	1695	21	55	0	0	ASCRP3004173	ASCRP3004173	1728.59	368.908	3.543669e+002	3.552746e+001	410	22.5	6.691439e+000	0	0	0	0	0	0	356.646	1	1	49.1849	23.0833
DATA	1696	21	56	0	0	ASCRP3009318	ASCRP3009318	1753.69	369.468	1.248737e+002	1.274519e+001	176	23	4.914612e+000	0	0	0	0	0	0	125.049	1	1	49.8279	22.8182
DATA	1697	21	57	0	0	ASCRP3012811	ASCRP3012811	1779.24	368.829	3.934537e+003	3.934620e+002	4001	26	6.110629e+000	0	0	0	0	0	0	3918.54	1	1	46.8651	25.8387
DATA	1698	21	58	0	0	ASCRP3012759	ASCRP3012759	1804.58	369.427	6.455792e+001	6.951614e+000	117.5	27	6.031322e+000	0	0	0	0	0	0	63.9537	1	1	57.5363	26.3448
DATA	1699	21	59	0	0	ASCRP3009003	ASCRP3009003	1830.11	369.5	3.299831e+001	4.196564e+000	85.5	27	6.887198e+000	0	0	0	0	0	0	32.5077	1	1	56.9804	26.1724
DATA	1700	21	60	0	0	ASCRP3010164	ASCRP3010164	1855.36	369.543	1.777579e+002	1.796599e+001	225	24	6.709403e+000	0	0	0	0	0	0	174.136	1	1	51.0895	23.5333
DATA	1701	21	61	0	0	ASCRP3008260	ASCRP3008260	1880.75	369.202	4.076092e+001	4.846801e+000	93	22	6.418052e+000	0	0	0	0	0	0	39.7006	1	1	51.4001	22.4839
DATA	1702	21	62	0	0	ASCRP3006545	ASCRP3006545	1906.26	369.212	3.832099e+000	2.665236e+000	57	20	5.131425e+000	0	0	0	0	0	0	3.71098	1	0	50.4627	20.625
DATA	1703	21	63	0	0	ASCRP3011665	ASCRP3011665	1931.55	369.063	1.444142e+002	1.468304e+001	193	25.5	6.294809e+000	0	0	0	0	0	0	139.049	1	1	50.4627	24.7692
DATA	1704	21	64	0	0	ASCRP3009890	ASCRP3009890	1957.06	369.519	2.187652e+002	2.203858e+001	267	22	4.754826e+000	0	0	0	0	0	0	209.452	1	1	49.5074	22.4138
DATA	1705	21	65	0	0	ASCRP3000446	ASCRP3000446	1982.34	369.135	1.459515e+002	1.483971e+001	189	22	5.162312e+000	0	0	0	0	0	0	138.943	1	1	48.8603	22.129
DATA	1706	21	66	0	0	ASCRP3000183	ASCRP3000183	2007.68	369.622	2.200423e+002	2.216898e+001	259	24	7.988909e+000	0	0	0	0	0	0	208.336	1	1	51.0895	23.5862
DATA	1707	21	67	0	0	ASCRP3005754	ASCRP3005754	2033.42	369.573	4.651030e+001	5.384284e+000	99	25	5.837544e+000	0	0	0	0	0	0	43.7933	1	1	65	26
DATA	1708	21	68	0	0	ASCRP3011027	ASCRP3011027	2058.58	369.573	1.173301e+004	1.173304e+003	10904.5	29	7.497126e+000	0	0	0	0	0	0	10989.9	1	1	57.5363	28.2759
DATA	1709	21	69	0	0	ASCRP3002836	ASCRP3002836	2083.89	369.048	2.997335e+001	4.061726e+000	83	22	6.391574e+000	0	0	0	0	0	0	27.9295	1	1	51.7088	24.069
DATA	1710	21	70	0	0	ASCRP3012016	ASCRP3012016	2109.65	369.527	1.704450e+001	3.239098e+000	71	23	4.908496e+000	0	0	0	0	0	0	15.8056	1	1	48.8603	23.52
DATA	1711	21	71	0	0	ASCRP3007746	ASCRP3007746	2134.65	369.165	2.729863e+002	2.743851e+001	303	21	5.918260e+000	0	0	0	0	0	0	251.98	1	1	50.1463	21.6774
DATA	1712	21	72	0	1	ETG04_27747	ETG04_27747	2160.57	369.908	2.824791e+000	2.778820e+000	53	21	6.195303e+000	0	0	0	0	0	0	-3.40541	0	0	49.1849	22.8966
DATA	1713	21	73	0	0	A_23_P25019	NM_000946	2185.56	369.26	1.211463e+002	1.243176e+001	168.5	22	6.984712e+000	0	0	0	0	0	0	110.904	1	1	49.5074	23.2
DATA	1714	21	74	0	0	ASCRP3004568	ASCRP3004568	2210.71	369.964	1.522373e+002	1.547899e+001	196	24	7.397158e+000	0	0	0	0	0	0	138.897	1	1	49.8279	23.4444
DATA	1715	21	75	0	0	ASCRP3000487	ASCRP3000487	2236.57	369.81	3.150444e+002	3.162938e+001	339	26	5.494623e+000	0	0	0	0	0	0	286.51	1	1	49.5074	27.037
DATA	1716	21	76	0	0	ASCRP3013208	ASCRP3013208	2261.93	369.873	4.224687e+001	5.077185e+000	96	24	6.903794e+000	0	0	0	0	0	0	38.319	1	1	46.8651	25.9355
DATA	1717	21	77	0	0	ASCRP3002843	ASCRP3002843	2287.14	369.781	7.996155e+002	8.001134e+001	788	25	4.544198e+000	0	0	0	0	0	0	723.713	1	1	47.5395	25.6765
DATA	1718	21	78	0	0	ASCRP3012172	ASCRP3012172	2312.32	370	2.046668e+002	2.066091e+001	245	29	7.506636e+000	0	0	0	0	0	0	184.958	1	1	49.1849	26.9429
DATA	1719	21	79	0	0	Negative008	Negative008	2338.05	369.589	1.374946e+002	1.403757e+001	179.5	24.5	6.389896e+000	0	0	0	0	0	0	124.119	1	1	47.5395	25.7
DATA	1720	21	80	0	0	ASCRP3002759	ASCRP3002759	2363.35	370.067	4.684662e+001	5.473094e+000	101.5	27.5	8.394616e+000	0	0	0	0	0	0	42.2814	1	1	49.1849	26.8929
DATA	1721	21	81	0	0	ASCRP3009642	ASCRP3009642	2388.69	369.676	2.196395e+003	2.196578e+002	1993	25.5	6.382537e+000	0	0	0	0	0	0	1982.95	1	1	47.5395	26.5667
DATA	1722	21	82	0	0	ASCRP3011275	ASCRP3011275	2414.19	369.974	2.349936e+002	2.366863e+001	268	28	6.124189e+000	0	0	0	0	0	0	212.421	1	1	49.1849	27.1842
DATA	1723	22	1	0	0	ASCRP3008016	ASCRP3008016	369.74	375.662	2.373762e+001	3.599092e+000	84.5	29	7.114646e+000	0	0	0	0	0	0	22.4115	1	1	49.8279	28.4667
DATA	1724	22	2	0	0	ASCRP3006549	ASCRP3006549	395.232	375.899	1.566722e+003	1.566955e+002	1539	31	6.558668e+000	0	0	0	0	1	0	1481.7	1	1	46.5243	30.875
DATA	1725	22	3	0	0	ASCRP3011701	ASCRP3011701	420.592	375.908	1.860235e+002	1.879657e+001	239	29	8.590567e+000	0	0	0	0	1	0	176.296	1	1	49.1849	29.2581
DATA	1726	22	4	0	0	ASCRP3002009	ASCRP3002009	446.274	375.781	1.579256e+002	1.601974e+001	214	24.5	7.762335e+000	0	0	0	0	0	0	150.043	1	1	48.2044	26.5769
DATA	1727	22	5	0	0	ASCRP3003081	ASCRP3003081	471.413	375.707	2.725059e+000	2.681191e+000	64	27	7.503945e+000	0	0	0	0	0	0	0.483887	0	0	48.2044	27.9667
DATA	1728	22	6	0	0	ASCRP3010145	ASCRP3010145	496.5	375.821	9.799977e+001	1.015772e+001	157	29	5.492178e+000	0	0	0	0	1	0	93.677	1	1	49.1849	29.6429
DATA	1729	22	7	0	0	ASCRP3001118	ASCRP3001118	522.203	375.973	2.706397e+000	2.670888e+000	66	28	4.310777e+000	0	0	0	0	1	0	2.04686	0	0	47.5395	29.129
DATA	1730	22	8	0	0	Negative030	Negative030	547.671	375.947	2.965268e+000	2.668730e+000	63	27	6.716644e+000	0	0	0	0	0	0	2.85567	1	0	49.1849	27.5517
DATA	1731	22	9	0	0	ASCRP3002129	ASCRP3002129	573.13	376	5.328292e+002	5.334835e+001	577.5	28	5.840702e+000	0	0	0	0	0	0	515.228	1	1	48.5334	27.6842
DATA	1732	22	10	0	0	ASCRP3000579	ASCRP3000579	598.783	375.916	5.753902e+002	5.759911e+001	618	29	6.885592e+000	0	0	0	0	0	0	558.756	1	1	49.8279	28.6786
DATA	1733	22	11	0	0	ASCRP3006343	ASCRP3006343	623.91	376.079	1.788667e+003	1.788859e+002	1774	29.5	1.020728e+001	0	0	0	0	1	0	1744.59	1	1	51.7088	31.1333
DATA	1734	22	12	0	0	ASCRP3004734	ASCRP3004734	649.321	376	4.680160e+003	4.680232e+002	4473	27	4.916295e+000	0	0	0	0	0	0	4585.4	1	1	49.1849	26.4783
DATA	1735	22	13	0	0	ASCRP3010874	ASCRP3010874	674.716	375.905	2.662525e+001	3.717981e+000	84.5	29	6.640115e+000	0	0	0	0	0	0	26.2058	1	1	48.8603	28.6552
DATA	1736	22	14	130	1	(+)eQC-41	EQC	700.04	375.947	2.788011e+002	2.799951e+001	339	32	5.925824e+000	0	0	0	0	1	0	275.689	1	1	46.8651	30.6538
DATA	1737	22	15	0	0	ASCRP3001987	ASCRP3001987	725.347	376.12	8.087316e+001	8.486111e+000	139	26	6.211548e+000	0	0	0	0	0	0	80.3479	1	1	48.8603	26.6
DATA	1738	22	16	0	0	ASCRP3003367	ASCRP3003367	750.701	376.221	1.076065e+001	2.775885e+000	69	28	3.694640e+000	0	0	0	0	0	0	10.7411	1	0	48.8603	27.7917
DATA	1739	22	17	0	0	ASCRP3006138	ASCRP3006138	776.392	376.069	2.815068e+001	3.796231e+000	86	27	4.368447e+000	0	0	0	0	0	0	28.231	1	1	53.8203	27.2
DATA	1740	22	18	0	0	A_23_P2683	NM_024604	801.5	376	1.521733e+001	2.957023e+000	73	29.5	3.761402e+000	0	0	0	0	1	0	15.33	1	1	54.1152	30
DATA	1741	22	19	0	0	A_23_P250813	NM_000553	827.203	375.987	1.254824e+002	1.279955e+001	186.5	26.5	7.268472e+000	0	0	0	0	0	0	126.989	1	1	49.1849	27.3571
DATA	1742	22	20	0	0	ASCRP3002372	ASCRP3002372	852.253	376	7.476226e+001	7.887253e+000	135	27.5	8.885813e+000	0	0	0	0	0	0	75.9897	1	1	49.1849	27.9286
DATA	1743	22	21	0	0	ASCRP3006306	ASCRP3006306	877.675	376.241	8.607740e+001	8.964013e+000	148	30	6.181316e+000	0	0	0	0	0	0	87.8702	1	1	50.1463	28.7188
DATA	1744	22	22	0	0	ASCRP3008215	ASCRP3008215	903.066	376.303	2.457154e+001	3.499487e+000	81	26	6.862983e+000	0	0	0	0	0	0	25.1872	1	1	48.2044	26.7143
DATA	1745	22	23	0	0	ASCRP3010581	ASCRP3010581	928.442	376.208	1.699253e+002	1.717284e+001	233	27	5.511639e+000	0	0	0	0	0	0	174.868	1	1	49.1849	27.6333
DATA	1746	22	24	0	0	ASCRP3013439	ASCRP3013439	953.931	376.222	1.295867e+002	1.319247e+001	191.5	25	5.800097e+000	0	0	0	0	0	0	133.861	1	1	47.2035	24.8125
DATA	1747	22	25	0	0	ASCRP3013191	ASCRP3013191	979.432	376.296	3.228338e+002	3.237726e+001	384	25	5.327721e+000	0	0	0	0	0	0	334.676	1	1	51.0895	24.3333
DATA	1748	22	26	0	0	ASCRP3001587	ASCRP3001587	1004.94	376.296	3.249931e+001	4.073333e+000	90	25.5	7.301058e+000	0	0	0	0	0	0	33.8039	1	1	50.1463	26.7188
DATA	1749	22	27	0	0	ASCRP3005904	ASCRP3005904	1030.13	376.474	5.878591e+001	6.367945e+000	116.5	24.5	6.614412e+000	0	0	0	0	0	0	61.3348	1	1	50.1463	25.3529
DATA	1750	22	28	0	0	ASCRP3006363	ASCRP3006363	1055.5	376.5	2.502041e+004	2.502042e+003	26153.5	28	7.050760e+000	0	0	0	0	0	0	26179.1	1	1	57.5363	28.1892
DATA	1751	22	29	0	0	ASCRP3002588	ASCRP3002588	1081	376.5	1.465793e+003	1.465995e+002	1574	27	8.001539e+000	0	0	0	0	0	0	1537.6	1	1	54.7002	27.1034
DATA	1752	22	30	0	0	ASCRP3006804	ASCRP3006804	1106.21	376.275	3.559167e+001	4.309319e+000	93.5	28	6.949743e+000	0	0	0	0	0	0	37.4179	1	1	50.4627	28.0323
DATA	1753	22	31	0	0	Negative021	Negative021	1131.66	376.475	7.855341e+000	2.548696e+000	63	29	5.980908e+000	0	0	0	0	1	0	8.27509	1	0	50.4627	29.2333
DATA	1754	22	32	0	0	ASCRP3000608	ASCRP3000608	1157	376.5	2.000255e+003	2.000402e+002	2151	26.5	5.849392e+000	0	0	0	0	0	0	2110.67	1	1	49.8279	25.8462
DATA	1755	22	33	0	0	ASCRP3011649	ASCRP3011649	1182.61	376.5	1.019449e+002	1.047715e+001	160	22.5	5.653704e+000	0	0	0	0	0	0	107.72	1	1	51.7088	22.3667
DATA	1756	22	34	0	0	ASCRP3009791	ASCRP3009791	1207.99	376.468	4.348178e+002	4.354878e+001	513.5	24	5.643240e+000	0	0	0	0	0	0	459.928	1	1	54.7002	26
DATA	1757	22	35	0	0	ASCRP3003871	ASCRP3003871	1233.51	376.402	5.622713e+001	6.118623e+000	115	23	5.939661e+000	0	0	0	0	0	0	59.5165	1	1	51.4001	23.7097
DATA	1758	22	36	0	0	ASCRP3007659	ASCRP3007659	1258.5	376.5	7.825720e+001	8.189007e+000	138	25	6.829632e+000	0	0	0	0	0	0	82.8688	1	1	57.5363	25.5185
DATA	1759	22	37	0	0	ASCRP3012385	ASCRP3012385	1284.11	376.5	1.450400e+002	1.470317e+001	209	25	6.508440e+000	0	0	0	0	0	0	153.597	1	1	56.9804	25.2857
DATA	1760	22	38	0	0	ASCRP3000807	ASCRP3000807	1309.5	376.5	1.161456e+001	2.677565e+000	64	22	4.570772e+000	0	0	0	0	0	0	12.2964	1	0	57.5363	23.0667
DATA	1761	22	39	0	0	ASCRP3002047	ASCRP3002047	1334.67	376.5	8.069943e+001	8.423262e+000	136	23	7.159834e+000	0	0	0	0	0	0	85.3859	1	1	57.5363	24.1786
DATA	1762	22	40	0	0	ASCRP3011380	ASCRP3011380	1360.42	376.573	1.161209e+002	1.186082e+001	174	27.5	5.819598e+000	0	0	0	0	0	0	122.749	1	1	65	27.6429
DATA	1763	22	41	0	0	Negative026	Negative026	1385.48	376.646	2.459296e+000	2.419273e+000	51	25	7.541883e+000	0	0	0	0	0	0	-1.67603	0	0	45.4864	26
DATA	1764	22	42	0	0	ASCRP3003967	ASCRP3003967	1411	376.545	4.111771e+000	2.457850e+000	58	24	4.998965e+000	0	0	0	0	0	0	4.334	1	0	55.8519	23.9
DATA	1765	22	43	0	0	CUST_16_PI418767722	NM_001536	1436.42	376.573	4.126906e+000	2.462708e+000	57.5	22	5.580579e+000	0	0	0	0	0	0	4.34159	1	0	57.5363	21.4286
DATA	1766	22	44	0	0	ASCRP3006948	ASCRP3006948	1461.74	376.407	1.681324e+002	1.698842e+001	226	22	6.644836e+000	0	0	0	0	0	0	176.477	1	1	51.0895	22
DATA	1767	22	45	0	0	ASCRP3002293	ASCRP3002293	1487.42	376.573	2.480012e+000	2.445374e+000	54.5	23	5.264815e+000	0	0	0	0	0	0	1.7505	0	0	57.5363	23.4194
DATA	1768	22	46	0	0	ASCRP3004551	ASCRP3004551	1512.58	376.573	1.845650e+001	3.064684e+000	72	22.5	5.663177e+000	0	0	0	0	0	0	19.2681	1	1	65	24.1563
DATA	1769	22	47	0	0	ASCRP3006483	ASCRP3006483	1538.27	376.959	1.230270e+001	2.745385e+000	67	22	5.139994e+000	0	0	0	0	0	0	12.8034	1	1	48.8603	22.1667
DATA	1770	22	48	0	0	Negative027	Negative027	1563.56	376.792	6.219319e+000	2.540146e+000	58	25	5.652320e+000	0	0	0	0	0	0	6.45	1	0	49.1849	23.8889
DATA	1771	22	49	0	0	ASCRP3011229	ASCRP3011229	1589.18	376.714	2.277671e+001	3.361454e+000	76	24	5.817534e+000	0	0	0	0	0	0	23.5324	1	1	48.5334	23.5429
DATA	1772	22	50	0	0	ASCRP3004929	ASCRP3004929	1614.39	376.931	1.275808e+001	2.790612e+000	65	23	5.379734e+000	0	0	0	0	0	0	13.1296	1	1	65	23.6923
DATA	1773	22	51	0	0	ASCRP3009175	ASCRP3009175	1639.5	377	7.950856e+001	8.332330e+000	130.5	24	6.202655e+000	0	0	0	0	0	0	81.4824	1	1	54.1152	24.3704
DATA	1774	22	52	0	0	ASCRP3011783	ASCRP3011783	1665	377	1.386211e+001	2.861697e+000	66	20	4.188959e+000	0	0	0	0	0	0	14.1425	1	1	54.9904	21.4688
DATA	1775	22	53	0	0	ASCRP3012581	ASCRP3012581	1690.53	376.836	4.125530e+001	4.831934e+000	92	24	4.932883e+000	0	0	0	0	0	0	41.8902	1	1	47.8731	23.4
DATA	1776	22	54	0	0	ASCRP3003521	ASCRP3003521	1715.82	377	2.105128e+001	3.289499e+000	75	23	5.677542e+000	0	0	0	0	0	0	21.2719	1	1	46.8651	23.2
DATA	1777	22	55	1028	1	(+)E1A_r60_3	E1A_r60_3	1741.31	376.792	1.614002e+002	1.633878e+001	214	22	4.488132e+000	0	0	0	0	0	0	162.256	1	1	48.8603	21.32
DATA	1778	22	56	0	0	ASCRP3010739	ASCRP3010739	1766.77	377.051	3.668146e+001	4.469691e+000	88.5	25	5.389955e+000	0	0	0	0	0	0	36.6843	1	1	49.1849	24.5806
DATA	1779	22	57	0	0	ASCRP3000453	ASCRP3000453	1792	377	9.671108e+001	1.000617e+001	147	25	7.006490e+000	0	0	0	0	0	0	96.2018	1	1	54.9904	24.8182
DATA	1780	22	58	0	0	ASCRP3002826	ASCRP3002826	1817.48	376.889	1.084164e+001	2.800353e+000	64	26.5	6.198652e+000	0	0	0	0	0	0	10.725	1	0	49.8279	26.1429
DATA	1781	22	59	0	0	ASCRP3011114	ASCRP3011114	1842.79	376.806	9.466731e+001	9.816341e+000	145	25	5.984586e+000	0	0	0	0	0	0	93.1262	1	1	47.5395	24.6207
DATA	1782	22	60	0	0	ASCRP3009548	ASCRP3009548	1868.18	376.818	1.944227e+002	1.961683e+001	242	23	6.996625e+000	0	0	0	0	0	0	190.178	1	1	48.2044	22.6765
DATA	1783	22	61	0	0	ASCRP3003711	ASCRP3003711	1893.59	376.908	6.798135e+001	7.287736e+000	121	22	6.671201e+000	0	0	0	0	0	0	66.1194	1	1	49.1849	21.8276
DATA	1784	22	62	0	0	A_23_P142849	NM_005168	1919.04	376.925	1.500863e+002	1.523926e+001	199	21	5.244044e+000	0	0	0	1	0	0	145.141	1	1	49.5074	22.25
DATA	1785	22	63	0	0	ASCRP3012906	ASCRP3012906	1944.5	377	4.547480e+002	4.555232e+001	491	24	5.559192e+000	0	0	0	0	0	0	437.258	1	1	49.8279	24.2308
DATA	1786	22	64	0	0	ASCRP3002077	ASCRP3002077	1969.66	376.909	1.245333e+002	1.273662e+001	174	21	6.000331e+000	0	0	0	0	0	0	119.071	1	1	49.1849	21.6786
DATA	1787	22	65	0	0	ASCRP3006860	ASCRP3006860	1995.22	377.082	2.134466e+002	2.151304e+001	258	23	7.156661e+000	0	0	0	0	0	0	202.944	1	1	47.8731	23.0303
DATA	1788	22	66	0	0	ASCRP3005220	ASCRP3005220	2020.49	377.136	3.714249e+001	4.592533e+000	89	23	7.030661e+000	0	0	0	0	0	0	35.1228	1	1	49.8279	23.2593
DATA	1789	22	67	0	0	ASCRP3000613	ASCRP3000613	2045.91	377.065	9.659845e+001	1.003430e+001	146.5	25	6.492466e+000	0	0	0	0	0	0	90.8564	1	1	54.4085	25.8214
DATA	1790	22	68	0	0	ASCRP3011894	ASCRP3011894	2071.41	376.772	8.804737e+001	9.218235e+000	138	26	7.052637e+000	0	0	0	0	0	0	82.3793	1	1	49.5074	25.4444
DATA	1791	22	69	0	0	ASCRP3004930	ASCRP3004930	2096.78	376.918	5.073447e+001	5.767692e+000	103	22	5.200703e+000	0	0	0	0	0	0	47.2347	1	1	47.8731	23.7742
DATA	1792	22	70	0	0	ASCRP3012424	ASCRP3012424	2122.14	376.936	1.084271e+002	1.118758e+001	157	22.5	6.646752e+000	0	0	0	0	0	0	100.473	1	1	49.1849	23.4
DATA	1793	22	71	0	0	ASCRP3010694	ASCRP3010694	2147.43	377.173	4.692547e+001	5.448338e+000	100	21	7.770360e+000	0	0	0	0	0	0	43.2934	1	1	51.0895	23.3871
DATA	1794	22	72	0	0	ASCRP3010242	ASCRP3010242	2172.95	377.477	2.458742e+002	2.474406e+001	278	21	6.544636e+000	0	0	0	0	0	0	225.922	1	1	55.8519	23.0323
DATA	1795	22	73	0	0	AS_circRNA_control203	AS_circRNA_control203	2198.44	377.038	1.564845e+003	1.565094e+002	1489	22	6.890316e+000	0	0	0	0	0	0	1432.34	1	1	49.8279	23.5417
DATA	1796	22	74	0	0	ASCRP3006758	ASCRP3006758	2223.67	377.139	1.307659e+002	1.337293e+001	174	26	5.687356e+000	0	0	0	0	0	0	119.299	1	1	49.8279	25.7917
DATA	1797	22	75	0	0	ASCRP3006694	ASCRP3006694	2249.15	377.089	4.423465e+001	5.239370e+000	97.5	23	6.761780e+000	0	0	0	0	0	0	40.2386	1	1	49.8279	25.3103
DATA	1798	22	76	0	0	ASCRP3007992	ASCRP3007992	2274.68	377.198	8.612749e+001	9.060959e+000	136	24	6.479322e+000	0	0	0	0	0	0	78.1608	1	1	50.7771	25.1333
DATA	1799	22	77	0	0	ASCRP3008269	ASCRP3008269	2300.1	377.213	2.866361e+000	2.822799e+000	60.5	27	6.696477e+000	0	0	0	0	0	0	1.19519	0	0	53.2255	26.9697
DATA	1800	22	78	0	0	ASCRP3008887	ASCRP3008887	2325.14	377.387	3.412350e+002	3.424008e+001	368	26	7.293833e+000	0	0	0	0	0	0	308.729	1	1	54.4085	26
DATA	1801	22	79	0	0	ASCRP3013233	ASCRP3013233	2350.88	377.075	1.160077e+002	1.193981e+001	164	24	7.398270e+000	0	0	0	0	0	0	104.883	1	1	50.1463	25.4118
DATA	1802	22	80	0	0	ASCRP3013039	ASCRP3013039	2376.62	377.524	2.871314e+000	2.824715e+000	60	25.5	7.712081e+000	0	0	0	0	0	0	0.244511	0	0	51.4001	26.9286
DATA	1803	22	81	0	0	ASCRP3001707	ASCRP3001707	2401.43	377.193	6.368536e+001	6.966002e+000	119	28	6.040757e+000	0	0	0	0	0	0	57.6297	1	1	51.4001	28.25
DATA	1804	22	82	0	0	ASCRP3008546	ASCRP3008546	2426.69	377.37	7.257701e+000	2.909966e+000	64	27	6.237001e+000	0	0	0	0	0	0	6.57823	1	0	51.0895	26.7025
DATA	1805	23	1	0	0	ASCRP3003435	ASCRP3003435	357.115	382.833	3.944355e+001	4.780366e+000	101.5	29	7.106117e+000	0	0	0	0	1	0	37.3032	1	1	48.5334	29.1421
DATA	1806	23	2	0	0	ASCRP3010026	ASCRP3010026	382.679	383	2.945760e+002	2.958081e+001	340	28	6.602378e+000	0	0	0	0	0	0	278.972	1	1	49.1849	27.4839
DATA	1807	23	3	0	0	Negative027	Negative027	407.907	382.935	9.333238e+000	2.849459e+000	73	29	9.059124e+000	0	0	0	0	1	0	8.85453	1	0	54.4085	30.4118
DATA	1808	23	4	0	0	ASCRP3004348	ASCRP3004348	433.562	383.027	3.456020e+002	3.466442e+001	389	27	8.671168e+000	0	0	0	0	0	0	328.633	1	1	48.5334	27.8214
DATA	1809	23	5	0	0	ASCRP3002946	ASCRP3002946	458.514	382.571	8.835589e+000	2.821323e+000	72	26	3.787259e+000	0	0	0	0	0	0	8.42267	1	0	46.8651	25.48
DATA	1810	23	6	0	0	ASCRP3002618	ASCRP3002618	483.87	383	1.847538e+001	3.247701e+000	82	27	8.350922e+000	0	0	0	0	0	0	17.6674	1	1	48.5334	28.2593
DATA	1811	23	7	0	0	ASCRP3003856	ASCRP3003856	509.732	382.775	3.101104e+002	3.112508e+001	355.5	28	4.872570e+000	0	0	0	0	0	0	297.546	1	1	47.2035	28.75
DATA	1812	23	8	0	0	ASCRP3010577	ASCRP3010577	534.907	382.935	2.512727e+001	3.653575e+000	88.5	27	4.523308e+000	0	0	0	0	0	0	24.1975	1	1	54.4085	27.6429
DATA	1813	23	9	0	0	A_23_P202496	NM_022451	560.5	383	2.219020e+001	3.450168e+000	82	29	7.123054e+000	0	0	0	0	1	0	21.4535	1	1	54.1152	29.2593
DATA	1814	23	10	0	0	ASCRP3009258	ASCRP3009258	585.931	383.151	2.125133e+001	3.382034e+000	83	26	6.818509e+000	0	0	0	0	0	0	20.6311	1	1	46.8651	27.2778
DATA	1815	23	11	0	0	ASCRP3001036	ASCRP3001036	611	383	4.879360e+001	5.538272e+000	105.5	29	8.289390e+000	0	0	0	0	1	0	47.5682	1	1	54.9904	29.2258
DATA	1816	23	12	0	0	ASCRP3011935	ASCRP3011935	636.5	383	1.224271e+002	1.251749e+001	180	27	4.966555e+000	0	0	0	0	0	0	119.883	1	1	54.1152	25.6667
DATA	1817	23	13	0	0	ASCRP3008720	ASCRP3008720	661.608	383.069	6.973121e+001	7.440923e+000	130	29	6.956940e+000	0	0	0	0	1	0	68.5891	1	1	53.8203	29.5517
DATA	1818	23	14	0	0	ASCRP3002367	ASCRP3002367	687.587	383.293	1.291324e+001	2.889053e+000	70	29	6.699754e+000	0	0	0	0	0	0	12.7623	1	0	48.2044	28.6207
DATA	1819	23	15	0	0	ASCRP3000522	ASCRP3000522	712.808	383	2.026204e+002	2.042472e+001	257	29	7.140595e+000	0	0	0	0	0	0	201.163	1	1	49.1849	27.3929
DATA	1820	23	16	0	0	ASCRP3010105	ASCRP3010105	738	383.395	1.533943e+002	1.555169e+001	208	24	6.208886e+000	0	0	0	0	0	0	153.009	1	1	49.5074	24.4286
DATA	1821	23	17	0	0	ASCRP3009783	ASCRP3009783	763.679	383	8.787210e+001	9.149413e+000	143	27.5	3.836866e+000	0	0	0	0	0	0	88.0554	1	1	49.1849	27.1923
DATA	1822	23	18	0	0	ASCRP3006686	ASCRP3006686	788.975	383.185	2.067801e+001	3.273041e+000	80	28	4.887043e+000	0	0	0	0	0	0	20.817	1	1	49.1849	27.963
DATA	1823	23	19	0	0	ASCRP3000855	ASCRP3000855	814.338	383	1.273172e+001	2.828523e+000	71	29	4.442948e+000	0	0	0	0	1	0	12.8749	1	1	47.2035	29.8387
DATA	1824	23	20	0	0	ASCRP3007694	ASCRP3007694	839.653	383.12	8.346077e+002	8.349864e+001	898	25	8.603845e+000	0	0	0	0	0	0	847.75	1	1	48.8603	26.8846
DATA	1825	23	21	0	0	ASCRP3004407	ASCRP3004407	865.286	383.083	4.902291e+002	4.908680e+001	552	30	8.579420e+000	0	0	0	0	1	0	500.118	1	1	50.1463	30.1613
DATA	1826	23	22	0	0	ASCRP3010533	ASCRP3010533	890.536	383.583	5.112344e+001	5.687830e+000	107	29.5	6.316281e+000	0	0	0	0	0	0	52.3768	1	1	52.0157	28.3667
DATA	1827	23	23	0	0	ASCRP3009570	ASCRP3009570	915.867	383.169	4.565503e+001	5.197174e+000	101	25	6.886936e+000	0	0	0	0	0	0	46.9581	1	1	51.0895	25.5333
DATA	1828	23	24	0	0	ASCRP3008282	ASCRP3008282	941.439	383.402	9.868605e+001	1.017390e+001	156	27	5.996415e+000	0	0	0	0	0	0	101.9	1	1	51.4001	26.0968
DATA	1829	23	25	0	0	ASCRP3008189	ASCRP3008189	966.58	383.272	1.862091e+002	1.878334e+001	250	25	6.052927e+000	0	0	0	0	0	0	192.961	1	1	51.0895	25.069
DATA	1830	23	26	0	0	ASCRP3006190	ASCRP3006190	992	383.455	1.481103e+001	2.868302e+000	71.5	25	4.719783e+000	0	0	0	0	0	0	15.4011	1	1	55.8519	24.2593
DATA	1831	23	27	0	0	ASCRP3007598	ASCRP3007598	1017.47	383.277	8.523653e+000	2.592689e+000	64.5	22	6.919871e+000	0	0	0	0	0	0	8.89128	1	0	51.7088	24.7308
DATA	1832	23	28	0	0	ASCRP3001812	ASCRP3001812	1042.67	383.5	3.947245e+001	4.641225e+000	98	26	6.275110e+000	0	0	0	0	0	0	41.2966	1	1	57.5363	26.3235
DATA	1833	23	29	0	0	ASCRP3001267	ASCRP3001267	1068.33	383.5	4.777702e+001	5.362329e+000	103.5	26	6.682084e+000	0	0	0	0	0	0	50.12	1	1	65	25.3103
DATA	1834	23	30	0	0	AS_circRNA_control204	AS_circRNA_control204	1093.56	383.6	5.762950e+002	5.768067e+001	641	25.5	7.989705e+000	0	0	0	0	0	0	606.008	1	1	50.7771	26.3462
DATA	1835	23	31	0	0	ASCRP3012267	ASCRP3012267	1119	383.455	9.980491e+001	1.027061e+001	160	27.5	5.278453e+000	0	0	0	0	0	0	105.17	1	1	55.8519	27
DATA	1836	23	32	0	0	ASCRP3010864	ASCRP3010864	1144.5	383.5	7.490599e+001	7.871650e+000	133	32	8.863639e+000	0	0	0	0	1	0	79.0769	1	1	65	31.5556
DATA	1837	23	33	0	0	Negative024	Negative024	1169.67	383.5	2.455820e+000	2.425883e+000	56	25	4.548626e+000	0	0	0	0	0	0	2.32982	0	0	57.5363	24.76
DATA	1838	23	34	0	0	CUST_18_PI418767722	NM_000754	1195.33	383.671	1.667061e+001	2.932754e+000	75	22	5.729165e+000	0	0	0	0	0	0	17.6469	1	1	50.7771	21.64
DATA	1839	23	35	0	0	ASCRP3001845	ASCRP3001845	1220.5	383.5	2.817934e+001	3.708500e+000	82	25	5.380818e+000	0	0	0	0	0	0	29.8546	1	1	57.5363	25.8966
DATA	1840	23	36	0	0	ASCRP3011838	ASCRP3011838	1246.18	383.825	3.053493e+002	3.062984e+001	379	22	6.368548e+000	0	0	0	0	0	0	323.699	1	1	50.7771	23.4074
DATA	1841	23	37	0	0	ASCRP3007686	ASCRP3007686	1271.64	383.442	6.147411e+000	2.486219e+000	60	28	5.318834e+000	0	0	0	0	0	0	6.51784	1	0	49.8279	27.96
DATA	1842	23	38	0	0	ASCRP3000685	ASCRP3000685	1296.43	383.79	8.192411e+001	8.539296e+000	141	21.5	4.644240e+000	0	0	0	0	0	0	86.8561	1	1	51.0895	21.5
DATA	1843	23	39	0	0	ASCRP3010059	ASCRP3010059	1322.21	383.407	5.187985e+000	2.465580e+000	57	26	5.555316e+000	0	0	0	0	0	0	5.4975	1	0	52.3208	25.3077
DATA	1844	23	40	0	0	ASCRP3010055	ASCRP3010055	1347.58	383.573	7.015105e+004	7.015106e+003	75554	25	6.937764e+000	0	0	0	0	0	0	74280.3	1	1	57.5363	26.1515
DATA	1845	23	41	0	0	ASCRP3009491	ASCRP3009491	1372.96	383.464	3.714226e+001	4.430271e+000	90.5	25	5.825330e+000	0	0	0	0	0	0	39.2842	1	1	51.0895	25.6296
DATA	1846	23	42	0	0	ASCRP3002813	ASCRP3002813	1398.41	383.723	1.415256e+001	2.801995e+000	67	24	6.876365e+000	0	0	0	0	0	0	14.9477	1	1	51.4001	25.3929
DATA	1847	23	43	0	0	ASCRP3012290	ASCRP3012290	1423.8	383.225	1.406153e+003	1.406361e+002	1527	25	5.416522e+000	0	0	0	0	0	0	1482.41	1	1	47.2035	24.625
DATA	1848	23	44	0	0	ASCRP3008607	ASCRP3008607	1449.14	383.608	4.190226e+001	4.842699e+000	97	21	5.117342e+000	0	0	0	0	0	0	44.0853	1	1	50.1463	20.5172
DATA	1849	23	45	0	0	ASCRP3006316	ASCRP3006316	1474.37	383.693	5.748318e+001	6.242195e+000	112.5	24	5.437909e+000	0	0	0	0	0	0	60.3343	1	1	47.8731	23.4615
DATA	1850	23	46	0	0	ASCRP3012793	ASCRP3012793	1499.93	383.767	1.120877e+001	2.685245e+000	61	24	6.419508e+000	0	0	0	0	0	0	11.7327	1	0	47.5395	25.7143
DATA	1851	23	47	0	0	Negative019	Negative019	1525.63	383.733	2.488094e+000	2.448035e+000	53	20	4.322869e+000	0	0	0	0	0	0	0.480332	0	0	48.5334	20.5172
DATA	1852	23	48	0	0	ASCRP3003391	ASCRP3003391	1550.93	383.868	1.075903e+001	2.681002e+000	62	22	5.094912e+000	0	0	0	0	0	0	11.1907	1	0	47.5395	22.3793
DATA	1853	23	49	0	0	ASCRP3002017	ASCRP3002017	1576.12	383.778	4.420535e+000	2.503784e+000	55.5	25	7.131163e+000	0	0	0	0	0	0	4.58149	1	0	49.5074	25.1053
DATA	1854	23	50	0	0	A_23_P70328	NM_018132	1601.5	383.821	1.072852e+002	1.101007e+001	160.5	21	4.896968e+000	0	0	0	0	0	0	110.764	1	1	49.1849	20.8621
DATA	1855	23	51	0	0	ASCRP3011582	ASCRP3011582	1626.63	384	3.886720e+003	3.886800e+002	3982	23	6.558002e+000	0	0	0	0	0	0	3996.55	1	1	49.8279	24.3103
DATA	1856	23	52	0	0	ASCRP3010717	ASCRP3010717	1652.22	384.096	1.793714e+003	1.793888e+002	1890	23	5.135209e+000	0	0	0	0	0	0	1836.35	1	1	47.8731	23.7037
DATA	1857	23	53	0	0	ASCRP3002143	ASCRP3002143	1677.63	383.782	1.492414e+002	1.513316e+001	202.5	20	4.312904e+000	0	0	0	0	0	0	152.082	1	1	49.5074	21.2963
DATA	1858	23	54	0	0	ASCRP3004526	ASCRP3004526	1703.13	384	1.495638e+002	1.516694e+001	205	23	5.090072e+000	0	0	0	0	0	0	151.684	1	1	48.5334	23.2963
DATA	1859	23	55	0	0	ASCRP3010127	ASCRP3010127	1728.43	383.662	7.206822e+001	7.638393e+000	123.5	21.5	4.763967e+000	0	0	0	0	0	0	72.7237	1	1	47.8731	21.1538
DATA	1860	23	56	0	0	ASCRP3011687	ASCRP3011687	1753.54	384.1	5.589903e+001	6.141537e+000	109.5	22	4.667608e+000	0	0	0	0	0	0	56.1248	1	1	49.8279	20.8261
DATA	1861	23	57	0	0	ASCRP3008766	ASCRP3008766	1779.22	383.864	2.063736e+003	2.063894e+002	2100.5	26	6.115131e+000	0	0	0	0	0	0	2060.9	1	1	49.5074	25.3824
DATA	1862	23	58	0	0	ASCRP3010740	ASCRP3010740	1804.5	384.179	1.425198e+002	1.448210e+001	194	25.5	6.538854e+000	0	0	0	0	0	0	141.564	1	1	49.1849	25.3571
DATA	1863	23	59	0	0	A_23_P49878	NM_019013	1830	383.789	2.581784e+002	2.594703e+001	308	24	4.264432e+000	0	0	0	0	0	0	255.007	1	1	46.8651	23.7647
DATA	1864	23	60	0	0	ASCRP3001302	ASCRP3001302	1855.2	384	4.569075e+002	4.576468e+001	499	23	6.206136e+000	0	0	0	0	0	0	448.8	1	1	49.1849	23
DATA	1865	23	61	0	0	ASCRP3010757	ASCRP3010757	1880.95	383.907	8.652802e+000	2.754802e+000	60	21.5	7.583438e+000	0	0	0	0	0	0	8.45032	1	0	46.8651	22.2895
DATA	1866	23	62	0	0	ASCRP3008073	ASCRP3008073	1906.56	383.889	2.674009e+000	2.636519e+000	54	22	6.589874e+000	0	0	0	0	0	0	1.73019	0	0	48.2044	22.4333
DATA	1867	23	63	0	0	ASCRP3005513	ASCRP3005513	1931.41	383.913	1.310427e+002	1.336858e+001	183.5	21	5.314820e+000	0	0	0	0	0	0	126.532	1	1	49.8279	22.2258
DATA	1868	23	64	0	0	ASCRP3001054	ASCRP3001054	1956.81	384.038	1.039793e+002	1.073284e+001	151	25	5.573851e+000	0	0	0	0	0	0	99.8338	1	1	49.1849	24.0333
DATA	1869	23	65	0	0	ASCRP3012174	ASCRP3012174	1982.2	383.974	1.055275e+002	1.088658e+001	155.5	23	6.568578e+000	0	0	0	0	0	0	100.751	1	1	49.1849	22.8286
DATA	1870	23	66	0	0	ASCRP3011637	ASCRP3011637	2007.88	384	2.625152e+002	2.638901e+001	306	24	6.707433e+000	0	0	0	0	0	0	249.235	1	1	49.8279	24.1
DATA	1871	23	67	0	0	ASCRP3000322	ASCRP3000322	2033.21	383.806	2.963492e+002	2.975811e+001	330	24	5.838093e+000	0	0	0	0	0	0	279.832	1	1	47.5395	25.2
DATA	1872	23	68	0	1	RC11	RC11	2058.58	384.427	2.763848e+000	2.718869e+000	53	25	6.756497e+000	0	0	0	0	0	0	-1.96752	0	0	57.5363	25.6897
DATA	1873	23	69	0	0	ASCRP3004859	ASCRP3004859	2084.19	384.063	1.661456e+001	3.198367e+000	68.5	23	6.051456e+000	0	0	0	0	0	0	15.5277	1	1	49.8279	23.8649
DATA	1874	23	70	0	0	ASCRP3005735	ASCRP3005735	2109.43	384.291	5.864719e+001	6.475763e+000	106	23	6.823789e+000	0	0	0	0	0	0	54.5502	1	1	50.7771	24.7778
DATA	1875	23	71	0	0	ASCRP3013273	ASCRP3013273	2134.85	383.919	5.565185e+001	6.211459e+000	108	21.5	5.805917e+000	0	0	0	0	0	0	51.5244	1	1	47.8731	22.0313
DATA	1876	23	72	0	0	ASCRP3005099	ASCRP3005099	2160.42	384.427	8.143540e+000	2.887590e+000	64	20	5.583607e+000	0	0	0	0	0	0	7.50803	1	0	57.5363	20.48
DATA	1877	23	73	0	0	ASCRP3005370	ASCRP3005370	2185.8	384.182	3.222704e+003	3.222824e+002	2977	24	6.926198e+000	0	0	0	0	0	0	2959.47	1	1	52.9257	25.75
DATA	1878	23	74	0	0	ASCRP3002592	ASCRP3002592	2211	384.455	3.369696e+001	4.375429e+000	87.5	27.5	7.426817e+000	0	0	0	0	0	0	30.838	1	1	55.8519	25.875
DATA	1879	23	75	0	0	ASCRP3010699	ASCRP3010699	2236.26	383.824	4.491589e+001	5.292832e+000	97.5	23	4.659162e+000	0	0	0	0	0	0	40.9734	1	1	48.2044	23.7727
DATA	1880	23	76	0	0	ASCRP3008408	ASCRP3008408	2261.73	384.432	3.548045e+001	4.524137e+000	90	21.5	6.266189e+000	0	0	0	0	0	0	32.2849	1	1	51.0895	23.6563
DATA	1881	23	77	0	0	ASCRP3005680	ASCRP3005680	2287.18	384.253	1.512523e+002	1.538460e+001	191	25	5.235733e+000	0	0	0	0	0	0	137.335	1	1	51.4001	25.2903
DATA	1882	23	78	0	0	ASCRP3001595	ASCRP3001595	2312.55	384.47	8.159146e+001	8.631829e+000	132	24	7.978882e+000	0	0	0	0	0	0	73.973	1	1	51.4001	24.6552
DATA	1883	23	79	0	0	CUST_4_PI418767722	NM_006098	2338.1	384.09	3.545232e+001	4.530074e+000	88	24	6.934702e+000	0	0	0	1	0	0	32.1095	1	1	48.8603	25.5135
DATA	1884	23	80	0	0	A_23_P213255	NM_020159	2363.43	384.329	2.673142e+001	3.886124e+000	84	24	7.984672e+000	0	0	0	0	0	0	24.2058	1	1	49.5074	25.2963
DATA	1885	23	81	0	0	Negative022	Negative022	2388.72	384.09	1.866593e+001	3.381449e+000	75.5	25.5	6.163915e+000	0	0	0	0	0	0	16.909	1	1	49.8279	27.0769
DATA	1886	23	82	0	0	ASCRP3012701	ASCRP3012701	2414.26	384.571	5.220514e+001	5.931507e+000	108	28	5.666341e+000	0	0	0	0	0	0	47.3539	1	1	49.5074	28.186
DATA	1887	24	1	0	0	ASCRP3012751	ASCRP3012751	369.711	390.434	4.880651e+001	5.574241e+000	111	28	5.394816e+000	0	0	0	0	0	0	46.2933	1	1	51.4001	27.6222
DATA	1888	24	2	0	0	CUST_15_PI418767722	NM_001614	395.172	390.517	1.165097e+003	1.165407e+002	1148	29	7.484631e+000	0	0	0	0	0	0	1106.79	1	1	52.3208	28.6552
DATA	1889	24	3	0	0	Negative011	Negative011	420.553	390.494	2.727831e+000	2.684170e+000	64	27	9.262687e+000	0	0	0	0	1	0	0.596883	0	0	52.9257	29.4063
DATA	1890	24	4	0	0	ASCRP3013069	ASCRP3013069	446.138	390.391	7.632900e+001	8.088728e+000	134	25	4.332522e+000	0	0	0	0	0	0	72.827	1	1	52.3208	24.9565
DATA	1891	24	5	0	0	ASCRP3002911	ASCRP3002911	471.436	390.436	8.358613e+001	8.774548e+000	139	27	7.126658e+000	0	0	0	0	0	0	79.975	1	1	50.1463	27.5484
DATA	1892	24	6	0	0	Negative054	Negative054	496.667	390.309	2.705292e+000	2.661266e+000	60.5	27	7.002990e+000	0	0	0	1	0	0	-2.48991	0	0	51.0895	28.4483
DATA	1894	24	8	0	0	ASCRP3004411	ASCRP3004411	547.5	390.5	2.513741e+004	2.513742e+003	24228	27.5	5.525698e+000	0	0	0	0	0	0	24301.1	1	1	57.5363	28.1333
DATA	1895	24	9	0	0	ASCRP3007076	ASCRP3007076	573	390.545	1.452614e+002	1.476259e+001	199	28	6.735333e+000	0	0	0	0	0	0	140.989	1	1	55.8519	28.6
DATA	1896	24	10	0	0	ASCRP3007217	ASCRP3007217	598.573	390.537	1.004566e+001	2.806559e+000	72	26.5	6.368836e+000	0	0	0	0	0	0	9.79101	1	0	51.4001	26.3
DATA	1897	24	11	0	0	ASCRP3006833	ASCRP3006833	623.941	390.482	7.555325e+001	7.993239e+000	135	28	6.249508e+000	0	0	0	0	0	0	73.9546	1	1	51.7088	28.4722
DATA	1898	24	12	0	0	ASCRP3002279	ASCRP3002279	649.303	390.658	2.014286e+001	3.287204e+000	79	27	5.257473e+000	0	0	0	0	0	0	19.8049	1	1	49.5074	26.7778
DATA	1899	24	13	0	0	ASCRP3011904	ASCRP3011904	674.654	390.795	1.435976e+002	1.459075e+001	200	29	6.394271e+000	0	0	0	0	1	0	141.832	1	1	50.1463	29.6207
DATA	1900	24	14	0	0	ASCRP3005155	ASCRP3005155	699.989	390.615	1.904068e+003	1.904242e+002	1901	28	6.804331e+000	0	0	0	0	0	0	1889.2	1	1	53.5237	27.0323
DATA	1901	24	15	0	0	ASCRP3011393	ASCRP3011393	725.438	390.663	1.367258e+002	1.391061e+001	194	26	6.340433e+000	0	0	0	0	0	0	136.288	1	1	51.0895	26.125
DATA	1902	24	16	0	0	ASCRP3010319	ASCRP3010319	750.582	390.573	1.116934e+001	2.784582e+000	70	26	5.435697e+000	0	0	0	0	0	0	11.1843	1	0	57.5363	25.7586
DATA	1903	24	17	0	0	ASCRP3001259	ASCRP3001259	776.518	390.916	3.810337e+002	3.818785e+001	441	29	4.596013e+000	0	0	0	0	0	0	383.364	1	1	49.8279	28.04
DATA	1904	24	18	0	0	ASCRP3009635	ASCRP3009635	801.592	390.908	3.759094e+002	3.767580e+001	431.5	30	4.045005e+000	0	0	0	0	1	0	379.903	1	1	49.1849	29.1724
DATA	1905	24	19	0	0	ASCRP3009082	ASCRP3009082	826.9	391.05	5.705156e+001	6.235340e+000	117	29	7.430057e+000	0	0	0	0	0	0	57.9155	1	1	49.5074	28.6333
DATA	1906	24	20	0	0	ASCRP3004744	ASCRP3004744	852.5	391	9.996583e+001	1.030569e+001	161	26.5	6.959824e+000	0	0	0	0	0	0	101.924	1	1	54.1152	27.0714
DATA	1907	24	21	0	0	ASCRP3007533	ASCRP3007533	877.5	391	7.114346e+001	7.539071e+000	127	28	6.008541e+000	0	0	0	0	0	0	72.839	1	1	65	27.7778
DATA	1908	24	22	0	0	ASCRP3003111	ASCRP3003111	903.452	390.893	4.255150e+002	4.262397e+001	489	25	7.093847e+000	0	0	0	0	0	0	437.462	1	1	49.8279	25.5862
DATA	1909	24	23	0	0	ASCRP3005050	ASCRP3005050	928.5	391	1.674715e+001	2.988229e+000	74	25	6.663817e+000	0	0	0	0	0	0	17.284	1	1	54.1152	24.8387
DATA	1910	24	24	0	0	ASCRP3012769	ASCRP3012769	953.907	390.935	8.148112e+001	8.513014e+000	138	24.5	6.124757e+000	0	0	0	0	0	0	84.405	1	1	54.4085	24.2667
DATA	1911	24	25	0	0	ASCRP3007038	ASCRP3007038	979.5	391	6.775753e+001	7.207469e+000	126	24.5	5.606727e+000	0	0	0	0	0	0	70.4379	1	1	54.1152	24.3462
DATA	1912	24	26	0	0	ASCRP3003701	ASCRP3003701	1004.85	390.905	3.654751e+001	4.399412e+000	95	23	6.231036e+000	0	0	0	0	0	0	38.1171	1	1	47.8731	23.6774
DATA	1913	24	27	0	0	ASCRP3009793	ASCRP3009793	1030.09	390.935	4.195327e+001	4.854093e+000	99.5	25	7.618204e+000	0	0	0	0	0	0	43.8876	1	1	54.4085	25.037
DATA	1914	24	28	0	0	ASCRP3002872	ASCRP3002872	1055.5	391	4.439027e+001	5.062920e+000	100.5	26	8.748052e+000	0	0	0	0	0	0	46.567	1	1	54.1152	27.1818
DATA	1915	24	29	0	0	ASCRP3005581	ASCRP3005581	1080.97	390.757	6.358425e+001	6.806497e+000	120	25.5	4.681137e+000	0	0	0	0	0	0	66.868	1	1	47.8731	26.5
DATA	1916	24	30	0	0	ASCRP3012834	ASCRP3012834	1106.35	390.926	1.849401e+001	3.048358e+000	75	25	6.891691e+000	0	0	0	0	0	0	19.4932	1	1	49.5074	25.7667
DATA	1917	24	31	0	0	ASCRP3003030	ASCRP3003030	1131.5	391	4.403371e+004	4.403371e+003	46353	30	8.528132e+000	0	0	0	0	1	0	46502.8	1	1	54.1152	30.9355
DATA	1918	24	32	0	0	ASCRP3002687	ASCRP3002687	1157.31	391	2.856070e+002	2.866258e+001	358	25	9.205288e+000	0	0	0	0	0	0	302.127	1	1	50.4627	26.7083
DATA	1919	24	33	0	0	ASCRP3012316	ASCRP3012316	1182.64	391.077	5.050662e+001	5.596737e+000	108.5	23	4.246123e+000	0	0	0	0	0	0	53.4998	1	1	49.1849	22.6207
DATA	1920	24	34	0	0	ASCRP3007780	ASCRP3007780	1208.09	391.082	8.043835e+002	8.047440e+001	906	23	4.140791e+000	0	0	0	0	0	0	852.925	1	1	51.0895	25.1154
DATA	1921	24	35	0	0	ASCRP3011038	ASCRP3011038	1233.42	391.055	4.951235e+001	5.505370e+000	109.5	25	5.601504e+000	0	0	0	0	0	0	52.5366	1	1	48.5334	25.3448
DATA	1922	24	36	0	0	ASCRP3005031	ASCRP3005031	1258.68	391	8.640421e+001	8.969228e+000	145	26	5.521004e+000	0	0	0	0	0	0	91.7151	1	1	49.1849	25.5926
DATA	1923	24	37	0	0	ASCRP3002639	ASCRP3002639	1284.15	391.097	1.378421e+003	1.378631e+002	1519	26.5	6.253275e+000	0	0	0	0	0	0	1463.23	1	1	46.8651	26
DATA	1924	24	38	0	0	ASCRP3011206	ASCRP3011206	1309.72	391.095	2.820058e+001	3.707503e+000	83	22.5	4.675952e+000	0	0	0	0	0	0	29.927	1	1	48.8603	22.8824
DATA	1925	24	39	0	0	ASCRP3001489	ASCRP3001489	1334.61	391.069	6.734334e+001	7.152006e+000	122	26	6.736356e+000	0	0	0	0	0	0	71.4225	1	1	53.8203	26.6129
DATA	1926	24	40	0	0	ASCRP3004701	ASCRP3004701	1360.39	391.069	1.267741e+001	2.723657e+000	66	25	7.108680e+000	0	0	0	0	0	0	13.4323	1	1	65	26
DATA	1927	24	41	0	0	ASCRP3004291	ASCRP3004291	1385.46	391.277	8.336137e+001	8.678518e+000	141	23.5	6.638814e+000	0	0	0	0	0	0	88.2165	1	1	51.7088	25.0769
DATA	1928	24	42	0	0	A_23_P67042	NM_017947	1411.29	391.232	8.009713e+001	8.366613e+000	138	24	5.981664e+000	0	0	0	0	0	0	84.6228	1	1	51.4001	23.697
DATA	1929	24	43	0	0	ASCRP3007339	ASCRP3007339	1436.47	391.277	8.243512e+001	8.592008e+000	139.5	19	6.084382e+000	0	0	0	0	0	0	86.9265	1	1	51.7088	20.6552
DATA	1930	24	44	0	0	ASCRP3009627	ASCRP3009627	1461.76	391.305	1.401857e+002	1.422722e+001	200	23.5	5.374065e+000	0	0	0	0	0	0	147.493	1	1	51.0895	23.2941
DATA	1931	24	45	0	0	A_23_P41948	NM_017785	1487.35	391.429	1.293645e+002	1.316342e+001	189	24	5.494488e+000	0	0	0	0	0	0	135.759	1	1	52.0157	24.2424
DATA	1932	24	46	0	0	ASCRP3008610	ASCRP3008610	1512.55	391.47	2.694172e+002	2.705205e+001	333	22	7.393413e+000	0	0	0	0	0	0	281.931	1	1	51.4001	24.6552
DATA	1933	24	47	0	0	ASCRP3011043	ASCRP3011043	1538	391.455	2.451508e+001	3.464878e+000	76.5	20.5	4.597417e+000	0	0	0	0	0	0	25.5725	1	1	55.8519	21.1071
DATA	1934	24	48	0	0	ASCRP3011283	ASCRP3011283	1563.27	391.578	4.528613e+001	5.152176e+000	99	25	6.452994e+000	0	0	0	0	0	0	47.0784	1	1	51.4001	26.6875
DATA	1935	24	49	0	0	ASCRP3011575	ASCRP3011575	1588.88	391.28	2.415867e+001	3.452399e+000	77.5	21	5.028490e+000	0	0	0	0	0	0	25.0195	1	1	50.7771	20.1667
DATA	1936	24	50	0	0	ASCRP3009891	ASCRP3009891	1614.27	391.164	7.163092e+002	7.167370e+001	795	21	4.782956e+000	0	0	0	0	0	0	738.867	1	1	48.2044	20.28
DATA	1937	24	51	0	0	ASCRP3003202	ASCRP3003202	1639.63	391.36	1.825304e+002	1.842163e+001	240.5	24	6.603787e+000	0	0	0	0	0	0	187.489	1	1	48.8603	25.12
DATA	1938	24	52	0	0	ASCRP3012822	ASCRP3012822	1665	391.545	3.093718e+001	3.976118e+000	82	23	5.708864e+000	0	0	0	0	0	0	31.637	1	1	55.8519	23.3448
DATA	1939	24	53	0	0	A_23_P139509	NM_016570	1690.47	391.214	1.769683e+001	3.070788e+000	69	22	5.042115e+000	0	0	0	0	0	0	18.0114	1	1	47.2035	21.8261
DATA	1940	24	54	0	0	ASCRP3013032	ASCRP3013032	1715.71	391.494	7.356104e+002	7.360425e+001	797.5	23	6.077496e+000	0	0	0	0	0	0	745.092	1	1	51.7088	22.6897
DATA	1941	24	55	0	0	ASCRP3008628	ASCRP3008628	1741.3	391.444	7.281817e+002	7.286227e+001	780	21	4.177233e+000	0	0	0	0	0	0	733.807	1	1	51.0895	19.8333
DATA	1942	24	56	0	0	ASCRP3012092	ASCRP3012092	1766.45	391.47	3.330818e+002	3.340548e+001	381	23	5.076880e+000	0	0	0	0	0	0	333.924	1	1	51.4001	23.1333
DATA	1943	24	57	0	0	ASCRP3001169	ASCRP3001169	1791.8	391.488	8.845602e+001	9.208992e+000	141	25.5	6.435709e+000	0	0	0	0	0	0	88.2061	1	1	51.0895	24.5313
DATA	1944	24	58	0	0	ASCRP3000351	ASCRP3000351	1817.33	391.506	7.034644e+001	7.491310e+000	119	24	5.249639e+000	0	0	0	0	0	0	69.7625	1	1	51.7088	24.0606
DATA	1945	24	59	0	0	ASCRP3006954	ASCRP3006954	1842.96	391.706	6.246359e+000	2.664271e+000	58	23	4.504366e+000	0	0	0	0	0	0	6.15994	1	0	46.1809	21.9688
DATA	1946	24	60	0	0	ASCRP3010561	ASCRP3010561	1868.42	391.573	1.790597e+001	3.160861e+000	70.5	23	5.872380e+000	0	0	0	0	0	0	17.5582	1	1	57.5363	22.1212
DATA	1947	24	61	0	0	ASCRP3011883	ASCRP3011883	1893.44	391.484	4.086963e+002	4.095349e+001	451	20.5	6.807326e+000	0	0	0	0	0	0	398.515	1	1	52.9257	21.9444
DATA	1948	24	62	0	0	ASCRP3000983	ASCRP3000983	1919	391.545	2.488412e+001	3.623908e+000	74	21	6.154882e+000	0	0	0	0	0	0	24.1256	1	1	55.8519	23.1515
DATA	1949	24	63	0	0	ASCRP3003762	ASCRP3003762	1944.45	391.938	5.357863e+001	5.977113e+000	106	22	5.255305e+000	0	0	0	0	0	0	51.6535	1	1	49.8279	22.7586
DATA	1950	24	64	0	0	ASCRP3002673	ASCRP3002673	1969.64	391.813	2.286325e+001	3.510808e+000	75	25	6.721205e+000	0	0	0	0	0	0	21.9183	1	1	49.5074	23.7143
DATA	1951	24	65	0	0	ASCRP3000419	ASCRP3000419	1995.07	391.806	9.334709e+002	9.338553e+001	938.5	23.5	6.372009e+000	0	0	0	0	0	0	889.912	1	1	46.8651	23.0588
DATA	1952	24	66	0	0	ASCRP3002207	ASCRP3002207	2020.61	391.865	2.738502e+000	2.694039e+000	55.5	24	5.655595e+000	0	0	0	0	0	0	0.224826	0	0	48.5334	23.7037
DATA	1953	24	67	0	0	ASCRP3001217	ASCRP3001217	2045.72	391.905	9.146490e+001	9.538986e+000	140	24.5	5.329373e+000	0	0	0	0	0	0	86.2654	1	1	48.8603	24.7188
DATA	1954	24	68	0	0	ASCRP3006526	ASCRP3006526	2071.19	391.938	1.566527e+001	3.140705e+000	69	26	6.515715e+000	0	0	0	0	0	0	14.6987	1	1	49.5074	24.7273
DATA	1955	24	69	0	0	ASCRP3009622	ASCRP3009622	2096.51	391.961	5.052295e+001	5.745344e+000	104	23	6.673237e+000	0	0	0	0	0	0	47.1731	1	1	49.8279	24.2059
DATA	1956	24	70	0	0	ASCRP3012680	ASCRP3012680	2121.92	392.104	8.469023e+001	8.903811e+000	135.5	22	7.058334e+000	0	0	0	0	0	0	78.7066	1	1	47.8731	23.4848
DATA	1957	24	71	0	0	ASCRP3008755	ASCRP3008755	2147.57	392.012	2.186814e+002	2.204171e+001	255	21	5.325128e+000	0	0	0	0	0	0	202.326	1	1	49.8279	21.9032
DATA	1958	24	72	0	0	ASCRP3003635	ASCRP3003635	2172.85	391.903	4.064519e+003	4.064613e+002	3824	26.5	9.059182e+000	0	0	0	0	0	0	3745.23	1	1	46.8651	26.9286
DATA	1959	24	73	0	0	ASCRP3013609	ASCRP3013609	2198.54	391.897	3.566131e+001	4.523139e+000	91	24	5.732567e+000	0	0	0	0	0	0	32.7368	1	1	49.5074	24.9167
DATA	1960	24	74	0	0	ASCRP3011075	ASCRP3011075	2223.63	392	9.225493e+002	9.229715e+001	880	27	6.106758e+000	0	0	0	0	0	0	844.154	1	1	50.4627	27.2609
DATA	1961	24	75	0	0	ASCRP3012665	ASCRP3012665	2248.92	391.901	2.791545e+002	2.805546e+001	312	21.5	5.001264e+000	0	0	0	0	0	0	254.704	1	1	46.8651	22.2333
DATA	1962	24	76	0	0	ASCRP3009266	ASCRP3009266	2274.35	391.88	1.597734e+002	1.622186e+001	210	25	5.923271e+000	0	0	0	0	0	0	145.435	1	1	48.8603	24.9583
DATA	1963	24	77	0	0	ASCRP3011507	ASCRP3011507	2299.72	391.865	3.338387e+002	3.350201e+001	365	23	6.165013e+000	0	0	0	0	0	0	303.329	1	1	48.5334	24.3103
DATA	1964	24	78	0	0	ASCRP3000877	ASCRP3000877	2325.35	391.88	1.313596e+002	1.343411e+001	177	26	7.243335e+000	0	0	0	0	0	0	119.208	1	1	48.8603	27.1818
DATA	1965	24	79	0	0	ASCRP3005910	ASCRP3005910	2350.72	391.946	3.422331e+001	4.432043e+000	90.5	24	5.675329e+000	0	0	0	0	0	0	31.0398	1	1	48.8603	24.931
DATA	1966	24	80	0	0	ASCRP3006251	ASCRP3006251	2376.13	392	1.285286e+002	1.315769e+001	176	25	5.064607e+000	0	0	0	0	0	0	116.586	1	1	48.5334	26.3103
DATA	1967	24	81	0	0	ASCRP3006155	ASCRP3006155	2401.12	392.123	4.264651e+002	4.273921e+001	438	26	5.826240e+000	0	0	0	0	0	0	387.17	1	1	49.8279	27.1515
DATA	1968	24	82	0	0	ASCRP3001761	ASCRP3001761	2426.97	391.934	1.465011e+001	3.167959e+000	72	27	6.327594e+000	0	0	0	0	0	0	13.3218	1	1	46.8651	27.1755
DATA	1969	25	1	0	0	ASCRP3007048	ASCRP3007048	357.2	397.4	1.725871e+002	1.746688e+001	232	29	6.785168e+000	0	0	0	0	1	0	163.956	1	1	50.4627	29.36
DATA	1970	25	2	0	0	ASCRP3002391	ASCRP3002391	382.5	397.5	3.232196e+001	4.202176e+000	95	26	6.881749e+000	0	0	0	0	0	0	30.743	1	1	57.5363	27.8929
DATA	1971	25	3	0	0	ASCRP3000077	ASCRP3000077	407.893	397.5	1.222753e+002	1.251796e+001	179	26	6.800638e+000	0	0	0	0	0	0	116.499	1	1	56.9804	27.7857
DATA	1972	25	4	0	0	ASCRP3004700	ASCRP3004700	433.563	397.6	9.685973e+001	1.004855e+001	156	27	7.343443e+000	0	0	0	0	0	0	92.4876	1	1	50.7771	27.3846
DATA	1973	25	5	0	0	ASCRP3007969	ASCRP3007969	458.349	397.349	2.052330e+001	3.366389e+000	80	24.5	6.775887e+000	0	0	0	0	0	0	19.6446	1	1	51.4001	25.5333
DATA	1974	25	6	0	0	ASCRP3002222	ASCRP3002222	483.881	397.524	2.825581e+002	2.838079e+001	334	27	6.702510e+000	0	0	0	0	0	0	271.27	1	1	51.7088	28.069
DATA	1975	25	7	0	0	ASCRP3000731	ASCRP3000731	509.581	397.407	3.535747e+002	3.545677e+001	398.5	26.5	6.789867e+000	0	0	0	0	0	0	340.562	1	1	52.3208	27.0333
DATA	1976	25	8	0	0	ASCRP3002378	ASCRP3002378	534.893	397.5	2.627330e+002	2.640584e+001	314	29	5.134380e+000	0	0	0	0	1	0	253.966	1	1	65	29.1622
DATA	1977	25	9	0	0	ASCRP3005595	ASCRP3005595	560.446	397.47	1.622686e+003	1.622900e+002	1606	29	1.087626e+001	0	0	0	0	1	0	1574.54	1	1	51.4001	31.3103
DATA	1978	25	10	0	0	AS_circRNA_control201	AS_circRNA_control201	585.917	397.833	9.834429e+001	1.017782e+001	161	27	6.652604e+000	0	0	0	1	0	0	95.82	1	1	46.8651	27.8333
DATA	1979	25	11	0	0	ASCRP3008385	ASCRP3008385	611.054	397.523	3.190061e+001	4.122232e+000	91.5	26	6.305660e+000	0	0	0	0	0	0	31.2087	1	1	55.8519	26.9429
DATA	1980	25	12	0	0	ASCRP3004511	ASCRP3004511	636.388	397.635	5.983332e+001	6.523613e+000	116.5	27	6.506553e+000	0	0	0	0	0	0	58.7908	1	1	52.0157	27.0909
DATA	1981	25	13	0	0	ASCRP3012186	ASCRP3012186	661.906	397.388	6.750191e+001	7.229315e+000	125.5	28	7.033908e+000	0	0	0	0	0	0	66.619	1	1	52.0157	27.8
DATA	1982	25	14	0	0	ASCRP3011934	ASCRP3011934	687.241	397.823	2.347673e+003	2.347814e+002	2307	29	6.192140e+000	0	0	0	0	0	0	2327.66	1	1	50.4627	28.75
DATA	1984	25	16	0	0	ASCRP3001164	ASCRP3001164	737.939	397.976	2.210002e+002	2.224695e+001	269	25	6.406818e+000	0	0	0	0	0	0	221.133	1	1	50.7771	25.2258
DATA	1985	25	17	0	0	ASCRP3001320	ASCRP3001320	763.444	397.75	1.325049e+001	2.865799e+000	72	25	6.073848e+000	0	0	0	0	0	0	13.3189	1	1	47.8731	25.9655
DATA	1986	25	18	0	0	A_23_P7313	NM_001040058	788.608	397.931	2.236778e+001	3.376693e+000	81	28.5	4.281126e+000	0	0	0	0	0	0	22.5851	1	1	53.8203	28.5714
DATA	1987	25	19	0	0	ASCRP3006101	ASCRP3006101	814.187	397.88	9.190830e+001	9.529590e+000	150	30	6.105302e+000	0	0	0	0	0	0	93.2187	1	1	47.8731	28.6333
DATA	1988	25	20	0	0	ASCRP3006959	ASCRP3006959	839.506	397.714	7.329582e+000	2.612334e+000	65	26.5	8.700483e+000	0	0	0	0	1	0	7.46633	1	0	48.5334	29.0714
DATA	1989	25	21	0	0	ASCRP3010611	ASCRP3010611	865.227	397.928	4.963842e+003	4.963905e+002	5041	26.5	6.453288e+000	0	0	0	0	0	0	5078.51	1	1	52.6241	26.4167
DATA	1990	25	22	0	0	ASCRP3007525	ASCRP3007525	890.458	398.236	1.457506e+002	1.478558e+001	206	26	6.084989e+000	0	0	0	0	0	0	149.737	1	1	47.5395	26.7931
DATA	1991	25	23	0	0	ASCRP3003446	ASCRP3003446	915.716	397.905	3.717855e+002	3.726094e+001	443	23.5	6.662987e+000	0	0	0	0	0	0	383.441	1	1	48.8603	23.8667
DATA	1992	25	24	0	0	A_23_P252748	NM_007152	941.274	398.219	2.090765e+002	2.105270e+001	275	24	5.919826e+000	0	0	0	0	0	0	216.465	1	1	48.2044	24.4828
DATA	1993	25	25	0	0	ASCRP3000544	ASCRP3000544	966.653	397.893	1.756381e+003	1.756553e+002	1888	23	4.858669e+000	0	0	0	0	0	0	1824.88	1	1	48.8603	23.76
DATA	1994	25	26	0	0	ASCRP3004244	ASCRP3004244	991.718	398.218	2.271912e+001	3.341276e+000	79	25	7.035354e+000	0	0	0	0	0	0	23.6851	1	1	48.8603	25.0606
DATA	1995	25	27	0	0	CUST_3_PI418767722	NM_002539	1017.37	398.049	2.482719e+000	2.448792e+000	55	21	5.771853e+000	0	0	0	0	0	0	1.8615	0	0	49.8279	22.2857
DATA	1996	25	28	0	0	ASCRP3012539	ASCRP3012539	1042.64	398.175	3.036369e+003	3.036467e+002	3098	23	6.073239e+000	0	0	0	0	0	0	3184.67	1	1	49.5074	24.2069
DATA	1997	25	29	0	1	ETG02_36680	ETG02_36680	1068.47	398.151	2.468918e+000	2.429428e+000	56	22.5	6.533896e+000	0	0	0	0	0	0	0.608762	0	0	47.8731	23.1071
DATA	1998	25	30	0	0	ASCRP3002995	ASCRP3002995	1093.28	397.901	9.762120e+000	2.612482e+000	66	24	5.347759e+000	0	0	0	0	0	0	10.2896	1	0	47.2035	24.2069
DATA	1999	25	31	0	0	ASCRP3005401	ASCRP3005401	1119	398	7.858214e+001	8.221846e+000	137	25	7.516396e+000	0	0	0	0	0	0	83.0044	1	1	54.9904	25.6061
DATA	2000	25	32	0	0	ASCRP3002506	ASCRP3002506	1144.5	398	2.209366e+002	2.222512e+001	284.5	30.5	8.567290e+000	0	0	0	0	1	0	233.788	1	1	54.1152	29.9615
DATA	2001	25	33	0	0	A_23_P25873	NM_007086	1169.69	398	1.245485e+002	1.268592e+001	183	24	4.779765e+000	0	0	0	0	0	0	131.987	1	1	50.4627	23
DATA	2002	25	34	0	0	ASCRP3012790	ASCRP3012790	1195.45	398.068	1.325944e+002	1.347621e+001	195	24	4.565079e+000	0	0	0	0	0	0	140.681	1	1	48.8603	23.6071
DATA	2003	25	35	0	0	ASCRP3002696	ASCRP3002696	1220.42	397.821	2.204458e+001	3.262789e+000	75.5	23.5	6.349187e+000	0	0	0	0	0	0	23.4077	1	1	49.5074	24.6429
DATA	2004	25	36	0	0	Negative011	Negative011	1246.49	398.11	2.443816e+000	2.406429e+000	53	25	6.468892e+000	0	0	0	0	0	0	1.13787	0	0	48.5334	25.0714
DATA	2005	25	37	0	0	ASCRP3012518	ASCRP3012518	1271.5	398	2.357204e+001	3.366569e+000	79	25	6.212613e+000	0	0	0	0	0	0	25.0486	1	1	54.1152	24.1786
DATA	2006	25	38	0	0	ASCRP3003171	ASCRP3003171	1296.32	398.387	3.418353e+001	4.178912e+000	86	24	5.655013e+000	0	0	0	0	0	0	36.3223	1	1	44.4243	23.6667
DATA	2007	25	39	0	0	ASCRP3012407	ASCRP3012407	1322.43	397.975	1.200344e+001	2.687961e+000	63.5	24	5.271480e+000	0	0	0	0	0	0	12.7477	1	0	50.1463	23.9333
DATA	2008	25	40	0	0	ASCRP3011450	ASCRP3011450	1347.62	398.481	5.249911e+000	2.463375e+000	58	26	6.866160e+000	0	0	0	0	0	0	5.57143	1	0	51.4001	25.7813
DATA	2009	25	41	0	0	ASCRP3004048	ASCRP3004048	1373.06	398.343	3.977270e+002	3.984562e+001	470.5	24	3.619746e+000	0	0	0	0	0	0	421.602	1	1	55.5662	24.5556
DATA	2010	25	42	0	0	ASCRP3010368	ASCRP3010368	1398.35	398.329	2.452953e+000	2.415681e+000	53	23.5	6.015402e+000	0	0	0	0	0	0	1.1969	0	0	51.4001	24.5667
DATA	2011	25	43	0	0	ASCRP3003239	ASCRP3003239	1423.66	398.132	6.504689e+001	6.939357e+000	121	24	6.279024e+000	0	0	0	0	0	0	68.7281	1	1	49.8279	23.6364
DATA	2012	25	44	0	0	ASCRP3011078	ASCRP3011078	1449.33	398.5	2.462458e+000	2.422383e+000	48.5	22	4.661301e+000	0	0	0	0	0	0	-1.58699	0	0	57.5363	21.9143
DATA	2013	25	45	0	0	ASCRP3000157	ASCRP3000157	1474.89	398.22	1.209181e+001	2.712769e+000	64	24	5.843300e+000	0	0	0	0	0	0	12.7183	1	0	50.4627	23.2813
DATA	2014	25	46	0	0	ASCRP3002758	ASCRP3002758	1499.78	398.566	2.521935e+002	2.533661e+001	317	22	5.816806e+000	0	0	0	0	0	0	264.565	1	1	51.4001	23.9091
DATA	2015	25	47	0	0	ASCRP3011321	ASCRP3011321	1525.27	398.013	1.633711e+001	2.938353e+000	69	22	6.670832e+000	0	0	0	0	0	0	17.0854	1	1	49.1849	23.2
DATA	2016	25	48	0	0	ASCRP3003254	ASCRP3003254	1550.8	398.418	3.455851e+002	3.464527e+001	402	23	5.254184e+000	0	0	0	0	0	0	360.234	1	1	54.9904	22.8387
DATA	2018	25	50	0	0	ASCRP3012531	ASCRP3012531	1601.48	398.446	6.826735e+001	7.259354e+000	122	21	4.256262e+000	0	0	0	0	0	0	70.6345	1	1	51.7088	19.5172
DATA	2019	25	51	0	0	ASCRP3009631	ASCRP3009631	1626.89	398.5	1.042615e+001	2.689090e+000	59	21	6.170359e+000	0	0	0	0	0	0	10.7435	1	0	56.9804	21.64
DATA	2020	25	52	0	0	ASCRP3010785	ASCRP3010785	1652.34	398.636	2.095996e+003	2.096144e+002	2178.5	24.5	6.650555e+000	0	0	0	0	0	0	2150.43	1	1	52.3208	24.6667
DATA	2021	25	53	0	0	ASCRP3003721	ASCRP3003721	1677.62	398.295	1.446597e+002	1.468058e+001	198	25	7.525654e+000	0	0	0	0	0	0	147.736	1	1	50.4627	24.2759
DATA	2022	25	54	0	0	AS_circRNA_control215	AS_circRNA_control215	1703.11	398.5	1.677481e+002	1.696199e+001	220	21	4.870108e+000	0	0	0	0	0	0	170.499	1	1	56.9804	20.7778
DATA	2023	25	55	0	0	ASCRP3004718	ASCRP3004718	1728.5	398.5	1.799012e+002	1.816653e+001	228	21	5.851202e+000	0	0	0	0	0	0	181.945	1	1	57.5363	21.3548
DATA	2024	25	56	0	0	ASCRP3013136	ASCRP3013136	1753.62	398.63	3.397871e+003	3.397966e+002	3489.5	23	5.304280e+000	0	0	0	0	0	0	3419.11	1	1	50.7771	23.8462
DATA	2025	25	57	0	0	ASCRP3009429	ASCRP3009429	1779.16	398.276	6.896959e+001	7.353956e+000	120	23	6.013068e+000	0	0	0	0	0	0	69.029	1	1	49.5074	24.0968
DATA	2026	25	58	0	0	ASCRP3000574	ASCRP3000574	1804.58	398.573	1.115431e+001	2.797730e+000	61	24	6.009491e+000	0	0	0	0	0	0	11.104	1	0	57.5363	22.7742
DATA	2027	25	59	0	0	ASCRP3000056	ASCRP3000056	1830.2	398.387	2.015545e+002	2.031992e+001	250.5	22.5	5.214144e+000	0	0	0	0	0	0	199.525	1	1	50.4627	22.8889
DATA	2028	25	60	0	0	ASCRP3002717	ASCRP3002717	1855.5	398.821	8.787392e+001	9.162390e+000	138.5	22	5.620748e+000	0	0	0	0	0	0	86.5103	1	1	49.1849	21.303
DATA	2029	25	61	0	0	ASCRP3008306	ASCRP3008306	1880.93	398.806	7.004887e+002	7.009744e+001	743	21	4.893936e+000	0	0	0	0	0	0	685.721	1	1	46.8651	22.2813
DATA	2030	25	62	0	0	ASCRP3012932	ASCRP3012932	1906.24	398.782	1.517332e+001	3.031143e+000	67	22	6.368995e+000	0	0	0	0	0	0	14.7694	1	1	49.1849	23.5
DATA	2031	25	63	0	0	ASCRP3008928	ASCRP3008928	1931.93	398.699	2.850882e+002	2.863072e+001	329	21	4.920231e+000	0	0	0	0	0	0	275.905	1	1	50.1463	22.2813
DATA	2032	25	64	0	0	ASCRP3002605	ASCRP3002605	1957.1	398.877	1.500718e+002	1.524005e+001	199.5	26	6.631863e+000	0	0	0	0	0	0	144.429	1	1	49.8279	25.4667
DATA	2033	25	65	0	0	ASCRP3011493	ASCRP3011493	1982.55	398.932	1.312471e+001	2.974136e+000	67.5	26	6.564384e+000	0	0	0	0	0	0	12.5607	1	0	48.8603	24.3448
DATA	2034	25	66	0	0	ASCRP3008278	ASCRP3008278	2007.65	398.914	2.529046e+002	2.543243e+001	288	24	6.044281e+000	0	0	0	0	0	0	240.721	1	1	49.5074	24.8667
DATA	2035	25	67	0	0	ASCRP3009525	ASCRP3009525	2033.3	398.684	1.170590e+002	1.201284e+001	166	24	5.558467e+000	0	0	0	0	0	0	110.812	1	1	48.5334	25
DATA	2036	25	68	0	0	ASCRP3007555	ASCRP3007555	2058.61	398.7	5.049377e+000	2.758865e+000	60	23	6.571141e+000	0	0	0	0	0	0	4.75508	1	0	47.2035	23.9286
DATA	2037	25	69	0	0	ASCRP3004294	ASCRP3004294	2084.07	398.961	1.125650e+002	1.158185e+001	161	27	6.230567e+000	0	0	0	0	0	0	105.475	1	1	46.8651	25.2941
DATA	2038	25	70	0	0	ASCRP3006127	ASCRP3006127	2109.31	399	4.830996e+002	4.838754e+001	500.5	25	6.269503e+000	0	0	0	0	0	0	450.52	1	1	50.4627	24.84
DATA	2039	25	71	0	0	A_23_P213255	NM_020159	2134.5	399	1.826858e+001	3.302541e+000	72.5	20	5.673581e+000	0	0	0	0	0	0	16.96	1	1	54.1152	21.5625
DATA	2040	25	72	0	0	ASCRP3007115	ASCRP3007115	2160.54	398.861	5.625602e+001	6.267620e+000	107.5	23	5.714050e+000	0	0	0	0	0	0	51.9993	1	1	49.5074	23.0417
DATA	2041	25	73	0	0	ASCRP3004025	ASCRP3004025	2185.65	398.88	6.919728e+002	6.925286e+001	696	26	6.621674e+000	0	0	0	0	0	0	637.167	1	1	48.8603	27.0714
DATA	2042	25	74	0	0	ASCRP3003527	ASCRP3003527	2211.08	399.099	1.825087e+003	1.825300e+002	1724.5	24	7.535292e+000	0	0	0	0	0	0	1674.73	1	1	46.8651	26.3704
DATA	2043	25	75	0	0	ASCRP3006259	ASCRP3006259	2236.56	398.792	8.272501e+001	8.731018e+000	132	25.5	6.091953e+000	0	0	0	0	0	0	75.6731	1	1	49.1849	25.7188
DATA	2044	25	76	0	0	ASCRP3012197	ASCRP3012197	2261.83	398.948	9.212777e+000	2.947028e+000	67	23	5.983763e+000	0	0	0	0	0	0	8.40599	1	0	49.1849	23.6552
DATA	2045	25	77	0	0	ASCRP3008644	ASCRP3008644	2287.22	398.901	1.406868e+001	3.138169e+000	71	22	4.708851e+000	0	0	0	0	0	0	12.81	1	1	49.5074	22.8929
DATA	2046	25	78	0	0	ASCRP3004074	ASCRP3004074	2312.63	398.949	2.217237e+001	3.578898e+000	79.5	26	7.240247e+000	0	0	0	0	0	0	20.1586	1	1	49.1849	25.7241
DATA	2047	25	79	0	0	ASCRP3008254	ASCRP3008254	2338.07	399	7.698811e+001	8.196216e+000	130	24	6.727112e+000	0	0	0	0	0	0	69.9342	1	1	46.8651	25.8125
DATA	2048	25	80	0	0	ASCRP3001896	ASCRP3001896	2363.52	399.084	2.277752e+002	2.295049e+001	268	25.5	6.006279e+000	0	0	0	0	0	0	206.863	1	1	49.8279	25.6538
DATA	2049	25	81	0	0	ASCRP3012803	ASCRP3012803	2388.77	398.716	2.293892e+001	3.628345e+000	79.5	24	3.414076e+000	0	0	0	0	0	0	20.8416	1	1	48.2044	24.5484
DATA	2050	25	82	0	0	A_23_P213255	NM_020159	2414.38	399.038	2.509909e+001	3.765857e+000	81.5	28	5.885746e+000	0	0	0	0	0	0	22.8345	1	1	49.1849	27.9388
DATA	2051	26	1	0	0	ASCRP3008859	ASCRP3008859	369.803	405	4.595329e+001	5.320377e+000	110.5	27	6.760031e+000	0	0	0	0	0	0	43.7747	1	1	49.1849	27.9048
DATA	2052	26	2	0	0	ASCRP3006853	ASCRP3006853	395.59	405.141	2.721687e+000	2.677401e+000	64	26	5.786811e+000	0	0	0	0	0	0	0.0622268	0	0	49.5074	26.7778
DATA	2053	26	3	0	0	ASCRP3005823	ASCRP3005823	420.712	405.113	1.667517e+002	1.688796e+001	224	25.5	7.970040e+000	0	0	0	0	0	0	159.372	1	1	49.1849	27.1923
DATA	2054	26	4	0	0	ASCRP3011860	ASCRP3011860	446.051	405.025	5.560669e+000	2.723731e+000	68	25	8.331066e+000	0	0	0	0	0	0	5.32671	1	0	48.8603	27.36
DATA	2055	26	5	0	0	A_23_P253524	NM_001813	471.679	405	2.441975e+002	2.456410e+001	298.5	25	6.962698e+000	0	0	0	0	0	0	234.561	1	1	49.1849	26.3333
DATA	2056	26	6	0	0	CUST_16_PI418767722	NM_001536	496.608	405.069	7.031087e+000	2.742773e+000	70	27	7.150999e+000	0	0	0	1	0	0	6.77399	1	0	53.8203	28.6333
DATA	2057	26	7	0	0	ASCRP3009248	ASCRP3009248	522.303	405.316	1.784794e+002	1.804242e+001	231	27	5.159148e+000	0	0	0	0	0	0	172.549	1	1	48.5334	27.0286
DATA	2058	26	8	0	0	ASCRP3003622	ASCRP3003622	547.803	404.901	2.676154e+000	2.632601e+000	58	30	7.365203e+000	0	0	0	0	1	0	-3.08507	0	0	46.8651	30.3939
DATA	2059	26	9	0	0	ASCRP3005374	ASCRP3005374	573	405.133	4.351601e+001	5.080677e+000	103	27	4.942450e+000	0	0	0	0	0	0	42.3844	1	1	54.4085	26.7647
DATA	2060	26	10	0	0	ASCRP3002182	ASCRP3002182	598.585	405.098	1.145973e+003	1.146271e+002	1151	27.5	5.978245e+000	0	0	0	0	0	0	1120.74	1	1	49.8279	27.5357
DATA	2061	26	11	0	0	ASCRP3012676	ASCRP3012676	623.941	405.471	1.179106e+001	2.855301e+000	72	25	6.379161e+000	0	0	0	0	0	0	11.5812	1	0	51.7088	26.973
DATA	2062	26	12	0	0	CUST_17_PI418767722	NM_003753	649.2	405.482	6.281229e+002	6.286563e+001	637	27	5.391351e+000	0	0	0	0	0	0	619.619	1	1	51.7088	28
DATA	2063	26	13	0	0	ASCRP3002628	ASCRP3002628	674.462	405.488	2.937147e+000	2.594488e+000	64	27	5.729569e+000	0	0	0	0	0	0	2.91023	1	0	50.4627	27.8065
DATA	2064	26	14	1028	1	(+)E1A_r60_a20	E1A_r60_a20	700	405.455	4.812491e+001	5.453924e+000	108	27	6.146407e+000	0	0	0	1	0	0	47.9001	1	1	55.8519	26.2759
DATA	2065	26	15	0	0	A_23_P41948	NM_017785	725.381	405.476	1.285987e+002	1.311114e+001	188	26	4.733087e+000	0	0	0	0	0	0	128.581	1	1	51.7088	25.5714
DATA	2066	26	16	0	0	ASCRP3010429	ASCRP3010429	750.87	405.364	1.425730e+001	2.915375e+000	74.5	27	5.987101e+000	0	0	0	0	0	0	14.3202	1	1	49.8279	27.0857
DATA	2067	26	17	0	0	ASCRP3006708	ASCRP3006708	776.191	405.412	4.011682e+003	4.011762e+002	4078	27.5	5.010571e+000	0	0	0	0	0	0	4047.6	1	1	46.5243	27.0714
DATA	2068	26	18	0	0	ASCRP3003663	ASCRP3003663	801.62	405.456	2.234884e+001	3.368399e+000	78	29	6.153939e+000	0	0	0	0	0	0	22.6502	1	1	50.1463	28
DATA	2069	26	19	0	0	ASCRP3004510	ASCRP3004510	826.791	405.523	6.486002e+000	2.591699e+000	64	28	5.639993e+000	0	0	0	0	0	0	6.6022	1	0	52.0157	27.5714
DATA	2070	26	20	0	0	ASCRP3005426	ASCRP3005426	852.418	405.427	5.014973e+001	5.602869e+000	108	26	9.434511e+000	0	0	0	0	0	0	51.2687	1	1	57.5363	25.52
DATA	2071	26	21	0	0	ASCRP3009225	ASCRP3009225	877.667	405.5	8.862744e+001	9.205368e+000	152	27	5.309426e+000	0	0	0	0	0	0	90.9818	1	1	57.5363	27.76
DATA	2072	26	22	0	0	ASCRP3005218	ASCRP3005218	903.107	405.5	4.776130e+001	5.380741e+000	104.5	23	5.659372e+000	0	0	0	0	0	0	49.2278	1	1	56.9804	23.5185
DATA	2073	26	23	0	0	ASCRP3005193	ASCRP3005193	928.442	405.519	2.353325e+003	2.353455e+002	2497	24	6.323195e+000	0	0	0	0	0	0	2434.92	1	1	49.8279	23.871
DATA	2074	26	24	0	0	ASCRP3003567	ASCRP3003567	954	405.5	1.316174e+003	1.316403e+002	1427	23	5.160956e+000	0	0	0	0	0	0	1366.83	1	1	48.5334	23.7241
DATA	2075	26	25	0	0	ASCRP3013532	ASCRP3013532	979.365	405.565	2.444320e+003	2.444443e+002	2460	24	5.745369e+000	0	0	0	0	0	0	2547.21	1	1	52.0157	23.75
DATA	2076	26	26	0	0	ASCRP3011928	ASCRP3011928	1004.95	405.598	9.474279e+001	9.784188e+000	154	24	7.859801e+000	0	0	0	0	0	0	99.0534	1	1	51.0895	24.4
DATA	2077	26	27	0	0	ASCRP3004218	ASCRP3004218	1030.11	405.5	9.495948e+001	9.803381e+000	160	21	4.403786e+000	0	0	0	0	0	0	99.5736	1	1	56.9804	21.68
DATA	2078	26	28	0	0	ASCRP3002257	ASCRP3002257	1055.5	405.5	2.262703e+002	2.275705e+001	290	23	5.186832e+000	0	0	0	0	0	0	237.917	1	1	57.5363	24
DATA	2079	26	29	0	0	ASCRP3009650	ASCRP3009650	1080.74	405.547	9.606988e+001	9.907868e+000	156.5	25	6.030097e+000	0	0	0	0	0	0	101.265	1	1	52.0157	25.1724
DATA	2080	26	30	0	0	ASCRP3012307	ASCRP3012307	1106.32	405.519	9.292327e+001	9.601719e+000	151	21	6.204092e+000	0	0	0	0	0	0	98.1654	1	1	49.8279	22.2571
DATA	2081	26	31	0	0	ASCRP3003778	ASCRP3003778	1131.71	405.683	4.549421e+001	5.149789e+000	101	30	7.931200e+000	0	0	0	0	1	0	48.1539	1	1	51.4001	29.7586
DATA	2082	26	32	0	0	ASCRP3007902	ASCRP3007902	1156.72	405.625	9.842671e+001	1.013325e+001	157.5	22	5.618194e+000	0	0	0	0	0	0	104.346	1	1	51.0895	22.5556
DATA	2083	26	33	0	0	ASCRP3013052	ASCRP3013052	1182.41	405.913	2.037024e+001	3.152501e+000	74	24	4.298856e+000	0	0	0	0	0	0	21.6249	1	1	49.8279	22.9643
DATA	2084	26	34	0	0	ASCRP3006892	ASCRP3006892	1208.04	405.89	2.308355e+002	2.320835e+001	291	23.5	5.111558e+000	0	0	0	0	0	0	245.299	1	1	50.4627	24.4688
DATA	2085	26	35	0	0	A_23_P250196	NM_178812	1233.54	405.897	3.444131e+001	4.198979e+000	91	25	5.895018e+000	0	0	0	0	0	0	36.6241	1	1	49.5074	24.4138
DATA	2086	26	36	0	0	ASCRP3008804	ASCRP3008804	1258.69	406	3.083525e+002	3.092859e+001	378	25	5.945143e+000	0	0	0	0	0	0	328.013	1	1	50.4627	25.037
DATA	2087	26	37	0	0	ASCRP3013175	ASCRP3013175	1284.06	405.987	2.318632e+002	2.331031e+001	298	26	6.092615e+000	0	0	0	0	0	0	246.653	1	1	48.5334	25.0938
DATA	2088	26	38	0	0	ASCRP3011650	ASCRP3011650	1309.5	406.179	4.388280e+001	5.002516e+000	101	25	6.019576e+000	0	0	0	0	0	0	46.6689	1	1	49.1849	25
DATA	2089	26	39	0	0	ASCRP3006213	ASCRP3006213	1334.78	405.973	4.719593e+001	5.296256e+000	103	25	5.843606e+000	0	0	0	0	0	0	50.1593	1	1	47.5395	23.9091
DATA	2090	26	40	0	0	ASCRP3010774	ASCRP3010774	1360.5	406	2.175228e+001	3.243248e+000	76	23	7.880137e+000	0	0	0	0	0	0	23.0956	1	1	54.1152	23.2
DATA	2091	26	41	0	0	ASCRP3008756	ASCRP3008756	1385.5	406	2.324603e+001	3.347474e+000	76.5	24	4.781213e+000	0	0	0	0	0	0	24.6501	1	1	65	23.88
DATA	2092	26	42	66	-1	(-)3xSLv1	NegativeControl	1411	406	2.452524e+000	2.412611e+000	42.5	23	5.974498e+000	0	0	0	0	0	0	-9.11295	0	0	54.9904	23.1935
DATA	2093	26	43	0	0	ASCRP3013511	ASCRP3013511	1436.21	405.867	2.141626e+001	3.229538e+000	74.5	22.5	6.117997e+000	0	0	0	0	0	0	22.6289	1	1	48.2044	22.4667
DATA	2094	26	44	0	0	ASCRP3010393	ASCRP3010393	1461.5	406	1.043967e+001	2.638054e+000	64	24	4.691021e+000	0	0	0	0	0	0	11.0062	1	0	54.1152	24.5455
DATA	2095	26	45	0	0	ASCRP3001609	ASCRP3001609	1487.19	405.974	7.580212e+002	7.584103e+001	822	21	6.935132e+000	0	0	0	0	0	0	797.085	1	1	49.1849	23.1034
DATA	2096	26	46	0	0	ASCRP3000857	ASCRP3000857	1512.48	405.916	1.259720e+002	1.283057e+001	183	22	6.451806e+000	0	0	0	0	0	0	132.085	1	1	49.8279	22.6774
DATA	2097	26	47	0	0	ASCRP3008957	ASCRP3008957	1538	406	1.079200e+001	2.671407e+000	62	21	4.830459e+000	0	0	0	0	0	0	11.2799	1	0	54.9904	21.3333
DATA	2098	26	48	0	0	ASCRP3002253	ASCRP3002253	1563.5	406	6.303461e+001	6.763644e+000	116	24	7.596430e+000	0	0	0	0	0	0	65.6562	1	1	54.1152	24.4667
DATA	2099	26	49	0	0	ASCRP3003322	ASCRP3003322	1588.8	405.901	1.465582e+001	2.864635e+000	65	19	4.180086e+000	0	0	0	0	0	0	15.2086	1	1	49.5074	19.1613
DATA	2100	26	50	0	0	ASCRP3001415	ASCRP3001415	1614.26	405.974	3.318520e+002	3.327708e+001	397	22	4.653672e+000	0	0	0	0	0	0	343	1	1	49.1849	20.36
DATA	2101	26	51	0	0	ASCRP3005423	ASCRP3005423	1639.5	406	1.910772e+001	3.131971e+000	72	22.5	6.141624e+000	0	0	0	0	0	0	19.6668	1	1	54.1152	23.2667
DATA	2102	26	52	0	0	A_23_P154235	NM_004688	1664.91	406.065	2.042898e+001	3.222845e+000	72	26	7.091870e+000	0	0	0	0	0	0	20.9333	1	1	54.4085	25.1935
DATA	2103	26	53	0	0	ASCRP3012964	ASCRP3012964	1690.35	406.12	6.497270e+001	6.963204e+000	116	21.5	5.513759e+000	0	0	0	0	0	0	66.2659	1	1	48.8603	21.8077
DATA	2104	26	54	0	0	ASCRP3001584	ASCRP3001584	1715.71	406	2.876746e+003	2.876856e+002	2967	18.5	3.421068e+000	0	0	0	0	0	0	2919.71	1	1	49.1849	19
DATA	2105	26	55	0	0	Negative030	Negative030	1741.39	406.069	2.571311e+000	2.529467e+000	52	23	4.951083e+000	0	0	0	0	0	0	0.0312058	0	0	65	22.9286
DATA	2106	26	56	0	0	CUST_2_PI418767722	NM_002455	1766.62	406.071	4.184497e+002	4.192215e+001	473.5	23	5.717545e+000	0	0	0	0	0	0	420.356	1	1	50.7771	23.9032
DATA	2107	26	57	0	0	ASCRP3010457	ASCRP3010457	1791.91	406.385	1.257010e+003	1.257270e+002	1307	24	7.741384e+000	0	0	0	0	0	0	1256.08	1	1	54.7002	23.9355
DATA	2108	26	58	0	0	ASCRP3005618	ASCRP3005618	1817.38	406.313	2.612667e+000	2.570611e+000	53	22	6.229402e+000	0	0	0	0	0	0	0.485151	0	0	50.7771	22.0313
DATA	2109	26	59	0	0	Negative008	Negative008	1842.6	406.156	1.406515e+002	1.430061e+001	192	21.5	5.503291e+000	0	0	0	0	0	0	139.005	1	1	49.8279	22.3
DATA	2110	26	60	0	0	ASCRP3009114	ASCRP3009114	1868.15	406	1.421891e+002	1.445451e+001	191.5	20	4.595115e+000	0	0	0	0	0	0	139.729	1	1	49.1849	20.6786
DATA	2111	26	61	0	0	ASCRP3006516	ASCRP3006516	1893.56	406.541	2.203179e+001	3.418424e+000	77	24	4.861358e+000	0	0	0	0	0	0	21.5298	1	1	52.3208	22.9412
DATA	2112	26	62	0	0	ASCRP3006690	ASCRP3006690	1918.89	406.5	5.112608e+001	5.748764e+000	103.5	22	5.958540e+000	0	0	0	0	0	0	49.6787	1	1	56.9804	23.7143
DATA	2113	26	63	0	0	A_23_P11685	NM_024420	1944.71	406.28	7.117997e+000	2.737999e+000	59	24	6.041523e+000	0	0	0	0	0	0	6.87657	1	0	51.4001	24.5
DATA	2114	26	64	0	0	ASCRP3004620	ASCRP3004620	1969.52	406.427	4.591171e+002	4.598861e+001	493.5	26	6.952218e+000	0	0	0	0	0	0	441.124	1	1	51.4001	26.2
DATA	2115	26	65	0	0	ASCRP3001831	ASCRP3001831	1995.01	406.382	6.539938e+002	6.545399e+001	659	23	4.961759e+000	0	0	0	0	0	0	624.873	1	1	53.5237	23.2143
DATA	2116	26	66	0	0	ASCRP3003194	ASCRP3003194	2020.33	406.333	6.510286e+001	7.043289e+000	117	24	5.352408e+000	0	0	0	0	0	0	61.8672	1	1	51.4001	25.2
DATA	2117	26	67	0	0	ASCRP3005309	ASCRP3005309	2045.89	406.5	7.237860e+001	7.725787e+000	124	26	6.427922e+000	0	0	0	0	0	0	68.4173	1	1	56.9804	25.4545
DATA	2118	26	68	0	0	ASCRP3002978	ASCRP3002978	2071.31	406.388	1.171100e+002	1.202182e+001	168	23	6.382386e+000	0	0	0	0	0	0	110.133	1	1	52.0157	23.7879
DATA	2119	26	69	0	0	ASCRP3009823	ASCRP3009823	2096.79	406.375	1.303456e+001	3.024673e+000	68	27	5.269652e+000	0	0	0	0	0	0	12.1978	1	0	50.4627	25.3333
DATA	2120	26	70	0	0	ASCRP3004606	ASCRP3004606	2122.11	406.5	7.492903e+002	7.497919e+001	751	24	5.070440e+000	0	0	0	0	0	0	697.951	1	1	56.9804	21.931
DATA	2121	26	71	1028	1	(+)E1A_r60_a22	E1A_r60_a22	2147.5	406.439	8.500105e+001	8.935147e+000	134	24	6.384908e+000	0	0	0	0	0	0	78.8309	1	1	51.0895	24.2727
DATA	2122	26	72	0	0	ASCRP3009446	ASCRP3009446	2172.87	406.386	2.656177e+002	2.670533e+001	301	27.5	7.605503e+000	0	0	0	0	0	0	245.341	1	1	51.4001	27.4667
DATA	2123	26	73	0	0	ASCRP3003550	ASCRP3003550	2198.38	406.367	2.719595e+002	2.733721e+001	304.5	25	7.041356e+000	0	0	0	0	0	0	250.272	1	1	50.7771	26.6071
DATA	2124	26	74	0	0	AS_circRNA_control201	AS_circRNA_control201	2223.56	406.405	9.364930e+001	9.770127e+000	141.5	26	6.273633e+000	0	0	0	0	0	0	85.903	1	1	50.1463	26.6071
DATA	2125	26	75	0	0	ASCRP3006461	ASCRP3006461	2249.16	406.395	4.932072e+001	5.667713e+000	101	26	6.678243e+000	0	0	0	0	0	0	45.1128	1	1	49.8279	25.3529
DATA	2126	26	76	0	0	ASCRP3001689	ASCRP3001689	2274.56	406.468	7.691103e+001	8.184541e+000	127.5	23.5	5.452416e+000	0	0	0	0	0	0	70.1873	1	1	50.4627	24.3929
DATA	2127	26	77	0	0	ASCRP3007361	ASCRP3007361	2299.71	406.538	4.019131e+002	4.028898e+001	424	23	5.648034e+000	0	0	0	0	0	0	366.137	1	1	50.7771	23.8519
DATA	2128	26	78	0	0	ASCRP3002404	ASCRP3002404	2325.34	406.836	7.678989e+001	8.175939e+000	129	30	6.086827e+000	0	0	0	0	0	0	69.8743	1	1	48.2044	28.871
DATA	2129	26	79	0	0	ASCRP3009560	ASCRP3009560	2350.57	406.81	9.658245e+001	1.005830e+001	143	24	5.660010e+000	0	0	0	0	0	0	87.8364	1	1	49.5074	25.5357
DATA	2130	26	80	0	0	ASCRP3003804	ASCRP3003804	2376.09	406.935	9.680005e+001	1.007907e+001	149	25.5	4.975609e+000	0	0	0	0	0	0	88.0488	1	1	54.4085	26.0294
DATA	2131	26	81	0	0	ASCRP3009023	ASCRP3009023	2401.56	406.747	1.291806e+001	3.088757e+000	70	25	5.121442e+000	0	0	0	0	0	0	11.7602	1	0	48.5334	26.6667
DATA	2132	26	82	0	0	ASCRP3009660	ASCRP3009660	2426.76	406.865	1.656645e+002	1.680156e+001	210	27.5	6.714535e+000	0	0	0	0	0	0	151.07	1	1	48.2044	27.8148
DATA	2133	27	1	0	0	ASCRP3008225	ASCRP3008225	357.13	412	2.628700e+001	3.752054e+000	91.5	30	7.464588e+000	0	0	0	0	1	0	25.0783	1	1	48.5334	30.1942
DATA	2134	27	2	0	0	ASCRP3004162	ASCRP3004162	382.434	412.276	7.622052e+001	8.077561e+000	137	26	5.230679e+000	0	0	0	0	0	0	72.7999	1	1	48.5334	26
DATA	2135	27	3	0	0	ASCRP3005775	ASCRP3005775	408.13	412.026	1.086689e+002	1.119012e+001	168	26	7.890273e+000	0	0	0	0	0	0	103.952	1	1	48.5334	28.5556
DATA	2136	27	4	0	0	ASCRP3012944	ASCRP3012944	433.442	412.208	9.484667e+001	9.851830e+000	150	25	8.353442e+000	0	0	0	0	0	0	90.9191	1	1	49.1849	26.5
DATA	2137	27	5	0	0	ASCRP3009094	ASCRP3009094	458.382	411.776	3.598368e+001	4.473842e+000	96.5	26.5	7.690654e+000	0	0	0	0	0	0	34.5732	1	1	48.8603	28.1154
DATA	2138	27	6	0	0	ASCRP3002892	ASCRP3002892	483.942	412.186	4.443315e+003	4.443394e+002	4320	26	5.491104e+000	0	0	0	0	0	0	4281.76	1	1	51.4001	26.0938
DATA	2139	27	7	0	0	ASCRP3002700	ASCRP3002700	509.506	411.864	3.128945e+001	4.095388e+000	90	26	6.823268e+000	0	0	0	0	0	0	30.2456	1	1	49.8279	25.9032
DATA	2140	27	8	0	0	ASCRP3012520	ASCRP3012520	534.889	412.802	9.911885e+001	1.025555e+001	157	28	7.652160e+000	0	0	0	0	0	0	96.165	1	1	50.4627	28
DATA	2141	27	9	0	0	ASCRP3002479	ASCRP3002479	560.5	412.231	8.574333e+002	8.578344e+001	871.5	27	6.622101e+000	0	0	0	0	1	0	834.889	1	1	49.8279	28.931
DATA	2142	27	10	0	0	ASCRP3007864	ASCRP3007864	585.805	412.519	8.771732e+003	8.771771e+002	8620	27	5.295925e+000	0	0	0	0	0	0	8575.14	1	1	49.8279	27.1944
DATA	2143	27	11	0	0	ASCRP3006738	ASCRP3006738	611	412.455	1.796440e+002	1.815188e+001	235	24.5	6.198721e+000	0	0	0	0	0	0	176.332	1	1	55.8519	26.3
DATA	2144	27	12	0	0	ASCRP3006801	ASCRP3006801	636.667	412.333	2.873858e+002	2.885515e+001	344	27	6.299191e+000	0	0	0	0	0	0	283.295	1	1	48.8603	27.5862
DATA	2145	27	13	0	0	ASCRP3010056	ASCRP3010056	661.291	412.241	8.018832e+001	8.423713e+000	139	27	7.670499e+000	0	0	0	0	0	0	79.3807	1	1	50.1463	27.6452
DATA	2146	27	14	0	0	ASCRP3010307	ASCRP3010307	687.543	412.346	2.781966e+001	3.786217e+000	87	25.5	7.107467e+000	0	0	0	0	0	0	27.6669	1	1	51.0895	25.3667
DATA	2147	27	15	0	0	ASCRP3009657	ASCRP3009657	712.73	412.202	2.678117e+001	3.702735e+000	85.5	28	2.819152e+000	0	0	0	0	0	0	26.7523	1	1	52.3208	28.381
DATA	2149	27	17	0	0	ASCRP3003140	ASCRP3003140	763.554	412.47	7.660468e+002	7.664658e+001	824	26	6.285490e+000	0	0	0	0	0	0	772.194	1	1	51.4001	26.6897
DATA	2150	27	18	0	0	ASCRP3000036	ASCRP3000036	788.667	412.5	8.097446e+001	8.481304e+000	138.5	26.5	6.437980e+000	0	0	0	0	0	0	81.9858	1	1	57.5363	26.3125
DATA	2151	27	19	0	0	ASCRP3013479	ASCRP3013479	814.244	412.537	6.230271e+001	6.717433e+000	118	26	6.094494e+000	0	0	0	0	0	0	63.3615	1	1	51.0895	27
DATA	2152	27	20	0	0	ASCRP3001475	ASCRP3001475	839.53	412.819	5.566357e+001	6.102248e+000	115	26	5.737863e+000	0	0	0	0	0	0	56.8559	1	1	51.0895	25.3333
DATA	2153	27	21	0	0	ASCRP3006515	ASCRP3006515	865.216	412.568	1.969883e+002	1.985559e+001	257	23	6.743220e+000	0	0	0	0	0	0	202.056	1	1	52.6241	23.0833
DATA	2154	27	22	0	0	ASCRP3003943	ASCRP3003943	890.712	413.167	1.511578e+003	1.511782e+002	1610	25	4.415719e+000	0	0	0	0	0	0	1556.95	1	1	45.835	26.037
DATA	2155	27	23	0	1	ETG05_36762	ETG05_36762	915.855	412.253	2.937002e+001	3.837904e+000	87.5	22.5	5.886279e+000	0	0	0	0	0	0	30.3645	1	1	51.0895	22.8
DATA	2156	27	24	0	0	Negative046	Negative046	941.5	412.842	1.978198e+002	1.993447e+001	264	23	5.657769e+000	0	0	0	0	0	0	205.309	1	1	49.8279	23.3
DATA	2157	27	25	0	0	ASCRP3001333	ASCRP3001333	966.582	412.573	1.759363e+002	1.776374e+001	236	24	5.909169e+000	0	0	0	0	0	0	183.229	1	1	57.5363	24.5806
DATA	2158	27	26	0	0	ASCRP3012777	ASCRP3012777	992	412.545	1.238122e+001	2.740068e+000	70	24	6.482941e+000	0	0	0	0	0	0	12.9374	1	1	65	23.8235
DATA	2159	27	27	0	0	ASCRP3012689	ASCRP3012689	1017.6	412.413	1.578240e+001	2.903258e+000	70	21.5	7.234818e+000	0	0	0	0	0	0	16.5425	1	1	49.5074	23.25
DATA	2160	27	28	0	0	ASCRP3012258	ASCRP3012258	1042.73	412.765	5.153352e+001	5.697462e+000	107	22	4.163439e+000	0	0	0	0	0	0	54.171	1	1	51.0895	22.3824
DATA	2161	27	29	0	0	ASCRP3001061	ASCRP3001061	1068.42	412.573	8.522587e+000	2.569006e+000	61	24	5.724875e+000	0	0	0	0	0	0	8.98208	1	0	57.5363	24.25
DATA	2162	27	30	0	0	ASCRP3001564	ASCRP3001564	1093.49	413.136	6.697861e+001	7.120883e+000	124.5	22.5	5.449982e+000	0	0	0	0	0	0	70.7574	1	1	49.8279	22.2333
DATA	2163	27	31	0	0	ASCRP3001838	ASCRP3001838	1119.19	412.787	3.061876e+001	3.898356e+000	84	21	7.417731e+000	0	0	0	0	0	0	32.4115	1	1	48.2044	23.0909
DATA	2164	27	32	0	0	ASCRP3006764	ASCRP3006764	1144.68	413	3.070204e+002	3.079637e+001	382	26	7.375052e+000	0	0	0	0	0	0	325.577	1	1	49.1849	25.5161
DATA	2165	27	33	0	0	ASCRP3006710	ASCRP3006710	1169.88	412.855	5.907598e+001	6.378454e+000	116	25	4.655893e+000	0	0	0	0	0	0	62.7354	1	1	47.8731	23.9655
DATA	2166	27	34	0	0	ASCRP3000225	ASCRP3000225	1195.3	413	6.042016e+001	6.502118e+000	116	24	4.029888e+000	0	0	0	0	0	0	64.2372	1	1	49.1849	23.64
DATA	2167	27	35	0	0	ASCRP3011966	ASCRP3011966	1220.67	412.709	4.391614e+001	5.004876e+000	98	23	4.179821e+000	0	0	0	0	0	0	46.7272	1	1	49.5074	23.7143
DATA	2168	27	36	0	0	ASCRP3006692	ASCRP3006692	1246.16	413.078	9.079253e+002	9.082422e+001	994.5	22.5	7.451278e+000	0	0	0	0	0	0	966.574	1	1	52.0157	23.1923
DATA	2169	27	37	0	0	ASCRP3006854	ASCRP3006854	1271.5	413	2.438485e+000	2.411022e+000	53	27	5.879124e+000	0	0	0	0	0	0	2.58155	0	0	54.1152	25.5556
DATA	2170	27	38	0	0	ASCRP3005279	ASCRP3005279	1296.5	413	7.282564e+001	7.667571e+000	128	24	6.937973e+000	0	0	0	0	0	0	77.5316	1	1	54.1152	23.2759
DATA	2171	27	39	0	0	ASCRP3006324	ASCRP3006324	1321.65	412.623	1.807349e+001	3.004720e+000	70	25	4.918048e+000	0	0	0	0	0	0	19.2315	1	1	46.8651	25.4828
DATA	2172	27	40	0	0	ASCRP3002178	ASCRP3002178	1347.66	412.684	1.172399e+001	2.673157e+000	63	20.5	5.235709e+000	0	0	0	0	0	0	12.465	1	0	48.2044	21.0333
DATA	2173	27	41	0	0	ASCRP3004465	ASCRP3004465	1373.08	412.88	7.405282e+003	7.405321e+002	7903	24	5.448595e+000	0	0	0	0	0	0	7864.55	1	1	47.5395	23.5172
DATA	2174	27	42	0	0	ASCRP3009876	ASCRP3009876	1398.5	413.179	5.506380e+002	5.511644e+001	632	25	4.866591e+000	0	0	0	0	0	0	583.952	1	1	49.1849	24.3939
DATA	2175	27	43	0	0	ASCRP3005032	ASCRP3005032	1423.81	412.962	1.667754e+001	2.933107e+000	72	23.5	5.402107e+000	0	0	0	0	0	0	17.6546	1	1	49.1849	23.7
DATA	2176	27	44	0	0	Negative024	Negative024	1449.09	413.065	2.457856e+000	2.417857e+000	48.5	23	6.164041e+000	0	0	0	0	0	0	-3.3798	0	0	54.4085	24.2667
DATA	2177	27	45	0	0	ASCRP3000566	ASCRP3000566	1474.73	412.781	2.703023e+003	2.703132e+002	2929	22	7.145710e+000	0	0	0	0	0	0	2848.37	1	1	48.2044	22.4211
DATA	2178	27	46	0	0	ASCRP3004385	ASCRP3004385	1499.91	413.065	6.506355e+001	6.945440e+000	119	20	6.809476e+000	0	0	0	0	0	0	68.3793	1	1	54.4085	21.9
DATA	2179	27	47	0	0	ASCRP3010511	ASCRP3010511	1525.35	412.886	9.764671e+000	2.626044e+000	62	24	6.443929e+000	0	0	0	0	0	0	10.2311	1	0	49.5074	23.7037
DATA	2180	27	48	0	0	ASCRP3005345	ASCRP3005345	1550.72	413.095	5.278851e+003	5.278908e+002	5528.5	22.5	6.039881e+000	0	0	0	0	0	0	5512.86	1	1	48.8603	22.4643
DATA	2181	27	49	0	0	ASCRP3005615	ASCRP3005615	1576.09	413.065	3.258381e+001	4.079448e+000	84	20	5.949086e+000	0	0	0	0	0	0	33.9063	1	1	54.4085	21.0345
DATA	2182	27	50	0	0	ASCRP3008296	ASCRP3008296	1601.65	413.086	1.864952e+002	1.881160e+001	241	20.5	3.531229e+000	0	0	0	0	0	0	193.314	1	1	49.5074	19.8929
DATA	2183	27	51	1028	1	(+)E1A_r60_n9	E1A_r60_n9	1626.61	413.069	2.514990e+000	2.474060e+000	51	21	5.944519e+000	0	0	0	0	0	0	-0.585419	0	0	53.8203	21.1786
DATA	2184	27	52	0	0	ASCRP3001519	ASCRP3001519	1652.59	413.115	3.221607e+001	4.068701e+000	86	26.5	6.816478e+000	0	0	0	0	0	0	33.112	1	1	49.5074	25.4667
DATA	2185	27	53	0	0	ASCRP3011426	ASCRP3011426	1677.75	413.026	1.892344e+002	1.908739e+001	241.5	23	7.054875e+000	0	0	0	0	0	0	193.617	1	1	49.1849	23.4333
DATA	2186	27	54	0	1	RC5	RC5	1703	413.455	2.549616e+000	2.508123e+000	43	21	4.665822e+000	0	0	0	0	0	0	-8.89869	0	0	65	21.3548
DATA	2187	27	55	0	0	ASCRP3005138	ASCRP3005138	1728.42	413.427	2.559080e+001	3.591991e+000	76	21.5	5.113914e+000	0	0	0	0	0	0	25.9316	1	1	57.5363	21.6786
DATA	2188	27	56	0	0	ASCRP3004931	ASCRP3004931	1753.67	413.5	2.357724e+001	3.460837e+000	75	23	4.755564e+000	0	0	0	0	0	0	23.7699	1	1	57.5363	23
DATA	2189	27	57	0	0	ASCRP3007632	ASCRP3007632	1779.41	412.975	9.654434e+001	9.984812e+000	146	22.5	6.518314e+000	0	0	0	0	0	0	96.8079	1	1	50.4627	23.7647
DATA	2190	27	58	0	0	ASCRP3007930	ASCRP3007930	1804.55	413.313	2.333656e+002	2.347665e+001	285.5	24.5	6.173313e+000	0	0	0	0	0	0	232.763	1	1	50.7771	22.5357
DATA	2191	27	59	0	0	ASCRP3007925	ASCRP3007925	1830	413.455	1.156511e+001	2.822718e+000	65.5	22.5	4.320953e+000	0	0	0	0	0	0	11.472	1	0	55.8519	23.3214
DATA	2192	27	60	0	0	ASCRP3008048	ASCRP3008048	1855.45	413.782	1.086777e+001	2.808100e+000	63	20	4.527693e+000	0	0	0	0	0	0	10.7205	1	0	50.1463	20.6
DATA	2193	27	61	0	0	ASCRP3009578	ASCRP3009578	1880.77	413.139	1.243817e+002	1.270785e+001	173	21	4.567283e+000	0	0	0	0	0	0	121.998	1	1	50.1463	21.4412
DATA	2194	27	62	0	0	ASCRP3001339	ASCRP3001339	1906.14	413.442	4.211696e+002	4.219830e+001	455.5	22	4.248732e+000	0	0	0	0	0	0	410.783	1	1	54.9904	22.5
DATA	2195	27	63	0	0	ASCRP3001089	ASCRP3001089	1931.65	413.231	2.677359e+000	2.633787e+000	54	24	6.709474e+000	0	0	0	0	0	0	-0.970279	0	0	50.1463	24.2727
DATA	2196	27	64	0	0	ASCRP3004705	ASCRP3004705	1957	413.5	4.531254e+002	4.538988e+001	493.5	26	7.777534e+000	0	0	0	0	0	0	436.98	1	1	51.0895	25.5185
DATA	2197	27	65	0	0	ASCRP3006823	ASCRP3006823	1982.44	413.16	4.993554e+001	5.659493e+000	101.5	23	6.055775e+000	0	0	0	0	0	0	47.8859	1	1	50.7771	24.6207
DATA	2198	27	66	0	0	ASCRP3004868	ASCRP3004868	2007.68	413.6	2.822524e+002	2.835199e+001	329	25	5.603214e+000	0	0	0	0	0	0	269.211	1	1	50.7771	24.3704
DATA	2199	27	67	0	0	ASCRP3004077	ASCRP3004077	2033.13	413.175	1.063480e+001	2.894900e+000	64	24.5	4.471622e+000	0	0	0	0	0	0	10.0885	1	0	50.4627	25.9333
DATA	2200	27	68	0	0	ASCRP3003278	ASCRP3003278	2058.62	413.524	3.284856e+003	3.284967e+002	3101	25.5	5.808434e+000	0	0	0	0	0	0	3100.04	1	1	51.7088	24.9375
DATA	2201	27	69	0	0	ASCRP3001864	ASCRP3001864	2083.9	413.293	1.851186e+002	1.871063e+001	229	25.5	6.112076e+000	0	0	0	0	0	0	173.83	1	1	51.0895	24.5667
DATA	2202	27	70	0	0	ASCRP3008566	ASCRP3008566	2109.25	413.658	3.686461e+003	3.686563e+002	3502.5	25	5.596725e+000	0	0	0	0	0	0	3445.36	1	1	48.2044	24.36
DATA	2203	27	71	0	0	ASCRP3003745	ASCRP3003745	2134.58	413.573	3.223603e+001	4.234165e+000	85	24	5.373520e+000	0	0	0	0	0	0	29.9921	1	1	57.5363	22.7667
DATA	2204	27	72	0	0	ASCRP3001784	ASCRP3001784	2160.4	413.659	1.602342e+001	3.188808e+000	71	24	6.379276e+000	0	0	0	0	0	0	14.8447	1	1	51.0895	24.8148
DATA	2205	27	73	0	0	ASCRP3008840	ASCRP3008840	2185.58	413.573	6.486510e+001	7.052252e+000	119	28	7.408278e+000	0	0	0	0	1	0	59.8638	1	1	57.5363	29.1515
DATA	2206	27	74	0	0	ASCRP3008860	ASCRP3008860	2210.92	413.603	1.057137e+003	1.057502e+002	1015.5	26.5	6.755205e+000	0	0	0	0	0	0	972.266	1	1	49.8279	26.0588
DATA	2207	27	75	0	0	ASCRP3001306	ASCRP3001306	2236.37	413.693	9.806528e+001	1.019447e+001	148	26	6.565509e+000	0	0	0	0	0	0	89.9198	1	1	47.8731	26.0345
DATA	2208	27	76	0	1	ETG10_195139	ETG10_195139	2261.65	413.88	5.578755e+001	6.238670e+000	109	25	5.332948e+000	0	0	0	0	0	0	51.025	1	1	48.8603	24.8286
DATA	2209	27	77	0	0	ASCRP3006132	ASCRP3006132	2286.94	413.531	2.708631e+003	2.708775e+002	2481.5	23	4.830459e+000	0	0	0	0	0	0	2472.25	1	1	44.0646	24.1111
DATA	2210	27	78	0	0	A_23_P111995	NM_002318	2312.5	413.821	1.429608e+002	1.456816e+001	190	24	6.860985e+000	0	0	0	1	0	0	130.297	1	1	49.1849	25.1613
DATA	2211	27	79	0	0	ASCRP3006552	ASCRP3006552	2338.11	413.699	1.725380e+002	1.748030e+001	216	28	6.421945e+000	0	0	0	0	0	0	157.116	1	1	47.5395	27.7931
DATA	2212	27	80	0	0	ASCRP3008429	ASCRP3008429	2363.35	413.88	1.828954e+003	1.829169e+002	1705	26	6.914826e+000	0	0	0	0	0	0	1665.21	1	1	48.8603	26.7407
DATA	2213	27	81	0	0	ASCRP3008195	ASCRP3008195	2388.92	413.883	1.550076e+001	3.203801e+000	73	25	3.860470e+000	0	0	0	0	0	0	14.1205	1	1	47.8731	25.3548
DATA	2214	27	82	0	0	ASCRP3000665	ASCRP3000665	2414.19	413.974	4.319038e+002	4.328106e+001	452.5	25	5.915667e+000	0	0	0	0	0	0	393.956	1	1	49.1849	27.1707
DATA	2215	28	1	0	0	ASCRP3002533	ASCRP3002533	369.768	419.768	1.223403e+002	1.252207e+001	177.5	29	9.179243e+000	0	0	0	0	1	0	117.019	1	1	51.4001	29.6939
DATA	2216	28	2	0	0	ASCRP3004117	ASCRP3004117	395.633	419.759	4.509567e+000	2.704710e+000	67.5	26	7.041421e+000	0	0	0	0	0	0	4.31905	1	0	50.4627	27.0667
DATA	2217	28	3	0	0	ASCRP3010260	ASCRP3010260	420.592	419.908	1.791251e+003	1.791448e+002	1784	26.5	9.251555e+000	0	0	0	0	0	0	1718.62	1	1	49.1849	27.9643
DATA	2218	28	4	0	0	ASCRP3001909	ASCRP3001909	446.282	420	3.150033e+001	4.120407e+000	92	25	7.895605e+000	0	0	0	0	0	0	30.2912	1	1	49.1849	25.9167
DATA	2219	28	5	0	0	ASCRP3001308	ASCRP3001308	471.19	419.821	6.896070e+001	7.387528e+000	128	27	8.070655e+000	0	0	0	0	0	0	66.48	1	1	50.1463	28.7241
DATA	2220	28	6	0	0	ASCRP3004023	ASCRP3004023	496.595	419.73	3.644515e+001	4.501253e+000	96	25	5.420788e+000	0	0	0	0	0	0	35.2372	1	1	47.8731	24.5806
DATA	2221	28	7	0	0	ASCRP3004732	ASCRP3004732	522.192	419.974	6.218036e+001	6.752497e+000	122	26	6.391535e+000	0	0	0	0	0	0	60.3209	1	1	49.1849	25.9
DATA	2222	28	8	0	0	A_23_P209962	NM_024624	547.57	419.987	2.431777e+001	3.577273e+000	84	27.5	6.198010e+000	0	0	0	0	0	0	23.6742	1	1	49.8279	28.6875
DATA	2223	28	9	0	0	ASCRP3004228	ASCRP3004228	572.907	419.935	7.276893e+001	7.732077e+000	131	27	5.296899e+000	0	0	0	0	0	0	71.1097	1	1	54.4085	26.6667
DATA	2224	28	10	0	0	ASCRP3001279	ASCRP3001279	598.532	419.896	2.512289e+001	3.617865e+000	85	28	4.694627e+000	0	0	0	0	0	0	24.6486	1	1	49.5074	27.3043
DATA	2225	28	11	0	0	ASCRP3005294	ASCRP3005294	623.5	420	1.144489e+001	2.834073e+000	73	26	7.037839e+000	0	0	0	0	0	0	11.2748	1	0	54.1152	27.7419
DATA	2226	28	12	0	0	ASCRP3003414	ASCRP3003414	649.13	420	8.222736e+002	8.226788e+001	858	27	4.342987e+000	0	0	0	0	0	0	813.554	1	1	48.5334	27.6923
DATA	2227	28	13	0	0	ASCRP3012549	ASCRP3012549	674.354	419.886	1.099459e+001	2.795704e+000	71	25	6.384908e+000	0	0	0	0	0	0	10.9251	1	0	49.5074	25.7273
DATA	2228	28	14	0	0	ASCRP3009780	ASCRP3009780	700.064	419.987	5.471979e+001	6.040729e+000	114	26	4.972256e+000	0	0	0	0	0	0	54.6194	1	1	48.5334	24.84
DATA	2229	28	15	0	0	ASCRP3010354	ASCRP3010354	725.346	420.086	4.367388e+002	4.374811e+001	488.5	28	5.171096e+000	0	0	0	0	0	0	437.889	1	1	49.5074	27.1333
DATA	2230	28	16	0	0	ASCRP3009888	ASCRP3009888	751	420.038	2.503029e+001	3.563215e+000	83	27	5.505994e+000	0	0	0	0	0	0	25.2097	1	1	48.8603	26.4857
DATA	2231	28	17	0	0	ASCRP3000134	ASCRP3000134	776.13	420	4.701571e+001	5.336646e+000	107	29	6.283619e+000	0	0	0	0	0	0	47.5613	1	1	48.5334	28.75
DATA	2232	28	18	0	0	ASCRP3003911	ASCRP3003911	801.347	420.12	2.441409e+003	2.441538e+002	2529	27	5.994473e+000	0	0	0	0	0	0	2480.61	1	1	48.8603	26.9394
DATA	2233	28	19	0	0	ASCRP3006879	ASCRP3006879	826.8	420.1	4.981943e+001	5.575345e+000	108.5	26	5.813060e+000	0	0	0	0	0	0	50.8393	1	1	49.5074	26.6667
DATA	2234	28	20	0	0	ASCRP3012909	ASCRP3012909	852.321	420	2.475110e+002	2.487627e+001	306	25	6.551571e+000	0	0	0	0	0	0	253.65	1	1	49.1849	23
DATA	2235	28	21	1028	1	(+)E1A_r60_a22	E1A_r60_a22	877.679	420.115	8.341498e+001	8.702960e+000	142	23	5.612486e+000	0	0	0	0	0	0	85.8366	1	1	49.1849	24.25
DATA	2236	28	22	0	0	Negative031	Negative031	903.093	420.065	3.078817e+000	2.491417e+000	60	25	5.753766e+000	0	0	0	0	0	0	3.18076	1	0	54.4085	24.0714
DATA	2237	28	23	0	0	ASCRP3001503	ASCRP3001503	928.442	420.208	4.130053e+001	4.808668e+000	98	24	6.208633e+000	0	0	0	0	0	0	42.831	1	1	49.1849	25.0667
DATA	2238	28	24	0	0	ASCRP3010508	ASCRP3010508	953.942	420.186	9.382248e+001	9.697872e+000	153	26	6.810492e+000	0	0	0	0	0	0	97.6525	1	1	51.4001	25.129
DATA	2239	28	25	0	0	ASCRP3001313	ASCRP3001313	979.247	420.198	3.649501e+002	3.657686e+001	429.5	24	5.307386e+000	0	0	0	0	0	0	381.142	1	1	49.5074	23.3438
DATA	2240	28	26	0	0	ASCRP3000434	ASCRP3000434	1004.92	420.372	4.106712e+001	4.775738e+000	99	24.5	7.841839e+000	0	0	0	0	0	0	43.0287	1	1	49.8279	23.8611
DATA	2241	28	27	0	0	ASCRP3012591	ASCRP3012591	1030.23	420.333	3.216204e+001	4.031346e+000	89	21.5	4.337605e+000	0	0	0	0	0	0	33.7974	1	1	49.5074	22
DATA	2242	28	28	0	0	ASCRP3005102	ASCRP3005102	1055.38	420.523	2.263330e+003	2.263460e+002	2408.5	23	5.364105e+000	0	0	0	0	0	0	2384.85	1	1	52.9257	23.8824
DATA	2243	28	29	0	0	ASCRP3006888	ASCRP3006888	1080.81	420.519	5.454312e+003	5.454366e+002	5807	24	5.105999e+000	0	0	0	0	0	0	5761.23	1	1	49.8279	25.0741
DATA	2244	28	30	0	0	ASCRP3000426	ASCRP3000426	1106	420.31	4.469478e+001	5.079242e+000	99.5	19	6.061414e+000	0	0	0	0	0	0	47.3102	1	1	51.7088	21
DATA	2245	28	31	0	0	ASCRP3004147	ASCRP3004147	1131.63	420.266	3.220616e+001	4.021545e+000	89	23	7.628329e+000	0	0	0	0	0	0	34.1554	1	1	50.7771	23.4839
DATA	2246	28	32	0	0	ASCRP3000784	ASCRP3000784	1156.91	420.128	5.198454e+001	5.727677e+000	109	25.5	6.532101e+000	0	0	0	0	0	0	55.2171	1	1	48.8603	24.9063
DATA	2247	28	33	0	0	ASCRP3008955	ASCRP3008955	1182.58	420.593	1.849065e+002	1.864593e+001	253	24	4.206319e+000	0	0	0	0	0	0	196.67	1	1	52.3208	23.7143
DATA	2248	28	34	0	0	ASCRP3006371	ASCRP3006371	1207.94	420.788	4.508069e+000	2.441022e+000	57.5	23.5	3.604817e+000	0	0	0	0	0	0	4.79961	1	0	49.8279	23.4286
DATA	2249	28	35	0	0	ASCRP3007637	ASCRP3007637	1233.29	420.462	1.316155e+002	1.337814e+001	194	22	6.274476e+000	0	0	0	0	0	0	140.213	1	1	50.1463	23.0357
DATA	2250	28	36	0	0	ASCRP3004775	ASCRP3004775	1258.44	420.659	5.268815e+001	5.788325e+000	108	27	5.923119e+000	0	0	0	0	0	0	56.1496	1	1	51.4001	25.75
DATA	2251	28	37	0	0	ASCRP3005758	ASCRP3005758	1284.11	420.5	1.089376e+004	1.089379e+003	11655	27	8.004628e+000	0	0	0	0	0	0	11609.3	1	1	56.9804	26
DATA	2252	28	38	0	0	ASCRP3007567	ASCRP3007567	1309.5	420.5	2.154644e+001	3.223452e+000	75	25	5.607814e+000	0	0	0	0	0	0	22.9543	1	1	50.4627	25.1875
DATA	2253	28	39	0	0	ASCRP3012071	ASCRP3012071	1334.94	420.506	1.049985e+002	1.077044e+001	168	24	6.086446e+000	0	0	0	0	0	0	111.786	1	1	50.4627	24.3
DATA	2254	28	40	0	0	ASCRP3003739	ASCRP3003739	1360.33	420.5	1.726013e+002	1.742639e+001	235	20	6.467336e+000	0	0	0	0	0	0	183.578	1	1	57.5363	20.3667
DATA	2255	28	41	0	0	ASCRP3007949	ASCRP3007949	1385.41	420.506	1.091643e+002	1.117812e+001	169	25	5.450403e+000	0	0	0	0	0	0	115.957	1	1	50.1463	25.2759
DATA	2256	28	42	0	0	ASCRP3012469	ASCRP3012469	1411	420.545	2.831185e+001	3.717048e+000	79	24	5.123106e+000	0	0	0	0	0	0	30.0244	1	1	55.8519	22.6061
DATA	2257	28	43	0	0	ASCRP3006606	ASCRP3006606	1436.44	420.494	3.424507e+002	3.433000e+001	417	23	6.418364e+000	0	0	0	0	0	0	362.454	1	1	52.3208	23.3333
DATA	2258	28	44	0	0	ASCRP3007055	ASCRP3007055	1461.77	420.488	8.185015e+000	2.553422e+000	59	22	6.260164e+000	0	0	0	0	0	0	8.64356	1	0	51.0895	22.7586
DATA	2259	28	45	0	0	ASCRP3012700	ASCRP3012700	1487.54	420.415	3.312507e+001	4.105300e+000	85	20	7.089509e+000	0	0	0	0	0	0	34.8892	1	1	51.4001	21.2647
DATA	2260	28	46	0	0	ASCRP3008812	ASCRP3008812	1512.82	420.459	3.144305e+002	3.153696e+001	375	23	5.993276e+000	0	0	0	0	0	0	330.229	1	1	51.7088	22.375
DATA	2261	28	47	0	0	ASCRP3002337	ASCRP3002337	1538	420.545	2.196534e+002	2.210040e+001	280	22	5.770149e+000	0	0	0	0	0	0	229.968	1	1	55.8519	21.8065
DATA	2262	28	48	0	0	ASCRP3000031	ASCRP3000031	1563.44	420.792	1.407496e+003	1.407709e+002	1508	21	5.325381e+000	0	0	0	0	0	0	1468.54	1	1	49.1849	21.2174
DATA	2263	28	49	0	0	ASCRP3003106	ASCRP3003106	1589.11	420.693	1.968572e+002	1.983849e+001	254	19	3.886316e+000	0	0	0	0	0	0	204.621	1	1	47.8731	20
DATA	2264	28	50	0	0	ASCRP3000845	ASCRP3000845	1614.52	420.814	5.455170e+002	5.460746e+001	619	20	4.119871e+000	0	0	0	0	0	0	564.783	1	1	50.4627	20.16
DATA	2265	28	51	0	0	A_23_P70328	NM_018132	1639.59	420.908	1.241335e+002	1.265814e+001	180.5	22	6.247167e+000	0	0	0	0	0	0	127.983	1	1	49.1849	22.7931
DATA	2266	28	52	0	0	ASCRP3001758	ASCRP3001758	1665.1	420.914	3.717236e+002	3.725556e+001	429	24	6.822160e+000	0	0	0	0	0	0	381.541	1	1	49.8279	23.5517
DATA	2267	28	53	0	0	Negative020	Negative020	1690.5	421	2.541453e+000	2.500092e+000	49	21.5	5.321912e+000	0	0	0	0	0	0	-1.47082	0	0	54.1152	22.2143
DATA	2268	28	54	0	0	ASCRP3012756	ASCRP3012756	1715.88	420.897	1.341044e+002	1.364374e+001	186	21	4.833218e+000	0	0	0	0	0	0	136.339	1	1	48.5334	21.12
DATA	2269	28	55	0	0	ASCRP3010743	ASCRP3010743	1741.08	420.87	1.658123e+003	1.658315e+002	1675	23	5.197633e+000	0	0	0	0	0	0	1677.34	1	1	48.2044	22.8462
DATA	2270	28	56	0	0	ASCRP3013141	ASCRP3013141	1766.65	420.933	1.462712e+002	1.484570e+001	203	24	6.274648e+000	0	0	0	0	0	0	147.194	1	1	49.1849	23.3939
DATA	2271	28	57	0	0	ASCRP3004550	ASCRP3004550	1792.16	420.927	3.917108e+002	3.925411e+001	438.5	23	5.172680e+000	0	0	0	0	0	0	392.074	1	1	49.8279	24.3571
DATA	2272	28	58	0	0	ASCRP3001572	ASCRP3001572	1817.56	420.973	1.949362e+001	3.222287e+000	72	25	5.574157e+000	0	0	0	0	0	0	19.4056	1	1	48.5334	23.9259
DATA	2273	28	59	0	0	ASCRP3011392	ASCRP3011392	1842.59	420.913	1.053036e+003	1.053352e+002	1077	21.5	5.457669e+000	0	0	0	0	0	0	1042.57	1	1	49.8279	21.1154
DATA	2274	28	60	0	0	ASCRP3008103	ASCRP3008103	1868.28	420.868	8.458065e+001	8.847057e+000	137	22	4.011348e+000	0	0	0	0	0	0	83.2655	1	1	48.8603	21.8182
DATA	2275	28	61	0	0	ASCRP3005974	ASCRP3005974	1893.75	421	2.003444e+002	2.020363e+001	248	22	5.763611e+000	0	0	0	0	0	0	196.118	1	1	49.1849	21.8276
DATA	2276	28	62	0	0	ASCRP3008477	ASCRP3008477	1918.99	420.934	2.489130e+001	3.616764e+000	78	23	4.614470e+000	0	0	0	0	0	0	24.2293	1	1	46.8651	23.28
DATA	2277	28	63	0	0	A_23_P49878	NM_019013	1944.28	420.915	1.905350e+002	1.923536e+001	236	24	7.373231e+000	0	0	0	1	0	0	184.427	1	1	49.8279	23.3103
DATA	2278	28	64	0	0	ASCRP3012101	ASCRP3012101	1969.72	420.905	8.698474e+002	8.702521e+001	882.5	22	6.549831e+000	0	0	0	0	0	0	837.253	1	1	48.8603	24.1481
DATA	2279	28	65	0	0	ASCRP3008603	ASCRP3008603	1995.18	420.823	3.047706e+002	3.059365e+001	347	25	5.414238e+000	0	0	0	0	0	0	291.728	1	1	49.1849	23.7742
DATA	2280	28	66	0	0	ASCRP3003885	ASCRP3003885	2020.59	420.908	4.133778e+002	4.142475e+001	436	25	6.059231e+000	0	0	0	0	0	0	393.553	1	1	49.1849	25
DATA	2281	28	67	0	0	ASCRP3002541	ASCRP3002541	2045.91	421.065	2.741552e+000	2.707859e+000	58	24	6.043874e+000	0	0	0	0	0	0	2.30121	0	0	54.4085	25.1818
DATA	2282	28	68	0	0	ASCRP3012796	ASCRP3012796	2071.5	421	3.389507e+002	3.400330e+001	375	24	5.651574e+000	0	0	0	0	0	0	319.363	1	1	48.5334	24.3824
DATA	2283	28	69	0	0	A_23_P53126	NM_005574	2096.78	420.975	5.672400e+000	2.782489e+000	60	23.5	5.696351e+000	0	0	0	0	0	0	5.31866	1	0	49.1849	23.1786
DATA	2284	28	70	0	0	ASCRP3008625	ASCRP3008625	2122.09	421.065	6.162547e+001	6.742858e+000	112.5	23.5	5.077524e+000	0	0	0	0	0	0	57.5169	1	1	54.4085	22.6563
DATA	2285	28	71	0	0	ASCRP3006821	ASCRP3006821	2147.5	421.352	2.857087e+001	3.964461e+000	81	24	5.267009e+000	0	0	0	0	0	0	26.5514	1	1	57.5363	23.2069
DATA	2286	28	72	0	0	ASCRP3004940	ASCRP3004940	2172.58	421.427	2.658139e+001	3.831419e+000	80.5	28.5	7.108438e+000	0	0	0	0	0	0	24.6049	1	1	57.5363	28.4333
DATA	2287	28	73	0	0	ASCRP3001666	ASCRP3001666	2198.27	421.202	7.916473e+003	7.916521e+002	7272	26	4.516800e+000	0	0	0	0	0	0	7300.61	1	1	52.3208	25.5172
DATA	2288	28	74	0	0	ASCRP3000635	ASCRP3000635	2223.75	421.237	7.207665e+002	7.213019e+001	726	26	6.222920e+000	0	0	0	0	0	0	662.541	1	1	49.1849	25.5161
DATA	2289	28	75	0	0	ASCRP3008114	ASCRP3008114	2249.09	421.233	2.316982e+002	2.333676e+001	272.5	25	6.776603e+000	0	0	0	0	0	0	212.39	1	1	53.2255	25.1212
DATA	2291	28	77	0	0	ASCRP3003982	ASCRP3003982	2299.83	421.012	1.511095e+002	1.536776e+001	193.5	24	6.554809e+000	0	0	0	0	0	0	137.957	1	1	49.8279	25.4138
DATA	2292	28	78	0	0	ASCRP3000200	ASCRP3000200	2325.31	421.313	7.171247e+000	2.891167e+000	62.5	28	6.559692e+000	0	0	0	0	0	0	6.53976	1	0	50.7771	27.3793
DATA	2293	28	79	0	0	ASCRP3006446	ASCRP3006446	2350.62	421.395	9.182440e+002	9.186715e+001	899	25	6.942788e+000	0	0	0	0	0	0	836.967	1	1	50.7771	26.9333
DATA	2294	28	80	0	0	ASCRP3007916	ASCRP3007916	2376.11	421.5	6.069787e+002	6.076250e+001	612.5	25.5	5.114887e+000	0	0	0	0	0	0	553.359	1	1	56.9804	26.1
DATA	2295	28	81	0	0	ASCRP3006154	ASCRP3006154	2401.5	421.5	4.886473e+001	5.631396e+000	107.5	26	6.087912e+000	0	0	0	0	0	0	44.589	1	1	57.5363	27.7037
DATA	2296	28	82	0	0	Negative034	Negative034	2426.67	421.5	9.463587e+000	2.950284e+000	68.5	27	6.956986e+000	0	0	0	0	0	0	8.65011	1	0	57.5363	27.8723
DATA	2297	29	1	130	1	(+)eQC-39	EQC	357.093	426.935	4.488483e+000	2.703898e+000	68	31	7.733828e+000	0	0	0	0	1	0	4.29961	1	0	54.4085	30.9607
DATA	2298	29	2	0	0	Negative035	Negative035	382.5	427	7.138649e+000	2.757753e+000	71	30	7.728465e+000	0	0	0	1	1	0	6.845	1	0	65	30.3333
DATA	2299	29	3	0	0	ASCRP3008990	ASCRP3008990	408.177	426.823	1.956212e+002	1.974213e+001	251.5	27	8.011483e+000	0	0	0	0	0	0	187.846	1	1	49.1849	28.5357
DATA	2300	29	4	0	0	ASCRP3008841	ASCRP3008841	433.405	426.949	6.684472e+001	7.192326e+000	125	29	8.967177e+000	0	0	0	0	0	0	64.3139	1	1	49.5074	28.2222
DATA	2301	29	5	0	0	ASCRP3012809	ASCRP3012809	458.558	426.792	3.057551e+001	4.045211e+000	87	26	6.320492e+000	0	0	0	0	0	0	29.4855	1	1	49.1849	27.3043
DATA	2302	29	6	0	0	ASCRP3003775	ASCRP3003775	483.763	427.118	4.783531e+001	5.464279e+000	110	25	6.795476e+000	0	0	0	0	0	0	46.2585	1	1	48.8603	24.6129
DATA	2303	29	7	0	0	A_23_P128613	NM_024089	509.312	426.961	2.505260e+001	3.634575e+000	86	24	7.388163e+000	0	0	0	1	0	0	24.3007	1	1	49.1849	24.4194
DATA	2304	29	8	0	0	ASCRP3010509	ASCRP3010509	534.948	426.922	3.775284e+001	4.597804e+000	98	25.5	4.692547e+000	0	0	0	0	0	0	36.7439	1	1	47.8731	25.5
DATA	2305	29	9	1028	1	(+)E1A_r60_3	E1A_r60_3	560.5	426.821	1.607451e+002	1.628580e+001	217	28	6.449182e+000	0	0	0	0	1	0	157.017	1	1	49.1849	29.1667
DATA	2306	29	10	0	0	A_23_P87879	NM_001781	586.152	427.038	1.180498e+001	2.859624e+000	72	26.5	5.348547e+000	0	0	0	0	0	0	11.5765	1	0	49.1849	26.3824
DATA	2307	29	11	0	0	ASCRP3012582	ASCRP3012582	611.217	426.916	1.404862e+003	1.405101e+002	1435	24.5	5.882916e+000	0	0	0	0	0	0	1383.12	1	1	49.8279	25.5
DATA	2308	29	12	0	0	ASCRP3009022	ASCRP3009022	636.693	427.093	3.868432e+001	4.651748e+000	101.5	27	4.945861e+000	0	0	0	0	0	0	38.2467	1	1	48.8603	26.6667
DATA	2309	29	13	0	0	ASCRP3004415	ASCRP3004415	661.775	426.913	2.486244e+002	2.499518e+001	305	27	7.244329e+000	0	0	0	0	0	0	246.846	1	1	49.1849	25.1379
DATA	2310	29	14	0	0	ASCRP3009995	ASCRP3009995	687.603	427.027	1.948095e+001	3.217832e+000	79	22	4.329357e+000	0	0	0	0	0	0	19.4281	1	1	48.8603	22.08
DATA	2311	29	15	1028	1	(+)E1A_r60_a97	E1A_r60_a97	712.553	426.987	2.592237e+000	2.550050e+000	55	28	6.307201e+000	0	0	0	0	0	0	-4.49307	0	0	49.1849	27.069
DATA	2312	29	16	0	0	ASCRP3011915	ASCRP3011915	738	427.145	2.630833e+002	2.643054e+001	318	26	6.037712e+000	0	0	0	0	0	0	264.692	1	1	48.2044	25.9444
DATA	2313	29	17	0	0	ASCRP3006958	ASCRP3006958	763.582	426.949	2.133480e+001	3.307514e+000	78	29	7.093465e+000	0	0	0	0	0	0	21.5606	1	1	49.5074	28.4
DATA	2314	29	18	0	0	ASCRP3000143	ASCRP3000143	788.808	427.154	1.132581e+002	1.160198e+001	172	26	4.978575e+000	0	0	0	0	0	0	114.962	1	1	48.8603	26.2
DATA	2315	29	19	0	0	ASCRP3006458	ASCRP3006458	814.392	427.069	1.718663e+001	3.038222e+000	75	27	5.745001e+000	0	0	0	0	0	0	17.5213	1	1	53.8203	27.2286
DATA	2316	29	20	0	0	ASCRP3010312	ASCRP3010312	839.808	427.026	1.697123e+001	3.017302e+000	74	24.5	5.212326e+000	0	0	0	0	0	0	17.3754	1	1	49.1849	24.8438
DATA	2317	29	21	0	0	ASCRP3010188	ASCRP3010188	865.324	426.919	2.552902e+002	2.564963e+001	320.5	25	6.744005e+000	0	0	0	0	0	0	262.455	1	1	48.8603	24.3667
DATA	2318	29	22	0	0	ASCRP3009760	ASCRP3009760	890.714	427.208	5.528093e+001	6.056610e+000	113.5	23	5.291331e+000	0	0	0	0	0	0	57.0631	1	1	48.8603	23.2083
DATA	2319	29	23	0	0	ASCRP3013522	ASCRP3013522	915.705	427.141	8.698931e+001	9.041457e+000	145	23.5	7.110873e+000	0	0	0	0	0	0	90.1341	1	1	49.8279	25.375
DATA	2320	29	24	0	0	ASCRP3000442	ASCRP3000442	941.111	427.481	1.416817e+001	2.835266e+000	69	25	6.505312e+000	0	0	0	0	0	0	14.7353	1	1	50.4627	24.6296
DATA	2321	29	25	0	0	ASCRP3011897	ASCRP3011897	966.581	427.407	7.380718e+001	7.775887e+000	134	24	6.071400e+000	0	0	0	0	0	0	77.0297	1	1	52.3208	23.0938
DATA	2322	29	26	0	0	ASCRP3003347	ASCRP3003347	992	427.455	6.987992e+000	2.537415e+000	61	23	7.105018e+000	0	0	0	0	0	0	7.31712	1	0	55.8519	22.9412
DATA	2323	29	27	0	0	ASCRP3000092	ASCRP3000092	1017.47	427.277	1.061221e+002	1.088729e+001	165.5	22	8.460615e+000	0	0	0	0	0	0	111.459	1	1	51.7088	24.2143
DATA	2324	29	28	1028	1	(+)E1A_r60_3	E1A_r60_3	1042.87	427.4	1.591949e+002	1.610314e+001	222	23	5.264407e+000	0	0	0	0	0	0	167.673	1	1	52.0157	24.2258
DATA	2325	29	29	0	0	ASCRP3008635	ASCRP3008635	1068.33	427.5	5.389132e+001	5.907057e+000	110	24	5.632567e+000	0	0	0	0	0	0	56.9077	1	1	57.5363	23.875
DATA	2326	29	30	0	0	ASCRP3010481	ASCRP3010481	1093.5	427.5	4.260528e+001	4.896552e+000	101.5	25	6.995236e+000	0	0	0	0	0	0	45.0921	1	1	57.5363	25.3333
DATA	2327	29	31	0	0	ASCRP3012555	ASCRP3012555	1118.78	427.358	2.836464e+001	3.721102e+000	85	18	5.630275e+000	0	0	0	0	0	0	30.0798	1	1	51.0895	19.5
DATA	2328	29	32	0	0	ASCRP3002417	ASCRP3002417	1144.03	427.851	8.055338e+000	2.535643e+000	62	25	7.478047e+000	0	0	0	0	0	0	8.55754	1	0	47.2035	25.7241
DATA	2329	29	33	0	0	ASCRP3011730	ASCRP3011730	1169.7	427.4	7.911335e+001	8.267638e+000	136	25	3.746591e+000	0	0	0	0	0	0	84.1621	1	1	51.0895	24.5862
DATA	2330	29	34	0	0	ASCRP3001303	ASCRP3001303	1195.39	427.774	5.474550e+001	5.976780e+000	113.5	25	4.095933e+000	0	0	0	0	0	0	58.307	1	1	51.4001	24.12
DATA	2332	29	36	0	0	Negative031	Negative031	1245.89	427.5	2.434824e+000	2.407457e+000	55	26.5	7.530856e+000	0	0	0	0	0	0	2.58737	0	0	65	25.1
DATA	2333	29	37	0	0	ASCRP3010213	ASCRP3010213	1271.42	427.573	1.093771e+002	1.119681e+001	167	26	5.077964e+000	0	0	0	0	0	0	116.656	1	1	57.5363	25.5
DATA	2334	29	38	0	0	ASCRP3013057	ASCRP3013057	1296.58	427.573	1.063166e+001	2.620558e+000	64	25	7.123903e+000	0	0	0	0	0	0	11.3373	1	0	57.5363	25
DATA	2336	29	40	0	0	ASCRP3006001	ASCRP3006001	1347.5	427.774	6.648634e+000	2.488774e+000	57.5	24	7.266008e+000	0	0	0	0	0	0	7.0807	1	0	51.7088	23.4444
DATA	2337	29	41	0	0	ASCRP3008696	ASCRP3008696	1373.17	427.321	8.986773e+001	9.302042e+000	147	23	5.426332e+000	0	0	0	0	0	0	95.5921	1	1	50.7771	23.4848
DATA	2339	29	43	0	0	ASCRP3008575	ASCRP3008575	1423.62	427.63	8.510150e+001	8.844537e+000	137	24.5	5.078318e+000	0	0	0	0	0	0	90.231	1	1	50.7771	23.2188
DATA	2340	29	44	0	0	ASCRP3001773	ASCRP3001773	1448.89	427.667	1.095032e+002	1.121326e+001	163	23	5.915074e+000	0	0	0	0	0	0	115.86	1	1	48.8603	23.3929
DATA	2341	29	45	0	0	ASCRP3008671	ASCRP3008671	1474.43	427.662	7.060263e+001	7.463472e+000	124	21.5	6.419476e+000	0	0	0	0	0	0	74.5193	1	1	47.8731	20.625
DATA	2342	29	46	0	0	ASCRP3002918	ASCRP3002918	1499.65	427.933	3.349036e+002	3.357815e+001	400.5	23	6.892574e+000	0	0	0	0	0	0	352.535	1	1	49.1849	22.4848
DATA	2343	29	47	0	0	ASCRP3010824	ASCRP3010824	1525.26	427.61	3.275322e+001	4.080655e+000	85	22	5.272084e+000	0	0	0	0	0	0	34.3714	1	1	48.8603	22.1111
DATA	2344	29	48	0	0	Negative047	Negative047	1550.72	427.946	1.845488e+002	1.861574e+001	243.5	24	6.878227e+000	0	0	0	0	0	0	193.031	1	1	48.8603	22.68
DATA	2345	29	49	0	0	ASCRP3006966	ASCRP3006966	1576.26	427.562	3.979731e+001	4.673869e+000	93	20	4.971346e+000	0	0	0	0	0	0	41.4748	1	1	47.5395	21
DATA	2346	29	50	0	0	ASCRP3002666	ASCRP3002666	1601.36	427.811	8.025058e+001	8.393688e+000	135	19.5	5.247322e+000	0	0	0	0	0	0	83.3171	1	1	48.5334	20.8571
DATA	2347	29	51	0	0	ASCRP3010193	ASCRP3010193	1626.49	427.949	1.110009e+001	2.708091e+000	62	22	3.057388e+000	0	0	0	0	0	0	11.4777	1	0	49.8279	22.0476
DATA	2348	29	52	0	0	ASCRP3010434	ASCRP3010434	1652.31	428.026	2.746826e+001	3.701444e+000	80	24	6.245910e+000	0	0	0	0	0	0	28.2779	1	1	49.1849	22.6296
DATA	2349	29	53	0	0	ASCRP3001057	ASCRP3001057	1677.7	427.827	8.673989e+002	8.677569e+001	942.5	23.5	5.355227e+000	0	0	0	0	0	0	888.882	1	1	49.8279	22.9615
DATA	2350	29	54	0	0	ASCRP3010326	ASCRP3010326	1703.13	427.974	6.331138e+001	6.808454e+000	118	23	4.577377e+000	0	0	0	0	0	0	64.5713	1	1	48.5334	22.7143
DATA	2351	29	55	0	0	CUST_14_PI418767722	NM_004309	1728.5	427.788	7.573044e+002	7.577225e+001	810.5	23	3.481041e+000	0	0	0	0	0	0	768.548	1	1	46.5243	23.3333
DATA	2352	29	56	0	0	Negative059	Negative059	1753.71	428.087	1.660925e+002	1.680077e+001	218.5	23	4.716991e+000	0	0	0	0	0	0	167.708	1	1	49.1849	22.8
DATA	2353	29	57	0	0	ASCRP3009938	ASCRP3009938	1779.09	427.813	1.071922e+002	1.101674e+001	158.5	23	5.088188e+000	0	0	0	0	0	0	107.664	1	1	47.5395	24.2
DATA	2354	29	58	0	0	Negative040	Negative040	1804.4	428	5.120859e+000	2.607423e+000	56	24.5	3.828838e+000	0	0	0	0	0	0	5.11593	1	0	49.8279	23.5
DATA	2355	29	59	0	0	Negative055	Negative055	1830	428	8.961909e+000	2.722574e+000	62	23	4.452689e+000	0	0	0	0	0	0	8.90382	1	0	54.9904	23.3667
DATA	2356	29	60	1028	1	(+)E1A_r60_a104	E1A_r60_a104	1855.56	428.198	2.628024e+000	2.585255e+000	51	21	3.659166e+000	0	0	0	0	0	0	-0.458079	0	0	49.8279	20.7917
DATA	2357	29	61	0	0	ASCRP3008951	ASCRP3008951	1881.13	427.938	7.002260e+000	2.692649e+000	58	22	4.876352e+000	0	0	0	0	0	0	6.87884	1	0	49.5074	21.7105
DATA	2358	29	62	0	0	ASCRP3001902	ASCRP3001902	1906.24	428.192	8.664225e+000	2.754338e+000	60	22	5.488203e+000	0	0	0	0	0	0	8.46429	1	0	48.8603	22.25
DATA	2359	29	63	0	0	ASCRP3006168	ASCRP3006168	1931.41	427.908	9.719890e+001	1.006923e+001	144	23	7.212203e+000	0	0	0	0	0	0	94.4231	1	1	49.1849	22.6429
DATA	2360	29	64	0	0	Negative055	Negative055	1957	428.133	9.421408e+000	2.806971e+000	61	21	5.394761e+000	0	0	0	0	0	0	9.10089	1	0	54.4085	22
DATA	2361	29	65	0	0	ASCRP3007333	ASCRP3007333	1982.26	427.974	1.717116e+002	1.737579e+001	218	22	5.743071e+000	0	0	0	0	0	0	164.953	1	1	49.1849	22.7188
DATA	2362	29	66	0	0	ASCRP3006962	ASCRP3006962	2007.78	428.084	5.919775e+001	6.495464e+000	110.5	25	7.369543e+000	0	0	0	0	0	0	56.5569	1	1	49.8279	24.4118
DATA	2363	29	67	0	0	ASCRP3001780	ASCRP3001780	2033.13	428	3.449212e+002	3.459668e+001	379	23	5.281485e+000	0	0	0	0	0	0	327.78	1	1	48.5334	23.5862
DATA	2364	29	68	0	0	ASCRP3007218	ASCRP3007218	2058.41	428.092	2.180960e+002	2.197630e+001	261	24	5.850982e+000	0	0	0	0	0	0	206.194	1	1	49.1849	23.6552
DATA	2365	29	69	0	0	ASCRP3002840	ASCRP3002840	2084.13	427.643	2.946372e+002	2.958858e+001	329.5	24	6.251991e+000	0	0	0	0	0	0	277.142	1	1	46.5243	24.1714
DATA	2366	29	70	0	0	ASCRP3001922	ASCRP3001922	2109.45	428.35	2.352286e+002	2.368053e+001	271	23.5	4.526423e+000	0	0	0	0	0	0	220.232	1	1	51.0895	22.8333
DATA	2367	29	71	0	0	ASCRP3006576	ASCRP3006576	2134.86	428.209	7.961840e+002	7.966555e+001	801	24	5.918079e+000	0	0	0	0	0	0	742.079	1	1	53.5237	23.0968
DATA	2368	29	72	0	0	ASCRP3000125	ASCRP3000125	2160	428.261	1.367347e+003	1.367624e+002	1271	23.5	8.722120e+000	0	0	0	0	0	0	1269.18	1	1	52.9257	25.6538
DATA	2369	29	73	0	0	ASCRP3005897	ASCRP3005897	2185.58	428.427	2.073238e+001	3.453796e+000	76	27	6.052104e+000	0	0	0	0	0	0	19.1702	1	1	57.5363	26.8065
DATA	2370	29	74	0	0	ASCRP3011384	ASCRP3011384	2211	428.455	2.630546e+002	2.645109e+001	299	27.5	6.127674e+000	0	0	0	0	0	0	242.4	1	1	55.8519	27.25
DATA	2371	29	75	0	0	ASCRP3005906	ASCRP3005906	2236.42	428.427	8.342501e+000	2.902645e+000	64	25	6.235235e+000	0	0	0	0	0	0	7.66436	1	0	57.5363	24.5333
DATA	2372	29	76	0	0	ASCRP3006984	ASCRP3006984	2262.19	428.747	1.614187e+001	3.220878e+000	71	23.5	5.665616e+000	0	0	0	0	0	0	14.7924	1	1	50.4627	24.3929
DATA	2373	29	77	0	0	ASCRP3009358	ASCRP3009358	2287.37	428.164	1.774642e+002	1.796485e+001	217	25	5.563486e+000	0	0	0	0	0	0	162.294	1	1	48.5334	24.7143
DATA	2374	29	78	0	0	ASCRP3009798	ASCRP3009798	2312.56	428.506	2.176948e+002	2.194840e+001	261.5	27	5.967069e+000	0	0	0	0	0	0	198.811	1	1	52.3208	28.0345
DATA	2375	29	79	0	0	ASCRP3007865	ASCRP3007865	2337.89	428.5	4.909227e+001	5.651143e+000	107	26	6.615551e+000	0	0	0	0	0	0	44.7969	1	1	56.9804	27.4
DATA	2376	29	80	0	0	ASCRP3010212	ASCRP3010212	2363.47	428.575	8.119607e+001	8.588672e+000	134	26	7.533527e+000	0	0	0	0	0	0	74.0806	1	1	50.4627	26.9333
DATA	2377	29	81	0	0	ASCRP3010285	ASCRP3010285	2388.76	428.262	3.785781e+003	3.785885e+002	3398	25	6.196410e+000	0	0	0	0	0	0	3455.79	1	1	51.4001	25.8929
DATA	2378	29	82	0	0	ASCRP3009704	ASCRP3009704	2414.34	428.446	2.246947e+001	3.585638e+000	82	26	7.169346e+000	0	0	0	0	0	0	20.5388	1	1	51.7088	27.0217
DATA	2379	30	1	0	0	ASCRP3005913	ASCRP3005913	369.582	434.427	2.379558e+004	2.379559e+003	23039.5	31.5	8.068906e+000	0	0	0	0	1	0	22847.6	1	1	57.5363	30.2174
DATA	2380	30	2	0	0	ASCRP3011683	ASCRP3011683	395.247	434.444	2.141335e+001	3.412478e+000	84	27	6.154421e+000	0	0	0	0	0	0	20.5847	1	1	50.7771	27.7576
DATA	2381	30	3	0	0	ASCRP3005048	ASCRP3005048	420.71	434.505	1.097974e+003	1.098294e+002	1104.5	29.5	8.589170e+000	0	0	0	0	0	0	1057.25	1	1	53.5237	28.5769
DATA	2382	30	4	0	0	ASCRP3009727	ASCRP3009727	446.012	434.395	6.132327e+001	6.679258e+000	121	29.5	7.884552e+000	0	0	0	0	1	0	59.1711	1	1	51.0895	29.3846
DATA	2383	30	5	0	0	Negative043	Negative043	471.227	434.413	2.684204e+000	2.640521e+000	63	27	5.625241e+000	0	0	0	0	0	0	-0.0438766	0	0	49.1849	26.68
DATA	2384	30	6	0	0	ASCRP3007762	ASCRP3007762	496.747	434.411	5.609675e+002	5.615851e+001	601.5	23	6.966955e+000	0	0	0	0	0	0	544.182	1	1	54.7002	24
DATA	2385	30	7	0	0	ASCRP3013062	ASCRP3013062	522.354	434.537	1.264932e+001	2.913417e+000	73.5	25	7.968998e+000	0	0	0	0	0	0	12.3105	1	0	51.4001	25.8276
DATA	2386	30	8	0	0	ASCRP3002258	ASCRP3002258	547.554	434.53	9.202605e+001	9.567076e+000	151	29	5.656448e+000	0	0	0	0	1	0	89.8676	1	1	51.4001	29.9333
DATA	2387	30	9	0	0	ASCRP3012006	ASCRP3012006	572.849	434.651	1.624283e+001	3.070654e+000	77.5	26	6.260007e+000	0	0	0	0	0	0	15.9206	1	1	52.3208	26.0811
DATA	2388	30	10	0	0	ASCRP3010027	ASCRP3010027	598.563	434.4	8.554150e+003	8.554189e+002	8303	26	5.490131e+000	0	0	0	0	0	0	8417.11	1	1	50.7771	25.3077
DATA	2389	30	11	0	0	ASCRP3011124	ASCRP3011124	623.333	434.346	8.748628e+000	2.729544e+000	68	26	6.716481e+000	0	0	0	0	0	0	8.64251	1	0	50.7771	27
DATA	2390	30	12	0	0	ASCRP3011692	ASCRP3011692	649.32	434.773	4.040920e+001	4.791237e+000	101	29	6.461722e+000	0	0	0	0	1	0	40.0937	1	1	49.1849	28.9231
DATA	2391	30	13	0	0	ASCRP3003118	ASCRP3003118	674.74	434.623	1.354008e+001	2.898957e+000	74	25	6.915069e+000	0	0	0	0	0	0	13.4918	1	1	50.1463	25
DATA	2392	30	14	0	0	ASCRP3012968	ASCRP3012968	699.989	434.607	1.742408e+002	1.761001e+001	233	24	6.827973e+000	0	0	0	0	0	0	174.373	1	1	53.2255	24.6061
DATA	2393	30	15	0	0	ASCRP3008210	ASCRP3008210	725.698	434.465	2.256698e+001	3.398416e+000	81	28	6.519638e+000	0	0	0	0	0	0	22.6843	1	1	52.0157	26.5455
DATA	2394	30	16	0	0	ASCRP3009412	ASCRP3009412	750.615	434.705	5.842041e+001	6.366313e+000	118	28	6.152816e+000	0	0	0	0	0	0	58.9807	1	1	50.4627	27.2857
DATA	2395	30	17	0	0	ASCRP3003599	ASCRP3003599	776.096	434.675	6.198221e+002	6.203337e+001	674	27	6.085414e+000	0	0	0	0	0	0	628.522	1	1	51.4001	27
DATA	2396	30	18	0	0	ASCRP3009352	ASCRP3009352	801.654	434.914	7.288982e+002	7.293294e+001	791	28	5.979046e+000	0	0	0	0	1	0	742.389	1	1	49.5074	29.1563
DATA	2397	30	19	0	0	ASCRP3008302	ASCRP3008302	827	434.987	1.232047e+001	2.784494e+000	69	27	5.371333e+000	0	0	0	0	0	0	12.6022	1	0	46.8651	26.7317
DATA	2398	30	20	0	0	ASCRP3000823	ASCRP3000823	852.346	434.901	2.947703e+002	2.958174e+001	365	26	6.356607e+000	0	0	0	0	0	0	302.762	1	1	49.5074	25.1613
DATA	2399	30	21	0	0	ASCRP3009319	ASCRP3009319	878	434.965	1.144609e+002	1.171095e+001	176	25	6.187545e+000	0	0	0	0	0	0	118.047	1	1	51.4001	25.2857
DATA	2400	30	22	0	0	ASCRP3007799	ASCRP3007799	903.1	434.962	4.893589e+001	5.480289e+000	108	21	4.140451e+000	0	0	0	0	0	0	50.6641	1	1	49.5074	21.32
DATA	2401	30	23	0	0	ASCRP3008476	ASCRP3008476	928.726	434.781	5.611757e+002	5.617137e+001	641	25	7.089853e+000	0	0	0	0	0	0	583.179	1	1	48.2044	26.8621
DATA	2402	30	24	0	0	ASCRP3002049	ASCRP3002049	954.217	434.916	1.625651e+002	1.643995e+001	227	27	6.528641e+000	0	0	0	0	0	0	169.547	1	1	49.8279	25.8621
DATA	2403	30	25	0	0	ASCRP3008823	ASCRP3008823	979.563	434.988	5.219315e+001	5.761830e+000	112	25	6.146273e+000	0	0	0	0	0	0	54.618	1	1	49.8279	22.88
DATA	2404	30	26	0	0	ASCRP3007754	ASCRP3007754	1004.62	435.156	3.721783e+001	4.446574e+000	93	23	9.558564e+000	0	0	0	0	0	0	39.0687	1	1	49.1849	24.3846
DATA	2405	30	27	0	0	Negative018	Negative018	1030	435	2.466291e+000	2.426300e+000	54	23	6.669871e+000	0	0	0	1	0	0	0.279833	0	0	54.9904	24.8889
DATA	2406	30	28	0	0	ASCRP3012802	ASCRP3012802	1055.45	434.923	2.382956e+002	2.395210e+001	298	24	5.692634e+000	0	0	0	0	0	0	251.539	1	1	49.5074	24.0357
DATA	2407	30	29	0	0	ASCRP3011482	ASCRP3011482	1080.77	435.051	9.187586e+001	9.499398e+000	149	25	5.497878e+000	0	0	0	0	0	0	97.2159	1	1	49.1849	24.68
DATA	2408	30	30	0	0	ASCRP3004245	ASCRP3004245	1106.37	434.782	2.370188e+001	3.379349e+000	78.5	22.5	8.813277e+000	0	0	0	0	0	0	25.1326	1	1	49.5074	23.9231
DATA	2409	30	31	0	0	ASCRP3007953	ASCRP3007953	1131.6	435	1.003608e+001	2.605365e+000	63	26	7.892078e+000	0	0	0	0	0	0	10.6617	1	0	49.1849	26.8519
DATA	2410	30	32	0	0	ASCRP3004293	ASCRP3004293	1156.89	434.853	3.697645e+000	2.428939e+000	58	26	5.025474e+000	0	0	0	0	0	0	3.93416	1	0	47.5395	25.8462
DATA	2411	30	33	0	0	ASCRP3000471	ASCRP3000471	1182.51	435.039	5.351265e+000	2.456550e+000	57	24	3.800000e+000	0	0	0	0	0	0	5.70085	1	0	49.8279	24.76
DATA	2412	30	34	0	0	ASCRP3013225	ASCRP3013225	1207.95	434.907	3.159227e+002	3.168295e+001	395	22.5	5.455132e+000	0	0	0	0	0	0	336.873	1	1	46.8651	22.3824
DATA	2413	30	35	0	0	ASCRP3002172	ASCRP3002172	1233.37	435.013	4.721015e+003	4.721075e+002	4982	24	7.973478e+000	0	0	0	0	0	0	5037.29	1	1	49.1849	23.8276
DATA	2414	30	36	0	0	ASCRP3011830	ASCRP3011830	1258.87	435	1.805351e+002	1.821143e+001	247	24	5.763611e+000	0	0	0	0	0	0	192.688	1	1	47.2035	22.8276
DATA	2415	30	37	0	0	ASCRP3006107	ASCRP3006107	1284.24	435.023	4.733452e+002	4.739498e+001	552	24	7.109041e+000	0	0	0	0	0	0	505.2	1	1	51.0895	25.6667
DATA	2417	30	39	0	0	ASCRP3008067	ASCRP3008067	1334.66	434.842	2.277869e+001	3.305676e+000	74	24.5	1.079825e+001	0	0	0	0	0	0	24.2868	1	1	48.8603	28.5333
DATA	2418	30	40	1028	1	(+)E1A_r60_a107	E1A_r60_a107	1360.39	435.069	2.437622e+000	2.407323e+000	54	25	6.486759e+000	0	0	0	0	0	0	2.26029	0	0	53.8203	24.8214
DATA	2419	30	41	0	0	ASCRP3008404	ASCRP3008404	1385.74	435.222	8.083071e+002	8.086636e+001	914	22.5	5.389301e+000	0	0	0	0	0	0	859.844	1	1	47.5395	23.4706
DATA	2420	30	42	0	0	ASCRP3006587	ASCRP3006587	1411	435.455	3.680264e+001	4.396389e+000	90.5	24	6.666178e+000	0	0	0	0	0	0	39.0859	1	1	55.8519	22.9
DATA	2421	30	43	0	0	ASCRP3008074	ASCRP3008074	1436.4	435.286	3.906611e+002	3.914036e+001	468	24	5.287312e+000	0	0	0	0	0	0	414.078	1	1	51.7088	23.2069
DATA	2422	30	44	1028	1	(+)E1A_r60_n11	E1A_r60_n11	1461.42	435.405	5.903035e+000	2.486212e+000	59	22	6.801369e+000	0	0	0	0	0	0	6.24294	1	0	50.1463	21.5172
DATA	2423	30	45	0	0	ASCRP3006512	ASCRP3006512	1487.47	435.25	9.032083e+000	2.584520e+000	59	22	6.851881e+000	0	0	0	0	0	0	9.52674	1	0	50.7771	21.6552
DATA	2424	30	46	0	0	ASCRP3010549	ASCRP3010549	1512.73	435.133	2.468723e+000	2.428547e+000	45.5	22	5.074075e+000	0	0	0	0	0	0	-4.60171	0	0	49.1849	21.7097
DATA	2425	30	47	0	0	ASCRP3010340	ASCRP3010340	1538	435.455	1.422277e+001	2.820952e+000	65	22.5	6.064032e+000	0	0	0	0	0	0	14.9118	1	1	55.8519	21.5714
DATA	2426	30	48	0	0	ASCRP3008108	ASCRP3008108	1563.46	434.938	6.888220e+001	7.309191e+000	118	20.5	7.809488e+000	0	0	0	0	0	0	71.9661	1	1	49.8279	22.3929
DATA	2427	30	49	0	0	ASCRP3002464	ASCRP3002464	1588.67	435.5	1.078687e+002	1.106241e+001	160	18.5	3.995543e+000	0	0	0	0	0	0	112.288	1	1	57.5363	19.3667
DATA	2428	30	50	0	0	ASCRP3003437	ASCRP3003437	1614.33	435.5	4.030356e+001	4.723654e+000	91.5	23	5.267930e+000	0	0	0	0	0	0	41.7861	1	1	57.5363	22.6818
DATA	2429	30	51	0	0	ASCRP3012086	ASCRP3012086	1639.65	435.367	1.739359e+001	3.024235e+000	68	23	5.210353e+000	0	0	0	0	0	0	17.9574	1	1	50.7771	22.1724
DATA	2430	30	52	0	0	A_23_P25019	NM_000946	1665.01	435.392	1.549320e+002	1.569122e+001	207.5	23	5.785614e+000	0	0	0	0	0	0	159.244	1	1	49.5074	22.84
DATA	2431	30	53	0	0	ASCRP3004967	ASCRP3004967	1690.52	435.393	2.760041e+002	2.771311e+001	332.5	24	3.466163e+000	0	0	0	0	0	0	282.359	1	1	52.9257	22.7143
DATA	2432	30	54	0	0	ASCRP3004499	ASCRP3004499	1715.63	435.256	2.895746e+002	2.906593e+001	343	22	3.976718e+000	0	0	0	0	0	0	294.818	1	1	50.1463	22.7143
DATA	2433	30	55	0	0	ASCRP3012764	ASCRP3012764	1741.09	435.518	2.391090e+002	2.404347e+001	288	24	6.670388e+000	0	0	0	0	0	0	242.218	1	1	51.7088	24.3043
DATA	2434	30	56	0	0	ASCRP3009063	ASCRP3009063	1766.46	435.313	2.640987e+002	2.653121e+001	312.5	23	5.558100e+000	0	0	0	0	0	0	266.144	1	1	51.7088	23.3226
DATA	2435	30	57	0	0	ASCRP3008790	ASCRP3008790	1791.89	435.5	1.168684e+002	1.196139e+001	169	23	4.086001e+000	0	0	0	0	0	0	117.148	1	1	56.9804	22.8333
DATA	2436	30	58	0	0	ASCRP3011017	ASCRP3011017	1817.42	435.573	7.956060e+001	8.358405e+000	128	26	2.898955e+000	0	0	0	0	0	0	79.3165	1	1	57.5363	24.7586
DATA	2437	30	59	0	0	ASCRP3009847	ASCRP3009847	1842.82	435.294	5.786839e+002	5.792571e+001	618	23	4.336398e+000	0	0	0	0	0	0	573.711	1	1	52.0157	22.75
DATA	2438	30	60	0	0	ASCRP3004939	ASCRP3004939	1868.14	435.407	1.170877e+003	1.171164e+002	1203	22	4.796357e+000	0	0	0	0	0	0	1154.37	1	1	50.7771	22.2286
DATA	2439	30	61	0	0	ASCRP3008907	ASCRP3008907	1893.44	435.532	2.097506e+002	2.113624e+001	258	21.5	5.571125e+000	0	0	0	0	0	0	205.638	1	1	49.8279	21.5882
DATA	2440	30	62	66	-1	(-)3xSLv1	NegativeControl	1918.89	435.5	2.663407e+000	2.620062e+000	46	22	5.679653e+000	0	0	0	0	0	0	-7.47247	0	0	56.9804	22.4615
DATA	2441	30	63	0	1	RC10	RC10	1944.44	436.042	2.678405e+000	2.634816e+000	47	22	5.590743e+000	0	0	0	0	0	0	-6.71265	0	0	48.5334	20.7778
DATA	2442	30	64	0	0	ASCRP3009295	ASCRP3009295	1969.5	436	2.665828e+001	3.758437e+000	79.5	21	5.591202e+000	0	0	0	0	0	0	25.7004	1	1	54.1152	21.6923
DATA	2443	30	65	0	0	ASCRP3010960	ASCRP3010960	1994.77	435.897	4.714123e+001	5.414761e+000	95.5	22	5.284171e+000	0	0	0	0	0	0	45.1986	1	1	49.1849	21.6765
DATA	2444	30	66	0	1	RC3	RC3	2020.38	435.838	2.722825e+000	2.678513e+000	46	23	7.770339e+000	0	0	0	0	0	0	-6.51087	0	0	46.8651	23.9667
DATA	2445	30	67	0	0	ASCRP3006325	ASCRP3006325	2045.69	435.977	3.329233e+002	3.340104e+001	365	24	6.970459e+000	0	0	0	0	0	0	315.816	1	1	50.7771	25.0714
DATA	2446	30	68	0	0	ASCRP3004139	ASCRP3004139	2071.2	435.784	7.483039e+002	7.487932e+001	754	24	4.623921e+000	0	0	0	0	0	0	706.229	1	1	47.8731	23.7742
DATA	2447	30	69	0	0	ASCRP3004104	ASCRP3004104	2096.54	435.846	2.332753e+001	3.582930e+000	75	22.5	4.943261e+000	0	0	0	0	0	0	21.9095	1	1	49.5074	22.4412
DATA	2448	30	70	0	0	CUST_9_PI418767722	NM_003746	2121.83	435.79	3.078995e+002	3.091092e+001	343.5	23	5.388308e+000	0	0	0	1	0	0	287.856	1	1	49.8279	22.2353
DATA	2449	30	71	0	0	ASCRP3010744	ASCRP3010744	2147.59	435.772	2.972406e+001	4.045365e+000	83	23	7.350269e+000	0	0	0	0	0	0	27.6674	1	1	49.5074	23.7857
DATA	2450	30	72	0	0	ASCRP3005611	ASCRP3005611	2172.74	435.557	3.702947e+001	4.615378e+000	88.5	26	8.076733e+000	0	0	0	0	0	0	34.3306	1	1	46.1809	25.1852
DATA	2451	30	73	0	0	Negative024	Negative024	2198.42	436	2.810706e+000	2.765571e+000	57	26	4.496152e+000	0	0	0	0	0	0	0.53499	0	0	49.1849	25.8462
DATA	2452	30	74	0	0	ASCRP3004435	ASCRP3004435	2223.69	435.977	1.428887e+003	1.429156e+002	1366	25	6.278269e+000	0	0	0	0	0	0	1315.74	1	1	50.7771	25.2
DATA	2453	30	75	0	0	CUST_5_PI418767722	NM_000841	2249.12	436.068	1.539945e+001	3.179303e+000	71	24	6.533732e+000	0	0	0	0	0	0	14.1411	1	1	46.8651	24.7586
DATA	2454	30	76	0	0	ASCRP3011791	ASCRP3011791	2274.62	436	1.714092e+001	3.272599e+000	71	23	5.563696e+000	0	0	0	0	0	0	15.7045	1	1	49.1849	23.2083
DATA	2455	30	77	0	0	ASCRP3006117	ASCRP3006117	2299.61	436	6.853158e+000	2.875368e+000	63	25	6.480663e+000	0	0	0	0	0	0	6.26828	1	0	49.1849	25.4688
DATA	2456	30	78	0	0	ASCRP3008294	ASCRP3008294	2325.31	435.818	1.488612e+002	1.514638e+001	192	27.5	7.667419e+000	0	0	0	0	0	0	135.999	1	1	48.8603	28.2813
DATA	2457	30	79	0	0	ASCRP3007509	ASCRP3007509	2350.87	435.987	7.537639e+001	8.039866e+000	127	26	6.894910e+000	0	0	0	0	0	0	68.8317	1	1	47.5395	26.1613
DATA	2458	30	80	0	0	Negative060	Negative060	2376	436	2.842725e+000	2.808667e+000	61	25.5	7.170448e+000	0	0	0	0	0	0	2.38886	0	0	54.9904	26.4375
DATA	2459	30	81	0	0	ASCRP3011226	ASCRP3011226	2401.48	435.916	2.873390e+002	2.886941e+001	321.5	27	6.714076e+000	0	0	0	0	0	0	262.691	1	1	49.8279	26.6897
DATA	2460	30	82	0	0	ASCRP3006525	ASCRP3006525	2426.99	436.095	2.627092e+001	3.831397e+000	84	30	9.194925e+000	0	0	0	0	1	0	24.0599	1	1	46.8651	31.1292
DATA	2461	31	1	0	0	ASCRP3009288	ASCRP3009288	357.107	441.5	2.827123e+002	2.839576e+001	336	29	7.233480e+000	0	0	0	0	1	0	271.832	1	1	56.9804	29.5898
DATA	2462	31	2	0	0	ASCRP3002743	ASCRP3002743	382.5	441.5	1.878308e+002	1.896967e+001	244.5	29.5	5.721607e+000	0	0	0	0	1	0	180.757	1	1	57.5363	29.7667
DATA	2463	31	3	0	0	Negative048	Negative048	408.325	441.4	3.836255e+001	4.662834e+000	101	31	6.779209e+000	0	0	0	1	1	0	36.9684	1	1	50.7771	29.5714
DATA	2464	31	4	0	0	ASCRP3008787	ASCRP3008787	433.298	441.75	7.192916e+001	7.663992e+000	131	26.5	7.712681e+000	0	0	0	0	0	0	69.446	1	1	51.4001	27.8214
DATA	2465	31	5	0	0	A_23_P10385	NM_016448	458.55	441.113	1.977584e+001	3.298527e+000	82	29	5.635305e+000	0	0	0	0	1	0	19.1332	1	1	50.4627	29.56
DATA	2466	31	6	0	0	ASCRP3003683	ASCRP3003683	484.107	441.5	4.054975e+001	4.834694e+000	100	26	6.926676e+000	0	0	0	0	0	0	39.3394	1	1	56.9804	25.8571
DATA	2467	31	7	1028	1	(+)E1A_r60_a135	E1A_r60_a135	509.366	441.354	2.668506e+000	2.625078e+000	60	26	8.478732e+000	0	0	0	1	0	0	-2.15464	0	0	51.4001	25.5
DATA	2468	31	8	0	0	ASCRP3008182	ASCRP3008182	534.667	441.5	4.986705e+001	5.631442e+000	109	28	8.153879e+000	0	0	0	0	0	0	48.6799	1	1	57.5363	27.3824
DATA	2469	31	9	0	0	ASCRP3002007	ASCRP3002007	560.325	441.4	1.369638e+002	1.394232e+001	193.5	27	6.630169e+000	0	0	0	0	0	0	134.178	1	1	50.7771	28.3226
DATA	2470	31	10	0	0	ASCRP3007105	ASCRP3007105	585.582	441.573	3.484812e+001	4.346322e+000	95	24	5.394798e+000	0	0	0	0	0	0	34.268	1	1	57.5363	24.3684
DATA	2471	31	11	0	0	ASCRP3005291	ASCRP3005291	611	441.545	9.401858e+001	9.751341e+000	154	25.5	6.306124e+000	0	0	0	0	0	0	92.8179	1	1	65	26.2857
DATA	2472	31	12	0	0	ASCRP3002137	ASCRP3002137	636.5	441.769	9.502293e+001	9.845407e+000	156	26	7.809514e+000	0	0	0	0	0	0	94.1989	1	1	49.8279	26.6667
DATA	2473	31	13	0	0	ASCRP3007522	ASCRP3007522	661.563	441.425	3.082122e+001	4.010471e+000	88	28	8.986991e+000	0	0	0	0	0	0	30.6792	1	1	50.1463	27.1379
DATA	2474	31	14	0	0	ASCRP3007691	ASCRP3007691	687.185	441.716	3.859685e+002	3.868131e+001	439	23	7.560805e+000	0	0	0	0	0	0	385.875	1	1	50.7771	24.5294
DATA	2475	31	15	0	0	ASCRP3003253	ASCRP3003253	712.482	441.916	1.564766e+001	2.986444e+000	75	25.5	7.132031e+000	0	0	0	0	0	0	15.7122	1	1	49.8279	26.1389
DATA	2476	31	16	0	0	Negative060	Negative060	737.947	442.2	2.574359e+000	2.532463e+000	55	28	6.441984e+000	0	0	0	0	0	0	-1.70262	0	0	47.8731	26.1714
DATA	2477	31	17	0	0	ASCRP3001447	ASCRP3001447	763.413	441.913	5.660477e+002	5.666090e+001	624	26	6.030785e+000	0	0	0	0	0	0	573.379	1	1	49.8279	28
DATA	2478	31	18	0	0	Negative007	Negative007	788.299	441.844	2.552406e+000	2.515058e+000	59	26	7.266527e+000	0	0	0	0	0	0	1.47623	0	0	48.8603	26.8125
DATA	2479	31	19	0	0	ASCRP3008432	ASCRP3008432	814.051	441.734	1.572787e+002	1.592533e+001	217	28	5.532486e+000	0	0	0	0	0	0	160.684	1	1	48.8603	28.2571
DATA	2480	31	20	0	0	ASCRP3004986	ASCRP3004986	839.738	441.988	1.162546e+001	2.747467e+000	71	26	5.546291e+000	0	0	0	0	0	0	11.928	1	0	50.4627	25.9429
DATA	2481	31	21	0	0	ASCRP3008172	ASCRP3008172	865.325	441.962	1.553367e+002	1.573027e+001	218	25.5	6.190198e+000	0	0	0	0	0	0	160.036	1	1	49.1849	25.0625
DATA	2482	31	22	0	0	ASCRP3009628	ASCRP3009628	890.5	442	1.239628e+002	1.263987e+001	181	23.5	5.834249e+000	0	0	0	0	0	0	128.215	1	1	49.8279	23.9615
DATA	2483	31	23	0	0	ASCRP3006986	ASCRP3006986	915.72	441.902	3.276210e+001	4.097095e+000	88	23	9.377648e+000	0	0	0	0	0	0	34.0135	1	1	49.8279	25.6176
DATA	2484	31	24	0	0	ASCRP3007859	ASCRP3007859	941.374	441.904	4.334249e+001	4.979371e+000	97	27	9.522054e+000	0	0	0	0	0	0	45.1633	1	1	49.8279	26.1481
DATA	2485	31	25	0	0	ASCRP3008153	ASCRP3008153	966.694	442	3.819200e+002	3.827004e+001	448	25	6.270786e+000	0	0	0	0	0	0	399.336	1	1	50.4627	24.2857
DATA	2486	31	26	0	0	ASCRP3002476	ASCRP3002476	991.845	442.107	8.226898e+002	8.230500e+001	900	21.5	6.717919e+000	0	0	0	0	0	0	862.973	1	1	50.1463	22
DATA	2487	31	27	0	0	ASCRP3010391	ASCRP3010391	1017.34	442.25	1.587910e+001	2.900787e+000	73	23	8.565156e+000	0	0	0	0	0	0	16.7073	1	1	48.8603	24.5238
DATA	2488	31	28	0	0	ASCRP3003913	ASCRP3003913	1042.63	441.987	1.713435e+001	2.965958e+000	72	23.5	6.391442e+000	0	0	0	0	0	0	18.0772	1	1	49.1849	24.0357
DATA	2489	31	29	0	0	ASCRP3012926	ASCRP3012926	1068.19	441.974	9.664768e+001	9.961888e+000	156	25.5	6.544169e+000	0	0	0	0	0	0	102.224	1	1	49.1849	24.8846
DATA	2490	31	30	0	0	ASCRP3009267	ASCRP3009267	1093.5	442.179	9.234105e+001	9.543261e+000	150	24	6.727288e+000	0	0	0	0	0	0	97.8905	1	1	49.1849	24.1111
DATA	2491	31	31	0	0	Negative030	Negative030	1118.72	441.854	5.072530e+000	2.457666e+000	57.5	22	8.123046e+000	0	0	0	0	0	0	5.38774	1	0	49.8279	24.375
DATA	2492	31	32	0	0	Negative021	Negative021	1144.3	442.303	5.534235e+000	2.463532e+000	59.5	26	7.313103e+000	0	0	0	0	0	0	5.88838	1	0	48.5334	26.5926
DATA	2493	31	33	0	0	ASCRP3000988	ASCRP3000988	1169.59	441.908	2.018002e+002	2.032192e+001	265	26	5.839566e+000	0	0	0	0	0	0	215.002	1	1	49.1849	26.2143
DATA	2494	31	34	0	0	ASCRP3003992	ASCRP3003992	1195.12	441.934	5.487443e+001	5.987217e+000	109.5	22.5	5.526751e+000	0	0	0	0	0	0	58.5282	1	1	47.8731	22.2143
DATA	2495	31	35	0	0	ASCRP3010634	ASCRP3010634	1220.95	441.88	6.731933e+001	7.144562e+000	125	23	7.358514e+000	0	0	0	0	0	0	71.8575	1	1	47.5395	22.9091
DATA	2496	31	36	0	0	ASCRP3012044	ASCRP3012044	1245.91	442.065	5.711952e+001	6.192493e+000	115	23	7.274775e+000	0	0	0	0	0	0	60.9981	1	1	54.4085	23.7879
DATA	2497	31	37	0	0	Negative034	Negative034	1271.5	442	3.559849e+000	2.417820e+000	56	25	6.203804e+000	0	0	0	0	0	0	3.80205	1	0	54.1152	24.5556
DATA	2498	31	38	0	0	ASCRP3008604	ASCRP3008604	1296.44	442.208	2.298660e+002	2.311071e+001	296	24	6.875159e+000	0	0	0	0	0	0	245.464	1	1	49.1849	24.963
DATA	2499	31	39	0	0	ASCRP3005762	ASCRP3005762	1322.11	442.5	2.327423e+001	3.338210e+000	77	24	6.478322e+000	0	0	0	0	0	0	24.8412	1	1	56.9804	25.2593
DATA	2500	31	40	0	0	ASCRP3001648	ASCRP3001648	1347.5	442.352	1.205613e+004	1.205615e+003	12659	24	9.728252e+000	0	0	0	0	0	0	12856.8	1	1	57.5363	25.25
DATA	2501	31	41	0	0	ASCRP3013239	ASCRP3013239	1372.89	442.5	4.986571e+001	5.533148e+000	105.5	23	5.269307e+000	0	0	0	0	0	0	53.1161	1	1	56.9804	24.0323
DATA	2502	31	42	0	0	ASCRP3003257	ASCRP3003257	1398.37	442.512	2.544051e+003	2.544165e+002	2755	25	6.320011e+000	0	0	0	0	0	0	2705.83	1	1	52.3208	24.8438
DATA	2503	31	43	0	0	ASCRP3000192	ASCRP3000192	1423.44	442	1.372384e+002	1.393313e+001	194	24.5	6.149922e+000	0	0	0	0	0	0	145.699	1	1	50.4627	22.6923
DATA	2504	31	44	0	0	ASCRP3004312	ASCRP3004312	1449.09	442.356	6.602439e+001	7.028868e+000	119	22	4.495553e+000	0	0	0	0	0	0	69.9463	1	1	52.3208	22.72
DATA	2505	31	45	0	0	ASCRP3005132	ASCRP3005132	1474.43	442.037	1.041387e+001	2.631706e+000	60.5	21	6.093147e+000	0	0	0	0	0	0	11.0054	1	0	50.4627	20.3333
DATA	2506	31	46	0	0	ASCRP3000578	ASCRP3000578	1500.05	442.518	2.763470e+001	3.675609e+000	78	22.5	5.094945e+000	0	0	0	0	0	0	29.1249	1	1	51.7088	22.9615
DATA	2507	31	47	0	0	ASCRP3009495	ASCRP3009495	1525.45	442.084	1.914108e+002	1.929483e+001	249	22.5	7.096370e+000	0	0	0	0	0	0	201.114	1	1	50.7771	23.0385
DATA	2508	31	48	0	0	ASCRP3000466	ASCRP3000466	1550.68	442.469	5.128513e+001	5.678901e+000	104	24	7.929271e+000	0	0	0	0	0	0	53.7091	1	1	51.0895	23.04
DATA	2509	31	49	0	0	A_23_P252740	NM_024094	1576.11	442.5	9.175016e+000	2.614005e+000	62	19	6.060448e+000	0	0	0	0	0	0	9.57417	1	0	56.9804	20.9355
DATA	2510	31	50	0	0	ASCRP3005316	ASCRP3005316	1601.5	442.5	1.311821e+004	1.311823e+003	13537	21.5	5.372985e+000	0	0	0	0	0	0	13636.2	1	1	57.5363	21.6
DATA	2511	31	51	0	0	ASCRP3006405	ASCRP3006405	1626.68	442.471	1.108484e+002	1.135609e+001	165.5	22.5	5.619231e+000	0	0	0	0	0	0	114.757	1	1	51.7088	21.6364
DATA	2512	31	52	0	0	ASCRP3009329	ASCRP3009329	1652.5	442.5	9.201217e+001	9.529079e+000	147.5	24	5.401277e+000	0	0	0	0	0	0	94.8373	1	1	52.9257	23.4074
DATA	2513	31	53	0	0	ASCRP3007228	ASCRP3007228	1677.65	442.165	1.240721e+002	1.265448e+001	176	23	6.873864e+000	0	0	0	0	0	0	127.302	1	1	50.1463	23.2
DATA	2514	31	54	0	0	Negative024	Negative024	1703	442.545	2.542555e+000	2.501177e+000	46	22.5	4.085560e+000	0	0	0	0	0	0	-4.15993	0	0	55.8519	22.6071
DATA	2515	31	55	0	0	ASCRP3004833	ASCRP3004833	1728.49	442.322	4.118927e+001	4.825364e+000	92	23	6.546882e+000	0	0	0	0	0	0	41.8529	1	1	52.3208	23.9565
DATA	2516	31	56	0	0	ASCRP3003594	ASCRP3003594	1753.62	442.763	2.887689e+002	2.898719e+001	342	23.5	6.246158e+000	0	0	0	0	0	0	291.95	1	1	49.1849	23.6667
DATA	2517	31	57	0	0	ASCRP3010300	ASCRP3010300	1779.42	442.573	1.289211e+002	1.313993e+001	178	21	4.368947e+000	0	0	0	0	0	0	129.645	1	1	57.5363	21.4063
DATA	2518	31	58	0	0	ASCRP3007472	ASCRP3007472	1804.7	442.57	4.021839e+003	4.021920e+002	4102	24.5	5.229118e+000	0	0	0	0	0	0	4022.79	1	1	52.0157	22.3667
DATA	2519	31	59	0	0	ASCRP3013542	ASCRP3013542	1830.03	442.244	1.403599e+002	1.426892e+001	189	23.5	4.505888e+000	0	0	0	0	0	0	139.623	1	1	52.9257	23
DATA	2520	31	60	0	0	ASCRP3011462	ASCRP3011462	1855.37	442.602	8.465255e+002	8.469191e+001	880	23	6.057254e+000	0	0	0	0	0	0	837.446	1	1	53.5237	23.0968
DATA	2521	31	61	0	0	ASCRP3012201	ASCRP3012201	1881.04	442.697	6.884600e+002	6.889495e+001	733	21	5.222889e+000	0	0	0	0	0	0	677.226	1	1	48.2044	21.25
DATA	2522	31	62	0	0	ASCRP3006477	ASCRP3006477	1906.27	442.877	3.290120e+001	4.200326e+000	83	22	6.282250e+000	0	0	0	0	0	0	32.184	1	1	49.5074	22
DATA	2523	31	63	0	0	ASCRP3000126	ASCRP3000126	1931.57	442.724	3.104047e+002	3.115134e+001	355	23	5.269652e+000	0	0	0	0	0	0	301.935	1	1	48.5334	22.6667
DATA	2524	31	64	0	0	ASCRP3009530	ASCRP3009530	1956.93	442.987	1.289990e+002	1.316738e+001	181	20	6.872465e+000	0	0	0	0	0	0	124.781	1	1	46.8651	21.3333
DATA	2525	31	65	0	0	ASCRP3004663	ASCRP3004663	1982.5	442.821	1.810598e+002	1.829965e+001	228	20	4.732214e+000	0	0	0	0	0	0	174.163	1	1	49.1849	21.0769
DATA	2526	31	66	0	0	ASCRP3012423	ASCRP3012423	2007.68	443	2.783281e+002	2.796056e+001	319	23.5	7.793453e+000	0	0	0	0	0	0	266.289	1	1	49.1849	23.8125
DATA	2527	31	67	0	0	ASCRP3005478	ASCRP3005478	2033.31	442.766	4.202400e+002	4.210963e+001	451	23	5.758472e+000	0	0	0	0	0	0	399.901	1	1	48.8603	24.08
DATA	2528	31	68	0	0	ASCRP3005344	ASCRP3005344	2058.59	442.908	3.283020e+002	3.294087e+001	367	24	5.879747e+000	0	0	0	0	0	0	310.816	1	1	49.1849	25.8571
DATA	2529	31	69	0	0	ASCRP3008701	ASCRP3008701	2084.13	442.618	5.571459e+001	6.196214e+000	104	23	5.691952e+000	0	0	0	0	0	0	52.4833	1	1	48.8603	22.8857
DATA	2530	31	70	0	0	AS_circRNA_control208	AS_circRNA_control208	2109.5	443	1.773404e+003	1.773613e+002	1717.5	22	5.301160e+000	0	0	0	0	0	0	1662.73	1	1	48.5334	21.0333
DATA	2531	31	71	0	0	ASCRP3003971	ASCRP3003971	2134.79	442.806	7.278857e+001	7.776211e+000	123	21	5.718297e+000	0	0	0	0	0	0	67.9424	1	1	47.5395	20.9677
DATA	2532	31	72	0	0	ASCRP3011986	ASCRP3011986	2160.5	443	5.978134e+001	6.579415e+000	114	24.5	7.303676e+000	0	0	0	0	0	0	55.5682	1	1	54.1152	24.3667
DATA	2533	31	73	0	0	ASCRP3008351	ASCRP3008351	2185.6	442.788	2.803864e+000	2.759215e+000	55	25.5	6.639130e+000	0	0	0	0	0	0	0.681748	0	0	49.5074	24.6786
DATA	2534	31	74	0	0	ASCRP3004867	ASCRP3004867	2210.93	443	2.539713e+002	2.554748e+001	293	25	6.104516e+000	0	0	0	0	0	0	234.388	1	1	46.8651	24.6563
DATA	2535	31	75	0	0	ASCRP3002236	ASCRP3002236	2236.5	442.825	2.386107e+001	3.660514e+000	79	25	5.944185e+000	0	0	0	0	0	0	21.9549	1	1	49.8279	25.6
DATA	2536	31	76	1028	1	(+)E1A_r60_a104	E1A_r60_a104	2261.5	443	2.828785e+000	2.782749e+000	56.5	27	7.568679e+000	0	0	0	0	0	0	-0.777464	0	0	54.1152	26.8519
DATA	2537	31	77	0	0	Negative010	Negative010	2287.12	443	3.703189e+002	3.713672e+001	393	26	5.757953e+000	0	0	0	0	0	0	339.222	1	1	49.8279	26.4667
DATA	2538	31	78	0	0	ASCRP3000966	ASCRP3000966	2312.76	443.325	1.234354e+001	3.052879e+000	70	25	7.652257e+000	0	0	0	0	0	0	11.2913	1	0	49.5074	26.4412
DATA	2539	31	79	0	0	ASCRP3008053	ASCRP3008053	2337.91	443.065	7.678315e+001	8.171025e+000	129	28	7.749991e+000	0	0	0	0	1	0	70.1805	1	1	54.4085	29.0645
DATA	2540	31	80	0	0	ASCRP3009720	ASCRP3009720	2363.24	443.153	6.152593e+001	6.757624e+000	114.5	28	7.676879e+000	0	0	0	0	0	0	56.2282	1	1	50.1463	28.0313
DATA	2541	31	81	0	0	ASCRP3010195	ASCRP3010195	2388.74	442.743	2.130838e+001	3.513279e+000	78	24.5	6.119187e+000	0	0	0	0	0	0	19.4841	1	1	46.8651	24.5
DATA	2542	31	82	0	0	ASCRP3010032	ASCRP3010032	2413.88	443.269	2.498153e+001	3.744577e+000	82	27.5	6.791728e+000	0	0	0	0	0	0	22.8745	1	1	48.8603	27.775
DATA	2543	32	1	0	0	ASCRP3010051	ASCRP3010051	369.74	449.026	1.421902e+002	1.446397e+001	199	30.5	7.816977e+000	0	0	0	0	1	0	137.016	1	1	49.1849	29.65
DATA	2544	32	2	0	0	ASCRP3013037	ASCRP3013037	395.444	449.025	9.859396e+001	1.020874e+001	158.5	29	5.498387e+000	0	0	0	0	1	0	95.1086	1	1	49.8279	28.9677
DATA	2545	32	3	0	0	ASCRP3009130	ASCRP3009130	420.653	449.12	8.740955e+002	8.744952e+001	903	27	8.750209e+000	0	0	0	0	1	0	844.514	1	1	48.8603	29.6154
DATA	2546	32	4	0	0	ASCRP3009518	ASCRP3009518	446.108	449.338	3.967819e+001	4.764863e+000	100	27	6.342938e+000	0	0	0	0	0	0	38.4139	1	1	47.8731	27.6563
DATA	2547	32	5	0	0	ASCRP3007441	ASCRP3007441	471.43	449	9.388179e+001	9.750182e+000	152	27	6.182733e+000	0	0	0	0	0	0	91.1013	1	1	49.8279	28.8214
DATA	2548	32	6	0	0	CUST_14_PI418767722	NM_004309	496.716	448.905	7.720769e+002	7.725230e+001	806.5	27.5	7.925246e+000	0	0	0	0	0	0	751.254	1	1	48.8603	27.9286
DATA	2549	32	7	0	0	ASCRP3001123	ASCRP3001123	522.237	449.163	2.659810e+001	3.731210e+000	87	28	8.401952e+000	0	0	0	0	0	0	25.9622	1	1	49.5074	27.9697
DATA	2550	32	8	0	0	ASCRP3008660	ASCRP3008660	547.808	449.026	3.139694e+002	3.150507e+001	368.5	30	8.036516e+000	0	0	0	0	1	0	307.492	1	1	49.1849	29.4324
DATA	2551	32	9	0	0	CUST_11_PI418767722	NM_001003	573	449.392	1.681670e+002	1.701627e+001	226	26	7.389425e+000	0	0	0	0	0	0	165.298	1	1	48.2044	26.7027
DATA	2552	32	10	66	-1	(-)3xSLv1	NegativeControl	598.5	449	2.631623e+000	2.588796e+000	55	24.5	5.701750e+000	0	0	0	0	0	0	-4.35602	0	0	48.5334	24.7632
DATA	2553	32	11	0	0	A_23_P253524	NM_001813	624.063	449.025	2.339117e+002	2.353286e+001	290	26	7.335553e+000	0	0	0	0	0	0	231.71	1	1	49.8279	26.1034
DATA	2554	32	12	0	0	ASCRP3008770	ASCRP3008770	649.463	449.159	9.288498e+001	9.636900e+000	150	26	7.737786e+000	0	0	0	0	0	0	92.3919	1	1	51.0895	27.04
DATA	2555	32	13	0	0	ASCRP3006420	ASCRP3006420	674.644	449.402	2.575878e+002	2.588538e+001	318.5	25	8.094090e+000	0	0	0	0	0	0	257.303	1	1	52.3208	26.1667
DATA	2556	32	14	0	0	ASCRP3007542	ASCRP3007542	699.788	449.125	5.157006e+001	5.751382e+000	108	24.5	7.383377e+000	0	0	0	0	0	0	51.7295	1	1	50.4627	24.9706
DATA	2557	32	15	0	0	ASCRP3001042	ASCRP3001042	725.418	449.427	7.041949e+001	7.484373e+000	130	28	7.406677e+000	0	0	0	0	0	0	70.9492	1	1	57.5363	26.5946
DATA	2558	32	16	0	0	ASCRP3012565	ASCRP3012565	750.818	449.455	1.476220e+002	1.497644e+001	209.5	25.5	5.367420e+000	0	0	0	0	0	0	149.379	1	1	52.6241	26.1333
DATA	2559	32	17	0	0	ASCRP3010373	ASCRP3010373	776.107	449.5	5.960700e+001	6.468898e+000	120.5	24	7.075618e+000	0	0	0	0	0	0	60.5765	1	1	56.9804	25.0667
DATA	2560	32	18	0	0	ASCRP3011223	ASCRP3011223	801.566	449.395	7.653170e+001	8.051959e+000	136	27	5.965970e+000	0	0	0	0	0	0	78.109	1	1	49.5074	26.9697
DATA	2561	32	19	0	0	ASCRP3000704	ASCRP3000704	826.81	449.494	1.192559e+002	1.218321e+001	181.5	28	5.246011e+000	0	0	0	0	0	0	122.225	1	1	50.4627	28.2778
DATA	2562	32	20	0	0	ASCRP3011636	ASCRP3011636	852.259	449.395	5.169005e+001	5.733989e+000	109	25	6.076688e+000	0	0	0	0	0	0	53.1946	1	1	51.0895	25.6364
DATA	2563	32	21	0	0	ASCRP3013173	ASCRP3013173	877.54	449.701	6.230711e+002	6.235613e+001	703	26	6.923580e+000	0	0	0	0	0	0	643.783	1	1	52.0157	24.6897
DATA	2564	32	22	0	0	ASCRP3000715	ASCRP3000715	903.033	449.6	1.295825e+001	2.782639e+000	70	24	8.247940e+000	0	0	0	0	0	0	13.4407	1	1	43.7019	26.1765
DATA	2565	32	23	0	0	ASCRP3005054	ASCRP3005054	928.707	449.683	8.138755e+001	8.500475e+000	141	26	9.639190e+000	0	0	0	0	0	0	84.7338	1	1	51.4001	27.7742
DATA	2566	32	24	0	1	ETG10_195139	ETG10_195139	953.667	449.5	6.162834e+001	6.630093e+000	115	27	7.981613e+000	0	0	0	0	0	0	64.3826	1	1	57.5363	27.1154
DATA	2567	32	25	0	0	ASCRP3004579	ASCRP3004579	979.386	449.747	1.831916e+002	1.848051e+001	248	25	5.731192e+000	0	0	0	0	0	0	192.027	1	1	51.4001	24.4286
DATA	2568	32	26	0	0	ASCRP3013365	ASCRP3013365	1004.53	449.723	8.957680e+002	8.960973e+001	979	21	6.317172e+000	0	0	0	0	0	0	941.852	1	1	51.7088	22.64
DATA	2569	32	27	0	0	ASCRP3003826	ASCRP3003826	1030	449.545	3.463113e+001	4.226179e+000	90	26	7.529170e+000	0	0	0	0	0	0	36.5169	1	1	55.8519	26.5833
DATA	2570	32	28	0	0	ASCRP3011292	ASCRP3011292	1055.51	449.633	4.435422e+002	4.441996e+001	523	26	7.423004e+000	0	0	0	0	0	0	468.932	1	1	49.8279	24.3793
DATA	2571	32	29	0	0	ASCRP3001952	ASCRP3001952	1080.7	449.398	2.592138e+001	3.539587e+000	82	25.5	6.271946e+000	0	0	0	0	0	0	27.4689	1	1	51.0895	24.1786
DATA	2572	32	30	0	0	ASCRP3010301	ASCRP3010301	1106.45	449.471	2.884023e+002	2.894035e+001	359	23.5	8.051247e+000	0	0	0	0	0	0	306.271	1	1	52.6241	24.875
DATA	2573	32	31	0	0	ASCRP3006874	ASCRP3006874	1131.68	449.643	8.087822e+002	8.091385e+001	919	25	8.006617e+000	0	0	0	0	0	0	860.449	1	1	51.4001	25.9655
DATA	2574	32	32	0	0	ASCRP3005512	ASCRP3005512	1156.74	449.69	1.223553e+002	1.246815e+001	183	29	7.186639e+000	0	0	0	0	0	0	130.367	1	1	51.4001	28.8276
DATA	2575	32	33	0	0	ASCRP3006361	ASCRP3006361	1182.65	449.788	2.494223e+001	3.457367e+000	78.5	25	5.852245e+000	0	0	0	0	0	0	26.6088	1	1	50.4627	25.9655
DATA	2576	32	34	0	0	ASCRP3007599	ASCRP3007599	1207.9	450.012	4.213025e+001	4.844715e+000	98.5	22.5	5.101293e+000	0	0	0	0	0	0	44.9867	1	1	49.1849	21.9063
DATA	2577	32	35	0	0	ASCRP3004090	ASCRP3004090	1233.33	449.75	1.025824e+001	2.601427e+000	63	23	6.291318e+000	0	0	0	0	0	0	10.9601	1	0	47.5395	22.6071
DATA	2578	32	36	0	0	ASCRP3003921	ASCRP3003921	1258.69	450	5.491074e+002	5.496273e+001	639	22	5.429697e+000	0	0	0	0	0	0	586.849	1	1	50.4627	21.9667
DATA	2579	32	37	0	0	ASCRP3001705	ASCRP3001705	1284.09	449.918	3.108363e+002	3.117538e+001	382	25	7.034712e+000	0	0	0	0	0	0	332.184	1	1	51.0895	25.4444
DATA	2580	32	38	0	0	ASCRP3010876	ASCRP3010876	1309.29	449.91	1.844739e+002	1.860168e+001	246	24	6.471832e+000	0	0	0	0	0	0	197.071	1	1	49.1849	24.2692
DATA	2581	32	39	0	0	CUST_13_PI418767722	NM_005022	1334.61	449.931	4.752010e+004	4.752011e+003	50903.5	26	7.953616e+000	0	0	0	0	0	0	50730.4	1	1	53.8203	27.52
DATA	2582	32	40	0	1	RC8	RC8	1360.39	449.931	2.434641e+000	2.395019e+000	47	24	7.152455e+000	0	0	0	0	0	0	-4.75369	0	0	53.8203	25.125
DATA	2583	32	41	0	0	ASCRP3005205	ASCRP3005205	1385.5	450	1.026363e+002	1.054009e+001	162	24	5.033337e+000	0	0	0	0	0	0	109.313	1	1	54.1152	23.9
DATA	2584	32	42	0	0	ASCRP3003726	ASCRP3003726	1411	450	3.141368e+002	3.150539e+001	387	24	6.140795e+000	0	0	0	0	0	0	334.014	1	1	54.9904	23.069
DATA	2585	32	43	0	0	ASCRP3010043	ASCRP3010043	1436.44	449.787	1.675962e+001	2.932988e+000	71	23.5	7.226769e+000	0	0	0	0	0	0	17.7845	1	1	48.5334	23.3214
DATA	2586	32	44	0	0	ASCRP3009956	ASCRP3009956	1461.56	449.792	2.420713e+002	2.432704e+001	306	21.5	5.099020e+000	0	0	0	0	0	0	256.294	1	1	49.1849	21
DATA	2587	32	45	0	0	ASCRP3002251	ASCRP3002251	1486.99	449.905	1.367152e+002	1.388382e+001	194	22.5	5.337242e+000	0	0	0	0	0	0	144.374	1	1	46.8651	22.6154
DATA	2588	32	46	0	0	ASCRP3013393	ASCRP3013393	1512.43	449.823	5.106175e+002	5.111934e+001	595.5	23	7.180833e+000	0	0	0	0	0	0	537.66	1	1	49.5074	23.7667
DATA	2589	32	47	0	0	A_23_P82738	NM_012415	1538.13	450	5.078296e+001	5.631258e+000	105	24	6.860503e+000	0	0	0	0	0	0	53.3011	1	1	48.5334	22.931
DATA	2590	32	48	0	0	ASCRP3000612	ASCRP3000612	1563.18	450.026	3.038065e+000	2.460659e+000	53	19	7.660596e+000	0	0	0	0	0	0	3.17785	1	0	48.8603	21.5517
DATA	2591	32	49	0	0	ASCRP3009424	ASCRP3009424	1588.65	449.933	2.465520e+003	2.465641e+002	2535	22.5	6.638421e+000	0	0	0	0	0	0	2569.32	1	1	49.1849	23.1471
DATA	2592	32	50	0	0	ASCRP3001069	ASCRP3001069	1614.3	449.909	3.769811e+001	4.501935e+000	86.5	23	6.480601e+000	0	0	0	0	0	0	39.1274	1	1	49.1849	22.7917
DATA	2593	32	51	0	0	ASCRP3012168	ASCRP3012168	1639.35	450.12	1.520435e+002	1.540385e+001	210.5	22	5.373718e+000	0	0	0	0	0	0	157.154	1	1	48.8603	22.3448
DATA	2594	32	52	0	0	ASCRP3010495	ASCRP3010495	1664.84	450	4.423651e+001	5.072486e+000	94.5	24	6.302344e+000	0	0	0	0	0	0	45.519	1	1	47.8731	23.0667
DATA	2595	32	53	0	0	ASCRP3009555	ASCRP3009555	1690.3	450	3.307164e+001	4.142060e+000	85	22	4.471620e+000	0	0	0	0	0	0	33.8716	1	1	48.5334	21.6538
DATA	2596	32	54	0	0	ASCRP3001762	ASCRP3001762	1715.65	449.933	1.085066e+002	1.113628e+001	161	22	4.118999e+000	0	0	0	0	0	0	110.593	1	1	49.1849	21.3846
DATA	2597	32	55	0	0	ASCRP3011328	ASCRP3011328	1741.07	449.986	1.823163e+002	1.840478e+001	236	24.5	6.754144e+000	0	0	0	0	0	0	184.889	1	1	46.8651	24.5385
DATA	2598	32	56	0	0	ASCRP3012136	ASCRP3012136	1766.38	449.961	3.629156e+001	4.424961e+000	86	23	5.949880e+000	0	0	0	0	0	0	36.6138	1	1	49.1849	23.5882
DATA	2599	32	57	0	0	ASCRP3004522	ASCRP3004522	1791.95	450.477	6.621377e+001	7.093714e+000	117	21	5.498663e+000	0	0	0	0	0	0	66.447	1	1	55.8519	20.6471
DATA	2600	32	58	0	0	ASCRP3009368	ASCRP3009368	1817.37	450.402	1.243691e+001	2.845319e+000	62	25	4.667435e+000	0	0	0	0	0	0	12.4129	1	0	51.0895	23.5806
DATA	2601	32	59	0	0	ASCRP3013585	ASCRP3013585	1842.59	450.177	2.406791e+002	2.420508e+001	288	23	5.575004e+000	0	0	0	0	0	0	238.897	1	1	50.1463	22.5143
DATA	2602	32	60	0	1	ETG10_234183	ETG10_234183	1868.11	450.5	3.322663e+000	2.608907e+000	55	21	4.299111e+000	0	0	0	0	0	0	3.27967	1	0	56.9804	22.4
DATA	2603	32	61	0	0	ASCRP3009681	ASCRP3009681	1893.62	450.295	1.329635e+003	1.329889e+002	1359	24	7.811334e+000	0	0	0	0	0	0	1305.02	1	1	50.4627	23.7941
DATA	2604	32	62	0	0	ASCRP3002586	ASCRP3002586	1918.91	450.306	3.523304e+001	4.388891e+000	88	22	4.473910e+000	0	0	0	0	0	0	34.3873	1	1	52.3208	21.6429
DATA	2605	32	63	0	0	ASCRP3005040	ASCRP3005040	1944.32	450.316	7.737649e+001	8.172962e+000	129	23	7.197936e+000	0	0	0	0	0	0	75.0959	1	1	50.7771	23.087
DATA	2606	32	64	0	0	ASCRP3004257	ASCRP3004257	1969.41	450.291	3.131995e+001	4.100264e+000	84.5	21	5.483916e+000	0	0	0	0	0	0	30.23	1	1	50.4627	21.36
DATA	2607	32	65	0	0	ASCRP3002325	ASCRP3002325	1995.11	450.5	1.220991e+001	2.927738e+000	65	22	6.511222e+000	0	0	0	0	0	0	11.7199	1	0	56.9804	22.6296
DATA	2608	32	66	0	0	ASCRP3005997	ASCRP3005997	2020.64	450.524	7.279150e+000	2.772668e+000	62	24.5	7.416121e+000	0	0	0	0	0	0	6.94931	1	0	51.7088	25.3667
DATA	2609	32	67	0	0	ASCRP3004416	ASCRP3004416	2045.77	450.584	3.081890e+001	4.090275e+000	81	22.5	4.472136e+000	0	0	0	0	0	0	29.2705	1	1	49.8279	23
DATA	2610	32	68	0	0	A_23_P139509	NM_016570	2071.22	450.295	1.604412e+001	3.143318e+000	70	24	6.734182e+000	0	0	0	0	0	0	15.1607	1	1	49.8279	24.7222
DATA	2611	32	69	0	0	ASCRP3004951	ASCRP3004951	2096.5	450.5	2.760977e+000	2.716044e+000	53.5	22	5.232446e+000	0	0	0	0	0	0	-0.198888	0	0	57.5363	20.6129
DATA	2612	32	70	0	0	ASCRP3005398	ASCRP3005398	2121.81	450.407	8.011172e+001	8.463082e+000	131	22	5.065804e+000	0	0	0	0	0	0	74.9927	1	1	52.3208	22.0645
DATA	2613	32	71	0	0	ASCRP3007192	ASCRP3007192	2147.45	450.488	7.409340e+001	7.899878e+000	123	23.5	7.668997e+000	0	0	0	0	0	0	69.0587	1	1	52.9257	23.6563
DATA	2614	32	72	0	0	ASCRP3001353	ASCRP3001353	2172.67	450.5	6.669592e+001	7.214756e+000	117	24	5.840047e+000	0	0	0	0	0	0	61.9191	1	1	57.5363	22.8846
DATA	2615	32	73	0	0	ASCRP3012024	ASCRP3012024	2198.45	450.47	1.165660e+002	1.197920e+001	161	24	6.357960e+000	0	0	0	0	0	0	107.822	1	1	51.4001	24.0968
DATA	2616	32	74	0	0	ASCRP3011475	ASCRP3011475	2223.58	450.573	2.126038e+001	3.491856e+000	76.5	24	6.263909e+000	0	0	0	0	0	0	19.6038	1	1	57.5363	24.6452
DATA	2617	32	75	0	0	ASCRP3000240	ASCRP3000240	2249.12	450.385	5.904487e+002	5.911017e+001	595	24	6.846298e+000	0	0	0	0	0	0	542.937	1	1	53.8203	24.2222
DATA	2618	32	76	0	0	ASCRP3009294	ASCRP3009294	2274.49	450.753	1.210730e+001	3.035709e+000	69	26	6.088072e+000	0	0	0	0	0	0	11.1086	1	0	49.8279	26.7692
DATA	2619	32	77	0	0	Negative010	Negative010	2299.63	450.5	3.421269e+002	3.432615e+001	369.5	25	7.372217e+000	0	0	0	0	0	0	313.372	1	1	52.3208	25.9429
DATA	2620	32	78	0	0	ASCRP3005757	ASCRP3005757	2325.42	450.573	1.168203e+004	1.168206e+003	10562	28	7.998850e+000	0	0	0	0	0	0	10688.3	1	1	57.5363	27.8667
DATA	2621	32	79	0	0	ASCRP3009750	ASCRP3009750	2350.61	450.738	1.684155e+003	1.684387e+002	1546.5	26.5	7.892166e+000	0	0	0	0	0	0	1540.22	1	1	49.8279	27.1875
DATA	2622	32	80	0	0	ASCRP3010905	ASCRP3010905	2376.37	450.795	1.002830e+002	1.040976e+001	150	26	7.641463e+000	0	0	0	0	0	0	91.7346	1	1	49.5074	26.4333
DATA	2623	32	81	0	0	ASCRP3000486	ASCRP3000486	2401.56	450.792	1.316798e+002	1.346020e+001	177	27	5.479923e+000	0	0	0	0	0	0	120.572	1	1	49.1849	26.3793
DATA	2624	32	82	0	0	ASCRP3012472	ASCRP3012472	2426.8	450.784	1.932695e+002	1.952652e+001	239	30	9.960650e+000	0	0	0	0	1	0	177.276	1	1	47.8731	31.436
DATA	2625	33	1	0	0	Negative038	Negative038	357.333	455.92	1.763738e+001	3.180904e+000	79	29	7.385086e+000	0	0	0	0	1	0	17.018	1	1	49.1849	29.5267
DATA	2626	33	2	0	0	A_23_P67042	NM_017947	382.347	456.12	7.422017e+001	7.879261e+000	135	28.5	5.213434e+000	0	0	0	0	1	0	71.6697	1	1	48.8603	28.9286
DATA	2627	33	3	0	0	CUST_3_PI418767722	NM_002539	407.917	455.875	6.350224e+000	2.717119e+000	69	28	5.958785e+000	0	0	0	1	0	0	6.13945	1	0	46.8651	28.7407
DATA	2628	33	4	0	0	ASCRP3003685	ASCRP3003685	433.217	456.12	7.037478e+002	7.042418e+001	729	27	6.382897e+000	0	0	0	0	0	0	681.596	1	1	50.1463	26.7931
DATA	2629	33	5	0	0	ASCRP3012339	ASCRP3012339	458.5	455.821	6.130941e+002	6.136587e+001	661	27	4.571295e+000	0	0	0	0	0	0	595.031	1	1	49.1849	27.875
DATA	2630	33	6	0	0	ASCRP3007507	ASCRP3007507	483.792	456.143	1.487107e+002	1.510096e+001	205.5	27	6.275403e+000	0	0	0	0	0	0	144.703	1	1	48.8603	27.5455
DATA	2632	33	8	0	0	Negative033	Negative033	534.764	456.181	1.307087e+001	2.918143e+000	75	28.5	8.849536e+000	0	0	0	1	0	0	12.7961	1	1	47.8731	28.5
DATA	2633	33	9	0	0	ASCRP3009395	ASCRP3009395	560.084	456.145	1.164978e+001	2.849189e+000	71.5	29	6.365397e+000	0	0	0	0	1	0	11.4439	1	0	51.0895	29.4194
DATA	2634	33	10	0	0	ASCRP3000928	ASCRP3000928	585.434	456.434	1.231327e+001	2.868271e+000	73	25	5.871113e+000	0	0	0	0	0	0	12.1405	1	0	51.7088	24.5946
DATA	2635	33	11	0	0	ASCRP3013316	ASCRP3013316	611.393	456.226	2.283525e+001	3.445745e+000	83	25	6.187576e+000	0	0	0	0	0	0	22.6029	1	1	51.4001	24.6765
DATA	2636	33	12	0	1	RC6	RC6	636.688	456.364	2.612626e+000	2.570108e+000	53.5	25	7.582030e+000	0	0	0	0	0	0	-5.39833	0	0	50.1463	25.8889
DATA	2637	33	13	0	0	ASCRP3012546	ASCRP3012546	661.612	456.188	9.253794e+001	9.601316e+000	151	26	8.381979e+000	0	0	0	0	0	0	92.3349	1	1	51.4001	26.1515
DATA	2638	33	14	0	0	ASCRP3001419	ASCRP3001419	687.333	456.5	1.321767e+002	1.346117e+001	187	24	8.451379e+000	0	0	0	0	0	0	132.457	1	1	57.5363	26.3226
DATA	2639	33	15	0	0	ASCRP3005827	ASCRP3005827	712.5	456.5	3.202845e+001	4.086536e+000	89	26.5	6.515146e+000	0	0	0	0	0	0	32.2324	1	1	65	26.0333
DATA	2640	33	16	0	0	ASCRP3010231	ASCRP3010231	737.8	456.541	5.967373e+001	6.480443e+000	119.5	26	6.658470e+000	0	0	0	0	0	0	60.3115	1	1	51.7088	27.0909
DATA	2641	33	17	0	0	ASCRP3003563	ASCRP3003563	763.59	456.295	7.434482e+000	2.623796e+000	65.5	25	5.742531e+000	0	0	0	0	0	0	7.54651	1	0	50.4627	25.32
DATA	2642	33	18	0	0	ASCRP3002377	ASCRP3002377	789.062	456.691	2.532114e+002	2.544478e+001	308	23.5	6.821282e+000	0	0	0	0	0	0	258.142	1	1	50.4627	24.7667
DATA	2643	33	19	0	0	ASCRP3005602	ASCRP3005602	814.393	456.476	4.804154e+001	5.413391e+000	106	27.5	5.613115e+000	0	0	0	0	0	0	49.1816	1	1	51.7088	28.0938
DATA	2644	33	20	0	0	ASCRP3005783	ASCRP3005783	839.446	456.53	1.436374e+002	1.457708e+001	202	24	6.149813e+000	0	0	0	0	0	0	147.647	1	1	51.4001	25.0345
DATA	2645	33	21	0	0	ASCRP3009045	ASCRP3009045	864.893	456.5	1.930240e+001	3.138575e+000	76	26.5	7.209125e+000	0	0	0	0	0	0	19.9212	1	1	56.9804	25.2941
DATA	2646	33	22	0	0	ASCRP3004892	ASCRP3004892	890.274	456.679	1.760995e+001	3.029552e+000	73	27	5.765249e+000	0	0	0	0	0	0	18.2458	1	1	51.4001	25.8571
DATA	2647	33	23	0	0	ASCRP3001528	ASCRP3001528	915.952	456.417	6.453018e+001	6.904565e+000	123	26	9.506676e+000	0	0	0	0	0	0	67.1118	1	1	51.4001	26.7576
DATA	2648	33	24	0	0	ASCRP3001192	ASCRP3001192	941.322	456.789	3.916642e+003	3.916718e+002	4113	26	8.409915e+000	0	0	0	0	0	0	4088.07	1	1	52.6241	26.32
DATA	2649	33	25	0	0	ASCRP3001376	ASCRP3001376	966.565	456.506	7.611265e+002	7.615172e+001	821	24	6.867408e+000	0	0	0	0	0	0	797.097	1	1	52.3208	24.8065
DATA	2650	33	26	0	0	ASCRP3007211	ASCRP3007211	992	456.545	3.945110e+001	4.634045e+000	99.5	24	5.721607e+000	0	0	0	0	0	0	41.4476	1	1	55.8519	23.5667
DATA	2651	33	27	0	0	ASCRP3000889	ASCRP3000889	1017.51	456.636	1.794658e+002	1.810953e+001	242	25	6.756103e+000	0	0	0	0	0	0	189.111	1	1	49.8279	24.5833
DATA	2652	33	28	0	0	ASCRP3005394	ASCRP3005394	1042.6	456.829	9.069704e+002	9.072925e+001	1002	26	6.028286e+000	0	0	0	0	0	0	958.308	1	1	51.0895	26.2667
DATA	2653	33	29	0	0	ASCRP3010969	ASCRP3010969	1068.42	456.573	4.200475e+001	4.843403e+000	101	24	6.806728e+000	0	0	0	0	0	0	44.493	1	1	57.5363	23.1765
DATA	2654	33	30	0	0	ASCRP3012580	ASCRP3012580	1093.5	456.648	6.909837e+000	2.503326e+000	61	24.5	8.389642e+000	0	0	0	0	0	0	7.33518	1	0	65	25.4688
DATA	2655	33	31	0	0	ASCRP3013028	ASCRP3013028	1119.01	456.734	8.631890e+001	8.959698e+000	145	22	7.209376e+000	0	0	0	0	0	0	91.8111	1	1	48.5334	23.3947
DATA	2656	33	32	0	0	ASCRP3004632	ASCRP3004632	1144.37	457	8.067703e+002	8.071264e+001	918.5	25	8.028275e+000	0	0	0	0	0	0	859.533	1	1	49.8279	26.8966
DATA	2657	33	33	0	0	ASCRP3009647	ASCRP3009647	1169.56	456.885	1.055314e+001	2.616464e+000	64.5	26	7.052712e+000	0	0	0	0	0	0	11.2583	1	0	49.5074	25.5
DATA	2658	33	34	0	0	ASCRP3004853	ASCRP3004853	1195.31	457	3.503124e+002	3.511279e+001	426	23	3.872983e+000	0	0	0	0	0	0	374.121	1	1	50.4627	23
DATA	2659	33	35	130	1	(+)eQC-39	EQC	1220.6	456.753	7.017954e+000	2.490833e+000	62	21	4.942280e+000	0	0	0	0	0	0	7.50029	1	0	49.1849	21.3636
DATA	2660	33	36	0	0	ASCRP3009185	ASCRP3009185	1246.08	457.11	4.411475e+002	4.417938e+001	522	22	6.131228e+000	0	0	0	0	0	0	471.68	1	1	46.8651	22.1667
DATA	2661	33	37	0	0	ASCRP3007169	ASCRP3007169	1271.49	456.864	1.341999e+001	2.739812e+000	66.5	26	5.109468e+000	0	0	0	0	0	0	14.35	1	1	49.8279	25.24
DATA	2662	33	38	0	0	ASCRP3012496	ASCRP3012496	1296.62	457.108	2.428639e+000	2.394749e+000	54	24	6.970824e+000	0	0	0	0	0	0	1.75526	0	0	48.5334	24.625
[truncated: 1,955,827 more chars]
