# Supplementary material for: CircRNA_036186 mediates HNSCC progression by regulating 14-3-3ζ
Source: Front Oncol. 2024 Dec 3;14:1498139. doi: 10.3389/fonc.2024.1498139 (PMC11649647; doi:10.3389/fonc.2024.1498139)
Supplement: Supplementary file 1 [file DataSheet1.zip › Supplementary Material/N8.gpr]

ATF	1.0
38	56    
"Type=GenePix Results 3"
"DateTime=2016/08/24 13:38:01"
"Settings="
"GalFile="
"PixelSize=10"
"Wavelengths=635	532"
"ImageFiles="
"NormalizationMethod=None"
"NormalizationFactors=1	1"
"JpegImage="
"StdDev=Type 1"
"RatioFormulations=W1/W2 (635/532)"
"FeatureType=Circular"
"Barcode="
"BackgroundSubtraction=LocalFeature"
"ImageOrigin=4000, 4720"
"JpegOrigin=4380, 4910"
"Creator=GenePix Pro 6.0.1.27"
"Scanner=GenePix 4000B [117241]"
"FocusPosition=0"
"Temperature=34.54"
"LinesAveraged=1"
"Comment="
"PMTGain=500	410"
"ScanPower=33	33"
"LaserPower=4.19	4.1"
"Filters=<Empty>	<Empty>"
"ScanRegion=400,472,1804,5880"
"Supplier=Exiqon A/S"
"Product=miRCURY LNA microRNA Array, 7th generation - hsa, mmu & rno"
"ProductDate=March 2012"
"ProductNumber=208500,208501,208502,208510,208520,208521,208522"
"LotNumberRange=35114-35114"
"Organism(s)=Homo sapiens, Human Epstein-barr virus, Human Human herpesvirus 5, Human Human immunodeficiency virus 1, Human Human herpesvirus 1, Human Human herpesvirus 8, Simian Simian virus 40, Human JC polyomavirus, Human BK polyomavirus, Human Merkel cell polyomavirus, Human Herpes simplex virus 2, Human Herpes B virus, Human Herpesvirus saimiri strain A11, Human Human herpesvirus 6B"
"GalFileCreationDate=2016-08-08 15:13"
"ArrayContents_DesignedFor=miRBase 18.0"
"ArrayContents_CurrentNameColumn=miRBase 21.0"
"ArrayContents_CurrentNameColumnCoverage=Homo sapiens and related vira:75.21%"
"Block"	"Column"	"Row"	"Name"	"ID"	"X"	"Y"	"Dia."	"F635 Median"	"F635 Mean"	"F635 SD"	"F635 CV"	"B635"	"B635 Median"	"B635 Mean"	"B635 SD"	"B635 CV"	"% > B635+1SD"	"% > B635+2SD"	"F635 % Sat."	"F532 Median"	"F532 Mean"	"F532 SD"	"F532 CV"	"B532"	"B532 Median"	"B532 Mean"	"B532 SD"	"B532 CV"	"% > B532+1SD"	"% > B532+2SD"	"F532 % Sat."	"Ratio of Medians (635/532)"	"Ratio of Means (635/532)"	"Median of Ratios (635/532)"	"Mean of Ratios (635/532)"	"Ratios SD (635/532)"	"Rgn Ratio (635/532)"	"Rgn R2 (635/532)"	"F Pixels"	"B Pixels"	"Circularity"	"Sum of Medians (635/532)"	"Sum of Means (635/532)"	"Log Ratio (635/532)"	"F635 Median - B635"	"F532 Median - B532"	"F635 Mean - B635"	"F532 Mean - B532"	"F635 Total Intensity"	"F532 Total Intensity"	"SNR 635"	"SNR 532"	"Flags"	"Normalize"	"Autoflag"
1	1	1	"Hy3"	"13138"	4580	5140	100	34	34	6	17	34	34	34	6	17	13	0	0	62	450	557	123	50	50	51	11	21	50	46	0	0.000	0.000	0.134	0.062	18.750	0.002	0.010	80	539	100	12	400	Error	0	12	0	400	2687	35986	0.000	36.273	0	0	0
1	2	1	"hsa-miR-23a-5p"	"42638"	4770	5160	100	33	33	6	18	34	34	34	6	17	12	2	0	60	80	42	52	49	49	50	11	22	48	43	0	-0.091	-0.032	0.189	0.214	5.056	-0.026	0.012	80	494	100	10	30	Error	-1	11	-1	31	2642	6433	-0.167	2.727	0	0	0
1	3	1	""	"42888"	4950	5160	100	34	34	6	17	34	34	34	7	20	6	1	0	887	794	640	80	51	51	53	19	35	70	67	0	0.000	0.000	0.006	0.010	8.207	0.000	0.001	80	474	100	836	743	Error	0	836	0	743	2688	63494	0.000	39.000	0	0	0
1	4	1	"ebv-miR-BART1-3p"	"17519"	5130	5150	100	33	34	6	17	34	34	34	7	20	15	2	0	54	53	11	20	51	51	52	11	21	15	5	0	-0.333	0.000	0.652	0.660	2.789	-0.061	0.005	80	483	100	2	2	Error	-1	3	0	2	2739	4234	0.000	0.091	0	0	0
1	5	1	""	"17278"	5310	5150	100	34	35	7	20	34	34	34	7	20	13	2	0	60	61	16	26	51	51	52	20	38	26	2	0	0.000	0.100	0.389	0.459	3.924	-0.054	0.007	80	482	100	9	11	Error	0	9	1	10	2774	4885	0.143	0.450	0	0	0
1	6	1	"hsa-miR-921"	"46507"	5490	5160	100	34	34	6	17	34	34	34	6	17	17	3	0	64	94	50	53	51	51	52	20	38	48	46	0	0.000	0.000	0.183	0.218	4.473	0.001	0.000	80	474	100	13	43	Error	0	13	0	43	2746	7530	0.000	2.100	0	0	0
1	7	1	"hsa-miR-181a-2-3p"	"17928"	5670	5160	100	34	35	6	17	34	34	34	7	20	8	2	0	71	83	34	40	52	52	53	12	22	57	45	0	0.000	0.032	0.128	0.125	3.064	-0.021	0.005	80	474	100	19	32	Error	0	19	1	31	2782	6601	0.143	2.500	0	0	0
1	8	1	""	"42826"	5850	5160	100	35	34	6	17	33	33	34	6	17	12	2	0	180	598	572	95	53	53	54	12	22	81	57	0	0.016	0.002	0.033	0.033	8.242	0.001	0.002	80	474	100	129	546	-5.989	2	127	1	545	2745	47849	0.000	45.333	0	0	0
1	9	1	""	"17537"	6030	5160	100	33	34	6	17	33	33	34	6	17	15	3	0	69	229	219	95	53	53	54	12	22	52	45	0	0.000	0.006	0.105	0.078	7.147	-0.001	0.000	80	474	100	16	177	Error	0	16	1	176	2686	18304	0.000	14.583	0	0	0
1	10	1	""	"42722"	6210	5150	100	33	33	7	21	33	33	34	6	17	16	2	0	54	54	14	25	55	55	56	12	21	17	5	0	0.000	0.000	0.917	0.752	3.626	-0.002	0.000	80	492	100	-1	-1	Error	0	-1	0	-1	2674	4357	-0.167	-0.167	0	0	0
1	11	1	""	"42645"	6400	5140	100	33	33	6	18	33	33	34	6	17	15	2	0	57	61	19	31	53	53	53	11	20	31	20	0	0.000	0.000	0.500	0.417	3.170	0.002	0.002	80	501	100	4	8	Error	0	4	0	8	2676	4916	-0.167	0.727	0	0	0
1	12	1	""	"46636"	6580	5160	100	34	34	7	20	34	34	34	6	17	13	3	0	73	102	59	57	51	51	51	10	19	57	51	0	0.000	0.000	0.119	0.155	5.092	0.003	0.000	80	475	100	22	51	Error	0	22	0	51	2716	8181	0.000	5.100	0	0	0
1	13	1	"hsa-miR-502-5p"	"11134"	6760	5150	100	34	34	6	17	34	34	34	6	17	11	3	0	62	69	26	37	51	51	51	10	19	50	42	0	0.000	0.000	0.225	0.237	4.213	-0.023	0.004	80	483	100	11	18	Error	0	11	0	18	2700	5518	0.000	1.800	0	0	0
1	14	1	""	"17295"	6940	5160	100	34	35	6	17	34	34	34	6	17	15	5	0	2630	2226	1784	80	52	52	54	20	37	85	70	0	0.000	0.000	0.002	0.004	7.807	0.001	0.014	80	483	100	2578	2175	Error	0	2578	1	2174	2768	178062	0.167	108.600	0	0	0
1	15	1	""	"32825"	7120	5160	100	35	34	6	17	34	34	35	6	17	15	1	0	120	196	158	80	53	53	53	13	24	61	56	0	0.015	0.000	0.071	0.094	6.578	-0.002	0.001	80	462	100	68	143	-6.066	1	67	0	143	2747	15663	-0.167	11.000	0	0	0
1	16	1	""	"46276"	7290	5150	100	35	35	5	14	35	35	35	6	17	10	0	0	55	55	12	21	50	50	51	10	19	31	6	0	0.000	0.000	0.750	0.669	3.280	-0.099	0.016	80	471	100	5	5	Error	0	5	0	5	2773	4360	0.000	0.400	0	0	0
1	17	1	"hsa-miR-508-5p"	"42812"	7470	5150	100	35	35	6	17	34	34	34	6	17	15	2	0	362	295	213	72	50	50	51	10	19	73	66	0	0.003	0.004	0.030	0.042	6.261	0.002	0.002	80	491	100	313	246	-8.285	1	312	1	245	2770	23574	0.167	24.400	0	0	0
1	18	1	"hsa-miR-19b-2-5p"	"42918"	7650	5150	100	34	34	6	17	34	34	34	6	17	15	5	0	52	55	11	20	52	52	53	11	20	21	6	0	0.000	0.000	0.800	0.803	4.018	-0.085	0.011	80	492	100	0	3	Error	0	0	0	3	2690	4398	0.000	0.182	0	0	0
1	19	1	""	"46457"	7840	5160	100	35	35	6	17	34	34	35	6	17	17	3	0	68	68	21	30	50	50	51	13	25	55	31	0	0.056	0.056	0.353	0.258	3.449	0.009	0.000	80	485	100	19	19	-4.170	1	18	1	18	2774	5435	0.000	1.308	0	0	0
1	20	1	""	"42469"	8020	5160	100	35	35	7	20	35	35	35	6	17	22	5	0	59	62	18	29	51	51	52	12	23	43	23	0	0.000	0.000	0.472	0.392	4.242	-0.015	0.001	80	463	100	8	11	Error	0	8	0	11	2823	4975	0.000	0.833	0	0	0
1	21	1	""	"27575"	8190	5150	100	36	36	6	16	35	35	35	6	17	16	2	0	80	304	295	97	52	52	52	10	19	63	51	0	0.036	0.004	0.083	0.096	8.842	-0.002	0.003	80	471	100	29	253	-4.807	1	28	1	252	2904	24351	0.167	25.200	0	0	0
1	22	1	"Hy3"	"13138"	8370	5140	100	34	34	5	14	36	36	36	5	13	10	0	0	65	194	226	116	51	51	52	10	19	52	42	0	-0.143	-0.014	0.293	0.146	8.065	-0.002	0.002	80	528	100	12	141	Error	-2	14	-2	143	2750	15551	-0.400	14.200	0	0	0
1	1	2	""	"46481"	4580	5360	100	33	34	7	20	33	33	33	6	18	18	5	0	57	57	13	22	50	50	51	11	21	37	13	0	0.000	0.143	0.598	0.596	4.051	-0.058	0.006	80	516	100	7	8	Error	0	7	1	7	2729	4597	0.167	0.545	0	0	0
1	2	2	"spike_control_v2_40"	"29001"	4760	5360	100	34	34	6	17	33	33	33	6	18	16	3	0	220	290	233	80	50	50	51	11	21	68	60	0	0.006	0.004	0.024	0.036	7.522	-0.002	0.002	80	480	100	171	241	-7.409	1	170	1	240	2711	23208	0.167	21.727	0	0	0
1	3	2	"kshv-miR-K12-12-5p"	"42516"	4950	5350	100	34	34	7	20	34	34	33	7	21	11	3	0	53	55	13	23	50	50	51	19	37	18	0	0	0.000	0.000	0.539	0.566	3.403	-0.024	0.006	80	450	100	3	5	Error	0	3	0	5	2709	4401	0.143	0.211	0	0	0
1	4	2	"hsa-miR-1270"	"46752"	5120	5350	100	34	34	6	17	34	34	34	6	17	12	3	0	68	304	343	112	52	52	52	12	23	56	45	0	0.000	0.000	0.066	0.092	9.116	-0.002	0.004	80	467	100	16	252	Error	0	16	0	252	2756	24322	0.000	21.000	0	0	0
1	5	2	""	"46807"	5310	5350	100	34	34	6	17	34	34	34	6	17	13	2	0	512	468	364	77	51	51	52	11	21	67	65	0	0.000	0.000	0.011	0.024	10.524	0.001	0.002	80	486	100	461	417	Error	0	461	0	417	2724	37463	0.000	37.818	0	0	0
1	6	2	"hsa-miR-1248"	"46427"	5490	5350	100	35	35	7	20	33	33	34	6	17	25	6	0	69	76	32	42	51	51	52	12	23	55	46	0	0.111	0.080	0.218	0.260	4.058	0.027	0.006	80	430	100	20	27	-3.170	2	18	2	25	2807	6048	0.167	2.000	0	0	0
1	7	2	""	"42821"	5660	5350	100	34	34	6	17	34	34	34	6	17	13	0	0	52	54	13	24	52	52	52	12	23	21	3	0	0.000	0.000	0.438	0.458	3.312	-0.081	0.012	80	448	100	0	2	Error	0	0	0	2	2702	4284	0.000	0.167	0	0	0
1	8	2	""	"46279"	5840	5350	100	34	34	7	20	34	34	34	6	17	15	3	0	50	49	11	22	51	51	52	11	21	8	2	0	0.000	0.000	0.600	0.769	3.791	-0.129	0.017	80	470	100	-1	-2	Error	0	-1	0	-2	2708	3956	0.000	-0.273	0	0	0
1	9	2	"hsa-miR-31-5p"	"11052"	6030	5350	100	35	34	6	17	34	34	34	7	20	8	1	0	300	362	303	83	54	54	54	12	22	61	58	0	0.004	0.000	0.012	0.030	13.909	0.000	0.000	80	462	100	247	308	-7.943	1	246	0	308	2689	28977	0.000	25.667	0	0	0
1	10	2	"hsa-miR-943"	"42696"	6210	5350	100	33	34	6	17	34	34	34	6	17	17	2	0	1643	1638	1520	92	57	57	58	13	22	88	81	0	-0.001	0.000	0.005	0.014	13.326	0.000	0.000	80	456	100	1585	1581	Error	-1	1586	0	1581	2705	131067	0.000	121.538	0	0	0
1	11	2	"hsa-miR-586"	"42754"	6380	5350	100	35	35	6	17	34	34	34	6	17	20	7	0	54	54	10	18	54	54	55	11	20	11	1	0	100000.000	100000.000	0.708	0.630	3.285	-0.093	0.011	80	466	100	1	1	16.610	1	0	1	0	2836	4348	0.167	-0.091	0	0	0
1	12	2	""	"42632"	6560	5350	100	35	35	6	17	33	33	34	6	17	15	3	0	50	52	12	23	51	51	52	10	19	20	6	0	-2.000	2.000	0.571	0.556	3.499	0.022	0.001	80	471	100	1	3	Error	2	-1	2	1	2782	4187	0.167	0.000	0	0	0
1	13	2	"hsa-miR-597-5p"	"42818"	6750	5350	100	34	34	6	17	34	34	34	6	17	17	1	0	79	97	50	51	50	50	51	10	19	62	52	0	0.000	0.000	0.119	0.165	4.373	0.003	0.000	80	480	100	29	47	Error	0	29	0	47	2723	7750	0.000	4.600	0	0	0
1	14	2	"hsa-miR-149-5p"	"42810"	6930	5360	100	33	34	6	17	33	33	34	6	17	18	2	0	63	71	26	36	51	51	53	20	37	43	26	0	0.000	0.050	0.211	0.261	4.130	0.024	0.005	80	469	100	12	21	Error	0	12	1	20	2725	5673	0.000	0.900	0	0	0
1	15	2	"hsa-miR-634"	"42591"	7110	5350	100	34	34	6	17	34	34	34	6	17	16	2	0	77	137	93	67	51	51	52	10	19	62	53	0	0.000	0.000	0.125	0.196	7.853	-0.007	0.005	80	440	100	26	86	Error	0	26	0	86	2731	10965	0.000	8.500	0	0	0
1	16	2	"ebv-miR-BART20-3p"	"17585"	7280	5350	100	34	34	6	17	35	35	35	6	17	12	2	0	56	57	15	26	50	50	52	11	21	35	20	0	-0.167	-0.143	0.400	0.383	3.272	-0.027	0.002	80	459	100	5	6	Error	-1	6	-1	7	2757	4589	-0.167	0.455	0	0	0
1	17	2	"hsa-miR-1180-3p"	"42848"	7450	5360	100	35	34	6	17	34	34	34	6	17	15	2	0	56	58	14	24	51	51	51	10	19	31	22	0	0.200	0.000	0.348	0.427	3.557	-0.051	0.007	80	494	100	6	7	-2.322	1	5	0	7	2752	4674	0.000	0.700	0	0	0
1	18	2	"hsa-miR-24-3p"	"17506"	7650	5350	100	34	35	6	17	34	34	35	6	17	13	2	0	1752	3372	3420	101	54	54	55	11	20	92	83	0	0.000	0.000	0.014	0.011	15.024	0.000	0.001	80	475	100	1698	3319	Error	0	1698	1	3318	2761	269768	0.000	301.545	0	0	0
1	19	2	""	"42919"	7820	5350	100	35	35	6	17	35	35	35	6	17	16	1	0	53	54	12	22	52	52	53	11	20	20	6	0	0.000	0.000	0.400	0.424	3.238	-0.015	0.000	80	450	100	1	2	Error	0	1	0	2	2786	4323	0.000	0.091	0	0	0
1	20	2	""	"42937"	8000	5350	100	36	34	5	14	35	35	35	6	17	7	0	0	53	55	12	21	52	52	53	13	24	18	3	0	1.000	-0.333	0.429	0.457	2.985	0.020	0.001	80	462	100	2	2	0.000	1	1	-1	3	2750	4366	-0.167	0.154	0	0	0
1	21	2	"kshv-miR-K12-3-5p"	"42795"	8180	5350	100	35	35	5	14	35	35	35	6	17	13	1	0	156	346	322	93	51	51	52	10	19	68	57	0	0.000	0.000	0.143	0.063	8.587	0.000	0.000	80	481	100	105	295	Error	0	105	0	295	2837	27675	0.000	29.400	0	0	0
1	22	2	"ebv-miR-BART10-5p"	"42485"	8370	5370	100	36	36	6	16	35	35	35	6	17	17	0	0	53	65	25	38	51	51	52	10	19	45	36	0	0.500	0.071	0.304	0.274	4.380	0.012	0.001	80	507	100	3	15	-1.000	1	2	1	14	2849	5166	0.167	1.300	0	0	0
1	1	3	""	"11271"	4600	5560	100	34	34	7	20	34	34	34	6	17	8	3	0	80	82	32	39	49	49	50	11	22	68	53	0	0.000	0.000	0.167	0.208	3.924	-0.039	0.017	80	472	100	31	33	Error	0	31	0	33	2683	6577	0.000	2.909	0	0	0
1	2	3	"hsa-miR-1267"	"46633"	4770	5560	100	33	34	6	17	33	33	33	6	18	15	2	0	61	68	23	33	50	50	51	11	21	50	37	0	0.000	0.056	0.339	0.369	3.897	-0.057	0.018	80	428	100	11	19	Error	0	11	1	18	2705	5411	0.167	1.545	0	0	0
1	3	3	"spike_control_v2_37"	"28684"	4940	5540	100	34	34	6	17	33	33	34	6	17	17	2	0	136	451	437	96	51	51	52	14	26	55	50	0	0.012	0.002	0.014	0.029	8.185	0.001	0.003	80	457	100	86	401	-6.409	1	85	1	400	2734	36080	0.000	28.500	0	0	0
1	4	3	"hsa-miR-450b-5p"	"42896"	5120	5550	100	33	34	6	17	33	33	34	7	20	15	5	0	71	73	29	39	51	51	52	13	25	53	41	0	0.000	0.045	0.200	0.239	3.319	-0.013	0.001	80	479	100	20	23	Error	0	20	1	22	2739	5824	0.000	1.615	0	0	0
1	5	3	""	"42685"	5310	5560	100	35	35	7	20	33	33	34	6	17	26	3	0	69	75	27	36	50	50	51	11	21	57	48	0	0.105	0.080	0.237	0.293	3.540	-0.035	0.008	80	468	100	21	27	-3.248	2	19	2	25	2771	5980	0.167	2.182	0	0	0
1	6	3	"hsa-miR-504-5p"	"28480"	5480	5530	100	34	34	6	17	34	34	34	6	17	15	1	0	57	58	15	25	51	51	52	11	21	35	16	0	0.000	0.000	0.353	0.443	4.396	-0.050	0.006	80	440	100	6	7	Error	0	6	0	7	2706	4647	0.000	0.545	0	0	0
1	7	3	"hsa-miR-1307-3p"	"42681"	5660	5550	100	34	34	7	20	34	34	34	6	17	16	2	0	55	57	17	29	50	50	51	10	19	31	21	0	0.000	0.000	0.393	0.432	2.992	-0.065	0.010	80	450	100	5	7	Error	0	5	0	7	2740	4577	0.000	0.600	0	0	0
1	8	3	"hcmv-miR-UL36-3p"	"42610"	5840	5550	100	33	34	6	17	34	34	34	6	17	15	1	0	53	54	10	18	50	50	51	10	19	23	7	0	-0.333	0.000	0.692	0.566	3.015	-0.089	0.010	80	450	100	2	4	Error	-1	3	0	4	2709	4321	0.000	0.300	0	0	0
1	9	3	"hsa-miR-103a-3p"	"10919"	6020	5540	100	35	34	6	17	34	34	34	6	17	12	0	0	748	883	790	89	53	53	53	10	18	68	61	0	0.001	0.000	0.007	0.024	20.432	0.001	0.004	80	470	100	696	830	-9.441	1	695	0	830	2730	70611	0.000	83.000	0	0	0
1	10	3	""	"17388"	6210	5550	100	35	34	6	17	34	34	34	6	17	13	1	0	65	73	30	41	52	52	53	12	22	50	40	0	0.077	0.000	0.159	0.197	4.461	-0.017	0.002	80	470	100	14	21	-3.700	1	13	0	21	2754	5865	0.000	1.667	0	0	0
1	11	3	""	"42767"	6390	5550	100	34	35	6	17	34	34	34	6	17	17	3	0	95	136	86	63	51	51	53	11	20	61	52	0	0.000	0.012	0.109	0.133	6.842	0.006	0.003	80	449	100	44	86	Error	0	44	1	85	2762	10846	0.167	7.545	0	0	0
1	12	3	""	"11021"	6560	5550	100	34	34	6	17	34	34	34	6	17	21	2	0	49	50	12	24	51	51	52	11	21	13	3	0	0.000	0.000	0.500	0.593	3.681	-0.040	0.002	80	457	100	-2	-1	Error	0	-2	0	-1	2732	3969	0.000	-0.182	0	0	0
1	13	3	"hsa-miR-1225-5p"	"46541"	6740	5550	100	36	35	6	17	34	34	34	6	17	13	1	0	51	53	12	22	50	50	51	10	19	26	10	0	2.000	0.333	0.462	0.566	2.857	-0.091	0.015	80	471	100	3	4	1.000	2	1	1	3	2792	4259	0.167	0.200	0	0	0
1	14	3	"hsa-miR-105-5p"	"5250"	6930	5560	100	34	34	6	17	34	34	34	6	17	15	2	0	60	61	17	27	50	50	50	10	20	46	23	0	0.000	0.000	0.354	0.304	4.080	0.022	0.002	80	448	100	10	11	Error	0	10	0	11	2733	4887	0.000	1.100	0	0	0
1	15	3	"hsa-miR-2110"	"42734"	7110	5540	100	33	34	6	17	34	34	34	6	17	13	3	0	56	70	30	42	50	50	50	10	20	45	38	0	-0.167	0.000	0.310	0.332	5.042	-0.035	0.012	80	476	100	5	20	Error	-1	6	0	20	2695	5573	0.000	2.000	0	0	0
1	16	3	""	"46518"	7310	5590	100	35	36	5	13	34	34	34	6	17	13	3	0	53	56	15	26	50	50	51	10	19	31	17	0	0.333	0.333	0.500	0.406	3.739	0.066	0.010	80	426	100	4	8	-1.585	1	3	2	6	2854	4510	0.333	0.500	0	0	0
1	17	3	""	"42665"	7480	5570	100	36	35	7	20	35	35	34	6	17	16	6	0	57	56	13	23	50	50	51	10	19	32	7	0	0.143	0.000	0.500	0.593	3.662	-0.043	0.003	80	426	100	8	6	-2.807	1	7	0	6	2832	4450	0.167	0.500	0	0	0
1	18	3	""	"46923"	7650	5550	100	35	34	6	17	35	35	35	6	17	10	1	0	393	480	405	84	54	54	54	12	22	75	66	0	0.000	-0.002	0.011	0.029	13.615	0.000	0.000	80	457	100	339	425	Error	0	339	-1	426	2754	38437	-0.167	35.500	0	0	0
1	19	3	"hsa-miR-1203"	"46411"	7830	5550	100	34	35	6	17	34	34	35	6	17	16	3	0	51	52	11	21	51	51	52	10	19	20	3	0	0.000	1.000	0.600	0.668	2.287	-0.059	0.005	80	469	100	0	2	Error	0	0	1	1	2765	4121	0.000	0.000	0	0	0
1	20	3	"hsa-miR-1263"	"46747"	8010	5550	100	36	36	6	16	35	35	35	6	17	20	3	0	55	56	12	21	51	51	52	12	23	23	7	0	0.250	0.200	0.550	0.557	2.828	0.064	0.011	80	451	100	5	6	-2.000	1	4	1	5	2910	4479	0.167	0.333	0	0	0
1	21	3	""	"146183"	8190	5550	100	36	36	6	16	35	35	35	5	14	21	6	0	51	53	13	24	51	51	51	10	19	20	8	0	100000.000	0.500	0.500	0.663	4.074	-0.040	0.002	80	451	100	1	3	16.610	1	0	1	2	2854	4215	0.200	0.200	0	0	0
1	22	3	"hsa-miR-3927-3p"	"146190"	8370	5550	100	35	35	5	14	35	35	36	6	16	6	1	0	53	55	13	23	50	50	51	10	19	28	13	0	0.000	0.000	0.500	0.413	3.395	-0.050	0.006	80	474	100	3	5	Error	0	3	0	5	2791	4401	-0.167	0.400	0	0	0
1	1	4	""	"146013"	4580	5740	100	33	33	6	18	34	34	34	6	17	8	1	0	56	57	13	22	49	49	50	11	22	30	13	0	-0.143	-0.125	0.556	0.450	2.603	-0.067	0.009	80	483	100	6	7	Error	-1	7	-1	8	2630	4551	-0.167	0.636	0	0	0
1	2	4	"hsa-miR-1914-3p"	"146061"	4760	5740	100	35	35	6	17	34	34	34	6	17	20	6	0	51	53	12	22	50	50	51	11	21	26	5	0	1.000	0.333	0.556	0.723	4.688	-0.144	0.035	80	452	100	2	4	0.000	1	1	1	3	2777	4232	0.167	0.182	0	0	0
1	3	4	"spike_control_v2_17"	"25557"	4950	5750	100	35	34	7	20	34	34	34	7	20	10	2	0	2149	2235	2014	90	52	52	53	14	26	71	63	0	0.000	0.000	0.002	0.005	18.543	0.000	0.005	80	478	100	2098	2183	Error	1	2097	0	2183	2752	178823	0.000	155.857	0	0	0
1	4	4	"spike_control_v2_35"	"28568"	5130	5750	100	34	34	6	17	33	33	34	6	17	20	5	0	100	176	134	76	51	51	51	14	27	53	50	0	0.020	0.008	0.070	0.090	7.349	-0.005	0.005	80	439	100	50	126	-5.615	1	49	1	125	2717	14100	0.000	8.929	0	0	0
1	5	4	""	"146060"	5300	5750	100	34	34	7	20	34	34	34	6	17	16	1	0	87	538	580	107	51	51	52	12	23	55	50	0	0.000	0.000	0.091	0.065	13.035	-0.001	0.003	80	418	100	36	487	Error	0	36	0	487	2698	43011	0.000	40.500	0	0	0
1	6	4	""	"145658"	5480	5730	100	34	34	7	20	34	34	34	6	17	15	2	0	808	1364	1358	99	53	53	54	12	22	80	65	0	0.000	0.000	0.005	0.018	13.335	0.000	0.002	80	468	100	755	1311	Error	0	755	0	1311	2698	109133	0.000	109.167	0	0	0
1	7	4	""	"146079"	5660	5730	100	34	34	7	20	34	34	34	6	17	17	5	0	51	53	11	20	51	51	52	10	19	21	7	0	0.000	0.000	0.563	0.670	3.675	-0.036	0.002	80	458	100	0	2	Error	0	0	0	2	2738	4206	0.000	0.100	0	0	0
1	8	4	""	"146199"	5840	5730	100	34	35	6	17	34	34	34	6	17	16	3	0	67	77	34	44	51	51	51	10	19	53	45	0	0.000	0.038	0.263	0.272	4.824	-0.005	0.000	80	451	100	16	27	Error	0	16	1	26	2763	6199	0.167	2.600	0	0	0
1	9	4	"hsa-miR-1909-5p"	"146138"	6020	5740	100	33	33	7	21	34	34	34	6	17	13	2	0	52	53	12	22	51	51	52	11	21	20	5	0	-1.000	-0.500	0.600	0.625	3.191	-0.045	0.004	80	438	100	0	1	Error	-1	1	-1	2	2667	4238	-0.167	0.091	0	0	0
1	10	4	""	"146177"	6200	5740	100	33	34	6	17	34	34	34	6	17	15	3	0	48	51	10	19	52	52	53	12	22	10	2	0	0.250	0.000	0.500	0.510	2.325	-0.138	0.029	80	441	100	-5	-1	-2.000	-1	-4	0	-1	2708	4051	0.000	-0.167	0	0	0
1	11	4	"hsv1-miR-H6-3p"	"146117"	6390	5740	100	34	34	6	17	34	34	34	6	17	13	3	0	78	164	125	76	53	53	53	11	20	60	50	0	0.000	0.000	0.037	0.050	7.819	0.000	0.000	80	440	100	25	111	Error	0	25	0	111	2719	13128	0.000	10.091	0	0	0
1	12	4	""	"146028"	6570	5750	100	34	34	5	14	34	34	34	6	17	12	0	0	62	140	110	78	51	51	52	11	21	48	48	0	0.000	0.000	0.091	0.100	6.811	0.011	0.017	80	439	100	11	89	Error	0	11	0	89	2759	11235	0.000	8.000	0	0	0
1	13	4	""	"146212"	6750	5740	100	35	34	6	17	34	34	35	6	17	15	0	0	50	52	11	21	50	50	51	11	21	21	2	0	100000.000	0.000	0.625	0.572	2.772	-0.140	0.024	80	442	100	1	2	16.610	1	0	0	2	2746	4153	-0.167	0.091	0	0	0
1	14	4	""	"146209"	6930	5730	100	34	34	5	14	34	34	34	6	17	8	2	0	975	1158	1115	96	50	50	50	10	20	60	57	0	0.000	0.000	0.074	0.035	16.436	0.000	0.003	80	420	100	925	1108	Error	0	925	0	1108	2713	92647	0.000	110.800	0	0	0
1	15	4	"spike_control_v2_32"	"28393"	7110	5730	100	35	34	6	17	35	35	35	6	17	10	1	0	412	1958	2059	105	49	49	50	10	20	67	65	0	0.000	-0.001	0.002	0.008	21.076	0.001	0.015	80	452	100	363	1908	Error	0	363	-1	1909	2740	156673	-0.167	190.800	0	0	0
1	16	4	""	"146220"	7290	5730	100	34	34	6	17	35	35	35	6	17	13	2	0	201	289	246	85	50	50	51	9	17	65	56	0	-0.007	-0.004	0.036	0.053	8.274	-0.004	0.013	80	391	100	150	238	Error	-1	151	-1	239	2739	23092	-0.167	26.444	0	0	0
1	17	4	"hsa_negative_control_7"	"10902"	7470	5740	100	35	35	6	17	34	34	35	6	17	18	0	0	48	49	12	24	50	50	51	10	19	13	6	0	-0.500	-1.000	0.750	0.630	2.945	-0.044	0.003	80	394	100	-1	0	Error	1	-2	1	-1	2792	3944	0.000	-0.200	0	0	0
1	18	4	""	"146055"	7650	5750	100	36	36	5	13	34	34	34	6	17	16	2	0	485	665	620	93	52	52	53	11	20	71	62	0	0.005	0.003	0.008	0.026	13.212	0.002	0.024	80	424	100	435	615	-7.758	2	433	2	613	2884	53201	0.333	55.636	0	0	0
1	19	4	"spike_control_v2_43"	"29146"	7830	5750	100	34	34	5	14	34	34	34	6	17	11	1	0	62	124	89	71	51	51	52	11	21	48	46	0	0.000	0.000	0.270	0.195	6.449	-0.011	0.013	80	436	100	11	73	Error	0	11	0	73	2714	9932	0.000	6.545	0	0	0
1	20	4	"hsa-miR-625-5p"	"145831"	8020	5730	100	34	35	5	14	35	35	35	5	14	20	2	0	57	63	22	34	51	51	51	10	19	42	28	0	-0.167	0.000	0.483	0.408	3.661	0.015	0.001	80	441	100	5	12	Error	-1	6	0	12	2771	5079	0.000	1.200	0	0	0
1	21	4	"hsa-miR-646"	"145963"	8190	5730	100	36	35	5	14	35	35	35	5	14	15	1	0	49	50	10	20	51	51	52	10	19	7	2	0	-0.500	0.000	0.500	0.439	2.538	-0.103	0.017	80	438	100	-1	-1	Error	1	-2	0	-1	2795	4011	0.000	-0.200	0	0	0
1	22	4	"hsa-miR-1247-5p"	"145977"	8370	5740	100	34	35	6	17	35	35	36	6	16	13	3	0	69	80	36	45	51	51	52	10	19	53	46	0	-0.056	0.000	0.242	0.216	4.282	-0.008	0.001	80	474	100	17	29	Error	-1	18	0	29	2816	6411	-0.167	2.800	0	0	0
1	1	5	"hsa-miR-501-5p"	"145675"	4590	5940	100	33	34	7	20	34	34	34	6	17	13	3	0	113	178	133	74	50	50	51	11	21	63	57	0	-0.016	0.000	0.095	0.096	6.889	0.001	0.000	80	459	100	62	128	Error	-1	63	0	128	2706	14228	0.000	11.545	0	0	0
1	2	5	"hsa-miR-125b-1-3p"	"145838"	4760	5930	100	34	34	7	20	34	34	34	6	17	15	5	0	63	83	43	51	50	50	50	11	22	50	40	0	0.000	0.000	0.167	0.209	5.440	0.019	0.023	80	440	100	13	33	Error	0	13	0	33	2715	6660	0.000	3.000	0	0	0
1	3	5	""	"145953"	4950	5940	100	33	34	6	17	34	34	34	6	17	16	1	0	294	1156	1212	104	53	53	53	11	20	66	56	0	-0.004	0.000	0.015	0.034	19.886	0.000	0.001	80	428	100	240	1103	Error	-1	241	0	1103	2681	92462	0.000	100.273	0	0	0
1	4	5	"hsa-miR-512-5p"	"145690"	5120	5930	100	34	34	6	17	34	34	34	6	17	13	2	0	58	61	15	24	52	52	53	13	24	31	12	0	0.000	0.000	0.485	0.455	3.428	-0.032	0.004	80	420	100	6	9	Error	0	6	0	9	2690	4849	0.000	0.615	0	0	0
1	5	5	"spike_control_v2_29"	"27968"	5300	5920	100	33	34	6	17	34	34	34	6	17	12	1	0	704	730	643	88	50	50	51	11	21	68	61	0	-0.002	0.000	0.007	0.036	18.426	0.000	0.000	80	420	100	653	680	Error	-1	654	0	680	2693	58374	0.000	61.727	0	0	0
1	6	5	"hsa-miR-150-5p"	"145678"	5480	5930	100	34	35	6	17	34	34	34	7	20	12	2	0	148	206	158	76	51	51	52	11	21	61	56	0	0.000	0.006	0.031	0.052	7.634	0.003	0.004	80	448	100	97	156	Error	0	97	1	155	2768	16475	0.143	14.000	0	0	0
1	7	5	""	"145884"	5670	5940	100	34	34	7	20	34	34	34	6	17	21	3	0	59	64	21	32	51	51	51	10	19	46	35	0	0.000	0.000	0.332	0.348	3.065	-0.059	0.013	80	456	100	8	13	Error	0	8	0	13	2752	5134	0.000	1.300	0	0	0
1	8	5	"hsa-miR-648"	"145715"	5850	5930	100	33	34	6	17	34	34	34	6	17	13	2	0	53	54	12	22	50	50	51	11	21	25	6	0	-0.333	0.000	0.732	0.710	2.624	-0.064	0.007	80	451	100	2	4	Error	-1	3	0	4	2695	4295	0.000	0.273	0	0	0
1	9	5	"hsa-miR-27b-3p"	"147199"	6030	5910	100	33	33	6	18	34	34	33	6	18	12	1	0	668	1395	1387	99	51	51	51	11	21	61	60	0	-0.002	-0.001	0.005	0.020	16.287	0.000	0.001	80	448	100	616	1343	Error	-1	617	-1	1344	2673	111580	0.000	122.182	0	0	0
1	10	5	"hsa-miR-4309"	"147535"	6220	5910	100	35	35	7	20	34	34	34	6	17	21	3	0	123	191	143	74	53	53	53	11	20	62	56	0	0.014	0.007	0.048	0.086	9.441	0.003	0.002	80	429	100	71	139	-6.129	1	70	1	138	2766	15249	0.167	12.545	0	0	0
1	11	5	"hsa-miR-3152-3p"	"147892"	6390	5910	100	34	34	6	17	34	34	34	6	17	16	1	0	51	51	10	19	54	54	55	11	20	11	0	0	0.000	0.000	0.700	0.756	2.937	-0.066	0.007	80	426	100	-3	-3	Error	0	-3	0	-3	2755	4067	0.000	-0.364	0	0	0
1	12	5	""	"147890"	6570	5920	100	35	35	7	20	34	34	34	6	17	22	3	0	228	205	143	69	51	51	52	11	21	65	62	0	0.006	0.006	0.051	0.088	8.255	0.002	0.002	80	420	100	178	155	-7.468	1	177	1	154	2818	16381	0.167	13.909	0	0	0
1	13	5	"hsa-miR-4305"	"147611"	6750	5920	100	34	34	6	17	35	35	35	6	17	10	1	0	92	89	37	41	52	52	51	10	19	70	60	0	-0.025	-0.027	0.157	0.208	3.110	-0.020	0.007	80	420	100	39	36	Error	-1	40	-1	37	2713	7127	-0.167	3.800	0	0	0
1	14	5	""	"147934"	6930	5910	100	34	35	5	14	35	35	35	6	17	8	0	0	62	106	74	69	51	51	52	11	21	50	41	0	-0.091	0.000	0.222	0.188	4.425	-0.003	0.001	80	442	100	10	55	Error	-1	11	0	55	2771	8464	0.000	4.909	0	0	0
1	15	5	"hsa-miR-4294"	"147627"	7110	5920	100	34	34	6	17	35	35	35	6	17	12	2	0	50	50	11	22	51	51	52	11	21	15	2	0	1.000	1.000	0.714	0.901	3.535	-0.014	0.000	80	442	100	-2	-2	0.000	-1	-1	-1	-1	2730	4015	-0.167	-0.182	0	0	0
1	16	5	"hsa-miR-4276"	"147770"	7290	5920	100	34	35	6	17	35	35	35	6	17	13	1	0	48	49	10	20	51	51	52	10	19	10	3	0	0.333	0.000	0.800	0.630	2.449	-0.026	0.001	80	442	100	-4	-2	-1.585	-1	-3	0	-2	2775	3935	0.000	-0.300	0	0	0
1	17	5	"hsa-let-7b-5p"	"147165"	7470	5900	100	36	35	5	14	34	34	35	6	17	18	1	0	60	1631	2250	137	50	50	51	11	21	48	41	0	0.200	0.001	0.200	0.050	27.919	0.000	0.001	80	424	100	12	1582	-2.322	2	10	1	1581	2825	130483	0.000	143.636	0	0	0
1	18	5	"hsa-miR-4320"	"147705"	7650	5910	100	36	35	6	17	34	34	34	6	17	20	2	0	54	56	15	26	51	51	52	12	23	32	11	0	0.667	0.200	0.280	0.371	3.131	-0.042	0.005	80	426	100	5	6	-0.585	2	3	1	5	2839	4479	0.167	0.333	0	0	0
1	19	5	"hsa-miR-466"	"147848"	7840	5910	100	34	34	5	14	34	34	34	5	14	16	0	0	47	48	9	18	52	52	52	11	21	3	0	0	0.000	0.000	0.600	0.546	2.812	-0.049	0.005	80	437	100	-5	-4	Error	0	-5	0	-4	2687	3849	0.000	-0.364	0	0	0
1	20	5	"hsv2-miR-H6-3p"	"147900"	8030	5920	100	35	36	7	19	35	35	35	6	17	21	6	0	285	254	192	75	52	52	52	10	19	70	58	0	0.000	0.005	0.024	0.079	10.393	-0.001	0.001	80	447	100	233	203	Error	0	233	1	202	2848	20342	0.167	20.200	0	0	0
1	21	5	"hsa-miR-3175"	"147891"	8190	5930	100	34	35	6	17	35	35	35	6	17	12	1	0	60	100	66	66	51	51	52	10	19	48	41	0	-0.111	0.000	0.184	0.227	6.318	0.007	0.002	80	413	100	8	49	Error	-1	9	0	49	2766	8017	0.000	4.800	0	0	0
1	22	5	""	"147873"	8370	5920	100	36	36	6	16	35	35	35	6	17	18	3	0	55	56	13	23	50	50	52	10	19	30	17	0	0.200	0.167	0.387	0.443	3.242	-0.039	0.003	80	452	100	6	7	-2.322	1	5	1	6	2878	4501	0.167	0.400	0	0	0
1	1	6	"hsa-miR-200b-3p"	"147186"	4590	6110	100	34	34	6	17	34	34	34	6	17	13	2	0	101	400	405	101	50	50	51	11	21	56	52	0	0.000	0.000	0.037	0.051	11.165	0.001	0.002	80	462	100	51	350	Error	0	51	0	350	2744	32017	0.000	31.727	0	0	0
1	2	6	""	"147844"	4770	6110	100	33	34	7	20	33	33	34	6	17	17	6	0	48	49	11	22	50	50	50	11	22	12	3	0	0.000	-1.000	0.488	0.550	3.032	-0.110	0.012	80	442	100	-2	0	Error	0	-2	1	-1	2715	3907	0.000	-0.091	0	0	0
1	3	6	""	"147283"	4960	6110	100	33	34	6	17	33	33	34	7	20	10	1	0	89	115	70	60	52	52	53	15	28	56	53	0	0.000	0.016	0.080	0.142	5.652	-0.005	0.001	80	440	100	37	64	Error	0	37	1	63	2691	9166	0.000	4.133	0	0	0
1	4	6	"hsa-miR-3613-3p"	"148493"	5140	6110	100	33	34	8	23	34	34	34	6	17	18	5	0	1545	1206	992	82	52	52	53	12	22	78	71	0	-0.001	0.000	0.008	0.022	10.680	-0.001	0.005	80	431	100	1492	1154	Error	-1	1493	0	1154	2721	96506	0.000	96.083	0	0	0
1	5	6	"hsa-miR-3918"	"148231"	5310	6100	100	35	34	6	17	34	34	34	7	20	11	1	0	52	51	9	17	50	50	51	11	21	8	1	0	0.500	0.000	0.500	0.597	3.366	-0.081	0.006	80	439	100	3	1	-1.000	1	2	0	1	2724	4050	0.000	0.000	0	0	0
1	6	6	"hsa-miR-933"	"148635"	5490	6100	100	34	34	6	17	34	34	34	6	17	15	5	0	55	57	14	24	51	51	52	11	21	28	11	0	0.000	0.000	0.571	0.560	3.667	-0.062	0.010	80	430	100	4	6	Error	0	4	0	6	2719	4546	0.000	0.455	0	0	0
1	7	6	""	"148660"	5670	6110	100	34	34	6	17	34	34	34	6	17	11	2	0	56	57	14	24	50	50	51	11	21	31	15	0	0.000	0.000	0.429	0.412	2.564	-0.050	0.006	80	420	100	6	7	Error	0	6	0	7	2736	4524	0.000	0.545	0	0	0
1	8	6	"hsa-miR-4296"	"147660"	5850	6110	100	35	35	6	17	34	34	34	6	17	16	3	0	51	52	12	23	50	50	51	11	21	17	3	0	1.000	0.500	0.517	0.474	2.861	-0.121	0.023	80	443	100	2	3	0.000	1	1	1	2	2776	4120	0.167	0.091	0	0	0
1	9	6	"hsa-miR-3185"	"147709"	6030	6110	100	34	34	6	17	34	34	34	6	17	17	2	0	50	51	12	23	50	50	51	10	19	16	7	0	0.000	0.000	0.500	0.588	4.130	-0.181	0.037	80	460	100	0	1	Error	0	0	0	1	2722	4060	0.000	0.000	0	0	0
1	10	6	"hsa-miR-3689a-5p/hsa-miR-3689b-5p/hsa-miR-3689e"	"148251"	6220	6100	100	34	34	6	17	34	34	34	6	17	16	2	0	66	67	21	31	52	52	54	23	42	33	10	0	0.000	0.000	0.300	0.314	3.756	0.000	0.000	80	451	100	14	15	Error	0	14	0	15	2755	5375	0.000	0.565	0	0	0
1	11	6	"hsa-miR-3680-5p"	"148599"	6390	6110	100	34	35	6	17	34	34	34	6	17	21	3	0	91	101	49	48	54	54	55	11	20	65	55	0	0.000	0.021	0.100	0.115	3.970	0.008	0.001	80	426	100	37	48	Error	0	37	1	47	2800	8099	0.167	4.182	0	0	0
1	12	6	"hsa-miR-510-5p"	"148665"	6560	6100	100	34	33	5	15	34	34	34	6	17	7	0	0	50	50	11	22	51	51	52	11	21	12	2	0	0.000	1.000	0.500	0.590	3.032	-0.096	0.014	80	430	100	-1	-2	Error	0	-1	-1	-1	2655	3996	-0.167	-0.182	0	0	0
1	13	6	"hsa-miR-3652"	"148363"	6740	6090	100	33	33	6	18	34	34	34	6	17	10	1	0	58	60	17	28	51	51	52	11	21	41	22	0	-0.143	-0.111	0.354	0.375	4.642	-0.036	0.004	80	448	100	6	8	Error	-1	7	-1	9	2672	4774	-0.167	0.727	0	0	0
1	14	6	"hsa-miR-3181"	"147703"	6930	6100	100	35	36	6	16	35	35	34	6	17	17	3	0	46	46	8	17	51	51	52	11	21	2	0	0	0.000	-0.200	1.000	0.878	3.597	-0.008	0.000	80	472	100	-5	-4	Error	0	-5	1	-5	2841	3649	0.333	-0.545	0	0	0
1	15	6	"hsa-miR-3667-3p"	"148062"	7110	6100	100	34	34	7	20	34	34	35	6	17	15	3	0	51	52	12	23	51	51	52	11	21	21	3	0	0.000	0.000	0.477	0.454	2.851	-0.021	0.001	80	450	100	0	1	Error	0	0	0	1	2684	4121	-0.167	0.000	0	0	0
1	16	6	"hsa-miR-3664-5p"	"148206"	7290	6100	100	35	36	6	16	34	34	35	6	17	18	3	0	54	56	14	25	51	51	51	11	21	32	10	0	0.333	0.400	0.400	0.418	2.887	-0.059	0.007	80	464	100	4	7	-1.585	1	3	2	5	2847	4473	0.167	0.455	0	0	0
1	17	6	"spike_control_v1_i"	"14257"	7470	6100	100	35	34	6	17	34	34	35	6	17	15	2	0	52	53	13	24	51	51	52	11	21	22	7	0	1.000	0.000	0.714	0.585	3.854	-0.044	0.004	80	460	100	2	2	0.000	1	1	0	2	2748	4279	-0.167	0.091	0	0	0
1	18	6	"Empty"	"0"	7650	6100	100	35	34	5	14	35	35	35	6	17	7	0	0	46	47	12	25	51	51	52	11	21	2	1	0	0.000	0.250	0.571	0.597	2.664	-0.022	0.001	80	452	100	-5	-5	Error	0	-5	-1	-4	2742	3780	-0.167	-0.455	0	0	0
1	19	6	""	"148496"	7830	6100	100	34	35	6	17	34	34	35	6	17	21	3	0	45	46	9	19	51	51	51	11	21	5	0	0	0.000	-0.200	0.429	0.556	3.207	-0.005	0.000	80	460	100	-6	-4	Error	0	-6	1	-5	2834	3706	0.000	-0.455	0	0	0
1	20	6	""	"148322"	8010	6120	100	35	36	6	16	34	34	35	6	17	23	5	0	148	130	62	47	50	50	51	10	19	76	70	0	0.010	0.025	0.075	0.092	4.843	0.016	0.015	80	440	100	99	82	-6.615	1	98	2	80	2865	10413	0.167	7.900	0	0	0
1	21	6	""	"148560"	8190	6100	100	36	36	5	13	34	34	34	6	17	13	2	0	67	79	31	39	51	51	52	11	21	61	42	0	0.125	0.071	0.250	0.202	3.465	-0.007	0.001	80	438	100	18	30	-3.000	2	16	2	28	2861	6300	0.333	2.455	0	0	0
1	22	6	""	"148185"	8370	6090	100	37	37	5	13	35	35	35	6	17	20	1	0	54	55	10	18	51	51	51	10	19	22	2	0	0.667	0.500	0.700	0.580	3.526	-0.017	0.001	80	470	100	5	6	-0.585	2	3	2	4	2949	4366	0.333	0.400	0	0	0
1	1	7	""	"148230"	4590	6300	100	34	34	7	20	33	33	34	7	20	17	3	0	155	165	102	61	50	50	50	11	22	73	66	0	0.010	0.009	0.070	0.118	7.976	-0.002	0.000	80	492	100	106	116	-6.714	1	105	1	115	2728	13216	0.000	10.455	0	0	0
1	2	7	""	"148444"	4770	6290	100	35	34	6	17	33	33	33	6	18	20	0	0	59	84	46	54	49	49	49	10	20	50	43	0	0.200	0.029	0.193	0.183	4.667	-0.009	0.002	80	458	100	12	36	-2.322	2	10	1	35	2732	6740	0.167	3.500	0	0	0
1	3	7	""	"148164"	4950	6300	100	34	34	6	17	33	33	34	7	20	15	0	0	63	64	16	25	50	50	51	15	29	46	20	0	0.077	0.071	0.323	0.374	3.860	-0.041	0.004	80	440	100	14	15	-3.700	1	13	1	14	2729	5152	0.000	0.867	0	0	0
1	4	7	""	"148232"	5120	6300	100	34	33	7	21	33	33	34	7	20	11	1	0	50	50	10	20	51	51	52	15	28	7	0	0	-1.000	0.000	1.000	0.788	3.753	-0.165	0.031	80	441	100	0	-1	Error	1	-1	0	-1	2663	3979	-0.143	-0.133	0	0	0
1	5	7	""	"148350"	5300	6300	100	33	33	6	18	34	34	34	6	17	12	2	0	50	50	11	22	52	52	52	11	21	8	2	0	0.500	0.500	0.550	0.532	3.632	-0.134	0.034	80	471	100	-3	-3	-1.000	-1	-2	-1	-2	2675	3978	-0.167	-0.182	0	0	0
1	6	7	""	"148090"	5490	6290	100	35	35	6	17	33	33	34	6	17	21	3	0	193	217	160	73	51	51	52	11	21	63	57	0	0.014	0.012	0.043	0.065	7.735	0.000	0.000	80	459	100	144	168	-6.150	2	142	2	166	2787	17391	0.167	15.000	0	0	0
1	7	7	""	"148142"	5660	6290	100	34	34	6	17	33	33	34	6	17	12	1	0	51	52	12	23	49	49	51	11	21	27	5	0	0.500	0.333	0.455	0.458	2.844	-0.023	0.001	80	426	100	3	4	-1.000	1	2	1	3	2694	4166	0.000	0.091	0	0	0
1	8	7	""	"148022"	5830	6300	100	34	34	6	17	34	34	34	7	20	12	1	0	52	56	17	30	51	51	52	12	23	22	7	0	0.000	0.000	0.962	0.856	2.985	-0.047	0.005	80	451	100	1	5	Error	0	1	0	5	2724	4462	0.000	0.333	0	0	0
1	9	7	""	"148505"	6020	6290	100	35	34	7	20	34	34	34	6	17	16	2	0	50	51	11	21	52	52	52	11	21	15	2	0	-0.500	0.000	0.500	0.576	2.977	-0.038	0.002	80	460	100	-1	-1	Error	1	-2	0	-1	2739	4045	0.000	-0.091	0	0	0
1	10	7	""	"148152"	6200	6290	100	35	35	6	17	34	34	35	6	17	21	2	0	54	53	13	24	51	51	53	23	43	2	0	0	0.333	0.500	0.649	0.642	3.478	-0.068	0.010	80	461	100	4	3	-1.585	1	3	1	2	2795	4220	0.000	0.000	0	0	0
1	11	7	""	"148161"	6380	6290	100	35	35	7	20	35	35	34	6	17	15	2	0	50	51	11	21	51	51	52	11	21	16	1	0	0.000	0.000	0.633	0.688	2.814	-0.032	0.002	80	450	100	-1	0	Error	0	-1	0	0	2780	4062	0.167	-0.091	0	0	0
1	12	7	""	"148513"	6560	6290	100	33	33	6	18	34	34	34	6	17	11	1	0	49	49	10	20	52	52	52	10	19	11	1	0	0.333	0.333	0.545	0.545	3.094	-0.019	0.000	80	468	100	-4	-4	-1.585	-1	-3	-1	-3	2677	3932	-0.167	-0.300	0	0	0
1	13	7	""	"148469"	6740	6290	100	34	34	6	17	34	34	34	6	17	15	1	0	51	50	9	18	51	51	51	10	19	11	1	0	0.000	0.000	0.533	0.670	3.207	-0.125	0.020	80	464	100	0	-1	Error	0	0	0	-1	2720	4022	0.000	-0.100	0	0	0
1	14	7	""	"148203"	6910	6300	100	34	34	6	17	34	34	34	6	17	17	0	0	53	55	10	18	50	50	51	11	21	27	5	0	0.000	0.000	0.500	0.493	2.852	-0.043	0.003	80	479	100	3	5	Error	0	3	0	5	2716	4388	0.000	0.364	0	0	0
1	15	7	""	"148477"	7110	6300	100	34	34	6	17	34	34	35	6	17	12	0	0	89	122	73	59	51	51	52	11	21	57	57	0	0.000	0.000	0.097	0.131	6.796	-0.016	0.016	80	478	100	38	71	Error	0	38	0	71	2708	9755	-0.167	6.364	0	0	0
1	16	7	""	"148572"	7290	6320	100	35	35	6	17	35	35	35	6	17	10	1	0	60	60	16	26	51	51	51	10	19	45	22	0	0.000	0.000	0.353	0.327	3.137	-0.022	0.001	80	442	100	9	9	Error	0	9	0	9	2763	4811	0.000	0.900	0	0	0
1	17	7	""	"148333"	7460	6290	100	35	35	7	20	34	34	34	6	17	22	2	0	57	56	12	21	51	51	52	11	21	22	10	0	0.167	0.200	0.667	0.643	2.660	-0.054	0.005	80	442	100	7	6	-2.585	1	6	1	5	2839	4482	0.167	0.364	0	0	0
1	18	7	""	"148391"	7640	6290	100	35	35	6	17	35	35	35	6	17	17	2	0	57	57	15	26	51	51	52	11	21	35	15	0	0.000	0.000	0.427	0.481	4.130	-0.041	0.004	80	462	100	6	6	Error	0	6	0	6	2819	4557	0.000	0.455	0	0	0
1	19	7	""	"148450"	7830	6300	100	34	35	7	20	35	35	35	6	17	13	5	0	77	77	29	37	51	51	52	10	19	55	52	0	-0.038	0.000	0.176	0.237	5.226	-0.007	0.000	80	449	100	25	26	Error	-1	26	0	26	2801	6185	0.000	2.500	0	0	0
1	20	7	"hsa-miR-381-3p"	"148306"	8010	6290	100	35	35	6	17	35	35	35	6	17	16	3	0	152	150	98	65	51	51	52	11	21	62	57	0	0.000	0.000	0.200	0.161	4.537	0.003	0.001	80	422	100	101	99	Error	0	101	0	99	2833	11986	0.000	8.909	0	0	0
1	21	7	""	"148122"	8190	6300	100	35	35	6	17	35	35	35	5	14	16	5	0	898	785	663	84	51	51	53	12	22	65	62	0	0.000	0.000	0.010	0.027	15.710	0.001	0.002	80	439	100	847	734	Error	0	847	0	734	2820	62796	0.000	61.000	0	0	0
1	22	7	""	"148150"	8370	6290	100	36	36	5	13	35	35	35	6	17	12	2	0	51	53	11	20	51	51	52	11	21	21	2	0	100000.000	0.500	0.545	0.601	2.374	0.074	0.008	80	492	100	1	3	16.610	1	0	1	2	2866	4203	0.167	0.091	0	0	0
1	1	8	""	"148120"	4590	6500	100	34	33	6	18	34	34	34	6	17	7	1	0	46	49	11	22	49	49	50	11	22	16	2	0	0.000	100000.000	0.414	0.496	3.314	-0.143	0.024	80	492	100	-3	-1	Error	0	-3	-1	0	2679	3922	-0.167	-0.091	0	0	0
1	2	8	"hsa-miR-383-5p"	"146024"	4780	6500	100	33	33	7	21	34	34	33	6	18	12	2	0	57	65	24	36	49	49	50	11	22	43	31	0	-0.125	-0.062	0.614	0.502	3.873	-0.007	0.002	80	444	100	7	15	Error	-1	8	-1	16	2660	5198	0.000	1.364	0	0	0
1	3	8	""	"42659"	4950	6490	100	34	34	6	17	33	33	33	6	18	16	1	0	292	422	375	88	50	50	51	12	23	66	57	0	0.004	0.003	0.018	0.033	10.351	0.001	0.002	80	418	100	243	373	-7.919	1	242	1	372	2716	33757	0.167	30.917	0	0	0
1	4	8	""	"17287"	5120	6490	100	35	34	7	20	33	33	34	6	17	23	7	0	55	54	12	22	50	50	51	11	21	21	5	0	0.400	0.250	0.571	0.496	2.886	-0.129	0.021	80	430	100	7	5	-1.322	2	5	1	4	2747	4285	0.000	0.273	0	0	0
1	5	8	"Empty"	"0"	5300	6490	100	33	34	7	20	34	34	34	6	17	18	2	0	47	49	10	20	51	51	52	11	21	8	1	0	0.250	0.000	0.923	0.732	3.131	-0.132	0.013	80	460	100	-5	-2	-2.000	-1	-4	0	-2	2692	3880	0.000	-0.273	0	0	0
1	6	8	""	"11234"	5500	6490	100	35	35	7	20	34	34	34	6	17	18	3	0	61	64	19	29	52	52	53	12	22	43	28	0	0.111	0.083	0.345	0.428	4.436	-0.050	0.010	80	443	100	10	13	-3.170	1	9	1	12	2791	5122	0.167	0.917	0	0	0
1	7	8	"hsa-miR-802"	"30442"	5660	6490	100	34	34	6	17	34	34	34	7	20	15	1	0	48	49	12	24	51	51	52	11	21	12	3	0	0.000	0.000	0.626	0.630	3.715	-0.144	0.025	80	424	100	-3	-2	Error	0	-3	0	-2	2732	3898	0.000	-0.273	0	0	0
1	8	8	"hsa-miR-4428"	"168574"	5840	6490	100	35	35	7	20	34	34	34	7	20	16	3	0	48	48	12	25	51	51	52	11	21	13	3	0	-0.333	-0.333	0.556	0.500	3.790	-0.073	0.009	80	442	100	-2	-2	Error	1	-3	1	-3	2780	3842	0.143	-0.364	0	0	0
1	9	8	"hsa-miR-5590-5p"	"168970"	6020	6490	100	33	33	6	18	34	34	34	6	17	12	2	0	47	49	11	22	51	51	52	11	21	8	2	0	0.250	0.500	0.528	0.513	2.922	-0.106	0.018	80	461	100	-5	-3	-2.000	-1	-4	-1	-2	2662	3933	-0.167	-0.273	0	0	0
1	10	8	"hsa-miR-5692a"	"168938"	6200	6490	100	34	33	6	18	34	34	34	6	17	11	0	0	46	46	9	19	51	51	51	12	23	2	0	0	0.000	0.200	0.600	0.618	2.809	-0.015	0.000	80	461	100	-5	-6	Error	0	-5	-1	-5	2657	3681	-0.167	-0.417	0	0	0
1	11	8	"hsa-miR-4729"	"168825"	6380	6490	100	34	34	6	17	34	34	34	6	17	15	2	0	58	59	12	20	52	52	53	13	24	30	3	0	0.000	0.000	0.440	0.460	3.806	-0.079	0.012	80	471	100	6	7	Error	0	6	0	7	2721	4703	0.000	0.462	0	0	0
1	12	8	"hsa-miR-4475"	"168640"	6570	6500	100	35	34	7	20	34	34	34	6	17	15	5	0	253	215	134	62	52	52	53	11	20	70	68	0	0.005	0.000	0.039	0.066	6.139	0.002	0.001	80	444	100	202	163	-7.651	1	201	0	163	2756	17209	0.000	14.727	0	0	0
1	13	8	"hsa-miR-4535"	"168874"	6740	6500	100	34	35	5	14	34	34	34	6	17	15	3	0	49	52	14	26	51	51	52	10	19	20	7	0	0.000	1.000	0.321	0.310	2.859	-0.082	0.011	80	452	100	-2	2	Error	0	-2	1	1	2791	4144	0.167	0.000	0	0	0
1	14	8	"hsa-miR-5002-3p"	"168656"	6940	6500	100	34	34	6	17	34	34	34	6	17	11	1	0	115	142	89	62	52	52	52	10	19	62	60	0	0.000	0.000	0.063	0.121	6.176	0.000	0.000	80	459	100	63	90	Error	0	63	0	90	2730	11358	0.000	9.000	0	0	0
1	15	8	""	"168838"	7110	6490	100	34	34	5	14	34	34	34	6	17	10	2	0	3167	3777	3377	89	52	52	52	10	19	88	78	0	0.000	0.000	0.001	0.005	20.143	0.000	0.000	80	418	100	3115	3725	Error	0	3115	0	3725	2694	302154	0.000	372.500	0	0	0
1	16	8	"hsa-miR-4754"	"168861"	7290	6490	100	34	34	6	17	35	35	35	6	17	12	0	0	61	65	21	32	51	51	51	10	19	48	37	0	-0.100	-0.071	0.224	0.293	3.720	-0.030	0.004	80	420	100	9	13	Error	-1	10	-1	14	2723	5192	-0.167	1.400	0	0	0
1	17	8	"hsa-miR-4999-3p"	"168667"	7470	6480	100	35	35	5	14	35	35	35	6	17	12	1	0	48	49	10	20	51	51	51	11	21	12	1	0	0.000	0.000	0.667	0.646	2.263	-0.054	0.007	80	452	100	-3	-2	Error	0	-3	0	-2	2819	3899	0.000	-0.182	0	0	0
1	18	8	"hsa-miR-4735-5p"	"168910"	7650	6480	100	35	35	6	17	35	35	35	6	17	11	3	0	65	70	26	37	52	52	52	10	19	51	43	0	0.000	0.000	0.350	0.270	4.094	-0.015	0.002	80	436	100	13	18	Error	0	13	0	18	2770	5596	0.000	1.800	0	0	0
1	19	8	"hsa-miR-5683"	"168664"	7810	6470	100	35	35	6	17	35	35	35	5	14	15	3	0	49	50	9	18	51	51	51	10	19	10	1	0	0.000	0.000	0.646	0.691	2.539	-0.073	0.009	80	412	100	-2	-1	Error	0	-2	0	-1	2803	3974	0.000	-0.100	0	0	0
1	20	8	""	"168712"	7980	6470	100	36	35	6	17	35	35	35	6	17	8	1	0	54	54	11	20	51	51	51	10	19	20	8	0	0.333	0.000	0.358	0.428	3.790	0.041	0.003	80	464	100	4	3	-1.585	1	3	0	3	2768	4356	0.000	0.300	0	0	0
1	21	8	"hsa-miR-4772-5p"	"168766"	8170	6470	100	35	35	6	17	35	35	35	6	17	17	1	0	48	49	10	20	52	52	53	10	18	11	1	0	0.000	0.000	0.750	0.690	2.740	-0.043	0.003	80	482	100	-4	-3	Error	0	-4	0	-3	2810	3941	0.000	-0.400	0	0	0
1	22	8	"hsa-miR-5088-5p"	"168569"	8370	6480	100	35	36	5	13	36	36	36	5	13	13	0	0	54	56	12	21	52	52	52	11	21	21	7	0	-0.500	0.000	0.563	0.514	3.388	0.013	0.001	80	504	100	1	4	Error	-1	2	0	4	2843	4489	0.000	0.364	0	0	0
1	1	9	""	"168608"	4590	6680	100	33	34	6	17	34	34	34	6	17	12	3	0	127	268	235	87	52	52	52	10	19	65	56	0	-0.013	0.000	0.036	0.061	7.593	0.003	0.004	80	464	100	74	216	Error	-1	75	0	216	2693	21423	0.000	21.600	0	0	0
1	2	9	"hsa-miR-3689d"	"168883"	4770	6670	100	34	34	6	17	34	34	34	6	17	11	3	0	47	48	11	22	52	52	52	11	21	8	1	0	0.000	0.000	0.477	0.536	3.413	-0.169	0.035	80	430	100	-5	-4	Error	0	-5	0	-4	2721	3852	0.000	-0.364	0	0	0
1	3	9	"hsa-miR-5693"	"168669"	4950	6670	100	33	34	6	17	33	33	33	6	18	21	2	0	51	51	9	17	50	50	52	11	21	12	2	0	0.000	1.000	1.000	1.091	3.508	-0.199	0.059	80	442	100	1	2	Error	0	1	1	1	2709	4075	0.167	-0.091	0	0	0
1	4	9	"hsa-miR-4785"	"168791"	5130	6670	100	33	34	6	17	34	34	34	6	17	17	3	0	48	49	13	26	50	50	51	13	25	10	2	0	0.500	0.000	0.699	0.796	2.313	-0.179	0.055	80	442	100	-3	-1	-1.000	-1	-2	0	-1	2727	3893	0.000	-0.154	0	0	0
1	5	9	"hsa-miR-4761-3p"	"168804"	5310	6670	100	35	35	6	17	34	34	34	6	17	22	2	0	51	51	8	15	50	50	51	11	21	8	1	0	1.000	1.000	0.778	0.900	3.545	-0.138	0.031	80	442	100	2	2	0.000	1	1	1	1	2764	4058	0.167	0.000	0	0	0
1	6	9	"hsa-miR-3529-3p"	"169368"	5490	6670	100	34	34	7	20	34	34	34	6	17	15	3	0	48	48	11	22	52	52	54	12	22	6	1	0	0.000	0.000	0.646	0.582	3.245	-0.075	0.010	80	442	100	-4	-4	Error	0	-4	0	-4	2706	3849	0.000	-0.500	0	0	0
1	7	9	"hsa-miR-4665-5p"	"169178"	5670	6670	100	34	35	6	17	34	34	34	6	17	21	1	0	51	51	10	19	53	53	54	12	22	7	1	0	0.000	-0.500	0.667	0.744	3.384	-0.089	0.014	80	458	100	-2	-1	Error	0	-2	1	-2	2795	4064	0.167	-0.250	0	0	0
1	8	9	"hsa-miR-4748"	"169221"	5850	6670	100	34	35	7	20	34	34	34	6	17	27	3	0	52	54	14	25	51	51	52	11	21	27	10	0	0.000	0.333	0.500	0.549	2.719	-0.094	0.013	80	452	100	1	4	Error	0	1	1	3	2807	4345	0.167	0.182	0	0	0
1	9	9	"hsa-miR-345-3p"	"169076"	6040	6680	100	34	34	6	17	34	34	34	6	17	13	5	0	458	366	249	68	51	51	52	11	21	80	71	0	0.000	0.000	0.030	0.066	10.252	-0.001	0.000	80	453	100	407	315	Error	0	407	0	315	2733	29275	0.000	28.545	0	0	0
1	10	9	"hsa-miR-5195-3p"	"169346"	6220	6680	100	34	34	6	17	33	33	34	6	17	13	5	0	53	53	13	24	52	52	53	10	18	21	11	0	1.000	1.000	0.500	0.437	3.033	0.004	0.000	80	453	100	2	2	0.000	1	1	1	1	2716	4272	0.000	0.000	0	0	0
1	11	9	"hsa-miR-4726-5p"	"169031"	6400	6680	100	36	36	6	16	34	34	35	6	17	23	5	0	1133	1428	1317	92	54	54	62	118	190	61	58	0	0.002	0.001	0.004	0.010	12.225	0.001	0.010	80	453	100	1081	1376	-9.075	2	1079	2	1374	2876	114204	0.167	11.576	0	0	0
1	12	9	"hsa-miR-4474-3p"	"169276"	6580	6670	100	34	35	7	20	34	34	34	6	17	18	6	0	50	51	10	19	52	52	53	12	22	8	1	0	0.000	-1.000	0.417	0.555	3.121	-0.120	0.025	80	418	100	-2	0	Error	0	-2	1	-1	2766	4040	0.167	-0.167	0	0	0
1	13	9	"hsa-miR-4472"	"169170"	6750	6670	100	35	35	6	17	34	34	34	6	17	20	3	0	66	235	241	102	51	51	51	10	19	56	45	0	0.067	0.005	0.077	0.095	10.047	0.000	0.000	80	428	100	16	185	-3.907	1	15	1	184	2815	18817	0.167	18.400	0	0	0
1	14	9	"hsa-miR-5580-3p"	"169168"	6940	6680	100	34	34	6	17	34	34	34	6	17	16	2	0	119	125	68	54	52	52	52	10	19	65	61	0	0.000	0.000	0.090	0.133	7.359	-0.011	0.007	80	431	100	67	73	Error	0	67	0	73	2755	9966	0.000	7.300	0	0	0
1	15	9	"hsa-miR-4699-5p"	"169335"	7110	6660	100	34	34	6	17	34	34	34	6	17	11	2	0	58	58	14	24	51	51	52	10	19	33	16	0	0.000	0.000	0.500	0.520	3.340	-0.025	0.001	80	438	100	7	7	Error	0	7	0	7	2714	4646	0.000	0.600	0	0	0
1	16	9	"hsa-miR-4462"	"169043"	7300	6670	100	36	35	7	20	35	35	35	6	17	20	2	0	60	83	47	56	51	51	52	10	19	45	41	0	0.111	0.000	0.286	0.214	5.916	-0.006	0.001	80	452	100	10	32	-3.170	1	9	0	32	2838	6631	0.000	3.100	0	0	0
1	17	9	"hsa-miR-5006-3p"	"169136"	7480	6670	100	34	35	6	17	35	35	35	6	17	12	3	0	87	84	34	40	51	51	52	10	19	63	55	0	-0.028	0.000	0.280	0.275	4.489	-0.004	0.000	80	452	100	35	33	Error	-1	36	0	33	2785	6734	0.000	3.200	0	0	0
1	18	9	"hsa-miR-3682-5p"	"169243"	7660	6680	100	36	35	6	17	34	34	35	6	17	18	1	0	80	79	28	35	52	52	53	10	18	63	55	0	0.071	0.037	0.163	0.196	3.528	0.003	0.000	80	451	100	30	28	-3.807	2	28	1	27	2833	6284	0.000	2.600	0	0	0
1	19	9	"hsa-miR-4640-3p"	"169205"	7840	6680	100	35	35	5	14	35	35	35	6	17	12	1	0	150	129	62	48	51	51	51	10	19	70	67	0	0.000	0.000	0.061	0.106	7.223	-0.001	0.000	80	460	100	99	78	Error	0	99	0	78	2825	10345	0.000	7.800	0	0	0
1	20	9	"hsa-miR-548ai/hsa-miR-570-5p"	"169078"	8020	6690	100	34	35	6	17	35	35	35	6	17	13	0	0	49	51	10	19	52	52	52	10	19	16	0	0	0.333	0.000	0.800	0.618	2.795	-0.098	0.013	80	452	100	-4	-1	-1.585	-1	-3	0	-1	2761	4108	0.000	-0.100	0	0	0
1	21	9	"hsa-miR-4764-3p"	"169130"	8200	6700	100	35	36	7	19	35	35	35	6	17	16	6	0	465	389	185	47	53	53	54	11	20	87	82	0	0.000	0.003	0.015	0.026	6.049	-0.002	0.003	80	450	100	412	337	Error	0	412	1	336	2857	31128	0.167	30.455	0	0	0
1	22	9	"hsa-miR-4417"	"169358"	8390	6670	100	35	36	6	16	35	35	35	6	17	16	3	0	63	450	517	114	52	52	52	10	19	50	45	0	0.000	0.003	0.118	0.069	10.809	0.000	0.001	80	497	100	11	399	Error	0	11	1	398	2855	36032	0.167	39.800	0	0	0
1	1	10	"Empty"	"0"	4590	6860	100	33	34	7	20	34	34	34	6	17	17	3	0	52	52	10	19	52	52	51	11	21	15	2	0	100000.000	0.000	0.667	0.600	2.963	-0.206	0.038	80	483	100	-1	0	16.610	-1	0	0	0	2726	4165	0.000	0.091	0	0	0
1	2	10	"hsa-miR-4525"	"169278"	4770	6860	100	33	33	6	18	34	34	34	6	17	10	1	0	51	52	12	23	51	51	52	19	36	5	0	0	100000.000	-1.000	0.500	0.548	3.938	-0.112	0.021	80	470	100	-1	0	16.610	-1	0	-1	1	2636	4146	-0.167	0.000	0	0	0
1	3	10	"hsa-miR-4451"	"169167"	4960	6860	100	34	34	6	17	34	34	34	6	17	18	2	0	65	373	392	105	50	50	51	11	21	56	46	0	0.000	0.000	0.250	0.098	9.802	-0.001	0.000	80	466	100	15	323	Error	0	15	0	323	2719	29850	0.000	29.273	0	0	0
1	4	10	"hsa-miR-4786-5p"	"169086"	5130	6860	100	33	34	6	17	34	34	34	7	20	15	2	0	50	51	11	21	49	49	50	12	24	17	5	0	-1.000	0.000	0.631	0.577	3.510	-0.084	0.013	80	448	100	0	2	Error	-1	1	0	2	2736	4089	0.000	0.083	0	0	0
1	5	10	""	"168937"	5310	6860	100	35	34	7	20	34	34	34	6	17	17	2	0	52	54	15	27	51	51	53	24	45	6	1	0	1.000	0.000	0.391	0.500	3.887	-0.115	0.029	80	452	100	2	3	0.000	1	1	0	3	2752	4299	0.000	0.042	0	0	0
1	6	10	""	"168555"	5490	6860	100	34	34	6	17	34	34	34	7	20	10	0	0	52	52	11	21	52	52	54	23	42	3	0	0	0.000	0.000	0.667	0.746	3.263	-0.019	0.004	80	479	100	0	0	Error	0	0	0	0	2728	4195	0.000	-0.087	0	0	0
1	7	10	""	"168688"	5680	6880	100	36	35	6	17	34	34	34	6	17	18	2	0	3892	2882	1593	55	54	54	55	13	23	98	96	0	0.001	0.000	0.002	0.002	5.686	0.000	0.004	80	468	100	3840	2829	Error	2	3838	1	2828	2798	230525	0.167	217.462	0	0	0
1	8	10	""	"169250"	5850	6860	100	35	35	6	17	34	34	34	6	17	17	5	0	3314	3453	3242	93	53	53	54	12	22	76	66	0	0.000	0.000	0.004	0.015	28.094	0.000	0.006	80	467	100	3262	3401	Error	1	3261	1	3400	2773	276226	0.167	283.250	0	0	0
1	9	10	"hsa-miR-5096"	"169398"	6040	6860	100	34	34	6	17	34	34	34	6	17	12	1	0	72	71	26	36	51	51	52	12	23	55	46	0	0.000	0.000	0.174	0.218	3.936	-0.021	0.004	80	461	100	21	20	Error	0	21	0	20	2715	5658	0.000	1.583	0	0	0
1	10	10	"hsa-miR-4427"	"169386"	6220	6870	100	34	34	5	14	34	34	34	6	17	16	2	0	46	47	10	21	52	52	53	11	20	6	0	0	0.000	0.000	0.477	0.542	2.716	-0.159	0.045	80	440	100	-6	-5	Error	0	-6	0	-5	2758	3766	0.000	-0.545	0	0	0
1	11	10	""	"168607"	6390	6870	100	35	35	6	17	34	34	34	6	17	18	3	0	3577	2585	1514	58	55	55	63	119	188	80	80	0	0.000	0.000	0.002	0.005	12.083	0.000	0.001	80	450	100	3523	2531	Error	1	3522	1	2530	2778	206832	0.167	21.193	0	0	0
1	12	10	"Empty"	"0"	6580	6860	100	34	34	7	20	34	34	34	6	17	16	3	0	48	48	11	22	51	51	59	116	196	0	0	0	0.000	0.000	0.674	0.673	3.190	-0.025	0.001	80	471	100	-3	-3	Error	0	-3	0	-3	2712	3830	0.000	-0.095	0	0	0
1	13	10	""	"168813"	6760	6860	100	33	34	6	17	34	34	34	6	17	16	3	0	52	53	11	20	51	51	52	10	19	17	6	0	-1.000	0.000	0.667	0.734	3.659	-0.055	0.004	80	461	100	0	2	Error	-1	1	0	2	2728	4224	0.000	0.100	0	0	0
1	14	10	"Empty"	"0"	6940	6860	100	36	35	6	17	34	34	34	6	17	12	3	0	51	51	10	19	51	51	52	10	19	16	3	0	100000.000	100000.000	0.684	0.747	3.531	-0.059	0.004	80	458	100	2	1	16.610	2	0	1	0	2784	4100	0.167	-0.100	0	0	0
1	15	10	"Empty"	"0"	7120	6860	100	34	34	5	14	34	34	34	6	17	15	0	0	51	52	10	19	52	52	52	11	21	16	1	0	0.000	0.000	0.400	0.480	3.074	-0.065	0.005	80	470	100	-1	0	Error	0	-1	0	0	2712	4163	0.000	0.000	0	0	0
1	16	10	"Empty"	"0"	7300	6860	100	34	35	6	17	35	35	35	6	17	18	2	0	51	52	11	21	50	50	51	11	21	18	3	0	-1.000	0.000	0.667	0.663	3.396	0.039	0.002	80	461	100	0	2	Error	-1	1	0	2	2814	4134	0.000	0.091	0	0	0
1	17	10	"Empty"	"0"	7480	6860	100	35	35	6	17	35	35	35	6	17	15	1	0	50	51	10	19	51	51	51	10	19	13	3	0	0.000	0.000	0.618	0.609	3.255	-0.081	0.009	80	460	100	-1	0	Error	0	-1	0	0	2789	4097	0.000	0.000	0	0	0
1	18	10	"Empty"	"0"	7660	6860	100	34	34	6	17	35	35	35	6	17	8	1	0	51	52	11	21	52	52	53	11	20	21	1	0	1.000	100000.000	0.613	0.582	3.210	0.004	0.000	80	450	100	-2	-1	0.000	-1	-1	-1	0	2758	4190	-0.167	-0.091	0	0	0
1	19	10	"Empty"	"0"	7840	6860	100	34	34	5	14	35	35	35	6	17	7	0	0	50	51	10	19	51	51	52	10	19	10	3	0	1.000	100000.000	0.571	0.488	2.798	-0.049	0.005	80	451	100	-2	-1	0.000	-1	-1	-1	0	2752	4040	-0.167	-0.100	0	0	0
1	20	10	"Empty"	"0"	8020	6860	100	35	34	5	14	35	35	35	5	14	11	1	0	53	52	11	21	52	52	53	10	18	15	1	0	0.000	100000.000	0.600	0.511	3.573	-0.053	0.004	80	439	100	1	-1	Error	0	1	-1	0	2719	4187	-0.200	-0.100	0	0	0
1	21	10	"Empty"	"0"	8200	6860	100	33	35	7	20	35	35	35	6	17	13	5	0	52	52	10	19	54	54	54	11	20	12	0	0	1.000	0.000	0.750	0.726	3.029	0.031	0.002	80	425	100	-4	-2	0.000	-2	-2	0	-2	2765	4192	0.000	-0.182	0	0	0
1	22	10	"Empty"	"0"	8380	6860	100	35	35	5	14	35	35	36	5	13	16	1	0	51	51	9	17	53	53	53	10	18	7	0	0	0.000	0.000	0.667	0.677	3.073	-0.027	0.001	80	484	100	-2	-2	Error	0	-2	0	-2	2815	4069	-0.200	-0.200	0	0	0
1	1	11	"Empty"	"0"	4580	7060	100	33	33	7	21	33	33	34	6	17	13	5	0	50	50	11	22	52	52	53	14	26	8	0	0	0.000	0.000	0.652	0.751	2.258	-0.136	0.026	80	503	100	-2	-2	Error	0	-2	0	-2	2665	4037	-0.167	-0.214	0	0	0
1	2	11	"hsa-miR-23a-5p"	"42638"	4770	7060	100	33	33	7	21	33	33	33	6	18	16	6	0	72	83	41	49	52	52	53	22	41	48	37	0	0.000	0.000	0.299	0.291	4.701	0.006	0.001	80	470	100	20	31	Error	0	20	0	31	2641	6602	0.000	1.364	0	0	0
1	3	11	""	"42888"	4950	7070	100	35	35	7	20	33	33	33	6	18	23	6	0	1079	831	625	75	52	52	53	20	37	71	68	0	0.002	0.003	0.008	0.015	11.124	0.001	0.005	80	458	100	1029	781	-9.004	2	1027	2	779	2762	66479	0.333	38.900	0	0	0
1	4	11	"ebv-miR-BART1-3p"	"17519"	5130	7060	100	34	34	6	17	34	34	34	6	17	16	3	0	50	51	12	23	50	50	50	11	22	15	6	0	0.000	0.000	0.600	0.597	2.920	-0.117	0.019	80	460	100	0	1	Error	0	0	0	1	2718	4083	0.000	0.091	0	0	0
1	5	11	""	"17278"	5310	7050	100	34	34	6	17	34	34	34	6	17	12	0	0	55	55	16	29	50	50	52	15	28	25	5	0	0.000	0.000	0.400	0.412	2.899	-0.115	0.035	80	468	100	5	5	Error	0	5	0	5	2712	4404	0.000	0.200	0	0	0
1	6	11	"hsa-miR-921"	"46507"	5490	7070	100	34	34	6	17	34	34	34	6	17	18	1	0	94	103	54	52	52	52	52	11	21	58	55	0	0.000	0.000	0.078	0.094	4.886	0.001	0.000	80	468	100	42	51	Error	0	42	0	51	2743	8246	0.000	4.636	0	0	0
1	7	11	"hsa-miR-181a-2-3p"	"17928"	5670	7070	100	36	35	7	20	34	34	34	6	17	20	3	0	77	81	34	41	54	54	55	13	23	56	46	0	0.087	0.037	0.194	0.154	3.413	-0.014	0.002	80	442	100	25	28	-3.524	2	23	1	27	2792	6458	0.167	2.000	0	0	0
1	8	11	""	"42826"	5850	7070	100	34	34	8	23	34	34	34	6	17	17	7	0	634	665	580	87	56	56	56	12	21	85	68	0	0.000	0.000	0.010	0.021	11.011	0.000	0.000	80	458	100	578	609	Error	0	578	0	609	2704	53235	0.000	50.750	0	0	0
1	9	11	""	"17537"	6030	7060	100	32	33	7	21	33	33	34	6	17	18	3	0	93	248	232	93	54	54	53	11	20	56	52	0	-0.026	0.000	0.060	0.094	9.993	-0.002	0.003	80	470	100	38	194	Error	-1	39	0	194	2675	19846	-0.167	17.727	0	0	0
1	10	11	""	"42722"	6210	7060	100	35	34	7	20	33	33	34	6	17	15	5	0	53	52	11	21	55	55	56	19	33	1	0	0	-1.000	-0.333	0.411	0.517	3.371	-0.009	0.001	80	452	100	0	-2	Error	2	-2	1	-3	2740	4152	0.000	-0.211	0	0	0
1	11	11	""	"42645"	6390	7060	100	34	35	7	20	34	34	34	6	17	17	5	0	59	59	17	28	55	55	56	19	33	17	1	0	0.000	0.250	0.336	0.350	3.892	0.003	0.000	80	452	100	4	5	Error	0	4	1	4	2787	4746	0.167	0.158	0	0	0
1	12	11	""	"46636"	6570	7060	100	34	35	6	17	34	34	34	6	17	13	3	0	76	102	60	58	52	52	52	11	21	55	51	0	0.000	0.020	0.165	0.153	4.572	-0.002	0.000	80	461	100	24	51	Error	0	24	1	50	2781	8136	0.167	4.545	0	0	0
1	13	11	"hsa-miR-502-5p"	"11134"	6750	7060	100	35	35	6	17	34	34	34	6	17	17	5	0	65	70	26	37	51	51	52	10	19	55	37	0	0.071	0.053	0.216	0.255	3.671	-0.031	0.006	80	479	100	15	20	-3.807	1	14	1	19	2774	5591	0.167	1.800	0	0	0
1	14	11	""	"17295"	6940	7070	100	35	34	5	14	35	35	35	6	17	13	0	0	2708	2128	1841	86	52	52	52	11	21	76	70	0	0.000	0.000	0.002	0.006	14.817	0.001	0.013	80	456	100	2656	2075	Error	0	2656	-1	2076	2756	170229	-0.167	188.727	0	0	0
1	15	11	""	"32825"	7110	7060	100	35	34	6	17	34	34	34	6	17	20	0	0	83	185	145	78	52	52	52	12	23	66	53	0	0.032	0.000	0.083	0.103	7.585	-0.005	0.006	80	449	100	32	133	-4.954	1	31	0	133	2751	14830	0.000	11.083	0	0	0
1	16	11	""	"46276"	7290	7060	100	34	35	6	17	34	34	34	6	17	15	2	0	54	53	13	24	51	51	52	12	23	16	6	0	0.000	0.500	0.667	0.670	2.896	-0.052	0.008	80	481	100	3	3	Error	0	3	1	2	2771	4234	0.167	0.083	0	0	0
1	17	11	"hsa-miR-508-5p"	"42812"	7480	7060	100	36	35	5	14	34	34	34	6	17	15	0	0	319	292	224	76	51	51	52	10	19	75	67	0	0.007	0.004	0.018	0.038	8.199	0.004	0.010	80	471	100	270	242	-7.066	2	268	1	241	2798	23361	0.167	24.000	0	0	0
1	18	11	"hsa-miR-19b-2-5p"	"42918"	7660	7060	100	34	35	6	17	36	36	35	6	17	8	2	0	53	53	11	20	52	52	53	11	20	13	1	0	-2.000	-1.000	0.750	0.809	3.980	-0.069	0.008	80	470	100	-1	0	Error	-2	1	-1	1	2777	4220	0.000	0.000	0	0	0
1	19	11	""	"46457"	7850	7060	100	34	34	6	17	35	35	35	6	17	13	1	0	61	68	24	35	51	51	51	10	19	48	40	0	-0.100	-0.059	0.431	0.337	4.290	-0.006	0.000	80	447	100	9	16	Error	-1	10	-1	17	2752	5406	-0.167	1.700	0	0	0
1	20	11	""	"42469"	8010	7060	100	34	34	6	17	35	35	35	5	14	12	3	0	62	65	18	27	50	50	51	10	19	52	36	0	-0.083	-0.067	0.300	0.326	5.291	-0.052	0.013	80	435	100	11	14	Error	-1	12	-1	15	2719	5205	-0.200	1.400	0	0	0
1	21	11	""	"27575"	8190	7060	100	35	35	6	17	35	35	35	6	17	12	2	0	73	287	278	96	52	52	53	10	18	60	51	0	0.000	0.000	0.087	0.063	9.634	-0.003	0.011	80	461	100	21	235	Error	0	21	0	235	2777	22923	0.000	23.400	0	0	0
1	22	11	"Empty"	"0"	8370	7050	100	35	35	6	17	35	35	35	6	17	16	1	0	51	52	10	19	53	53	53	10	18	15	2	0	0.000	0.000	0.500	0.527	2.796	-0.060	0.003	80	493	100	-2	-1	Error	0	-2	0	-1	2822	4190	0.000	-0.100	0	0	0
1	1	12	""	"46481"	4570	7250	100	36	35	7	20	33	33	34	6	17	22	3	0	55	55	13	23	52	52	54	16	29	18	0	0	1.000	0.667	0.550	0.624	3.939	-0.065	0.012	80	503	100	6	5	0.000	3	3	2	3	2805	4428	0.167	0.063	0	0	0
1	2	12	""	"-1"	4760	7250	100	35	35	6	17	34	34	34	6	17	20	5	0	313	321	258	80	51	51	51	11	21	63	60	0	0.004	0.004	0.023	0.049	11.476	0.002	0.003	80	462	100	263	271	-8.033	1	262	1	270	2773	25697	0.167	24.545	0	0	0
1	3	12	"kshv-miR-K12-12-5p"	"42516"	4940	7250	100	35	34	6	17	34	34	34	7	20	15	1	0	54	54	13	24	51	51	51	11	21	23	6	0	0.333	0.000	0.633	0.639	3.818	-0.171	0.040	80	442	100	4	3	-1.585	1	3	0	3	2756	4337	0.000	0.273	0	0	0
1	4	12	"hsa-miR-1270"	"46752"	5120	7250	100	34	34	6	17	34	34	34	6	17	18	1	0	75	317	326	102	51	51	52	10	19	52	50	0	0.000	0.000	0.061	0.103	10.290	-0.002	0.004	80	452	100	24	266	Error	0	24	0	266	2728	25343	0.000	26.500	0	0	0
1	5	12	""	"46807"	5300	7260	100	34	35	6	17	34	34	34	6	17	17	3	0	667	486	384	79	50	50	50	11	22	71	67	0	0.000	0.002	0.011	0.030	9.108	0.000	0.000	80	468	100	617	437	Error	0	617	1	436	2772	38852	0.167	39.636	0	0	0
1	6	12	"hsa-miR-1248"	"46427"	5490	7260	100	36	36	6	16	34	34	34	7	20	17	5	0	68	77	31	40	50	50	51	13	25	53	45	0	0.111	0.074	0.214	0.220	3.337	0.011	0.001	80	450	100	20	29	-3.170	2	18	2	27	2890	6139	0.286	2.000	0	0	0
1	7	12	""	"42821"	5660	7250	100	33	34	6	17	34	34	34	7	20	8	0	0	52	53	12	22	51	51	52	14	26	12	1	0	-1.000	0.000	0.382	0.561	4.471	-0.097	0.042	80	430	100	0	2	Error	-1	1	0	2	2701	4221	0.000	0.071	0	0	0
1	8	12	""	"46279"	5840	7250	100	34	33	6	18	34	34	34	6	17	7	3	0	54	54	12	22	53	53	54	12	22	20	2	0	0.000	-1.000	0.500	0.514	4.342	0.008	0.000	80	442	100	1	0	Error	0	1	-1	1	2670	4293	-0.167	0.000	0	0	0
1	9	12	"hsa-miR-31-5p"	"11052"	6020	7260	100	34	34	6	17	34	34	34	6	17	17	2	0	299	390	333	85	54	54	54	12	22	62	57	0	0.000	0.000	0.019	0.047	10.764	0.000	0.000	80	471	100	245	336	Error	0	245	0	336	2728	31186	0.000	28.000	0	0	0
1	10	12	"hsa-miR-943"	"42696"	6210	7250	100	35	35	7	20	34	34	34	6	17	18	6	0	2267	1794	1539	85	56	56	57	13	22	96	85	0	0.000	0.001	0.003	0.007	10.974	0.001	0.028	80	450	100	2212	1739	Error	1	2211	1	1738	2814	143523	0.167	133.615	0	0	0
1	11	12	"hsa-miR-586"	"42754"	6380	7250	100	34	35	7	20	34	34	34	6	17	22	5	0	53	54	12	22	55	55	55	12	21	16	2	0	0.000	-1.000	0.667	0.647	2.814	-0.060	0.008	80	449	100	-2	0	Error	0	-2	1	-1	2802	4304	0.167	-0.083	0	0	0
1	12	12	""	"42632"	6560	7250	100	35	35	7	20	34	34	34	6	17	18	3	0	53	53	11	20	52	52	53	11	20	15	2	0	1.000	1.000	0.667	0.614	3.247	-0.052	0.004	80	462	100	2	2	0.000	1	1	1	1	2765	4221	0.167	0.000	0	0	0
1	13	12	"hsa-miR-597-5p"	"42818"	6750	7260	100	35	35	6	17	34	34	34	6	17	22	2	0	74	90	45	50	50	50	51	10	19	61	51	0	0.042	0.025	0.154	0.221	4.470	0.015	0.005	80	448	100	25	41	-4.585	1	24	1	40	2815	7189	0.167	3.900	0	0	0
1	14	12	"hsa-miR-149-5p"	"42810"	6920	7250	100	35	34	6	17	35	35	35	6	17	11	0	0	66	75	30	40	51	51	52	11	21	52	46	0	0.000	-0.042	0.161	0.216	4.824	-0.031	0.010	80	430	100	15	23	Error	0	15	-1	24	2741	5960	-0.167	2.091	0	0	0
1	15	12	"hsa-miR-634"	"42591"	7100	7250	100	34	34	6	17	34	34	35	6	17	13	2	0	124	147	95	64	51	51	52	11	21	56	55	0	0.000	0.000	0.125	0.140	6.313	-0.002	0.001	80	449	100	73	96	Error	0	73	0	96	2751	11729	-0.167	8.636	0	0	0
1	16	12	"ebv-miR-BART20-3p"	"17585"	7270	7260	100	35	35	6	17	34	34	35	6	17	16	1	0	54	56	15	26	50	50	52	10	19	31	13	0	0.250	0.167	0.316	0.326	2.815	0.010	0.000	80	450	100	5	7	-2.000	1	4	1	6	2765	4448	0.000	0.400	0	0	0
1	17	12	"hsa-miR-1180-3p"	"42848"	7460	7250	100	36	35	6	17	35	35	35	6	17	16	1	0	55	56	12	21	52	52	52	9	17	31	13	0	0.333	0.000	0.500	0.474	2.850	0.011	0.000	80	473	100	4	4	-1.585	1	3	0	4	2839	4512	0.000	0.444	0	0	0
1	18	12	"hsa-miR-24-3p"	"17506"	7650	7250	100	36	35	6	17	35	35	35	6	17	15	0	0	1624	3449	3538	102	55	55	56	12	21	91	81	0	0.001	0.000	0.002	0.004	14.681	0.000	0.009	80	459	100	1570	3394	Error	1	1569	0	3394	2831	275951	0.000	282.750	0	0	0
1	19	12	""	"42919"	7820	7250	100	36	36	6	16	35	35	35	5	14	20	5	0	54	54	11	20	53	53	53	10	18	16	2	0	1.000	1.000	0.667	0.555	3.589	-0.085	0.010	80	442	100	2	2	0.000	1	1	1	1	2871	4291	0.200	0.100	0	0	0
1	20	12	""	"42937"	8000	7250	100	35	35	5	14	35	35	35	5	14	16	3	0	50	52	22	42	52	52	52	10	19	15	2	0	0.000	0.000	0.375	0.404	3.180	0.019	0.002	80	452	100	-2	0	Error	0	-2	0	0	2818	4195	0.000	0.000	0	0	0
1	21	12	"kshv-miR-K12-3-5p"	"42795"	8180	7250	100	35	36	6	16	35	35	35	6	17	22	5	0	143	386	361	93	53	53	53	10	18	63	57	0	0.000	0.003	0.029	0.041	7.723	0.002	0.004	80	452	100	90	334	Error	0	90	1	333	2893	30908	0.167	33.300	0	0	0
1	22	12	"ebv-miR-BART10-5p"	"42485"	8360	7250	100	36	36	6	16	35	35	36	6	16	23	3	0	61	67	21	31	53	53	53	13	24	45	30	0	0.125	0.071	0.368	0.334	3.250	0.056	0.015	80	493	100	9	15	-3.000	1	8	1	14	2880	5324	0.000	1.077	0	0	0
1	1	13	""	"11271"	4580	7450	100	33	34	7	20	34	34	34	6	17	18	3	0	83	79	29	36	52	52	53	13	24	61	51	0	-0.032	0.000	0.204	0.207	3.389	-0.017	0.003	80	483	100	30	27	Error	-1	31	0	27	2737	6330	0.000	2.000	0	0	0
1	2	13	"hsa-miR-1267"	"46633"	4760	7440	100	33	34	7	20	34	34	34	6	17	13	6	0	60	68	25	36	51	51	51	11	21	48	40	0	-0.111	0.000	0.282	0.307	4.061	0.008	0.000	80	452	100	8	17	Error	-1	9	0	17	2740	5434	0.000	1.545	0	0	0
1	3	13	""	"-1"	4940	7440	100	34	34	7	20	33	33	34	7	20	16	1	0	104	449	447	99	50	50	51	11	21	56	52	0	0.019	0.003	0.013	0.036	14.562	0.001	0.001	80	452	100	55	400	-5.755	1	54	1	399	2719	35931	0.000	36.182	0	0	0
1	4	13	"hsa-miR-450b-5p"	"42896"	5120	7440	100	34	34	6	17	33	33	34	6	17	18	2	0	70	77	32	41	51	51	51	11	21	56	45	0	0.053	0.038	0.210	0.292	4.287	-0.031	0.010	80	452	100	20	27	-4.248	1	19	1	26	2724	6145	0.000	2.364	0	0	0
1	5	13	""	"42685"	5300	7440	100	35	34	7	20	33	33	34	6	17	20	6	0	65	73	29	39	50	50	53	43	81	30	1	0	0.133	0.043	0.260	0.277	2.912	-0.001	0.000	80	432	100	17	24	-2.907	2	15	1	23	2737	5848	0.000	0.465	0	0	0
1	6	13	"hsa-miR-504-5p"	"28480"	5480	7450	100	33	34	6	17	34	34	34	6	17	15	5	0	56	59	16	27	50	50	52	42	80	3	0	0	-0.167	0.000	0.635	0.612	3.295	-0.120	0.029	80	442	100	5	9	Error	-1	6	0	9	2722	4733	0.000	0.167	0	0	0
1	7	13	"hsa-miR-1307-3p"	"42681"	5660	7440	100	33	34	6	17	34	34	34	6	17	16	2	0	57	59	17	28	50	50	51	13	25	32	18	0	-0.143	0.000	0.500	0.527	3.049	-0.079	0.015	80	452	100	6	9	Error	-1	7	0	9	2732	4704	0.000	0.615	0	0	0
1	8	13	"hcmv-miR-UL36-3p"	"42610"	5840	7440	100	34	35	6	17	34	34	34	6	17	17	5	0	53	53	11	20	53	53	53	11	20	12	1	0	0.000	100000.000	0.667	0.815	3.070	-0.096	0.014	80	452	100	0	1	Error	0	0	1	0	2806	4237	0.167	0.000	0	0	0
1	9	13	"hsa-miR-103a-3p"	"10919"	6020	7450	100	34	34	6	17	34	34	34	6	17	15	3	0	1000	951	830	87	54	54	55	11	20	78	70	0	0.000	0.000	0.013	0.018	8.223	0.000	0.001	80	452	100	946	897	Error	0	946	0	897	2732	76079	0.000	81.455	0	0	0
1	10	13	""	"17388"	6210	7440	100	35	34	7	20	34	34	34	6	17	12	3	0	65	72	31	43	53	53	55	12	21	48	38	0	0.083	0.000	0.188	0.256	4.515	-0.033	0.009	80	462	100	13	19	-3.585	1	12	0	19	2744	5789	0.000	1.417	0	0	0
1	11	13	""	"42767"	6390	7450	100	34	34	6	17	34	34	34	6	17	17	2	0	111	138	94	68	52	52	52	12	23	55	52	0	0.000	0.000	0.056	0.109	5.837	0.000	0.000	80	439	100	59	86	Error	0	59	0	86	2713	11017	0.000	7.167	0	0	0
1	12	13	""	"11021"	6560	7440	100	34	35	6	17	34	34	34	6	17	18	2	0	49	50	10	20	51	51	52	11	21	8	1	0	0.000	-1.000	1.000	0.873	2.756	0.010	0.000	80	440	100	-2	0	Error	0	-2	1	-1	2760	3987	0.167	-0.182	0	0	0
1	13	13	"hsa-miR-1225-5p"	"46541"	6740	7440	100	34	36	6	16	34	34	34	6	17	21	2	0	52	54	14	25	51	51	52	10	19	25	12	0	0.000	0.667	0.549	0.517	3.141	-0.029	0.001	80	452	100	1	5	Error	0	1	2	3	2844	4286	0.333	0.200	0	0	0
1	14	13	"hsa-miR-105-5p"	"5250"	6930	7440	100	34	34	5	14	35	35	35	6	17	6	2	0	62	61	17	27	50	50	51	10	19	52	27	0	-0.083	-0.091	0.321	0.345	3.715	-0.052	0.008	80	452	100	11	10	Error	-1	12	-1	11	2746	4905	-0.167	1.000	0	0	0
1	15	13	"hsa-miR-2110"	"42734"	7110	7450	100	34	35	6	17	34	34	34	6	17	16	1	0	60	69	27	39	50	50	52	10	19	48	37	0	0.000	0.053	0.276	0.278	3.341	0.028	0.006	80	439	100	10	20	Error	0	10	1	19	2782	5542	0.167	1.700	0	0	0
1	16	13	""	"46518"	7280	7440	100	35	35	6	17	34	34	35	6	17	15	2	0	51	61	46	75	51	51	52	10	19	25	11	0	100000.000	0.100	0.387	0.416	4.456	-0.011	0.002	80	420	100	1	11	16.610	1	0	1	10	2794	4905	0.000	0.900	0	0	0
1	17	13	""	"42665"	7460	7440	100	35	36	6	16	35	35	35	6	17	17	3	0	53	56	15	26	52	52	53	10	18	30	15	0	0.000	0.250	0.778	0.573	3.801	-0.056	0.007	80	442	100	1	5	Error	0	1	1	4	2848	4480	0.167	0.300	0	0	0
1	18	13	""	"46923"	7640	7450	100	36	37	6	16	35	35	35	6	17	16	5	0	561	511	412	80	55	55	56	13	23	77	66	0	0.002	0.004	0.009	0.023	10.639	0.002	0.009	80	451	100	507	458	-8.983	1	506	2	456	2924	40905	0.333	35.000	0	0	0
1	19	13	"hsa-miR-1203"	"46411"	7820	7440	100	36	35	6	17	35	35	35	6	17	17	1	0	48	48	10	20	53	53	54	17	31	2	0	0	-0.200	0.000	0.667	0.577	2.450	-0.042	0.003	80	452	100	-4	-5	Error	1	-5	0	-5	2826	3840	0.000	-0.353	0	0	0
1	20	13	"hsa-miR-1263"	"46747"	8000	7440	100	35	35	6	17	36	36	35	5	14	8	5	0	52	53	11	20	52	52	52	17	32	6	0	0	100000.000	-1.000	0.273	0.331	2.298	-0.086	0.014	80	453	100	-1	0	16.610	-1	0	-1	1	2839	4257	0.000	0.059	0	0	0
1	21	13	""	"146183"	8180	7440	100	35	37	6	16	36	36	35	6	17	25	6	0	48	49	11	22	53	53	53	9	16	8	3	0	0.200	-0.250	0.477	0.569	2.941	-0.029	0.001	80	452	100	-6	-3	-2.322	-1	-5	1	-4	2956	3943	0.333	-0.444	0	0	0
1	22	13	"hsa-miR-3927-3p"	"146190"	8360	7440	100	36	37	6	16	35	35	35	6	17	26	6	0	51	53	13	24	51	51	52	10	19	25	11	0	100000.000	1.000	0.667	0.609	2.831	0.048	0.005	80	493	100	1	4	16.610	1	0	2	2	2962	4212	0.333	0.100	0	0	0
1	1	14	""	"146013"	4570	7630	100	34	35	7	20	34	34	34	6	17	20	5	0	55	56	12	21	52	52	52	11	21	26	11	0	0.000	0.250	0.697	0.579	5.003	0.004	0.062	80	483	100	3	5	Error	0	3	1	4	2783	4510	0.167	0.364	0	0	0
1	2	14	"hsa-miR-1914-3p"	"146061"	4750	7630	100	36	35	6	17	33	33	34	6	17	21	5	0	55	55	12	21	52	52	53	12	22	23	1	0	1.000	0.667	0.708	0.666	3.470	-0.093	0.017	80	452	100	6	5	0.000	3	3	2	3	2775	4396	0.167	0.167	0	0	0
1	3	14	"spike_control_v2_17"	"25557"	4930	7630	100	34	34	6	17	33	33	33	6	18	17	6	0	2913	2541	2196	86	52	52	52	12	23	73	67	0	0.000	0.000	0.002	0.006	18.879	0.000	0.000	80	462	100	2862	2490	Error	1	2861	1	2489	2737	203267	0.167	207.417	0	0	0
1	4	14	""	"-1"	5120	7630	100	33	34	6	17	34	34	34	7	20	12	2	0	115	189	148	78	51	51	52	11	21	58	55	0	-0.016	0.000	0.059	0.096	8.146	0.004	0.004	80	462	100	63	138	Error	-1	64	0	138	2710	15153	0.000	12.455	0	0	0
1	5	14	""	"146060"	5300	7620	100	33	34	6	17	33	33	34	6	17	15	3	0	88	588	626	106	52	52	53	12	22	56	52	0	0.000	0.002	0.009	0.044	20.637	0.001	0.001	80	439	100	36	537	Error	0	36	1	536	2700	47038	0.000	44.583	0	0	0
1	6	14	""	"145658"	5470	7630	100	33	34	6	17	33	33	34	6	17	18	3	0	834	1444	1393	96	52	52	53	12	22	71	62	0	0.000	0.001	0.005	0.020	17.871	0.000	0.000	80	430	100	782	1393	Error	0	782	1	1392	2724	115488	0.000	115.917	0	0	0
1	7	14	""	"146079"	5650	7630	100	35	34	6	17	34	34	34	6	17	16	2	0	50	52	13	25	51	51	52	11	21	20	5	0	-1.000	0.000	0.639	0.504	3.973	-0.182	0.059	80	471	100	0	1	Error	1	-1	0	1	2740	4131	0.000	0.000	0	0	0
1	8	14	""	"146199"	5840	7630	100	36	35	7	20	34	34	34	6	17	20	5	0	58	72	32	44	51	51	52	11	21	43	37	0	0.286	0.048	0.381	0.384	5.588	-0.044	0.017	80	462	100	9	22	-1.807	2	7	1	21	2813	5790	0.167	1.818	0	0	0
1	9	14	"hsa-miR-1909-5p"	"146138"	6020	7630	100	34	34	7	20	34	34	34	6	17	18	5	0	52	53	12	22	54	54	54	12	22	12	1	0	0.000	0.000	0.615	0.656	2.920	-0.126	0.024	80	442	100	-2	-1	Error	0	-2	0	-1	2750	4206	0.000	-0.083	0	0	0
1	10	14	""	"146177"	6200	7630	100	35	34	6	17	34	34	34	6	17	13	5	0	50	51	10	19	53	53	54	11	20	7	1	0	-0.333	0.000	0.625	0.673	2.567	-0.107	0.019	80	452	100	-2	-2	Error	1	-3	0	-2	2736	4044	0.000	-0.273	0	0	0
1	11	14	"hsv1-miR-H6-3p"	"146117"	6380	7630	100	35	35	6	17	34	34	34	6	17	15	2	0	126	176	132	75	51	51	52	12	23	58	53	0	0.013	0.008	0.058	0.098	7.012	0.009	0.015	80	442	100	76	126	-6.229	1	75	1	125	2824	14114	0.167	10.333	0	0	0
1	12	14	""	"146028"	6560	7630	100	35	34	6	17	34	34	34	6	17	13	1	0	94	153	115	75	51	51	51	10	19	56	52	0	0.023	0.000	0.084	0.108	7.653	0.002	0.000	80	453	100	44	102	-5.426	1	43	0	102	2713	12211	0.000	10.200	0	0	0
1	13	14	""	"146212"	6740	7630	100	33	34	6	17	34	34	34	6	17	17	1	0	49	51	12	23	50	50	51	10	19	21	5	0	1.000	0.000	0.429	0.486	2.902	-0.035	0.002	80	462	100	-2	1	0.000	-1	-1	0	1	2732	4045	0.000	0.000	0	0	0
1	14	14	""	"146209"	6920	7620	100	35	35	6	17	34	34	34	6	17	10	1	0	1392	1317	1186	90	51	51	51	11	21	66	65	0	0.001	0.001	0.007	0.028	20.447	0.000	0.000	80	452	100	1342	1267	Error	1	1341	1	1266	2765	105394	0.167	115.091	0	0	0
1	15	14	"spike_control_v2_32"	"28393"	7100	7630	100	35	34	6	17	34	34	34	6	17	11	3	0	2295	2379	2213	93	51	51	52	10	19	63	62	0	0.000	0.000	0.002	0.008	22.749	0.000	0.004	80	442	100	2245	2328	Error	1	2244	0	2328	2729	190295	0.000	232.700	0	0	0
1	16	14	""	"146220"	7290	7620	100	34	34	6	17	35	35	35	6	17	12	1	0	240	314	258	82	52	52	52	10	19	60	56	0	-0.005	-0.004	0.026	0.069	10.691	-0.003	0.008	80	440	100	187	261	Error	-1	188	-1	262	2753	25089	-0.167	26.200	0	0	0
1	17	14	"hsa_negative_control_7"	"10902"	7460	7620	100	35	35	6	17	34	34	34	6	17	21	5	0	49	50	9	18	52	52	53	11	20	11	0	0	-0.333	-0.500	0.714	0.582	3.452	-0.087	0.013	80	430	100	-2	-1	Error	1	-3	1	-2	2833	3978	0.167	-0.273	0	0	0
1	18	14	""	"146055"	7640	7630	100	35	35	5	14	34	34	35	6	17	12	2	0	624	705	612	86	53	53	54	11	20	72	67	0	0.002	0.002	0.010	0.031	14.260	0.001	0.002	80	420	100	572	653	-9.157	1	571	1	652	2772	56435	0.000	59.182	0	0	0
1	19	14	"spike_control_v2_43"	"29146"	7820	7630	100	35	35	5	14	35	35	35	6	17	11	0	0	92	129	91	70	52	52	53	17	32	53	50	0	0.000	0.000	0.064	0.119	8.339	0.008	0.008	80	460	100	40	77	Error	0	40	0	77	2800	10350	0.000	4.471	0	0	0
1	20	14	"hsa-miR-625-5p"	"145831"	8020	7630	100	33	34	6	17	35	35	36	6	16	12	1	0	56	62	23	37	51	51	52	17	32	33	20	0	-0.400	-0.091	0.338	0.365	2.930	-0.040	0.008	80	459	100	3	10	Error	-2	5	-1	11	2689	4981	-0.333	0.588	0	0	0
1	21	14	"hsa-miR-646"	"145963"	8190	7630	100	35	35	7	20	35	35	35	6	17	16	3	0	48	48	10	20	51	51	52	10	19	8	1	0	0.000	0.000	0.697	0.688	3.335	-0.068	0.007	80	440	100	-3	-3	Error	0	-3	0	-3	2786	3862	0.000	-0.400	0	0	0
1	22	14	"hsa-miR-1247-5p"	"145977"	8370	7640	100	36	37	5	13	35	35	35	5	14	21	2	0	77	81	32	39	52	52	52	10	19	61	57	0	0.040	0.069	0.093	0.107	3.642	0.023	0.007	80	471	100	26	31	-4.644	1	25	2	29	2921	6475	0.400	2.900	0	0	0
1	1	15	"hsa-miR-501-5p"	"145675"	4580	7830	100	34	34	6	17	34	34	34	7	20	15	1	0	109	188	141	75	50	50	51	11	21	66	56	0	0.000	0.000	0.160	0.089	7.964	-0.007	0.009	80	483	100	59	138	Error	0	59	0	138	2746	15017	0.000	12.455	0	0	0
1	2	15	"hsa-miR-125b-1-3p"	"145838"	4760	7820	100	33	34	6	17	33	33	34	7	20	17	2	0	64	84	41	48	51	51	52	11	21	55	43	0	0.000	0.030	0.147	0.172	3.831	-0.007	0.001	80	452	100	13	34	Error	0	13	1	33	2705	6711	0.000	2.909	0	0	0
1	3	15	""	"145953"	4940	7820	100	33	33	6	18	34	34	34	6	17	13	2	0	1004	1323	1276	96	51	51	52	11	21	66	58	0	-0.001	-0.001	0.017	0.029	31.084	0.000	0.004	80	440	100	952	1271	Error	-1	953	-1	1272	2653	105846	-0.167	115.545	0	0	0
1	4	15	"hsa-miR-512-5p"	"145690"	5110	7820	100	34	34	7	20	34	34	34	6	17	17	8	0	58	59	13	22	53	53	53	11	20	32	10	0	0.000	0.000	0.615	0.594	2.878	-0.046	0.004	80	450	100	5	6	Error	0	5	0	6	2723	4706	0.000	0.545	0	0	0
1	5	15	""	"-1"	5290	7820	100	35	35	6	17	34	34	34	6	17	13	3	0	847	752	660	87	53	53	54	11	20	65	60	0	0.001	0.001	0.006	0.025	14.809	0.001	0.003	80	472	100	795	700	-9.633	1	794	1	699	2783	60171	0.167	63.455	0	0	0
1	6	15	"hsa-miR-150-5p"	"145678"	5480	7820	100	34	35	6	17	34	34	34	6	17	16	5	0	192	223	167	74	52	52	53	11	20	66	57	0	0.000	0.006	0.029	0.056	10.089	-0.002	0.001	80	462	100	140	172	Error	0	140	1	171	2761	17830	0.167	15.455	0	0	0
1	7	15	""	"145884"	5660	7830	100	34	34	6	17	33	33	34	6	17	21	5	0	65	67	24	35	49	49	51	15	29	50	32	0	0.063	0.056	0.286	0.337	3.382	-0.034	0.006	80	451	100	17	19	-4.000	1	16	1	18	2747	5363	0.000	1.067	0	0	0
1	8	15	"hsa-miR-648"	"145715"	5840	7820	100	34	34	6	17	34	34	34	6	17	15	3	0	52	52	11	21	50	50	51	11	21	18	5	0	0.000	0.000	0.714	0.753	3.085	-0.083	0.013	80	462	100	2	2	Error	0	2	0	2	2729	4162	0.000	0.091	0	0	0
1	9	15	"hsa-miR-27b-3p"	"147199"	6030	7820	100	33	34	6	17	34	34	34	6	17	20	1	0	1234	1582	1513	95	52	52	53	12	22	66	57	0	-0.001	0.000	0.004	0.015	17.943	0.000	0.002	80	462	100	1181	1530	Error	-1	1182	0	1530	2732	126578	0.000	127.417	0	0	0
1	10	15	"hsa-miR-4309"	"147535"	6210	7820	100	34	34	6	17	34	34	34	6	17	17	1	0	140	192	129	67	54	54	54	12	22	72	66	0	0.000	0.000	0.074	0.073	6.070	-0.004	0.003	80	460	100	86	138	Error	0	86	0	138	2740	15334	0.000	11.500	0	0	0
1	11	15	"hsa-miR-3152-3p"	"147892"	6390	7820	100	33	34	6	17	34	34	34	6	17	18	1	0	50	50	11	22	53	53	54	12	22	8	1	0	0.333	0.000	0.500	0.506	3.518	-0.042	0.003	80	462	100	-4	-3	-1.585	-1	-3	0	-3	2705	4039	0.000	-0.333	0	0	0
1	12	15	""	"147890"	6580	7820	100	34	35	6	17	35	35	35	6	17	13	2	0	268	204	138	67	53	53	53	11	20	65	65	0	-0.005	0.000	0.031	0.067	7.277	-0.001	0.000	80	463	100	214	151	Error	-1	215	0	151	2769	16354	0.000	13.727	0	0	0
1	13	15	"hsa-miR-4305"	"147611"	6760	7830	100	34	35	6	17	34	34	34	6	17	15	5	0	91	87	38	43	51	51	51	11	21	61	55	0	0.000	0.028	0.111	0.136	3.970	-0.009	0.001	80	452	100	40	37	Error	0	40	1	36	2786	6996	0.167	3.273	0	0	0
1	14	15	""	"147934"	6940	7820	100	35	35	6	17	34	34	34	6	17	16	3	0	58	119	88	73	51	51	51	11	21	46	46	0	0.143	0.015	0.133	0.148	7.456	0.002	0.000	80	450	100	8	69	-2.807	1	7	1	68	2795	9509	0.167	6.182	0	0	0
1	15	15	"hsa-miR-4294"	"147627"	7110	7810	100	34	34	6	17	34	34	35	6	17	17	0	0	51	52	10	19	51	51	52	10	19	16	1	0	0.000	0.000	0.618	0.669	4.115	0.058	0.003	80	438	100	0	1	Error	0	0	0	1	2746	4157	-0.167	0.000	0	0	0
1	16	15	"hsa-miR-4276"	"147770"	7290	7810	100	34	34	6	17	34	34	35	6	17	13	0	0	46	47	10	21	52	52	53	11	20	7	1	0	0.000	0.000	0.647	0.586	3.556	-0.109	0.016	80	460	100	-6	-5	Error	0	-6	0	-5	2703	3797	-0.167	-0.545	0	0	0
1	17	15	"hsa-let-7b-5p"	"147165"	7470	7810	100	36	36	6	16	34	34	35	6	17	23	5	0	63	1656	2281	137	50	50	52	11	21	53	45	0	0.154	0.001	0.041	0.027	21.227	0.001	0.022	80	453	100	15	1608	-2.700	2	13	2	1606	2919	132474	0.167	145.818	0	0	0
1	18	15	"hsa-miR-4320"	"147705"	7650	7800	100	35	35	6	17	35	35	35	6	17	13	1	0	57	56	14	25	51	51	52	11	21	27	12	0	0.000	0.000	0.472	0.400	3.799	-0.045	0.003	80	456	100	6	5	Error	0	6	0	5	2768	4486	0.000	0.364	0	0	0
1	19	15	"hsa-miR-466"	"147848"	7840	7810	100	35	35	6	17	36	36	35	6	17	12	3	0	49	49	10	20	52	52	52	10	19	7	2	0	0.333	0.333	0.767	0.642	2.847	-0.083	0.009	80	462	100	-4	-4	-1.585	-1	-3	-1	-3	2811	3921	0.000	-0.300	0	0	0
1	20	15	"hsv2-miR-H6-3p"	"147900"	8030	7820	100	34	34	6	17	36	36	36	6	16	7	0	0	276	267	198	74	51	51	52	10	19	68	63	0	-0.009	-0.009	0.020	0.053	13.733	-0.007	0.025	80	460	100	223	214	Error	-2	225	-2	216	2702	21368	-0.333	21.500	0	0	0
1	21	15	"hsa-miR-3175"	"147891"	8200	7820	100	33	34	6	17	36	36	36	5	13	8	2	0	61	96	64	66	52	52	53	10	18	47	40	0	-0.333	-0.045	0.246	0.234	5.661	-0.014	0.009	80	440	100	6	42	Error	-3	9	-2	44	2711	7671	-0.400	4.300	0	0	0
1	22	15	""	"147873"	8380	7810	100	36	37	5	13	35	35	35	6	17	17	3	0	55	56	12	21	52	52	53	11	20	26	7	0	0.333	0.500	0.556	0.546	2.878	0.047	0.005	80	462	100	4	6	-1.585	1	3	2	4	2926	4490	0.333	0.273	0	0	0
1	1	16	"hsa-miR-200b-3p"	"147186"	4590	8010	100	34	34	6	17	34	34	34	6	17	15	1	0	86	398	408	102	51	51	52	11	21	61	52	0	0.000	0.000	0.095	0.061	11.344	0.000	0.000	80	482	100	35	347	Error	0	35	0	347	2706	31825	0.000	31.455	0	0	0
1	2	16	""	"147844"	4770	8010	100	33	34	6	17	34	34	34	6	17	13	1	0	51	50	10	20	50	50	51	11	21	11	2	0	-1.000	0.000	0.700	0.862	3.427	-0.136	0.023	80	452	100	0	0	Error	-1	1	0	0	2698	3992	0.000	-0.091	0	0	0
1	3	16	""	"147283"	4950	8010	100	34	34	7	20	34	34	34	6	17	17	5	0	112	122	73	59	50	50	51	10	19	61	60	0	0.000	0.000	0.145	0.143	5.285	0.005	0.002	80	460	100	62	72	Error	0	62	0	72	2735	9723	0.000	7.100	0	0	0
1	4	16	"hsa-miR-3613-3p"	"148493"	5130	8020	100	35	34	6	17	34	34	34	7	20	13	1	0	1741	1304	867	66	54	54	54	11	20	82	80	0	0.001	0.000	0.005	0.008	8.113	0.000	0.000	80	452	100	1688	1250	Error	1	1687	0	1250	2746	104333	0.000	113.636	0	0	0
1	5	16	"hsa-miR-3918"	"148231"	5310	8010	100	34	34	6	17	33	33	34	6	17	23	5	0	50	51	11	21	52	52	53	12	22	10	3	0	-0.500	-1.000	0.507	0.611	3.432	-0.086	0.014	80	453	100	-1	0	Error	1	-2	1	-1	2757	4060	0.000	-0.167	0	0	0
1	6	16	"hsa-miR-933"	"148635"	5490	8010	100	35	34	7	20	34	34	34	6	17	16	2	0	59	63	20	31	50	50	51	15	29	42	20	0	0.111	0.000	0.313	0.326	4.948	-0.050	0.014	80	460	100	10	13	-3.170	1	9	0	13	2721	5043	0.000	0.800	0	0	0
1	7	16	""	"148660"	5670	8010	100	34	34	7	20	34	34	34	6	17	18	3	0	55	57	15	26	49	49	50	14	28	32	10	0	0.000	0.000	0.462	0.520	3.437	-0.045	0.010	80	442	100	6	8	Error	0	6	0	8	2751	4560	0.000	0.500	0	0	0
1	8	16	"hsa-miR-4296"	"147660"	5850	8010	100	34	34	6	17	34	34	34	6	17	13	2	0	47	48	10	20	50	50	50	10	20	8	2	0	0.000	0.000	0.750	0.763	2.674	-0.220	0.039	80	452	100	-3	-2	Error	0	-3	0	-2	2736	3812	0.000	-0.200	0	0	0
1	9	16	"hsa-miR-3185"	"147709"	6030	8010	100	34	34	6	17	34	34	34	6	17	16	2	0	50	51	12	23	51	51	51	11	21	11	3	0	0.000	0.000	0.444	0.550	3.831	-0.128	0.027	80	452	100	-1	0	Error	0	-1	0	0	2745	4049	0.000	0.000	0	0	0
1	10	16	"hsa-miR-3689a-5p/hsa-miR-3689b-5p/hsa-miR-3689e"	"148251"	6210	8020	100	34	34	6	17	34	34	34	6	17	16	3	0	64	66	22	33	52	52	53	12	22	48	28	0	0.000	0.000	0.231	0.250	3.096	-0.021	0.002	80	450	100	12	14	Error	0	12	0	14	2734	5301	0.000	1.083	0	0	0
1	11	16	"hsa-miR-3680-5p"	"148599"	6390	8010	100	34	34	6	17	34	34	34	6	17	12	1	0	100	104	47	45	54	54	55	12	21	70	61	0	0.000	0.000	0.078	0.117	5.360	-0.003	0.000	80	452	100	46	50	Error	0	46	0	50	2724	8355	0.000	4.083	0	0	0
1	12	16	"hsa-miR-510-5p"	"148665"	6570	8010	100	35	35	6	17	34	34	34	6	17	15	0	0	50	51	12	23	52	52	52	11	21	13	2	0	-0.500	-1.000	0.500	0.589	3.415	-0.078	0.010	80	452	100	-1	0	Error	1	-2	1	-1	2762	4077	0.167	-0.091	0	0	0
1	13	16	"hsa-miR-3652"	"148363"	6750	8010	100	35	34	5	14	34	34	34	6	17	13	0	0	55	61	17	27	50	50	51	10	19	42	30	0	0.200	0.000	0.346	0.385	2.994	-0.091	0.021	80	442	100	6	11	-2.322	1	5	0	11	2717	4905	0.000	1.000	0	0	0
1	14	16	"hsa-miR-3181"	"147703"	6930	8010	100	34	35	6	17	34	34	35	6	17	18	5	0	47	46	9	19	50	50	50	10	20	5	1	0	0.000	-0.250	0.429	0.444	3.799	-0.022	0.001	80	452	100	-3	-3	Error	0	-3	1	-4	2772	3719	0.000	-0.400	0	0	0
1	15	16	"hsa-miR-3667-3p"	"148062"	7110	8010	100	35	35	7	20	34	34	35	6	17	20	3	0	49	50	9	18	51	51	52	10	19	12	1	0	-0.500	-1.000	0.667	0.679	2.780	-0.095	0.008	80	460	100	-1	0	Error	1	-2	1	-1	2760	4008	0.000	-0.200	0	0	0
1	16	16	"hsa-miR-3664-5p"	"148206"	7290	8010	100	34	35	6	17	34	34	35	6	17	16	3	0	54	55	13	23	51	51	52	11	21	30	7	0	0.000	0.250	0.400	0.429	3.369	0.002	0.000	80	479	100	3	5	Error	0	3	1	4	2798	4418	0.000	0.273	0	0	0
1	17	16	"spike_control_v1_i"	"14257"	7490	8000	100	34	34	6	17	35	35	35	6	17	11	2	0	54	55	11	20	52	52	52	11	21	21	6	0	-0.500	-0.333	0.500	0.503	2.905	-0.094	0.016	80	457	100	1	2	Error	-1	2	-1	3	2731	4428	-0.167	0.273	0	0	0
1	18	16	"Empty"	"0"	7650	8010	100	35	34	5	14	35	35	35	6	17	8	1	0	47	47	8	17	51	51	51	11	21	3	0	0	0.000	0.250	0.600	0.615	2.742	-0.074	0.009	80	443	100	-4	-5	Error	0	-4	-1	-4	2745	3751	-0.167	-0.364	0	0	0
1	19	16	""	"148496"	7830	8000	100	33	34	5	14	36	36	35	6	17	5	0	0	49	49	10	20	51	51	52	11	21	8	1	0	1.500	1.000	0.586	0.607	2.879	-0.045	0.002	80	468	100	-5	-4	0.585	-3	-2	-2	-2	2716	3946	-0.167	-0.273	0	0	0
1	20	16	""	"148322"	8010	8020	100	36	35	6	17	35	35	36	6	16	15	0	0	170	149	64	42	51	51	52	10	19	80	76	0	0.008	0.000	0.043	0.050	5.092	-0.003	0.001	80	452	100	120	98	-6.895	1	119	0	98	2807	11953	-0.167	9.700	0	0	0
1	21	16	""	"148560"	8190	8010	100	35	35	6	17	35	35	35	6	17	11	3	0	65	80	33	41	52	52	52	10	19	52	47	0	0.000	0.000	0.378	0.310	4.027	-0.022	0.007	80	452	100	13	28	Error	0	13	0	28	2788	6393	0.000	2.800	0	0	0
1	22	16	""	"148185"	8370	8000	100	33	34	6	17	35	35	35	6	17	10	1	0	53	53	12	22	51	51	52	11	21	23	7	0	-1.000	-0.500	0.624	0.582	2.947	-0.036	0.003	80	484	100	0	1	Error	-2	2	-1	2	2751	4203	-0.167	0.091	0	0	0
1	1	17	""	"148230"	4590	8210	100	33	34	6	17	33	33	34	6	17	18	5	0	224	198	111	56	52	52	53	11	20	76	72	0	0.000	0.007	0.040	0.053	5.789	-0.009	0.014	80	470	100	172	147	Error	0	172	1	146	2695	15824	0.000	13.182	0	0	0
1	2	17	""	"148444"	4760	8200	100	35	35	7	20	33	33	34	7	20	22	2	0	63	91	53	58	51	51	52	11	21	50	40	0	0.167	0.050	0.317	0.220	5.668	-0.013	0.004	80	450	100	14	42	-2.585	2	12	2	40	2795	7253	0.143	3.545	0	0	0
1	3	17	""	"148164"	4950	8210	100	34	34	7	20	34	34	34	6	17	12	1	0	59	65	19	29	52	52	52	11	21	46	28	0	0.000	0.000	0.236	0.294	4.276	-0.041	0.006	80	448	100	7	13	Error	0	7	0	13	2687	5170	0.000	1.182	0	0	0
1	4	17	""	"148232"	5120	8200	100	33	34	7	20	33	33	34	6	17	21	7	0	48	50	10	20	52	52	52	11	21	7	1	0	0.000	-0.500	0.625	0.702	3.925	-0.120	0.024	80	430	100	-4	-1	Error	0	-4	1	-2	2709	3978	0.000	-0.182	0	0	0
1	5	17	""	"148350"	5300	8200	100	33	33	7	21	34	34	34	6	17	16	3	0	49	49	9	18	51	51	53	23	43	1	0	0	0.500	0.500	0.667	0.681	2.963	-0.177	0.053	80	462	100	-3	-3	-1.000	-1	-2	-1	-2	2671	3959	-0.167	-0.174	0	0	0
1	6	17	""	"148090"	5490	8210	100	34	34	6	17	34	34	34	6	17	16	2	0	298	244	165	67	51	51	53	23	43	63	63	0	0.000	0.000	0.048	0.071	8.643	-0.001	0.001	80	459	100	247	193	Error	0	247	0	193	2720	19480	0.000	8.304	0	0	0
1	7	17	""	"148142"	5660	8200	100	33	34	7	20	34	34	34	6	17	13	3	0	49	49	11	22	49	49	50	11	22	16	2	0	100000.000	0.000	0.600	0.664	3.348	-0.093	0.030	80	440	100	-1	0	16.610	-1	0	0	0	2712	3920	0.000	-0.091	0	0	0
1	8	17	""	"148022"	5840	8200	100	33	33	6	18	34	34	34	6	17	18	0	0	54	55	13	23	49	49	49	10	20	31	8	0	-0.200	-0.167	0.667	0.823	2.781	-0.126	0.033	80	452	100	4	5	Error	-1	5	-1	6	2676	4360	-0.167	0.600	0	0	0
1	9	17	""	"148505"	6020	8200	100	32	33	6	18	33	33	34	6	17	15	5	0	49	49	10	20	51	51	51	10	19	11	2	0	0.500	0.000	0.477	0.461	2.979	0.033	0.001	80	452	100	-3	-2	-1.000	-1	-2	0	-2	2649	3929	-0.167	-0.200	0	0	0
1	10	17	""	"148152"	6200	8200	100	33	33	5	15	34	34	34	6	17	10	1	0	50	51	11	21	52	52	52	11	21	11	2	0	0.500	1.000	0.500	0.456	2.904	-0.053	0.006	80	442	100	-3	-2	-1.000	-1	-2	-1	-1	2646	4082	-0.167	-0.091	0	0	0
1	11	17	""	"148161"	6380	8200	100	34	35	6	17	34	34	34	6	17	20	3	0	52	52	11	21	54	54	55	12	21	11	0	0	0.000	-0.500	0.667	0.552	3.444	-0.033	0.002	80	452	100	-2	-1	Error	0	-2	1	-2	2833	4194	0.167	-0.250	0	0	0
1	12	17	""	"148513"	6560	8200	100	35	34	6	17	35	35	35	6	17	11	0	0	50	49	10	20	53	53	54	12	22	5	0	0	0.000	0.250	0.500	0.541	3.421	-0.006	0.000	80	461	100	-3	-5	Error	0	-3	-1	-4	2720	3918	-0.167	-0.417	0	0	0
1	13	17	""	"148469"	6740	8200	100	33	34	6	17	34	34	35	6	17	13	1	0	46	47	10	21	51	51	52	11	21	10	0	0	0.200	0.000	0.600	0.517	3.216	-0.063	0.006	80	452	100	-6	-4	-2.322	-1	-5	0	-4	2685	3761	-0.167	-0.455	0	0	0
1	14	17	""	"148203"	6920	8200	100	35	35	6	17	34	34	34	6	17	18	3	0	53	54	11	20	52	52	53	11	20	16	2	0	1.000	0.500	0.636	0.569	3.089	0.040	0.002	80	462	100	2	3	0.000	1	1	1	2	2808	4311	0.167	0.091	0	0	0
1	15	17	""	"148477"	7110	8200	100	34	35	6	17	34	34	35	6	17	18	1	0	118	125	75	60	53	53	53	10	18	60	57	0	0.000	0.014	0.130	0.171	5.174	0.001	0.000	80	450	100	65	73	Error	0	65	1	72	2768	10025	0.000	7.200	0	0	0
1	16	17	""	"148572"	7280	8200	100	34	35	6	17	34	34	34	6	17	17	3	0	59	60	16	26	52	52	52	10	19	40	23	0	0.000	0.125	0.500	0.478	3.024	-0.003	0.000	80	450	100	7	9	Error	0	7	1	8	2762	4774	0.167	0.800	0	0	0
1	17	17	""	"148333"	7470	8200	100	35	35	6	17	34	34	34	6	17	15	2	0	55	56	14	25	52	52	52	10	19	27	16	0	0.333	0.250	0.414	0.400	3.409	-0.109	0.023	80	472	100	4	5	-1.585	1	3	1	4	2787	4478	0.167	0.400	0	0	0
1	18	17	""	"148391"	7650	8200	100	35	35	6	17	35	35	35	6	17	15	1	0	52	53	13	24	51	51	52	12	23	18	6	0	0.000	0.000	0.643	0.516	3.775	-0.059	0.010	80	461	100	1	2	Error	0	1	0	2	2802	4245	0.000	0.083	0	0	0
1	19	17	""	"148450"	7830	8210	100	35	35	6	17	35	35	35	6	17	16	2	0	75	80	35	43	52	52	53	12	22	55	48	0	0.000	0.000	0.172	0.183	3.469	0.016	0.004	80	446	100	23	28	Error	0	23	0	28	2814	6369	0.000	2.250	0	0	0
1	20	17	"hsa-miR-381-3p"	"148306"	8000	8200	100	36	35	5	14	35	35	35	6	17	15	0	0	183	162	106	65	52	52	53	10	18	63	60	0	0.008	0.000	0.034	0.064	6.370	0.008	0.009	80	430	100	132	110	-7.033	1	131	0	110	2827	12990	0.000	10.900	0	0	0
1	21	17	""	"148122"	8180	8200	100	36	36	6	16	35	35	35	6	17	13	3	0	1162	835	689	82	52	52	52	10	19	71	67	0	0.001	0.001	0.006	0.016	12.295	0.000	0.000	80	462	100	1111	784	Error	1	1110	1	783	2874	66808	0.167	78.300	0	0	0
1	22	17	""	"148150"	8370	8190	100	35	36	6	16	36	36	35	6	17	11	2	0	51	53	10	18	51	51	52	10	19	20	6	0	100000.000	0.000	1.000	0.949	3.520	0.015	0.000	80	503	100	-1	2	16.610	-1	0	0	2	2862	4254	0.167	0.100	0	0	0
1	1	18	""	"148120"	4570	8390	100	35	34	7	20	33	33	34	6	17	18	6	0	50	50	11	22	51	51	56	93	166	0	0	0	-2.000	-1.000	0.600	0.648	3.275	-0.135	0.022	80	484	100	1	0	Error	2	-1	1	-1	2758	4009	0.000	-0.065	0	0	0
1	2	18	"hsa-miR-383-5p"	"146024"	4760	8390	100	35	35	6	17	34	34	34	6	17	21	3	0	64	67	19	28	51	51	51	12	23	50	33	0	0.077	0.063	0.368	0.422	3.484	-0.011	0.000	80	472	100	14	17	-3.700	1	13	1	16	2835	5334	0.167	1.333	0	0	0
1	3	18	""	"42659"	4950	8390	100	33	34	7	20	34	34	34	6	17	17	7	0	436	461	384	83	52	52	53	12	22	68	60	0	-0.003	0.000	0.015	0.032	16.115	0.001	0.003	80	426	100	383	409	Error	-1	384	0	409	2695	36891	0.000	34.000	0	0	0
1	4	18	""	"17287"	5110	8390	100	35	35	6	17	34	34	34	6	17	15	1	0	52	53	11	20	50	50	51	11	21	22	5	0	0.500	0.333	0.455	0.435	2.545	-0.057	0.005	80	426	100	3	4	-1.000	1	2	1	3	2782	4236	0.167	0.182	0	0	0
1	5	18	"Empty"	"0"	5290	8390	100	33	34	6	17	34	34	34	6	17	12	1	0	47	48	11	22	51	51	52	14	26	6	0	0	0.250	0.000	0.472	0.525	3.810	-0.021	0.001	80	452	100	-5	-3	-2.000	-1	-4	0	-3	2683	3875	0.000	-0.286	0	0	0
1	6	18	""	"11234"	5470	8400	100	35	35	7	20	34	34	34	6	17	18	6	0	58	62	18	29	51	51	55	54	98	2	0	0	0.143	0.091	0.615	0.498	3.865	-0.049	0.007	80	443	100	8	12	-2.807	1	7	1	11	2764	4924	0.167	0.130	0	0	0
1	7	18	"hsa-miR-802"	"30442"	5650	8390	100	34	34	6	17	34	34	34	6	17	15	1	0	51	50	10	20	50	50	52	53	101	0	0	0	0.000	0.000	0.614	0.707	4.305	-0.070	0.006	80	462	100	1	0	Error	0	1	0	0	2705	3976	0.000	-0.038	0	0	0
1	8	18	"hsa-miR-4428"	"168574"	5840	8390	100	34	34	7	20	35	35	34	6	17	15	3	0	46	47	10	21	49	49	49	10	20	10	2	0	0.333	0.500	0.875	0.797	3.332	-0.121	0.020	80	462	100	-4	-3	-1.585	-1	-3	-1	-2	2747	3724	0.000	-0.200	0	0	0
1	9	18	"hsa-miR-5590-5p"	"168970"	6020	8390	100	33	34	6	17	34	34	34	6	17	12	2	0	45	46	10	21	51	51	52	10	19	8	0	0	0.167	0.000	0.429	0.474	3.716	-0.070	0.007	80	462	100	-7	-5	-2.585	-1	-6	0	-5	2709	3644	0.000	-0.600	0	0	0
1	10	18	"hsa-miR-5692a"	"168938"	6200	8390	100	34	34	6	17	34	34	34	6	17	16	0	0	43	43	9	20	51	51	51	10	19	3	1	0	0.000	0.000	0.550	0.653	3.041	-0.134	0.025	80	446	100	-8	-8	Error	0	-8	0	-8	2734	3436	0.000	-0.800	0	0	0
1	11	18	"hsa-miR-4729"	"168825"	6380	8390	100	35	35	6	17	34	34	35	6	17	22	3	0	57	58	14	24	54	54	54	11	20	22	7	0	0.333	0.250	0.333	0.454	3.744	-0.051	0.006	80	462	100	4	5	-1.585	1	3	1	4	2799	4671	0.000	0.364	0	0	0
1	12	18	"hsa-miR-4475"	"168640"	6570	8400	100	35	35	6	17	34	34	35	6	17	11	2	0	274	223	126	56	55	55	55	12	21	77	70	0	0.005	0.006	0.023	0.034	5.562	0.000	0.000	80	449	100	220	169	-7.775	1	219	1	168	2778	17801	0.000	14.000	0	0	0
1	13	18	"hsa-miR-4535"	"168874"	6740	8390	100	33	34	7	20	35	35	35	6	17	12	5	0	49	50	11	22	53	53	54	12	22	8	1	0	0.500	0.333	0.500	0.664	3.359	-0.045	0.004	80	440	100	-6	-4	-1.000	-2	-4	-1	-3	2703	4022	-0.167	-0.333	0	0	0
1	14	18	"hsa-miR-5002-3p"	"168656"	6920	8390	100	35	35	6	17	35	35	35	6	17	12	1	0	185	159	100	62	53	53	54	11	20	68	60	0	0.000	0.000	0.049	0.073	7.855	0.005	0.004	80	453	100	132	106	Error	0	132	0	106	2768	12710	0.000	9.545	0	0	0
1	15	18	""	"168838"	7100	8390	100	34	34	5	14	35	35	35	6	17	7	0	0	4246	3963	3426	86	53	53	54	11	20	88	80	0	0.000	0.000	0.002	0.005	23.088	0.000	0.021	80	444	100	4192	3909	Error	-1	4193	-1	3910	2683	317045	-0.167	355.364	0	0	0
1	16	18	"hsa-miR-4754"	"168861"	7280	8390	100	36	37	6	16	34	34	35	6	17	26	3	0	58	65	24	36	51	51	53	10	18	42	32	0	0.286	0.214	0.229	0.295	3.710	-0.013	0.001	80	453	100	9	17	-1.807	2	7	3	14	2926	5181	0.333	1.200	0	0	0
1	17	18	"hsa-miR-4999-3p"	"168667"	7460	8390	100	34	34	5	14	34	34	35	6	17	10	1	0	48	48	10	20	50	50	51	9	17	12	1	0	0.000	0.000	0.500	0.651	3.098	-0.114	0.014	80	462	100	-2	-2	Error	0	-2	0	-2	2717	3805	-0.167	-0.333	0	0	0
1	18	18	"hsa-miR-4735-5p"	"168910"	7640	8400	100	36	35	6	17	35	35	35	6	17	13	1	0	70	73	25	34	52	52	52	10	19	62	46	0	0.056	0.000	0.188	0.217	4.778	0.026	0.006	80	451	100	19	21	-4.170	1	18	0	21	2810	5806	0.000	2.100	0	0	0
1	19	18	"hsa-miR-5683"	"168664"	7820	8390	100	35	35	6	17	35	35	35	6	17	15	2	0	47	48	9	18	51	51	51	10	19	8	1	0	0.000	0.000	0.600	0.694	2.990	-0.081	0.007	80	443	100	-4	-3	Error	0	-4	0	-3	2811	3873	0.000	-0.300	0	0	0
1	20	18	""	"168712"	8000	8390	100	36	36	6	16	35	35	35	6	17	15	2	0	53	55	14	25	51	51	52	10	19	22	11	0	0.500	0.250	0.564	0.610	4.083	-0.015	0.000	80	453	100	3	5	-1.000	1	2	1	4	2873	4412	0.167	0.300	0	0	0
1	21	18	"hsa-miR-4772-5p"	"168766"	8180	8390	100	34	35	6	17	36	36	36	6	16	12	1	0	45	46	9	19	51	51	51	10	19	7	0	0	0.333	0.200	0.739	0.590	2.863	-0.034	0.001	80	462	100	-8	-6	-1.585	-2	-6	-1	-5	2783	3717	-0.167	-0.500	0	0	0
1	22	18	"hsa-miR-5088-5p"	"168569"	8360	8390	100	35	35	6	17	36	36	36	6	16	11	2	0	54	54	12	22	51	51	51	10	19	27	8	0	-0.333	-0.333	0.594	0.581	2.880	-0.001	0.000	80	483	100	2	2	Error	-1	3	-1	3	2831	4356	-0.167	0.300	0	0	0
1	1	19	""	"168608"	4580	8580	100	34	34	7	20	34	34	34	6	17	20	3	0	284	291	243	83	50	50	55	95	172	53	51	0	0.000	0.000	0.030	0.045	6.870	0.002	0.004	80	462	100	234	241	Error	0	234	0	241	2743	23246	0.000	2.484	0	0	0
1	2	19	"hsa-miR-3689d"	"168883"	4760	8580	100	34	34	7	20	34	34	34	6	17	15	5	0	48	48	8	16	51	51	56	97	173	0	0	0	0.000	0.000	1.000	0.881	3.874	-0.100	0.012	80	442	100	-3	-3	Error	0	-3	0	-3	2729	3860	0.000	-0.082	0	0	0
1	3	19	"hsa-miR-5693"	"168669"	4940	8580	100	34	34	7	20	34	34	34	6	17	17	3	0	51	51	13	25	51	51	52	11	21	20	7	0	0.000	0.000	0.555	0.508	2.910	-0.100	0.012	80	453	100	0	0	Error	0	0	0	0	2737	4083	0.000	-0.091	0	0	0
1	4	19	"hsa-miR-4785"	"168791"	5120	8580	100	34	34	6	17	34	34	34	6	17	20	2	0	47	47	11	23	50	50	51	10	19	12	2	0	0.000	0.000	0.500	0.528	2.524	-0.116	0.018	80	442	100	-3	-3	Error	0	-3	0	-3	2757	3768	0.000	-0.400	0	0	0
1	5	19	"hsa-miR-4761-3p"	"168804"	5300	8580	100	34	34	7	20	34	34	34	6	17	20	3	0	47	48	10	20	50	50	52	16	30	2	0	0	0.000	0.000	0.600	0.831	3.339	-0.128	0.018	80	442	100	-3	-2	Error	0	-3	0	-2	2728	3831	0.000	-0.250	0	0	0
1	6	19	"hsa-miR-3529-3p"	"169368"	5480	8580	100	34	34	7	20	34	34	34	6	17	15	3	0	46	45	9	20	50	50	53	55	103	0	0	0	0.000	0.000	0.600	0.539	3.290	-0.063	0.027	80	432	100	-4	-5	Error	0	-4	0	-5	2730	3625	0.000	-0.145	0	0	0
1	7	19	"hsa-miR-4665-5p"	"169178"	5660	8580	100	34	34	6	17	34	34	34	6	17	15	2	0	48	49	10	20	50	50	53	53	100	0	0	0	0.000	0.000	0.800	0.698	3.291	-0.089	0.012	80	462	100	-2	-1	Error	0	-2	0	-1	2737	3913	0.000	-0.075	0	0	0
1	8	19	"hsa-miR-4748"	"169221"	5840	8580	100	34	34	7	20	34	34	34	6	17	15	6	0	53	54	14	25	49	49	49	11	22	30	11	0	0.000	0.000	0.400	0.481	3.435	-0.089	0.014	80	471	100	4	5	Error	0	4	0	5	2739	4284	0.000	0.455	0	0	0
1	9	19	"hsa-miR-345-3p"	"169076"	6040	8590	100	34	34	7	20	34	34	34	6	17	16	3	0	487	372	257	69	50	50	51	11	21	75	67	0	0.000	0.000	0.024	0.042	11.046	0.001	0.000	80	402	100	437	322	Error	0	437	0	322	2714	29789	0.000	29.182	0	0	0
1	10	19	"hsa-miR-5195-3p"	"169346"	6160	8570	100	35	33	6	18	34	34	34	6	17	13	1	0	48	50	12	24	51	51	52	11	21	11	5	0	-0.333	1.000	0.517	0.553	3.571	0.007	0.000	80	425	100	-2	-2	Error	1	-3	-1	-1	2673	3988	-0.167	-0.182	0	0	0
1	11	19	"hsa-miR-4726-5p"	"169031"	6390	8580	100	33	34	7	20	34	34	34	6	17	16	2	0	1495	1526	1373	89	54	54	55	13	23	66	60	0	-0.001	0.000	0.003	0.012	20.363	0.000	0.000	80	484	100	1440	1472	Error	-1	1441	0	1472	2685	122053	0.000	113.154	0	0	0
1	12	19	"hsa-miR-4474-3p"	"169276"	6570	8580	100	34	35	6	17	34	34	34	6	17	15	2	0	48	51	10	19	53	53	55	13	23	5	0	0	0.000	-0.500	0.500	0.588	2.589	-0.120	0.023	80	432	100	-5	-1	Error	0	-5	1	-2	2777	4044	0.167	-0.308	0	0	0
1	13	19	"hsa-miR-4472"	"169170"	6750	8580	100	34	35	6	17	34	34	34	6	17	16	2	0	75	261	249	95	54	54	55	12	21	56	47	0	0.000	0.005	0.111	0.069	8.622	0.000	0.000	80	452	100	21	208	Error	0	21	1	207	2787	20906	0.167	17.167	0	0	0
1	14	19	"hsa-miR-5580-3p"	"169168"	6940	8580	100	35	35	6	17	34	34	35	6	17	12	3	0	134	123	70	56	51	51	52	11	21	66	57	0	0.012	0.014	0.057	0.123	6.054	0.002	0.000	80	463	100	84	73	-6.375	1	83	1	72	2761	9847	0.000	6.455	0	0	0
1	15	19	"hsa-miR-4699-5p"	"169335"	7130	8570	100	36	35	6	17	34	34	34	6	17	16	2	0	57	59	15	25	51	51	52	11	21	35	16	0	0.333	0.125	0.438	0.374	3.057	-0.035	0.003	80	443	100	8	9	-1.585	2	6	1	8	2808	4728	0.167	0.636	0	0	0
1	16	19	"hsa-miR-4462"	"169043"	7300	8580	100	33	34	6	17	34	34	34	6	17	21	1	0	65	88	49	55	51	51	52	10	19	55	45	0	-0.071	0.000	0.149	0.143	5.104	-0.007	0.001	80	431	100	13	37	Error	-1	14	0	37	2746	7071	0.000	3.600	0	0	0
1	17	19	"hsa-miR-5006-3p"	"169136"	7480	8590	100	35	35	6	17	34	34	35	6	17	16	2	0	88	88	37	42	51	51	51	10	19	66	60	0	0.027	0.027	0.125	0.169	4.070	0.011	0.002	80	440	100	38	38	-5.209	1	37	1	37	2813	7031	0.000	3.700	0	0	0
1	18	19	"hsa-miR-3682-5p"	"169243"	7660	8580	100	36	36	5	13	34	34	35	6	17	22	2	0	82	79	27	34	51	51	52	11	21	63	57	0	0.065	0.071	0.111	0.143	3.459	0.000	0.000	80	432	100	33	30	-3.954	2	31	2	28	2867	6299	0.167	2.455	0	0	0
1	19	19	"hsa-miR-4640-3p"	"169205"	7840	8580	100	36	36	5	13	35	35	35	6	17	16	3	0	153	135	64	47	51	51	52	10	19	75	71	0	0.010	0.012	0.043	0.054	4.592	0.005	0.002	80	443	100	103	85	-6.672	1	102	1	84	2893	10830	0.167	8.300	0	0	0
1	20	19	"hsa-miR-548ai/hsa-miR-570-5p"	"169078"	8020	8580	100	35	36	5	13	35	35	35	6	17	12	2	0	47	48	10	20	51	51	52	10	19	7	1	0	0.000	-0.333	0.600	0.516	2.417	-0.061	0.005	80	443	100	-4	-2	Error	0	-4	1	-3	2859	3852	0.167	-0.400	0	0	0
1	21	19	"hsa-miR-4764-3p"	"169130"	8200	8590	100	37	37	6	16	35	35	35	6	17	16	5	0	485	448	125	27	51	51	52	9	17	96	96	0	0.005	0.005	0.011	0.012	3.278	0.003	0.011	80	415	100	436	399	-7.762	2	434	2	397	2967	35872	0.333	44.000	0	0	0
1	22	19	"hsa-miR-4417"	"169358"	8380	8570	100	36	36	6	16	35	35	35	6	17	18	2	0	161	573	602	105	51	51	51	10	19	70	60	0	0.009	0.002	0.035	0.048	13.585	0.000	0.000	80	464	100	111	523	-6.781	1	110	1	522	2903	45807	0.167	52.200	0	0	0
1	1	20	"Hy3"	"13138"	4580	8750	100	33	34	6	17	34	34	34	6	17	15	1	0	68	207	223	107	51	51	51	10	19	55	47	0	-0.059	0.000	0.173	0.126	9.844	0.000	0.000	80	494	100	16	156	Error	-1	17	0	156	2701	16520	0.000	15.600	0	0	0
1	2	20	"hsa-miR-4525"	"169278"	4770	8760	100	35	34	6	17	34	34	34	6	17	10	1	0	51	51	12	23	50	50	51	11	21	16	2	0	1.000	0.000	0.444	0.566	3.693	-0.060	0.006	80	484	100	2	1	0.000	1	1	0	1	2712	4040	0.000	0.000	0	0	0
1	3	20	"hsa-miR-4451"	"169167"	4960	8770	100	33	34	6	17	34	34	34	6	17	11	2	0	204	479	475	99	50	50	52	11	21	61	57	0	-0.006	0.000	0.168	0.093	11.810	-0.001	0.004	80	460	100	153	429	Error	-1	154	0	429	2683	38282	0.000	38.818	0	0	0
1	4	20	"hsa-miR-4786-5p"	"169086"	5120	8760	100	33	34	6	17	34	34	34	6	17	17	0	0	54	52	10	19	50	50	51	12	23	15	1	0	-0.250	0.000	0.450	0.469	3.469	-0.033	0.002	80	449	100	3	2	Error	-1	4	0	2	2686	4195	0.000	0.083	0	0	0
1	5	20	""	"168937"	5310	8760	100	35	34	7	20	34	34	34	6	17	17	1	0	51	52	12	23	50	50	51	15	29	12	2	0	1.000	0.000	0.662	0.743	2.656	-0.026	0.003	80	474	100	2	2	0.000	1	1	0	2	2710	4195	0.000	0.067	0	0	0
1	6	20	""	"168555"	5490	8760	100	34	34	6	17	34	34	34	6	17	12	2	0	51	51	10	19	50	50	51	15	29	8	0	0	0.000	0.000	0.571	0.622	2.615	-0.190	0.051	80	475	100	1	1	Error	0	1	0	1	2719	4110	0.000	0.000	0	0	0
1	7	20	""	"168688"	5680	8780	100	34	34	6	17	34	34	34	6	17	10	1	0	4010	2900	1748	60	51	51	52	11	21	93	90	0	0.000	0.000	0.001	0.002	8.453	0.000	0.001	80	483	100	3959	2849	Error	0	3959	0	2849	2697	231989	0.000	258.909	0	0	0
1	8	20	""	"169250"	5850	8770	100	33	34	6	17	34	34	34	6	17	13	1	0	2875	3437	3232	94	49	49	50	11	22	73	68	0	0.000	0.000	0.001	0.006	25.863	0.000	0.000	80	472	100	2825	3388	Error	-1	2826	0	3388	2686	274927	0.000	307.909	0	0	0
1	9	20	"hsa-miR-5096"	"169398"	6040	8770	100	35	35	7	20	34	34	34	6	17	17	3	0	67	72	25	34	50	50	51	12	23	56	42	0	0.059	0.045	0.174	0.209	3.599	0.003	0.000	80	474	100	18	23	-4.087	1	17	1	22	2763	5737	0.167	1.750	0	0	0
1	10	20	"hsa-miR-4427"	"169386"	6220	8770	100	34	34	7	20	34	34	34	6	17	15	3	0	48	48	10	20	51	51	51	12	23	7	0	0	0.000	0.000	0.619	0.681	2.933	-0.071	0.006	80	478	100	-3	-3	Error	0	-3	0	-3	2723	3847	0.000	-0.250	0	0	0
1	11	20	""	"168607"	6390	8770	100	34	34	6	17	34	34	34	6	17	15	1	0	3685	2571	1677	65	53	53	53	11	20	92	83	0	0.000	0.000	0.002	0.004	9.833	0.000	0.002	80	462	100	3632	2518	Error	0	3632	0	2518	2734	205709	0.000	228.909	0	0	0
1	12	20	"Empty"	"0"	6570	8760	100	34	34	6	17	34	34	34	6	17	18	1	0	46	47	10	21	52	52	53	11	20	7	1	0	0.000	0.000	0.375	0.404	2.952	-0.074	0.009	80	464	100	-6	-5	Error	0	-6	0	-5	2759	3772	0.000	-0.545	0	0	0
1	13	20	""	"168813"	6750	8760	100	34	34	6	17	34	34	34	6	17	7	1	0	52	52	13	25	54	54	55	12	21	15	5	0	0.000	0.000	0.481	0.437	2.729	0.011	0.000	80	464	100	-2	-2	Error	0	-2	0	-2	2682	4197	0.000	-0.250	0	0	0
1	14	20	"Empty"	"0"	6930	8760	100	34	35	6	17	34	34	34	6	17	16	1	0	51	52	12	23	52	52	53	11	20	16	2	0	0.000	100000.000	0.500	0.404	2.773	-0.124	0.031	80	464	100	-1	1	Error	0	-1	1	0	2767	4174	0.167	-0.091	0	0	0
1	15	20	"Empty"	"0"	7110	8760	100	34	35	5	14	34	34	35	6	17	17	1	0	53	53	12	22	50	50	51	10	19	23	5	0	0.000	0.333	0.657	0.673	3.690	-0.058	0.006	80	475	100	3	4	Error	0	3	1	3	2768	4240	0.000	0.200	0	0	0
1	16	20	"Empty"	"0"	7290	8760	100	35	35	6	17	34	34	35	6	17	18	5	0	50	51	11	21	51	51	52	10	19	13	5	0	-1.000	100000.000	0.573	0.555	3.747	-0.014	0.000	80	464	100	0	1	Error	1	-1	1	0	2816	4067	0.000	-0.100	0	0	0
1	17	20	"Empty"	"0"	7470	8760	100	35	35	5	14	34	34	35	6	17	15	0	0	50	51	12	23	51	51	51	10	19	20	2	0	-1.000	100000.000	0.500	0.615	3.418	0.039	0.003	80	452	100	0	1	Error	1	-1	1	0	2775	4057	0.000	0.000	0	0	0
1	18	20	"Empty"	"0"	7650	8760	100	35	34	5	14	35	35	35	6	17	8	0	0	51	50	9	18	50	50	51	10	19	11	1	0	0.000	100000.000	0.667	0.713	3.217	-0.007	0.000	80	464	100	1	-1	Error	0	1	-1	0	2747	4010	-0.167	-0.100	0	0	0
1	19	20	"Empty"	"0"	7830	8760	100	34	34	6	17	35	35	35	6	17	10	2	0	52	53	11	20	51	51	52	10	19	21	3	0	-1.000	-0.500	0.714	0.750	3.047	-0.001	0.000	80	464	100	0	1	Error	-1	1	-1	2	2733	4230	-0.167	0.100	0	0	0
1	20	20	"Empty"	"0"	8010	8760	100	35	35	6	17	35	35	35	6	17	11	1	0	50	51	9	17	52	52	52	11	21	10	1	0	0.000	0.000	0.536	0.539	2.343	-0.014	0.000	80	453	100	-2	-1	Error	0	-2	0	-1	2768	4062	0.000	-0.091	0	0	0
1	21	20	"Hy3"	"13138"	8180	8740	100	35	35	6	17	35	35	35	6	17	15	6	0	76	570	672	117	51	51	52	10	19	62	55	0	0.000	0.000	0.012	0.026	12.384	0.000	0.000	80	416	100	25	519	Error	0	25	0	519	2832	45616	0.000	51.800	0	0	0
1	22	20	"Hy3"	"13138"	8360	8750	100	35	35	5	14	35	35	36	6	16	5	1	0	63	533	624	117	52	52	53	10	18	50	45	0	0.000	0.000	0.042	0.041	15.725	0.000	0.000	80	496	100	11	481	Error	0	11	0	481	2811	42671	-0.167	48.000	0	0	0
2	1	1	"Hy3"	"13138"	9100	5100	100	37	37	6	16	36	36	36	6	16	15	5	0	68	221	274	123	52	52	54	10	18	60	48	0	0.063	0.006	0.091	0.088	8.796	0.000	0.000	80	532	100	17	170	-4.000	1	16	1	169	2952	17695	0.167	16.700	0	0	0
2	2	1	"hsa-miR-10a-3p"	"28019"	9290	5110	100	36	37	5	13	36	36	36	5	13	16	6	0	93	96	48	50	52	52	53	11	20	60	53	0	0.000	0.023	0.093	0.133	4.622	-0.020	0.013	80	494	100	41	45	Error	0	41	1	44	2920	7670	0.200	3.909	0	0	0
2	3	1	"hsa-miR-30e-5p"	"28191"	9470	5110	100	37	36	6	16	36	36	36	6	16	15	1	0	1088	1224	1127	92	52	52	54	10	18	76	65	0	0.001	0.000	0.007	0.022	18.012	0.000	0.002	80	484	100	1037	1172	Error	1	1036	0	1172	2891	97904	0.000	117.000	0	0	0
2	4	1	""	"42938"	9650	5110	100	36	36	6	16	36	36	37	6	16	18	0	0	58	58	13	22	52	52	53	10	18	31	16	0	0.000	0.000	0.561	0.541	4.493	-0.034	0.002	80	484	100	6	6	Error	0	6	0	6	2870	4643	-0.167	0.500	0	0	0
2	5	1	"hsa-miR-514a-3p"	"42959"	9830	5110	100	36	36	5	13	37	37	37	6	16	11	0	0	58	62	19	30	51	51	52	10	19	42	26	0	-0.143	-0.091	0.286	0.367	3.606	-0.016	0.001	80	483	100	6	10	Error	-1	7	-1	11	2877	4939	-0.167	1.000	0	0	0
2	6	1	""	"17411"	10010	5110	100	36	37	6	16	37	37	37	6	16	15	6	0	67	74	29	39	54	54	55	10	18	51	41	0	-0.077	0.000	0.313	0.314	3.229	-0.016	0.002	80	475	100	12	20	Error	-1	13	0	20	2991	5910	0.000	1.900	0	0	0
2	7	1	""	"42678"	10190	5110	100	37	38	5	13	37	37	37	6	16	13	2	0	53	55	10	18	53	53	53	10	18	21	3	0	0.000	0.500	0.500	0.497	2.821	-0.007	0.000	80	494	100	0	3	Error	0	0	1	2	3019	4394	0.167	0.200	0	0	0
2	8	1	"hsa-miR-548l"	"46415"	10380	5120	100	37	37	7	18	36	36	37	5	13	23	6	0	54	57	15	26	54	54	54	11	20	27	11	0	100000.000	0.333	0.571	0.521	3.072	-0.047	0.007	80	494	100	1	4	16.610	1	0	1	3	2929	4595	0.000	0.273	0	0	0
2	9	1	""	"42877"	10560	5110	100	36	37	5	13	37	37	37	6	16	13	3	0	55	56	10	17	55	55	56	11	19	12	3	0	100000.000	0.000	0.500	0.468	3.447	-0.002	0.000	80	463	100	-1	1	16.610	-1	0	0	1	2951	4453	0.000	0.000	0	0	0
2	10	1	""	"42770"	10730	5110	100	37	37	6	16	37	37	37	6	16	11	1	0	94	634	657	103	55	55	55	10	18	55	52	0	0.000	0.000	0.218	0.083	14.981	-0.001	0.004	80	471	100	39	579	Error	0	39	0	579	2943	50759	0.000	57.900	0	0	0
2	11	1	"hsa-miR-1268a/hsa-miR-1268b"	"46558"	10910	5110	100	37	38	6	15	37	37	37	6	16	21	2	0	54	56	10	17	54	54	55	10	18	20	5	0	0.000	0.500	0.625	0.719	3.459	0.038	0.002	80	474	100	0	3	Error	0	0	1	2	3047	4504	0.167	0.100	0	0	0
2	12	1	"hsa-miR-548d-5p"	"42756"	11090	5110	100	38	38	6	15	36	36	37	5	13	27	11	0	63	65	17	26	54	54	56	11	19	46	22	0	0.222	0.182	0.333	0.352	3.225	0.014	0.001	80	493	100	11	13	-2.170	2	9	2	11	3049	5163	0.200	0.818	0	0	0
2	13	1	""	"42539"	11280	5110	100	37	37	6	16	36	36	37	5	13	18	7	0	2216	3626	3572	98	58	58	59	14	23	95	83	0	0.000	0.000	0.001	0.003	13.279	0.000	0.002	80	473	100	2159	3569	Error	1	2158	1	3568	2941	290043	0.000	254.786	0	0	0
2	14	1	"kshv-miR-K12-9-3p"	"17419"	11450	5110	100	38	38	6	15	37	37	38	5	13	17	6	0	54	54	8	14	55	55	55	11	20	6	0	0	-1.000	-1.000	0.683	0.919	2.497	-0.058	0.005	80	472	100	0	0	Error	1	-1	1	-1	3030	4295	0.000	-0.091	0	0	0
2	15	1	"hsa-miR-151a-5p"	"11260"	11640	5110	100	37	36	5	13	36	36	37	5	13	20	1	0	76	196	162	82	54	54	54	10	18	53	50	0	0.045	0.000	0.040	0.070	9.331	0.001	0.000	80	495	100	23	142	-4.459	1	22	0	142	2917	15711	-0.200	14.200	0	0	0
2	16	1	""	"31388"	11830	5110	100	38	38	5	13	37	37	37	5	13	17	2	0	551	518	434	83	55	55	55	10	18	70	60	0	0.002	0.002	0.012	0.026	12.732	0.000	0.000	80	496	100	497	464	-8.954	1	496	1	463	3007	41468	0.200	46.300	0	0	0
2	17	1	""	"45985"	12020	5110	100	38	37	6	16	36	36	37	6	16	23	1	0	55	59	16	27	53	53	54	10	18	27	18	0	1.000	0.167	0.414	0.429	3.632	0.068	0.011	80	471	100	4	7	0.000	2	2	1	6	2996	4683	0.000	0.500	0	0	0
2	18	1	""	"28346"	12180	5100	100	37	36	6	16	36	36	36	6	16	15	2	0	54	55	12	21	53	53	54	11	20	23	6	0	1.000	0.000	0.455	0.504	2.980	-0.013	0.000	80	466	100	2	2	0.000	1	1	0	2	2883	4393	0.000	0.091	0	0	0
2	19	1	"hsa-miR-452-3p"	"42598"	12360	5100	100	36	36	6	16	36	36	36	6	16	11	5	0	50	52	10	19	52	52	53	11	20	12	2	0	0.000	0.000	0.600	0.753	3.283	-0.019	0.000	80	484	100	-2	0	Error	0	-2	0	0	2876	4140	0.000	-0.091	0	0	0
2	20	1	"hsa-miR-561-3p"	"31517"	12540	5100	100	37	36	5	13	36	36	36	6	16	10	0	0	51	51	11	21	52	52	53	10	18	11	3	0	-1.000	0.000	0.500	0.504	2.941	-0.025	0.001	80	511	100	0	-1	Error	1	-1	0	-1	2914	4041	0.000	-0.200	0	0	0
2	21	1	"hsa-miR-448"	"11113"	12750	5120	100	36	37	5	13	36	36	37	6	16	13	2	0	53	53	11	20	52	52	53	10	18	17	6	0	0.000	1.000	0.500	0.529	3.969	0.011	0.000	80	447	100	1	2	Error	0	1	1	1	2933	4230	0.000	0.000	0	0	0
2	22	1	"Hy3"	"13138"	12890	5100	100	34	35	7	20	36	36	36	5	13	15	5	0	73	148	137	92	51	51	52	12	23	57	48	0	-0.091	-0.010	0.145	0.177	9.165	0.000	0.000	80	464	100	20	96	Error	-2	22	-1	97	2834	11811	-0.200	8.000	0	0	0
2	1	2	"hsa-miR-499a-5p"	"14313"	9100	5310	100	36	36	5	13	36	36	36	6	16	8	0	0	155	277	245	88	53	53	54	11	20	58	52	0	0.000	0.000	0.167	0.075	11.344	0.002	0.004	80	488	100	102	224	Error	0	102	0	224	2861	22148	0.000	20.273	0	0	0
2	2	2	"spike_control_v2_40"	"29001"	9270	5310	100	38	38	6	15	35	35	36	5	13	28	8	0	139	237	199	83	53	53	54	11	20	61	55	0	0.035	0.016	0.027	0.055	9.689	0.004	0.007	80	450	100	89	187	-4.841	3	86	3	184	3036	18959	0.400	16.636	0	0	0
2	3	2	"hsa-miR-95-3p"	"11181"	9450	5310	100	39	38	6	15	36	36	36	5	13	22	3	0	73	462	477	103	53	53	53	10	18	53	50	0	0.150	0.005	0.014	0.044	10.933	0.001	0.003	80	470	100	23	411	-2.737	3	20	2	409	3029	36987	0.400	40.900	0	0	0
2	4	2	""	"46510"	9630	5310	100	38	38	6	15	36	36	36	5	13	31	3	0	51	53	12	22	53	53	54	9	16	25	5	0	-1.000	100000.000	0.500	0.526	3.219	-0.028	0.001	80	472	100	0	2	Error	2	-2	2	0	3006	4279	0.400	-0.111	0	0	0
2	5	2	"kshv-miR-K12-2-5p"	"17470"	9820	5310	100	37	37	5	13	36	36	36	5	13	15	2	0	84	98	49	50	54	54	54	9	16	62	56	0	0.033	0.023	0.091	0.151	4.865	-0.009	0.003	80	460	100	31	45	-4.907	1	30	1	44	2957	7840	0.200	4.889	0	0	0
2	6	2	"hsa-miR-542-5p"	"42811"	9990	5300	100	36	36	5	13	36	36	36	5	13	12	5	0	66	110	85	77	52	52	54	10	18	56	43	0	0.000	0.000	0.053	0.089	4.899	0.004	0.001	80	450	100	14	58	Error	0	14	0	58	2894	8792	0.000	5.600	0	0	0
2	7	2	"hsa-miR-1302"	"46796"	10170	5310	100	36	36	6	16	37	37	37	6	16	5	3	0	52	52	8	15	53	53	54	10	18	6	0	0	1.000	1.000	0.688	0.721	2.972	0.008	0.000	80	462	100	-2	-2	0.000	-1	-1	-1	-1	2913	4161	-0.167	-0.200	0	0	0
2	8	2	"hsa-miR-616-5p"	"17289"	10360	5320	100	36	36	5	13	37	37	37	6	16	7	1	0	60	61	15	24	54	54	54	10	18	35	17	0	-0.167	-0.143	0.414	0.481	3.530	0.031	0.002	80	462	100	5	6	Error	-1	6	-1	7	2897	4861	-0.167	0.700	0	0	0
2	9	2	""	"42588"	10540	5300	100	37	37	6	16	37	37	37	6	16	12	3	0	65	158	133	84	56	56	57	11	19	47	45	0	0.000	0.000	0.125	0.149	8.024	0.007	0.009	80	462	100	9	102	Error	0	9	0	102	2982	12608	0.000	9.182	0	0	0
2	10	2	""	"11208"	10720	5310	100	37	36	6	16	37	37	37	6	16	11	1	0	117	214	168	78	56	56	57	11	19	63	56	0	0.000	-0.006	0.050	0.072	8.970	0.000	0.000	80	461	100	61	157	Error	0	61	-1	158	2893	17086	-0.167	14.273	0	0	0
2	11	2	""	"46620"	10900	5300	100	35	36	6	16	36	36	37	5	13	15	3	0	68	809	1029	127	56	56	57	11	19	50	42	0	-0.083	0.000	0.200	0.057	15.007	-0.001	0.009	80	461	100	11	753	Error	-1	12	0	753	2863	64703	-0.200	68.364	0	0	0
2	12	2	"hsa-miR-147a"	"10954"	11080	5310	100	36	36	5	13	36	36	37	5	13	12	2	0	60	61	14	22	54	54	55	11	20	35	16	0	0.000	0.000	0.375	0.297	3.203	0.019	0.001	80	461	100	6	7	Error	0	6	0	7	2903	4850	-0.200	0.545	0	0	0
2	13	2	""	"11251"	11260	5300	100	39	38	5	13	36	36	36	6	16	17	1	0	62	74	30	40	54	54	56	11	19	41	33	0	0.375	0.100	0.209	0.225	3.412	-0.009	0.001	80	453	100	11	22	-1.415	3	8	2	20	3060	5896	0.333	1.636	0	0	0
2	14	2	""	"11227"	11440	5300	100	37	37	7	18	37	37	37	5	13	20	8	0	117	133	84	63	54	54	55	11	20	61	56	0	0.000	0.000	0.067	0.099	4.892	0.015	0.021	80	452	100	63	79	Error	0	63	0	79	2999	10635	0.000	7.091	0	0	0
2	15	2	"hsa-miR-2276-3p"	"46875"	11620	5300	100	36	36	5	13	37	37	37	6	16	6	0	0	53	54	9	16	54	54	55	11	20	12	0	0	1.000	100000.000	0.833	0.884	3.142	-0.001	0.000	80	462	100	-2	-1	0.000	-1	-1	-1	0	2846	4340	-0.167	-0.091	0	0	0
2	16	2	"hsa-miR-218-5p"	"11018"	11800	5300	100	37	38	6	15	37	37	37	5	13	16	5	0	62	77	36	46	55	55	55	11	20	43	40	0	0.000	0.045	0.198	0.251	3.980	0.002	0.000	80	463	100	7	23	Error	0	7	1	22	3016	6197	0.200	2.000	0	0	0
2	17	2	"hsa-miR-363-3p"	"11077"	11980	5310	100	35	36	5	13	36	36	37	6	16	11	2	0	197	205	146	71	53	53	53	11	20	62	61	0	-0.007	0.000	0.048	0.065	6.671	-0.001	0.001	80	464	100	143	152	Error	-1	144	0	152	2880	16370	-0.167	13.818	0	0	0
2	18	2	"hsa-miR-1252-5p"	"46924"	12160	5310	100	38	37	6	16	37	37	37	6	16	16	0	0	66	111	76	68	53	53	53	11	20	51	43	0	0.077	0.000	0.118	0.194	7.860	-0.004	0.001	80	469	100	14	58	-3.700	1	13	0	58	2970	8855	0.000	5.273	0	0	0
2	19	2	""	"11205"	12340	5300	100	36	36	6	16	37	37	37	5	13	11	5	0	414	598	555	92	53	53	54	10	18	65	57	0	-0.003	-0.002	0.014	0.040	14.297	0.000	0.001	80	470	100	360	544	Error	-1	361	-1	545	2851	47875	-0.200	54.400	0	0	0
2	20	2	"hsa-miR-520g-3p"	"46454"	12520	5300	100	37	36	7	19	36	36	36	6	16	18	2	0	52	54	11	20	53	53	53	10	18	18	5	0	-1.000	0.000	1.000	1.097	3.482	0.043	0.002	80	462	100	0	1	Error	1	-1	0	1	2915	4306	0.000	0.100	0	0	0
2	21	2	""	"17422"	12700	5300	100	37	37	5	13	35	35	35	6	17	20	1	0	67	150	136	90	52	52	53	10	18	56	43	0	0.133	0.020	0.078	0.095	6.446	0.006	0.006	80	449	100	17	100	-2.907	2	15	2	98	2978	12026	0.333	9.700	0	0	0
2	22	2	""	"17517"	12880	5300	100	35	36	7	19	36	36	36	6	16	15	3	0	174	360	324	90	53	53	53	10	18	76	62	0	-0.008	0.000	0.064	0.065	6.802	-0.003	0.009	80	493	100	120	307	Error	-1	121	0	307	2857	28785	0.000	30.700	0	0	0
2	1	3	""	"46453"	9090	5500	100	37	37	5	13	36	36	36	6	16	12	2	0	70	95	53	55	53	53	54	11	20	52	46	0	0.059	0.024	0.332	0.195	4.394	-0.012	0.005	80	484	100	18	43	-4.087	1	17	1	42	2951	7621	0.167	3.727	0	0	0
2	2	3	""	"42444"	9270	5500	100	38	39	6	15	36	36	36	5	13	31	10	0	55	56	12	21	53	53	54	10	18	21	5	0	1.000	1.000	0.500	0.597	3.783	-0.026	0.001	80	452	100	4	6	0.000	2	2	3	3	3084	4482	0.600	0.200	0	0	0
2	3	3	""	"-1"	9450	5510	100	38	38	6	15	36	36	36	6	16	25	2	0	95	372	369	99	52	52	53	10	18	60	53	0	0.047	0.006	0.018	0.046	9.447	0.006	0.046	80	460	100	45	322	-4.426	2	43	2	320	3021	29766	0.333	31.900	0	0	0
2	4	3	"hsa-miR-136-3p"	"42686"	9630	5500	100	37	37	5	13	36	36	37	6	16	13	3	0	64	153	130	84	52	52	53	10	18	53	41	0	0.083	0.010	0.092	0.108	5.788	0.010	0.018	80	440	100	13	102	-3.585	1	12	1	101	2969	12262	0.000	10.000	0	0	0
2	5	3	""	"42558"	9800	5500	100	37	37	5	13	36	36	37	6	16	15	1	0	52	53	10	18	53	53	54	10	18	12	3	0	-1.000	100000.000	0.600	0.518	3.047	-0.019	0.001	80	441	100	0	1	Error	1	-1	1	0	2982	4208	0.000	-0.100	0	0	0
2	6	3	"hsa-miR-578"	"17302"	9980	5500	100	39	38	6	15	36	36	36	5	13	21	6	0	57	57	14	24	53	53	54	10	18	28	11	0	0.750	0.500	0.360	0.387	3.382	0.028	0.002	80	471	100	7	6	-0.415	3	4	2	4	3041	4583	0.400	0.300	0	0	0
2	7	3	"hsa-miR-920"	"42932"	10170	5490	100	37	37	6	16	37	37	37	6	16	8	3	0	64	227	266	117	54	54	55	10	18	50	42	0	0.000	0.000	0.250	0.149	11.479	0.002	0.004	80	468	100	10	173	Error	0	10	0	173	2936	18176	0.000	17.200	0	0	0
2	8	3	""	"17464"	10350	5500	100	39	38	5	13	37	37	37	6	16	11	0	0	76	367	357	97	56	56	56	10	17	57	50	0	0.100	0.003	0.055	0.061	10.966	0.001	0.002	80	442	100	22	312	-3.322	2	20	1	311	3048	29326	0.167	31.100	0	0	0
2	9	3	"hsa-miR-10a-5p"	"13485"	10530	5500	100	36	36	6	16	37	37	37	6	16	11	1	0	189	200	137	68	60	60	62	14	22	63	60	0	-0.008	-0.007	0.078	0.087	7.631	-0.006	0.007	80	471	100	128	139	Error	-1	129	-1	140	2866	16035	-0.167	9.857	0	0	0
2	10	3	"hsa-miR-1204"	"46791"	10720	5500	100	36	36	6	16	37	37	37	5	13	10	3	0	68	88	40	45	58	58	59	11	18	48	45	0	-0.100	-0.033	0.190	0.248	4.904	0.020	0.007	80	459	100	9	29	Error	-1	10	-1	30	2852	7026	-0.200	2.636	0	0	0
2	11	3	""	"46976"	10890	5500	100	37	36	5	13	37	37	37	5	13	10	0	0	220	295	247	83	57	57	58	11	18	62	55	0	0.000	-0.004	0.105	0.081	9.357	-0.004	0.014	80	449	100	163	237	Error	0	163	-1	238	2912	23612	-0.200	21.545	0	0	0
2	12	3	""	"42679"	11080	5500	100	37	37	5	13	36	36	37	5	13	21	5	0	179	255	205	80	56	56	57	11	19	61	56	0	0.008	0.005	0.047	0.073	7.758	0.000	0.000	80	462	100	124	200	-6.943	1	123	1	199	2969	20362	0.000	18.000	0	0	0
2	13	3	"hsa-miR-1254"	"46750"	11260	5490	100	38	38	5	13	36	36	37	5	13	26	7	0	58	59	13	22	55	55	56	11	19	23	5	0	0.667	0.500	0.371	0.443	2.886	0.010	0.000	80	461	100	5	6	-0.585	2	3	2	4	3019	4680	0.200	0.273	0	0	0
2	14	3	""	"42503"	11440	5490	100	37	37	6	16	37	37	37	6	16	11	3	0	134	137	82	59	54	54	55	11	20	63	58	0	0.000	0.000	0.115	0.121	5.811	-0.004	0.002	80	440	100	80	83	Error	0	80	0	83	2954	10967	0.000	7.455	0	0	0
2	15	3	"hsa-miR-1236-3p"	"46624"	11610	5500	100	37	37	6	16	37	37	37	6	16	12	2	0	111	131	83	63	54	54	55	10	18	56	52	0	0.000	0.000	0.073	0.111	6.624	0.012	0.014	80	439	100	57	77	Error	0	57	0	77	2971	10478	0.000	7.600	0	0	0
2	16	3	"hsa-miR-205-5p"	"46917"	11790	5500	100	37	37	5	13	37	37	37	6	16	10	1	0	1506	4411	4484	101	54	54	55	11	20	72	65	0	0.000	0.000	0.003	0.014	32.806	0.000	0.005	80	451	100	1452	4357	Error	0	1452	0	4357	2975	352913	0.000	396.000	0	0	0
2	17	3	"hsa-let-7b-3p"	"42769"	11970	5500	100	37	37	5	13	36	36	36	6	16	13	1	0	172	147	78	53	53	53	53	11	20	70	66	0	0.008	0.011	0.040	0.065	6.155	0.004	0.002	80	442	100	120	95	-6.895	1	119	1	94	2937	11772	0.167	8.545	0	0	0
2	18	3	"hsa-miR-409-3p"	"11240"	12150	5500	100	37	38	6	15	37	37	37	5	13	25	6	0	64	84	42	50	52	52	53	10	18	51	46	0	0.000	0.031	0.347	0.272	4.560	0.000	0.000	80	462	100	12	33	Error	0	12	1	32	3010	6749	0.200	3.100	0	0	0
2	19	3	"hsa-miR-7-2-3p"	"42964"	12340	5500	100	37	37	6	16	37	37	37	5	13	20	2	0	91	98	49	50	53	53	53	10	18	58	55	0	0.000	0.000	0.179	0.189	5.370	0.005	0.001	80	448	100	38	45	Error	0	38	0	45	2971	7836	0.000	4.500	0	0	0
2	20	3	"hsa-miR-503-5p"	"46803"	12510	5490	100	35	36	6	16	36	36	37	5	13	16	3	0	50	51	10	19	52	52	52	10	19	13	0	0	0.500	0.000	0.500	0.502	3.252	0.009	0.000	80	451	100	-3	-1	-1.000	-1	-2	0	-1	2874	4063	-0.200	-0.100	0	0	0
2	21	3	"hsa-miR-1539"	"146105"	12700	5490	100	36	36	6	16	35	35	35	6	17	11	6	0	48	49	11	22	51	51	52	10	19	12	1	0	-0.333	-0.500	0.500	0.443	3.631	-0.083	0.008	80	470	100	-2	-1	Error	1	-3	1	-2	2912	3891	0.167	-0.300	0	0	0
2	22	3	"hsv2-miR-H3"	"146077"	12880	5490	100	36	37	6	16	36	36	36	6	16	18	5	0	54	55	11	20	52	52	53	10	18	20	7	0	0.000	0.333	0.600	0.764	3.220	-0.096	0.014	80	484	100	2	4	Error	0	2	1	3	2946	4381	0.167	0.200	0	0	0
2	1	4	"spike_control_v2_28"	"27953"	9090	5690	100	38	37	6	16	36	36	36	6	16	17	2	0	76	206	183	88	52	52	53	10	18	60	52	0	0.083	0.006	0.143	0.095	8.122	-0.002	0.003	80	484	100	26	155	-3.585	2	24	1	154	2980	16472	0.167	15.300	0	0	0
2	2	4	""	"146051"	9270	5690	100	36	36	5	13	36	36	37	6	16	12	5	0	54	56	12	21	52	52	53	9	16	28	12	0	0.000	0.000	0.571	0.572	2.903	-0.022	0.006	80	461	100	2	4	Error	0	2	0	4	2898	4441	-0.167	0.333	0	0	0
2	3	4	""	"146038"	9450	5700	100	37	37	6	16	37	37	37	5	13	20	3	0	79	82	34	41	52	52	53	10	18	60	55	0	0.000	0.000	0.150	0.164	4.096	0.006	0.001	80	442	100	27	30	Error	0	27	0	30	2942	6563	0.000	2.900	0	0	0
2	4	4	"spike_control_v2_35"	"28568"	9630	5690	100	37	37	6	16	37	37	37	5	13	16	6	0	86	153	116	75	52	52	53	10	18	57	53	0	0.000	0.000	0.076	0.069	4.730	0.005	0.003	80	452	100	34	101	Error	0	34	0	101	2994	12222	0.000	10.000	0	0	0
2	5	4	""	"146146"	9810	5690	100	36	36	6	16	36	36	37	6	16	17	2	0	218	1429	1606	112	53	53	54	10	18	67	61	0	0.000	0.000	0.021	0.031	20.761	-0.001	0.009	80	452	100	165	1376	Error	0	165	0	1376	2896	114283	-0.167	137.500	0	0	0
2	6	4	"hsa-miRPlus-C1076"	"42838"	9990	5690	100	35	36	6	16	36	36	36	6	16	10	2	0	61	152	135	88	53	53	54	10	18	47	43	0	-0.125	0.000	0.128	0.133	6.517	-0.008	0.014	80	452	100	7	99	Error	-1	8	0	99	2875	12190	0.000	9.800	0	0	0
2	7	4	"spike_control_v2_49"	"30293"	10170	5700	100	38	38	5	13	37	37	37	6	16	17	0	0	386	488	445	91	55	55	55	10	18	60	56	0	0.003	0.002	0.017	0.038	11.705	0.000	0.001	80	468	100	332	434	-8.371	1	331	1	433	3012	39027	0.167	43.300	0	0	0
2	8	4	"SNORD65"	"145661"	10350	5690	100	36	35	5	14	37	37	37	6	16	7	0	0	65	81	35	43	57	57	58	12	20	47	46	0	-0.125	-0.083	0.175	0.194	6.044	-0.018	0.005	80	452	100	7	22	Error	-1	8	-2	24	2826	6505	-0.333	1.917	0	0	0
2	9	4	"SNORD6"	"19605"	10530	5690	100	37	37	5	13	37	37	37	6	16	7	1	0	358	3376	3841	113	65	65	68	16	23	97	96	0	0.000	0.000	0.001	0.002	12.032	0.000	0.004	80	442	100	293	3311	Error	0	293	0	3311	2943	270063	0.000	206.750	0	0	0
2	10	4	""	"146097"	10710	5700	100	39	39	6	15	36	36	37	6	16	27	5	0	87	96	44	45	61	61	62	14	22	55	47	0	0.115	0.086	0.154	0.154	4.189	0.033	0.026	80	429	100	29	38	-3.115	3	26	3	35	3108	7718	0.333	2.429	0	0	0
2	11	4	""	"46436"	10880	5680	100	37	38	6	15	37	37	37	6	16	16	1	0	76	1184	1638	138	57	57	58	11	18	62	48	0	0.000	0.001	0.143	0.044	18.630	0.001	0.010	80	442	100	19	1128	Error	0	19	1	1127	3007	94755	0.167	102.364	0	0	0
2	12	4	""	"146039"	11070	5690	100	38	38	5	13	37	37	37	5	13	20	6	0	75	159	122	76	56	56	57	11	19	53	47	0	0.053	0.010	0.057	0.090	6.242	0.002	0.006	80	463	100	20	104	-4.248	1	19	1	103	3069	12712	0.200	9.273	0	0	0
2	13	4	""	"145994"	11250	5690	100	38	38	6	15	37	37	37	5	13	17	5	0	311	362	310	85	56	56	57	11	19	60	55	0	0.004	0.003	0.026	0.055	9.492	0.003	0.016	80	451	100	256	307	-7.994	1	255	1	306	3038	28988	0.200	27.727	0	0	0
2	14	4	""	"146050"	11430	5680	100	36	37	7	18	37	37	37	5	13	20	7	0	76	915	1091	119	56	56	57	10	17	51	50	0	-0.050	0.000	0.354	0.083	21.106	0.000	0.001	80	453	100	19	859	Error	-1	20	0	859	2938	73190	0.000	85.800	0	0	0
2	15	4	"spike_control_v2_10"	"13430"	11610	5680	100	36	37	6	16	37	37	37	6	16	12	1	0	57	57	13	22	55	55	56	10	17	23	6	0	-0.500	0.000	0.352	0.359	3.011	-0.052	0.004	80	453	100	1	2	Error	-1	2	0	2	2939	4560	0.000	0.100	0	0	0
2	16	4	""	"42831"	11800	5680	100	37	37	6	16	37	37	37	6	16	15	3	0	126	301	271	90	55	55	55	11	20	55	53	0	0.000	0.000	0.098	0.104	12.719	-0.002	0.003	80	452	100	71	246	Error	0	71	0	246	2999	24051	0.000	22.364	0	0	0
2	17	4	""	"146124"	11980	5680	100	37	37	5	13	37	37	37	6	16	10	1	0	53	56	12	21	54	54	54	11	20	25	7	0	0.000	0.000	0.414	0.416	2.535	-0.067	0.009	80	442	100	-1	2	Error	0	-1	0	2	2975	4454	0.000	0.182	0	0	0
2	18	4	"spike_control_v2_35"	"28568"	12160	5690	100	35	35	6	17	36	36	36	5	13	15	3	0	66	176	140	79	54	54	54	11	20	50	47	0	-0.083	-0.008	0.049	0.093	9.597	0.001	0.000	80	430	100	11	121	Error	-1	12	-1	122	2833	14080	-0.200	11.091	0	0	0
2	19	4	"hsa-miR-3179"	"146152"	12340	5680	100	35	35	6	17	36	36	36	6	16	11	2	0	49	51	12	23	53	53	54	10	18	18	1	0	0.250	0.500	0.500	0.460	2.472	-0.005	0.000	80	452	100	-5	-3	-2.000	-1	-4	-1	-2	2830	4067	-0.167	-0.300	0	0	0
2	20	4	"hsa-miR-335-3p"	"145745"	12530	5680	100	35	35	6	17	35	35	36	5	13	22	5	0	926	879	775	88	51	51	52	10	19	70	63	0	0.000	0.000	0.006	0.018	11.750	0.000	0.001	80	441	100	875	828	Error	0	875	0	828	2819	70313	-0.200	82.700	0	0	0
2	21	4	""	"145679"	12700	5690	100	37	38	5	13	35	35	36	5	13	30	10	0	453	697	687	98	50	50	52	10	19	58	56	0	0.005	0.005	0.010	0.039	15.305	0.000	0.001	80	448	100	405	650	-7.655	2	403	3	647	3018	55770	0.400	64.500	0	0	0
2	22	4	"hsa-miR-367-5p"	"145697"	12880	5680	100	36	36	5	13	36	36	36	6	16	12	1	0	52	52	10	19	53	53	53	10	18	10	1	0	0.000	0.000	0.625	0.667	3.768	0.034	0.002	80	484	100	-1	-1	Error	0	-1	0	-1	2912	4146	0.000	-0.100	0	0	0
2	1	5	"hsa-miR-668-3p"	"145701"	9090	5880	100	36	36	6	16	35	35	36	5	13	23	7	0	77	102	56	54	52	52	53	11	20	63	51	0	0.040	0.020	0.142	0.158	3.772	0.001	0.000	80	494	100	26	51	-4.644	1	25	1	50	2919	8169	0.000	4.455	0	0	0
2	2	5	"hsa-miR-330-5p"	"145843"	9280	5890	100	36	36	5	13	36	36	36	6	16	12	1	0	59	61	17	27	53	53	53	11	20	40	22	0	0.000	0.000	0.348	0.369	2.901	0.024	0.002	80	449	100	6	8	Error	0	6	0	8	2891	4852	0.000	0.727	0	0	0
2	3	5	"hsa-miR-523-3p"	"145754"	9450	5880	100	37	37	5	13	36	36	37	6	16	16	1	0	181	207	153	73	54	54	55	11	20	65	57	0	0.008	0.007	0.059	0.073	6.438	0.002	0.001	80	420	100	128	154	-6.989	1	127	1	153	2984	16534	0.000	13.818	0	0	0
2	4	5	"hsa-miR-655-3p"	"145696"	9630	5880	100	36	37	6	16	36	36	36	5	13	23	7	0	60	62	17	27	53	53	54	10	18	46	22	0	0.000	0.111	0.390	0.376	3.191	0.004	0.000	80	442	100	7	10	Error	0	7	1	9	2950	4970	0.200	0.800	0	0	0
2	5	5	"spike_control_v2_29"	"27968"	9810	5880	100	37	38	6	15	36	36	36	6	16	20	6	0	394	612	560	91	54	54	54	10	18	58	58	0	0.003	0.004	0.012	0.021	11.813	0.000	0.000	80	442	100	341	560	-8.409	1	340	2	558	3020	48957	0.333	55.800	0	0	0
2	6	5	"hsa-miR-29a-5p"	"145638"	9990	5880	100	36	37	6	16	36	36	37	5	13	25	6	0	68	304	288	94	53	53	54	10	18	55	48	0	0.000	0.004	0.318	0.101	11.549	-0.003	0.010	80	442	100	15	252	Error	0	15	1	251	2956	24338	0.000	25.000	0	0	0
2	7	5	"hsa-miR-545-3p"	"145741"	10170	5890	100	37	38	6	15	37	37	37	6	16	16	2	0	66	73	26	35	54	54	54	10	18	51	43	0	0.000	0.053	0.167	0.231	3.582	0.016	0.002	80	430	100	12	20	Error	0	12	1	19	3005	5838	0.167	1.900	0	0	0
2	8	5	""	"146100"	10350	5880	100	35	35	6	17	37	37	37	5	13	10	2	0	76	163	130	79	54	54	55	11	20	58	50	0	-0.091	-0.018	0.150	0.140	8.370	-0.013	0.038	80	452	100	20	107	Error	-2	22	-2	109	2822	13062	-0.400	9.818	0	0	0
2	9	5	"hsa-miR-3130-3p"	"147827"	10540	5870	100	37	37	5	13	37	37	37	5	13	13	3	0	54	54	11	20	57	57	59	13	22	7	1	0	0.000	0.000	0.456	0.481	2.400	0.067	0.013	80	472	100	-3	-3	Error	0	-3	0	-3	2957	4350	0.000	-0.385	0	0	0
2	10	5	"hsa-miR-3133"	"147820"	10730	5870	100	36	37	6	16	37	37	37	6	16	13	1	0	76	108	63	58	55	55	55	10	18	61	51	0	-0.048	0.000	0.211	0.198	7.655	-0.013	0.009	80	429	100	20	53	Error	-1	21	0	53	2970	8646	0.000	5.300	0	0	0
2	11	5	"hsa-miR-3173-3p"	"147845"	10900	5870	100	37	38	6	15	37	37	37	6	16	15	1	0	58	64	24	37	56	56	57	12	21	27	21	0	0.000	0.125	0.260	0.329	3.000	0.021	0.002	80	451	100	2	9	Error	0	2	1	8	3005	5099	0.167	0.583	0	0	0
2	12	5	"hsa-miR-92b-3p"	"145897"	11090	5880	100	38	38	5	13	37	37	37	5	13	16	2	0	69	93	45	48	58	58	59	18	30	47	42	0	0.091	0.029	0.167	0.205	4.950	0.005	0.001	80	453	100	12	36	-3.459	1	11	1	35	3018	7425	0.200	1.889	0	0	0
2	13	5	"hsa-miR-18a-5p"	"147195"	11270	5870	100	37	38	6	15	37	37	37	6	16	20	3	0	53	52	9	17	58	58	60	19	31	0	0	0	0.000	-0.167	0.464	0.574	3.984	0.011	0.001	80	442	100	-5	-5	Error	0	-5	1	-6	3047	4185	0.167	-0.421	0	0	0
2	14	5	"hsa-miR-302a-3p"	"147203"	11450	5870	100	38	38	5	13	37	37	37	5	13	21	3	0	106	355	335	94	56	56	57	12	21	52	50	0	0.020	0.003	0.250	0.088	13.606	0.001	0.002	80	453	100	51	300	-5.644	1	50	1	299	3078	28377	0.200	24.833	0	0	0
2	15	5	""	"148008"	11630	5870	100	36	37	6	16	37	37	38	6	15	16	5	0	78	2539	3133	123	56	56	57	12	21	60	48	0	-0.045	0.000	0.110	0.027	19.906	0.000	0.000	80	441	100	21	2483	Error	-1	22	0	2483	2967	203108	-0.167	206.833	0	0	0
2	16	5	"hsa-miR-4330"	"147865"	11800	5870	100	38	37	5	13	37	37	38	7	18	8	1	0	55	57	11	19	55	55	55	12	21	15	5	0	100000.000	0.000	1.000	0.670	3.613	0.032	0.001	80	430	100	1	2	16.610	1	0	0	2	2978	4557	-0.143	0.167	0	0	0
2	17	5	"hsa-miR-548s"	"147870"	11980	5870	100	36	36	6	16	37	37	37	6	16	10	1	0	48	49	8	16	53	53	54	12	22	3	0	0	0.200	0.250	0.586	0.517	2.930	0.035	0.001	80	442	100	-6	-5	-2.322	-1	-5	-1	-4	2902	3888	-0.167	-0.417	0	0	0
2	18	5	"kshv-miR-K12-12-3p"	"147919"	12160	5860	100	37	36	6	16	36	36	36	5	13	13	3	0	54	74	41	55	54	54	54	11	20	37	32	0	100000.000	0.000	0.267	0.215	3.630	0.017	0.005	80	440	100	1	20	16.610	1	0	0	20	2914	5919	0.000	1.818	0	0	0
2	19	5	""	"147754"	12350	5870	100	37	38	6	15	36	36	36	6	16	20	5	0	121	135	82	60	53	53	54	10	18	65	60	0	0.015	0.024	0.083	0.110	7.294	0.011	0.010	80	440	100	69	84	-6.087	1	68	2	82	3027	10805	0.333	8.100	0	0	0
2	20	5	"hsa-miR-3119"	"147837"	12520	5860	100	35	36	6	16	35	35	36	5	13	17	5	0	56	79	43	54	53	53	53	10	18	45	40	0	0.000	0.038	0.450	0.342	4.290	0.004	0.000	80	441	100	3	27	Error	0	3	1	26	2851	6351	0.000	2.600	0	0	0
2	21	5	"hsa-miR-4325"	"147981"	12710	5880	100	34	34	6	17	36	36	36	5	13	12	0	0	60	64	21	32	51	51	53	11	20	47	33	0	-0.222	-0.154	0.333	0.435	3.908	-0.053	0.013	80	441	100	7	11	Error	-2	9	-2	13	2739	5121	-0.400	1.000	0	0	0
2	22	5	""	"147789"	12890	5870	100	38	38	7	18	36	36	36	5	13	22	11	0	1253	997	778	78	53	53	54	11	20	70	67	0	0.002	0.002	0.004	0.012	11.825	0.002	0.026	80	474	100	1202	946	-9.229	2	1200	2	944	3070	79723	0.400	85.727	0	0	0
2	1	6	"hsa-miR-4253"	"147562"	9100	6070	100	36	36	5	13	36	36	37	5	13	17	0	0	54	55	12	21	52	52	53	11	20	21	7	0	0.000	0.000	0.429	0.471	3.134	0.069	0.012	80	484	100	2	3	Error	0	2	0	3	2875	4403	-0.200	0.182	0	0	0
2	2	6	"hsa-miR-4313"	"147846"	9290	6070	100	36	35	5	14	36	36	36	6	16	5	1	0	64	72	26	36	52	52	54	21	38	46	21	0	0.000	-0.050	0.143	0.189	5.821	0.015	0.002	80	430	100	12	19	Error	0	12	-1	20	2816	5793	-0.167	0.857	0	0	0
2	3	6	"hsv1-miR-H12"	"147748"	9460	6060	100	36	37	5	13	36	36	36	5	13	13	2	0	52	54	10	18	52	52	53	11	20	18	5	0	0.000	0.500	0.600	0.609	2.984	-0.005	0.000	80	438	100	0	3	Error	0	0	1	2	2932	4312	0.200	0.091	0	0	0
2	4	6	"hsa-miR-374c-5p"	"148430"	9640	6060	100	38	38	5	13	35	35	36	5	13	26	6	0	65	171	153	89	52	52	53	10	18	52	47	0	0.231	0.025	0.080	0.099	7.148	0.006	0.009	80	432	100	16	122	-2.115	3	13	3	119	3021	13675	0.400	11.800	0	0	0
2	5	6	"hsa-miR-3915"	"148495"	9820	6060	100	37	37	5	13	36	36	36	6	16	12	0	0	82	245	243	99	54	54	54	10	18	62	55	0	0.036	0.005	0.045	0.064	8.258	0.002	0.003	80	442	100	29	192	-4.807	1	28	1	191	2927	19576	0.167	19.100	0	0	0
2	6	6	"hsa-miR-3606-5p"	"148335"	10010	6060	100	36	36	6	16	37	37	37	5	13	15	2	0	74	184	170	92	53	53	54	10	18	66	50	0	-0.048	-0.008	0.200	0.105	8.291	-0.001	0.001	80	430	100	20	130	Error	-1	21	-1	131	2897	14754	-0.200	13.000	0	0	0
2	7	6	"hsa-miR-3610"	"148208"	10180	6060	100	39	38	5	13	37	37	37	6	16	13	0	0	58	59	13	22	54	54	56	11	19	28	11	0	0.500	0.200	0.308	0.386	3.157	-0.003	0.000	80	427	100	6	6	-1.000	2	4	1	5	3061	4718	0.167	0.273	0	0	0
2	8	6	"hsa-miR-128-1-5p"	"148562"	10360	6060	100	37	37	5	13	37	37	37	6	16	6	0	0	55	55	11	20	53	53	54	10	18	15	6	0	0.000	0.000	0.655	0.538	2.811	0.012	0.000	80	461	100	2	2	Error	0	2	0	2	2932	4391	0.000	0.100	0	0	0
2	9	6	"hsa-miR-4251"	"147715"	10560	6070	100	37	37	5	13	37	37	37	6	16	7	0	0	108	102	46	45	54	54	55	11	20	63	57	0	0.000	0.000	0.086	0.102	4.078	0.013	0.005	80	459	100	54	48	Error	0	54	0	48	2967	8136	0.000	4.273	0	0	0
2	10	6	"hsa-miR-3662"	"148042"	10730	6060	100	38	38	5	13	36	36	37	5	13	20	2	0	58	59	14	23	55	55	55	12	21	25	8	0	0.667	0.500	0.315	0.390	3.423	0.011	0.000	80	440	100	5	6	-0.585	2	3	2	4	3000	4681	0.200	0.333	0	0	0
2	11	6	"hsa-miR-3692-5p"	"148332"	10910	6060	100	39	37	5	13	37	37	37	5	13	16	0	0	53	54	11	20	55	55	56	11	19	15	1	0	-1.000	0.000	0.455	0.592	3.243	0.045	0.004	80	452	100	0	-1	Error	2	-2	0	-1	2999	4305	0.000	-0.182	0	0	0
2	12	6	"hsa-miR-3613-5p"	"147334"	11100	6060	100	37	37	7	18	37	37	37	5	13	18	6	0	86	89	32	35	63	63	68	23	33	48	22	0	0.000	0.000	0.192	0.231	4.611	-0.013	0.004	80	440	100	23	26	Error	0	23	0	26	2968	7083	0.000	0.913	0	0	0
2	13	6	"hsa-miR-4306"	"147722"	11270	6060	100	36	36	5	13	37	37	37	5	13	12	6	0	92	604	723	119	68	68	73	27	36	47	43	0	-0.042	-0.002	0.167	0.083	13.657	0.001	0.004	80	450	100	23	535	Error	-1	24	-1	536	2905	48338	-0.200	19.667	0	0	0
2	14	6	"hsv1-miR-H3-5p"	"147718"	11460	6060	100	36	37	6	16	37	37	37	5	13	12	2	0	94	94	34	36	61	61	62	14	22	63	53	0	-0.030	0.000	0.152	0.167	4.058	0.022	0.010	80	451	100	32	33	Error	-1	33	0	33	2933	7480	0.000	2.286	0	0	0
2	15	6	""	"148642"	11630	6060	100	37	38	5	13	37	37	37	5	13	22	6	0	105	2045	2523	123	56	56	58	12	20	67	55	0	0.000	0.001	0.135	0.027	25.348	0.000	0.000	80	440	100	49	1990	Error	0	49	1	1989	3035	163639	0.200	165.583	0	0	0
2	16	6	"hsa-miR-1247-3p"	"148040"	11810	6050	100	37	36	6	16	37	37	37	6	16	8	1	0	51	51	12	23	55	55	56	12	21	7	1	0	0.000	0.250	0.750	0.670	3.059	-0.026	0.002	80	442	100	-4	-5	Error	0	-4	-1	-4	2892	4053	-0.167	-0.417	0	0	0
2	17	6	"hsa-miR-3178"	"147595"	11990	6050	100	37	36	6	16	37	37	37	5	13	11	2	0	63	176	163	92	54	54	55	12	21	43	40	0	0.000	-0.008	0.200	0.140	7.021	-0.009	0.027	80	442	100	9	121	Error	0	9	-1	122	2908	14066	-0.200	10.083	0	0	0
2	18	6	"hsv1-miR-H1-5p"	"147712"	12170	6050	100	36	37	5	13	37	37	37	5	13	15	3	0	53	54	12	22	53	53	54	12	22	16	3	0	100000.000	0.000	0.286	0.421	3.336	-0.059	0.007	80	452	100	-1	1	16.610	-1	0	0	1	2935	4290	0.000	0.000	0	0	0
2	19	6	""	"148170"	12350	6050	100	36	36	6	16	36	36	37	5	13	23	6	0	51	51	10	19	53	53	54	11	20	13	1	0	0.000	0.000	0.806	0.843	2.833	-0.025	0.001	80	442	100	-2	-2	Error	0	-2	0	-2	2912	4085	-0.200	-0.273	0	0	0
2	20	6	"hsa-miR-134-3p"	"148580"	12530	6050	100	37	37	6	16	36	36	37	5	13	23	5	0	51	51	10	19	53	53	54	12	22	7	0	0	-0.500	-0.500	0.667	0.712	3.559	-0.012	0.001	80	452	100	-1	-1	Error	1	-2	1	-2	2929	4054	0.000	-0.250	0	0	0
2	21	6	""	"148110"	12710	6050	100	37	37	6	16	36	36	36	6	16	21	3	0	53	53	10	18	52	52	53	11	20	17	2	0	1.000	1.000	0.600	0.774	3.747	0.013	0.000	80	430	100	2	2	0.000	1	1	1	1	2973	4254	0.167	0.000	0	0	0
2	22	6	""	"148538"	12890	6050	100	35	36	5	13	36	36	36	6	16	10	0	0	51	50	11	22	52	52	53	11	20	7	2	0	1.000	0.000	0.387	0.490	3.457	-0.046	0.003	80	483	100	-2	-2	0.000	-1	-1	0	-2	2850	3987	0.000	-0.273	0	0	0
2	1	7	""	"148091"	9100	6250	100	36	36	5	13	36	36	37	6	16	11	0	0	52	52	9	17	54	54	54	11	20	11	1	0	0.000	0.000	0.429	0.511	2.761	0.037	0.004	80	482	100	-2	-2	Error	0	-2	0	-2	2867	4193	-0.167	-0.182	0	0	0
2	2	7	""	"148016"	9280	6250	100	36	35	5	14	35	35	36	6	16	13	1	0	49	51	11	21	52	52	54	21	38	3	0	0	-0.333	0.000	0.375	0.414	3.156	-0.009	0.001	80	442	100	-2	-1	Error	1	-3	0	-1	2821	4052	-0.167	-0.143	0	0	0
2	3	7	""	"148459"	9460	6260	100	35	36	6	16	36	36	36	6	16	15	2	0	82	81	27	33	54	54	56	20	35	56	33	0	-0.036	0.000	0.209	0.261	3.465	0.024	0.006	80	450	100	27	27	Error	-1	28	0	27	2908	6475	0.000	1.250	0	0	0
2	4	7	""	"148612"	9640	6240	100	36	36	4	11	36	36	36	6	16	6	0	0	52	52	12	23	54	54	55	10	18	17	3	0	0.000	0.000	0.250	0.356	3.182	0.024	0.001	80	451	100	-2	-2	Error	0	-2	0	-2	2878	4196	0.000	-0.300	0	0	0
2	5	7	""	"148511"	9820	6240	100	37	36	6	16	36	36	36	6	16	20	1	0	54	54	12	22	54	54	55	10	18	20	3	0	100000.000	0.000	0.714	0.711	4.639	0.040	0.003	80	451	100	1	0	16.610	1	0	0	0	2894	4308	0.000	-0.100	0	0	0
2	6	7	"hsa-miR-3074-5p"	"148453"	10000	6240	100	36	37	5	13	37	37	37	5	13	13	1	0	53	54	10	18	55	55	56	11	19	11	0	0	0.500	0.000	0.571	0.675	2.899	0.026	0.001	80	461	100	-3	-1	-1.000	-1	-2	0	-1	2926	4281	0.000	-0.182	0	0	0
2	7	7	""	"148212"	10190	6260	100	36	36	5	13	37	37	37	5	13	8	2	0	117	224	168	75	56	56	58	11	18	72	63	0	-0.016	-0.006	0.034	0.059	6.776	0.001	0.001	80	462	100	60	167	Error	-1	61	-1	168	2911	17944	-0.200	15.091	0	0	0
2	8	7	""	"148530"	10370	6250	100	39	38	5	13	36	36	36	6	16	16	1	0	82	140	97	69	54	54	55	10	18	55	52	0	0.107	0.023	0.045	0.127	7.905	0.000	0.000	80	452	100	31	88	-3.222	3	28	2	86	3009	11203	0.333	8.500	0	0	0
2	9	7	""	"148517"	10550	6250	100	36	36	7	19	36	36	37	6	16	16	2	0	47	49	9	18	53	53	55	11	20	2	1	0	0.000	0.000	0.775	0.744	2.654	-0.045	0.003	80	442	100	-6	-4	Error	0	-6	0	-4	2919	3903	-0.167	-0.545	0	0	0
2	10	7	""	"148267"	10730	6250	100	38	38	7	18	37	37	37	6	16	17	3	0	85	912	1028	112	56	56	56	11	19	63	53	0	0.034	0.001	0.011	0.029	18.805	0.001	0.020	80	453	100	30	857	-4.858	1	29	1	856	3018	72984	0.167	77.818	0	0	0
2	11	7	""	"148134"	10910	6240	100	36	36	5	13	37	37	38	5	13	11	2	0	57	59	17	28	56	56	57	12	21	28	11	0	-1.000	-0.333	0.333	0.389	3.301	0.036	0.004	80	452	100	0	2	Error	-1	1	-1	3	2882	4697	-0.400	0.167	0	0	0
2	12	7	""	"148389"	11090	6250	100	36	36	5	13	37	37	37	5	13	10	0	0	339	590	518	87	66	66	72	24	33	81	71	0	-0.004	-0.002	0.015	0.018	9.560	-0.001	0.007	80	453	100	272	523	Error	-1	273	-1	524	2893	47224	-0.200	21.583	0	0	0
2	13	7	""	"148484"	11270	6250	100	36	37	5	13	37	37	37	6	16	12	0	0	333	4526	5102	112	73	73	79	27	34	97	92	0	-0.004	0.000	0.001	0.004	12.866	0.000	0.003	80	440	100	259	4453	Error	-1	260	0	4453	2963	362058	0.000	164.704	0	0	0
2	14	7	""	"148576"	11440	6250	100	36	36	6	16	37	37	38	6	15	11	0	0	69	87	39	44	60	60	63	16	25	46	38	0	-0.111	-0.037	0.235	0.266	3.982	-0.030	0.015	80	431	100	8	26	Error	-1	9	-1	27	2857	6948	-0.333	1.500	0	0	0
2	15	7	""	"148435"	11620	6250	100	36	37	6	16	37	37	37	6	16	16	0	0	62	69	25	36	56	56	56	12	21	41	32	0	-0.167	0.000	0.235	0.262	3.555	0.035	0.009	80	462	100	5	13	Error	-1	6	0	13	2943	5502	0.000	1.083	0	0	0
2	16	7	""	"148329"	11810	6240	100	38	37	6	16	36	36	37	6	16	18	2	0	52	51	10	19	54	54	54	10	18	12	1	0	-1.000	-0.333	0.405	0.408	3.209	-0.012	0.000	80	472	100	0	-2	Error	2	-2	1	-3	2989	4116	0.000	-0.300	0	0	0
2	17	7	""	"148600"	11990	6240	100	36	37	6	16	37	37	37	6	16	12	3	0	52	53	10	18	53	53	54	12	22	12	1	0	1.000	0.000	0.721	0.693	2.172	0.009	0.000	80	452	100	-2	0	0.000	-1	-1	0	0	2938	4253	0.000	-0.083	0	0	0
2	18	7	""	"148028"	12170	6240	100	37	36	5	13	36	36	36	5	13	20	1	0	52	52	10	19	53	53	54	12	22	10	2	0	-1.000	0.000	0.500	0.527	2.786	-0.006	0.000	80	452	100	0	-1	Error	1	-1	0	-1	2919	4161	0.000	-0.167	0	0	0
2	19	7	""	"148555"	12350	6240	100	36	37	5	13	36	36	36	5	13	16	2	0	49	50	9	18	52	52	53	10	18	10	0	0	0.000	-0.500	0.667	0.641	3.023	0.000	0.000	80	452	100	-3	-1	Error	0	-3	1	-2	2945	3972	0.200	-0.300	0	0	0
2	20	7	""	"148153"	12530	6240	100	36	36	6	16	36	36	36	5	13	18	3	0	49	51	11	21	52	52	53	11	20	13	6	0	0.000	0.000	0.664	0.709	2.948	-0.060	0.007	80	460	100	-3	-1	Error	0	-3	0	-1	2874	4098	0.000	-0.182	0	0	0
2	21	7	""	"148392"	12710	6240	100	36	36	6	16	36	36	36	6	16	15	1	0	50	50	9	18	52	52	54	10	18	7	0	0	0.000	0.000	0.583	0.621	2.961	-0.020	0.001	80	470	100	-2	-2	Error	0	-2	0	-2	2889	3968	0.000	-0.400	0	0	0
2	22	7	""	"148636"	12900	6250	100	37	37	6	16	35	35	36	6	16	22	5	0	214	450	425	94	52	52	53	11	20	61	55	0	0.012	0.005	0.014	0.026	11.670	0.001	0.002	80	504	100	164	400	-6.340	2	162	2	398	2980	36024	0.167	36.091	0	0	0
2	1	8	""	"148301"	9100	6450	100	37	37	7	18	35	35	36	5	13	35	8	0	65	90	52	57	53	53	54	11	20	50	41	0	0.167	0.054	0.143	0.193	4.563	0.025	0.015	80	492	100	14	39	-2.585	2	12	2	37	2950	7177	0.200	3.273	0	0	0
2	2	8	"hsa-miR-1911-3p"	"146094"	9280	6440	100	38	38	6	15	35	35	36	6	16	17	6	0	49	50	10	20	53	53	54	10	18	8	1	0	-0.750	-1.000	0.556	0.579	2.758	-0.028	0.001	80	461	100	-1	0	Error	3	-4	3	-3	3043	4001	0.333	-0.400	0	0	0
2	3	8	""	"11039"	9460	6440	100	38	38	6	15	36	36	36	6	16	16	6	0	107	3291	4176	126	55	55	55	10	18	75	58	0	0.038	0.001	0.079	0.019	31.942	0.000	0.001	80	438	100	54	3238	-4.700	2	52	2	3236	3021	263293	0.333	323.600	0	0	0
2	4	8	"hsa-miR-548j-5p"	"46592"	9630	6440	100	39	38	5	13	36	36	36	6	16	22	1	0	51	50	10	20	54	54	54	10	18	12	0	0	-1.000	-0.500	0.529	0.577	3.072	0.039	0.002	80	451	100	0	-2	Error	3	-3	2	-4	3066	4036	0.333	-0.400	0	0	0
2	5	8	"Empty"	"0"	9810	6440	100	39	38	5	13	36	36	36	5	13	25	2	0	47	48	9	18	54	54	54	10	18	6	0	0	-0.429	-0.333	0.466	0.455	3.996	-0.101	0.017	80	471	100	-4	-4	Error	3	-7	2	-6	3005	3855	0.400	-0.600	0	0	0
2	6	8	"hsa-miR-423-5p"	"27565"	10000	6440	100	36	37	5	13	36	36	37	6	16	16	1	0	84	565	612	108	55	55	56	10	17	56	52	0	0.000	0.002	0.183	0.066	16.163	0.000	0.000	80	470	100	29	511	Error	0	29	1	510	2937	45176	0.000	50.900	0	0	0
2	7	8	""	"146147"	10180	6440	100	37	37	5	13	37	37	37	6	16	11	2	0	71	1492	1986	133	55	55	57	12	21	51	45	0	0.000	0.000	0.100	0.026	32.085	0.000	0.003	80	442	100	16	1437	Error	0	16	0	1437	2972	119357	0.000	119.583	0	0	0
2	8	8	"hsa-miR-4478"	"168805"	10360	6440	100	37	37	5	13	36	36	37	6	16	15	0	0	64	292	354	121	55	55	56	12	21	41	35	0	0.111	0.004	0.100	0.077	8.863	0.001	0.000	80	452	100	10	238	-3.170	1	9	1	237	2936	23329	0.000	19.667	0	0	0
2	9	8	"hsa-miR-4687-5p"	"168648"	10540	6440	100	39	38	5	13	37	37	37	6	16	11	1	0	78	97	50	51	55	55	55	11	20	55	50	0	0.087	0.024	0.114	0.151	4.960	0.029	0.032	80	440	100	25	43	-3.524	2	23	1	42	3053	7765	0.167	3.818	0	0	0
2	10	8	"hsa-miR-766-5p"	"46474"	10710	6440	100	39	39	6	15	37	37	37	6	16	16	5	0	60	73	28	38	55	55	56	14	25	41	37	0	0.400	0.111	0.250	0.273	3.439	0.048	0.017	80	431	100	7	20	-1.322	2	5	2	18	3086	5819	0.333	1.214	0	0	0
2	11	8	"hsa-miR-4710"	"168799"	10890	6440	100	37	37	6	16	37	37	38	6	15	17	2	0	56	61	19	31	56	56	56	14	25	23	12	0	0.000	0.000	0.388	0.377	3.381	-0.005	0.000	80	452	100	0	5	Error	0	0	0	5	2972	4887	-0.167	0.357	0	0	0
2	12	8	"hsa-miR-4789-3p"	"168591"	11070	6440	100	36	36	6	16	37	37	38	5	13	15	5	0	53	53	9	16	57	57	58	12	20	6	0	0	0.250	0.250	0.497	0.492	3.261	0.058	0.006	80	455	100	-5	-5	-2.000	-1	-4	-1	-4	2916	4251	-0.400	-0.417	0	0	0
2	13	8	"hsa-miR-4433a-3p"	"168675"	11260	6440	100	37	37	6	16	38	38	37	5	13	13	3	0	58	59	15	25	60	60	61	14	22	13	3	0	0.500	1.000	0.375	0.427	3.438	0.014	0.001	80	452	100	-3	-2	-1.000	-1	-2	-1	-1	2969	4684	0.000	-0.143	0	0	0
2	14	8	"hsa-miR-5194"	"168885"	11440	6430	100	36	36	6	16	37	37	37	6	16	11	1	0	53	54	10	18	56	56	57	11	19	8	1	0	0.333	0.500	0.683	0.673	3.133	0.078	0.014	80	451	100	-4	-3	-1.585	-1	-3	-1	-2	2917	4334	-0.167	-0.273	0	0	0
2	15	8	"hsa-miR-4656"	"168673"	11620	6440	100	37	37	5	13	37	37	37	5	13	11	3	0	59	67	26	38	55	55	56	12	21	36	26	0	0.000	0.000	0.500	0.359	3.724	0.004	0.000	80	441	100	4	12	Error	0	4	0	12	2960	5398	0.000	0.917	0	0	0
2	16	8	"hsa-miR-4463"	"168814"	11790	6440	100	36	37	6	16	37	37	37	6	16	11	2	0	57	64	20	31	55	55	56	11	19	32	21	0	-0.500	0.000	0.523	0.389	4.232	0.042	0.008	80	452	100	1	9	Error	-1	2	0	9	2942	5089	0.000	0.727	0	0	0
2	17	8	"hsa-miR-4746-5p"	"168744"	11980	6430	100	38	38	5	13	37	37	37	5	13	22	3	0	53	54	10	18	53	53	56	56	100	0	0	0	100000.000	1.000	0.652	0.606	3.661	0.015	0.039	80	472	100	1	2	16.610	1	0	1	1	3014	4305	0.200	-0.036	0	0	0
2	18	8	"hsa-miR-5695"	"168628"	12160	6430	100	36	36	7	19	36	36	36	5	13	21	6	0	49	50	9	18	52	52	55	57	103	0	0	0	0.000	0.000	0.840	0.844	3.471	-0.015	0.000	80	452	100	-3	-2	Error	0	-3	0	-2	2847	3961	0.000	-0.088	0	0	0
2	19	8	"hsa-miR-4722-3p"	"168742"	12340	6430	100	35	36	6	16	35	35	35	6	17	17	5	0	52	52	12	23	52	52	53	11	20	15	3	0	0.000	100000.000	0.444	0.544	3.075	0.019	0.001	80	462	100	0	1	Error	0	0	1	0	2884	4182	0.167	-0.091	0	0	0
2	20	8	"hsa-miR-5581-3p"	"168933"	12530	6440	100	35	36	6	16	35	35	36	6	16	18	5	0	1027	825	715	86	53	53	55	11	20	73	66	0	0.000	0.001	0.041	0.037	11.954	-0.001	0.010	80	460	100	974	773	Error	0	974	1	772	2867	65983	0.000	70.000	0	0	0
2	21	8	"hsa-miR-1260b"	"168619"	12710	6440	100	35	36	5	13	37	37	37	5	13	8	3	0	381	3264	3560	109	55	55	55	10	18	67	58	0	-0.006	0.000	0.082	0.028	28.876	0.000	0.016	80	438	100	324	3208	Error	-2	326	-1	3209	2874	261100	-0.200	320.900	0	0	0
2	22	8	"hsa-miR-1290"	"168568"	12880	6440	100	36	36	6	16	36	36	36	6	16	11	3	0	83	463	500	107	54	54	55	11	20	62	53	0	0.000	0.000	0.034	0.045	14.026	0.002	0.007	80	463	100	29	409	Error	0	29	0	409	2885	37071	0.000	37.091	0	0	0
2	1	9	"hsa-miR-548au-3p"	"168620"	9100	6640	100	37	38	6	15	36	36	37	5	13	23	6	0	53	53	11	20	52	52	53	10	18	18	5	0	1.000	2.000	0.528	0.485	2.725	-0.031	0.002	80	494	100	2	3	0.000	1	1	2	1	3008	4254	0.200	0.000	0	0	0
2	2	9	"hsa-miR-5580-5p"	"168954"	9290	6640	100	36	35	5	14	35	35	35	5	14	16	2	0	70	73	25	34	52	52	53	10	18	58	43	0	0.056	0.000	0.160	0.162	3.929	0.014	0.002	80	459	100	19	21	-4.170	1	18	0	21	2830	5867	0.000	2.000	0	0	0
2	3	9	"hsa-miR-1255b-2-3p"	"168811"	9460	6640	100	36	36	5	13	34	34	35	6	17	20	2	0	98	112	67	59	53	53	54	11	20	55	51	0	0.044	0.034	0.087	0.119	5.124	0.009	0.005	80	457	100	47	61	-4.492	2	45	2	59	2860	8927	0.167	5.273	0	0	0
2	4	9	"hsa-miR-4477b"	"168801"	9660	6630	100	35	36	6	16	34	34	34	6	17	22	2	0	50	52	13	25	52	52	52	10	19	18	5	0	-0.500	100000.000	0.580	0.527	3.472	0.012	0.000	80	447	100	-1	2	Error	1	-2	2	0	2847	4130	0.333	0.000	0	0	0
2	5	9	"hsa-miR-3189-5p"	"168697"	9820	6630	100	36	36	5	13	36	36	36	5	13	10	2	0	62	67	23	34	53	53	54	11	20	43	31	0	0.000	0.000	0.278	0.265	3.355	0.007	0.000	80	436	100	9	14	Error	0	9	0	14	2893	5392	0.000	1.182	0	0	0
2	6	9	"hsa-miR-3194-3p"	"169333"	10010	6630	100	37	37	6	16	37	37	38	6	15	17	1	0	61	60	12	20	55	55	56	11	19	31	6	0	0.000	0.000	0.462	0.524	3.564	-0.020	0.001	80	462	100	6	5	Error	0	6	0	5	2996	4796	-0.167	0.364	0	0	0
2	7	9	"hsa-miR-499b-3p"	"169279"	10190	6630	100	36	37	5	13	36	36	37	6	16	12	1	0	48	49	9	18	54	54	54	10	18	5	0	0	0.000	-0.200	0.427	0.498	2.919	0.006	0.000	80	442	100	-6	-4	Error	0	-6	1	-5	2929	3934	0.000	-0.500	0	0	0
2	8	9	"hsa-miR-4759"	"169117"	10370	6630	100	38	38	6	15	36	36	37	5	13	28	6	0	53	54	10	18	55	55	55	10	18	15	0	0	-1.000	-2.000	0.500	0.619	3.475	0.029	0.001	80	452	100	0	1	Error	2	-2	2	-1	3066	4303	0.200	-0.100	0	0	0
2	9	9	"hsa-miR-4798-3p"	"169195"	10550	6630	100	35	36	6	16	37	37	37	6	16	10	1	0	48	50	10	20	54	54	55	10	18	6	1	0	0.333	0.250	0.528	0.574	2.789	-0.005	0.000	80	452	100	-8	-5	-1.585	-2	-6	-1	-4	2870	3991	-0.167	-0.500	0	0	0
2	10	9	"hsa-miR-4799-5p"	"168988"	10730	6620	100	36	36	5	13	37	37	38	6	15	6	0	0	47	48	9	18	55	55	56	10	17	2	1	0	0.125	0.143	0.382	0.439	2.935	0.040	0.003	80	450	100	-9	-8	-3.000	-1	-8	-1	-7	2880	3847	-0.333	-0.800	0	0	0
2	11	9	"hsa-miR-4526"	"169151"	10910	6620	100	37	37	5	13	37	37	37	5	13	11	2	0	50	54	12	22	55	55	56	10	17	17	6	0	0.000	0.000	0.500	0.465	2.948	0.028	0.002	80	460	100	-5	-1	Error	0	-5	0	-1	2934	4289	0.000	-0.200	0	0	0
2	12	9	"hsa-miR-548am-5p/hsa-miR-548au-5p/hsa-miR-548c-5p/hsa-miR-548o-5p"	"169147"	11100	6620	100	37	37	5	13	37	37	37	5	13	8	3	0	56	57	12	21	56	56	56	10	17	21	6	0	0.000	0.000	0.423	0.506	3.655	-0.051	0.006	80	450	100	0	1	Error	0	0	0	1	2955	4566	0.000	0.100	0	0	0
2	13	9	"hsa-miR-4709-5p"	"169174"	11270	6620	100	38	39	6	15	37	37	37	6	16	20	2	0	51	52	10	19	57	57	58	11	18	6	1	0	-0.167	-0.400	0.500	0.483	3.476	0.002	0.000	80	446	100	-5	-3	Error	1	-6	2	-5	3083	4171	0.333	-0.545	0	0	0
2	14	9	"hsa-miR-5571-3p"	"169241"	11450	6630	100	37	38	5	13	36	36	37	6	16	13	1	0	64	72	23	31	55	55	55	10	18	47	41	0	0.111	0.118	0.220	0.195	2.676	0.050	0.016	80	471	100	10	19	-3.170	1	9	2	17	3018	5725	0.167	1.700	0	0	0
2	15	9	"hsa-miR-5704"	"169211"	11640	6630	100	36	37	6	16	36	36	37	6	16	18	2	0	408	347	262	75	55	55	56	11	19	75	68	0	0.000	0.003	0.017	0.038	8.784	-0.001	0.001	80	463	100	353	293	Error	0	353	1	292	2939	27788	0.000	26.455	0	0	0
2	16	9	"hsa-miR-4443"	"169188"	11820	6620	100	37	38	5	13	37	37	37	5	13	16	2	0	97	1208	1412	116	57	57	57	11	19	75	57	0	0.000	0.001	0.178	0.046	16.619	0.000	0.000	80	453	100	40	1152	Error	0	40	1	1151	3029	96671	0.200	104.636	0	0	0
2	17	9	"hsa-miR-17-5p"	"169336"	12000	6630	100	36	36	6	16	37	37	37	6	16	11	1	0	184	506	495	97	53	53	54	11	20	57	52	0	-0.008	-0.002	0.103	0.056	18.548	0.000	0.000	80	440	100	130	452	Error	-1	131	-1	453	2884	40512	-0.167	41.091	0	0	0
2	18	9	"hsa-miR-4493"	"169354"	12170	6620	100	36	37	6	16	36	36	36	6	16	20	5	0	50	52	10	19	52	52	53	10	18	18	2	0	0.000	100000.000	0.500	0.705	3.241	-0.064	0.008	80	440	100	-2	1	Error	0	-2	1	0	2985	4123	0.167	-0.100	0	0	0
2	19	9	"hsa-miR-5186"	"169090"	12350	6620	100	36	37	5	13	36	36	36	6	16	13	3	0	50	53	17	32	52	52	53	10	18	15	1	0	0.000	1.000	0.696	0.553	3.214	-0.028	0.002	80	452	100	-2	2	Error	0	-2	1	1	2983	4219	0.167	0.000	0	0	0
2	20	9	"hsa-miR-4760-5p"	"169222"	12530	6620	100	36	36	5	13	36	36	36	6	16	10	0	0	52	51	12	23	52	52	54	11	20	13	2	0	0.000	0.000	0.641	0.594	3.063	-0.009	0.000	80	442	100	0	-1	Error	0	0	0	-1	2869	4102	0.000	-0.273	0	0	0
2	21	9	"hsa-miR-5587-5p"	"169176"	12710	6620	100	36	36	6	16	37	37	37	6	16	12	2	0	49	49	10	20	52	52	53	10	18	8	1	0	0.333	0.333	0.667	0.697	3.186	-0.019	0.001	80	442	100	-4	-4	-1.585	-1	-3	-1	-3	2885	3926	-0.167	-0.400	0	0	0
2	22	9	"hsa-miR-5582-3p"	"169353"	12890	6620	100	38	37	6	16	36	36	36	6	16	17	1	0	56	58	13	22	53	53	54	10	18	30	12	0	0.667	0.200	0.381	0.497	3.021	0.044	0.005	80	474	100	5	6	-0.585	2	3	1	5	2982	4605	0.167	0.400	0	0	0
2	1	10	"Empty"	"0"	9110	6830	100	35	35	6	17	36	36	36	5	13	13	0	0	52	53	11	20	52	52	53	11	20	17	5	0	100000.000	-1.000	0.775	0.840	3.423	-0.029	0.002	80	494	100	-1	0	16.610	-1	0	-1	1	2789	4209	-0.200	0.000	0	0	0
2	2	10	"hsa-miR-4725-5p"	"169193"	9300	6830	100	35	35	5	14	35	35	35	5	14	15	5	0	167	154	82	53	52	52	52	9	17	73	70	0	0.000	0.000	0.040	0.060	6.669	-0.006	0.005	80	450	100	115	102	Error	0	115	0	102	2802	12321	0.000	11.333	0	0	0
2	3	10	"hsa-miR-3614-5p"	"169317"	9470	6820	100	35	37	6	16	36	36	36	6	16	16	6	0	49	49	9	18	52	52	52	10	19	6	1	0	0.333	-0.333	0.500	0.516	3.155	-0.112	0.011	80	430	100	-4	-2	-1.585	-1	-3	1	-3	2932	3951	0.167	-0.300	0	0	0
2	4	10	"hsa-miR-4737"	"169032"	9650	6820	100	34	35	6	17	36	36	36	6	16	8	1	0	51	52	11	21	51	51	52	10	19	20	6	0	100000.000	-1.000	0.714	0.761	3.145	0.002	0.000	80	452	100	-2	0	16.610	-2	0	-1	1	2775	4149	-0.167	0.000	0	0	0
2	5	10	""	"168966"	9830	6820	100	35	36	5	13	37	37	37	6	16	10	0	0	225	356	315	88	53	53	54	11	20	57	55	0	-0.012	-0.003	0.234	0.073	12.784	-0.003	0.012	80	442	100	170	302	Error	-2	172	-1	303	2843	28507	-0.167	27.455	0	0	0
2	6	10	""	"168828"	10010	6820	100	37	37	5	13	37	37	38	6	15	12	1	0	93	195	158	81	55	55	55	11	20	65	53	0	0.000	0.000	0.065	0.080	7.990	-0.001	0.000	80	452	100	38	140	Error	0	38	0	140	2979	15576	-0.167	12.727	0	0	0
2	7	10	""	"169190"	10190	6810	100	37	37	5	13	37	37	37	6	16	12	0	0	64	226	209	92	54	54	54	10	18	48	48	0	0.000	0.000	0.122	0.101	8.132	-0.001	0.000	80	442	100	10	172	Error	0	10	0	172	2966	18111	0.000	17.200	0	0	0
2	8	10	""	"168830"	10370	6820	100	36	37	6	16	36	36	37	6	16	22	8	0	54	54	10	18	54	54	54	11	20	13	1	0	0.000	100000.000	0.750	0.720	3.109	0.052	0.005	80	442	100	0	1	Error	0	0	1	0	2986	4297	0.000	0.000	0	0	0
2	9	10	""	"169175"	10550	6820	100	36	36	6	16	37	37	37	5	13	15	6	0	48	49	9	18	55	55	55	10	18	5	0	0	0.143	0.167	0.536	0.706	3.202	0.016	0.000	80	442	100	-8	-7	-2.807	-1	-7	-1	-6	2904	3922	-0.200	-0.600	0	0	0
2	10	10	""	"168845"	10730	6820	100	37	37	5	13	37	37	38	6	15	15	1	0	50	51	10	19	55	55	56	10	17	6	1	0	0.000	0.000	0.400	0.372	2.832	0.029	0.001	80	460	100	-5	-4	Error	0	-5	0	-4	2989	4118	-0.167	-0.500	0	0	0
2	11	10	""	"168694"	10910	6820	100	36	37	6	16	38	38	38	5	13	12	2	0	75	96	49	51	55	55	56	10	17	56	50	0	-0.100	-0.024	0.200	0.215	5.770	-0.035	0.035	80	470	100	18	40	Error	-2	20	-1	41	2924	7662	-0.200	4.000	0	0	0
2	12	10	""	"168752"	11100	6820	100	37	38	6	15	36	36	37	6	16	21	7	0	109	105	49	46	57	57	57	11	19	65	57	0	0.019	0.042	0.103	0.094	3.817	0.024	0.020	80	458	100	53	50	-5.700	1	52	2	48	3054	8417	0.167	4.364	0	0	0
2	13	10	"hsa-miR-1260a"	"169412"	11270	6830	100	38	38	5	13	36	36	37	5	13	22	11	0	622	490	337	68	59	59	60	12	20	75	70	0	0.004	0.005	0.010	0.024	7.631	0.002	0.006	80	456	100	565	433	-8.137	2	563	2	431	3066	39206	0.200	35.833	0	0	0
2	14	10	"Empty"	"0"	11450	6820	100	37	38	5	13	37	37	37	6	16	12	3	0	55	56	10	17	55	55	55	11	20	17	3	0	0.000	1.000	0.545	0.495	3.440	0.050	0.005	80	452	100	0	2	Error	0	0	1	1	3047	4512	0.167	0.091	0	0	0
2	15	10	"Empty"	"0"	11630	6820	100	36	36	6	16	37	37	38	5	13	18	2	0	55	54	9	16	55	55	55	10	18	13	0	0	100000.000	1.000	1.000	0.938	2.344	-0.017	0.000	80	452	100	-1	-2	16.610	-1	0	-1	-1	2887	4352	-0.400	-0.100	0	0	0
2	16	10	"Empty"	"0"	11810	6820	100	37	38	6	15	37	37	37	6	16	15	5	0	53	54	10	18	54	54	55	10	18	11	3	0	0.000	100000.000	0.500	0.642	4.812	0.040	0.003	80	461	100	-1	1	Error	0	-1	1	0	3015	4293	0.167	-0.100	0	0	0
2	17	10	"Empty"	"0"	11990	6810	100	36	36	5	13	36	36	36	6	16	13	1	0	57	57	10	17	53	53	54	10	18	22	6	0	0.000	0.000	0.500	0.551	2.728	0.052	0.004	80	459	100	4	4	Error	0	4	0	4	2898	4549	0.000	0.300	0	0	0
2	18	10	"Empty"	"0"	12170	6810	100	36	36	7	19	35	35	36	6	16	23	5	0	50	53	10	18	53	53	53	10	18	16	3	0	-0.333	100000.000	1.000	0.762	3.258	0.008	0.000	80	460	100	-2	1	Error	1	-3	1	0	2875	4246	0.000	0.000	0	0	0
2	19	10	"Empty"	"0"	12350	6810	100	36	36	6	16	36	36	37	6	16	13	2	0	53	52	10	19	52	52	53	10	18	15	2	0	0.000	0.000	0.750	0.715	3.194	-0.043	0.002	80	452	100	1	0	Error	0	1	0	0	2869	4173	-0.167	-0.100	0	0	0
2	20	10	"Empty"	"0"	12530	6810	100	36	35	7	20	35	35	36	6	16	16	2	0	52	52	9	17	53	53	54	10	18	11	0	0	-1.000	0.000	0.444	0.462	2.876	-0.035	0.001	80	452	100	0	-1	Error	1	-1	0	-1	2831	4150	-0.167	-0.200	0	0	0
2	21	10	"Empty"	"0"	12710	6810	100	35	36	5	13	36	36	36	6	16	11	0	0	54	53	10	18	53	53	53	10	18	12	2	0	-1.000	0.000	0.762	0.709	3.771	0.001	0.000	80	452	100	0	0	Error	-1	1	0	0	2853	4279	0.000	0.000	0	0	0
2	22	10	"Empty"	"0"	12890	6810	100	35	36	5	13	36	36	36	6	16	12	0	0	54	53	11	20	52	52	53	10	18	20	5	0	-0.500	0.000	0.636	0.496	3.262	-0.018	0.001	80	484	100	1	1	Error	-1	2	0	1	2856	4243	0.000	0.000	0	0	0
2	1	11	"Empty"	"0"	9100	7020	100	35	35	6	17	35	35	36	6	16	15	2	0	55	55	12	21	50	50	51	10	19	26	7	0	0.000	0.000	0.345	0.585	3.984	-0.036	0.003	80	503	100	5	5	Error	0	5	0	5	2826	4385	-0.167	0.400	0	0	0
2	2	11	"hsa-miR-10a-3p"	"28019"	9290	7020	100	36	36	6	16	35	35	35	5	14	21	7	0	93	93	46	49	51	51	51	9	17	61	53	0	0.024	0.024	0.157	0.149	5.652	0.003	0.000	80	460	100	43	43	-5.392	1	42	1	42	2906	7476	0.200	4.667	0	0	0
2	3	11	"hsa-miR-30e-5p"	"28191"	9460	7010	100	37	36	5	13	36	36	36	5	13	11	3	0	184	1003	1087	108	52	52	52	9	17	57	55	0	0.008	0.000	0.007	0.028	19.100	0.000	0.003	80	449	100	133	951	-7.044	1	132	0	951	2892	80278	0.000	105.667	0	0	0
2	4	11	""	"42938"	9640	7010	100	37	38	5	13	36	36	37	6	16	20	1	0	53	55	14	25	53	53	53	10	18	28	12	0	100000.000	1.000	0.333	0.332	2.354	-0.003	0.000	80	461	100	1	4	16.610	1	0	2	2	3026	4410	0.167	0.200	0	0	0
2	5	11	"hsa-miR-514a-3p"	"42959"	9820	7000	100	38	37	6	16	36	36	37	6	16	16	2	0	54	59	19	32	53	53	54	10	18	33	23	0	2.000	0.167	0.300	0.353	2.993	0.050	0.010	80	458	100	3	7	1.000	2	1	1	6	2959	4718	0.000	0.500	0	0	0
2	6	11	""	"17411"	10000	7010	100	35	36	5	13	36	36	37	6	16	8	0	0	60	74	28	37	53	53	53	10	18	48	45	0	-0.143	0.000	0.178	0.227	4.517	0.003	0.000	80	452	100	6	21	Error	-1	7	0	21	2854	5880	-0.167	2.100	0	0	0
2	7	11	""	"42678"	10180	7000	100	38	38	5	13	37	37	37	6	16	11	1	0	49	50	10	20	54	54	55	10	18	10	1	0	-0.200	-0.250	0.442	0.447	3.222	-0.024	0.001	80	478	100	-4	-3	Error	1	-5	1	-4	3012	4025	0.167	-0.500	0	0	0
2	8	11	"hsa-miR-548l"	"46415"	10370	7000	100	38	38	5	13	37	37	37	6	16	13	1	0	60	61	14	22	54	54	54	11	20	35	12	0	0.167	0.143	0.450	0.398	3.470	0.020	0.001	80	469	100	7	8	-2.585	1	6	1	7	3006	4841	0.167	0.636	0	0	0
2	9	11	""	"42877"	10550	7000	100	35	36	5	13	36	36	37	5	13	17	3	0	54	53	9	16	56	56	56	11	19	7	0	0	0.500	0.000	0.556	0.663	4.125	-0.026	0.001	80	447	100	-3	-3	-1.000	-1	-2	0	-3	2843	4271	-0.200	-0.273	0	0	0
2	10	11	""	"42770"	10720	7010	100	35	36	6	16	37	37	37	5	13	11	5	0	70	611	646	105	56	56	56	10	17	53	48	0	-0.143	-0.002	0.129	0.068	12.872	0.000	0.000	80	458	100	12	554	Error	-2	14	-1	555	2865	48891	-0.200	55.500	0	0	0
2	11	11	"hsa-miR-1268a/hsa-miR-1268b"	"46558"	10910	7010	100	36	37	6	16	38	38	38	5	13	13	2	0	52	53	10	18	56	56	56	11	19	7	1	0	0.500	0.333	0.625	0.751	2.987	0.028	0.001	80	462	100	-6	-4	-1.000	-2	-4	-1	-3	2962	4209	-0.200	-0.273	0	0	0
2	12	11	"hsa-miR-548d-5p"	"42756"	11090	7010	100	35	36	5	13	37	37	37	6	16	5	0	0	62	64	18	28	58	58	59	12	20	30	15	0	-0.500	-0.167	0.292	0.303	3.430	0.046	0.009	80	452	100	2	5	Error	-2	4	-1	6	2840	5107	-0.167	0.417	0	0	0
2	13	11	""	"42539"	11270	7020	100	38	37	6	16	37	37	37	6	16	11	0	0	7151	4988	3487	69	61	61	62	12	19	100	96	0	0.000	0.000	0.001	0.003	10.630	0.000	0.001	80	442	100	7091	4927	Error	1	7090	0	4927	2955	399078	0.000	410.500	0	0	0
2	14	11	"kshv-miR-K12-9-3p"	"17419"	11450	7010	100	36	36	6	16	37	37	37	5	13	15	3	0	51	51	11	21	57	57	58	11	18	6	2	0	0.167	0.167	0.571	0.591	2.717	-0.007	0.000	80	461	100	-7	-7	-2.585	-1	-6	-1	-6	2905	4097	-0.200	-0.636	0	0	0
2	15	11	"hsa-miR-151a-5p"	"11260"	11630	7010	100	38	39	5	12	37	37	37	6	16	13	1	0	71	203	174	85	53	53	55	10	18	51	50	0	0.056	0.013	0.035	0.055	7.539	0.006	0.014	80	461	100	19	152	-4.170	1	18	2	150	3083	16203	0.333	14.800	0	0	0
2	16	11	""	"31388"	11810	7010	100	35	35	5	14	37	37	38	6	15	6	0	0	372	458	399	87	54	54	55	18	32	60	55	0	-0.006	-0.005	0.125	0.070	10.141	-0.002	0.014	80	480	100	316	402	Error	-2	318	-2	404	2839	36664	-0.500	22.389	0	0	0
2	17	11	""	"45985"	12010	7020	100	37	38	5	13	37	37	37	5	13	18	5	0	54	59	17	28	54	54	55	19	34	21	8	0	0.000	0.200	0.500	0.451	3.479	0.005	0.001	80	467	100	0	6	Error	0	0	1	5	3040	4709	0.200	0.211	0	0	0
2	18	11	""	"28346"	12170	7010	100	37	37	5	13	36	36	36	6	16	15	3	0	54	55	12	21	53	53	54	10	18	26	6	0	1.000	0.500	0.444	0.374	2.922	0.017	0.000	80	445	100	2	3	0.000	1	1	1	2	2996	4382	0.167	0.100	0	0	0
2	19	11	"hsa-miR-452-3p"	"42598"	12350	7000	100	36	36	7	19	36	36	36	5	13	22	6	0	52	52	11	21	53	53	53	10	18	11	5	0	0.000	0.000	0.756	0.656	2.857	-0.013	0.000	80	469	100	-1	-1	Error	0	-1	0	-1	2899	4130	0.000	-0.100	0	0	0
2	20	11	"hsa-miR-561-3p"	"31517"	12530	7000	100	37	37	6	16	36	36	36	6	16	17	2	0	50	51	11	21	53	53	54	10	18	17	2	0	-0.333	-0.500	0.333	0.411	3.010	-0.101	0.021	80	469	100	-2	-1	Error	1	-3	1	-2	2982	4080	0.167	-0.300	0	0	0
2	21	11	"hsa-miR-448"	"11113"	12710	7000	100	36	36	5	13	36	36	37	5	13	13	3	0	52	51	10	19	53	53	53	10	18	12	3	0	0.000	0.000	0.385	0.524	3.261	0.027	0.001	80	469	100	-1	-2	Error	0	-1	0	-2	2884	4112	-0.200	-0.200	0	0	0
2	22	11	"Empty"	"0"	12890	7000	100	36	37	6	16	36	36	36	6	16	15	3	0	51	51	9	17	52	52	52	10	19	11	0	0	0.000	-1.000	0.500	0.603	2.968	0.031	0.001	80	501	100	-1	0	Error	0	-1	1	-1	2931	4102	0.167	-0.100	0	0	0
2	1	12	"hsa-miR-499a-5p"	"14313"	9090	7220	100	36	36	5	13	36	36	36	5	13	15	3	0	69	239	221	92	51	51	52	9	17	56	50	0	0.000	0.000	0.038	0.078	10.751	-0.001	0.000	80	493	100	18	188	Error	0	18	0	188	2878	19086	0.000	20.778	0	0	0
2	2	12	"spike_control_v2_40"	"29001"	9270	7220	100	37	36	5	13	36	36	36	5	13	15	2	0	124	257	220	85	51	51	52	9	17	60	56	0	0.014	0.000	0.044	0.074	11.353	0.004	0.013	80	462	100	74	206	-6.190	1	73	0	206	2900	20565	0.000	22.778	0	0	0
2	3	12	"hsa-miR-95-3p"	"11181"	9450	7210	100	36	36	5	13	36	36	36	6	16	10	2	0	70	478	529	110	52	52	52	10	19	55	47	0	0.000	0.000	0.072	0.049	9.876	0.002	0.009	80	461	100	18	426	Error	0	18	0	426	2879	38218	0.000	42.600	0	0	0
2	4	12	""	"46510"	9630	7210	100	35	36	5	13	36	36	36	6	16	12	1	0	53	55	12	21	53	53	53	10	18	20	6	0	100000.000	0.000	0.387	0.393	2.924	-0.022	0.001	80	461	100	-1	2	16.610	-1	0	0	2	2876	4387	0.000	0.200	0	0	0
2	5	12	"kshv-miR-K12-2-5p"	"17470"	9810	7210	100	38	38	5	13	36	36	36	6	16	17	2	0	70	91	45	49	54	54	55	11	20	51	48	0	0.125	0.054	0.164	0.236	5.862	0.024	0.016	80	468	100	18	39	-3.000	2	16	2	37	3021	7245	0.333	3.273	0	0	0
2	6	12	"hsa-miR-542-5p"	"42811"	9990	7200	100	36	37	6	16	36	36	36	5	13	21	7	0	63	90	55	61	53	53	54	10	18	48	36	0	0.000	0.027	0.333	0.239	4.888	-0.010	0.003	80	460	100	10	38	Error	0	10	1	37	2920	7217	0.200	3.600	0	0	0
2	7	12	"hsa-miR-1302"	"46796"	10170	7210	100	37	37	6	16	36	36	36	5	13	18	3	0	52	53	11	20	55	55	54	10	18	10	5	0	-0.333	-0.500	1.000	0.906	2.553	-0.013	0.000	80	468	100	-2	-1	Error	1	-3	1	-2	2935	4232	0.200	-0.100	0	0	0
2	8	12	"hsa-miR-616-5p"	"17289"	10350	7210	100	36	36	6	16	36	36	37	6	16	6	3	0	57	58	15	25	54	54	54	10	18	33	15	0	0.000	0.000	0.333	0.348	3.190	0.006	0.000	80	469	100	3	4	Error	0	3	0	4	2882	4620	-0.167	0.400	0	0	0
2	9	12	""	"42588"	10530	7210	100	37	37	6	16	37	37	37	5	13	16	2	0	65	167	142	85	57	57	58	11	18	47	43	0	0.000	0.000	0.250	0.146	6.020	0.004	0.004	80	479	100	8	110	Error	0	8	0	110	2941	13396	0.000	9.909	0	0	0
2	10	12	""	"11208"	10720	7210	100	37	38	6	15	37	37	37	5	13	20	2	0	91	208	174	83	56	56	56	10	17	62	55	0	0.000	0.007	0.029	0.042	5.985	0.006	0.012	80	470	100	35	153	Error	0	35	1	152	3021	16657	0.200	15.200	0	0	0
2	11	12	""	"46620"	10900	7200	100	37	37	5	13	37	37	38	5	13	16	2	0	67	752	1002	133	57	57	57	10	17	50	43	0	0.000	0.000	0.113	0.048	14.647	-0.001	0.003	80	461	100	10	695	Error	0	10	0	695	2959	60187	-0.200	69.500	0	0	0
2	12	12	"hsa-miR-147a"	"10954"	11080	7200	100	38	38	6	15	37	37	37	6	16	18	2	0	59	60	13	21	57	57	66	119	180	0	0	0	0.500	0.333	0.633	0.566	3.289	0.008	0.023	80	461	100	3	4	-1.000	1	2	1	3	3012	4819	0.167	-0.050	0	0	0
2	13	12	""	"11251"	11260	7200	100	37	37	7	18	37	37	37	6	16	15	2	0	70	79	31	39	58	58	67	121	180	0	0	0	0.000	0.000	0.268	0.228	3.470	0.004	0.010	80	451	100	12	21	Error	0	12	0	21	2939	6293	0.000	0.099	0	0	0
2	14	12	""	"11227"	11440	7210	100	36	37	5	13	37	37	37	5	13	16	5	0	82	124	77	62	56	56	57	11	19	55	51	0	-0.038	0.000	0.225	0.155	6.569	0.001	0.000	80	461	100	25	68	Error	-1	26	0	68	2941	9924	0.000	6.091	0	0	0
2	15	12	"hsa-miR-2276-3p"	"46875"	11620	7210	100	38	37	5	13	37	37	37	5	13	12	3	0	53	54	10	18	53	53	55	10	18	21	1	0	100000.000	0.000	0.375	0.423	2.966	0.003	0.000	80	461	100	1	1	16.610	1	0	0	1	2988	4306	0.000	-0.100	0	0	0
2	16	12	"hsa-miR-218-5p"	"11018"	11800	7210	100	37	36	5	13	37	37	37	5	13	11	0	0	69	81	36	44	55	55	55	10	18	52	45	0	0.000	-0.038	0.150	0.156	4.718	0.001	0.000	80	449	100	14	25	Error	0	14	-1	26	2896	6462	-0.200	2.600	0	0	0
2	17	12	"hsa-miR-363-3p"	"11077"	11970	7210	100	38	38	6	15	38	38	38	5	13	16	2	0	205	229	174	75	54	54	55	11	20	58	55	0	0.000	0.000	0.023	0.049	6.743	-0.004	0.006	80	453	100	151	175	Error	0	151	0	175	3004	18299	0.000	15.818	0	0	0
2	18	12	"hsa-miR-1252-5p"	"46924"	12150	7210	100	36	37	5	13	36	36	36	6	16	13	3	0	68	112	78	69	53	53	54	11	20	51	46	0	0.000	0.017	0.241	0.146	4.590	0.003	0.001	80	462	100	15	60	Error	0	15	1	59	2926	8942	0.167	5.273	0	0	0
2	19	12	""	"11205"	12330	7210	100	35	36	6	16	35	35	36	6	16	15	3	0	258	601	569	94	53	53	53	10	18	65	62	0	0.000	0.002	0.018	0.035	10.325	0.001	0.003	80	469	100	205	549	Error	0	205	1	548	2882	48078	0.000	54.800	0	0	0
2	20	12	"hsa-miR-520g-3p"	"46454"	12510	7210	100	37	37	6	16	36	36	36	5	13	28	6	0	52	54	11	20	53	53	54	11	20	16	3	0	-1.000	1.000	0.739	0.717	3.950	0.000	0.000	80	459	100	0	2	Error	1	-1	1	1	2993	4309	0.200	0.000	0	0	0
2	21	12	""	"17422"	12690	7210	100	36	36	5	13	36	36	37	6	16	13	1	0	77	161	137	85	53	53	54	10	18	65	51	0	0.000	0.000	0.106	0.102	8.284	-0.005	0.006	80	459	100	24	108	Error	0	24	0	108	2895	12844	-0.167	10.700	0	0	0
2	22	12	""	"17517"	12870	7210	100	36	35	5	14	36	36	36	6	16	8	0	0	129	363	334	92	53	53	54	10	18	77	61	0	0.000	-0.003	0.009	0.022	10.297	0.002	0.004	80	510	100	76	309	Error	0	76	-1	310	2827	29010	-0.167	30.900	0	0	0
2	1	13	""	"46453"	9090	7410	100	36	36	5	13	36	36	36	6	16	11	2	0	77	96	51	53	52	52	53	10	18	55	52	0	0.000	0.000	0.125	0.128	4.493	-0.001	0.000	80	474	100	25	44	Error	0	25	0	44	2912	7696	0.000	4.300	0	0	0
2	2	13	""	"42444"	9270	7410	100	35	36	6	16	36	36	36	6	16	11	3	0	54	54	12	22	52	52	53	10	18	22	6	0	-0.500	0.000	0.538	0.570	2.280	0.008	0.000	80	442	100	1	2	Error	-1	2	0	2	2900	4298	0.000	0.100	0	0	0
2	3	13	"spike_control_v2_37"	"28684"	9450	7400	100	36	36	5	13	37	37	37	5	13	10	1	0	65	369	389	105	52	52	53	10	18	53	46	0	-0.077	-0.003	0.111	0.059	11.611	0.000	0.000	80	460	100	12	316	Error	-1	13	-1	317	2899	29490	-0.200	31.600	0	0	0
2	4	13	"hsa-miR-136-3p"	"42686"	9630	7400	100	36	37	4	10	36	36	37	6	16	7	1	0	73	165	133	80	52	52	53	10	18	52	50	0	0.000	0.009	0.143	0.107	8.509	-0.005	0.007	80	452	100	21	114	Error	0	21	1	113	2926	13168	0.000	11.200	0	0	0
2	5	13	""	"42558"	9810	7400	100	38	38	6	15	37	37	37	5	13	25	3	0	51	50	9	18	53	53	54	11	20	7	0	0	-0.500	-0.333	0.500	0.471	3.370	0.057	0.005	80	452	100	-1	-2	Error	1	-2	1	-3	3008	3993	0.200	-0.364	0	0	0
2	6	13	"hsa-miR-578"	"17302"	9990	7400	100	36	37	6	16	37	37	37	6	16	12	2	0	54	57	12	21	54	54	54	11	20	26	7	0	100000.000	0.000	0.366	0.364	2.449	0.028	0.001	80	460	100	-1	3	16.610	-1	0	0	3	2951	4526	0.000	0.273	0	0	0
2	7	13	"hsa-miR-920"	"42932"	10170	7400	100	38	38	5	13	37	37	37	6	16	13	0	0	63	208	218	104	54	54	55	11	20	45	38	0	0.111	0.006	0.167	0.106	11.122	0.001	0.001	80	452	100	10	155	-3.170	1	9	1	154	3035	16648	0.167	13.909	0	0	0
2	8	13	""	"17464"	10350	7400	100	35	36	5	13	37	37	37	6	16	10	0	0	85	371	359	96	54	54	56	11	19	58	52	0	-0.065	-0.003	0.125	0.074	10.604	0.001	0.002	80	460	100	29	316	Error	-2	31	-1	317	2887	29666	-0.167	28.636	0	0	0
2	9	13	"hsa-miR-10a-5p"	"13485"	10530	7400	100	37	36	6	16	36	36	37	6	16	16	1	0	231	210	141	67	60	60	62	15	24	61	58	0	0.006	0.000	0.030	0.046	7.279	-0.011	0.034	80	452	100	172	150	-7.418	1	171	0	150	2898	16767	-0.167	9.867	0	0	0
2	10	13	"hsa-miR-1204"	"46791"	10710	7400	100	37	37	6	16	37	37	37	6	16	10	1	0	66	87	42	48	58	58	58	11	18	48	46	0	0.000	0.000	0.163	0.201	4.234	0.023	0.010	80	461	100	8	29	Error	0	8	0	29	2968	6951	0.000	2.636	0	0	0
2	11	13	""	"46976"	10890	7400	100	37	36	4	11	37	37	38	6	15	6	0	0	227	282	234	82	57	57	58	11	18	56	53	0	0.000	-0.004	0.022	0.042	8.785	-0.003	0.007	80	461	100	170	224	Error	0	170	-1	225	2913	22523	-0.333	20.364	0	0	0
2	12	13	""	"42679"	11070	7400	100	38	37	6	16	37	37	37	5	13	20	5	0	86	235	190	80	57	57	59	12	20	63	53	0	0.034	0.000	0.080	0.076	11.304	-0.002	0.002	80	461	100	30	178	-4.858	1	29	0	178	2985	18779	0.000	14.667	0	0	0
2	13	13	"hsa-miR-1254"	"46750"	11250	7400	100	36	36	6	16	37	37	37	5	13	15	3	0	58	57	11	19	57	57	58	12	20	13	0	0	-1.000	100000.000	0.437	0.421	2.438	-0.016	0.001	80	471	100	0	-1	Error	-1	1	-1	0	2890	4590	-0.200	-0.083	0	0	0
2	14	13	""	"42503"	11440	7400	100	36	37	6	16	37	37	37	6	16	12	3	0	111	140	94	67	55	55	56	11	19	55	52	0	-0.018	0.000	0.087	0.113	4.625	0.006	0.005	80	462	100	55	85	Error	-1	56	0	85	2966	11208	0.000	7.636	0	0	0
2	15	13	"hsa-miR-1236-3p"	"46624"	11620	7400	100	37	37	6	16	36	36	37	6	16	18	1	0	86	131	80	61	55	55	55	10	18	62	52	0	0.032	0.013	0.126	0.168	6.622	-0.006	0.003	80	452	100	32	77	-4.954	1	31	1	76	2950	10461	0.000	7.600	0	0	0
2	16	13	"hsa-miR-205-5p"	"46917"	11800	7400	100	38	37	6	16	37	37	37	5	13	11	3	0	3152	4451	4307	96	55	55	56	10	17	88	80	0	0.000	0.000	0.005	0.008	19.325	0.000	0.007	80	452	100	3098	4396	Error	1	3097	0	4396	2999	356117	0.000	439.500	0	0	0
2	17	13	"hsa-let-7b-3p"	"42769"	11980	7410	100	38	38	6	15	37	37	37	5	13	20	7	0	169	149	84	56	54	54	54	9	16	65	63	0	0.009	0.011	0.064	0.095	5.713	0.000	0.000	80	439	100	116	96	-6.845	1	115	1	95	3005	11932	0.200	10.556	0	0	0
2	18	13	"hsa-miR-409-3p"	"11240"	12150	7400	100	36	37	6	16	36	36	36	6	16	17	3	0	59	84	46	54	53	53	54	11	20	48	41	0	0.000	0.032	0.146	0.203	5.151	-0.003	0.000	80	440	100	6	32	Error	0	6	1	31	2936	6723	0.167	2.727	0	0	0
2	19	13	"hsa-miR-7-2-3p"	"42964"	12330	7400	100	37	37	6	16	35	35	36	6	16	21	3	0	71	88	42	47	53	53	54	10	18	53	48	0	0.111	0.057	0.250	0.251	4.453	0.017	0.006	80	452	100	20	37	-3.170	2	18	2	35	2957	7049	0.167	3.400	0	0	0
2	20	13	"hsa-miR-503-5p"	"46803"	12510	7390	100	35	36	7	19	35	35	36	6	16	18	5	0	50	51	11	21	53	53	54	11	20	10	1	0	0.000	-0.500	0.714	0.750	2.885	-0.094	0.017	80	451	100	-3	-1	Error	0	-3	1	-2	2862	4083	0.000	-0.273	0	0	0
2	21	13	"hsa-miR-1539"	"146105"	12690	7390	100	37	37	5	13	36	36	37	6	16	13	1	0	54	54	11	20	52	52	53	11	20	21	3	0	0.500	0.500	0.500	0.486	3.408	-0.025	0.001	80	462	100	3	3	-1.000	1	2	1	2	2952	4285	0.000	0.091	0	0	0
2	22	13	"hsv2-miR-H3"	"146077"	12880	7410	100	34	35	6	17	36	36	36	6	16	12	2	0	56	57	12	21	52	52	53	10	18	33	8	0	-0.500	-0.200	0.619	0.611	3.465	-0.029	0.002	80	482	100	2	4	Error	-2	4	-1	5	2792	4526	-0.167	0.400	0	0	0
2	1	14	"spike_control_v2_28"	"27953"	9090	7590	100	34	34	6	17	36	36	36	6	16	12	1	0	73	218	202	92	52	52	53	10	18	57	50	0	-0.095	-0.012	0.262	0.174	8.021	-0.005	0.010	80	474	100	19	164	Error	-2	21	-2	166	2756	17464	-0.333	16.500	0	0	0
2	2	14	""	"146051"	9270	7590	100	35	36	6	16	36	36	36	6	16	17	1	0	51	52	9	17	51	51	52	10	19	15	3	0	100000.000	0.000	1.375	0.915	3.388	-0.048	0.002	80	451	100	-1	1	16.610	-1	0	0	1	2885	4172	0.000	0.000	0	0	0
2	3	14	""	"146038"	9450	7600	100	36	36	6	16	36	36	37	6	16	16	2	0	81	83	35	42	51	51	53	10	18	60	52	0	0.000	0.000	0.118	0.138	5.701	-0.005	0.000	80	460	100	30	32	Error	0	30	0	32	2887	6678	-0.167	3.000	0	0	0
2	4	14	"spike_control_v2_35"	"28568"	9630	7590	100	36	35	5	14	37	37	37	6	16	6	2	0	79	158	124	78	52	52	54	11	20	60	52	0	-0.037	-0.019	0.127	0.115	10.050	-0.005	0.005	80	460	100	26	104	Error	-1	27	-2	106	2826	12668	-0.333	9.455	0	0	0
2	5	14	""	"146146"	9810	7590	100	35	35	5	14	36	36	36	5	13	11	2	0	432	1503	1618	107	53	53	54	10	18	65	57	0	-0.003	-0.001	0.110	0.038	22.411	0.001	0.009	80	452	100	378	1449	Error	-1	379	-1	1450	2789	120247	-0.200	144.900	0	0	0
2	6	14	"hsa-miRPlus-C1076"	"42838"	9990	7590	100	37	38	6	15	37	37	37	5	13	21	5	0	61	152	132	86	54	54	55	10	18	47	42	0	0.000	0.010	0.064	0.091	5.947	0.001	0.000	80	460	100	7	99	Error	0	7	1	98	3015	12176	0.200	9.700	0	0	0
2	7	14	"spike_control_v2_49"	"30293"	10170	7590	100	36	36	5	13	37	37	37	6	16	7	1	0	210	496	461	92	54	54	55	10	18	63	61	0	-0.006	-0.002	0.020	0.044	13.991	0.001	0.005	80	460	100	155	441	Error	-1	156	-1	442	2884	39712	-0.167	44.100	0	0	0
2	8	14	"SNORD65"	"145661"	10350	7600	100	36	36	5	13	37	37	37	6	16	5	0	0	68	82	35	42	56	56	57	12	21	48	43	0	-0.083	-0.038	0.232	0.241	4.276	0.002	0.000	80	450	100	11	25	Error	-1	12	-1	26	2913	6542	-0.167	2.083	0	0	0
2	9	14	"SNORD6"	"19605"	10530	7590	100	37	37	6	16	37	37	37	6	16	13	2	0	259	3465	4053	116	65	65	66	16	24	100	98	0	0.000	0.000	0.010	0.005	8.203	0.000	0.000	80	462	100	194	3400	Error	0	194	0	3400	2968	277225	0.000	212.438	0	0	0
2	10	14	""	"146097"	10720	7600	100	38	38	6	15	37	37	37	6	16	12	5	0	90	100	47	47	59	59	61	12	19	56	52	0	0.032	0.024	0.088	0.105	3.685	0.035	0.033	80	449	100	32	42	-4.954	1	31	1	41	3066	7985	0.167	3.250	0	0	0
2	11	14	""	"46436"	10890	7590	100	38	37	6	16	38	38	38	6	15	11	1	0	80	1326	1708	128	58	58	59	11	18	56	50	0	0.000	-0.001	0.071	0.026	21.276	0.000	0.004	80	430	100	22	1267	Error	0	22	-1	1268	2999	106046	-0.167	115.182	0	0	0
2	12	14	""	"146039"	11070	7590	100	35	35	5	14	37	37	38	6	15	6	0	0	97	168	119	70	58	58	60	14	23	58	53	0	-0.051	-0.018	0.143	0.146	7.301	-0.015	0.040	80	453	100	37	108	Error	-2	39	-2	110	2793	13446	-0.500	7.714	0	0	0
2	13	14	""	"145994"	11250	7590	100	35	35	6	17	37	37	37	6	16	7	1	0	399	398	319	80	58	58	59	12	20	67	60	0	-0.006	-0.006	0.015	0.038	8.741	-0.004	0.024	80	453	100	339	338	Error	-2	341	-2	340	2816	31845	-0.333	28.250	0	0	0
2	14	14	""	"146050"	11430	7590	100	37	37	5	13	37	37	37	6	16	12	1	0	105	1010	1133	112	57	57	57	11	19	75	61	0	0.000	0.000	0.046	0.030	14.789	0.000	0.000	80	453	100	48	953	Error	0	48	0	953	2950	80837	0.000	86.636	0	0	0
2	15	14	"spike_control_v2_10"	"13430"	11610	7590	100	38	38	7	18	37	37	37	5	13	15	3	0	58	59	14	23	56	56	57	11	19	27	8	0	0.500	0.333	0.429	0.439	3.050	0.034	0.003	80	442	100	3	4	-1.000	1	2	1	3	3039	4680	0.200	0.182	0	0	0
2	16	14	""	"42831"	11790	7590	100	35	36	6	16	38	38	38	5	13	12	2	0	124	313	281	89	55	55	55	10	18	58	52	0	-0.043	-0.008	0.202	0.111	12.335	0.001	0.000	80	442	100	66	256	Error	-3	69	-2	258	2868	25039	-0.400	25.800	0	0	0
2	17	14	""	"146124"	11970	7590	100	38	38	5	13	37	37	37	6	16	10	3	0	54	54	11	20	54	54	54	10	18	16	1	0	100000.000	100000.000	0.500	0.570	3.486	-0.004	0.000	80	442	100	1	1	16.610	1	0	1	0	3016	4290	0.167	0.000	0	0	0
2	18	14	"spike_control_v2_35"	"28568"	12160	7590	100	37	37	6	16	37	37	37	6	16	10	3	0	97	197	156	79	53	53	54	11	20	56	53	0	0.000	0.000	0.052	0.085	7.470	0.003	0.003	80	440	100	44	144	Error	0	44	0	144	2943	15752	0.000	13.000	0	0	0
2	19	14	"hsa-miR-3179"	"146152"	12340	7590	100	36	36	5	13	37	37	37	6	16	6	1	0	55	56	13	23	53	53	54	11	20	25	5	0	-0.500	-0.333	0.571	0.471	3.633	0.017	0.001	80	442	100	1	2	Error	-1	2	-1	3	2908	4500	-0.167	0.182	0	0	0
2	20	14	"hsa-miR-335-3p"	"145745"	12520	7590	100	38	38	6	15	37	37	37	6	16	16	1	0	828	838	717	85	55	55	55	11	20	91	77	0	0.001	0.001	0.007	0.018	10.021	0.002	0.018	80	451	100	774	784	-9.594	1	773	1	783	3014	67010	0.167	71.182	0	0	0
2	21	14	""	"145679"	12700	7590	100	35	36	6	16	36	36	36	6	16	16	5	0	330	792	784	98	53	53	53	11	20	56	52	0	-0.004	0.000	0.199	0.076	12.958	0.000	0.000	80	461	100	276	739	Error	-1	277	0	739	2885	63323	0.000	67.182	0	0	0
2	22	14	"hsa-miR-367-5p"	"145697"	12880	7580	100	36	36	6	16	36	36	36	6	16	15	1	0	50	50	10	20	53	53	53	10	18	7	2	0	0.000	0.000	0.700	0.705	3.437	-0.017	0.000	80	471	100	-3	-3	Error	0	-3	0	-3	2877	3980	0.000	-0.300	0	0	0
2	1	15	"hsa-miR-668-3p"	"145701"	9090	7780	100	36	37	6	16	36	36	37	6	16	20	6	0	66	99	58	58	55	55	55	10	18	50	45	0	0.000	0.023	0.133	0.122	5.324	0.014	0.008	80	494	100	11	45	Error	0	11	1	44	2964	7904	0.000	4.400	0	0	0
2	2	15	"hsa-miR-330-5p"	"145843"	9280	7790	100	35	35	5	14	36	36	36	6	16	7	1	0	59	62	17	27	52	52	53	11	20	38	23	0	-0.143	-0.100	0.477	0.490	2.852	-0.009	0.000	80	449	100	6	9	Error	-1	7	-1	10	2817	4968	-0.167	0.818	0	0	0
2	3	15	"hsa-miR-523-3p"	"145754"	9450	7790	100	35	35	5	14	36	36	37	6	16	7	2	0	240	221	159	71	52	52	53	11	20	65	61	0	-0.005	-0.006	0.103	0.124	9.148	-0.001	0.001	80	430	100	187	168	Error	-1	188	-1	169	2813	17696	-0.333	15.273	0	0	0
2	4	15	"hsa-miR-655-3p"	"145696"	9630	7790	100	36	36	6	16	37	37	37	6	16	15	1	0	59	62	21	33	52	52	53	11	20	41	22	0	-0.143	-0.100	0.361	0.318	3.450	-0.021	0.003	80	450	100	6	9	Error	-1	7	-1	10	2896	4928	-0.167	0.818	0	0	0
2	5	15	"spike_control_v2_29"	"27968"	9810	7780	100	38	38	6	15	36	36	36	6	16	27	3	0	327	659	632	95	53	53	54	10	18	60	55	0	0.007	0.003	0.083	0.051	8.883	0.001	0.002	80	442	100	276	608	-7.098	2	274	2	606	3064	52724	0.333	60.500	0	0	0
2	6	15	"hsa-miR-29a-5p"	"145638"	9990	7790	100	37	37	6	16	37	37	37	6	16	11	2	0	90	301	281	93	55	55	55	10	18	53	50	0	0.000	0.000	0.167	0.110	11.701	0.000	0.000	80	438	100	35	246	Error	0	35	0	246	2961	24098	0.000	24.600	0	0	0
2	7	15	"hsa-miR-545-3p"	"145741"	10170	7790	100	37	37	6	16	36	36	37	5	13	27	2	0	70	75	26	34	55	55	55	10	18	55	46	0	0.067	0.050	0.200	0.246	4.823	-0.014	0.002	80	448	100	16	21	-3.907	1	15	1	20	2968	5963	0.000	2.000	0	0	0
2	8	15	""	"146100"	10360	7780	100	36	36	5	13	37	37	37	5	13	7	2	0	72	164	121	73	55	55	56	10	17	58	48	0	-0.059	-0.009	0.254	0.160	10.956	-0.002	0.001	80	442	100	16	108	Error	-1	17	-1	109	2877	13139	-0.200	10.800	0	0	0
2	9	15	"hsa-miR-3130-3p"	"147827"	10540	7780	100	35	36	5	13	38	38	38	6	15	7	1	0	55	55	10	18	58	58	59	12	20	10	1	0	1.000	0.667	0.746	0.809	2.933	0.009	0.000	80	452	100	-6	-5	0.000	-3	-3	-2	-3	2858	4421	-0.333	-0.333	0	0	0
2	10	15	"hsa-miR-3133"	"147820"	10730	7780	100	36	36	5	13	38	38	38	5	13	5	1	0	137	127	58	45	57	57	58	11	18	70	66	0	-0.025	-0.029	0.111	0.089	5.053	-0.033	0.066	80	442	100	78	68	Error	-2	80	-2	70	2843	10122	-0.400	6.273	0	0	0
2	11	15	"hsa-miR-3173-3p"	"147845"	10910	7770	100	37	38	6	15	37	37	38	6	15	16	2	0	62	71	28	39	55	55	56	11	19	45	33	0	0.000	0.063	0.244	0.229	3.905	-0.025	0.005	80	442	100	7	17	Error	0	7	1	16	3010	5710	0.000	1.364	0	0	0
2	12	15	"hsa-miR-92b-3p"	"145897"	11090	7780	100	37	38	5	13	37	37	37	6	16	11	2	0	119	114	43	37	58	58	60	15	25	75	62	0	0.000	0.018	0.071	0.075	3.084	0.015	0.009	80	453	100	61	57	Error	0	61	1	56	3020	9120	0.167	3.600	0	0	0
2	13	15	"hsa-miR-18a-5p"	"147195"	11270	7780	100	37	37	5	13	37	37	37	6	16	6	1	0	53	55	11	20	59	59	59	12	20	8	0	0	0.000	0.000	0.402	0.391	3.828	0.056	0.012	80	443	100	-6	-4	Error	0	-6	0	-4	2963	4395	0.000	-0.333	0	0	0
2	14	15	"hsa-miR-302a-3p"	"147203"	11450	7780	100	38	38	6	15	37	37	37	6	16	15	5	0	114	321	290	90	58	58	59	11	18	80	71	0	0.018	0.004	0.026	0.029	6.996	0.004	0.013	80	431	100	57	264	-5.807	1	56	1	263	3064	25718	0.167	23.818	0	0	0
2	15	15	""	"148008"	11620	7770	100	35	36	5	13	37	37	37	5	13	10	3	0	91	2189	3012	137	58	58	59	11	18	66	55	0	-0.061	0.000	0.093	0.025	21.792	0.000	0.000	80	430	100	31	2130	Error	-2	33	-1	2131	2848	175100	-0.200	193.636	0	0	0
2	16	15	"hsa-miR-4330"	"147865"	11800	7770	100	38	39	5	12	38	38	38	6	15	12	1	0	55	55	10	18	55	55	56	11	19	13	1	0	0.000	100000.000	0.500	0.491	2.739	0.033	0.002	80	442	100	0	1	Error	0	0	1	0	3091	4398	0.167	-0.091	0	0	0
2	17	15	"hsa-miR-548s"	"147870"	11980	7770	100	35	36	6	16	36	36	36	6	16	15	1	0	45	47	8	17	54	54	55	11	20	2	0	0	0.111	0.000	0.596	0.594	3.559	-0.002	0.000	80	442	100	-10	-7	-3.170	-1	-9	0	-7	2859	3786	0.000	-0.727	0	0	0
2	18	15	"kshv-miR-K12-12-3p"	"147919"	12160	7760	100	36	36	5	13	37	37	37	5	13	10	5	0	60	74	35	47	54	54	55	11	20	40	31	0	-0.167	-0.050	0.450	0.485	4.267	-0.015	0.003	80	439	100	5	19	Error	-1	6	-1	20	2871	5937	-0.200	1.727	0	0	0
2	19	15	""	"147754"	12340	7770	100	35	35	6	17	38	38	38	6	15	7	1	0	79	133	83	62	53	53	54	10	18	63	52	0	-0.115	-0.038	0.142	0.131	6.075	-0.005	0.002	80	442	100	23	77	Error	-3	26	-3	80	2812	10648	-0.500	7.900	0	0	0
2	20	15	"hsa-miR-3119"	"147837"	12520	7770	100	36	36	5	13	37	37	37	6	16	8	0	0	66	86	38	44	55	55	55	15	27	46	40	0	-0.091	-0.032	0.316	0.244	5.103	-0.012	0.004	80	452	100	10	30	Error	-1	11	-1	31	2888	6863	-0.167	2.067	0	0	0
2	21	15	"hsa-miR-4325"	"147981"	12710	7780	100	37	37	6	16	35	35	36	6	16	20	3	0	59	62	19	30	53	53	54	15	27	35	12	0	0.333	0.222	0.377	0.436	3.816	0.004	0.000	80	440	100	8	11	-1.585	2	6	2	9	2924	4936	0.167	0.533	0	0	0
2	22	15	""	"147789"	12890	7780	100	37	37	5	13	36	36	36	5	13	17	1	0	934	957	784	81	52	52	53	11	20	72	70	0	0.001	0.001	0.004	0.012	13.095	0.001	0.004	80	471	100	883	906	-9.785	1	882	1	905	2929	76530	0.200	82.182	0	0	0
2	1	16	"hsa-miR-4253"	"147562"	9090	7970	100	38	37	6	16	35	35	36	6	16	27	5	0	50	51	11	21	53	53	53	10	18	13	3	0	-1.000	-1.000	0.500	0.648	3.591	-0.012	0.000	80	494	100	0	0	Error	3	-3	2	-2	2994	4077	0.167	-0.200	0	0	0
2	2	16	"hsa-miR-4313"	"147846"	9280	7970	100	36	36	5	13	35	35	36	6	16	13	1	0	73	76	31	40	53	53	54	10	18	57	50	0	0.050	0.043	0.139	0.145	2.371	0.014	0.002	80	452	100	21	24	-4.322	1	20	1	23	2906	6075	0.000	2.200	0	0	0
2	3	16	"hsv1-miR-H12"	"147748"	9460	7970	100	37	37	5	13	36	36	36	5	13	16	1	0	53	55	13	23	53	53	54	10	18	23	8	0	100000.000	0.500	0.375	0.349	3.142	0.053	0.007	80	452	100	1	3	16.610	1	0	1	2	2937	4398	0.200	0.100	0	0	0
2	4	16	"hsa-miR-374c-5p"	"148430"	9650	7970	100	37	37	7	18	36	36	36	5	13	25	6	0	317	251	165	65	55	55	55	11	20	71	68	0	0.004	0.005	0.031	0.062	6.588	0.005	0.011	80	452	100	263	197	-8.033	1	262	1	196	2960	20093	0.200	17.818	0	0	0
2	5	16	"hsa-miR-3915"	"148495"	9830	7960	100	37	37	6	16	35	35	36	6	16	18	2	0	68	270	264	97	53	53	54	10	18	51	47	0	0.133	0.009	0.019	0.044	9.813	0.005	0.019	80	439	100	17	219	-2.907	2	15	2	217	2928	21568	0.167	21.600	0	0	0
2	6	16	"hsa-miR-3606-5p"	"148335"	10000	7960	100	37	37	5	13	37	37	37	6	16	10	0	0	63	196	180	91	54	54	55	10	18	48	47	0	0.000	0.000	0.167	0.128	6.895	-0.001	0.000	80	426	100	9	142	Error	0	9	0	142	2968	15693	0.000	14.100	0	0	0
2	7	16	"hsa-miR-3610"	"148208"	10180	7960	100	36	36	6	16	37	37	37	6	16	7	1	0	56	59	13	22	55	55	55	10	18	25	13	0	-1.000	-0.250	0.500	0.591	3.429	-0.030	0.002	80	430	100	0	3	Error	-1	1	-1	4	2860	4689	-0.167	0.400	0	0	0
2	8	16	"hsa-miR-128-1-5p"	"148562"	10360	7960	100	38	38	5	13	36	36	36	6	16	15	3	0	50	50	11	22	54	54	55	10	18	11	1	0	-0.500	-0.500	0.500	0.636	3.625	0.029	0.001	80	461	100	-2	-2	Error	2	-4	2	-4	3045	4038	0.333	-0.500	0	0	0
2	9	16	"hsa-miR-4251"	"147715"	10550	7960	100	37	38	6	15	37	37	37	6	16	13	3	0	72	88	41	46	53	53	55	10	18	60	45	0	0.000	0.029	0.125	0.171	3.602	-0.003	0.000	80	440	100	19	36	Error	0	19	1	35	3015	7029	0.167	3.300	0	0	0
2	10	16	"hsa-miR-3662"	"148042"	10720	7960	100	36	37	5	13	37	37	38	6	15	11	2	0	55	57	13	22	55	55	56	10	17	25	11	0	100000.000	0.000	0.500	0.454	2.910	0.132	0.037	80	430	100	-1	2	16.610	-1	0	0	2	2963	4555	-0.167	0.100	0	0	0
2	11	16	"hsa-miR-3692-5p"	"148332"	10900	7960	100	37	38	6	15	37	37	38	6	15	21	1	0	53	53	9	16	55	55	56	10	17	10	0	0	0.000	-0.500	0.700	0.585	3.167	-0.026	0.001	80	470	100	-2	-1	Error	0	-2	1	-2	3029	4245	0.000	-0.300	0	0	0
2	12	16	"hsa-miR-3613-5p"	"147334"	11090	7970	100	36	36	6	16	37	37	37	6	16	11	2	0	84	91	35	38	60	60	63	16	25	62	42	0	-0.042	-0.032	0.136	0.146	3.819	-0.027	0.014	80	462	100	23	30	Error	-1	24	-1	31	2876	7254	-0.167	1.750	0	0	0
2	13	16	"hsa-miR-4306"	"147722"	11270	7960	100	36	36	5	13	37	37	37	6	16	8	2	0	73	608	775	127	61	61	62	13	20	48	42	0	-0.083	-0.002	0.214	0.051	19.652	-0.001	0.003	80	442	100	11	546	Error	-1	12	-1	547	2871	48613	-0.167	42.000	0	0	0
2	14	16	"hsv1-miR-H3-5p"	"147718"	11450	7960	100	36	37	5	13	37	37	37	6	16	12	1	0	70	82	35	42	57	57	58	11	18	51	42	0	-0.077	0.000	0.245	0.267	3.642	-0.014	0.003	80	451	100	12	25	Error	-1	13	0	25	2969	6533	0.000	2.182	0	0	0
2	15	16	""	"148642"	11630	7960	100	38	38	5	13	37	37	37	6	16	13	2	0	2782	3021	2695	89	59	59	59	11	18	93	91	0	0.000	0.000	0.001	0.004	11.214	0.000	0.003	80	461	100	2724	2963	Error	1	2723	1	2962	3018	241709	0.167	269.273	0	0	0
2	16	16	"hsa-miR-1247-3p"	"148040"	11810	7960	100	35	36	6	16	37	37	37	5	13	13	2	0	53	55	12	21	55	55	56	11	19	18	5	0	1.000	100000.000	0.600	0.710	3.421	-0.041	0.003	80	452	100	-4	-1	0.000	-2	-2	-1	0	2862	4435	-0.200	-0.091	0	0	0
2	17	16	"hsa-miR-3178"	"147595"	11990	7960	100	39	39	5	12	36	36	37	6	16	22	5	0	68	207	188	90	54	54	55	10	18	53	47	0	0.214	0.020	0.038	0.076	11.061	0.002	0.003	80	452	100	17	156	-2.222	3	14	3	153	3100	16555	0.333	15.200	0	0	0
2	18	16	"hsv1-miR-H1-5p"	"147712"	12170	7960	100	37	37	5	13	36	36	37	6	16	17	2	0	52	56	14	25	53	53	54	10	18	28	12	0	-1.000	0.333	0.400	0.437	3.470	-0.056	0.008	80	461	100	0	4	Error	1	-1	1	3	2981	4482	0.000	0.200	0	0	0
2	19	16	""	"148170"	12350	7960	100	37	37	5	13	37	37	37	6	16	11	0	0	48	50	10	20	53	53	54	11	20	7	1	0	0.000	0.000	0.458	0.448	2.861	-0.037	0.003	80	452	100	-5	-3	Error	0	-5	0	-3	2950	3966	0.000	-0.364	0	0	0
2	20	16	"hsa-miR-134-3p"	"148580"	12530	7960	100	37	37	5	13	36	36	37	5	13	25	5	0	52	51	10	19	55	55	55	10	18	10	1	0	-0.333	-0.250	0.400	0.400	2.671	-0.060	0.008	80	452	100	-2	-3	Error	1	-3	1	-4	2987	4107	0.000	-0.400	0	0	0
2	21	16	""	"148110"	12710	7950	100	36	37	6	16	36	36	36	6	16	13	1	0	48	49	9	18	53	53	53	10	18	7	2	0	0.000	-0.250	0.615	0.577	2.878	-0.096	0.011	80	439	100	-5	-3	Error	0	-5	1	-4	2920	3953	0.167	-0.400	0	0	0
2	22	16	""	"148538"	12890	7950	100	36	36	6	16	36	36	36	5	13	13	6	0	52	50	9	18	52	52	52	10	19	8	1	0	0.000	0.000	1.000	0.852	3.442	-0.041	0.003	80	478	100	0	-2	Error	0	0	0	-2	2861	4030	0.000	-0.200	0	0	0
2	1	17	""	"148091"	9100	8160	100	36	36	6	16	35	35	35	6	17	16	2	0	52	53	10	18	53	53	54	9	16	16	6	0	-1.000	100000.000	0.500	0.508	3.034	-0.012	0.000	80	484	100	0	1	Error	1	-1	1	0	2892	4229	0.167	-0.111	0	0	0
2	2	17	""	"148016"	9280	8160	100	37	37	5	13	35	35	36	6	16	20	1	0	49	52	11	21	53	53	54	10	18	8	2	0	-0.500	-2.000	0.400	0.501	3.392	0.005	0.000	80	452	100	-2	1	Error	2	-4	2	-1	2996	4146	0.167	-0.200	0	0	0
2	3	17	""	"148459"	9460	8160	100	38	37	6	16	35	35	36	5	13	32	6	0	68	71	25	35	55	55	55	10	18	50	47	0	0.231	0.125	0.197	0.267	2.806	0.046	0.029	80	452	100	16	18	-2.115	3	13	2	16	2976	5646	0.200	1.600	0	0	0
2	4	17	""	"148612"	9640	8160	100	38	38	6	15	35	35	36	5	13	32	13	0	52	53	10	18	55	55	56	10	17	11	1	0	-1.000	-1.500	0.469	0.573	2.933	-0.007	0.000	80	442	100	0	1	Error	3	-3	3	-2	3057	4228	0.400	-0.300	0	0	0
2	5	17	""	"148511"	9820	8160	100	35	36	6	16	35	35	36	6	16	17	3	0	53	54	12	22	53	53	54	11	20	17	3	0	0.000	1.000	0.667	0.734	2.960	-0.019	0.001	80	451	100	0	2	Error	0	0	1	1	2885	4299	0.000	0.000	0	0	0
2	6	17	"hsa-miR-3074-5p"	"148453"	10000	8160	100	38	38	5	13	36	36	37	5	13	26	6	0	54	54	10	18	54	54	55	10	18	11	2	0	100000.000	100000.000	0.500	0.463	3.228	-0.099	0.013	80	450	100	2	2	16.610	2	0	2	0	3073	4293	0.200	-0.100	0	0	0
2	7	17	""	"148212"	10180	8150	100	36	36	5	13	37	37	37	6	16	10	0	0	211	233	167	71	54	54	55	10	18	72	65	0	-0.006	-0.006	0.025	0.049	7.959	0.001	0.001	80	470	100	156	178	Error	-1	157	-1	179	2886	18644	-0.167	17.800	0	0	0
2	8	17	""	"148530"	10370	8160	100	37	37	6	16	37	37	37	6	16	16	2	0	193	170	98	57	53	53	55	11	20	66	66	0	0.000	0.000	0.054	0.095	6.243	0.002	0.000	80	449	100	140	117	Error	0	140	0	117	2952	13592	0.000	10.455	0	0	0
2	9	17	""	"148517"	10540	8150	100	37	37	6	16	37	37	37	6	16	13	1	0	50	51	10	19	53	53	54	11	20	10	0	0	0.000	0.000	0.667	0.586	2.744	-0.029	0.002	80	448	100	-3	-2	Error	0	-3	0	-2	2993	4041	0.000	-0.273	0	0	0
2	10	17	""	"148267"	10720	8150	100	36	36	5	13	37	37	37	6	16	7	2	0	68	833	1008	121	55	55	56	11	19	50	46	0	-0.077	-0.001	0.125	0.052	17.637	-0.001	0.003	80	452	100	12	777	Error	-1	13	-1	778	2914	66602	-0.167	70.636	0	0	0
2	11	17	""	"148134"	10900	8160	100	36	37	6	16	37	37	37	6	16	10	3	0	57	59	14	23	55	55	56	10	17	31	15	0	-0.500	0.000	0.375	0.435	3.192	-0.010	0.000	80	450	100	1	4	Error	-1	2	0	4	2946	4682	0.000	0.300	0	0	0
2	12	17	""	"148389"	11080	8160	100	38	37	6	16	37	37	37	5	13	17	5	0	1251	904	640	70	58	58	61	15	24	80	76	0	0.001	0.000	0.004	0.011	11.497	0.001	0.016	80	442	100	1194	846	Error	1	1193	0	846	2990	72335	0.000	56.200	0	0	0
2	13	17	""	"148484"	11260	8150	100	37	37	5	13	37	37	37	5	13	12	0	0	3181	5493	5351	97	64	64	64	14	21	100	93	0	0.000	0.000	0.001	0.002	15.163	0.000	0.007	80	452	100	3117	5429	Error	0	3117	0	5429	2973	439473	0.000	387.786	0	0	0
2	14	17	""	"148576"	11440	8160	100	38	37	6	16	37	37	37	5	13	20	2	0	69	79	33	41	58	58	59	12	20	47	38	0	0.091	0.000	0.176	0.208	4.105	0.010	0.001	80	451	100	12	21	-3.459	1	11	0	21	2975	6317	0.000	1.667	0	0	0
2	15	17	""	"148435"	11620	8160	100	38	38	6	15	37	37	37	5	13	22	7	0	65	71	22	30	55	55	57	13	22	46	32	0	0.100	0.063	0.259	0.260	2.921	0.017	0.003	80	461	100	11	17	-3.322	1	10	1	16	3010	5667	0.200	1.077	0	0	0
2	16	17	""	"148329"	11800	8150	100	37	37	6	16	37	37	37	5	13	20	3	0	50	50	9	18	54	54	55	12	21	2	0	0	0.000	0.000	0.429	0.511	3.352	-0.027	0.001	80	460	100	-4	-4	Error	0	-4	0	-4	2960	4024	0.000	-0.417	0	0	0
2	17	17	""	"148600"	11980	8150	100	35	35	6	17	36	36	37	6	16	15	1	0	56	56	11	19	52	52	53	9	16	32	12	0	-0.250	-0.250	0.570	0.544	3.043	-0.020	0.000	80	452	100	3	3	Error	-1	4	-1	4	2828	4509	-0.333	0.333	0	0	0
2	18	17	""	"148028"	12160	8150	100	38	38	5	13	36	36	37	5	13	23	7	0	52	53	10	18	53	53	54	10	18	15	0	0	-2.000	100000.000	0.467	0.461	2.781	0.010	0.000	80	452	100	1	2	Error	2	-1	2	0	3036	4211	0.200	-0.100	0	0	0
2	19	17	""	"148555"	12340	8150	100	36	36	4	11	36	36	37	5	13	15	2	0	52	52	12	23	54	54	55	10	18	13	3	0	0.000	0.000	0.276	0.324	2.650	0.018	0.001	80	452	100	-2	-2	Error	0	-2	0	-2	2907	4148	-0.200	-0.300	0	0	0
2	20	17	""	"148153"	12520	8150	100	36	37	5	13	36	36	36	5	13	21	5	0	46	49	10	20	56	56	56	10	17	5	1	0	0.000	-0.143	0.353	0.360	2.507	0.016	0.001	80	452	100	-10	-6	Error	0	-10	1	-7	2955	3897	0.200	-0.700	0	0	0
2	21	17	""	"148392"	12700	8150	100	36	36	7	19	35	35	36	5	13	28	6	0	49	49	9	18	54	54	54	10	18	6	0	0	-0.200	-0.200	0.769	0.782	3.535	-0.072	0.008	80	461	100	-4	-4	Error	1	-5	1	-5	2852	3912	0.000	-0.500	0	0	0
2	22	17	""	"148636"	12880	8160	100	35	36	5	13	36	36	36	6	16	10	1	0	75	443	449	101	52	52	53	10	18	53	50	0	-0.043	0.000	0.038	0.060	14.685	0.001	0.003	80	490	100	22	391	Error	-1	23	0	391	2853	35477	0.000	39.000	0	0	0
2	1	18	""	"148301"	9100	8350	100	38	38	5	13	36	36	36	6	16	16	1	0	68	83	37	44	54	54	54	10	18	51	47	0	0.143	0.069	0.111	0.110	3.333	-0.007	0.001	80	484	100	16	31	-2.807	2	14	2	29	3021	6630	0.333	2.900	0	0	0
2	2	18	"hsa-miR-1911-3p"	"146094"	9280	8350	100	38	38	6	15	36	36	37	6	16	21	2	0	51	51	9	17	53	53	54	11	20	6	0	0	-1.000	-1.000	0.823	0.666	3.475	0.032	0.002	80	452	100	0	0	Error	2	-2	2	-2	3046	4059	0.167	-0.273	0	0	0
2	3	18	""	"11039"	9460	8350	100	37	37	5	13	36	36	37	5	13	18	6	0	515	3323	3980	119	52	52	54	11	20	76	66	0	0.002	0.000	0.003	0.008	17.811	0.000	0.004	80	448	100	464	3272	-8.855	1	463	1	3271	2988	265836	0.000	297.182	0	0	0
2	4	18	"hsa-miR-548j-5p"	"46592"	9630	8340	100	38	39	6	15	36	36	37	5	13	23	10	0	50	52	10	19	52	52	53	10	18	17	2	0	-1.000	100000.000	0.550	0.559	2.945	-0.040	0.003	80	439	100	0	3	Error	2	-2	3	0	3090	4158	0.400	-0.100	0	0	0
2	5	18	"Empty"	"0"	9810	8340	100	36	36	6	16	37	37	37	6	16	10	1	0	46	49	10	20	54	54	55	10	18	6	0	0	0.125	0.200	0.400	0.467	3.625	0.065	0.007	80	442	100	-9	-6	-3.000	-1	-8	-1	-5	2913	3886	-0.167	-0.600	0	0	0
2	6	18	"hsa-miR-423-5p"	"27565"	9990	8340	100	37	37	6	16	37	37	37	5	13	15	3	0	67	462	573	124	56	56	57	11	19	48	41	0	0.000	0.000	0.292	0.117	15.870	0.001	0.007	80	452	100	11	406	Error	0	11	0	406	2965	36964	0.000	36.818	0	0	0
2	7	18	""	"146147"	10180	8350	100	37	37	6	16	37	37	37	6	16	16	1	0	71	1633	2051	125	55	55	56	11	19	52	47	0	0.000	0.000	0.034	0.040	25.149	0.000	0.007	80	448	100	16	1578	Error	0	16	0	1578	2975	130670	0.000	143.364	0	0	0
2	8	18	"hsa-miR-4478"	"168805"	10350	8340	100	38	37	5	13	37	37	37	6	16	11	1	0	62	316	364	115	55	55	56	11	19	46	38	0	0.143	0.000	0.067	0.068	12.598	0.002	0.004	80	440	100	8	261	-2.807	1	7	0	261	2983	25290	0.000	23.636	0	0	0
2	9	18	"hsa-miR-4687-5p"	"168648"	10540	8350	100	38	38	6	15	36	36	37	5	13	25	6	0	90	106	58	54	55	55	56	11	19	62	57	0	0.057	0.039	0.093	0.104	4.778	0.019	0.016	80	448	100	37	53	-4.129	2	35	2	51	3050	8461	0.200	4.545	0	0	0
2	10	18	"hsa-miR-766-5p"	"46474"	10710	8340	100	37	37	5	13	36	36	37	5	13	18	3	0	60	71	29	40	55	55	56	11	19	36	32	0	0.200	0.063	0.262	0.245	3.251	0.013	0.002	80	440	100	6	17	-2.322	1	5	1	16	2962	5669	0.000	1.364	0	0	0
2	11	18	"hsa-miR-4710"	"168799"	10890	8340	100	37	38	6	15	37	37	37	6	16	13	3	0	56	59	18	30	56	56	57	11	19	23	12	0	0.000	0.333	0.304	0.304	3.805	-0.035	0.007	80	442	100	0	4	Error	0	0	1	3	3009	4741	0.167	0.182	0	0	0
2	12	18	"hsa-miR-4789-3p"	"168591"	11070	8340	100	39	38	6	15	37	37	37	5	13	18	6	0	54	54	11	20	55	55	56	11	19	12	2	0	-2.000	-1.000	0.857	0.626	3.114	-0.020	0.001	80	442	100	1	0	Error	2	-1	1	-1	3058	4333	0.200	-0.182	0	0	0
2	13	18	"hsa-miR-4433a-3p"	"168675"	11250	8340	100	38	38	5	13	36	36	37	5	13	22	6	0	56	57	12	21	57	57	58	14	24	15	1	0	-2.000	100000.000	0.442	0.565	3.869	-0.030	0.002	80	452	100	1	2	Error	2	-1	2	0	3065	4572	0.200	-0.071	0	0	0
2	14	18	"hsa-miR-5194"	"168885"	11430	8340	100	38	38	5	13	37	37	37	6	16	15	2	0	54	54	11	20	55	55	56	11	19	13	3	0	-1.000	-1.000	0.500	0.596	2.916	0.035	0.003	80	453	100	0	0	Error	1	-1	1	-1	3050	4352	0.167	-0.182	0	0	0
2	15	18	"hsa-miR-4656"	"168673"	11620	8350	100	36	36	6	16	37	37	38	6	15	12	1	0	66	72	25	34	54	54	56	11	19	50	41	0	-0.083	-0.056	0.211	0.226	3.473	-0.072	0.032	80	452	100	11	17	Error	-1	12	-1	18	2868	5762	-0.333	1.455	0	0	0
2	16	18	"hsa-miR-4463"	"168814"	11800	8350	100	37	38	6	15	37	37	37	5	13	17	6	0	63	71	48	67	55	55	55	10	18	42	30	0	0.000	0.063	0.286	0.290	4.517	0.022	0.010	80	438	100	8	17	Error	0	8	1	16	3005	5705	0.200	1.600	0	0	0
2	17	18	"hsa-miR-4746-5p"	"168744"	11970	8340	100	34	35	6	17	36	36	36	5	13	13	2	0	53	52	9	17	54	54	55	11	20	6	0	0	2.000	0.500	0.708	0.815	3.693	0.034	0.002	80	441	100	-3	-3	1.000	-2	-1	-1	-2	2779	4182	-0.200	-0.273	0	0	0
2	18	18	"hsa-miR-5695"	"168628"	12150	8340	100	37	38	6	15	37	37	37	5	13	13	6	0	49	49	10	20	54	54	54	10	18	7	1	0	0.000	-0.200	0.625	0.521	3.214	0.021	0.001	80	452	100	-5	-4	Error	0	-5	1	-5	3000	3951	0.200	-0.500	0	0	0
2	19	18	"hsa-miR-4722-3p"	"168742"	12330	8340	100	37	38	5	13	37	37	37	5	13	17	3	0	52	54	10	18	54	54	54	10	18	13	3	0	0.000	100000.000	0.400	0.466	2.822	0.005	0.000	80	462	100	-2	1	Error	0	-2	1	0	3021	4339	0.200	0.000	0	0	0
2	20	18	"hsa-miR-5581-3p"	"168933"	12520	8340	100	36	37	6	16	37	37	37	5	13	17	3	0	547	747	685	91	54	54	55	10	18	73	62	0	-0.002	0.000	0.091	0.047	16.864	-0.001	0.008	80	462	100	492	693	Error	-1	493	0	693	2930	59733	0.000	69.200	0	0	0
2	21	18	"hsa-miR-1260b"	"168619"	12700	8340	100	35	35	5	14	35	35	36	6	16	8	1	0	278	3078	3537	114	53	53	54	10	18	70	60	0	0.000	0.000	0.076	0.017	33.481	0.000	0.012	80	452	100	225	3025	Error	0	225	0	3025	2780	246247	-0.167	302.400	0	0	0
2	22	18	"hsa-miR-1290"	"168568"	12880	8340	100	37	37	6	16	36	36	36	6	16	16	0	0	76	446	485	108	52	52	54	10	18	63	52	0	0.042	0.003	0.048	0.055	14.037	0.002	0.013	80	474	100	25	395	-4.585	1	24	1	394	2946	35663	0.167	39.200	0	0	0
2	1	19	"hsa-miR-548au-3p"	"168620"	9090	8540	100	36	36	5	13	36	36	36	6	16	8	2	0	53	54	10	18	53	53	54	10	18	13	3	0	0.000	0.000	0.408	0.449	2.983	-0.027	0.001	80	472	100	0	1	Error	0	0	0	1	2880	4294	0.000	0.000	0	0	0
2	2	19	"hsa-miR-5580-5p"	"168954"	9280	8540	100	37	36	7	19	36	36	36	6	16	21	0	0	65	71	27	38	52	52	53	10	18	52	41	0	0.077	0.000	0.300	0.367	4.199	-0.007	0.000	80	463	100	14	19	-3.700	1	13	0	19	2891	5712	0.000	1.800	0	0	0
2	3	19	"hsa-miR-1255b-2-3p"	"168811"	9460	8550	100	34	35	8	22	36	36	36	6	16	17	6	0	85	109	65	59	52	52	53	11	20	57	52	0	-0.061	-0.018	0.294	0.251	4.849	-0.008	0.003	80	438	100	31	56	Error	-2	33	-1	57	2823	8727	-0.167	5.091	0	0	0
2	4	19	"hsa-miR-4477b"	"168801"	9640	8540	100	35	35	5	14	36	36	36	5	13	11	2	0	53	53	13	24	51	51	52	10	19	21	8	0	-0.500	-0.500	0.500	0.438	2.625	-0.036	0.003	80	451	100	1	1	Error	-1	2	-1	2	2824	4252	-0.200	0.100	0	0	0
2	5	19	"hsa-miR-3189-5p"	"168697"	9820	8530	100	36	36	6	16	35	35	36	5	13	21	6	0	65	70	25	35	54	54	54	10	18	53	36	0	0.091	0.063	0.292	0.298	4.371	0.047	0.017	80	452	100	12	17	-3.459	1	11	1	16	2898	5638	0.000	1.600	0	0	0
2	6	19	"hsa-miR-3194-3p"	"169333"	10000	8530	100	39	39	6	15	37	37	37	5	13	27	7	0	57	58	13	22	55	55	56	10	17	26	7	0	1.000	0.667	0.600	0.569	2.785	0.057	0.008	80	452	100	4	5	0.000	2	2	2	3	3116	4621	0.400	0.200	0	0	0
2	7	19	"hsa-miR-499b-3p"	"169279"	10180	8530	100	35	36	5	13	36	36	37	5	13	18	2	0	51	51	10	19	54	54	55	10	18	10	1	0	0.333	0.000	0.408	0.451	3.369	0.047	0.005	80	442	100	-4	-3	-1.585	-1	-3	0	-3	2869	4055	-0.200	-0.400	0	0	0
2	8	19	"hsa-miR-4759"	"169117"	10360	8530	100	38	38	5	13	36	36	37	6	16	16	2	0	53	53	10	18	55	55	55	11	20	6	2	0	-1.000	-1.000	0.581	0.537	3.363	0.012	0.000	80	452	100	0	0	Error	2	-2	2	-2	3002	4230	0.167	-0.182	0	0	0
2	9	19	"hsa-miR-4798-3p"	"169195"	10540	8530	100	36	37	5	13	37	37	37	6	16	8	1	0	46	47	10	21	54	54	55	10	18	3	1	0	0.125	0.000	0.400	0.345	3.377	0.058	0.005	80	442	100	-9	-7	-3.000	-1	-8	0	-7	2929	3764	0.000	-0.800	0	0	0
2	10	19	"hsa-miR-4799-5p"	"168988"	10720	8530	100	35	36	5	13	37	37	38	6	15	10	1	0	48	49	8	16	55	55	56	10	17	3	0	0	0.286	0.167	0.382	0.413	2.712	0.080	0.008	80	452	100	-9	-7	-1.807	-2	-7	-1	-6	2852	3898	-0.333	-0.700	0	0	0
2	11	19	"hsa-miR-4526"	"169151"	10900	8530	100	36	36	6	16	38	38	38	6	15	8	1	0	51	53	10	18	56	56	57	11	19	15	0	0	0.400	0.667	0.461	0.346	2.601	-0.066	0.006	80	452	100	-7	-5	-1.322	-2	-5	-2	-3	2919	4253	-0.333	-0.364	0	0	0
2	12	19	"hsa-miR-548am-5p/hsa-miR-548au-5p/hsa-miR-548c-5p/hsa-miR-548o-5p"	"169147"	11080	8530	100	37	37	5	13	37	37	37	5	13	12	2	0	55	56	12	21	56	56	57	11	19	13	2	0	0.000	0.000	0.500	0.484	2.657	-0.017	0.001	80	461	100	-1	0	Error	0	-1	0	0	2963	4478	0.000	-0.091	0	0	0
2	13	19	"hsa-miR-4709-5p"	"169174"	11260	8530	100	38	38	6	15	37	37	37	6	16	15	2	0	52	52	9	17	56	56	57	13	22	2	0	0	-0.250	-0.250	0.500	0.453	3.308	-0.027	0.003	80	471	100	-3	-3	Error	1	-4	1	-4	3005	4122	0.167	-0.385	0	0	0
2	14	19	"hsa-miR-5571-3p"	"169241"	11450	8530	100	36	37	5	13	37	37	37	6	16	10	0	0	66	70	22	31	55	55	56	10	17	51	36	0	-0.091	0.000	0.200	0.258	4.236	-0.015	0.001	80	453	100	10	15	Error	-1	11	0	15	2939	5562	0.000	1.400	0	0	0
2	15	19	"hsa-miR-5704"	"169211"	11630	8530	100	39	38	6	15	37	37	37	6	16	18	1	0	368	359	281	78	54	54	55	11	20	66	60	0	0.006	0.003	0.013	0.034	8.959	0.002	0.007	80	432	100	316	306	-7.295	2	314	1	305	3042	28693	0.167	27.636	0	0	0
2	16	19	"hsa-miR-4443"	"169188"	11810	8530	100	38	38	6	15	37	37	37	5	13	23	3	0	84	1314	1490	113	54	54	56	11	19	65	51	0	0.033	0.001	0.038	0.026	22.108	0.000	0.001	80	432	100	31	1261	-4.907	1	30	1	1260	3030	105125	0.200	114.364	0	0	0
2	17	19	"hsa-miR-17-5p"	"169336"	11990	8530	100	37	37	6	16	36	36	37	5	13	22	10	0	160	541	526	97	55	55	56	11	19	57	53	0	0.010	0.002	0.015	0.055	16.984	0.001	0.003	80	431	100	106	487	-6.714	1	105	1	486	2981	43284	0.000	44.091	0	0	0
2	18	19	"hsa-miR-4493"	"169354"	12160	8530	100	37	37	6	16	36	36	37	6	16	12	5	0	51	51	10	19	53	53	54	11	20	7	3	0	-0.500	-0.500	0.438	0.534	3.317	0.012	0.000	80	430	100	-1	-1	Error	1	-2	1	-2	2933	4071	0.000	-0.273	0	0	0
2	19	19	"hsa-miR-5186"	"169090"	12340	8530	100	36	36	6	16	36	36	37	6	16	15	0	0	49	51	11	21	52	52	53	10	18	11	3	0	0.000	0.000	0.700	0.750	3.141	-0.044	0.004	80	442	100	-3	-1	Error	0	-3	0	-1	2899	4094	-0.167	-0.200	0	0	0
2	20	19	"hsa-miR-4760-5p"	"169222"	12520	8530	100	35	36	6	16	37	37	37	5	13	12	3	0	52	53	11	20	52	52	53	10	18	18	6	0	100000.000	-1.000	0.500	0.462	2.904	-0.030	0.002	80	442	100	-2	0	16.610	-2	0	-1	1	2873	4245	-0.200	0.000	0	0	0
2	21	19	"hsa-miR-5587-5p"	"169176"	12700	8530	100	36	37	6	16	36	36	36	6	16	17	3	0	50	50	10	20	52	52	54	13	24	5	0	0	0.000	-0.500	0.500	0.571	2.872	-0.052	0.004	80	442	100	-2	-1	Error	0	-2	1	-2	2963	3989	0.167	-0.308	0	0	0
2	22	19	"hsa-miR-5582-3p"	"169353"	12880	8530	100	37	37	6	16	36	36	36	6	16	15	2	0	56	57	14	24	52	52	53	13	24	26	5	0	0.250	0.200	0.572	0.492	4.331	-0.042	0.003	80	474	100	5	6	-2.000	1	4	1	5	2936	4585	0.167	0.308	0	0	0
2	1	20	"Hy3"	"13138"	9080	8710	100	37	37	6	16	37	37	37	5	13	15	3	0	64	218	272	124	53	53	54	10	18	50	42	0	0.000	0.000	0.167	0.135	10.058	-0.004	0.011	80	516	100	11	165	Error	0	11	0	165	2962	17464	0.000	16.400	0	0	0
2	2	20	"hsa-miR-4725-5p"	"169193"	9300	8730	100	35	35	6	17	36	36	36	6	16	8	2	0	124	135	83	61	52	52	53	10	18	66	56	0	-0.014	-0.012	0.066	0.112	7.899	-0.010	0.010	80	482	100	71	82	Error	-1	72	-1	83	2817	10789	-0.167	8.200	0	0	0
2	3	20	"hsa-miR-3614-5p"	"169317"	9460	8720	100	35	36	6	16	36	36	36	6	16	15	3	0	49	50	9	18	53	53	53	10	18	8	1	0	0.250	0.000	0.500	0.592	3.405	-0.067	0.004	80	427	100	-5	-3	-2.000	-1	-4	0	-3	2909	3990	0.000	-0.300	0	0	0
2	4	20	"hsa-miR-4737"	"169032"	9640	8720	100	36	36	5	13	37	37	37	6	16	6	1	0	52	54	12	22	53	53	53	10	18	16	5	0	1.000	-1.000	0.600	0.444	3.647	-0.074	0.008	80	474	100	-2	0	0.000	-1	-1	-1	1	2899	4283	-0.167	0.100	0	0	0
2	5	20	""	"168966"	9830	8720	100	38	38	6	15	36	36	36	5	13	32	8	0	532	406	312	76	54	54	55	10	18	63	61	0	0.004	0.006	0.013	0.022	6.400	0.003	0.013	80	484	100	480	354	-7.901	2	478	2	352	3060	32511	0.400	35.100	0	0	0
2	6	20	""	"168828"	10010	8720	100	38	38	6	15	37	37	37	5	13	20	5	0	177	201	154	76	56	56	56	10	17	58	55	0	0.008	0.007	0.040	0.051	5.644	-0.002	0.002	80	474	100	122	146	-6.919	1	121	1	145	3024	16041	0.200	14.500	0	0	0
2	7	20	""	"169190"	10190	8720	100	37	37	6	16	37	37	37	5	13	22	5	0	95	241	218	90	55	55	55	10	18	60	55	0	0.000	0.000	0.058	0.075	7.633	0.004	0.008	80	462	100	40	186	Error	0	40	0	186	2971	19260	0.000	18.600	0	0	0
2	8	20	""	"168830"	10360	8720	100	36	36	5	13	37	37	37	5	13	11	2	0	53	52	10	19	55	55	56	10	17	10	1	0	0.500	0.333	0.538	0.663	3.277	0.123	0.027	80	462	100	-3	-4	-1.000	-1	-2	-1	-3	2884	4144	-0.200	-0.400	0	0	0
2	9	20	""	"169175"	10540	8720	100	36	37	5	13	37	37	37	5	13	10	2	0	51	51	9	17	53	53	55	10	18	10	0	0	0.500	0.000	0.800	0.774	3.187	0.057	0.006	80	474	100	-3	-2	-1.000	-1	-2	0	-2	2921	4084	0.000	-0.400	0	0	0
2	10	20	""	"168845"	10720	8720	100	36	37	5	13	38	38	38	6	15	10	0	0	50	52	9	17	54	54	55	10	18	11	1	0	0.500	0.500	0.500	0.568	2.492	-0.007	0.000	80	484	100	-6	-3	-1.000	-2	-4	-1	-2	2980	4126	-0.167	-0.300	0	0	0
2	11	20	""	"168694"	10910	8720	100	37	37	6	16	37	37	37	6	16	10	2	0	80	97	52	53	55	55	56	11	19	58	51	0	0.000	0.000	0.199	0.207	6.717	0.010	0.003	80	484	100	25	42	Error	0	25	0	42	2996	7720	0.000	3.727	0	0	0
2	12	20	""	"168752"	11090	8730	100	38	38	6	15	37	37	37	6	16	11	3	0	129	115	49	42	55	55	56	11	19	71	68	0	0.014	0.017	0.066	0.082	3.771	0.016	0.012	80	483	100	75	61	-6.209	1	74	1	60	3033	9221	0.167	5.364	0	0	0
2	13	20	"hsa-miR-1260a"	"169412"	11270	8730	100	37	37	5	13	37	37	38	6	15	10	2	0	635	484	365	75	55	55	55	11	20	71	66	0	0.000	0.000	0.009	0.019	6.750	-0.001	0.003	80	472	100	580	429	Error	0	580	0	429	2986	38712	-0.167	39.000	0	0	0
2	14	20	"Empty"	"0"	11440	8710	100	37	37	6	16	38	38	38	6	15	10	1	0	56	57	12	21	54	54	55	10	18	25	13	0	-0.500	-0.333	0.667	0.586	3.162	-0.014	0.000	80	453	100	1	2	Error	-1	2	-1	3	2975	4572	-0.167	0.200	0	0	0
2	15	20	"Empty"	"0"	11620	8710	100	37	37	5	13	37	37	37	6	16	11	0	0	57	57	10	17	54	54	55	11	20	18	2	0	0.000	0.000	0.600	0.591	2.825	0.027	0.001	80	474	100	3	3	Error	0	3	0	3	2960	4527	0.000	0.182	0	0	0
2	16	20	"Empty"	"0"	11810	8710	100	37	37	5	13	37	37	38	6	15	8	2	0	56	57	10	17	54	54	56	11	19	18	5	0	0.000	0.000	0.571	0.472	3.328	0.068	0.009	80	474	100	2	3	Error	0	2	0	3	2933	4551	-0.167	0.091	0	0	0
2	17	20	"Empty"	"0"	11990	8710	100	37	37	6	16	37	37	37	6	16	18	2	0	56	57	11	19	54	54	54	10	18	25	7	0	0.000	0.000	0.558	0.674	3.618	0.040	0.003	80	464	100	2	3	Error	0	2	0	3	2992	4531	0.000	0.300	0	0	0
2	18	20	"Empty"	"0"	12170	8710	100	36	37	6	16	36	36	37	5	13	21	7	0	53	53	11	20	54	54	54	10	18	18	0	0	0.000	-1.000	0.714	0.718	3.030	-0.055	0.006	80	464	100	-1	0	Error	0	-1	1	-1	2955	4229	0.000	-0.100	0	0	0
2	19	20	"Empty"	"0"	12350	8710	100	37	37	6	16	36	36	36	6	16	13	5	0	51	53	11	20	54	54	54	10	18	12	2	0	-0.333	-1.000	0.689	0.718	3.204	0.006	0.000	80	464	100	-2	0	Error	1	-3	1	-1	2924	4210	0.167	-0.100	0	0	0
2	20	20	"Empty"	"0"	12530	8710	100	37	37	6	16	36	36	36	5	13	20	7	0	52	52	11	21	53	53	54	10	18	12	1	0	-1.000	-1.000	0.727	0.851	3.419	-0.101	0.013	80	464	100	0	0	Error	1	-1	1	-1	2950	4169	0.200	-0.200	0	0	0
2	21	20	"Hy3"	"13138"	12710	8710	100	36	37	5	13	36	36	36	6	16	11	2	0	82	483	592	122	53	53	54	10	18	52	51	0	0.000	0.002	0.038	0.053	13.462	0.000	0.000	80	464	100	29	431	Error	0	29	1	430	2978	38622	0.167	42.900	0	0	0
2	22	20	"Hy3"	"13138"	12890	8710	100	35	35	6	17	37	37	37	6	16	15	2	0	87	221	230	104	52	52	53	10	18	57	52	0	-0.057	-0.012	0.167	0.167	9.399	-0.001	0.001	80	496	100	33	167	Error	-2	35	-2	169	2823	17687	-0.333	16.800	0	0	0
3	1	1	"Hy3"	"13138"	13640	5130	100	36	36	6	16	36	36	36	6	16	13	2	0	79	257	299	116	50	50	52	10	19	60	51	0	0.000	0.000	0.034	0.068	7.790	0.004	0.011	80	514	100	29	207	Error	0	29	0	207	2891	20546	0.000	20.500	0	0	0
3	2	1	"hsa-miR-425-5p"	"17608"	13820	5130	100	36	37	5	13	35	35	35	6	17	15	3	0	138	152	102	67	49	49	51	10	19	63	61	0	0.011	0.019	0.035	0.055	7.082	0.006	0.005	80	482	100	90	105	-6.476	1	89	2	103	2933	12126	0.333	10.100	0	0	0
3	3	1	"hsa-miR-125b-5p"	"30787"	14000	5130	100	35	35	5	14	35	35	35	6	17	11	1	0	6231	5829	4917	84	49	49	51	12	23	75	67	0	0.000	0.000	0.001	0.005	29.249	0.000	0.000	80	474	100	6182	5780	Error	0	6182	0	5780	2833	466319	0.000	481.500	0	0	0
3	4	1	"hsa-miR-518e-3p"	"11159"	14180	5120	100	34	34	6	17	35	35	35	6	17	11	1	0	50	49	10	20	49	49	50	11	22	13	2	0	-1.000	100000.000	0.667	0.630	3.142	-0.020	0.001	80	493	100	0	-1	Error	-1	1	-1	0	2714	3947	-0.167	-0.091	0	0	0
3	5	1	""	"11218"	14370	5120	100	33	34	7	20	35	35	35	6	17	11	2	0	53	55	13	23	48	48	49	10	20	41	15	0	-0.400	-0.143	0.500	0.536	2.733	-0.024	0.001	80	488	100	3	6	Error	-2	5	-1	7	2740	4362	-0.167	0.600	0	0	0
3	6	1	""	"46572"	14540	5120	100	36	35	6	17	35	35	35	6	17	12	1	0	50	50	9	18	47	47	49	14	28	11	0	0	0.333	0.000	0.600	0.617	3.070	-0.080	0.006	80	478	100	4	3	-1.585	1	3	0	3	2819	3960	0.000	0.071	0	0	0
3	7	1	"ebv-miR-BART19-5p"	"42613"	14720	5120	100	34	34	6	17	34	34	34	6	17	16	1	0	60	68	25	36	47	47	48	14	29	47	38	0	0.000	0.000	0.229	0.310	3.412	-0.007	0.001	80	490	100	13	21	Error	0	13	0	21	2722	5468	0.000	1.429	0	0	0
3	8	1	""	"42511"	14900	5110	100	34	34	5	14	34	34	34	6	17	15	0	0	51	52	14	26	46	46	46	10	21	33	11	0	0.000	0.000	0.313	0.364	2.508	-0.138	0.030	80	500	100	5	6	Error	0	5	0	6	2743	4124	0.000	0.600	0	0	0
3	9	1	""	"11217"	15090	5110	100	33	33	6	18	34	34	34	6	17	13	0	0	51	53	13	24	46	46	47	10	21	35	13	0	-0.200	-0.143	0.594	0.542	3.683	-0.011	0.000	80	490	100	4	6	Error	-1	5	-1	7	2676	4255	-0.167	0.600	0	0	0
3	10	1	""	"46712"	15260	5130	100	35	35	7	20	34	34	34	6	17	17	5	0	353	318	241	75	46	46	47	10	21	67	65	0	0.003	0.004	0.025	0.056	11.232	-0.001	0.002	80	463	100	308	273	-8.262	1	307	1	272	2804	25413	0.167	27.100	0	0	0
3	11	1	"ebv-miR-BART1-5p"	"17541"	15440	5130	100	35	34	7	20	34	34	34	6	17	15	2	0	55	66	28	42	46	46	46	9	19	48	43	0	0.111	0.000	0.408	0.349	4.881	-0.014	0.001	80	474	100	10	20	-3.170	1	9	0	20	2745	5263	0.000	2.222	0	0	0
3	12	1	""	"17596"	15620	5130	100	35	35	7	20	34	34	34	6	17	21	3	0	433	446	371	83	45	45	46	9	19	75	66	0	0.003	0.002	0.015	0.032	8.919	0.001	0.003	80	484	100	389	402	-8.600	1	388	1	401	2789	35658	0.167	44.444	0	0	0
3	13	1	""	"28250"	15810	5120	100	35	35	7	20	34	34	34	6	17	23	6	0	50	51	11	21	47	47	47	10	21	30	6	0	0.333	0.250	0.533	0.585	3.943	-0.069	0.004	80	493	100	4	5	-1.585	1	3	1	4	2817	4076	0.167	0.400	0	0	0
3	14	1	"hsa-miR-372-3p"	"11084"	15990	5110	100	34	34	6	17	34	34	34	6	17	15	2	0	52	56	16	28	46	46	46	9	19	45	30	0	0.000	0.000	0.467	0.533	3.709	-0.120	0.032	80	478	100	6	10	Error	0	6	0	10	2752	4509	0.000	1.111	0	0	0
3	15	1	"ebv-miR-BART16"	"17358"	16160	5120	100	34	34	6	17	34	34	34	6	17	15	3	0	57	147	128	87	46	46	46	10	21	50	45	0	0.000	0.000	0.038	0.116	9.441	0.005	0.003	80	480	100	11	101	Error	0	11	0	101	2734	11721	0.000	10.100	0	0	0
3	16	1	"hsa-miR-592"	"17312"	16350	5110	100	34	34	6	17	34	34	34	6	17	16	2	0	48	47	9	19	45	45	46	10	21	18	3	0	0.000	0.000	0.626	0.761	3.496	-0.198	0.029	80	510	100	3	2	Error	0	3	0	2	2752	3798	0.000	0.100	0	0	0
3	17	1	"hsa-miR-521"	"11171"	16540	5110	100	35	35	6	17	34	34	34	7	20	15	0	0	46	48	11	22	43	43	44	9	20	31	12	0	0.333	0.200	0.783	0.795	3.312	-0.219	0.034	80	476	100	4	6	-1.585	1	3	1	5	2766	3820	0.143	0.444	0	0	0
3	18	1	""	"42803"	16700	5120	100	33	34	6	17	34	34	34	6	17	21	1	0	56	151	131	86	42	42	42	8	19	56	48	0	-0.071	0.000	0.037	0.113	9.036	-0.007	0.008	80	459	100	13	109	Error	-1	14	0	109	2706	12089	0.000	13.625	0	0	0
3	19	1	"hsa-miR-621"	"46301"	16880	5120	100	34	34	6	17	34	34	34	6	17	11	0	0	43	43	8	18	42	42	42	10	23	16	0	0	0.000	0.000	1.063	1.017	3.066	-0.204	0.034	80	482	100	1	1	Error	0	1	0	1	2695	3435	0.000	0.100	0	0	0
3	20	1	""	"14289"	17060	5130	100	35	34	6	17	34	34	34	6	17	16	1	0	150	131	85	64	43	43	43	9	20	61	57	0	0.009	0.000	0.056	0.083	6.190	-0.009	0.007	80	484	100	108	88	-6.741	1	107	0	88	2738	10480	0.000	9.778	0	0	0
3	21	1	"hsa-miR-21-3p"	"42524"	17250	5120	100	33	34	7	20	34	34	34	6	17	21	6	0	87	82	38	46	42	42	43	10	23	60	57	0	-0.022	0.000	0.175	0.187	4.967	-0.024	0.010	80	482	100	44	40	Error	-1	45	0	40	2699	6587	0.000	3.900	0	0	0
3	22	1	"Hy3"	"13138"	17420	5130	100	34	34	6	17	34	34	34	7	20	15	1	0	94	209	207	99	42	42	43	8	18	63	52	0	0.000	0.000	0.077	0.104	8.507	0.002	0.002	80	484	100	52	167	Error	0	52	0	167	2737	16687	0.000	20.750	0	0	0
3	1	2	"hsa-miR-361-5p"	"14301"	13640	5330	100	36	36	6	16	35	35	35	6	17	13	3	0	1058	764	562	73	50	50	51	10	19	75	73	0	0.001	0.001	0.009	0.019	11.186	0.001	0.004	80	482	100	1009	715	-9.977	1	1008	1	714	2842	61152	0.167	71.300	0	0	0
3	2	2	""	"-1"	13820	5330	100	35	35	6	17	35	35	35	6	17	11	1	0	462	357	259	72	50	50	51	10	19	67	66	0	0.000	0.000	0.016	0.038	11.815	0.001	0.001	80	438	100	412	307	Error	0	412	0	307	2785	28540	0.000	30.600	0	0	0
3	3	2	"hsa-miR-1229-3p"	"46689"	13990	5320	100	36	35	6	17	35	35	35	6	17	12	5	0	56	57	13	22	51	51	51	11	21	30	8	0	0.200	0.000	0.600	0.583	3.455	-0.108	0.017	80	440	100	6	6	-2.322	1	5	0	6	2816	4520	0.000	0.545	0	0	0
3	4	2	"hsa-miR-1324"	"46647"	14170	5320	100	34	34	6	17	35	35	35	6	17	8	0	0	45	45	10	22	49	49	50	11	22	3	1	0	0.250	0.250	0.817	0.717	3.034	-0.048	0.002	80	471	100	-5	-5	-2.000	-1	-4	-1	-4	2707	3612	-0.167	-0.455	0	0	0
3	5	2	""	"23524"	14360	5330	100	34	35	6	17	34	34	34	6	17	16	2	0	58	58	14	24	48	48	48	9	18	52	28	0	0.000	0.100	0.313	0.404	3.588	-0.020	0.001	80	468	100	10	11	Error	0	10	1	10	2769	4613	0.167	1.111	0	0	0
3	6	2	""	"42611"	14540	5330	100	35	36	7	19	34	34	34	6	17	20	8	0	45	44	9	20	47	47	48	10	20	6	0	0	-0.500	-0.667	0.667	0.733	2.993	-0.144	0.018	80	468	100	-1	-1	Error	1	-2	2	-3	2859	3542	0.333	-0.400	0	0	0
3	7	2	"hsa-miR-744-3p"	"42970"	14720	5330	100	33	34	7	20	34	34	34	6	17	15	5	0	53	60	50	83	47	47	47	10	21	40	21	0	-0.167	0.000	0.333	0.419	4.387	0.015	0.004	80	468	100	5	13	Error	-1	6	0	13	2719	4788	0.000	1.300	0	0	0
3	8	2	"hsa-miR-574-5p"	"27740"	14900	5320	100	34	34	7	20	34	34	34	6	17	16	1	0	61	227	222	97	47	47	47	10	21	51	48	0	0.000	0.000	0.464	0.155	14.971	-0.003	0.004	80	464	100	14	180	Error	0	14	0	180	2707	18176	0.000	18.000	0	0	0
3	9	2	""	"46228"	15070	5320	100	33	34	6	17	34	34	35	6	17	15	1	0	534	713	646	90	46	46	48	10	20	63	62	0	-0.002	0.000	0.011	0.031	15.943	-0.001	0.007	80	467	100	487	667	Error	-1	488	0	667	2687	57006	-0.167	66.500	0	0	0
3	10	2	""	"11215"	15260	5320	100	35	35	6	17	34	34	34	6	17	17	1	0	110	109	60	55	46	46	47	9	19	65	62	0	0.016	0.016	0.081	0.130	6.435	0.002	0.000	80	472	100	65	64	-6.000	1	64	1	63	2795	8739	0.167	6.889	0	0	0
3	11	2	""	"11246"	15450	5320	100	34	34	6	17	34	34	34	6	17	10	0	0	62	66	24	36	46	46	47	9	19	57	47	0	0.000	0.000	0.250	0.318	3.329	-0.014	0.001	80	462	100	16	20	Error	0	16	0	20	2680	5252	0.000	2.111	0	0	0
3	12	2	""	"17904"	15630	5320	100	34	34	6	17	34	34	35	6	17	17	1	0	474	388	298	76	47	47	47	10	21	72	68	0	0.000	0.000	0.018	0.043	12.168	-0.002	0.003	80	440	100	427	341	Error	0	427	0	341	2740	31052	-0.167	34.100	0	0	0
3	13	2	""	"11273"	15800	5320	100	35	35	6	17	34	34	35	7	20	11	2	0	74	310	308	99	48	48	47	10	21	53	51	0	0.038	0.004	0.012	0.035	11.552	0.001	0.001	80	427	100	27	263	-4.700	1	26	1	262	2774	24827	0.000	26.300	0	0	0
3	14	2	""	"19583"	15980	5320	100	35	35	6	17	34	34	34	6	17	17	1	0	57	68	31	45	46	46	47	10	21	53	41	0	0.091	0.045	0.147	0.159	3.771	-0.036	0.010	80	468	100	12	23	-3.459	1	11	1	22	2770	5468	0.167	2.100	0	0	0
3	15	2	"hsa-miR-509-3p"	"11141"	16160	5320	100	34	34	6	17	34	34	34	6	17	16	2	0	50	53	13	24	46	46	46	10	21	38	12	0	0.000	0.000	0.347	0.397	3.353	-0.178	0.061	80	461	100	4	7	Error	0	4	0	7	2733	4236	0.000	0.700	0	0	0
3	16	2	"hsa-miR-554"	"42766"	16340	5320	100	34	34	7	20	34	34	34	7	20	13	2	0	154	135	70	51	46	46	46	10	21	72	67	0	0.000	0.000	0.076	0.103	4.782	-0.014	0.012	80	468	100	108	89	Error	0	108	0	89	2734	10829	0.000	8.900	0	0	0
3	17	2	""	"17896"	16520	5320	100	34	34	7	20	34	34	34	7	20	13	3	0	298	607	593	97	44	44	45	9	20	68	63	0	0.000	0.000	0.012	0.030	15.882	0.000	0.000	80	487	100	254	563	Error	0	254	0	563	2704	48525	0.000	62.444	0	0	0
3	18	2	"hsa-miR-1305"	"46501"	16720	5320	100	34	34	6	17	33	33	34	6	17	20	3	0	46	48	12	25	43	43	43	9	20	28	12	0	0.333	0.200	0.545	0.552	3.683	-0.122	0.014	80	444	100	4	6	-1.585	1	3	1	5	2732	3808	0.000	0.556	0	0	0
3	19	2	"hsa-miR-551a"	"17272"	16880	5320	100	33	34	6	17	34	34	34	6	17	13	1	0	119	113	55	48	43	43	44	9	20	72	70	0	-0.013	0.000	0.075	0.085	4.541	0.003	0.000	80	424	100	75	70	Error	-1	76	0	70	2691	9042	0.000	7.667	0	0	0
3	20	2	""	"42479"	17060	5320	100	35	34	6	17	34	34	34	6	17	11	2	0	53	59	21	35	43	43	45	19	42	36	21	0	0.100	0.000	0.400	0.432	4.369	-0.009	0.002	80	440	100	11	16	-3.322	1	10	0	16	2738	4757	0.000	0.737	0	0	0
3	21	2	"hsa-miR-424-5p"	"42965"	17230	5320	100	35	34	6	17	34	34	34	6	17	12	5	0	267	316	264	83	43	43	44	19	43	62	62	0	0.004	0.000	0.024	0.054	12.842	0.000	0.000	80	459	100	225	273	-7.807	1	224	0	273	2756	25309	0.000	14.316	0	0	0
3	22	2	""	"42913"	17410	5310	100	32	33	7	21	33	33	34	6	17	20	5	0	48	49	13	26	43	43	44	10	22	32	16	0	-0.200	0.000	0.667	0.660	3.671	-0.152	0.024	80	482	100	4	6	Error	-1	5	0	6	2665	3940	-0.167	0.500	0	0	0
3	1	3	"hsa-miR-922"	"42683"	13640	5510	100	35	36	5	13	35	35	35	6	17	15	2	0	64	71	27	38	51	51	52	10	19	53	45	0	0.000	0.050	0.181	0.251	3.561	0.016	0.002	80	462	100	13	21	Error	0	13	1	20	2868	5717	0.167	1.900	0	0	0
3	2	3	""	"28450"	13810	5510	100	35	35	5	14	34	34	34	6	17	17	3	0	743	540	422	78	51	51	52	10	19	66	63	0	0.001	0.002	0.009	0.019	11.705	0.001	0.001	80	430	100	693	490	-9.435	1	692	1	489	2822	43191	0.167	48.800	0	0	0
3	3	3	"spike_control_v2_37"	"28684"	13990	5510	100	36	35	6	17	34	34	35	6	17	17	3	0	529	514	454	88	51	51	51	10	19	67	58	0	0.004	0.002	0.025	0.049	13.035	-0.001	0.003	80	461	100	480	464	-7.901	2	478	1	463	2816	41135	0.000	46.300	0	0	0
3	4	3	""	"46514"	14170	5510	100	35	35	5	14	35	35	35	6	17	6	1	0	130	3520	3985	113	49	49	50	11	22	65	53	0	0.000	0.000	0.049	0.021	47.218	0.000	0.002	80	462	100	81	3471	Error	0	81	0	3471	2783	281572	0.000	315.455	0	0	0
3	5	3	"hsa-miR-181a-5p"	"42865"	14360	5510	100	35	35	6	17	35	35	35	6	17	11	1	0	512	556	473	85	49	49	49	10	20	65	65	0	0.000	0.000	0.006	0.031	17.287	0.000	0.000	80	452	100	463	507	Error	0	463	0	507	2792	44489	0.000	50.700	0	0	0
3	6	3	""	"42894"	14540	5520	100	33	34	6	17	34	34	34	6	17	16	2	0	78	102	62	60	49	49	49	10	20	53	51	0	-0.034	0.000	0.087	0.183	5.599	0.002	0.000	80	452	100	28	53	Error	-1	29	0	53	2726	8190	0.000	5.300	0	0	0
3	7	3	"hsa-miR-302b-5p"	"42667"	14720	5520	100	35	35	6	17	35	35	35	6	17	17	5	0	50	50	9	18	48	48	49	10	20	12	3	0	0.000	0.000	0.882	0.904	3.106	-0.123	0.017	80	452	100	2	2	Error	0	2	0	2	2798	3962	0.000	0.100	0	0	0
3	8	3	"hsa-miR-130a-3p"	"10138"	14900	5520	100	35	35	5	14	35	35	35	6	17	10	0	0	1548	1149	922	80	48	48	49	10	20	70	67	0	0.000	0.000	0.003	0.008	12.935	0.000	0.002	80	450	100	1500	1101	Error	0	1500	0	1101	2807	91909	0.000	110.000	0	0	0
3	9	3	""	"30681"	15080	5510	100	35	35	5	14	34	34	35	6	17	20	0	0	342	299	228	76	48	48	49	10	20	65	63	0	0.003	0.004	0.018	0.045	8.407	0.001	0.001	80	452	100	295	252	-8.200	1	294	1	251	2785	23883	0.000	25.000	0	0	0
3	10	3	""	"30831"	15260	5510	100	35	35	6	17	34	34	34	6	17	16	2	0	93	110	68	61	47	47	48	9	18	57	53	0	0.022	0.016	0.067	0.152	7.218	-0.002	0.000	80	452	100	47	64	-5.524	1	46	1	63	2762	8811	0.167	6.889	0	0	0
3	11	3	"hsa-miR-1298-5p"	"46381"	15440	5510	100	35	34	6	17	34	34	34	6	17	13	2	0	150	129	78	60	47	47	48	10	20	61	58	0	0.010	0.000	0.058	0.077	5.206	-0.008	0.005	80	452	100	104	82	-6.687	1	103	0	82	2734	10312	0.000	8.100	0	0	0
3	12	3	"hsa-miR-26b-3p"	"42523"	15620	5510	100	34	34	6	17	34	34	34	6	17	15	0	0	56	65	27	41	47	47	47	9	19	50	45	0	0.000	0.000	0.308	0.295	3.345	-0.015	0.002	80	463	100	9	18	Error	0	9	0	18	2729	5160	0.000	2.000	0	0	0
3	13	3	"hsa-miR-450b-3p"	"42892"	15810	5490	100	34	34	7	20	34	34	35	6	17	16	3	0	50	51	13	25	47	47	47	9	19	31	12	0	0.000	0.000	0.500	0.586	3.149	-0.146	0.013	80	447	100	3	4	Error	0	3	0	4	2757	4103	-0.167	0.444	0	0	0
3	14	3	"ebv-miR-BART9-5p"	"42824"	15980	5510	100	34	34	6	17	34	34	35	6	17	13	2	0	98	93	48	51	47	47	47	9	19	62	57	0	0.000	0.000	0.085	0.133	6.121	-0.019	0.009	80	459	100	51	46	Error	0	51	0	46	2724	7422	-0.167	5.111	0	0	0
3	15	3	"kshv-miR-K12-4-5p"	"17606"	16180	5510	100	34	34	7	20	34	34	34	6	17	22	1	0	54	53	12	22	47	47	48	10	20	31	11	0	0.000	0.000	0.513	0.545	3.486	-0.196	0.055	80	447	100	7	6	Error	0	7	0	6	2751	4219	0.000	0.500	0	0	0
3	16	3	""	"42927"	16340	5510	100	33	33	6	18	34	34	34	7	20	7	1	0	59	80	45	56	47	47	48	22	45	42	36	0	-0.083	-0.030	0.143	0.159	5.028	-0.008	0.002	80	416	100	11	32	Error	-1	12	-1	33	2657	6399	-0.143	1.455	0	0	0
3	17	3	""	"42861"	16520	5510	100	35	34	6	17	34	34	34	7	20	15	1	0	173	146	88	60	45	45	47	21	44	62	61	0	0.008	0.000	0.047	0.107	7.200	-0.004	0.001	80	452	100	129	101	-7.000	1	128	0	101	2748	11717	0.000	4.714	0	0	0
3	18	3	"hsa-miR-1277-3p"	"46925"	16700	5500	100	35	35	7	20	34	34	34	7	20	15	2	0	45	45	10	22	44	44	44	9	20	18	5	0	1.000	1.000	0.750	0.711	3.301	-0.156	0.015	80	450	100	2	2	0.000	1	1	1	1	2780	3632	0.143	0.111	0	0	0
3	19	3	"hsa-miR-1202"	"46832"	16880	5500	100	35	34	6	17	34	34	34	6	17	15	0	0	46	47	11	23	43	43	43	9	20	18	7	0	0.333	0.000	0.800	0.766	3.841	-0.242	0.048	80	439	100	4	4	-1.585	1	3	0	4	2745	3736	0.000	0.444	0	0	0
3	20	3	""	"42614"	17050	5510	100	35	35	7	20	34	34	35	6	17	25	6	0	96	93	49	52	44	44	45	19	42	53	53	0	0.019	0.020	0.121	0.148	5.420	0.004	0.000	80	451	100	53	50	-5.700	1	52	1	49	2810	7402	0.000	2.526	0	0	0
3	21	3	"hsa-miR-718"	"146064"	17240	5520	100	33	34	6	17	34	34	34	6	17	17	3	0	78	80	37	46	43	43	44	9	20	68	56	0	-0.029	0.000	0.148	0.216	5.587	-0.016	0.003	80	437	100	34	37	Error	-1	35	0	37	2737	6398	0.000	4.000	0	0	0
3	22	3	"hsa-miR-1914-5p"	"146091"	17410	5510	100	34	34	7	20	34	34	34	7	20	16	0	0	128	112	61	54	43	43	44	10	22	65	60	0	0.000	0.000	0.079	0.127	5.114	0.001	0.000	80	470	100	85	69	Error	0	85	0	69	2716	8958	0.000	6.800	0	0	0
3	1	4	"hsa-miR-1307-5p"	"42780"	13640	5700	100	34	34	6	17	36	36	36	6	16	6	1	0	102	92	42	45	51	51	51	10	19	63	58	0	-0.039	-0.049	0.111	0.155	6.116	-0.019	0.008	80	484	100	49	39	Error	-2	51	-2	41	2723	7336	-0.333	4.100	0	0	0
3	2	4	""	"145866"	13820	5700	100	34	34	6	17	36	36	35	6	17	12	1	0	43	44	8	18	51	51	52	10	19	2	0	0	0.250	0.286	0.750	0.667	2.791	-0.011	0.000	80	452	100	-10	-9	-2.000	-2	-8	-2	-7	2736	3498	-0.167	-0.800	0	0	0
3	3	4	"SNORD48"	"46205"	14000	5710	100	36	35	5	14	35	35	35	6	17	10	0	0	995	780	604	77	50	50	51	11	21	72	65	0	0.001	0.000	0.005	0.015	13.187	0.000	0.000	80	451	100	946	730	-9.884	1	945	0	730	2826	62414	0.000	66.273	0	0	0
3	4	4	"spike_control_v2_35"	"28568"	14180	5700	100	34	35	6	17	35	35	35	6	17	16	1	0	244	206	147	71	49	49	51	10	19	61	60	0	-0.005	0.000	0.055	0.085	7.300	0.000	0.000	80	440	100	194	157	Error	-1	195	0	157	2783	16472	0.000	15.500	0	0	0
3	5	4	"spike_control_v2_42"	"29138"	14350	5700	100	34	34	7	20	35	35	35	6	17	15	3	0	1073	1079	987	91	50	50	50	10	20	63	62	0	-0.001	-0.001	0.006	0.026	25.343	-0.001	0.005	80	450	100	1022	1028	Error	-1	1023	-1	1029	2717	86330	-0.167	102.900	0	0	0
3	6	4	""	"146192"	14540	5710	100	35	34	6	17	35	35	35	6	17	5	1	0	664	506	334	66	49	49	50	10	20	77	73	0	0.000	-0.002	0.008	0.015	9.762	0.000	0.000	80	452	100	615	456	Error	0	615	-1	457	2704	40496	-0.167	45.600	0	0	0
3	7	4	""	"42802"	14720	5710	100	35	35	6	17	35	35	35	6	17	15	3	0	110	116	67	57	48	48	49	10	20	58	55	0	0.000	0.000	0.134	0.139	4.939	0.002	0.000	80	430	100	62	68	Error	0	62	0	68	2797	9269	0.000	6.700	0	0	0
3	8	4	""	"145872"	14890	5700	100	34	34	6	17	35	35	34	6	17	10	2	0	48	50	13	26	48	48	49	10	20	21	7	0	100000.000	-0.500	0.636	0.673	2.726	-0.036	0.002	80	430	100	-1	1	16.610	-1	0	-1	2	2726	3988	0.000	0.100	0	0	0
3	9	4	""	"146036"	15070	5700	100	35	35	6	17	34	34	34	6	17	11	1	0	47	47	9	19	49	49	50	10	20	10	1	0	-0.500	-0.500	0.583	0.634	3.969	-0.081	0.008	80	442	100	-1	-1	Error	1	-2	1	-2	2779	3774	0.167	-0.300	0	0	0
3	10	4	""	"146017"	15250	5700	100	34	34	6	17	34	34	34	6	17	15	5	0	50	50	11	22	49	49	49	9	18	20	7	0	0.000	0.000	0.500	0.509	2.884	-0.134	0.019	80	442	100	1	1	Error	0	1	0	1	2752	3965	0.000	0.111	0	0	0
3	11	4	"spike_control_v2_34"	"28488"	15430	5700	100	34	34	6	17	34	34	34	6	17	15	1	0	59	137	109	79	49	49	49	10	20	50	48	0	0.000	0.000	0.097	0.121	5.866	-0.003	0.001	80	453	100	10	88	Error	0	10	0	88	2731	10981	0.000	8.800	0	0	0
3	12	4	"hsa-miRPlus-B1114"	"145934"	15610	5700	100	35	35	6	17	34	34	34	6	17	15	3	0	61	93	55	59	47	47	47	10	21	56	47	0	0.071	0.022	0.130	0.164	5.259	-0.006	0.001	80	442	100	15	47	-3.807	1	14	1	46	2767	7456	0.167	4.600	0	0	0
3	13	4	"hsa-miR-449c-3p"	"146020"	15790	5700	100	35	35	6	17	34	34	34	6	17	17	2	0	45	47	10	21	47	47	48	10	20	15	5	0	-0.500	100000.000	0.690	0.751	4.042	-0.222	0.047	80	459	100	-1	1	Error	1	-2	1	0	2767	3723	0.167	-0.100	0	0	0
3	14	4	"spike_control_v2_40"	"29001"	15970	5700	100	35	34	6	17	34	34	34	6	17	13	1	0	376	383	318	83	48	48	48	10	20	67	61	0	0.003	0.000	0.016	0.039	9.067	0.001	0.001	80	453	100	329	335	-8.358	1	328	0	335	2739	30644	0.000	33.500	0	0	0
3	15	4	"spike_control_v2_31"	"28098"	16150	5700	100	35	35	6	17	34	34	34	6	17	22	1	0	636	673	615	91	48	48	48	10	20	58	57	0	0.002	0.002	0.009	0.020	14.366	0.001	0.003	80	444	100	589	626	-9.200	1	588	1	625	2833	53842	0.167	62.500	0	0	0
3	16	4	"hsa_negative_control_1"	"14258"	16330	5690	100	34	35	7	20	34	34	34	6	17	21	5	0	52	55	17	30	48	48	49	21	42	20	3	0	0.000	0.143	0.363	0.469	4.035	-0.110	0.026	80	442	100	4	8	Error	0	4	1	7	2789	4388	0.167	0.286	0	0	0
3	17	4	""	"145660"	16510	5700	100	34	34	7	20	34	34	34	7	20	10	1	0	110	443	442	99	46	46	47	10	21	61	51	0	0.000	0.000	0.011	0.035	13.414	0.001	0.003	80	462	100	64	397	Error	0	64	0	397	2703	35445	0.000	39.600	0	0	0
3	18	4	"ebv-miR-BART21-3p"	"145990"	16700	5700	100	34	34	7	20	34	34	34	7	20	13	1	0	61	67	27	40	44	44	45	10	22	56	46	0	0.000	0.000	0.222	0.324	4.101	-0.042	0.011	80	448	100	17	23	Error	0	17	0	23	2701	5344	0.000	2.200	0	0	0
3	19	4	""	"146003"	16870	5700	100	34	34	7	20	34	34	34	6	17	18	2	0	50	55	18	32	42	42	43	10	23	46	31	0	0.000	0.000	0.344	0.447	4.246	-0.146	0.058	80	457	100	8	13	Error	0	8	0	13	2701	4417	0.000	1.200	0	0	0
3	20	4	"hsa-miR-516a-3p/hsa-miR-516b-3p"	"145717"	17070	5700	100	33	34	7	20	35	35	35	6	17	11	5	0	49	53	16	30	43	43	43	9	20	45	26	0	-0.333	-0.100	0.387	0.504	4.136	-0.027	0.001	80	449	100	4	9	Error	-2	6	-1	10	2728	4247	-0.167	1.111	0	0	0
3	21	4	""	"145944"	17240	5690	100	34	34	6	17	33	33	34	6	17	16	3	0	1251	923	764	82	44	44	44	9	20	78	73	0	0.001	0.001	0.005	0.012	8.644	-0.001	0.002	80	406	100	1208	880	Error	1	1207	1	879	2692	73842	0.000	97.667	0	0	0
3	22	4	"ebv-miR-BART2-3p"	"145984"	17410	5690	100	34	35	7	20	33	33	34	6	17	23	5	0	53	70	35	50	44	44	45	9	20	48	38	0	0.111	0.077	0.333	0.308	4.739	-0.029	0.008	80	462	100	10	28	-3.170	1	9	2	26	2775	5588	0.167	2.778	0	0	0
3	1	5	""	"145760"	13630	5890	100	37	37	6	16	35	35	35	6	17	22	2	0	1740	2817	2802	99	51	51	51	11	21	62	58	0	0.001	0.001	0.001	0.008	29.177	0.000	0.017	80	494	100	1691	2768	-9.722	2	1689	2	2766	2922	225384	0.333	251.455	0	0	0
3	2	5	"hsa-miR-376a-3p"	"146009"	13820	5890	100	34	35	6	17	36	36	35	6	17	12	3	0	67	69	23	33	50	50	50	10	20	57	36	0	-0.118	-0.053	0.375	0.299	4.451	-0.040	0.009	80	462	100	15	18	Error	-2	17	-1	19	2795	5482	0.000	1.900	0	0	0
3	3	5	"hsa-miR-526b-3p"	"145785"	14000	5890	100	34	35	6	17	35	35	35	6	17	15	3	0	46	46	9	19	50	50	50	10	20	5	2	0	0.250	0.000	0.571	0.683	2.551	-0.035	0.002	80	442	100	-5	-4	-2.000	-1	-4	0	-4	2783	3709	0.000	-0.400	0	0	0
3	4	5	"hsa-miR-369-5p"	"145641"	14180	5890	100	35	35	7	20	35	35	35	6	17	13	5	0	65	67	23	34	49	49	51	16	31	48	30	0	0.000	0.000	0.222	0.313	3.630	0.012	0.001	80	430	100	16	18	Error	0	16	0	18	2821	5399	0.000	1.000	0	0	0
3	5	5	"spike_control_v2_29"	"27968"	14350	5890	100	34	34	7	20	35	35	35	6	17	13	1	0	1139	851	728	85	50	50	50	16	32	62	60	0	-0.001	-0.001	0.007	0.026	15.660	-0.001	0.006	80	430	100	1088	800	Error	-1	1089	-1	801	2702	68076	-0.167	50.063	0	0	0
3	6	5	"hsa-miR-658"	"145842"	14530	5890	100	35	35	6	17	34	34	35	6	17	23	2	0	59	111	79	71	50	50	50	10	20	47	46	0	0.111	0.016	0.071	0.115	5.787	0.009	0.005	80	442	100	10	62	-3.170	1	9	1	61	2822	8855	0.000	6.100	0	0	0
3	7	5	"hsa-miR-30a-5p"	"146086"	14710	5890	100	34	34	6	17	35	35	35	6	17	15	0	0	1527	1100	931	84	49	49	50	11	22	66	65	0	-0.001	-0.001	0.005	0.029	22.505	0.000	0.001	80	453	100	1477	1050	Error	-1	1478	-1	1051	2736	88020	-0.167	95.455	0	0	0
3	8	5	"hsa-miR-518a-5p/hsa-miR-527"	"145905"	14900	5890	100	34	35	7	20	35	35	35	6	17	11	5	0	91	90	49	54	50	50	51	11	21	61	56	0	-0.024	0.000	0.206	0.193	4.812	-0.015	0.006	80	452	100	40	40	Error	-1	41	0	40	2770	7236	0.000	3.545	0	0	0
3	9	5	"hsa-miR-548u"	"147854"	15080	5880	100	35	34	6	17	34	34	34	6	17	11	1	0	46	46	9	19	50	50	50	10	20	5	0	0	-0.250	0.000	0.641	0.716	2.998	-0.079	0.008	80	442	100	-3	-4	Error	1	-4	0	-4	2748	3649	0.000	-0.400	0	0	0
3	10	5	"hsa-miR-3143"	"147835"	15260	5880	100	34	34	6	17	34	34	34	6	17	11	2	0	45	47	18	38	49	49	49	10	20	6	1	0	0.000	0.000	0.600	0.497	2.576	-0.044	0.006	80	460	100	-4	-2	Error	0	-4	0	-2	2716	3722	0.000	-0.200	0	0	0
3	11	5	""	"147510"	15450	5890	100	34	34	5	14	34	34	34	6	17	11	1	0	2569	2357	2056	87	49	49	50	10	20	71	66	0	0.000	0.000	0.002	0.010	21.814	0.000	0.000	80	453	100	2520	2308	Error	0	2520	0	2308	2752	188575	0.000	230.700	0	0	0
3	12	5	"hsa-miR-4327"	"147796"	15630	5880	100	34	35	6	17	34	34	34	6	17	16	2	0	50	49	11	22	48	48	48	11	22	17	3	0	0.000	1.000	0.500	0.584	3.672	-0.135	0.023	80	450	100	2	2	Error	0	2	1	1	2774	3906	0.167	0.091	0	0	0
3	13	5	"hsa-miR-4317"	"147776"	15810	5880	100	34	34	7	20	34	34	34	6	17	13	5	0	314	424	382	90	47	47	47	10	21	63	55	0	0.000	0.000	0.108	0.075	11.339	-0.002	0.004	80	450	100	267	377	Error	0	267	0	377	2746	33917	0.000	37.700	0	0	0
3	14	5	"hsv2-miR-H9-3p"	"147840"	15990	5890	100	34	34	6	17	34	34	34	6	17	15	1	0	164	139	67	48	48	48	49	10	20	75	72	0	0.000	0.000	0.038	0.043	3.879	-0.003	0.000	80	441	100	116	91	Error	0	116	0	91	2733	11081	0.000	9.000	0	0	0
3	15	5	"kshv-miR-K12-7-5p"	"147901"	16160	5880	100	35	35	7	20	34	34	34	6	17	20	6	0	46	48	20	41	48	48	48	10	20	12	1	0	-0.500	100000.000	0.571	0.620	3.493	-0.082	0.017	80	439	100	-1	1	Error	1	-2	1	0	2774	3841	0.167	0.000	0	0	0
3	16	5	"hsa-miR-3160-3p"	"147941"	16340	5880	100	34	34	6	17	34	34	34	6	17	13	1	0	51	50	12	24	48	48	48	11	22	17	5	0	0.000	0.000	0.600	0.546	3.554	-0.138	0.033	80	454	100	3	2	Error	0	3	0	2	2711	4032	0.000	0.182	0	0	0
3	17	5	"hsa-miR-4279"	"147767"	16520	5890	100	35	35	7	20	34	34	34	6	17	23	5	0	3290	2412	1891	78	47	47	48	10	20	72	70	0	0.000	0.000	0.002	0.004	12.509	0.000	0.010	80	442	100	3244	2366	Error	1	3243	1	2365	2833	192979	0.167	236.400	0	0	0
3	18	5	"hsa-miR-4326"	"147832"	16700	5880	100	34	35	7	20	34	34	34	6	17	23	5	0	56	65	28	43	45	45	46	10	21	50	41	0	0.000	0.050	0.290	0.315	3.058	-0.025	0.003	80	452	100	11	21	Error	0	11	1	20	2781	5222	0.167	1.900	0	0	0
3	19	5	"hsa-miR-3201"	"147851"	16890	5880	100	35	34	6	17	34	34	35	7	20	8	0	0	61	120	95	79	42	42	43	9	20	56	50	0	0.053	0.000	0.104	0.115	6.731	-0.002	0.000	80	452	100	20	78	-4.248	1	19	0	78	2733	9586	-0.143	8.556	0	0	0
3	20	5	"hsa-miR-4255"	"147706"	17070	5880	100	35	34	7	20	34	34	34	7	20	15	1	0	90	90	50	55	42	42	43	8	18	60	56	0	0.021	0.000	0.148	0.247	5.939	-0.009	0.002	80	430	100	49	48	-5.585	1	48	0	48	2755	7231	0.000	5.875	0	0	0
3	21	5	"hsa-miR-3169"	"147821"	17240	5880	100	35	34	6	17	34	34	34	6	17	18	1	0	45	46	9	19	44	44	44	10	22	16	1	0	1.000	0.000	1.708	1.289	2.858	-0.351	0.078	80	448	100	2	2	0.000	1	1	0	2	2743	3651	0.000	0.200	0	0	0
3	22	5	"hsa-miR-3138"	"147654"	17420	5880	100	34	34	6	17	34	34	34	7	20	11	1	0	48	48	12	25	45	45	46	9	19	23	11	0	0.000	0.000	0.333	0.455	3.001	-0.090	0.011	80	500	100	3	3	Error	0	3	0	3	2745	3838	0.000	0.222	0	0	0
3	1	6	"hsa-miR-4304"	"147623"	13630	6080	100	35	35	6	17	36	36	36	6	16	15	0	0	53	54	11	20	50	50	51	11	21	30	2	0	-0.333	-0.250	0.375	0.448	3.738	-0.069	0.012	80	494	100	2	3	Error	-1	3	-1	4	2823	4303	-0.167	0.273	0	0	0
3	2	6	"hsv2-miR-H7-5p"	"147836"	13820	6080	100	36	36	5	13	35	35	35	6	17	12	1	0	134	270	241	89	50	50	51	11	21	58	52	0	0.012	0.005	0.019	0.050	9.692	0.001	0.001	80	462	100	85	221	-6.392	1	84	1	220	2888	21590	0.167	19.909	0	0	0
3	3	6	"hsa-miR-888-3p"	"148683"	14000	6080	100	36	36	6	16	35	35	35	6	17	22	6	0	49	50	10	20	49	49	50	11	22	15	2	0	100000.000	1.000	0.875	0.792	3.262	-0.110	0.019	80	452	100	1	2	16.610	1	0	1	1	2884	4036	0.167	0.000	0	0	0
3	4	6	"hsa-miR-3939"	"148467"	14180	6070	100	35	35	6	17	35	35	35	6	17	15	2	0	48	49	10	20	49	49	51	16	31	6	0	0	0.000	0.000	1.000	0.822	3.112	-0.029	0.002	80	450	100	-1	0	Error	0	-1	0	0	2797	3890	0.000	-0.125	0	0	0
3	5	6	"spike_control_v1_a"	"14261"	14360	6070	100	35	34	6	17	35	35	35	6	17	7	2	0	49	51	11	21	49	49	49	10	20	20	5	0	0.000	-0.500	0.571	0.564	3.926	-0.045	0.003	80	450	100	0	1	Error	0	0	-1	2	2747	4059	-0.167	0.200	0	0	0
3	6	6	"hsa-miRPlus-K1303*"	"147986"	14540	6080	100	35	35	6	17	35	35	35	6	17	10	3	0	61	88	50	56	50	50	51	11	21	50	47	0	0.000	0.000	0.158	0.181	5.792	0.000	0.000	80	462	100	11	38	Error	0	11	0	38	2777	7075	0.000	3.364	0	0	0
3	7	6	""	"148319"	14730	6080	100	34	34	6	17	34	34	35	6	17	13	0	0	66	95	57	60	51	51	51	11	21	51	48	0	0.000	0.000	0.091	0.123	5.573	-0.019	0.013	80	451	100	15	44	Error	0	15	0	44	2759	7630	-0.167	4.000	0	0	0
3	8	6	"hsa-miR-3942-5p"	"148387"	14900	6070	100	35	35	6	17	34	34	34	6	17	18	3	0	50	51	11	21	49	49	50	10	20	21	3	0	1.000	0.500	0.545	0.578	3.314	-0.078	0.011	80	430	100	2	3	0.000	1	1	1	2	2780	4045	0.167	0.100	0	0	0
3	9	6	""	"148658"	15080	6070	100	36	35	6	17	34	34	34	6	17	20	1	0	48	48	10	20	49	49	49	10	20	12	2	0	-2.000	-1.000	0.923	0.732	3.542	-0.066	0.005	80	452	100	1	0	Error	2	-1	1	-1	2815	3863	0.167	-0.100	0	0	0
3	10	6	""	"148004"	15260	6080	100	34	34	6	17	34	34	34	6	17	18	0	0	83	80	30	37	49	49	49	10	20	65	58	0	0.000	0.000	0.191	0.209	4.315	-0.041	0.018	80	450	100	34	31	Error	0	34	0	31	2722	6391	0.000	3.100	0	0	0
3	11	6	""	"148671"	15440	6070	100	34	34	5	14	35	35	34	6	17	11	0	0	61	96	59	61	49	49	49	10	20	52	46	0	-0.083	-0.021	0.158	0.160	6.569	-0.021	0.015	80	452	100	11	46	Error	-1	12	-1	47	2739	7715	0.000	4.700	0	0	0
3	12	6	"hsa-miR-3941"	"148285"	15630	6080	100	34	34	6	17	34	34	34	6	17	16	1	0	253	195	120	61	48	48	49	10	20	66	66	0	0.000	0.000	0.036	0.073	6.607	-0.001	0.000	80	460	100	205	147	Error	0	205	0	147	2722	15618	0.000	14.600	0	0	0
3	13	6	"hsa-miR-3937"	"148466"	15810	6080	100	35	34	6	17	34	34	34	6	17	16	2	0	48	47	11	23	47	47	48	10	20	13	2	0	1.000	0.000	0.854	0.716	2.782	-0.068	0.005	80	460	100	2	0	0.000	1	1	0	0	2756	3789	0.000	-0.100	0	0	0
3	14	6	"hsa-miR-483-3p"	"148682"	15990	6080	100	34	35	6	17	34	34	34	6	17	15	2	0	3821	3275	2707	82	47	47	48	10	20	75	67	0	0.000	0.000	0.002	0.008	18.389	0.000	0.014	80	452	100	3774	3229	Error	0	3774	1	3228	2805	261996	0.167	322.700	0	0	0
3	15	6	"hsa-miR-3665"	"148264"	16170	6080	100	35	34	6	17	34	34	34	7	20	11	1	0	48	52	16	30	46	46	46	9	19	31	16	0	0.500	0.000	0.481	0.575	4.129	-0.091	0.012	80	480	100	3	6	-1.000	1	2	0	6	2754	4124	0.000	0.667	0	0	0
3	16	6	"hsa-miR-34b-3p"	"148640"	16370	6070	100	33	33	7	21	34	34	34	6	17	18	3	0	52	53	14	26	46	46	47	10	21	38	18	0	-0.167	-0.143	0.472	0.467	3.993	-0.105	0.020	80	447	100	5	6	Error	-1	6	-1	7	2676	4239	-0.167	0.600	0	0	0
3	17	6	"hsa-miR-3651"	"148327"	16530	6070	100	34	34	7	20	34	34	34	6	17	17	3	0	135	143	103	72	47	47	47	10	21	60	53	0	0.000	0.000	0.067	0.096	6.925	0.000	0.000	80	416	100	88	96	Error	0	88	0	96	2718	11433	0.000	9.600	0	0	0
3	18	6	"hsv2-miR-H19"	"147555"	16710	6070	100	34	34	6	17	34	34	34	6	17	17	1	0	47	47	9	19	46	46	47	10	21	16	1	0	0.000	0.000	0.692	0.604	2.585	-0.313	0.098	80	452	100	1	1	Error	0	1	0	1	2745	3735	0.000	0.000	0	0	0
3	19	6	""	"148486"	16890	6070	100	34	34	7	20	34	34	34	6	17	18	2	0	46	46	11	23	44	44	44	9	20	22	7	0	0.000	0.000	0.583	0.633	2.963	-0.202	0.023	80	440	100	2	2	Error	0	2	0	2	2732	3707	0.000	0.222	0	0	0
3	20	6	""	"148279"	17060	6070	100	35	35	7	20	34	34	34	6	17	18	2	0	49	52	14	26	43	43	44	8	18	45	30	0	0.167	0.111	0.500	0.504	4.308	-0.072	0.007	80	448	100	7	10	-2.585	1	6	1	9	2765	4164	0.167	1.000	0	0	0
3	21	6	""	"148035"	17240	6080	100	34	34	6	17	34	34	34	6	17	10	1	0	77	100	61	61	43	43	44	11	25	57	52	0	0.000	0.000	0.142	0.170	6.672	-0.015	0.010	80	470	100	34	57	Error	0	34	0	57	2693	7984	0.000	5.091	0	0	0
3	22	6	""	"148158"	17430	6090	100	34	34	6	17	34	34	34	6	17	15	1	0	419	340	185	54	44	44	45	9	20	83	81	0	0.000	0.000	0.018	0.026	6.317	-0.002	0.002	80	488	100	375	296	Error	0	375	0	296	2699	27163	0.000	32.778	0	0	0
3	1	7	""	"148611"	13630	6270	100	36	36	7	19	35	35	36	5	13	25	6	0	50	50	11	22	51	51	52	11	21	15	1	0	-1.000	-1.000	0.500	0.573	2.917	-0.033	0.002	80	484	100	0	0	Error	1	-1	1	-1	2876	4035	0.000	-0.182	0	0	0
3	2	7	""	"148615"	13810	6270	100	34	34	6	17	35	35	35	6	17	10	0	0	47	47	9	19	51	51	52	11	21	2	0	0	0.250	0.250	0.750	0.710	3.257	-0.068	0.007	80	471	100	-5	-5	-2.000	-1	-4	-1	-4	2748	3761	-0.167	-0.455	0	0	0
3	3	7	"hsa-miR-203b-3p"	"148012"	14000	6270	100	35	35	7	20	34	34	35	6	17	21	6	0	48	48	10	20	51	51	52	11	21	6	3	0	-0.333	-0.333	0.818	0.771	3.916	-0.033	0.001	80	462	100	-2	-2	Error	1	-3	1	-3	2830	3860	0.000	-0.364	0	0	0
3	4	7	""	"148070"	14180	6270	100	34	34	5	14	35	35	35	6	17	7	0	0	45	46	7	15	50	50	51	11	21	5	0	0	0.200	0.250	0.364	0.525	3.238	-0.011	0.000	80	450	100	-6	-5	-2.322	-1	-5	-1	-4	2709	3661	-0.167	-0.455	0	0	0
3	5	7	""	"148582"	14360	6270	100	34	35	6	17	35	35	35	6	17	17	2	0	52	59	19	32	50	50	50	11	22	35	22	0	-0.500	0.000	0.310	0.447	4.561	-0.027	0.002	80	469	100	1	9	Error	-1	2	0	9	2777	4684	0.000	0.818	0	0	0
3	6	7	""	"148528"	14540	6270	100	35	35	6	17	35	35	35	6	17	15	0	0	172	168	116	69	50	50	51	11	21	60	58	0	0.000	0.000	0.050	0.095	9.555	0.000	0.000	80	452	100	122	118	Error	0	122	0	118	2788	13425	0.000	10.636	0	0	0
3	7	7	""	"148578"	14720	6270	100	33	34	6	17	34	34	34	6	17	12	1	0	394	424	363	85	51	51	51	10	19	67	62	0	-0.003	0.000	0.034	0.048	11.200	0.001	0.002	80	452	100	342	373	Error	-1	343	0	373	2704	33887	0.000	37.300	0	0	0
3	8	7	""	"148130"	14900	6260	100	34	34	6	17	35	35	34	6	17	13	1	0	46	46	10	21	50	50	50	10	20	7	2	0	0.250	0.250	0.551	0.584	2.947	-0.074	0.006	80	461	100	-5	-5	-2.000	-1	-4	-1	-4	2759	3710	0.000	-0.400	0	0	0
3	9	7	""	"148258"	15080	6260	100	35	35	7	20	35	35	34	6	17	13	1	0	53	53	14	26	49	49	50	10	20	27	15	0	0.000	0.000	0.725	0.647	4.062	-0.027	0.001	80	461	100	4	4	Error	0	4	0	4	2765	4274	0.167	0.300	0	0	0
3	10	7	""	"148283"	15260	6260	100	34	34	6	17	34	34	34	6	17	15	1	0	48	47	10	21	48	48	49	10	20	15	2	0	0.000	0.000	0.556	0.701	2.775	-0.142	0.021	80	451	100	0	-1	Error	0	0	0	-1	2723	3799	0.000	-0.200	0	0	0
3	11	7	""	"148067"	15440	6260	100	34	35	7	20	34	34	34	6	17	16	5	0	43	44	9	20	49	49	49	10	20	7	0	0	0.000	-0.200	0.650	0.619	2.910	-0.144	0.023	80	460	100	-6	-4	Error	0	-6	1	-5	2763	3529	0.167	-0.500	0	0	0
3	12	7	"hsa-miR-216a-3p"	"148172"	15620	6260	100	33	35	6	17	34	34	34	6	17	18	3	0	55	71	34	47	47	47	48	10	20	47	40	0	-0.125	0.042	0.169	0.213	3.381	-0.027	0.007	80	458	100	7	25	Error	-1	8	1	24	2762	5678	0.167	2.300	0	0	0
3	13	7	""	"148689"	15800	6270	100	33	34	6	17	34	34	34	6	17	11	2	0	159	220	179	81	45	45	46	10	21	61	57	0	-0.009	0.000	0.039	0.068	8.155	0.000	0.000	80	469	100	113	175	Error	-1	114	0	175	2698	17574	0.000	17.400	0	0	0
3	14	7	""	"148191"	15980	6270	100	35	35	6	17	34	34	35	6	17	12	2	0	84	85	37	43	46	46	47	10	21	65	57	0	0.026	0.026	0.118	0.111	4.598	-0.013	0.003	80	474	100	39	40	-5.248	1	38	1	39	2769	6808	0.000	3.800	0	0	0
3	15	7	""	"148094"	16160	6270	100	34	34	6	17	34	34	35	7	20	11	0	0	754	641	520	81	46	46	46	9	19	65	65	0	0.000	0.000	0.006	0.019	15.858	0.000	0.000	80	481	100	708	595	Error	0	708	0	595	2698	51318	-0.143	66.111	0	0	0
3	16	7	""	"148419"	16360	6260	100	32	33	7	21	34	34	34	6	17	16	2	0	48	49	14	28	45	45	45	9	20	27	16	0	-0.667	-0.250	0.500	0.489	2.574	-0.228	0.075	80	455	100	1	3	Error	-2	3	-1	4	2662	3929	-0.167	0.444	0	0	0
3	17	7	""	"148503"	16520	6260	100	33	33	6	18	34	34	34	6	17	10	2	0	46	45	9	20	44	44	45	9	20	18	3	0	-0.500	-1.000	0.633	0.764	4.080	-0.265	0.066	80	434	100	1	0	Error	-1	2	-1	1	2629	3624	-0.167	0.000	0	0	0
3	18	7	""	"148605"	16700	6260	100	34	35	7	20	34	34	34	7	20	15	2	0	44	45	10	22	44	44	45	9	20	15	8	0	0.000	1.000	1.000	0.795	3.719	-0.232	0.037	80	460	100	0	2	Error	0	0	1	1	2786	3602	0.143	0.000	0	0	0
3	19	7	""	"148025"	16880	6260	100	34	34	7	20	34	34	34	6	17	16	2	0	43	44	10	22	44	44	44	9	20	17	2	0	0.000	0.000	0.818	1.013	2.291	-0.301	0.042	80	460	100	-1	0	Error	0	-1	0	0	2680	3555	0.000	0.000	0	0	0
3	20	7	"hsa-miR-486-3p"	"148661"	17060	6270	100	34	34	6	17	34	34	34	6	17	15	2	0	66	93	54	58	43	43	43	9	20	63	52	0	0.000	0.000	0.130	0.182	7.684	-0.006	0.001	80	460	100	23	50	Error	0	23	0	50	2712	7432	0.000	5.556	0	0	0
3	21	7	""	"148429"	17240	6270	100	35	35	7	20	34	34	34	6	17	17	5	0	272	209	128	61	43	43	45	35	77	67	65	0	0.004	0.006	0.041	0.061	6.315	0.000	0.000	80	452	100	230	167	-7.839	1	229	1	166	2761	16729	0.167	4.686	0	0	0
3	22	7	""	"148407"	17420	6260	100	35	34	7	20	34	34	34	6	17	18	3	0	42	43	10	23	43	43	43	10	23	15	3	0	-1.000	0.000	0.619	0.599	3.167	-0.289	0.037	80	470	100	0	0	Error	1	-1	0	0	2754	3479	0.000	0.000	0	0	0
3	1	8	""	"148442"	13640	6460	100	34	34	6	17	36	36	36	6	16	8	1	0	62	63	19	30	51	51	52	10	19	50	28	0	-0.182	-0.167	0.393	0.453	4.262	-0.082	0.024	80	484	100	9	10	Error	-2	11	-2	12	2726	5049	-0.333	1.100	0	0	0
3	2	8	""	"42499"	13820	6470	100	34	34	6	17	36	36	36	6	16	6	1	0	113	103	41	39	51	51	52	11	21	71	68	0	-0.032	-0.038	0.095	0.126	4.622	-0.020	0.011	80	451	100	60	50	Error	-2	62	-2	52	2741	8243	-0.333	4.636	0	0	0
3	3	8	"hsa-miR-181c-3p"	"145759"	14000	6460	100	35	36	6	16	35	35	35	6	17	13	2	0	57	57	13	22	52	52	52	11	21	27	6	0	0.000	0.200	0.427	0.357	3.102	-0.107	0.016	80	452	100	5	6	Error	0	5	1	5	2840	4526	0.167	0.455	0	0	0
3	4	8	"hsa-miR-450a-5p"	"17835"	14180	6450	100	36	35	7	20	34	34	35	6	17	16	3	0	53	57	16	28	51	51	51	11	21	33	17	0	1.000	0.167	0.429	0.544	3.751	-0.006	0.000	80	461	100	4	7	0.000	2	2	1	6	2823	4576	0.000	0.545	0	0	0
3	5	8	"hsa-miR-532-3p"	"42732"	14370	6470	100	33	34	6	17	34	34	35	6	17	8	3	0	62	62	18	29	50	50	51	10	19	50	32	0	-0.083	0.000	0.407	0.403	2.873	-0.036	0.005	80	437	100	11	12	Error	-1	12	0	12	2698	4991	-0.167	1.100	0	0	0
3	6	8	"hsa-miR-33b-3p"	"145734"	14530	6460	100	35	35	7	20	35	35	34	6	17	16	1	0	48	48	12	25	50	50	51	11	21	6	3	0	0.000	0.000	1.063	0.848	3.282	-0.049	0.004	80	427	100	-2	-2	Error	0	-2	0	-2	2797	3843	0.167	-0.273	0	0	0
3	7	8	"hsa-miR-892b"	"42493"	14710	6460	100	34	35	6	17	35	35	35	6	17	16	1	0	51	50	10	20	50	50	50	10	20	13	1	0	-1.000	0.000	0.833	0.814	3.977	-0.110	0.012	80	452	100	0	0	Error	-1	1	0	0	2769	4021	0.000	0.000	0	0	0
3	8	8	"hsa-miR-5100"	"168878"	14890	6460	100	34	34	5	14	35	35	35	6	17	7	1	0	9299	7236	6140	84	49	49	50	11	22	77	71	0	0.000	0.000	0.001	0.007	62.855	0.000	0.003	80	461	100	9249	7186	Error	-1	9250	-1	7187	2683	578895	-0.167	653.273	0	0	0
3	9	8	"hsa-miR-4653-3p"	"168605"	15070	6460	100	34	34	6	17	34	34	34	6	17	15	1	0	231	317	280	88	49	49	50	11	22	58	53	0	0.000	0.000	0.200	0.097	11.356	-0.003	0.006	80	461	100	182	268	Error	0	182	0	268	2687	25325	0.000	24.273	0	0	0
3	10	8	"hsa-miR-4494"	"168856"	15250	6460	100	34	34	6	17	34	34	34	6	17	11	1	0	44	45	11	24	49	49	50	11	22	7	1	0	0.000	0.000	0.646	0.640	2.990	-0.071	0.008	80	472	100	-5	-4	Error	0	-5	0	-4	2743	3587	0.000	-0.455	0	0	0
3	11	8	"hsa-miR-5585-3p"	"168558"	15440	6460	100	34	34	5	14	34	34	34	6	17	12	0	0	56	58	18	31	48	48	49	10	20	46	28	0	0.000	0.000	0.333	0.349	2.684	-0.079	0.022	80	480	100	8	10	Error	0	8	0	10	2721	4623	0.000	0.900	0	0	0
3	12	8	"hsa-miR-5696"	"168700"	15630	6470	100	35	35	7	20	34	34	34	6	17	21	3	0	96	88	26	29	48	48	49	10	20	80	73	0	0.021	0.025	0.129	0.142	3.603	0.001	0.000	80	417	100	49	41	-5.585	1	48	1	40	2800	7006	0.167	3.900	0	0	0
3	13	8	"hsa-miR-4794"	"168829"	15780	6480	100	34	34	7	20	35	35	34	6	17	13	6	0	45	45	10	22	47	47	47	10	21	7	3	0	0.500	0.500	0.889	0.752	3.092	-0.247	0.044	80	385	100	-3	-3	-1.000	-1	-2	-1	-2	2754	3609	0.000	-0.200	0	0	0
3	14	8	"hsa-miR-4666a-3p"	"168602"	15940	6490	100	35	35	7	20	34	34	34	6	17	21	6	0	44	45	10	22	47	47	47	10	21	13	2	0	-0.333	-0.500	0.909	0.934	2.723	-0.147	0.017	80	432	100	-2	-1	Error	1	-3	1	-2	2788	3636	0.167	-0.200	0	0	0
3	15	8	"hsa-miR-3978"	"168894"	16140	6470	100	35	34	6	17	34	34	34	7	20	11	0	0	44	44	8	18	45	45	46	9	19	8	1	0	-1.000	0.000	0.536	0.665	3.437	-0.262	0.036	80	502	100	0	-1	Error	1	-1	0	-1	2733	3499	0.000	-0.222	0	0	0
3	16	8	"hsa-miR-4491"	"168918"	16340	6460	100	34	34	6	17	34	34	34	6	17	10	5	0	57	67	29	43	44	44	45	9	20	52	47	0	0.000	0.000	0.170	0.208	4.244	-0.026	0.005	80	482	100	13	23	Error	0	13	0	23	2704	5390	0.000	2.444	0	0	0
3	17	8	"hsa-miR-506-5p"	"168704"	16520	6460	100	36	35	7	20	34	34	34	6	17	21	5	0	114	149	106	71	44	44	44	9	20	62	60	0	0.029	0.010	0.048	0.082	6.058	0.002	0.000	80	460	100	72	106	-5.129	2	70	1	105	2818	11956	0.167	11.667	0	0	0
3	18	8	"hsa-miR-296-5p"	"168708"	16700	6460	100	34	34	7	20	34	34	35	7	20	15	1	0	126	109	53	48	44	44	44	9	20	68	66	0	0.000	0.000	0.100	0.118	4.725	-0.014	0.007	80	460	100	82	65	Error	0	82	0	65	2757	8684	-0.143	7.222	0	0	0
3	19	8	"hsa-miR-4796-5p"	"168621"	16880	6460	100	34	34	6	17	34	34	34	7	20	11	0	0	56	59	19	32	44	44	44	9	20	56	38	0	0.000	0.000	0.250	0.237	3.333	-0.124	0.048	80	450	100	12	15	Error	0	12	0	15	2752	4706	0.000	1.667	0	0	0
3	20	8	"hsa-miR-4694-5p"	"168670"	17060	6460	100	33	35	7	20	34	34	34	6	17	20	6	0	68	104	71	68	43	43	43	9	20	56	51	0	-0.040	0.016	0.147	0.152	6.296	-0.010	0.005	80	430	100	24	62	Error	-1	25	1	61	2769	8305	0.167	6.778	0	0	0
3	21	8	"hsa-miR-4681"	"168767"	17230	6460	100	34	34	6	17	34	34	34	6	17	13	1	0	51	53	15	28	42	42	45	36	80	6	0	0	0.000	0.000	0.354	0.360	3.757	-0.005	0.001	80	440	100	9	11	Error	0	9	0	11	2683	4268	0.000	0.222	0	0	0
3	22	8	"hsa-miR-3150b-5p"	"168594"	17420	6460	100	34	35	7	20	34	34	34	6	17	21	7	0	104	96	49	51	43	43	43	11	25	65	62	0	0.000	0.019	0.156	0.174	4.379	-0.011	0.003	80	492	100	61	54	Error	0	61	1	53	2795	7661	0.167	4.818	0	0	0
3	1	9	"hsa-miR-4532"	"168844"	13640	6650	100	35	36	6	16	35	35	35	6	17	15	7	0	179	1305	1439	110	52	52	52	13	25	61	55	0	0.000	0.001	0.005	0.032	29.106	0.001	0.019	80	474	100	127	1254	Error	0	127	1	1253	2874	104403	0.167	96.385	0	0	0
3	2	9	"hsa-miR-4528"	"168975"	13820	6650	100	34	35	5	14	36	36	35	6	17	6	0	0	47	50	10	20	52	52	52	10	19	11	3	0	0.400	0.500	0.286	0.343	2.666	-0.063	0.005	80	432	100	-7	-3	-1.322	-2	-5	-1	-2	2779	3961	0.000	-0.200	0	0	0
3	3	9	"hsa-miR-2682-3p"	"168570"	14000	6650	100	33	34	6	17	35	35	35	6	17	16	3	0	64	77	34	44	52	52	52	11	21	50	43	0	-0.167	-0.040	0.181	0.246	4.944	-0.043	0.027	80	442	100	10	24	Error	-2	12	-1	25	2722	6125	-0.167	2.273	0	0	0
3	4	9	"hsa-miR-3129-3p"	"168649"	14180	6650	100	36	36	6	16	35	35	35	6	17	18	3	0	43	44	10	22	51	51	51	10	19	3	0	0	-0.125	-0.143	0.323	0.389	3.400	-0.162	0.033	80	450	100	-7	-6	Error	1	-8	1	-7	2903	3536	0.167	-0.700	0	0	0
3	5	9	"hsa-miR-3618"	"168786"	14360	6650	100	34	35	6	17	35	35	35	6	17	12	1	0	57	63	22	34	52	52	52	10	19	46	32	0	-0.200	0.000	0.567	0.436	3.447	0.021	0.002	80	442	100	4	11	Error	-1	5	0	11	2775	5043	0.000	1.100	0	0	0
3	6	9	"hsa-miR-3972"	"169074"	14540	6650	100	35	35	6	17	35	35	35	6	17	12	0	0	80	77	29	37	52	52	52	11	21	62	55	0	0.000	0.000	0.125	0.168	3.501	0.031	0.009	80	452	100	28	25	Error	0	28	0	25	2775	6186	0.000	2.273	0	0	0
3	7	9	"hsa-miR-4783-3p"	"169106"	14720	6650	100	35	35	6	17	34	34	34	6	17	17	3	0	68	82	40	48	51	51	51	11	21	53	48	0	0.059	0.032	0.131	0.152	3.733	0.015	0.004	80	442	100	18	32	-4.087	1	17	1	31	2765	6530	0.167	2.818	0	0	0
3	8	9	"hsa-miR-4639-5p"	"169071"	14900	6650	100	34	35	7	20	34	34	35	6	17	26	2	0	54	55	13	23	50	50	51	10	19	36	11	0	0.000	0.200	0.909	0.702	3.723	-0.058	0.005	80	444	100	4	6	Error	0	4	1	5	2782	4402	0.000	0.400	0	0	0
3	9	9	"hsa-miR-4637"	"168984"	15080	6650	100	36	36	7	19	34	34	34	6	17	25	5	0	45	45	9	20	49	49	50	10	20	5	1	0	-0.500	-0.500	0.833	0.804	3.762	-0.199	0.026	80	462	100	-2	-2	Error	2	-4	2	-4	2850	3580	0.333	-0.500	0	0	0
3	10	9	"hsa-miR-4733-3p"	"169265"	15270	6650	100	34	35	7	20	34	34	35	6	17	18	5	0	108	97	43	44	49	49	50	9	18	67	63	0	0.000	0.021	0.122	0.150	5.020	-0.014	0.004	80	451	100	59	49	Error	0	59	1	48	2772	7751	0.000	5.222	0	0	0
3	11	9	"hsa-miR-4790-3p"	"169099"	15440	6650	100	34	34	6	17	34	34	35	6	17	16	1	0	47	47	8	17	49	49	50	10	20	5	0	0	0.000	0.000	1.000	0.690	3.668	-0.251	0.043	80	440	100	-2	-2	Error	0	-2	0	-2	2743	3735	-0.167	-0.300	0	0	0
3	12	9	"hsa-miR-5047"	"169201"	15620	6640	100	35	35	6	17	34	34	34	6	17	16	1	0	49	52	13	25	49	49	49	10	20	23	11	0	100000.000	0.333	0.356	0.373	3.691	-0.039	0.003	80	440	100	1	4	16.610	1	0	1	3	2781	4138	0.167	0.300	0	0	0
3	13	9	"hsa-miR-382-3p"	"169132"	15810	6650	100	34	35	6	17	34	34	34	6	17	18	2	0	88	98	58	59	48	48	49	11	22	56	52	0	0.000	0.020	0.078	0.115	3.727	-0.008	0.002	80	412	100	40	51	Error	0	40	1	50	2762	7879	0.167	4.455	0	0	0
3	14	9	"hsa-miR-5687"	"169122"	15980	6650	100	34	35	7	20	34	34	34	6	17	22	11	0	49	48	10	20	46	46	47	10	21	20	2	0	0.000	0.500	0.750	0.905	3.146	-0.141	0.050	80	401	100	3	3	Error	0	3	1	2	2795	3866	0.167	0.100	0	0	0
3	15	9	"hsa-miR-3064-5p"	"169227"	16160	6660	100	33	34	6	17	34	34	34	6	17	16	2	0	56	57	16	28	45	45	46	10	21	51	27	0	-0.091	0.000	0.423	0.352	3.184	-0.094	0.017	80	450	100	10	12	Error	-1	11	0	12	2734	4526	0.000	1.100	0	0	0
3	16	9	"hsa-miR-4692"	"169289"	16360	6650	100	34	34	6	17	34	34	34	6	17	13	1	0	49	50	14	28	45	45	45	11	24	25	17	0	0.000	0.000	0.385	0.399	3.636	-0.084	0.022	80	450	100	4	5	Error	0	4	0	5	2720	4009	0.000	0.455	0	0	0
3	17	9	"hsa-miR-4503"	"169308"	16530	6650	100	34	34	7	20	34	34	34	6	17	20	7	0	87	98	52	53	44	44	45	10	22	66	57	0	0.000	0.000	0.227	0.208	4.693	0.000	0.000	80	430	100	43	54	Error	0	43	0	54	2757	7803	0.000	5.300	0	0	0
3	18	9	"hsa-miR-4290"	"169282"	16710	6650	100	35	34	7	20	34	34	35	7	20	16	1	0	993	675	495	73	45	45	45	9	20	75	71	0	0.001	0.000	0.007	0.014	10.389	0.001	0.002	80	442	100	949	630	-9.889	1	948	0	630	2757	53986	-0.143	70.000	0	0	0
3	19	9	"hsa-miR-4445-3p"	"169172"	16890	6640	100	35	35	6	17	34	34	35	7	20	13	2	0	46	45	10	22	44	44	45	9	20	21	5	0	0.500	1.000	0.500	0.548	2.835	-0.244	0.027	80	442	100	3	2	-1.000	1	2	1	1	2800	3626	0.000	0.000	0	0	0
3	20	9	"hsa-miR-4518"	"169199"	17070	6640	100	34	34	6	17	35	35	35	7	20	11	0	0	66	76	37	48	43	43	43	9	20	61	52	0	-0.043	-0.030	0.133	0.195	5.714	-0.010	0.001	80	442	100	22	32	Error	-1	23	-1	33	2717	6070	-0.143	3.667	0	0	0
3	21	9	"hsa-miR-642b-5p"	"169034"	17250	6640	100	34	34	6	17	34	34	34	6	17	12	5	0	1881	1264	937	74	43	43	44	11	25	72	71	0	0.000	0.000	0.005	0.017	17.961	0.000	0.002	80	452	100	1838	1221	Error	0	1838	0	1221	2759	101112	0.000	110.909	0	0	0
3	22	9	"hsa-miR-5590-3p"	"169173"	17440	6640	100	33	34	6	17	34	34	34	6	17	13	3	0	44	45	8	17	43	43	44	11	25	15	2	0	-1.000	0.000	0.633	0.696	2.989	-0.275	0.025	80	484	100	0	2	Error	-1	1	0	2	2712	3584	0.000	0.091	0	0	0
3	1	10	"Empty"	"0"	13650	6830	100	35	35	6	17	36	36	36	6	16	11	3	0	52	52	9	17	52	52	52	12	23	5	1	0	100000.000	100000.000	0.933	0.713	3.261	0.005	0.000	80	490	100	-1	-1	16.610	-1	0	-1	0	2779	4122	-0.167	0.000	0	0	0
3	2	10	"hsa-miR-4766-3p"	"169231"	13830	6830	100	35	35	6	17	35	35	36	6	16	21	1	0	48	48	9	18	52	52	53	10	18	7	2	0	0.000	0.000	0.788	0.874	3.351	-0.074	0.005	80	458	100	-4	-4	Error	0	-4	0	-4	2827	3853	-0.167	-0.500	0	0	0
3	3	10	"hsa-miR-4676-3p"	"169315"	14010	6830	100	35	34	6	17	34	34	35	6	17	12	2	0	49	49	11	22	51	51	51	10	19	11	1	0	-0.500	0.000	0.500	0.526	3.605	-0.083	0.010	80	450	100	-1	-2	Error	1	-2	0	-2	2753	3937	-0.167	-0.200	0	0	0
3	4	10	"hsa-miR-520b/hsa-miR-520c-3p"	"169005"	14190	6830	100	34	34	6	17	35	35	35	6	17	12	1	0	50	53	13	24	50	50	51	10	19	21	10	0	100000.000	-0.333	0.500	0.549	4.188	-0.103	0.015	80	451	100	-1	2	16.610	-1	0	-1	3	2750	4207	-0.167	0.200	0	0	0
3	5	10	""	"168580"	14370	6840	100	34	35	7	20	34	34	35	6	17	20	5	0	62	66	24	36	50	50	51	10	19	56	40	0	0.000	0.063	0.250	0.343	3.044	-0.026	0.004	80	461	100	12	17	Error	0	12	1	16	2798	5294	0.000	1.500	0	0	0
3	6	10	""	"169246"	14550	6840	100	35	35	6	17	34	34	35	6	17	21	1	0	53	57	17	29	51	51	51	11	21	33	18	0	0.500	0.167	0.524	0.552	3.264	-0.025	0.002	80	452	100	3	7	-1.000	1	2	1	6	2835	4536	0.000	0.545	0	0	0
3	7	10	""	"169291"	14730	6830	100	35	34	6	17	34	34	35	6	17	16	1	0	53	57	19	33	51	51	51	11	21	35	25	0	0.500	0.000	0.287	0.294	3.539	-0.047	0.008	80	468	100	3	6	-1.000	1	2	0	6	2745	4561	-0.167	0.545	0	0	0
3	8	10	""	"168888"	14930	6830	100	34	35	6	17	34	34	35	6	17	20	1	0	55	57	12	21	51	51	51	11	21	32	8	0	0.000	0.167	0.438	0.590	3.339	-0.021	0.001	80	448	100	4	7	Error	0	4	1	6	2801	4527	0.000	0.545	0	0	0
3	9	10	"hsa-miRPlus-A1086"	"169416"	15090	6840	100	34	35	6	17	34	34	34	6	17	16	1	0	83	100	57	57	49	49	50	10	20	55	52	0	0.000	0.020	0.077	0.125	4.400	-0.013	0.005	80	415	100	34	52	Error	0	34	1	51	2760	8022	0.167	5.000	0	0	0
3	10	10	""	"168913"	15260	6840	100	34	35	6	17	34	34	34	6	17	12	6	0	850	610	458	75	49	49	50	10	20	71	71	0	0.000	0.002	0.010	0.021	8.781	0.000	0.000	80	459	100	801	562	Error	0	801	1	561	2769	48776	0.167	56.000	0	0	0
3	11	10	""	"169060"	15450	6840	100	33	34	6	17	35	35	34	6	17	8	1	0	592	441	320	72	49	49	50	10	20	68	65	0	-0.004	-0.003	0.028	0.069	14.432	-0.002	0.006	80	450	100	541	391	Error	-2	543	-1	392	2715	35282	0.000	39.100	0	0	0
3	12	10	""	"169051"	15620	6830	100	35	34	6	17	34	34	34	7	20	10	1	0	244	238	189	79	48	48	49	10	20	58	53	0	0.005	0.000	0.030	0.090	11.517	-0.003	0.003	80	458	100	197	190	-7.615	1	196	0	190	2759	19040	0.000	18.900	0	0	0
3	13	10	""	"168604"	15810	6830	100	34	35	6	17	34	34	34	6	17	16	3	0	48	48	10	20	48	48	48	10	20	13	2	0	0.000	100000.000	0.389	0.505	3.084	-0.143	0.020	80	460	100	0	1	Error	0	0	1	0	2786	3856	0.167	0.000	0	0	0
3	14	10	"Empty"	"0"	15990	6830	100	34	33	6	18	34	34	34	6	17	10	2	0	45	45	11	24	47	47	47	9	19	17	2	0	0.000	0.500	0.531	0.570	3.054	-0.113	0.010	80	451	100	-2	-3	Error	0	-2	-1	-2	2675	3608	-0.167	-0.222	0	0	0
3	15	10	"Empty"	"0"	16170	6830	100	35	34	7	20	34	34	34	6	17	18	1	0	47	48	10	20	46	46	47	10	21	15	5	0	1.000	0.000	1.000	0.988	3.740	-0.258	0.054	80	438	100	2	2	0.000	1	1	0	2	2756	3813	0.000	0.100	0	0	0
3	16	10	"Empty"	"0"	16350	6830	100	34	34	6	17	34	34	34	7	20	13	1	0	48	47	10	21	46	46	46	10	21	13	2	0	0.000	0.000	0.875	0.897	2.338	-0.072	0.004	80	450	100	2	1	Error	0	2	0	1	2751	3780	0.000	0.100	0	0	0
3	17	10	"Empty"	"0"	16530	6830	100	35	34	6	17	34	34	35	7	20	10	1	0	47	47	11	23	45	45	46	10	21	21	6	0	0.500	0.000	0.600	0.625	3.862	-0.175	0.028	80	450	100	3	2	-1.000	1	2	0	2	2758	3788	-0.143	0.100	0	0	0
3	18	10	"Empty"	"0"	16710	6830	100	34	34	6	17	35	35	35	6	17	11	1	0	46	47	9	19	46	46	46	11	23	11	1	0	100000.000	-1.000	0.528	0.576	3.516	-0.316	0.091	80	450	100	-1	0	16.610	-1	0	-1	1	2694	3738	-0.167	0.091	0	0	0
3	19	10	"Empty"	"0"	16890	6830	100	36	35	6	17	34	34	34	6	17	20	2	0	47	47	9	19	45	45	46	11	23	16	2	0	1.000	0.500	0.778	0.698	4.172	-0.173	0.051	80	460	100	4	3	0.000	2	2	1	2	2785	3752	0.167	0.091	0	0	0
3	20	10	"Empty"	"0"	17070	6830	100	34	35	6	17	34	34	34	7	20	13	2	0	45	45	10	22	44	44	45	10	22	16	2	0	0.000	1.000	0.500	0.588	3.399	-0.303	0.070	80	460	100	1	2	Error	0	1	1	1	2783	3617	0.143	0.000	0	0	0
3	21	10	"Empty"	"0"	17250	6830	100	34	34	6	17	34	34	34	6	17	15	3	0	42	43	9	20	43	43	44	9	20	16	3	0	0.000	0.000	0.625	0.651	2.681	-0.243	0.035	80	460	100	-1	0	Error	0	-1	0	0	2746	3439	0.000	-0.111	0	0	0
3	22	10	"Empty"	"0"	17430	6830	100	33	34	6	17	34	34	34	6	17	10	1	0	45	45	9	20	44	44	44	9	20	13	1	0	-1.000	0.000	0.900	0.913	3.429	-0.265	0.046	80	484	100	0	1	Error	-1	1	0	1	2688	3576	0.000	0.111	0	0	0
3	1	11	"Empty"	"0"	13640	7040	100	34	35	6	17	36	36	35	6	17	10	3	0	50	50	10	20	51	51	52	11	21	6	2	0	2.000	1.000	0.500	0.659	3.364	0.050	0.002	80	510	100	-3	-2	1.000	-2	-1	-1	-1	2837	4021	0.000	-0.182	0	0	0
3	2	11	"hsa-miR-425-5p"	"17608"	13830	7040	100	34	35	6	17	35	35	35	6	17	18	1	0	76	123	85	69	52	52	52	11	21	53	50	0	-0.042	0.000	0.250	0.137	5.027	-0.002	0.000	80	487	100	23	71	Error	-1	24	0	71	2792	9872	0.000	6.455	0	0	0
3	3	11	"hsa-miR-125b-5p"	"30787"	14010	7030	100	35	36	5	13	35	35	35	6	17	16	3	0	5696	5368	4962	92	51	51	52	11	21	70	63	0	0.000	0.000	0.001	0.006	36.360	0.000	0.000	80	470	100	5645	5318	Error	0	5645	1	5317	2853	429410	0.167	483.273	0	0	0
3	4	11	"hsa-miR-518e-3p"	"11159"	14180	7030	100	36	36	6	16	35	35	35	6	17	13	3	0	45	46	10	21	50	50	52	11	21	6	0	0	-0.200	-0.250	0.667	0.520	3.216	-0.074	0.006	80	457	100	-4	-3	Error	1	-5	1	-4	2858	3687	0.167	-0.545	0	0	0
3	5	11	""	"11218"	14360	7040	100	34	34	7	20	35	35	35	6	17	12	1	0	55	57	14	24	50	50	51	10	19	36	17	0	-0.200	-0.143	0.400	0.492	3.826	-0.085	0.015	80	461	100	4	6	Error	-1	5	-1	7	2744	4534	-0.167	0.600	0	0	0
3	6	11	""	"46572"	14540	7030	100	34	35	7	20	35	35	34	6	17	15	8	0	47	47	9	19	51	51	51	10	19	6	1	0	0.250	0.000	0.684	0.758	3.257	-0.146	0.017	80	470	100	-5	-4	-2.000	-1	-4	0	-4	2828	3795	0.167	-0.400	0	0	0
3	7	11	"ebv-miR-BART19-5p"	"42613"	14730	7030	100	34	34	7	20	34	34	35	6	17	18	3	0	66	69	24	34	50	50	50	10	20	53	42	0	0.000	0.000	0.257	0.276	4.195	-0.043	0.011	80	467	100	16	19	Error	0	16	0	19	2744	5536	-0.167	1.900	0	0	0
3	8	11	""	"42511"	14900	7030	100	35	35	7	20	35	35	35	6	17	15	5	0	51	51	13	25	50	50	50	10	20	22	5	0	0.000	0.000	1.000	0.759	3.436	-0.162	0.048	80	459	100	1	1	Error	0	1	0	1	2785	4063	0.000	0.100	0	0	0
3	9	11	""	"11217"	15080	7030	100	34	34	7	20	35	35	35	6	17	17	2	0	53	54	13	24	50	50	51	10	19	28	11	0	-0.333	-0.250	0.813	0.844	3.150	-0.114	0.021	80	470	100	2	3	Error	-1	3	-1	4	2753	4342	-0.167	0.300	0	0	0
3	10	11	""	"46712"	15270	7040	100	34	34	6	17	34	34	34	6	17	16	2	0	348	274	191	69	50	50	50	11	22	68	67	0	0.000	0.000	0.026	0.047	7.766	-0.001	0.001	80	471	100	298	224	Error	0	298	0	224	2725	21951	0.000	20.364	0	0	0
3	11	11	"ebv-miR-BART1-5p"	"17541"	15450	7030	100	35	35	5	14	34	34	34	6	17	12	2	0	60	66	26	39	49	49	50	11	22	48	40	0	0.091	0.059	0.236	0.186	4.060	-0.031	0.007	80	440	100	12	18	-3.459	1	11	1	17	2763	5319	0.167	1.455	0	0	0
3	12	11	""	"17596"	15620	7030	100	35	35	6	17	34	34	34	7	20	12	0	0	392	362	294	81	49	49	50	10	20	67	62	0	0.003	0.003	0.016	0.030	7.634	0.000	0.000	80	458	100	344	314	-8.422	1	343	1	313	2776	28946	0.143	31.200	0	0	0
3	13	11	""	"28250"	15810	7030	100	34	34	5	14	34	34	34	6	17	11	2	0	48	48	9	18	49	49	49	9	18	7	1	0	0.000	0.000	0.667	0.674	3.409	-0.112	0.010	80	480	100	-1	-1	Error	0	-1	0	-1	2720	3845	0.000	-0.111	0	0	0
3	14	11	"hsa-miR-372-3p"	"11084"	16000	7030	100	34	34	6	17	34	34	34	7	20	12	1	0	50	52	14	26	46	46	47	9	19	35	17	0	0.000	0.000	0.750	0.641	4.222	-0.140	0.030	80	469	100	4	6	Error	0	4	0	6	2747	4183	0.000	0.556	0	0	0
3	15	11	"ebv-miR-BART16"	"17358"	16170	7030	100	34	34	6	17	34	34	35	7	20	13	0	0	57	138	119	86	46	46	47	10	21	50	43	0	0.000	0.000	0.150	0.118	6.298	0.002	0.000	80	457	100	11	92	Error	0	11	0	92	2753	11004	-0.143	9.100	0	0	0
3	16	11	"hsa-miR-592"	"17312"	16350	7030	100	35	35	7	20	34	34	34	7	20	12	3	0	47	47	10	21	46	46	47	10	21	17	3	0	1.000	1.000	0.889	0.873	2.852	-0.325	0.076	80	468	100	2	2	0.000	1	1	1	1	2775	3788	0.143	0.000	0	0	0
3	17	11	"hsa-miR-521"	"11171"	16530	7030	100	33	34	6	17	33	33	34	6	17	21	3	0	47	47	10	21	47	47	48	10	20	18	1	0	0.000	100000.000	1.000	0.771	2.937	-0.211	0.052	80	468	100	0	1	Error	0	0	1	0	2719	3772	0.000	-0.100	0	0	0
3	18	11	""	"42803"	16710	7030	100	33	34	6	17	33	33	34	6	17	18	1	0	53	134	112	83	47	47	47	10	21	45	43	0	0.000	0.011	0.200	0.146	9.136	-0.004	0.002	80	468	100	6	88	Error	0	6	1	87	2703	10750	0.000	8.700	0	0	0
3	19	11	"hsa-miR-621"	"46301"	16890	7030	100	35	35	6	17	34	34	34	6	17	15	0	0	45	45	10	22	46	46	47	11	23	13	0	0	-1.000	-1.000	0.938	0.678	4.041	-0.257	0.073	80	468	100	0	0	Error	1	-1	1	-1	2775	3634	0.167	-0.182	0	0	0
3	20	11	""	"14289"	17070	7030	100	34	35	6	17	34	34	34	7	20	15	1	0	132	119	72	60	45	45	46	11	23	62	57	0	0.000	0.014	0.090	0.128	5.886	-0.011	0.007	80	469	100	87	75	Error	0	87	1	74	2781	9520	0.143	6.636	0	0	0
3	21	11	"hsa-miR-21-3p"	"42524"	17250	7030	100	35	34	7	20	34	34	34	6	17	18	1	0	69	68	28	41	44	44	45	9	20	57	51	0	0.040	0.000	0.164	0.204	4.074	0.003	0.000	80	469	100	26	24	-4.644	1	25	0	24	2748	5470	0.000	2.556	0	0	0
3	22	11	"Empty"	"0"	17430	7020	100	36	35	6	17	34	34	34	7	20	13	1	0	44	45	10	22	45	45	46	9	19	16	2	0	-2.000	100000.000	0.523	0.636	3.682	-0.322	0.082	80	493	100	1	1	Error	2	-1	1	0	2799	3570	0.143	-0.111	0	0	0
3	1	12	"hsa-miR-361-5p"	"14301"	13640	7230	100	35	35	6	17	35	35	35	6	17	13	2	0	1134	770	620	80	51	51	52	11	21	71	67	0	0.000	0.000	0.012	0.029	11.958	0.000	0.001	80	484	100	1083	719	Error	0	1083	0	719	2811	61563	0.000	65.273	0	0	0
3	2	12	"spike_control_v2_40"	"29001"	13820	7240	100	36	36	5	13	35	35	35	6	17	13	2	0	541	381	280	73	51	51	52	11	21	72	70	0	0.002	0.003	0.015	0.028	8.753	0.002	0.007	80	461	100	491	331	-8.937	1	490	1	330	2901	30499	0.167	29.909	0	0	0
3	3	12	"hsa-miR-1229-3p"	"46689"	14010	7250	100	35	36	6	16	35	35	35	7	20	11	0	0	52	54	15	27	51	51	51	11	21	18	11	0	0.000	0.333	0.615	0.492	4.812	-0.018	0.001	80	451	100	1	4	Error	0	1	1	3	2854	4303	0.143	0.273	0	0	0
3	4	12	"hsa-miR-1324"	"46647"	14180	7230	100	37	36	6	16	35	35	35	6	17	17	0	0	45	45	8	17	50	50	51	10	19	3	0	0	-0.400	-0.200	0.722	0.680	2.990	-0.066	0.006	80	449	100	-3	-4	Error	2	-5	1	-5	2855	3621	0.167	-0.600	0	0	0
3	5	12	""	"23524"	14360	7230	100	34	35	6	17	35	35	35	6	17	15	3	0	53	56	14	25	50	50	50	10	20	36	15	0	-0.333	0.000	0.333	0.452	3.270	-0.071	0.008	80	461	100	2	6	Error	-1	3	0	6	2765	4459	0.000	0.600	0	0	0
3	6	12	""	"42611"	14540	7230	100	35	36	6	16	35	35	35	6	17	8	3	0	46	46	9	19	51	51	51	11	21	7	0	0	0.000	-0.200	0.474	0.599	3.598	-0.078	0.009	80	460	100	-5	-4	Error	0	-5	1	-5	2840	3710	0.167	-0.455	0	0	0
3	7	12	"hsa-miR-744-3p"	"42970"	14720	7230	100	34	34	6	17	34	34	34	6	17	12	2	0	54	56	12	21	50	50	51	11	21	27	8	0	0.000	0.000	0.550	0.487	2.859	-0.050	0.005	80	461	100	4	6	Error	0	4	0	6	2747	4448	0.000	0.455	0	0	0
3	8	12	"hsa-miR-574-5p"	"27740"	14900	7230	100	34	34	6	17	34	34	34	6	17	20	3	0	69	215	205	95	50	50	51	11	21	52	48	0	0.000	0.000	0.111	0.102	7.362	-0.003	0.004	80	460	100	19	165	Error	0	19	0	165	2745	17233	0.000	14.909	0	0	0
3	9	12	""	"46228"	15080	7230	100	33	34	6	17	34	34	34	6	17	15	3	0	522	625	573	91	51	51	51	10	19	58	57	0	-0.002	0.000	0.040	0.051	12.983	0.000	0.001	80	470	100	470	574	Error	-1	471	0	574	2721	50035	0.000	57.400	0	0	0
3	10	12	""	"11215"	15270	7230	100	33	33	6	18	34	34	34	6	17	12	1	0	87	96	51	53	50	50	50	10	20	56	51	0	-0.027	-0.022	0.152	0.176	4.133	-0.013	0.005	80	472	100	36	45	Error	-1	37	-1	46	2674	7642	-0.167	4.600	0	0	0
3	11	12	""	"11246"	15460	7220	100	35	35	6	17	34	34	34	6	17	15	3	0	65	65	21	32	49	49	50	11	22	60	40	0	0.063	0.063	0.167	0.166	3.467	-0.068	0.020	80	460	100	17	17	-4.000	1	16	1	16	2791	5236	0.167	1.364	0	0	0
3	12	12	""	"17904"	15630	7220	100	34	34	6	17	34	34	34	6	17	15	2	0	352	368	309	83	50	50	51	10	19	60	57	0	0.000	0.000	0.015	0.038	8.192	0.000	0.000	80	436	100	302	318	Error	0	302	0	318	2751	29465	0.000	31.700	0	0	0
3	13	12	""	"11273"	15800	7220	100	35	36	8	22	34	34	34	6	17	25	11	0	77	298	297	99	49	49	50	10	20	52	51	0	0.036	0.008	0.051	0.071	13.340	0.002	0.002	80	448	100	29	251	-4.807	1	28	2	249	2877	23818	0.333	24.800	0	0	0
3	14	12	""	"19583"	15980	7230	100	33	34	6	17	34	34	35	7	20	13	1	0	59	67	26	38	47	47	48	10	20	51	43	0	-0.083	0.000	0.273	0.290	4.145	-0.006	0.000	80	462	100	11	20	Error	-1	12	0	20	2754	5398	-0.143	1.900	0	0	0
3	15	12	"hsa-miR-509-3p"	"11141"	16160	7230	100	34	34	6	17	34	34	35	7	20	12	1	0	48	48	12	25	46	46	46	10	21	30	5	0	0.000	0.000	0.415	0.444	3.478	-0.086	0.007	80	461	100	2	2	Error	0	2	0	2	2750	3863	-0.143	0.200	0	0	0
3	16	12	"hsa-miR-554"	"42766"	16350	7230	100	34	35	8	22	34	34	34	7	20	17	5	0	127	116	63	54	47	47	47	10	21	66	63	0	0.000	0.014	0.095	0.119	6.140	-0.009	0.004	80	460	100	80	70	Error	0	80	1	69	2761	9313	0.143	6.900	0	0	0
3	17	12	""	"17896"	16530	7230	100	35	35	7	20	34	34	34	7	20	17	3	0	118	550	556	101	47	47	48	10	20	60	55	0	0.014	0.002	0.012	0.030	11.513	0.001	0.004	80	450	100	72	504	-6.150	1	71	1	503	2831	43960	0.143	50.200	0	0	0
3	18	12	"hsa-miR-1305"	"46501"	16710	7230	100	35	35	6	17	34	34	34	7	20	15	0	0	47	47	9	19	46	46	47	10	21	13	3	0	1.000	1.000	1.000	1.114	3.089	-0.277	0.064	80	450	100	2	2	0.000	1	1	1	1	2767	3762	0.143	0.000	0	0	0
3	19	12	"hsa-miR-551a"	"17272"	16890	7230	100	34	34	7	20	34	34	34	7	20	13	3	0	114	106	53	50	45	45	47	10	21	68	62	0	0.000	0.000	0.107	0.144	4.154	-0.009	0.003	80	438	100	69	61	Error	0	69	0	61	2759	8462	0.000	5.900	0	0	0
3	20	12	""	"42479"	17060	7230	100	34	35	7	20	34	34	34	7	20	18	2	0	52	58	19	32	46	46	47	10	21	42	33	0	0.000	0.083	0.429	0.447	3.872	-0.047	0.006	80	439	100	6	13	Error	0	6	1	12	2791	4645	0.143	1.100	0	0	0
3	21	12	"hsa-miR-424-5p"	"42965"	17240	7230	100	35	35	6	17	34	34	34	6	17	21	2	0	136	261	230	88	45	45	45	9	20	62	61	0	0.011	0.005	0.030	0.062	7.422	0.001	0.000	80	461	100	92	217	-6.508	1	91	1	216	2777	20867	0.167	24.000	0	0	0
3	22	12	""	"42913"	17420	7220	100	34	34	7	20	34	34	34	6	17	15	5	0	47	48	13	27	44	44	44	9	20	28	15	0	0.000	0.000	0.800	0.659	4.001	-0.226	0.044	80	509	100	3	4	Error	0	3	0	4	2753	3854	0.000	0.444	0	0	0
3	1	13	"hsa-miR-922"	"42683"	13640	7420	100	37	37	5	13	35	35	35	6	17	21	2	0	64	69	27	39	52	52	52	10	19	50	41	0	0.167	0.118	0.214	0.232	3.824	0.002	0.000	80	484	100	14	19	-2.585	2	12	2	17	2971	5550	0.333	1.700	0	0	0
3	2	13	""	"28450"	13820	7420	100	37	37	6	16	35	35	35	6	17	25	2	0	599	514	415	80	51	51	51	10	19	70	61	0	0.004	0.004	0.008	0.013	8.888	0.003	0.013	80	442	100	550	465	-8.098	2	548	2	463	2962	41107	0.333	46.300	0	0	0
3	3	13	"spike_control_v2_37"	"28684"	14000	7420	100	35	35	6	17	35	35	35	6	17	11	1	0	167	503	487	96	52	52	53	11	20	53	51	0	0.000	0.000	0.074	0.050	12.032	0.000	0.000	80	438	100	115	451	Error	0	115	0	451	2764	40203	0.000	40.909	0	0	0
3	4	13	""	"46514"	14180	7420	100	34	34	6	17	36	36	35	6	17	11	1	0	152	3411	3997	117	51	51	52	10	19	65	56	0	-0.020	-0.001	0.122	0.019	38.886	0.000	0.001	80	462	100	99	3358	Error	-2	101	-2	3360	2750	272877	-0.167	335.900	0	0	0
3	5	13	"hsa-miR-181a-5p"	"42865"	14370	7430	100	35	34	6	17	34	34	35	6	17	18	2	0	454	522	462	88	50	50	51	11	21	63	62	0	0.002	0.000	0.015	0.039	12.852	0.001	0.003	80	449	100	405	472	-8.658	1	404	0	472	2756	41772	-0.167	42.818	0	0	0
3	6	13	""	"42894"	14540	7420	100	35	35	6	17	35	35	35	6	17	21	0	0	62	100	63	63	50	50	50	10	20	50	45	0	0.000	0.000	0.308	0.226	5.464	0.000	0.000	80	440	100	12	50	Error	0	12	0	50	2812	8033	0.000	5.000	0	0	0
3	7	13	"hsa-miR-302b-5p"	"42667"	14720	7420	100	34	35	6	17	35	35	35	6	17	11	0	0	49	49	9	18	51	51	51	10	19	10	1	0	0.500	0.000	0.500	0.588	3.528	-0.089	0.010	80	452	100	-3	-2	-1.000	-1	-2	0	-2	2765	3949	0.000	-0.200	0	0	0
3	8	13	"hsa-miR-130a-3p"	"10138"	14900	7420	100	34	35	6	17	34	34	34	6	17	21	3	0	1413	1054	878	83	50	50	50	11	22	70	68	0	0.000	0.001	0.008	0.032	18.684	0.000	0.001	80	452	100	1363	1005	Error	0	1363	1	1004	2771	84333	0.167	91.273	0	0	0
3	9	13	""	"30681"	15080	7420	100	34	34	6	17	34	34	34	6	17	25	1	0	265	270	216	80	50	50	50	10	20	61	60	0	0.000	0.000	0.027	0.071	7.788	0.000	0.000	80	462	100	215	220	Error	0	215	0	220	2754	21638	0.000	22.000	0	0	0
3	10	13	""	"30831"	15270	7420	100	34	35	7	20	34	34	34	6	17	21	5	0	72	103	64	62	51	51	51	10	19	51	50	0	0.000	0.019	0.112	0.128	4.888	-0.010	0.004	80	450	100	21	53	Error	0	21	1	52	2805	8236	0.167	5.200	0	0	0
3	11	13	"hsa-miR-1298-5p"	"46381"	15440	7420	100	34	35	6	17	34	34	34	7	20	22	0	0	114	116	65	56	49	49	51	16	31	60	55	0	0.000	0.015	0.108	0.187	6.483	-0.007	0.003	80	460	100	65	68	Error	0	65	1	67	2836	9296	0.143	4.063	0	0	0
3	12	13	"hsa-miR-26b-3p"	"42523"	15630	7420	100	34	34	6	17	35	35	34	6	17	13	1	0	57	60	19	31	49	49	51	16	31	40	15	0	-0.125	-0.091	0.286	0.380	3.293	-0.072	0.017	80	467	100	7	10	Error	-1	8	-1	11	2755	4815	0.000	0.563	0	0	0
3	13	13	"hsa-miR-450b-3p"	"42892"	15800	7420	100	33	34	6	17	34	34	34	7	20	10	0	0	50	52	12	23	49	49	50	10	20	20	6	0	-1.000	0.000	0.667	0.531	2.935	-0.185	0.044	80	448	100	0	3	Error	-1	1	0	3	2716	4126	0.000	0.200	0	0	0
3	14	13	"ebv-miR-BART9-5p"	"42824"	15980	7420	100	34	34	5	14	34	34	34	7	20	8	0	0	69	83	41	49	48	48	49	10	20	56	50	0	0.000	0.000	0.169	0.177	3.099	0.003	0.000	80	452	100	21	35	Error	0	21	0	35	2730	6610	0.000	3.400	0	0	0
3	15	13	"kshv-miR-K12-4-5p"	"17606"	16160	7410	100	34	34	6	17	34	34	34	6	17	21	2	0	51	53	14	26	46	46	46	10	21	36	21	0	0.000	0.000	0.442	0.476	4.288	-0.083	0.011	80	450	100	5	7	Error	0	5	0	7	2751	4229	0.000	0.700	0	0	0
3	16	13	""	"42927"	16340	7410	100	35	34	7	20	34	34	34	6	17	16	7	0	60	79	44	55	46	46	47	13	27	50	40	0	0.071	0.000	0.180	0.171	4.457	-0.017	0.004	80	458	100	15	33	-3.807	1	14	0	33	2726	6329	0.000	2.462	0	0	0
3	17	13	""	"42861"	16520	7410	100	34	34	6	17	34	34	34	7	20	12	1	0	120	121	75	61	48	48	49	13	26	60	57	0	0.000	0.000	0.092	0.136	4.821	-0.002	0.000	80	450	100	72	73	Error	0	72	0	73	2726	9675	0.000	5.538	0	0	0
3	18	13	"hsa-miR-1277-3p"	"46925"	16700	7410	100	35	35	6	17	34	34	34	6	17	16	5	0	47	48	14	29	47	47	49	11	22	15	6	0	100000.000	1.000	0.500	0.525	3.369	-0.117	0.034	80	458	100	1	2	16.610	1	0	1	1	2797	3849	0.167	-0.091	0	0	0
3	19	13	"hsa-miR-1202"	"46832"	16880	7410	100	34	34	7	20	34	34	34	7	20	10	3	0	46	47	9	19	46	46	47	10	21	15	2	0	0.000	0.000	0.909	0.688	3.555	-0.227	0.051	80	450	100	0	1	Error	0	0	0	1	2695	3723	0.000	0.000	0	0	0
3	20	13	""	"42614"	17060	7410	100	34	34	6	17	34	34	34	6	17	15	2	0	82	88	43	48	46	46	47	10	21	63	57	0	0.000	0.000	0.184	0.217	4.791	-0.022	0.009	80	450	100	36	42	Error	0	36	0	42	2707	7014	0.000	4.100	0	0	0
3	21	13	"hsa-miR-718"	"146064"	17240	7420	100	35	36	6	16	35	35	35	6	17	17	3	0	75	78	35	44	45	45	46	9	19	58	53	0	0.000	0.030	0.164	0.227	4.719	0.020	0.006	80	452	100	30	34	Error	0	30	1	33	2851	6274	0.167	3.556	0	0	0
3	22	13	"hsa-miR-1914-5p"	"146091"	17430	7430	100	35	34	7	20	34	34	34	6	17	20	5	0	102	100	60	60	44	44	44	9	20	57	53	0	0.017	0.000	0.111	0.141	6.085	0.004	0.001	80	475	100	59	56	-5.858	1	58	0	56	2745	7989	0.000	6.222	0	0	0
3	1	14	"hsa-miR-1307-5p"	"42780"	13640	7610	100	36	37	6	16	35	35	36	6	16	23	6	0	100	94	45	47	51	51	53	13	24	57	55	0	0.020	0.047	0.119	0.138	6.062	0.018	0.008	80	484	100	50	45	-5.615	1	49	2	43	2953	7503	0.167	3.154	0	0	0
3	2	14	""	"145866"	13820	7610	100	36	36	6	16	35	35	35	7	20	18	1	0	46	45	8	17	51	51	51	10	19	1	0	0	-0.200	-0.167	0.667	0.672	2.904	-0.165	0.025	80	460	100	-4	-5	Error	1	-5	1	-6	2890	3610	0.143	-0.600	0	0	0
3	3	14	"SNORD48"	"46205"	14000	7620	100	35	35	6	17	35	35	35	6	17	13	2	0	1038	764	621	81	51	51	52	11	21	72	68	0	0.000	0.000	0.007	0.022	15.974	-0.001	0.012	80	450	100	987	713	Error	0	987	0	713	2790	61109	0.000	64.727	0	0	0
3	4	14	"spike_control_v2_35"	"28568"	14180	7610	100	35	35	6	17	35	35	35	6	17	12	2	0	133	194	148	76	51	51	52	11	21	61	51	0	0.000	0.000	0.045	0.064	7.722	0.000	0.000	80	452	100	82	143	Error	0	82	0	143	2815	15539	0.000	12.909	0	0	0
3	5	14	"spike_control_v2_42"	"29138"	14360	7610	100	34	35	6	17	35	35	35	6	17	21	6	0	498	996	959	96	51	51	52	12	23	62	58	0	-0.002	0.000	0.007	0.033	21.946	0.001	0.006	80	442	100	446	945	Error	-1	447	0	945	2813	79658	0.000	78.667	0	0	0
3	6	14	""	"146192"	14540	7610	100	35	35	6	17	35	35	35	6	17	16	1	0	573	447	326	72	50	50	51	11	21	70	67	0	0.000	0.000	0.012	0.023	10.780	0.000	0.000	80	452	100	523	397	Error	0	523	0	397	2834	35766	0.000	36.000	0	0	0
3	7	14	""	"42802"	14720	7610	100	35	35	7	20	35	35	35	6	17	18	3	0	98	112	66	58	51	51	51	10	19	61	55	0	0.000	0.000	0.162	0.137	4.893	0.014	0.009	80	452	100	47	61	Error	0	47	0	61	2782	8991	0.000	6.100	0	0	0
3	8	14	""	"145872"	14900	7610	100	34	34	6	17	35	35	35	6	17	11	2	0	49	51	12	23	51	51	51	11	21	21	5	0	0.500	100000.000	0.523	0.456	3.434	-0.091	0.018	80	460	100	-3	-1	-1.000	-1	-2	-1	0	2713	4098	-0.167	0.000	0	0	0
3	9	14	""	"146036"	15080	7610	100	35	35	5	14	34	34	35	6	17	11	1	0	46	47	8	17	50	50	51	10	19	3	0	0	-0.250	-0.333	0.472	0.623	2.666	-0.119	0.017	80	442	100	-3	-2	Error	1	-4	1	-3	2783	3735	0.000	-0.400	0	0	0
3	10	14	""	"146017"	15260	7610	100	35	35	6	17	35	35	35	6	17	16	0	0	50	51	12	23	50	50	51	14	27	15	3	0	0.000	0.000	0.583	0.472	3.513	-0.154	0.044	80	442	100	0	1	Error	0	0	0	1	2810	4091	0.000	0.000	0	0	0
3	11	14	"spike_control_v2_34"	"28488"	15440	7610	100	35	35	7	20	35	35	35	6	17	15	2	0	56	126	105	83	49	49	50	14	28	43	41	0	0.000	0.000	0.236	0.169	7.360	0.001	0.000	80	442	100	7	77	Error	0	7	0	77	2782	10089	0.000	5.429	0	0	0
3	12	14	"hsa-miRPlus-B1114"	"145934"	15620	7620	100	34	34	6	17	34	34	34	6	17	13	3	0	58	84	48	57	50	50	51	11	21	43	40	0	0.000	0.000	0.199	0.203	5.801	-0.024	0.014	80	439	100	8	34	Error	0	8	0	34	2717	6750	0.000	3.000	0	0	0
3	13	14	"hsa-miR-449c-3p"	"146020"	15800	7610	100	34	34	7	20	34	34	34	6	17	21	2	0	48	49	10	20	50	50	50	11	22	11	1	0	0.000	0.000	0.800	0.794	3.382	-0.096	0.026	80	442	100	-2	-1	Error	0	-2	0	-1	2744	3905	0.000	-0.091	0	0	0
3	14	14	"spike_control_v2_40"	"29001"	15980	7610	100	36	35	6	17	34	34	34	7	20	16	2	0	285	359	310	86	50	50	50	10	20	58	56	0	0.009	0.003	0.017	0.049	11.975	0.001	0.001	80	453	100	237	310	-6.877	2	235	1	309	2801	28705	0.143	30.900	0	0	0
3	15	14	"spike_control_v2_31"	"28098"	16160	7610	100	34	34	6	17	35	35	34	6	17	8	0	0	419	492	425	86	47	47	48	10	20	68	62	0	-0.003	-0.002	0.023	0.047	14.564	-0.001	0.002	80	450	100	371	444	Error	-1	372	-1	445	2703	39338	0.000	44.400	0	0	0
3	16	14	"hsa_negative_control_1"	"14258"	16340	7620	100	34	34	6	17	35	35	34	6	17	10	2	0	52	54	16	29	45	45	47	13	27	35	16	0	-0.143	-0.111	0.450	0.482	2.871	-0.117	0.029	80	447	100	6	8	Error	-1	7	-1	9	2738	4338	0.000	0.538	0	0	0
3	17	14	""	"145660"	16520	7610	100	34	34	7	20	34	34	34	7	20	15	2	0	76	443	474	106	46	46	47	11	23	60	51	0	0.000	0.000	0.010	0.037	18.915	0.000	0.000	80	470	100	30	397	Error	0	30	0	397	2757	35471	0.000	36.000	0	0	0
3	18	14	"ebv-miR-BART21-3p"	"145990"	16710	7620	100	34	34	7	20	34	34	34	7	20	15	1	0	60	72	33	45	47	47	48	10	20	53	45	0	0.000	0.000	0.200	0.203	4.073	-0.026	0.006	80	444	100	13	25	Error	0	13	0	25	2726	5773	0.000	2.400	0	0	0
3	19	14	""	"146003"	16880	7610	100	35	34	6	17	34	34	35	7	20	13	1	0	54	59	20	33	46	46	47	11	23	42	28	0	0.125	0.000	0.308	0.309	3.404	-0.063	0.012	80	438	100	9	13	-3.000	1	8	0	13	2757	4755	-0.143	1.091	0	0	0
3	20	14	"hsa-miR-516a-3p/hsa-miR-516b-3p"	"145717"	17060	7610	100	35	35	6	17	35	35	35	7	20	15	1	0	52	53	14	26	47	47	48	10	20	35	15	0	0.000	0.000	0.591	0.575	3.187	0.032	0.002	80	460	100	5	6	Error	0	5	0	6	2788	4267	0.000	0.500	0	0	0
3	21	14	""	"145944"	17250	7600	100	35	35	7	20	34	34	34	6	17	22	3	0	1304	938	755	80	46	46	46	10	21	76	71	0	0.001	0.001	0.006	0.013	13.260	0.001	0.002	80	440	100	1259	893	Error	1	1258	1	892	2773	75034	0.167	89.200	0	0	0
3	22	14	"ebv-miR-BART2-3p"	"145984"	17420	7590	100	34	34	6	17	33	33	34	6	17	17	5	0	55	72	40	55	43	43	44	9	20	53	40	0	0.083	0.034	0.250	0.235	3.937	-0.034	0.014	80	445	100	13	30	-3.585	1	12	1	29	2726	5723	0.000	3.111	0	0	0
3	1	15	""	"145760"	13640	7800	100	35	35	7	20	36	36	36	6	16	11	5	0	782	2662	2881	108	52	52	52	12	23	62	57	0	-0.001	0.000	0.042	0.028	32.199	0.000	0.000	80	493	100	729	2609	Error	-1	730	-1	2610	2816	212961	-0.167	217.500	0	0	0
3	2	15	"hsa-miR-376a-3p"	"146009"	13820	7810	100	35	36	5	13	35	35	35	6	17	18	3	0	55	65	24	36	51	51	51	10	19	43	36	0	0.000	0.071	0.250	0.344	3.913	0.024	0.003	80	438	100	4	15	Error	0	4	1	14	2903	5174	0.167	1.400	0	0	0
3	3	15	"hsa-miR-526b-3p"	"145785"	14000	7800	100	36	35	6	17	35	35	35	6	17	12	1	0	48	49	9	18	52	52	52	10	19	7	1	0	-0.250	0.000	0.683	0.644	2.771	-0.145	0.024	80	442	100	-3	-3	Error	1	-4	0	-3	2833	3947	0.000	-0.300	0	0	0
3	4	15	"hsa-miR-369-5p"	"145641"	14190	7800	100	36	35	6	17	35	35	35	6	17	12	1	0	62	67	24	35	51	51	51	11	21	48	38	0	0.091	0.000	0.250	0.222	3.715	-0.032	0.007	80	440	100	12	16	-3.459	1	11	0	16	2790	5345	0.000	1.455	0	0	0
3	5	15	"spike_control_v2_29"	"27968"	14360	7800	100	35	35	6	17	35	35	35	6	17	13	5	0	772	802	713	88	51	51	52	12	23	66	62	0	0.000	0.000	0.010	0.023	15.929	0.001	0.012	80	430	100	721	751	Error	0	721	0	751	2792	64151	0.000	62.500	0	0	0
3	6	15	"hsa-miR-658"	"145842"	14540	7800	100	36	35	6	17	35	35	35	6	17	11	1	0	55	109	78	71	50	50	51	10	19	46	43	0	0.200	0.000	0.091	0.154	5.801	-0.014	0.012	80	442	100	6	59	-2.322	1	5	0	59	2821	8738	0.000	5.800	0	0	0
3	7	15	"hsa-miR-30a-5p"	"146086"	14720	7800	100	34	35	7	20	35	35	35	7	20	12	5	0	1503	1110	955	86	51	51	51	10	19	63	62	0	-0.001	0.000	0.011	0.019	13.837	-0.001	0.010	80	442	100	1451	1059	Error	-1	1452	0	1059	2786	88802	0.000	105.900	0	0	0
3	8	15	"hsa-miR-518a-5p/hsa-miR-527"	"145905"	14900	7810	100	34	35	6	17	35	35	35	7	20	17	1	0	79	79	33	41	50	50	52	11	21	56	51	0	-0.034	0.000	0.179	0.201	3.518	0.029	0.008	80	438	100	28	29	Error	-1	29	0	29	2763	6305	0.000	2.455	0	0	0
3	9	15	"hsa-miR-548u"	"147854"	15080	7790	100	35	35	6	17	34	34	35	6	17	17	0	0	45	46	10	21	50	50	51	10	19	7	1	0	-0.200	-0.250	0.286	0.346	3.386	-0.165	0.034	80	442	100	-4	-3	Error	1	-5	1	-4	2785	3710	0.000	-0.500	0	0	0
3	10	15	"hsa-miR-3143"	"147835"	15260	7790	100	34	34	6	17	34	34	35	6	17	13	2	0	46	46	9	19	50	50	50	10	20	8	1	0	0.000	0.000	0.708	0.763	3.473	-0.115	0.014	80	461	100	-4	-4	Error	0	-4	0	-4	2700	3699	-0.167	-0.400	0	0	0
3	11	15	""	"147510"	15450	7790	100	34	34	6	17	35	35	34	6	17	13	1	0	2896	2456	2138	87	49	49	50	10	20	70	67	0	0.000	0.000	0.043	0.035	31.070	0.000	0.000	80	452	100	2846	2406	Error	-1	2847	-1	2407	2755	196458	0.000	240.600	0	0	0
3	12	15	"hsa-miR-4327"	"147796"	15630	7790	100	35	34	6	17	35	35	35	6	17	11	1	0	49	48	9	18	49	49	50	10	20	8	0	0	0.000	1.000	1.143	1.028	3.788	-0.159	0.020	80	438	100	0	-2	Error	0	0	-1	-1	2741	3819	-0.167	-0.200	0	0	0
3	13	15	"hsa-miR-4317"	"147776"	15810	7790	100	35	34	6	17	34	34	34	6	17	16	5	0	333	390	347	88	50	50	51	11	21	60	58	0	0.004	0.000	0.009	0.028	13.556	0.000	0.000	80	452	100	284	340	-8.145	1	283	0	340	2733	31165	0.000	30.818	0	0	0
3	14	15	"hsv2-miR-H9-3p"	"147840"	16000	7800	100	35	35	6	17	34	34	34	6	17	23	3	0	168	142	67	47	49	49	50	11	22	76	73	0	0.008	0.011	0.067	0.069	3.444	0.006	0.002	80	453	100	120	94	-6.895	1	119	1	93	2832	11382	0.167	8.364	0	0	0
3	15	15	"kshv-miR-K12-7-5p"	"147901"	16180	7790	100	35	34	7	20	34	34	34	6	17	16	3	0	47	48	10	20	47	47	49	10	20	21	1	0	100000.000	0.000	0.292	0.302	3.025	-0.281	0.041	80	443	100	1	1	16.610	1	0	0	1	2742	3812	0.000	-0.100	0	0	0
3	16	15	"hsa-miR-3160-3p"	"147941"	16360	7790	100	35	35	7	20	34	34	34	7	20	13	2	0	51	55	17	30	46	46	47	10	21	38	23	0	0.200	0.111	0.438	0.531	4.160	-0.148	0.048	80	419	100	6	10	-2.322	1	5	1	9	2773	4396	0.143	0.800	0	0	0
3	17	15	"hsa-miR-4279"	"147767"	16530	7800	100	34	34	6	17	34	34	34	7	20	11	2	0	2704	2140	1845	86	47	47	48	10	20	68	65	0	0.000	0.000	0.002	0.006	18.546	0.000	0.000	80	430	100	2657	2093	Error	0	2657	0	2093	2713	171222	0.000	209.200	0	0	0
3	18	15	"hsa-miR-4326"	"147832"	16710	7790	100	35	34	6	17	34	34	34	6	17	17	1	0	56	67	25	37	47	47	48	11	22	48	41	0	0.111	0.000	0.182	0.248	3.852	-0.033	0.006	80	430	100	10	20	-3.170	1	9	0	20	2756	5386	0.000	1.727	0	0	0
3	19	15	"hsa-miR-3201"	"147851"	16890	7790	100	34	35	7	20	34	34	35	6	17	21	5	0	59	126	102	80	47	47	47	10	21	51	45	0	0.000	0.013	0.052	0.079	5.691	0.002	0.000	80	442	100	12	80	Error	0	12	1	79	2784	10084	0.000	7.900	0	0	0
3	20	15	"hsa-miR-4255"	"147706"	17070	7790	100	35	35	6	17	34	34	35	6	17	23	3	0	95	106	63	59	46	46	47	10	21	61	55	0	0.020	0.017	0.073	0.129	5.808	0.001	0.000	80	430	100	50	61	-5.615	1	49	1	60	2782	8493	0.000	5.900	0	0	0
3	21	15	"hsa-miR-3169"	"147821"	17240	7790	100	34	34	7	20	34	34	34	6	17	15	2	0	48	49	9	18	46	46	47	10	21	15	1	0	0.000	0.000	0.667	0.749	3.744	-0.205	0.046	80	440	100	2	3	Error	0	2	0	3	2727	3886	0.000	0.200	0	0	0
3	22	15	"hsa-miR-3138"	"147654"	17420	7790	100	34	35	6	17	34	34	34	6	17	15	3	0	47	48	11	22	44	44	45	9	20	28	12	0	0.000	0.250	0.533	0.535	3.632	-0.129	0.012	80	501	100	3	5	Error	0	3	1	4	2760	3845	0.167	0.333	0	0	0
3	1	16	"hsa-miR-4304"	"147623"	13650	8000	100	34	35	6	17	35	35	35	6	17	16	1	0	54	56	14	25	52	52	52	10	19	31	12	0	-0.500	0.000	0.467	0.419	2.738	0.037	0.003	80	460	100	1	4	Error	-1	2	0	4	2807	4479	0.000	0.400	0	0	0
3	2	16	"hsv2-miR-H7-5p"	"147836"	13820	7980	100	35	35	5	14	35	35	36	6	16	8	0	0	141	278	248	89	52	52	51	10	19	61	56	0	0.000	0.000	0.032	0.056	7.333	0.000	0.000	80	419	100	89	226	Error	0	89	0	226	2780	22247	-0.167	22.700	0	0	0
3	3	16	"hsa-miR-888-3p"	"148683"	14000	7980	100	35	34	6	17	35	35	35	6	17	11	0	0	49	49	11	22	51	51	51	11	21	10	1	0	0.000	0.500	0.600	0.596	3.387	0.059	0.009	80	442	100	-2	-3	Error	0	-2	-1	-2	2751	3890	-0.167	-0.182	0	0	0
3	4	16	"hsa-miR-3939"	"148467"	14180	7980	100	37	37	6	16	35	35	35	6	17	18	3	0	50	50	9	18	50	50	51	12	23	8	0	0	100000.000	100000.000	0.585	0.734	3.563	-0.104	0.013	80	452	100	2	2	16.610	2	0	2	0	2942	4019	0.333	-0.083	0	0	0
3	5	16	"spike_control_v1_a"	"14261"	14370	7980	100	34	34	6	17	35	35	35	6	17	13	2	0	50	52	13	25	50	50	51	11	21	27	7	0	100000.000	-0.500	0.500	0.530	2.903	-0.078	0.014	80	452	100	-1	1	16.610	-1	0	-1	2	2758	4194	-0.167	0.091	0	0	0
3	6	16	"hsa-miRPlus-K1303*"	"147986"	14550	7980	100	36	35	5	14	35	35	35	6	17	8	1	0	56	87	53	60	50	50	51	11	21	48	46	0	0.167	0.000	0.111	0.143	4.847	0.009	0.003	80	451	100	7	37	-2.585	1	6	0	37	2797	6996	0.000	3.273	0	0	0
3	7	16	""	"148319"	14730	7980	100	35	35	6	17	35	35	35	6	17	12	1	0	96	112	67	59	50	50	51	10	19	57	55	0	0.000	0.000	0.071	0.112	7.492	0.005	0.001	80	442	100	46	62	Error	0	46	0	62	2799	8936	0.000	6.100	0	0	0
3	8	16	"hsa-miR-3942-5p"	"148387"	14910	7980	100	34	34	6	17	35	35	35	7	20	10	0	0	51	52	11	21	50	50	51	10	19	25	3	0	-1.000	-0.500	0.462	0.436	3.030	-0.003	0.000	80	430	100	0	1	Error	-1	1	-1	2	2736	4181	-0.143	0.100	0	0	0
3	9	16	""	"148658"	15090	7980	100	35	34	8	23	35	35	35	6	17	18	5	0	48	49	10	20	50	50	51	11	21	11	0	0	0.000	1.000	0.600	0.795	3.819	-0.080	0.005	80	452	100	-2	-2	Error	0	-2	-1	-1	2756	3933	-0.167	-0.182	0	0	0
3	10	16	""	"148004"	15270	7990	100	34	34	7	20	34	34	34	6	17	12	5	0	74	73	29	39	49	49	50	11	22	52	50	0	0.000	0.000	0.200	0.262	4.518	-0.017	0.002	80	451	100	25	24	Error	0	25	0	24	2725	5811	0.000	2.091	0	0	0
3	11	16	""	"148671"	15450	7980	100	34	34	6	17	34	34	34	6	17	20	2	0	55	92	60	65	48	48	49	10	20	47	42	0	0.000	0.000	0.209	0.265	6.175	-0.006	0.001	80	452	100	7	44	Error	0	7	0	44	2755	7369	0.000	4.300	0	0	0
3	12	16	"hsa-miR-3941"	"148285"	15630	7990	100	34	34	7	20	35	35	35	6	17	13	2	0	236	193	119	61	48	48	49	10	20	72	70	0	-0.005	-0.007	0.042	0.116	10.068	0.001	0.000	80	450	100	187	144	Error	-1	188	-1	145	2721	15403	-0.167	14.400	0	0	0
3	13	16	"hsa-miR-3937"	"148466"	15810	7980	100	35	35	7	20	35	35	35	6	17	16	3	0	49	49	10	20	50	50	50	11	22	11	0	0	0.000	0.000	0.600	0.826	4.167	-0.223	0.053	80	461	100	-1	-1	Error	0	-1	0	-1	2791	3909	0.000	-0.091	0	0	0
3	14	16	"hsa-miR-483-3p"	"148682"	15990	7980	100	34	34	6	17	34	34	34	6	17	11	1	0	3632	3208	2795	87	49	49	50	10	20	76	68	0	0.000	0.000	0.001	0.005	19.212	0.000	0.009	80	438	100	3583	3159	Error	0	3583	0	3159	2726	256632	0.000	315.800	0	0	0
3	15	16	"hsa-miR-3665"	"148264"	16160	7980	100	34	35	6	17	34	34	34	6	17	18	2	0	51	55	18	32	49	49	49	10	20	28	18	0	0.000	0.167	0.458	0.521	3.936	-0.053	0.006	80	476	100	2	7	Error	0	2	1	6	2773	4395	0.167	0.600	0	0	0
3	16	16	"hsa-miR-34b-3p"	"148640"	16370	7980	100	33	34	6	17	34	34	34	6	17	12	6	0	53	53	12	22	47	47	47	10	21	35	13	0	-0.167	0.000	0.333	0.417	3.782	-0.152	0.039	80	454	100	5	6	Error	-1	6	0	6	2716	4252	0.000	0.600	0	0	0
3	17	16	"hsa-miR-3651"	"148327"	16530	7980	100	36	35	7	20	34	34	34	6	17	21	6	0	134	147	103	70	46	46	47	11	23	60	57	0	0.023	0.010	0.059	0.109	6.346	0.002	0.000	80	416	100	90	102	-5.459	2	88	1	101	2803	11797	0.167	9.091	0	0	0
3	18	16	"hsv2-miR-H19"	"147555"	16710	7980	100	34	34	7	20	34	34	34	7	20	17	0	0	43	44	8	18	47	47	48	10	20	8	0	0	0.000	0.000	1.000	0.911	3.348	-0.069	0.005	80	452	100	-4	-3	Error	0	-4	0	-3	2752	3545	0.000	-0.400	0	0	0
3	19	16	""	"148486"	16890	7980	100	34	34	6	17	34	34	35	6	17	13	1	0	51	51	12	23	47	47	47	10	21	26	12	0	0.000	0.000	0.500	0.650	3.323	-0.124	0.022	80	452	100	4	4	Error	0	4	0	4	2727	4102	-0.167	0.400	0	0	0
3	20	16	""	"148279"	17070	7980	100	34	34	6	17	34	34	34	6	17	10	1	0	55	60	19	31	46	46	47	10	21	45	31	0	0.000	0.000	0.222	0.295	4.207	-0.114	0.050	80	460	100	9	14	Error	0	9	0	14	2723	4790	0.000	1.300	0	0	0
3	21	16	""	"148035"	17250	7980	100	35	34	7	20	34	34	34	6	17	16	3	0	108	141	99	70	46	46	46	10	21	58	53	0	0.016	0.000	0.067	0.102	7.211	0.001	0.000	80	460	100	63	95	-5.954	1	62	0	95	2733	11249	0.000	9.500	0	0	0
3	22	16	""	"148158"	17430	7990	100	34	34	6	17	34	34	34	6	17	13	1	0	421	325	199	61	46	46	46	9	19	78	73	0	0.000	0.000	0.018	0.042	9.404	0.003	0.005	80	483	100	375	279	Error	0	375	0	279	2707	25985	0.000	31.000	0	0	0
3	1	17	""	"148611"	13640	8170	100	36	35	6	17	35	35	35	6	17	13	2	0	51	53	11	20	52	52	53	10	18	20	7	0	-1.000	0.000	0.667	0.645	2.656	-0.061	0.005	80	462	100	0	1	Error	1	-1	0	1	2825	4244	0.000	0.000	0	0	0
3	2	17	""	"148615"	13820	8170	100	35	35	6	17	35	35	35	6	17	10	1	0	47	47	8	17	52	52	52	10	19	2	1	0	0.000	0.000	0.500	0.513	3.817	-0.028	0.001	80	474	100	-5	-5	Error	0	-5	0	-5	2799	3769	0.000	-0.500	0	0	0
3	3	17	"hsa-miR-203b-3p"	"148012"	14000	8170	100	34	34	6	17	35	35	35	6	17	17	1	0	47	47	9	19	51	51	51	11	21	3	0	0	0.250	0.250	0.892	0.865	3.476	-0.051	0.003	80	461	100	-5	-5	-2.000	-1	-4	-1	-4	2757	3748	-0.167	-0.364	0	0	0
3	4	17	""	"148070"	14180	8170	100	35	35	5	14	35	35	35	6	17	13	1	0	48	47	9	19	50	50	51	10	19	3	0	0	0.000	0.000	0.528	0.566	3.462	-0.067	0.004	80	470	100	-2	-3	Error	0	-2	0	-3	2825	3741	0.000	-0.400	0	0	0
3	5	17	""	"148582"	14370	8170	100	33	34	7	20	35	35	35	6	17	11	3	0	57	62	20	32	50	50	51	11	21	41	27	0	-0.286	-0.083	0.500	0.430	4.097	-0.087	0.026	80	458	100	5	11	Error	-2	7	-1	12	2708	4924	-0.167	1.000	0	0	0
3	6	17	""	"148528"	14540	8180	100	35	34	6	17	35	35	35	6	17	8	2	0	162	159	110	69	50	50	51	10	19	62	58	0	0.000	-0.009	0.071	0.080	8.514	-0.003	0.001	80	449	100	112	108	Error	0	112	-1	109	2742	12693	-0.167	10.800	0	0	0
3	7	17	""	"148578"	14720	8170	100	34	34	6	17	35	35	35	6	17	7	1	0	444	457	394	86	51	51	51	10	19	66	58	0	-0.003	-0.002	0.011	0.052	15.528	0.000	0.000	80	470	100	392	405	Error	-1	393	-1	406	2716	36548	-0.167	40.600	0	0	0
3	8	17	""	"148130"	14910	8170	100	34	35	6	17	34	34	34	6	17	17	6	0	48	47	10	21	50	50	51	10	19	7	2	0	0.000	-0.333	0.643	0.751	3.620	-0.174	0.024	80	481	100	-2	-2	Error	0	-2	1	-3	2762	3768	0.167	-0.400	0	0	0
3	9	17	""	"148258"	15100	8170	100	34	34	6	17	34	34	35	6	17	11	2	0	51	53	12	22	50	50	51	11	21	23	6	0	0.000	0.000	0.500	0.637	3.982	-0.142	0.032	80	446	100	1	3	Error	0	1	0	3	2714	4229	-0.167	0.182	0	0	0
3	10	17	""	"148283"	15260	8170	100	34	34	5	14	34	34	34	6	17	10	3	0	43	46	11	23	50	50	51	11	21	12	1	0	0.000	0.000	0.333	0.394	3.240	-0.151	0.036	80	424	100	-7	-4	Error	0	-7	0	-4	2727	3694	0.000	-0.455	0	0	0
3	11	17	""	"148067"	15440	8170	100	34	34	6	17	34	34	34	6	17	15	1	0	47	46	8	17	50	50	50	10	20	5	0	0	0.000	0.000	0.688	0.844	2.819	-0.235	0.057	80	470	100	-3	-4	Error	0	-3	0	-4	2725	3711	0.000	-0.400	0	0	0
3	12	17	"hsa-miR-216a-3p"	"148172"	15630	8170	100	34	34	6	17	34	34	34	6	17	13	0	0	63	70	28	40	48	48	49	10	20	53	45	0	0.000	0.000	0.229	0.167	2.549	-0.022	0.004	80	462	100	15	22	Error	0	15	0	22	2716	5565	0.000	2.100	0	0	0
3	13	17	""	"148689"	15800	8180	100	34	34	6	17	35	35	34	6	17	8	1	0	113	198	163	82	49	49	50	11	22	53	50	0	-0.016	-0.007	0.143	0.132	8.440	-0.006	0.009	80	459	100	63	148	Error	-1	64	-1	149	2749	15841	0.000	13.455	0	0	0
3	14	17	""	"148191"	15990	8180	100	34	34	6	17	34	34	34	6	17	15	5	0	75	79	37	46	49	49	50	11	22	53	51	0	0.000	0.000	0.167	0.215	6.334	-0.005	0.000	80	470	100	26	30	Error	0	26	0	30	2746	6357	0.000	2.636	0	0	0
3	15	17	""	"148094"	16170	8180	100	35	34	6	17	34	34	34	6	17	15	0	0	642	668	573	85	49	49	49	11	22	66	61	0	0.002	0.000	0.009	0.027	14.770	0.000	0.000	80	449	100	594	619	-9.212	1	593	0	619	2705	53438	0.000	56.273	0	0	0
3	16	17	""	"148419"	16340	8170	100	33	34	6	17	34	34	34	6	17	13	5	0	50	51	10	19	46	46	47	10	21	27	5	0	-0.250	0.000	0.700	0.669	3.377	-0.186	0.046	80	450	100	3	5	Error	-1	4	0	5	2714	4065	0.000	0.400	0	0	0
3	17	17	""	"148503"	16520	8170	100	32	33	7	21	34	34	34	6	17	18	2	0	48	48	10	20	46	46	46	10	21	20	2	0	-1.000	-0.500	0.667	0.778	3.365	-0.194	0.035	80	460	100	0	1	Error	-2	2	-1	2	2661	3800	-0.167	0.200	0	0	0
3	18	17	""	"148605"	16700	8170	100	33	34	6	17	34	34	34	6	17	16	2	0	48	47	10	21	47	47	48	10	20	16	2	0	-1.000	0.000	0.500	0.466	3.710	-0.262	0.057	80	468	100	0	0	Error	-1	1	0	0	2722	3750	0.000	-0.100	0	0	0
3	19	17	""	"148025"	16880	8170	100	34	34	6	17	34	34	34	7	20	12	0	0	44	45	9	20	47	47	47	10	21	8	1	0	0.000	0.000	0.889	0.671	2.999	-0.113	0.010	80	471	100	-3	-2	Error	0	-3	0	-2	2692	3629	0.000	-0.200	0	0	0
3	20	17	"hsa-miR-486-3p"	"148661"	17070	8180	100	34	34	6	17	34	34	34	6	17	16	1	0	71	100	59	59	46	46	47	10	21	61	52	0	0.000	0.000	0.116	0.193	5.308	-0.007	0.002	80	470	100	25	54	Error	0	25	0	54	2683	8018	0.000	5.300	0	0	0
3	21	17	""	"148429"	17250	8180	100	33	34	7	20	34	34	34	6	17	16	2	0	358	271	175	64	46	46	47	10	21	71	70	0	-0.003	0.000	0.027	0.040	10.342	-0.003	0.004	80	450	100	311	225	Error	-1	312	0	225	2688	21676	0.000	22.400	0	0	0
3	22	17	""	"148407"	17430	8170	100	34	34	7	20	34	34	34	6	17	13	2	0	45	45	10	22	46	46	46	10	21	13	2	0	0.000	0.000	0.800	0.907	3.281	-0.112	0.013	80	483	100	-1	-1	Error	0	-1	0	-1	2692	3595	0.000	-0.100	0	0	0
3	1	18	""	"148442"	13640	8360	100	37	36	6	16	35	35	35	6	17	15	1	0	59	64	21	32	52	52	52	10	19	43	31	0	0.286	0.083	0.194	0.253	3.659	-0.021	0.002	80	513	100	9	13	-1.807	2	7	1	12	2869	5126	0.167	1.200	0	0	0
3	2	18	""	"42499"	13840	8390	100	35	36	7	19	35	35	36	6	16	21	2	0	106	98	39	39	51	51	51	10	19	72	66	0	0.000	0.021	0.141	0.152	3.487	0.009	0.002	80	463	100	55	48	Error	0	55	1	47	2847	7824	0.000	4.700	0	0	0
3	3	18	"hsa-miR-181c-3p"	"145759"	14010	8370	100	35	35	6	17	35	35	36	6	16	16	1	0	54	57	18	31	50	50	51	11	21	38	17	0	0.000	0.000	0.276	0.322	3.636	-0.055	0.010	80	438	100	4	7	Error	0	4	0	7	2785	4567	-0.167	0.545	0	0	0
3	4	18	"hsa-miR-450a-5p"	"17835"	14180	8370	100	35	35	6	17	35	35	35	6	17	16	0	0	56	58	15	25	50	50	51	11	21	37	21	0	0.000	0.000	0.400	0.460	3.960	-0.030	0.003	80	458	100	6	8	Error	0	6	0	8	2799	4601	0.000	0.636	0	0	0
3	5	18	"hsa-miR-532-3p"	"42732"	14370	8370	100	35	35	6	17	35	35	35	6	17	10	1	0	56	57	17	29	50	50	51	10	19	36	25	0	0.000	0.000	0.333	0.367	2.868	-0.045	0.006	80	458	100	6	7	Error	0	6	0	7	2762	4593	0.000	0.600	0	0	0
3	6	18	"hsa-miR-33b-3p"	"145734"	14540	8370	100	35	35	6	17	35	35	35	6	17	12	1	0	48	49	10	20	51	51	51	10	19	10	1	0	0.000	0.000	0.600	0.613	3.314	-0.005	0.000	80	441	100	-3	-2	Error	0	-3	0	-2	2799	3904	0.000	-0.200	0	0	0
3	7	18	"hsa-miR-892b"	"42493"	14720	8370	100	36	35	6	17	34	34	34	6	17	21	3	0	53	54	10	18	50	50	51	10	19	23	5	0	0.667	0.250	1.000	0.752	3.144	-0.158	0.035	80	450	100	5	5	-0.585	2	3	1	4	2803	4300	0.167	0.300	0	0	0
3	8	18	"hsa-miR-5100"	"168878"	14900	8370	100	34	34	7	20	35	35	35	6	17	11	2	0	5569	6567	6076	92	51	51	51	10	19	83	75	0	0.000	0.000	0.002	0.007	28.933	0.000	0.000	80	451	100	5517	6515	Error	-1	5518	-1	6516	2723	525388	-0.167	651.600	0	0	0
3	9	18	"hsa-miR-4653-3p"	"168605"	15080	8370	100	34	35	7	20	34	34	35	6	17	21	5	0	69	312	304	97	51	51	51	10	19	53	48	0	0.000	0.004	0.125	0.085	10.117	0.002	0.003	80	452	100	18	262	Error	0	18	1	261	2766	24952	0.000	26.100	0	0	0
3	10	18	"hsa-miR-4494"	"168856"	15260	8370	100	36	35	6	17	34	34	35	6	17	18	2	0	47	47	11	23	50	50	50	11	22	8	1	0	-0.667	-0.333	0.800	0.715	2.653	-0.093	0.009	80	460	100	-1	-2	Error	2	-3	1	-3	2822	3755	0.000	-0.273	0	0	0
3	11	18	"hsa-miR-5585-3p"	"168558"	15440	8370	100	33	34	6	17	34	34	35	6	17	15	0	0	56	58	19	32	49	49	50	10	20	43	28	0	-0.143	0.000	0.437	0.426	3.695	-0.044	0.006	80	461	100	6	9	Error	-1	7	0	9	2694	4613	-0.167	0.800	0	0	0
3	12	18	"hsa-miR-5696"	"168700"	15630	8390	100	35	35	6	17	35	35	34	6	17	18	1	0	95	86	29	33	49	49	50	10	20	76	71	0	0.000	0.000	0.151	0.142	3.707	-0.001	0.000	80	438	100	46	37	Error	0	46	0	37	2800	6883	0.167	3.600	0	0	0
3	13	18	"hsa-miR-4794"	"168829"	15800	8370	100	35	35	6	17	35	35	35	6	17	12	2	0	44	44	10	22	50	50	50	11	22	6	0	0	0.000	0.000	0.500	0.466	2.981	-0.124	0.020	80	431	100	-6	-6	Error	0	-6	0	-6	2809	3541	0.000	-0.545	0	0	0
3	14	18	"hsa-miR-4666a-3p"	"168602"	15980	8370	100	34	35	6	17	34	34	35	6	17	20	2	0	46	46	10	21	50	50	50	10	20	6	2	0	0.000	-0.250	0.624	0.719	3.783	-0.216	0.042	80	442	100	-4	-3	Error	0	-4	1	-4	2770	3689	0.000	-0.400	0	0	0
3	15	18	"hsa-miR-3978"	"168894"	16160	8370	100	34	34	6	17	34	34	34	6	17	13	1	0	43	44	10	22	48	48	49	11	22	6	1	0	0.000	0.000	0.879	0.637	3.243	-0.237	0.061	80	442	100	-5	-4	Error	0	-5	0	-4	2738	3552	0.000	-0.455	0	0	0
3	16	18	"hsa-miR-4491"	"168918"	16340	8370	100	36	35	7	20	35	35	35	6	17	18	2	0	61	72	29	40	47	47	48	10	20	51	47	0	0.071	0.000	0.180	0.196	4.312	-0.019	0.003	80	450	100	15	25	-3.807	1	14	0	25	2799	5765	0.000	2.400	0	0	0
3	17	18	"hsa-miR-506-5p"	"168704"	16520	8370	100	35	34	7	20	34	34	34	7	20	17	1	0	109	156	115	73	46	46	46	9	19	58	53	0	0.016	0.000	0.044	0.073	5.836	-0.001	0.000	80	460	100	64	110	-5.977	1	63	0	110	2758	12454	0.000	12.222	0	0	0
3	18	18	"hsa-miR-296-5p"	"168708"	16710	8380	100	35	35	7	20	34	34	34	6	17	25	3	0	119	107	49	45	47	47	47	10	21	71	70	0	0.014	0.017	0.096	0.123	5.181	-0.007	0.001	80	456	100	73	61	-6.170	1	72	1	60	2805	8588	0.167	6.000	0	0	0
3	19	18	"hsa-miR-4796-5p"	"168621"	16890	8370	100	34	35	7	20	34	34	34	6	17	18	8	0	64	64	25	39	47	47	48	9	18	60	48	0	0.000	0.059	0.182	0.243	4.176	-0.046	0.011	80	439	100	17	18	Error	0	17	1	17	2760	5152	0.167	1.778	0	0	0
3	20	18	"hsa-miR-4694-5p"	"168670"	17060	8370	100	34	34	6	17	34	34	34	6	17	15	3	0	73	108	69	63	46	46	47	10	21	55	50	0	0.000	0.000	0.176	0.203	9.149	-0.017	0.012	80	430	100	27	62	Error	0	27	0	62	2750	8608	0.000	6.100	0	0	0
3	21	18	"hsa-miR-4681"	"168767"	17240	8360	100	35	35	6	17	34	34	34	7	20	15	1	0	52	53	14	26	47	47	47	10	21	35	12	0	0.200	0.167	0.425	0.407	3.336	-0.140	0.031	80	443	100	6	7	-2.322	1	5	1	6	2815	4241	0.143	0.600	0	0	0
3	22	18	"hsa-miR-3150b-5p"	"168594"	17420	8370	100	34	34	6	17	34	34	34	6	17	17	1	0	100	96	48	50	46	46	47	10	21	61	58	0	0.000	0.000	0.073	0.129	6.095	-0.005	0.001	80	483	100	54	50	Error	0	54	0	50	2732	7657	0.000	4.900	0	0	0
3	1	19	"hsa-miR-4532"	"168844"	13640	8560	100	35	35	6	17	36	36	36	6	16	7	3	0	104	1187	1329	111	53	53	53	11	20	65	55	0	-0.020	-0.001	0.130	0.040	21.683	-0.001	0.011	80	482	100	50	1133	Error	-1	51	-1	1134	2789	94939	-0.167	103.091	0	0	0
3	2	19	"hsa-miR-4528"	"168975"	13820	8560	100	36	35	6	17	35	35	35	6	17	18	2	0	46	47	9	19	51	51	52	11	21	7	0	0	-0.200	0.000	0.500	0.623	2.910	0.002	0.000	80	421	100	-4	-4	Error	1	-5	0	-4	2828	3787	0.000	-0.455	0	0	0
3	3	19	"hsa-miR-2682-3p"	"168570"	14000	8560	100	37	36	5	13	35	35	35	6	17	11	1	0	60	74	33	44	51	51	52	11	21	46	40	0	0.222	0.043	0.114	0.171	4.149	0.016	0.002	80	442	100	11	24	-2.170	2	9	1	23	2859	5896	0.167	2.000	0	0	0
3	4	19	"hsa-miR-3129-3p"	"168649"	14180	8560	100	35	34	6	17	35	35	35	6	17	7	1	0	46	46	9	19	51	51	52	11	21	2	0	0	0.000	0.200	0.875	0.954	3.084	0.020	0.001	80	442	100	-5	-6	Error	0	-5	-1	-5	2732	3670	-0.167	-0.545	0	0	0
3	5	19	"hsa-miR-3618"	"168786"	14360	8560	100	35	35	6	17	35	35	35	6	17	10	5	0	57	62	21	33	50	50	51	10	19	41	31	0	0.000	0.000	0.289	0.279	4.003	-0.002	0.000	80	470	100	7	12	Error	0	7	0	12	2811	4978	0.000	1.100	0	0	0
3	6	19	"hsa-miR-3972"	"169074"	14560	8560	100	34	34	6	17	35	35	35	6	17	11	2	0	76	73	28	38	50	50	52	15	28	56	43	0	-0.038	-0.043	0.250	0.226	3.563	-0.061	0.028	80	459	100	25	22	Error	-1	26	-1	23	2731	5854	-0.167	1.400	0	0	0
3	7	19	"hsa-miR-4783-3p"	"169106"	14730	8550	100	34	35	6	17	34	34	34	6	17	15	3	0	64	75	37	49	50	50	51	15	29	46	38	0	0.000	0.040	0.143	0.132	3.391	0.007	0.001	80	430	100	14	26	Error	0	14	1	25	2805	6007	0.167	1.600	0	0	0
3	8	19	"hsa-miR-4639-5p"	"169071"	14910	8550	100	34	35	6	17	34	34	34	6	17	16	6	0	51	51	13	25	50	50	51	10	19	21	8	0	0.000	1.000	0.600	0.581	3.129	-0.070	0.008	80	442	100	1	2	Error	0	1	1	1	2838	4099	0.167	0.000	0	0	0
3	9	19	"hsa-miR-4637"	"168984"	15090	8550	100	34	34	7	20	34	34	35	7	20	15	1	0	45	44	8	18	50	50	51	10	19	2	0	0	0.000	0.000	1.000	0.936	2.785	-0.168	0.018	80	442	100	-5	-6	Error	0	-5	0	-6	2723	3550	-0.143	-0.700	0	0	0
3	10	19	"hsa-miR-4733-3p"	"169265"	15270	8560	100	35	35	7	20	34	34	34	6	17	22	5	0	101	93	44	47	50	50	50	10	20	63	62	0	0.020	0.023	0.104	0.125	4.078	-0.023	0.012	80	442	100	52	44	-5.672	1	51	1	43	2762	7471	0.167	4.300	0	0	0
3	11	19	"hsa-miR-4790-3p"	"169099"	15450	8550	100	35	34	6	17	34	34	34	6	17	17	3	0	47	47	10	21	51	51	51	10	19	10	0	0	-0.250	0.000	0.563	0.545	2.908	-0.089	0.012	80	442	100	-3	-4	Error	1	-4	0	-4	2737	3778	0.000	-0.400	0	0	0
3	12	19	"hsa-miR-5047"	"169201"	15630	8550	100	36	35	7	20	34	34	34	6	17	18	5	0	46	47	10	21	50	50	50	10	20	8	5	0	-0.500	-0.333	0.817	0.845	3.391	-0.066	0.005	80	416	100	-2	-2	Error	2	-4	1	-3	2801	3762	0.167	-0.300	0	0	0
3	13	19	"hsa-miR-382-3p"	"169132"	15810	8550	100	35	35	7	20	35	35	35	6	17	18	5	0	89	101	57	56	49	49	50	10	20	65	57	0	0.000	0.000	0.149	0.144	6.194	-0.011	0.004	80	442	100	40	52	Error	0	40	0	52	2788	8101	0.000	5.100	0	0	0
3	14	19	"hsa-miR-5687"	"169122"	15990	8550	100	34	34	6	17	34	34	35	6	17	15	2	0	48	47	9	19	49	49	50	10	20	15	1	0	0.000	0.000	1.000	0.983	3.627	-0.206	0.036	80	452	100	-1	-2	Error	0	-1	0	-2	2740	3794	-0.167	-0.300	0	0	0
3	15	19	"hsa-miR-3064-5p"	"169227"	16180	8550	100	35	35	7	20	34	34	34	6	17	21	3	0	58	59	17	28	49	49	49	10	20	47	27	0	0.111	0.100	0.422	0.402	2.832	-0.046	0.005	80	440	100	10	11	-3.170	1	9	1	10	2798	4693	0.167	1.000	0	0	0
3	16	19	"hsa-miR-4692"	"169289"	16350	8550	100	34	34	6	17	34	34	34	6	17	15	2	0	52	52	13	25	49	49	49	10	20	26	11	0	0.000	0.000	0.643	0.635	3.039	-0.175	0.035	80	430	100	3	3	Error	0	3	0	3	2700	4179	0.000	0.300	0	0	0
3	17	19	"hsa-miR-4503"	"169308"	16530	8550	100	35	35	7	20	34	34	34	7	20	21	1	0	99	94	53	56	47	47	48	10	20	56	52	0	0.019	0.021	0.098	0.122	5.365	-0.004	0.000	80	452	100	53	48	-5.700	1	52	1	47	2763	7520	0.143	4.600	0	0	0
3	18	19	"hsa-miR-4290"	"169282"	16720	8550	100	35	35	7	20	34	34	34	7	20	20	2	0	974	668	490	73	47	47	48	10	20	76	71	0	0.001	0.002	0.008	0.014	7.639	0.001	0.004	80	440	100	928	622	-9.856	1	927	1	621	2823	53433	0.143	62.000	0	0	0
3	19	19	"hsa-miR-4445-3p"	"169172"	16900	8550	100	35	35	7	20	34	34	34	7	20	20	0	0	48	48	11	22	48	48	48	9	18	21	6	0	100000.000	100000.000	0.775	0.730	4.794	-0.172	0.024	80	442	100	1	1	16.610	1	0	1	0	2809	3856	0.143	0.000	0	0	0
3	20	19	"hsa-miR-4518"	"169199"	17080	8550	100	35	35	6	17	34	34	34	7	20	12	1	0	63	80	40	50	47	47	48	10	20	53	48	0	0.063	0.030	0.182	0.211	4.791	0.001	0.000	80	442	100	17	34	-4.000	1	16	1	33	2776	6409	0.143	3.200	0	0	0
3	21	19	"hsa-miR-642b-5p"	"169034"	17260	8550	100	34	34	6	17	34	34	34	6	17	16	2	0	1730	1195	953	79	47	47	48	10	20	71	68	0	0.000	0.000	0.006	0.016	15.783	0.000	0.002	80	453	100	1683	1148	Error	0	1683	0	1148	2715	95597	0.000	114.700	0	0	0
3	22	19	"hsa-miR-5590-3p"	"169173"	17440	8550	100	34	34	7	20	34	34	34	6	17	18	2	0	48	48	10	20	46	46	47	10	21	22	3	0	0.000	0.000	0.667	0.636	4.020	-0.150	0.026	80	475	100	2	2	Error	0	2	0	2	2735	3858	0.000	0.100	0	0	0
3	1	20	"Hy3"	"13138"	13640	8740	100	36	37	6	16	36	36	36	6	16	15	2	0	69	436	543	124	52	52	53	11	20	51	47	0	0.000	0.003	0.014	0.056	18.639	0.002	0.016	80	496	100	17	385	Error	0	17	1	384	2928	34846	0.167	34.818	0	0	0
3	2	20	"hsa-miR-4766-3p"	"169231"	13820	8740	100	35	36	6	16	36	36	36	6	16	11	1	0	49	49	10	20	51	51	52	11	21	13	2	0	0.500	0.000	0.464	0.514	2.671	-0.049	0.003	80	464	100	-3	-2	-1.000	-1	-2	0	-2	2861	3953	0.000	-0.273	0	0	0
3	3	20	"hsa-miR-4676-3p"	"169315"	14000	8740	100	35	36	6	16	35	35	35	6	17	13	3	0	50	49	11	22	51	51	51	10	19	8	2	0	0.000	-0.500	0.400	0.432	2.392	-0.083	0.010	80	464	100	-1	-1	Error	0	-1	1	-2	2858	3905	0.167	-0.200	0	0	0
3	4	20	"hsa-miR-520b/hsa-miR-520c-3p"	"169005"	14180	8740	100	35	35	6	17	35	35	35	6	17	16	0	0	53	53	11	20	51	51	51	10	19	18	6	0	0.000	0.000	0.600	0.578	2.535	-0.093	0.014	80	474	100	2	2	Error	0	2	0	2	2816	4226	0.000	0.200	0	0	0
3	5	20	""	"168580"	14370	8750	100	35	35	6	17	35	35	35	6	17	11	0	0	58	62	20	32	51	51	52	11	21	41	26	0	0.000	0.000	0.207	0.234	3.941	-0.053	0.011	80	484	100	7	11	Error	0	7	0	11	2761	4939	0.000	0.909	0	0	0
3	6	20	""	"169246"	14550	8750	100	35	35	6	17	35	35	35	6	17	16	1	0	56	57	15	26	51	51	52	11	21	28	15	0	0.000	0.000	0.367	0.425	2.991	-0.048	0.005	80	474	100	5	6	Error	0	5	0	6	2815	4529	0.000	0.455	0	0	0
3	7	20	""	"169291"	14730	8740	100	35	35	6	17	35	35	35	6	17	13	2	0	54	58	20	34	50	50	51	10	19	36	23	0	0.000	0.000	0.369	0.346	3.739	-0.053	0.009	80	474	100	4	8	Error	0	4	0	8	2788	4609	0.000	0.700	0	0	0
3	8	20	""	"168888"	14910	8740	100	35	34	6	17	35	35	34	6	17	7	1	0	60	58	15	25	49	49	50	10	20	51	27	0	0.000	-0.111	0.279	0.307	3.921	-0.018	0.001	80	474	100	11	8	Error	0	11	-1	9	2710	4677	0.000	0.800	0	0	0
3	9	20	"hsa-miRPlus-A1086"	"169416"	15090	8740	100	34	34	7	20	35	35	35	6	17	15	5	0	80	101	61	60	49	49	50	10	20	57	52	0	-0.032	-0.019	0.152	0.192	8.540	-0.008	0.002	80	474	100	30	51	Error	-1	31	-1	52	2744	8052	-0.167	5.100	0	0	0
3	10	20	""	"168913"	15270	8740	100	34	34	7	20	35	35	35	6	17	12	1	0	822	600	461	76	50	50	50	10	20	68	67	0	-0.001	-0.002	0.045	0.057	14.908	0.000	0.000	80	464	100	771	549	Error	-1	772	-1	550	2753	47971	-0.167	55.000	0	0	0
3	11	20	""	"169060"	15450	8740	100	36	36	7	19	34	34	34	6	17	25	5	0	565	436	347	79	50	50	51	10	19	65	62	0	0.004	0.005	0.012	0.025	7.999	0.002	0.005	80	462	100	517	388	-8.008	2	515	2	386	2849	34891	0.333	38.500	0	0	0
3	12	20	""	"169051"	15620	8740	100	35	35	6	17	34	34	34	6	17	15	2	0	211	244	195	79	50	50	51	11	21	60	57	0	0.006	0.005	0.037	0.062	9.312	-0.004	0.006	80	462	100	162	195	-7.331	1	161	1	194	2777	19501	0.167	17.545	0	0	0
3	13	20	""	"168604"	15800	8740	100	35	35	6	17	34	34	34	6	17	15	5	0	47	48	11	22	49	49	50	10	20	13	3	0	-0.500	-1.000	0.481	0.526	2.753	-0.182	0.041	80	484	100	-1	0	Error	1	-2	1	-1	2826	3822	0.167	-0.200	0	0	0
3	14	20	"Empty"	"0"	15990	8740	100	35	35	7	20	34	34	34	6	17	18	6	0	50	50	10	20	49	49	51	31	60	0	0	0	1.000	1.000	0.556	0.615	2.992	-0.032	0.001	80	484	100	2	2	0.000	1	1	1	1	2796	3966	0.167	-0.032	0	0	0
3	15	20	"Empty"	"0"	16170	8740	100	35	34	6	17	34	34	34	6	17	12	1	0	48	49	12	24	49	49	49	10	20	15	5	0	-1.000	0.000	0.683	0.641	3.597	-0.050	0.003	80	474	100	0	0	Error	1	-1	0	0	2749	3910	0.000	0.000	0	0	0
3	16	20	"Empty"	"0"	16350	8740	100	34	34	6	17	34	34	34	6	17	18	3	0	48	49	9	18	48	48	49	10	20	16	2	0	0.000	0.000	0.500	0.663	4.631	-0.089	0.009	80	474	100	0	1	Error	0	0	0	1	2749	3898	0.000	0.000	0	0	0
3	17	20	"Empty"	"0"	16530	8740	100	34	35	7	20	34	34	34	6	17	18	3	0	47	47	11	23	47	47	48	11	22	16	3	0	0.000	100000.000	1.077	1.034	2.593	-0.259	0.085	80	474	100	0	1	Error	0	0	1	0	2780	3762	0.167	-0.091	0	0	0
3	18	20	"Empty"	"0"	16710	8740	100	34	34	6	17	33	33	34	6	17	18	2	0	48	46	11	23	46	46	47	10	21	13	3	0	0.500	100000.000	0.837	0.823	3.494	-0.192	0.039	80	474	100	3	1	-1.000	1	2	1	0	2746	3680	0.000	-0.100	0	0	0
3	19	20	"Empty"	"0"	16890	8740	100	34	34	6	17	34	34	34	6	17	16	3	0	48	48	9	18	46	46	47	9	19	17	3	0	0.000	0.000	0.679	0.712	3.396	-0.110	0.006	80	474	100	2	2	Error	0	2	0	2	2753	3826	0.000	0.111	0	0	0
3	20	20	"Empty"	"0"	17070	8740	100	33	34	7	20	35	35	34	6	17	18	2	0	48	48	9	18	47	47	48	10	20	18	2	0	-2.000	-1.000	1.000	1.031	2.931	-0.133	0.013	80	474	100	-1	0	Error	-2	1	-1	1	2742	3876	0.000	0.000	0	0	0
3	21	20	"Hy3"	"13138"	17250	8740	100	33	34	6	17	34	34	34	6	17	13	1	0	325	628	665	105	48	48	48	10	20	65	58	0	-0.004	0.000	0.008	0.024	13.040	0.000	0.001	80	462	100	276	580	Error	-1	277	0	580	2720	50219	0.000	58.000	0	0	0
3	22	20	"Hy3"	"13138"	17420	8740	100	34	35	7	20	34	34	34	6	17	22	5	0	325	619	660	106	46	46	46	10	21	63	57	0	0.000	0.002	0.020	0.052	13.878	0.000	0.000	80	495	100	279	574	Error	0	279	1	573	2785	49534	0.167	57.300	0	0	0
4	1	1	"Hy3"	"13138"	4610	9640	100	33	34	6	17	34	34	34	6	17	17	1	0	61	185	221	119	49	49	50	10	20	50	43	0	-0.083	0.000	0.098	0.091	9.430	0.005	0.009	80	469	100	11	136	Error	-1	12	0	136	2743	14789	0.000	13.500	0	0	0
4	2	1	""	"28161"	4760	9620	100	34	34	6	17	34	34	34	6	17	12	2	0	52	52	12	23	49	49	50	11	22	22	5	0	0.000	0.000	0.611	0.625	3.519	-0.063	0.005	80	464	100	3	3	Error	0	3	0	3	2709	4125	0.000	0.182	0	0	0
4	3	1	"hsa-miR-380-5p"	"13170"	4950	9630	100	33	33	6	18	34	34	34	6	17	13	0	0	48	48	10	20	49	49	50	11	22	16	1	0	1.000	1.000	0.583	0.539	3.087	-0.098	0.013	80	513	100	-2	-2	0.000	-1	-1	-1	-1	2666	3860	-0.167	-0.182	0	0	0
4	4	1	""	"42958"	5150	9640	100	34	35	6	17	34	34	34	6	17	18	2	0	736	1409	1370	97	49	49	53	64	120	57	56	0	0.000	0.001	0.004	0.013	13.027	0.000	0.000	80	481	100	687	1361	Error	0	687	1	1360	2761	112692	0.167	21.188	0	0	0
4	5	1	"hsa-miR-320b"	"46324"	5320	9630	100	34	34	7	20	34	34	34	7	20	12	3	0	62	469	576	122	49	49	54	64	118	40	40	0	0.000	0.000	0.211	0.083	13.623	0.000	0.001	80	480	100	13	420	Error	0	13	0	420	2737	37500	0.000	6.484	0	0	0
4	6	1	""	"17433"	5510	9640	100	33	34	5	14	34	34	34	6	17	10	1	0	62	117	84	71	50	50	51	11	21	51	45	0	-0.083	0.000	0.066	0.088	5.268	-0.014	0.013	80	474	100	11	67	Error	-1	12	0	67	2692	9322	0.000	6.000	0	0	0
4	7	1	""	"11202"	5690	9640	100	35	35	7	20	34	34	34	7	20	16	5	0	60	67	25	37	50	50	51	11	21	48	41	0	0.100	0.059	0.387	0.346	3.954	-0.056	0.014	80	464	100	11	18	-3.322	1	10	1	17	2811	5396	0.143	1.455	0	0	0
4	8	1	""	"42939"	5870	9640	100	34	34	7	20	34	34	34	7	20	10	2	0	1099	865	683	78	50	50	51	11	21	78	71	0	0.000	0.000	0.010	0.028	10.979	-0.001	0.002	80	464	100	1049	815	Error	0	1049	0	815	2703	69161	0.000	74.000	0	0	0
4	9	1	"hsa-miR-152-3p"	"17676"	6050	9640	100	34	34	6	17	33	33	34	6	17	20	0	0	236	368	320	86	50	50	51	10	19	68	62	0	0.005	0.003	0.017	0.043	7.127	-0.001	0.002	80	474	100	187	319	-7.539	1	186	1	318	2705	29463	0.000	31.700	0	0	0
4	10	1	"hsa-miR-650"	"17593"	6230	9640	100	33	34	6	17	34	34	34	6	17	15	0	0	53	54	13	24	49	49	50	11	22	31	10	0	-0.250	0.000	0.487	0.413	3.627	-0.137	0.028	80	464	100	3	5	Error	-1	4	0	5	2712	4333	0.000	0.364	0	0	0
4	11	1	"hsa-miR-27a-3p"	"46483"	6410	9640	100	35	35	6	17	34	34	34	6	17	21	1	0	100	370	373	100	49	49	50	10	20	57	52	0	0.020	0.003	0.012	0.033	12.595	0.001	0.002	80	464	100	52	322	-5.672	1	51	1	321	2772	29592	0.167	32.000	0	0	0
4	12	1	"hsa-let-7g-5p"	"46438"	6590	9630	100	35	35	6	17	34	34	35	6	17	17	3	0	69	1803	2402	133	51	51	52	10	19	55	48	0	0.056	0.001	0.154	0.035	26.620	0.000	0.006	80	474	100	19	1753	-4.170	1	18	1	1752	2796	144223	0.000	175.100	0	0	0
4	13	1	"hsa-miR-490-3p"	"42703"	6770	9640	100	35	35	6	17	34	34	34	6	17	18	2	0	126	209	166	79	51	51	51	10	19	62	53	0	0.013	0.006	0.043	0.069	7.147	0.005	0.008	80	474	100	76	159	-6.229	1	75	1	158	2803	16756	0.167	15.800	0	0	0
4	14	1	""	"28054"	6950	9640	100	35	35	6	17	34	34	34	6	17	18	5	0	53	55	14	25	51	51	52	11	21	26	16	0	0.500	0.250	0.472	0.501	3.220	-0.031	0.002	80	484	100	3	5	-1.000	1	2	1	4	2810	4429	0.167	0.273	0	0	0
4	15	1	""	"14302"	7140	9640	100	35	35	6	17	35	35	35	6	17	15	1	0	140	168	120	71	52	52	52	10	19	60	57	0	0.000	0.000	0.042	0.084	8.108	0.005	0.004	80	462	100	88	116	Error	0	88	0	116	2783	13471	0.000	11.600	0	0	0
4	16	1	"hsa-miR-627-5p"	"17625"	7310	9630	100	34	34	6	17	34	34	35	6	17	12	1	0	62	71	29	40	54	54	55	11	20	42	32	0	0.000	0.000	0.286	0.265	3.590	-0.007	0.000	80	470	100	8	17	Error	0	8	0	17	2727	5662	-0.167	1.455	0	0	0
4	17	1	"hsa-miR-744-5p"	"27568"	7490	9630	100	35	35	6	17	34	34	35	6	17	16	5	0	61	165	162	98	53	53	52	10	19	43	38	0	0.125	0.009	0.100	0.128	8.778	0.000	0.000	80	482	100	9	113	-3.000	1	8	1	112	2815	13181	0.000	11.300	0	0	0
4	18	1	"hsa-miR-593-5p"	"42478"	7670	9640	100	36	36	6	16	35	35	35	6	17	16	3	0	57	66	25	37	50	50	51	10	19	46	36	0	0.143	0.063	0.229	0.276	3.319	0.018	0.002	80	435	100	8	17	-2.807	1	7	1	16	2890	5319	0.167	1.500	0	0	0
4	19	1	"hsa-miR-323a-5p"	"42457"	7820	9650	100	36	36	5	13	35	35	35	6	17	11	5	0	50	52	11	21	51	51	51	10	19	16	5	0	-1.000	1.000	0.400	0.404	3.581	-0.073	0.009	80	428	100	0	2	Error	1	-1	1	1	2845	4164	0.167	0.100	0	0	0
4	20	1	"ebv-miR-BART3-3p"	"17589"	8010	9640	100	36	36	6	16	35	35	35	5	14	18	3	0	52	54	12	22	52	52	52	11	21	17	6	0	100000.000	0.500	0.631	0.699	2.839	0.003	0.000	80	493	100	1	3	16.610	1	0	1	2	2850	4322	0.200	0.182	0	0	0
4	21	1	"hsa-miR-638"	"42832"	8210	9630	100	34	35	6	17	36	36	36	5	13	13	3	0	62	222	224	100	52	52	53	10	18	48	46	0	-0.200	-0.006	0.472	0.183	10.742	0.000	0.000	80	501	100	8	169	Error	-2	10	-1	170	2815	17760	-0.200	16.900	0	0	0
4	22	1	"Hy3"	"13138"	8390	9640	100	36	36	5	13	35	35	36	6	16	15	2	0	67	415	515	124	52	52	53	10	18	51	45	0	0.067	0.003	0.028	0.037	10.453	0.001	0.006	80	506	100	16	364	-3.907	1	15	1	363	2915	33212	0.000	36.200	0	0	0
4	1	2	""	"42712"	4600	9830	100	34	34	7	20	34	34	34	7	20	15	2	0	53	53	10	18	50	50	51	13	25	16	0	0	0.000	0.000	0.707	0.680	3.541	-0.091	0.008	80	492	100	3	3	Error	0	3	0	3	2747	4210	0.000	0.154	0	0	0
4	2	2	"spike_control_v2_40"	"29001"	4780	9830	100	35	35	6	17	33	33	34	7	20	20	1	0	100	275	251	91	49	49	50	13	26	51	50	0	0.039	0.009	0.034	0.060	7.406	-0.001	0.000	80	488	100	53	228	-4.672	2	51	2	226	2816	21996	0.143	17.308	0	0	0
4	3	2	""	"42748"	4970	9830	100	33	34	6	17	33	33	34	7	20	16	2	0	47	48	11	22	49	49	51	13	25	13	1	0	0.000	-1.000	0.500	0.533	2.917	-0.033	0.003	80	462	100	-2	0	Error	0	-2	1	-1	2714	3851	0.000	-0.231	0	0	0
4	4	2	""	"42807"	5150	9830	100	35	35	6	17	33	33	34	6	17	22	1	0	57	66	24	36	50	50	51	11	21	42	35	0	0.286	0.125	0.391	0.480	3.959	-0.035	0.007	80	440	100	9	18	-1.807	2	7	2	16	2778	5243	0.167	1.364	0	0	0
4	5	2	"hsa-miR-1224-5p"	"46462"	5320	9830	100	34	34	6	17	34	34	34	7	20	12	0	0	57	59	19	32	52	52	55	67	121	0	0	0	0.000	0.000	0.455	0.461	3.495	-0.053	0.010	80	438	100	5	7	Error	0	5	0	7	2737	4729	0.000	0.060	0	0	0
4	6	2	"hsa-miR-1178-3p"	"46822"	5500	9820	100	36	35	7	20	34	34	34	6	17	17	3	0	50	52	12	23	52	52	53	23	43	3	0	0	-1.000	100000.000	0.648	0.521	3.129	-0.010	0.002	80	451	100	0	1	Error	2	-2	1	0	2837	4147	0.167	-0.043	0	0	0
4	7	2	"hsa-miR-758-3p"	"28759"	5680	9820	100	34	35	6	17	34	34	34	6	17	20	2	0	54	57	15	26	51	51	53	23	43	16	0	0	0.000	0.167	0.519	0.606	3.068	-0.108	0.022	80	451	100	3	7	Error	0	3	1	6	2763	4555	0.167	0.174	0	0	0
4	8	2	""	"17527"	5860	9820	100	35	35	7	20	34	34	34	6	17	16	7	0	55	57	16	28	50	50	51	10	19	35	16	0	0.200	0.143	0.341	0.298	3.805	-0.070	0.008	80	451	100	6	8	-2.322	1	5	1	7	2818	4540	0.167	0.600	0	0	0
4	9	2	"hsa-miR-181c-5p"	"42496"	6040	9830	100	35	35	6	17	34	34	34	6	17	12	3	0	56	62	23	37	50	50	50	10	20	42	36	0	0.167	0.083	0.249	0.260	3.309	-0.043	0.007	80	462	100	7	13	-2.585	1	6	1	12	2779	4924	0.167	1.200	0	0	0
4	10	2	"hsa-miR-146b-5p"	"10306"	6230	9820	100	34	34	6	17	34	34	34	6	17	11	2	0	66	194	176	90	50	50	51	10	19	56	47	0	0.000	0.000	0.279	0.157	11.135	-0.002	0.001	80	460	100	16	144	Error	0	16	0	144	2695	15505	0.000	14.300	0	0	0
4	11	2	""	"46982"	6410	9820	100	33	34	5	14	35	35	34	6	17	10	0	0	50	51	12	23	49	49	50	10	20	20	8	0	-2.000	-0.500	0.750	0.754	3.505	-0.094	0.013	80	450	100	-1	1	Error	-2	1	-1	2	2692	4099	0.000	0.100	0	0	0
4	12	2	""	"46538"	6590	9820	100	35	35	7	20	34	34	34	6	17	22	5	0	63	354	463	130	51	51	52	11	21	50	38	0	0.083	0.003	0.200	0.102	14.179	0.002	0.006	80	460	100	13	304	-3.585	1	12	1	303	2803	28349	0.167	27.455	0	0	0
4	13	2	"hsa-miR-20b-3p"	"17882"	6770	9830	100	35	35	6	17	34	34	34	6	17	22	1	0	67	126	98	77	51	51	52	11	21	53	45	0	0.063	0.013	0.047	0.076	4.762	0.006	0.004	80	452	100	17	76	-4.000	1	16	1	75	2815	10070	0.167	6.727	0	0	0
4	14	2	""	"42765"	6950	9830	100	34	34	7	20	34	34	34	6	17	15	6	0	69	115	80	69	51	51	51	11	21	52	48	0	0.000	0.000	0.125	0.158	4.376	-0.007	0.003	80	452	100	18	64	Error	0	18	0	64	2757	9180	0.000	5.818	0	0	0
4	15	2	""	"46921"	7130	9820	100	36	35	6	17	35	35	35	6	17	17	1	0	79	1977	2399	121	51	51	52	11	21	73	52	0	0.036	0.000	0.007	0.017	18.464	0.000	0.003	80	442	100	29	1926	-4.807	1	28	0	1926	2836	158195	0.000	175.000	0	0	0
4	16	2	"hsa-miR-612"	"27551"	7310	9830	100	34	34	6	17	35	35	35	5	14	11	5	0	63	74	30	40	53	53	54	11	20	47	38	0	-0.100	-0.048	0.286	0.284	4.637	-0.035	0.014	80	469	100	9	20	Error	-1	10	-1	21	2716	5927	-0.200	1.818	0	0	0
4	17	2	""	"42481"	7490	9830	100	35	35	5	14	35	35	35	6	17	12	2	0	52	54	11	20	53	53	54	11	20	17	2	0	0.000	0.000	0.500	0.458	3.212	-0.004	0.000	80	439	100	-1	1	Error	0	-1	0	1	2821	4286	0.000	0.000	0	0	0
4	18	2	""	"42864"	7670	9830	100	37	36	5	13	35	35	35	6	17	12	3	0	69	106	62	58	51	51	52	10	19	57	48	0	0.111	0.018	0.093	0.121	4.785	0.010	0.005	80	452	100	20	56	-3.170	2	18	1	55	2875	8477	0.167	5.400	0	0	0
4	19	2	"hsa-miR-593-3p"	"42504"	7860	9820	100	34	35	6	17	35	35	35	6	17	11	2	0	52	56	19	33	52	52	52	11	21	25	15	0	100000.000	0.000	0.417	0.404	3.302	-0.040	0.005	80	433	100	-1	4	16.610	-1	0	0	4	2775	4468	0.000	0.364	0	0	0
4	20	2	"ebv-miR-BART15"	"42897"	8030	9820	100	36	35	5	14	35	35	35	6	17	12	1	0	52	52	12	23	52	52	52	10	19	20	7	0	100000.000	0.000	0.400	0.483	4.013	-0.088	0.015	80	430	100	1	0	16.610	1	0	0	0	2834	4183	0.000	0.000	0	0	0
4	21	2	"hsa-miR-16-2-3p"	"42874"	8210	9830	100	36	36	5	13	35	35	35	5	14	21	1	0	87	139	95	68	52	52	52	10	19	58	51	0	0.029	0.011	0.056	0.094	5.893	0.004	0.002	80	450	100	36	88	-5.129	1	35	1	87	2914	11086	0.200	8.700	0	0	0
4	22	2	""	"42742"	8390	9830	100	37	38	6	15	35	35	35	6	17	20	5	0	60	74	33	44	51	51	52	10	19	48	41	0	0.222	0.130	0.140	0.165	4.194	0.045	0.021	80	484	100	11	26	-2.170	2	9	3	23	3002	5942	0.500	2.200	0	0	0
4	1	3	"hsa-miR-571"	"17490"	4600	10030	100	34	34	7	20	34	34	34	7	20	13	2	0	53	53	14	26	49	49	50	11	22	31	12	0	0.000	0.000	0.417	0.543	3.833	-0.049	0.003	80	502	100	4	4	Error	0	4	0	4	2716	4221	0.000	0.273	0	0	0
4	2	3	"hsa-miR-1207-5p"	"46565"	4790	10030	100	35	35	6	17	33	33	34	6	17	26	6	0	52	52	13	25	48	48	49	11	22	27	6	0	0.500	0.500	0.500	0.527	3.480	-0.162	0.034	80	461	100	6	6	-1.000	2	4	2	4	2788	4182	0.167	0.273	0	0	0
4	3	3	"spike_control_v2_37"	"28684"	4970	10010	100	33	34	6	17	33	33	34	6	17	15	3	0	69	391	424	108	49	49	50	13	26	52	47	0	0.000	0.003	0.091	0.072	12.595	0.000	0.000	80	450	100	20	343	Error	0	20	1	342	2695	31252	0.000	26.231	0	0	0
4	4	3	"hsa-miR-649"	"15619"	5150	10020	100	34	34	6	17	34	34	34	6	17	12	5	0	53	53	12	22	50	50	50	11	22	26	6	0	0.000	0.000	0.536	0.586	4.357	-0.175	0.038	80	440	100	3	3	Error	0	3	0	3	2704	4272	0.000	0.273	0	0	0
4	5	3	"hsa-miR-136-5p"	"10943"	5320	10010	100	34	34	7	20	33	33	34	6	17	22	5	0	150	1611	1793	111	51	51	52	12	23	58	53	0	0.010	0.001	0.003	0.012	18.817	0.000	0.001	80	448	100	100	1561	-6.629	1	99	1	1560	2757	128862	0.000	129.917	0	0	0
4	6	3	""	"42706"	5510	10020	100	35	35	6	17	33	33	34	7	20	18	1	0	444	505	447	88	51	51	52	11	21	60	58	0	0.005	0.004	0.012	0.028	10.311	0.001	0.004	80	471	100	395	456	-7.618	2	393	2	454	2816	40410	0.143	41.182	0	0	0
4	7	3	"hsa-miR-183-5p"	"10977"	5690	10020	100	34	35	7	20	34	34	34	7	20	20	1	0	109	119	74	62	50	50	51	11	21	57	53	0	0.000	0.014	0.105	0.144	5.004	-0.010	0.006	80	461	100	59	70	Error	0	59	1	69	2771	9538	0.143	6.182	0	0	0
4	8	3	"hsa-let-7a-2-3p"	"42530"	5870	10020	100	34	34	6	17	34	34	34	6	17	17	2	0	121	181	141	77	50	50	51	12	23	56	56	0	0.000	0.000	0.036	0.062	7.930	-0.007	0.009	80	451	100	71	131	Error	0	71	0	131	2728	14506	0.000	10.833	0	0	0
4	9	3	""	"42569"	6050	10020	100	34	34	6	17	34	34	34	6	17	13	1	0	58	65	24	36	49	49	50	11	22	46	37	0	0.000	0.000	0.280	0.293	3.456	-0.061	0.019	80	452	100	9	16	Error	0	9	0	16	2715	5202	0.000	1.364	0	0	0
4	10	3	""	"46639"	6230	10020	100	34	34	5	14	34	34	34	6	17	7	1	0	124	435	437	100	50	50	50	10	20	58	53	0	0.000	0.000	0.007	0.037	14.561	0.000	0.000	80	460	100	74	385	Error	0	74	0	385	2685	34809	0.000	38.500	0	0	0
4	11	3	"hsa-miR-196a-5p"	"10990"	6410	10020	100	33	34	6	17	34	34	34	6	17	12	1	0	52	54	14	25	50	50	50	10	20	26	13	0	-0.500	0.000	0.400	0.392	2.928	-0.065	0.006	80	460	100	1	4	Error	-1	2	0	4	2703	4296	0.000	0.400	0	0	0
4	12	3	"hsa-miR-487b-3p"	"14285"	6590	10020	100	34	34	7	20	34	34	34	6	17	18	2	0	150	287	245	85	51	51	51	11	21	63	58	0	0.000	0.000	0.212	0.120	10.196	-0.005	0.016	80	448	100	99	236	Error	0	99	0	236	2731	22977	0.000	21.455	0	0	0
4	13	3	"hsa-miR-380-3p"	"27546"	6760	10020	100	36	35	5	14	34	34	34	6	17	15	0	0	49	49	9	18	51	51	51	11	21	7	0	0	-1.000	-0.500	0.500	0.548	2.735	-0.063	0.005	80	456	100	0	-1	Error	2	-2	1	-2	2785	3895	0.167	-0.182	0	0	0
4	14	3	"hsa-miR-101-3p"	"31026"	6940	10020	100	34	35	6	17	34	34	35	6	17	17	6	0	2129	4382	4582	104	51	51	52	10	19	70	65	0	0.000	0.000	0.010	0.013	36.538	0.000	0.000	80	452	100	2078	4332	Error	0	2078	1	4331	2771	350594	0.000	433.000	0	0	0
4	15	3	"hsa-miR-29b-3p"	"11040"	7120	10010	100	35	35	6	17	34	34	34	6	17	15	3	0	68	397	405	102	51	51	52	11	21	56	47	0	0.059	0.003	0.017	0.051	11.580	-0.001	0.003	80	480	100	18	347	-4.087	1	17	1	346	2776	31758	0.167	31.364	0	0	0
4	16	3	"hsa-miR-517-5p"	"13130"	7320	10030	100	34	35	6	17	35	35	35	6	17	11	3	0	55	56	14	25	52	52	52	11	21	25	13	0	-0.333	0.000	0.400	0.440	3.512	0.033	0.002	80	483	100	2	4	Error	-1	3	0	4	2787	4484	0.000	0.364	0	0	0
4	17	3	""	"46461"	7510	10000	100	35	34	6	17	35	35	35	6	17	10	1	0	58	60	12	20	54	54	55	11	20	26	10	0	0.000	-0.167	0.750	0.671	3.348	0.001	0.000	80	436	100	4	5	Error	0	4	-1	6	2758	4783	-0.167	0.455	0	0	0
4	18	3	"hsa-miR-506-3p"	"11138"	7670	10010	100	35	36	6	16	35	35	35	6	17	13	2	0	53	54	12	22	52	52	53	11	20	20	6	0	0.000	0.500	0.604	0.569	2.689	0.005	0.000	80	425	100	1	3	Error	0	1	1	2	2845	4329	0.167	0.091	0	0	0
4	19	3	""	"46293"	7850	10010	100	36	35	5	14	35	35	35	6	17	11	1	0	50	51	12	23	51	51	52	10	19	16	2	0	-1.000	0.000	0.625	0.576	2.913	-0.073	0.010	80	448	100	0	0	Error	1	-1	0	0	2834	4110	0.000	-0.100	0	0	0
4	20	3	""	"28547"	8020	10010	100	35	36	6	16	35	35	35	6	17	21	2	0	59	84	50	59	52	52	52	10	19	43	37	0	0.000	0.031	0.125	0.170	3.843	0.002	0.000	80	450	100	7	33	Error	0	7	1	32	2896	6745	0.167	3.200	0	0	0
4	21	3	""	"146101"	8200	10010	100	36	37	6	16	35	35	35	5	14	27	8	0	61	67	24	35	52	52	53	10	18	46	31	0	0.111	0.133	0.364	0.334	3.774	-0.010	0.001	80	452	100	10	17	-3.170	1	9	2	15	2987	5387	0.400	1.400	0	0	0
4	22	3	""	"145998"	8390	10020	100	37	37	5	13	35	35	35	6	17	17	1	0	60	95	60	63	52	52	53	10	18	48	43	0	0.250	0.047	0.096	0.141	5.107	0.013	0.007	80	484	100	10	45	-2.000	2	8	2	43	2934	7609	0.333	4.200	0	0	0
4	1	4	""	"146118"	4610	10220	100	35	35	7	20	34	34	34	6	17	18	2	0	58	66	26	39	49	49	50	11	22	46	36	0	0.111	0.059	0.401	0.417	4.273	-0.013	0.001	80	474	100	10	18	-3.170	1	9	1	17	2795	5294	0.167	1.455	0	0	0
4	2	4	"hsv2-miR-H4-5p"	"146045"	4790	10210	100	35	34	7	20	34	34	34	6	17	13	2	0	52	52	13	25	48	48	48	10	20	28	10	0	0.250	0.000	0.519	0.609	3.784	-0.126	0.023	80	442	100	5	4	-2.000	1	4	0	4	2696	4196	0.000	0.400	0	0	0
4	3	4	""	"13146"	4970	10210	100	33	33	6	18	34	34	34	6	17	13	2	0	49	50	10	20	48	48	49	10	20	20	6	0	-1.000	-0.500	0.550	0.625	3.135	-0.128	0.019	80	460	100	0	1	Error	-1	1	-1	2	2659	4036	-0.167	0.100	0	0	0
4	4	4	""	"-1"	5150	10210	100	34	34	6	17	34	34	34	6	17	17	1	0	110	190	152	80	50	50	50	12	24	58	51	0	0.000	0.000	0.070	0.109	9.328	0.002	0.001	80	448	100	60	140	Error	0	60	0	140	2743	15164	0.000	11.667	0	0	0
4	5	4	"hsa-miR-2054"	"145987"	5320	10210	100	33	34	6	17	34	34	34	6	17	16	1	0	52	52	12	23	50	50	51	11	21	16	3	0	-0.500	0.000	0.764	0.767	3.018	-0.178	0.044	80	448	100	1	2	Error	-1	2	0	2	2715	4121	0.000	0.091	0	0	0
4	6	4	"hsa-miR-767-5p"	"146111"	5500	10210	100	33	34	6	17	34	34	34	6	17	15	1	0	158	159	114	71	50	50	51	10	19	56	52	0	-0.009	0.000	0.036	0.067	6.970	0.001	0.000	80	462	100	107	109	Error	-1	108	0	109	2688	12718	0.000	10.800	0	0	0
4	7	4	"hsa-miR-652-5p"	"145933"	5690	10210	100	34	34	6	17	34	34	34	6	17	15	2	0	61	121	92	76	50	50	51	10	19	51	43	0	0.000	0.000	0.188	0.144	5.850	0.004	0.001	80	450	100	11	71	Error	0	11	0	71	2730	9653	0.000	7.000	0	0	0
4	8	4	"hsv1-miR-H3-3p"	"146058"	5860	10200	100	34	34	6	17	34	34	34	6	17	17	1	0	54	58	18	31	50	50	51	11	21	35	20	0	0.000	0.000	0.370	0.407	3.846	-0.046	0.008	80	448	100	4	8	Error	0	4	0	8	2755	4660	0.000	0.636	0	0	0
4	9	4	"SNORD110"	"145666"	6050	10210	100	35	35	6	17	34	34	34	6	17	22	5	0	114	273	241	88	50	50	51	11	21	58	55	0	0.016	0.004	0.025	0.042	9.521	0.002	0.003	80	450	100	65	224	-6.000	1	64	1	223	2801	21823	0.167	20.182	0	0	0
4	10	4	""	"146206"	6220	10210	100	35	34	7	20	33	33	34	6	17	17	3	0	62	109	79	72	50	50	51	10	19	51	45	0	0.167	0.017	0.113	0.155	7.051	0.001	0.000	80	441	100	14	60	-2.585	2	12	1	59	2716	8698	0.000	5.800	0	0	0
4	11	4	""	"146026"	6400	10210	100	34	34	6	17	34	34	34	6	17	12	1	0	49	49	11	22	50	50	51	10	19	17	3	0	0.000	0.000	0.742	0.820	3.383	-0.066	0.006	80	463	100	-1	-1	Error	0	-1	0	-1	2706	3924	0.000	-0.200	0	0	0
4	12	4	"hsv1-miR-H5-3p"	"146098"	6590	10210	100	34	34	7	20	34	34	34	6	17	16	3	0	76	172	138	80	51	51	52	11	21	56	51	0	0.000	0.000	0.077	0.134	8.032	0.002	0.000	80	438	100	25	121	Error	0	25	0	121	2755	13729	0.000	10.909	0	0	0
4	13	4	""	"146004"	6750	10230	100	34	34	6	17	34	34	34	6	17	13	1	0	57	74	38	51	50	50	51	10	19	45	33	0	0.000	0.000	0.325	0.272	5.855	0.003	0.000	80	430	100	7	24	Error	0	7	0	24	2729	5925	0.000	2.300	0	0	0
4	14	4	"hsa-miR-2115-3p"	"146161"	6950	10210	100	33	33	7	21	34	34	34	6	17	16	3	0	98	202	167	82	51	51	51	10	19	60	55	0	-0.021	-0.007	0.038	0.078	6.998	-0.005	0.009	80	450	100	46	150	Error	-1	47	-1	151	2679	16164	-0.167	15.100	0	0	0
4	15	4	"hsa-miR-1912"	"146168"	7120	10210	100	35	35	5	14	34	34	35	6	17	12	3	0	46	47	9	19	52	52	52	11	21	5	0	0	-0.167	-0.200	0.400	0.524	3.568	-0.085	0.016	80	448	100	-5	-4	Error	1	-6	1	-5	2829	3752	0.000	-0.455	0	0	0
4	16	4	""	"146133"	7300	10210	100	34	34	7	20	35	35	35	6	17	10	2	0	63	76	38	50	52	52	52	11	21	47	43	0	-0.091	-0.042	0.158	0.260	3.775	-0.024	0.008	80	432	100	10	23	Error	-1	11	-1	24	2749	6050	-0.167	2.182	0	0	0
4	17	4	"hsv1-miR-H7-3p"	"146090"	7480	10210	100	36	36	6	16	34	34	35	6	17	21	5	0	69	344	331	96	54	54	54	11	20	58	48	0	0.133	0.007	0.016	0.052	12.082	0.001	0.001	80	470	100	17	292	-2.907	2	15	2	290	2910	27548	0.167	26.364	0	0	0
4	18	4	"spike_control_v2_46"	"29837"	7670	10210	100	37	36	6	16	34	34	34	6	17	23	1	0	83	187	155	82	54	54	55	11	20	60	51	0	0.103	0.015	0.033	0.073	8.627	0.008	0.016	80	460	100	32	135	-3.273	3	29	2	133	2902	14978	0.333	12.000	0	0	0
4	19	4	""	"145870"	7850	10210	100	36	36	6	16	35	35	35	6	17	17	3	0	48	48	9	18	52	52	53	11	20	6	1	0	-0.250	-0.250	0.600	0.539	3.300	0.015	0.000	80	460	100	-3	-3	Error	1	-4	1	-4	2864	3872	0.167	-0.455	0	0	0
4	20	4	"hsa-miR-605-5p"	"145736"	8040	10210	100	34	34	6	17	35	35	35	6	17	10	1	0	110	120	72	60	53	53	53	10	18	61	53	0	-0.018	-0.015	0.400	0.194	5.201	-0.006	0.002	80	450	100	56	66	Error	-1	57	-1	67	2711	9590	-0.167	6.700	0	0	0
4	21	4	"hsa-miR-875-5p"	"145721"	8210	10200	100	35	36	6	16	35	35	35	6	17	18	2	0	47	48	9	18	52	52	52	10	19	5	1	0	0.000	-0.250	0.750	0.737	2.698	0.034	0.002	80	428	100	-5	-3	Error	0	-5	1	-4	2846	3847	0.167	-0.400	0	0	0
4	22	4	"hsa-miR-92a-3p"	"145693"	8380	10200	100	35	35	6	17	35	35	36	6	16	18	3	0	102	282	255	90	52	52	53	10	18	57	52	0	0.000	0.000	0.143	0.103	9.573	-0.002	0.004	80	472	100	50	230	Error	0	50	0	230	2831	22554	-0.167	22.900	0	0	0
4	1	5	"hsa-miR-639"	"145962"	4600	10400	100	35	34	7	20	34	34	34	6	17	17	3	0	66	132	103	78	49	49	50	11	22	51	48	0	0.059	0.000	0.118	0.112	7.262	0.007	0.004	80	484	100	18	83	-4.087	1	17	0	83	2745	10526	0.000	7.455	0	0	0
4	2	5	"hsa-miR-431-5p"	"145705"	4790	10400	100	33	33	6	18	34	34	34	6	17	12	3	0	63	90	51	56	49	49	49	10	20	52	42	0	-0.071	-0.024	0.250	0.317	6.655	-0.001	0.000	80	440	100	13	40	Error	-1	14	-1	41	2628	7200	-0.167	4.100	0	0	0
4	3	5	""	"145878"	4960	10400	100	32	33	7	21	34	34	34	6	17	15	2	0	65	130	105	80	48	48	49	10	20	53	47	0	-0.118	-0.012	0.200	0.132	6.356	-0.002	0.001	80	440	100	15	81	Error	-2	17	-1	82	2630	10405	-0.167	8.100	0	0	0
4	4	5	"hsa-miR-501-3p"	"145727"	5150	10410	100	35	35	7	20	34	34	34	6	17	26	6	0	61	67	24	35	49	49	50	11	22	50	43	0	0.083	0.056	0.341	0.398	4.968	-0.052	0.013	80	460	100	13	19	-3.585	1	12	1	18	2806	5391	0.167	1.545	0	0	0
4	5	5	"spike_control_v2_29"	"27968"	5330	10400	100	35	34	7	20	34	34	34	7	20	15	2	0	194	587	594	101	50	50	50	10	20	57	53	0	0.007	0.000	0.112	0.061	21.417	0.000	0.001	80	440	100	145	537	-7.170	1	144	0	537	2744	46960	0.000	53.700	0	0	0
4	6	5	"hsa-miR-187-3p"	"145637"	5500	10400	100	35	34	7	20	34	34	34	7	20	11	2	0	61	82	45	54	49	49	53	73	137	25	0	0	0.083	0.000	0.174	0.151	4.472	0.005	0.005	80	432	100	13	33	-3.585	1	12	0	33	2741	6564	0.000	0.397	0	0	0
4	7	5	"hsa-miR-518f-3p"	"145748"	5680	10400	100	34	34	6	17	34	34	34	6	17	15	0	0	46	47	9	19	49	49	54	72	133	0	0	0	0.000	0.000	0.667	0.619	2.926	-0.087	0.009	80	442	100	-3	-2	Error	0	-3	0	-2	2694	3722	0.000	-0.097	0	0	0
4	8	5	""	"145917"	5860	10400	100	34	34	5	14	34	34	34	6	17	11	0	0	116	135	88	65	49	49	50	11	22	61	57	0	0.000	0.000	0.102	0.105	6.601	-0.008	0.005	80	471	100	67	86	Error	0	67	0	86	2683	10806	0.000	7.727	0	0	0
4	9	5	"hsa-miR-572"	"147193"	6050	10400	100	34	34	6	17	34	34	34	6	17	15	0	0	48	48	10	20	50	50	50	12	24	5	2	0	0.000	0.000	0.598	0.773	3.646	-0.074	0.014	80	462	100	-2	-2	Error	0	-2	0	-2	2714	3826	0.000	-0.167	0	0	0
4	10	5	"hsa-miR-4307"	"147608"	6240	10400	100	34	34	6	17	33	33	34	6	17	20	0	0	55	68	30	44	50	50	51	10	19	42	36	0	0.200	0.056	0.231	0.285	4.143	-0.021	0.003	80	453	100	6	19	-2.322	1	5	1	18	2698	5444	0.000	1.700	0	0	0
4	11	5	"hsv2-miR-H13"	"147872"	6420	10400	100	35	36	7	19	34	34	34	6	17	21	6	0	59	99	66	66	50	50	50	10	20	47	45	0	0.111	0.041	0.171	0.146	4.592	-0.009	0.003	80	443	100	10	51	-3.170	1	9	2	49	2841	7891	0.333	4.900	0	0	0
4	12	5	"hsa-miR-4287"	"147938"	6600	10400	100	36	36	7	19	34	34	34	6	17	25	3	0	55	60	19	31	50	50	51	10	19	45	30	0	0.400	0.200	0.332	0.366	3.957	-0.010	0.000	80	430	100	7	12	-1.322	2	5	2	10	2878	4765	0.333	0.900	0	0	0
4	13	5	"hsa-miR-3159"	"147814"	6770	10390	100	34	35	5	14	34	34	34	6	17	13	3	0	45	46	10	21	50	50	51	10	19	8	2	0	0.000	-0.250	0.467	0.513	3.117	-0.052	0.003	80	415	100	-5	-3	Error	0	-5	1	-4	2775	3686	0.167	-0.500	0	0	0
4	14	5	""	"147807"	6950	10390	100	34	34	5	14	34	34	34	6	17	13	1	0	58	560	780	139	51	51	51	10	19	42	40	0	0.000	0.000	0.250	0.091	16.750	0.000	0.000	80	442	100	7	509	Error	0	7	0	509	2734	44800	0.000	50.900	0	0	0
4	15	5	""	"147924"	7130	10400	100	34	34	7	20	35	35	35	6	17	10	2	0	55	56	16	28	51	51	51	11	21	32	13	0	-0.250	-0.200	0.300	0.364	3.892	-0.122	0.033	80	442	100	3	4	Error	-1	4	-1	5	2732	4472	-0.167	0.455	0	0	0
4	16	5	"hsa-miR-4316"	"147760"	7310	10390	100	35	35	6	17	35	35	35	6	17	21	0	0	52	51	10	19	50	50	51	10	19	20	3	0	0.000	0.000	0.625	0.671	2.538	-0.038	0.003	80	451	100	2	1	Error	0	2	0	1	2800	4108	0.000	0.000	0	0	0
4	17	5	"hsa-miR-4314"	"147544"	7490	10390	100	35	35	6	17	35	35	35	5	14	13	5	0	52	54	14	25	52	52	53	11	20	25	6	0	0.000	0.000	0.400	0.370	2.704	-0.032	0.002	80	442	100	0	2	Error	0	0	0	2	2808	4325	0.000	0.091	0	0	0
4	18	5	""	"147791"	7670	10390	100	35	35	6	17	34	34	35	6	17	12	2	0	84	2641	3327	125	56	56	56	12	21	63	52	0	0.036	0.000	0.056	0.020	31.015	0.000	0.003	80	442	100	29	2586	-4.807	1	28	1	2585	2784	211298	0.000	215.417	0	0	0
4	19	5	""	"147810"	7850	10390	100	34	34	7	20	35	35	35	6	17	12	3	0	56	74	34	45	53	53	55	12	21	40	33	0	-0.333	-0.048	0.500	0.479	4.562	-0.026	0.007	80	442	100	2	20	Error	-1	3	-1	21	2727	5890	-0.167	1.583	0	0	0
4	20	5	""	"147737"	8030	10390	100	34	34	6	17	35	35	36	6	16	12	1	0	63	210	209	99	53	53	53	10	18	48	43	0	-0.100	-0.006	0.143	0.103	11.547	-0.006	0.015	80	450	100	9	156	Error	-1	10	-1	157	2758	16816	-0.333	15.700	0	0	0
4	21	5	"hsv1-miR-H18"	"147830"	8210	10390	100	33	34	5	14	36	36	36	6	16	2	0	0	70	179	151	84	52	52	53	10	18	53	47	0	-0.167	-0.016	0.286	0.150	11.316	-0.003	0.003	80	462	100	15	125	Error	-3	18	-2	127	2707	14285	-0.333	12.600	0	0	0
4	22	5	"hsa-miR-4323"	"147671"	8400	10400	100	34	35	7	20	36	36	35	5	14	17	6	0	92	89	39	43	52	52	52	10	19	62	58	0	-0.050	-0.027	0.191	0.195	4.849	-0.014	0.004	80	494	100	38	36	Error	-2	40	-1	37	2820	7144	0.000	3.700	0	0	0
4	1	6	""	"147802"	4610	10590	100	35	34	6	17	34	34	34	7	20	12	0	0	300	2758	3096	112	47	47	48	11	22	66	62	0	0.004	0.000	0.051	0.020	35.011	0.000	0.000	80	484	100	254	2711	-7.983	1	253	0	2711	2758	220659	0.000	246.364	0	0	0
4	2	6	"hsa-miR-3136-5p"	"147897"	4790	10580	100	34	34	7	20	34	34	34	6	17	11	3	0	48	51	12	23	48	48	48	10	20	23	8	0	0.000	0.000	0.500	0.511	2.996	-0.165	0.035	80	451	100	0	3	Error	0	0	0	3	2687	4070	0.000	0.300	0	0	0
4	3	6	"hsv2-miR-H22"	"147698"	4970	10580	100	34	33	7	21	34	34	34	6	17	15	0	0	47	49	11	22	48	48	49	10	20	22	2	0	0.000	-1.000	0.611	0.734	4.597	-0.143	0.030	80	460	100	-1	0	Error	0	-1	-1	1	2667	3896	-0.167	0.000	0	0	0
4	4	6	"hsa-miR-615-5p"	"148627"	5160	10590	100	34	34	7	20	34	34	34	6	17	15	3	0	54	56	15	26	49	49	50	10	20	41	17	0	0.000	0.000	0.529	0.511	2.200	-0.122	0.022	80	452	100	5	7	Error	0	5	0	7	2703	4449	0.000	0.600	0	0	0
4	5	6	"hsa-miR-185-3p"	"148669"	5340	10590	100	34	34	6	17	34	34	34	6	17	13	3	0	52	53	12	22	48	48	49	11	22	23	8	0	0.000	0.000	0.500	0.577	2.634	-0.146	0.022	80	462	100	4	5	Error	0	4	0	5	2710	4228	0.000	0.364	0	0	0
4	6	6	"hsa-miR-1908-5p"	"148687"	5530	10580	100	35	35	6	17	34	34	34	6	17	17	1	0	65	741	893	120	48	48	49	11	22	52	48	0	0.059	0.001	0.006	0.026	20.169	0.000	0.001	80	443	100	18	694	-4.087	1	17	1	693	2765	59270	0.167	62.909	0	0	0
4	7	6	"spike_control_v1_g"	"10905"	5700	10580	100	35	34	7	20	34	34	34	6	17	23	3	0	45	46	10	21	48	48	51	35	68	0	0	0	-0.333	0.000	1.000	1.030	2.440	0.000	0.000	80	430	100	-2	-2	Error	1	-3	0	-2	2748	3670	0.000	-0.143	0	0	0
4	8	6	"hsa-miR-3667-5p"	"148234"	5880	10590	100	34	34	6	17	34	34	34	6	17	12	3	0	65	102	66	64	49	49	50	10	20	55	46	0	0.000	0.000	0.112	0.153	5.872	0.001	0.000	80	441	100	16	53	Error	0	16	0	53	2709	8133	0.000	5.200	0	0	0
4	9	6	"hsa-miR-637"	"148677"	6050	10580	100	35	34	6	17	34	34	34	6	17	16	3	0	46	48	10	20	49	49	51	12	23	10	0	0	-0.333	0.000	0.857	0.826	2.167	-0.047	0.007	80	440	100	-2	-1	Error	1	-3	0	-1	2758	3800	0.000	-0.250	0	0	0
4	10	6	"hsa-miR-184"	"148654"	6240	10580	100	35	35	6	17	34	34	34	6	17	22	3	0	49	52	13	25	50	50	51	11	21	25	8	0	-1.000	0.500	0.500	0.630	3.171	-0.051	0.003	80	453	100	0	3	Error	1	-1	1	2	2786	4141	0.167	0.091	0	0	0
4	11	6	""	"148079"	6420	10580	100	34	34	7	20	34	34	34	6	17	23	3	0	48	64	84	131	50	50	51	12	23	15	7	0	0.000	0.000	0.697	0.719	4.034	0.013	0.008	80	443	100	-2	14	Error	0	-2	0	14	2751	5141	0.000	1.083	0	0	0
4	12	6	"hsa-miR-3622a-5p"	"148474"	6600	10580	100	35	35	6	17	34	34	35	6	17	18	2	0	51	50	11	22	51	51	51	10	19	8	5	0	100000.000	-1.000	0.578	0.693	3.342	-0.075	0.008	80	443	100	1	0	16.610	1	0	1	-1	2769	3987	0.000	-0.100	0	0	0
4	13	6	"hsa-miR-941"	"148625"	6780	10590	100	34	34	6	17	34	34	34	7	20	10	1	0	75	89	46	51	50	50	51	10	19	53	51	0	0.000	0.000	0.111	0.144	5.355	-0.004	0.000	80	461	100	25	39	Error	0	25	0	39	2732	7143	0.000	3.800	0	0	0
4	14	6	"kshv-miR-K12-10a-5p"	"147640"	6960	10580	100	35	35	6	17	35	35	35	7	20	11	2	0	49	52	12	23	51	51	51	10	19	15	10	0	0.000	0.000	0.591	0.633	3.290	-0.030	0.001	80	452	100	-2	1	Error	0	-2	0	1	2812	4122	0.000	0.100	0	0	0
4	15	6	""	"147599"	7140	10580	100	35	35	6	17	35	35	34	6	17	12	1	0	49	49	11	22	50	50	51	10	19	16	2	0	0.000	0.000	0.800	0.779	3.672	-0.105	0.013	80	442	100	-1	-1	Error	0	-1	0	-1	2775	3942	0.167	-0.200	0	0	0
4	16	6	"hsa-miR-3660"	"147318"	7320	10590	100	35	35	6	17	34	34	35	6	17	16	1	0	62	79	41	51	50	50	51	10	19	51	43	0	0.083	0.034	0.182	0.187	4.198	-0.014	0.003	80	451	100	13	30	-3.585	1	12	1	29	2784	6318	0.000	2.800	0	0	0
4	17	6	"hsa-miR-4277"	"147666"	7500	10580	100	35	34	6	17	35	35	35	6	17	7	1	0	50	50	10	20	51	51	52	11	21	6	1	0	0.000	1.000	0.547	0.597	2.493	-0.089	0.014	80	461	100	-1	-2	Error	0	-1	-1	-1	2750	3981	-0.167	-0.182	0	0	0
4	18	6	"Empty"	"0"	7680	10580	100	34	35	6	17	34	34	34	6	17	16	2	0	50	50	9	18	53	53	54	11	20	7	0	0	0.000	-0.333	0.333	0.394	3.339	-0.020	0.001	80	461	100	-3	-2	Error	0	-3	1	-3	2801	3983	0.167	-0.364	0	0	0
4	19	6	""	"148186"	7860	10580	100	36	36	6	16	34	34	35	6	17	26	7	0	55	55	10	18	55	55	55	11	20	11	1	0	100000.000	100000.000	0.500	0.574	3.773	-0.001	0.000	80	449	100	2	2	16.610	2	0	2	0	2911	4364	0.167	0.000	0	0	0
4	20	6	""	"148021"	8030	10590	100	36	37	6	16	35	35	35	6	17	20	3	0	58	61	20	32	52	52	52	10	19	38	23	0	0.167	0.222	0.400	0.347	3.737	0.030	0.003	80	458	100	7	11	-2.585	1	6	2	9	2936	4847	0.333	0.900	0	0	0
4	21	6	""	"148131"	8220	10580	100	35	36	5	13	35	35	35	6	17	17	1	0	51	51	10	19	52	52	52	10	19	10	2	0	0.000	-1.000	0.500	0.615	3.117	-0.002	0.000	80	471	100	-1	0	Error	0	-1	1	-1	2884	4068	0.167	-0.100	0	0	0
4	22	6	""	"148573"	8400	10580	100	33	34	6	17	36	36	36	6	16	7	2	0	47	48	8	16	51	51	52	11	21	5	0	0	0.750	0.667	0.624	0.678	2.461	0.060	0.006	80	483	100	-7	-5	-0.415	-3	-4	-2	-3	2717	3824	-0.333	-0.364	0	0	0
4	1	7	""	"148569"	4600	10780	100	35	34	6	17	34	34	34	7	20	12	0	0	51	52	12	23	48	48	48	11	22	23	10	0	0.333	0.000	0.469	0.512	3.583	-0.134	0.016	80	492	100	4	4	-1.585	1	3	0	4	2712	4193	0.000	0.364	0	0	0
4	2	7	""	"148137"	4780	10780	100	34	34	6	17	34	34	34	6	17	12	0	0	50	50	13	26	48	48	49	18	36	10	1	0	0.000	0.000	0.392	0.449	4.146	-0.107	0.021	80	471	100	2	2	Error	0	2	0	2	2691	4036	0.000	0.056	0	0	0
4	3	7	""	"148359"	4970	10780	100	34	34	6	17	34	34	34	6	17	15	2	0	210	192	132	68	48	48	49	18	36	60	58	0	0.000	0.000	0.021	0.044	9.335	0.001	0.000	80	470	100	162	144	Error	0	162	0	144	2726	15348	0.000	7.944	0	0	0
4	4	7	""	"148315"	5150	10780	100	34	34	7	20	34	34	35	6	17	17	5	0	56	59	17	28	49	49	49	10	20	41	26	0	0.000	0.000	0.302	0.397	4.128	0.019	0.001	80	452	100	7	10	Error	0	7	0	10	2739	4722	-0.167	1.000	0	0	0
4	5	7	""	"148044"	5330	10780	100	34	34	6	17	34	34	34	7	20	10	2	0	65	539	604	112	49	49	50	12	24	53	43	0	0.000	0.000	0.143	0.071	16.660	-0.001	0.002	80	452	100	16	490	Error	0	16	0	490	2735	43095	0.000	40.750	0	0	0
4	6	7	""	"148431"	5510	10770	100	33	33	6	18	34	34	34	6	17	8	1	0	48	49	11	22	49	49	50	12	24	10	2	0	1.000	100000.000	0.337	0.402	3.018	-0.069	0.014	80	461	100	-2	-1	0.000	-1	-1	-1	0	2671	3884	-0.167	-0.083	0	0	0
4	7	7	""	"148056"	5690	10770	100	33	34	7	20	34	34	34	6	17	18	3	0	54	56	16	28	49	49	51	34	66	3	0	0	-0.200	0.000	0.444	0.563	4.514	-0.105	0.022	80	461	100	4	7	Error	-1	5	0	7	2712	4486	0.000	0.147	0	0	0
4	8	7	""	"148653"	5870	10780	100	34	35	6	17	34	34	34	6	17	13	6	0	82	145	105	72	49	49	50	14	28	55	51	0	0.000	0.010	0.054	0.081	7.506	0.004	0.003	80	440	100	33	97	Error	0	33	1	96	2780	11635	0.167	6.786	0	0	0
4	9	7	""	"148367"	6040	10770	100	34	34	7	20	34	34	34	6	17	17	2	0	49	50	12	24	49	49	50	13	26	11	3	0	0.000	0.000	0.667	0.809	3.330	-0.136	0.021	80	448	100	0	1	Error	0	0	0	1	2751	3967	0.000	0.000	0	0	0
4	10	7	""	"148475"	6220	10770	100	34	34	6	17	34	34	34	6	17	16	5	0	49	49	12	24	49	49	50	11	22	15	5	0	0.000	0.000	0.668	0.708	3.148	-0.056	0.003	80	461	100	0	0	Error	0	0	0	0	2746	3916	0.000	-0.091	0	0	0
4	11	7	""	"148112"	6400	10770	100	34	34	5	14	34	34	34	6	17	12	1	0	47	49	10	20	49	49	50	13	26	8	0	0	0.000	0.000	0.545	0.559	2.916	-0.024	0.001	80	461	100	-2	0	Error	0	-2	0	0	2712	3888	0.000	-0.077	0	0	0
4	12	7	"hsa-miR-203b-5p"	"148181"	6580	10770	100	34	34	6	17	34	34	34	6	17	17	3	0	54	56	13	23	50	50	50	10	20	36	10	0	0.000	0.000	0.528	0.526	4.119	-0.004	0.000	80	472	100	4	6	Error	0	4	0	6	2743	4445	0.000	0.600	0	0	0
4	13	7	""	"148076"	6770	10780	100	35	34	6	17	34	34	34	6	17	15	1	0	54	59	19	32	50	50	51	10	19	41	30	0	0.250	0.000	0.382	0.416	3.365	-0.067	0.014	80	462	100	5	9	-2.000	1	4	0	9	2758	4702	0.000	0.800	0	0	0
4	14	7	""	"148457"	6950	10770	100	35	35	6	17	35	35	35	6	17	12	1	0	48	49	11	22	50	50	51	10	19	13	6	0	0.000	0.000	0.679	0.718	2.921	-0.195	0.041	80	460	100	-2	-1	Error	0	-2	0	-1	2775	3909	0.000	-0.200	0	0	0
4	15	7	""	"148060"	7130	10770	100	35	34	6	17	35	35	35	6	17	6	1	0	47	48	10	20	50	50	51	10	19	12	0	0	0.000	0.500	0.571	0.669	3.042	-0.086	0.009	80	460	100	-3	-3	Error	0	-3	-1	-2	2680	3808	-0.167	-0.300	0	0	0
4	16	7	""	"148464"	7310	10770	100	34	35	6	17	35	35	35	6	17	12	2	0	50	51	10	19	50	50	51	10	19	16	1	0	100000.000	0.000	0.600	0.720	3.054	-0.070	0.005	80	450	100	-1	1	16.610	-1	0	0	1	2778	4056	0.000	0.000	0	0	0
4	17	7	""	"148141"	7490	10780	100	35	35	6	17	35	35	35	6	17	12	3	0	59	126	99	78	51	51	52	10	19	47	43	0	0.000	0.000	0.139	0.131	7.382	-0.006	0.004	80	461	100	8	75	Error	0	8	0	75	2763	10060	0.000	7.400	0	0	0
4	18	7	""	"148194"	7670	10780	100	35	35	6	17	34	34	34	6	17	16	0	0	47	49	9	18	52	52	52	10	19	6	2	0	-0.200	-0.333	0.857	0.679	2.830	-0.019	0.000	80	461	100	-4	-2	Error	1	-5	1	-3	2763	3919	0.167	-0.300	0	0	0
4	19	7	""	"148646"	7850	10780	100	36	35	5	14	35	35	35	5	14	13	2	0	143	412	390	94	56	56	57	12	21	58	53	0	0.011	0.000	0.008	0.026	13.518	0.002	0.007	80	451	100	88	356	-6.443	1	87	0	356	2783	32997	0.000	29.583	0	0	0
4	20	7	"hsa-miR-219b-5p"	"148386"	8030	10780	100	36	36	6	16	35	35	35	5	14	21	6	0	58	73	32	43	56	56	57	12	21	42	37	0	0.500	0.059	0.230	0.238	3.067	0.035	0.013	80	442	100	3	18	-1.000	1	2	1	17	2896	5816	0.200	1.333	0	0	0
4	21	7	""	"148520"	8210	10780	100	36	36	6	16	35	35	35	6	17	15	2	0	58	66	23	34	52	52	53	11	20	42	35	0	0.167	0.071	0.231	0.247	3.154	0.045	0.011	80	451	100	7	15	-2.585	1	6	1	14	2888	5302	0.167	1.182	0	0	0
4	22	7	"hsa-miR-208b-3p"	"148284"	8390	10780	100	36	36	6	16	35	35	35	6	17	12	3	0	64	186	168	90	52	52	52	11	21	50	45	0	0.083	0.007	0.143	0.132	8.056	0.005	0.007	80	493	100	13	135	-3.585	1	12	1	134	2864	14851	0.167	12.182	0	0	0
4	1	8	""	"148537"	4600	10980	100	34	34	7	20	34	34	34	6	17	17	3	0	54	55	13	23	47	47	47	10	21	40	22	0	0.000	0.000	0.556	0.487	3.282	-0.080	0.008	80	482	100	7	8	Error	0	7	0	8	2731	4437	0.000	0.800	0	0	0
4	2	8	""	"11255"	4780	10970	100	34	34	6	17	34	34	34	6	17	15	0	0	48	49	12	24	47	47	47	10	21	20	6	0	0.000	0.000	0.667	0.636	3.540	-0.156	0.030	80	462	100	1	2	Error	0	1	0	2	2709	3914	0.000	0.200	0	0	0
4	3	8	""	"42962"	4970	10970	100	34	35	6	17	34	34	34	6	17	18	0	0	60	250	257	102	48	48	49	10	20	52	43	0	0.000	0.005	0.167	0.087	8.493	-0.001	0.000	80	462	100	12	203	Error	0	12	1	202	2761	19994	0.167	20.100	0	0	0
4	4	8	""	"29650"	5150	10970	100	35	34	7	20	34	34	34	6	17	13	3	0	58	180	168	93	49	49	50	25	50	42	42	0	0.111	0.000	0.333	0.153	11.454	0.002	0.001	80	452	100	10	131	-3.170	1	9	0	131	2700	14418	0.000	5.200	0	0	0
4	5	8	"Empty"	"0"	5330	10970	100	35	35	6	17	34	34	34	7	20	8	1	0	46	46	9	19	50	50	54	51	94	0	0	0	-0.250	-0.250	0.500	0.521	3.271	-0.001	0.000	80	452	100	-3	-3	Error	1	-4	1	-4	2763	3699	0.143	-0.157	0	0	0
4	6	8	"hsa-miR-519e-3p"	"11164"	5510	10970	100	35	35	6	17	33	33	34	6	17	25	5	0	62	77	36	46	50	50	50	11	22	50	42	0	0.167	0.074	0.189	0.203	4.418	0.003	0.000	80	448	100	14	29	-2.585	2	12	2	27	2813	6124	0.167	2.455	0	0	0
4	7	8	"hsa-miR-301b-3p"	"17886"	5680	10970	100	34	35	6	17	34	34	34	6	17	16	3	0	50	51	12	23	50	50	50	10	20	23	8	0	0.000	1.000	0.500	0.465	3.575	-0.113	0.016	80	449	100	0	2	Error	0	0	1	1	2778	4094	0.167	0.100	0	0	0
4	8	8	"hsa-miR-5010-5p"	"168684"	5860	10970	100	34	34	6	17	34	34	34	6	17	17	3	0	51	52	14	26	49	49	50	11	22	18	5	0	0.000	0.000	0.556	0.636	3.323	-0.069	0.008	80	452	100	2	3	Error	0	2	0	3	2734	4195	0.000	0.182	0	0	0
4	9	8	"hsa-miR-4763-3p"	"168679"	6040	10970	100	34	34	6	17	34	34	34	6	17	13	5	0	48	50	13	26	50	50	50	10	20	18	5	0	0.000	0.000	0.647	0.702	3.306	-0.089	0.011	80	460	100	-2	0	Error	0	-2	0	0	2714	4020	0.000	0.000	0	0	0
4	10	8	"hsa-miR-4684-3p"	"168718"	6220	10970	100	33	33	6	18	34	34	34	6	17	12	2	0	51	53	15	28	49	49	50	10	20	27	16	0	-0.500	-0.250	0.333	0.412	3.774	-0.062	0.007	80	460	100	1	3	Error	-1	2	-1	4	2667	4225	-0.167	0.300	0	0	0
4	11	8	"hsa-miR-326"	"168945"	6400	10970	100	33	33	7	21	34	34	34	6	17	16	2	0	53	56	15	26	49	49	51	11	21	38	16	0	-0.250	-0.143	0.500	0.576	3.110	0.004	0.000	80	471	100	3	6	Error	-1	4	-1	7	2650	4449	-0.167	0.455	0	0	0
4	12	8	"hsa-miR-4450"	"168964"	6590	10970	100	35	35	6	17	34	34	34	6	17	13	5	0	59	161	149	92	48	48	50	11	22	48	43	0	0.091	0.009	0.100	0.118	9.576	0.002	0.001	80	471	100	12	114	-3.459	1	11	1	113	2765	12913	0.167	10.091	0	0	0
4	13	8	"hsa-miR-5094"	"168932"	6770	10970	100	34	35	5	14	34	34	34	6	17	12	1	0	51	55	18	32	50	50	51	10	19	33	25	0	0.000	0.200	0.443	0.453	3.462	-0.010	0.000	80	442	100	1	6	Error	0	1	1	5	2768	4419	0.167	0.400	0	0	0
4	14	8	"hsa-miR-4999-5p"	"168934"	6950	10970	100	34	34	6	17	34	34	35	6	17	13	1	0	47	49	11	22	50	50	51	11	21	12	3	0	0.000	0.000	0.586	0.591	2.889	-0.083	0.013	80	450	100	-3	-1	Error	0	-3	0	-1	2750	3888	-0.167	-0.182	0	0	0
4	15	8	""	"168600"	7130	10970	100	34	35	7	20	34	34	35	6	17	17	5	0	74	724	807	111	51	51	51	11	21	52	50	0	0.000	0.001	0.100	0.060	14.442	0.000	0.001	80	450	100	23	674	Error	0	23	1	673	2769	57932	0.000	61.182	0	0	0
4	16	8	""	"168726"	7310	10970	100	35	35	6	17	34	34	35	6	17	21	3	0	119	110	61	55	52	52	52	10	19	60	57	0	0.015	0.017	0.113	0.117	4.427	0.011	0.006	80	438	100	68	59	-6.066	1	67	1	58	2834	8797	0.000	5.800	0	0	0
4	17	8	"hsa-miR-4706"	"168795"	7480	10970	100	34	34	6	17	34	34	35	6	17	18	1	0	55	57	16	28	51	51	53	10	18	32	18	0	0.000	0.000	0.313	0.348	2.768	-0.105	0.024	80	441	100	4	6	Error	0	4	0	6	2735	4555	-0.167	0.400	0	0	0
4	18	8	"hsa-miR-4479"	"168755"	7660	10970	100	35	35	6	17	35	35	35	6	17	16	5	0	46	46	8	17	51	51	52	10	19	2	0	0	0.000	0.000	0.683	0.732	3.637	-0.036	0.002	80	453	100	-5	-5	Error	0	-5	0	-5	2820	3647	0.000	-0.600	0	0	0
4	19	8	""	"168577"	7840	10960	100	35	35	5	14	35	35	35	6	17	6	0	0	47	48	10	20	53	53	54	11	20	3	1	0	0.000	0.000	0.526	0.526	3.087	-0.049	0.005	80	452	100	-6	-5	Error	0	-6	0	-5	2787	3830	0.000	-0.545	0	0	0
4	20	8	"hsa-miR-548ac"	"168827"	8020	10960	100	36	36	6	16	35	35	35	6	17	15	1	0	49	50	11	22	56	56	57	12	21	6	1	0	-0.143	-0.167	0.375	0.429	2.698	0.008	0.000	80	452	100	-6	-5	Error	1	-7	1	-6	2869	4015	0.167	-0.583	0	0	0
4	21	8	"hsa-miR-499b-5p"	"168676"	8200	10960	100	36	36	6	16	35	35	35	6	17	15	5	0	52	51	10	19	55	55	56	11	19	7	0	0	-0.333	-0.250	0.526	0.554	3.348	-0.049	0.004	80	452	100	-2	-3	Error	1	-3	1	-4	2894	4093	0.167	-0.455	0	0	0
4	22	8	"hsa-miR-4764-5p"	"168852"	8380	10970	100	36	35	5	14	35	35	36	5	13	15	5	0	118	202	171	84	52	52	54	11	20	62	57	0	0.015	0.000	0.049	0.067	9.937	-0.001	0.000	80	474	100	67	150	-6.044	1	66	0	150	2807	16127	-0.200	13.455	0	0	0
4	1	9	"hsa-miR-4753-3p"	"168611"	4610	11160	100	34	34	6	17	33	33	34	7	20	16	1	0	64	71	30	42	46	46	47	11	23	52	48	0	0.056	0.040	0.310	0.245	3.851	-0.041	0.012	80	474	100	19	26	-4.170	1	18	1	25	2755	5676	0.000	2.182	0	0	0
4	2	9	"hsa-miR-4507"	"168572"	4790	11160	100	33	34	6	17	34	34	34	6	17	17	0	0	57	113	88	77	47	47	48	11	22	46	45	0	-0.100	0.000	0.429	0.208	7.243	-0.008	0.004	80	452	100	9	66	Error	-1	10	0	66	2688	9070	0.000	5.909	0	0	0
4	3	9	"hsa-miR-548ad-3p"	"168743"	4970	11160	100	33	34	6	17	34	34	34	6	17	15	1	0	46	46	9	19	49	49	49	11	22	10	0	0	0.333	0.000	0.481	0.439	3.003	-0.132	0.022	80	452	100	-4	-3	-1.585	-1	-3	0	-3	2705	3708	0.000	-0.273	0	0	0
4	4	9	""	"168647"	5150	11160	100	33	35	7	20	34	34	34	6	17	21	7	0	63	588	668	113	49	49	49	12	24	52	43	0	-0.071	0.002	0.010	0.039	15.166	0.002	0.015	80	452	100	13	540	Error	-1	14	1	539	2765	47000	0.167	44.917	0	0	0
4	5	9	"hsa-miR-875-3p"	"168812"	5330	11160	100	33	33	7	21	34	34	34	6	17	13	2	0	47	48	11	22	49	49	52	45	86	0	0	0	0.500	1.000	0.683	0.659	3.646	0.001	0.000	80	452	100	-3	-2	-1.000	-1	-2	-1	-1	2655	3840	-0.167	-0.089	0	0	0
4	6	9	"hsa-miR-4520-3p"	"169186"	5510	11160	100	35	34	6	17	34	34	34	6	17	13	2	0	47	49	11	22	50	50	50	10	20	16	3	0	-0.333	0.000	0.500	0.481	2.993	-0.189	0.045	80	452	100	-2	-1	Error	1	-3	0	-1	2738	3907	0.000	-0.100	0	0	0
4	7	9	"hsa-miR-5009-3p"	"169118"	5690	11160	100	33	34	6	17	34	34	34	6	17	15	2	0	49	49	11	22	50	50	51	11	21	12	3	0	1.000	0.000	0.500	0.522	3.688	-0.079	0.010	80	452	100	-2	-1	0.000	-1	-1	0	-1	2713	3936	0.000	-0.182	0	0	0
4	8	9	"hsa-miR-4468"	"169320"	5870	11160	100	35	35	6	17	34	34	34	6	17	20	1	0	64	201	183	91	49	49	50	11	22	51	47	0	0.067	0.007	0.065	0.078	7.300	-0.002	0.001	80	452	100	16	153	-3.907	1	15	1	152	2765	16066	0.167	13.727	0	0	0
4	9	9	"hsa-miR-4691-3p"	"169321"	6050	11160	100	35	34	7	20	34	34	34	6	17	12	3	0	49	49	10	20	49	49	49	10	20	13	2	0	100000.000	0.000	0.600	0.626	2.908	-0.076	0.008	80	452	100	1	0	16.610	1	0	0	0	2727	3940	0.000	0.000	0	0	0
4	10	9	"hsa-miR-4695-3p"	"169070"	6230	11160	100	34	34	6	17	34	34	34	6	17	18	2	0	1407	1365	1250	91	49	49	50	10	20	68	65	0	0.000	0.000	0.004	0.016	16.048	0.001	0.007	80	462	100	1358	1316	Error	0	1358	0	1316	2757	109218	0.000	131.500	0	0	0
4	11	9	"hsa-miR-4755-5p"	"169113"	6420	11160	100	34	34	6	17	34	34	34	7	20	15	1	0	80	79	33	41	50	50	51	11	21	57	55	0	0.000	0.000	0.206	0.228	3.478	0.015	0.002	80	463	100	30	29	Error	0	30	0	29	2753	6328	0.000	2.545	0	0	0
4	12	9	"hsa-miR-4728-3p"	"169182"	6600	11160	100	34	34	6	17	34	34	34	6	17	12	1	0	204	189	136	71	49	49	51	11	21	61	58	0	0.000	0.000	0.034	0.073	8.971	-0.004	0.004	80	440	100	155	140	Error	0	155	0	140	2700	15089	0.000	12.545	0	0	0
4	13	9	"hsa-miR-4745-3p"	"169036"	6770	11150	100	33	34	7	20	34	34	34	6	17	15	2	0	45	46	9	19	49	49	50	10	20	5	1	0	0.250	0.000	0.778	0.817	3.524	-0.127	0.018	80	439	100	-5	-3	-2.000	-1	-4	0	-3	2717	3708	0.000	-0.400	0	0	0
4	14	9	"hsa-miR-4747-3p"	"169230"	6950	11150	100	34	34	6	17	34	34	34	6	17	12	1	0	53	54	15	27	50	50	50	10	20	25	10	0	0.000	0.000	0.638	0.608	3.620	0.043	0.005	80	442	100	3	4	Error	0	3	0	4	2689	4319	0.000	0.400	0	0	0
4	15	9	"hsa-miR-4755-3p"	"169157"	7130	11150	100	36	35	7	20	35	35	35	6	17	16	5	0	52	52	10	19	50	50	51	11	21	15	1	0	0.500	0.000	1.000	0.825	3.509	-0.065	0.004	80	442	100	3	2	-1.000	1	2	0	2	2810	4143	0.000	0.091	0	0	0
4	16	9	"hsa-miR-5707"	"169000"	7310	11150	100	35	35	7	20	34	34	35	6	17	22	1	0	46	47	8	17	51	51	51	11	21	5	0	0	-0.200	-0.250	0.778	0.857	3.447	0.034	0.001	80	452	100	-4	-3	Error	1	-5	1	-4	2805	3731	0.000	-0.364	0	0	0
4	17	9	"hsa-miR-3136-3p"	"169319"	7500	11160	100	34	35	6	17	34	34	35	6	17	13	2	0	191	278	236	84	51	51	52	10	19	63	58	0	0.000	0.004	0.048	0.070	10.232	-0.003	0.005	80	453	100	140	228	Error	0	140	1	227	2773	22258	0.000	22.600	0	0	0
4	18	9	"hsa-miR-4524a-3p"	"168996"	7680	11160	100	33	34	7	20	35	35	35	5	14	17	7	0	48	51	11	21	50	50	51	10	19	18	6	0	1.000	-1.000	0.800	0.792	3.520	-0.011	0.000	80	443	100	-4	0	0.000	-2	-2	-1	1	2753	4055	-0.200	0.000	0	0	0
4	19	9	"hsa-miR-4778-3p"	"169064"	7860	11160	100	33	34	6	17	36	36	35	6	17	6	1	0	59	61	20	32	51	51	51	11	21	41	23	0	-0.375	-0.200	0.500	0.463	3.297	-0.028	0.003	80	452	100	5	8	Error	-3	8	-2	10	2699	4841	-0.167	0.909	0	0	0
4	20	9	"hsa-miR-4727-3p"	"169112"	8040	11160	100	33	35	6	17	35	35	35	6	17	15	1	0	56	57	11	19	55	55	55	11	20	16	8	0	-2.000	0.000	1.038	0.879	3.504	-0.106	0.020	80	452	100	-1	2	Error	-2	1	0	2	2760	4568	0.000	0.182	0	0	0
4	21	9	"hsa-miR-5684"	"169169"	8220	11160	100	34	35	7	20	35	35	35	6	17	15	7	0	836	1300	1277	98	56	56	57	11	19	71	60	0	-0.001	0.000	0.006	0.014	13.926	0.000	0.000	80	452	100	779	1244	Error	-1	780	0	1244	2795	103973	0.000	113.000	0	0	0
4	22	9	"hsa-miR-4523"	"168987"	8400	11150	100	37	37	6	16	35	35	35	6	17	22	3	0	49	51	10	19	52	52	53	10	18	15	1	0	-0.667	-2.000	0.500	0.571	2.894	-0.008	0.000	80	474	100	-1	1	Error	2	-3	2	-1	2927	4046	0.333	-0.200	0	0	0
4	1	10	"Empty"	"0"	4610	11350	100	35	34	7	20	33	33	34	7	20	17	0	0	47	47	9	19	47	47	48	10	20	11	2	0	100000.000	100000.000	0.889	0.690	4.369	-0.227	0.044	80	492	100	2	1	16.610	2	0	1	0	2733	3782	0.000	-0.100	0	0	0
4	2	10	"hsa-miR-3974"	"169365"	4790	11350	100	33	34	6	17	34	34	34	6	17	16	2	0	46	46	11	23	48	48	49	11	22	8	2	0	0.500	0.000	0.615	0.570	3.239	-0.175	0.033	80	460	100	-3	-2	-1.000	-1	-2	0	-2	2700	3641	0.000	-0.273	0	0	0
4	3	10	"hsa-miR-4633-3p"	"169160"	4970	11350	100	33	34	7	20	34	34	34	6	17	18	2	0	46	47	10	21	49	49	50	11	22	12	1	0	0.333	0.000	0.545	0.636	2.727	-0.083	0.008	80	460	100	-4	-2	-1.585	-1	-3	0	-2	2707	3769	0.000	-0.273	0	0	0
4	4	10	"hsa-miR-5092"	"168992"	5150	11350	100	34	34	7	20	34	34	34	6	17	13	3	0	48	48	9	18	49	49	49	12	24	6	0	0	0.000	0.000	0.792	0.733	3.580	-0.223	0.040	80	468	100	-1	-1	Error	0	-1	0	-1	2688	3822	0.000	-0.083	0	0	0
4	5	10	""	"168654"	5330	11350	100	35	34	6	17	34	34	34	6	17	13	3	0	52	52	11	21	49	49	49	11	22	20	5	0	0.333	0.000	0.500	0.501	3.193	-0.040	0.002	80	460	100	4	3	-1.585	1	3	0	3	2737	4139	0.000	0.273	0	0	0
4	6	10	""	"168713"	5510	11350	100	35	35	6	17	34	34	34	6	17	17	5	0	53	55	15	27	49	49	50	11	22	26	13	0	0.250	0.167	0.500	0.490	3.119	-0.104	0.024	80	474	100	5	7	-2.000	1	4	1	6	2804	4364	0.167	0.455	0	0	0
4	7	10	""	"168957"	5690	11350	100	34	34	6	17	34	34	34	6	17	11	2	0	43	45	10	22	50	50	50	11	22	5	0	0	0.000	0.000	0.400	0.458	2.317	-0.077	0.008	80	468	100	-7	-5	Error	0	-7	0	-5	2704	3583	0.000	-0.455	0	0	0
4	8	10	""	"168706"	5870	11350	100	34	34	6	17	33	33	34	6	17	17	2	0	64	69	31	44	50	50	50	10	20	51	40	0	0.071	0.053	0.231	0.265	3.804	-0.064	0.036	80	468	100	15	20	-3.807	1	14	1	19	2682	5553	0.000	1.900	0	0	0
4	9	10	""	"168761"	6050	11350	100	33	34	6	17	34	34	34	6	17	13	1	0	45	47	10	21	49	49	50	14	28	5	0	0	0.250	0.000	0.550	0.620	3.057	-0.086	0.038	80	474	100	-5	-2	-2.000	-1	-4	0	-2	2689	3731	0.000	-0.214	0	0	0
4	10	10	""	"168842"	6230	11350	100	34	34	6	17	34	34	34	6	17	13	2	0	65	196	176	89	49	49	50	14	28	50	47	0	0.000	0.000	0.024	0.062	8.373	0.004	0.005	80	461	100	16	147	Error	0	16	0	147	2725	15650	0.000	10.429	0	0	0
4	11	10	""	"169268"	6410	11350	100	33	34	6	17	34	34	34	6	17	10	3	0	54	88	57	64	49	49	50	11	22	43	40	0	-0.200	0.000	0.140	0.188	6.321	0.014	0.006	80	460	100	4	39	Error	-1	5	0	39	2703	7072	0.000	3.455	0	0	0
4	12	10	"Empty"	"0"	6590	11350	100	34	34	6	17	34	34	34	6	17	16	3	0	48	66	140	212	50	50	51	12	23	17	5	0	0.000	0.000	0.667	0.616	2.864	-0.006	0.004	80	470	100	-2	16	Error	0	-2	0	16	2724	5241	0.000	1.250	0	0	0
4	13	10	""	"168936"	6780	11350	100	33	34	6	17	34	34	34	6	17	15	2	0	527	390	273	70	50	50	51	10	19	72	68	0	-0.002	0.000	0.014	0.034	11.143	-0.001	0.001	80	468	100	476	340	Error	-1	477	0	340	2691	31205	0.000	33.900	0	0	0
4	14	10	"Empty"	"0"	6950	11340	100	34	34	6	17	34	34	34	6	17	15	2	0	51	52	9	17	50	50	51	10	19	17	2	0	0.000	0.000	0.583	0.513	4.069	-0.027	0.001	80	456	100	1	2	Error	0	1	0	2	2737	4156	0.000	0.100	0	0	0
4	15	10	"Empty"	"0"	7130	11340	100	34	35	6	17	34	34	35	6	17	18	3	0	53	52	10	19	50	50	51	11	21	15	1	0	0.000	0.500	0.800	0.741	3.017	-0.008	0.000	80	468	100	3	3	Error	0	3	1	2	2769	4166	0.000	0.091	0	0	0
4	16	10	"Empty"	"0"	7310	11340	100	34	34	6	17	35	35	35	6	17	11	2	0	51	52	11	21	52	52	53	11	20	17	1	0	1.000	100000.000	0.774	0.764	3.055	-0.067	0.006	80	468	100	-2	-1	0.000	-1	-1	-1	0	2719	4162	-0.167	-0.091	0	0	0
4	17	10	"Empty"	"0"	7490	11340	100	35	35	7	20	35	35	35	6	17	13	5	0	49	51	11	21	51	51	52	10	19	15	3	0	0.000	0.000	0.683	0.632	2.896	-0.051	0.003	80	458	100	-2	0	Error	0	-2	0	0	2829	4083	0.000	-0.100	0	0	0
4	18	10	"Empty"	"0"	7670	11340	100	36	36	5	13	35	35	35	6	17	13	0	0	50	50	12	24	50	50	51	11	21	18	3	0	100000.000	100000.000	0.286	0.382	3.550	-0.065	0.008	80	464	100	1	1	16.610	1	0	1	0	2880	4021	0.167	-0.091	0	0	0
4	19	10	"Empty"	"0"	7850	11340	100	36	36	6	16	35	35	35	6	17	16	0	0	51	51	11	21	51	51	52	11	21	15	2	0	100000.000	100000.000	0.500	0.451	2.420	-0.094	0.014	80	464	100	1	1	16.610	1	0	1	0	2847	4103	0.167	-0.091	0	0	0
4	20	10	"Empty"	"0"	8030	11340	100	35	35	6	17	35	35	35	5	14	15	3	0	52	52	9	17	53	53	53	11	20	7	0	0	0.000	0.000	0.500	0.597	3.078	-0.030	0.001	80	464	100	-1	-1	Error	0	-1	0	-1	2768	4169	0.000	-0.091	0	0	0
4	21	10	"Empty"	"0"	8210	11340	100	34	35	6	17	35	35	35	6	17	15	2	0	54	54	11	20	54	54	55	11	20	13	2	0	100000.000	0.000	0.523	0.510	2.490	0.003	0.000	80	458	100	-1	0	16.610	-1	0	0	0	2778	4359	0.000	-0.091	0	0	0
4	22	10	"Empty"	"0"	8390	11340	100	35	35	5	14	35	35	35	6	17	12	1	0	52	54	11	20	54	54	54	11	20	16	0	0	0.000	0.000	0.667	0.607	2.630	0.078	0.013	80	493	100	-2	0	Error	0	-2	0	0	2831	4323	0.000	0.000	0	0	0
4	1	11	"Empty"	"0"	4610	11550	100	34	34	6	17	33	33	34	6	17	18	3	0	47	47	10	21	47	47	48	10	20	16	2	0	100000.000	100000.000	0.693	0.662	3.794	-0.175	0.030	80	508	100	1	1	16.610	1	0	1	0	2738	3786	0.000	-0.100	0	0	0
4	2	11	""	"28161"	4790	11550	100	34	34	7	20	33	33	33	6	18	23	3	0	51	52	10	19	47	47	48	11	22	20	6	0	0.250	0.200	0.500	0.707	3.637	-0.178	0.034	80	476	100	5	6	-2.000	1	4	1	5	2713	4154	0.167	0.364	0	0	0
4	3	11	"hsa-miR-380-5p"	"13170"	4970	11550	100	35	35	7	20	34	34	34	6	17	26	2	0	47	48	11	22	48	48	49	10	20	11	3	0	-1.000	100000.000	0.545	0.788	3.001	-0.252	0.054	80	470	100	0	1	Error	1	-1	1	0	2801	3803	0.167	-0.100	0	0	0
4	4	11	""	"42958"	5160	11560	100	35	35	5	14	34	34	34	6	17	15	1	0	1058	1449	1411	97	49	49	49	10	20	57	56	0	0.001	0.001	0.003	0.012	23.910	0.000	0.002	80	444	100	1010	1401	-9.979	1	1009	1	1400	2778	115936	0.167	140.000	0	0	0
4	5	11	"hsa-miR-320b"	"46324"	5330	11550	100	35	35	6	17	34	34	34	6	17	16	2	0	61	502	607	120	50	50	50	10	20	50	45	0	0.091	0.002	0.019	0.033	9.925	0.000	0.000	80	467	100	12	453	-3.459	1	11	1	452	2785	40175	0.167	45.200	0	0	0
4	6	11	""	"17433"	5520	11570	100	34	34	7	20	34	34	34	6	17	15	6	0	61	118	86	72	50	50	50	10	20	51	43	0	0.000	0.000	0.122	0.144	6.474	0.002	0.000	80	438	100	11	68	Error	0	11	0	68	2759	9408	0.000	6.800	0	0	0
4	7	11	""	"11202"	5690	11560	100	35	34	6	17	34	34	34	6	17	12	5	0	62	66	24	36	49	49	49	10	20	53	42	0	0.077	0.000	0.167	0.169	3.797	-0.054	0.016	80	430	100	14	17	-3.700	1	13	0	17	2720	5251	0.000	1.700	0	0	0
4	8	11	""	"42939"	5880	11560	100	34	34	5	14	34	34	34	6	17	12	0	0	1189	846	675	79	50	50	50	11	22	70	68	0	0.000	0.000	0.004	0.010	11.207	-0.001	0.004	80	468	100	1139	796	Error	0	1139	0	796	2711	67695	0.000	72.364	0	0	0
4	9	11	"hsa-miR-152-3p"	"17676"	6060	11570	100	35	34	7	20	34	34	34	6	17	12	3	0	332	372	329	88	49	49	49	11	22	63	55	0	0.004	0.000	0.011	0.021	8.927	0.000	0.000	80	452	100	284	323	-8.145	1	283	0	323	2714	29773	0.000	29.364	0	0	0
4	10	11	"hsa-miR-650"	"17593"	6240	11550	100	34	34	6	17	34	34	34	6	17	13	3	0	54	54	13	24	49	49	49	10	20	32	12	0	0.000	0.000	0.625	0.557	3.717	-0.128	0.028	80	439	100	5	5	Error	0	5	0	5	2684	4348	0.000	0.500	0	0	0
4	11	11	"hsa-miR-27a-3p"	"46483"	6410	11550	100	35	35	6	17	34	34	34	6	17	16	2	0	67	384	392	102	48	48	49	11	22	53	47	0	0.053	0.003	0.030	0.051	17.190	0.000	0.000	80	438	100	20	337	-4.248	1	19	1	336	2803	30740	0.167	30.455	0	0	0
4	12	11	"hsa-let-7g-5p"	"46438"	6590	11550	100	36	35	5	14	35	35	35	6	17	10	0	0	65	1887	2455	130	50	50	50	10	20	56	46	0	0.067	0.000	0.048	0.020	30.913	0.000	0.000	80	438	100	16	1837	-3.907	1	15	0	1837	2816	150922	0.000	183.700	0	0	0
4	13	11	"hsa-miR-490-3p"	"42703"	6770	11550	100	33	34	6	17	35	35	34	6	17	12	0	0	87	222	188	84	50	50	51	12	23	58	52	0	-0.054	-0.006	0.313	0.123	10.553	0.000	0.000	80	451	100	35	171	Error	-2	37	-1	172	2721	17783	0.000	14.250	0	0	0
4	14	11	""	"28054"	6950	11550	100	34	35	7	20	34	34	34	6	17	21	7	0	52	55	14	25	51	51	52	12	23	23	10	0	0.000	0.250	0.833	0.754	3.588	-0.115	0.024	80	468	100	1	5	Error	0	1	1	4	2781	4372	0.167	0.250	0	0	0
4	15	11	""	"14302"	7140	11550	100	35	35	6	17	34	34	35	6	17	23	3	0	182	178	122	68	51	51	52	11	21	63	61	0	0.008	0.008	0.042	0.074	6.021	0.004	0.003	80	456	100	132	128	-7.033	1	131	1	127	2816	14205	0.000	11.455	0	0	0
4	16	11	"hsa-miR-627-5p"	"17625"	7310	11550	100	36	35	5	14	35	35	35	6	17	10	1	0	54	72	37	51	50	50	51	11	21	43	37	0	0.250	0.000	0.236	0.227	3.927	0.007	0.001	80	456	100	5	22	-2.000	1	4	0	22	2791	5732	0.000	1.909	0	0	0
4	17	11	"hsa-miR-744-5p"	"27568"	7500	11550	100	35	35	6	17	35	35	35	6	17	16	6	0	64	169	159	94	50	50	51	11	21	50	48	0	0.000	0.000	0.253	0.156	10.264	-0.002	0.001	80	489	100	14	119	Error	0	14	0	119	2831	13505	0.000	10.727	0	0	0
4	18	11	"hsa-miR-593-5p"	"42478"	7690	11570	100	35	35	5	14	35	35	35	6	17	7	0	0	57	67	27	40	50	50	51	11	21	47	37	0	0.000	0.000	0.214	0.217	3.132	0.007	0.000	80	485	100	7	17	Error	0	7	0	17	2781	5352	0.000	1.455	0	0	0
4	19	11	"hsa-miR-323a-5p"	"42457"	7870	11570	100	36	36	5	13	35	35	35	6	17	17	1	0	51	53	12	22	50	50	51	11	21	15	7	0	1.000	0.333	0.857	0.765	3.035	-0.090	0.013	80	463	100	2	4	0.000	1	1	1	3	2900	4212	0.167	0.182	0	0	0
4	20	11	"ebv-miR-BART3-3p"	"17589"	8060	11570	100	36	36	6	16	35	35	35	6	17	12	2	0	55	56	13	23	52	52	52	10	19	25	13	0	0.333	0.250	0.467	0.524	2.838	-0.055	0.004	80	440	100	4	5	-1.585	1	3	1	4	2862	4474	0.167	0.400	0	0	0
4	21	11	"hsa-miR-638"	"42832"	8220	11550	100	36	36	5	13	35	35	35	6	17	11	2	0	63	250	245	98	53	53	53	11	20	48	46	0	0.100	0.005	0.023	0.063	9.925	0.001	0.001	80	444	100	11	198	-3.322	1	10	1	197	2889	19987	0.167	17.909	0	0	0
4	22	11	"Empty"	"0"	8400	11540	100	38	37	6	16	35	35	35	5	14	26	6	0	52	54	9	16	55	55	55	11	20	8	0	0	-1.000	-2.000	0.625	0.669	2.434	-0.059	0.008	80	515	100	0	1	Error	3	-3	2	-1	2953	4298	0.400	-0.091	0	0	0
4	1	12	""	"42712"	4610	11760	100	34	34	6	17	34	34	34	7	20	8	1	0	50	51	12	23	47	47	48	10	20	26	13	0	0.000	0.000	0.611	0.546	3.333	0.013	0.000	80	500	100	3	4	Error	0	3	0	4	2708	4057	0.000	0.300	0	0	0
4	2	12	"spike_control_v2_40"	"29001"	4800	11760	100	34	35	6	17	34	34	34	6	17	21	3	0	177	298	263	88	47	47	48	11	22	61	56	0	0.000	0.004	0.034	0.056	7.865	0.001	0.001	80	457	100	130	252	Error	0	130	1	251	2786	23872	0.167	22.727	0	0	0
4	3	12	""	"42748"	4970	11740	100	34	34	5	14	34	34	34	6	17	15	0	0	48	49	11	22	48	48	49	11	22	15	6	0	0.000	0.000	0.500	0.522	3.479	-0.179	0.056	80	457	100	0	1	Error	0	0	0	1	2739	3920	0.000	0.000	0	0	0
4	4	12	""	"42807"	5150	11730	100	34	34	6	17	34	34	34	7	20	11	1	0	54	64	27	42	49	49	49	10	20	40	35	0	0.000	0.000	0.333	0.225	4.240	-0.074	0.029	80	446	100	5	15	Error	0	5	0	15	2724	5107	0.000	1.500	0	0	0
4	5	12	"hsa-miR-1224-5p"	"46462"	5330	11750	100	34	35	7	20	34	34	34	6	17	25	5	0	57	60	20	33	50	50	50	10	20	46	30	0	0.000	0.100	0.364	0.413	4.126	-0.028	0.002	80	460	100	7	11	Error	0	7	1	10	2793	4814	0.167	1.000	0	0	0
4	6	12	"hsa-miR-1178-3p"	"46822"	5510	11730	100	34	34	7	20	34	34	34	6	17	17	2	0	47	48	12	25	50	50	49	10	20	15	6	0	0.000	0.000	0.714	0.637	3.138	-0.149	0.029	80	433	100	-3	-2	Error	0	-3	0	-2	2738	3849	0.000	-0.100	0	0	0
4	7	12	"hsa-miR-758-3p"	"28759"	5690	11720	100	35	35	6	17	34	34	34	6	17	23	0	0	55	57	15	26	50	50	50	10	20	33	18	0	0.200	0.143	0.500	0.532	3.668	-0.105	0.023	80	459	100	6	8	-2.322	1	5	1	7	2775	4593	0.167	0.700	0	0	0
4	8	12	""	"17527"	5900	11740	100	33	33	6	18	34	34	34	7	20	13	0	0	57	58	17	29	50	50	50	11	22	40	22	0	-0.143	-0.125	0.500	0.556	3.235	-0.069	0.012	80	446	100	6	7	Error	-1	7	-1	8	2674	4644	-0.143	0.727	0	0	0
4	9	12	"hsa-miR-181c-5p"	"42496"	6050	11740	100	34	35	6	17	34	34	35	6	17	18	1	0	58	63	22	34	48	48	49	10	20	48	40	0	0.000	0.067	0.411	0.457	3.964	-0.010	0.001	80	409	100	10	16	Error	0	10	1	15	2795	5051	0.000	1.400	0	0	0
4	10	12	"hsa-miR-146b-5p"	"10306"	6240	11730	100	34	34	7	20	35	35	35	6	17	15	0	0	257	255	205	80	48	48	49	10	20	63	62	0	-0.005	-0.005	0.045	0.078	7.703	0.004	0.007	80	468	100	208	206	Error	-1	209	-1	207	2751	20401	-0.167	20.600	0	0	0
4	11	12	""	"46982"	6420	11730	100	35	35	6	17	34	34	34	6	17	18	3	0	49	50	11	22	49	49	50	11	22	13	3	0	100000.000	1.000	0.500	0.500	3.351	-0.071	0.008	80	458	100	1	2	16.610	1	0	1	1	2812	3986	0.167	0.000	0	0	0
4	12	12	""	"46538"	6600	11720	100	34	35	6	17	35	35	35	6	17	13	1	0	65	426	529	124	50	50	51	10	19	55	45	0	-0.067	0.000	0.200	0.134	12.658	0.000	0.000	80	440	100	14	376	Error	-1	15	0	376	2764	34100	0.000	37.500	0	0	0
4	13	12	"hsa-miR-20b-3p"	"17882"	6770	11730	100	34	35	6	17	35	35	35	6	17	13	1	0	56	136	113	83	51	51	51	10	19	46	43	0	-0.200	0.000	0.308	0.199	8.036	-0.004	0.002	80	448	100	4	85	Error	-1	5	0	85	2768	10859	0.000	8.500	0	0	0
4	14	12	""	"42765"	6960	11730	100	33	35	6	17	34	34	35	6	17	17	7	0	89	123	84	68	51	51	51	10	19	55	52	0	-0.026	0.014	0.129	0.144	3.835	0.003	0.001	80	449	100	37	73	Error	-1	38	1	72	2774	9810	0.000	7.200	0	0	0
4	15	12	""	"46921"	7130	11730	100	34	35	6	17	35	35	35	6	17	17	1	0	71	1936	2465	127	51	51	52	11	21	55	46	0	-0.050	0.000	0.043	0.030	26.891	0.000	0.001	80	438	100	19	1885	Error	-1	20	0	1885	2784	154852	0.000	171.273	0	0	0
4	16	12	"hsa-miR-612"	"27551"	7310	11730	100	35	35	6	17	35	35	35	6	17	13	1	0	56	72	33	45	50	50	51	10	19	46	38	0	0.000	0.000	0.265	0.239	4.295	-0.015	0.002	80	468	100	6	22	Error	0	6	0	22	2794	5750	0.000	2.100	0	0	0
4	17	12	""	"42481"	7500	11740	100	35	35	6	17	35	35	35	6	17	11	1	0	51	52	11	21	50	50	51	10	19	17	6	0	0.000	0.000	0.500	0.470	3.178	-0.082	0.009	80	482	100	1	2	Error	0	1	0	2	2791	4164	0.000	0.100	0	0	0
4	18	12	""	"42864"	7700	11760	100	34	34	6	17	34	34	35	6	17	13	5	0	64	104	64	61	51	51	51	10	19	53	48	0	0.000	0.000	0.130	0.143	5.785	-0.012	0.006	80	415	100	13	53	Error	0	13	0	53	2735	8352	-0.167	5.300	0	0	0
4	19	12	"hsa-miR-593-3p"	"42504"	7850	11740	100	35	35	5	14	35	35	35	6	17	7	1	0	55	58	18	31	51	51	51	10	19	35	21	0	0.000	0.000	0.357	0.361	3.101	-0.022	0.002	80	394	100	4	7	Error	0	4	0	7	2820	4661	0.000	0.700	0	0	0
4	20	12	"ebv-miR-BART15"	"42897"	8030	11740	100	35	35	6	17	35	35	35	6	17	15	1	0	51	52	11	21	51	51	52	10	19	18	6	0	0.000	0.000	0.600	0.513	4.193	-0.070	0.007	80	449	100	0	1	Error	0	0	0	1	2800	4140	0.000	0.000	0	0	0
4	21	12	"hsa-miR-16-2-3p"	"42874"	8210	11740	100	35	35	5	14	35	35	35	5	14	17	3	0	70	137	102	74	50	50	52	10	19	55	50	0	0.000	0.000	0.046	0.070	5.835	0.001	0.000	80	452	100	20	87	Error	0	20	0	87	2828	10960	0.000	8.500	0	0	0
4	22	12	""	"42742"	8390	11760	100	37	36	5	13	35	35	35	6	17	17	2	0	68	78	31	39	52	52	52	10	19	60	43	0	0.125	0.038	0.167	0.237	3.752	0.006	0.000	80	506	100	18	27	-3.000	2	16	1	26	2908	6205	0.167	2.600	0	0	0
4	1	13	"hsa-miR-571"	"17490"	4610	11940	100	35	34	6	17	34	34	34	6	17	13	2	0	51	52	11	21	47	47	47	10	21	27	8	0	0.250	0.000	0.452	0.535	3.831	-0.089	0.010	80	474	100	5	5	-2.000	1	4	0	5	2751	4198	0.000	0.500	0	0	0
4	2	13	"hsa-miR-1207-5p"	"46565"	4790	11940	100	35	34	7	20	34	34	34	7	20	18	0	0	50	52	13	25	46	46	47	10	21	30	11	0	0.250	0.000	0.590	0.665	2.892	-0.039	0.002	80	442	100	5	6	-2.000	1	4	0	6	2758	4123	0.000	0.500	0	0	0
4	3	13	"spike_control_v2_37"	"28684"	4980	11950	100	34	34	7	20	34	34	34	7	20	11	3	0	72	441	450	102	47	47	48	11	22	53	51	0	0.000	0.000	0.111	0.064	11.582	0.001	0.002	80	456	100	25	394	Error	0	25	0	394	2717	35259	0.000	35.727	0	0	0
4	4	13	"hsa-miR-649"	"15619"	5160	11940	100	34	34	6	17	34	34	34	6	17	11	3	0	54	54	14	25	49	49	49	10	20	32	12	0	0.000	0.000	0.438	0.505	3.264	-0.027	0.001	80	458	100	5	5	Error	0	5	0	5	2718	4311	0.000	0.500	0	0	0
4	5	13	"hsa-miR-136-5p"	"10943"	5340	11940	100	35	35	7	20	34	34	34	6	17	20	2	0	1080	1831	1857	101	48	48	49	10	20	65	58	0	0.001	0.001	0.005	0.028	34.539	0.000	0.000	80	430	100	1033	1784	Error	1	1032	1	1783	2773	146513	0.167	178.200	0	0	0
4	6	13	""	"42706"	5510	11940	100	35	35	6	17	34	34	34	6	17	23	2	0	579	544	463	85	49	49	49	16	32	62	60	0	0.002	0.002	0.010	0.020	7.793	0.000	0.000	80	446	100	531	496	-9.050	1	530	1	495	2804	43527	0.167	30.938	0	0	0
4	7	13	"hsa-miR-183-5p"	"10977"	5690	11930	100	34	34	7	20	34	34	34	6	17	12	3	0	128	119	73	61	50	50	50	16	32	55	52	0	0.000	0.000	0.099	0.152	5.481	-0.002	0.000	80	487	100	78	69	Error	0	78	0	69	2722	9527	0.000	4.313	0	0	0
4	8	13	"hsa-let-7a-2-3p"	"42530"	5880	11950	100	33	34	7	20	34	34	34	6	17	17	2	0	141	179	134	74	47	47	48	10	20	63	58	0	-0.011	0.000	0.062	0.091	7.140	-0.007	0.010	80	458	100	93	132	Error	-1	94	0	132	2730	14290	0.000	13.100	0	0	0
4	9	13	""	"42569"	6060	11940	100	35	35	6	17	34	34	34	6	17	18	5	0	59	66	27	40	46	46	47	9	19	52	43	0	0.077	0.050	0.447	0.396	4.573	-0.029	0.006	80	457	100	14	21	-3.700	1	13	1	20	2790	5247	0.167	2.111	0	0	0
4	10	13	""	"46639"	6230	11940	100	33	34	6	17	34	34	35	6	17	17	1	0	249	469	454	96	47	47	48	9	18	58	56	0	-0.005	0.000	0.021	0.045	14.470	0.000	0.000	80	446	100	201	422	Error	-1	202	0	422	2732	37485	-0.167	46.778	0	0	0
4	11	13	"hsa-miR-196a-5p"	"10990"	6410	11940	100	34	34	6	17	34	34	34	6	17	12	3	0	51	52	12	23	48	48	50	11	22	23	7	0	0.000	0.000	0.511	0.556	3.352	-0.084	0.009	80	468	100	3	4	Error	0	3	0	4	2734	4150	0.000	0.182	0	0	0
4	12	13	"hsa-miR-487b-3p"	"14285"	6600	11940	100	35	35	5	14	34	34	34	6	17	16	1	0	289	324	269	83	50	50	51	11	21	57	56	0	0.004	0.004	0.016	0.043	13.037	0.001	0.000	80	472	100	240	275	-7.901	1	239	1	274	2774	25938	0.167	24.818	0	0	0
4	13	13	"hsa-miR-380-3p"	"27546"	6770	11930	100	34	34	6	17	34	34	35	6	17	8	5	0	52	52	12	23	50	50	51	10	19	22	7	0	0.000	0.000	0.500	0.634	3.510	-0.093	0.014	80	464	100	2	2	Error	0	2	0	2	2690	4138	-0.167	0.100	0	0	0
4	14	13	"hsa-miR-101-3p"	"31026"	6950	11930	100	35	35	6	17	34	34	35	6	17	20	6	0	4939	5331	4971	93	50	50	51	10	19	71	63	0	0.000	0.000	0.001	0.008	32.071	0.000	0.015	80	469	100	4890	5282	Error	1	4889	1	5281	2816	426504	0.000	528.000	0	0	0
4	15	13	"hsa-miR-29b-3p"	"11040"	7130	11930	100	34	34	6	17	35	35	35	6	17	8	2	0	280	533	482	90	50	50	51	10	19	65	60	0	-0.004	-0.002	0.015	0.044	15.135	-0.002	0.016	80	476	100	229	482	Error	-1	230	-1	483	2709	42627	-0.167	48.200	0	0	0
4	16	13	"hsa-miR-517-5p"	"13130"	7310	11940	100	36	36	5	13	35	35	35	6	17	12	2	0	55	56	15	26	49	49	51	10	19	42	17	0	0.167	0.143	0.326	0.337	2.922	0.004	0.000	80	477	100	7	8	-2.585	1	6	1	7	2847	4442	0.167	0.500	0	0	0
4	17	13	""	"46461"	7490	11930	100	35	35	6	17	35	35	35	6	17	13	2	0	51	51	11	21	50	50	51	10	19	17	7	0	0.000	0.000	0.333	0.419	3.615	-0.066	0.005	80	468	100	1	1	Error	0	1	0	1	2761	4092	0.000	0.000	0	0	0
4	18	13	"hsa-miR-506-3p"	"11138"	7670	11930	100	34	35	6	17	35	35	35	6	17	12	3	0	49	49	9	18	51	51	51	9	17	11	2	0	0.500	0.000	0.606	0.664	3.381	-0.029	0.001	80	448	100	-3	-2	-1.000	-1	-2	0	-2	2773	3908	0.000	-0.222	0	0	0
4	19	13	""	"46293"	7850	11930	100	36	36	6	16	35	35	35	6	17	18	1	0	49	49	9	18	51	51	51	10	19	6	0	0	-0.500	-0.500	0.854	0.805	3.942	-0.089	0.008	80	472	100	-1	-1	Error	1	-2	1	-2	2856	3886	0.167	-0.200	0	0	0
4	20	13	""	"28547"	8050	11950	100	36	36	5	13	35	35	35	5	14	16	1	0	67	98	61	62	51	51	51	10	19	53	47	0	0.063	0.021	0.096	0.139	5.227	0.019	0.017	80	418	100	17	48	-4.000	1	16	1	47	2846	7873	0.200	4.700	0	0	0
4	21	13	""	"146101"	8210	11930	100	35	36	6	16	35	35	35	6	17	12	5	0	57	68	27	39	51	51	52	10	19	42	35	0	0.000	0.059	0.268	0.241	3.350	-0.010	0.001	80	406	100	6	18	Error	0	6	1	17	2874	5411	0.167	1.600	0	0	0
4	22	13	""	"145998"	8390	11950	100	35	35	6	17	35	35	36	6	16	15	5	0	61	91	56	61	52	52	52	10	19	48	42	0	0.000	0.000	0.170	0.185	6.129	0.013	0.006	80	448	100	9	39	Error	0	9	0	39	2818	7274	-0.167	3.900	0	0	0
4	1	14	""	"146118"	4620	12130	100	34	35	8	22	34	34	35	6	17	18	7	0	74	71	25	35	47	47	47	10	21	61	53	0	0.000	0.042	0.250	0.242	3.779	-0.037	0.009	80	472	100	27	25	Error	0	27	1	24	2807	5669	0.000	2.400	0	0	0
4	2	14	"hsv2-miR-H4-5p"	"146045"	4790	12120	100	34	34	6	17	34	34	34	6	17	15	2	0	52	52	12	23	47	47	48	10	20	31	7	0	0.000	0.000	0.615	0.630	3.201	-0.061	0.004	80	430	100	5	5	Error	0	5	0	5	2724	4171	0.000	0.400	0	0	0
4	3	14	""	"13146"	4970	12120	100	33	34	7	20	34	34	34	6	17	22	1	0	48	49	11	22	46	46	47	10	21	23	5	0	-0.500	0.000	0.775	0.795	2.976	-0.089	0.007	80	439	100	1	3	Error	-1	2	0	3	2741	3901	0.000	0.200	0	0	0
4	4	14	"spike_control_v2_35"	"28568"	5150	12120	100	34	34	7	20	34	34	34	6	17	17	2	0	144	200	161	80	46	46	47	10	21	60	56	0	0.000	0.000	0.030	0.079	10.101	0.004	0.005	80	458	100	98	154	Error	0	98	0	154	2721	15988	0.000	15.300	0	0	0
4	5	14	"hsa-miR-2054"	"145987"	5330	12120	100	35	34	6	17	34	34	34	6	17	17	1	0	44	44	9	20	47	47	48	10	20	10	1	0	-0.333	0.000	0.667	0.750	3.152	-0.091	0.007	80	442	100	-2	-3	Error	1	-3	0	-3	2746	3556	0.000	-0.400	0	0	0
4	6	14	"hsa-miR-767-5p"	"146111"	5510	12120	100	35	34	7	20	34	34	34	6	17	16	6	0	158	162	113	69	47	47	48	11	22	62	56	0	0.009	0.000	0.034	0.060	7.061	0.001	0.000	80	458	100	112	115	-6.794	1	111	0	115	2733	12990	0.000	10.364	0	0	0
4	7	14	"hsa-miR-652-5p"	"145933"	5690	12130	100	34	34	6	17	34	34	34	6	17	18	0	0	61	131	101	77	47	47	47	10	21	53	47	0	0.000	0.000	0.058	0.123	7.514	0.000	0.000	80	468	100	14	84	Error	0	14	0	84	2685	10491	0.000	8.400	0	0	0
4	8	14	"hsv1-miR-H3-3p"	"146058"	5870	12120	100	34	34	6	17	34	34	34	6	17	13	1	0	52	56	19	33	47	47	47	9	19	40	27	0	0.000	0.000	0.571	0.458	4.310	-0.077	0.016	80	457	100	5	9	Error	0	5	0	9	2698	4517	0.000	1.000	0	0	0
4	9	14	"SNORD110"	"145666"	6060	12140	100	35	34	5	14	33	33	34	6	17	17	0	0	260	306	256	83	46	46	47	9	19	61	58	0	0.009	0.004	0.019	0.039	8.923	0.000	0.000	80	450	100	216	261	-6.741	2	214	1	260	2734	24507	0.000	28.778	0	0	0
4	10	14	""	"146206"	6230	12120	100	34	34	6	17	33	33	34	6	17	13	3	0	58	116	86	74	48	48	48	10	20	48	43	0	0.100	0.015	0.115	0.122	5.727	-0.003	0.001	80	431	100	11	69	-3.322	1	10	1	68	2693	9281	0.000	6.800	0	0	0
4	11	14	""	"146026"	6410	12120	100	34	34	6	17	34	34	34	6	17	20	1	0	49	50	12	24	49	49	50	10	20	25	6	0	0.000	0.000	0.636	0.486	4.039	-0.102	0.014	80	452	100	0	1	Error	0	0	0	1	2756	4009	0.000	0.000	0	0	0
4	12	14	"hsv1-miR-H5-3p"	"146098"	6600	12130	100	34	34	6	17	34	34	35	6	17	11	5	0	210	200	140	70	50	50	51	11	21	65	61	0	0.000	0.000	0.029	0.051	8.368	0.002	0.001	80	427	100	160	150	Error	0	160	0	150	2728	16030	-0.167	13.545	0	0	0
4	13	14	""	"146004"	6760	12140	100	35	34	6	17	34	34	34	6	17	17	2	0	60	80	43	53	50	50	51	11	21	46	40	0	0.100	0.000	0.166	0.208	5.428	-0.024	0.012	80	432	100	11	30	-3.322	1	10	0	30	2759	6383	0.000	2.636	0	0	0
4	14	14	"hsa-miR-2115-3p"	"146161"	6950	12130	100	34	35	6	17	34	34	35	6	17	20	2	0	145	233	197	84	49	49	50	10	20	57	55	0	0.000	0.005	0.031	0.065	8.367	0.002	0.003	80	458	100	96	185	Error	0	96	1	184	2802	18667	0.000	18.300	0	0	0
4	15	14	"hsa-miR-1912"	"146168"	7140	12140	100	35	35	6	17	34	34	34	6	17	17	2	0	51	50	9	18	50	50	50	10	20	8	1	0	1.000	100000.000	0.683	0.693	2.404	-0.227	0.055	80	468	100	2	1	0.000	1	1	1	0	2789	3981	0.167	0.000	0	0	0
4	16	14	""	"146133"	7320	12140	100	34	35	6	17	34	34	35	6	17	18	3	0	61	75	36	48	51	51	51	10	19	48	40	0	0.000	0.042	0.192	0.235	3.991	0.034	0.015	80	451	100	10	25	Error	0	10	1	24	2804	5965	0.000	2.400	0	0	0
4	17	14	"hsv1-miR-H7-3p"	"146090"	7500	12140	100	35	36	6	16	35	35	35	6	17	17	3	0	73	380	391	102	50	50	51	11	21	55	50	0	0.000	0.003	0.047	0.062	11.227	-0.002	0.006	80	458	100	23	331	Error	0	23	1	330	2863	30398	0.167	29.909	0	0	0
4	18	14	"spike_control_v2_46"	"29837"	7680	12140	100	36	35	6	17	35	35	35	6	17	16	2	0	97	209	174	83	51	51	51	10	19	53	52	0	0.022	0.000	0.059	0.092	10.861	-0.005	0.010	80	458	100	47	158	-5.524	1	46	0	158	2821	16737	0.000	15.800	0	0	0
4	19	14	""	"145870"	7860	12120	100	37	37	6	16	35	35	35	5	14	26	6	0	47	48	9	18	51	51	52	10	19	7	0	0	-0.500	-0.667	0.818	0.776	3.810	-0.009	0.000	80	441	100	-2	-1	Error	2	-4	2	-3	2940	3812	0.400	-0.400	0	0	0
4	20	14	"hsa-miR-605-5p"	"145736"	8030	12100	100	36	36	5	13	35	35	35	6	17	13	0	0	137	126	75	59	51	51	52	11	21	60	52	0	0.012	0.013	0.086	0.101	4.453	0.002	0.000	80	410	100	87	76	-6.426	1	86	1	75	2876	10060	0.167	6.727	0	0	0
4	21	14	"hsa-miR-875-5p"	"145721"	8210	12100	100	36	36	6	16	35	35	35	6	17	17	3	0	48	48	10	20	50	50	51	10	19	8	2	0	-0.500	-0.500	0.508	0.599	3.624	-0.081	0.009	80	446	100	-1	-1	Error	1	-2	1	-2	2910	3822	0.167	-0.300	0	0	0
4	22	14	"hsa-miR-92a-3p"	"145693"	8390	12110	100	35	35	6	17	36	36	36	6	16	17	1	0	81	287	277	96	51	51	52	11	21	56	52	0	-0.033	-0.004	0.111	0.091	11.942	0.000	0.000	80	457	100	29	235	Error	-1	30	-1	236	2825	22993	-0.167	21.364	0	0	0
4	1	15	"hsa-miR-639"	"145962"	4610	12320	100	34	34	7	20	34	34	34	6	17	18	1	0	59	136	108	79	47	47	48	10	20	52	45	0	0.000	0.000	0.048	0.121	10.947	0.008	0.007	80	474	100	12	89	Error	0	12	0	89	2708	10857	0.000	8.800	0	0	0
4	2	15	"hsa-miR-431-5p"	"145705"	4790	12310	100	35	35	6	17	33	33	34	7	20	16	1	0	74	92	52	56	47	47	47	10	21	58	52	0	0.074	0.044	0.112	0.170	4.563	0.028	0.021	80	462	100	29	47	-3.755	2	27	2	45	2763	7344	0.143	4.500	0	0	0
4	3	15	""	"145878"	4980	12320	100	36	35	6	17	33	33	34	7	20	23	0	0	56	138	118	85	45	45	46	10	21	51	48	0	0.273	0.022	0.090	0.093	7.846	0.007	0.005	80	461	100	14	95	-1.874	3	11	2	93	2816	11026	0.143	9.200	0	0	0
4	4	15	"hsa-miR-501-3p"	"145727"	5160	12330	100	35	34	7	20	33	33	34	7	20	17	1	0	57	65	29	44	46	46	46	10	21	50	42	0	0.182	0.053	0.238	0.233	2.967	-0.016	0.002	80	435	100	13	20	-2.459	2	11	1	19	2737	5239	0.000	1.900	0	0	0
4	5	15	"spike_control_v2_29"	"27968"	5330	12310	100	33	34	6	17	33	33	34	6	17	18	5	0	349	640	619	96	46	46	47	10	21	61	57	0	0.000	0.002	0.018	0.043	11.295	-0.001	0.002	80	441	100	303	595	Error	0	303	1	594	2736	51214	0.000	59.300	0	0	0
4	6	15	"hsa-miR-187-3p"	"145637"	5510	12330	100	34	35	7	20	34	34	34	6	17	25	5	0	58	88	54	61	46	46	47	10	21	51	46	0	0.000	0.024	0.185	0.233	5.200	-0.008	0.001	80	447	100	12	43	Error	0	12	1	42	2799	7053	0.167	4.100	0	0	0
4	7	15	"hsa-miR-518f-3p"	"145748"	5690	12330	100	34	34	6	17	34	34	34	6	17	20	2	0	46	46	9	19	47	47	48	13	27	6	0	0	0.000	0.000	1.167	0.949	3.285	-0.017	0.001	80	448	100	-1	-1	Error	0	-1	0	-1	2752	3692	0.000	-0.154	0	0	0
4	8	15	""	"145917"	5880	12330	100	33	34	6	17	33	33	34	6	17	16	2	0	85	122	83	68	47	47	48	13	27	53	52	0	0.000	0.013	0.126	0.143	3.287	-0.003	0.001	80	456	100	38	76	Error	0	38	1	75	2717	9755	0.000	5.692	0	0	0
4	9	15	"hsa-miR-572"	"147193"	6060	12320	100	34	34	7	20	33	33	33	6	18	23	5	0	47	46	10	21	46	46	47	9	19	16	1	0	1.000	100000.000	1.000	0.695	3.065	-0.192	0.024	80	432	100	2	1	0.000	1	1	1	0	2747	3651	0.167	-0.111	0	0	0
4	10	15	"hsa-miR-4307"	"147608"	6240	12310	100	34	34	7	20	34	34	34	6	17	16	5	0	54	69	32	46	48	48	48	10	20	43	40	0	0.000	0.000	0.250	0.357	5.775	-0.011	0.001	80	452	100	6	21	Error	0	6	0	21	2756	5504	0.000	2.100	0	0	0
4	11	15	"hsv2-miR-H13"	"147872"	6420	12310	100	34	35	6	17	34	34	34	6	17	18	1	0	61	100	68	68	49	49	49	10	20	51	45	0	0.000	0.020	0.118	0.167	5.994	0.008	0.002	80	452	100	12	52	Error	0	12	1	51	2762	8018	0.167	5.100	0	0	0
4	12	15	"hsa-miR-4287"	"147938"	6600	12310	100	33	34	6	17	34	34	34	6	17	17	0	0	55	58	17	29	51	51	51	11	21	38	20	0	-0.250	0.000	0.320	0.399	3.521	-0.077	0.019	80	442	100	3	7	Error	-1	4	0	7	2704	4666	0.000	0.636	0	0	0
4	13	15	"hsa-miR-3159"	"147814"	6780	12310	100	34	34	6	17	34	34	34	6	17	12	3	0	44	44	9	20	48	48	49	10	20	7	1	0	0.000	0.000	0.646	0.817	3.211	-0.023	0.001	80	419	100	-4	-4	Error	0	-4	0	-4	2723	3536	0.000	-0.500	0	0	0
4	14	15	""	"147807"	6950	12300	100	35	35	6	17	34	34	34	6	17	22	3	0	60	669	876	130	49	49	50	10	20	50	42	0	0.091	0.002	0.155	0.054	18.013	0.002	0.017	80	438	100	12	621	-3.459	1	11	1	620	2795	53533	0.167	61.900	0	0	0
4	15	15	""	"147924"	7140	12320	100	33	34	6	17	34	34	34	6	17	13	3	0	51	53	13	24	49	49	50	10	20	30	12	0	-0.500	0.000	0.517	0.543	3.202	-0.054	0.006	80	443	100	1	4	Error	-1	2	0	4	2721	4207	0.000	0.300	0	0	0
4	16	15	"hsa-miR-4316"	"147760"	7320	12320	100	37	36	7	19	34	34	35	6	17	27	6	0	47	48	10	20	49	49	50	10	20	11	3	0	-1.500	-2.000	0.750	0.814	3.292	-0.071	0.005	80	442	100	1	1	Error	3	-2	2	-1	2901	3877	0.167	-0.200	0	0	0
4	17	15	"hsa-miR-4314"	"147544"	7510	12320	100	35	35	7	20	35	35	35	6	17	17	3	0	53	55	16	29	50	50	51	10	19	35	17	0	0.000	0.000	0.545	0.390	4.518	-0.016	0.001	80	430	100	3	5	Error	0	3	0	5	2839	4437	0.000	0.400	0	0	0
4	18	15	""	"147791"	7680	12320	100	34	34	6	17	35	35	35	6	17	7	1	0	73	2801	3762	134	51	51	51	10	19	62	51	0	-0.045	0.000	0.015	0.020	33.261	0.000	0.001	80	408	100	21	2749	Error	-1	22	-1	2750	2734	224050	-0.167	275.000	0	0	0
4	19	15	""	"147810"	7850	12310	100	34	34	5	14	35	35	35	6	17	11	1	0	59	69	28	40	51	51	52	10	19	46	36	0	-0.125	-0.056	0.342	0.329	3.281	-0.025	0.006	80	450	100	7	17	Error	-1	8	-1	18	2754	5504	-0.167	1.700	0	0	0
4	20	15	""	"147737"	8040	12310	100	35	35	6	17	35	35	36	6	16	15	2	0	61	213	208	97	50	50	51	10	19	50	46	0	0.000	0.000	0.143	0.115	9.622	-0.002	0.002	80	494	100	11	163	Error	0	11	0	163	2799	17005	-0.167	16.200	0	0	0
4	21	15	"hsv1-miR-H18"	"147830"	8220	12310	100	35	34	6	17	36	36	36	6	16	13	1	0	60	170	155	91	50	50	51	10	19	48	46	0	-0.100	-0.017	0.300	0.317	11.088	-0.006	0.008	80	468	100	9	118	Error	-1	10	-2	120	2748	13631	-0.333	11.900	0	0	0
4	22	15	"hsa-miR-4323"	"147671"	8400	12310	100	34	34	5	14	36	36	36	6	16	5	1	0	74	81	35	43	50	50	51	10	19	61	53	0	-0.083	-0.065	0.211	0.236	4.999	-0.014	0.003	80	493	100	22	29	Error	-2	24	-2	31	2741	6472	-0.333	3.000	0	0	0
4	1	16	""	"147802"	4620	12500	100	34	33	6	18	33	33	34	7	20	11	3	0	1154	2921	3091	105	46	46	47	10	21	67	60	0	0.001	0.000	0.002	0.007	32.478	0.000	0.001	80	470	100	1109	2875	Error	1	1108	0	2875	2672	233711	-0.143	287.400	0	0	0
4	2	16	"hsa-miR-3136-5p"	"147897"	4790	12500	100	33	33	6	18	33	33	34	7	20	11	1	0	48	48	11	22	46	46	46	11	23	22	6	0	0.000	0.000	0.400	0.512	3.238	-0.249	0.074	80	449	100	2	2	Error	0	2	0	2	2666	3823	-0.143	0.182	0	0	0
4	3	16	"hsv2-miR-H22"	"147698"	4970	12500	100	33	33	7	21	33	33	34	7	20	12	3	0	46	47	10	21	45	45	46	10	21	22	5	0	0.000	0.000	0.625	0.671	3.854	-0.237	0.039	80	451	100	1	2	Error	0	1	0	2	2669	3790	-0.143	0.100	0	0	0
4	4	16	"hsa-miR-615-5p"	"148627"	5150	12500	100	33	34	7	20	33	33	34	6	17	21	6	0	52	55	15	27	45	45	46	10	21	42	23	0	0.000	0.100	0.407	0.479	4.629	-0.033	0.001	80	462	100	7	11	Error	0	7	1	10	2730	4403	0.000	0.900	0	0	0
4	5	16	"hsa-miR-185-3p"	"148669"	5340	12500	100	34	34	6	17	34	34	34	6	17	20	1	0	48	49	12	24	45	45	46	10	21	22	11	0	0.000	0.000	0.944	0.936	2.380	-0.112	0.015	80	488	100	3	4	Error	0	3	0	4	2755	3948	0.000	0.300	0	0	0
4	6	16	"hsa-miR-1908-5p"	"148687"	5530	12500	100	34	34	6	17	34	34	34	6	17	15	1	0	93	853	928	108	46	46	47	10	21	56	50	0	0.000	0.000	0.007	0.022	15.859	0.000	0.000	80	438	100	47	807	Error	0	47	0	807	2716	68266	0.000	80.600	0	0	0
4	7	16	"spike_control_v1_g"	"10905"	5700	12500	100	34	34	6	17	34	34	34	6	17	16	3	0	45	45	9	20	47	47	47	10	21	7	1	0	0.000	0.000	0.571	0.606	3.369	-0.118	0.011	80	418	100	-2	-2	Error	0	-2	0	-2	2721	3573	0.000	-0.200	0	0	0
4	8	16	"hsa-miR-3667-5p"	"148234"	5880	12500	100	34	34	6	17	34	34	34	6	17	16	2	0	61	106	73	68	47	47	47	10	21	52	47	0	0.000	0.000	0.167	0.180	7.646	-0.014	0.010	80	426	100	14	59	Error	0	14	0	59	2737	8506	0.000	5.900	0	0	0
4	9	16	"hsa-miR-637"	"148677"	6050	12500	100	32	33	6	18	33	33	33	6	18	15	6	0	47	47	10	21	47	47	47	10	21	16	1	0	100000.000	0.000	0.500	0.666	3.517	-0.233	0.028	80	449	100	-1	0	16.610	-1	0	0	0	2653	3796	0.000	0.000	0	0	0
4	10	16	"hsa-miR-184"	"148654"	6240	12500	100	34	34	7	20	33	33	33	6	18	17	8	0	49	50	13	26	48	48	48	10	20	26	7	0	1.000	0.500	0.500	0.655	4.227	-0.148	0.024	80	470	100	2	3	0.000	1	1	1	2	2758	3960	0.167	0.200	0	0	0
4	11	16	""	"148079"	6420	12500	100	34	34	6	17	33	33	34	6	17	16	5	0	44	47	11	23	47	47	48	10	20	18	3	0	-0.333	100000.000	0.481	0.595	3.378	-0.132	0.019	80	460	100	-2	1	Error	1	-3	1	0	2734	3784	0.000	-0.100	0	0	0
4	12	16	"hsa-miR-3622a-5p"	"148474"	6600	12500	100	35	34	6	17	34	34	34	6	17	11	1	0	48	48	13	27	48	48	49	10	20	15	5	0	100000.000	0.000	0.500	0.548	3.086	-0.049	0.005	80	468	100	1	0	16.610	1	0	0	0	2748	3865	0.000	-0.100	0	0	0
4	13	16	"hsa-miR-941"	"148625"	6780	12500	100	35	35	7	20	34	34	34	6	17	21	3	0	82	87	44	50	48	48	48	9	18	58	56	0	0.029	0.026	0.098	0.126	3.936	-0.017	0.006	80	468	100	35	40	-5.087	1	34	1	39	2781	6946	0.167	4.333	0	0	0
4	14	16	"kshv-miR-K12-10a-5p"	"147640"	6960	12500	100	36	36	6	16	34	34	35	6	17	20	5	0	48	49	12	24	48	48	49	9	18	22	11	0	100000.000	2.000	0.556	0.690	3.416	-0.117	0.014	80	469	100	2	3	16.610	2	0	2	1	2863	3937	0.167	0.000	0	0	0
4	15	16	""	"147599"	7140	12500	100	35	34	5	14	35	35	35	6	17	5	1	0	44	46	9	19	49	49	49	10	20	7	1	0	0.000	0.333	0.400	0.523	3.489	-0.046	0.003	80	450	100	-5	-4	Error	0	-5	-1	-3	2738	3642	-0.167	-0.300	0	0	0
4	16	16	"hsa-miR-3660"	"147318"	7320	12500	100	34	34	6	17	35	35	35	6	17	12	0	0	69	87	43	49	49	49	50	11	22	56	48	0	-0.050	-0.026	0.222	0.199	4.828	-0.007	0.001	80	450	100	19	37	Error	-1	20	-1	38	2738	6964	-0.167	3.364	0	0	0
4	17	16	"hsa-miR-4277"	"147666"	7500	12500	100	34	34	6	17	35	35	35	6	17	11	0	0	49	49	9	18	50	50	51	11	21	11	0	0	1.000	1.000	0.650	0.744	3.371	-0.021	0.001	80	458	100	-2	-2	0.000	-1	-1	-1	-1	2732	3889	-0.167	-0.182	0	0	0
4	18	16	"Empty"	"0"	7680	12500	100	37	36	5	13	34	34	34	6	17	16	0	0	47	48	9	18	51	51	52	10	19	10	2	0	-0.750	-0.667	0.558	0.614	3.057	-0.081	0.010	80	458	100	-1	-1	Error	3	-4	2	-3	2875	3829	0.333	-0.400	0	0	0
4	19	16	""	"148186"	7860	12500	100	35	35	5	14	34	34	34	6	17	20	1	0	51	50	10	20	51	51	51	10	19	11	1	0	100000.000	-1.000	0.800	0.739	3.852	-0.057	0.004	80	468	100	1	0	16.610	1	0	1	-1	2820	3979	0.167	-0.100	0	0	0
4	20	16	""	"148021"	8040	12520	100	34	35	6	17	35	35	35	6	17	13	2	0	58	62	18	29	52	52	51	10	19	37	20	0	-0.167	0.000	0.375	0.317	3.451	-0.002	0.000	80	468	100	5	10	Error	-1	6	0	10	2765	4920	0.000	1.100	0	0	0
4	21	16	""	"148131"	8220	12500	100	36	37	7	18	35	35	35	6	17	20	10	0	46	47	9	19	51	51	51	10	19	8	0	0	-0.200	-0.500	0.528	0.572	3.245	-0.115	0.016	80	468	100	-4	-2	Error	1	-5	2	-4	2951	3787	0.333	-0.400	0	0	0
4	22	16	""	"148573"	8400	12500	100	35	35	5	14	35	35	35	6	17	11	2	0	49	49	9	18	52	52	52	10	19	3	0	0	0.000	0.000	0.625	0.629	2.702	-0.032	0.001	80	500	100	-3	-3	Error	0	-3	0	-3	2814	3929	0.000	-0.300	0	0	0
4	1	17	""	"148569"	4620	12700	100	34	34	6	17	34	34	34	6	17	11	1	0	51	53	14	26	47	47	47	11	23	33	12	0	0.000	0.000	0.462	0.425	3.289	-0.047	0.007	80	508	100	4	6	Error	0	4	0	6	2700	4209	0.000	0.545	0	0	0
4	2	17	""	"148137"	4800	12700	100	33	34	6	17	34	34	34	6	17	16	0	0	47	48	10	20	46	46	47	12	25	13	2	0	-1.000	0.000	0.778	0.717	2.757	-0.092	0.006	80	477	100	0	2	Error	-1	1	0	2	2689	3833	0.000	0.083	0	0	0
4	3	17	""	"148359"	4980	12700	100	33	34	6	17	34	34	34	6	17	12	2	0	258	209	131	62	45	45	46	10	21	72	66	0	-0.005	0.000	0.032	0.041	5.929	0.002	0.001	80	477	100	212	164	Error	-1	213	0	164	2694	16747	0.000	16.300	0	0	0
4	4	17	""	"148315"	5160	12720	100	33	34	6	17	34	34	35	6	17	12	2	0	54	60	21	35	45	45	46	10	21	45	33	0	-0.111	0.000	0.269	0.297	3.175	-0.029	0.003	80	439	100	8	15	Error	-1	9	0	15	2683	4792	-0.167	1.400	0	0	0
4	5	17	""	"148044"	5340	12710	100	35	34	7	20	34	34	34	7	20	13	2	0	64	535	609	113	45	45	46	10	21	52	50	0	0.053	0.000	0.192	0.080	21.217	0.000	0.001	80	458	100	20	490	-4.248	1	19	0	490	2755	42770	0.000	48.900	0	0	0
4	6	17	""	"148431"	5520	12700	100	34	35	7	20	34	34	34	6	17	25	2	0	48	49	10	20	46	46	47	11	23	20	5	0	0.000	0.333	0.750	0.721	3.710	-0.100	0.011	80	477	100	2	4	Error	0	2	1	3	2779	3926	0.167	0.182	0	0	0
4	7	17	""	"148056"	5700	12690	100	34	34	6	17	34	34	34	6	17	13	1	0	52	54	16	29	46	46	47	10	21	42	23	0	0.000	0.000	0.483	0.464	3.372	-0.041	0.004	80	468	100	6	8	Error	0	6	0	8	2720	4297	0.000	0.700	0	0	0
4	8	17	""	"148653"	5880	12700	100	33	34	6	17	34	34	34	6	17	8	1	0	69	145	112	77	46	46	46	10	21	55	50	0	-0.043	0.000	0.200	0.162	5.970	-0.006	0.006	80	469	100	22	99	Error	-1	23	0	99	2685	11562	0.000	9.900	0	0	0
4	9	17	""	"148367"	6060	12700	100	33	34	6	17	34	34	34	6	17	12	1	0	48	48	10	20	46	46	47	10	21	15	0	0	-0.500	0.000	0.600	0.632	2.528	-0.154	0.019	80	470	100	1	2	Error	-1	2	0	2	2689	3801	0.000	0.100	0	0	0
4	10	17	""	"148475"	6240	12700	100	34	34	6	17	34	34	34	6	17	17	2	0	46	46	9	19	46	46	47	10	21	8	3	0	0.000	0.000	0.800	0.938	4.115	-0.113	0.008	80	476	100	0	0	Error	0	0	0	0	2734	3698	0.000	-0.100	0	0	0
4	11	17	""	"148112"	6420	12700	100	34	35	6	17	34	34	34	6	17	17	0	0	47	46	9	19	47	47	47	10	21	11	2	0	0.000	-1.000	0.600	0.579	3.034	-0.067	0.004	80	486	100	0	0	Error	0	0	1	-1	2762	3708	0.167	-0.100	0	0	0
4	12	17	"hsa-miR-203b-5p"	"148181"	6610	12710	100	34	34	6	17	34	34	34	6	17	10	0	0	51	53	13	24	47	47	48	10	20	33	13	0	0.000	0.000	0.464	0.522	3.473	-0.085	0.011	80	466	100	4	6	Error	0	4	0	6	2697	4228	0.000	0.500	0	0	0
4	13	17	""	"148076"	6780	12710	100	35	35	6	17	34	34	34	6	17	18	5	0	54	59	22	37	48	48	48	9	18	46	37	0	0.167	0.091	0.269	0.253	4.130	-0.014	0.001	80	456	100	7	12	-2.585	1	6	1	11	2775	4717	0.167	1.222	0	0	0
4	14	17	""	"148457"	6960	12700	100	34	34	6	17	34	34	34	6	17	16	6	0	47	48	10	20	49	49	49	10	20	16	3	0	0.000	0.000	0.690	0.710	3.537	-0.059	0.005	80	468	100	-2	-1	Error	0	-2	0	-1	2746	3865	0.000	-0.100	0	0	0
4	15	17	""	"148060"	7140	12700	100	35	35	7	20	34	34	35	6	17	25	6	0	47	48	10	20	49	49	50	10	20	10	1	0	-0.500	-1.000	0.702	0.629	2.554	0.009	0.000	80	460	100	-1	0	Error	1	-2	1	-1	2811	3822	0.000	-0.200	0	0	0
4	16	17	""	"148464"	7320	12700	100	34	35	7	20	35	35	35	6	17	15	5	0	48	48	11	22	49	49	50	9	18	13	3	0	1.000	0.000	1.000	0.676	4.630	-0.089	0.009	80	468	100	-2	-1	0.000	-1	-1	0	-1	2777	3827	0.000	-0.222	0	0	0
4	17	17	""	"148141"	7500	12710	100	35	35	6	17	35	35	34	6	17	11	1	0	64	136	107	78	50	50	51	10	19	52	48	0	0.000	0.000	0.077	0.113	5.626	0.013	0.018	80	487	100	14	86	Error	0	14	0	86	2827	10889	0.167	8.500	0	0	0
4	18	17	""	"148194"	7690	12710	100	35	35	6	17	35	35	35	6	17	15	1	0	46	46	9	19	50	50	51	10	19	5	0	0	0.000	0.000	0.500	0.584	3.305	-0.082	0.006	80	466	100	-4	-4	Error	0	-4	0	-4	2792	3659	0.000	-0.500	0	0	0
4	19	17	""	"148646"	7860	12710	100	34	35	7	20	35	35	35	6	17	15	3	0	158	428	406	94	52	52	52	10	19	53	53	0	-0.009	0.000	0.140	0.072	12.921	-0.002	0.007	80	466	100	105	376	Error	-1	106	0	376	2781	34233	0.000	37.600	0	0	0
4	20	17	"hsa-miR-219b-5p"	"148386"	8050	12710	100	34	34	7	20	35	35	35	5	14	22	5	0	62	72	29	40	51	51	52	10	19	51	41	0	-0.091	-0.048	0.283	0.303	4.966	-0.027	0.006	80	450	100	10	20	Error	-1	11	-1	21	2738	5788	-0.200	2.000	0	0	0
4	21	17	""	"148520"	8220	12710	100	34	35	6	17	36	36	36	6	16	12	0	0	59	64	23	35	51	51	52	10	19	42	28	0	-0.250	-0.077	0.333	0.417	3.715	-0.039	0.008	80	466	100	6	12	Error	-2	8	-1	13	2762	5154	-0.167	1.200	0	0	0
4	22	17	"hsa-miR-208b-3p"	"148284"	8410	12710	100	35	35	5	14	36	36	36	6	16	10	0	0	61	197	183	92	51	51	52	12	23	48	45	0	-0.100	-0.007	0.412	0.153	8.843	-0.002	0.002	80	510	100	9	145	Error	-1	10	-1	146	2796	15773	-0.167	12.083	0	0	0
4	1	18	""	"148537"	4620	12910	100	34	34	7	20	33	33	34	7	20	18	3	0	53	54	15	27	46	46	47	10	21	40	21	0	0.143	0.125	0.333	0.358	3.883	-0.093	0.012	80	500	100	8	9	-2.807	1	7	1	8	2752	4321	0.000	0.700	0	0	0
4	2	18	""	"11255"	4810	12910	100	34	34	7	20	33	33	34	6	17	22	5	0	50	51	12	23	46	46	47	11	23	31	8	0	0.250	0.200	0.532	0.524	4.030	-0.054	0.006	80	478	100	5	6	-2.000	1	4	1	5	2727	4106	0.000	0.364	0	0	0
4	3	18	""	"42962"	4990	12910	100	33	34	6	17	34	34	34	6	17	13	5	0	57	250	264	105	46	46	47	11	23	48	42	0	-0.091	0.000	0.183	0.130	7.821	0.001	0.000	80	446	100	10	204	Error	-1	11	0	204	2685	20006	0.000	18.455	0	0	0
4	4	18	""	"29650"	5150	12880	100	34	34	7	20	34	34	35	7	20	13	0	0	61	191	185	96	45	45	45	10	22	51	46	0	0.000	0.000	0.030	0.075	9.107	-0.002	0.001	80	427	100	16	146	Error	0	16	0	146	2704	15248	-0.143	14.600	0	0	0
4	5	18	"Empty"	"0"	5340	12890	100	35	34	6	17	34	34	34	7	20	11	0	0	44	44	10	22	44	44	44	10	22	15	1	0	100000.000	0.000	0.611	0.656	3.031	-0.287	0.052	80	463	100	1	0	16.610	1	0	0	0	2752	3525	0.000	0.000	0	0	0
4	6	18	"hsa-miR-519e-3p"	"11164"	5530	12910	100	34	35	6	17	34	34	34	6	17	15	2	0	60	75	39	52	45	45	46	10	21	51	46	0	0.000	0.033	0.333	0.262	4.093	-0.017	0.004	80	432	100	15	31	Error	0	15	1	30	2785	6004	0.167	2.900	0	0	0
4	7	18	"hsa-miR-301b-3p"	"17886"	5690	12900	100	33	34	7	20	34	34	34	6	17	13	1	0	48	50	13	26	46	46	47	10	21	30	15	0	-0.500	0.000	0.414	0.509	3.472	-0.085	0.008	80	433	100	1	4	Error	-1	2	0	4	2701	4036	0.000	0.300	0	0	0
4	8	18	"hsa-miR-5010-5p"	"168684"	5870	12900	100	34	34	6	17	34	34	34	6	17	8	1	0	48	49	11	22	46	46	47	10	21	18	10	0	0.000	0.000	0.690	0.778	3.087	-0.126	0.027	80	451	100	2	3	Error	0	2	0	3	2690	3890	0.000	0.200	0	0	0
4	9	18	"hsa-miR-4763-3p"	"168679"	6050	12900	100	35	35	6	17	34	34	34	6	17	22	2	0	45	46	9	19	45	45	45	9	20	18	5	0	100000.000	1.000	0.500	0.536	3.664	-0.183	0.019	80	439	100	1	2	16.610	1	0	1	1	2818	3688	0.167	0.111	0	0	0
4	10	18	"hsa-miR-4684-3p"	"168718"	6230	12910	100	35	34	6	17	33	33	34	6	17	20	2	0	50	50	13	26	45	45	46	9	19	37	17	0	0.400	0.200	0.380	0.480	3.453	-0.036	0.002	80	432	100	7	6	-1.322	2	5	1	5	2736	4006	0.000	0.444	0	0	0
4	11	18	"hsa-miR-326"	"168945"	6410	12910	100	34	34	6	17	34	34	34	6	17	16	0	0	52	54	17	31	46	46	46	9	19	42	23	0	0.000	0.000	0.391	0.484	3.999	-0.075	0.015	80	456	100	6	8	Error	0	6	0	8	2731	4354	0.000	0.889	0	0	0
4	12	18	"hsa-miR-4450"	"168964"	6600	12900	100	35	35	6	17	34	34	34	6	17	11	6	0	55	158	151	95	47	47	48	10	20	46	43	0	0.125	0.009	0.255	0.138	7.640	-0.001	0.000	80	452	100	9	112	-3.000	1	8	1	111	2786	12677	0.167	11.000	0	0	0
4	13	18	"hsa-miR-5094"	"168932"	6780	12900	100	34	35	7	20	34	34	34	6	17	20	2	0	53	54	14	25	48	48	48	10	20	35	15	0	0.000	0.167	0.396	0.421	3.164	-0.070	0.009	80	442	100	5	7	Error	0	5	1	6	2782	4291	0.167	0.600	0	0	0
4	14	18	"hsa-miR-4999-5p"	"168934"	6960	12900	100	33	34	6	17	34	34	35	6	17	15	1	0	46	46	11	23	48	48	49	10	20	15	3	0	0.500	0.000	0.367	0.393	3.030	-0.011	0.000	80	438	100	-3	-2	-1.000	-1	-2	0	-2	2724	3715	-0.167	-0.300	0	0	0
4	15	18	""	"168600"	7130	12890	100	34	34	5	14	35	35	35	6	17	5	0	0	63	724	842	116	50	50	50	10	20	55	46	0	-0.077	-0.001	0.182	0.074	21.142	0.000	0.001	80	450	100	12	673	Error	-1	13	-1	674	2698	57906	-0.167	67.400	0	0	0
4	16	18	""	"168726"	7320	12900	100	35	35	7	20	35	35	35	6	17	16	1	0	132	117	66	56	50	50	51	10	19	62	55	0	0.000	0.000	0.100	0.137	5.717	-0.001	0.000	80	470	100	82	67	Error	0	82	0	67	2787	9397	0.000	6.600	0	0	0
4	17	18	"hsa-miR-4706"	"168795"	7510	12910	100	36	35	6	17	36	36	35	6	17	10	2	0	52	57	17	29	51	51	51	10	19	30	20	0	0.000	-0.167	0.420	0.443	3.447	-0.034	0.003	80	424	100	1	5	Error	0	1	-1	6	2821	4538	0.000	0.600	0	0	0
4	18	18	"hsa-miR-4479"	"168755"	7680	12900	100	35	35	6	17	35	35	35	6	17	17	2	0	43	44	8	18	50	50	51	10	19	3	1	0	0.000	0.000	0.600	0.605	3.228	-0.087	0.007	80	405	100	-7	-6	Error	0	-7	0	-6	2816	3543	0.000	-0.700	0	0	0
4	19	18	""	"168577"	7860	12900	100	36	36	5	13	34	34	35	6	17	21	2	0	49	49	10	20	50	50	51	10	19	12	2	0	-2.000	-2.000	0.578	0.743	4.103	-0.131	0.020	80	453	100	1	1	Error	2	-1	2	-1	2897	3932	0.167	-0.200	0	0	0
4	20	18	"hsa-miR-548ac"	"168827"	8040	12900	100	36	36	6	16	35	35	35	6	17	20	5	0	46	46	10	21	51	51	51	10	19	8	1	0	-0.200	-0.200	0.625	0.605	3.441	-0.017	0.000	80	452	100	-4	-4	Error	1	-5	1	-5	2883	3718	0.167	-0.500	0	0	0
4	21	18	"hsa-miR-499b-5p"	"168676"	8220	12900	100	36	36	4	11	36	36	36	6	16	7	1	0	48	48	10	20	50	50	52	11	21	10	2	0	0.000	0.000	0.444	0.438	2.967	-0.056	0.006	80	452	100	-2	-2	Error	0	-2	0	-2	2903	3855	0.000	-0.364	0	0	0
4	22	18	"hsa-miR-4764-5p"	"168852"	8400	12900	100	37	37	6	16	35	35	35	6	17	20	2	0	62	225	208	92	51	51	52	12	23	48	47	0	0.182	0.011	0.045	0.078	9.431	0.005	0.012	80	474	100	13	176	-2.459	2	11	2	174	2988	17996	0.333	14.417	0	0	0
4	1	19	"hsa-miR-4753-3p"	"168611"	4620	13090	100	33	33	7	21	34	34	34	6	17	16	5	0	60	68	26	38	46	46	46	10	21	51	45	0	-0.071	-0.045	0.222	0.380	5.593	-0.048	0.015	80	425	100	13	21	Error	-1	14	-1	22	2673	5429	-0.167	2.200	0	0	0
4	2	19	"hsa-miR-4507"	"168572"	4800	13100	100	35	34	7	20	34	34	34	6	17	20	2	0	58	115	91	79	46	46	46	10	21	51	47	0	0.083	0.000	0.196	0.229	7.317	0.004	0.001	80	417	100	13	69	-3.585	1	12	0	69	2742	9165	0.000	6.900	0	0	0
4	3	19	"hsa-miR-548ad-3p"	"168743"	4980	13100	100	33	34	6	17	34	34	34	6	17	15	1	0	46	46	10	21	46	46	46	10	21	16	2	0	100000.000	0.000	0.714	0.734	3.289	-0.156	0.036	80	417	100	-1	0	16.610	-1	0	0	0	2689	3678	0.000	0.000	0	0	0
4	4	19	""	"168647"	5160	13100	100	34	34	6	17	34	34	34	7	20	10	0	0	58	580	698	120	45	45	45	10	22	51	47	0	0.000	0.000	0.017	0.051	17.568	0.000	0.000	80	439	100	13	535	Error	0	13	0	535	2710	46386	0.000	53.500	0	0	0
4	5	19	"hsa-miR-875-3p"	"168812"	5340	13080	100	36	35	6	17	34	34	34	6	17	17	1	0	46	47	12	25	44	44	44	10	22	21	10	0	1.000	0.333	1.000	0.730	3.748	-0.153	0.024	80	442	100	4	4	0.000	2	2	1	3	2771	3765	0.167	0.300	0	0	0
4	6	19	"hsa-miR-4520-3p"	"169186"	5520	13080	100	35	35	6	17	34	34	34	6	17	15	2	0	46	45	10	22	45	45	46	10	21	12	2	0	1.000	100000.000	0.857	0.842	2.567	-0.217	0.035	80	420	100	2	1	0.000	1	1	1	0	2801	3606	0.167	-0.100	0	0	0
4	7	19	"hsa-miR-5009-3p"	"169118"	5700	13080	100	35	34	7	20	34	34	34	7	20	16	0	0	47	49	12	24	47	47	48	10	20	22	11	0	100000.000	0.000	0.667	0.589	2.640	-0.046	0.003	80	432	100	1	2	16.610	1	0	0	2	2755	3895	0.000	0.100	0	0	0
4	8	19	"hsa-miR-4468"	"169320"	5880	13080	100	34	35	6	17	34	34	34	6	17	12	5	0	52	210	205	97	48	48	49	10	20	48	47	0	0.000	0.006	0.073	0.091	10.662	0.004	0.006	80	430	100	4	163	Error	0	4	1	162	2766	16768	0.167	16.100	0	0	0
4	9	19	"hsa-miR-4691-3p"	"169321"	6050	13070	100	33	34	6	17	34	34	34	6	17	16	2	0	47	47	9	19	46	46	46	10	21	13	2	0	-1.000	0.000	0.667	0.591	3.221	-0.036	0.001	80	418	100	0	1	Error	-1	1	0	1	2690	3737	0.000	0.100	0	0	0
4	10	19	"hsa-miR-4695-3p"	"169070"	6230	13070	100	34	35	8	22	34	34	34	6	17	22	8	0	1528	1548	1339	86	45	45	44	9	20	68	65	0	0.000	0.001	0.006	0.018	20.434	0.000	0.001	80	426	100	1483	1504	Error	0	1483	1	1503	2781	123800	0.167	167.111	0	0	0
4	11	19	"hsa-miR-4755-5p"	"169113"	6420	13080	100	34	33	6	18	34	34	34	6	17	10	1	0	80	77	32	41	44	44	44	9	20	65	58	0	0.000	-0.030	0.133	0.169	4.386	-0.031	0.010	80	430	100	36	32	Error	0	36	-1	33	2644	6136	-0.167	3.667	0	0	0
4	12	19	"hsa-miR-4728-3p"	"169182"	6600	13080	100	33	34	6	17	34	34	34	6	17	16	1	0	232	215	162	75	46	46	47	10	21	63	60	0	-0.005	0.000	0.045	0.076	9.173	-0.004	0.004	80	442	100	185	169	Error	-1	186	0	169	2706	17231	0.000	16.800	0	0	0
4	13	19	"hsa-miR-4745-3p"	"169036"	6780	13080	100	36	35	6	17	34	34	34	6	17	17	2	0	43	44	9	20	47	47	48	10	20	7	2	0	-0.500	-0.333	0.714	0.756	3.619	-0.087	0.009	80	450	100	-2	-2	Error	2	-4	1	-3	2776	3503	0.167	-0.400	0	0	0
4	14	19	"hsa-miR-4747-3p"	"169230"	6960	13080	100	34	34	6	17	34	34	34	6	17	17	1	0	49	51	11	21	49	49	49	10	20	23	6	0	0.000	0.000	0.500	0.592	3.067	-0.141	0.024	80	420	100	0	2	Error	0	0	0	2	2754	4072	0.000	0.200	0	0	0
4	15	19	"hsa-miR-4755-3p"	"169157"	7140	13080	100	34	35	6	17	35	35	35	6	17	11	2	0	50	50	10	20	49	49	49	10	20	15	5	0	-1.000	0.000	0.750	0.713	2.770	-0.125	0.024	80	430	100	0	1	Error	-1	1	0	1	2772	4024	0.000	0.100	0	0	0
4	16	19	"hsa-miR-5707"	"169000"	7320	13080	100	34	35	6	17	34	34	35	6	17	12	2	0	44	45	8	17	48	48	49	10	20	8	0	0	0.000	-0.333	0.618	0.667	3.073	-0.067	0.006	80	420	100	-4	-2	Error	0	-4	1	-3	2767	3572	0.000	-0.400	0	0	0
4	17	19	"hsa-miR-3136-3p"	"169319"	7500	13070	100	34	34	6	17	34	34	35	6	17	17	2	0	229	303	251	82	50	50	50	9	18	63	60	0	0.000	0.000	0.017	0.037	7.328	0.004	0.011	80	417	100	179	253	Error	0	179	0	253	2755	24260	-0.167	28.111	0	0	0
4	18	19	"hsa-miR-4524a-3p"	"168996"	7690	13060	100	34	34	6	17	35	35	35	5	14	16	3	0	51	53	14	26	50	50	51	10	19	25	16	0	-1.000	-0.333	0.485	0.539	3.612	-0.071	0.009	80	440	100	0	2	Error	-1	1	-1	3	2739	4226	-0.200	0.200	0	0	0
4	19	19	"hsa-miR-4778-3p"	"169064"	7880	13090	100	33	34	6	17	35	35	35	5	14	18	1	0	61	62	18	29	50	50	51	10	19	50	35	0	-0.182	-0.083	0.458	0.540	4.434	-0.043	0.006	80	421	100	9	11	Error	-2	11	-1	12	2720	4972	-0.200	1.100	0	0	0
4	20	19	"hsa-miR-4727-3p"	"169112"	8050	13090	100	35	35	6	17	36	36	36	6	16	5	1	0	50	50	11	22	51	51	52	10	19	17	3	0	1.000	1.000	0.500	0.501	3.354	0.011	0.000	80	406	100	-2	-2	0.000	-1	-1	-1	-1	2797	4039	-0.167	-0.200	0	0	0
4	21	19	"hsa-miR-5684"	"169169"	8230	13090	100	36	36	6	16	35	35	35	6	17	17	1	0	1109	1530	1499	97	52	52	53	11	20	62	61	0	0.001	0.001	0.003	0.010	20.787	0.000	0.004	80	431	100	1058	1479	Error	1	1057	1	1478	2842	122432	0.167	134.273	0	0	0
4	22	19	"hsa-miR-4523"	"168987"	8410	13080	100	36	35	6	17	35	35	35	6	17	18	3	0	49	49	9	18	51	51	51	10	19	10	1	0	-0.500	0.000	0.739	0.706	2.973	-0.005	0.000	80	453	100	-1	-2	Error	1	-2	0	-2	2839	3953	0.000	-0.200	0	0	0
4	1	20	"Hy3"	"13138"	4610	13240	100	34	34	6	17	34	34	34	6	17	15	5	0	56	158	165	104	46	46	47	10	21	48	41	0	0.000	0.000	0.133	0.175	13.149	-0.004	0.004	80	457	100	10	112	Error	0	10	0	112	2705	12672	0.000	11.100	0	0	0
4	2	20	"hsa-miR-3974"	"169365"	4790	13260	100	34	33	6	18	34	34	34	6	17	11	2	0	48	48	8	16	46	46	47	9	19	18	5	0	0.000	-0.500	1.450	0.988	3.808	-0.126	0.010	80	439	100	2	1	Error	0	2	-1	2	2664	3858	-0.167	0.111	0	0	0
4	3	20	"hsa-miR-4633-3p"	"169160"	4970	13260	100	35	34	6	17	34	34	34	6	17	13	1	0	46	47	10	21	46	46	47	10	21	20	3	0	100000.000	0.000	1.000	0.925	3.682	-0.115	0.013	80	439	100	1	1	16.610	1	0	0	1	2734	3761	0.000	0.000	0	0	0
4	4	20	"hsa-miR-5092"	"168992"	5150	13260	100	34	34	6	17	34	34	34	6	17	12	2	0	46	44	9	20	45	45	45	10	22	5	1	0	0.000	0.000	0.667	0.666	2.564	-0.207	0.050	80	439	100	1	-1	Error	0	1	0	-1	2686	3503	0.000	-0.100	0	0	0
4	5	20	""	"168654"	5330	13260	100	33	33	6	18	34	34	34	6	17	10	2	0	47	47	11	23	44	44	45	10	22	22	3	0	-0.333	-0.333	1.000	0.875	3.184	-0.193	0.034	80	474	100	2	2	Error	-1	3	-1	3	2662	3741	-0.167	0.200	0	0	0
4	6	20	""	"168713"	5520	13260	100	34	35	6	17	34	34	34	6	17	16	5	0	52	55	18	32	47	47	47	15	31	28	15	0	0.000	0.125	0.321	0.378	3.857	0.013	0.001	80	474	100	5	9	Error	0	5	1	8	2769	4399	0.167	0.533	0	0	0
4	7	20	""	"168957"	5700	13260	100	35	34	6	17	34	34	34	6	17	17	1	0	42	43	8	18	47	47	48	10	20	3	0	0	-0.200	0.000	0.714	0.732	3.330	-0.153	0.017	80	464	100	-4	-4	Error	1	-5	0	-4	2755	3412	0.000	-0.500	0	0	0
4	8	20	""	"168706"	5880	13270	100	34	34	6	17	34	34	34	6	17	11	1	0	58	71	31	43	47	47	48	10	20	50	40	0	0.000	0.000	0.102	0.111	3.806	-0.019	0.003	80	474	100	11	24	Error	0	11	0	24	2716	5681	0.000	2.300	0	0	0
4	9	20	""	"168761"	6060	13260	100	33	34	7	20	34	34	34	6	17	16	3	0	45	47	11	23	46	46	47	10	21	17	3	0	1.000	0.000	0.550	0.610	3.890	-0.120	0.014	80	474	100	-2	1	0.000	-1	-1	0	1	2706	3747	0.000	0.000	0	0	0
4	10	20	""	"168842"	6240	13260	100	34	33	6	18	34	34	34	6	17	15	0	0	55	192	185	96	45	45	45	9	20	50	45	0	0.000	-0.007	0.583	0.181	11.574	-0.004	0.006	80	474	100	10	146	Error	0	10	-1	147	2675	15395	-0.167	16.333	0	0	0
4	11	20	""	"169268"	6420	13260	100	34	34	6	17	34	34	34	6	17	13	2	0	54	89	59	66	43	43	43	9	20	53	45	0	0.000	0.000	0.125	0.164	5.318	-0.001	0.000	80	464	100	11	46	Error	0	11	0	46	2720	7087	0.000	5.111	0	0	0
4	12	20	"Empty"	"0"	6600	13270	100	35	34	8	23	34	34	34	6	17	21	5	0	40	42	9	21	45	45	46	9	19	8	2	0	-0.200	0.000	0.733	0.552	2.819	-0.204	0.031	80	474	100	-4	-3	Error	1	-5	0	-3	2743	3335	0.000	-0.444	0	0	0
4	13	20	""	"168936"	6780	13280	100	35	35	6	17	34	34	34	6	17	18	2	0	617	422	300	71	47	47	48	10	20	76	72	0	0.002	0.003	0.013	0.032	9.125	0.001	0.002	80	472	100	571	376	-9.155	1	570	1	375	2800	33757	0.167	37.400	0	0	0
4	14	20	"Empty"	"0"	6950	13250	100	33	34	6	17	33	33	34	6	17	21	2	0	51	51	9	17	48	48	49	10	20	20	2	0	0.000	0.333	0.624	0.623	3.781	-0.087	0.010	80	442	100	3	4	Error	0	3	1	3	2683	4079	0.000	0.200	0	0	0
4	15	20	"Empty"	"0"	7130	13250	100	34	35	6	17	35	35	35	6	17	12	0	0	49	49	11	22	49	49	49	10	20	16	3	0	100000.000	0.000	0.714	0.796	2.662	-0.110	0.014	80	452	100	-1	0	16.610	-1	0	0	0	2764	3920	0.000	0.000	0	0	0
4	16	20	"Empty"	"0"	7310	13250	100	34	34	6	17	35	35	35	6	17	8	2	0	51	51	10	19	49	49	50	10	20	20	2	0	-0.500	-0.500	0.611	0.582	3.764	-0.029	0.001	80	452	100	1	1	Error	-1	2	-1	2	2730	4043	-0.167	0.100	0	0	0
4	17	20	"Empty"	"0"	7490	13250	100	35	35	5	14	35	35	35	6	17	12	0	0	49	51	11	21	50	50	50	10	20	20	5	0	0.000	0.000	0.400	0.531	3.318	-0.052	0.004	80	464	100	-1	1	Error	0	-1	0	1	2791	4090	0.000	0.100	0	0	0
4	18	20	"Empty"	"0"	7670	13250	100	34	35	5	14	34	34	35	6	17	15	1	0	50	51	10	19	50	50	50	10	20	20	5	0	0.000	1.000	0.636	0.654	3.228	-0.062	0.006	80	475	100	0	2	Error	0	0	1	1	2776	4061	0.000	0.100	0	0	0
4	19	20	"Empty"	"0"	7850	13250	100	34	34	6	17	35	35	35	6	17	8	1	0	51	53	11	20	50	50	51	10	19	20	7	0	-1.000	-0.333	0.545	0.522	2.930	-0.038	0.003	80	442	100	0	2	Error	-1	1	-1	3	2746	4218	-0.167	0.200	0	0	0
4	20	20	"Empty"	"0"	8030	13250	100	35	34	5	14	35	35	36	6	16	11	0	0	51	52	10	19	51	51	51	10	19	15	2	0	0.000	-1.000	0.500	0.521	2.595	0.053	0.003	80	440	100	0	0	Error	0	0	-1	1	2743	4136	-0.333	0.100	0	0	0
4	21	20	"Hy3"	"13138"	8210	13260	100	35	35	6	17	35	35	35	5	14	17	7	0	88	570	639	112	51	51	51	10	19	63	55	0	0.000	0.000	0.022	0.032	14.463	0.000	0.000	80	453	100	37	519	Error	0	37	0	519	2829	45564	0.000	51.900	0	0	0
4	22	20	"Hy3"	"13138"	8390	13250	100	36	36	6	16	35	35	35	6	17	17	6	0	98	521	602	115	51	51	52	10	19	53	52	0	0.021	0.002	0.130	0.071	13.819	-0.001	0.002	80	485	100	48	471	-5.555	1	47	1	470	2909	41694	0.167	46.900	0	0	0
5	1	1	"Hy3"	"13138"	9080	9620	100	37	36	5	13	36	36	37	6	16	7	1	0	72	250	275	110	53	53	55	12	21	52	46	0	0.053	0.000	0.170	0.098	9.655	0.001	0.002	80	494	100	20	197	-4.248	1	19	0	197	2908	20010	-0.167	16.250	0	0	0
5	2	1	""	"46839"	9250	9610	100	35	35	5	14	36	36	36	6	16	8	0	0	54	53	10	18	53	53	53	10	18	15	3	0	-1.000	100000.000	0.690	0.631	2.745	-0.050	0.003	80	470	100	0	-1	Error	-1	1	-1	0	2797	4225	-0.167	0.000	0	0	0
5	3	1	""	"28769"	9430	9610	100	34	35	6	17	37	37	37	5	13	7	2	0	55	57	11	19	52	52	53	11	20	26	5	0	-1.000	-0.400	0.804	0.955	3.420	-0.004	0.000	80	482	100	0	3	Error	-3	3	-2	5	2778	4524	-0.400	0.364	0	0	0
5	4	1	""	"42664"	9610	9610	100	34	35	6	17	36	36	37	5	13	15	3	0	56	58	12	20	53	53	53	10	18	28	11	0	-0.667	-0.200	0.721	0.700	2.785	-0.055	0.006	80	482	100	1	4	Error	-2	3	-1	5	2781	4640	-0.400	0.500	0	0	0
5	5	1	"hsa-miR-1289"	"46340"	9790	9610	100	35	35	6	17	37	37	36	5	13	8	2	0	50	51	9	17	54	54	54	9	16	10	0	0	0.500	0.667	0.917	1.015	2.986	-0.037	0.002	80	492	100	-6	-5	-1.000	-2	-4	-2	-3	2779	4059	-0.200	-0.333	0	0	0
5	6	1	"hsa-miR-1271-5p"	"46627"	9980	9620	100	39	39	5	12	37	37	37	5	13	21	5	0	64	64	19	29	54	54	55	10	18	48	22	0	0.200	0.200	0.167	0.181	3.165	0.044	0.008	80	484	100	12	12	-2.322	2	10	2	10	3101	5095	0.400	0.900	0	0	0
5	7	1	"hsa-miR-636"	"42750"	10160	9620	100	36	37	5	13	37	37	37	6	16	10	2	0	73	92	46	50	54	54	54	10	18	57	48	0	-0.053	0.000	0.115	0.149	5.833	-0.002	0.000	80	462	100	18	38	Error	-1	19	0	38	2923	7372	0.000	3.800	0	0	0
5	8	1	"hsa-miR-92b-5p"	"42717"	10330	9630	100	38	38	5	13	37	37	37	5	13	26	3	0	58	62	18	29	54	54	54	10	18	38	18	0	0.250	0.125	0.341	0.358	3.429	0.020	0.002	80	462	100	5	9	-2.000	1	4	1	8	3075	4972	0.200	0.800	0	0	0
5	9	1	"hsa-miR-302c-5p"	"11045"	10520	9620	100	36	37	5	13	37	37	37	5	13	16	5	0	186	275	233	84	54	54	55	10	18	55	52	0	-0.008	0.000	0.081	0.074	9.860	-0.001	0.001	80	480	100	131	221	Error	-1	132	0	221	2949	21961	0.000	22.000	0	0	0
5	10	1	""	"11274"	10690	9610	100	36	36	5	13	38	38	37	5	13	7	0	0	53	54	9	16	55	55	55	10	18	11	1	0	1.000	2.000	0.600	0.700	2.832	-0.037	0.002	80	471	100	-4	-3	0.000	-2	-2	-2	-1	2870	4300	-0.200	-0.100	0	0	0
5	11	1	"hsa-miR-20b-5p"	"42640"	10870	9610	100	36	37	5	13	38	38	38	5	13	10	3	0	64	171	170	99	54	54	55	11	20	46	37	0	-0.200	-0.009	0.500	0.252	7.838	-0.011	0.036	80	493	100	8	116	Error	-2	10	-1	117	2938	13698	-0.200	10.545	0	0	0
5	12	1	"ebv-miR-BHRF1-2-5p"	"17562"	11060	9610	100	37	37	6	16	38	38	38	6	15	8	1	0	49	49	8	16	55	55	56	11	19	1	0	0	0.167	0.167	0.823	0.630	3.238	0.058	0.005	80	492	100	-7	-7	-2.585	-1	-6	-1	-6	2969	3896	-0.167	-0.636	0	0	0
5	13	1	""	"14189"	11240	9610	100	39	38	5	13	37	37	37	6	16	13	1	0	55	59	15	25	55	55	56	10	17	30	18	0	100000.000	0.250	0.317	0.360	3.150	0.018	0.001	80	482	100	2	5	16.610	2	0	1	4	3048	4709	0.167	0.300	0	0	0
5	14	1	"hsa-miR-132-3p"	"10937"	11420	9610	100	37	37	6	16	37	37	37	6	16	13	3	0	58	60	14	23	54	54	55	12	21	32	8	0	0.000	0.000	0.364	0.447	3.800	-0.002	0.000	80	500	100	4	6	Error	0	4	0	6	2982	4800	0.000	0.417	0	0	0
5	15	1	"hsa-miR-190b"	"32731"	11620	9610	100	39	39	6	15	37	37	37	6	16	20	2	0	63	81	40	49	55	55	55	10	18	47	41	0	0.250	0.077	0.139	0.174	4.329	0.020	0.007	80	476	100	10	28	-2.000	2	8	2	26	3088	6459	0.333	2.600	0	0	0
5	16	1	""	"46239"	11780	9610	100	36	37	5	13	37	37	37	6	16	11	2	0	53	55	11	20	54	54	55	11	20	17	5	0	1.000	0.000	0.618	0.469	2.892	0.070	0.010	80	456	100	-2	1	0.000	-1	-1	0	1	2921	4430	0.000	0.000	0	0	0
5	17	1	"ebv-miR-BART4-5p"	"17359"	11960	9610	100	37	38	5	13	37	37	37	6	16	10	2	0	56	57	12	21	54	54	55	10	18	23	7	0	0.000	0.333	0.500	0.591	3.610	-0.080	0.019	80	482	100	2	4	Error	0	2	1	3	3043	4554	0.167	0.200	0	0	0
5	18	1	"hsa-miR-217"	"19016"	12140	9610	100	37	38	7	18	37	37	37	6	16	18	2	0	50	50	9	18	54	54	55	13	23	2	1	0	0.000	-0.250	0.667	0.673	3.230	0.012	0.001	80	482	100	-4	-3	Error	0	-4	1	-4	3023	3996	0.167	-0.385	0	0	0
5	19	1	"hsa-miR-1225-3p"	"46684"	12320	9610	100	35	36	6	16	37	37	37	5	13	13	2	0	57	57	12	21	53	53	54	10	18	27	11	0	-0.500	-0.250	0.545	0.545	2.284	0.076	0.015	80	482	100	2	3	Error	-2	4	-1	4	2885	4540	-0.200	0.300	0	0	0
5	20	1	"hsa-miR-1231"	"46531"	12500	9610	100	36	36	5	13	36	36	36	6	16	11	0	0	52	53	11	20	53	53	54	11	20	12	2	0	0.000	0.000	0.400	0.488	3.183	-0.063	0.006	80	482	100	-1	0	Error	0	-1	0	0	2887	4223	0.000	-0.091	0	0	0
5	21	1	"kshv-miR-K12-11-3p"	"17571"	12680	9610	100	37	37	6	16	36	36	36	6	16	17	2	0	54	55	13	23	52	52	52	10	19	27	10	0	0.500	0.333	0.400	0.370	3.925	-0.086	0.012	80	492	100	3	4	-1.000	1	2	1	3	2943	4372	0.167	0.300	0	0	0
5	22	1	"Hy3"	"13138"	12870	9610	100	36	37	6	16	36	36	36	5	13	21	5	0	73	276	301	109	52	52	52	10	19	58	50	0	0.000	0.004	0.138	0.125	8.704	0.000	0.000	80	525	100	21	225	Error	0	21	1	224	2932	22109	0.200	22.400	0	0	0
5	1	2	""	"11268"	9080	9810	100	37	38	5	13	36	36	37	6	16	21	1	0	104	141	94	66	54	54	54	11	20	58	55	0	0.020	0.023	0.100	0.101	6.157	0.007	0.006	80	472	100	51	89	-5.644	1	50	2	87	3027	11270	0.167	7.909	0	0	0
5	2	2	"spike_control_v2_40"	"29001"	9250	9810	100	37	36	5	13	37	37	37	6	16	5	0	0	128	282	247	87	54	54	54	10	18	55	52	0	0.000	-0.004	0.167	0.080	11.619	0.000	0.000	80	448	100	74	227	Error	0	74	-1	228	2892	22555	-0.167	22.800	0	0	0
5	3	2	""	"17691"	9430	9810	100	36	37	6	16	37	37	37	5	13	18	7	0	53	54	11	20	53	53	54	10	18	18	6	0	100000.000	0.000	0.449	0.515	3.714	-0.001	0.000	80	468	100	-1	1	16.610	-1	0	0	1	2966	4325	0.000	0.000	0	0	0
5	4	2	"hsa-miR-623"	"46556"	9610	9810	100	36	36	5	13	37	37	37	5	13	10	2	0	53	52	10	19	53	53	54	14	25	5	1	0	100000.000	1.000	0.613	0.640	3.124	0.070	0.011	80	460	100	-1	-2	16.610	-1	0	-1	-1	2868	4161	-0.200	-0.143	0	0	0
5	5	2	"hsa-miR-302d-3p"	"27838"	9790	9810	100	37	37	5	13	36	36	37	6	16	15	0	0	54	54	12	22	54	54	54	10	18	11	5	0	100000.000	100000.000	0.500	0.551	2.767	-0.010	0.000	80	470	100	1	1	16.610	1	0	1	0	2940	4294	0.000	0.000	0	0	0
5	6	2	"hsa-miR-631"	"42700"	9980	9810	100	38	38	5	13	37	37	37	5	13	17	6	0	66	204	182	89	54	54	55	11	20	51	45	0	0.083	0.007	0.050	0.078	6.109	0.005	0.013	80	462	100	13	151	-3.585	1	12	1	150	3029	16351	0.200	13.545	0	0	0
5	7	2	""	"46879"	10160	9810	100	36	36	6	16	37	37	37	5	13	13	5	0	63	101	62	61	55	55	55	11	20	46	43	0	-0.125	-0.022	0.293	0.281	5.660	-0.015	0.010	80	452	100	7	45	Error	-1	8	-1	46	2870	8106	-0.200	4.182	0	0	0
5	8	2	"hcmv-miR-UL112-3p"	"17508"	10340	9810	100	39	39	6	15	36	36	37	5	13	33	12	0	63	77	34	44	54	54	55	10	18	47	37	0	0.333	0.130	0.268	0.341	4.014	0.025	0.008	80	442	100	12	26	-1.585	3	9	3	23	3142	6185	0.400	2.200	0	0	0
5	9	2	"hsa-let-7g-3p"	"42778"	10520	9820	100	37	37	5	13	37	37	37	6	16	10	1	0	63	64	18	28	53	53	54	10	18	47	30	0	0.000	0.000	0.250	0.251	3.890	0.030	0.003	80	450	100	10	11	Error	0	10	0	11	2998	5130	0.000	1.000	0	0	0
5	10	2	""	"42536"	10700	9810	100	37	37	5	13	37	37	37	5	13	13	2	0	52	52	9	17	55	55	55	11	20	6	0	0	0.000	0.000	0.608	0.565	2.383	-0.009	0.000	80	461	100	-3	-3	Error	0	-3	0	-3	2938	4172	0.000	-0.273	0	0	0
5	11	2	""	"46835"	10880	9810	100	37	37	6	16	37	37	38	6	15	13	1	0	56	55	9	16	55	55	55	11	20	13	0	0	0.000	0.000	1.000	0.747	2.981	-0.007	0.000	80	461	100	1	0	Error	0	1	0	0	2932	4410	-0.167	0.000	0	0	0
5	12	2	"hsa-miR-151a-3p"	"17463"	11060	9810	100	36	37	6	16	37	37	37	6	16	16	1	0	468	358	270	75	55	55	55	11	20	66	63	0	-0.002	0.000	0.025	0.055	11.364	0.001	0.001	80	450	100	412	303	Error	-1	413	0	303	2987	28615	0.000	27.545	0	0	0
5	13	2	"hsa-miR-1297"	"46944"	11240	9810	100	37	37	5	13	37	37	37	5	13	17	1	0	85	193	158	81	55	55	56	10	17	57	52	0	0.000	0.000	0.057	0.067	6.704	0.004	0.006	80	460	100	30	138	Error	0	30	0	138	2987	15438	0.000	13.700	0	0	0
5	14	2	"hsa-miR-1205"	"46860"	11420	9810	100	39	39	6	15	37	37	37	6	16	18	5	0	57	58	11	18	54	54	56	12	21	27	3	0	0.667	0.500	0.437	0.462	2.852	0.058	0.008	80	450	100	5	6	-0.585	2	3	2	4	3087	4607	0.333	0.167	0	0	0
5	15	2	""	"42862"	11600	9810	100	37	37	6	16	37	37	38	6	15	15	3	0	51	51	10	19	54	54	55	11	20	12	2	0	0.000	0.000	0.643	0.647	3.153	0.057	0.006	80	452	100	-3	-3	Error	0	-3	0	-3	2956	4115	-0.167	-0.364	0	0	0
5	16	2	""	"42822"	11780	9810	100	37	37	5	13	37	37	38	6	15	10	1	0	50	51	10	19	54	54	55	11	20	12	0	0	0.000	0.000	0.523	0.555	3.088	-0.039	0.002	80	450	100	-4	-3	Error	0	-4	0	-3	2986	4109	-0.167	-0.364	0	0	0
5	17	2	"hsa-miR-1294"	"46661"	11960	9810	100	37	38	5	13	37	37	37	6	16	17	0	0	63	69	23	33	54	54	54	10	18	47	36	0	0.000	0.067	0.233	0.213	3.534	0.020	0.003	80	460	100	9	16	Error	0	9	1	15	3020	5519	0.167	1.500	0	0	0
5	18	2	"hsa-miR-302a-5p"	"42541"	12140	9810	100	37	38	7	18	36	36	37	6	16	26	8	0	50	50	9	18	54	54	55	13	23	1	0	0	-0.250	-0.500	0.667	0.583	2.528	-0.095	0.008	80	460	100	-3	-2	Error	1	-4	2	-4	3010	3970	0.167	-0.385	0	0	0
5	19	2	""	"17749"	12320	9810	100	38	38	6	15	37	37	37	5	13	21	5	0	222	9923	11846	119	53	53	54	10	18	71	62	0	0.006	0.000	0.016	0.015	48.554	0.000	0.005	80	460	100	170	9871	-7.401	1	169	1	9870	3029	793872	0.200	986.900	0	0	0
5	20	2	""	"46787"	12500	9810	100	37	37	5	13	37	37	37	5	13	17	2	0	51	51	9	17	53	53	54	11	20	6	0	0	0.000	0.000	0.727	0.621	2.866	0.010	0.000	80	476	100	-2	-2	Error	0	-2	0	-2	2998	4041	0.000	-0.273	0	0	0
5	21	2	""	"27540"	12680	9810	100	36	36	6	16	36	36	37	6	16	15	2	0	59	232	243	104	52	52	53	10	18	48	42	0	0.000	0.000	0.174	0.120	10.053	0.002	0.003	80	468	100	7	180	Error	0	7	0	180	2870	18582	-0.167	17.900	0	0	0
5	22	2	"hsa-miR-325"	"11058"	12860	9810	100	37	37	6	16	36	36	36	5	13	18	6	0	57	60	18	30	51	51	52	9	17	40	26	0	0.167	0.111	0.286	0.316	3.206	-0.012	0.001	80	493	100	7	10	-2.585	1	6	1	9	2986	4822	0.200	0.889	0	0	0
5	1	3	""	"46422"	9070	10000	100	36	37	5	13	36	36	36	6	16	11	2	0	54	56	12	21	53	53	54	10	18	26	6	0	0.000	0.333	0.475	0.426	2.882	-0.063	0.009	80	502	100	1	4	Error	0	1	1	3	2927	4501	0.167	0.200	0	0	0
5	2	3	"hsa-miR-23a-3p"	"42744"	9260	10000	100	36	36	5	13	38	38	38	6	15	3	0	0	5708	5996	5739	95	53	53	54	11	20	76	70	0	0.000	0.000	0.168	0.033	40.171	0.000	0.014	80	458	100	5653	5941	Error	-2	5655	-2	5943	2873	479718	-0.333	540.182	0	0	0
5	3	3	"spike_control_v2_37"	"28684"	9430	10010	100	35	35	5	14	37	37	37	5	13	11	1	0	69	390	391	100	54	54	56	14	25	50	47	0	-0.133	-0.006	0.375	0.130	13.134	-0.002	0.006	80	438	100	13	334	Error	-2	15	-2	336	2814	31173	-0.400	23.857	0	0	0
5	4	3	""	"33163"	9610	10000	100	36	36	5	13	36	36	37	5	13	13	0	0	55	54	12	22	54	54	55	13	23	15	3	0	0.000	0.000	0.550	0.544	3.365	-0.023	0.004	80	471	100	1	0	Error	0	1	0	0	2898	4354	-0.200	-0.077	0	0	0
5	5	3	"hsa-miR-539-5p"	"14271"	9800	10000	100	38	38	6	15	36	36	37	5	13	28	7	0	63	71	25	35	54	54	55	11	20	47	40	0	0.222	0.118	0.185	0.190	3.346	0.021	0.003	80	470	100	11	19	-2.170	2	9	2	17	3020	5663	0.200	1.455	0	0	0
5	6	3	"hsa-miR-96-3p"	"42971"	9980	10000	100	37	37	5	13	37	37	37	5	13	17	1	0	51	51	10	19	54	54	55	11	20	7	1	0	0.000	0.000	0.643	0.805	3.237	0.002	0.000	80	452	100	-3	-3	Error	0	-3	0	-3	2972	4051	0.000	-0.364	0	0	0
5	7	3	"hsa-miR-204-3p"	"42502"	10160	10000	100	39	38	6	15	36	36	37	5	13	26	5	0	155	589	622	105	54	54	55	10	18	56	55	0	0.030	0.004	0.016	0.043	14.133	0.001	0.005	80	452	100	104	537	-5.073	3	101	2	535	3014	47127	0.200	53.400	0	0	0
5	8	3	"hsa-miR-340-5p"	"29872"	10340	10000	100	37	37	5	13	36	36	37	5	13	17	2	0	323	271	198	73	53	53	54	10	18	68	62	0	0.004	0.005	0.029	0.056	9.193	-0.002	0.002	80	462	100	271	219	-8.077	1	270	1	218	2922	21713	0.000	21.700	0	0	0
5	9	3	"hsa-miR-526b-5p"	"46744"	10530	10000	100	39	39	6	15	37	37	37	6	16	22	3	0	59	59	16	27	54	54	55	10	18	28	16	0	0.400	0.400	0.333	0.363	2.722	0.049	0.007	80	440	100	7	7	-1.322	2	5	2	5	3096	4723	0.333	0.400	0	0	0
5	10	3	""	"17540"	10700	10000	100	37	37	6	16	37	37	37	5	13	17	6	0	55	57	13	22	56	56	57	11	19	21	6	0	0.000	0.000	0.429	0.423	2.798	0.086	0.019	80	440	100	-1	1	Error	0	-1	0	1	2994	4529	0.000	0.000	0	0	0
5	11	3	"hsa-miR-34c-5p"	"11074"	10880	10000	100	38	38	5	13	37	37	37	6	16	11	0	0	65	115	73	63	56	56	57	11	19	47	45	0	0.111	0.017	0.104	0.160	6.111	0.007	0.004	80	452	100	10	60	-3.170	1	9	1	59	3005	9164	0.167	5.273	0	0	0
5	12	3	"hsa-miR-1293"	"46416"	11060	9990	100	38	38	6	15	37	37	37	6	16	17	5	0	62	68	25	36	53	53	54	10	18	46	28	0	0.111	0.067	0.306	0.297	3.589	0.035	0.007	80	450	100	10	16	-3.170	1	9	1	15	3068	5404	0.167	1.400	0	0	0
5	13	3	"hsa-miR-513b-5p"	"46789"	11240	10000	100	38	39	6	15	36	36	36	5	13	41	12	0	68	109	70	64	54	54	54	11	20	52	46	0	0.143	0.055	0.128	0.166	5.631	0.020	0.021	80	440	100	16	58	-2.807	2	14	3	55	3145	8746	0.600	5.000	0	0	0
5	14	3	""	"4390"	11410	9990	100	40	39	5	12	36	36	37	5	13	23	5	0	56	58	12	20	55	55	56	11	19	17	8	0	4.000	1.000	0.500	0.520	2.929	0.065	0.011	80	440	100	5	6	2.000	4	1	3	3	3105	4606	0.400	0.182	0	0	0
5	15	3	""	"42787"	11590	9990	100	35	36	6	16	37	37	37	6	16	11	0	0	55	59	14	23	54	54	54	10	18	28	15	0	-2.000	-0.200	0.563	0.559	3.478	0.032	0.003	80	451	100	-1	4	Error	-2	1	-1	5	2887	4703	-0.167	0.500	0	0	0
5	16	3	""	"46331"	11770	9990	100	37	37	5	13	37	37	37	6	16	12	1	0	49	51	8	15	55	55	55	10	18	3	0	0	0.000	0.000	0.556	0.541	2.638	-0.075	0.005	80	461	100	-6	-4	Error	0	-6	0	-4	2960	4050	0.000	-0.400	0	0	0
5	17	3	"ebv-miR-BART19-3p"	"42522"	11960	10000	100	37	37	6	16	37	37	37	6	16	10	2	0	105	1095	1131	103	55	55	55	10	18	66	57	0	0.000	0.000	0.017	0.023	14.029	0.000	0.000	80	452	100	50	1040	Error	0	50	0	1040	2989	87603	0.000	104.000	0	0	0
5	18	3	""	"17528"	12140	10000	100	39	39	6	15	37	37	37	6	16	22	0	0	50	50	10	20	53	53	54	10	18	10	0	0	-0.667	-0.667	0.550	0.531	3.104	0.019	0.001	80	452	100	-1	-1	Error	2	-3	2	-3	3088	3980	0.333	-0.400	0	0	0
5	19	3	"hsa-miR-518f-5p"	"46622"	12320	10000	100	37	37	6	16	37	37	37	5	13	21	5	0	49	50	10	20	53	53	54	11	20	7	1	0	0.000	0.000	0.500	0.456	2.496	0.053	0.006	80	452	100	-4	-3	Error	0	-4	0	-3	2998	4019	0.000	-0.364	0	0	0
5	20	3	"hsa-miR-555"	"17612"	12500	10020	100	37	37	7	18	37	37	37	5	13	18	3	0	52	53	10	18	52	52	53	11	20	12	5	0	0.000	0.000	0.519	0.628	2.437	-0.040	0.002	80	446	100	0	1	Error	0	0	0	1	2966	4252	0.000	0.000	0	0	0
5	21	3	""	"46616"	12680	10010	100	37	38	5	13	36	36	36	5	13	15	3	0	49	50	11	22	53	53	54	10	18	10	3	0	-0.250	-0.667	0.500	0.546	3.051	-0.058	0.006	80	462	100	-3	-1	Error	1	-4	2	-3	3001	3981	0.400	-0.400	0	0	0
5	22	3	""	"146075"	12860	10000	100	35	36	7	19	36	36	36	5	13	25	5	0	78	85	36	42	52	52	53	11	20	61	52	0	-0.038	0.000	0.299	0.334	3.900	0.012	0.002	80	486	100	25	33	Error	-1	26	0	33	2869	6784	0.000	2.909	0	0	0
5	1	4	""	"146181"	9070	10200	100	36	37	6	16	36	36	36	6	16	18	6	0	48	47	9	19	53	53	54	11	20	2	0	0	0.000	-0.167	0.500	0.655	3.655	-0.098	0.012	80	492	100	-5	-5	Error	0	-5	1	-6	2965	3738	0.167	-0.636	0	0	0
5	2	4	""	"146145"	9260	10200	100	37	37	6	16	36	36	36	6	16	13	1	0	65	184	162	88	53	53	54	11	20	50	47	0	0.083	0.008	0.056	0.091	8.594	-0.003	0.002	80	460	100	13	132	-3.585	1	12	1	131	2925	14723	0.167	11.818	0	0	0
5	3	4	"spike_control_v2_16"	"24226"	9440	10190	100	37	37	5	13	37	37	37	5	13	20	3	0	63	77	33	42	54	54	55	10	18	47	45	0	0.000	0.000	0.200	0.229	3.778	0.017	0.005	80	442	100	9	23	Error	0	9	0	23	2970	6166	0.000	2.200	0	0	0
5	4	4	"spike_control_v2_35"	"28568"	9620	10200	100	38	38	5	13	36	36	37	5	13	21	3	0	126	183	134	73	55	55	56	11	19	58	56	0	0.028	0.016	0.031	0.069	11.648	0.004	0.004	80	461	100	73	130	-5.150	2	71	2	128	3020	14626	0.200	11.545	0	0	0
5	5	4	""	"146150"	9800	10200	100	35	36	6	16	36	36	36	5	13	21	2	0	80	81	34	41	54	54	55	11	20	56	52	0	-0.038	0.000	0.219	0.208	4.671	-0.032	0.015	80	450	100	25	27	Error	-1	26	0	27	2850	6481	0.000	2.364	0	0	0
5	6	4	""	"42650"	9980	10190	100	38	37	6	16	38	38	37	5	13	17	3	0	110	710	772	108	54	54	55	11	20	56	53	0	0.000	-0.002	0.020	0.037	21.109	0.001	0.009	80	452	100	56	655	Error	0	56	-1	656	2994	56778	0.000	59.545	0	0	0
5	7	4	""	"10991"	10160	10190	100	38	38	5	13	37	37	37	5	13	16	2	0	55	55	11	20	54	54	55	11	20	17	5	0	1.000	1.000	0.583	0.563	3.173	-0.049	0.005	80	452	100	2	2	0.000	1	1	1	1	3023	4439	0.200	0.000	0	0	0
5	8	4	"hsa-miR-3129-5p"	"146005"	10340	10190	100	35	36	5	13	37	37	37	6	16	6	0	0	58	62	16	25	54	54	54	10	18	37	20	0	-0.500	-0.125	0.400	0.432	3.165	-0.046	0.007	80	460	100	2	7	Error	-2	4	-1	8	2870	4950	-0.167	0.800	0	0	0
5	9	4	""	"146128"	10520	10190	100	35	36	5	13	37	37	38	6	15	7	1	0	56	58	12	20	56	56	56	10	17	20	8	0	100000.000	-0.500	0.500	0.459	2.826	0.031	0.002	80	452	100	-2	1	16.610	-2	0	-1	2	2850	4644	-0.333	0.200	0	0	0
5	10	4	""	"146007"	10700	10190	100	36	36	5	13	38	38	38	5	13	8	0	0	51	53	10	18	58	58	59	11	18	7	2	0	0.286	0.400	0.545	0.483	2.630	0.089	0.018	80	453	100	-9	-7	-1.807	-2	-7	-2	-5	2849	4251	-0.400	-0.545	0	0	0
5	11	4	"RNU1"	"145659"	10880	10190	100	37	37	6	16	38	38	38	6	15	11	1	0	87	2164	2476	114	57	57	58	11	18	63	53	0	-0.033	0.000	0.077	0.034	24.893	0.000	0.014	80	453	100	29	2106	Error	-1	30	-1	2107	2949	173090	-0.167	191.455	0	0	0
5	12	4	"hsa-miRPlus-A1073"	"17858"	11060	10190	100	39	38	5	13	37	37	38	6	15	15	3	0	95	95	40	42	54	54	56	10	17	65	58	0	0.049	0.024	0.125	0.129	3.216	0.019	0.007	80	470	100	43	42	-4.358	2	41	1	41	3071	7571	0.000	3.900	0	0	0
5	13	4	"hsa-miR-3170"	"146085"	11240	10190	100	38	38	5	13	37	37	37	5	13	20	3	0	56	57	12	21	54	54	55	11	20	25	6	0	0.500	0.333	0.427	0.469	3.140	0.004	0.000	80	471	100	3	4	-1.000	1	2	1	3	3037	4558	0.200	0.182	0	0	0
5	14	4	""	"146188"	11430	10190	100	37	37	6	16	37	37	37	6	16	15	0	0	12410	9238	5320	57	55	55	56	11	19	95	91	0	0.000	0.000	0.000	0.001	12.692	0.000	0.000	80	468	100	12355	9183	Error	0	12355	0	9183	2985	739001	0.000	834.727	0	0	0
5	15	4	""	"146170"	11600	10190	100	37	38	6	15	37	37	38	6	15	13	3	0	74	91	47	51	55	55	55	10	18	55	48	0	0.000	0.028	0.182	0.186	4.847	0.021	0.012	80	449	100	19	37	Error	0	19	1	36	3002	7253	0.000	3.600	0	0	0
5	16	4	""	"146082"	11780	10190	100	38	38	6	15	38	38	38	6	15	11	0	0	74	103	60	58	55	55	55	10	18	55	47	0	0.000	0.000	0.167	0.171	5.349	0.007	0.003	80	449	100	19	48	Error	0	19	0	48	3018	8276	0.000	4.800	0	0	0
5	17	4	""	"46435"	11950	10180	100	36	37	5	13	37	37	37	6	16	10	1	0	87	9056	11615	128	55	55	55	10	18	62	53	0	-0.031	0.000	0.073	0.015	49.343	0.000	0.000	80	451	100	31	9001	Error	-1	32	0	9001	2932	724518	0.000	900.100	0	0	0
5	18	4	""	"146218"	12140	10190	100	38	37	6	16	36	36	37	6	16	13	2	0	72	116	73	62	55	55	56	11	19	53	48	0	0.118	0.016	0.069	0.125	5.624	-0.006	0.002	80	462	100	19	62	-3.087	2	17	1	61	2954	9278	0.000	5.455	0	0	0
5	19	4	"hsa-miR-2116-3p"	"146116"	12320	10190	100	36	37	5	13	36	36	37	5	13	16	5	0	50	53	11	20	53	53	54	11	20	13	3	0	0.000	100000.000	0.455	0.471	2.868	0.009	0.000	80	452	100	-3	1	Error	0	-3	1	0	2934	4206	0.000	-0.091	0	0	0
5	20	4	"hsa-miR-939-5p"	"145980"	12500	10190	100	35	35	6	17	36	36	36	5	13	15	2	0	52	53	13	24	53	53	54	10	18	21	5	0	1.000	100000.000	0.348	0.441	4.511	-0.013	0.000	80	466	100	-2	-1	0.000	-1	-1	-1	0	2827	4224	-0.200	-0.100	0	0	0
5	21	4	"hsa-miR-664a-3p"	"145973"	12710	10200	100	38	37	6	16	35	35	36	5	13	26	8	0	424	405	327	80	52	52	53	10	18	66	62	0	0.008	0.006	0.010	0.024	9.143	0.000	0.000	80	470	100	375	355	-6.954	3	372	2	353	2958	32396	0.200	35.200	0	0	0
5	22	4	"hsa-miR-518d-3p"	"145965"	12890	10190	100	37	37	5	13	36	36	36	6	16	15	2	0	53	53	10	18	52	52	52	11	21	17	2	0	1.000	1.000	0.400	0.507	3.182	0.015	0.000	80	487	100	2	2	0.000	1	1	1	1	2942	4226	0.167	0.091	0	0	0
5	1	5	"hsa-miR-384"	"145687"	9080	10380	100	36	35	6	17	36	36	36	5	13	17	1	0	55	58	14	24	52	52	53	10	18	27	16	0	0.000	-0.167	0.333	0.433	3.764	0.018	0.001	80	482	100	3	5	Error	0	3	-1	6	2831	4625	-0.200	0.500	0	0	0
5	2	5	"hsa-miR-99a-3p"	"145651"	9260	10380	100	34	35	6	17	36	36	36	5	13	12	3	0	74	91	47	51	53	53	54	11	20	55	50	0	-0.095	-0.026	0.268	0.183	4.968	-0.014	0.005	80	439	100	19	37	Error	-2	21	-1	38	2807	7253	-0.200	3.364	0	0	0
[truncated: 3,027,344 more chars]
