# Supplementary material for: CircRNA_036186 mediates HNSCC progression by regulating 14-3-3ζ
Source: Front Oncol. 2024 Dec 3;14:1498139. doi: 10.3389/fonc.2024.1498139 (PMC11649647; doi:10.3389/fonc.2024.1498139)
Supplement: Supplementary file 1 [file DataSheet1.zip › Supplementary Material/N8.txt]

TYPE	text	text	text	integer	text	float	float	text	integer	text	text	integer	integer	integer	integer	float	float	float	float	float	float	text	text	text	text	text	text	text	text	text	text	text	integer	integer	integer	text	integer	boolean
FEPARAMS	Protocol_Name	Protocol_date	Scan_ScannerName	Scan_NumChannels	Scan_Date	Scan_MicronsPerPixelX	Scan_MicronsPerPixelY	Scan_OriginalGUID	Scan_NumScanPass	Grid_Name	Grid_Date	Grid_NumSubGridRows	Grid_NumSubGridCols	Grid_NumRows	Grid_NumCols	Grid_RowSpacing	Grid_ColSpacing	Grid_OffsetX	Grid_OffsetY	Grid_NomSpotWidth	Grid_NomSpotHeight	Grid_GenomicBuild	FeatureExtractor_Barcode	FeatureExtractor_Sample	FeatureExtractor_ScanFileName	FeatureExtractor_ArrayName	FeatureExtractor_ScanFileGUID	FeatureExtractor_DesignFileName	FeatureExtractor_ExtractionTime	FeatureExtractor_UserName	FeatureExtractor_ComputerName	FeatureExtractor_Version	FeatureExtractor_IsXDRExtraction	FeatureExtractor_ColorMode	FeatureExtractor_QCReportType	DyeNorm_NormFilename	DyeNorm_NormNumProbes	Grid_IsGridFile
DATA	GE1_1100_Jul11 (Read Only)	1-Jul-2011 22:30	Agilent Technologies Scanner G2505C US10450393	1	07-08-2016 12:56:29	5	5	7549240d-7863-4269-8099-c55caf7f7de5	1	074301_D_F_20150519	19-May-2015 00:00	1	1	192	82	73.3235	63.5	0	36.6617	65	65	hg19:GRCh37:Feb2009	1_2		F:\2016.07.08 Human circ 1-color 8x15k(liufaxian,jiangguangjian,wangshouyu,zhuangchengle)\\US10450393_S01.tif	US10450393_S01	4a27a85a-a1ec-453d-82ee-29c43613b629	074301_D_F_20150519.xml	08-Jul-2016 13:31:25	admin	HP4400-CDFC11DC	11.0.1.1	0	0	0		0	0
*
TYPE	float	float	float	integer	integer	float	float	float	integer	float	float	float	integer	float	float	integer	integer	integer	integer	integer	float	float	float	integer	float	float	float	float	float	integer	integer	float	float	float	float	float	integer	float	float	float	float	integer	float	float	float	float	float	integer	float	float	float	float	float	float	float	integer	float	integer	float	float	float	float	integer	float	float	float	float	text	float	float	float	float	float	float	float	float	float	float	float	float	float	float	float	float	float	float	float	float	float	integer	integer	integer	integer	float	integer	text	integer	text	float	float	float	integer	boolean	float	float	boolean	float	boolean	float	boolean	float	boolean	float	boolean	float	boolean	float	boolean	float	boolean	float	boolean	float	boolean	float	boolean
STATS	gDarkOffsetAverage	gDarkOffsetMedian	gDarkOffsetStdDev	gDarkOffsetNumPts	gSaturationValue	gAvgSig2BkgeQC	gAvgSig2BkgNegCtrl	gRatioSig2BkgeQC_NegCtrl	gNumSatFeat	gLocalBGInlierNetAve	gLocalBGInlierAve	gLocalBGInlierSDev	gLocalBGInlierNum	gGlobalBGInlierAve	gGlobalBGInlierSDev	gGlobalBGInlierNum	gNumFeatureNonUnifOL	gNumPopnOL	gNumNonUnifBGOL	gNumPopnBGOL	gOffsetUsed	gGlobalFeatInlierAve	gGlobalFeatInlierSDev	gGlobalFeatInlierNum	AnyColorPrcntFeatNonUnifOL	AnyColorPrcntBGNonUnifOL	AnyColorPrcntFeatPopnOL	AnyColorPrcntBGPopnOL	TotalPrcntFeatOL	gNumNegBGSubFeat	gNonCtrlNumNegFeatBGSubSig	gSpatialDetrendRMSFit	gSpatialDetrendRMSFilteredMinusFit	gSpatialDetrendSurfaceArea	gSpatialDetrendVolume	gSpatialDetrendAveFit	gNonCtrlNumSatFeat	gNonCtrl99PrcntNetSig	gNonCtrl50PrcntNetSig	gNonCtrl1PrcntNetSig	gNonCtrlMedPrcntCVBGSubSig	gCtrleQCNumSatFeat	gCtrleQC99PrcntNetSig	gCtrleQC50PrcntNetSig	gCtrleQC1PrcntNetSig	geQCMedPrcntCVBGSubSig	geQCSig2BkgLow2	gNegCtrlNumInliers	gNegCtrlAveNetSig	gNegCtrlSDevNetSig	gNegCtrlAveBGSubSig	gNegCtrlSDevBGSubSig	gAveNumPixOLLo	gAveNumPixOLHi	gPixCVofHighSignalFeat	gNumHighSignalFeat	AddErrorEstimateGreen	TotalNumFeatures	ROIHeight	ROIWidth	CentroidDiffX	CentroidDiffY	NumFoundFeat	MaxNonUnifEdges	MaxSpotNotFoundEdges	gMultDetrendRMSFit	gMultDetrendSurfaceAverage	eQCLowSigName2	eQCOneColorLogLowSignal	eQCOneColorLogLowSignalError	eQCOneColorLogHighSignal	eQCOneColorLinFitLogLowConc	eQCOneColorLinFitLogLowSignal	eQCOneColorLinFitLogHighConc	eQCOneColorLinFitLogHighSignal	eQCOneColorLinFitSlope	eQCOneColorLinFitIntercept	eQCOneColorLinFitRSQ	eQCOneColorSpikeDetectionLimit	gNonCtrl50PrcntBGSubSig	gCtrleQC50PrcntBGSubSig	gMedPrcntCVProcSignal	geQCMedPrcntCVProcSignal	gOutlierFlagger_Auto_FeatB_Term	gOutlierFlagger_Auto_FeatC_Term	gOutlierFlagger_Auto_BgndB_Term	gOutlierFlagger_Auto_BgndC_Term	OutlierFlagger_FeatChiSq	OutlierFlagger_BgndChiSq	GriddingStatus	IsGoodGrid	NumGeneNonUnifOL	TotalNumberOfReplicatedGenes	gPercentileIntensityProcessedSignal	ExtractionStatus	QCMetricResults	gNonCtrlNumWellAboveBG	ImageDepth	AFHold	gPMTVolts	GlassThickness	gDDN	GridHasBeenOptimized	gNegCtrlSpread	Metric_IsGoodGrid	Metric_IsGoodGrid_IsInRange	Metric_AnyColorPrcntFeatNonUnifOL	Metric_AnyColorPrcntFeatNonUnifOL_IsInRange	Metric_gNegCtrlAveNetSig	Metric_gNegCtrlAveNetSig_IsInRange	Metric_gNegCtrlAveBGSubSig	Metric_gNegCtrlAveBGSubSig_IsInRange	Metric_gNegCtrlSDevBGSubSig	Metric_gNegCtrlSDevBGSubSig_IsInRange	Metric_gSpatialDetrendRMSFilteredMinusFit	Metric_gSpatialDetrendRMSFilteredMinusFit_IsInRange	Metric_gNonCntrlMedCVProcSignal	Metric_gNonCntrlMedCVProcSignal_IsInRange	Metric_gE1aMedCVProcSignal	Metric_gE1aMedCVProcSignal_IsInRange	Metric_absGE1E1aSlope	Metric_absGE1E1aSlope_IsInRange	Metric_DetectionLimit	Metric_DetectionLimit_IsInRange	Metric_gDDN	Metric_gDDN_IsInRange
DATA	7.2245	7.2245	1.87646	0	778141	1.87965	2.32943	0.806913	0	17.1441	24.3686	1.6501	15337	24.3686	1.6501	15337	0	85	0	266	7.2245	1471.6	7330.97	15518	0	0	0.544767	1.7048	0	225	72	2.93192	1.92007	1.00802	4.00962	49.0702	0	34420	117.072	42.2832	6.14974	0	180.488	57.1661	37.6885	6.36102	4.10407	71	39.2727	2.89556	-2.33678	1.39955	0.293597	0.913158	0.0708823	758	1.92007	15603	4.24384	7.61865	0.609461	0.725005	15096	0	0.0609756	0.0171292	0.999584	(+)E1A_r60_3	0	0	0	0	0	0	0	0	0	0	-1	75.0563	15.169	5.54573	6.04899	897.188	76.0067	69.375	28.4167	1.94444	2.34822	0	1	0	13762	267.523	1	ExtractionEvaluate	13826	20 Bit	0	355	964.219	1	0	4.86686	1	1	0	1	39.2727	1	-2.33678	1	1.39955	1	1.92007	1	5.54573	1	6.04899	1	0	0	-1	0	1	1
*
TYPE	integer	integer	integer	integer	integer	text	text	float	float	float	float	float	float	float	boolean	boolean	boolean	boolean	boolean	boolean	float	boolean	boolean	float	float
FEATURES	FeatureNum	Row	Col	SubTypeMask	ControlType	ProbeName	SystematicName	PositionX	PositionY	gProcessedSignal	gProcessedSigError	gMedianSignal	gBGMedianSignal	gBGPixSDev	gIsSaturated	gIsFeatNonUnifOL	gIsBGNonUnifOL	gIsFeatPopnOL	gIsBGPopnOL	IsManualFlag	gBGSubSignal	gIsPosAndSignif	gIsWellAboveBG	SpotExtentX	gBGMeanSignal
DATA	1	1	1	260	1	GE_BrightCorner	GE_BrightCorner	3532.09	224.591	1.096197e+005	1.096197e+004	110697	31	7.801743e+000	0	0	0	0	1	0	109874	1	1	57.5363	32.1174
DATA	2	1	2	66	1	DarkCorner	DarkCorner	3557.5	224.5	1.055119e+001	2.185007e+000	66	31	8.632931e+000	0	0	0	0	1	0	10.5881	1	1	57.5363	31.5038
DATA	3	1	3	66	1	DarkCorner	DarkCorner	3582.89	224.785	7.695272e+000	2.060473e+000	63	29	7.415624e+000	0	0	0	0	1	0	7.73026	1	0	49.8279	29.2114
DATA	4	1	4	0	0	ASCRP3005920	ASCRP3005920	3608.33	224.814	1.093384e+002	1.109935e+001	166.5	29	7.295191e+000	0	0	0	0	1	0	109.935	1	1	51.7088	29.0703
DATA	5	1	5	0	0	ASCRP3009233	ASCRP3009233	3633.55	224.878	2.857609e+001	3.436151e+000	84	29	6.876765e+000	0	0	0	0	1	0	28.7539	1	1	50.7771	28.8835
DATA	6	1	6	0	0	ASCRP3009385	ASCRP3009385	3658.95	224.43	3.715512e+001	4.176304e+000	92	28	7.143242e+000	0	0	0	0	0	0	37.4106	1	1	51.7088	28.3189
DATA	7	1	7	0	0	ASCRP3005239	ASCRP3005239	3684.25	224.923	1.123815e+002	1.139863e+001	164.5	28	7.058571e+000	0	0	0	0	0	0	113.213	1	1	53.2255	28.4419
DATA	8	1	8	0	0	ASCRP3002896	ASCRP3002896	3709.76	224.35	4.658013e+001	5.032576e+000	103	28	7.556954e+000	0	0	0	0	0	0	46.944	1	1	51.0895	28.524
DATA	9	1	9	0	0	ASCRP3012599	ASCRP3012599	3735.05	224.792	1.597096e+001	2.485635e+000	72	28	6.704932e+000	0	0	0	0	0	0	16.1003	1	1	49.1849	28.3449
DATA	10	1	10	0	0	ASCRP3008371	ASCRP3008371	3760.56	224.531	2.088585e+002	2.097248e+001	267	27	6.262267e+000	0	0	0	0	0	0	210.59	1	1	50.4627	27.7996
DATA	11	1	11	0	0	ASCRP3002296	ASCRP3002296	3786	224.867	1.276301e+001	2.292311e+000	68	28	7.074417e+000	0	0	0	0	0	0	12.8698	1	1	54.4085	27.8771
DATA	12	1	12	0	0	ASCRP3009151	ASCRP3009151	3811.5	224.821	8.424911e+001	8.637419e+000	143	27	7.443681e+000	0	0	0	0	0	0	84.9524	1	1	49.1849	27.7343
DATA	13	1	13	0	0	ASCRP3003948	ASCRP3003948	3836.95	224.904	5.140028e+001	5.481479e+000	106	27	7.014823e+000	0	0	0	0	0	0	51.8233	1	1	46.8651	27.4836
DATA	14	1	14	0	0	ASCRP3004099	ASCRP3004099	3862.3	224.684	8.338421e+001	8.553213e+000	134	28	7.190559e+000	0	0	0	0	0	0	84.0536	1	1	48.5334	27.866
DATA	15	1	15	0	0	ASCRP3000075	ASCRP3000075	3887.23	225.266	4.935705e+001	5.290702e+000	105	27	6.759833e+000	0	0	0	0	0	0	49.7385	1	1	49.1849	27.6194
DATA	16	1	16	0	0	ASCRP3009851	ASCRP3009851	3912.84	225.12	9.706100e+000	2.138958e+000	65	26	6.928366e+000	0	0	0	0	0	0	9.77745	1	1	47.8731	27.106
DATA	17	1	17	0	0	ASCRP3000317	ASCRP3000317	3938.59	225.092	2.087895e+002	2.096585e+001	263	26	6.473145e+000	0	0	0	0	0	0	210.228	1	1	49.1849	26.4046
DATA	18	1	18	0	0	ASCRP3008068	ASCRP3008068	3964	224.987	8.373963e+001	8.588567e+000	139.5	27	6.574483e+000	0	0	0	0	0	0	84.272	1	1	46.8651	26.7947
DATA	19	1	19	0	0	ASCRP3009183	ASCRP3009183	3989.15	225.097	2.078022e+003	2.078110e+002	2097.5	27	7.098851e+000	0	0	0	0	0	0	2089.98	1	1	46.8651	26.9884
DATA	20	1	20	0	0	ASCRP3007386	ASCRP3007386	4014.75	225	1.760942e+002	1.771274e+001	232	26	6.799484e+000	0	0	0	0	0	0	176.989	1	1	49.1849	26.3302
DATA	21	1	21	0	0	ASCRP3007026	ASCRP3007026	4039.91	225.065	8.310468e+001	8.527526e+000	138	26	6.765446e+000	0	0	0	0	0	0	83.466	1	1	54.4085	26.3981
DATA	22	1	22	0	0	ASCRP3005415	ASCRP3005415	4065.5	225	3.514505e+001	4.001552e+000	88	26	7.291167e+000	0	0	0	0	0	0	35.2696	1	1	48.5334	26.6383
DATA	23	1	23	0	0	CUST_18_PI418767722	NM_000754	4090.63	225.389	3.421998e+001	3.921349e+000	88	26	6.539087e+000	0	0	0	1	0	0	34.3121	1	1	47.5395	26.3008
DATA	24	1	24	0	0	ASCRP3000412	ASCRP3000412	4116.41	225.092	1.880429e+001	2.685080e+000	72	26	6.561174e+000	0	0	0	0	0	0	18.8376	1	1	49.1849	26.7293
DATA	25	1	25	0	0	ASCRP3012942	ASCRP3012942	4141.62	225.63	1.565165e+002	1.576879e+001	212	26	6.621147e+000	0	0	0	0	0	0	156.643	1	1	50.7771	26.5068
DATA	26	1	26	0	0	ASCRP3001268	ASCRP3001268	4167.32	225.273	9.765365e+001	9.952415e+000	149	26	6.609569e+000	0	0	0	0	0	0	97.6333	1	1	49.8279	26.1426
DATA	27	1	27	0	0	ASCRP3011593	ASCRP3011593	4192.42	225.427	2.302364e+001	2.999467e+000	79.5	26	6.391352e+000	0	0	0	0	0	0	22.9948	1	1	57.5363	26.4046
DATA	28	1	28	0	0	ASCRP3002850	ASCRP3002850	4217.58	225.427	1.197028e+002	1.212401e+001	177	26	6.594155e+000	0	0	0	0	0	0	119.423	1	1	57.5363	26.4283
DATA	29	1	29	0	0	ASCRP3010443	ASCRP3010443	4243.11	225.5	1.943328e+001	2.736605e+000	75	26	6.771770e+000	0	0	0	0	0	0	19.3656	1	1	56.9804	26.3951
DATA	30	1	30	0	0	ASCRP3007634	ASCRP3007634	4268.79	225.16	9.144275e+000	2.134838e+000	65	26	6.904913e+000	0	0	0	0	0	0	9.10156	1	0	48.5334	26.0425
DATA	31	1	31	0	0	ASCRP3001637	ASCRP3001637	4293.92	225.603	9.340366e+001	9.537963e+000	148	25	6.332943e+000	0	0	0	0	0	0	92.8557	1	1	49.8279	25.7427
DATA	32	1	32	0	0	ASCRP3012615	ASCRP3012615	4319.49	224.973	3.015534e+001	3.582343e+000	84	25	6.584998e+000	0	0	0	0	0	0	29.9406	1	1	48.5334	25.7813
DATA	33	1	33	0	0	ASCRP3011633	ASCRP3011633	4344.94	225.963	1.492324e+002	1.504834e+001	203	26	6.491791e+000	0	0	0	0	0	0	147.981	1	1	51.7088	26.5661
DATA	34	1	34	0	0	ASCRP3013504	ASCRP3013504	4370.05	225.527	1.468305e+003	1.468433e+002	1510.5	26	6.103263e+000	0	0	0	0	0	0	1454.1	1	1	54.4085	25.9406
DATA	35	1	35	0	0	ASCRP3001826	ASCRP3001826	4395.78	225.688	4.896733e+001	5.267565e+000	103	25	6.531199e+000	0	0	0	0	0	0	48.428	1	1	49.5074	25.5067
DATA	36	1	36	0	0	ASCRP3001026	ASCRP3001026	4420.96	225.667	2.390657e+002	2.398548e+001	292	25	7.211603e+000	0	0	0	0	0	0	236.113	1	1	49.5074	26.0643
DATA	37	1	37	0	0	ASCRP3002469	ASCRP3002469	4446.38	226	4.665020e+001	5.054931e+000	100	26	7.036121e+000	0	0	0	0	0	0	46.0104	1	1	48.5334	26.3027
DATA	38	1	38	0	0	ASCRP3005995	ASCRP3005995	4471.49	225.693	1.446602e+002	1.459679e+001	199	27	7.352073e+000	0	0	0	0	0	0	142.476	1	1	48.5334	26.4402
DATA	39	1	39	0	0	ASCRP3003059	ASCRP3003059	4496.96	226.025	4.100630e+001	4.541649e+000	98	25	6.720009e+000	0	0	0	0	0	0	40.3297	1	1	48.8603	25.7586
DATA	40	1	40	0	0	ASCRP3008503	ASCRP3008503	4522.63	225.557	1.055950e+002	1.073898e+001	156	26	6.960681e+000	0	0	0	0	0	0	103.699	1	1	46.8651	26.1335
DATA	41	1	41	0	0	ASCRP3008062	ASCRP3008062	4547.92	225.901	6.990437e+001	7.259479e+000	122	25	6.412803e+000	0	0	0	0	0	0	68.5497	1	1	46.8651	25.4654
DATA	42	1	42	0	0	ASCRP3009593	ASCRP3009593	4573.41	225.912	9.781463e+001	9.976086e+000	153.5	25	5.945848e+000	0	0	0	0	0	0	95.7761	1	1	49.8279	24.9591
DATA	43	1	43	0	0	Negative042	Negative042	4598.68	226.103	1.984820e+001	2.792170e+000	76	25	6.408129e+000	0	0	0	0	0	0	19.4057	1	1	49.1849	25.4785
DATA	44	1	44	0	0	ASCRP3006330	ASCRP3006330	4624.14	225.921	2.012905e+002	2.022492e+001	253	25	6.793500e+000	0	0	0	0	0	0	196.502	1	1	47.8731	25.3133
DATA	45	1	45	0	0	ASCRP3003988	ASCRP3003988	4649.5	226.179	1.197255e+003	1.197417e+002	1227.5	26	6.883426e+000	0	0	0	0	0	0	1167.01	1	1	49.1849	25.8686
DATA	46	1	46	0	0	ASCRP3000521	ASCRP3000521	4674.99	225.905	4.307610e+002	4.312126e+001	469	26	7.054428e+000	0	0	0	0	0	0	419.222	1	1	46.8651	25.9154
DATA	47	1	47	0	0	ASCRP3012738	ASCRP3012738	4700.3	225.973	2.836270e+001	3.456716e+000	84	26	7.150497e+000	0	0	0	0	0	0	27.5603	1	1	48.8603	26.2048
DATA	48	1	48	0	0	ASCRP3009482	ASCRP3009482	4726	225.962	6.988820e+000	2.098881e+000	62	25	6.567614e+000	0	0	0	0	0	0	6.78034	1	0	48.8603	25.7278
DATA	49	1	49	0	0	ASCRP3010011	ASCRP3010011	4751.31	226.284	3.351847e+001	3.894082e+000	87	26	6.662703e+000	0	0	0	0	0	0	32.4684	1	1	47.5395	26.1267
DATA	50	1	50	0	0	A_23_P215720	NM_000492	4776.54	226.203	3.259831e+001	3.816800e+000	87	26	7.165336e+000	0	0	0	0	0	0	31.5271	1	1	48.8603	26.1733
DATA	51	1	51	0	0	ASCRP3005914	ASCRP3005914	4801.98	226.767	4.137409e+003	4.137457e+002	4039	25	6.388006e+000	0	0	0	0	0	0	3995.26	1	1	52.9257	25.5393
DATA	52	1	52	0	0	ASCRP3008448	ASCRP3008448	4827.29	226.162	1.039616e+004	1.039618e+003	9963	25	6.782558e+000	0	0	0	0	0	0	10022.3	1	1	50.1463	25.2775
DATA	53	1	53	0	0	ASCRP3005403	ASCRP3005403	4852.67	226.506	6.203334e+001	6.516191e+000	114.5	25.5	6.287117e+000	0	0	0	0	0	0	59.7081	1	1	51.7088	25.7596
DATA	54	1	54	0	0	ASCRP3004952	ASCRP3004952	4878.24	226.305	4.054189e+002	4.059110e+001	440	25	6.703050e+000	0	0	0	0	0	0	389.575	1	1	51.0895	25.5736
DATA	55	1	55	0	0	ASCRP3011716	ASCRP3011716	4903.56	226.532	3.173767e+002	3.180071e+001	354	25	6.787798e+000	0	0	0	0	0	0	304.484	1	1	49.8279	25.463
DATA	56	1	56	0	0	AS_circRNA_control212	AS_circRNA_control212	4928.85	226.321	1.156958e+003	1.157132e+002	1153	25	6.273157e+000	0	0	0	1	0	0	1108.11	1	1	49.8279	25.4507
DATA	57	1	57	0	0	ASCRP3000311	ASCRP3000311	4954.32	226.727	3.092056e+001	3.686823e+000	84	25	6.122222e+000	0	0	0	0	0	0	29.5673	1	1	49.8279	25.4847
DATA	58	1	58	0	0	ASCRP3001004	ASCRP3001004	4979.74	226.389	2.522700e+001	3.226410e+000	77	25	6.517328e+000	0	0	0	0	0	0	24.0816	1	1	48.5334	25.3837
DATA	59	1	59	0	0	ASCRP3005954	ASCRP3005954	5005.09	226.773	3.480918e+002	3.486743e+001	385.5	25	6.221650e+000	0	0	0	0	0	0	331.748	1	1	53.2255	25.7466
DATA	60	1	60	0	0	ASCRP3012098	ASCRP3012098	5030.62	226.537	2.220819e+001	3.000840e+000	75	24	6.495098e+000	0	0	0	0	0	0	21.1287	1	1	51.4001	25.4156
DATA	61	1	61	0	0	ASCRP3003319	ASCRP3003319	5055.95	226.618	4.644835e+001	5.065697e+000	101	25	6.864348e+000	0	0	0	0	0	0	44.116	1	1	49.1849	25.3038
DATA	62	1	62	0	0	ASCRP3003051	ASCRP3003051	5081.44	226.26	1.719419e+002	1.731304e+001	216	26	7.195926e+000	0	0	0	0	0	0	163.017	1	1	49.5074	26.2416
DATA	63	1	63	0	0	ASCRP3004503	ASCRP3004503	5106.79	227	5.757246e+001	6.104141e+000	105.5	25	6.322367e+000	0	0	0	0	0	0	54.4961	1	1	46.8651	26.0079
DATA	64	1	64	0	0	Negative026	Negative026	5132.17	226.789	6.156430e+000	2.123295e+000	60.5	26	6.921112e+000	0	0	0	0	0	0	5.81707	1	0	47.5395	26.2377
DATA	65	1	65	0	0	ASCRP3002348	ASCRP3002348	5157.72	227.095	1.828026e+001	2.735929e+000	72	25.5	6.483336e+000	0	0	0	0	0	0	17.2429	1	1	48.8603	25.6187
DATA	66	1	66	0	0	ASCRP3011765	ASCRP3011765	5183.2	226.71	4.731611e+001	5.152400e+000	100	26	6.485816e+000	0	0	0	0	0	0	44.5479	1	1	46.8651	26.4326
DATA	67	1	67	0	0	ASCRP3002944	ASCRP3002944	5208.43	226.903	8.593016e+001	8.832534e+000	135	26	6.486617e+000	0	0	0	0	0	0	80.7608	1	1	48.2044	26.369
DATA	68	1	68	0	0	ASCRP3009856	ASCRP3009856	5234.06	226.557	1.107174e+001	2.327133e+000	63.5	26	6.970785e+000	0	0	0	0	0	0	10.3858	1	1	46.8651	26.475
DATA	69	1	69	0	0	ASCRP3011754	ASCRP3011754	5259.31	227.208	4.289450e+001	4.754308e+000	94	26	6.337096e+000	0	0	0	0	0	0	40.1683	1	1	48.8603	26.4337
DATA	70	1	70	0	0	ASCRP3004993	ASCRP3004993	5284.56	226.792	3.456774e+002	3.462874e+001	376	26	6.942459e+000	0	0	0	0	0	0	323.078	1	1	49.1849	26.4981
DATA	71	1	71	0	0	ASCRP3008023	ASCRP3008023	5309.93	227.013	1.724756e+002	1.736993e+001	214.5	27	7.520769e+000	0	0	0	0	0	0	160.901	1	1	46.8651	27.0491
DATA	72	1	72	0	0	A_23_P252748	NM_007152	5335.41	226.908	1.837584e+002	1.849120e+001	221	26	7.189426e+000	0	0	0	0	0	0	171.092	1	1	49.1849	26.7064
DATA	73	1	73	0	0	ASCRP3009717	ASCRP3009717	5360.54	227.118	2.753852e+001	3.442753e+000	79	27	6.993306e+000	0	0	0	0	0	0	25.5919	1	1	49.1849	27.4442
DATA	75	1	75	0	0	ASCRP3004561	ASCRP3004561	5411.56	227.208	3.480552e+002	3.486728e+001	379.5	26	6.761979e+000	0	0	0	0	0	0	322.158	1	1	49.1849	27.0263
DATA	76	1	76	0	0	ASCRP3004592	ASCRP3004592	5436.89	227.198	8.370049e+002	8.372630e+001	818	26	6.570300e+000	0	0	0	0	0	0	773.136	1	1	50.4627	26.4358
DATA	77	1	77	0	0	ASCRP3003651	ASCRP3003651	5462.16	227.438	3.907023e+002	3.912571e+001	409	27	7.146858e+000	0	0	0	0	0	0	360.158	1	1	50.1463	27.1464
DATA	78	1	78	0	0	ASCRP3008186	ASCRP3008186	5487.73	227.137	1.902640e+002	1.914058e+001	227	26	6.431997e+000	0	0	0	0	0	0	174.999	1	1	48.2044	26.4669
DATA	79	1	79	0	0	ASCRP3001172	ASCRP3001172	5513.16	227.55	4.980748e+001	5.402214e+000	104	26	6.311276e+000	0	0	0	0	0	0	45.7162	1	1	50.4627	26.6833
DATA	80	1	80	66	1	DarkCorner	DarkCorner	5538.74	227.122	6.291962e+000	2.189213e+000	60	27	6.989805e+000	0	0	0	0	0	0	5.76151	1	0	48.2044	27.1726
DATA	81	1	81	260	1	GE_BrightCorner	GE_BrightCorner	5563.58	227.427	1.221182e+005	1.221182e+004	111943	26	7.336518e+000	0	0	0	0	0	0	111583	1	1	57.5363	26.5656
DATA	82	1	82	260	1	GE_BrightCorner	GE_BrightCorner	5589.11	227.5	1.223329e+005	1.223329e+004	111868	27	8.063723e+000	0	0	0	0	0	0	111520	1	1	56.9804	27.815
DATA	83	2	1	260	1	GE_BrightCorner	GE_BrightCorner	3544.96	232	1.134053e+005	1.134053e+004	114340	32	1.006344e+001	0	0	0	0	1	0	113743	1	1	50.1463	33.8396
DATA	84	2	2	66	1	DarkCorner	DarkCorner	3570.5	232	1.045116e+001	2.179241e+000	63	29	7.786965e+000	0	0	0	0	1	0	10.4937	1	1	65	29.432
DATA	85	2	3	0	0	ASCRP3011718	ASCRP3011718	3595.13	232.533	1.056451e+002	1.073587e+001	157	29	7.534359e+000	0	0	0	0	0	0	106.173	1	1	47.5395	28.802
DATA	86	2	4	0	0	ASCRP3004590	ASCRP3004590	3620.85	232.097	8.272896e+002	8.275098e+001	894	28	6.392473e+000	0	0	0	0	0	0	832.107	1	1	46.8651	28.6667
DATA	87	2	5	0	0	ASCRP3004324	ASCRP3004324	3646.28	232.118	3.525854e+001	4.008834e+000	90	29	6.885292e+000	0	0	0	0	0	0	35.4882	1	1	48.8603	28.4571
DATA	88	2	6	0	0	A_23_P57306	NM_005441	3671.76	232.192	6.971554e+001	7.227555e+000	124	28.5	7.341899e+000	0	0	0	0	0	0	70.2093	1	1	48.8603	28.4461
DATA	89	2	7	0	0	ASCRP3005419	ASCRP3005419	3697.09	232.065	8.006844e+000	2.067087e+000	65	27	6.923750e+000	0	0	0	0	0	0	8.06715	1	0	54.4085	27.7009
DATA	90	2	8	0	0	ASCRP3006367	ASCRP3006367	3722.48	232.12	2.656110e+001	3.268679e+000	82	27	7.369297e+000	0	0	0	0	0	0	26.7701	1	1	48.8603	27.801
DATA	91	2	9	0	0	ASCRP3003758	ASCRP3003758	3747.8	232.425	9.887148e+001	1.006893e+001	155	28	6.085154e+000	0	0	0	0	0	0	99.6712	1	1	50.4627	27.9701
DATA	92	2	10	0	0	ASCRP3006209	ASCRP3006209	3773.24	232.427	8.295841e+003	8.295863e+002	8294	27	6.461982e+000	0	0	0	0	0	0	8363.95	1	1	52.6241	27.0148
DATA	93	2	11	0	0	ASCRP3011890	ASCRP3011890	3798.63	232.64	1.218161e+002	1.232957e+001	180	27	6.753049e+000	0	0	0	0	0	0	122.818	1	1	48.8603	27.1912
DATA	94	2	12	0	0	ASCRP3012914	ASCRP3012914	3824.06	232.481	6.035304e+001	6.328677e+000	115.5	28	7.223755e+000	0	0	0	0	0	0	60.8453	1	1	50.4627	28.0101
DATA	95	2	13	0	0	ASCRP3008257	ASCRP3008257	3849.44	232.325	7.321152e+001	7.564899e+000	128	26	6.534230e+000	0	0	0	0	0	0	73.7967	1	1	49.8279	26.598
DATA	96	2	14	0	0	ASCRP3011640	ASCRP3011640	3874.9	232.658	6.434538e+002	6.437359e+001	694	27	7.514823e+000	0	0	0	0	0	0	648.429	1	1	49.8279	27.8894
DATA	97	2	15	0	0	ASCRP3013127	ASCRP3013127	3900.26	232.444	3.643257e+001	4.111695e+000	92	27	6.952216e+000	0	0	0	0	0	0	36.7021	1	1	48.5334	26.9952
DATA	98	2	16	0	0	ASCRP3001518	ASCRP3001518	3925.49	232.633	1.013761e+002	1.031537e+001	157	26	6.123289e+000	0	0	0	0	0	0	102.084	1	1	49.8279	26.0152
DATA	99	2	17	0	0	ASCRP3002547	ASCRP3002547	3950.93	232.75	6.398207e+001	6.676553e+000	117	26	6.615614e+000	0	0	0	0	0	0	64.397	1	1	49.1849	26.7136
DATA	100	2	18	0	0	ASCRP3006626	ASCRP3006626	3976.56	232.506	1.584314e+003	1.584429e+002	1673	26	6.918380e+000	0	0	0	0	0	0	1593.69	1	1	52.3208	26.8792
DATA	101	2	19	0	0	AS_circRNA_control208	AS_circRNA_control208	4002	232.5	1.126013e+003	1.126175e+002	1179	27	6.848483e+000	0	0	0	1	0	0	1131.96	1	1	48.5334	26.122
DATA	102	2	20	0	0	ASCRP3006695	ASCRP3006695	4027.14	232.582	7.714390e+003	7.714414e+002	7579	25	6.407803e+000	0	0	0	0	0	0	7749.83	1	1	50.1463	25.7286
DATA	103	2	21	0	0	ASCRP3002878	ASCRP3002878	4052.69	232.662	1.258977e+003	1.259122e+002	1302.5	26	7.321470e+000	0	0	0	0	0	0	1263.8	1	1	48.5334	26.2085
DATA	104	2	22	0	0	Negative002	Negative002	4077.74	232.943	6.140661e+000	2.010370e+000	59	26	6.118001e+000	0	0	0	1	0	0	6.1592	1	0	46.5243	25.7041
DATA	105	2	23	1028	1	(+)E1A_r60_n11	E1A_r60_n11	4103.42	233	1.763133e+001	2.603766e+000	71	26	6.331210e+000	0	0	0	0	0	0	17.669	1	1	49.1849	26.3788
DATA	106	2	24	0	0	ASCRP3006863	ASCRP3006863	4129.07	233	1.390561e+002	1.403723e+001	194	26	6.680926e+000	0	0	0	0	0	0	139.224	1	1	46.8651	26.78
DATA	107	2	25	0	0	ASCRP3012336	ASCRP3012336	4154.36	232.974	1.440443e+001	2.399955e+000	70	25	5.650584e+000	0	0	0	0	0	0	14.4079	1	1	49.1849	24.9701
DATA	108	2	26	0	0	ASCRP3001892	ASCRP3001892	4179.79	232.806	6.802564e+001	7.068753e+000	124	26	6.620606e+000	0	0	0	0	0	0	67.9728	1	1	47.5395	25.8696
DATA	109	2	27	0	0	ASCRP3009478	ASCRP3009478	4205.18	233	2.941918e+003	2.941981e+002	2968.5	26	6.214885e+000	0	0	0	0	0	0	2936.52	1	1	51.4001	26.2161
DATA	110	2	28	0	0	ASCRP3004476	ASCRP3004476	4230.44	233.07	1.560249e+003	1.560367e+002	1594	26	6.075569e+000	0	0	0	0	0	0	1555.68	1	1	48.2044	26.455
DATA	111	2	29	0	0	ASCRP3012342	ASCRP3012342	4255.86	233.079	1.223556e+002	1.238652e+001	177	25	6.778657e+000	0	0	0	0	0	0	121.858	1	1	47.8731	25.1739
DATA	112	2	30	0	0	ASCRP3009415	ASCRP3009415	4281.37	233	1.878452e+002	1.888342e+001	243	25	6.020000e+000	0	0	0	0	0	0	186.861	1	1	50.4627	24.7708
DATA	113	2	31	0	0	ASCRP3009929	ASCRP3009929	4306.65	233.12	4.418108e+001	4.822268e+000	99	24	6.135762e+000	0	0	0	0	0	0	43.8967	1	1	48.8603	24.2944
DATA	114	2	32	0	0	ASCRP3010473	ASCRP3010473	4332.43	233.257	2.789362e+001	3.394783e+000	79	26	7.485855e+000	0	0	0	0	0	0	27.6792	1	1	48.2044	26.8342
DATA	115	2	33	0	0	ASCRP3010272	ASCRP3010272	4357.67	233.25	8.034090e+001	8.264386e+000	132	26	6.188577e+000	0	0	0	0	0	0	79.6228	1	1	47.5395	25.7347
DATA	116	2	34	0	0	CUST_2_PI418767722	NM_002455	4382.94	233.026	4.324619e+002	4.328968e+001	484	26	6.016224e+000	0	0	0	0	0	0	428.042	1	1	48.5334	25.6682
DATA	117	2	35	0	0	Negative012	Negative012	4408.33	233.539	8.644817e+000	2.126131e+000	65	25	7.175503e+000	0	0	0	1	0	0	8.54523	1	0	49.8279	25.64
DATA	118	2	36	0	0	ASCRP3002893	ASCRP3002893	4433.62	233.237	1.937154e+003	1.937252e+002	1981	26	6.589833e+000	0	0	0	0	0	0	1912.26	1	1	49.1849	26.465
DATA	119	2	37	0	0	ASCRP3009531	ASCRP3009531	4459.07	233.375	2.380297e+002	2.388252e+001	289	26	7.206083e+000	0	0	0	0	0	0	234.649	1	1	50.1463	25.9695
DATA	120	2	38	0	0	ASCRP3008102	ASCRP3008102	4484.37	233.407	3.812144e+002	3.817130e+001	423.5	26	7.570534e+000	0	0	0	0	0	0	375.281	1	1	50.7771	26.0936
DATA	121	2	39	0	0	ASCRP3000345	ASCRP3000345	4509.68	233.575	6.603030e+000	2.061750e+000	60	25	6.708484e+000	0	0	0	0	0	0	6.49118	1	0	51.0895	24.9655
DATA	122	2	40	0	0	ASCRP3005981	ASCRP3005981	4535.36	233.214	3.256204e+001	3.798527e+000	86	26	6.723694e+000	0	0	0	0	0	0	31.9639	1	1	47.5395	26.3842
DATA	123	2	41	0	0	ASCRP3002894	ASCRP3002894	4560.44	233.4	1.166517e+002	1.182848e+001	170	24	6.195208e+000	0	0	0	0	0	0	114.347	1	1	50.7771	24.7913
DATA	124	2	42	0	0	ASCRP3002179	ASCRP3002179	4586.07	233.417	1.982705e+003	1.982802e+002	1982.5	25	6.163558e+000	0	0	0	0	0	0	1940.67	1	1	48.2044	25.5423
DATA	125	2	43	0	0	ASCRP3010700	ASCRP3010700	4611.38	233.543	6.150380e+001	6.456513e+000	115	25.5	7.297269e+000	0	0	0	0	0	0	60.1119	1	1	51.4001	25.2282
DATA	126	2	44	0	0	ASCRP3008574	ASCRP3008574	4636.82	233.529	1.049236e+002	1.067523e+001	155	25	6.427275e+000	0	0	0	0	0	0	102.396	1	1	51.7088	25.0664
DATA	127	2	45	0	0	ASCRP3011854	ASCRP3011854	4662.38	233.553	2.799290e+002	2.806216e+001	334.5	25	6.932832e+000	0	0	0	0	0	0	272.775	1	1	49.8279	25.4493
DATA	128	2	46	0	0	ASCRP3008935	ASCRP3008935	4687.5	233.5	1.073457e+002	1.091445e+001	157.5	25	6.921959e+000	0	0	0	0	0	0	104.446	1	1	50.4627	25.1564
DATA	129	2	47	0	0	ASCRP3001256	ASCRP3001256	4712.92	233.901	8.396363e+001	8.625821e+000	135.5	25	6.479770e+000	0	0	0	0	0	0	81.5735	1	1	46.8651	25.1931
DATA	130	2	48	0	0	ASCRP3003770	ASCRP3003770	4738.28	233.905	1.464772e+002	1.478085e+001	194	26	6.328499e+000	0	0	0	0	0	0	142.09	1	1	48.8603	25.99
DATA	131	2	49	66	-1	(-)3xSLv1	NegativeControl	4763.87	233.91	2.018932e+000	1.982427e+000	51	26	7.403190e+000	0	0	0	0	0	0	-2.22403	0	0	48.5334	26.1531
DATA	132	2	50	0	0	ASCRP3006639	ASCRP3006639	4789.09	233.935	6.248212e+001	6.556087e+000	116	25	6.507459e+000	0	0	0	0	0	0	60.4237	1	1	54.4085	25.7291
DATA	133	2	51	0	0	ASCRP3012632	ASCRP3012632	4814.34	234.117	1.829301e+002	1.840078e+001	231	25	6.608915e+000	0	0	0	0	0	0	176.633	1	1	49.1849	24.875
DATA	134	2	52	0	0	ASCRP3001111	ASCRP3001111	4840.23	233.947	1.123268e+001	2.286652e+000	68	24	6.799470e+000	0	0	0	0	0	0	10.8285	1	1	48.5334	25.2217
DATA	135	2	53	0	0	ASCRP3008390	ASCRP3008390	4865.41	233.851	4.994135e+001	5.377821e+000	99	25	5.929092e+000	0	0	0	0	0	0	48.0683	1	1	48.5334	25.652
DATA	136	2	54	0	1	RC7	RC7	4890.64	233.886	2.034827e+000	1.998035e+000	54	25	6.989905e+000	0	0	0	0	0	0	-0.270322	0	0	46.8651	25.5337
DATA	137	2	55	0	0	ASCRP3009364	ASCRP3009364	4916.21	233.987	1.160569e+001	2.313407e+000	65.5	25	6.909884e+000	0	0	0	0	0	0	11.135	1	1	49.1849	25.0909
DATA	138	2	56	0	0	ASCRP3007693	ASCRP3007693	4941.94	234.087	1.434887e+001	2.465121e+000	68	25.5	5.666858e+000	0	0	0	0	0	0	13.7447	1	1	46.8651	25.5049
DATA	139	2	57	0	0	ASCRP3008513	ASCRP3008513	4966.94	233.846	2.101800e+001	2.906642e+000	75	25	6.914234e+000	0	0	0	0	0	0	20.1003	1	1	48.5334	25.2315
DATA	140	2	58	0	0	ASCRP3006817	ASCRP3006817	4992.32	234	4.645608e+002	4.649958e+001	493.5	25	6.444478e+000	0	0	0	0	0	0	443.561	1	1	49.1849	25.4472
DATA	141	2	59	0	0	ASCRP3001023	ASCRP3001023	5017.46	233.816	1.831307e+001	2.722331e+000	72	24	6.227047e+000	0	0	0	0	0	0	17.4564	1	1	49.1849	25.1244
DATA	142	2	60	0	0	Negative050	Negative050	5043.01	234.104	2.241303e+001	3.015633e+000	75	26	6.664581e+000	0	0	0	1	0	0	21.3299	1	1	48.5334	25.3951
DATA	143	2	61	0	0	ASCRP3006015	ASCRP3006015	5068.61	234.421	1.580585e+001	2.565574e+000	71.5	25	6.099172e+000	0	0	0	0	0	0	15.0175	1	1	49.5074	25.31
DATA	144	2	62	0	0	ASCRP3008616	ASCRP3008616	5094.04	234.434	1.252488e+002	1.268740e+001	173	26	7.266959e+000	0	0	0	0	0	0	118.801	1	1	49.1849	26.6768
DATA	145	2	63	0	0	ASCRP3003996	ASCRP3003996	5119.47	233.948	7.433446e+001	7.705090e+000	125	25	5.309317e+000	0	0	0	0	0	0	70.3827	1	1	49.5074	25.39
DATA	146	2	64	0	0	ASCRP3001970	ASCRP3001970	5144.63	234.556	1.287957e+003	1.288117e+002	1249.5	24	6.493004e+000	0	0	0	0	0	0	1217.54	1	1	48.2044	25.0299
DATA	147	2	65	0	0	ASCRP3004002	ASCRP3004002	5170.11	234.5	2.404854e+001	3.150106e+000	76	25	6.503076e+000	0	0	0	0	0	0	22.6941	1	1	56.9804	25.8261
DATA	148	2	66	0	0	ASCRP3000344	ASCRP3000344	5195.68	234.4	8.463446e+001	8.705431e+000	134	26	6.432380e+000	0	0	0	0	0	0	79.7259	1	1	50.7771	25.9903
DATA	149	2	67	0	0	ASCRP3013262	ASCRP3013262	5221.13	234.463	1.070356e+001	2.305414e+000	63	25	7.163698e+000	0	0	0	0	0	0	10.065	1	1	51.0895	25.695
DATA	150	2	68	0	0	Negative027	Negative027	5246.33	234.5	1.354352e+001	2.453229e+000	67	26	6.540905e+000	0	0	0	0	0	0	12.713	1	1	57.5363	26.8069
DATA	151	2	69	0	0	ASCRP3008344	ASCRP3008344	5271.58	234.573	7.288818e+001	7.571389e+000	124.5	26	6.499156e+000	0	0	0	0	0	0	68.2964	1	1	57.5363	26.3515
DATA	152	2	70	0	0	ASCRP3005983	ASCRP3005983	5297.03	234.532	1.397236e+002	1.412238e+001	179.5	27	7.218107e+000	0	0	0	0	0	0	130.679	1	1	50.4627	27.1262
DATA	153	2	71	0	0	ASCRP3009337	ASCRP3009337	5322.56	234.74	3.899393e+001	4.408558e+000	90	25	7.540144e+000	0	0	0	0	0	0	36.403	1	1	49.5074	26.2167
DATA	154	2	72	0	0	ASCRP3001698	ASCRP3001698	5347.93	234.493	1.364682e+002	1.380153e+001	182	26	6.725410e+000	0	0	0	0	0	0	127.153	1	1	48.5334	26.522
DATA	155	2	73	0	0	ASCRP3008893	ASCRP3008893	5373.37	234.693	2.410882e+002	2.419706e+001	278	26	6.676983e+000	0	0	0	0	0	0	224.208	1	1	47.8731	26.9275
DATA	156	2	74	0	0	ASCRP3000411	ASCRP3000411	5398.65	234.88	3.223534e+002	3.230165e+001	341	27	6.459260e+000	0	0	0	0	0	0	299.212	1	1	48.8603	27.2906
DATA	157	2	75	0	0	ASCRP3004231	ASCRP3004231	5424.31	234.986	1.068132e+002	1.088056e+001	153	26	5.829378e+000	0	0	0	0	0	0	98.948	1	1	47.2035	26.5959
DATA	158	2	76	0	0	ASCRP3010130	ASCRP3010130	5449.63	235	1.104624e+003	1.104819e+002	1076	26	6.793242e+000	0	0	0	0	0	0	1021.22	1	1	48.5334	26.467
DATA	159	2	77	0	0	A_23_P6335	NM_000185	5475.15	234.893	1.864741e+003	1.864858e+002	1764.5	26.5	6.572959e+000	0	0	0	0	0	0	1720.3	1	1	50.1463	26.7282
DATA	160	2	78	0	0	ASCRP3006054	ASCRP3006054	5500.5	235	3.822565e+001	4.354519e+000	88	25	5.382799e+000	0	0	0	0	0	0	35.1913	1	1	54.1152	25.5464
DATA	161	2	79	0	0	ASCRP3002857	ASCRP3002857	5525.75	235	8.031449e+002	8.034168e+001	791	26.5	7.093658e+000	0	0	0	0	0	0	737.804	1	1	49.1849	27.396
DATA	162	2	80	66	1	DarkCorner	DarkCorner	5551	235	4.979969e+000	2.153096e+000	61	27	7.728958e+000	0	0	0	0	0	0	4.56477	1	0	65	27.7376
DATA	163	2	81	66	1	DarkCorner	DarkCorner	5576.5	235	5.755119e+000	2.176928e+000	59.5	27	7.369824e+000	0	0	0	0	0	0	5.26333	1	0	65	27.5131
DATA	164	2	82	260	1	GE_BrightCorner	GE_BrightCorner	5601.5	235	1.184214e+005	1.184214e+004	108518	27	8.398284e+000	0	0	0	0	0	0	108055	1	1	54.1152	28.0597
DATA	165	3	1	66	1	DarkCorner	DarkCorner	3532	239	1.227532e+001	2.275000e+000	70	29	7.654190e+000	0	0	0	0	1	0	12.3052	1	1	54.9904	29.9898
DATA	166	3	2	66	1	DarkCorner	DarkCorner	3557.5	239	1.204771e+001	2.260967e+000	69	30	1.070524e+001	0	0	0	0	1	0	12.0907	1	1	65	32.9298
DATA	167	3	3	0	0	ASCRP3008726	ASCRP3008726	3582.61	239.069	2.222716e+004	2.222716e+003	22580	29.5	7.719767e+000	0	0	0	0	1	0	22328.3	1	1	53.8203	29.4286
DATA	168	3	4	0	0	ASCRP3006793	ASCRP3006793	3608.18	239.215	3.196484e+003	3.196541e+002	3172.5	28.5	6.782241e+000	0	0	0	0	1	0	3213.8	1	1	49.1849	29.0345
DATA	169	3	5	0	0	ASCRP3011055	ASCRP3011055	3633.63	239.307	4.092045e+002	4.096492e+001	469.5	25.5	5.577250e+000	0	0	0	0	0	0	411.721	1	1	47.8731	26.42
DATA	171	3	7	0	0	ASCRP3013087	ASCRP3013087	3684.5	239	3.464563e+004	3.464564e+003	34874	30	7.995552e+000	0	0	0	0	1	0	34896.9	1	1	54.1152	29.9077
DATA	172	3	8	0	0	ASCRP3000452	ASCRP3000452	3709.84	239.24	6.983195e+001	7.238515e+000	121.5	28	7.339622e+000	0	0	0	0	0	0	70.3645	1	1	48.5334	28.1667
DATA	173	3	9	0	0	ASCRP3002529	ASCRP3002529	3735.42	239.427	2.347688e+001	3.023376e+000	77	27	6.121413e+000	0	0	0	0	0	0	23.6622	1	1	57.5363	27
DATA	174	3	10	0	0	ASCRP3008304	ASCRP3008304	3760.58	239.427	3.435141e+001	3.927875e+000	90	27	5.979100e+000	0	0	0	0	0	0	34.628	1	1	57.5363	27.0189
DATA	175	3	11	0	0	ASCRP3010420	ASCRP3010420	3786	239.455	4.191586e+001	4.604016e+000	97	28	5.899125e+000	0	0	0	0	0	0	42.2559	1	1	65	28.2321
DATA	176	3	12	0	0	ASCRP3002602	ASCRP3002602	3811.44	239.32	2.226576e+001	2.930093e+000	77.5	28	6.325014e+000	0	0	0	0	0	0	22.4457	1	1	49.1849	28.7358
DATA	177	3	13	0	0	ASCRP3007145	ASCRP3007145	3836.63	239.598	2.077984e+001	2.819000e+000	76	26	5.671567e+000	0	0	0	0	0	0	20.945	1	1	51.0895	26.5
DATA	178	3	14	0	0	ASCRP3009735	ASCRP3009735	3862.33	239.5	1.456303e+001	2.398149e+000	69	28	7.117201e+000	0	0	0	0	0	0	14.6757	1	1	57.5363	27.5
DATA	179	3	15	0	0	ASCRP3004565	ASCRP3004565	3887.55	239.53	1.490641e+002	1.502775e+001	202.5	27	7.548093e+000	0	0	0	0	0	0	150.173	1	1	51.4001	26.8393
DATA	180	3	16	0	0	ASCRP3007898	ASCRP3007898	3913.04	239.38	2.942411e+001	3.506129e+000	85	26	6.334816e+000	0	0	0	0	0	0	29.6319	1	1	49.8279	26.283
DATA	181	3	17	0	0	ASCRP3003825	ASCRP3003825	3938.42	239.573	3.605916e+002	3.610957e+001	413	26	4.818325e+000	0	0	0	0	0	0	362.972	1	1	57.5363	26.5094
DATA	182	3	18	0	0	ASCRP3013515	ASCRP3013515	3963.58	239.573	9.385045e+001	9.577124e+000	150	26	5.815512e+000	0	0	0	0	0	0	94.4211	1	1	57.5363	25.9649
DATA	183	3	19	0	0	ASCRP3004758	ASCRP3004758	3989.34	239.711	1.453363e+001	2.399770e+000	68.5	25	6.616260e+000	0	0	0	0	0	0	14.6132	1	1	49.5074	26.5098
DATA	184	3	20	0	0	ASCRP3008824	ASCRP3008824	4014.37	239.693	1.650448e+003	1.650559e+002	1670	26	6.537322e+000	0	0	0	0	0	0	1658.41	1	1	47.8731	26.7358
DATA	185	3	21	0	0	ASCRP3000040	ASCRP3000040	4039.74	239.945	4.352521e+002	4.356719e+001	493	26	6.660269e+000	0	0	0	0	0	0	437.037	1	1	47.8731	26.4074
DATA	186	3	22	0	0	ASCRP3006798	ASCRP3006798	4065.31	239.716	5.467228e+001	5.792486e+000	111	26	6.759448e+000	0	0	0	0	0	0	54.8538	1	1	47.5395	26.3396
DATA	187	3	23	0	0	ASCRP3012731	ASCRP3012731	4090.69	239.986	3.368506e+001	3.874954e+000	90	26	5.590608e+000	0	0	0	0	0	0	33.7687	1	1	47.2035	26.1569
DATA	188	3	24	0	0	ASCRP3011610	ASCRP3011610	4116.14	239.71	3.005606e+001	3.564909e+000	86	25	5.724695e+000	0	0	0	0	0	0	30.1041	1	1	46.5243	25.377
DATA	189	3	25	0	0	ASCRP3012463	ASCRP3012463	4141.47	240.123	2.270430e+001	2.972647e+000	77	26	6.220144e+000	0	0	0	0	0	0	22.7194	1	1	48.2044	25.5686
DATA	190	3	26	0	0	ASCRP3011876	ASCRP3011876	4167	240	5.505464e+001	5.830880e+000	113	26	7.324672e+000	0	0	0	0	0	0	55.037	1	1	54.9904	25.4426
DATA	191	3	27	0	0	ASCRP3006308	ASCRP3006308	4192.48	240.084	2.334873e+003	2.334952e+002	2421.5	25	5.428971e+000	0	0	0	0	0	0	2331.73	1	1	49.8279	24.0784
DATA	192	3	28	0	0	ASCRP3010709	ASCRP3010709	4217.5	240	2.145457e+001	2.882247e+000	76	26	5.367410e+000	0	0	0	0	0	0	21.4033	1	1	54.1152	26.25
DATA	193	3	29	0	0	ASCRP3005126	ASCRP3005126	4243.09	240.065	1.945924e+001	2.738470e+000	75	28	6.869907e+000	0	0	0	0	0	0	19.3912	1	1	54.4085	27.9344
DATA	194	3	30	0	0	ASCRP3004355	ASCRP3004355	4268.63	240.141	2.770252e+001	3.375707e+000	83.5	25	5.764933e+000	0	0	0	0	0	0	27.5741	1	1	49.1849	25.537
DATA	195	3	31	0	0	ASCRP3000570	ASCRP3000570	4293.76	239.987	1.613823e+001	2.516777e+000	71	25	5.486702e+000	0	0	0	0	0	0	16.0448	1	1	49.1849	23.9286
DATA	196	3	32	0	0	ASCRP3010402	ASCRP3010402	4319.32	240	3.833747e+001	4.293764e+000	95	24.5	6.237960e+000	0	0	0	0	0	0	38.0693	1	1	49.1849	24.9038
DATA	197	3	33	0	0	ASCRP3009645	ASCRP3009645	4344.58	240.427	2.334740e+002	2.342753e+001	281	26.5	8.149746e+000	0	0	0	0	0	0	231.558	1	1	57.5363	26.5
DATA	198	3	34	0	0	ASCRP3013023	ASCRP3013023	4370.06	240	1.024870e+002	1.043041e+001	159	25	5.560276e+000	0	0	0	0	0	0	101.517	1	1	47.8731	25.5625
DATA	199	3	35	0	0	ASCRP3000119	ASCRP3000119	4395.52	240.537	1.362352e+001	2.371307e+000	69	24	5.481806e+000	0	0	0	0	0	0	13.4773	1	1	50.4627	24.4314
DATA	200	3	36	0	0	ASCRP3007127	ASCRP3007127	4421.06	240.091	3.470614e+001	3.977720e+000	89	26	6.562957e+000	0	0	0	0	0	0	34.2882	1	1	48.2044	26.2679
DATA	201	3	37	0	0	ASCRP3001984	ASCRP3001984	4446.22	240.511	2.573411e+002	2.580758e+001	308	26	6.658444e+000	0	0	0	0	0	0	253.91	1	1	52.9257	25.2766
DATA	202	3	38	0	0	ASCRP3003018	ASCRP3003018	4471.67	240.105	4.802047e+001	5.182374e+000	101.5	27	8.114743e+000	0	0	0	0	0	0	47.3155	1	1	49.5074	27.6667
DATA	203	3	39	0	0	ASCRP3011842	ASCRP3011842	4497.11	240.5	4.067028e+002	4.071707e+001	457	24	7.361130e+000	0	0	0	0	0	0	400.188	1	1	56.9804	24.2407
DATA	204	3	40	0	0	ASCRP3005340	ASCRP3005340	4522.5	240.231	2.542251e+001	3.206460e+000	80	25	7.226122e+000	0	0	0	0	0	0	24.9803	1	1	49.8279	25.5273
DATA	205	3	41	0	0	ASCRP3005773	ASCRP3005773	4547.67	240.5	2.105857e+001	2.874637e+000	74	25	6.837801e+000	0	0	0	0	0	0	20.6637	1	1	57.5363	25.8393
DATA	206	3	42	0	0	ASCRP3007810	ASCRP3007810	4573.35	240.39	1.524550e+002	1.537092e+001	204	24	5.772725e+000	0	0	0	0	0	0	149.381	1	1	49.8279	25.0536
DATA	207	3	43	0	0	ASCRP3003949	ASCRP3003949	4598.59	240.793	6.494448e+002	6.497412e+001	686	25	5.928177e+000	0	0	0	0	0	0	635.458	1	1	51.4001	25.3846
DATA	208	3	44	0	0	A_23_P49878	NM_019013	4624.19	240.467	2.626502e+002	2.633844e+001	306	24.5	6.786461e+000	0	0	0	0	0	0	256.615	1	1	52.9257	23.9032
DATA	209	3	45	0	0	ASCRP3004707	ASCRP3004707	4649.83	240.833	2.360523e+001	3.073339e+000	76.5	25	6.575158e+000	0	0	0	0	0	0	23.0294	1	1	50.1463	24.8889
DATA	210	3	46	0	0	ASCRP3001319	ASCRP3001319	4674.61	240.931	4.232308e+001	4.668708e+000	96	23	5.643373e+000	0	0	0	0	0	0	41.2318	1	1	53.8203	23.037
DATA	211	3	47	0	0	ASCRP3005156	ASCRP3005156	4700.43	240.865	1.212763e+001	2.316665e+000	67	25	5.591154e+000	0	0	0	0	0	0	11.7971	1	1	48.5334	24.7222
DATA	212	3	48	0	0	ASCRP3005212	ASCRP3005212	4725.65	240.88	5.035833e+001	5.409926e+000	101	25	6.468416e+000	0	0	0	0	0	0	48.9135	1	1	48.8603	25.4182
DATA	213	3	49	0	0	Negative029	Negative029	4751.37	241.151	2.016201e+000	1.983939e+000	57	25	5.360202e+000	0	0	0	0	0	0	1.25041	0	0	48.5334	25.2941
DATA	214	3	50	0	0	ASCRP3004126	ASCRP3004126	4776.73	240.7	5.806088e+001	6.135322e+000	111.5	25	6.011781e+000	0	0	0	0	0	0	56.2238	1	1	46.8651	24.8333
DATA	215	3	51	0	0	ASCRP3006046	ASCRP3006046	4801.94	241.013	3.407393e+003	3.407451e+002	3308	26.5	6.430043e+000	0	0	0	0	0	0	3294.71	1	1	48.5334	25.5
DATA	216	3	52	0	0	ASCRP3002582	ASCRP3002582	4827.5	240.821	1.022682e+002	1.041842e+001	153	23.5	5.889217e+000	0	0	0	0	0	0	98.7324	1	1	49.1849	23.5577
DATA	218	3	54	0	0	ASCRP3005267	ASCRP3005267	4878.19	240.808	4.306963e+001	4.746559e+000	95	23	6.859589e+000	0	0	0	0	0	0	41.4527	1	1	47.8731	24.8833
DATA	219	3	55	0	0	ASCRP3001016	ASCRP3001016	4903.38	241.042	4.642454e+001	5.054143e+000	97	24	7.107780e+000	0	0	0	0	0	0	44.614	1	1	48.2044	24.8727
DATA	220	3	56	0	0	A_23_P57306	NM_005441	4928.9	241.05	6.899380e+001	7.183730e+000	122	24	5.794302e+000	0	0	0	0	0	0	66.1989	1	1	49.5074	24.1228
DATA	221	3	57	0	0	ASCRP3000181	ASCRP3000181	4954.29	241.234	1.209479e+002	1.225973e+001	172	23	6.007494e+000	0	0	0	0	0	0	115.869	1	1	48.8603	24.6038
DATA	222	3	58	0	0	ASCRP3006062	ASCRP3006062	4979.8	241	1.146322e+002	1.163767e+001	163	24	7.053786e+000	0	0	0	0	0	0	109.64	1	1	49.1849	24.7759
DATA	223	3	59	0	0	ASCRP3001846	ASCRP3001846	5005.1	241.37	3.688578e+002	3.694054e+001	401	25	6.313665e+000	0	0	0	0	0	0	352.252	1	1	50.1463	26.5192
DATA	224	3	60	0	0	ASCRP3010947	ASCRP3010947	5030.66	241.122	3.036026e+001	3.643253e+000	83	24	5.210753e+000	0	0	0	0	0	0	28.9456	1	1	48.8603	24.3929
DATA	225	3	61	0	0	A_23_P67042	NM_017947	5055.95	241.289	9.108684e+001	9.329355e+000	140	27	7.372842e+000	0	0	0	0	0	0	86.7047	1	1	49.1849	26.3387
DATA	226	3	62	0	0	ASCRP3002177	ASCRP3002177	5081.38	241.295	3.170404e+002	3.176835e+001	358	26	6.300512e+000	0	0	0	0	0	0	301.295	1	1	50.4627	26.9038
DATA	227	3	63	0	0	ASCRP3004484	ASCRP3004484	5106.5	241.5	4.714142e+002	4.718484e+001	504	26	5.529961e+000	0	0	0	0	0	0	447.287	1	1	50.4627	26.1091
DATA	228	3	64	0	0	ASCRP3002811	ASCRP3002811	5132.32	240.904	1.675451e+002	1.687671e+001	212	25	4.507438e+000	0	0	0	0	0	0	158.686	1	1	48.8603	25.5862
DATA	229	3	65	0	0	Negative010	Negative010	5157.58	241.587	6.380878e+002	6.384108e+001	650	26	6.327781e+000	0	0	0	0	0	0	603.408	1	1	52.9257	26.2041
DATA	230	3	66	0	0	ASCRP3003213	ASCRP3003213	5182.89	241.289	1.763797e+002	1.775486e+001	219.5	25	6.429477e+000	0	0	0	0	0	0	166.503	1	1	49.1849	25.8276
DATA	231	3	67	0	0	ASCRP3009394	ASCRP3009394	5208.28	241.693	2.946594e+001	3.582325e+000	82.5	27.5	7.275264e+000	0	0	0	0	0	0	27.7703	1	1	49.1849	26.7826
DATA	232	3	68	0	0	ASCRP3005323	ASCRP3005323	5233.46	241.176	1.702588e+001	2.657929e+000	68.5	26	7.031793e+000	0	0	0	0	0	0	16.0169	1	1	48.8603	27.0175
DATA	233	3	69	0	0	ASCRP3011719	ASCRP3011719	5258.89	241.5	7.080713e+004	7.080714e+003	67795	29	7.205163e+000	0	0	0	0	0	0	66497.7	1	1	56.9804	28.3208
DATA	234	3	70	0	0	ASCRP3005088	ASCRP3005088	5284.5	241.439	1.120990e+002	1.139548e+001	157.5	29	7.413649e+000	0	0	0	0	0	0	105.086	1	1	51.0895	28.0517
DATA	235	3	71	0	0	ASCRP3010456	ASCRP3010456	5309.62	241.763	2.238899e+001	3.036830e+000	76	27.5	7.764388e+000	0	0	0	0	0	0	20.9521	1	1	49.1849	28.2
DATA	236	3	72	0	0	ASCRP3004768	ASCRP3004768	5335.09	241.935	6.238388e+001	6.568287e+000	113.5	26	5.419138e+000	0	0	0	0	0	0	58.2748	1	1	54.4085	26.4118
DATA	237	3	73	0	0	ASCRP3001798	ASCRP3001798	5360.5	242	3.017562e+001	3.653258e+000	83	25	6.094899e+000	0	0	0	0	0	0	28.1358	1	1	48.5334	24.6111
DATA	238	3	74	0	0	ASCRP3001369	ASCRP3001369	5386.42	241.811	4.937349e+001	5.351156e+000	99	28	5.784204e+000	0	0	0	0	0	0	45.9447	1	1	48.5334	27.6154
DATA	239	3	75	66	-1	(-)3xSLv1	NegativeControl	5411.73	241.945	2.105350e+000	2.071686e+000	56.5	28	5.886047e+000	0	0	0	1	0	0	1.25382	0	0	48.5334	27.5385
DATA	240	3	76	0	0	Negative015	Negative015	5436.81	241.972	5.738315e+000	2.149319e+000	58.5	25.5	6.575733e+000	0	0	0	0	0	0	5.31935	1	0	46.8651	26.3214
DATA	241	3	77	0	0	ASCRP3000417	ASCRP3000417	5462	242	5.268788e+001	5.662819e+000	104	27	6.536188e+000	0	0	0	0	0	0	48.7439	1	1	54.9904	27.0833
DATA	242	3	78	0	0	ASCRP3010601	ASCRP3010601	5487.69	241.977	1.230477e+003	1.230653e+002	1188	26	5.473507e+000	0	0	0	0	0	0	1136	1	1	50.7771	26.9615
DATA	243	3	79	0	0	A_23_P10385	NM_016448	5512.89	242.135	2.439904e+001	3.208774e+000	75	24	5.126875e+000	0	0	0	0	0	0	22.4797	1	1	47.5395	24.7818
DATA	245	3	81	66	1	DarkCorner	DarkCorner	5563.68	242.2	3.365046e+000	2.119920e+000	57	26.5	7.523456e+000	0	0	0	0	0	0	3.08695	1	0	48.8603	27.6875
DATA	246	3	82	66	1	DarkCorner	DarkCorner	5589.09	242.065	7.572622e+000	2.230327e+000	61	29	9.521709e+000	0	0	0	0	1	0	6.93094	1	0	54.4085	30.7273
DATA	247	4	1	66	1	DarkCorner	DarkCorner	3544.6	246.699	1.151899e+001	2.234062e+000	68.5	29	8.944117e+000	0	0	0	0	1	0	11.5543	1	1	48.5334	30.7872
DATA	248	4	2	0	0	ASCRP3003392	ASCRP3003392	3570.11	246.5	1.610864e+001	2.500297e+000	73	30	9.838976e+000	0	0	0	0	1	0	16.1747	1	1	56.9804	31.0313
DATA	249	4	3	0	0	ASCRP3000547	ASCRP3000547	3595.5	246.648	4.576121e+001	4.958925e+000	101.5	30	5.479355e+000	0	0	0	0	1	0	45.9902	1	1	57.5363	29.76
DATA	250	4	4	0	0	ASCRP3005629	ASCRP3005629	3620.86	246.593	3.466854e+001	3.957718e+000	91	26	5.428915e+000	0	0	0	0	0	0	34.8687	1	1	56.9804	26.1613
DATA	251	4	5	0	0	ASCRP3002428	ASCRP3002428	3646.47	247.027	4.484240e+001	4.873207e+000	102	24.5	6.330822e+000	0	0	0	0	0	0	45.1305	1	1	48.5334	25.7
DATA	252	4	6	0	0	ASCRP3003928	ASCRP3003928	3671.42	247.099	2.082486e+001	2.823604e+000	78	28.5	7.801341e+000	0	0	0	0	0	0	20.9695	1	1	47.8731	27.3667
DATA	253	4	7	0	0	ASCRP3012372	ASCRP3012372	3697.09	246.935	1.650879e+001	2.521576e+000	72	29.5	7.413465e+000	0	0	0	0	0	0	16.6304	1	1	65	28.5
DATA	254	4	8	0	0	ASCRP3004436	ASCRP3004436	3722.59	247.088	1.548161e+002	1.559843e+001	212	25	6.741193e+000	0	0	0	0	0	0	156.004	1	1	49.8279	24.7333
DATA	255	4	9	0	0	ASCRP3006633	ASCRP3006633	3747.87	247	4.857814e+003	4.857851e+002	4937	26	5.900372e+000	0	0	0	0	0	0	4896.06	1	1	48.5334	25.7576
DATA	256	4	10	0	0	ASCRP3010379	ASCRP3010379	3773.44	247	1.798618e+002	1.808677e+001	233	28	8.604747e+000	0	0	0	0	0	0	181.296	1	1	49.8279	28.6667
DATA	257	4	11	0	0	ASCRP3012893	ASCRP3012893	3798.82	246.972	2.437689e+001	3.093684e+000	78	26.5	5.874257e+000	0	0	0	0	0	0	24.5713	1	1	46.8651	27.1
DATA	258	4	12	0	0	Negative019	Negative019	3824.47	246.875	4.200334e+000	1.950799e+000	61	28.5	6.162161e+000	0	0	0	0	1	0	4.23347	1	0	49.8279	29.25
DATA	259	4	13	0	0	ASCRP3008821	ASCRP3008821	3849.5	246.986	6.039014e+001	6.332468e+000	117	25	5.123217e+000	0	0	0	0	0	0	60.8558	1	1	47.8731	25.6071
DATA	260	4	14	0	0	ASCRP3000493	ASCRP3000493	3874.88	247.095	1.000208e+001	2.152387e+000	66	31.5	7.874008e+000	0	0	0	0	1	0	10.0766	1	1	47.5395	29
DATA	261	4	15	0	0	ASCRP3007107	ASCRP3007107	3900.35	247.107	2.059720e+001	2.806647e+000	76	26	6.781785e+000	0	0	0	0	0	0	20.7436	1	1	48.8603	27.2759
DATA	262	4	16	0	0	ASCRP3002024	ASCRP3002024	3925.6	247.139	6.371072e+001	6.650441e+000	122	28	6.745863e+000	0	0	0	0	0	0	64.1371	1	1	48.5334	27.56
DATA	263	4	17	0	0	ASCRP3005475	ASCRP3005475	3951	247.133	7.054286e+004	7.054286e+003	71401.5	28	5.109191e+000	0	0	0	0	0	0	70980.5	1	1	54.4085	28.6563
DATA	264	4	18	0	0	Negative016	Negative016	3976.54	247.325	1.662038e+002	1.672969e+001	226	25	5.121598e+000	0	0	0	0	0	0	167.141	1	1	50.7771	25.6667
DATA	265	4	19	0	0	ASCRP3000962	ASCRP3000962	4001.51	247.25	9.454366e+001	9.645460e+000	150.5	28	4.002716e+000	0	0	0	0	0	0	95.0192	1	1	51.0895	27.25
DATA	266	4	20	0	0	ASCRP3000827	ASCRP3000827	4027.42	247.506	3.369937e+001	3.874460e+000	87	28	6.934574e+000	0	0	0	0	0	0	33.8452	1	1	50.4627	28.3704
DATA	267	4	21	0	0	ASCRP3000758	ASCRP3000758	4052.63	247.36	1.099823e+002	1.116340e+001	164	25.5	6.313069e+000	0	0	0	0	0	0	110.378	1	1	48.8603	25.875
DATA	268	4	22	0	0	ASCRP3012898	ASCRP3012898	4078.16	247.351	2.056692e+001	2.810008e+000	76	27	4.754049e+000	0	0	0	0	0	0	20.6244	1	1	49.8279	26.6207
DATA	269	4	23	0	0	ASCRP3011418	ASCRP3011418	4103.5	247.5	9.000461e+001	9.202210e+000	140	26.5	5.765135e+000	0	0	0	0	0	0	90.1796	1	1	57.5363	26.7333
DATA	270	4	24	0	0	ASCRP3004974	ASCRP3004974	4128.88	247.397	5.163801e+002	5.167362e+001	571	28	5.638694e+000	0	0	0	0	0	0	516.922	1	1	48.5334	28.1111
DATA	271	4	25	0	0	ASCRP3005018	ASCRP3005018	4154.09	247.763	3.781758e+002	3.786628e+001	431.5	23.5	6.619720e+000	0	0	0	0	0	0	378.218	1	1	49.1849	24.8
DATA	272	4	26	0	0	ASCRP3006760	ASCRP3006760	4179.55	247.53	9.298022e+002	9.300008e+001	976.5	25	6.407992e+000	0	0	0	0	0	0	928.99	1	1	51.4001	23.9355
DATA	273	4	27	0	0	ASCRP3004625	ASCRP3004625	4205.12	247.521	6.021006e+003	6.021037e+002	5974	30	5.771097e+000	0	0	0	0	0	0	6009.54	1	1	54.4085	28.25
DATA	274	4	28	0	0	A_23_P41948	NM_017785	4230.63	247.512	1.576859e+002	1.588576e+001	208	30	6.556531e+000	0	0	0	0	1	0	157.217	1	1	52.3208	30.6071
DATA	275	4	29	0	0	ASCRP3001802	ASCRP3001802	4255.86	247.595	4.072482e+002	4.077043e+001	458	27	6.833498e+000	0	0	0	0	0	0	405.594	1	1	50.1463	27.5676
DATA	276	4	30	0	0	ASCRP3002076	ASCRP3002076	4281.21	247.764	1.690147e+002	1.701132e+001	223	23	6.758501e+000	0	0	0	0	0	0	168.138	1	1	47.5395	24.0345
DATA	277	4	31	66	-1	(-)3xSLv1	NegativeControl	4306.5	248	1.967900e+000	1.934567e+000	57	24	6.420350e+000	0	0	0	1	0	0	0.926587	0	0	54.1152	24.5357
DATA	278	4	32	0	0	ASCRP3002645	ASCRP3002645	4331.91	247.935	2.592668e+001	3.234920e+000	80.5	25	8.622332e+000	0	0	0	0	0	0	25.7316	1	1	54.4085	26.2308
DATA	279	4	33	0	0	A_23_P250813	NM_000553	4357.35	247.88	2.646968e+002	2.654045e+001	320	26.5	7.355936e+000	0	0	0	0	0	0	262.384	1	1	48.8603	25.9643
DATA	280	4	34	0	0	ASCRP3011796	ASCRP3011796	4382.75	247.92	1.099246e+002	1.116223e+001	164	25	4.992216e+000	0	0	0	0	0	0	108.828	1	1	48.8603	26.1778
DATA	281	4	35	0	0	ASCRP3005115	ASCRP3005115	4408.2	248	2.204387e+001	2.937721e+000	75	24.5	4.903702e+000	0	0	0	0	0	0	21.7963	1	1	49.1849	24.75
DATA	282	4	36	0	0	ASCRP3001392	ASCRP3001392	4433.56	247.805	8.795006e+001	9.007374e+000	143	25.5	5.744429e+000	0	0	0	0	0	0	86.85	1	1	49.1849	25.9615
DATA	283	4	37	0	0	ASCRP3008831	ASCRP3008831	4458.92	247.89	2.913244e+001	3.503932e+000	85	30	6.210000e+000	0	0	0	0	1	0	28.7305	1	1	46.8651	29.7778
DATA	284	4	38	0	0	ASCRP3000867	ASCRP3000867	4484.38	248	7.354955e+003	7.354981e+002	7219	27	6.180490e+000	0	0	0	0	0	0	7243.83	1	1	48.5334	26.0385
DATA	285	4	39	0	0	ASCRP3001992	ASCRP3001992	4509.79	247.907	2.225645e+001	2.960478e+000	78	24.5	6.600331e+000	0	0	0	0	0	0	21.8906	1	1	48.2044	24.7667
DATA	286	4	40	0	0	Negative017	Negative017	4535	248	3.865104e+001	4.331313e+000	94	24	6.502274e+000	0	0	0	0	0	0	37.9644	1	1	46.8651	24.7097
DATA	287	4	41	0	0	ASCRP3003094	ASCRP3003094	4560.44	248.027	6.092929e+001	6.399654e+000	116.5	22.5	7.040642e+000	0	0	0	0	0	0	59.7643	1	1	48.5334	24.4722
DATA	288	4	42	0	0	ASCRP3005640	ASCRP3005640	4585.91	248.065	6.267908e+001	6.567280e+000	117	25	6.028499e+000	0	0	0	0	0	0	61.395	1	1	54.4085	25.303
DATA	289	4	43	0	0	Negative054	Negative054	4611.36	248.247	5.057708e+000	2.027081e+000	60	25	6.116392e+000	0	0	0	1	0	0	4.94717	1	0	48.5334	24.8889
DATA	290	4	44	0	0	ASCRP3007071	ASCRP3007071	4636.69	248.247	2.542911e+001	3.214117e+000	77.5	23	6.647013e+000	0	0	0	0	0	0	24.8383	1	1	49.8279	23.9211
DATA	291	4	45	0	0	ASCRP3002862	ASCRP3002862	4662.01	248.382	7.095644e+003	7.095671e+002	6933	24	6.293648e+000	0	0	0	0	0	0	6920.98	1	1	53.5237	24.12
DATA	292	4	46	0	0	Negative005	Negative005	4687.5	248.5	6.284635e+000	2.069104e+000	61	23	5.270660e+000	0	0	0	0	0	0	6.12115	1	0	57.5363	22.9118
DATA	293	4	47	0	0	ASCRP3001344	ASCRP3001344	4712.99	248.383	2.742886e+002	2.749981e+001	323	27	8.297575e+000	0	0	0	0	1	0	266.764	1	1	51.0895	29.2759
DATA	294	4	48	0	0	ASCRP3009341	ASCRP3009341	4738.36	248.432	2.757581e+001	3.393106e+000	80	25	6.161178e+000	0	0	0	0	0	0	26.7804	1	1	51.0895	25.037
DATA	295	4	49	0	0	ASCRP3004315	ASCRP3004315	4763.63	248.333	1.484164e+001	2.474497e+000	67	21	5.148775e+000	0	0	0	0	0	0	14.3924	1	1	48.8603	22.6522
DATA	296	4	50	0	0	ASCRP3009450	ASCRP3009450	4789.22	248.329	8.756882e+002	8.759127e+001	899	24	5.741561e+000	0	0	0	0	0	0	847.923	1	1	49.5074	23.4138
DATA	297	4	51	0	0	ASCRP3007087	ASCRP3007087	4814.5	248.5	4.435052e+001	4.859346e+000	98.5	25	6.862215e+000	0	0	0	0	0	0	42.8817	1	1	57.5363	24.44
DATA	298	4	52	0	0	ASCRP3001183	ASCRP3001183	4839.7	248.679	1.991172e+002	2.001079e+001	243.5	26	7.661291e+000	0	0	0	0	0	0	192.241	1	1	51.0895	26.1538
DATA	299	4	53	0	0	ASCRP3012395	ASCRP3012395	4865.26	248.395	2.881973e+001	3.503292e+000	81	25	6.810397e+000	0	0	0	0	0	0	27.7818	1	1	51.0895	25.9714
DATA	300	4	54	0	0	ASCRP3010546	ASCRP3010546	4891	248.5	9.490667e+002	9.492763e+001	952.5	24.5	8.015861e+000	0	0	0	0	0	0	913.498	1	1	54.7002	26.0625
DATA	301	4	55	0	0	ASCRP3006636	ASCRP3006636	4916	248.545	1.168592e+003	1.168762e+002	1167	25.5	8.471453e+000	0	0	0	0	0	0	1123.12	1	1	55.8519	26.6
DATA	302	4	56	0	0	ASCRP3011544	ASCRP3011544	4941.57	248.724	1.037548e+004	1.037550e+003	9739	25.5	5.270839e+000	0	0	0	0	0	0	9956.68	1	1	48.5334	25.6786
DATA	303	4	57	0	0	ASCRP3005373	ASCRP3005373	4966.74	248.974	2.554041e+002	2.561890e+001	295.5	24	7.304783e+000	0	0	0	0	0	0	244.73	1	1	49.1849	25.1212
DATA	304	4	58	0	0	A_23_P11685	NM_024420	4992.39	248.792	1.457382e+001	2.480320e+000	69	23	5.948949e+000	0	0	0	1	0	0	13.9426	1	1	47.8731	24.16
DATA	305	4	59	0	0	ASCRP3003797	ASCRP3003797	5017.68	248.925	4.292306e+001	4.739650e+000	95	24	5.490294e+000	0	0	0	0	0	0	41.0012	1	1	49.1849	24.32
DATA	306	4	60	0	0	ASCRP3008311	ASCRP3008311	5043.26	248.959	2.664750e+002	2.672344e+001	314	28	4.891122e+000	0	0	0	0	0	0	254.143	1	1	48.2044	28
DATA	307	4	61	0	0	ASCRP3012882	ASCRP3012882	5068.5	249	5.867035e+001	6.203865e+000	109	26	4.693303e+000	0	0	0	0	0	0	55.8676	1	1	54.1152	25.7931
DATA	308	4	62	0	0	ASCRP3010866	ASCRP3010866	5093.97	248.958	8.540098e+001	8.775660e+000	135	25	3.323376e+000	0	0	0	0	0	0	81.1908	1	1	46.8651	25.3
DATA	309	4	63	0	0	ASCRP3003189	ASCRP3003189	5119.57	249.092	2.190853e+001	2.981921e+000	74	23	4.071666e+000	0	0	0	0	0	0	20.7951	1	1	49.1849	22.5385
DATA	310	4	64	0	0	ASCRP3001150	ASCRP3001150	5144.72	248.905	2.263308e+001	3.037768e+000	75.5	28	5.977913e+000	0	0	0	0	0	0	21.4476	1	1	48.8603	27.4286
DATA	311	4	65	0	0	ASCRP3004582	ASCRP3004582	5169.97	249.042	3.957639e+002	3.962839e+001	436	27	7.107470e+000	0	0	0	0	0	0	374.431	1	1	46.8651	26.871
DATA	312	4	66	0	0	ASCRP3006010	ASCRP3006010	5195.47	249.068	1.366438e+002	1.381477e+001	181	23	6.663789e+000	0	0	0	0	0	0	129.063	1	1	48.5334	24.5357
DATA	313	4	67	0	0	ASCRP3011790	ASCRP3011790	5220.72	249.056	5.796985e+000	2.117162e+000	58	27.5	6.404256e+000	0	0	0	0	0	0	5.46623	1	0	47.5395	26.8333
DATA	314	4	68	0	0	ASCRP3003645	ASCRP3003645	5246.48	248.945	7.616349e+002	7.619080e+001	756	28	6.553807e+000	0	0	0	0	0	0	716.922	1	1	48.5334	27.7143
DATA	315	4	69	0	0	ASCRP3005194	ASCRP3005194	5271.58	249.427	2.829201e+001	3.489800e+000	82	29	8.040129e+000	0	0	0	0	0	0	26.5881	1	1	57.5363	28.3333
DATA	316	4	70	0	0	ASCRP3012163	ASCRP3012163	5297.11	249.342	5.788715e+001	6.139904e+000	107	28	6.531005e+000	0	0	0	0	0	0	54.3042	1	1	49.8279	27.9667
DATA	317	4	71	0	0	ASCRP3000424	ASCRP3000424	5322.58	249.272	1.911556e+003	1.911666e+002	1878	26	5.260862e+000	0	0	0	0	0	0	1790.02	1	1	51.0895	26.48
DATA	318	4	72	0	0	ASCRP3004653	ASCRP3004653	5347.86	249.395	9.970444e+001	1.017983e+001	142.5	26	5.984234e+000	0	0	0	0	0	0	93.1994	1	1	50.7771	26.3529
DATA	319	4	73	0	0	ASCRP3011617	ASCRP3011617	5373.4	249.385	1.066461e+001	2.317816e+000	64	26.5	8.664851e+000	0	0	0	0	0	0	9.95036	1	1	50.1463	28.2188
DATA	320	4	74	0	0	ASCRP3011609	ASCRP3011609	5398.9	249.269	2.448737e+002	2.457401e+001	283.5	28	6.938540e+000	0	0	0	0	0	0	228.038	1	1	49.8279	27.68
DATA	321	4	75	0	0	A_23_P1331	NM_080801	5424.14	249.412	8.397772e+002	8.400312e+001	834.5	27.5	5.578668e+000	0	0	0	0	0	0	780.581	1	1	54.9904	27.8077
DATA	322	4	76	0	0	ASCRP3010907	ASCRP3010907	5449.56	249.468	9.633789e+001	9.853604e+000	146	26.5	4.860822e+000	0	0	0	0	0	0	89.3735	1	1	49.8279	26.4
DATA	323	4	77	0	0	ASCRP3002996	ASCRP3002996	5474.82	249.494	1.451124e+004	1.451126e+003	13777.5	28	7.757411e+000	0	0	0	0	1	0	13435.7	1	1	51.0895	30.125
DATA	324	4	78	0	0	ASCRP3004956	ASCRP3004956	5500.13	249.397	1.129177e+002	1.148139e+001	157	25	4.745362e+000	0	0	0	0	0	0	104.334	1	1	50.1463	24.9615
DATA	325	4	79	0	0	ASCRP3010650	ASCRP3010650	5525.58	249.573	1.196909e+002	1.214887e+001	165	25.5	6.030301e+000	0	0	0	0	0	0	110.367	1	1	57.5363	26.6176
DATA	326	4	80	0	0	ASCRP3012367	ASCRP3012367	5551	249.545	2.175475e+001	3.014498e+000	70	26	6.102370e+000	0	0	0	0	0	0	20.0171	1	1	55.8519	26.1034
DATA	327	4	81	66	1	DarkCorner	DarkCorner	5576.53	249.494	2.602757e+000	2.107492e+000	57	25	7.805760e+000	0	0	0	0	0	0	2.38958	1	0	50.4627	26.3667
DATA	328	4	82	66	1	DarkCorner	DarkCorner	5601.85	249.896	6.588879e+000	2.196938e+000	61	26	7.248700e+000	0	0	0	0	0	0	6.03639	1	0	46.1809	26.8234
DATA	329	5	1	66	1	DarkCorner	DarkCorner	3532.25	253.893	5.795282e+000	2.000887e+000	61.5	29	7.162836e+000	0	0	0	0	1	0	5.81025	1	0	48.8603	29.1247
DATA	330	5	2	0	0	ASCRP3003394	ASCRP3003394	3557.38	253.658	3.675370e+001	4.143465e+000	93	31	8.955805e+000	0	0	0	0	1	0	36.8876	1	1	50.7771	30.8387
DATA	331	5	3	0	0	Negative030	Negative030	3582.79	254.147	2.008855e+001	2.772832e+000	75	29.5	9.470826e+000	0	0	0	1	1	0	20.1806	1	1	48.2044	30.6
DATA	332	5	4	0	0	ASCRP3000025	ASCRP3000025	3608.03	253.629	1.153799e+003	1.153957e+002	1220	27.5	7.319605e+000	0	0	0	0	0	0	1160.02	1	1	44.0646	28.1875
DATA	333	5	5	0	0	ASCRP3010203	ASCRP3010203	3633.41	254.092	2.683203e+002	2.689982e+001	320	23.5	6.396407e+000	0	0	0	0	0	0	269.951	1	1	49.1849	24.6071
DATA	334	5	6	0	0	CUST_20_PI418767722	NM_006013	3658.86	253.882	1.040416e+002	1.057756e+001	161	26.5	6.885684e+000	0	0	0	0	0	0	104.734	1	1	47.8731	26.9667
DATA	335	5	7	66	-1	(-)3xSLv1	NegativeControl	3684.26	254.026	4.185663e+000	1.951931e+000	59	28.5	8.079245e+000	0	0	0	1	0	0	4.2154	1	0	49.1849	27.125
DATA	336	5	8	0	0	ASCRP3003613	ASCRP3003613	3709.84	253.863	5.689963e+000	1.988988e+000	60	27	6.485018e+000	0	0	0	0	0	0	5.73238	1	0	47.5395	26.9429
DATA	337	5	9	0	0	ASCRP3006846	ASCRP3006846	3735.5	254	3.183499e+001	3.710156e+000	89	24	6.920924e+000	0	0	0	0	0	0	32.0799	1	1	54.1152	23.8125
DATA	338	5	10	0	0	ASCRP3006319	ASCRP3006319	3760.4	253.947	1.419244e+002	1.431974e+001	197	26	6.380615e+000	0	0	0	0	0	0	143.036	1	1	49.1849	26.5926
DATA	339	5	11	0	0	ASCRP3006673	ASCRP3006673	3785.88	254.165	1.239835e+002	1.254386e+001	176.5	28.5	5.378796e+000	0	0	0	0	0	0	124.959	1	1	50.7771	27.6875
DATA	340	5	12	0	0	ASCRP3002570	ASCRP3002570	3811.19	254.12	2.025059e+001	2.780385e+000	78	27	5.545898e+000	0	0	0	0	0	0	20.409	1	1	47.8731	27.0968
DATA	341	5	13	0	0	ASCRP3009582	ASCRP3009582	3836.69	254.023	5.685500e+002	5.688692e+001	621	27	4.791978e+000	0	0	0	0	0	0	572.918	1	1	50.7771	26.0345
DATA	342	5	14	0	0	A_23_P39682	NM_001079	3862.06	254.014	2.111560e+001	2.844461e+000	78.5	26	6.429655e+000	0	0	0	0	0	0	21.2731	1	1	46.8651	27.5882
DATA	343	5	15	0	0	ASCRP3004381	ASCRP3004381	3887.41	254.073	4.382759e+002	4.386903e+001	491	29	6.801032e+000	0	0	0	0	0	0	441.413	1	1	49.8279	28.0625
DATA	344	5	16	0	0	ASCRP3007139	ASCRP3007139	3912.96	253.932	1.343350e+001	2.332764e+000	69	29	7.669420e+000	0	0	0	0	0	0	13.5245	1	1	46.8651	27.5
DATA	345	5	17	0	0	ASCRP3007276	ASCRP3007276	3938.42	254.427	5.414626e+000	1.983362e+000	62	26	6.088364e+000	0	0	0	0	0	0	5.44882	1	0	57.5363	26.5455
DATA	346	5	18	0	0	ASCRP3005073	ASCRP3005073	3963.58	254.427	5.282411e+001	5.616773e+000	107.5	28.5	6.244906e+000	0	0	0	0	0	0	53.1304	1	1	65	28.0333
DATA	347	5	19	0	0	A_23_P58132	NM_004310	3989.12	254.397	7.650872e+002	7.653256e+001	823.5	25.5	5.979581e+000	0	0	0	0	0	0	769.074	1	1	48.5334	26.6538
DATA	348	5	20	0	0	ASCRP3007337	ASCRP3007337	4014.5	254.3	9.849060e+001	1.003281e+001	154	29	6.610337e+000	0	0	0	0	1	0	98.9402	1	1	50.4627	30.6
DATA	349	5	21	0	0	Negative040	Negative040	4039.69	254.662	3.291521e+002	3.297074e+001	388.5	25.5	6.562278e+000	0	0	0	0	0	0	330.422	1	1	48.5334	26.7857
DATA	350	5	22	0	0	ASCRP3008487	ASCRP3008487	4065.5	254.295	5.392401e+001	5.722060e+000	108	27	6.679060e+000	0	0	0	0	0	0	54.0907	1	1	50.4627	27.2121
DATA	351	5	23	0	0	ASCRP3002984	ASCRP3002984	4091.29	254.957	3.816189e+000	1.953386e+000	58	27	6.059916e+000	0	0	0	0	0	0	3.8248	1	0	46.8651	27.4516
DATA	352	5	24	0	0	ASCRP3006868	ASCRP3006868	4116.11	254.5	3.107873e+003	3.107933e+002	3114	26	6.393209e+000	0	0	0	0	0	0	3112.29	1	1	56.9804	26.1613
DATA	353	5	25	0	0	ASCRP3006534	ASCRP3006534	4141.44	254.734	5.327235e+003	5.327269e+002	5287	28	6.480741e+000	0	0	0	0	0	0	5329.97	1	1	50.7771	27.2
DATA	354	5	26	0	0	ASCRP3004287	ASCRP3004287	4166.89	254.5	2.590806e+002	2.597917e+001	313	23	7.404632e+000	0	0	0	0	0	0	258.968	1	1	56.9804	24.3714
DATA	355	5	27	0	0	ASCRP3006204	ASCRP3006204	4192.42	254.573	3.143007e+002	3.148883e+001	364.5	25	6.055131e+000	0	0	0	0	0	0	313.851	1	1	57.5363	25.7692
DATA	356	5	28	0	0	ASCRP3009381	ASCRP3009381	4217.58	254.573	5.280411e+001	5.620278e+000	108	30	5.893934e+000	0	0	0	0	1	0	52.6749	1	1	65	30.5385
DATA	357	5	29	0	0	ASCRP3012989	ASCRP3012989	4243.09	254.935	6.858439e+001	7.123967e+000	124	27	6.249697e+000	0	0	0	0	0	0	68.3434	1	1	54.4085	27.3939
DATA	358	5	30	0	0	ASCRP3012180	ASCRP3012180	4268.62	254.958	1.614675e+001	2.515569e+000	70	23	6.870695e+000	0	0	0	0	0	0	16.0723	1	1	48.2044	24.1613
DATA	359	5	31	0	0	ASCRP3002782	ASCRP3002782	4294	254.764	1.807295e+001	2.644927e+000	73	22.5	5.737074e+000	0	0	0	0	0	0	17.9693	1	1	46.8651	22.8929
DATA	360	5	32	0	0	ASCRP3005118	ASCRP3005118	4319.36	254.825	4.418300e+002	4.422528e+001	492	24.5	5.654292e+000	0	0	0	0	0	0	438.788	1	1	49.5074	24.6667
DATA	361	5	33	0	0	ASCRP3007012	ASCRP3007012	4344.58	255.075	3.509195e+000	1.967203e+000	59	26	7.816009e+000	0	0	0	0	0	0	3.48095	1	0	46.1809	25.56
DATA	362	5	34	0	0	ASCRP3010294	ASCRP3010294	4368.77	255.264	2.531223e+002	2.538630e+001	296	25	6.133415e+000	0	0	0	0	0	0	250.797	1	1	40.6843	26.0526
DATA	363	5	35	0	0	ASCRP3012715	ASCRP3012715	4395.67	255.181	5.472021e+001	5.805876e+000	109	25	5.584329e+000	0	0	0	0	0	0	54.1467	1	1	47.5395	26.5517
DATA	364	5	36	0	0	ASCRP3008638	ASCRP3008638	4420.89	254.882	1.697202e+001	2.579752e+000	71	23	5.852388e+000	0	0	0	0	0	0	16.7731	1	1	47.8731	24.1471
DATA	365	5	37	0	0	ASCRP3006560	ASCRP3006560	4446.41	255.164	9.257907e+001	9.460079e+000	147	30	5.753622e+000	0	0	0	0	0	0	91.3776	1	1	48.5334	27.6667
DATA	366	5	38	0	0	ASCRP3001753	ASCRP3001753	4471.9	254.629	1.381667e+001	2.388139e+000	68.5	26.5	7.324969e+000	0	0	0	0	0	0	13.6195	1	1	46.5243	26
DATA	367	5	39	0	0	ASCRP3008913	ASCRP3008913	4497.09	255.065	2.236826e+001	2.967723e+000	74	28	5.537853e+000	0	0	0	0	0	0	22.0206	1	1	65	26.4333
DATA	368	5	40	0	0	ASCRP3005734	ASCRP3005734	4522.5	255	1.557292e+003	1.557415e+002	1594.5	25	7.206180e+000	0	0	0	0	0	0	1531.05	1	1	48.5334	25.9355
DATA	369	5	41	0	0	ASCRP3007843	ASCRP3007843	4547.89	255.263	1.394593e+001	2.401907e+000	67	23.5	7.676213e+000	0	0	0	0	0	0	13.6927	1	1	48.2044	24.5
DATA	370	5	42	1028	1	(+)E1A_r60_3	E1A_r60_3	4573.59	255.125	1.412972e+002	1.426477e+001	193	25.5	6.768650e+000	0	0	0	1	0	0	138.541	1	1	50.1463	25.9412
DATA	371	5	43	0	0	A_23_P7313	NM_001040058	4598.81	255.5	2.517271e+001	3.190883e+000	80.5	25	7.209395e+000	0	0	0	1	0	0	24.6487	1	1	51.0895	25.7586
DATA	372	5	44	0	0	ASCRP3006688	ASCRP3006688	4623.95	255.24	2.736552e+001	3.368144e+000	80	26	6.418592e+000	0	0	0	0	0	0	26.759	1	1	48.8603	25.5143
DATA	374	5	46	0	0	ASCRP3007535	ASCRP3007535	4674.67	255.5	2.174270e+002	2.183167e+001	266	22.5	7.479613e+000	0	0	0	0	0	0	212.021	1	1	57.5363	23.7692
DATA	375	5	47	0	0	ASCRP3013354	ASCRP3013354	4700.33	255.5	1.396982e+001	2.416540e+000	69	27	5.602452e+000	0	0	0	0	0	0	13.6031	1	1	57.5363	26.1852
DATA	376	5	48	0	0	ASCRP3010157	ASCRP3010157	4725.5	255.5	1.867844e+001	2.718064e+000	72	28.5	9.245789e+000	0	0	0	0	0	0	18.1627	1	1	57.5363	28.7308
DATA	377	5	49	0	0	ASCRP3004089	ASCRP3004089	4751	255.545	7.294600e+001	7.557868e+000	125.5	23	7.438638e+000	0	0	0	0	0	0	70.8306	1	1	55.8519	25.2
DATA	378	5	50	0	0	ASCRP3000699	ASCRP3000699	4776.51	255.329	5.055679e+001	5.429684e+000	103	22	5.407402e+000	0	0	0	0	0	0	49.0192	1	1	48.5334	23.64
DATA	379	5	51	0	0	ASCRP3008613	ASCRP3008613	4801.58	255.573	1.317123e+001	2.380631e+000	68	25.5	5.695835e+000	0	0	0	0	0	0	12.7528	1	1	57.5363	24.4063
DATA	380	5	52	0	0	ASCRP3001380	ASCRP3001380	4827.34	255.184	3.787098e+002	3.792302e+001	418	27	7.490164e+000	0	0	0	0	0	0	366.126	1	1	49.5074	26.1111
DATA	381	5	53	0	0	ASCRP3012368	ASCRP3012368	4852.68	255.738	3.263489e+001	3.821763e+000	87	25	6.576432e+000	0	0	0	0	0	0	31.5063	1	1	51.0895	26.129
DATA	382	5	54	0	0	ASCRP3004633	ASCRP3004633	4878.27	255.28	9.172450e+001	9.386236e+000	140	24	5.301318e+000	0	0	0	0	0	0	88.4176	1	1	51.4001	23.8056
DATA	383	5	55	0	0	ASCRP3006272	ASCRP3006272	4903.36	255.813	1.815870e+002	1.826793e+001	224.5	26	8.432903e+000	0	0	0	0	0	0	174.796	1	1	49.5074	26.9231
DATA	384	5	56	0	0	ASCRP3000588	ASCRP3000588	4928.68	255.671	2.566043e+001	3.251951e+000	78.5	25	5.784939e+000	0	0	0	0	0	0	24.6639	1	1	49.5074	25.4138
DATA	385	5	57	0	0	ASCRP3006713	ASCRP3006713	4954.34	255.986	6.966477e+000	2.118413e+000	61	24.5	7.276999e+000	0	0	0	0	0	0	6.6861	1	0	46.5243	25.7917
DATA	386	5	58	0	0	ASCRP3009521	ASCRP3009521	4979.44	255.792	2.945965e+002	2.952771e+001	333.5	25	5.352777e+000	0	0	0	0	0	0	282.314	1	1	49.1849	25.1563
DATA	387	5	59	0	0	ASCRP3011134	ASCRP3011134	5005.2	256	5.937931e+002	5.941320e+001	623	25.5	4.293575e+000	0	0	0	0	0	0	568.18	1	1	49.1849	25
DATA	388	5	60	0	0	ASCRP3002770	ASCRP3002770	5030.57	255.835	2.471191e+002	2.479350e+001	295	26	6.218789e+000	0	0	0	0	0	0	236.095	1	1	49.5074	25.44
DATA	389	5	61	0	0	ASCRP3012672	ASCRP3012672	5055.59	256.103	1.916911e+003	1.917017e+002	1850	27	5.974815e+000	0	0	0	0	0	0	1828.7	1	1	49.5074	26.9286
DATA	390	5	62	0	0	ASCRP3013193	ASCRP3013193	5081.21	255.806	2.420475e+002	2.428856e+001	285	26	3.898023e+000	0	0	0	0	0	0	230.539	1	1	47.5395	25.8621
DATA	391	5	63	0	0	ASCRP3009665	ASCRP3009665	5106.81	255.988	1.262035e+002	1.278084e+001	174	24	4.624932e+000	0	0	0	0	0	0	120.017	1	1	49.1849	23.84
DATA	392	5	64	0	0	ASCRP3004972	ASCRP3004972	5132.05	255.89	2.763843e+001	3.424660e+000	79	24	5.141925e+000	0	0	0	0	0	0	26.242	1	1	46.8651	24.5758
DATA	393	5	65	0	0	Negative049	Negative049	5157.46	256.111	4.621671e+000	2.077458e+000	59	30	7.193747e+000	0	0	0	0	0	0	4.38133	1	0	49.8279	28
DATA	394	5	66	0	0	ASCRP3008941	ASCRP3008941	5182.57	255.913	2.933258e+001	3.566457e+000	83	24	5.814027e+000	0	0	0	0	0	0	27.762	1	1	47.2035	25.1071
DATA	395	5	67	0	0	ASCRP3010463	ASCRP3010463	5208.24	256.243	1.757059e+002	1.768769e+001	222.5	25	7.202693e+000	0	0	0	0	0	0	166.033	1	1	48.2044	25.5455
DATA	396	5	68	0	0	ASCRP3000394	ASCRP3000394	5233.5	256.352	1.684817e+001	2.642113e+000	68	28	6.566447e+000	0	0	0	0	0	0	15.8949	1	1	65	27.7586
DATA	397	5	69	0	0	ASCRP3007573	ASCRP3007573	5258.89	256.5	2.927063e+004	2.927064e+003	27661	28.5	7.425028e+000	0	0	0	0	1	0	27569	1	1	56.9804	29.2
DATA	398	5	70	0	0	ASCRP3003107	ASCRP3003107	5284.59	255.975	1.929062e+002	1.939843e+001	234	29	6.867408e+000	0	0	0	0	0	0	181.361	1	1	50.4627	28.1935
DATA	399	5	71	0	0	A_23_P216068	NM_014109	5309.58	256.427	1.648517e+001	2.627171e+000	69	26	5.595236e+000	0	0	0	1	0	0	15.4737	1	1	57.5363	25.84
DATA	400	5	72	0	0	ASCRP3011944	ASCRP3011944	5335.11	256.5	5.946596e+001	6.289760e+000	110	28.5	7.453560e+000	0	0	0	0	1	0	55.7197	1	1	56.9804	29
DATA	401	5	73	0	0	ASCRP3001639	ASCRP3001639	5360.5	256.5	1.979291e+001	2.851610e+000	72	26	5.990623e+000	0	0	0	0	0	0	18.5129	1	1	57.5363	26.4643
DATA	402	5	74	0	0	ASCRP3007580	ASCRP3007580	5385.89	256.5	9.621540e+001	9.838875e+000	144	27.5	7.824125e+000	0	0	0	0	0	0	89.8299	1	1	56.9804	27.5714
DATA	403	5	75	0	0	ASCRP3009494	ASCRP3009494	5411.32	256.628	6.025162e+001	6.367690e+000	110.5	28	5.823229e+000	0	0	0	0	0	0	56.1503	1	1	50.4627	26.92
DATA	404	5	76	0	0	ASCRP3008599	ASCRP3008599	5436.31	256.538	1.828543e+001	2.757620e+000	72	26.5	5.924168e+000	0	0	0	0	0	0	17.0087	1	1	50.7771	27.4688
DATA	405	5	77	0	0	ASCRP3000499	ASCRP3000499	5462.11	256.5	2.354052e+001	3.133572e+000	77	27	6.792355e+000	0	0	0	0	0	0	21.8538	1	1	56.9804	28.1563
DATA	406	5	78	130	1	(+)eQC-41	EQC	5487.54	256.176	3.987695e+003	3.987749e+002	3761	27	6.563790e+000	0	0	0	0	0	0	3694.37	1	1	48.8603	27.2
DATA	407	5	79	0	0	ASCRP3003200	ASCRP3003200	5513.01	256.771	6.211646e+002	6.215116e+001	626	24	5.476397e+000	0	0	0	0	0	0	574.392	1	1	46.8651	24.5938
DATA	408	5	80	0	0	ASCRP3009532	ASCRP3009532	5538.39	256.931	2.527632e+004	2.527632e+003	23077	25	5.587415e+000	0	0	0	0	0	0	23325.8	1	1	53.8203	25.8276
DATA	409	5	81	0	0	ASCRP3002441	ASCRP3002441	5563.72	256.905	8.343665e+001	8.600240e+000	131.5	24.5	7.190592e+000	0	0	0	0	0	0	76.8351	1	1	48.8603	25.7692
DATA	410	5	82	66	1	DarkCorner	DarkCorner	5589.32	256.662	7.413802e+000	2.217359e+000	61	27	6.376500e+000	0	0	0	0	0	0	6.81184	1	0	45.835	25.878
DATA	411	6	1	0	0	ASCRP3009184	ASCRP3009184	3544.49	261.63	5.024624e+001	5.376821e+000	105	31	6.086676e+000	0	0	0	0	1	0	50.4059	1	1	51.0895	30
DATA	412	6	2	0	0	ASCRP3007297	ASCRP3007297	3570	261.5	1.492308e+002	1.504509e+001	204.5	28.5	9.216428e+000	0	0	0	0	1	0	149.852	1	1	49.8279	29.3438
DATA	413	6	3	0	0	ASCRP3000858	ASCRP3000858	3595.6	261.227	1.260396e+001	2.288792e+000	68.5	27	6.741781e+000	0	0	0	0	0	0	12.6672	1	1	49.1849	28.5806
DATA	414	6	4	0	0	ASCRP3001808	ASCRP3001808	3620.89	261.5	3.443976e+001	3.937728e+000	90	25	7.021805e+000	0	0	0	0	0	0	34.6373	1	1	56.9804	26.0667
DATA	415	6	5	0	0	ASCRP3009860	ASCRP3009860	3646.3	261.663	2.222164e+001	2.928883e+000	79	27	7.713532e+000	0	0	0	0	0	0	22.3626	1	1	51.4001	26.963
DATA	416	6	6	0	0	ASCRP3001616	ASCRP3001616	3671.68	261.68	8.077843e+001	8.299900e+000	134	26	5.950178e+000	0	0	0	0	0	0	81.3305	1	1	48.8603	25.7308
DATA	417	6	7	0	0	ASCRP3001759	ASCRP3001759	3696.88	261.616	1.208096e+002	1.223044e+001	181	27.5	7.388698e+000	0	0	0	0	0	0	121.681	1	1	48.5334	25.9167
DATA	418	6	8	0	0	ASCRP3008008	ASCRP3008008	3722.45	261.6	9.007725e+001	9.207125e+000	145.5	24	7.201030e+000	0	0	0	0	0	0	90.7522	1	1	50.4627	24.125
DATA	419	6	9	0	0	ASCRP3011048	ASCRP3011048	3747.88	261.627	1.643359e+001	2.516228e+000	72	24	7.614890e+000	0	0	0	0	0	0	16.5596	1	1	51.0895	23.8857
DATA	420	6	10	0	0	Negative029	Negative029	3773.45	261.667	8.054259e+000	2.068556e+000	63	28	6.168425e+000	0	0	0	1	0	0	8.11665	1	0	49.1849	27.129
DATA	421	6	11	0	0	ASCRP3010540	ASCRP3010540	3798.68	261.688	3.707263e+001	4.168227e+000	94	27	6.437797e+000	0	0	0	0	0	0	37.3592	1	1	49.8279	27.5263
DATA	422	6	12	0	0	ASCRP3005975	ASCRP3005975	3824.35	261.659	3.476175e+001	3.964197e+000	90	26.5	5.690549e+000	0	0	0	0	0	0	35.0269	1	1	51.4001	26.2647
DATA	423	6	13	0	0	ASCRP3007306	ASCRP3007306	3849.26	261.974	6.454523e+001	6.730030e+000	120	26	4.137074e+000	0	0	0	0	0	0	65.0253	1	1	49.1849	26.3462
DATA	424	6	14	0	0	Negative013	Negative013	3874.86	261.987	7.423926e+000	2.045855e+000	62	26.5	6.509899e+000	0	0	0	1	0	0	7.47715	1	0	48.2044	27.5
DATA	425	6	15	0	0	ASCRP3002256	ASCRP3002256	3900.28	261.882	1.647347e+001	2.520040e+000	71.5	30.5	7.088034e+000	0	0	0	0	1	0	16.5859	1	1	48.8603	28.9667
DATA	426	6	16	0	0	ASCRP3007151	ASCRP3007151	3925.44	261.93	7.882836e+001	8.110422e+000	136	26.5	7.452929e+000	0	0	0	0	0	0	79.3339	1	1	48.2044	27.1154
DATA	427	6	17	0	0	ASCRP3008116	ASCRP3008116	3951.1	261.859	1.258553e+001	2.286335e+000	68	26.5	6.584876e+000	0	0	0	0	0	0	12.6601	1	1	46.8651	27.1316
DATA	428	6	18	0	0	ASCRP3001726	ASCRP3001726	3976.26	261.974	1.425115e+002	1.437854e+001	202	27	5.126077e+000	0	0	0	0	0	0	143.278	1	1	49.1849	26.88
DATA	429	6	19	0	0	ASCRP3003897	ASCRP3003897	4001.5	262	3.674543e+001	4.141741e+000	92	29	5.723501e+000	0	0	0	0	1	0	36.9207	1	1	54.1152	30.0385
DATA	430	6	20	0	0	ASCRP3012026	ASCRP3012026	4027.5	262	2.856640e+001	3.437608e+000	84.5	28.5	7.435983e+000	0	0	0	0	0	0	28.683	1	1	54.1152	28.5769
DATA	431	6	21	0	0	ASCRP3008382	ASCRP3008382	4052.44	262.027	5.397115e+001	5.726325e+000	111	30	6.891094e+000	0	0	0	0	0	0	54.153	1	1	48.5334	28.5556
DATA	432	6	22	0	0	ASCRP3004610	ASCRP3004610	4078.01	262.103	5.529293e+001	5.851560e+000	108.5	27	5.930909e+000	0	0	0	0	0	0	55.4359	1	1	46.8651	26.8649
DATA	433	6	23	0	0	ASCRP3006158	ASCRP3006158	4103.5	262	4.288283e+004	4.288283e+003	43104	25.5	5.924655e+000	0	0	0	0	0	0	42958.3	1	1	54.1152	25.6923
DATA	434	6	24	0	0	ASCRP3007607	ASCRP3007607	4128.53	261.947	8.142262e+001	8.365193e+000	136	28	4.663690e+000	0	0	0	0	0	0	81.496	1	1	48.8603	27.75
DATA	435	6	25	0	0	ASCRP3000597	ASCRP3000597	4154.39	262.069	6.389927e+001	6.672186e+000	118.5	26	6.690674e+000	0	0	0	0	0	0	63.8973	1	1	53.8203	25.4063
DATA	436	6	26	0	0	ASCRP3013261	ASCRP3013261	4179.5	262.162	6.148668e+002	6.151671e+001	677	22	6.539562e+000	0	0	0	0	0	0	614.267	1	1	47.8731	23.3929
DATA	437	6	27	0	0	ASCRP3000250	ASCRP3000250	4205.09	262.362	4.303456e+002	4.307754e+001	480.5	28	6.019583e+000	0	0	0	0	0	0	429.496	1	1	54.1152	28.6538
DATA	438	6	28	0	0	A_23_P70328	NM_018132	4230.35	262.165	4.671163e+002	4.675132e+001	513.5	30	6.389535e+000	0	0	0	0	1	0	465.718	1	1	50.1463	29.8846
DATA	439	6	29	0	0	ASCRP3007488	ASCRP3007488	4255.92	262.247	2.620784e+002	2.627866e+001	315	26	7.134561e+000	0	0	0	0	0	0	261.014	1	1	47.8731	26.3529
DATA	440	6	30	0	0	ASCRP3005012	ASCRP3005012	4281.3	262.419	2.810428e+001	3.409313e+000	83	23	6.668333e+000	0	0	0	0	0	0	27.9596	1	1	48.5334	24
DATA	441	6	31	0	0	ASCRP3002415	ASCRP3002415	4306.5	262.231	3.375786e+002	3.381310e+001	393	22	5.519454e+000	0	0	0	0	0	0	335.467	1	1	49.8279	23.4667
DATA	442	6	32	0	0	ASCRP3009953	ASCRP3009953	4332.01	262.117	2.670619e+001	3.297584e+000	81	29	7.961267e+000	0	0	0	0	0	0	26.5085	1	1	48.5334	27.8966
DATA	443	6	33	0	0	AS_circRNA_control215	AS_circRNA_control215	4357.44	262.468	1.054945e+002	1.072574e+001	156	27.5	8.996752e+000	0	0	0	0	0	0	104.591	1	1	49.8279	27.6923
DATA	444	6	34	0	0	ASCRP3008374	ASCRP3008374	4382.71	262.5	2.605609e+001	3.247886e+000	81	25	6.115068e+000	0	0	0	0	0	0	25.8022	1	1	51.7088	26.9744
DATA	445	6	35	0	0	ASCRP3004395	ASCRP3004395	4407.87	262.578	4.973749e+002	4.977536e+001	536	27	7.102930e+000	0	0	0	0	0	0	491.937	1	1	51.0895	27.4194
DATA	446	6	36	0	0	ASCRP3003479	ASCRP3003479	4433.45	262.47	7.070232e+001	7.332546e+000	125	27	5.220676e+000	0	0	0	0	0	0	69.842	1	1	51.4001	26.7429
DATA	447	6	37	0	0	ASCRP3013284	ASCRP3013284	4459.07	262.851	9.229262e+000	2.153916e+000	64	27	7.360556e+000	0	0	0	0	0	0	9.10551	1	0	52.6241	26.2222
DATA	448	6	38	0	0	ASCRP3012532	ASCRP3012532	4484.32	262.6	4.606856e+002	4.610975e+001	503	26	5.092293e+000	0	0	0	0	0	0	453.931	1	1	50.7771	25.4375
DATA	449	6	39	0	0	ASCRP3010501	ASCRP3010501	4509.8	262.829	1.137375e+002	1.153989e+001	166	26.5	6.785822e+000	0	0	0	0	0	0	111.926	1	1	48.2044	26.2188
DATA	450	6	40	0	0	ASCRP3006152	ASCRP3006152	4535.38	262.776	1.421231e+002	1.434596e+001	193	24	6.733533e+000	0	0	0	0	0	0	139.676	1	1	48.8603	24.4118
DATA	451	6	41	0	0	ASCRP3012076	ASCRP3012076	4560.65	262.933	3.106653e+002	3.112806e+001	360	22	5.335078e+000	0	0	0	0	0	0	304.919	1	1	49.1849	23.0345
DATA	452	6	42	0	0	ASCRP3003461	ASCRP3003461	4586.06	262.765	5.335615e+002	5.339210e+001	577.5	24	6.386408e+000	0	0	0	0	0	0	522.995	1	1	46.1809	24.8
DATA	453	6	43	0	0	ASCRP3008179	ASCRP3008179	4611.26	262.974	6.872075e+001	7.146515e+000	121.5	24	6.244892e+000	0	0	0	0	0	0	67.2712	1	1	49.1849	25.0357
DATA	454	6	44	0	0	ASCRP3009749	ASCRP3009749	4636.95	263.093	6.976528e+001	7.247734e+000	123	24	6.049199e+000	0	0	0	0	0	0	68.2012	1	1	46.8651	25.0303
DATA	455	6	45	0	0	ASCRP3007384	ASCRP3007384	4662.32	262.885	5.374516e+001	5.723084e+000	110	23.5	6.997142e+000	0	0	0	0	0	0	52.4684	1	1	49.1849	25
DATA	456	6	46	0	0	ASCRP3007816	ASCRP3007816	4687.65	262.88	3.402999e+002	3.408693e+001	381	24	7.521308e+000	0	0	0	0	0	0	331.763	1	1	48.8603	25.1515
DATA	457	6	47	0	0	ASCRP3010657	ASCRP3010657	4712.91	263.065	7.082364e+004	7.082364e+003	69082	26	8.518887e+000	0	0	0	0	0	0	68953.5	1	1	54.4085	28
DATA	458	6	48	0	0	ASCRP3002785	ASCRP3002785	4738.5	263.179	1.467566e+003	1.467699e+002	1504	25	7.989833e+000	0	0	0	0	0	0	1426.84	1	1	49.1849	26.1379
DATA	459	6	49	0	0	Negative035	Negative035	4763.79	262.907	1.331221e+001	2.383961e+000	67	22	4.642916e+000	0	0	0	0	0	0	12.9246	1	1	48.2044	22.84
DATA	461	6	51	0	0	ASCRP3002064	ASCRP3002064	4814.68	263	9.378218e+001	9.585618e+000	146	27	5.653704e+000	0	0	0	0	0	0	90.7967	1	1	49.1849	27.0333
DATA	462	6	52	0	0	ASCRP3006680	ASCRP3006680	4840.09	263.247	9.891064e+001	1.008847e+001	150.5	26	7.071524e+000	0	0	0	0	0	0	95.6288	1	1	49.5074	26.1613
DATA	464	6	54	66	-1	(-)3xSLv1	NegativeControl	4890.77	263.403	2.028257e+000	1.991583e+000	51	26.5	7.504782e+000	0	0	0	0	0	0	-2.38776	0	0	49.8279	27.2647
DATA	465	6	55	0	0	ASCRP3001211	ASCRP3001211	4916.11	263.5	1.485575e+001	2.486892e+000	68	26	7.728178e+000	0	0	0	0	0	0	14.302	1	1	56.9804	26.4839
DATA	466	6	56	1028	1	(+)E1A_r60_a135	E1A_r60_a135	4941.51	263.247	4.412333e+000	2.045514e+000	57	25	7.130038e+000	0	0	0	0	0	0	4.2416	1	0	49.8279	26.1379
DATA	467	6	57	0	0	ASCRP3013572	ASCRP3013572	4966.88	263.373	2.653258e+002	2.660787e+001	302	26	6.333558e+000	0	0	0	0	0	0	254.692	1	1	48.8603	26.963
DATA	468	6	58	0	0	ASCRP3013425	ASCRP3013425	4992.52	263.393	5.707821e+003	5.707856e+002	5504	26	4.239579e+000	0	0	0	0	0	0	5470.99	1	1	52.9257	26.5455
DATA	469	6	59	0	0	ASCRP3010169	ASCRP3010169	5017.57	263.099	4.749375e+001	5.155709e+000	99	26	4.819693e+000	0	0	0	0	0	0	45.4552	1	1	50.4627	25.0909
DATA	470	6	60	0	0	ASCRP3012806	ASCRP3012806	5043.11	263.5	5.820767e+001	6.157736e+000	109.5	26.5	6.476585e+000	0	0	0	0	0	0	55.629	1	1	56.9804	27.8846
DATA	471	6	61	0	1	RC6	RC6	5068.5	263.5	2.049136e+000	2.013381e+000	55	25	6.091319e+000	0	0	0	0	0	0	0.689254	0	0	57.5363	25.6667
DATA	472	6	62	0	0	ASCRP3003258	ASCRP3003258	5093.87	263.474	1.309331e+002	1.324747e+001	181	26	4.325352e+000	0	0	0	0	0	0	124.756	1	1	50.1463	25.4688
DATA	473	6	63	0	0	ASCRP3012921	ASCRP3012921	5119.26	263.5	2.477016e+002	2.485224e+001	289	22.5	5.309393e+000	0	0	0	0	0	0	235.657	1	1	50.4627	23.5
DATA	474	6	64	0	0	ASCRP3008082	ASCRP3008082	5145.04	263.671	7.884310e+001	8.139291e+000	130	28	6.194990e+000	0	0	0	0	0	0	74.8941	1	1	48.8603	27.5294
DATA	475	6	65	0	0	ASCRP3012236	ASCRP3012236	5170.07	263.786	6.932346e+003	6.932376e+002	6676	25	7.290050e+000	0	0	0	0	0	0	6575.14	1	1	46.8651	26.6
DATA	476	6	66	0	0	ASCRP3011165	ASCRP3011165	5195.59	263.873	3.236845e+001	3.819447e+000	87	26	8.130348e+000	0	0	0	0	0	0	30.6524	1	1	49.5074	27.1111
DATA	477	6	67	0	0	ASCRP3006241	ASCRP3006241	5220.61	263.931	1.230517e+004	1.230519e+003	11801.5	27.5	6.626555e+000	0	0	0	0	0	0	11634.6	1	1	53.8203	26.7917
DATA	478	6	68	0	0	ASCRP3004539	ASCRP3004539	5246.39	263.931	1.596664e+002	1.609568e+001	204.5	27	6.498757e+000	0	0	0	0	0	0	150.717	1	1	53.8203	27.0769
DATA	479	6	69	0	0	ASCRP3009818	ASCRP3009818	5271.5	264	9.544314e+001	9.759342e+000	143.5	27	7.121604e+000	0	0	0	0	0	0	89.9486	1	1	54.1152	27.2
DATA	480	6	70	0	0	ASCRP3005749	ASCRP3005749	5296.92	263.88	1.285151e+003	1.285313e+002	1213	27.5	6.570548e+000	0	0	0	0	0	0	1209.12	1	1	47.5395	27.9583
DATA	481	6	71	0	0	ASCRP3004534	ASCRP3004534	5322.48	263.901	4.483856e+001	4.927889e+000	97	27	8.116981e+000	0	0	0	0	0	0	42.1139	1	1	49.8279	28.6087
DATA	483	6	73	0	0	ASCRP3006354	ASCRP3006354	5373.39	264.069	6.202929e+004	6.202929e+003	57799	28	7.815583e+000	0	0	0	0	0	0	58058.9	1	1	53.8203	28.25
DATA	484	6	74	0	0	ASCRP3003951	ASCRP3003951	5398.47	263.88	1.135226e+002	1.153677e+001	161	26.5	7.801058e+000	0	0	0	0	0	0	106.064	1	1	48.8603	25.8529
DATA	485	6	75	0	0	ASCRP3005233	ASCRP3005233	5424.13	264	9.687171e+001	9.903541e+000	145	28	6.036221e+000	0	0	0	0	0	0	90.3421	1	1	48.5334	28.3103
DATA	486	6	76	0	0	ASCRP3011836	ASCRP3011836	5449.41	264.092	1.503696e+002	1.517776e+001	194	27	6.116118e+000	0	0	0	0	0	0	139.976	1	1	49.1849	28.2
DATA	487	6	77	0	0	ASCRP3007860	ASCRP3007860	5474.78	264.084	9.299316e+002	9.301612e+001	915	25	4.504442e+000	0	0	0	0	0	0	864.003	1	1	49.8279	24.96
DATA	488	6	78	0	0	ASCRP3007964	ASCRP3007964	5500.29	264.141	1.405140e+003	1.405293e+002	1357	26	6.393886e+000	0	0	0	0	0	0	1302.98	1	1	49.8279	26.8966
DATA	489	6	79	0	0	Negative043	Negative043	5525.73	264.247	4.680342e+000	2.126860e+000	58	25	5.449086e+000	0	0	0	0	0	0	4.33146	1	0	51.4001	25.7188
DATA	490	6	80	0	0	ASCRP3013475	ASCRP3013475	5551	264.455	1.885015e+002	1.896444e+001	230.5	28	7.992391e+000	0	0	0	0	0	0	174.103	1	1	55.8519	28.7857
DATA	491	6	81	0	0	A_23_P58321	NM_001237	5576.55	264.297	6.496214e+001	6.822108e+000	110	24	4.562261e+000	0	0	0	0	0	0	59.8708	1	1	48.8603	22.7826
DATA	492	6	82	66	1	DarkCorner	DarkCorner	5601.58	264.427	6.831873e+000	2.196667e+000	60	26	6.598382e+000	0	0	0	0	0	0	6.28323	1	0	57.5363	25.5824
DATA	493	7	1	0	0	ASCRP3003466	ASCRP3003466	3532.04	268.646	5.094083e+001	5.442092e+000	105	28	6.804686e+000	0	0	0	0	0	0	51.0795	1	1	51.0895	28.2418
DATA	494	7	2	0	0	ASCRP3001579	ASCRP3001579	3557.58	268.391	3.266706e+001	3.785579e+000	90	29	7.421931e+000	0	0	0	0	1	0	32.7893	1	1	52.9257	29.4667
DATA	495	7	3	0	0	ASCRP3009846	ASCRP3009846	3582.82	268.706	2.730723e+002	2.737404e+001	329	28	6.376258e+000	0	0	0	0	0	0	274.335	1	1	52.0157	27.36
DATA	496	7	4	0	0	ASCRP3011084	ASCRP3011084	3608.18	268.325	2.284365e+001	2.977515e+000	77	26	7.853898e+000	0	0	0	0	0	0	22.9667	1	1	51.0895	27.3939
DATA	497	7	5	0	0	ASCRP3007268	ASCRP3007268	3633.52	268.756	6.890621e+002	6.893263e+001	746	27	9.202630e+000	0	0	0	0	0	0	693.216	1	1	51.0895	27.9167
DATA	498	7	6	1028	1	(+)E1A_r60_1	E1A_r60_1	3658.89	268.5	3.719344e+001	4.179988e+000	93	25	6.717377e+000	0	0	0	1	0	0	37.4374	1	1	56.9804	25.8621
DATA	499	7	7	0	0	ASCRP3007661	ASCRP3007661	3684.44	268.6	1.134182e+002	1.150098e+001	174	26	6.893990e+000	0	0	0	0	0	0	114.21	1	1	50.7771	25.2069
DATA	500	7	8	0	0	ASCRP3010087	ASCRP3010087	3709.83	268.333	2.363321e+001	3.036238e+000	79	27	6.375241e+000	0	0	0	0	0	0	23.8057	1	1	50.7771	26.0571
DATA	501	7	9	0	1	RC5	RC5	3735.08	268.835	1.940867e+000	1.906463e+000	55	23	6.497834e+000	0	0	0	0	0	0	0.516222	0	0	49.8279	23.1143
DATA	502	7	10	0	0	ASCRP3002720	ASCRP3002720	3760.55	268.47	9.304057e+002	9.306008e+001	995	26	6.569725e+000	0	0	0	0	0	0	937.497	1	1	51.4001	26.1935
DATA	503	7	11	0	0	ASCRP3010599	ASCRP3010599	3785.82	268.825	1.095713e+002	1.112158e+001	168	27.5	6.828512e+000	0	0	0	0	0	0	110.408	1	1	50.7771	27.6667
DATA	504	7	12	0	0	Negative020	Negative020	3811.5	269	1.770049e+001	2.600878e+000	73	26.5	7.386746e+000	0	0	0	0	0	0	17.8344	1	1	54.1152	27.2368
DATA	505	7	13	0	0	ASCRP3000316	ASCRP3000316	3836.8	269	1.572296e+002	1.583806e+001	217	25.5	4.537962e+000	0	0	0	0	0	0	158.396	1	1	49.1849	24.6
DATA	506	7	14	0	0	ASCRP3000162	ASCRP3000162	3862.19	268.657	1.048542e+002	1.065731e+001	163	26	6.185832e+000	0	0	0	0	0	0	105.608	1	1	45.835	26.7419
DATA	507	7	15	0	0	ASCRP3010653	ASCRP3010653	3887.59	269.092	9.582920e+001	9.770817e+000	152	29.5	6.665873e+000	0	0	0	0	0	0	96.488	1	1	49.1849	28.2857
DATA	508	7	16	0	1	RC7	RC7	3913.4	268.588	1.942808e+000	1.907679e+000	55	28	7.960184e+000	0	0	0	0	0	0	-1.60013	0	0	46.5243	27.6897
DATA	509	7	17	0	0	ASCRP3002883	ASCRP3002883	3938.08	269.139	9.682386e+001	9.868692e+000	154.5	26	6.728610e+000	0	0	0	0	0	0	97.4094	1	1	48.8603	26.375
DATA	510	7	18	0	0	ASCRP3005042	ASCRP3005042	3963.88	268.865	4.249136e+001	4.658476e+000	98.5	26.5	7.471094e+000	0	0	0	0	0	0	42.7263	1	1	47.5395	27.1
DATA	511	7	19	0	0	ASCRP3003000	ASCRP3003000	3989.01	268.859	3.208123e+001	3.733959e+000	86.5	26	6.108690e+000	0	0	0	0	0	0	32.2402	1	1	48.2044	27.1667
DATA	512	7	20	0	0	ASCRP3002488	ASCRP3002488	4014.5	269	3.292524e+004	3.292524e+003	32694	29	6.836629e+000	0	0	0	0	1	0	33067.3	1	1	54.1152	30.2857
DATA	513	7	21	0	0	ASCRP3006327	ASCRP3006327	4039.91	269.065	1.609266e+002	1.620599e+001	217.5	25	8.160619e+000	0	0	0	0	0	0	161.51	1	1	54.4085	26.9355
DATA	514	7	22	0	0	ASCRP3008834	ASCRP3008834	4065.13	269.013	4.582516e+001	4.966381e+000	101	26.5	6.732729e+000	0	0	0	0	0	0	45.9574	1	1	47.5395	27.6563
DATA	515	7	23	0	0	ASCRP3004919	ASCRP3004919	4090.78	269.096	3.589363e+002	3.594474e+001	421	25	6.192434e+000	0	0	0	0	0	0	359.684	1	1	47.8731	25.7097
DATA	516	7	24	0	0	ASCRP3013486	ASCRP3013486	4116.09	269.065	1.532318e+002	1.544271e+001	207	25	5.259802e+000	0	0	0	0	0	0	153.423	1	1	65	24.7
DATA	517	7	25	0	0	ASCRP3009687	ASCRP3009687	4141.49	269.367	2.353455e+001	3.036894e+000	78	28	5.603186e+000	0	0	0	0	0	0	23.5432	1	1	49.8279	26.9355
DATA	518	7	26	0	0	ASCRP3004414	ASCRP3004414	4166.97	269.301	3.758644e+003	3.758693e+002	3721	21	8.576196e+000	0	0	0	0	0	0	3756.55	1	1	53.8203	24.3636
DATA	519	7	27	0	0	ASCRP3005643	ASCRP3005643	4192.47	269.303	2.352553e+001	3.038486e+000	79	26	7.201157e+000	0	0	0	0	0	0	23.4898	1	1	49.1849	26.24
DATA	520	7	28	0	0	ASCRP3012039	ASCRP3012039	4217.56	269.078	3.035236e+001	3.594136e+000	86	28	5.533252e+000	0	0	0	0	0	0	30.2765	1	1	49.8279	28.0455
DATA	521	7	29	0	0	ASCRP3009085	ASCRP3009085	4243.01	269.563	1.006366e+002	1.024646e+001	157	27	8.219306e+000	0	0	0	0	1	0	100.282	1	1	51.0895	29.0968
DATA	522	7	30	0	0	ASCRP3007120	ASCRP3007120	4268.5	269.5	1.438751e+002	1.451624e+001	197	22	6.769837e+000	0	0	0	0	0	0	143.216	1	1	57.5363	23.8571
DATA	523	7	31	0	0	ASCRP3012974	ASCRP3012974	4293.67	269.5	6.670723e+001	6.944585e+000	121	23	5.886014e+000	0	0	0	0	0	0	66.33	1	1	57.5363	23.5
DATA	524	7	32	0	0	ASCRP3002755	ASCRP3002755	4319.38	269.37	1.458250e+002	1.471008e+001	200	26	5.816742e+000	0	0	0	0	0	0	144.837	1	1	50.7771	25.6
DATA	525	7	33	0	0	Negative008	Negative008	4344.85	269.765	2.162865e+002	2.171507e+001	263	28	7.260800e+000	0	0	0	0	0	0	214.576	1	1	51.7088	27.8276
DATA	526	7	34	0	0	ASCRP3008861	ASCRP3008861	4370.05	269.523	8.169306e+001	8.395945e+000	135	25	7.072979e+000	0	0	0	0	0	0	80.9535	1	1	65	26.973
DATA	527	7	35	0	0	ASCRP3006978	ASCRP3006978	4395.56	269.845	4.481571e+002	4.485768e+001	492	29	7.649950e+000	0	0	0	0	1	0	443.575	1	1	51.4001	29.5
DATA	528	7	36	0	0	ASCRP3009035	ASCRP3009035	4420.58	269.573	2.992961e+001	3.567913e+000	81.5	26	5.593080e+000	0	0	0	0	0	0	29.5884	1	1	57.5363	25.5556
DATA	529	7	37	0	0	ASCRP3013294	ASCRP3013294	4446.15	269.775	1.030364e+001	2.200701e+000	66	27	6.680445e+000	0	0	0	0	0	0	10.1737	1	1	50.4627	26.0882
DATA	530	7	38	0	0	ASCRP3012311	ASCRP3012311	4471.46	269.623	1.770893e+002	1.781564e+001	227.5	25	6.122342e+000	0	0	0	0	0	0	174.64	1	1	46.8651	25.1765
DATA	531	7	39	0	0	ASCRP3007531	ASCRP3007531	4497.38	269.844	1.142027e+001	2.259351e+000	65	27	6.100782e+000	0	0	0	0	0	0	11.248	1	1	49.1849	26.2333
DATA	532	7	40	0	0	ASCRP3010531	ASCRP3010531	4522.37	269.693	1.074896e+002	1.092474e+001	162	26	7.366452e+000	0	0	0	0	0	0	105.736	1	1	47.8731	26.2308
DATA	533	7	41	0	0	ASCRP3002344	ASCRP3002344	4547.72	270.099	2.148098e+001	2.904117e+000	75	23.5	5.577979e+000	0	0	0	0	0	0	21.104	1	1	47.2035	23.0769
DATA	534	7	42	0	0	ASCRP3003361	ASCRP3003361	4573.29	269.91	8.063730e+001	8.297790e+000	135	23	4.194502e+000	0	0	0	0	0	0	79.1186	1	1	49.1849	23.0769
DATA	535	7	43	0	0	ASCRP3005946	ASCRP3005946	4598.48	270.104	2.715083e+001	3.348292e+000	82	27.5	7.723650e+000	0	0	0	0	0	0	26.6054	1	1	49.5074	27.6071
DATA	536	7	44	0	0	ASCRP3010693	ASCRP3010693	4624.14	269.781	3.833674e+001	4.306593e+000	92	25	5.910539e+000	0	0	0	0	0	0	37.5162	1	1	47.5395	25.0313
DATA	537	7	45	0	0	ASCRP3004642	ASCRP3004642	4649.44	270.156	6.643832e+001	6.928216e+000	118	23	6.779721e+000	0	0	0	0	0	0	64.9323	1	1	49.5074	24.7308
DATA	538	7	46	0	0	ASCRP3007273	ASCRP3007273	4674.77	269.813	2.582004e+001	3.246046e+000	79.5	23	7.119313e+000	0	0	0	0	0	0	25.2008	1	1	48.2044	25.2692
DATA	539	7	47	0	0	ASCRP3004075	ASCRP3004075	4700.39	270.069	3.537806e+002	3.543286e+001	397	27	6.968752e+000	0	0	0	0	0	0	344.837	1	1	53.8203	26.7813
DATA	540	7	48	0	0	ASCRP3001755	ASCRP3001755	4725.5	270	1.191739e+002	1.207952e+001	165	25	7.407792e+000	0	0	0	0	0	0	116.006	1	1	54.1152	25.3462
DATA	541	7	49	0	0	ASCRP3002338	ASCRP3002338	4751	270.133	3.754267e+001	4.242142e+000	93	23	7.001759e+000	0	0	0	0	0	0	36.4956	1	1	54.4085	25.1034
DATA	542	7	50	0	0	ASCRP3007961	ASCRP3007961	4776.56	269.933	1.491320e+001	2.477114e+000	70	23	7.280630e+000	0	0	0	0	0	0	14.4772	1	1	48.8603	25.8485
DATA	543	7	51	0	0	ASCRP3006901	ASCRP3006901	4801.83	270.551	3.600016e+001	4.108821e+000	86	26	6.680416e+000	0	0	0	0	0	0	34.9021	1	1	50.1463	26.1935
DATA	544	7	52	0	0	ASCRP3006849	ASCRP3006849	4827.16	270.068	2.977732e+001	3.577747e+000	83.5	26.5	6.977468e+000	0	0	0	0	0	0	28.8283	1	1	47.8731	27.2667
DATA	545	7	53	1028	1	(+)E1A_r60_a107	E1A_r60_a107	4852.51	270.197	1.508597e+001	2.493993e+000	69	24.5	5.130033e+000	0	0	0	0	0	0	14.5853	1	1	49.8279	25.4
DATA	546	7	54	0	0	ASCRP3002219	ASCRP3002219	4878	270.455	6.616974e+001	6.909362e+000	119	25	4.476529e+000	0	0	0	0	0	0	63.8862	1	1	55.8519	25.3438
DATA	547	7	55	0	0	ASCRP3003024	ASCRP3003024	4903.5	270.5	4.333255e+002	4.337829e+001	468.5	24.5	7.991534e+000	0	0	0	0	0	0	417.788	1	1	52.9257	26.2308
DATA	548	7	56	0	0	ASCRP3002138	ASCRP3002138	4928.74	270.289	1.451802e+002	1.465436e+001	197	25	7.096569e+000	0	0	0	0	0	0	139.777	1	1	49.5074	26.1935
DATA	549	7	57	0	0	ASCRP3004191	ASCRP3004191	4954.36	270.637	5.381677e+001	5.740269e+000	104	25	7.333800e+000	0	0	0	0	0	0	51.7421	1	1	50.7771	25.7692
DATA	550	7	58	0	0	ASCRP3002496	ASCRP3002496	4979.74	270.303	1.163646e+004	1.163648e+003	11225	26	6.577479e+000	0	0	0	0	0	0	11171.5	1	1	49.5074	26.3214
DATA	551	7	59	0	0	ASCRP3007089	ASCRP3007089	5005.12	270.733	1.005657e+003	1.005857e+002	990.5	25.5	3.690960e+000	0	0	0	0	0	0	964.152	1	1	52.3208	25.6667
DATA	552	7	60	0	0	ASCRP3003304	ASCRP3003304	5030.35	270.437	2.998047e+001	3.607079e+000	82	27	5.203697e+000	0	0	0	0	0	0	28.7009	1	1	47.8731	26.9615
DATA	553	7	61	0	0	Negative016	Negative016	5055.83	270.679	1.660440e+002	1.672544e+001	212.5	26	6.697135e+000	0	0	0	0	0	0	158.731	1	1	51.7088	25.5806
DATA	554	7	62	0	0	ASCRP3010218	ASCRP3010218	5081.45	270.471	2.267688e+001	3.031303e+000	77	27	4.769276e+000	0	0	0	0	0	0	21.6454	1	1	52.6241	26.2647
DATA	555	7	63	0	0	ASCRP3009868	ASCRP3009868	5106.65	270.88	1.204769e+002	1.221494e+001	169	21.5	4.957667e+000	0	0	0	0	0	0	114.835	1	1	48.8603	22.4615
DATA	556	7	64	0	0	ASCRP3010674	ASCRP3010674	5131.93	270.786	1.255830e+002	1.271931e+001	175	25	6.225861e+000	0	0	0	0	0	0	119.523	1	1	46.8651	25.6571
DATA	557	7	65	0	0	ASCRP3003450	ASCRP3003450	5157.5	271	2.181446e+004	2.181447e+003	20745	26.5	6.911863e+000	0	0	0	0	0	0	20731	1	1	54.1152	26.5769
DATA	558	7	66	0	0	ASCRP3008202	ASCRP3008202	5182.68	270.753	1.183107e+002	1.200288e+001	163.5	26	7.807253e+000	0	0	0	0	0	0	112.259	1	1	47.5395	27.1034
DATA	559	7	67	0	0	ASCRP3000139	ASCRP3000139	5208.24	270.971	1.474353e+003	1.474492e+002	1443	26	7.379702e+000	0	0	0	0	0	0	1396.82	1	1	46.1809	26.28
DATA	560	7	68	0	0	ASCRP3006137	ASCRP3006137	5233.62	270.824	3.462066e+002	3.468011e+001	372	26	6.557439e+000	0	0	0	0	0	0	327.478	1	1	50.1463	26.6667
DATA	561	7	69	0	0	ASCRP3005288	ASCRP3005288	5259.16	271.038	8.316424e+000	2.196575e+000	61	28	5.550339e+000	0	0	0	0	1	0	7.85425	1	0	49.1849	28.963
DATA	562	7	70	0	0	ASCRP3005672	ASCRP3005672	5284.53	270.863	2.362601e+001	3.119110e+000	77.5	26	6.803904e+000	0	0	0	0	0	0	22.2763	1	1	48.2044	26.3103
DATA	563	7	71	0	0	ASCRP3006973	ASCRP3006973	5309.64	270.974	8.234189e+001	8.483051e+000	132.5	28	6.361942e+000	0	0	0	0	0	0	77.5133	1	1	49.1849	27.7391
DATA	564	7	72	0	0	ASCRP3011889	ASCRP3011889	5334.97	270.903	1.336038e+002	1.351570e+001	177	29	9.097252e+000	0	0	0	0	0	0	125.558	1	1	46.8651	28.48
DATA	565	7	73	0	0	ASCRP3004116	ASCRP3004116	5360.5	271	7.350322e+000	2.174568e+000	62.5	26	5.769619e+000	0	0	0	0	0	0	6.89597	1	0	54.1152	26.2333
DATA	566	7	74	0	0	ASCRP3009596	ASCRP3009596	5385.61	271.069	4.511995e+002	4.516650e+001	482	28	9.194654e+000	0	0	0	0	0	0	422.589	1	1	65	27.3333
DATA	567	7	75	0	0	ASCRP3000987	ASCRP3000987	5411.44	271.208	1.088505e+002	1.107709e+001	154	26	5.795623e+000	0	0	0	0	0	0	101.768	1	1	49.1849	25.4516
DATA	568	7	76	0	0	ASCRP3006728	ASCRP3006728	5436.82	271.026	2.793471e+002	2.801038e+001	314	28	7.418213e+000	0	0	0	0	0	0	260.687	1	1	49.1849	28.7333
DATA	569	7	77	0	0	ASCRP3002500	ASCRP3002500	5462.27	271.418	1.096700e+003	1.096894e+002	1073	25	4.828919e+000	0	0	0	0	0	0	1021.64	1	1	50.7771	24.9615
DATA	570	7	78	0	0	ASCRP3003520	ASCRP3003520	5487.5	271.092	4.218811e+001	4.697166e+000	94	26	5.968516e+000	0	0	0	0	0	0	39.2236	1	1	49.1849	26.3333
DATA	571	7	79	0	0	ASCRP3012028	ASCRP3012028	5512.67	271.5	2.715106e+001	3.413564e+000	77.5	25	6.423059e+000	0	0	0	0	0	0	25.1971	1	1	57.5363	25.5455
DATA	572	7	80	0	0	ASCRP3010125	ASCRP3010125	5538.42	271.427	9.291830e+001	9.520304e+000	140	25.5	5.165205e+000	0	0	0	0	0	0	86.056	1	1	65	26.375
DATA	573	7	81	0	0	ASCRP3009549	ASCRP3009549	5563.5	271.5	3.716047e+002	3.721849e+001	394	24	1.119880e+001	0	0	0	0	1	0	343.473	1	1	57.5363	29.5185
DATA	574	7	82	0	0	ASCRP3007793	ASCRP3007793	5589.4	271.164	9.232835e+002	9.235182e+001	902	24	7.322898e+000	0	0	0	0	0	0	851.491	1	1	48.5334	25.8205
DATA	575	8	1	0	0	ASCRP3011536	ASCRP3011536	3544.56	276.027	2.048239e+002	2.057160e+001	259	29	7.669748e+000	0	0	0	0	0	0	205.501	1	1	48.5334	28.2791
DATA	576	8	2	0	0	ASCRP3002027	ASCRP3002027	3570.28	275.908	3.291679e+001	3.806674e+000	89.5	26.5	5.803447e+000	0	0	0	0	0	0	33.0563	1	1	49.1849	27
DATA	577	8	3	0	0	ASCRP3008166	ASCRP3008166	3595.3	276.163	5.050356e+001	5.399628e+000	106	26	6.401923e+000	0	0	0	0	0	0	50.7574	1	1	49.1849	26.7692
DATA	578	8	4	0	0	ASCRP3006103	ASCRP3006103	3620.56	276.025	3.073703e+001	3.618373e+000	88	26	8.625277e+000	0	0	0	0	0	0	30.9124	1	1	49.8279	27.5333
DATA	579	8	5	0	0	ASCRP3006374	ASCRP3006374	3646.06	276.013	9.025919e+002	9.027935e+001	953	29	9.231425e+000	0	0	0	0	1	0	908.254	1	1	48.5334	30.1724
DATA	580	8	6	0	0	ASCRP3000518	ASCRP3000518	3671.42	276.256	2.755841e+001	3.351452e+000	82	23	6.100535e+000	0	0	0	0	0	0	27.7438	1	1	49.5074	23.7037
DATA	581	8	7	0	0	ASCRP3002080	ASCRP3002080	3696.9	276.087	1.241663e+002	1.256215e+001	182.5	26	6.224769e+000	0	0	0	0	0	0	125.045	1	1	49.8279	26.4054
DATA	582	8	8	0	0	ASCRP3003808	ASCRP3003808	3722.42	276.014	3.295187e+002	3.300695e+001	341	23	6.522748e+000	0	0	0	0	0	0	331.933	1	1	48.8603	23.2903
DATA	583	8	9	0	0	ASCRP3005191	ASCRP3005191	3747.81	276.519	1.064116e+002	1.081048e+001	164	24.5	7.092714e+000	0	0	0	0	0	0	107.207	1	1	49.8279	24.7647
DATA	584	8	10	0	0	ASCRP3013121	ASCRP3013121	3773.05	276.5	2.435336e+001	3.092353e+000	79	27	7.707558e+000	0	0	0	0	0	0	24.5367	1	1	49.1849	27.1613
DATA	585	8	11	0	1	RC12	RC12	3798.86	276.627	1.940884e+000	1.905790e+000	53	25.5	7.813102e+000	0	0	0	0	0	0	-1.48084	0	0	51.4001	26.4706
DATA	586	8	12	0	0	ASCRP3003784	ASCRP3003784	3824	276.455	1.019013e+001	2.161306e+000	64.5	27	6.734899e+000	0	0	0	0	0	0	10.2653	1	1	55.8519	27.4054
DATA	587	8	13	0	0	ASCRP3013477	ASCRP3013477	3849.39	276	3.974613e+001	4.408148e+000	95	24.5	4.110212e+000	0	0	0	0	0	0	40.0319	1	1	49.1849	24.5769
DATA	588	8	14	0	0	ASCRP3002643	ASCRP3002643	3874.84	276.563	2.885618e+001	3.458767e+000	82.5	27	6.044705e+000	0	0	0	0	0	0	29.0554	1	1	50.1463	27.3333
DATA	589	8	15	0	0	AS_circRNA_control214	AS_circRNA_control214	3900.33	276.346	3.993285e+001	4.425506e+000	95	31	6.333701e+000	0	0	0	1	0	0	40.1948	1	1	50.7771	28.5172
DATA	590	8	16	0	0	ASCRP3002055	ASCRP3002055	3925.46	276.524	6.944124e+001	7.201572e+000	126	26	7.490164e+000	0	0	0	0	0	0	69.8679	1	1	52.3208	27.1111
DATA	591	8	17	0	0	ASCRP3008346	ASCRP3008346	3950.99	276.593	7.587284e+001	7.823821e+000	131	26	5.894307e+000	0	0	0	0	0	0	76.3022	1	1	51.0895	26.3333
DATA	592	8	18	0	0	ASCRP3007112	ASCRP3007112	3976.38	276.63	2.502313e+002	2.509594e+001	299	25.5	7.340184e+000	0	0	0	0	0	0	251.511	1	1	50.7771	26.2143
DATA	593	8	19	0	0	Negative021	Negative021	4001.71	276.208	2.542580e+001	3.180924e+000	79	31	6.024145e+000	0	0	0	1	1	0	25.5407	1	1	49.5074	30.0968
DATA	594	8	20	0	0	ASCRP3007049	ASCRP3007049	4027.42	276.573	2.498666e+001	3.146711e+000	82	30.5	7.938714e+000	0	0	0	0	1	0	25.0828	1	1	57.5363	29.3529
DATA	595	8	21	0	0	ASCRP3006336	ASCRP3006336	4052.58	276.573	1.083079e+004	1.083081e+003	10719	28	8.023242e+000	0	0	0	0	0	0	10864.8	1	1	57.5363	27.8
DATA	596	8	22	0	0	ASCRP3006748	ASCRP3006748	4078	276.867	7.789830e+001	8.021884e+000	118	25	5.693233e+000	0	0	0	0	0	0	78.0838	1	1	54.4085	25.7097
DATA	597	8	23	0	0	ASCRP3002706	ASCRP3002706	4103.5	277	2.159221e+001	2.887444e+000	76	25	5.846235e+000	0	0	0	0	0	0	21.6262	1	1	54.1152	25.5385
DATA	598	8	24	0	0	ASCRP3006281	ASCRP3006281	4128.61	276.931	6.980769e+000	2.041704e+000	62	28	5.217203e+000	0	0	0	0	0	0	6.98591	1	0	53.8203	27.8276
DATA	599	8	25	0	0	ASCRP3010672	ASCRP3010672	4154.17	277.014	6.637813e+001	6.910021e+000	117.5	23	6.786926e+000	0	0	0	0	0	0	66.3678	1	1	46.8651	24.0645
DATA	600	8	26	0	0	ASCRP3001220	ASCRP3001220	4179.79	277.093	1.015573e+002	1.033604e+001	157	23	7.407989e+000	0	0	0	0	0	0	101.447	1	1	48.2044	25.2857
DATA	601	8	27	0	0	ASCRP3012013	ASCRP3012013	4205	277	4.981575e+001	5.340210e+000	103	28	6.781838e+000	0	0	0	0	1	0	49.7141	1	1	54.9904	29.08
DATA	602	8	28	0	0	ASCRP3003103	ASCRP3003103	4230.41	276.913	1.979451e+002	1.988798e+001	250	27.5	8.752536e+000	0	0	0	0	0	0	197.345	1	1	49.8279	28.4583
DATA	603	8	29	0	0	ASCRP3002116	ASCRP3002116	4255.72	276.905	1.659982e+002	1.671140e+001	216	28	6.908897e+000	0	0	0	0	0	0	165.326	1	1	48.8603	27.4063
DATA	604	8	30	0	0	ASCRP3001291	ASCRP3001291	4280.95	276.907	8.909860e+003	8.909881e+002	8671	22.5	7.123054e+000	0	0	0	0	0	0	8864.52	1	1	46.8651	23.8125
DATA	605	8	31	0	1	RC6	RC6	4307.01	276.914	1.967608e+000	1.932031e+000	51	23	6.093650e+000	0	0	0	0	0	0	-3.26438	0	0	46.8651	24.4848
DATA	606	8	32	0	0	ASCRP3004760	ASCRP3004760	4332.16	277.014	3.262786e+001	3.792979e+000	86	27	6.253470e+000	0	0	0	0	0	0	32.3904	1	1	46.8651	27.2
DATA	607	8	33	0	0	ASCRP3011137	ASCRP3011137	4357.5	277	2.448859e+004	2.448860e+003	24473	29	8.405451e+000	0	0	0	0	1	0	24283.1	1	1	54.1152	29.5806
DATA	608	8	34	0	0	ASCRP3008561	ASCRP3008561	4382.83	277.039	1.016687e+002	1.035003e+001	155	30	7.662631e+000	0	0	0	0	1	0	100.7	1	1	49.1849	29.1818
DATA	609	8	35	0	0	ASCRP3013005	ASCRP3013005	4408.18	277.329	1.617266e+002	1.628870e+001	214	26.5	5.331429e+000	0	0	0	0	0	0	160	1	1	51.0895	26.3
DATA	610	8	36	0	0	ASCRP3003176	ASCRP3003176	4433.66	277.575	1.746576e+001	2.612680e+000	73	27	6.379269e+000	0	0	0	0	0	0	17.2589	1	1	48.5334	27.1515
DATA	611	8	37	0	0	ASCRP3002218	ASCRP3002218	4458.89	277.5	6.475862e+000	2.050356e+000	60	25	6.966369e+000	0	0	0	0	0	0	6.39153	1	0	56.9804	25.0303
DATA	612	8	38	0	0	ASCRP3007456	ASCRP3007456	4484.48	277.354	1.074208e+002	1.091724e+001	160.5	24	5.808733e+000	0	0	0	0	0	0	105.892	1	1	50.1463	24.7931
DATA	613	8	39	0	0	ASCRP3004516	ASCRP3004516	4509.69	277.338	1.362589e+002	1.376474e+001	190	25.5	6.828355e+000	0	0	0	0	0	0	134.156	1	1	48.5334	26.1667
DATA	614	8	40	0	0	ASCRP3001143	ASCRP3001143	4535.11	277.5	3.547863e+001	4.049680e+000	88.5	24	4.534766e+000	0	0	0	0	0	0	34.8879	1	1	56.9804	24.2222
DATA	615	8	41	0	0	ASCRP3010007	ASCRP3010007	4560.64	277.333	2.528322e+002	2.535870e+001	305	22.5	2.755553e+000	0	0	0	0	0	0	248.308	1	1	51.7088	22.5455
DATA	616	8	42	0	0	ASCRP3007455	ASCRP3007455	4585.89	277.5	2.090130e+002	2.099277e+001	262	24	5.307851e+000	0	0	0	0	0	0	205.017	1	1	56.9804	23.6071
DATA	617	8	43	0	0	ASCRP3007885	ASCRP3007885	4611.38	277.432	1.647250e+002	1.658870e+001	213	25.5	6.836683e+000	0	0	0	0	0	0	161.369	1	1	50.7771	25.4667
DATA	618	8	44	0	0	ASCRP3012863	ASCRP3012863	4636.65	277.817	1.585427e+001	2.522865e+000	68	23.5	6.781940e+000	0	0	0	0	0	0	15.5118	1	1	47.5395	24.9286
DATA	619	8	45	0	0	ASCRP3000180	ASCRP3000180	4662.11	277.5	8.485377e+001	8.709937e+000	138.5	23	6.652763e+000	0	0	0	0	0	0	82.912	1	1	56.9804	24.4815
DATA	620	8	46	0	0	Negative055	Negative055	4687.18	277.662	2.142299e+001	2.908718e+000	75	23	7.695110e+000	0	0	0	0	0	0	20.9062	1	1	49.1849	24.7027
DATA	621	8	47	0	0	ASCRP3008652	ASCRP3008652	4712.9	277.442	1.187613e+002	1.203844e+001	173.5	26	5.088381e+000	0	0	0	0	0	0	115.742	1	1	50.1463	25.9655
DATA	622	8	48	0	0	ASCRP3001620	ASCRP3001620	4738.41	277.887	2.150661e+001	2.918369e+000	74	25	5.705873e+000	0	0	0	0	0	0	20.9329	1	1	47.8731	25.0968
DATA	623	8	49	0	0	ASCRP3011108	ASCRP3011108	4763.66	277.877	2.514336e+001	3.197440e+000	78.5	23	7.652366e+000	0	0	0	0	0	0	24.4406	1	1	48.5334	25.3939
DATA	624	8	50	0	0	ASCRP3003869	ASCRP3003869	4789.21	277.806	8.770080e+001	8.990355e+000	140	26	6.870069e+000	0	0	0	0	0	0	85.1355	1	1	47.5395	25.2581
DATA	625	8	51	0	0	ASCRP3001873	ASCRP3001873	4814.41	277.908	6.590318e+001	6.881479e+000	122	28.5	6.928490e+000	0	0	0	0	0	0	63.8917	1	1	49.1849	28.6786
DATA	626	8	52	0	0	ASCRP3010362	ASCRP3010362	4839.86	277.831	1.176362e+002	1.192962e+001	169	25	6.235871e+000	0	0	0	0	0	0	113.892	1	1	46.8651	26.2188
DATA	627	8	53	0	0	ASCRP3007656	ASCRP3007656	4865.28	277.905	2.444103e+003	2.444183e+002	2406	25	5.890985e+000	0	0	0	0	0	0	2363.15	1	1	48.8603	26.5
DATA	628	8	54	0	0	ASCRP3004329	ASCRP3004329	4890.78	277.877	1.035122e+003	1.035313e+002	1052	26	7.220532e+000	0	0	0	0	0	0	999.478	1	1	47.8731	26.8438
DATA	629	8	55	0	0	ASCRP3010424	ASCRP3010424	4916	278	1.059269e+002	1.077822e+001	155.5	27	7.163528e+000	0	0	0	0	0	0	102.143	1	1	54.9904	27.129
DATA	630	8	56	130	1	(+)eQC-40	EQC	4941.5	278	1.426952e+001	2.451932e+000	67.5	25	7.086017e+000	0	0	0	0	0	0	13.7409	1	1	54.1152	25.2857
DATA	631	8	57	0	0	A_23_P128613	NM_024089	4966.41	278.087	6.364379e+002	6.367510e+001	645	26	6.558665e+000	0	0	0	0	0	0	612.041	1	1	49.8279	26.8667
DATA	632	8	58	0	0	ASCRP3011437	ASCRP3011437	4992.41	277.908	5.446435e+001	5.801859e+000	105	26	8.574555e+000	0	0	0	0	0	0	52.3013	1	1	49.1849	27.8333
DATA	633	8	59	0	0	Negative019	Negative019	5017.66	278.013	7.034161e+000	2.122195e+000	62	26	5.595053e+000	0	0	0	0	0	0	6.74553	1	0	49.1849	26.2308
DATA	634	8	60	0	0	ASCRP3009029	ASCRP3009029	5043.11	277.934	7.980932e+001	8.228948e+000	130	26	6.778452e+000	0	0	0	0	0	0	76.4259	1	1	47.8731	27.1471
DATA	635	8	61	0	0	ASCRP3006417	ASCRP3006417	5068.5	278.295	1.466476e+003	1.466613e+002	1440	26	5.121015e+000	0	0	0	0	0	0	1402.39	1	1	50.4627	25.9688
DATA	636	8	62	0	0	ASCRP3005275	ASCRP3005275	5093.94	277.887	1.527432e+001	2.525158e+000	67	26.5	5.565982e+000	0	0	0	0	0	0	14.585	1	1	46.8651	25.8611
DATA	637	8	63	0	0	ASCRP3010730	ASCRP3010730	5119.22	277.918	7.022293e+001	7.305313e+000	123	22	6.682084e+000	0	0	0	0	0	0	66.9577	1	1	47.8731	23.3103
DATA	638	8	64	0	0	ASCRP3005527	ASCRP3005527	5144.62	278.295	4.087183e+002	4.092154e+001	440.5	26	6.270781e+000	0	0	0	0	0	0	389.167	1	1	50.4627	26.8286
DATA	639	8	65	66	-1	(-)3xSLv1	NegativeControl	5170	278.455	2.056645e+000	2.019458e+000	50	27.5	9.055604e+000	0	0	0	0	0	0	-1.61646	0	0	55.8519	28.8214
DATA	640	8	66	0	0	A_23_P39682	NM_001079	5195.6	278.44	2.311386e+001	3.071328e+000	78	26	6.992278e+000	0	0	0	0	0	0	21.9431	1	1	49.5074	26.7333
DATA	641	8	67	0	0	ASCRP3008689	ASCRP3008689	5220.84	278.244	1.351348e+002	1.366445e+001	178	28	6.892136e+000	0	0	0	0	0	0	128.093	1	1	51.0895	27.6923
DATA	642	8	68	0	0	ASCRP3004444	ASCRP3004444	5246.52	278.364	8.058238e+001	8.309694e+000	130	26	6.580780e+000	0	0	0	0	0	0	76.2658	1	1	49.8279	25.84
DATA	643	8	69	0	0	ASCRP3010037	ASCRP3010037	5271.5	278.5	9.960376e+001	1.016550e+001	149	26	2.672143e+000	0	0	0	0	0	0	94.1258	1	1	57.5363	25.1579
DATA	644	8	70	0	0	ASCRP3004856	ASCRP3004856	5297.3	278.342	1.874599e+001	2.766947e+000	71	27.5	5.918940e+000	0	0	0	0	0	0	17.6859	1	1	49.5074	27.9231
DATA	645	8	71	0	0	ASCRP3012390	ASCRP3012390	5322.47	278.468	2.465116e+001	3.198714e+000	78	27	9.326955e+000	0	0	0	0	0	0	23.2204	1	1	50.1463	27.087
DATA	646	8	72	0	0	ASCRP3003917	ASCRP3003917	5347.59	278.494	7.688479e+001	7.954949e+000	125	28	7.539094e+000	0	0	0	0	0	0	72.3049	1	1	51.0895	28.7
DATA	647	8	73	0	0	ASCRP3012865	ASCRP3012865	5373.41	278.781	3.967172e+001	4.463264e+000	87	26	6.406193e+000	0	0	0	0	0	0	37.2471	1	1	47.8731	26.1563
DATA	648	8	74	0	0	ASCRP3003471	ASCRP3003471	5399.08	278.909	6.176500e+000	2.139638e+000	59	25.5	6.618992e+000	0	0	0	0	0	0	5.78912	1	0	47.8731	24.3529
DATA	649	8	75	0	0	ASCRP3005090	ASCRP3005090	5424.04	278.853	2.096290e+001	2.933524e+000	72	27.5	6.208633e+000	0	0	0	0	0	0	19.6141	1	1	47.5395	27.9333
DATA	650	8	76	0	0	ASCRP3002433	ASCRP3002433	5449.65	278.88	5.081595e+003	5.081637e+002	4773	26	6.932292e+000	0	0	0	0	0	0	4746.09	1	1	48.8603	26.84
DATA	651	8	77	1028	1	(+)E1A_r60_a135	E1A_r60_a135	5474.69	278.686	2.097539e+000	2.059613e+000	52	25.5	6.071880e+000	0	0	0	0	0	0	-0.695811	0	0	47.2035	27.1429
DATA	652	8	78	0	0	ASCRP3007406	ASCRP3007406	5500.44	279.014	5.492450e+001	5.867246e+000	108	28.5	6.037252e+000	0	0	0	0	0	0	51.1096	1	1	48.5334	27.8214
DATA	653	8	79	0	0	ASCRP3007326	ASCRP3007326	5525.75	279.092	1.385815e+001	2.488831e+000	66	26	6.559171e+000	0	0	0	0	0	0	12.8711	1	1	48.8603	26.0909
DATA	654	8	80	0	0	ASCRP3000513	ASCRP3000513	5551	279	7.087479e+004	7.087479e+003	66790	26	6.613739e+000	0	0	0	0	0	0	65695.9	1	1	54.9904	27.6923
DATA	655	8	81	0	0	ASCRP3011895	ASCRP3011895	5576.65	278.88	9.706691e+001	9.926158e+000	144	25	1.048705e+001	0	0	0	0	1	0	89.7868	1	1	48.8603	29.4333
DATA	656	8	82	0	0	ASCRP3006745	ASCRP3006745	5601.97	278.871	3.708529e+001	4.252055e+000	89	26	6.782481e+000	0	0	0	0	0	0	34.2323	1	1	46.8651	25.9767
DATA	657	9	1	0	0	ASCRP3005249	ASCRP3005249	3531.68	283.359	2.302763e+002	2.310708e+001	278	28	6.538338e+000	0	0	0	0	0	0	230.937	1	1	49.5074	28.0525
DATA	658	9	2	0	0	ASCRP3000898	ASCRP3000898	3557.39	283.107	3.535957e+001	4.020140e+000	90	27.5	6.344602e+000	0	0	0	0	0	0	35.4953	1	1	49.1849	27.4286
DATA	659	9	3	0	0	ASCRP3013539	ASCRP3013539	3582.62	283.27	1.249919e+002	1.264446e+001	184	28	8.462587e+000	0	0	0	0	1	0	125.576	1	1	47.8731	29
DATA	660	9	4	0	0	ASCRP3011218	ASCRP3011218	3608.21	283.12	2.148963e+001	2.874941e+000	74	27	7.700477e+000	0	0	0	0	0	0	21.6055	1	1	48.2044	27.2121
DATA	661	9	5	0	0	ASCRP3003085	ASCRP3003085	3633.57	283.177	5.139818e+002	5.143360e+001	571	31	9.591366e+000	0	0	0	0	1	0	517.061	1	1	49.5074	31.9259
DATA	662	9	6	0	0	ASCRP3006470	ASCRP3006470	3658.91	283.065	1.400814e+001	2.366776e+000	67	27	7.313267e+000	0	0	0	0	0	0	14.0989	1	1	54.4085	27.75
DATA	663	9	7	0	0	ASCRP3012225	ASCRP3012225	3684.49	283.218	1.022208e+003	1.022386e+002	1065	26	6.057177e+000	0	0	0	0	0	0	1029.23	1	1	49.1849	25.5758
DATA	664	9	8	1028	1	(+)E1A_r60_a22	E1A_r60_a22	3709.85	283.238	9.274086e+001	9.468010e+000	150	25	5.185957e+000	0	0	0	0	0	0	93.4036	1	1	50.4627	25.5938
DATA	665	9	9	0	0	ASCRP3013318	ASCRP3013318	3735.11	283.671	1.825782e+001	2.639456e+000	73	26	6.550214e+000	0	0	0	0	0	0	18.3916	1	1	50.4627	24.9697
DATA	666	9	10	0	0	ASCRP3004906	ASCRP3004906	3760.62	283.237	6.050056e+001	6.343164e+000	117	27.5	6.478597e+000	0	0	0	0	0	0	60.9496	1	1	49.1849	27.75
DATA	667	9	11	0	0	ASCRP3010890	ASCRP3010890	3785.89	283.5	5.152361e+001	5.493577e+000	105	27	7.149254e+000	0	0	0	0	0	0	51.9059	1	1	56.9804	27.3871
DATA	668	9	12	0	0	ASCRP3001525	ASCRP3001525	3811.36	283.173	1.256648e+003	1.256793e+002	1286.5	28	8.052916e+000	0	0	0	0	0	0	1265.87	1	1	50.4627	27.871
DATA	669	9	13	0	0	ASCRP3003860	ASCRP3003860	3836.67	283.5	1.877729e+001	2.675857e+000	72.5	25	7.823365e+000	0	0	0	0	0	0	18.912	1	1	57.5363	24.9714
DATA	670	9	14	0	0	ASCRP3005466	ASCRP3005466	3862.25	283.225	9.208456e+001	9.403815e+000	147	24	6.504640e+000	0	0	0	0	0	0	92.7231	1	1	50.4627	25.1034
DATA	671	9	15	0	0	ASCRP3012836	ASCRP3012836	3887.56	283.6	1.398798e+002	1.411744e+001	195	28	7.290418e+000	0	0	0	0	0	0	140.805	1	1	50.7771	27.8261
DATA	672	9	16	0	0	ASCRP3012025	ASCRP3012025	3912.89	283.289	6.398598e+002	6.401442e+001	703	30	6.733771e+000	0	0	0	0	0	0	643.851	1	1	49.1849	28.0333
DATA	673	9	17	0	0	ASCRP3001370	ASCRP3001370	3938.32	283.605	1.374215e+002	1.387412e+001	193	27	7.173002e+000	0	0	0	0	0	0	138.216	1	1	49.5074	27.7838
DATA	674	9	18	0	0	ASCRP3005313	ASCRP3005313	3963.7	283.433	8.900368e+002	8.902418e+001	950.5	24	5.767029e+000	0	0	0	0	0	0	894.731	1	1	53.2255	24.4828
DATA	675	9	19	0	0	ASCRP3004975	ASCRP3004975	3989.09	283.658	1.360992e+002	1.374344e+001	190	26	7.197301e+000	0	0	0	0	0	0	136.739	1	1	49.1849	27.6364
DATA	676	9	20	0	0	CUST_15_PI418767722	NM_001614	4014.3	283.57	1.341383e+003	1.341520e+002	1316	31	7.732230e+000	0	0	0	0	1	0	1346.86	1	1	52.0157	31.3023
DATA	677	9	21	0	1	ETG10_13482	ETG10_13482	4039.91	283.935	4.882131e+000	1.974876e+000	59	26.5	7.348195e+000	0	0	0	1	0	0	4.89869	1	0	54.4085	26.5625
DATA	678	9	22	0	0	Negative053	Negative053	4065.46	283.583	5.629115e+000	1.995985e+000	62	25.5	6.583155e+000	0	0	0	1	0	0	5.64413	1	0	47.5395	26.2
DATA	679	9	23	0	0	ASCRP3007353	ASCRP3007353	4090.55	283.93	7.727591e+000	2.066365e+000	61	25	4.744470e+000	0	0	0	0	0	0	7.74226	1	0	48.2044	25.48
DATA	680	9	24	0	0	ASCRP3007732	ASCRP3007732	4116.09	283.935	1.666132e+004	1.666133e+003	16726	25.5	7.444893e+000	0	0	0	0	0	0	16679.3	1	1	54.4085	26.4333
DATA	681	9	25	0	0	ASCRP3011061	ASCRP3011061	4141.41	284.228	1.432704e+002	1.445507e+001	200	28	8.174814e+000	0	0	0	0	0	0	143.303	1	1	49.5074	27.5517
DATA	682	9	26	0	0	ASCRP3013176	ASCRP3013176	4166.86	283.795	2.254687e+001	2.962296e+000	75	25	8.279152e+000	0	0	0	0	0	0	22.5319	1	1	47.5395	26.3125
DATA	683	9	27	0	0	ASCRP3009451	ASCRP3009451	4192.35	284.12	3.663958e+003	3.664008e+002	3664	24	7.216878e+000	0	0	0	0	0	0	3658.1	1	1	48.8603	25.6
DATA	684	9	28	0	0	ASCRP3003044	ASCRP3003044	4217.5	283.821	5.487196e+002	5.490572e+001	599	26	8.121860e+000	0	0	0	0	0	0	547.322	1	1	49.1849	27.2692
DATA	685	9	29	0	0	ASCRP3006650	ASCRP3006650	4242.83	284	6.014692e+001	6.315805e+000	112	27	6.429378e+000	0	0	0	0	0	0	59.9344	1	1	46.8651	26.2353
DATA	686	9	30	0	0	ASCRP3000468	ASCRP3000468	4268.5	284	1.109235e+001	2.225069e+000	66.5	24	7.082843e+000	0	0	0	0	0	0	11.0418	1	1	54.1152	24.9167
DATA	687	9	31	0	0	ASCRP3011627	ASCRP3011627	4293.61	284.069	2.624248e+001	3.258054e+000	81.5	23	6.123285e+000	0	0	0	0	0	0	26.0958	1	1	53.8203	24.8065
DATA	688	9	32	0	0	ASCRP3008713	ASCRP3008713	4319.17	284.037	2.611661e+001	3.249164e+000	79	24.5	6.277949e+000	0	0	0	0	0	0	25.9426	1	1	49.5074	25.6333
DATA	689	9	33	0	0	ASCRP3010472	ASCRP3010472	4344.5	284	6.442489e+001	6.726821e+000	121	26	6.503364e+000	0	0	0	0	0	0	63.9258	1	1	54.1152	26.7632
DATA	690	9	34	0	0	A_23_P87879	NM_001781	4370	284.455	4.770972e+002	4.774904e+001	530.5	27	7.784924e+000	0	0	0	0	0	0	472.875	1	1	55.8519	28.4286
DATA	691	9	35	0	0	ASCRP3008126	ASCRP3008126	4395.42	284.427	7.832753e+001	8.069284e+000	132	28	7.099400e+000	0	0	0	0	1	0	77.5463	1	1	57.5363	29.5172
DATA	692	9	36	0	0	ASCRP3013116	ASCRP3013116	4420.89	284.014	3.075172e+002	3.081296e+001	361	25	5.431291e+000	0	0	0	0	0	0	304.096	1	1	46.8651	25.0323
DATA	693	9	37	0	0	ASCRP3010020	ASCRP3010020	4446.5	284.5	2.117206e+002	2.126111e+001	267	27	6.883516e+000	0	0	0	0	0	0	209.121	1	1	52.9257	25.871
DATA	694	9	38	0	0	ASCRP3011741	ASCRP3011741	4471.6	284.231	3.276635e+002	3.282410e+001	376	24	6.989511e+000	0	0	0	0	0	0	323.261	1	1	50.4627	24.375
DATA	695	9	39	0	0	ASCRP3002220	ASCRP3002220	4496.87	284.526	3.531358e+002	3.536730e+001	399	24	6.062076e+000	0	0	0	0	0	0	347.98	1	1	50.1463	26.0345
DATA	696	9	40	0	0	ASCRP3013082	ASCRP3013082	4522.5	284.5	2.520365e+000	1.967108e+000	55.5	28	5.898959e+000	0	0	0	0	0	0	2.48054	1	0	57.5363	27.4815
DATA	697	9	41	0	0	ASCRP3000301	ASCRP3000301	4547.74	284.731	8.868140e+002	8.870291e+001	934	23	5.223615e+000	0	0	0	0	0	0	871.754	1	1	50.1463	24.6154
DATA	698	9	42	0	0	ASCRP3011251	ASCRP3011251	4573.32	284.068	4.083782e+001	4.527922e+000	93	23	5.033427e+000	0	0	0	0	0	0	40.0936	1	1	48.8603	22.1538
DATA	699	9	43	0	0	ASCRP3008933	ASCRP3008933	4598.75	284.763	2.306691e+003	2.306774e+002	2319	26	7.644696e+000	0	0	0	0	0	0	2261.92	1	1	49.1849	25.2
DATA	700	9	44	0	0	ASCRP3000257	ASCRP3000257	4624.06	284.403	4.546184e+001	4.950910e+000	99	25	6.857312e+000	0	0	0	0	0	0	44.5234	1	1	49.1849	26.0909
DATA	701	9	45	0	0	ASCRP3001961	ASCRP3001961	4649.7	284.85	3.253825e+001	3.800086e+000	87	23	6.378746e+000	0	0	0	0	0	0	31.827	1	1	50.1463	23.9167
DATA	702	9	46	0	0	ASCRP3007037	ASCRP3007037	4674.58	284.89	8.464891e+002	8.467172e+001	847	23	6.843096e+000	0	0	0	0	0	0	826.968	1	1	48.5334	25.1935
DATA	703	9	47	0	0	ASCRP3008772	ASCRP3008772	4700.35	284.88	1.376093e+002	1.390094e+001	193	27	6.809085e+000	0	0	0	0	0	0	134.263	1	1	48.8603	26.6364
DATA	704	9	48	0	0	ASCRP3003456	ASCRP3003456	4725.5	285	2.574289e+001	3.241820e+000	82	25	3.406856e+000	0	0	0	0	0	0	25.0855	1	1	54.1152	25.24
DATA	705	9	49	0	0	ASCRP3007008	ASCRP3007008	4751.23	284.883	1.086895e+002	1.104657e+001	160	28	7.736262e+000	0	0	0	0	0	0	105.776	1	1	48.8603	27.2759
DATA	706	9	50	0	0	Negative049	Negative049	4776.8	284.771	2.411001e+000	1.990192e+000	56	28	7.385074e+000	0	0	0	0	0	0	2.34331	1	0	46.8651	26.0938
DATA	707	9	51	0	0	ASCRP3007723	ASCRP3007723	4801.77	285.04	1.598503e+001	2.543168e+000	69.5	28	7.101967e+000	0	0	0	0	0	0	15.5169	1	1	48.8603	27.9
DATA	708	9	52	0	0	ASCRP3005794	ASCRP3005794	4827.37	284.794	1.280328e+001	2.358420e+000	64	26	5.577930e+000	0	0	0	0	0	0	12.4118	1	1	46.8651	26.4483
DATA	709	9	53	0	0	ASCRP3000949	ASCRP3000949	4852.72	285.095	6.358414e+001	6.660506e+000	113	22.5	3.744945e+000	0	0	0	0	0	0	61.5614	1	1	48.8603	23.7692
DATA	710	9	54	0	1	ETG05_36762	ETG05_36762	4878	285	2.202619e+001	2.965601e+000	76	27	5.280796e+000	0	0	0	0	0	0	21.2975	1	1	54.9904	26.8529
DATA	711	9	55	0	0	ASCRP3001986	ASCRP3001986	4903.4	284.947	3.274260e+001	3.830730e+000	86.5	27	8.147766e+000	0	0	0	0	0	0	31.6175	1	1	49.1849	27.4688
DATA	712	9	56	0	0	ASCRP3005036	ASCRP3005036	4929.08	284.88	9.020617e+003	9.020639e+002	8604	26.5	6.582874e+000	0	0	0	0	0	0	8698.93	1	1	47.5395	27.6176
DATA	713	9	57	0	0	ASCRP3002737	ASCRP3002737	4954.51	285.039	1.067073e+002	1.085538e+001	157.5	23	6.612170e+000	0	0	0	0	0	0	102.766	1	1	49.8279	24.5185
DATA	714	9	58	0	0	ASCRP3010409	ASCRP3010409	4979.5	285	2.635554e+001	3.306287e+000	78	27.5	7.480039e+000	0	0	0	0	0	0	25.3486	1	1	54.1152	27.4412
DATA	715	9	59	0	0	ASCRP3009797	ASCRP3009797	5005.07	285.366	1.166251e+002	1.183259e+001	166.5	24.5	6.514534e+000	0	0	0	0	0	0	112.022	1	1	50.7771	24.9286
DATA	716	9	60	0	0	ASCRP3012302	ASCRP3012302	5030.38	284.958	3.456194e+002	3.461986e+001	387.5	28	7.094506e+000	0	0	0	0	0	0	331.51	1	1	48.2044	26.0357
DATA	717	9	61	0	0	ASCRP3009098	ASCRP3009098	5055.68	285.544	1.714209e+001	2.637427e+000	70.5	25	6.002352e+000	0	0	0	0	0	0	16.4211	1	1	50.4627	25.3125
DATA	718	9	62	0	0	ASCRP3013448	ASCRP3013448	5081.11	285.5	2.174175e+001	2.959011e+000	76	24	5.947370e+000	0	0	0	0	0	0	20.7983	1	1	56.9804	24.9394
DATA	719	9	63	0	0	ASCRP3009388	ASCRP3009388	5106.66	285.734	4.753300e+001	5.160779e+000	100.5	24	5.177427e+000	0	0	0	0	0	0	45.4081	1	1	50.4627	24.4333
DATA	720	9	64	0	0	ASCRP3000927	ASCRP3000927	5131.88	285.16	2.524753e+002	2.532764e+001	293	25	6.252557e+000	0	0	0	0	0	0	240.83	1	1	48.2044	25.2353
DATA	721	9	65	0	0	ASCRP3012283	ASCRP3012283	5157.44	285.532	8.788560e+001	9.016754e+000	137.5	26	7.302471e+000	0	0	0	0	0	0	83.716	1	1	49.8279	26.75
DATA	722	9	66	0	0	Negative017	Negative017	5182.85	285.215	3.471743e+001	4.016001e+000	87.5	26	6.565254e+000	0	0	0	0	0	0	33.0207	1	1	50.4627	26.4444
DATA	723	9	67	0	0	ASCRP3001179	ASCRP3001179	5208.19	285.608	1.008078e+002	1.028148e+001	148.5	28	7.089283e+000	0	0	0	0	0	0	95.7471	1	1	49.1849	27.9643
DATA	724	9	68	0	0	ASCRP3001250	ASCRP3001250	5233.58	285.272	1.154461e+001	2.330694e+000	64	29	7.823924e+000	0	0	0	0	0	0	10.9481	1	1	51.0895	28.4
DATA	725	9	69	0	0	ASCRP3006840	ASCRP3006840	5258.88	285.5	1.559309e+003	1.559441e+002	1487	27	7.654967e+000	0	0	0	0	1	0	1476.57	1	1	51.7088	29.2069
DATA	726	9	70	0	0	ASCRP3011500	ASCRP3011500	5284.47	285.068	2.055930e+001	2.889927e+000	72	27	6.166811e+000	0	0	0	0	0	0	19.4367	1	1	48.5334	27.6207
DATA	727	9	71	0	0	ASCRP3008581	ASCRP3008581	5309.81	285.534	1.900619e+001	2.783768e+000	70	25	6.508804e+000	0	0	0	0	0	0	17.9419	1	1	48.2044	25.6897
DATA	728	9	72	0	0	ASCRP3002454	ASCRP3002454	5335.37	285.685	1.909178e+002	1.920016e+001	237.5	28	9.251165e+000	0	0	0	0	0	0	179.943	1	1	47.8731	27.7407
DATA	729	9	73	0	0	Negative023	Negative023	5360.57	286.159	4.386983e+000	2.086899e+000	57	26	6.666954e+000	0	0	0	1	0	0	4.12854	1	0	47.2035	25.6552
DATA	730	9	74	0	0	Negative021	Negative021	5385.89	285.811	1.822772e+001	2.738534e+000	71.5	25	6.459701e+000	0	0	0	0	0	0	17.1243	1	1	47.5395	24.5143
DATA	731	9	75	0	0	ASCRP3012776	ASCRP3012776	5411.41	286.025	5.943209e+000	2.131705e+000	58	26.5	5.514178e+000	0	0	0	0	0	0	5.57419	1	0	49.5074	25.6154
DATA	732	9	76	0	0	ASCRP3000700	ASCRP3000700	5436.72	285.905	9.879789e+001	1.009039e+001	144	26	8.165209e+000	0	0	0	0	0	0	92.5011	1	1	48.8603	27.3214
DATA	733	9	77	0	0	ASCRP3005852	ASCRP3005852	5462	286	4.160607e+001	4.640156e+000	94	25	5.730038e+000	0	0	0	0	0	0	38.8863	1	1	54.9904	24.6
DATA	734	9	78	0	1	RC8	RC8	5487.42	285.857	2.096073e+000	2.058174e+000	51.5	26	5.772199e+000	0	0	0	0	0	0	-2.41154	0	0	49.5074	27.5806
DATA	735	9	79	0	0	ASCRP3011941	ASCRP3011941	5513.06	286.013	9.539861e+001	9.760161e+000	139.5	25.5	6.432967e+000	0	0	0	0	0	0	88.8328	1	1	48.5334	26.1875
DATA	736	9	80	0	0	ASCRP3003193	ASCRP3003193	5538.5	286	1.228348e+001	2.403545e+000	65.5	25	5.478911e+000	0	0	0	0	0	0	11.4161	1	1	54.1152	24.5385
DATA	737	9	81	0	0	ASCRP3008249	ASCRP3008249	5563.5	286	2.752612e+001	3.444077e+000	82	25	1.109169e+001	0	0	0	0	0	0	25.5327	1	1	65	28.7778
DATA	738	9	82	66	-1	(-)3xSLv1	NegativeControl	5589.21	285.553	2.112656e+000	2.081785e+000	56	23	5.965386e+000	0	0	0	1	0	0	1.61533	0	0	48.2044	23.5581
DATA	739	10	1	0	0	ASCRP3004860	ASCRP3004860	3544.5	290.705	1.684599e+002	1.695431e+001	231.5	28	5.547993e+000	0	0	0	0	0	0	169.039	1	1	50.4627	26.2368
DATA	740	10	2	0	0	ASCRP3009125	ASCRP3009125	3569.82	290.633	1.824170e+003	1.824270e+002	1861	27	6.254205e+000	0	0	0	0	0	0	1832.02	1	1	52.6241	27.6786
DATA	741	10	3	0	0	ASCRP3005101	ASCRP3005101	3595.32	290.677	2.815526e+002	2.822000e+001	337	26	7.236110e+000	0	0	0	0	0	0	282.977	1	1	53.5237	26.8065
DATA	742	10	4	0	0	ASCRP3007420	ASCRP3007420	3620.88	290.72	5.610562e+001	5.926501e+000	109	27.5	7.665792e+000	0	0	0	0	1	0	56.4254	1	1	50.7771	28.8333
DATA	743	10	5	0	0	A_23_P213255	NM_020159	3646.21	290.958	3.721023e+001	4.181775e+000	92	29.5	9.926222e+000	0	0	0	1	1	0	37.4417	1	1	46.8651	31.4333
DATA	744	10	6	0	0	ASCRP3001070	ASCRP3001070	3671.53	290.802	7.840679e+000	2.062275e+000	61	26	6.376212e+000	0	0	0	0	0	0	7.89272	1	0	49.8279	26.7143
DATA	745	10	7	0	0	ASCRP3004505	ASCRP3004505	3697.09	290.935	7.339323e+001	7.582981e+000	126	25.5	5.814727e+000	0	0	0	0	0	0	73.9036	1	1	54.4085	25.6471
DATA	746	10	8	0	0	ASCRP3013228	ASCRP3013228	3722.37	291	6.161292e+003	6.161322e+002	6235	25.5	5.646597e+000	0	0	0	0	0	0	6205.46	1	1	46.5243	25.1667
DATA	747	10	9	0	0	ASCRP3010480	ASCRP3010480	3747.61	290.931	3.753035e+001	4.209365e+000	93	28	7.338022e+000	0	0	0	0	0	0	37.804	1	1	53.8203	27.9286
DATA	748	10	10	0	0	ASCRP3003400	ASCRP3003400	3773.45	290.766	2.141295e+001	2.866767e+000	76.5	25	6.787579e+000	0	0	0	0	0	0	21.5699	1	1	49.1849	26.0741
DATA	749	10	11	0	0	ASCRP3003705	ASCRP3003705	3798.72	290.905	3.222646e+003	3.222702e+002	3292	29	7.131936e+000	0	0	0	0	1	0	3246.1	1	1	48.8603	29.2581
DATA	750	10	12	0	0	ASCRP3006421	ASCRP3006421	3823.8	291.795	5.028807e+002	5.032420e+001	533	26	8.867394e+000	0	0	0	0	0	0	506.468	1	1	36.9964	26.4545
DATA	751	10	13	0	0	ASCRP3011882	ASCRP3011882	3849.71	290.958	1.794906e+001	2.618732e+000	72.5	24	7.425769e+000	0	0	0	0	0	0	18.0735	1	1	47.5395	24.2727
DATA	752	10	14	0	0	ASCRP3003385	ASCRP3003385	3874.99	290.939	6.754028e+000	2.023430e+000	62	23	6.028659e+000	0	0	0	0	0	0	6.79896	1	0	51.0895	23.963
DATA	753	10	15	0	0	ASCRP3008822	ASCRP3008822	3900.22	291.134	3.126397e+002	3.132214e+001	372	28.5	6.852181e+000	0	0	0	0	0	0	314.609	1	1	46.1809	28.2857
DATA	754	10	16	0	0	ASCRP3000076	ASCRP3000076	3925.65	291.12	8.544554e+001	8.755175e+000	138	26	6.489989e+000	0	0	0	0	0	0	85.9482	1	1	48.8603	26.5938
DATA	755	10	17	0	0	ASCRP3004985	ASCRP3004985	3951.17	291.065	2.777444e+001	3.370662e+000	82	26	6.588962e+000	0	0	0	0	0	0	27.9245	1	1	48.8603	26.4054
DATA	756	10	18	0	0	ASCRP3009824	ASCRP3009824	3976.49	291.063	6.798838e+002	6.801523e+001	723	25	6.448164e+000	0	0	0	0	0	0	683.191	1	1	50.4627	26.3103
DATA	757	10	19	0	0	ASCRP3003043	ASCRP3003043	4001.58	291.427	4.700077e+001	5.074061e+000	102	31	7.722389e+000	0	0	0	0	1	0	47.2016	1	1	65	31.2
DATA	758	10	20	0	0	ASCRP3002822	ASCRP3002822	4027.42	291.427	7.771498e+002	7.773853e+001	833	29	8.796020e+000	0	0	0	0	1	0	779.959	1	1	57.5363	29.2813
DATA	759	10	21	0	0	ASCRP3009308	ASCRP3009308	4052.58	291.427	7.355323e+001	7.600392e+000	125.5	28	6.874311e+000	0	0	0	0	0	0	73.7685	1	1	57.5363	27.4483
DATA	760	10	22	0	0	ASCRP3010504	ASCRP3010504	4077.97	291.456	2.030740e+002	2.039758e+001	259	28	5.113526e+000	0	0	0	0	0	0	203.518	1	1	50.4627	26.9259
DATA	761	10	23	0	0	ASCRP3009552	ASCRP3009552	4103.42	291.263	3.200384e+001	3.730791e+000	89	25	7.578426e+000	0	0	0	0	0	0	32.0488	1	1	49.5074	26.1071
DATA	762	10	24	0	0	ASCRP3000272	ASCRP3000272	4128.67	291.5	1.452234e+004	1.452235e+003	14435	28.5	5.826333e+000	0	0	0	0	1	0	14530.8	1	1	57.5363	28.8846
DATA	763	10	25	0	0	AS_circRNA_control203	AS_circRNA_control203	4154.27	291.418	5.656689e+002	5.659948e+001	615	25	8.851261e+000	0	0	0	1	0	0	565.508	1	1	50.7771	26
DATA	764	10	26	0	0	ASCRP3008653	ASCRP3008653	4179.68	291.346	6.705884e+002	6.708639e+001	723	25	7.094197e+000	0	0	0	0	0	0	669.797	1	1	50.7771	26.4074
DATA	765	10	27	0	0	ASCRP3004037	ASCRP3004037	4205	291.545	1.496378e+001	2.437497e+000	68.5	26	7.041200e+000	0	0	0	0	0	0	14.9323	1	1	55.8519	27.6129
DATA	766	10	28	0	0	ASCRP3004941	ASCRP3004941	4230.29	291.75	1.961427e+000	1.925962e+000	54	26	5.789011e+000	0	0	0	0	0	0	-1.38063	0	0	47.8731	26.2667
DATA	767	10	29	0	0	ASCRP3010625	ASCRP3010625	4256.38	291.37	1.333913e+003	1.334052e+002	1360	26	7.631995e+000	0	0	0	0	0	0	1328.48	1	1	50.7771	26.1071
DATA	768	10	30	0	0	ASCRP3012949	ASCRP3012949	4281	291.5	3.508815e+001	4.004494e+000	90	23	4.907662e+000	0	0	0	0	0	0	34.911	1	1	51.0895	23.5417
DATA	769	10	31	0	0	ASCRP3001625	ASCRP3001625	4306.51	291.699	1.967400e+000	1.936643e+000	57	23	6.609795e+000	0	0	0	0	0	0	1.35667	0	0	48.5334	24.5758
DATA	770	10	32	0	1	RC1	RC1	4331.85	292.099	1.969477e+000	1.933866e+000	52	28	5.906936e+000	0	0	0	1	0	0	-2.72773	0	0	49.8279	27.3243
DATA	771	10	33	0	0	Negative015	Negative015	4357.41	291.947	1.971622e+000	1.935972e+000	51.5	28.5	8.315890e+000	0	0	0	0	0	0	-1.88845	0	0	49.1849	28.5333
DATA	772	10	34	0	0	ASCRP3007131	ASCRP3007131	4382.5	292	4.746239e+004	4.746239e+003	47112	27.5	6.106714e+000	0	0	0	0	0	0	47021.5	1	1	54.1152	28.5333
DATA	773	10	35	0	0	ASCRP3003857	ASCRP3003857	4408.15	291.889	1.755813e+002	1.766501e+001	230.5	26	5.103606e+000	0	0	0	0	0	0	173.754	1	1	46.8651	25.7586
DATA	774	10	36	0	0	ASCRP3002486	ASCRP3002486	4433.41	291.859	1.443158e+001	2.419882e+000	70	26	8.600607e+000	0	0	0	0	0	0	14.2653	1	1	49.5074	27.4483
DATA	775	10	37	0	0	ASCRP3009969	ASCRP3009969	4458.99	292.111	9.771582e+001	9.963214e+000	154	27	7.387781e+000	0	0	0	0	0	0	96.4789	1	1	46.8651	26.2
DATA	776	10	38	0	0	ASCRP3003624	ASCRP3003624	4484.25	291.973	4.659962e+001	5.050328e+000	99.5	23	5.577259e+000	0	0	0	0	0	0	45.9565	1	1	49.1849	23.9286
DATA	777	10	39	0	0	ASCRP3010143	ASCRP3010143	4509.83	291.986	1.526640e+003	1.526765e+002	1561	27.5	5.924168e+000	0	0	0	0	0	0	1503.8	1	1	46.8651	27.4688
DATA	778	10	40	0	0	ASCRP3008532	ASCRP3008532	4535.13	292	6.241216e+002	6.244266e+001	666	25	5.915716e+000	0	0	0	0	0	0	614.059	1	1	48.5334	25.9355
DATA	779	10	41	0	0	ASCRP3010045	ASCRP3010045	4560.63	291.867	8.434967e+000	2.128177e+000	61	24	4.005538e+000	0	0	0	0	0	0	8.28901	1	0	48.8603	24.4828
DATA	780	10	42	0	0	ASCRP3002810	ASCRP3002810	4585.91	292.065	4.356166e+001	4.775239e+000	95	24	7.185110e+000	0	0	0	0	0	0	42.7571	1	1	54.4085	24.3226
DATA	781	10	43	0	0	ASCRP3004729	ASCRP3004729	4611.13	292	1.857518e+002	1.867815e+001	241	24	4.570772e+000	0	0	0	0	0	0	182.101	1	1	48.5334	23.7333
DATA	782	10	44	0	0	ASCRP3009092	ASCRP3009092	4636.61	292.188	5.405206e+002	5.408762e+001	577	25.5	7.593160e+000	0	0	0	0	0	0	529.257	1	1	51.4001	27.2143
DATA	783	10	45	0	0	ASCRP3005142	ASCRP3005142	4662.05	292.477	5.287368e+001	5.640109e+000	106	24	7.002267e+000	0	0	0	0	0	0	51.7094	1	1	55.8519	25.9286
DATA	784	10	46	0	0	ASCRP3000005	ASCRP3000005	4687.36	292.337	4.453991e+001	4.868481e+000	97	23	7.137073e+000	0	0	0	0	0	0	43.5054	1	1	52.3208	25.0571
DATA	785	10	47	0	0	ASCRP3009671	ASCRP3009671	4712.88	292.267	1.744730e+003	1.744841e+002	1744	26	4.580425e+000	0	0	0	0	0	0	1702.09	1	1	52.3208	26.8621
DATA	786	10	48	0	0	ASCRP3000591	ASCRP3000591	4738.42	292.427	5.157868e+001	5.521495e+000	105	27	5.722431e+000	0	0	0	0	0	0	50.2558	1	1	65	27.9394
DATA	788	10	50	0	0	ASCRP3004955	ASCRP3004955	4788.97	292.474	2.631067e+002	2.638473e+001	309	28	9.018500e+000	0	0	0	0	0	0	255.723	1	1	49.8279	27.8889
DATA	789	10	51	0	0	ASCRP3001767	ASCRP3001767	4814.62	292.43	4.350547e+001	4.779106e+000	98	26	7.026334e+000	0	0	0	0	0	0	42.2308	1	1	50.4627	27.7297
DATA	790	10	52	0	0	ASCRP3013274	ASCRP3013274	4840	292.5	7.548941e+002	7.551538e+001	784.5	24	2.956349e+000	0	0	0	0	0	0	731.856	1	1	54.7002	23.36
DATA	791	10	53	0	0	ASCRP3004249	ASCRP3004249	4865.44	292.333	5.564242e+002	5.567775e+001	590.5	26	5.475546e+000	0	0	0	0	0	0	538.749	1	1	52.9257	27.1333
DATA	792	10	54	0	0	ASCRP3002371	ASCRP3002371	4890.82	292.271	2.860882e+002	2.867764e+001	333.5	26	6.037760e+000	0	0	0	0	0	0	276.645	1	1	51.7088	26.7273
DATA	793	10	55	0	0	ASCRP3005508	ASCRP3005508	4916	292.545	4.667735e+000	2.042141e+000	59.5	29	7.187788e+000	0	0	0	0	0	0	4.50806	1	0	65	28.1053
DATA	794	10	56	0	0	ASCRP3010673	ASCRP3010673	4941.7	292.726	1.055732e+002	1.074335e+001	156	25	6.492132e+000	0	0	0	0	0	0	101.831	1	1	50.1463	26.8276
DATA	795	10	57	0	0	ASCRP3006627	ASCRP3006627	4967.15	292.733	2.906806e+000	2.014309e+000	56.5	29.5	8.007809e+000	0	0	0	0	1	0	2.80012	1	0	48.2044	28.9375
DATA	796	10	58	0	0	ASCRP3012445	ASCRP3012445	4992.37	292.693	1.761898e+002	1.773166e+001	225.5	24.5	7.029818e+000	0	0	0	0	0	0	169.502	1	1	47.8731	25.4688
DATA	797	10	59	0	0	ASCRP3007790	ASCRP3007790	5017.62	292.816	3.364860e+001	3.913554e+000	84	25	7.043846e+000	0	0	0	0	0	0	32.3296	1	1	48.8603	24.4828
DATA	798	10	60	0	0	ASCRP3009387	ASCRP3009387	5043	293	5.916116e+000	2.086633e+000	59	25	7.096043e+000	0	0	0	0	0	0	5.67682	1	0	54.9904	26.0313
DATA	799	10	61	0	0	ASCRP3010831	ASCRP3010831	5068.4	292.87	1.059439e+002	1.078221e+001	155.5	24	5.232443e+000	0	0	0	0	0	0	101.521	1	1	49.1849	24.5385
DATA	800	10	62	0	0	ASCRP3008428	ASCRP3008428	5093.5	293	5.592378e+000	2.082845e+000	60	26	5.822298e+000	0	0	0	0	0	0	5.35185	1	0	54.1152	25.5714
DATA	801	10	63	0	0	ASCRP3012718	ASCRP3012718	5119.3	293.028	2.046136e+000	2.019236e+000	56	26	5.999821e+000	0	0	0	0	0	0	1.92735	0	0	47.5395	26.2581
DATA	802	10	64	0	0	ASCRP3012144	ASCRP3012144	5144.88	292.963	1.869670e+002	1.880464e+001	228	24.5	6.531973e+000	0	0	0	0	0	0	178.428	1	1	49.8279	25
DATA	803	10	65	0	0	ASCRP3004243	ASCRP3004243	5169.78	292.795	1.417340e+001	2.463364e+000	67	26	6.522549e+000	0	0	0	0	0	0	13.5072	1	1	47.8731	26.6071
DATA	804	10	66	0	0	Negative025	Negative025	5195.45	292.823	3.373402e+000	2.045661e+000	56	24.5	7.019486e+000	0	0	0	1	0	0	3.21025	1	0	43.3362	25.7813
DATA	805	10	67	0	0	ASCRP3004433	ASCRP3004433	5220.94	292.681	6.473186e+001	6.781228e+000	111	28	7.973073e+000	0	0	0	0	0	0	61.5107	1	1	46.1809	28.6452
DATA	806	10	68	0	0	ASCRP3002494	ASCRP3002494	5246.39	293.069	2.140771e+001	2.945716e+000	76	26	7.710761e+000	0	0	0	0	0	0	20.314	1	1	53.8203	27.0741
DATA	807	10	69	0	0	A_23_P148798	NM_015984	5271.5	293	4.424899e+001	4.866849e+000	94	26	7.344371e+000	0	0	0	1	0	0	41.9262	1	1	54.1152	28.1613
DATA	808	10	70	0	0	ASCRP3001617	ASCRP3001617	5297.23	293.072	2.224576e+002	2.233815e+001	261	26	5.689454e+000	0	0	0	0	0	0	210.46	1	1	50.4627	26.3548
DATA	809	10	71	0	0	ASCRP3011308	ASCRP3011308	5322.52	293.25	2.127871e+001	2.942650e+000	73	26	8.692791e+000	0	0	0	0	0	0	20.1009	1	1	50.7771	26.7308
DATA	810	10	72	0	0	ASCRP3006312	ASCRP3006312	5347.76	293.177	8.901464e+001	9.131289e+000	137	25	6.967305e+000	0	0	0	0	0	0	83.9554	1	1	50.4627	25.72
DATA	811	10	73	0	0	ASCRP3007250	ASCRP3007250	5373.07	293.2	3.151313e+002	3.157902e+001	352	26	5.526865e+000	0	0	0	0	0	0	296.747	1	1	49.8279	25.7097
DATA	812	10	74	0	0	ASCRP3005013	ASCRP3005013	5398.51	293.714	5.300622e+001	5.680405e+000	102.5	23.5	5.883873e+000	0	0	0	0	0	0	49.8373	1	1	51.7088	23.3438
DATA	813	10	75	0	0	ASCRP3008205	ASCRP3008205	5423.87	293.474	4.613909e+002	4.618442e+001	481	27	6.293953e+000	0	0	0	0	0	0	433.06	1	1	50.1463	27.4231
DATA	814	10	76	0	0	ASCRP3011105	ASCRP3011105	5449.38	293.303	8.715158e+001	8.952852e+000	133.5	25.5	6.996703e+000	0	0	0	0	0	0	81.6563	1	1	49.5074	26.0769
DATA	815	10	77	0	0	ASCRP3011142	ASCRP3011142	5474.58	293.573	1.225175e+001	2.390572e+000	65	24.5	5.289758e+000	0	0	0	0	0	0	11.4599	1	1	65	25.3077
DATA	816	10	78	0	0	ASCRP3013562	ASCRP3013562	5500.33	293.5	6.647056e+000	2.161301e+000	60	25.5	6.765224e+000	0	0	0	0	0	0	6.20594	1	0	65	26.9444
DATA	817	10	79	0	0	ASCRP3004541	ASCRP3004541	5525.9	293.538	1.101211e+002	1.120320e+001	157	27	6.063840e+000	0	0	0	0	0	0	102.622	1	1	50.1463	25.9375
DATA	818	10	80	0	0	ASCRP3008582	ASCRP3008582	5550.94	293.518	6.640356e+003	6.640388e+002	5894	26	7.212810e+000	0	0	0	0	0	0	6176.49	1	1	51.7088	26.8966
DATA	819	10	81	0	0	ASCRP3007919	ASCRP3007919	5576.41	293.59	3.430983e+001	4.006187e+000	83.5	23.5	4.543732e+000	0	0	0	0	0	0	31.8509	1	1	50.1463	23.8571
DATA	820	10	82	0	0	ASCRP3003892	ASCRP3003892	5601.81	293.958	2.334192e+001	3.121364e+000	76	26	7.351480e+000	0	0	0	0	0	0	21.6272	1	1	46.8651	26.2883
DATA	821	11	1	0	0	ASCRP3007848	ASCRP3007848	3531.85	298	3.165944e+002	3.171726e+001	371	27	6.127745e+000	0	0	0	0	0	0	317.558	1	1	49.8279	27.6126
DATA	822	11	2	0	0	ASCRP3000429	ASCRP3000429	3557.42	297.573	3.352304e+001	3.859488e+000	88	28.5	5.459204e+000	0	0	0	0	0	0	33.6555	1	1	57.5363	28.6071
DATA	823	11	3	0	0	ASCRP3010806	ASCRP3010806	3582.51	298.147	1.150340e+003	1.150499e+002	1200	27.5	6.549692e+000	0	0	0	0	0	0	1155.78	1	1	49.1849	28.5385
DATA	824	11	4	0	0	AS_circRNA_control206	AS_circRNA_control206	3608.22	297.904	6.793930e+001	7.057238e+000	127	28	8.269129e+000	0	0	0	0	0	0	68.3066	1	1	47.8731	28.3871
DATA	825	11	5	1028	1	(+)E1A_r60_n9	E1A_r60_n9	3633.53	298.095	9.917035e+000	2.150950e+000	66	28	8.564092e+000	0	0	0	1	1	0	9.97615	1	1	48.5334	31.0333
DATA	826	11	6	0	0	ASCRP3002271	ASCRP3002271	3658.95	297.96	2.090132e+001	2.829929e+000	73	28	6.746306e+000	0	0	0	0	0	0	21.0353	1	1	46.8651	28.7333
DATA	827	11	7	0	0	ASCRP3013420	ASCRP3013420	3683.94	298.186	1.035968e+003	1.036144e+002	978.5	27.5	5.577259e+000	0	0	0	0	0	0	1042.96	1	1	51.4001	27.9286
DATA	829	11	9	0	0	ASCRP3003473	ASCRP3003473	3735.13	298	1.154513e+004	1.154515e+003	11560	28	6.748675e+000	0	0	0	0	0	0	11627.9	1	1	48.5334	27.7692
DATA	830	11	10	0	0	AS_circRNA_control203	AS_circRNA_control203	3760.5	297.821	5.417863e+002	5.421216e+001	593	31	6.200575e+000	0	0	0	0	1	0	545.706	1	1	49.1849	30.0333
DATA	831	11	11	0	0	ASCRP3005307	ASCRP3005307	3785.78	298.134	6.110832e+003	6.110862e+002	6222	27	6.386309e+000	0	0	0	0	0	0	6154.91	1	1	46.1809	26.5806
DATA	832	11	12	0	1	ETG04_27747	ETG04_27747	3811.5	298	5.141329e+000	1.974615e+000	60.5	31	8.978110e+000	0	0	0	0	1	0	5.1779	1	0	54.1152	29.8387
DATA	833	11	13	0	0	ASCRP3012047	ASCRP3012047	3836.5	298	4.879381e+000	1.968276e+000	59	25	7.526636e+000	0	0	0	0	0	0	4.91324	1	0	54.1152	25.3103
DATA	834	11	14	0	0	ASCRP3003581	ASCRP3003581	3862.14	297.811	4.395643e+000	1.957306e+000	59	22.5	5.862590e+000	0	0	0	0	0	0	4.42505	1	0	47.5395	23.2188
DATA	835	11	15	0	0	ASCRP3010261	ASCRP3010261	3887.5	298	1.757247e+001	2.593855e+000	72	25	6.951805e+000	0	0	0	0	0	0	17.6844	1	1	54.1152	25.5
DATA	836	11	16	0	0	ASCRP3012773	ASCRP3012773	3912.8	297.905	2.438212e+001	3.096419e+000	80	28	7.078971e+000	0	0	0	0	0	0	24.528	1	1	47.8731	28.3871
DATA	837	11	17	0	0	ASCRP3002523	ASCRP3002523	3938.21	298.577	2.280781e+001	2.974598e+000	77	26	6.115735e+000	0	0	0	0	0	0	22.9338	1	1	50.1463	26.7813
DATA	838	11	18	0	0	ASCRP3009393	ASCRP3009393	3963.67	298.275	4.997067e+002	5.000718e+001	552	27	6.641843e+000	0	0	0	0	0	0	502.216	1	1	52.9257	28.3529
DATA	839	11	19	0	0	ASCRP3001978	ASCRP3001978	3989.04	298.551	1.922894e+002	1.932373e+001	247.5	28	7.727343e+000	0	0	0	0	0	0	193.146	1	1	49.8279	27.6129
DATA	840	11	20	0	0	ASCRP3007579	ASCRP3007579	4014.5	298.5	3.692877e+004	3.692877e+003	37193.5	29	8.269616e+000	0	0	0	0	1	0	37070.5	1	1	57.5363	29.7143
DATA	841	11	21	0	0	ASCRP3013084	ASCRP3013084	4039.67	298.5	2.156827e+004	2.156827e+003	21658	26	7.445368e+000	0	0	0	0	0	0	21636.9	1	1	57.5363	27.1724
DATA	842	11	22	0	0	ASCRP3003313	ASCRP3003313	4065.38	298	4.249485e+002	4.253800e+001	478	26	5.088222e+000	0	0	0	0	0	0	425.998	1	1	48.5334	26.84
DATA	843	11	23	0	0	ASCRP3003559	ASCRP3003559	4090.61	298.5	1.406286e+002	1.419289e+001	196	28	8.081460e+000	0	0	0	0	0	0	140.87	1	1	51.7088	27.32
DATA	844	11	24	0	0	ASCRP3006775	ASCRP3006775	4116.11	298.5	3.396424e+001	3.900719e+000	88.5	25.5	8.266318e+000	0	0	0	0	0	0	33.9954	1	1	65	26.9643
DATA	845	11	25	0	0	ASCRP3013070	ASCRP3013070	4141.5	298.5	1.324937e+001	2.332699e+000	69	27	7.032998e+000	0	0	0	0	0	0	13.2505	1	1	57.5363	27.0345
DATA	846	11	26	0	0	ASCRP3006450	ASCRP3006450	4166.91	298.28	9.457634e+001	9.650868e+000	147.5	23.5	6.700918e+000	0	0	0	0	0	0	94.5028	1	1	48.8603	24.1667
DATA	847	11	27	0	0	ASCRP3012852	ASCRP3012852	4192.14	298.584	3.297662e+001	3.817538e+000	88.5	25	7.501111e+000	0	0	0	0	0	0	32.9215	1	1	50.1463	28
DATA	848	11	28	0	0	ASCRP3012162	ASCRP3012162	4217.68	298.4	4.533542e+002	4.537627e+001	498	25.5	5.072382e+000	0	0	0	0	0	0	452.174	1	1	50.7771	25.7059
DATA	849	11	29	0	0	ASCRP3006102	ASCRP3006102	4243	298.867	9.551796e+001	9.744220e+000	148	26	7.219150e+000	0	0	0	0	0	0	95.1784	1	1	54.4085	26.129
DATA	850	11	30	0	0	ASCRP3002021	ASCRP3002021	4268.56	298.614	8.554826e+001	8.769574e+000	139	23.5	6.289636e+000	0	0	0	0	0	0	85.1598	1	1	46.8651	24.6786
DATA	851	11	31	0	0	ASCRP3005357	ASCRP3005357	4293.87	299.013	7.151493e+001	7.407543e+000	126	23.5	4.672332e+000	0	0	0	0	0	0	71.1188	1	1	47.5395	23.8571
DATA	852	11	32	0	0	ASCRP3007663	ASCRP3007663	4319.38	298.776	3.866754e+001	4.322888e+000	92	27	6.292170e+000	0	0	0	0	0	0	38.4136	1	1	48.8603	26.5161
DATA	853	11	33	1028	1	(+)E1A_r60_a97	E1A_r60_a97	4344.95	299.104	1.970431e+000	1.934803e+000	54	27	6.257818e+000	0	0	0	0	0	0	-0.371646	0	0	48.2044	26.5313
DATA	854	11	34	0	0	ASCRP3008405	ASCRP3008405	4370	299	3.499199e+002	3.504555e+001	405	27	7.109281e+000	0	0	0	0	0	0	346.889	1	1	54.9904	27.4483
DATA	855	11	35	0	0	ASCRP3004428	ASCRP3004428	4395.5	298.986	7.681559e+002	7.684006e+001	804.5	28	6.987700e+000	0	0	0	0	0	0	760.673	1	1	48.5334	27.8065
DATA	856	11	36	0	0	AS_circRNA_control206	AS_circRNA_control206	4420.78	298.935	7.114073e+001	7.374133e+000	123	23.5	5.706676e+000	0	0	0	0	0	0	70.3705	1	1	49.1849	23.6154
DATA	857	11	37	0	0	ASCRP3003602	ASCRP3003602	4446.27	299.042	1.334123e+001	2.357143e+000	68	27	6.732684e+000	0	0	0	0	0	0	13.1821	1	1	47.2035	25.9355
DATA	858	11	38	0	0	ASCRP3004845	ASCRP3004845	4471.95	298.918	4.034488e+001	4.479060e+000	96	24	7.552933e+000	0	0	0	0	0	0	39.818	1	1	46.8651	25.2414
DATA	859	11	39	0	0	ASCRP3004621	ASCRP3004621	4497	299	7.295933e+001	7.551425e+000	126.5	27	4.870594e+000	0	0	0	0	0	0	71.9258	1	1	54.9904	27.5714
DATA	860	11	40	0	0	ASCRP3007198	ASCRP3007198	4522.41	298.908	1.504840e+003	1.504966e+002	1508	29	6.505965e+000	0	0	0	0	0	0	1481.81	1	1	49.1849	28.5
DATA	861	11	41	0	0	Negative018	Negative018	4547.91	299.129	2.621515e+000	1.969690e+000	57	23	6.716694e+000	0	0	0	0	0	0	2.57841	1	0	46.8651	24.7742
DATA	862	11	42	0	0	ASCRP3001171	ASCRP3001171	4573.36	298.825	3.876456e+002	3.881380e+001	440	25.5	5.605416e+000	0	0	0	0	0	0	380.821	1	1	49.5074	24.4
DATA	863	11	43	0	0	Negative034	Negative034	4598.73	299.582	1.487518e+001	2.457929e+000	69	24.5	5.537853e+000	0	0	0	0	0	0	14.5967	1	1	50.7771	23.5667
DATA	864	11	44	0	0	ASCRP3012514	ASCRP3012514	4624	299.455	7.000215e+001	7.269165e+000	120	27	6.681703e+000	0	0	0	0	0	0	68.6103	1	1	65	27.75
DATA	865	11	45	0	0	ASCRP3013159	ASCRP3013159	4649.29	299.488	9.121999e+002	9.124107e+001	935	27.5	9.126101e+000	0	0	0	0	0	0	893.008	1	1	50.7771	28.2143
DATA	866	11	46	0	0	ASCRP3005878	ASCRP3005878	4675.08	299.171	4.615906e+001	5.016264e+000	100.5	25	4.898508e+000	0	0	0	0	0	0	45.1323	1	1	48.5334	26.6538
DATA	867	11	47	0	0	ASCRP3004310	ASCRP3004310	4700.33	299.5	1.619979e+001	2.547491e+000	69	27	5.578151e+000	0	0	0	0	0	0	15.8209	1	1	57.5363	27.5172
DATA	868	11	48	0	0	ASCRP3004840	ASCRP3004840	4725.5	299.5	1.252657e+004	1.252658e+003	12448	27	5.764614e+000	0	0	0	0	1	0	12219	1	1	57.5363	29
DATA	869	11	49	0	0	ASCRP3012920	ASCRP3012920	4751.29	299.538	2.839325e+000	1.991167e+000	58	28	6.624392e+000	0	0	0	0	0	0	2.76621	1	0	50.7771	26.5152
DATA	870	11	50	0	0	ASCRP3011770	ASCRP3011770	4776.53	299.379	7.360077e+002	7.362722e+001	769	28	8.299768e+000	0	0	0	0	0	0	716.181	1	1	52.6241	26.3846
DATA	871	11	51	0	0	ASCRP3001837	ASCRP3001837	4801.58	299.573	3.958444e+001	4.424044e+000	93.5	25	6.901499e+000	0	0	0	0	0	0	38.4724	1	1	57.5363	26.5455
DATA	872	11	52	0	0	ASCRP3001979	ASCRP3001979	4827.29	299.333	1.925159e+002	1.935294e+001	237.5	23	4.276756e+000	0	0	0	0	0	0	186.871	1	1	48.5334	23.1724
DATA	873	11	53	0	0	ASCRP3007359	ASCRP3007359	4852.5	299.705	2.764756e+002	2.771840e+001	321	24.5	4.818807e+000	0	0	0	0	0	0	268.051	1	1	50.4627	25.5357
DATA	874	11	54	0	0	ASCRP3009536	ASCRP3009536	4877.78	299.292	1.677323e+002	1.689004e+001	219	25	5.106718e+000	0	0	0	0	0	0	162.415	1	1	47.8731	25.75
DATA	875	11	55	0	0	ASCRP3004477	ASCRP3004477	4903.21	299.806	2.105334e+003	2.105428e+002	2082	28	5.684908e+000	0	0	0	0	0	0	2036.15	1	1	47.5395	27.5455
DATA	876	11	56	0	0	Negative015	Negative015	4928.8	299.527	2.070493e+000	1.998620e+000	56	27	6.750931e+000	0	0	0	0	0	0	1.99988	1	0	47.8731	27.6216
DATA	877	11	57	0	0	ASCRP3003827	ASCRP3003827	4954.09	299.935	1.048763e+002	1.067481e+001	155.5	27	6.196694e+000	0	0	0	0	0	0	101.177	1	1	65	27.5517
DATA	878	11	58	0	0	ASCRP3000078	ASCRP3000078	4979.5	300	2.491624e+002	2.499580e+001	293.5	26	8.820050e+000	0	0	0	0	0	0	240.072	1	1	54.1152	26.9714
DATA	879	11	59	0	0	ASCRP3003434	ASCRP3003434	5004.84	300.098	1.092277e+002	1.110351e+001	157	24	6.117381e+000	0	0	0	0	0	0	105.11	1	1	49.8279	24.2121
DATA	880	11	60	0	0	ASCRP3012374	ASCRP3012374	5030.34	299.877	6.525368e+001	6.824374e+000	115	24	7.887745e+000	0	0	0	0	0	0	62.7113	1	1	48.5334	24.2963
DATA	881	11	61	0	0	ASCRP3012175	ASCRP3012175	5055.72	300.073	1.930174e+003	1.930277e+002	1797.5	23.5	5.364267e+000	0	0	0	0	0	0	1852.62	1	1	49.5074	24.9167
DATA	882	11	62	0	0	ASCRP3002031	ASCRP3002031	5081.14	299.803	2.948142e+002	2.954939e+001	330	24	6.224165e+000	0	0	0	0	0	0	282.588	1	1	46.8651	25.4667
DATA	883	11	63	0	0	ASCRP3009154	ASCRP3009154	5106.59	300.092	4.315679e+001	4.758989e+000	94	24	4.476606e+000	0	0	0	0	0	0	41.314	1	1	49.1849	23.96
DATA	884	11	64	0	0	ASCRP3007463	ASCRP3007463	5131.91	299.85	1.388450e+002	1.402901e+001	184.5	25	5.853297e+000	0	0	0	0	0	0	132.735	1	1	49.5074	26.2414
DATA	885	11	65	0	0	ASCRP3006388	ASCRP3006388	5157.53	299.937	7.439868e+001	7.706911e+000	122.5	26	6.084387e+000	0	0	0	0	0	0	71.0284	1	1	49.8279	25.7391
DATA	886	11	66	0	0	ASCRP3001444	ASCRP3001444	5182.62	299.776	5.391180e+001	5.755071e+000	102.5	27	7.410052e+000	0	0	0	0	0	0	51.3986	1	1	48.8603	26.1379
DATA	887	11	67	0	0	Negative044	Negative044	5208.37	300.151	8.733241e+000	2.197654e+000	63	24	7.263564e+000	0	0	0	1	0	0	8.31488	1	0	48.5334	25.2941
DATA	889	11	69	0	0	CUST_17_PI418767722	NM_003753	5258.94	300.294	1.089192e+004	1.089194e+003	10269	29.5	7.625200e+000	0	0	0	0	1	0	10341	1	1	51.7088	29.8333
DATA	890	11	70	0	0	ASCRP3005121	ASCRP3005121	5284.39	300.052	1.194256e+002	1.211309e+001	166	27	5.955569e+000	0	0	0	0	0	0	113.215	1	1	49.1849	27.4706
DATA	891	11	71	0	0	ASCRP3006753	ASCRP3006753	5309.83	300.553	5.743793e+001	6.091382e+000	109	27	6.824214e+000	0	0	0	0	0	0	54.3746	1	1	49.8279	27.3548
DATA	892	11	72	0	0	ASCRP3004032	ASCRP3004032	5335.11	300.5	3.276959e+001	3.855483e+000	85	26	8.125175e+000	0	0	0	0	0	0	30.9748	1	1	56.9804	25.5385
DATA	893	11	73	0	0	ASCRP3005586	ASCRP3005586	5360.56	300.671	5.521629e+001	5.884491e+000	106.5	23	4.330697e+000	0	0	0	0	0	0	52.1128	1	1	50.1463	24.8696
DATA	894	11	74	0	0	ASCRP3009675	ASCRP3009675	5385.93	300.145	6.833826e+001	7.131201e+000	114	24.5	5.957066e+000	0	0	0	0	0	0	64.3884	1	1	47.8731	24.7059
DATA	895	11	75	0	0	ASCRP3007066	ASCRP3007066	5411.5	300.5	4.677313e+002	4.681764e+001	492	27	7.369532e+000	0	0	0	0	0	0	440.01	1	1	50.4627	26.68
DATA	896	11	76	0	0	ASCRP3002100	ASCRP3002100	5436.62	300.241	1.609459e+002	1.622393e+001	203	26.5	5.783265e+000	0	0	0	0	0	0	151.15	1	1	50.4627	27.3846
DATA	897	11	77	0	0	ASCRP3003633	ASCRP3003633	5462	300.545	5.657423e+001	6.016658e+000	105	25	5.616171e+000	0	0	0	0	0	0	53.0439	1	1	55.8519	25.1
DATA	898	11	78	0	0	ASCRP3002549	ASCRP3002549	5487.42	300.573	2.926649e+004	2.926649e+003	27443	26	5.074567e+000	0	0	0	0	0	0	27392.3	1	1	57.5363	25.4138
DATA	899	11	79	0	0	ASCRP3008003	ASCRP3008003	5513.07	300.812	9.501897e+002	9.504119e+001	943.5	25	6.180105e+000	0	0	0	0	0	0	887.776	1	1	46.8651	25.973
DATA	900	11	80	0	0	ASCRP3005623	ASCRP3005623	5538.42	300.573	6.268514e+002	6.271894e+001	628.5	24	4.547314e+000	0	0	0	0	0	0	584.565	1	1	57.5363	23.7037
DATA	901	11	81	0	0	ASCRP3006946	ASCRP3006946	5563.65	300.88	4.648676e+002	4.653250e+001	476.5	24.5	6.604427e+000	0	0	0	0	0	0	432.72	1	1	48.8603	26.4615
DATA	902	11	82	0	0	ASCRP3001855	ASCRP3001855	5589.24	300.8	2.726372e+002	2.734195e+001	306	24.5	8.706172e+000	0	0	0	0	0	0	253.278	1	1	49.5074	25.2292
DATA	903	12	1	0	0	ASCRP3003755	ASCRP3003755	3544.56	305.468	7.093628e+002	7.096207e+001	764	28	6.121328e+000	0	0	0	0	0	0	711.909	1	1	49.8279	27.3488
DATA	904	12	2	0	0	ASCRP3011302	ASCRP3011302	3570	305.455	1.322858e+001	2.324725e+000	68.5	27	5.708992e+000	0	0	0	0	1	0	13.2869	1	1	55.8519	28.8519
DATA	905	12	3	1028	1	(+)E1A_r60_n11	E1A_r60_n11	3595.42	305.427	1.585290e+001	2.482427e+000	70.5	27	7.176030e+000	0	0	0	0	0	0	15.9339	1	1	57.5363	27.5667
DATA	906	12	4	0	0	ASCRP3000945	ASCRP3000945	3620.67	305.5	1.546228e+001	2.456801e+000	70	31	8.877242e+000	0	0	0	0	1	0	15.5503	1	1	57.5363	30.3448
DATA	907	12	5	1028	1	(+)E1A_r60_a107	E1A_r60_a107	3646.42	305.427	1.800358e+001	2.623508e+000	73.5	30.5	9.318866e+000	0	0	0	0	1	0	18.1149	1	1	57.5363	31.2143
DATA	908	12	6	0	0	ASCRP3006718	ASCRP3006718	3671.66	305.695	2.089793e+001	2.829492e+000	76	28	6.350853e+000	0	0	0	0	0	0	21.035	1	1	51.0895	28.1111
DATA	909	12	7	0	0	ASCRP3003824	ASCRP3003824	3697.11	305.5	1.909531e+002	1.919030e+001	245	26	6.910048e+000	0	0	0	0	0	0	192.259	1	1	56.9804	28.0345
DATA	910	12	8	0	0	ASCRP3000184	ASCRP3000184	3722.5	305.5	4.590260e+001	4.970502e+000	100	29	6.969935e+000	0	0	0	0	0	0	46.2252	1	1	57.5363	28.5
DATA	911	12	9	0	0	ASCRP3009348	ASCRP3009348	3747.67	305.5	1.802484e+002	1.812539e+001	241	28.5	7.294540e+000	0	0	0	0	0	0	181.533	1	1	57.5363	28.3929
DATA	912	12	10	0	0	ASCRP3008468	ASCRP3008468	3773.42	305.573	5.084475e+001	5.430147e+000	106	27	6.618417e+000	0	0	0	0	0	0	51.2076	1	1	57.5363	27.7
DATA	913	12	11	0	0	ASCRP3002260	ASCRP3002260	3798.51	305.633	3.888647e+003	3.888693e+002	3933	25.5	7.421566e+000	0	0	0	0	0	0	3916.13	1	1	49.8279	27.2188
DATA	914	12	12	0	0	ASCRP3009281	ASCRP3009281	3823.98	305.577	1.264383e+003	1.264526e+002	1291.5	32	8.587563e+000	0	0	0	0	1	0	1273.13	1	1	54.9904	30.2903
DATA	915	12	13	0	0	ASCRP3010544	ASCRP3010544	3849.32	305.575	7.617131e+000	2.053766e+000	62	23	4.432576e+000	0	0	0	0	0	0	7.66818	1	0	51.0895	23.0909
DATA	916	12	14	0	0	ASCRP3009133	ASCRP3009133	3874.75	305.816	4.470374e+001	4.860465e+000	99	23	7.883510e+000	0	0	0	0	0	0	44.9902	1	1	48.5334	24.8235
DATA	917	12	15	0	0	ASCRP3003639	ASCRP3003639	3900.39	305.931	1.255634e+002	1.270056e+001	179	26	7.079516e+000	0	0	0	0	0	0	126.323	1	1	65	26.8667
DATA	918	12	16	0	0	ASCRP3005576	ASCRP3005576	3925.5	306	1.573405e+002	1.584947e+001	215.5	26	7.152988e+000	0	0	0	0	0	0	158.227	1	1	54.1152	25.3704
DATA	919	12	17	0	0	ASCRP3006082	ASCRP3006082	3950.78	305.89	1.059840e+002	1.076917e+001	163	27	6.361719e+000	0	0	0	0	0	0	106.531	1	1	47.8731	27.973
DATA	920	12	18	0	0	ASCRP3013443	ASCRP3013443	3976.17	305.826	5.354246e+001	5.685133e+000	109	26	7.838895e+000	0	0	0	0	0	0	53.7902	1	1	46.1809	27.6552
DATA	921	12	19	0	0	ASCRP3008771	ASCRP3008771	4001.46	306.027	1.575408e+001	2.477692e+000	69	27	7.167018e+000	0	0	0	0	0	0	15.8178	1	1	48.5334	27.6154
DATA	922	12	20	0	0	ASCRP3006202	ASCRP3006202	4027.5	306	8.364678e+001	8.580771e+000	138.5	28	7.281712e+000	0	0	0	0	1	0	83.9305	1	1	54.1152	29.24
DATA	923	12	21	0	0	ASCRP3001872	ASCRP3001872	4052.41	305.772	1.631244e+002	1.642444e+001	223	26.5	5.315776e+000	0	0	0	0	0	0	163.569	1	1	49.5074	26.4667
DATA	924	12	22	1028	1	(+)E1A_r60_a107	E1A_r60_a107	4078.11	305.875	1.454510e+001	2.405745e+000	70	28	5.695431e+000	0	0	0	0	0	0	14.5741	1	1	46.8651	26.9
DATA	925	12	23	0	0	ASCRP3013088	ASCRP3013088	4103.13	305.962	1.005133e+003	1.005316e+002	1043	28	6.575878e+000	0	0	0	0	0	0	1006.38	1	1	49.1849	27.3704
DATA	926	12	24	0	0	ASCRP3002695	ASCRP3002695	4128.56	305.973	6.751911e+001	7.019382e+000	119	25.5	6.066300e+000	0	0	0	0	0	0	67.5488	1	1	48.5334	25.6
DATA	927	12	25	0	0	ASCRP3010781	ASCRP3010781	4154.12	306.095	2.317208e+001	3.009832e+000	78	24	5.544076e+000	0	0	0	0	0	0	23.1628	1	1	47.5395	24.4333
DATA	928	12	26	0	0	ASCRP3002753	ASCRP3002753	4179.68	305.907	1.957920e+000	1.922519e+000	54	24	7.809148e+000	0	0	0	0	0	0	-0.533894	0	0	48.8603	25.871
DATA	929	12	27	0	0	CUST_12_PI418767722	NM_001861	4205.19	306.309	2.446111e+001	3.112271e+000	77	26	6.649076e+000	0	0	0	0	0	0	24.4079	1	1	50.7771	27.8919
DATA	930	12	28	0	0	ASCRP3008211	ASCRP3008211	4230.42	306.427	1.791352e+004	1.791353e+003	18124	26	6.098676e+000	0	0	0	0	0	0	17858.1	1	1	57.5363	26.9231
DATA	931	12	29	0	0	ASCRP3007564	ASCRP3007564	4255.51	305.922	1.119342e+001	2.229239e+000	63.5	26	6.668062e+000	0	0	0	0	0	0	11.1483	1	1	49.5074	25.9655
DATA	932	12	30	0	0	Negative055	Negative055	4281.26	306.116	1.841379e+001	2.667326e+000	74	23.5	5.395839e+000	0	0	0	0	0	0	18.3214	1	1	46.1809	23.8214
DATA	933	12	31	0	0	ASCRP3000660	ASCRP3000660	4306.38	306.25	1.337505e+002	1.351382e+001	191	24	5.909597e+000	0	0	0	0	0	0	132.948	1	1	49.1849	24.56
DATA	934	12	32	0	0	ASCRP3004548	ASCRP3004548	4332.12	306.457	3.409157e+001	3.919358e+000	89.5	26	4.768428e+000	0	0	0	0	0	0	33.8521	1	1	50.4627	27.1875
DATA	935	12	33	0	0	ASCRP3002011	ASCRP3002011	4357.28	306.237	1.945179e+001	2.744165e+000	77	29	7.012809e+000	0	0	0	0	0	0	19.2953	1	1	49.1849	26.8889
DATA	936	12	34	0	0	ASCRP3011875	ASCRP3011875	4382.68	306.274	4.023068e+002	4.027731e+001	446	29	5.894809e+000	0	0	0	0	0	0	398.649	1	1	48.2044	28.0345
DATA	937	12	35	0	0	ASCRP3002018	ASCRP3002018	4408.36	306.423	2.673627e+002	2.680655e+001	317	24	4.574776e+000	0	0	0	0	0	0	264.646	1	1	49.8279	25
DATA	938	12	36	0	0	ASCRP3009643	ASCRP3009643	4433.26	306.547	2.348040e+003	2.348120e+002	2318.5	27	5.527966e+000	0	0	0	0	0	0	2321.72	1	1	52.0157	25.4074
DATA	939	12	37	0	0	ASCRP3006276	ASCRP3006276	4458.87	306.36	1.394957e+001	2.392695e+000	67	27.5	7.287238e+000	0	0	0	0	0	0	13.7779	1	1	49.1849	27.1563
DATA	940	12	38	0	0	ASCRP3006559	ASCRP3006559	4484.43	306.389	6.234113e+003	6.234143e+002	6220.5	26.5	6.565249e+000	0	0	0	0	0	0	6150.56	1	1	48.2044	26.4412
DATA	941	12	39	0	0	ASCRP3012100	ASCRP3012100	4509.79	306.806	1.747771e+002	1.758596e+001	229	29	4.664900e+000	0	0	0	0	0	0	172.245	1	1	47.5395	28.1935
DATA	942	12	40	0	0	ASCRP3006922	ASCRP3006922	4535.18	306.859	1.709643e+002	1.720734e+001	221.5	25	6.850653e+000	0	0	0	0	0	0	168.298	1	1	46.8651	25.6875
DATA	943	12	41	0	0	ASCRP3013250	ASCRP3013250	4560.43	306.887	4.611400e+001	5.007792e+000	98	25.5	5.877680e+000	0	0	0	0	0	0	45.3439	1	1	49.8279	24.7333
DATA	944	12	42	0	0	ASCRP3005521	ASCRP3005521	4585.81	306.958	4.198454e+001	4.631270e+000	93	25.5	4.726545e+000	0	0	0	0	0	0	41.2365	1	1	46.8651	24.9333
DATA	945	12	43	0	0	ASCRP3003146	ASCRP3003146	4611.5	307	3.620286e+001	4.115455e+000	90	26	4.262334e+000	0	0	0	0	0	0	35.5167	1	1	54.1152	25.1034
DATA	946	12	44	0	0	ASCRP3005950	ASCRP3005950	4636.5	307	2.103668e+004	2.103669e+003	20665.5	30	8.453038e+000	0	0	0	0	1	0	20614.6	1	1	54.1152	30.4231
DATA	947	12	45	0	0	ASCRP3002895	ASCRP3002895	4662.19	307.025	1.001351e+002	1.020385e+001	153	26.5	5.859352e+000	0	0	0	0	0	0	98.011	1	1	49.1849	27.5357
DATA	949	12	47	0	0	ASCRP3004321	ASCRP3004321	4712.79	306.907	3.704718e+002	3.709932e+001	410	28	5.670685e+000	0	0	0	0	1	0	361.769	1	1	48.2044	29.36
DATA	950	12	48	0	0	ASCRP3006982	ASCRP3006982	4738.11	307.024	8.543418e+001	8.767277e+000	133.5	27	6.137253e+000	0	0	0	0	0	0	83.3305	1	1	50.4627	27.3611
DATA	951	12	49	0	0	A_23_P122216	NM_002317	4763.81	306.988	1.470416e+002	1.483566e+001	199.5	26	6.512519e+000	0	0	0	0	0	0	143.25	1	1	49.1849	25.2903
DATA	952	12	50	0	0	ASCRP3011083	ASCRP3011083	4789.31	306.986	7.176530e+003	7.176557e+002	6958	23.5	7.732151e+000	0	0	0	0	0	0	6983.17	1	1	47.2035	25.8846
DATA	953	12	51	0	0	ASCRP3002739	ASCRP3002739	4814.51	307.411	1.463706e+001	2.458659e+000	69	23	4.964075e+000	0	0	0	0	0	0	14.2264	1	1	47.8731	23.2727
DATA	954	12	52	0	0	ASCRP3005812	ASCRP3005812	4839.84	306.927	2.033001e+002	2.042600e+001	244	24	5.821482e+000	0	0	0	0	0	0	197.354	1	1	49.8279	25.2
DATA	955	12	53	0	0	ASCRP3011222	ASCRP3011222	4865.42	307.427	9.526396e+000	2.197451e+000	65	24	4.408344e+000	0	0	0	0	0	0	9.23703	1	0	57.5363	25.1724
DATA	956	12	54	0	1	RC3	RC3	4890.58	307.427	2.019085e+000	1.982911e+000	55	28	5.776782e+000	0	0	0	0	0	0	0.352451	0	0	57.5363	27.9394
DATA	957	12	55	0	0	ASCRP3007224	ASCRP3007224	4916	307.455	2.114518e+002	2.123815e+001	256	28	5.252547e+000	0	0	0	0	0	0	204.538	1	1	55.8519	27.5484
DATA	958	12	56	0	0	ASCRP3005278	ASCRP3005278	4941.5	307.231	2.396426e+002	2.404653e+001	286	25	3.629339e+000	0	0	0	0	0	0	231.519	1	1	49.8279	24.9583
DATA	959	12	57	0	0	ASCRP3006349	ASCRP3006349	4966.67	307.5	5.180498e+004	5.180499e+003	50851	27	7.301930e+000	0	0	0	0	0	0	49989.8	1	1	57.5363	27.5455
DATA	960	12	58	0	0	Negative034	Negative034	4992.41	307.627	1.611321e+001	2.562302e+000	70.5	22.5	7.483699e+000	0	0	0	0	0	0	15.5295	1	1	49.1849	24.1667
DATA	961	12	59	0	0	ASCRP3010820	ASCRP3010820	5018.07	307.071	1.565540e+001	2.535834e+000	69.5	24.5	6.974502e+000	0	0	0	0	0	0	15.0683	1	1	46.8651	23.6667
DATA	962	12	60	0	0	ASCRP3012647	ASCRP3012647	5043	307.545	1.332179e+001	2.400740e+000	64.5	25	7.998306e+000	0	0	0	0	0	0	12.8073	1	1	55.8519	26.4828
DATA	963	12	61	0	0	ASCRP3006651	ASCRP3006651	5068.42	307.573	2.051120e+001	2.864613e+000	74.5	24	6.719139e+000	0	0	0	0	0	0	19.6942	1	1	57.5363	25.0357
DATA	964	12	62	0	0	ASCRP3009586	ASCRP3009586	5093.81	307.481	2.325913e+002	2.334516e+001	279	24	4.787832e+000	0	0	0	0	0	0	223.039	1	1	51.0895	24.56
DATA	965	12	63	0	0	ASCRP3009076	ASCRP3009076	5119.42	307.573	2.209397e+002	2.218475e+001	261.5	23.5	5.836888e+000	0	0	0	0	0	0	211.593	1	1	57.5363	24.4545
DATA	966	12	64	0	0	ASCRP3001513	ASCRP3001513	5144.58	307.573	5.893921e+000	2.092214e+000	58	25	5.165081e+000	0	0	0	0	0	0	5.63729	1	0	65	26.2963
DATA	967	12	65	0	0	ASCRP3004933	ASCRP3004933	5170	307.867	6.062900e+000	2.099496e+000	58	26.5	7.973750e+000	0	0	0	0	0	0	5.7915	1	0	54.4085	25.8929
DATA	968	12	66	0	0	ASCRP3002567	ASCRP3002567	5195.21	307.806	8.143911e+002	8.146398e+001	811	23.5	6.681025e+000	0	0	0	0	0	0	776.893	1	1	47.5395	23.5938
DATA	969	12	67	0	0	ASCRP3011424	ASCRP3011424	5220.85	307.819	1.694946e+001	2.633462e+000	69	24	6.849378e+000	0	0	0	0	0	0	16.1469	1	1	47.5395	24.7742
DATA	970	12	68	0	0	ASCRP3005844	ASCRP3005844	5246.27	307.781	7.740593e+002	7.743224e+001	798.5	25.5	8.288690e+000	0	0	0	0	0	0	736.38	1	1	48.2044	27.4643
DATA	971	12	69	0	0	ASCRP3012734	ASCRP3012734	5271.25	307.829	3.477387e+001	4.022073e+000	86.5	27	2.435843e+000	0	0	0	0	0	0	33.0356	1	1	48.8603	27.3333
DATA	972	12	70	0	0	ASCRP3012347	ASCRP3012347	5296.83	307.671	2.120524e+002	2.130163e+001	249.5	26	6.322018e+000	0	0	0	0	0	0	201.156	1	1	48.5334	26.8235
DATA	973	12	71	0	0	ASCRP3002940	ASCRP3002940	5322.41	307.908	7.473313e+002	7.476062e+001	763.5	27	7.846139e+000	0	0	0	0	0	0	707.912	1	1	49.1849	26.4762
DATA	974	12	72	0	0	ASCRP3007316	ASCRP3007316	5347.56	307.589	2.623804e+001	3.317486e+000	77.5	27	4.526277e+000	0	0	0	0	0	0	24.8158	1	1	47.5395	27.2222
DATA	975	12	73	0	0	Negative034	Negative034	5373.21	307.84	1.474313e+001	2.511441e+000	67	25	6.145026e+000	0	0	0	0	0	0	13.9231	1	1	48.2044	25.3429
DATA	976	12	74	0	0	ASCRP3001148	ASCRP3001148	5398.72	307.868	8.908498e+000	2.222686e+000	62	26	6.154006e+000	0	0	0	0	0	0	8.3998	1	0	48.8603	24.5556
DATA	977	12	75	0	0	A_23_P23303	NM_003686	5423.99	308	3.244259e+001	3.832099e+000	83	25	6.888201e+000	0	0	0	0	0	0	30.542	1	1	46.8651	24.7742
DATA	978	12	76	0	0	ASCRP3007578	ASCRP3007578	5449.38	308	1.407650e+003	1.407798e+002	1376	27	5.654459e+000	0	0	0	0	0	0	1323.01	1	1	48.5334	26.4828
DATA	979	12	77	0	0	ASCRP3007443	ASCRP3007443	5474.75	307.987	2.773543e+002	2.781082e+001	305.5	26.5	6.523920e+000	0	0	0	0	0	0	260.236	1	1	49.1849	26.8077
DATA	980	12	78	0	0	ASCRP3013128	ASCRP3013128	5500.19	308.43	3.346840e+001	3.924637e+000	85	25.5	6.380967e+000	0	0	0	0	0	0	31.3511	1	1	65	26.8438
DATA	981	12	79	0	0	ASCRP3006037	ASCRP3006037	5525.49	308.37	1.753018e+001	2.699927e+000	71	22.5	5.333528e+000	0	0	0	0	0	0	16.3918	1	1	51.0895	24.0882
DATA	982	12	80	0	0	ASCRP3010523	ASCRP3010523	5551.01	308.588	1.010567e+001	2.291941e+000	60	25	4.019539e+000	0	0	0	0	0	0	9.4324	1	0	51.4001	25.1852
DATA	983	12	81	0	0	ASCRP3006741	ASCRP3006741	5576.38	308.237	1.326021e+003	1.326181e+002	1263	25.5	8.440188e+000	0	0	0	0	0	0	1235.23	1	1	49.1849	25.7333
DATA	984	12	82	0	0	ASCRP3001619	ASCRP3001619	5601.8	308.342	1.019665e+002	1.040369e+001	147	25	7.163181e+000	0	0	0	0	0	0	94.8017	1	1	49.5074	25.9554
DATA	985	13	1	0	0	ASCRP3009477	ASCRP3009477	3531.6	312.446	3.569842e+002	3.574969e+001	409	27	6.537055e+000	0	0	0	0	0	0	358.132	1	1	51.4001	27.8447
DATA	986	13	2	0	0	ASCRP3005805	ASCRP3005805	3557.28	312.317	2.667549e+001	3.282170e+000	80	29	5.689076e+000	0	0	0	0	1	0	26.7841	1	1	51.4001	29.0323
DATA	987	13	3	0	0	A_23_P215720	NM_000492	3582.58	312.427	3.002130e+001	3.558692e+000	86	29	7.550276e+000	0	0	0	0	1	0	30.1655	1	1	57.5363	30.44
DATA	988	13	4	0	0	ASCRP3009639	ASCRP3009639	3608.33	312.5	1.375350e+004	1.375351e+003	13546	28	6.436120e+000	0	0	0	0	0	0	13828.2	1	1	57.5363	27.931
DATA	989	13	5	0	0	ASCRP3010723	ASCRP3010723	3633.5	312.5	2.985506e+004	2.985506e+003	30025	30	9.061367e+000	0	0	0	0	1	0	30032.5	1	1	57.5363	31.5862
DATA	990	13	6	0	0	ASCRP3013168	ASCRP3013168	3658.8	312.421	1.472228e+003	1.472351e+002	1549	30	7.532687e+000	0	0	0	0	1	0	1481.58	1	1	49.1849	30.5
DATA	991	13	7	0	0	ASCRP3003376	ASCRP3003376	3684.46	312.297	3.612909e+001	4.085472e+000	92	27.5	4.909229e+000	0	0	0	0	0	0	36.3701	1	1	49.1849	28.7857
DATA	992	13	8	0	0	ASCRP3010669	ASCRP3010669	3709.68	312.4	7.179886e+001	7.428807e+000	127	28	6.645801e+000	0	0	0	0	0	0	72.2934	1	1	50.7771	28.8
DATA	993	13	9	0	0	ASCRP3010135	ASCRP3010135	3735.51	312.241	2.645000e+001	3.260594e+000	84	30	7.374146e+000	0	0	0	0	1	0	26.6357	1	1	50.4627	29.4063
DATA	994	13	10	0	0	ASCRP3012389	ASCRP3012389	3760.56	312.414	1.623898e+001	2.504436e+000	69	29	7.173363e+000	0	0	0	0	1	0	16.3536	1	1	47.8731	28.8333
DATA	995	13	11	0	0	ASCRP3005653	ASCRP3005653	3785.95	312.8	4.137015e+003	4.137059e+002	4168	29	6.581913e+000	0	0	0	0	0	0	4166.04	1	1	49.8279	27.9688
DATA	996	13	12	0	0	ASCRP3009506	ASCRP3009506	3811.24	312.855	7.251978e+000	2.040154e+000	62	27.5	7.967850e+000	0	0	0	0	0	0	7.30202	1	0	48.8603	28.7059
DATA	997	13	13	0	0	ASCRP3013350	ASCRP3013350	3836.55	312.829	4.267113e+001	4.673964e+000	97	27	7.905694e+000	0	0	0	0	0	0	42.9575	1	1	49.1849	28.625
DATA	998	13	14	0	0	ASCRP3008091	ASCRP3008091	3862.42	312.653	2.966020e+001	3.526592e+000	85	26	6.584858e+000	0	0	0	0	0	0	29.8515	1	1	47.8731	25.973
DATA	999	13	15	0	0	ASCRP3011151	ASCRP3011151	3887.62	312.838	2.821198e+001	3.406040e+000	85	24	5.107832e+000	0	0	0	0	0	0	28.3847	1	1	48.5334	24.6429
DATA	1000	13	16	0	0	ASCRP3005391	ASCRP3005391	3912.91	312.935	1.498413e+004	1.498414e+003	15247	27	5.882896e+000	0	0	0	0	0	0	15070	1	1	54.4085	27.6429
DATA	1001	13	17	0	0	ASCRP3000839	ASCRP3000839	3938.35	313.12	5.496563e+001	5.818956e+000	109	27.5	7.610036e+000	0	0	0	0	0	0	55.2558	1	1	48.8603	28.5333
DATA	1002	13	18	0	0	ASCRP3011404	ASCRP3011404	3963.93	312.786	5.421854e+001	5.748756e+000	110	26	4.126214e+000	0	0	0	0	0	0	54.4776	1	1	46.8651	26.4444
DATA	1003	13	19	0	0	AS_circRNA_control202	AS_circRNA_control202	3989.31	313	1.147050e+003	1.147210e+002	1209	29	8.056298e+000	0	0	0	0	0	0	1151.89	1	1	50.4627	28.2414
DATA	1004	13	20	0	0	ASCRP3003501	ASCRP3003501	4014.52	312.901	2.751101e+002	2.757745e+001	331	29	6.599964e+000	0	0	0	0	0	0	276.105	1	1	49.8279	28.6786
DATA	1005	13	21	0	0	ASCRP3001218	ASCRP3001218	4039.72	313.095	5.131922e+001	5.477362e+000	103	28	4.321159e+000	0	0	0	0	0	0	51.4715	1	1	48.8603	27.6207
DATA	1006	13	22	0	0	ASCRP3005130	ASCRP3005130	4065.39	312.892	6.542456e+000	2.024360e+000	59.5	26	6.418388e+000	0	0	0	0	0	0	6.5573	1	0	49.8279	25.9355
DATA	1007	13	23	0	0	ASCRP3003153	ASCRP3003153	4090.72	313.095	2.365580e+002	2.373336e+001	296	28.5	6.306041e+000	0	0	0	0	0	0	236.921	1	1	48.8603	27.6154
DATA	1008	13	24	0	0	ASCRP3009439	ASCRP3009439	4116	313.133	1.839190e+001	2.657755e+000	72	22	5.586931e+000	0	0	0	0	0	0	18.4059	1	1	54.4085	23.4
DATA	1009	13	25	0	0	ASCRP3000041	ASCRP3000041	4141.5	313.237	1.700135e+002	1.710944e+001	220.5	25.5	6.489691e+000	0	0	0	0	0	0	170.006	1	1	48.5334	26.2333
DATA	1010	13	26	0	0	ASCRP3006250	ASCRP3006250	4166.67	313.026	1.324245e+002	1.338117e+001	187	26	5.781287e+000	0	0	0	0	0	0	132.308	1	1	49.1849	26.3571
DATA	1011	13	27	0	0	ASCRP3001693	ASCRP3001693	4192.29	313.592	2.975342e+001	3.542925e+000	84.5	24.5	5.627878e+000	0	0	0	0	0	0	29.7012	1	1	49.5074	25.6111
DATA	1012	13	28	0	0	ASCRP3001240	ASCRP3001240	4217.82	312.883	1.637536e+002	1.648814e+001	217	28	5.937126e+000	0	0	0	0	0	0	163.319	1	1	48.8603	27.871
DATA	1013	13	29	0	0	ASCRP3000804	ASCRP3000804	4243	313.455	7.110372e+001	7.366852e+000	125	26	5.101483e+000	0	0	0	0	0	0	70.85	1	1	65	26.3929
DATA	1014	13	30	0	0	ASCRP3004177	ASCRP3004177	4268.59	313.137	6.013163e+001	6.314931e+000	115	25	6.047839e+000	0	0	0	0	0	0	59.8599	1	1	50.1463	23.8276
DATA	1015	13	31	0	0	ASCRP3004261	ASCRP3004261	4293.65	313.8	7.383188e+001	7.631434e+000	130	26	5.249762e+000	0	0	0	0	0	0	73.4281	1	1	50.4627	25.68
DATA	1016	13	32	0	0	ASCRP3008747	ASCRP3008747	4319.21	313.211	4.246093e+001	4.665200e+000	96	25.5	5.217235e+000	0	0	0	0	0	0	42.1866	1	1	48.8603	26.2333
DATA	1017	13	33	0	0	ASCRP3006795	ASCRP3006795	4344.62	313.63	1.384397e+002	1.397847e+001	192	26	6.258586e+000	0	0	0	0	0	0	137.407	1	1	50.7771	24.6452
DATA	1018	13	34	0	0	ASCRP3004638	ASCRP3004638	4370	313.545	2.622357e+001	3.259865e+000	81.5	28	6.768843e+000	0	0	0	0	0	0	26.0013	1	1	65	26.9
DATA	1019	13	35	0	0	ASCRP3005979	ASCRP3005979	4395.42	313.573	3.616739e+001	4.103482e+000	89	25	5.690070e+000	0	0	0	0	0	0	35.8236	1	1	57.5363	26.5758
DATA	1020	13	36	0	0	ASCRP3003937	ASCRP3003937	4420.82	313.375	1.132395e+003	1.132562e+002	1158	25.5	6.887937e+000	0	0	0	0	0	0	1120.45	1	1	50.4627	25.7333
DATA	1021	13	37	0	0	Negative003	Negative003	4446.42	313.573	1.978394e+000	1.949603e+000	56.5	26	6.821001e+000	0	0	0	0	0	0	1.62922	0	0	57.5363	26.0571
DATA	1022	13	38	0	0	ASCRP3003947	ASCRP3003947	4471.59	313.851	1.302953e+002	1.317386e+001	182.5	27	7.419021e+000	0	0	0	0	0	0	128.646	1	1	48.5334	27.5517
DATA	1023	13	39	0	0	ASCRP3012449	ASCRP3012449	4497	313.867	2.770167e+001	3.385826e+000	83	25	6.538470e+000	0	0	0	0	0	0	27.3214	1	1	54.4085	25.3611
DATA	1024	13	40	0	0	ASCRP3011343	ASCRP3011343	4522.5	313.622	3.481089e+001	3.989533e+000	88	27	7.091870e+000	0	0	0	0	0	0	34.2951	1	1	47.8731	26.8065
DATA	1025	13	41	0	0	ASCRP3002910	ASCRP3002910	4547.71	313.778	3.145836e+003	3.145897e+002	3152.5	25	6.681402e+000	0	0	0	0	0	0	3095.85	1	1	45.1352	25.5625
DATA	1026	13	42	0	0	ASCRP3003092	ASCRP3003092	4573.21	313.764	7.632686e+001	7.878645e+000	130	23	5.863597e+000	0	0	0	0	0	0	75.0305	1	1	47.5395	24.1034
DATA	1027	13	43	0	0	ASCRP3004061	ASCRP3004061	4598.5	314	1.772750e+001	2.639357e+000	73	26	4.537197e+000	0	0	0	0	0	0	17.4073	1	1	54.1152	24.8846
DATA	1028	13	44	0	0	ASCRP3008255	ASCRP3008255	4624	314	2.810209e+004	2.810210e+003	27589	27	7.548433e+000	0	0	0	0	0	0	27563.4	1	1	54.9904	26.6429
DATA	1029	13	45	0	0	Negative043	Negative043	4649.5	314	5.147632e+000	2.026284e+000	61	29	8.826967e+000	0	0	0	0	1	0	5.04326	1	0	54.1152	29.2857
DATA	1030	13	46	0	0	ASCRP3011250	ASCRP3011250	4674.77	313.805	2.357330e+003	2.357412e+002	2301	25.5	4.407543e+000	0	0	0	0	0	0	2306.91	1	1	50.1463	26.4333
DATA	1031	13	47	0	0	ASCRP3007282	ASCRP3007282	4700.39	314.069	6.504712e+001	6.794818e+000	118	26	6.825198e+000	0	0	0	0	0	0	63.584	1	1	65	28.6
DATA	1032	13	48	0	0	ASCRP3010888	ASCRP3010888	4725.5	314	5.236439e+001	5.593506e+000	102	26	7.424699e+000	0	0	0	0	0	0	51.1287	1	1	54.1152	27.3846
DATA	1033	13	49	0	0	ASCRP3005437	ASCRP3005437	4750.84	314.293	3.804248e+001	4.283455e+000	90	25	5.905185e+000	0	0	0	0	0	0	37.1032	1	1	48.2044	24.9394
DATA	1034	13	50	0	0	ASCRP3012126	ASCRP3012126	4776.44	313.866	2.980936e+002	2.987445e+001	344	22	6.013319e+000	0	0	0	0	0	0	290.389	1	1	49.8279	23.92
DATA	1035	13	51	0	0	ASCRP3011366	ASCRP3011366	4801.58	314.427	1.586125e+001	2.531643e+000	67.5	23	5.494670e+000	0	0	0	0	0	0	15.4344	1	1	57.5363	23.4839
DATA	1036	13	52	0	0	Negative053	Negative053	4827.33	314.5	2.823812e+000	1.995555e+000	55	26.5	7.012234e+000	0	0	0	0	0	0	2.74461	1	0	57.5363	26.5
DATA	1037	13	53	0	0	ASCRP3008953	ASCRP3008953	4852.62	314.367	2.239664e+002	2.248380e+001	269	23	4.177763e+000	0	0	0	0	0	0	217.431	1	1	50.7771	24.25
DATA	1038	13	54	0	0	ASCRP3005780	ASCRP3005780	4878.06	314.065	3.918616e+002	3.923616e+001	429	26	4.973215e+000	0	0	0	0	0	0	379.973	1	1	48.2044	26.0938
DATA	1039	13	55	0	0	ASCRP3003801	ASCRP3003801	4903.51	314.148	1.195191e+001	2.314866e+000	66	28	7.803940e+000	0	0	0	0	0	0	11.5758	1	1	50.7771	25.4828
DATA	1040	13	56	0	0	ASCRP3007751	ASCRP3007751	4928.58	314.427	1.423212e+002	1.436984e+001	184	27.5	4.091061e+000	0	0	0	0	0	0	137.686	1	1	57.5363	26.2333
DATA	1041	13	57	0	0	ASCRP3004613	ASCRP3004613	4954.11	314.5	1.382844e+001	2.420873e+000	66	25	3.825421e+000	0	0	0	0	0	0	13.3623	1	1	56.9804	25.0769
DATA	1042	13	58	0	0	A_23_P142849	NM_005168	4979.5	314.5	3.410823e+002	3.416620e+001	373	24	8.074229e+000	0	0	0	0	0	0	329.193	1	1	57.5363	25.5455
DATA	1043	13	59	0	0	ASCRP3000060	ASCRP3000060	5004.91	314.667	5.472402e+000	2.065578e+000	59	24.5	6.320679e+000	0	0	0	0	0	0	5.27541	1	0	49.8279	23.5588
DATA	1044	13	60	0	0	ASCRP3001879	ASCRP3001879	5030.27	314.573	5.048484e+001	5.428076e+000	100	24	6.889145e+000	0	0	0	0	0	0	48.6082	1	1	48.8603	24.1429
DATA	1045	13	61	0	0	Negative042	Negative042	5055.58	314.573	2.534273e+001	3.226307e+000	77	25.5	6.850926e+000	0	0	0	0	0	0	24.371	1	1	65	26.75
DATA	1046	13	62	0	0	ASCRP3009921	ASCRP3009921	5081.28	314.427	2.563445e+001	3.250828e+000	78	26	6.281745e+000	0	0	0	0	0	0	24.6203	1	1	48.8603	26.1429
DATA	1047	13	63	0	0	ASCRP3007829	ASCRP3007829	5106.57	314.707	1.707871e+001	2.631176e+000	69	24	3.458599e+000	0	0	0	0	0	0	16.3833	1	1	49.1849	23.1905
DATA	1048	13	64	0	0	ASCRP3000051	ASCRP3000051	5131.61	314.931	1.782745e+004	1.782746e+003	17176	25	5.235180e+000	0	0	0	0	0	0	17080.9	1	1	53.8203	26.9565
DATA	1049	13	65	0	0	ASCRP3010327	ASCRP3010327	5157.59	314.919	5.584000e+000	2.082861e+000	57	24	6.403701e+000	0	0	0	0	0	0	5.34317	1	0	48.8603	25.3103
DATA	1050	13	66	0	0	ASCRP3011491	ASCRP3011491	5182.7	314.772	2.017652e+002	2.027631e+001	244	26	6.924090e+000	0	0	0	0	0	0	192.812	1	1	49.5074	24.4074
DATA	1051	13	67	0	0	ASCRP3001636	ASCRP3001636	5208.09	314.935	1.644314e+002	1.656576e+001	206.5	23	6.759626e+000	0	0	0	0	0	0	156.932	1	1	54.4085	23.2813
DATA	1052	13	68	0	0	ASCRP3005614	ASCRP3005614	5233.58	314.566	2.340212e+002	2.348868e+001	274	25	8.139032e+000	0	0	0	0	0	0	223.035	1	1	48.2044	26.3793
DATA	1053	13	69	0	0	ASCRP3005004	ASCRP3005004	5258.99	314.945	7.859493e+001	8.114247e+000	127	27	5.990140e+000	0	0	0	0	0	0	74.8081	1	1	46.8651	28.1034
DATA	1054	13	70	0	0	ASCRP3003557	ASCRP3003557	5284.34	314.811	6.678089e+001	6.976941e+000	115	28	5.757796e+000	0	0	0	0	0	0	63.4738	1	1	48.2044	27.4063
DATA	1055	13	71	0	0	ASCRP3000241	ASCRP3000241	5309.79	315	9.129246e+000	2.219368e+000	62	27	6.479413e+000	0	0	0	0	0	0	8.66514	1	0	46.8651	27.129
DATA	1056	13	72	0	0	ASCRP3001008	ASCRP3001008	5335	315	4.727709e+001	5.143457e+000	98	29	6.520713e+000	0	0	0	0	0	0	44.8093	1	1	54.9904	28.3448
DATA	1057	13	73	0	0	Negative032	Negative032	5360.68	315	5.799684e+000	2.110113e+000	57	27.5	6.161523e+000	0	0	0	0	0	0	5.48874	1	0	49.1849	25.9667
DATA	1058	13	74	0	0	ASCRP3011750	ASCRP3011750	5386.15	314.945	3.974674e+001	4.463951e+000	88	27	7.725119e+000	0	0	0	0	0	0	37.5583	1	1	46.8651	26.4872
DATA	1059	13	75	0	0	ASCRP3009445	ASCRP3009445	5411.53	315.114	1.598348e+002	1.611251e+001	208	27	7.031620e+000	0	0	0	0	0	0	150.805	1	1	49.8279	27.0667
DATA	1060	13	76	0	0	ASCRP3000701	ASCRP3000701	5436.72	315.095	4.622824e+001	5.052229e+000	95.5	25	5.853297e+000	0	0	0	0	0	0	43.5476	1	1	48.8603	25.2414
DATA	1061	13	77	0	0	ASCRP3012997	ASCRP3012997	5462	315.455	7.059888e+000	2.160059e+000	60.5	26	4.372200e+000	0	0	0	0	0	0	6.64019	1	0	55.8519	25.871
DATA	1062	13	78	0	0	ASCRP3000319	ASCRP3000319	5487.41	314.908	8.245044e+001	8.494892e+000	131	27	6.351077e+000	0	0	0	0	0	0	77.4097	1	1	49.1849	27.5185
DATA	1063	13	79	0	0	ASCRP3002781	ASCRP3002781	5512.85	315.5	3.393822e+001	3.964080e+000	83	26	5.409669e+000	0	0	0	0	0	0	31.8122	1	1	51.0895	25.2581
DATA	1064	13	80	0	0	ASCRP3012971	ASCRP3012971	5538.57	315.052	1.705807e+002	1.718108e+001	211.5	25	4.557640e+000	0	0	0	0	0	0	159.591	1	1	49.1849	24.8148
DATA	1065	13	81	0	0	A_23_P218608	NM_015904	5563.78	315.291	2.933544e+001	3.582256e+000	82	26	7.280110e+000	0	0	0	0	0	0	27.3968	1	1	50.1463	26.6
DATA	1066	13	82	0	0	ASCRP3012573	ASCRP3012573	5589	315.455	1.494774e+002	1.508898e+001	193.5	25	5.005803e+000	0	0	0	0	0	0	139.342	1	1	55.8519	25.4839
DATA	1067	14	1	0	0	ASCRP3002063	ASCRP3002063	3544.5	320	1.771214e+002	1.781514e+001	234	29	7.016215e+000	0	0	0	0	1	0	177.784	1	1	54.1152	29
DATA	1068	14	2	0	0	ASCRP3009880	ASCRP3009880	3570	320	5.793110e+002	5.796263e+001	651	26.5	5.021646e+000	0	0	0	0	0	0	581.924	1	1	54.9904	27.4286
DATA	1069	14	3	0	0	ASCRP3004252	ASCRP3004252	3595.39	320.04	2.175980e+002	2.184348e+001	269.5	31	7.083403e+000	0	0	0	0	1	0	218.721	1	1	49.1849	30.2143
DATA	1070	14	4	0	0	ASCRP3002136	ASCRP3002136	3620.5	320	2.843047e+001	3.424604e+000	82	28	6.353315e+000	0	0	0	0	0	0	28.5925	1	1	54.1152	28.7308
DATA	1071	14	5	0	0	ASCRP3011841	ASCRP3011841	3646.13	320	1.255752e+002	1.270170e+001	182.5	30	9.107419e+000	0	0	0	0	1	0	126.347	1	1	48.5334	31.8485
DATA	1072	14	6	0	0	ASCRP3001355	ASCRP3001355	3671.5	320.179	5.403537e+001	5.730402e+000	110	27	7.796835e+000	0	0	0	0	1	0	54.3859	1	1	49.1849	30.1724
DATA	1073	14	7	0	0	ASCRP3009282	ASCRP3009282	3697.17	320.067	6.183918e+001	6.471346e+000	115	27	5.913171e+000	0	0	0	0	0	0	62.2559	1	1	47.8731	26.9677
DATA	1074	14	8	0	0	ASCRP3008683	ASCRP3008683	3722.38	320	8.728739e+001	8.934608e+000	142	29	7.395578e+000	0	0	0	0	1	0	87.8893	1	1	48.5334	28.8621
DATA	1075	14	9	0	0	ASCRP3012422	ASCRP3012422	3747.43	320.097	4.227749e+001	4.637854e+000	98	27	6.621684e+000	0	0	0	0	0	0	42.572	1	1	48.2044	28.1765
DATA	1076	14	10	0	0	ASCRP3000368	ASCRP3000368	3773.42	320.427	4.563759e+001	4.946092e+000	103.5	29	6.819017e+000	0	0	0	0	0	0	45.9549	1	1	57.5363	28.7813
DATA	1077	14	11	0	0	ASCRP3008065	ASCRP3008065	3798.34	320.291	7.046098e+001	7.299591e+000	123.5	24	5.594044e+000	0	0	0	0	0	0	70.945	1	1	50.7771	25.72
DATA	1078	14	12	0	0	ASCRP3000340	ASCRP3000340	3824	320.455	5.469618e+001	5.792620e+000	109	32	8.745035e+000	0	0	0	0	1	0	55.0629	1	1	55.8519	31.6286
DATA	1079	14	13	0	0	ASCRP3011231	ASCRP3011231	3849.03	320.459	2.746848e+001	3.344331e+000	84	27	8.486161e+000	0	0	0	0	0	0	27.6464	1	1	48.5334	28.6579
DATA	1080	14	14	0	0	ASCRP3008767	ASCRP3008767	3874.83	320.483	5.259106e+002	5.262567e+001	575	23	7.636386e+000	0	0	0	0	0	0	529.157	1	1	52.3208	25.4242
DATA	1081	14	15	0	0	ASCRP3003845	ASCRP3003845	3900.33	320.5	5.771551e+001	6.079062e+000	113	26.5	5.851661e+000	0	0	0	0	0	0	58.0509	1	1	65	26.375
DATA	1082	14	16	0	0	ASCRP3012670	ASCRP3012670	3925.62	320.4	1.429521e+003	1.429649e+002	1459	27.5	7.691815e+000	0	0	0	0	0	0	1437.23	1	1	52.0157	28.1429
DATA	1083	14	17	0	0	ASCRP3010058	ASCRP3010058	3951.08	320.536	9.519786e+001	9.709635e+000	147	27	5.335770e+000	0	0	0	0	0	0	95.6657	1	1	51.7088	26.5517
DATA	1084	14	18	0	0	ASCRP3011175	ASCRP3011175	3976.49	320.308	5.376028e+001	5.705804e+000	104.5	29	6.769523e+000	0	0	0	0	0	0	53.9963	1	1	50.1463	28.6333
DATA	1085	14	19	0	0	ASCRP3007638	ASCRP3007638	4001.46	320.417	3.637377e+001	4.109644e+000	91	27	7.920905e+000	0	0	0	0	1	0	36.5127	1	1	52.0157	29
DATA	1086	14	20	0	0	ASCRP3002715	ASCRP3002715	4027.23	320.5	2.209226e+001	2.923006e+000	77	29	5.293925e+000	0	0	0	0	0	0	22.1627	1	1	49.8279	28.5556
DATA	1087	14	21	0	0	ASCRP3005851	ASCRP3005851	4052.69	320.595	1.389749e+002	1.402884e+001	195	26	6.209507e+000	0	0	0	0	0	0	139.325	1	1	48.5334	26.1714
DATA	1088	14	22	0	0	ASCRP3013143	ASCRP3013143	4078	320.867	1.842570e+002	1.852511e+001	236	27.5	5.807672e+000	0	0	0	0	0	0	184.59	1	1	54.4085	26.2941
DATA	1089	14	23	0	0	A_23_P58132	NM_004310	4103.43	320.81	8.078720e+002	8.080996e+001	869.5	28	6.467454e+000	0	0	0	0	0	0	808.732	1	1	49.5074	26.1935
DATA	1090	14	24	0	0	ASCRP3001497	ASCRP3001497	4128.55	320.934	1.818967e+002	1.829067e+001	236	27	5.694220e+000	0	0	0	0	0	0	181.95	1	1	49.1849	26.3
DATA	1091	14	25	0	0	ASCRP3005497	ASCRP3005497	4154.16	320.897	1.001497e+002	1.019755e+001	151.5	24	6.930017e+000	0	0	0	0	0	0	100.097	1	1	46.5243	24.3929
DATA	1092	14	26	0	0	ASCRP3012194	ASCRP3012194	4179.65	320.88	1.143172e+002	1.159228e+001	171	26	6.614878e+000	0	0	0	0	0	0	114.161	1	1	48.8603	25.8571
DATA	1093	14	27	0	0	ASCRP3004166	ASCRP3004166	4205.05	320.818	7.165159e+002	7.167743e+001	768	26	4.815537e+000	0	0	0	0	0	0	714.916	1	1	48.2044	25.7576
DATA	1094	14	28	0	0	ASCRP3005023	ASCRP3005023	4230.6	320.973	2.189463e+001	2.916095e+000	77.5	27.5	4.319010e+000	0	0	0	0	0	0	21.8261	1	1	48.8603	28.4231
DATA	1095	14	29	0	0	ASCRP3003894	ASCRP3003894	4255.5	321	2.820267e+001	3.416205e+000	82.5	25	7.325473e+000	0	0	0	0	0	0	28.0891	1	1	54.1152	24.3448
DATA	1096	14	30	66	-1	(-)3xSLv1	NegativeControl	4280.87	321.014	1.965178e+000	1.929645e+000	53.5	25	4.959918e+000	0	0	0	0	0	0	-2.21234	0	0	46.8651	24.3478
DATA	1097	14	31	0	0	ASCRP3001136	ASCRP3001136	4306.59	320.973	4.105879e+001	4.537513e+000	98	26	5.185714e+000	0	0	0	0	0	0	40.8154	1	1	48.5334	25.9655
DATA	1098	14	32	0	0	ASCRP3010440	ASCRP3010440	4332.03	321.014	5.765099e+001	6.080663e+000	114	25.5	3.891678e+000	0	0	0	0	0	0	57.2531	1	1	46.8651	26.125
DATA	1099	14	33	0	0	ASCRP3001423	ASCRP3001423	4357.56	321.16	7.927103e+000	2.091397e+000	62.5	26	7.071068e+000	0	0	0	0	0	0	7.86455	1	0	48.8603	25
DATA	1100	14	34	0	0	ASCRP3002558	ASCRP3002558	4382.5	321	1.993411e+004	1.993412e+003	20017	28	5.671715e+000	0	0	0	0	0	0	19757.2	1	1	54.1152	27.6563
DATA	1101	14	35	0	0	ASCRP3005836	ASCRP3005836	4408.31	320.987	1.203472e+002	1.218997e+001	170	24	5.462316e+000	0	0	0	0	0	0	119.155	1	1	49.1849	25.2647
DATA	1102	14	36	0	0	ASCRP3005770	ASCRP3005770	4433.44	321.506	1.469984e+003	1.470112e+002	1465	27	6.997849e+000	0	0	0	0	0	0	1453.95	1	1	52.3208	27.3548
DATA	1103	14	37	0	0	ASCRP3010172	ASCRP3010172	4459.32	321.4	1.347409e+001	2.364737e+000	67.5	28	5.623769e+000	0	0	0	0	0	0	13.3129	1	1	50.7771	28.6296
DATA	1104	14	38	0	0	ASCRP3004654	ASCRP3004654	4484.2	321.329	4.597801e+001	4.992400e+000	100	22	6.311691e+000	0	0	0	0	0	0	45.3812	1	1	49.5074	23.8621
DATA	1105	14	39	0	0	ASCRP3000580	ASCRP3000580	4509.55	321.506	3.951109e+000	1.987055e+000	60	25	7.093264e+000	0	0	0	0	0	0	3.89571	1	0	51.7088	25.4242
DATA	1106	14	40	0	0	A_23_P49878	NM_019013	4535.42	321.346	2.732066e+002	2.739012e+001	325	26.5	9.493153e+000	0	0	0	0	0	0	269.081	1	1	51.0895	27.4063
DATA	1107	14	41	0	0	ASCRP3004446	ASCRP3004446	4560.63	321.308	1.325939e+001	2.359414e+000	68	23	5.418678e+000	0	0	0	0	0	0	13.0452	1	1	50.4627	24.1724
DATA	1108	14	42	0	0	ASCRP3008783	ASCRP3008783	4585.93	321.293	5.395437e+001	5.738266e+000	105	25.5	4.467489e+000	0	0	0	0	0	0	53.0256	1	1	49.1849	25.0385
DATA	1109	14	43	0	0	ASCRP3002158	ASCRP3002158	4611.42	321.573	2.636598e+004	2.636599e+003	25919	26	5.643921e+000	0	0	0	0	0	0	25884.2	1	1	57.5363	26.4231
DATA	1110	14	44	0	0	ASCRP3012766	ASCRP3012766	4636.58	321.573	2.235743e+002	2.244299e+001	270.5	28	8.203779e+000	0	0	0	0	1	0	219.252	1	1	57.5363	28.9259
DATA	1111	14	45	0	0	ASCRP3011233	ASCRP3011233	4662.21	321.5	3.145695e+001	3.706398e+000	87	25	6.657426e+000	0	0	0	0	0	0	30.8145	1	1	51.0895	25.8919
DATA	1112	14	46	0	0	ASCRP3005445	ASCRP3005445	4687.56	321.6	1.677620e+002	1.689057e+001	220	24	3.932116e+000	0	0	0	0	0	0	164.157	1	1	50.7771	24
DATA	1113	14	47	0	0	ASCRP3008559	ASCRP3008559	4712.58	321.573	7.048276e+004	7.048276e+003	69684	27	8.197936e+000	0	0	0	0	0	0	68893	1	1	57.5363	28.6154
DATA	1114	14	48	0	0	ASCRP3001819	ASCRP3001819	4738.27	321.781	6.406924e+002	6.409941e+001	682	26	5.603378e+000	0	0	0	0	0	0	625.549	1	1	48.2044	25.2581
DATA	1115	14	49	0	0	ASCRP3011217	ASCRP3011217	4763.7	321.802	3.096600e+002	3.102852e+001	351	23	5.887475e+000	0	0	0	0	0	0	302.005	1	1	49.8279	25.0645
DATA	1116	14	50	0	0	ASCRP3000652	ASCRP3000652	4789.03	321.842	2.744120e+001	3.378566e+000	81	23	5.785580e+000	0	0	0	0	0	0	26.7333	1	1	47.8731	24.3704
DATA	1117	14	51	0	0	ASCRP3013462	ASCRP3013462	4814.28	322.095	6.422258e+003	6.422288e+002	6211	24	7.624522e+000	0	0	0	0	0	0	6249.75	1	1	48.8603	26
DATA	1118	14	52	0	0	ASCRP3013344	ASCRP3013344	4839.78	321.89	2.779670e+002	2.786680e+001	324	25	5.196152e+000	0	0	0	0	0	0	270.192	1	1	47.8731	26
DATA	1119	14	53	0	0	ASCRP3000739	ASCRP3000739	4865.28	321.905	1.010600e+003	1.010793e+002	1033	26	5.271480e+000	0	0	0	0	0	0	981.223	1	1	48.8603	25.9333
DATA	1120	14	54	0	0	ASCRP3011331	ASCRP3011331	4890.78	321.855	3.288752e+001	3.838691e+000	86	27	6.710957e+000	0	0	0	0	0	0	31.8951	1	1	48.8603	26.4138
DATA	1121	14	55	0	0	ASCRP3009383	ASCRP3009383	4916	322	7.954016e+001	8.197242e+000	132	30	6.449139e+000	0	0	0	0	0	0	77.054	1	1	54.9904	28.4839
DATA	1122	14	56	0	0	ASCRP3006683	ASCRP3006683	4941.65	321.933	8.944226e+001	9.161699e+000	142.5	26.5	5.275779e+000	0	0	0	0	0	0	86.546	1	1	49.1849	26.9231
DATA	1123	14	57	0	0	ASCRP3013419	ASCRP3013419	4966.92	321.89	1.062315e+003	1.062501e+002	1089	25	5.409669e+000	0	0	0	0	0	0	1026.74	1	1	46.8651	24.2581
DATA	1124	14	58	0	0	ASCRP3011172	ASCRP3011172	4992.35	321.933	2.710731e+001	3.362113e+000	81	23	4.762837e+000	0	0	0	0	0	0	26.1692	1	1	49.1849	22.7308
DATA	1125	14	59	0	0	ASCRP3005717	ASCRP3005717	5017.71	322.013	1.653248e+002	1.665196e+001	211	24.5	7.290557e+000	0	0	0	0	0	0	159.419	1	1	49.1849	23.5938
DATA	1126	14	60	0	0	CUST_1_PI418767722	NM_002107	5043	322.133	2.125791e+004	2.125792e+003	20303	25	7.507054e+000	0	0	0	0	0	0	20474.7	1	1	54.4085	25.2432
DATA	1127	14	61	0	0	ASCRP3010418	ASCRP3010418	5068.39	322	1.205630e+002	1.222039e+001	165	27.5	6.116118e+000	0	0	0	0	0	0	115.981	1	1	49.1849	28.2
DATA	1128	14	62	0	0	ASCRP3008873	ASCRP3008873	5093.74	322.038	1.745345e+003	1.745459e+002	1718	26	5.810005e+000	0	0	0	0	0	0	1677.01	1	1	49.5074	25.4483
DATA	1129	14	63	0	0	ASCRP3010656	ASCRP3010656	5119.39	322.148	3.794492e+001	4.289651e+000	90	26.5	5.718694e+000	0	0	0	0	0	0	36.4151	1	1	50.4627	25.3182
DATA	1130	14	64	0	0	ASCRP3001406	ASCRP3001406	5144.49	321.875	2.131079e+002	2.140473e+001	259	28	6.745859e+000	0	0	0	0	0	0	204.259	1	1	47.8731	26.6071
DATA	1131	14	65	0	0	ASCRP3008976	ASCRP3008976	5170.19	322.076	2.365027e+001	3.101016e+000	74.5	25	6.500455e+000	0	0	0	0	0	0	22.6402	1	1	49.8279	25.4516
DATA	1132	14	66	0	0	ASCRP3000616	ASCRP3000616	5195.42	322.214	2.324055e+002	2.332715e+001	274	24	6.750119e+000	0	0	0	0	0	0	222.205	1	1	51.4001	24.4444
DATA	1133	14	67	0	0	ASCRP3004672	ASCRP3004672	5220.6	322.156	8.583981e+003	8.584004e+002	8033.5	22.5	6.851797e+000	0	0	0	0	0	0	8196.64	1	1	49.8279	23.4667
DATA	1134	14	68	0	0	ASCRP3013246	ASCRP3013246	5246.24	322.122	6.615416e+001	6.915046e+000	116	25	5.725451e+000	0	0	0	0	0	0	63.085	1	1	48.2044	26.069
DATA	1135	14	69	0	0	ASCRP3012931	ASCRP3012931	5271.5	322.5	2.076309e+001	2.894041e+000	74	27	4.476222e+000	0	0	0	0	0	0	19.7747	1	1	57.5363	26.3548
DATA	1136	14	70	0	0	ASCRP3005589	ASCRP3005589	5296.89	322.5	2.359809e+001	3.105514e+000	73	28	5.642775e+000	0	0	0	0	0	0	22.4441	1	1	56.9804	27.8182
DATA	1137	14	71	0	0	ASCRP3004796	ASCRP3004796	5322.5	322.283	8.090172e+002	8.092698e+001	807.5	29	6.280028e+000	0	0	0	0	1	0	768.345	1	1	52.9257	28.8519
DATA	1138	14	72	0	0	ASCRP3010485	ASCRP3010485	5347.85	322.361	1.841438e+001	2.736739e+000	72	28	5.235284e+000	0	0	0	0	0	0	17.464	1	1	48.2044	27.5294
DATA	1139	14	73	0	0	ASCRP3011519	ASCRP3011519	5373.17	322.427	1.534071e+002	1.547411e+001	197.5	25	7.175722e+000	0	0	0	0	0	0	145.28	1	1	51.0895	24.8108
DATA	1140	14	74	0	0	ASCRP3001953	ASCRP3001953	5398.73	322.781	3.594213e+001	4.128065e+000	87	28	8.352094e+000	0	0	0	0	0	0	33.989	1	1	48.2044	26.0333
DATA	1141	14	75	1028	1	(+)E1A_r60_n9	E1A_r60_n9	5423.91	322.935	5.666155e+000	2.110906e+000	57	25	6.377403e+000	0	0	0	0	0	0	5.35026	1	0	54.4085	24.5333
DATA	1142	14	76	0	0	ASCRP3003574	ASCRP3003574	5449.5	323	2.212367e+002	2.221721e+001	258	27.5	5.929926e+000	0	0	0	0	0	0	208.573	1	1	48.5334	26.1429
DATA	1143	14	77	0	0	ASCRP3000698	ASCRP3000698	5474.79	322.806	3.959503e+002	3.964755e+001	424	26	5.919867e+000	0	0	0	0	0	0	372.669	1	1	47.5395	26.3
DATA	1144	14	78	0	0	Negative027	Negative027	5500.55	322.974	9.022158e+000	2.233726e+000	60.5	24.5	5.126252e+000	0	0	0	0	0	0	8.47757	1	0	49.1849	24.9615
DATA	1145	14	79	0	0	ASCRP3002250	ASCRP3002250	5525.57	322.823	4.984522e+002	4.988723e+001	526.5	27	4.218214e+000	0	0	0	0	0	0	467.555	1	1	49.5074	26.72
DATA	1146	14	80	0	0	ASCRP3001149	ASCRP3001149	5551.01	322.849	1.032955e+001	2.296065e+000	62	24	4.542612e+000	0	0	0	0	0	0	9.67207	1	1	46.8651	25.4074
DATA	1147	14	81	0	0	ASCRP3005708	ASCRP3005708	5576.54	322.901	7.648171e+000	2.192103e+000	59.5	27	6.180076e+000	0	0	0	0	0	0	7.14824	1	0	47.8731	27.12
DATA	1148	14	82	0	0	ASCRP3009853	ASCRP3009853	5601.64	322.867	1.020364e+002	1.040916e+001	147	25	7.027178e+000	0	0	0	0	0	0	95.1873	1	1	48.8603	25.9437
DATA	1149	15	1	0	0	ASCRP3011094	ASCRP3011094	3531.97	327.135	5.999542e+001	6.297309e+000	113	28	7.344943e+000	0	0	0	0	0	0	60.2005	1	1	46.8651	28.2654
DATA	1150	15	2	0	0	ASCRP3002010	ASCRP3002010	3557.5	327	1.504168e+004	1.504169e+003	15163.5	28	5.829108e+000	0	0	0	0	0	0	15105.1	1	1	54.1152	28.3871
DATA	1151	15	3	0	0	ASCRP3012879	ASCRP3012879	3582.55	327.066	5.563995e+001	5.882936e+000	112	30	6.343671e+000	0	0	0	0	1	0	55.9119	1	1	49.1849	29.6296
DATA	1152	15	4	0	0	ASCRP3007703	ASCRP3007703	3608.39	327.069	6.405986e+001	6.684557e+000	118.5	30	6.630331e+000	0	0	0	0	1	0	64.4104	1	1	65	30.8065
DATA	1153	15	5	0	0	ASCRP3013610	ASCRP3013610	3633.56	327.027	7.342293e+000	2.045082e+000	60	29.5	7.714082e+000	0	0	0	0	1	0	7.3859	1	0	48.5334	29.9063
DATA	1154	15	6	0	0	ASCRP3012830	ASCRP3012830	3658.78	326.918	3.617258e+001	4.089639e+000	91	30	7.754031e+000	0	0	0	0	1	0	36.4008	1	1	47.8731	31.5625
DATA	1155	15	7	0	0	ASCRP3008208	ASCRP3008208	3684.37	327.307	2.125874e+002	2.134415e+001	271	27	6.470700e+000	0	0	0	0	0	0	213.988	1	1	47.8731	28.5313
DATA	1156	15	8	0	0	ASCRP3007804	ASCRP3007804	3709.81	327.026	5.562047e+002	5.565316e+001	612	27	6.503341e+000	0	0	0	0	0	0	559.974	1	1	49.1849	27.7037
DATA	1157	15	9	0	0	ASCRP3010351	ASCRP3010351	3734.95	327.636	1.201887e+001	2.254120e+000	67.5	29	6.107285e+000	0	0	0	0	1	0	12.1015	1	1	49.1849	28.9677
DATA	1158	15	10	1028	1	(+)E1A_r60_a104	E1A_r60_a104	3760.39	327.11	8.058497e+000	2.070203e+000	64	29	6.695690e+000	0	0	0	1	1	0	8.11407	1	0	50.7771	30.0323
DATA	1159	15	11	0	0	A_23_P142849	NM_005168	3785.81	327.481	3.059891e+002	3.065828e+001	363	27.5	6.792914e+000	0	0	0	0	0	0	308.08	1	1	51.0895	27.8333
DATA	1160	15	12	0	0	Negative008	Negative008	3811.19	327.481	2.099395e+002	2.108041e+001	263	28.5	7.157024e+000	0	0	0	0	1	0	211.346	1	1	49.8279	29.5333
DATA	1161	15	13	0	0	ASCRP3004462	ASCRP3004462	3836.63	327.523	1.325291e+003	1.325428e+002	1397	31.5	6.368221e+000	0	0	0	0	1	0	1333.9	1	1	52.9257	30.9643
DATA	1162	15	14	0	0	ASCRP3007641	ASCRP3007641	3862.11	327.5	7.741479e+001	7.973186e+000	134	27	6.908630e+000	0	0	0	0	0	0	77.8967	1	1	56.9804	26.6667
DATA	1163	15	15	0	0	ASCRP3011705	ASCRP3011705	3887.2	327.797	8.441946e+001	8.655060e+000	136.5	26	5.515391e+000	0	0	0	0	0	0	84.9168	1	1	50.1463	27.1667
DATA	1164	15	16	0	0	ASCRP3008484	ASCRP3008484	3912.62	327.173	2.928765e+001	3.496291e+000	84	28	6.748656e+000	0	0	0	0	0	0	29.449	1	1	50.4627	28.5625
DATA	1165	15	17	0	0	CUST_8_PI418767722	NM_021009	3938.24	327.69	4.340591e+002	4.344793e+001	488	27	7.425029e+000	0	0	0	0	0	0	436.25	1	1	51.4001	27.1481
DATA	1166	15	18	0	0	ASCRP3006788	ASCRP3006788	3963.48	327.6	8.825564e+001	9.030167e+000	140	29	5.276384e+000	0	0	0	0	0	0	88.6574	1	1	42.5954	28.2333
DATA	1167	15	19	0	0	ASCRP3012646	ASCRP3012646	3989	327.545	2.226829e+001	2.935322e+000	75	30	7.624662e+000	0	0	0	0	1	0	22.3574	1	1	55.8519	29.2759
DATA	1168	15	20	0	0	ASCRP3009087	ASCRP3009087	4014.61	327.403	2.377548e+001	3.051959e+000	79	29	5.251455e+000	0	0	0	0	0	0	23.8563	1	1	49.8279	28.2778
DATA	1169	15	21	0	0	ASCRP3003188	ASCRP3003188	4039.72	328.095	8.209588e+001	8.429931e+000	134	27	7.089596e+000	0	0	0	0	0	0	82.3224	1	1	48.8603	26.9355
DATA	1170	15	22	0	0	ASCRP3009072	ASCRP3009072	4065.19	327.615	1.096787e+003	1.096955e+002	1128	24	6.399643e+000	0	0	0	0	0	0	1099.07	1	1	48.8603	24.8824
DATA	1171	15	23	0	0	ASCRP3005564	ASCRP3005564	4090.55	328	1.612493e+001	2.505349e+000	68	29	5.420496e+000	0	0	0	0	0	0	16.1469	1	1	49.8279	28.1034
DATA	1172	15	24	0	0	ASCRP3001972	ASCRP3001972	4115.94	327.814	1.569896e+003	1.570013e+002	1586.5	23	5.326384e+000	0	0	0	0	0	0	1570.86	1	1	51.4001	24.7037
DATA	1173	15	25	0	0	ASCRP3007756	ASCRP3007756	4141.5	328.237	5.140594e+001	5.487594e+000	103	27	6.395191e+000	0	0	0	0	0	0	51.3968	1	1	48.5334	26.5385
DATA	1174	15	26	0	0	ASCRP3006437	ASCRP3006437	4166.62	327.77	2.855215e+001	3.441824e+000	82	26	7.080634e+000	0	0	0	0	0	0	28.5242	1	1	48.5334	25.8462
DATA	1175	15	27	0	0	ASCRP3006142	ASCRP3006142	4192.13	328.038	1.420771e+002	1.433733e+001	189.5	24	6.178183e+000	0	0	0	0	0	0	141.818	1	1	49.1849	23.7931
DATA	1176	15	28	0	0	ASCRP3005800	ASCRP3005800	4217.48	327.901	1.514482e+002	1.526670e+001	211.5	27	4.472348e+000	0	0	0	0	0	0	151.041	1	1	49.8279	27.7576
DATA	1177	15	29	0	0	ASCRP3010771	ASCRP3010771	4243.06	328	1.328372e+003	1.328512e+002	1331	26.5	7.418910e+000	0	0	0	0	0	0	1323.61	1	1	52.6241	27.1667
DATA	1178	15	30	0	0	ASCRP3010633	ASCRP3010633	4268.38	328	7.590247e+001	7.831464e+000	128.5	24.5	6.595252e+000	0	0	0	0	0	0	75.5618	1	1	48.5334	24.6429
DATA	1179	15	31	0	0	ASCRP3003231	ASCRP3003231	4293.5	328.179	4.912723e+002	4.916514e+001	532.5	26	4.783680e+000	0	0	0	0	0	0	488.617	1	1	49.1849	25.9286
DATA	1180	15	32	1028	1	(+)E1A_r60_a104	E1A_r60_a104	4319.19	328.025	4.788727e+000	1.990815e+000	59.5	25.5	4.344308e+000	0	0	0	0	0	0	4.75827	1	0	49.1849	25.6111
DATA	1181	15	33	0	0	ASCRP3006993	ASCRP3006993	4344.41	328.092	1.344121e+001	2.355388e+000	68	26	5.684436e+000	0	0	0	0	0	0	13.3429	1	1	49.1849	24.7931
DATA	1182	15	34	0	0	Negative019	Negative019	4370	328.455	1.971771e+000	1.941515e+000	55	24	6.108236e+000	0	0	0	0	0	0	1.4345	0	0	65	24.1852
DATA	1183	15	35	0	0	ASCRP3001903	ASCRP3001903	4395.42	328.427	3.803815e+001	4.269078e+000	94	26	6.090523e+000	0	0	0	0	0	0	37.6854	1	1	57.5363	26.7647
DATA	1184	15	36	0	0	ASCRP3003388	ASCRP3003388	4420.96	327.846	6.032946e+001	6.337202e+000	114	27	7.039257e+000	0	0	0	0	0	0	59.7089	1	1	48.5334	26.6364
DATA	1185	15	37	0	0	ASCRP3003334	ASCRP3003334	4446.27	328.38	3.332540e+001	3.857080e+000	85	26	6.299562e+000	0	0	0	0	0	0	32.9496	1	1	50.7771	26.1563
DATA	1186	15	38	0	0	ASCRP3011710	ASCRP3011710	4471.75	328.247	1.532234e+001	2.475232e+000	69	22.5	7.081162e+000	0	0	0	0	0	0	15.1339	1	1	49.5074	23.9286
DATA	1187	15	39	0	0	ASCRP3000952	ASCRP3000952	4496.89	328.5	1.009668e+001	2.192292e+000	64	22	4.885380e+000	0	0	0	0	0	0	9.96241	1	1	56.9804	23.0625
DATA	1188	15	40	0	0	ASCRP3012279	ASCRP3012279	4522.55	328.186	2.067082e+002	2.076241e+001	260	25	9.244353e+000	0	0	0	0	0	0	203.743	1	1	51.7088	27.5161
DATA	1189	15	41	0	0	ASCRP3000728	ASCRP3000728	4547.83	328.727	3.843206e+001	4.309612e+000	91	23.5	8.473809e+000	0	0	0	0	0	0	37.8421	1	1	49.5074	25.4688
DATA	1190	15	42	0	0	ASCRP3009674	ASCRP3009674	4573.3	328.2	2.935814e+001	3.525579e+000	83	22	4.313743e+000	0	0	0	0	0	0	28.8764	1	1	50.7771	22.4138
DATA	1191	15	43	0	0	ASCRP3013505	ASCRP3013505	4598.5	328.5	1.990110e+000	1.963201e+000	56	25	5.961700e+000	0	0	0	0	0	0	1.85261	0	0	65	23.5517
DATA	1192	15	44	0	0	ASCRP3001034	ASCRP3001034	4624	328.545	5.463384e+000	2.031064e+000	61	27.5	8.087978e+000	0	0	0	0	0	0	5.36247	1	0	55.8519	27.1538
DATA	1193	15	45	0	0	ASCRP3012696	ASCRP3012696	4649.36	328.657	1.175217e+001	2.283849e+000	64	28	6.461598e+000	0	0	0	0	0	0	11.5229	1	1	47.8731	26.5676
DATA	1194	15	46	0	0	ASCRP3001917	ASCRP3001917	4674.89	328.418	6.807299e+001	7.083961e+000	122.5	24.5	3.666486e+000	0	0	0	0	0	0	66.6725	1	1	50.1463	24.4643
DATA	1195	15	47	0	0	ASCRP3012709	ASCRP3012709	4700.39	328.931	3.867036e+000	2.000191e+000	58	26	7.808322e+000	0	0	0	0	0	0	3.78352	1	0	53.8203	26.6452
DATA	1196	15	48	0	0	ASCRP3008440	ASCRP3008440	4725.67	328.667	2.194016e+003	2.194104e+002	2168	26	8.757385e+000	0	0	0	0	0	0	2144.3	1	1	46.8651	27.8929
DATA	1197	15	49	0	0	ASCRP3007051	ASCRP3007051	4750.87	329	2.779388e+002	2.786337e+001	324.5	22.5	4.655793e+000	0	0	0	0	0	0	271.357	1	1	48.5334	23.4688
DATA	1198	15	50	0	0	ASCRP3005895	ASCRP3005895	4776.5	328.821	7.361075e+001	7.619819e+000	125	25	5.653112e+000	0	0	0	0	0	0	71.7884	1	1	49.1849	24.5714
DATA	1199	15	51	0	0	ASCRP3008596	ASCRP3008596	4801.87	328.962	8.235687e+001	8.468239e+000	132.5	26.5	6.267596e+000	0	0	0	0	0	0	80.232	1	1	49.1849	26.4
DATA	1200	15	52	0	0	ASCRP3008155	ASCRP3008155	4827.09	328.935	4.991576e+000	2.035214e+000	61	26.5	6.339440e+000	0	0	0	0	0	0	4.85754	1	0	65	27.5333
DATA	1201	15	53	0	0	ASCRP3002974	ASCRP3002974	4852.5	329	1.375175e+004	1.375177e+003	13451	26	5.449140e+000	0	0	0	0	0	0	13368	1	1	54.1152	26.2857
DATA	1202	15	54	0	0	ASCRP3010482	ASCRP3010482	4878.13	328.618	3.314529e+002	3.320422e+001	384.5	25	5.564003e+000	0	0	0	0	0	0	321.835	1	1	48.8603	25.6207
DATA	1203	15	55	0	0	ASCRP3011004	ASCRP3011004	4903.5	329	1.472736e+004	1.472737e+003	14194	29	5.512860e+000	0	0	0	0	0	0	14284.8	1	1	54.1152	27.9655
DATA	1204	15	56	0	0	ASCRP3012051	ASCRP3012051	4928.79	328.806	9.393861e+001	9.600628e+000	144.5	28.5	7.686082e+000	0	0	0	0	1	0	91.0137	1	1	47.5395	29.4
DATA	1205	15	57	0	0	ASCRP3006118	ASCRP3006118	4954.24	328.934	4.431731e+001	4.855548e+000	99	25.5	5.365715e+000	0	0	0	0	0	0	42.8901	1	1	49.1849	25.4211
DATA	1206	15	58	0	0	ASCRP3008169	ASCRP3008169	4979.81	328.974	4.323971e+002	4.328530e+001	465	25	4.902271e+000	0	0	0	0	0	0	418.002	1	1	49.1849	22.9677
DATA	1207	15	59	0	0	ASCRP3009195	ASCRP3009195	5004.93	329.208	2.352398e+002	2.360786e+001	281	25	5.709264e+000	0	0	0	0	0	0	227.161	1	1	46.8651	24.9355
DATA	1208	15	60	0	0	ASCRP3010397	ASCRP3010397	5030.11	328.683	6.269700e+002	6.272860e+001	626	25	6.082017e+000	0	0	0	0	0	0	604.716	1	1	49.1849	23.9063
DATA	1209	15	61	0	0	ASCRP3009759	ASCRP3009759	5055.58	329.427	3.743129e+001	4.240570e+000	89	28	6.825789e+000	0	0	0	0	0	0	36.0644	1	1	65	27.5161
DATA	1210	15	62	0	0	ASCRP3002614	ASCRP3002614	5081.14	328.882	9.785217e+001	9.986578e+000	145.5	26	5.599986e+000	0	0	0	0	0	0	94.1622	1	1	47.8731	26.1212
DATA	1211	15	63	0	0	ASCRP3012610	ASCRP3012610	5106.64	329.402	3.851615e+002	3.856792e+001	426	26	4.602427e+000	0	0	0	0	0	0	370.226	1	1	52.3208	24.5185
DATA	1212	15	64	0	0	ASCRP3000687	ASCRP3000687	5131.66	329.215	1.360764e+001	2.418959e+000	66	27	6.182357e+000	0	0	0	0	0	0	13.0643	1	1	50.4627	26.6923
DATA	1213	15	65	0	0	ASCRP3001161	ASCRP3001161	5157.16	329.289	5.921009e+001	6.250411e+000	107	29.5	6.872210e+000	0	0	0	0	0	0	56.7778	1	1	49.5074	27.5
DATA	1214	15	66	0	0	ASCRP3004449	ASCRP3004449	5182.62	329.237	5.729965e+001	6.070561e+000	109	25.5	6.064032e+000	0	0	0	0	0	0	54.878	1	1	49.1849	25.4286
DATA	1215	15	67	0	0	ASCRP3010283	ASCRP3010283	5208.11	329.5	1.018734e+001	2.250946e+000	63	25	6.763596e+000	0	0	0	0	0	0	9.74502	1	1	65	24.7097
DATA	1216	15	68	0	0	ASCRP3003812	ASCRP3003812	5233.58	329.122	5.251635e+002	5.255479e+001	561	24	7.384435e+000	0	0	0	0	0	0	501.693	1	1	48.5334	25.2333
DATA	1217	15	69	0	0	ASCRP3010232	ASCRP3010232	5258.65	329.557	5.232856e+002	5.236724e+001	552.5	25	3.629035e+000	0	0	0	0	0	0	499.298	1	1	50.4627	25.3548
DATA	1218	15	70	0	0	ASCRP3005148	ASCRP3005148	5284.38	329.257	1.514074e+001	2.520528e+000	67	28	4.706405e+000	0	0	0	0	0	0	14.4267	1	1	48.5334	26.6897
DATA	1219	15	71	0	0	ASCRP3005517	ASCRP3005517	5309.7	329.723	9.393901e+002	9.396067e+001	943	30	5.682103e+000	0	0	0	0	1	0	893.96	1	1	51.4001	29.3125
DATA	1220	15	72	0	0	ASCRP3008157	ASCRP3008157	5334.9	329.746	2.318190e+001	3.075061e+000	73	29	6.019114e+000	0	0	0	0	0	0	22.0308	1	1	47.2035	28.2162
DATA	1221	15	73	0	0	ASCRP3005479	ASCRP3005479	5360.53	330	1.813383e+001	2.716908e+000	68	28	5.062937e+000	0	0	0	0	0	0	17.2097	1	1	49.8279	27.5667
DATA	1222	15	74	0	0	ASCRP3011851	ASCRP3011851	5386.08	329.792	4.072785e+001	4.548961e+000	90	25	7.843387e+000	0	0	0	0	0	0	38.5947	1	1	48.5334	24.7647
DATA	1223	15	75	0	0	ASCRP3009067	ASCRP3009067	5411.06	329.975	6.296342e+002	6.299611e+001	641	29	8.132626e+000	0	0	0	0	1	0	595.807	1	1	49.8279	29.2963
DATA	1224	15	76	0	0	ASCRP3007405	ASCRP3007405	5436.56	329.792	1.709686e+002	1.721722e+001	211	26.5	6.134882e+000	0	0	0	0	0	0	161.53	1	1	49.1849	25.8667
DATA	1225	15	77	0	0	ASCRP3008039	ASCRP3008039	5462.16	330.054	2.031172e+001	2.875484e+000	71.5	28	4.966637e+000	0	0	0	0	0	0	19.1611	1	1	47.5395	28.1034
DATA	1226	15	78	0	0	ASCRP3008555	ASCRP3008555	5487.5	329.821	1.611753e+001	2.598899e+000	68	25	4.953230e+000	0	0	0	0	0	0	15.1793	1	1	49.1849	24.9655
DATA	1227	15	79	0	0	ASCRP3000749	ASCRP3000749	5512.65	330.074	7.985571e+002	7.988182e+001	791	28	5.695501e+000	0	0	0	0	0	0	750.868	1	1	49.5074	26.4348
DATA	1228	15	80	0	0	ASCRP3010973	ASCRP3010973	5538.35	329.88	8.874460e+001	9.107181e+000	134	28	4.388213e+000	0	0	0	0	0	0	83.2964	1	1	48.8603	27.8889
DATA	1229	15	81	0	0	ASCRP3011480	ASCRP3011480	5563.59	330.092	2.180615e+002	2.190222e+001	256	25	6.686874e+000	0	0	0	0	0	0	204.322	1	1	49.1849	26
DATA	1230	15	82	0	0	ASCRP3006311	ASCRP3006311	5589.05	329.907	9.786726e+002	9.788879e+001	972	27	6.363155e+000	0	0	0	0	0	0	915.286	1	1	46.8651	27.65
DATA	1231	16	1	0	0	ASCRP3003282	ASCRP3003282	3544.58	334.573	3.111771e+001	3.652547e+000	84	28	8.436399e+000	0	0	0	0	0	0	31.2395	1	1	57.5363	28.6136
DATA	1232	16	2	0	0	ASCRP3005052	ASCRP3005052	3570	334.545	2.398245e+001	3.066657e+000	77	28	6.289777e+000	0	0	0	0	0	0	24.0934	1	1	65	28.1935
DATA	1233	16	3	0	0	ASCRP3003457	ASCRP3003457	3595.42	334.573	3.551080e+001	4.032195e+000	89	32	6.738891e+000	0	0	0	0	1	0	35.6964	1	1	57.5363	31.7353
DATA	1234	16	4	0	0	ASCRP3010107	ASCRP3010107	3620.58	334.573	4.981565e+001	5.334869e+000	105	28	7.067409e+000	0	0	0	0	0	0	50.1007	1	1	57.5363	28.6552
DATA	1235	16	5	0	0	Negative052	Negative052	3646.17	335.25	8.930633e+000	2.107007e+000	65	31	7.974759e+000	0	0	0	0	1	0	8.98534	1	0	50.1463	31.125
DATA	1236	16	6	0	0	ASCRP3011533	ASCRP3011533	3671.46	334.897	4.485637e+001	4.874490e+000	100	29	7.568645e+000	0	0	0	0	1	0	45.1448	1	1	49.5074	30.6071
DATA	1237	16	7	0	0	ASCRP3007908	ASCRP3007908	3697	334.867	2.402791e+001	3.067826e+000	79	26	6.951945e+000	0	0	0	0	0	0	24.1876	1	1	54.4085	28.2727
DATA	1238	16	8	0	0	ASCRP3009862	ASCRP3009862	3722.36	335	3.767618e+001	4.222817e+000	92	27	7.462595e+000	0	0	0	0	1	0	37.9314	1	1	49.1849	28.9032
DATA	1239	16	9	0	0	ASCRP3007485	ASCRP3007485	3747.81	334.974	2.894591e+002	2.900866e+001	350	27.5	5.195007e+000	0	0	0	0	0	0	291.433	1	1	49.1849	26.8929
DATA	1240	16	10	0	0	ASCRP3000940	ASCRP3000940	3773.28	334.946	4.859292e+001	5.220139e+000	103	29	6.216191e+000	0	0	0	0	1	0	48.9227	1	1	48.8603	29.1111
DATA	1241	16	11	0	0	ASCRP3001361	ASCRP3001361	3798.44	335.027	2.304972e+002	2.312850e+001	280	27	5.776126e+000	0	0	0	0	0	0	232.037	1	1	48.5334	28
DATA	1242	16	12	0	0	ASCRP3003957	ASCRP3003957	3823.87	335.184	1.099647e+001	2.201913e+000	66	32.5	8.259354e+000	0	0	0	0	1	0	11.068	1	1	47.8731	32.0714
DATA	1243	16	13	0	0	ASCRP3005488	ASCRP3005488	3849.44	335.027	8.615311e+003	8.615332e+002	8597	26	6.661078e+000	0	0	0	0	0	0	8669.23	1	1	48.5334	26.7813
DATA	1244	16	14	0	0	ASCRP3005597	ASCRP3005597	3874.8	335	8.874137e+002	8.876189e+001	960.5	26.5	7.112883e+000	0	0	0	0	0	0	892.696	1	1	49.1849	27.6
DATA	1245	16	15	0	0	ASCRP3004178	ASCRP3004178	3900.16	335.1	4.783908e+001	5.150883e+000	102	27	8.647149e+000	0	0	0	0	1	0	48.1063	1	1	46.8651	29.4688
DATA	1246	16	16	0	0	ASCRP3011399	ASCRP3011399	3925.74	334.919	1.074843e+001	2.191843e+000	67.5	28	8.171276e+000	0	0	0	0	0	0	10.8039	1	1	48.5334	27.7714
DATA	1247	16	17	0	0	ASCRP3012887	ASCRP3012887	3951.1	334.866	6.447412e+001	6.724689e+000	120.5	27	7.700477e+000	0	0	0	0	0	0	64.7765	1	1	46.1809	28.1212
DATA	1248	16	18	0	0	ASCRP3007052	ASCRP3007052	3976.49	335.218	1.733219e+003	1.733325e+002	1786	28	5.476705e+000	0	0	0	0	0	0	1740.43	1	1	49.1849	27.9259
DATA	1249	16	19	0	0	ASCRP3010144	ASCRP3010144	4001.58	335.427	4.373437e+001	4.773600e+000	100	29	7.506717e+000	0	0	0	0	0	0	43.8916	1	1	65	28.3125
DATA	1250	16	20	0	0	A_23_P215720	NM_000492	4027.33	335.5	3.321462e+001	3.833662e+000	87.5	29	7.771226e+000	0	0	0	0	0	0	33.3134	1	1	57.5363	28.5667
DATA	1251	16	21	0	0	ASCRP3010889	ASCRP3010889	4052.32	335.459	6.432652e+003	6.432680e+002	6403.5	25.5	6.976214e+000	0	0	0	0	0	0	6447.64	1	1	51.7088	25.3824
DATA	1252	16	22	0	0	ASCRP3011091	ASCRP3011091	4077.92	335.603	6.917449e+001	7.178145e+000	124	27	6.905339e+000	0	0	0	0	0	0	69.2875	1	1	49.8279	26.9394
DATA	1253	16	23	0	0	ASCRP3011307	ASCRP3011307	4103.44	335.397	1.172998e+001	2.248536e+000	66	29	5.617944e+000	0	0	0	0	0	0	11.7406	1	1	50.1463	27.8065
DATA	1254	16	24	0	0	ASCRP3000104	ASCRP3000104	4128.63	335.671	4.914385e+001	5.276052e+000	103	25.5	6.395311e+000	0	0	0	0	0	0	49.1514	1	1	50.7771	25.5
DATA	1255	16	25	0	0	ASCRP3004464	ASCRP3004464	4154.11	335.5	4.433252e+003	4.433293e+002	4469	24	6.401302e+000	0	0	0	0	0	0	4430.44	1	1	47.8731	25.68
DATA	1256	16	26	0	0	ASCRP3010655	ASCRP3010655	4179.47	335.384	2.985728e+002	2.991914e+001	357	24	7.533723e+000	0	0	0	0	0	0	298.141	1	1	52.0157	24.9032
DATA	1257	16	27	0	0	ASCRP3006004	ASCRP3006004	4204.89	335.5	6.256815e+001	6.546092e+000	114.5	25.5	5.190730e+000	0	0	0	0	0	0	62.4251	1	1	56.9804	24.5667
DATA	1258	16	28	0	0	ASCRP3007203	ASCRP3007203	4230.38	335.684	4.107588e+002	4.112102e+001	447	27	4.694221e+000	0	0	0	0	0	0	409.465	1	1	50.7771	26.5357
DATA	1259	16	29	0	0	ASCRP3008410	ASCRP3008410	4255.68	335.6	7.773281e+002	7.775671e+001	834.5	25	7.748016e+000	0	0	0	0	0	0	774.197	1	1	50.7771	26.4286
DATA	1260	16	30	0	0	ASCRP3002771	ASCRP3002771	4281.11	335.5	2.656136e+001	3.283040e+000	83	26	6.018017e+000	0	0	0	0	0	0	26.4304	1	1	56.9804	26.2963
DATA	1261	16	31	0	0	ASCRP3002897	ASCRP3002897	4306.33	335.75	1.272192e+002	1.286769e+001	183	25	4.364327e+000	0	0	0	0	0	0	126.476	1	1	47.5395	25.7879
DATA	1262	16	32	0	0	ASCRP3013313	ASCRP3013313	4331.91	335.935	6.419602e+000	2.036973e+000	60	25	4.268010e+000	0	0	0	0	0	0	6.3761	1	0	54.4085	25.8182
DATA	1263	16	33	0	0	ASCRP3003650	ASCRP3003650	4357.49	335.693	8.114715e+002	8.117021e+001	811	26	6.817787e+000	0	0	0	0	0	0	805.198	1	1	48.5334	25.1304
DATA	1264	16	34	1028	1	(+)E1A_r60_1	E1A_r60_1	4382.62	335.776	3.162001e+001	3.708064e+000	85	26	5.773680e+000	0	0	0	0	0	0	31.3457	1	1	48.8603	26.1538
DATA	1265	16	35	0	0	ASCRP3002201	ASCRP3002201	4408.05	335.904	2.322653e+002	2.330731e+001	279.5	26.5	6.189880e+000	0	0	0	0	0	0	230.026	1	1	46.8651	26.4412
DATA	1266	16	36	0	0	ASCRP3005292	ASCRP3005292	4433.35	335.88	3.344377e+001	3.866660e+000	86	26	6.193002e+000	0	0	0	0	0	0	33.0888	1	1	48.8603	26.2593
DATA	1267	16	37	0	0	ASCRP3011122	ASCRP3011122	4458.71	336.041	2.027419e+001	2.807863e+000	74	24	6.653956e+000	0	0	0	0	0	0	20.0391	1	1	48.5334	24.8571
DATA	1268	16	38	0	0	ASCRP3002505	ASCRP3002505	4484.13	336	4.931339e+002	4.935172e+001	534	22	6.740072e+000	0	0	0	0	0	0	486.928	1	1	48.5334	24
DATA	1269	16	39	0	0	ASCRP3005687	ASCRP3005687	4509.59	335.873	9.260522e+001	9.462886e+000	139.5	21.5	7.366903e+000	0	0	0	0	0	0	91.3469	1	1	49.5074	24.0667
DATA	1270	16	40	0	0	ASCRP3000211	ASCRP3000211	4535.09	336.065	8.930691e+000	2.143407e+000	61	29	9.187133e+000	0	0	0	0	0	0	8.80042	1	0	54.4085	28.8182
DATA	1271	16	41	0	0	ASCRP3001664	ASCRP3001664	4560.5	335.988	3.755090e+002	3.760152e+001	426	21.5	6.591240e+000	0	0	0	0	0	0	369.653	1	1	49.8279	22.5
DATA	1272	16	42	0	0	ASCRP3008075	ASCRP3008075	4585.76	336	1.283092e+001	2.336341e+000	65	24	5.857983e+000	0	0	0	0	0	0	12.618	1	1	47.2035	24.5143
DATA	1273	16	43	0	0	ASCRP3002446	ASCRP3002446	4611.17	336.067	1.804891e+002	1.815443e+001	232	26	7.150356e+000	0	0	0	0	0	0	177.311	1	1	47.8731	24.9
DATA	1274	16	44	0	0	ASCRP3006995	ASCRP3006995	4636.14	335.914	1.488531e+002	1.501334e+001	199	28	7.489172e+000	0	0	0	0	0	0	146.083	1	1	43.7019	27.9063
DATA	1275	16	45	0	0	ASCRP3010541	ASCRP3010541	4661.94	336.443	2.689943e+001	3.327380e+000	82	26	6.082288e+000	0	0	0	0	0	0	26.3718	1	1	50.4627	25.925
DATA	1276	16	46	0	0	ASCRP3011590	ASCRP3011590	4687.32	336.377	1.570247e+001	2.511836e+000	69	22.5	5.307851e+000	0	0	0	0	0	0	15.3785	1	1	46.8651	22.3929
DATA	1277	16	47	0	0	ASCRP3013102	ASCRP3013102	4712.85	336.295	4.843797e+001	5.226289e+000	103	29	8.283047e+000	0	0	0	0	0	0	47.3888	1	1	49.8279	28.3125
DATA	1278	16	48	0	0	ASCRP3010121	ASCRP3010121	4738.17	336.143	7.136365e+001	7.401860e+000	123	24	5.460336e+000	0	0	0	0	0	0	69.7446	1	1	46.8651	23.6207
DATA	1279	16	49	0	0	ASCRP3008480	ASCRP3008480	4763.48	336.494	4.196401e+001	4.634379e+000	93	24	3.881067e+000	0	0	0	0	0	0	40.9702	1	1	51.4001	24.2963
DATA	1280	16	50	0	0	ASCRP3002152	ASCRP3002152	4788.77	336.557	4.149807e+001	4.593106e+000	96	26	5.102650e+000	0	0	0	0	0	0	40.4733	1	1	50.4627	24.963
DATA	1281	16	51	1028	1	(+)E1A_r60_n11	E1A_r60_n11	4814.53	336.427	1.482153e+001	2.465939e+000	67	26	6.282943e+000	0	0	0	0	0	0	14.44	1	1	49.5074	27.2414
DATA	1282	16	52	0	0	ASCRP3005066	ASCRP3005066	4839.97	336.4	4.178699e+001	4.621020e+000	94	25	5.935048e+000	0	0	0	0	0	0	40.6682	1	1	49.1849	25.5313
DATA	1283	16	53	0	0	ASCRP3001910	ASCRP3001910	4865.29	336.443	5.678313e+001	6.011966e+000	109.5	25	5.358193e+000	0	0	0	0	0	0	55.2047	1	1	50.7771	25.9091
DATA	1284	16	54	0	0	ASCRP3003891	ASCRP3003891	4890.66	336.461	2.451046e+002	2.459006e+001	292	28	6.574260e+000	0	0	0	0	0	0	238.039	1	1	49.8279	27.4643
DATA	1285	16	55	0	0	ASCRP3005814	ASCRP3005814	4916	336.545	1.888389e+002	1.898732e+001	239	29	6.298148e+000	0	0	0	0	1	0	183.201	1	1	55.8519	29.6667
DATA	1286	16	56	0	0	ASCRP3002548	ASCRP3002548	4941.42	336.573	4.957710e+001	5.338946e+000	101.5	29	7.896465e+000	0	0	0	0	1	0	48.0455	1	1	57.5363	29.6667
DATA	1287	16	57	0	0	ASCRP3004238	ASCRP3004238	4966.92	336.743	4.811873e+001	5.204610e+000	100	25	5.380841e+000	0	0	0	0	0	0	46.5825	1	1	47.8731	24.1351
DATA	1288	16	58	0	0	ASCRP3011523	ASCRP3011523	4992.51	336.946	5.886380e+001	6.212227e+000	111	25	3.139699e+000	0	0	0	0	0	0	56.9234	1	1	48.5334	24.3043
DATA	1289	16	59	0	0	ASCRP3002267	ASCRP3002267	5017.68	336.961	1.529141e+002	1.542006e+001	200.5	27	4.538848e+000	0	0	0	0	0	0	147.713	1	1	49.1849	26.7037
DATA	1290	16	60	0	0	ASCRP3011808	ASCRP3011808	5043.19	337.103	1.425751e+001	2.447911e+000	64.5	26	7.008102e+000	0	0	0	0	0	0	13.7575	1	1	46.5243	26.0278
DATA	1291	16	61	0	0	ASCRP3009360	ASCRP3009360	5068.41	336.851	6.776414e+001	7.063168e+000	121	26	6.947267e+000	0	0	0	0	0	0	65.3133	1	1	48.5334	24.7419
DATA	1292	16	62	0	0	ASCRP3004798	ASCRP3004798	5093.72	336.76	2.841337e+001	3.471425e+000	80	26	5.000189e+000	0	0	0	0	0	0	27.3546	1	1	48.5334	24.7576
DATA	1293	16	63	0	0	AS_circRNA_control209	AS_circRNA_control209	5119.31	336.972	9.295837e+002	9.297981e+001	947	28	6.429322e+000	0	0	0	0	0	0	893.936	1	1	47.2035	25.4815
DATA	1294	16	64	0	0	ASCRP3001711	ASCRP3001711	5144.61	336.96	1.035409e+001	2.251193e+000	63	29	5.976583e+000	0	0	0	0	0	0	9.94551	1	1	49.1849	27.9333
DATA	1295	16	65	0	0	ASCRP3004849	ASCRP3004849	5170.13	337.028	6.462631e+000	2.103056e+000	60	26	6.573322e+000	0	0	0	0	0	0	6.20033	1	0	46.8651	26.9412
DATA	1296	16	66	0	0	ASCRP3010825	ASCRP3010825	5195.37	336.943	2.973674e+003	2.973742e+002	2858	26	7.121742e+000	0	0	0	0	0	0	2849.55	1	1	46.8651	25.1724
DATA	1297	16	67	0	0	ASCRP3004767	ASCRP3004767	5221.01	336.889	2.845538e+002	2.852601e+001	320	24.5	7.157047e+000	0	0	0	0	0	0	272.339	1	1	46.8651	25.5789
DATA	1298	16	68	0	0	ASCRP3011187	ASCRP3011187	5246.22	336.89	5.484771e+003	5.484808e+002	5250	26	7.684974e+000	0	0	0	0	0	0	5242.85	1	1	47.8731	27
DATA	1299	16	69	0	0	ASCRP3006283	ASCRP3006283	5271.74	337.026	1.242439e+002	1.258611e+001	172	26	3.798212e+000	0	0	0	0	0	0	118.615	1	1	49.1849	25.3438
DATA	1300	16	70	0	0	ASCRP3009807	ASCRP3009807	5297.18	337.28	6.332343e+001	6.644818e+000	112	26	5.817457e+000	0	0	0	0	0	0	60.3788	1	1	50.7771	26.9697
DATA	1301	16	71	0	0	AS_circRNA_control201	AS_circRNA_control201	5322.44	337.04	1.797387e+002	1.808663e+001	221.5	29	6.758666e+000	0	0	0	0	0	0	171.148	1	1	48.8603	28.7097
DATA	1302	16	72	0	0	ASCRP3008176	ASCRP3008176	5347.8	337.132	2.039225e+002	2.049197e+001	243	27	5.224686e+000	0	0	0	0	0	0	193.916	1	1	48.5334	27.1212
DATA	1303	16	73	0	0	ASCRP3000852	ASCRP3000852	5373.32	337.4	1.083005e+002	1.101717e+001	157.5	24	7.195265e+000	0	0	0	0	0	0	102.847	1	1	50.7771	24.4706
DATA	1304	16	74	0	0	ASCRP3013408	ASCRP3013408	5398.49	337.299	6.586353e+001	6.890560e+000	116	25.5	8.439559e+000	0	0	0	0	0	0	62.4571	1	1	49.8279	25.8846
DATA	1305	16	75	0	0	ASCRP3013485	ASCRP3013485	5423.91	337.346	1.125333e+002	1.143457e+001	157	24	6.418012e+000	0	0	0	0	0	0	106.557	1	1	49.8279	24.963
DATA	1306	16	76	0	0	ASCRP3005990	ASCRP3005990	5449.38	337.37	8.546862e+001	8.784822e+000	133.5	26	5.980262e+000	0	0	0	0	0	0	80.8074	1	1	50.7771	25.9259
DATA	1307	16	77	0	0	ASCRP3000752	ASCRP3000752	5474.8	337.31	1.997590e+001	2.850899e+000	73	28	6.554809e+000	0	0	0	0	0	0	18.8568	1	1	52.3208	27.5862
DATA	1308	16	78	0	0	ASCRP3001643	ASCRP3001643	5500.32	337.378	8.070024e+002	8.072595e+001	806	27	6.404325e+000	0	0	0	0	0	0	760.57	1	1	51.0895	26.8462
DATA	1309	16	79	0	0	ASCRP3003699	ASCRP3003699	5525.5	337.5	7.940358e+002	7.942980e+001	796	29	5.662364e+000	0	0	0	0	0	0	747.136	1	1	52.9257	27.9355
DATA	1310	16	80	0	0	ASCRP3003144	ASCRP3003144	5551.11	337.489	4.219823e+001	4.688862e+000	90.5	26.5	4.545327e+000	0	0	0	0	0	0	39.637	1	1	53.2255	26.5
DATA	1311	16	81	0	0	AS_circRNA_control215	AS_circRNA_control215	5576.44	337.4	1.055150e+002	1.074838e+001	152.5	23	6.845588e+000	0	0	0	0	0	0	98.9332	1	1	50.7771	25.8276
DATA	1312	16	82	0	0	A_23_P11507	NM_015534	5601.73	337.558	4.989709e+002	4.993924e+001	527.5	26	6.612927e+000	0	0	0	1	0	0	467.006	1	1	52.0157	26.1543
DATA	1313	17	1	0	0	ASCRP3006112	ASCRP3006112	3531.76	341.785	4.915337e+001	5.274535e+000	100	28	7.415123e+000	0	0	0	0	0	0	49.331	1	1	50.1463	27.9843
DATA	1314	17	2	0	0	ASCRP3013364	ASCRP3013364	3557.32	341.519	6.575609e+001	6.847876e+000	123	28.5	8.474613e+000	0	0	0	0	1	0	66.0424	1	1	49.8279	29.3824
DATA	1315	17	3	0	0	ASCRP3002381	ASCRP3002381	3582.48	341.904	1.018137e+002	1.035908e+001	155	33	6.744821e+000	0	0	0	0	1	0	102.321	1	1	48.5334	31.2759
DATA	1316	17	4	0	0	ASCRP3004242	ASCRP3004242	3608.07	341.806	2.569484e+003	2.569555e+002	2639	29.5	6.595377e+000	0	0	0	0	1	0	2583.65	1	1	46.8651	29.2813
DATA	1317	17	5	0	0	ASCRP3012838	ASCRP3012838	3633.38	342	8.206018e+002	8.208237e+001	871	28	6.966437e+000	0	0	0	0	0	0	825.477	1	1	48.5334	28.2813
DATA	1318	17	6	0	1	ETG05_66023	ETG05_66023	3658.85	341.898	3.444704e+002	3.449985e+001	397	30	6.579806e+000	0	0	0	0	1	0	346.632	1	1	52.0157	30.5769
DATA	1319	17	7	0	0	ASCRP3011726	ASCRP3011726	3684.2	342	1.003302e+003	1.003483e+002	1070	29	7.704943e+000	0	0	0	0	1	0	1009.84	1	1	49.1849	29.3846
DATA	1320	17	8	0	0	ASCRP3008021	ASCRP3008021	3709.57	341.81	7.008672e+002	7.011267e+001	743	27	7.438905e+000	0	0	0	0	0	0	705.544	1	1	49.5074	28.6786
DATA	1321	17	9	0	0	ASCRP3008173	ASCRP3008173	3734.69	342	7.845151e+002	7.847469e+001	839	25.5	5.685203e+000	0	0	0	0	0	0	789.807	1	1	50.4627	25.1923
DATA	1322	17	10	0	0	ASCRP3012169	ASCRP3012169	3760.32	341.577	7.168447e+001	7.417821e+000	124	29	5.815090e+000	0	0	0	0	0	0	72.168	1	1	47.2035	28.6207
DATA	1323	17	11	0	0	ASCRP3001923	ASCRP3001923	3785.91	342.065	9.255903e+000	2.120087e+000	66	28.5	6.274927e+000	0	0	0	0	1	0	9.31755	1	0	54.4085	29.0667
DATA	1324	17	12	0	0	A_23_P87238	NM_006512	3811.35	341.88	3.750635e+001	4.207896e+000	93	28.5	6.561472e+000	0	0	0	1	0	0	37.7506	1	1	48.8603	28.6429
DATA	1325	17	13	0	0	ASCRP3006052	ASCRP3006052	3836.67	342.014	1.253003e+002	1.267448e+001	179	32	5.926775e+000	0	0	0	0	1	0	126.089	1	1	48.5334	30.72
DATA	1326	17	14	0	0	ASCRP3012611	ASCRP3012611	3862.09	342.065	2.190151e+002	2.198451e+001	270	25.5	4.845190e+000	0	0	0	0	0	0	220.332	1	1	54.4085	25.2
DATA	1327	17	15	0	0	ASCRP3006233	ASCRP3006233	3887.5	342	5.863945e+001	6.166932e+000	116.5	26.5	5.794086e+000	0	0	0	0	0	0	58.9721	1	1	54.1152	26.6429
DATA	1328	17	16	0	0	ASCRP3004027	ASCRP3004027	3912.61	342.069	1.717836e+002	1.728421e+001	227	25	9.520758e+000	0	0	0	0	1	0	172.691	1	1	53.8203	28.9
DATA	1329	17	17	0	0	ASCRP3007828	ASCRP3007828	3938.25	342.4	6.357359e+002	6.360230e+001	703	30	8.891497e+000	0	0	0	0	1	0	638.802	1	1	52.0157	29.9394
DATA	1330	17	18	0	0	ASCRP3000822	ASCRP3000822	3963.67	341.657	2.476862e+002	2.484229e+001	301	26.5	6.598589e+000	0	0	0	0	0	0	248.76	1	1	47.5395	26.9
DATA	1331	17	19	66	-1	(-)3xSLv1	NegativeControl	3989	342.455	1.948063e+000	1.912840e+000	53	30.5	6.746265e+000	0	0	0	0	1	0	-2.41382	0	0	55.8519	30.3125
DATA	1332	17	20	0	0	ASCRP3003125	ASCRP3003125	4014.22	342.123	1.051527e+004	1.051528e+003	10504.5	29	7.392382e+000	0	0	0	0	0	0	10548.9	1	1	50.4627	28.2258
DATA	1333	17	21	0	0	ASCRP3007544	ASCRP3007544	4039.67	342.5	4.548187e+000	1.968419e+000	58	26	6.073848e+000	0	0	0	0	0	0	4.55986	1	0	57.5363	25.9655
DATA	1334	17	22	0	0	ASCRP3003514	ASCRP3003514	4065.16	341.951	3.522987e+001	4.010497e+000	91	23.5	7.101794e+000	0	0	0	0	0	0	35.297	1	1	50.1463	25.125
DATA	1335	17	23	0	0	ASCRP3012668	ASCRP3012668	4090.56	342.733	1.102786e+002	1.119337e+001	163.5	29	6.371902e+000	0	0	0	0	0	0	110.411	1	1	49.1849	27.2963
DATA	1336	17	24	0	0	ASCRP3005171	ASCRP3005171	4116.36	342.027	1.403688e+001	2.377734e+000	68	25.5	6.229703e+000	0	0	0	0	0	0	14.0433	1	1	49.1849	25.8667
DATA	1337	17	25	0	0	ASCRP3001006	ASCRP3001006	4141.5	342.5	4.840091e+001	5.207241e+000	102	25	6.603787e+000	0	0	0	0	0	0	48.3865	1	1	57.5363	25.12
DATA	1338	17	26	0	0	ASCRP3006044	ASCRP3006044	4166.73	342.169	2.918347e+002	2.924670e+001	347.5	29	6.766831e+000	0	0	0	0	0	0	291.52	1	1	49.5074	26.96
DATA	1339	17	27	0	0	ASCRP3004624	ASCRP3004624	4192.36	342.795	1.852741e+001	2.670843e+000	72	24	6.255351e+000	0	0	0	0	0	0	18.4921	1	1	48.2044	24.4
DATA	1340	17	28	0	0	ASCRP3000538	ASCRP3000538	4217.62	342.342	2.793800e+003	2.793866e+002	2825	27	5.279374e+000	0	0	0	0	0	0	2786.16	1	1	49.1849	26.5556
DATA	1341	17	29	0	0	ASCRP3000732	ASCRP3000732	4242.93	342.743	1.954363e+002	1.963840e+001	251.5	25	4.077595e+000	0	0	0	0	0	0	194.735	1	1	48.5334	25.3704
DATA	1342	17	30	0	0	ASCRP3002411	ASCRP3002411	4268.37	342.782	3.165430e+002	3.171300e+001	371	27	6.701891e+000	0	0	0	0	0	0	315.13	1	1	49.5074	27.2143
DATA	1343	17	31	0	0	ASCRP3012525	ASCRP3012525	4293.93	342.786	1.059785e+003	1.059961e+002	1119	26	4.797150e+000	0	0	0	0	0	0	1054.1	1	1	46.8651	26.4333
DATA	1344	17	32	0	0	ASCRP3011152	ASCRP3011152	4319.21	342.8	4.110775e+001	4.542220e+000	92	25	4.801610e+000	0	0	0	0	0	0	40.8502	1	1	46.8651	25.6571
DATA	1345	17	33	0	0	ASCRP3006814	ASCRP3006814	4344.68	343	9.514758e+003	9.514778e+002	9286	26	6.674363e+000	0	0	0	0	0	0	9446.41	1	1	49.1849	24.9333
DATA	1346	17	34	0	0	ASCRP3004518	ASCRP3004518	4370	343	4.104750e+001	4.538303e+000	94	24	6.792230e+000	0	0	0	0	0	0	40.7145	1	1	54.9904	25.0435
DATA	1347	17	35	0	0	ASCRP3003816	ASCRP3003816	4395.41	343.092	2.185428e+002	2.194001e+001	270	27.5	6.243397e+000	0	0	0	0	0	0	216.565	1	1	49.1849	26.5
DATA	1348	17	36	0	0	ASCRP3005966	ASCRP3005966	4420.86	342.975	1.835258e+001	2.670156e+000	70.5	25.5	7.280041e+000	0	0	0	0	0	0	18.169	1	1	49.1849	27.0313
DATA	1349	17	37	0	0	ASCRP3003102	ASCRP3003102	4446.07	343	2.637088e+001	3.274602e+000	84	24.5	3.970662e+000	0	0	0	0	0	0	26.082	1	1	46.8651	24.3846
DATA	1350	17	38	0	0	ASCRP3000462	ASCRP3000462	4471.8	342.69	1.951757e+001	2.754207e+000	73	24	6.007880e+000	0	0	0	0	0	0	19.2846	1	1	46.8651	24.1935
DATA	1351	17	39	0	0	ASCRP3012541	ASCRP3012541	4496.91	343.065	7.690402e+000	2.091646e+000	59	21	5.971923e+000	0	0	0	0	0	0	7.59129	1	0	54.4085	23.4286
DATA	1352	17	40	0	0	ASCRP3009838	ASCRP3009838	4522.5	343	1.828110e+004	1.828111e+003	17976	26.5	8.654611e+000	0	0	0	0	0	0	18027.5	1	1	54.1152	27.8333
DATA	1353	17	41	0	0	ASCRP3006542	ASCRP3006542	4547.78	342.904	1.831976e+001	2.674840e+000	72	24	8.247934e+000	0	0	0	0	0	0	18.0478	1	1	47.8731	24.8182
DATA	1354	17	42	0	0	ASCRP3005674	ASCRP3005674	4573.15	342.903	5.022232e+002	5.026020e+001	548.5	22	5.763833e+000	0	0	0	0	0	0	494.274	1	1	46.8651	22.9375
DATA	1355	17	43	0	0	ASCRP3002196	ASCRP3002196	4598.48	343.475	3.266763e+001	3.805964e+000	87	24.5	5.269262e+000	0	0	0	0	0	0	32.1193	1	1	50.4627	23.9063
DATA	1356	17	44	0	0	ASCRP3009049	ASCRP3009049	4623.77	343.139	1.534790e+003	1.534915e+002	1547	28	5.885179e+000	0	0	0	0	0	0	1507.5	1	1	50.1463	28.5926
DATA	1357	17	45	0	0	ASCRP3001817	ASCRP3001817	4649.07	343.366	1.843836e+002	1.854190e+001	234	28	7.592345e+000	0	0	0	0	0	0	180.926	1	1	50.7771	28.0571
DATA	1358	17	46	0	0	ASCRP3006079	ASCRP3006079	4674.58	343.427	1.303324e+001	2.352722e+000	66	25	6.382750e+000	0	0	0	0	0	0	12.776	1	1	57.5363	25.7143
DATA	1359	17	47	0	0	ASCRP3003443	ASCRP3003443	4700.09	343.413	2.121899e+001	2.889099e+000	74.5	26	8.510498e+000	0	0	0	0	0	0	20.779	1	1	49.1849	26.4286
DATA	1360	17	48	0	0	ASCRP3003803	ASCRP3003803	4725.5	343.295	1.346692e+002	1.360920e+001	186.5	26	6.325575e+000	0	0	0	0	0	0	131.743	1	1	50.4627	25.2903
DATA	1361	17	49	0	0	ASCRP3006893	ASCRP3006893	4750.92	343.797	1.462318e+002	1.475456e+001	193	23	4.522346e+000	0	0	0	0	0	0	142.914	1	1	47.8731	23
DATA	1362	17	50	0	0	ASCRP3000740	ASCRP3000740	4776.44	343.468	1.210302e+002	1.226177e+001	170	25	4.860911e+000	0	0	0	0	0	0	118.161	1	1	50.4627	25.087
DATA	1363	17	51	0	0	ASCRP3007945	ASCRP3007945	4801.62	343.556	1.586002e+001	2.528056e+000	69	26.5	5.213434e+000	0	0	0	0	0	0	15.4685	1	1	51.4001	26.0714
DATA	1364	17	52	0	0	ASCRP3010598	ASCRP3010598	4827.16	343.162	2.349935e+001	3.066933e+000	76	26	5.591694e+000	0	0	0	0	0	0	22.895	1	1	48.2044	27.2727
DATA	1365	17	53	0	0	ASCRP3011824	ASCRP3011824	4852.54	343.603	2.632064e+001	3.289273e+000	78	25	6.571696e+000	0	0	0	0	0	0	25.6184	1	1	49.8279	25.5172
DATA	1366	17	54	0	0	ASCRP3001198	ASCRP3001198	4878.41	343.452	1.523464e+001	2.494146e+000	67.5	25	5.597325e+000	0	0	0	0	0	0	14.8125	1	1	48.8603	25.5172
DATA	1367	17	55	0	0	ASCRP3004317	ASCRP3004317	4903.28	343.882	2.954219e+002	2.960825e+001	340	28	7.067259e+000	0	0	0	0	0	0	286.956	1	1	48.8603	26.8846
DATA	1368	17	56	0	0	ASCRP3006598	ASCRP3006598	4928.5	344	5.990778e+004	5.990778e+003	58652	32	6.879663e+000	0	0	0	0	1	0	58131.9	1	1	54.1152	31.0588
DATA	1369	17	57	0	0	Negative005	Negative005	4954.09	343.935	7.855901e+000	2.130916e+000	60	27	6.846823e+000	0	0	0	0	0	0	7.61497	1	0	54.4085	27.6571
DATA	1370	17	58	0	0	ASCRP3001683	ASCRP3001683	4979.29	343.833	6.947966e+000	2.101110e+000	59	24	4.848609e+000	0	0	0	0	0	0	6.72779	1	0	47.8731	24.1351
DATA	1371	17	59	0	0	ASCRP3008112	ASCRP3008112	5004.85	343.864	3.858169e+003	3.858220e+002	3779	26	4.376997e+000	0	0	0	0	0	0	3731.94	1	1	46.1809	25.6087
DATA	1372	17	60	0	0	ASCRP3005556	ASCRP3005556	5030.36	343.935	9.303453e+000	2.194133e+000	62	27	5.805665e+000	0	0	0	0	0	0	8.9895	1	0	49.1849	26.4667
DATA	1373	17	61	0	0	Negative018	Negative018	5055.32	344.093	2.025825e+000	1.999449e+000	54	25.5	5.432121e+000	0	0	0	0	0	0	1.95205	0	0	48.8603	25.2143
DATA	1374	17	62	0	0	A_23_P53126	NM_005574	5081	344	1.218891e+001	2.334827e+000	64	26	6.124188e+000	0	0	0	0	0	0	11.7522	1	1	65	25.4545
DATA	1375	17	63	0	0	ASCRP3012671	ASCRP3012671	5106.4	344.039	3.897813e+001	4.378059e+000	90	27	5.612384e+000	0	0	0	0	0	0	37.5405	1	1	49.1849	25.4667
DATA	1376	17	64	0	0	ASCRP3003792	ASCRP3003792	5131.97	343.931	3.064560e+001	3.657193e+000	83	27.5	5.103075e+000	0	0	0	0	0	0	29.4816	1	1	46.8651	27.4
DATA	1377	17	65	0	0	ASCRP3000116	ASCRP3000116	5157.21	344.194	3.560346e+002	3.565948e+001	401	30	7.629553e+000	0	0	0	0	0	0	342.138	1	1	47.5395	28.2857
DATA	1378	17	66	0	0	ASCRP3007409	ASCRP3007409	5182.68	343.789	4.454071e+001	4.882695e+000	94	25.5	7.173146e+000	0	0	0	0	0	0	42.7502	1	1	47.5395	25.8333
DATA	1379	17	67	0	0	ASCRP3012224	ASCRP3012224	5207.78	344.11	1.210476e+002	1.226932e+001	168	26.5	6.728847e+000	0	0	0	0	0	0	116.052	1	1	47.8731	25.5789
DATA	1380	17	68	0	0	ASCRP3010337	ASCRP3010337	5233.5	344	2.333393e+001	3.076603e+000	74	24	7.466525e+000	0	0	0	0	0	0	22.3435	1	1	54.1152	25.8438
DATA	1381	17	69	0	0	AS_circRNA_control207	AS_circRNA_control207	5258.58	344.427	9.982737e+001	1.018258e+001	148	26	6.035017e+000	0	0	0	0	0	0	95.4812	1	1	57.5363	26.25
DATA	1382	17	70	0	0	ASCRP3004421	ASCRP3004421	5284.27	343.643	1.103315e+002	1.121479e+001	156	25.5	5.169843e+000	0	0	0	0	0	0	105.381	1	1	46.8651	25
DATA	1383	17	71	0	0	ASCRP3010954	ASCRP3010954	5309.58	344.427	1.033588e+002	1.053000e+001	152	28	6.028823e+000	0	0	0	0	0	0	98.6087	1	1	57.5363	27.6765
DATA	1384	17	72	0	0	A_23_P2683	NM_024604	5335	344.455	1.131069e+001	2.310911e+000	63	26	5.888956e+000	0	0	0	0	0	0	10.7768	1	1	65	26.5862
DATA	1385	17	73	0	0	ASCRP3011211	ASCRP3011211	5360.5	344.5	7.661712e+001	7.922987e+000	125	25	5.449625e+000	0	0	0	0	0	0	72.9029	1	1	50.4627	24.9286
DATA	1386	17	74	0	0	Negative038	Negative038	5385.86	344.225	1.248770e+001	2.375492e+000	64	24.5	6.806471e+000	0	0	0	0	0	0	11.8654	1	1	50.4627	24.4286
DATA	1387	17	75	0	0	ASCRP3007768	ASCRP3007768	5411.32	344.395	1.655619e+002	1.667940e+001	211	27	6.437293e+000	0	0	0	0	0	0	157.092	1	1	49.5074	27.1481
DATA	1388	17	76	0	0	A_23_P215720	NM_000492	5436.46	344.181	2.716637e+001	3.389282e+000	78	24.5	3.973124e+000	0	0	0	0	0	0	25.7383	1	1	51.0895	24.5
DATA	1389	17	77	0	0	ASCRP3007074	ASCRP3007074	5462.1	344.571	2.205828e+001	2.997448e+000	72	27	6.244675e+000	0	0	0	0	0	0	20.8685	1	1	50.1463	26.3125
DATA	1390	17	78	0	0	Negative045	Negative045	5487.42	344.573	1.740520e+001	2.676044e+000	69	27	5.607417e+000	0	0	0	0	0	0	16.4409	1	1	57.5363	26.5357
DATA	1391	17	79	0	0	ASCRP3007156	ASCRP3007156	5512.58	344.573	9.975396e+000	2.267170e+000	62.5	28	7.771680e+000	0	0	0	0	0	0	9.40776	1	0	57.5363	27.4483
DATA	1392	17	80	0	0	ASCRP3011599	ASCRP3011599	5538.37	344.36	6.488086e+001	6.801074e+000	112	28.5	5.059827e+000	0	0	0	0	0	0	61.0831	1	1	48.8603	28.25
DATA	1393	17	81	0	0	ASCRP3009148	ASCRP3009148	5563.77	345.043	1.496004e+001	2.531899e+000	65	27	6.977444e+000	0	0	0	0	0	0	14.0622	1	1	46.8651	26.4483
DATA	1394	17	82	0	0	ASCRP3002847	ASCRP3002847	5589.16	344.718	1.474822e+002	1.488952e+001	190	27	6.131719e+000	0	0	0	0	0	0	138.375	1	1	47.2035	27.3556
DATA	1395	18	1	0	0	ASCRP3004065	ASCRP3004065	3544.4	349.3	1.503804e+001	2.432723e+000	70	27	8.005028e+000	0	0	0	0	0	0	15.0995	1	1	47.2035	28.4681
DATA	1396	18	2	0	0	ASCRP3013373	ASCRP3013373	3570	349.455	9.428777e+000	2.130939e+000	64	28	8.103416e+000	0	0	0	0	1	0	9.47358	1	0	55.8519	29.4643
DATA	1397	18	3	0	0	Negative007	Negative007	3595.26	349.585	5.493204e+000	1.987368e+000	60.5	32	8.030883e+000	0	0	0	1	1	0	5.52233	1	0	51.0895	31.931
DATA	1398	18	4	0	0	ASCRP3013067	ASCRP3013067	3620.58	349.427	1.838296e+001	2.650270e+000	73	28	6.265080e+000	0	0	0	0	0	0	18.4888	1	1	57.5363	28.4138
DATA	1399	18	5	0	0	ASCRP3001833	ASCRP3001833	3646.32	349.4	2.076395e+002	2.085146e+001	266	28	6.380196e+000	0	0	0	0	0	0	208.91	1	1	50.7771	27.7241
DATA	1400	18	6	0	0	ASCRP3005376	ASCRP3005376	3671.51	349.148	1.085079e+001	2.194865e+000	64	30	8.374628e+000	0	0	0	0	1	0	10.9201	1	1	50.7771	30.0435
DATA	1401	18	7	0	0	ASCRP3003593	ASCRP3003593	3696.89	349.5	1.267282e+002	1.281558e+001	182.5	27	7.526875e+000	0	0	0	0	0	0	127.56	1	1	56.9804	28.4231
DATA	1402	18	8	0	0	ASCRP3006657	ASCRP3006657	3722.6	349.438	5.679039e+001	5.990784e+000	114	24	7.343627e+000	0	0	0	0	0	0	57.1689	1	1	48.2044	26.2609
DATA	1403	18	9	0	0	ASCRP3007355	ASCRP3007355	3747.47	349.338	1.575210e+002	1.586715e+001	212.5	25.5	6.242334e+000	0	0	0	0	0	0	158.574	1	1	49.8279	26.4688
DATA	1404	18	10	0	0	ASCRP3009144	ASCRP3009144	3773.06	349.519	4.263887e+002	4.268151e+001	478.5	28	6.791519e+000	0	0	0	0	0	0	429.216	1	1	49.5074	27.5161
DATA	1405	18	11	0	0	ASCRP3000435	ASCRP3000435	3798.44	349.603	6.512540e+001	6.786188e+000	117.5	28	7.663810e+000	0	0	0	0	0	0	65.549	1	1	50.1463	28.6552
DATA	1406	18	12	0	0	Negative027	Negative027	3824	349.545	1.457827e+001	2.401213e+000	68	31	6.008205e+000	0	0	0	0	1	0	14.6703	1	1	55.8519	30.2069
DATA	1407	18	13	0	0	ASCRP3003451	ASCRP3003451	3849.3	349.531	1.061330e+002	1.078353e+001	162.5	29	6.267767e+000	0	0	0	0	1	0	106.776	1	1	51.0895	28.8519
DATA	1408	18	14	0	0	ASCRP3000920	ASCRP3000920	3874.62	349.776	3.130901e+001	3.667048e+000	87	25.5	4.989184e+000	0	0	0	0	0	0	31.4888	1	1	48.8603	25.0667
DATA	1409	18	15	0	0	ASCRP3003698	ASCRP3003698	3900.39	349.931	1.074161e+005	1.074161e+004	107847	25	6.416905e+000	0	0	0	0	0	0	107992	1	1	53.8203	25.48
DATA	1410	18	16	0	0	ASCRP3007767	ASCRP3007767	3925.5	350	8.567532e+002	8.569662e+001	916	29	9.276934e+000	0	0	0	0	1	0	860.987	1	1	54.1152	30.3824
DATA	1411	18	17	0	0	ASCRP3007481	ASCRP3007481	3950.91	349.935	2.256258e+002	2.264341e+001	283	28	6.321525e+000	0	0	0	0	0	0	226.634	1	1	65	28.0882
DATA	1412	18	18	0	0	ASCRP3000554	ASCRP3000554	3976.21	349.806	2.606488e+003	2.606558e+002	2677	29	7.089292e+000	0	0	0	0	0	0	2616.79	1	1	47.5395	28.5161
DATA	1413	18	19	0	0	ASCRP3010348	ASCRP3010348	4001.69	350.028	4.065905e+002	4.070405e+001	466	30	5.880900e+000	0	0	0	0	0	0	407.967	1	1	47.2035	27.6957
DATA	1414	18	20	0	0	ASCRP3002194	ASCRP3002194	4027.06	349.975	4.122483e+000	1.958617e+000	58	28.5	6.466957e+000	0	0	0	0	1	0	4.13396	1	0	48.5334	29.3077
DATA	1415	18	21	0	0	ASCRP3001013	ASCRP3001013	4052.41	350.176	1.380927e+001	2.361755e+000	67.5	23	5.131041e+000	0	0	0	0	0	0	13.8388	1	1	48.5334	23.4483
DATA	1416	18	22	0	0	ASCRP3011615	ASCRP3011615	4077.89	350.027	4.006877e+001	4.441953e+000	95.5	21	6.392345e+000	0	0	0	0	0	0	40.1275	1	1	46.8651	23.1724
DATA	1417	18	23	0	0	ASCRP3000321	ASCRP3000321	4103.18	349.986	2.570086e+000	1.935745e+000	58	29	5.786438e+000	0	0	0	0	1	0	2.57205	1	0	46.8651	29.5313
DATA	1418	18	24	0	0	A_23_P1331	NM_080801	4128.5	350	7.943987e+002	7.946307e+001	845	27	7.587925e+000	0	0	0	0	0	0	794.421	1	1	48.5334	26.8125
DATA	1419	18	25	0	0	ASCRP3000377	ASCRP3000377	4154.09	350.065	1.003223e+002	1.021458e+001	153.5	28	6.371504e+000	0	0	0	0	0	0	100.248	1	1	54.4085	26.1034
DATA	1420	18	26	0	0	ASCRP3009155	ASCRP3009155	4179.2	350	3.076262e+002	3.082267e+001	367	25.5	7.388445e+000	0	0	0	0	0	0	307.158	1	1	49.1849	26.6765
DATA	1421	18	27	0	0	ASCRP3012813	ASCRP3012813	4205.16	350.15	8.552418e+001	8.766295e+000	143	25	5.389805e+000	0	0	0	0	0	0	85.3232	1	1	50.7771	25.0833
DATA	1422	18	28	0	0	ASCRP3006697	ASCRP3006697	4230.55	350.158	1.391197e+001	2.376062e+000	67.5	25	4.707604e+000	0	0	0	0	0	0	13.8677	1	1	49.8279	25.1923
DATA	1423	18	29	0	0	ASCRP3010532	ASCRP3010532	4255.69	350.234	7.189873e+001	7.443842e+000	124	25.5	6.724649e+000	0	0	0	0	0	0	71.6095	1	1	49.8279	25.9643
DATA	1424	18	30	0	0	ASCRP3004888	ASCRP3004888	4281.21	349.907	2.335658e+001	3.029574e+000	80	27	4.706143e+000	0	0	0	0	0	0	23.2423	1	1	48.2044	27.1724
DATA	1425	18	31	0	0	ASCRP3001791	ASCRP3001791	4306.49	350.61	4.195614e+001	4.618737e+000	96	25	4.296689e+000	0	0	0	0	0	0	41.7142	1	1	49.8279	24.3333
DATA	1426	18	32	0	0	ASCRP3000186	ASCRP3000186	4331.67	350.5	1.041057e+001	2.195453e+000	64	27	5.109041e+000	0	0	0	0	0	0	10.3413	1	1	57.5363	26.3667
DATA	1427	18	33	0	0	Negative046	Negative046	4357.36	350.164	9.154965e+001	9.357164e+000	149	25.5	7.758586e+000	0	0	0	0	0	0	90.8566	1	1	48.2044	25.75
DATA	1428	18	34	0	0	ASCRP3000053	ASCRP3000053	4382.56	350.208	1.191365e+002	1.207000e+001	173	28.5	5.755275e+000	0	0	0	0	0	0	118.126	1	1	49.8279	28.5833
DATA	1429	18	35	0	0	ASCRP3004270	ASCRP3004270	4408.11	350.5	2.419407e+002	2.427159e+001	294	25	5.986690e+000	0	0	0	0	0	0	239.666	1	1	56.9804	26.0741
DATA	1430	18	36	0	0	Negative003	Negative003	4433.5	350.5	1.975843e+000	1.944129e+000	55	25	4.142174e+000	0	0	0	0	0	0	1.23533	0	0	65	25.125
DATA	1431	18	37	1028	1	(+)E1A_r60_a20	E1A_r60_a20	4458.66	350.554	6.221775e+001	6.517791e+000	116	25	5.380253e+000	0	0	0	0	0	0	61.5172	1	1	51.7088	25.5333
DATA	1432	18	38	0	0	ASCRP3004819	ASCRP3004819	4484.44	350.517	2.416092e+002	2.423899e+001	297	23	6.771790e+000	0	0	0	0	0	0	238.658	1	1	52.9257	24.2857
DATA	1433	18	39	0	0	ASCRP3000015	ASCRP3000015	4509.82	350.451	6.789572e+002	6.792359e+001	717.5	24.5	7.271500e+000	0	0	0	0	0	0	670.019	1	1	53.2255	25.7667
DATA	1434	18	40	0	0	ASCRP3001072	ASCRP3001072	4534.87	350.911	1.634866e+001	2.542746e+000	71.5	25.5	9.128949e+000	0	0	0	0	0	0	16.1184	1	1	49.5074	26.2188
DATA	1435	18	41	0	0	ASCRP3002140	ASCRP3002140	4560.5	350.821	2.484595e+001	3.158070e+000	77	23	7.863052e+000	0	0	0	0	0	0	24.472	1	1	49.1849	23.4483
DATA	1436	18	42	0	0	Negative004	Negative004	4586.09	351.088	5.537990e+000	2.028355e+000	62	25	5.506842e+000	0	0	0	0	0	0	5.44939	1	0	46.8651	25.0882
DATA	1437	18	43	0	0	A_23_P111995	NM_002318	4611.34	350.871	3.153792e+002	3.159834e+001	358	28	6.599000e+000	0	0	0	0	0	0	310.031	1	1	50.1463	28.2414
DATA	1438	18	44	0	0	ASCRP3002703	ASCRP3002703	4636.43	351.203	4.840008e+001	5.219948e+000	101	27	5.792224e+000	0	0	0	0	0	0	47.5343	1	1	48.2044	26.3704
DATA	1439	18	45	0	0	ASCRP3010085	ASCRP3010085	4662	351	1.047805e+002	1.065924e+001	152	24.5	6.992484e+000	0	0	0	0	0	0	102.804	1	1	54.9904	26.1176
DATA	1440	18	46	0	0	ASCRP3007970	ASCRP3007970	4687.5	351	3.470519e+002	3.476043e+001	377	24.5	8.045987e+000	0	0	0	0	0	0	340.173	1	1	54.1152	25.8125
DATA	1441	18	47	0	0	ASCRP3001166	ASCRP3001166	4713.12	350.986	2.421911e+000	1.975736e+000	55	26.5	7.354982e+000	0	0	0	0	0	0	2.37156	1	0	46.8651	25.9688
DATA	1442	18	48	0	0	ASCRP3013198	ASCRP3013198	4738.5	351	6.510266e+001	6.799703e+000	117.5	24	6.470281e+000	0	0	0	0	0	0	63.6868	1	1	54.1152	24.6897
DATA	1443	18	49	0	0	ASCRP3006356	ASCRP3006356	4763.53	350.933	9.721989e+000	2.192049e+000	63	25	4.118252e+000	0	0	0	0	0	0	9.50132	1	0	48.8603	25
DATA	1444	18	50	0	0	ASCRP3012365	ASCRP3012365	4788.77	350.96	1.280579e+002	1.295591e+001	179	23	6.292486e+000	0	0	0	0	0	0	125.029	1	1	48.8603	24.6538
DATA	1445	18	51	0	0	ASCRP3009637	ASCRP3009637	4814.58	351.132	1.095367e+002	1.112915e+001	161.5	25.5	5.702994e+000	0	0	0	0	0	0	106.84	1	1	49.1849	25.6
DATA	1446	18	52	0	0	ASCRP3002751	ASCRP3002751	4839.89	350.959	6.633643e+001	6.920121e+000	117	23.5	6.081224e+000	0	0	0	0	0	0	64.6388	1	1	46.8651	23.4412
DATA	1447	18	53	0	0	ASCRP3002721	ASCRP3002721	4865.19	350.903	1.132334e+001	2.274373e+000	65	25	6.996076e+000	0	0	0	0	0	0	11.0226	1	1	47.2035	25.5152
DATA	1448	18	54	0	0	ASCRP3002773	ASCRP3002773	4890.51	350.814	1.324470e+001	2.377524e+000	67	25.5	6.292486e+000	0	0	0	0	0	0	12.88	1	1	47.2035	25.6538
DATA	1449	18	55	0	0	ASCRP3007943	ASCRP3007943	4916	351.455	1.053635e+001	2.239624e+000	65	29.5	7.138835e+000	0	0	0	0	1	0	10.2366	1	1	55.8519	29
DATA	1450	18	56	0	0	ASCRP3000069	ASCRP3000069	4941.42	351.427	3.035092e+004	3.035093e+003	29649	33	6.848465e+000	0	0	0	0	1	0	29457.6	1	1	57.5363	31.4828
DATA	1451	18	57	0	0	ASCRP3010629	ASCRP3010629	4966.67	351.5	1.226735e+002	1.242615e+001	173.5	26.5	5.762687e+000	0	0	0	0	0	0	118.944	1	1	57.5363	25.9412
DATA	1452	18	58	0	0	CUST_20_PI418767722	NM_006013	4992.35	351.298	9.979211e+001	1.017420e+001	151	26	3.993572e+000	0	0	0	0	0	0	96.6566	1	1	51.4001	25.6957
DATA	1453	18	59	0	0	ASCRP3010122	ASCRP3010122	5017.46	351.205	1.029244e+002	1.048199e+001	149	26	5.477226e+000	0	0	0	0	0	0	99.5881	1	1	50.1463	26
DATA	1454	18	60	0	0	ASCRP3005782	ASCRP3005782	5043.19	351.273	1.321310e+002	1.336159e+001	181	25.5	5.895048e+000	0	0	0	0	0	0	127.714	1	1	49.5074	25.6389
DATA	1455	18	61	0	0	ASCRP3008940	ASCRP3008940	5068.38	351.43	1.336728e+002	1.351438e+001	175	25.5	5.531588e+000	0	0	0	0	0	0	129.073	1	1	50.4627	25.0385
DATA	1456	18	62	0	0	ASCRP3013488	ASCRP3013488	5093.58	351.573	1.678355e+004	1.678357e+003	16171.5	27	7.312945e+000	0	0	0	0	0	0	16189.2	1	1	57.5363	26.6667
DATA	1457	18	63	0	0	ASCRP3004514	ASCRP3004514	5119.14	351.387	7.543697e+002	7.546329e+001	768.5	26	6.596411e+000	0	0	0	0	0	0	726.85	1	1	54.4085	25.9333
DATA	1458	18	64	0	0	AS_circRNA_control205	AS_circRNA_control205	5144.69	351.338	4.078336e+003	4.078385e+002	3946	28	5.918805e+000	0	0	0	0	0	0	3925.21	1	1	48.5334	27.0323
DATA	1459	18	65	0	0	ASCRP3008682	ASCRP3008682	5169.8	351.365	1.720894e+001	2.636307e+000	70	26	8.391019e+000	0	0	0	0	0	0	16.5447	1	1	49.1849	26.9333
DATA	1460	18	66	0	0	ASCRP3009989	ASCRP3009989	5195.55	351.699	1.635878e+001	2.583312e+000	65	27	7.126444e+000	0	0	0	0	0	0	15.7101	1	1	47.8731	25.8
DATA	1461	18	67	1028	1	(+)E1A_r60_a20	E1A_r60_a20	5221.03	351.813	5.723969e+001	6.063855e+000	106.5	24	7.276152e+000	0	0	0	0	0	0	54.9074	1	1	47.8731	25.2368
DATA	1462	18	68	0	0	ASCRP3002507	ASCRP3002507	5246.27	351.781	2.385637e+002	2.394039e+001	282	26	7.237043e+000	0	0	0	0	0	0	228.575	1	1	48.2044	26.0857
DATA	1463	18	69	0	0	ASCRP3001502	ASCRP3001502	5271.5	352	4.495062e+000	2.056036e+000	58	23.5	4.599175e+000	0	0	0	0	0	0	4.30187	1	0	54.1152	24.6176
DATA	1464	18	70	0	0	ASCRP3011608	ASCRP3011608	5296.88	351.808	8.019134e+002	8.021649e+001	808	24.5	7.101229e+000	0	0	0	0	0	0	766.483	1	1	48.8603	25.2895
DATA	1465	18	71	0	0	ASCRP3003607	ASCRP3003607	5322.28	351.905	2.366878e+003	2.366963e+002	2328	30	6.448795e+000	0	0	0	0	1	0	2259.49	1	1	48.8603	29.25
DATA	1466	18	72	0	0	ASCRP3002495	ASCRP3002495	5347.67	351.753	1.325743e+002	1.340953e+001	179	25	5.380253e+000	0	0	0	0	0	0	126.393	1	1	47.5395	25.1333
DATA	1467	18	73	0	0	ASCRP3012564	ASCRP3012564	5373.03	351.865	1.873086e+002	1.883910e+001	233	24	6.358928e+000	0	0	0	0	0	0	178.342	1	1	46.8651	24.3103
DATA	1468	18	74	0	0	ASCRP3003966	ASCRP3003966	5398.45	351.785	1.582483e+001	2.565587e+000	68	25.5	4.973663e+000	0	0	0	0	0	0	15.0464	1	1	45.4864	26.0417
DATA	1469	18	75	0	0	A_23_P250813	NM_000553	5423.76	352.023	2.802070e+002	2.809358e+001	326	24	5.659030e+000	0	0	0	0	0	0	266.062	1	1	51.0895	24.7692
DATA	1470	18	76	0	0	ASCRP3001426	ASCRP3001426	5449.35	352.12	7.242837e+001	7.520612e+000	123	25	5.612623e+000	0	0	0	0	0	0	68.6728	1	1	48.8603	25.3077
DATA	1471	18	77	0	0	ASCRP3011451	ASCRP3011451	5474.56	351.973	1.010515e+002	1.030667e+001	148	28	6.310599e+000	0	0	0	0	0	0	95.6666	1	1	48.5334	26.9032
DATA	1472	18	78	0	0	ASCRP3007205	ASCRP3007205	5500.15	351.893	6.420078e+002	6.423291e+001	657	26	7.740500e+000	0	0	0	0	0	0	606.838	1	1	50.1463	26.2857
DATA	1473	18	79	0	0	ASCRP3006006	ASCRP3006006	5525.35	352.321	2.486027e+001	3.212345e+000	75	26	7.159023e+000	0	0	0	0	0	0	23.463	1	1	50.7771	27.4194
DATA	1474	18	80	0	0	ASCRP3004675	ASCRP3004675	5550.75	352.233	3.925774e+001	4.423171e+000	88	27	6.612858e+000	0	0	0	0	0	0	36.9892	1	1	48.5334	26.8333
DATA	1475	18	81	0	0	ASCRP3006260	ASCRP3006260	5576.26	352.269	9.138806e+002	9.141086e+001	908	27	6.716680e+000	0	0	0	0	0	0	859.591	1	1	50.1463	26.3
DATA	1476	18	82	0	0	Negative046	Negative046	5601.58	352.427	9.830395e+001	1.004083e+001	145	25	6.002407e+000	0	0	0	0	0	0	92.3029	1	1	57.5363	25.0777
DATA	1477	19	1	0	0	ASCRP3003011	ASCRP3003011	3531.89	356.5	1.543131e+001	2.457612e+000	68	28	6.965458e+000	0	0	0	0	0	0	15.4904	1	1	56.9804	28.0511
DATA	1478	19	2	0	0	ASCRP3012540	ASCRP3012540	3557.42	356.427	6.460038e+001	6.736890e+000	115.5	27	8.507808e+000	0	0	0	0	1	0	64.892	1	1	57.5363	29.871
DATA	1479	19	3	0	0	ASCRP3010858	ASCRP3010858	3582.56	356.74	2.822810e+002	2.829267e+001	337	30	8.100823e+000	0	0	0	0	1	0	283.718	1	1	49.5074	30.96
DATA	1480	19	4	0	0	ASCRP3000312	ASCRP3000312	3608.06	356.519	3.972177e+001	4.407279e+000	95	28	6.940030e+000	0	0	0	0	0	0	39.9431	1	1	50.4627	28.3571
DATA	1481	19	5	0	0	ASCRP3010168	ASCRP3010168	3633.38	356.63	1.697259e+002	1.707958e+001	222	28	6.780151e+000	0	0	0	0	0	0	170.737	1	1	50.7771	28.4483
DATA	1482	19	6	0	0	ASCRP3007687	ASCRP3007687	3658.89	356.5	9.216588e+001	9.412040e+000	146	27.5	6.692806e+000	0	0	0	0	0	0	92.7421	1	1	56.9804	28.1429
DATA	1483	19	7	0	0	ASCRP3007982	ASCRP3007982	3684.26	356.667	1.991005e+002	2.000124e+001	251.5	27	6.437869e+000	0	0	0	0	0	0	200.386	1	1	51.0895	26.3846
DATA	1484	19	8	0	0	ASCRP3011104	ASCRP3011104	3709.45	356.4	4.477285e+001	4.866691e+000	96	25.5	7.178285e+000	0	0	0	0	0	0	45.0676	1	1	50.4627	25.75
DATA	1485	19	9	0	0	ASCRP3000489	ASCRP3000489	3735.1	356.654	4.540481e+001	4.924860e+000	102.5	25	6.960719e+000	0	0	0	0	0	0	45.7058	1	1	50.1463	26.5806
DATA	1486	19	10	0	0	ASCRP3005723	ASCRP3005723	3760.77	356.346	3.649306e+001	4.117756e+000	91.5	27	6.667619e+000	0	0	0	0	0	0	36.7339	1	1	51.0895	26.3333
DATA	1487	19	11	0	0	Negative005	Negative005	3785.89	356.658	1.096543e+001	2.200369e+000	66	28	9.986962e+000	0	0	0	0	1	0	11.0367	1	1	49.5074	30.4643
DATA	1488	19	12	0	0	Negative041	Negative041	3811.31	356.468	1.047366e+001	2.176555e+000	64	28	6.883290e+000	0	0	0	0	1	0	10.54	1	1	49.8279	28.8824
DATA	1489	19	13	0	0	A_23_P11507	NM_015534	3836.59	356.913	8.541217e+002	8.543349e+001	912.5	31	5.850707e+000	0	0	0	0	1	0	859.33	1	1	49.8279	29.3333
DATA	1490	19	14	0	0	A_23_P256956	NM_005733	3861.99	356.973	3.049983e+001	3.598141e+000	85.5	26	5.985976e+000	0	0	0	0	0	0	30.6769	1	1	46.8651	26.7037
DATA	1491	19	15	0	0	ASCRP3013020	ASCRP3013020	3887.69	356.857	8.111275e+001	8.333039e+000	135	26	5.497021e+000	0	0	0	0	0	0	81.5553	1	1	49.1849	26.3
DATA	1492	19	16	0	0	ASCRP3002231	ASCRP3002231	3912.61	356.931	2.197725e+001	2.911978e+000	77	25	9.667698e+000	0	0	0	0	0	0	22.0885	1	1	53.8203	28.1852
DATA	1493	19	17	0	0	CUST_13_PI418767722	NM_005022	3938.5	357	8.725380e+004	8.725380e+003	87851.5	28	7.672676e+000	0	0	0	0	1	0	87655.5	1	1	54.1152	29.0313
DATA	1494	19	18	0	0	ASCRP3002824	ASCRP3002824	3963.56	356.792	4.621617e+002	4.625571e+001	525	28	7.428223e+000	0	0	0	0	0	0	464.064	1	1	49.1849	28.6129
DATA	1495	19	19	0	0	ASCRP3002682	ASCRP3002682	3989	357	7.504070e+000	2.055133e+000	62	29	7.646919e+000	0	0	0	0	0	0	7.53089	1	0	54.9904	27.7586
DATA	1496	19	20	0	0	ASCRP3004665	ASCRP3004665	4014.53	356.781	4.436954e+001	4.832314e+000	99	29	7.000714e+000	0	0	0	0	1	0	44.5024	1	1	48.2044	29.48
DATA	1497	19	21	0	0	ASCRP3006498	ASCRP3006498	4039.75	357	3.033326e+002	3.039368e+001	361	25	4.969472e+000	0	0	0	0	0	0	304.054	1	1	49.1849	24.5
DATA	1498	19	22	0	0	ASCRP3000402	ASCRP3000402	4065.36	356.974	1.510564e+001	2.440454e+000	68.5	22	4.011478e+000	0	0	0	0	0	0	15.1316	1	1	49.1849	22.3333
DATA	1499	19	23	0	0	Negative031	Negative031	4090.75	357.164	2.732278e+000	1.937447e+000	56.5	29	6.445412e+000	0	0	0	0	0	0	2.73511	1	0	47.8731	28.28
DATA	1500	19	24	0	0	ASCRP3011957	ASCRP3011957	4116.1	357.014	8.659873e+000	2.105756e+000	64	26.5	6.656361e+000	0	0	0	0	0	0	8.66269	1	0	46.8651	27.0833
DATA	1501	19	25	0	0	ASCRP3008063	ASCRP3008063	4141.5	357	1.170649e+004	1.170650e+003	11677.5	28	6.907018e+000	0	0	0	0	0	0	11701.6	1	1	54.1152	27.2759
DATA	1502	19	26	0	0	ASCRP3011135	ASCRP3011135	4166.79	357.042	4.732921e+001	5.108416e+000	102	27.5	6.754480e+000	0	0	0	0	0	0	47.2735	1	1	46.8651	27.7941
DATA	1503	19	27	0	0	ASCRP3002171	ASCRP3002171	4192.32	357.519	1.277626e+002	1.292030e+001	180.5	25	6.034634e+000	0	0	0	0	0	0	127.511	1	1	49.8279	25.6286
DATA	1504	19	28	0	0	ASCRP3012455	ASCRP3012455	4217.73	356.643	9.058624e+001	9.260988e+000	143.5	27	5.588006e+000	0	0	0	0	0	0	90.3347	1	1	46.8651	25.6774
DATA	1505	19	29	0	0	ASCRP3008396	ASCRP3008396	4243.12	357.521	3.756506e+002	3.761446e+001	422	27	6.120118e+000	0	0	0	0	0	0	374.297	1	1	54.4085	26.9259
DATA	1506	19	30	1028	1	(+)E1A_r60_a135	E1A_r60_a135	4268.5	357.5	1.964157e+000	1.928643e+000	51	26	4.046398e+000	0	0	0	0	0	0	-3.06258	0	0	57.5363	26.04
DATA	1507	19	31	0	0	ASCRP3000960	ASCRP3000960	4293.59	357.851	8.725468e+000	2.118330e+000	62.5	26	5.883726e+000	0	0	0	0	0	0	8.67931	1	0	48.5334	26.1852
DATA	1508	19	32	0	0	ASCRP3002393	ASCRP3002393	4319.21	357.397	4.327758e+001	4.739416e+000	98.5	25.5	6.134133e+000	0	0	0	0	0	0	43.0107	1	1	50.1463	25.6
DATA	1509	19	33	0	0	ASCRP3002032	ASCRP3002032	4344.56	357.663	2.730324e+002	2.737163e+001	323	25	6.833189e+000	0	0	0	0	0	0	271.109	1	1	51.0895	25.6774
DATA	1510	19	34	0	0	ASCRP3004239	ASCRP3004239	4370.01	357.103	2.649282e+001	3.280950e+000	80	27	7.350407e+000	0	0	0	0	0	0	26.2824	1	1	48.5334	27.5185
DATA	1511	19	35	0	0	ASCRP3011431	ASCRP3011431	4395.57	357.392	9.218074e+000	2.145340e+000	63	27	5.728026e+000	0	0	0	0	0	0	9.13655	1	0	50.1463	26.913
DATA	1512	19	36	0	0	ASCRP3002530	ASCRP3002530	4420.73	357.476	8.521364e+003	8.521386e+002	8422	24.5	4.875070e+000	0	0	0	0	0	0	8438.36	1	1	51.4001	24.875
DATA	1513	19	37	0	0	ASCRP3012292	ASCRP3012292	4446.12	357.695	6.282111e+002	6.285108e+001	679	26	4.869052e+000	0	0	0	0	0	0	621.522	1	1	50.7771	25.8214
DATA	1514	19	38	0	0	ASCRP3000519	ASCRP3000519	4471.56	357.266	1.451150e+001	2.424739e+000	68	24	5.834842e+000	0	0	0	0	0	0	14.3435	1	1	50.7771	25.3143
DATA	1515	19	39	0	0	ASCRP3013499	ASCRP3013499	4497.14	357.904	4.544533e+001	4.943002e+000	100.5	23	6.900828e+000	0	0	0	0	0	0	44.8779	1	1	46.8651	25.0833
DATA	1516	19	40	0	0	ASCRP3004095	ASCRP3004095	4522.43	357.662	6.646013e+001	6.925105e+000	122	24	7.548040e+000	0	0	0	0	0	0	65.5687	1	1	47.8731	24.4828
DATA	1517	19	41	0	0	ASCRP3003853	ASCRP3003853	4547.68	358	6.548319e+001	6.831915e+000	117	26	8.913925e+000	0	0	0	0	0	0	64.5453	1	1	49.1849	25.5161
DATA	1518	19	42	0	0	ASCRP3001092	ASCRP3001092	4573.07	357.786	1.031678e+002	1.049942e+001	153.5	23	5.772571e+000	0	0	0	0	0	0	101.594	1	1	46.8651	23.5484
DATA	1519	19	43	0	0	ASCRP3001745	ASCRP3001745	4598.54	358.037	3.141416e+001	3.698298e+000	86.5	28	6.344153e+000	0	0	0	0	0	0	30.9059	1	1	49.8279	28.4
DATA	1520	19	44	0	0	ASCRP3011484	ASCRP3011484	4623.83	357.778	1.809384e+002	1.819899e+001	232	27	4.739361e+000	0	0	0	0	0	0	177.842	1	1	49.5074	26.6923
DATA	1521	19	45	0	0	AS_circRNA_control210	AS_circRNA_control210	4649.2	358	7.452690e+003	7.452716e+002	7315	27.5	7.219974e+000	0	0	0	0	0	0	7318.29	1	1	49.1849	27.4688
DATA	1522	19	46	0	0	ASCRP3012485	ASCRP3012485	4674.65	357.88	1.097712e+002	1.115024e+001	162	28	8.645879e+000	0	0	0	0	0	0	107.689	1	1	48.8603	27.4138
DATA	1523	19	47	0	0	ASCRP3010637	ASCRP3010637	4700.09	358.065	4.347327e+000	2.006701e+000	57.5	26	8.039503e+000	0	0	0	0	0	0	4.26084	1	0	54.4085	26.3143
DATA	1524	19	48	0	0	ASCRP3002301	ASCRP3002301	4725.56	358	7.266084e+003	7.266110e+002	7149.5	27.5	7.196423e+000	0	0	0	0	0	0	7114.72	1	1	49.8279	26.2667
DATA	1525	19	49	0	0	Negative013	Negative013	4750.91	358.065	8.286945e+000	2.130544e+000	60	25	5.877699e+000	0	0	0	1	0	0	8.10664	1	0	54.4085	23.8788
DATA	1526	19	50	0	0	Negative040	Negative040	4776.26	357.974	3.698970e+002	3.704184e+001	420	27	6.753916e+000	0	0	0	0	0	0	361.503	1	1	49.1849	26.3333
DATA	1527	19	51	0	0	ASCRP3006205	ASCRP3006205	4801.53	358.164	6.230656e+001	6.533619e+000	111	26	5.630134e+000	0	0	0	0	0	0	60.8356	1	1	47.8731	26.0714
DATA	1528	19	52	0	0	ASCRP3011316	ASCRP3011316	4827.16	357.823	1.670811e+001	2.581937e+000	70	26	6.122342e+000	0	0	0	0	0	0	16.2975	1	1	49.1849	25.1765
DATA	1529	19	53	0	0	AS_circRNA_control205	AS_circRNA_control205	4852.51	358.367	4.004825e+003	4.004874e+002	3952	21	6.214423e+000	0	0	0	0	0	0	3902.83	1	1	49.8279	21.7857
DATA	1530	19	54	0	0	ASCRP3001091	ASCRP3001091	4877.76	357.944	2.008522e+000	1.977611e+000	55	25	7.961576e+000	0	0	0	0	0	0	1.42255	0	0	47.5395	26.6207
DATA	1531	19	55	0	0	ASCRP3000680	ASCRP3000680	4903.43	358.395	1.414306e+002	1.428016e+001	190.5	26.5	7.226021e+000	0	0	0	0	0	0	137.563	1	1	49.5074	25.8462
DATA	1532	19	56	0	0	ASCRP3013598	ASCRP3013598	4928.58	358.427	6.009448e+000	2.065309e+000	59.5	30	6.237398e+000	0	0	0	0	1	0	5.83951	1	0	65	30.2174
DATA	1533	19	57	0	0	ASCRP3012915	ASCRP3012915	4954.11	358.5	1.836307e+004	1.836308e+003	17804	26	5.668059e+000	0	0	0	0	0	0	17826.4	1	1	56.9804	26.7576
DATA	1534	19	58	0	0	ASCRP3009046	ASCRP3009046	4979.5	358.5	3.949462e+001	4.417911e+000	90	26.5	7.303819e+000	0	0	0	0	0	0	38.3027	1	1	57.5363	26.4063
DATA	1535	19	59	0	0	ASCRP3007774	ASCRP3007774	5004.67	358.5	7.458475e+001	7.717269e+000	123.5	27	6.178358e+000	0	0	0	0	0	0	72.2629	1	1	57.5363	27.5417
DATA	1536	19	60	0	0	ASCRP3000236	ASCRP3000236	5030.29	358.113	1.536367e+002	1.549122e+001	202.5	25	5.997742e+000	0	0	0	0	0	0	148.697	1	1	49.8279	25.5172
DATA	1537	19	61	0	0	ASCRP3010805	ASCRP3010805	5055.9	358.63	7.517377e+000	2.123287e+000	60	26	5.777599e+000	0	0	0	0	0	0	7.2687	1	0	50.1463	27.2258
DATA	1538	19	62	0	0	ASCRP3008833	ASCRP3008833	5081	358.545	8.495989e+000	2.161740e+000	61	26	6.484224e+000	0	0	0	0	0	0	8.20656	1	0	55.8519	25.6129
DATA	1539	19	63	0	0	AS_circRNA_control202	AS_circRNA_control202	5106.45	358.53	1.251009e+003	1.251167e+002	1258	26	6.692156e+000	0	0	0	0	0	0	1207.13	1	1	51.4001	26.5806
DATA	1540	19	64	0	0	ASCRP3001520	ASCRP3001520	5131.87	358.613	4.825875e+001	5.220811e+000	97	27	5.270702e+000	0	0	0	0	0	0	46.5177	1	1	48.2044	27.303
DATA	1541	19	65	0	0	ASCRP3011964	ASCRP3011964	5157.53	358.88	1.399591e+002	1.413724e+001	187	27	6.241813e+000	0	0	0	0	0	0	134.769	1	1	48.8603	26.9091
DATA	1542	19	66	0	0	Negative032	Negative032	5182.38	359.052	2.964174e+000	2.017974e+000	54	26	6.759819e+000	0	0	0	0	0	0	2.85129	1	0	43.3362	25.1852
DATA	1543	19	67	0	0	ASCRP3008361	ASCRP3008361	5208	359	1.736290e+001	2.647268e+000	66	26	6.800538e+000	0	0	0	0	0	0	16.6829	1	1	54.9904	26.2258
DATA	1544	19	68	0	0	ASCRP3002427	ASCRP3002427	5233.5	359	7.586024e+002	7.588662e+001	779	26	8.698164e+000	0	0	0	0	0	0	728.067	1	1	54.1152	26.5161
DATA	1545	19	69	0	0	ASCRP3006167	ASCRP3006167	5259.06	358.977	6.566617e+002	6.569671e+001	678.5	27	5.641813e+000	0	0	0	0	0	0	629.495	1	1	51.4001	26.5172
DATA	1546	19	70	0	0	ASCRP3000543	ASCRP3000543	5284.22	358.814	6.254523e+002	6.257737e+001	653.5	23.5	6.763060e+000	0	0	0	0	0	0	598.859	1	1	50.4627	24.8684
DATA	1547	19	71	0	0	ASCRP3006934	ASCRP3006934	5309.87	359.013	3.417919e+001	3.963981e+000	83	26	5.678149e+000	0	0	0	0	0	0	32.6869	1	1	47.5395	25.2069
DATA	1548	19	72	0	0	A_23_P252748	NM_007152	5335	359	1.820133e+002	1.831200e+001	227	29	8.090366e+000	0	0	0	0	1	0	173.852	1	1	54.9904	29.1667
DATA	1549	19	73	0	0	ASCRP3008069	ASCRP3008069	5360.59	359.092	6.222086e+002	6.225341e+001	638	24.5	5.457669e+000	0	0	0	0	0	0	593.552	1	1	49.1849	24.8846
DATA	1550	19	74	0	0	Negative056	Negative056	5385.61	359.069	1.548392e+001	2.541520e+000	65	25	6.908979e+000	0	0	0	1	0	0	14.7516	1	1	53.8203	25.6552
DATA	1551	19	75	0	0	ASCRP3009503	ASCRP3009503	5411.44	359.208	3.277421e+001	3.848938e+000	83.5	25	6.910498e+000	0	0	0	0	0	0	31.1818	1	1	49.1849	26.7037
DATA	1553	19	77	0	0	ASCRP3008481	ASCRP3008481	5462.09	359.423	4.667780e+001	5.087620e+000	98	24.5	6.623516e+000	0	0	0	0	0	0	44.2857	1	1	50.1463	24.5
DATA	1554	19	78	0	0	ASCRP3009583	ASCRP3009583	5487.61	358.771	3.617837e+001	4.147024e+000	85	26	5.450474e+000	0	0	0	0	0	0	34.2685	1	1	47.2035	25.6786
DATA	1555	19	79	0	0	ASCRP3004896	ASCRP3004896	5512.58	359.427	7.579784e+001	7.846890e+000	120.5	26.5	8.321901e+000	0	0	0	0	0	0	71.6962	1	1	57.5363	26.6875
DATA	1556	19	80	0	0	ASCRP3013138	ASCRP3013138	5538.24	359.093	1.071633e+002	1.090753e+001	154.5	28	5.723944e+000	0	0	0	0	0	0	101.194	1	1	48.8603	27.9259
DATA	1557	19	81	0	0	ASCRP3009758	ASCRP3009758	5563.77	359.346	4.562512e+001	4.996442e+000	92	27	6.892024e+000	0	0	0	0	0	0	43.0136	1	1	51.0895	26.5
DATA	1558	19	82	0	0	ASCRP3010310	ASCRP3010310	5589.25	359.165	8.324054e+002	8.326554e+001	823	27	6.239663e+000	0	0	0	0	0	0	783.372	1	1	50.1463	26.7447
DATA	1559	20	1	0	0	CUST_15_PI418767722	NM_001614	3544.09	364.082	1.093062e+003	1.093229e+002	1143	28	6.425654e+000	0	0	0	1	0	0	1097.73	1	1	51.0895	27.7561
DATA	1560	20	2	0	0	ASCRP3007186	ASCRP3007186	3569.68	363.974	3.731256e+002	3.736145e+001	425	27.5	8.409610e+000	0	0	0	0	1	0	374.946	1	1	49.1849	30.1923
DATA	1561	20	3	0	0	ASCRP3003516	ASCRP3003516	3595.41	363.878	6.819988e+000	2.027897e+000	60	29	8.321658e+000	0	0	0	0	1	0	6.85675	1	0	48.5334	29.6
DATA	1562	20	4	0	0	ASCRP3004151	ASCRP3004151	3620.65	363.848	1.244218e+001	2.278677e+000	67	28	6.482265e+000	0	0	0	0	1	0	12.5143	1	1	49.5074	29.2609
DATA	1563	20	5	0	0	ASCRP3004364	ASCRP3004364	3646.08	364.093	5.460069e+001	5.783972e+000	110	29	4.718757e+000	0	0	0	0	1	0	54.9347	1	1	47.5395	29
DATA	1564	20	6	0	0	ASCRP3012152	ASCRP3012152	3671.32	364.012	1.051006e+003	1.051179e+002	1076	27	6.731270e+000	0	0	0	0	0	0	1057.68	1	1	49.1849	27.32
DATA	1565	20	7	0	0	ASCRP3008197	ASCRP3008197	3696.73	363.959	3.341463e+001	3.847675e+000	85	27.5	7.769969e+000	0	0	0	0	0	0	33.6317	1	1	48.2044	27.8
DATA	1566	20	8	0	0	ASCRP3005442	ASCRP3005442	3722.5	364	2.734237e+001	3.333882e+000	82	25	7.982586e+000	0	0	0	0	0	0	27.5219	1	1	54.1152	26.3103
DATA	1567	20	9	0	0	ASCRP3001055	ASCRP3001055	3747.61	364.069	8.813676e+000	2.101326e+000	65	27.5	6.931547e+000	0	0	0	0	0	0	8.8715	1	0	53.8203	27.1176
DATA	1568	20	10	0	0	ASCRP3000813	ASCRP3000813	3773.42	364.427	2.125830e+001	2.856310e+000	77.5	28	9.794117e+000	0	0	0	0	1	0	21.396	1	1	57.5363	29.4839
DATA	1569	20	11	0	0	ASCRP3005035	ASCRP3005035	3798.58	364.427	1.344517e+001	2.334120e+000	67	28	9.788949e+000	0	0	0	0	1	0	13.5304	1	1	57.5363	31
DATA	1570	20	12	66	-1	(-)3xSLv1	NegativeControl	3824	364.455	1.943517e+000	1.912487e+000	57	28	6.188485e+000	0	0	0	1	1	0	1.26105	0	0	55.8519	29.1212
DATA	1571	20	13	0	0	ASCRP3005107	ASCRP3005107	3849.48	364.299	2.166217e+002	2.174611e+001	273.5	32	6.620830e+000	0	0	0	0	1	0	217.891	1	1	49.8279	29.6538
DATA	1572	20	14	0	0	ASCRP3011888	ASCRP3011888	3874.58	364.427	4.420646e+001	4.815421e+000	102.5	27	5.440758e+000	0	0	0	0	0	0	44.4513	1	1	57.5363	26.75
DATA	1573	20	15	0	0	ASCRP3007672	ASCRP3007672	3900.33	364.5	2.390373e+001	3.059873e+000	78	25	4.805766e+000	0	0	0	0	0	0	24.027	1	1	57.5363	25.8462
DATA	1574	20	16	0	0	ASCRP3003417	ASCRP3003417	3925.5	364.5	1.887830e+003	1.887927e+002	1938	27.5	6.176057e+000	0	0	0	0	0	0	1896.77	1	1	57.5363	28.1667
DATA	1575	20	17	0	0	ASCRP3003350	ASCRP3003350	3950.81	364.533	4.287643e+003	4.287686e+002	4376.5	27.5	6.640237e+000	0	0	0	0	0	0	4305.92	1	1	49.5074	27.8125
DATA	1576	20	18	0	0	ASCRP3013544	ASCRP3013544	3976.42	364.573	4.053823e+001	4.482491e+000	93.5	28	7.112158e+000	0	0	0	0	0	0	40.6899	1	1	57.5363	26.871
DATA	1577	20	19	0	0	ASCRP3001208	ASCRP3001208	4001.63	364.411	1.204247e+003	1.204399e+002	1268.5	26.5	7.306439e+000	0	0	0	0	0	0	1208.09	1	1	53.5237	27.5833
DATA	1578	20	20	0	0	ASCRP3008243	ASCRP3008243	4027.11	364.5	1.810254e+002	1.820356e+001	237.5	29.5	6.575596e+000	0	0	0	0	1	0	181.495	1	1	56.9804	29.9615
DATA	1579	20	21	0	0	ASCRP3007255	ASCRP3007255	4052.29	364.573	9.639117e+001	9.827755e+000	149	22.5	4.483817e+000	0	0	0	0	0	0	96.581	1	1	49.1849	22.7692
DATA	1580	20	22	0	0	ASCRP3011654	ASCRP3011654	4077.91	364.671	1.869302e+001	2.677943e+000	71	25	7.796746e+000	0	0	0	0	0	0	18.7174	1	1	50.7771	26.5484
DATA	1581	20	23	0	0	ASCRP3012666	ASCRP3012666	4103.23	364.805	4.929315e+002	4.933049e+001	533	28	6.932956e+000	0	0	0	0	0	0	493.234	1	1	50.1463	28.1389
DATA	1582	20	24	0	0	CUST_8_PI418767722	NM_021009	4128.59	364.908	4.700694e+002	4.704615e+001	509	28	5.763833e+000	0	0	0	0	0	0	470.021	1	1	49.1849	27.4375
DATA	1583	20	25	0	0	ASCRP3000793	ASCRP3000793	4154.09	364.935	6.091752e+001	6.387673e+000	116	29	6.225487e+000	0	0	0	0	1	0	60.8659	1	1	54.4085	29.0294
DATA	1584	20	26	0	0	ASCRP3008465	ASCRP3008465	4179.84	364.7	4.772869e+001	5.145767e+000	103	25	4.182847e+000	0	0	0	0	0	0	47.6513	1	1	46.8651	26.0606
DATA	1585	20	27	0	0	Negative060	Negative060	4204.79	364.737	3.065873e+000	1.948937e+000	57.5	25	6.382909e+000	0	0	0	0	0	0	3.05854	1	0	48.2044	25.4706
DATA	1586	20	28	0	0	Negative055	Negative055	4230.39	364.92	2.232679e+001	2.948767e+000	74	26	6.093996e+000	0	0	0	0	0	0	22.2554	1	1	49.1849	24.9667
DATA	1587	20	29	0	0	ASCRP3002449	ASCRP3002449	4255.68	364.959	2.682941e+001	3.303728e+000	81	25	4.117610e+000	0	0	0	0	0	0	26.7217	1	1	49.1849	24.5417
DATA	1588	20	30	0	0	CUST_9_PI418767722	NM_003746	4281.25	365	5.414192e+002	5.417629e+001	587	25	5.114234e+000	0	0	0	0	0	0	538.793	1	1	51.4001	25.6538
DATA	1589	20	31	0	0	ASCRP3007146	ASCRP3007146	4306.53	364.886	2.819984e+001	3.417794e+000	81	26	6.435578e+000	0	0	0	0	0	0	28.0393	1	1	49.8279	26.6
DATA	1590	20	32	0	0	ASCRP3003165	ASCRP3003165	4331.63	365.278	4.159872e+001	4.586924e+000	95.5	23.5	6.925631e+000	0	0	0	0	0	0	41.3268	1	1	47.5395	25.3667
DATA	1591	20	33	0	0	ASCRP3005641	ASCRP3005641	4357.51	365.07	1.377755e+001	2.374910e+000	67.5	26.5	7.532611e+000	0	0	0	0	0	0	13.6753	1	1	47.8731	26.8667
DATA	1592	20	34	0	0	ASCRP3005673	ASCRP3005673	4382.73	365.068	4.071632e+001	4.508517e+000	95	28	6.184551e+000	0	0	0	0	0	0	40.3789	1	1	48.8603	27.7857
DATA	1593	20	35	0	0	ASCRP3000796	ASCRP3000796	4408.25	364.941	2.094731e+001	2.853620e+000	71.5	25	5.724979e+000	0	0	0	0	0	0	20.7552	1	1	50.7771	25.1538
DATA	1594	20	36	0	0	ASCRP3004693	ASCRP3004693	4433.46	365.118	1.153523e+003	1.153686e+002	1171.5	26	4.970580e+000	0	0	0	0	0	0	1141.93	1	1	49.8279	25.96
DATA	1595	20	37	0	0	AS_circRNA_control209	AS_circRNA_control209	4458.77	365.139	8.922747e+002	8.924858e+001	926.5	25.5	4.662555e+000	0	0	0	0	0	0	882.516	1	1	50.1463	25.0357
DATA	1596	20	38	0	0	ASCRP3013110	ASCRP3013110	4484.23	365.359	6.851368e+001	7.121566e+000	120	27	6.243448e+000	0	0	0	0	0	0	67.7033	1	1	50.1463	26.2258
DATA	1597	20	39	0	0	AS_circRNA_control212	AS_circRNA_control212	4509.64	365.418	1.407594e+003	1.407729e+002	1437	22	7.670377e+000	0	0	0	0	0	0	1389.68	1	1	53.2255	25.0625
DATA	1598	20	40	0	0	ASCRP3013210	ASCRP3013210	4535.15	365.16	4.505030e+002	4.509234e+001	501	26	8.953764e+000	0	0	0	0	0	0	444.361	1	1	48.2044	26.6452
DATA	1599	20	41	0	0	ASCRP3011188	ASCRP3011188	4560.6	365.351	5.616401e+001	5.944759e+000	109	23	6.788446e+000	0	0	0	0	0	0	55.3479	1	1	49.8279	23.087
DATA	1600	20	42	0	0	ASCRP3002550	ASCRP3002550	4585.73	365.582	4.372965e+001	4.788092e+000	96	27	5.990623e+000	0	0	0	0	0	0	43.0556	1	1	50.7771	27.0357
DATA	1601	20	43	0	0	ASCRP3012398	ASCRP3012398	4611.37	365.321	2.566031e+001	3.224072e+000	77	27	6.018240e+000	0	0	0	0	0	0	25.2412	1	1	51.0895	25.8276
DATA	1602	20	44	0	0	ASCRP3000262	ASCRP3000262	4636.56	365.532	2.453543e+002	2.461309e+001	299.5	23	6.898067e+000	0	0	0	0	0	0	241.129	1	1	50.4627	25.8
DATA	1603	20	45	0	0	ASCRP3011547	ASCRP3011547	4662	365.545	2.531889e+002	2.539429e+001	302	29	7.701953e+000	0	0	0	0	0	0	248.601	1	1	55.8519	27.4848
DATA	1604	20	46	0	0	ASCRP3006652	ASCRP3006652	4687.42	365.573	1.629804e+002	1.641515e+001	212.5	25	8.947869e+000	0	0	0	0	0	0	159.88	1	1	57.5363	26.0667
DATA	1605	20	47	0	0	ASCRP3000523	ASCRP3000523	4712.77	365.557	9.132092e+001	9.339870e+000	142	26	7.910113e+000	0	0	0	0	0	0	89.5015	1	1	50.4627	25.6452
DATA	1606	20	48	0	0	ASCRP3013002	ASCRP3013002	4738.22	365.487	1.752670e+002	1.763605e+001	229.5	24	6.737633e+000	0	0	0	0	0	0	171.616	1	1	49.8279	24.0645
DATA	1607	20	49	0	0	A_23_P6335	NM_000185	4763.63	366	1.746236e+003	1.746346e+002	1738	25	6.368990e+000	0	0	0	0	0	0	1708.34	1	1	50.4627	24.2759
DATA	1608	20	50	0	0	ASCRP3007375	ASCRP3007375	4789.07	366	4.201429e+002	4.206020e+001	456.5	27	7.105697e+000	0	0	0	0	0	0	410.648	1	1	46.8651	26.3438
DATA	1609	20	51	0	0	ASCRP3001446	ASCRP3001446	4814.36	365.836	7.689128e+000	2.111291e+000	63.5	26	6.606858e+000	0	0	0	0	0	0	7.50836	1	0	46.1809	26.0667
DATA	1611	20	53	0	0	ASCRP3010610	ASCRP3010610	4865.07	365.814	9.584260e+001	9.784615e+000	147	23	8.253675e+000	0	0	0	0	0	0	93.4163	1	1	46.8651	23.8621
DATA	1612	20	54	0	0	ASCRP3007592	ASCRP3007592	4890.35	365.88	8.065265e+001	8.302790e+000	127	26	6.490844e+000	0	0	0	0	0	0	78.5385	1	1	48.8603	25.8519
DATA	1613	20	55	0	0	ASCRP3003025	ASCRP3003025	4915.6	366.012	2.613775e+001	3.275177e+000	78	26.5	4.951211e+000	0	0	0	0	0	0	25.4293	1	1	49.8279	27.9167
DATA	1614	20	56	0	0	ASCRP3010736	ASCRP3010736	4941.46	365.94	5.507289e+001	5.850873e+000	108	27	6.669083e+000	0	0	0	0	0	0	53.5284	1	1	45.835	27.68
DATA	1615	20	57	0	0	ASCRP3006544	ASCRP3006544	4966.5	366	6.039325e+001	6.354775e+000	112	24.5	6.439467e+000	0	0	0	0	0	0	58.6452	1	1	54.1152	25.2188
DATA	1616	20	58	0	0	ASCRP3013044	ASCRP3013044	4992.39	366.069	4.818638e+004	4.818638e+003	47295	28	7.391107e+000	0	0	0	0	1	0	46746.5	1	1	53.8203	29.087
DATA	1617	20	59	0	0	CUST_14_PI418767722	NM_004309	5017.63	366	5.496388e+002	5.499957e+001	581	24.5	5.602329e+000	0	0	0	1	0	0	532.702	1	1	48.5334	24.9688
DATA	1618	20	60	0	0	ASCRP3000865	ASCRP3000865	5043.03	366.039	5.129079e+001	5.499080e+000	101.5	26	6.715964e+000	0	0	0	0	0	0	49.6622	1	1	46.8651	26.3333
DATA	1619	20	61	0	0	ASCRP3002442	ASCRP3002442	5068.28	366.095	2.630173e+002	2.637653e+001	304	25	6.023422e+000	0	0	0	0	0	0	254.419	1	1	48.8603	24.8333
DATA	1620	20	62	0	0	ASCRP3012434	ASCRP3012434	5093.79	365.976	3.258668e+003	3.258729e+002	3151	27.5	6.429101e+000	0	0	0	0	0	0	3148.94	1	1	51.0895	27.6667
DATA	1621	20	63	0	0	ASCRP3002817	ASCRP3002817	5119.36	366.026	2.440049e+001	3.148003e+000	77	25	6.551515e+000	0	0	0	0	0	0	23.555	1	1	49.1849	25.7879
DATA	1622	20	64	0	0	ASCRP3003321	ASCRP3003321	5144.47	366.395	9.896048e+001	1.009433e+001	146	27	5.006213e+000	0	0	0	0	0	0	95.4391	1	1	51.4001	26.3929
DATA	1623	20	65	0	0	A_23_P1331	NM_080801	5169.86	366.177	8.594124e+002	8.596435e+001	849	26.5	6.653204e+000	0	0	0	0	0	0	827.943	1	1	50.4627	26.1563
DATA	1624	20	66	0	0	ASCRP3003910	ASCRP3003910	5195.35	366.165	1.099251e+002	1.117211e+001	158	25	6.997278e+000	0	0	0	0	0	0	105.787	1	1	50.1463	23.8095
DATA	1625	20	67	0	0	ASCRP3010786	ASCRP3010786	5220.58	366.427	7.261799e+004	7.261799e+003	70828	27.5	7.445303e+000	0	0	0	0	0	0	69811.3	1	1	57.5363	27.3929
DATA	1626	20	68	0	0	ASCRP3009498	ASCRP3009498	5246.11	366.5	1.316334e+002	1.331433e+001	181.5	26	8.676450e+000	0	0	0	0	0	0	126.406	1	1	65	26.069
DATA	1627	20	69	0	0	ASCRP3007743	ASCRP3007743	5271.49	366.568	4.642618e+001	5.055769e+000	98.5	26.5	6.330822e+000	0	0	0	0	0	0	44.5324	1	1	50.4627	26.7
DATA	1628	20	70	0	0	ASCRP3011937	ASCRP3011937	5297.12	366.28	6.490930e+001	6.793296e+000	113.5	23	6.955349e+000	0	0	0	0	0	0	62.1856	1	1	50.7771	24.1081
DATA	1629	20	71	0	0	ASCRP3013051	ASCRP3013051	5322.38	366.237	5.085768e+001	5.467301e+000	101	25	6.183850e+000	0	0	0	0	0	0	48.6652	1	1	49.1849	26
DATA	1630	20	72	0	0	ASCRP3005064	ASCRP3005064	5347.81	366.608	5.314263e+001	5.681300e+000	104	25.5	7.394002e+000	0	0	0	0	0	0	50.7921	1	1	49.1849	27.1333
DATA	1631	20	73	0	0	ASCRP3003677	ASCRP3003677	5373.12	366.524	3.021641e+003	3.021708e+002	2947	23	4.785105e+000	0	0	0	0	0	0	2884.31	1	1	51.7088	22.5217
DATA	1632	20	74	0	0	ASCRP3000815	ASCRP3000815	5398.57	366.843	6.499660e+001	6.804545e+000	112	27	7.779758e+000	0	0	0	0	0	0	61.9648	1	1	47.5395	27.1034
DATA	1633	20	75	0	0	ASCRP3008700	ASCRP3008700	5424.14	366.868	1.824289e+002	1.835402e+001	224	25	5.772925e+000	0	0	0	0	0	0	173.684	1	1	47.8731	26.08
DATA	1634	20	76	0	0	ASCRP3011348	ASCRP3011348	5449.5	366.611	5.814211e+001	6.155000e+000	107	24.5	5.903845e+000	0	0	0	0	0	0	55.2755	1	1	47.8731	24.1538
DATA	1635	20	77	0	0	ASCRP3001559	ASCRP3001559	5474.53	367.167	2.231710e+001	3.011688e+000	72	26	6.246595e+000	0	0	0	0	0	0	21.1888	1	1	42.9674	25.4074
DATA	1636	20	78	0	0	ASCRP3007752	ASCRP3007752	5500.09	366.935	5.315478e+000	2.094025e+000	57	23.5	7.203208e+000	0	0	0	0	0	0	5.03896	1	0	54.4085	24.1
DATA	1637	20	79	0	0	ASCRP3001357	ASCRP3001357	5525.55	366.923	8.671665e+000	2.206161e+000	59.5	26.5	7.026029e+000	0	0	0	0	0	0	8.20778	1	0	49.5074	27.4286
DATA	1638	20	80	1028	1	(+)E1A_r60_a107	E1A_r60_a107	5551.08	366.831	1.401044e+001	2.468108e+000	64	27	5.678800e+000	0	0	0	0	0	0	13.2393	1	1	46.8651	27.9655
DATA	1639	20	81	0	0	ASCRP3004424	ASCRP3004424	5576.37	366.92	5.168916e+001	5.555171e+000	98	29	6.583786e+000	0	0	0	0	0	0	48.764	1	1	49.1849	27.2903
DATA	1640	20	82	0	0	ASCRP3010400	ASCRP3010400	5601.74	366.974	5.266247e+001	5.647111e+000	103	26	6.070951e+000	0	0	0	0	0	0	49.5968	1	1	49.1849	25.6631
DATA	1641	21	1	0	0	ASCRP3009443	ASCRP3009443	3531.91	370.935	5.642277e+001	5.957543e+000	111	27	6.870885e+000	0	0	0	0	0	0	56.651	1	1	54.4085	27.4529
DATA	1642	21	2	0	0	A_23_P1331	NM_080801	3557.31	370.831	7.493816e+002	7.496252e+001	796	29	8.951154e+000	0	0	0	0	1	0	752.885	1	1	48.8603	29.8621
DATA	1643	21	3	0	0	ASCRP3000879	ASCRP3000879	3582.45	371.284	1.391310e+001	2.363121e+000	67	28	7.527727e+000	0	0	0	0	0	0	13.9855	1	1	48.2044	28
DATA	1644	21	4	0	0	ASCRP3007136	ASCRP3007136	3608.07	370.972	4.001163e+001	4.433366e+000	94	28	6.478010e+000	0	0	0	0	0	0	40.2373	1	1	46.8651	28.2692
DATA	1645	21	5	0	0	ASCRP3012895	ASCRP3012895	3633.47	371.135	9.737902e+001	9.923189e+000	151	29	4.030128e+000	0	0	0	0	1	0	97.9618	1	1	48.8603	28.875
DATA	1646	21	6	0	0	A_23_P154235	NM_004688	3658.85	370.889	3.184930e+001	3.712798e+000	85	28	5.758844e+000	0	0	0	0	0	0	32.048	1	1	46.8651	28.25
DATA	1647	21	7	0	0	ASCRP3001676	ASCRP3001676	3684.22	371.11	6.313801e+002	6.316683e+001	681	28	7.690075e+000	0	0	0	0	0	0	635.428	1	1	47.8731	28.1176
DATA	1648	21	8	0	0	ASCRP3002890	ASCRP3002890	3709.8	371	2.532821e+002	2.539994e+001	303.5	27	6.184577e+000	0	0	0	0	0	0	254.93	1	1	49.1849	26.5938
DATA	1649	21	9	0	0	ASCRP3004871	ASCRP3004871	3735.08	371.418	1.094591e+004	1.094592e+003	10804	27	7.495899e+000	0	0	0	0	0	0	11017.3	1	1	55.2791	26.1333
DATA	1650	21	10	0	0	ASCRP3008936	ASCRP3008936	3760.42	371.427	3.223340e+001	3.745579e+000	86.5	27	7.184790e+000	0	0	0	0	0	0	32.4419	1	1	57.5363	27.3939
DATA	1651	21	11	0	0	ASCRP3010305	ASCRP3010305	3785.67	371.5	1.208937e+005	1.208937e+004	121269	35	1.460742e+001	0	0	0	0	1	0	121661	1	1	57.5363	35.72
DATA	1652	21	12	0	0	ASCRP3006157	ASCRP3006157	3811.42	371.427	2.804228e+002	2.810713e+001	339	28	6.362771e+000	0	0	0	0	0	0	282.15	1	1	57.5363	26.8788
DATA	1653	21	13	0	0	ASCRP3002954	ASCRP3002954	3836.52	371.557	3.416027e+002	3.421356e+001	401.5	31	6.310648e+000	0	0	0	0	1	0	343.624	1	1	50.4627	29.2083
DATA	1654	21	14	0	0	ASCRP3009115	ASCRP3009115	3862.06	371.282	1.499775e+003	1.499896e+002	1516	27	7.063923e+000	0	0	0	0	0	0	1508.2	1	1	52.0157	27.5517
DATA	1655	21	15	0	0	ASCRP3007061	ASCRP3007061	3887.3	371.593	2.089331e+003	2.089419e+002	2139	26.5	5.275840e+000	0	0	0	0	0	0	2100.32	1	1	52.0157	26.6
DATA	1656	21	16	0	0	ASCRP3000676	ASCRP3000676	3912.78	371.197	6.858781e+001	7.119970e+000	121.5	27	6.170604e+000	0	0	0	0	0	0	68.9212	1	1	48.8603	27.8276
DATA	1657	21	17	0	0	ASCRP3004757	ASCRP3004757	3937.95	371.56	2.256333e+002	2.264417e+001	276.5	28.5	6.101416e+000	0	0	0	0	0	0	226.628	1	1	51.4001	28.5
DATA	1658	21	18	0	0	ASCRP3005166	ASCRP3005166	3963.51	371.464	3.351235e+003	3.351289e+002	3380	26.5	8.304621e+000	0	0	0	0	0	0	3364.35	1	1	52.0157	27.5313
DATA	1659	21	19	0	0	ASCRP3004223	ASCRP3004223	3989	371.545	5.744977e+001	6.055300e+000	115	26	7.487592e+000	0	0	0	0	0	0	57.6437	1	1	55.8519	26.7241
DATA	1660	21	20	0	0	ASCRP3008748	ASCRP3008748	4014.56	371.26	8.631585e+002	8.633709e+001	917	26	7.299866e+000	0	0	0	0	0	0	865.579	1	1	49.5074	27.625
DATA	1661	21	21	0	0	ASCRP3007088	ASCRP3007088	4039.68	371.605	6.030005e+001	6.327043e+000	115	24	5.777085e+000	0	0	0	0	0	0	60.4327	1	1	49.5074	25.7333
DATA	1662	21	22	0	0	ASCRP3006036	ASCRP3006036	4064.97	371.589	6.856239e+001	7.119212e+000	125	24	3.503807e+000	0	0	0	0	0	0	68.6696	1	1	47.5395	24.12
DATA	1663	21	23	0	0	A_23_P76799	NM_013448	4090.38	372	7.892036e+001	8.121843e+000	135	27	6.910643e+000	0	0	0	0	0	0	78.9907	1	1	48.5334	27.0968
DATA	1664	21	24	0	0	ASCRP3004044	ASCRP3004044	4116	372	5.445047e+000	1.995432e+000	58	27	5.973585e+000	0	0	0	0	0	0	5.44609	1	0	54.9904	26.6061
DATA	1665	21	25	0	0	ASCRP3006303	ASCRP3006303	4141.35	371.88	4.813324e+001	5.182532e+000	102	27	6.026011e+000	0	0	0	0	0	0	48.1079	1	1	48.8603	27.7931
DATA	1666	21	26	0	0	AS_circRNA_control207	AS_circRNA_control207	4166.77	371.568	9.618403e+001	9.808654e+000	147	28	5.685862e+000	0	0	0	0	0	0	96.0622	1	1	47.8731	28.0645
DATA	1667	21	27	0	0	ASCRP3012999	ASCRP3012999	4192.12	372.095	4.301946e+001	4.712581e+000	93.5	25	5.852694e+000	0	0	0	0	0	0	42.9322	1	1	47.5395	24.9375
DATA	1668	21	28	0	0	ASCRP3006088	ASCRP3006088	4217.65	371.846	2.524564e+001	3.175046e+000	77	28	6.801260e+000	0	0	0	0	0	0	25.1746	1	1	49.1849	27.0857
DATA	1669	21	29	0	0	ASCRP3011119	ASCRP3011119	4242.78	372.123	1.797068e+003	1.797171e+002	1841.5	27	5.425786e+000	0	0	0	0	0	0	1790.6	1	1	47.8731	26.5714
DATA	1670	21	30	0	0	ASCRP3003720	ASCRP3003720	4268.55	372.068	1.615976e+001	2.516121e+000	70.5	25	5.775945e+000	0	0	0	0	0	0	16.0883	1	1	48.5334	24.8077
DATA	1671	21	31	0	0	ASCRP3012178	ASCRP3012178	4293.66	372.123	1.669062e+002	1.680185e+001	219.5	25	7.222188e+000	0	0	0	0	0	0	166.033	1	1	48.5334	26.08
DATA	1672	21	32	0	0	ASCRP3001215	ASCRP3001215	4319.13	372	1.857277e+002	1.867296e+001	238	28.5	7.504770e+000	0	0	0	0	0	0	184.6	1	1	48.5334	27.5313
DATA	1673	21	33	0	0	ASCRP3003733	ASCRP3003733	4344.44	372.027	5.987853e+001	6.292260e+000	112	26	7.500269e+000	0	0	0	0	0	0	59.4648	1	1	48.5334	26.0625
DATA	1674	21	34	0	0	ASCRP3011805	ASCRP3011805	4370.09	371.922	3.536023e+001	4.030893e+000	88	30	7.592614e+000	0	0	0	0	0	0	35.0855	1	1	47.8731	28.8276
DATA	1675	21	35	0	0	ASCRP3009336	ASCRP3009336	4395.38	372.237	2.375808e+002	2.383689e+001	288	24.5	5.996472e+000	0	0	0	0	0	0	235.533	1	1	49.1849	25.4286
DATA	1676	21	36	0	0	ASCRP3003283	ASCRP3003283	4420.5	372	7.970117e+002	7.972474e+001	844	24.5	7.351504e+000	0	0	0	0	0	0	789.458	1	1	48.5334	25.7308
DATA	1677	21	37	0	0	Negative010	Negative010	4445.94	372.473	7.125262e+002	7.127903e+001	727	25	7.263004e+000	0	0	0	0	0	0	705.161	1	1	53.8203	24.5862
DATA	1678	21	38	0	0	ASCRP3004184	ASCRP3004184	4471.54	372.118	1.356761e+003	1.356900e+002	1392	26	5.292201e+000	0	0	0	0	0	0	1341.54	1	1	49.8279	25.6897
DATA	1679	21	39	0	0	ASCRP3012252	ASCRP3012252	4496.89	372.5	5.048490e+000	2.008054e+000	59	24	6.197603e+000	0	0	0	0	0	0	4.98749	1	0	56.9804	25.0938
DATA	1680	21	40	0	0	ASCRP3002998	ASCRP3002998	4522.41	371.938	2.072829e+001	2.842689e+000	74	26	8.390603e+000	0	0	0	0	0	0	20.4593	1	1	49.8279	27.7188
DATA	1681	21	41	0	0	ASCRP3001017	ASCRP3001017	4547.94	372.506	1.324634e+002	1.338867e+001	184	25	8.854118e+000	0	0	0	0	0	0	130.63	1	1	49.5074	25.4667
DATA	1682	21	42	0	0	ASCRP3007278	ASCRP3007278	4573.26	372.222	1.361293e+002	1.375171e+001	186	26	7.234958e+000	0	0	0	0	0	0	134.125	1	1	47.5395	27.2308
DATA	1683	21	43	0	0	ASCRP3006359	ASCRP3006359	4598.68	372.554	4.192857e+001	4.624328e+000	93	27	6.486892e+000	0	0	0	0	0	0	41.2749	1	1	48.8603	26.8148
DATA	1684	21	44	0	0	ASCRP3004831	ASCRP3004831	4623.99	372.383	1.799798e+002	1.810355e+001	230	26	6.685438e+000	0	0	0	0	0	0	177.016	1	1	51.0895	25.8485
DATA	1685	21	45	0	0	ASCRP3006961	ASCRP3006961	4649.32	372.622	4.255474e+002	4.259957e+001	470	28	8.100224e+000	0	0	0	0	0	0	418.172	1	1	51.0895	26.3636
DATA	1686	21	46	0	0	ASCRP3011690	ASCRP3011690	4674.58	372.573	3.697757e+004	3.697757e+003	37052	28	7.626438e+000	0	0	0	0	0	0	36304.4	1	1	57.5363	27.6552
DATA	1687	21	47	0	0	ASCRP3008529	ASCRP3008529	4700.13	372.768	9.092680e+002	9.094787e+001	944	25.5	8.906719e+000	0	0	0	0	0	0	891.925	1	1	46.1809	26.3438
DATA	1688	21	48	0	0	ASCRP3001186	ASCRP3001186	4725.5	372.556	2.207942e+001	2.951841e+000	74	26	7.384335e+000	0	0	0	0	0	0	21.6387	1	1	47.8731	24.8182
DATA	1689	21	49	0	0	ASCRP3003715	ASCRP3003715	4750.91	372.948	1.363605e+002	1.377632e+001	186	24.5	6.418556e+000	0	0	0	0	0	0	133.523	1	1	47.8731	24.1176
DATA	1690	21	50	0	0	ASCRP3005982	ASCRP3005982	4776.55	372.535	3.334719e+001	3.869433e+000	83.5	25	7.698122e+000	0	0	0	0	0	0	32.623	1	1	47.2035	24.7586
DATA	1691	21	51	1028	1	(+)E1A_r60_1	E1A_r60_1	4801.78	372.883	3.093552e+001	3.664543e+000	81	30	4.358899e+000	0	0	0	0	1	0	30.2376	1	1	48.8603	29.6667
DATA	1692	21	52	0	0	ASCRP3000361	ASCRP3000361	4827.29	372.698	6.070411e+000	2.057756e+000	59.5	25	7.141561e+000	0	0	0	0	0	0	5.92805	1	0	44.4243	24.5758
DATA	1693	21	53	0	0	ASCRP3008469	ASCRP3008469	4852.63	372.873	2.000986e+002	2.010639e+001	251	25	8.339177e+000	0	0	0	0	0	0	195.234	1	1	47.5395	25.5517
DATA	1694	21	54	0	0	ASCRP3007142	ASCRP3007142	4878.04	372.711	1.033077e+002	1.051687e+001	153	24	7.577489e+000	0	0	0	0	0	0	100.704	1	1	48.2044	24.5313
DATA	1695	21	55	0	0	ASCRP3004173	ASCRP3004173	4903.24	373	3.629167e+002	3.634518e+001	404	26	7.853538e+000	0	0	0	0	0	0	353.463	1	1	46.8651	25.7037
DATA	1696	21	56	0	0	ASCRP3009318	ASCRP3009318	4928.67	372.667	8.010234e+001	8.249708e+000	131	26	4.718540e+000	0	0	0	0	0	0	77.9424	1	1	46.8651	26.7692
DATA	1697	21	57	0	0	ASCRP3012811	ASCRP3012811	4954.15	373.136	2.050687e+003	2.050782e+002	2042	26	5.646777e+000	0	0	0	0	0	0	1993.65	1	1	46.1809	25.2813
DATA	1698	21	58	0	0	ASCRP3012759	ASCRP3012759	4979.5	373	5.732795e+001	6.064060e+000	108	23	7.883970e+000	0	0	0	0	0	0	55.6817	1	1	54.1152	24.0968
DATA	1699	21	59	0	0	ASCRP3009003	ASCRP3009003	5004.61	373.069	2.211442e+001	2.967402e+000	73	24	4.326424e+000	0	0	0	0	0	0	21.4599	1	1	53.8203	23.4444
DATA	1700	21	60	0	0	ASCRP3010164	ASCRP3010164	5030.21	372.976	1.620309e+002	1.632368e+001	213	23	7.641441e+000	0	0	0	0	0	0	157.085	1	1	51.0895	24.9655
DATA	1701	21	61	0	0	ASCRP3008260	ASCRP3008260	5055.77	373.407	2.726304e+001	3.370800e+000	80	24.5	6.380465e+000	0	0	0	0	0	0	26.407	1	1	50.7771	24.6765
DATA	1702	21	62	0	0	ASCRP3006545	ASCRP3006545	5081	373.455	7.584482e+000	2.124203e+000	60	26	6.239277e+000	0	0	0	0	0	0	7.3394	1	0	55.8519	26
DATA	1703	21	63	0	0	ASCRP3011665	ASCRP3011665	5106.42	373.427	7.877345e+001	8.123869e+000	130	24.5	5.935557e+000	0	0	0	0	0	0	76.1537	1	1	57.5363	25.2647
DATA	1704	21	64	0	0	ASCRP3009890	ASCRP3009890	5132.09	372.672	2.119308e+002	2.128615e+001	258	24	4.461328e+000	0	0	0	0	0	0	204.659	1	1	45.1352	24.6
DATA	1705	21	65	0	0	ASCRP3000446	ASCRP3000446	5157.07	373.493	2.930473e+002	2.937222e+001	338	27	6.361279e+000	0	0	0	0	0	0	282.742	1	1	48.5334	26.8611
DATA	1706	21	66	0	0	ASCRP3000183	ASCRP3000183	5182.76	372.986	1.819860e+002	1.830732e+001	224	25	6.944508e+000	0	0	0	0	0	0	175.393	1	1	46.8651	24.6786
DATA	1707	21	67	0	0	ASCRP3005754	ASCRP3005754	5208	373.545	5.123745e+001	5.498132e+000	102	26	7.181600e+000	0	0	0	0	0	0	49.3337	1	1	55.8519	25.8462
DATA	1708	21	68	0	0	ASCRP3011027	ASCRP3011027	5233.71	373.141	1.286898e+004	1.286899e+003	12464	23	9.429162e+000	0	0	0	0	0	0	12376.7	1	1	49.8279	26.3636
DATA	1709	21	69	0	0	ASCRP3002836	ASCRP3002836	5258.64	373.525	4.327355e+001	4.766536e+000	95	25	7.270965e+000	0	0	0	0	0	0	41.576	1	1	50.7771	24.8125
DATA	1710	21	70	0	0	ASCRP3012016	ASCRP3012016	5284.42	373.37	1.795251e+001	2.688138e+000	72	24	7.606308e+000	0	0	0	0	0	0	17.2282	1	1	51.0895	24.5484
DATA	1711	21	71	0	0	ASCRP3007746	ASCRP3007746	5309.68	373.6	2.460391e+002	2.468531e+001	287	25.5	6.392467e+000	0	0	0	0	0	0	235.851	1	1	50.7771	25.5
DATA	1712	21	72	0	1	ETG04_27747	ETG04_27747	5335	373.545	2.042323e+000	2.010565e+000	54.5	24	5.331384e+000	0	0	0	0	0	0	1.3795	0	0	55.8519	24.9032
DATA	1713	21	73	0	0	A_23_P25019	NM_000946	5360.56	373.792	1.177355e+002	1.194351e+001	167	25	8.702752e+000	0	0	0	0	0	0	112.592	1	1	49.1849	26.2593
DATA	1714	21	74	0	0	ASCRP3004568	ASCRP3004568	5385.69	373.676	1.078810e+002	1.097381e+001	153	25	7.458336e+000	0	0	0	0	0	0	103.038	1	1	47.5395	26.3704
DATA	1715	21	75	0	0	ASCRP3000487	ASCRP3000487	5411.21	373.806	1.174021e+002	1.191152e+001	164	25	7.432289e+000	0	0	0	0	0	0	111.988	1	1	47.5395	26.1034
DATA	1716	21	76	0	0	ASCRP3013208	ASCRP3013208	5436.5	373.816	2.794182e+001	3.445293e+000	80	24.5	8.099763e+000	0	0	0	0	0	0	26.6177	1	1	49.1849	25.3846
DATA	1717	21	77	0	0	ASCRP3002843	ASCRP3002843	5462.08	374.082	7.652275e+002	7.654936e+001	790.5	25	5.935611e+000	0	0	0	0	0	0	727.978	1	1	46.8651	24.75
DATA	1718	21	78	0	0	ASCRP3012172	ASCRP3012172	5487.35	373.88	1.178495e+002	1.195703e+001	162	24	6.866604e+000	0	0	0	0	0	0	111.948	1	1	48.8603	24.6897
DATA	1719	21	79	0	0	Negative008	Negative008	5512.8	374.039	2.283311e+002	2.292266e+001	271	22	7.098413e+000	0	0	0	0	0	0	216.579	1	1	49.1849	24.1852
DATA	1720	21	80	0	0	ASCRP3002759	ASCRP3002759	5538.27	373.781	4.150672e+001	4.619401e+000	91	27	6.646534e+000	0	0	0	0	0	0	39.3073	1	1	48.2044	27.2188
DATA	1721	21	81	0	0	ASCRP3009642	ASCRP3009642	5563.41	374.092	8.372017e+003	8.372042e+002	7993	25	7.346044e+000	0	0	0	0	0	0	7916.22	1	1	49.1849	26.0333
DATA	1722	21	82	0	0	ASCRP3011275	ASCRP3011275	5589.14	373.808	5.526529e+001	5.889011e+000	108	26	5.808127e+000	0	0	0	0	0	0	52.1648	1	1	47.5395	26.3556
DATA	1723	22	1	0	0	ASCRP3008016	ASCRP3008016	3544.9	378.663	2.650778e+001	3.268096e+000	82	27	5.931079e+000	0	0	0	0	0	0	26.6267	1	1	50.1463	27.5714
DATA	1724	22	2	0	0	ASCRP3006549	ASCRP3006549	3570	378.695	1.178629e+003	1.178784e+002	1223	27	6.923402e+000	0	0	0	0	0	0	1184.56	1	1	51.0895	27.1724
DATA	1725	22	3	0	0	ASCRP3011701	ASCRP3011701	3595.35	378.835	1.759023e+002	1.769358e+001	229.5	28.5	8.512060e+000	0	0	0	0	0	0	176.868	1	1	50.1463	28.4
DATA	1726	22	4	0	0	ASCRP3002009	ASCRP3002009	3620.56	378.792	9.422835e+001	9.614246e+000	151	30	5.235138e+000	0	0	0	0	1	0	94.7796	1	1	49.8279	29.64
DATA	1727	22	5	0	0	ASCRP3003081	ASCRP3003081	3646.01	378.726	4.368266e+000	1.957732e+000	58.5	30	5.440588e+000	0	0	0	0	1	0	4.39504	1	0	47.8731	30
DATA	1728	22	6	0	0	ASCRP3010145	ASCRP3010145	3671.58	378.945	5.376378e+001	5.704903e+000	108	29.5	7.423866e+000	0	0	0	0	0	0	54.1038	1	1	48.5334	28.3
DATA	1729	22	7	0	0	ASCRP3001118	ASCRP3001118	3696.91	378.935	5.537042e+000	1.986515e+000	60	28	7.388003e+000	0	0	0	0	1	0	5.57269	1	0	54.4085	29.027
DATA	1730	22	8	0	0	Negative030	Negative030	3722.36	378.808	1.319132e+001	2.319369e+000	67	27	5.906450e+000	0	0	0	0	0	0	13.2768	1	1	48.2044	27.3846
DATA	1731	22	9	0	0	ASCRP3002129	ASCRP3002129	3747.72	378.905	5.025715e+002	5.029334e+001	563	27	7.162790e+000	0	0	0	0	0	0	505.811	1	1	48.8603	27.25
DATA	1732	22	10	0	0	ASCRP3000579	ASCRP3000579	3773.21	378.756	5.027519e+002	5.031138e+001	554	28	8.616690e+000	0	0	0	0	1	0	505.943	1	1	50.4627	29.1071
DATA	1733	22	11	0	0	ASCRP3006343	ASCRP3006343	3798.13	379.036	8.532128e+002	8.534262e+001	859.5	28	9.666151e+000	0	0	0	0	1	0	858.49	1	1	50.7771	29.2813
DATA	1734	22	12	0	0	ASCRP3004734	ASCRP3004734	3823.81	378.974	1.098580e+004	1.098582e+003	10722	28	6.431274e+000	0	0	0	0	0	0	11051.3	1	1	49.1849	28.1935
DATA	1735	22	13	0	0	ASCRP3010874	ASCRP3010874	3849.38	378.776	2.072862e+001	2.818136e+000	77	28.5	5.985039e+000	0	0	0	0	0	0	20.8464	1	1	48.8603	28.2
DATA	1736	22	14	130	1	(+)eQC-41	EQC	3874.81	379.026	3.533786e+003	3.533837e+002	3595	27	6.227580e+000	0	0	0	0	0	0	3552.67	1	1	49.1849	27.9
DATA	1737	22	15	0	0	ASCRP3001987	ASCRP3001987	3900.39	379.069	3.971859e+001	4.407498e+000	95	26	5.041141e+000	0	0	0	0	0	0	39.9155	1	1	53.8203	26.5185
DATA	1738	22	16	0	0	ASCRP3003367	ASCRP3003367	3925.5	379	1.089141e+001	2.199929e+000	64	28	5.226689e+000	0	0	0	0	0	0	10.9408	1	1	54.1152	27.5806
DATA	1739	22	17	0	0	ASCRP3006138	ASCRP3006138	3950.91	379.065	2.538792e+001	3.178423e+000	79	28	7.033276e+000	0	0	0	0	0	0	25.491	1	1	54.4085	27.2432
DATA	1740	22	18	0	0	A_23_P2683	NM_024604	3976.31	379.257	8.103573e+000	2.077822e+000	62	25	8.539361e+000	0	0	0	0	0	0	8.1323	1	0	47.8731	26.9
DATA	1741	22	19	0	0	A_23_P250813	NM_000553	4001.63	379.205	2.702447e+002	2.709218e+001	326	26	7.399658e+000	0	0	0	0	0	0	271.055	1	1	50.1463	27.1304
DATA	1742	22	20	0	0	ASCRP3002372	ASCRP3002372	4026.7	379.026	6.398642e+001	6.679184e+000	120	27	6.549399e+000	0	0	0	0	0	0	64.1414	1	1	49.1849	28.1935
DATA	1743	22	21	0	0	ASCRP3006306	ASCRP3006306	4052.44	379.266	9.126681e+001	9.325759e+000	147.5	24	6.746405e+000	0	0	0	0	0	0	91.4305	1	1	50.7771	26.2258
DATA	1744	22	22	0	0	ASCRP3008215	ASCRP3008215	4077.86	379.179	6.828951e+001	7.093151e+000	117	24.5	7.030394e+000	0	0	0	0	0	0	68.3679	1	1	51.4001	25.2333
DATA	1745	22	23	0	0	ASCRP3010581	ASCRP3010581	4103.2	379.259	6.893940e+001	7.156087e+000	122.5	27	5.025649e+000	0	0	0	0	0	0	68.9722	1	1	50.7771	26.4857
DATA	1746	22	24	0	0	ASCRP3013439	ASCRP3013439	4128.71	379.278	6.585469e+001	6.859791e+000	120	27	4.270831e+000	0	0	0	0	0	0	65.8398	1	1	50.4627	26.64
DATA	1747	22	25	0	0	ASCRP3013191	ASCRP3013191	4154.06	379.309	2.538311e+002	2.545576e+001	309.5	29	7.125891e+000	0	0	0	0	1	0	253.591	1	1	50.4627	30.2759
DATA	1748	22	26	0	0	ASCRP3001587	ASCRP3001587	4179.59	379.519	9.438798e+000	2.142443e+000	62	26	5.222874e+000	0	0	0	0	0	0	9.42286	1	0	50.1463	25.8182
DATA	1749	22	27	0	0	ASCRP3005904	ASCRP3005904	4204.98	379.366	9.372451e+001	9.568052e+000	150	25	5.742623e+000	0	0	0	0	0	0	93.4953	1	1	51.0895	24.1471
DATA	1750	22	28	0	0	ASCRP3006363	ASCRP3006363	4230.42	379.573	4.642910e+004	4.642910e+003	46802	30	8.013843e+000	0	0	0	0	1	0	46279.6	1	1	57.5363	29.6897
DATA	1751	22	29	0	0	ASCRP3002588	ASCRP3002588	4255.5	379.5	1.337184e+003	1.337323e+002	1387.5	25	5.598351e+000	0	0	0	0	0	0	1331.84	1	1	52.9257	24.6923
DATA	1752	22	30	0	0	ASCRP3006804	ASCRP3006804	4280.88	379.449	6.888661e+001	7.153737e+000	120	23	4.938572e+000	0	0	0	0	0	0	68.5561	1	1	52.6241	22.9583
DATA	1753	22	31	0	0	Negative021	Negative021	4306.38	379.633	1.948383e+001	2.743098e+000	71	26	7.995145e+000	0	0	0	0	0	0	19.3745	1	1	50.7771	27.7879
DATA	1754	22	32	0	0	ASCRP3000608	ASCRP3000608	4331.81	379.837	2.021480e+003	2.021572e+002	2073	23	7.150457e+000	0	0	0	0	0	0	2008.48	1	1	50.4627	25.0645
DATA	1755	22	33	0	0	ASCRP3011649	ASCRP3011649	4357.41	379.913	1.008339e+002	1.026721e+001	152	26	8.009502e+000	0	0	0	0	0	0	100.102	1	1	49.8279	25.6786
DATA	1756	22	34	0	0	ASCRP3009791	ASCRP3009791	4382.5	379.776	3.943583e+002	3.948331e+001	444.5	30	6.688456e+000	0	0	0	0	0	0	391.169	1	1	49.1849	28.0714
DATA	1757	22	35	0	0	ASCRP3003871	ASCRP3003871	4408	379.744	6.932505e+001	7.198127e+000	123	24	4.535404e+000	0	0	0	0	0	0	68.7061	1	1	48.2044	23.6452
DATA	1758	22	36	0	0	ASCRP3007659	ASCRP3007659	4433.44	379.792	4.864630e+001	5.236833e+000	101	23	7.526057e+000	0	0	0	0	0	0	48.1709	1	1	49.1849	23.1923
DATA	1759	22	37	0	0	ASCRP3012385	ASCRP3012385	4458.56	379.792	1.310967e+002	1.325253e+001	185	26	4.962538e+000	0	0	0	0	0	0	129.706	1	1	49.1849	25.6296
DATA	1760	22	38	0	0	ASCRP3000807	ASCRP3000807	4484.25	379.956	6.898794e+000	2.061213e+000	60	27	6.925714e+000	0	0	0	0	0	0	6.81971	1	0	46.1809	27.4138
DATA	1761	22	39	0	0	ASCRP3002047	ASCRP3002047	4509.5	380	1.160253e+002	1.176426e+001	169	26	7.452642e+000	0	0	0	0	0	0	114.598	1	1	54.1152	26.4483
DATA	1762	22	40	0	0	ASCRP3011380	ASCRP3011380	4535	380	1.042666e+002	1.060665e+001	153.5	25	9.034150e+000	0	0	0	0	0	0	102.895	1	1	54.9904	26.3889
DATA	1763	22	41	0	0	Negative026	Negative026	4560.44	379.781	1.983229e+000	1.947370e+000	52	25	8.246305e+000	0	0	0	0	0	0	-1.28267	0	0	48.2044	26.1923
DATA	1764	22	42	0	0	ASCRP3003967	ASCRP3003967	4585.71	380.09	6.991788e+000	2.070635e+000	60	26	6.283883e+000	0	0	0	0	0	0	6.88794	1	0	49.1849	26.1111
DATA	1765	22	43	0	0	CUST_16_PI418767722	NM_001536	4611.2	379.961	2.039774e+001	2.822406e+000	74	25.5	6.492170e+000	0	0	0	0	0	0	20.0773	1	1	49.1849	23.3
DATA	1766	22	44	0	0	ASCRP3006948	ASCRP3006948	4636.56	380.011	3.626742e+003	3.626794e+002	3616	23	7.586530e+000	0	0	0	0	0	0	3566.7	1	1	49.8279	25.1563
DATA	1767	22	45	0	0	ASCRP3002293	ASCRP3002293	4662	380.455	5.211655e+000	2.022346e+000	58.5	24	7.254969e+000	0	0	0	0	0	0	5.12106	1	0	55.8519	25.1765
DATA	1768	22	46	0	0	ASCRP3004551	ASCRP3004551	4687.2	380.266	5.127034e+000	2.021815e+000	58	26	8.558454e+000	0	0	0	0	0	0	5.03356	1	0	50.4627	26.8333
DATA	1769	22	47	0	0	ASCRP3006483	ASCRP3006483	4712.75	380.286	9.095487e+000	2.158419e+000	61	24	7.803501e+000	0	0	0	0	0	0	8.92193	1	0	51.4001	22.8065
DATA	1770	22	48	0	0	Negative027	Negative027	4738.04	380.316	8.528696e+000	2.136689e+000	59	26	6.420733e+000	0	0	0	0	0	0	8.35881	1	0	49.8279	24.25
DATA	1771	22	49	0	0	ASCRP3011229	ASCRP3011229	4763.77	380.457	2.128489e+001	2.893985e+000	76	24.5	6.537338e+000	0	0	0	0	0	0	20.8429	1	1	51.0895	23.5667
DATA	1772	22	50	0	0	ASCRP3004929	ASCRP3004929	4788.89	380.5	1.569836e+001	2.513086e+000	68	27.5	7.583673e+000	0	0	0	0	0	0	15.3593	1	1	65	26.3125
DATA	1773	22	51	0	0	ASCRP3009175	ASCRP3009175	4814.5	380.5	6.500652e+001	6.790905e+000	116	26	6.592762e+000	0	0	0	0	0	0	63.5474	1	1	57.5363	26.7419
DATA	1774	22	52	0	0	ASCRP3011783	ASCRP3011783	4839.67	380.5	1.513620e+001	2.481041e+000	66	25	8.657002e+000	0	0	0	0	0	0	14.7838	1	1	57.5363	25.2333
DATA	1775	22	53	0	0	ASCRP3012581	ASCRP3012581	4865.35	380.222	3.256451e+001	3.804726e+000	87	24	6.984314e+000	0	0	0	0	0	0	31.7778	1	1	47.5395	24.7742
DATA	1776	22	54	0	0	ASCRP3003521	ASCRP3003521	4890.71	380.5	2.002940e+001	2.808875e+000	72.5	26	5.631869e+000	0	0	0	0	0	0	19.529	1	1	50.4627	26.7778
DATA	1777	22	55	1028	1	(+)E1A_r60_3	E1A_r60_3	4916.26	380.269	1.072993e+002	1.090947e+001	159	26.5	6.663789e+000	0	0	0	1	0	0	104.525	1	1	50.1463	26.5357
DATA	1778	22	56	0	0	ASCRP3010739	ASCRP3010739	4941.36	380.563	1.404415e+002	1.418202e+001	189	24	5.821540e+000	0	0	0	0	0	0	136.695	1	1	50.7771	24.0968
DATA	1779	22	57	0	0	ASCRP3000453	ASCRP3000453	4966.61	380.96	4.262697e+001	4.697727e+000	94.5	23	6.737879e+000	0	0	0	0	0	0	41.4551	1	1	49.1849	23.5517
DATA	1780	22	58	0	0	ASCRP3002826	ASCRP3002826	4992.31	380.766	1.531642e+001	2.500230e+000	67.5	24.5	7.574959e+000	0	0	0	0	0	0	14.8817	1	1	48.8603	24.5
DATA	1781	22	59	0	0	ASCRP3011114	ASCRP3011114	5017.8	380.784	7.251615e+001	7.516527e+000	125	23	5.213800e+000	0	0	0	0	0	0	70.3944	1	1	47.8731	24.0606
DATA	1782	22	60	0	0	ASCRP3009548	ASCRP3009548	5042.67	380.939	1.075498e+002	1.093566e+001	157	23	6.688445e+000	0	0	0	0	0	0	104.312	1	1	45.835	23.8529
DATA	1783	22	61	0	0	ASCRP3003711	ASCRP3003711	5068.5	380.821	7.293046e+002	7.295738e+001	767	23.5	7.824616e+000	0	0	0	0	0	0	706.679	1	1	49.1849	23.7692
DATA	1784	22	62	0	0	A_23_P142849	NM_005168	5093.5	380.821	3.241549e+002	3.247611e+001	359	27	6.265545e+000	0	0	0	0	0	0	313.811	1	1	49.1849	26.0313
DATA	1785	22	63	0	0	ASCRP3012906	ASCRP3012906	5119.38	380.776	9.929051e+001	1.012558e+001	151	24	5.530678e+000	0	0	0	0	0	0	96.0288	1	1	48.8603	23.7949
DATA	1786	22	64	0	0	ASCRP3002077	ASCRP3002077	5144.72	380.905	1.047989e+002	1.066663e+001	153	27	5.894809e+000	0	0	0	0	0	0	101.261	1	1	48.8603	26.0345
DATA	1787	22	65	0	0	ASCRP3006860	ASCRP3006860	5170.24	381	2.119926e+002	2.129237e+001	260	25.5	7.341249e+000	0	0	0	0	0	0	204.636	1	1	46.8651	25.5
DATA	1788	22	66	0	0	ASCRP3005220	ASCRP3005220	5195.4	380.818	2.744727e+001	3.390885e+000	81	26	8.155885e+000	0	0	0	0	0	0	26.4678	1	1	49.5074	26.0385
DATA	1789	22	67	0	0	ASCRP3000613	ASCRP3000613	5220.72	381.056	7.779083e+001	8.030351e+000	127	27	9.406135e+000	0	0	0	0	1	0	74.9408	1	1	47.5395	29.3462
DATA	1790	22	68	0	0	ASCRP3011894	ASCRP3011894	5246.09	381.065	5.844959e+001	6.176106e+000	107	24	7.751003e+000	0	0	0	0	0	0	56.2493	1	1	54.4085	25.1786
DATA	1791	22	69	0	0	ASCRP3004930	ASCRP3004930	5271.59	380.908	1.464069e+002	1.477631e+001	191	25	4.987163e+000	0	0	0	0	0	0	140.74	1	1	49.1849	23.7778
DATA	1792	22	70	0	0	ASCRP3012424	ASCRP3012424	5296.82	381.122	4.286891e+001	4.730271e+000	92	24	7.616709e+000	0	0	0	0	0	0	41.1658	1	1	47.8731	24.4706
DATA	1793	22	71	0	0	ASCRP3010694	ASCRP3010694	5322.35	381.026	3.220859e+001	3.792260e+000	84	25	7.720486e+000	0	0	0	0	0	0	30.8932	1	1	49.1849	27.0345
DATA	1794	22	72	0	0	ASCRP3010242	ASCRP3010242	5347.77	381.148	1.224595e+003	1.224759e+002	1207	24.5	5.951528e+000	0	0	0	0	0	0	1173.23	1	1	50.4627	24.6
DATA	1795	22	73	0	0	AS_circRNA_control203	AS_circRNA_control203	5373	381.289	5.824627e+002	5.828082e+001	610	25	7.534401e+000	0	0	0	0	0	0	557.374	1	1	49.1849	26.2143
DATA	1796	22	74	0	0	ASCRP3006758	ASCRP3006758	5398.44	381.4	1.071598e+002	1.090267e+001	155	25	7.388102e+000	0	0	0	0	0	0	102.418	1	1	50.7771	25.7407
DATA	1797	22	75	0	0	ASCRP3006694	ASCRP3006694	5424.09	381.372	3.162019e+001	3.747654e+000	82	24	6.205333e+000	0	0	0	0	0	0	30.1814	1	1	49.8279	24.1154
DATA	1798	22	76	0	0	ASCRP3007992	ASCRP3007992	5449.31	381.438	7.653964e+001	7.914569e+000	125	26	6.995929e+000	0	0	0	0	0	0	72.9607	1	1	51.0895	26.4074
DATA	1799	22	77	0	0	ASCRP3008269	ASCRP3008269	5474.5	381.5	4.941391e+000	2.076654e+000	55	25	6.550201e+000	0	0	0	0	0	0	4.70391	1	0	57.5363	24.2174
DATA	1800	22	78	0	0	ASCRP3008887	ASCRP3008887	5500.25	381.475	1.516898e+002	1.530288e+001	196	23	6.300183e+000	0	0	0	0	0	0	144.188	1	1	50.7771	23.3333
DATA	1801	22	79	0	0	ASCRP3013233	ASCRP3013233	5525.56	381.4	1.319273e+002	1.334693e+001	178	26	5.695041e+000	0	0	0	0	0	0	125.214	1	1	50.7771	25.8276
DATA	1802	22	80	0	0	ASCRP3013039	ASCRP3013039	5550.86	381.5	8.287517e+000	2.189051e+000	60.5	26.5	6.699296e+000	0	0	0	0	0	0	7.85378	1	0	49.8279	27.2941
DATA	1803	22	81	0	0	ASCRP3001707	ASCRP3001707	5576.42	381.573	5.405602e+001	5.773988e+000	102.5	24	7.667943e+000	0	0	0	0	0	0	51.1443	1	1	57.5363	24.1212
DATA	1804	22	82	0	0	ASCRP3008546	ASCRP3008546	5601.75	381.391	2.186676e+000	2.044600e+000	53	25	6.479673e+000	0	0	0	0	0	0	2.06534	1	0	52.0157	25.3914
DATA	1805	23	1	0	0	ASCRP3003435	ASCRP3003435	3531.78	385.818	3.237859e+001	3.760198e+000	85	28	6.690154e+000	0	0	0	0	0	0	32.517	1	1	49.5074	27.2403
DATA	1806	23	2	0	0	ASCRP3010026	ASCRP3010026	3557.2	385.425	1.630118e+003	1.630230e+002	1663	27.5	8.344341e+000	0	0	0	0	0	0	1638.02	1	1	50.4627	27.7188
DATA	1807	23	3	0	0	Negative027	Negative027	3582.58	385.573	1.094916e+001	2.201485e+000	63	29	7.200032e+000	0	0	0	0	0	0	11.0075	1	1	57.5363	28.0882
DATA	1808	23	4	0	0	ASCRP3004348	ASCRP3004348	3608	385.5	1.523982e+002	1.535893e+001	208.5	28.5	6.385152e+000	0	0	0	0	0	0	153.269	1	1	51.0895	28.5625
DATA	1809	23	5	0	0	ASCRP3002946	ASCRP3002946	3633.2	386	1.075184e+001	2.190597e+000	66	30	4.689986e+000	0	0	0	0	1	0	10.8165	1	1	49.1849	30.0625
DATA	1810	23	6	0	0	ASCRP3002618	ASCRP3002618	3659.07	385.61	2.976810e+001	3.535887e+000	84	27	4.727918e+000	0	0	0	0	0	0	29.9538	1	1	43.3362	27.575
DATA	1811	23	7	0	0	ASCRP3003856	ASCRP3003856	3684.13	386	2.759789e+002	2.766376e+001	330.5	29	7.347372e+000	0	0	0	0	1	0	277.738	1	1	48.5334	29.375
DATA	1812	23	8	0	0	ASCRP3010577	ASCRP3010577	3709.6	385.616	3.156061e+001	3.687869e+000	85.5	27.5	7.011523e+000	0	0	0	0	0	0	31.7638	1	1	47.8731	26.9737
DATA	1813	23	9	0	0	A_23_P202496	NM_022451	3735	386	2.925245e+001	3.492392e+000	82.5	27	6.987674e+000	0	0	0	0	0	0	29.4404	1	1	54.9904	27
DATA	1814	23	10	0	0	ASCRP3009258	ASCRP3009258	3760.27	385.648	1.661056e+001	2.529702e+000	70	27	6.535579e+000	0	0	0	0	0	0	16.7161	1	1	47.2035	27.1
DATA	1815	23	11	0	0	ASCRP3001036	ASCRP3001036	3785.74	385.786	3.892557e+001	4.335126e+000	92	27	8.905055e+000	0	0	0	0	0	0	39.1672	1	1	46.8651	28
DATA	1816	23	12	0	0	ASCRP3011935	ASCRP3011935	3811.5	386	1.139592e+002	1.155464e+001	169	26	5.232995e+000	0	0	0	0	0	0	114.643	1	1	54.1152	26.2069
DATA	1817	23	13	0	0	ASCRP3008720	ASCRP3008720	3836.34	385.973	9.556632e+001	9.745454e+000	149	30	7.237722e+000	0	0	0	0	0	0	96.1157	1	1	49.1849	28.3333
DATA	1818	23	14	0	0	ASCRP3002367	ASCRP3002367	3862.09	386.065	1.539234e+001	2.452791e+000	69	27	6.621752e+000	0	0	0	0	0	0	15.4759	1	1	54.4085	26.9706
DATA	1819	23	15	0	0	ASCRP3000522	ASCRP3000522	3887.5	386	2.257128e+002	2.265199e+001	282	27	6.689084e+000	0	0	0	0	0	0	226.857	1	1	48.5334	27.3793
DATA	1820	23	16	0	0	ASCRP3010105	ASCRP3010105	3912.61	386.069	4.373938e+002	4.378111e+001	492	29	6.679688e+000	0	0	0	0	1	0	439.435	1	1	53.8203	29.2414
DATA	1821	23	17	0	0	ASCRP3009783	ASCRP3009783	3938.07	386.208	5.710352e+001	6.021955e+000	110	28	7.233618e+000	0	0	0	0	0	0	57.344	1	1	46.8651	27.8718
DATA	1822	23	18	0	0	ASCRP3006686	ASCRP3006686	3963.31	386.07	1.471310e+001	2.413321e+000	69	28	8.191000e+000	0	0	0	0	0	0	14.7679	1	1	47.2035	26.6774
DATA	1823	23	19	0	0	ASCRP3000855	ASCRP3000855	3989	386.455	1.173189e+001	2.244925e+000	65.5	25	8.878074e+000	0	0	0	0	0	0	11.7692	1	1	55.8519	27.0345
DATA	1824	23	20	0	0	ASCRP3007694	ASCRP3007694	4014.29	386.141	4.433634e+002	4.437768e+001	494	27.5	7.336489e+000	0	0	0	0	0	0	444.527	1	1	49.8279	27.75
DATA	1825	23	21	0	0	ASCRP3004407	ASCRP3004407	4039.68	386.449	3.501917e+002	3.507155e+001	411.5	26.5	6.835800e+000	0	0	0	0	0	0	350.9	1	1	50.1463	28.6176
DATA	1826	23	22	0	0	ASCRP3010533	ASCRP3010533	4065.29	386.141	8.267497e+001	8.486925e+000	133	24	4.036660e+000	0	0	0	0	0	0	82.7904	1	1	49.8279	23.8065
DATA	1827	23	23	0	0	ASCRP3009570	ASCRP3009570	4090.5	386.5	3.304243e+001	3.820891e+000	85.5	28.5	6.571544e+000	0	0	0	0	0	0	33.067	1	1	57.5363	27
DATA	1828	23	24	0	0	ASCRP3008282	ASCRP3008282	4115.81	386.068	1.233204e+002	1.248060e+001	176	25	4.168560e+000	0	0	0	0	0	0	123.329	1	1	47.8731	24.2424
DATA	1829	23	25	0	0	ASCRP3008189	ASCRP3008189	4141.32	386.6	1.659414e+002	1.670500e+001	216	28	8.390999e+000	0	0	0	0	1	0	165.836	1	1	50.7771	29.8621
DATA	1830	23	26	0	0	ASCRP3006190	ASCRP3006190	4166.59	386.122	8.660913e+000	2.108727e+000	63	27	7.766502e+000	0	0	0	0	0	0	8.64926	1	0	48.5334	28.4375
DATA	1831	23	27	0	0	ASCRP3007598	ASCRP3007598	4192.33	386.513	3.310614e+000	1.952375e+000	56	26	5.797400e+000	0	0	0	0	0	0	3.30368	1	0	49.8279	25.7879
DATA	1832	23	28	0	0	ASCRP3001812	ASCRP3001812	4217.58	386.573	4.028632e+001	4.465154e+000	93	27.5	9.529437e+000	0	0	0	0	1	0	40.1718	1	1	65	29.0882
DATA	1833	23	29	0	0	ASCRP3001267	ASCRP3001267	4243	386.545	5.687832e+001	6.005403e+000	112	29	6.867883e+000	0	0	0	0	0	0	56.6729	1	1	55.8519	28.0667
DATA	1834	23	30	0	0	AS_circRNA_control204	AS_circRNA_control204	4268.43	386.802	2.383167e+002	2.390957e+001	296	25.5	6.136348e+000	0	0	0	0	0	0	237.27	1	1	49.8279	24.6071
DATA	1835	23	31	0	0	ASCRP3012267	ASCRP3012267	4293.65	386.914	4.359610e+002	4.363880e+001	490	26	8.628741e+000	0	0	0	0	0	0	433.706	1	1	49.5074	27.4
DATA	1836	23	32	0	0	ASCRP3010864	ASCRP3010864	4319.16	386.635	2.921575e+001	3.502390e+000	84	29	7.632293e+000	0	0	0	0	0	0	29.0411	1	1	47.8731	28.2424
DATA	1837	23	33	0	0	Negative024	Negative024	4344.55	387.037	1.968772e+000	1.933174e+000	53.5	28	8.004972e+000	0	0	0	0	0	0	-0.15081	0	0	49.8279	26.2903
DATA	1838	23	34	0	0	CUST_18_PI418767722	NM_000754	4369.97	386.542	2.138197e+001	2.883611e+000	75	27	6.193918e+000	0	0	0	0	0	0	21.2195	1	1	47.5395	27.2692
DATA	1839	23	35	0	0	ASCRP3001845	ASCRP3001845	4395.34	387.113	2.081022e+001	2.842549e+000	75	25	6.339255e+000	0	0	0	0	0	0	20.6353	1	1	47.8731	24.8846
DATA	1840	23	36	0	0	ASCRP3011838	ASCRP3011838	4420.73	386.781	1.998246e+002	2.007621e+001	253	23	5.808596e+000	0	0	0	0	0	0	197.98	1	1	48.2044	22.1613
DATA	1841	23	37	0	0	ASCRP3007686	ASCRP3007686	4446.01	386.882	1.779311e+001	2.632079e+000	70.5	23	7.158825e+000	0	0	0	0	0	0	17.6143	1	1	46.8651	23.0345
DATA	1842	23	38	0	0	ASCRP3000685	ASCRP3000685	4471.67	386.75	1.040889e+002	1.058835e+001	158	26	6.596055e+000	0	0	0	0	0	0	102.956	1	1	47.5395	25.7857
DATA	1843	23	39	0	0	ASCRP3010059	ASCRP3010059	4497.29	387.059	7.061905e+000	2.067189e+000	60.5	26.5	6.136140e+000	0	0	0	0	0	0	6.9792	1	0	45.835	26.6563
DATA	1844	23	40	0	0	ASCRP3010055	ASCRP3010055	4522.5	387	7.904943e+004	7.904943e+003	79995.5	26	8.855639e+000	0	0	0	0	0	0	78058.6	1	1	54.1152	26.8788
DATA	1845	23	41	0	0	ASCRP3009491	ASCRP3009491	4547.68	387.137	3.229404e+001	3.770432e+000	85	25.5	7.852739e+000	0	0	0	0	0	0	31.8629	1	1	48.2044	26.7
DATA	1846	23	42	0	0	ASCRP3002813	ASCRP3002813	4573.21	386.93	1.110874e+001	2.242228e+000	64	24	6.039990e+000	0	0	0	0	0	0	10.9511	1	1	46.8651	23.5
DATA	1847	23	43	0	0	ASCRP3012290	ASCRP3012290	4598.56	387.26	1.110745e+003	1.110916e+002	1147	26	6.538883e+000	0	0	0	0	0	0	1094.09	1	1	49.5074	24.0968
DATA	1848	23	44	0	0	ASCRP3008607	ASCRP3008607	4623.89	387.5	2.449186e+001	3.131226e+000	75.5	23	7.270619e+000	0	0	0	0	0	0	24.1047	1	1	56.9804	23.9063
DATA	1849	23	45	0	0	ASCRP3006316	ASCRP3006316	4649.23	387.346	1.419986e+002	1.433348e+001	193	28	7.503158e+000	0	0	0	0	0	0	139.636	1	1	51.0895	26.6563
DATA	1850	23	46	0	0	ASCRP3012793	ASCRP3012793	4674.78	386.768	1.477581e+001	2.449968e+000	69	27	8.232380e+000	0	0	0	0	0	0	14.5174	1	1	46.5243	27.1852
DATA	1851	23	47	0	0	Negative019	Negative019	4700.24	387.385	1.991838e+000	1.961448e+000	53	25	8.212638e+000	0	0	0	0	0	0	1.45719	0	0	50.1463	23.6471
DATA	1852	23	48	0	0	ASCRP3003391	ASCRP3003391	4725.42	386.945	1.007630e+001	2.201610e+000	63	28	4.044338e+000	0	0	0	0	0	0	9.88367	1	1	48.5334	27.24
DATA	1853	23	49	0	0	ASCRP3002017	ASCRP3002017	4750.86	387.608	7.094717e+000	2.083557e+000	60	26	5.221786e+000	0	0	0	0	0	0	6.95357	1	0	48.5334	25.2727
DATA	1854	23	50	0	0	A_23_P70328	NM_018132	4776.38	387.37	4.616322e+002	4.620484e+001	509	25	7.031674e+000	0	0	0	0	0	0	452.063	1	1	50.7771	24.5
DATA	1855	23	51	0	0	ASCRP3011582	ASCRP3011582	4801.68	387.622	5.184292e+003	5.184329e+002	4998	27	7.104898e+000	0	0	0	0	0	0	5072.7	1	1	51.0895	26.2903
DATA	1856	23	52	0	0	ASCRP3010717	ASCRP3010717	4827.1	387.125	7.541132e+002	7.543689e+001	791	25	7.707807e+000	0	0	0	0	0	0	737.239	1	1	46.8651	25.4063
DATA	1857	23	53	0	0	ASCRP3002143	ASCRP3002143	4852.56	387.598	8.035978e+001	8.272878e+000	130.5	23	6.457732e+000	0	0	0	0	0	0	78.4986	1	1	51.4001	22.5667
DATA	1858	23	54	0	0	ASCRP3004526	ASCRP3004526	4878.03	387.284	9.411334e+001	9.614753e+000	146	25	5.973238e+000	0	0	0	0	0	0	91.8541	1	1	48.8603	26.2903
DATA	1859	23	55	0	0	ASCRP3010127	ASCRP3010127	4903.26	387.743	6.179410e+001	6.485487e+000	113.5	26	7.543138e+000	0	0	0	0	0	0	60.2627	1	1	48.8603	25.9677
DATA	1860	23	56	0	0	ASCRP3011687	ASCRP3011687	4928.56	387.818	4.063882e+001	4.516419e+000	91	24	5.731685e+000	0	0	0	0	0	0	39.5986	1	1	49.5074	23.931
DATA	1861	23	57	0	0	ASCRP3008766	ASCRP3008766	4953.9	387.88	9.230075e+002	9.232182e+001	949	23.5	5.819531e+000	0	0	0	0	0	0	898.626	1	1	50.1463	23.5625
DATA	1862	23	58	0	0	ASCRP3010740	ASCRP3010740	4979.37	387.693	9.899636e+001	1.009451e+001	145.5	23	7.103227e+000	0	0	0	0	0	0	96.2969	1	1	47.8731	22.9259
DATA	1863	23	59	0	0	A_23_P49878	NM_019013	5004.78	387.89	2.199901e+002	2.208754e+001	264	23	4.798521e+000	0	0	0	1	0	0	213.811	1	1	47.8731	23.6774
DATA	1864	23	60	0	0	ASCRP3001302	ASCRP3001302	5030.24	387.68	5.188972e+002	5.192738e+001	554	20	4.087966e+000	0	0	0	0	0	0	503.869	1	1	48.2044	20.5652
DATA	1865	23	61	0	0	ASCRP3010757	ASCRP3010757	5055.5	388	2.332652e+001	3.059039e+000	75.5	22.5	4.861940e+000	0	0	0	0	0	0	22.6319	1	1	48.5334	21.9615
DATA	1866	23	62	0	0	ASCRP3008073	ASCRP3008073	5081	387.72	7.622024e+000	2.122429e+000	59	23.5	6.533732e+000	0	0	0	0	0	0	7.38816	1	0	48.2044	24
DATA	1867	23	63	0	0	ASCRP3005513	ASCRP3005513	5106.2	388	1.262058e+002	1.277535e+001	180	24	5.002365e+000	0	0	0	0	0	0	122.227	1	1	49.1849	24.0968
DATA	1868	23	64	0	0	ASCRP3001054	ASCRP3001054	5131.8	387.667	3.587246e+001	4.099581e+000	88	24	5.401270e+000	0	0	0	0	0	0	34.7078	1	1	46.5243	24.175
DATA	1869	23	65	0	0	ASCRP3012174	ASCRP3012174	5157.05	388.082	1.919363e+001	2.762094e+000	70	24.5	8.015861e+000	0	0	0	0	0	0	18.5541	1	1	46.8651	25.4375
DATA	1870	23	66	0	0	ASCRP3011637	ASCRP3011637	5182.56	387.988	4.317598e+002	4.322173e+001	472	26	7.959710e+000	0	0	0	0	0	0	416.965	1	1	49.8279	26.0968
DATA	1871	23	67	0	0	ASCRP3000322	ASCRP3000322	5208.14	388.014	1.623987e+002	1.636136e+001	205	24.5	8.054690e+000	0	0	0	0	0	0	156.679	1	1	46.8651	25.3438
DATA	1872	23	68	0	1	RC11	RC11	5233.57	387.743	2.028931e+000	1.992245e+000	45	24.5	8.953953e+000	0	0	0	0	0	0	-5.48185	0	0	46.8651	27.1071
DATA	1873	23	69	0	0	ASCRP3004859	ASCRP3004859	5258.96	388.114	2.029318e+001	2.845165e+000	74.5	24	5.293674e+000	0	0	0	0	0	0	19.5388	1	1	49.5074	22.6667
DATA	1874	23	70	0	0	ASCRP3005735	ASCRP3005735	5284.21	387.732	4.719253e+001	5.124163e+000	99.5	25	6.951452e+000	0	0	0	0	0	0	45.3878	1	1	46.8651	24.1714
DATA	1875	23	71	0	0	ASCRP3013273	ASCRP3013273	5309.79	388.229	2.530013e+001	3.224103e+000	74.5	24	6.244917e+000	0	0	0	0	0	0	24.3076	1	1	46.8651	24.0313
DATA	1876	23	72	0	0	ASCRP3005099	ASCRP3005099	5335	388.455	9.376921e+000	2.209480e+000	60	26	6.021718e+000	0	0	0	0	0	0	8.99932	1	0	65	26.2414
DATA	1877	23	73	0	0	ASCRP3005370	ASCRP3005370	5360.43	388.395	3.237359e+003	3.237421e+002	3129.5	25	6.515815e+000	0	0	0	0	0	0	3103.35	1	1	49.5074	25.0741
DATA	1878	23	74	0	0	ASCRP3002592	ASCRP3002592	5385.64	387.681	3.618947e+001	4.137539e+000	87	24	7.453303e+000	0	0	0	0	0	0	34.646	1	1	46.8651	25.1379
DATA	1879	23	75	0	0	ASCRP3010699	ASCRP3010699	5411.08	388.413	2.684994e+001	3.352717e+000	78	25.5	6.951722e+000	0	0	0	0	0	0	25.6759	1	1	49.1849	25.8667
DATA	1880	23	76	0	0	ASCRP3008408	ASCRP3008408	5436.62	387.795	1.733036e+001	2.654478e+000	68	28.5	7.346061e+000	0	0	0	0	0	0	16.5494	1	1	47.8731	27.2692
DATA	1881	23	77	0	0	ASCRP3005680	ASCRP3005680	5462.14	388.58	1.631507e+002	1.643880e+001	207	26	6.624769e+000	0	0	0	0	0	0	155.61	1	1	50.7771	25.5357
DATA	1882	23	78	0	0	ASCRP3001595	ASCRP3001595	5487.54	388.218	3.805216e+001	4.306286e+000	89	24	5.948907e+000	0	0	0	0	0	0	36.2407	1	1	50.1463	23.7917
DATA	1883	23	79	0	0	CUST_4_PI418767722	NM_006098	5512.6	388.95	2.280218e+001	3.045380e+000	74	26	6.655306e+000	0	0	0	0	0	0	21.6886	1	1	50.4627	25.6897
DATA	1884	23	80	0	0	A_23_P213255	NM_020159	5538.2	388.338	3.367651e+001	3.928014e+000	83	25	6.059365e+000	0	0	0	0	0	0	31.9799	1	1	48.8603	24.8182
DATA	1885	23	81	0	0	Negative022	Negative022	5563.73	388.712	2.355266e+001	3.106092e+000	74	23.5	7.422238e+000	0	0	0	1	0	0	22.3325	1	1	48.2044	23.7895
DATA	1886	23	82	0	0	ASCRP3012701	ASCRP3012701	5589.19	388.726	4.984204e+001	5.381099e+000	98	24	7.167465e+000	0	0	0	0	0	0	47.1829	1	1	47.8731	24.549
DATA	1887	24	1	0	0	ASCRP3012751	ASCRP3012751	3544.57	393.276	6.855426e+001	7.116829e+000	123.5	28	6.313514e+000	0	0	0	0	0	0	68.8752	1	1	48.5334	27
DATA	1888	24	2	0	0	CUST_15_PI418767722	NM_001614	3569.66	393.5	1.385065e+003	1.385196e+002	1324.5	29	7.425203e+000	0	0	0	0	0	0	1392.24	1	1	52.9257	27.7568
DATA	1889	24	3	0	0	Negative011	Negative011	3595.08	393.227	3.947600e+000	1.949782e+000	59	29	7.528325e+000	0	0	0	0	0	0	3.96966	1	0	48.5334	28.1351
DATA	1890	24	4	0	0	ASCRP3013069	ASCRP3013069	3620.59	393.354	4.376569e+001	4.774706e+000	100	31.5	5.462621e+000	0	0	0	0	1	0	44.0244	1	1	50.7771	30.2333
DATA	1891	24	5	0	0	ASCRP3002911	ASCRP3002911	3646.1	393.481	1.056751e+002	1.073843e+001	162	28	5.763872e+000	0	0	0	0	0	0	106.325	1	1	50.4627	28
DATA	1892	24	6	0	0	Negative054	Negative054	3671.5	393.5	3.961146e+000	1.948718e+000	57.5	26	5.243575e+000	0	0	0	0	0	0	3.98613	1	0	57.5363	26.069
DATA	1894	24	8	0	0	ASCRP3004411	ASCRP3004411	3722.5	393.5	2.536160e+004	2.536161e+003	25602.5	26	7.110243e+000	0	0	0	0	0	0	25523.9	1	1	57.5363	26.5
DATA	1895	24	9	0	0	ASCRP3007076	ASCRP3007076	3747.59	393.4	8.835092e+001	9.038760e+000	145.5	28.5	6.288468e+000	0	0	0	0	0	0	88.9115	1	1	49.5074	28.2
DATA	1896	24	10	0	0	ASCRP3007217	ASCRP3007217	3773.22	393.475	1.422310e+001	2.379956e+000	67	27.5	6.635941e+000	0	0	0	0	0	0	14.3116	1	1	51.0895	27.9643
DATA	1897	24	11	0	0	ASCRP3006833	ASCRP3006833	3798.31	393.483	1.063168e+003	1.063339e+002	1093	24	5.002988e+000	0	0	0	0	0	0	1069.59	1	1	52.3208	25.2667
DATA	1898	24	12	0	0	ASCRP3002279	ASCRP3002279	3823.9	393.542	2.195412e+001	2.909313e+000	75	29	5.932502e+000	0	0	0	0	1	0	22.0815	1	1	51.4001	29.1379
DATA	1899	24	13	0	0	ASCRP3011904	ASCRP3011904	3849.42	393.573	8.361136e+001	8.576421e+000	135.5	27	6.431162e+000	0	0	0	0	0	0	84.0718	1	1	57.5363	27.2121
DATA	1900	24	14	0	0	ASCRP3005155	ASCRP3005155	3874.64	393.586	1.977901e+003	1.977993e+002	2051	27	5.462741e+000	0	0	0	0	0	0	1988.12	1	1	52.3208	26.8077
DATA	1901	24	15	0	0	ASCRP3011393	ASCRP3011393	3900.15	393.915	5.952524e+001	6.251742e+000	115.5	27	6.309517e+000	0	0	0	0	0	0	59.8093	1	1	65	27.68
DATA	1902	24	16	0	0	ASCRP3010319	ASCRP3010319	3925.5	394	1.799600e+001	2.625536e+000	72	29	7.726612e+000	0	0	0	0	0	0	18.0741	1	1	54.1152	28.7647
DATA	1903	24	17	0	0	ASCRP3001259	ASCRP3001259	3950.78	393.89	3.444118e+002	3.449425e+001	398.5	27	7.901388e+000	0	0	0	0	0	0	345.745	1	1	47.8731	27.2571
DATA	1904	24	18	0	0	ASCRP3009635	ASCRP3009635	3976.28	393.882	6.555180e+002	6.557972e+001	715	23.5	8.378607e+000	0	0	0	0	0	0	657.72	1	1	48.8603	26.1429
DATA	1905	24	19	0	0	ASCRP3009082	ASCRP3009082	4001.5	393.837	1.982608e+002	1.991832e+001	253	28	7.867362e+000	0	0	0	0	0	0	198.82	1	1	49.8279	27.8462
DATA	1906	24	20	0	0	ASCRP3004744	ASCRP3004744	4027	394	8.879739e+001	9.084051e+000	142	29.5	6.487831e+000	0	0	0	0	0	0	88.996	1	1	65	28.6667
DATA	1907	24	21	0	0	ASCRP3007533	ASCRP3007533	4052.5	394	7.354612e+001	7.600329e+000	128	26	7.965443e+000	0	0	0	0	0	0	73.6659	1	1	54.1152	28
DATA	1908	24	22	0	0	ASCRP3003111	ASCRP3003111	4077.94	393.676	9.175998e+002	9.178003e+001	971	26	5.913998e+000	0	0	0	0	0	0	918.515	1	1	46.8651	26.2414
DATA	1909	24	23	0	0	ASCRP3005050	ASCRP3005050	4103.18	394	1.375185e+001	2.361204e+000	68	26	5.919914e+000	0	0	0	0	0	0	13.7566	1	1	47.2035	25.8857
DATA	1910	24	24	0	0	ASCRP3012769	ASCRP3012769	4128.38	394.026	7.542947e+001	7.783647e+000	130	27	5.005170e+000	0	0	0	0	0	0	75.4044	1	1	49.1849	26.8621
DATA	1911	24	25	0	0	ASCRP3007038	ASCRP3007038	4153.95	394.162	8.987547e+001	9.190774e+000	143.5	27	7.699007e+000	0	0	0	0	1	0	89.7824	1	1	47.2035	29.3667
DATA	1912	24	26	0	0	ASCRP3003701	ASCRP3003701	4179.38	394	1.086383e+002	1.103279e+001	163	26	4.945861e+000	0	0	0	0	0	0	108.448	1	1	48.5334	25
DATA	1913	24	27	0	0	ASCRP3009793	ASCRP3009793	4204.61	394.069	4.350839e+001	4.757607e+000	97	26	7.380158e+000	0	0	0	0	0	0	43.4005	1	1	53.8203	25.7188
DATA	1914	24	28	0	0	ASCRP3002872	ASCRP3002872	4230.42	394.427	3.392137e+001	3.900930e+000	90	30.5	8.900888e+000	0	0	0	0	1	0	33.8115	1	1	57.5363	31
DATA	1915	24	29	0	0	ASCRP3005581	ASCRP3005581	4255.7	394.2	2.671403e+001	3.294340e+000	78	25	5.250153e+000	0	0	0	0	0	0	26.6074	1	1	50.7771	24.4444
DATA	1916	24	30	0	0	ASCRP3012834	ASCRP3012834	4281.19	394.314	1.823052e+001	2.654347e+000	72.5	26	6.122677e+000	0	0	0	0	0	0	18.1437	1	1	47.2035	25.7778
DATA	1917	24	31	0	0	ASCRP3003030	ASCRP3003030	4306.5	394.5	3.037660e+004	3.037661e+003	30344.5	27.5	8.411242e+000	0	0	0	0	0	0	30208.4	1	1	57.5363	27.3438
DATA	1918	24	32	0	0	ASCRP3002687	ASCRP3002687	4331.56	394.325	1.447153e+002	1.459996e+001	196	25.5	7.360699e+000	0	0	0	0	0	0	143.802	1	1	49.8279	25.5714
DATA	1919	24	33	0	0	ASCRP3012316	ASCRP3012316	4357.32	394.273	3.893595e+001	4.347385e+000	93	24	6.676194e+000	0	0	0	0	0	0	38.659	1	1	49.8279	24.5938
DATA	1920	24	34	0	0	ASCRP3007780	ASCRP3007780	4382.56	394.266	3.366442e+002	3.372000e+001	388	25	6.200269e+000	0	0	0	0	0	0	333.984	1	1	50.7771	25.88
DATA	1921	24	35	0	0	ASCRP3011038	ASCRP3011038	4408.14	394.162	5.242889e+001	5.589241e+000	106	24	5.516154e+000	0	0	0	0	0	0	51.9724	1	1	47.8731	23.1935
DATA	1922	24	36	0	0	ASCRP3005031	ASCRP3005031	4433.37	394.307	8.032230e+001	8.262836e+000	132	23	6.304041e+000	0	0	0	0	0	0	79.5591	1	1	48.5334	22.4688
DATA	1923	24	37	0	0	ASCRP3002639	ASCRP3002639	4458.82	394.558	7.572297e+002	7.574782e+001	801	24.5	5.968885e+000	0	0	0	0	0	0	749.43	1	1	50.1463	23.4
DATA	1924	24	38	0	0	ASCRP3011206	ASCRP3011206	4484.27	394.623	2.319386e+001	3.024810e+000	78	27	6.680336e+000	0	0	0	0	0	0	22.9363	1	1	50.1463	27.2424
DATA	1925	24	39	0	0	ASCRP3001489	ASCRP3001489	4509.58	394.573	7.405854e+001	7.656547e+000	130	26	6.885986e+000	0	0	0	0	0	0	73.1769	1	1	57.5363	26.3714
DATA	1926	24	40	0	0	ASCRP3004701	ASCRP3004701	4535	394.867	7.188801e+000	2.073380e+000	58.5	25	9.096924e+000	0	0	0	0	0	0	7.09751	1	0	54.4085	26.0667
DATA	1927	24	41	0	0	ASCRP3004291	ASCRP3004291	4560.37	394.746	6.532626e+001	6.816413e+000	118	24	5.309161e+000	0	0	0	0	0	0	64.4442	1	1	47.5395	23.5172
DATA	1928	24	42	0	0	A_23_P67042	NM_017947	4585.72	394.905	9.565844e+001	9.762159e+000	144	24	6.225642e+000	0	0	0	0	0	0	94.291	1	1	48.8603	23
DATA	1929	24	43	0	0	ASCRP3007339	ASCRP3007339	4611.28	394.946	6.209093e+001	6.507949e+000	113	19.5	5.443675e+000	0	0	0	0	0	0	61.1536	1	1	48.8603	20.6786
DATA	1930	24	44	0	0	ASCRP3009627	ASCRP3009627	4636.5	394.821	2.705896e+002	2.712921e+001	320.5	24.5	7.734602e+000	0	0	0	0	0	0	266.289	1	1	49.1849	26.25
DATA	1931	24	45	0	0	A_23_P41948	NM_017785	4662.08	395.089	1.768984e+002	1.779728e+001	225	27.5	7.487624e+000	0	0	0	0	0	0	173.948	1	1	49.1849	27.5
DATA	1932	24	46	0	0	ASCRP3008610	ASCRP3008610	4687.35	394.846	2.007784e+002	2.017272e+001	248.5	25	6.735137e+000	0	0	0	0	0	0	197.269	1	1	49.1849	24.1724
DATA	1933	24	47	0	0	ASCRP3011043	ASCRP3011043	4713.01	394.905	2.627927e+001	3.275851e+000	80	26	7.706247e+000	0	0	0	0	0	0	25.799	1	1	46.8651	24.1429
DATA	1934	24	48	0	0	ASCRP3011283	ASCRP3011283	4738.39	395.069	4.106803e+001	4.549408e+000	92	26	4.049965e+000	0	0	0	0	0	0	40.2856	1	1	53.8203	26.2813
DATA	1935	24	49	0	0	ASCRP3011575	ASCRP3011575	4763.68	394.972	2.960760e+001	3.550148e+000	83	26	5.954959e+000	0	0	0	0	0	0	29.0201	1	1	47.2035	24.6667
DATA	1936	24	50	0	0	ASCRP3009891	ASCRP3009891	4789.01	395.095	2.727003e+002	2.734041e+001	324	25	6.750548e+000	0	0	0	0	0	0	267.077	1	1	46.8651	25.3548
DATA	1937	24	51	0	0	ASCRP3003202	ASCRP3003202	4814.5	395	6.424966e+001	6.717885e+000	115.5	25	7.887516e+000	0	0	0	0	0	0	62.8738	1	1	54.1152	25.2903
DATA	1938	24	52	0	0	ASCRP3012822	ASCRP3012822	4839.61	395.069	2.715873e+001	3.351394e+000	81	23	5.627888e+000	0	0	0	0	0	0	26.5561	1	1	53.8203	22.8387
DATA	1939	24	53	0	0	A_23_P139509	NM_016570	4865.3	394.985	1.719403e+001	2.611238e+000	70	23.5	5.025339e+000	0	0	0	0	0	0	16.7987	1	1	45.835	23.1875
DATA	1940	24	54	0	0	ASCRP3013032	ASCRP3013032	4890.53	395.173	9.472011e+002	9.474052e+001	989.5	26	5.665382e+000	0	0	0	0	0	0	924.696	1	1	51.0895	25.8
DATA	1941	24	55	0	0	ASCRP3008628	ASCRP3008628	4915.95	395.477	5.139344e+002	5.143112e+001	558.5	24	7.532001e+000	0	0	0	0	0	0	501.33	1	1	55.8519	23.4
DATA	1942	24	56	0	0	ASCRP3012092	ASCRP3012092	4941.42	395.427	1.704687e+002	1.716032e+001	220	24	7.489922e+000	0	0	0	0	0	0	166.151	1	1	57.5363	23.9677
DATA	1943	24	57	0	0	ASCRP3001169	ASCRP3001169	4966.82	394.974	2.600318e+001	3.263300e+000	76.5	25	6.868434e+000	0	0	0	0	0	0	25.3227	1	1	48.8603	23.8462
DATA	1944	24	58	0	0	ASCRP3000351	ASCRP3000351	4992.32	395.267	6.500473e+001	6.793370e+000	116	26	6.823268e+000	0	0	0	0	0	0	63.2527	1	1	49.1849	26.0968
DATA	1945	24	59	0	0	ASCRP3006954	ASCRP3006954	5017.83	395.429	1.210284e+001	2.316233e+000	62	22.5	6.802537e+000	0	0	0	0	0	0	11.7669	1	1	47.5395	23.7059
DATA	1946	24	60	0	0	ASCRP3010561	ASCRP3010561	5042.89	395.5	2.417328e+001	3.122513e+000	74.5	22.5	5.624375e+000	0	0	0	0	0	0	23.483	1	1	56.9804	22.8214
DATA	1947	24	61	0	0	ASCRP3011883	ASCRP3011883	5068.5	395.231	2.953306e+002	2.959925e+001	344.5	23	5.898928e+000	0	0	0	0	0	0	286.64	1	1	49.8279	23.1212
DATA	1948	24	62	0	0	ASCRP3000983	ASCRP3000983	5093.81	395.467	1.613881e+002	1.625981e+001	208	25	6.153959e+000	0	0	0	0	0	0	156.507	1	1	49.5074	24.3939
DATA	1949	24	63	0	0	ASCRP3003762	ASCRP3003762	5118.92	395.603	4.720076e+001	5.119185e+000	97.5	24	4.201100e+000	0	0	0	0	0	0	45.734	1	1	49.8279	23.2381
DATA	1950	24	64	0	0	ASCRP3002673	ASCRP3002673	5144.35	395.585	9.040788e+000	2.179772e+000	61	24.5	6.977426e+000	0	0	0	0	0	0	8.75193	1	0	51.0895	25.3438
DATA	1951	24	65	0	0	ASCRP3000419	ASCRP3000419	5169.81	395.57	2.908540e+002	2.915308e+001	331.5	27	8.693837e+000	0	0	0	0	0	0	281.301	1	1	58.0869	26.871
DATA	1952	24	66	0	0	ASCRP3002207	ASCRP3002207	5195.39	395.931	4.307113e+000	2.033210e+000	56	26.5	8.055253e+000	0	0	0	0	0	0	4.1619	1	0	53.8203	27.375
DATA	1953	24	67	0	0	ASCRP3001217	ASCRP3001217	5220.8	395.667	1.968272e+002	1.978297e+001	235	27	8.756046e+000	0	0	0	0	0	0	190.001	1	1	46.5243	27.9063
DATA	1954	24	68	0	0	ASCRP3006526	ASCRP3006526	5246.29	395.816	9.645284e+000	2.212317e+000	60.5	25	7.750367e+000	0	0	0	0	0	0	9.30173	1	0	48.8603	25.5455
DATA	1955	24	69	0	0	ASCRP3009622	ASCRP3009622	5271.5	396	8.850573e+001	9.072182e+000	137	25	6.551204e+000	0	0	0	0	0	0	85.2694	1	1	54.1152	24.4194
DATA	1956	24	70	0	0	ASCRP3012680	ASCRP3012680	5296.61	395.931	7.424908e+001	7.688263e+000	124	25	7.634838e+000	0	0	0	0	0	0	71.4594	1	1	53.8203	25.0571
DATA	1957	24	71	0	0	ASCRP3008755	ASCRP3008755	5322.37	395.693	1.508093e+002	1.521262e+001	192	24	7.059981e+000	0	0	0	0	0	0	144.979	1	1	47.8731	26.48
DATA	1958	24	72	0	0	ASCRP3003635	ASCRP3003635	5347.71	395.894	3.745999e+003	3.746052e+002	3672	26	5.590280e+000	0	0	0	0	0	0	3597.29	1	1	45.835	25.5862
DATA	1959	24	73	0	0	ASCRP3013609	ASCRP3013609	5372.78	396.013	3.568668e+001	4.091715e+000	88	25	6.569649e+000	0	0	0	0	0	0	34.2316	1	1	49.1849	25.4688
DATA	1960	24	74	0	0	ASCRP3011075	ASCRP3011075	5398.5	395.763	4.423328e+002	4.427866e+001	470	25	5.468900e+000	0	0	0	0	0	0	423.767	1	1	48.5334	25.1379
DATA	1961	24	75	0	0	ASCRP3012665	ASCRP3012665	5423.99	395.889	1.160163e+002	1.177389e+001	163	26	6.411180e+000	0	0	0	0	0	0	111.011	1	1	46.8651	25.6452
DATA	1962	24	76	0	0	ASCRP3009266	ASCRP3009266	5449.35	396.067	5.773231e+001	6.112849e+000	107	26	7.297175e+000	0	0	0	0	0	0	55.1724	1	1	49.1849	26.0345
DATA	1963	24	77	0	0	ASCRP3011507	ASCRP3011507	5474.57	395.835	1.596344e+002	1.608972e+001	208	28	6.835053e+000	0	0	0	0	0	0	152.347	1	1	49.5074	26.5556
DATA	1964	24	78	0	0	ASCRP3000877	ASCRP3000877	5500.13	396.013	1.776231e+002	1.787620e+001	223	24	7.941872e+000	0	0	0	0	0	0	169.283	1	1	47.5395	24.36
DATA	1965	24	79	0	0	ASCRP3005910	ASCRP3005910	5525.49	396.316	5.303648e+001	5.674405e+000	99.5	25	5.917440e+000	0	0	0	0	0	0	50.4759	1	1	50.4627	25.1333
DATA	1966	24	80	0	0	ASCRP3006251	ASCRP3006251	5550.83	396.284	6.295657e+001	6.611944e+000	113	26	6.222756e+000	0	0	0	0	0	0	59.8267	1	1	50.7771	26.4286
DATA	1967	24	81	0	0	ASCRP3006155	ASCRP3006155	5576.42	396.427	4.444330e+002	4.448935e+001	464.5	23	6.808807e+000	0	0	0	0	0	0	421.68	1	1	57.5363	22.8788
DATA	1968	24	82	0	0	ASCRP3001761	ASCRP3001761	5601.85	396.122	2.753589e+001	3.419278e+000	76	25	6.651201e+000	0	0	0	0	0	0	26.0818	1	1	47.8731	24.7927
DATA	1969	25	1	0	0	ASCRP3007048	ASCRP3007048	3531.69	400.662	1.244306e+002	1.258902e+001	179	27	7.177200e+000	0	0	0	0	0	0	124.992	1	1	48.5334	27.409
DATA	1970	25	2	0	0	ASCRP3002391	ASCRP3002391	3557.42	400.427	2.607575e+001	3.232531e+000	81	27	6.070553e+000	0	0	0	0	0	0	26.2071	1	1	65	25.4194
DATA	1971	25	3	0	0	ASCRP3000077	ASCRP3000077	3582.32	400.726	1.235385e+002	1.250057e+001	175.5	28	6.920924e+000	0	0	0	0	0	0	124.213	1	1	51.4001	28.3125
DATA	1972	25	4	0	0	ASCRP3004700	ASCRP3004700	3608.02	400.333	6.502836e+001	6.777249e+000	120	29	6.442712e+000	0	0	0	0	0	0	65.4059	1	1	50.7771	28.2895
DATA	1973	25	5	0	0	ASCRP3007969	ASCRP3007969	3633.5	400.5	2.839025e+002	2.845432e+001	315.5	28.5	6.377174e+000	0	0	0	0	1	0	285.625	1	1	57.5363	29.0938
DATA	1974	25	6	0	0	ASCRP3002222	ASCRP3002222	3658.83	400.366	1.658548e+002	1.669488e+001	223	25	4.643544e+000	0	0	0	0	0	0	166.89	1	1	51.0895	25
DATA	1975	25	7	0	0	ASCRP3000731	ASCRP3000731	3684.01	400.617	3.445903e+003	3.445956e+002	3444	27	7.325473e+000	0	0	0	0	0	0	3467.77	1	1	51.0895	27.3448
DATA	1976	25	8	0	0	ASCRP3002378	ASCRP3002378	3709.58	400.573	1.703877e+002	1.714526e+001	220	26	7.299953e+000	0	0	0	0	0	0	171.474	1	1	57.5363	26.5313
DATA	1977	25	9	0	0	ASCRP3005595	ASCRP3005595	3734.91	400.763	1.495959e+003	1.496080e+002	1554	28	8.080262e+000	0	0	0	0	0	0	1505.44	1	1	49.1849	28.8276
DATA	1978	25	10	0	0	AS_circRNA_control201	AS_circRNA_control201	3760.41	400.526	1.799629e+002	1.809717e+001	232.5	29	6.993233e+000	0	0	0	0	0	0	181.086	1	1	49.8279	28.303
DATA	1979	25	11	0	0	ASCRP3008385	ASCRP3008385	3785.56	400.734	5.745554e+001	6.054227e+000	111.5	24	4.942308e+000	0	0	0	0	0	0	57.8047	1	1	50.7771	26.0455
DATA	1980	25	12	0	0	ASCRP3004511	ASCRP3004511	3811.42	400.573	3.311988e+001	3.822713e+000	86	26	4.055933e+000	0	0	0	0	0	0	33.3138	1	1	57.5363	25.2174
DATA	1981	25	13	0	0	ASCRP3012186	ASCRP3012186	3836.5	401	2.922611e+001	3.491061e+000	83	27	7.415943e+000	0	0	0	0	0	0	29.3892	1	1	54.1152	27.6061
DATA	1982	25	14	0	0	ASCRP3011934	ASCRP3011934	3862	400.831	9.393671e+003	9.393690e+002	9032	27.5	7.382879e+000	0	0	0	0	0	0	9443.07	1	1	51.4001	28.1
DATA	1984	25	16	0	0	ASCRP3001164	ASCRP3001164	3912.56	400.718	4.341840e+003	4.341882e+002	4277	31	7.087594e+000	0	0	0	0	1	0	4361.3	1	1	48.8603	29.3448
DATA	1985	25	17	0	0	ASCRP3001320	ASCRP3001320	3938.36	401.362	2.697781e+001	3.306854e+000	81	28.5	8.386758e+000	0	0	0	0	0	0	27.0861	1	1	47.2035	27.7188
DATA	1986	25	18	0	0	A_23_P7313	NM_001040058	3963.68	400.946	2.407823e+001	3.075452e+000	79	27	8.682595e+000	0	0	0	1	0	0	24.1632	1	1	48.8603	27.8148
DATA	1987	25	19	0	0	ASCRP3006101	ASCRP3006101	3988.92	400.932	4.949868e+001	5.307146e+000	103	27	7.655365e+000	0	0	0	0	0	0	49.6474	1	1	46.8651	27.2692
DATA	1988	25	20	0	0	ASCRP3006959	ASCRP3006959	4014.71	400.708	1.189681e+001	2.254790e+000	66	25	5.932911e+000	0	0	0	0	0	0	11.9259	1	1	47.5395	25.2593
DATA	1989	25	21	0	0	ASCRP3010611	ASCRP3010611	4039.5	401	2.403600e+004	2.403601e+003	23913	28	7.659676e+000	0	0	0	0	1	0	24080.8	1	1	54.1152	29.8214
DATA	1990	25	22	0	0	ASCRP3007525	ASCRP3007525	4065.16	400.897	7.013501e+002	7.016122e+001	756	24	5.250424e+000	0	0	0	0	0	0	702.223	1	1	46.5243	24.4815
DATA	1991	25	23	0	0	ASCRP3003446	ASCRP3003446	4090.59	401.098	2.000256e+002	2.009439e+001	255.5	26	5.948525e+000	0	0	0	0	0	0	200.146	1	1	49.8279	25.4194
DATA	1992	25	24	0	0	A_23_P252748	NM_007152	4116	401	1.889246e+002	1.898979e+001	240	26	6.489811e+000	0	0	0	0	0	0	188.914	1	1	46.8651	25.9412
DATA	1993	25	25	0	0	ASCRP3000544	ASCRP3000544	4141.34	401.101	1.302322e+003	1.302463e+002	1354	26	6.347142e+000	0	0	0	0	0	0	1301.37	1	1	50.7771	25.3
DATA	1994	25	26	0	0	ASCRP3004244	ASCRP3004244	4166.32	401.012	1.242624e+001	2.289383e+000	66	25	5.928181e+000	0	0	0	0	0	0	12.4086	1	1	50.4627	25.68
DATA	1995	25	27	0	0	CUST_3_PI418767722	NM_002539	4192.03	401.568	1.959628e+000	1.924303e+000	55	23	5.889849e+000	0	0	0	0	0	0	0.202628	0	0	52.6241	23.9032
DATA	1996	25	28	0	0	ASCRP3012539	ASCRP3012539	4217.58	401.427	4.327900e+004	4.327900e+003	44431	27	9.310883e+000	0	0	0	0	1	0	43154.6	1	1	57.5363	29.2188
DATA	1997	25	29	0	1	ETG02_36680	ETG02_36680	4242.89	401.5	8.713108e+000	2.114855e+000	61	27	6.925536e+000	0	0	0	0	0	0	8.68166	1	0	56.9804	27.9655
DATA	1998	25	30	0	0	ASCRP3002995	ASCRP3002995	4268.27	401.45	1.184587e+001	2.263240e+000	63.5	26	5.664655e+000	0	0	0	0	0	0	11.7943	1	1	50.7771	25.3704
DATA	1999	25	31	0	0	ASCRP3005401	ASCRP3005401	4293.58	401.427	3.444870e+001	3.948642e+000	87	27.5	7.025558e+000	0	0	0	0	0	0	34.2726	1	1	57.5363	26.3929
DATA	2000	25	32	0	0	ASCRP3002506	ASCRP3002506	4319.33	401.5	1.999816e+002	2.009122e+001	252	29	7.377426e+000	0	0	0	0	0	0	198.805	1	1	57.5363	28.6563
DATA	2001	25	33	0	0	A_23_P25873	NM_007086	4344.62	401.63	1.348470e+002	1.362253e+001	190	28	7.052332e+000	0	0	0	0	0	0	133.95	1	1	50.7771	26.8462
DATA	2002	25	34	0	0	ASCRP3012790	ASCRP3012790	4370.13	401.347	1.212872e+002	1.228201e+001	175	25	6.257188e+000	0	0	0	0	0	0	120.386	1	1	49.1849	25.3824
DATA	2003	25	35	0	0	ASCRP3002696	ASCRP3002696	4395.48	401.695	3.696334e+001	4.172624e+000	91	23	6.285433e+000	0	0	0	0	0	0	36.6601	1	1	51.7088	23.56
DATA	2004	25	36	0	0	Negative011	Negative011	4420.53	401.649	1.973130e+000	1.939579e+000	53	24	6.023313e+000	0	0	0	0	0	0	0.899626	0	0	49.8279	23.9697
DATA	2005	25	37	0	0	ASCRP3012518	ASCRP3012518	4446.05	401.683	5.417372e+001	5.753919e+000	108	22.5	6.586866e+000	0	0	0	0	0	0	53.6452	1	1	50.7771	22.3529
DATA	2006	25	38	0	0	ASCRP3003171	ASCRP3003171	4471.29	401.494	5.448398e+001	5.783654e+000	107	26	6.720615e+000	0	0	0	0	0	0	53.9099	1	1	49.8279	26.6667
DATA	2007	25	39	0	0	ASCRP3012407	ASCRP3012407	4496.78	401.877	4.103457e+001	4.539810e+000	97	27	6.192803e+000	0	0	0	0	0	0	40.5704	1	1	47.8731	26.8125
DATA	2008	25	40	0	0	ASCRP3011450	ASCRP3011450	4522.48	402	1.449020e+001	2.424288e+000	68	26	7.720939e+000	0	0	0	0	0	0	14.3149	1	1	45.835	26.5
DATA	2009	25	41	0	0	ASCRP3004048	ASCRP3004048	4547.63	402	5.172833e+002	5.176488e+001	560	21.5	5.146470e+000	0	0	0	0	0	0	510.627	1	1	50.4627	22.6154
DATA	2010	25	42	0	0	ASCRP3010368	ASCRP3010368	4572.85	402.013	1.982466e+000	1.946620e+000	48.5	24	6.291876e+000	0	0	0	0	0	0	-1.2632	0	0	49.1849	23.6563
DATA	2011	25	43	0	0	ASCRP3003239	ASCRP3003239	4598.41	402.092	7.918357e+001	8.154488e+000	129.5	22	6.120483e+000	0	0	0	0	0	0	78.0421	1	1	49.1849	21.8571
DATA	2012	25	44	0	0	ASCRP3011078	ASCRP3011078	4623.94	401.901	2.003273e+000	1.959970e+000	55	22	6.812180e+000	0	0	0	0	0	0	1.97282	1	0	46.8651	24.3333
DATA	2013	25	45	0	0	ASCRP3000157	ASCRP3000157	4649.44	401.947	1.987163e+000	1.954271e+000	55	27	7.870751e+000	0	0	0	0	0	0	1.07177	0	0	48.8603	26.8889
DATA	2014	25	46	0	0	ASCRP3002758	ASCRP3002758	4674.78	401.916	1.921909e+003	1.922008e+002	1903	28	6.561381e+000	0	0	0	0	0	0	1889.74	1	1	49.8279	27.8621
DATA	2015	25	47	0	0	ASCRP3011321	ASCRP3011321	4699.96	401.926	1.068653e+001	2.227368e+000	63	26.5	7.654159e+000	0	0	0	0	0	0	10.4995	1	1	50.1463	25.1154
DATA	2016	25	48	0	0	ASCRP3003254	ASCRP3003254	4725.5	401.813	8.576384e+003	8.576406e+002	8265	26	5.080005e+000	0	0	0	0	0	0	8419.68	1	1	49.8279	25.8387
DATA	2018	25	50	0	0	ASCRP3012531	ASCRP3012531	4776.17	401.96	3.400011e+001	3.923908e+000	87	26	3.859693e+000	0	0	0	0	0	0	33.3275	1	1	47.8731	25.5217
DATA	2019	25	51	0	0	ASCRP3009631	ASCRP3009631	4801.31	402.218	7.683156e+000	2.105480e+000	61	25	6.340008e+000	0	0	0	0	0	0	7.52552	1	0	48.8603	24.9355
DATA	2020	25	52	0	0	ASCRP3010785	ASCRP3010785	4827	402.098	7.146999e+002	7.149691e+001	740.5	22	6.019576e+000	0	0	0	0	0	0	699.481	1	1	53.5237	22.3529
DATA	2021	25	53	0	0	ASCRP3003721	ASCRP3003721	4852.46	402.274	2.913896e+002	2.920503e+001	336	24	5.332723e+000	0	0	0	0	0	0	284.967	1	1	51.7088	23.9
DATA	2022	25	54	0	0	AS_circRNA_control215	AS_circRNA_control215	4877.88	401.778	1.051926e+002	1.070121e+001	155	24	5.471690e+000	0	0	0	0	0	0	102.79	1	1	47.5395	24.5758
DATA	2023	25	55	0	0	ASCRP3004718	ASCRP3004718	4903.32	402.346	2.577437e+002	2.584927e+001	306.5	24	8.373741e+000	0	0	0	0	0	0	251.671	1	1	50.7771	24.4667
DATA	2024	25	56	0	0	ASCRP3013136	ASCRP3013136	4928.5	402.231	8.601198e+003	8.601221e+002	8459.5	24	6.626965e+000	0	0	0	0	0	0	8391.93	1	1	49.8279	23.8
DATA	2025	25	57	0	0	ASCRP3009429	ASCRP3009429	4954.1	402.642	4.377176e+001	4.799831e+000	94	25.5	7.204804e+000	0	0	0	0	0	0	42.6744	1	1	50.1463	24.7667
DATA	2026	25	58	0	0	ASCRP3000574	ASCRP3000574	4979.24	401.75	2.157567e+001	2.922427e+000	72	23.5	4.989274e+000	0	0	0	0	0	0	21.0164	1	1	47.2035	23.6786
DATA	2027	25	59	0	0	ASCRP3000056	ASCRP3000056	5004.8	402.425	1.340954e+002	1.355386e+001	181	26.5	7.539559e+000	0	0	0	0	0	0	130.523	1	1	50.4627	26.4211
DATA	2028	25	60	0	0	ASCRP3002717	ASCRP3002717	5030.41	402.2	1.000255e+003	1.000450e+002	1010.5	24	6.195532e+000	0	0	0	0	0	0	972.784	1	1	50.4627	24
DATA	2029	25	61	0	0	ASCRP3008306	ASCRP3008306	5055.5	402.5	8.153720e+002	8.156113e+001	837	22	4.526931e+000	0	0	0	0	0	0	792.359	1	1	50.4627	22.3
DATA	2030	25	62	0	0	ASCRP3012932	ASCRP3012932	5081.05	402.263	1.436659e+001	2.444317e+000	66.5	25	6.535886e+000	0	0	0	0	0	0	13.949	1	1	49.1849	24.697
DATA	2031	25	63	0	0	ASCRP3008928	ASCRP3008928	5106.56	402.506	5.046766e+002	5.050645e+001	543	24	4.793483e+000	0	0	0	0	0	0	489.604	1	1	52.3208	23.5405
DATA	2032	25	64	0	0	ASCRP3002605	ASCRP3002605	5131.8	402.378	1.748241e+002	1.759428e+001	222	24	4.285385e+000	0	0	0	0	0	0	169.454	1	1	51.0895	23.3824
DATA	2033	25	65	0	0	ASCRP3011493	ASCRP3011493	5157.35	402.901	6.264087e+000	2.079153e+000	57	27	7.961059e+000	0	0	0	0	0	0	6.06669	1	0	47.8731	26.5385
DATA	2034	25	66	0	0	ASCRP3008278	ASCRP3008278	5182.61	402.707	1.583895e+003	1.584019e+002	1533	30	8.333067e+000	0	0	0	0	0	0	1532.57	1	1	49.8279	27.76
DATA	2035	25	67	0	0	ASCRP3009525	ASCRP3009525	5208.01	402.895	6.708010e+001	6.995873e+000	112.5	24	8.653653e+000	0	0	0	0	0	0	64.848	1	1	47.2035	25.5
DATA	2036	25	68	0	0	ASCRP3007555	ASCRP3007555	5233.34	402.74	7.651740e+000	2.130248e+000	60	25	7.718912e+000	0	0	0	0	0	0	7.38998	1	0	48.8603	24.7333
DATA	2037	25	69	0	0	ASCRP3004294	ASCRP3004294	5258.85	402.892	7.702324e+001	7.955240e+000	126.5	24	4.765467e+000	0	0	0	0	0	0	74.3171	1	1	47.8731	24.25
DATA	2038	25	70	0	0	ASCRP3006127	ASCRP3006127	5284.17	402.778	6.563918e+002	6.566940e+001	674.5	25	7.251251e+000	0	0	0	0	0	0	632.686	1	1	49.5074	24.2258
DATA	2039	25	71	0	0	A_23_P213255	NM_020159	5309.46	403.073	2.780052e+001	3.421208e+000	79	25	5.625403e+000	0	0	0	0	0	0	26.77	1	1	49.8279	26.3871
DATA	2040	25	72	0	0	ASCRP3007115	ASCRP3007115	5335.17	402.684	1.928182e+002	1.938488e+001	235	24	5.701542e+000	0	0	0	0	0	0	185.459	1	1	48.5334	24.4848
DATA	2041	25	73	0	0	ASCRP3004025	ASCRP3004025	5360.68	403	3.473397e+002	3.479141e+001	386	28	6.928950e+000	0	0	0	0	0	0	333.727	1	1	49.1849	27.3
DATA	2042	25	74	0	0	ASCRP3003527	ASCRP3003527	5385.79	402.806	6.850966e+002	6.853887e+001	704.5	27	5.446548e+000	0	0	0	0	0	0	657.48	1	1	47.5395	26.1765
DATA	2043	25	75	0	0	ASCRP3006259	ASCRP3006259	5411.35	403.067	1.063556e+002	1.082253e+001	156	25	6.900137e+000	0	0	0	0	0	0	101.95	1	1	49.1849	24.5313
DATA	2044	25	76	0	0	ASCRP3012197	ASCRP3012197	5436.62	402.973	1.190065e+001	2.332046e+000	65	26	6.288233e+000	0	0	0	0	0	0	11.3935	1	1	48.8603	25.5517
DATA	2045	25	77	0	0	ASCRP3008644	ASCRP3008644	5462.25	403.137	2.137447e+001	2.932764e+000	74	27	6.493233e+000	0	0	0	0	0	0	20.4376	1	1	47.8731	27.1
DATA	2046	25	78	0	0	ASCRP3004074	ASCRP3004074	5487.54	403.042	2.050099e+001	2.871627e+000	74	27.5	7.000661e+000	0	0	0	0	0	0	19.5759	1	1	48.5334	26.25
DATA	2047	25	79	0	0	ASCRP3008254	ASCRP3008254	5512.76	403.321	7.532537e+001	7.797005e+000	122	25	7.583345e+000	0	0	0	0	0	0	71.8302	1	1	49.8279	25.2593
DATA	2048	25	80	0	0	ASCRP3001896	ASCRP3001896	5538.46	402.938	1.677359e+002	1.689437e+001	212	25	5.674159e+000	0	0	0	0	0	0	159.706	1	1	49.8279	25.4706
DATA	2049	25	81	0	0	ASCRP3012803	ASCRP3012803	5563.85	403.305	1.916560e+001	2.784194e+000	70.5	25	7.173363e+000	0	0	0	0	0	0	18.2216	1	1	50.7771	23.8857
DATA	2050	25	82	0	0	A_23_P213255	NM_020159	5588.89	403.5	3.191834e+001	3.778734e+000	83	22.5	5.238277e+000	0	0	0	0	0	0	30.2999	1	1	56.9804	22.4211
DATA	2051	26	1	0	0	ASCRP3008859	ASCRP3008859	3544.41	407.908	6.258743e+001	6.543908e+000	116	26.5	6.158120e+000	0	0	0	0	0	0	62.8936	1	1	49.1849	27.775
DATA	2052	26	2	0	0	ASCRP3006853	ASCRP3006853	3570.11	408.114	4.978487e+000	1.973676e+000	57	28	6.371813e+000	0	0	0	0	0	0	5.00512	1	0	49.1849	27
DATA	2053	26	3	0	0	ASCRP3005823	ASCRP3005823	3595.12	408	1.405504e+002	1.418411e+001	193	28.5	7.653768e+000	0	0	0	0	1	0	141.352	1	1	49.8279	28.8611
DATA	2054	26	4	0	0	ASCRP3011860	ASCRP3011860	3621.11	408.027	8.913931e+000	2.106536e+000	63	28.5	6.094683e+000	0	0	0	0	0	0	8.96731	1	0	46.8651	27.875
DATA	2055	26	5	0	0	A_23_P253524	NM_001813	3646.39	408.069	2.965451e+002	2.971584e+001	352.5	26.5	5.573938e+000	0	0	0	0	0	0	298.379	1	1	53.8203	26.4286
DATA	2056	26	6	0	0	CUST_16_PI418767722	NM_001536	3671.5	408	2.323929e+001	3.006872e+000	79.5	27	5.806044e+000	0	0	0	0	0	0	23.3858	1	1	54.1152	26.1667
DATA	2057	26	7	0	0	ASCRP3009248	ASCRP3009248	3696.4	407.947	1.153998e+002	1.169664e+001	170	26	6.107156e+000	0	0	0	0	0	0	116.133	1	1	49.1849	26.2121
DATA	2058	26	8	0	0	ASCRP3003622	ASCRP3003622	3722.5	408	5.589199e+000	1.988165e+000	60.5	28	7.718509e+000	0	0	0	0	0	0	5.6246	1	0	54.1152	27.8462
DATA	2059	26	9	0	0	ASCRP3005374	ASCRP3005374	3747.66	408.076	6.455288e+001	6.731400e+000	119.5	28	5.847094e+000	0	0	0	0	0	0	64.9564	1	1	49.1849	28.4667
DATA	2060	26	10	0	0	ASCRP3002182	ASCRP3002182	3773.09	408.079	1.544647e+003	1.544765e+002	1542	27	5.932778e+000	0	0	0	0	0	0	1554.08	1	1	51.7088	27.7419
DATA	2061	26	11	0	0	ASCRP3012676	ASCRP3012676	3798.47	408.262	1.275491e+001	2.295733e+000	67	24	6.959020e+000	0	0	0	0	0	0	12.8302	1	1	50.7771	25.8065
DATA	2062	26	12	0	0	CUST_17_PI418767722	NM_003753	3823.75	408.373	1.044211e+004	1.044213e+003	10026	26	6.556531e+000	0	0	0	0	0	0	10501.1	1	1	51.0895	27.3929
DATA	2063	26	13	0	0	ASCRP3002628	ASCRP3002628	3849.42	408.427	1.478592e+001	2.415331e+000	66.5	26	7.416709e+000	0	0	0	0	0	0	14.8649	1	1	57.5363	26.5152
DATA	2064	26	14	1028	1	(+)E1A_r60_a20	E1A_r60_a20	3874.35	408.205	5.951256e+001	6.250402e+000	114	27	7.155039e+000	0	0	0	0	0	0	59.8101	1	1	50.1463	27.8621
DATA	2065	26	15	0	0	A_23_P41948	NM_017785	3900.11	408.5	1.635820e+002	1.646948e+001	218	27	6.576005e+000	0	0	0	0	0	0	164.334	1	1	56.9804	27.6207
DATA	2066	26	16	0	0	ASCRP3010429	ASCRP3010429	3925.32	408.506	1.515063e+001	2.439585e+000	69	29.5	7.610923e+000	0	0	0	0	1	0	15.2137	1	1	50.4627	29.6154
DATA	2067	26	17	0	0	ASCRP3006708	ASCRP3006708	3950.93	408.417	5.231303e+003	5.231338e+002	5262.5	26	8.191052e+000	0	0	0	0	0	0	5250.59	1	1	48.2044	26.48
DATA	2068	26	18	0	0	ASCRP3003663	ASCRP3003663	3976.25	408.43	1.601040e+001	2.495327e+000	68	27.5	8.351877e+000	0	0	0	0	1	0	16.0613	1	1	50.7771	29.0769
DATA	2069	26	19	0	0	ASCRP3004510	ASCRP3004510	4001.58	408.573	6.145892e+000	2.011217e+000	60	27	5.338539e+000	0	0	0	0	0	0	6.16212	1	0	57.5363	26.4
DATA	2070	26	20	0	0	ASCRP3005426	ASCRP3005426	4027.11	408.5	4.598201e+001	4.981456e+000	99	23	7.386248e+000	0	0	0	0	0	0	46.0772	1	1	56.9804	25.16
DATA	2071	26	21	0	0	ASCRP3009225	ASCRP3009225	4052.42	408.573	1.032790e+002	1.050434e+001	156	31	8.563099e+000	0	0	0	0	1	0	103.431	1	1	57.5363	31.08
DATA	2072	26	22	0	0	ASCRP3005218	ASCRP3005218	4077.58	408.573	5.651385e+001	5.968121e+000	109	25.5	5.785861e+000	0	0	0	0	0	0	56.5626	1	1	57.5363	25.0714
DATA	2073	26	23	0	0	ASCRP3005193	ASCRP3005193	4103.22	408.75	1.936959e+003	1.937054e+002	1983	25	6.568535e+000	0	0	0	0	0	0	1937.37	1	1	45.1352	26.4865
DATA	2074	26	24	0	0	ASCRP3003567	ASCRP3003567	4128.71	408.882	1.161337e+003	1.161496e+002	1226	27	5.833486e+000	0	0	0	0	0	0	1160.81	1	1	45.835	27.6207
DATA	2075	26	25	0	0	ASCRP3013532	ASCRP3013532	4154	408.839	1.191160e+003	1.191315e+002	1203	25	4.722556e+000	0	0	0	0	0	0	1189.82	1	1	51.4001	26.0417
DATA	2076	26	26	0	0	ASCRP3011928	ASCRP3011928	4179.53	408.88	9.956515e+001	1.014063e+001	151	24.5	4.507930e+000	0	0	0	0	0	0	99.3836	1	1	48.8603	24.1071
DATA	2077	26	27	0	0	ASCRP3004218	ASCRP3004218	4204.83	408.816	1.038458e+002	1.056148e+001	155	25	5.203907e+000	0	0	0	0	0	0	103.583	1	1	48.2044	23.625
DATA	2078	26	28	0	0	ASCRP3002257	ASCRP3002257	4230.44	408.977	6.330833e+003	6.330862e+002	6115	29	9.641404e+000	0	0	0	0	1	0	6310.24	1	1	50.1463	30.96
DATA	2079	26	29	0	0	ASCRP3009650	ASCRP3009650	4255.5	409	7.576124e+002	7.578576e+001	790	26	3.125073e+000	0	0	0	0	0	0	754.603	1	1	54.1152	26.1053
DATA	2080	26	30	0	0	ASCRP3012307	ASCRP3012307	4281.14	409.083	4.383558e+001	4.789287e+000	99	26	5.586247e+000	0	0	0	0	0	0	43.6289	1	1	46.8651	26.3846
DATA	2081	26	31	0	0	ASCRP3003778	ASCRP3003778	4306.5	409	2.906898e+001	3.489600e+000	80.5	28	6.443802e+000	0	0	0	0	0	0	28.9103	1	1	49.8279	27.4516
DATA	2082	26	32	0	0	ASCRP3007902	ASCRP3007902	4331.75	409	3.988361e+002	3.993038e+001	456	25	7.932423e+000	0	0	0	0	0	0	396.362	1	1	49.1849	25.56
DATA	2083	26	33	0	0	ASCRP3013052	ASCRP3013052	4357.03	409.071	1.460321e+001	2.423018e+000	69	25	4.882657e+000	0	0	0	0	0	0	14.5017	1	1	46.8651	25.4286
DATA	2084	26	34	0	0	ASCRP3006892	ASCRP3006892	4382.78	409.086	2.522286e+002	2.529698e+001	308	24	7.137726e+000	0	0	0	0	0	0	250.281	1	1	49.5074	23.8667
DATA	2085	26	35	0	0	A_23_P250196	NM_178812	4408	409.133	4.834162e+001	5.207597e+000	102	25.5	5.377689e+000	0	0	0	1	0	0	47.932	1	1	54.4085	24.3333
DATA	2086	26	36	0	0	ASCRP3008804	ASCRP3008804	4433.5	409	2.695574e+002	2.702531e+001	320.5	23	6.567395e+000	0	0	0	0	0	0	267.067	1	1	54.1152	23.5455
DATA	2087	26	37	0	0	ASCRP3013175	ASCRP3013175	4458.58	409.122	1.566319e+002	1.578280e+001	206.5	27.5	6.680496e+000	0	0	0	0	0	0	155.068	1	1	48.5334	26.625
DATA	2088	26	38	0	0	ASCRP3011650	ASCRP3011650	4484.26	409.222	4.196674e+001	4.623776e+000	94	26	5.507732e+000	0	0	0	0	0	0	41.5155	1	1	47.5395	25.7059
DATA	2089	26	39	0	0	ASCRP3006213	ASCRP3006213	4509.45	409.519	4.769985e+001	5.150307e+000	101	24	6.498304e+000	0	0	0	0	0	0	47.1515	1	1	49.8279	25.8065
DATA	2090	26	40	0	0	ASCRP3010774	ASCRP3010774	4535	409.455	2.322131e+001	3.028369e+000	77	21	6.321129e+000	0	0	0	0	0	0	22.9367	1	1	65	22.96
DATA	2091	26	41	0	0	ASCRP3008756	ASCRP3008756	4560.5	409.5	2.736220e+001	3.357293e+000	80	24	6.198576e+000	0	0	0	0	0	0	27.0062	1	1	57.5363	24.2121
DATA	2092	26	42	66	-1	(-)3xSLv1	NegativeControl	4585.67	409.5	1.982700e+000	1.946851e+000	48	24	6.566942e+000	0	0	0	0	0	0	-4.6819	0	0	57.5363	23.4839
DATA	2093	26	43	0	0	ASCRP3013511	ASCRP3013511	4611.36	409.378	1.947044e+001	2.754464e+000	73	22.5	7.234214e+000	0	0	0	0	0	0	19.1878	1	1	48.8603	24.5769
DATA	2094	26	44	0	0	ASCRP3010393	ASCRP3010393	4636.7	409.659	7.215846e+001	7.474635e+000	120	24	6.171316e+000	0	0	0	0	0	0	71.0581	1	1	52.3208	24.5417
DATA	2095	26	45	0	0	ASCRP3001609	ASCRP3001609	4661.79	409.438	1.722797e+002	1.733812e+001	225	28	7.079545e+000	0	0	0	0	0	0	169.524	1	1	50.7771	28.4063
DATA	2096	26	46	0	0	ASCRP3000857	ASCRP3000857	4687.35	409.423	1.586423e+002	1.598396e+001	207	25	5.362524e+000	0	0	0	0	0	0	155.987	1	1	50.1463	27.56
DATA	2097	26	47	0	0	ASCRP3008957	ASCRP3008957	4712.58	409.573	1.293965e+001	2.343765e+000	64.5	25	6.824651e+000	0	0	0	0	0	0	12.7137	1	1	57.5363	24.9
DATA	2098	26	48	0	0	ASCRP3002253	ASCRP3002253	4737.93	409.549	4.947635e+001	5.320122e+000	98	25	4.161754e+000	0	0	0	0	0	0	48.5759	1	1	51.0895	24.9655
DATA	2099	26	49	0	0	ASCRP3003322	ASCRP3003322	4763.67	409.923	1.483555e+001	2.455843e+000	66	26	4.742065e+000	0	0	0	0	0	0	14.5549	1	1	49.1849	25.4444
DATA	2100	26	50	0	0	ASCRP3001415	ASCRP3001415	4788.96	409.853	1.914926e+002	1.924916e+001	242	27.5	4.924038e+000	0	0	0	0	0	0	187.73	1	1	47.5395	26.6154
DATA	2101	26	51	0	0	ASCRP3005423	ASCRP3005423	4814.38	409.958	1.924230e+001	2.746685e+000	72.5	22	5.989850e+000	0	0	0	0	0	0	18.8502	1	1	48.2044	22.2143
DATA	2102	26	52	0	0	A_23_P154235	NM_004688	4839.91	409.85	3.195296e+001	3.749314e+000	79	22.5	4.719448e+000	0	0	0	0	0	0	31.2782	1	1	49.5074	22.7188
DATA	2103	26	53	0	0	ASCRP3012964	ASCRP3012964	4865.05	409.893	5.784079e+001	6.108084e+000	108	24	4.882133e+000	0	0	0	0	0	0	56.5777	1	1	47.2035	24.0909
DATA	2104	26	54	0	0	ASCRP3001584	ASCRP3001584	4890.44	409.973	3.793261e+003	3.793312e+002	3788	23	6.705639e+000	0	0	0	0	0	0	3707.68	1	1	48.5334	23.9677
DATA	2105	26	55	0	0	Negative030	Negative030	4916	410	1.210831e+001	2.308847e+000	63	24	8.865720e+000	0	0	0	0	0	0	11.8262	1	1	54.9904	24.6207
DATA	2106	26	56	0	0	CUST_2_PI418767722	NM_002455	4941.35	409.88	3.881737e+002	3.886720e+001	421	23	7.487501e+000	0	0	0	0	0	0	378.839	1	1	48.8603	23.7037
DATA	2107	26	57	0	0	ASCRP3010457	ASCRP3010457	4966.7	409.827	1.119594e+003	1.119767e+002	1155	25	7.155177e+000	0	0	0	0	0	0	1091.83	1	1	49.8279	24.9
DATA	2108	26	58	0	0	ASCRP3005618	ASCRP3005618	4992	409.797	6.357583e+000	2.070429e+000	60	25	8.182137e+000	0	0	0	0	0	0	6.19518	1	0	46.8651	26
DATA	2109	26	59	0	0	Negative008	Negative008	5017.41	409.908	2.223058e+002	2.231787e+001	265	27	7.177579e+000	0	0	0	0	0	0	216.461	1	1	49.1849	26.8
DATA	2110	26	60	0	0	ASCRP3009114	ASCRP3009114	5042.91	409.918	6.666844e+002	6.669764e+001	701	23	5.861746e+000	0	0	0	0	0	0	648.644	1	1	51.0895	22.9412
DATA	2111	26	61	0	0	ASCRP3006516	ASCRP3006516	5068.41	410.155	3.268330e+001	3.818720e+000	81	22	5.918716e+000	0	0	0	0	0	0	31.7742	1	1	47.5395	22.6176
DATA	2112	26	62	0	0	ASCRP3006690	ASCRP3006690	5093.46	410.224	5.906063e+001	6.228035e+000	110.5	25.5	6.172082e+000	0	0	0	0	0	0	57.3724	1	1	49.5074	25.5
DATA	2113	26	63	0	0	A_23_P11685	NM_024420	5119.05	410.477	1.086339e+001	2.256821e+000	59	23.5	4.819565e+000	0	0	0	1	0	0	10.5444	1	1	55.8519	23.05
DATA	2114	26	64	0	0	ASCRP3004620	ASCRP3004620	5144.49	409.875	8.853393e+002	8.855607e+001	929.5	26	7.302605e+000	0	0	0	0	0	0	858.554	1	1	47.8731	27.0714
DATA	2115	26	65	0	0	ASCRP3001831	ASCRP3001831	5169.72	410.16	1.892831e+002	1.903175e+001	240	27	7.809338e+000	0	0	0	0	0	0	183.406	1	1	49.1849	25.7037
DATA	2116	26	66	0	0	ASCRP3003194	ASCRP3003194	5195.16	410.113	8.433240e+001	8.663330e+000	134	29	8.678484e+000	0	0	0	0	0	0	81.641	1	1	50.4627	27.8333
DATA	2117	26	67	0	0	ASCRP3005309	ASCRP3005309	5220.78	410.266	1.022948e+002	1.042032e+001	150.5	25	8.939288e+000	0	0	0	0	0	0	98.9414	1	1	50.1463	25.7059
DATA	2118	26	68	0	0	ASCRP3002978	ASCRP3002978	5246.11	410.5	4.713274e+002	4.717460e+001	511.5	25	5.753483e+000	0	0	0	0	0	0	455.467	1	1	56.9804	25.2222
DATA	2119	26	69	0	0	ASCRP3009823	ASCRP3009823	5271.5	410.5	1.314666e+001	2.384078e+000	66	25	6.584363e+000	0	0	0	0	0	0	12.6921	1	1	57.5363	25.5313
DATA	2120	26	70	0	0	ASCRP3004606	ASCRP3004606	5296.67	410.5	6.210509e+002	6.213699e+001	657.5	25	6.509750e+000	0	0	0	0	0	0	598.988	1	1	57.5363	26.3448
DATA	2121	26	71	1028	1	(+)E1A_r60_a22	E1A_r60_a22	5322.35	410.114	9.426302e+001	9.634682e+000	144	24	7.554106e+000	0	0	0	0	0	0	90.8149	1	1	50.1463	25.7419
DATA	2122	26	72	0	0	ASCRP3009446	ASCRP3009446	5347.68	410.4	2.475711e+002	2.483736e+001	290	27	6.738346e+000	0	0	0	0	0	0	238.273	1	1	50.7771	26.0303
DATA	2123	26	73	0	0	ASCRP3003550	ASCRP3003550	5373.13	410.474	3.995051e+002	4.000040e+001	435.5	27.5	3.843041e+000	0	0	0	0	0	0	384.08	1	1	50.1463	28.3
DATA	2124	26	74	0	0	AS_circRNA_control201	AS_circRNA_control201	5398.34	410.39	1.717556e+002	1.729155e+001	215.5	24	5.285623e+000	0	0	0	0	0	0	164.935	1	1	49.8279	24.3429
DATA	2125	26	75	0	0	ASCRP3006461	ASCRP3006461	5424.06	410.681	3.889701e+002	3.894848e+001	427	23	5.984829e+000	0	0	0	0	0	0	373.091	1	1	46.1809	23.5455
DATA	2126	26	76	0	0	ASCRP3001689	ASCRP3001689	5449.59	410.873	5.129849e+001	5.507471e+000	101	23	5.451563e+000	0	0	0	0	0	0	49.1447	1	1	49.5074	24.0667
DATA	2127	26	77	0	0	ASCRP3007361	ASCRP3007361	5474.74	410.75	3.157040e+002	3.163412e+001	350	25.5	7.295488e+000	0	0	0	0	0	0	302.057	1	1	48.5334	25.5
DATA	2128	26	78	0	0	ASCRP3002404	ASCRP3002404	5500.21	410.855	1.142530e+002	1.160067e+001	162	25.5	7.821420e+000	0	0	0	0	0	0	109.169	1	1	48.2044	25.7143
DATA	2129	26	79	0	0	ASCRP3009560	ASCRP3009560	5525.5	411	9.693388e+001	9.900045e+000	142	25	5.040833e+000	0	0	0	0	0	0	92.4936	1	1	54.1152	25.08
DATA	2130	26	80	0	0	ASCRP3003804	ASCRP3003804	5550.5	411	5.829269e+001	6.167755e+000	106	26.5	5.718885e+000	0	0	0	0	0	0	55.5423	1	1	65	27.0625
DATA	2131	26	81	0	0	ASCRP3009023	ASCRP3009023	5576.51	410.961	1.116034e+001	2.306330e+000	60.5	22.5	7.645935e+000	0	0	0	0	0	0	10.617	1	1	49.8279	23.3571
DATA	2132	26	82	0	0	ASCRP3009660	ASCRP3009660	5601.76	410.933	5.007538e+001	5.400193e+000	101	24	6.274268e+000	0	0	0	0	0	0	47.5617	1	1	48.8603	24.4749
DATA	2133	27	1	0	0	ASCRP3008225	ASCRP3008225	3531.63	414.933	1.982927e+001	2.753890e+000	74.5	27	7.251856e+000	0	0	0	0	0	0	19.9234	1	1	49.1849	28.0318
DATA	2134	27	2	0	0	ASCRP3004162	ASCRP3004162	3557.21	414.893	8.130872e+001	8.352218e+000	136	26	6.681531e+000	0	0	0	0	0	0	81.7333	1	1	48.2044	26
DATA	2135	27	3	0	0	ASCRP3005775	ASCRP3005775	3582.5	415.179	9.848681e+001	1.003206e+001	155.5	28.5	6.905516e+000	0	0	0	0	1	0	99.0389	1	1	49.1849	29.3846
DATA	2136	27	4	0	0	ASCRP3012944	ASCRP3012944	3608	415	5.886132e+001	6.187898e+000	113	28	6.288919e+000	0	0	0	0	0	0	59.2088	1	1	54.9904	28.2632
DATA	2137	27	5	0	0	ASCRP3009094	ASCRP3009094	3633.5	415	4.306515e+001	4.710416e+000	97.5	26	4.815308e+000	0	0	0	0	0	0	43.3287	1	1	49.8279	26.4828
DATA	2138	27	6	0	0	ASCRP3002892	ASCRP3002892	3658.8	415	5.053460e+003	5.053496e+002	5118	27	5.578089e+000	0	0	0	0	0	0	5085.1	1	1	49.1849	26.6786
DATA	2139	27	7	0	0	ASCRP3002700	ASCRP3002700	3684.01	415.108	4.548379e+001	4.932362e+000	99	27.5	7.734452e+000	0	0	0	0	0	0	45.7717	1	1	46.8651	26.7647
DATA	2140	27	8	0	0	ASCRP3012520	ASCRP3012520	3709.57	414.9	4.284830e+001	4.690437e+000	97	25	6.001642e+000	0	0	0	0	0	0	43.1195	1	1	47.5395	25.6552
DATA	2141	27	9	0	0	ASCRP3002479	ASCRP3002479	3734.75	415.373	3.619870e+002	3.624895e+001	423	28	8.062832e+000	0	0	0	0	0	0	364.255	1	1	49.1849	28.75
DATA	2142	27	10	0	0	ASCRP3007864	ASCRP3007864	3760.21	414.879	7.372189e+003	7.372214e+002	7462	27	7.078831e+000	0	0	0	0	0	0	7417.47	1	1	43.3362	26.7879
DATA	2143	27	11	0	0	ASCRP3006738	ASCRP3006738	3785.49	415.356	3.255894e+002	3.261484e+001	375	24.5	5.843189e+000	0	0	0	0	0	0	327.529	1	1	52.3208	25.0714
DATA	2144	27	12	0	0	ASCRP3006801	ASCRP3006801	3811.33	414.576	3.004023e+002	3.010084e+001	362	26	7.208028e+000	0	0	0	0	0	0	302.122	1	1	45.4864	27.2069
DATA	2145	27	13	0	0	ASCRP3010056	ASCRP3010056	3836.5	415.5	1.122113e+002	1.138247e+001	169.5	27	7.750930e+000	0	0	0	0	0	0	112.821	1	1	57.5363	28
DATA	2146	27	14	0	0	ASCRP3010307	ASCRP3010307	3861.74	415.026	3.263259e+001	3.781292e+000	85.5	27	7.446145e+000	0	0	0	0	0	0	32.7992	1	1	49.1849	26.5152
DATA	2147	27	15	0	0	ASCRP3009657	ASCRP3009657	3887.39	415.55	5.118454e+001	5.463579e+000	106.5	27.5	6.077432e+000	0	0	0	0	0	0	51.4261	1	1	50.4627	28.75
DATA	2149	27	17	0	0	ASCRP3003140	ASCRP3003140	3938.06	415.536	5.067886e+003	5.067922e+002	5131	27.5	7.021189e+000	0	0	0	0	0	0	5087.38	1	1	47.5395	27.5833
DATA	2150	27	18	0	0	ASCRP3000036	ASCRP3000036	3963.5	415.5	4.079853e+001	4.506356e+000	98	27	7.216647e+000	0	0	0	0	0	0	40.9355	1	1	57.5363	25
DATA	2151	27	19	0	0	ASCRP3013479	ASCRP3013479	3989	415.545	6.477284e+001	6.754339e+000	119	27	5.071287e+000	0	0	0	0	0	0	64.9562	1	1	55.8519	27.1111
DATA	2152	27	20	0	0	ASCRP3001475	ASCRP3001475	4014.2	415.402	1.222711e+002	1.237627e+001	176	23	7.386752e+000	0	0	0	0	0	0	122.551	1	1	51.4001	23.5556
DATA	2153	27	21	0	0	ASCRP3006515	ASCRP3006515	4039.5	415.769	2.009650e+002	2.018771e+001	261	27	8.174632e+000	0	0	0	0	0	0	201.308	1	1	49.8279	28.2308
DATA	2154	27	22	0	0	ASCRP3003943	ASCRP3003943	4065.06	415.634	1.383849e+003	1.383982e+002	1457	26	6.715310e+000	0	0	0	0	0	0	1385.37	1	1	49.5074	24.8462
DATA	2155	27	23	0	1	ETG05_36762	ETG05_36762	4090.35	415.933	2.156749e+001	2.886991e+000	76	26	6.030669e+000	0	0	0	0	0	0	21.5778	1	1	49.1849	26.1
DATA	2156	27	24	0	0	Negative046	Negative046	4116.1	415.623	8.706878e+001	8.916147e+000	139	23	5.256195e+000	0	0	0	0	0	0	87.0537	1	1	46.1809	23.6
DATA	2157	27	25	0	0	ASCRP3001333	ASCRP3001333	4141.35	415.88	1.247340e+002	1.262056e+001	175	28	5.291503e+000	0	0	0	0	0	0	124.63	1	1	48.8603	27.8
DATA	2158	27	26	0	0	ASCRP3012777	ASCRP3012777	4166.61	415.486	1.000870e+001	2.167836e+000	63	24	5.189843e+000	0	0	0	0	0	0	9.99366	1	1	46.5243	23.6296
DATA	2159	27	27	0	0	ASCRP3012689	ASCRP3012689	4192.12	415.905	5.881090e+000	2.012162e+000	59	25	4.832957e+000	0	0	0	0	0	0	5.86817	1	0	47.5395	23.7667
DATA	2160	27	28	0	0	ASCRP3012258	ASCRP3012258	4217.64	415.6	2.996533e+001	3.561933e+000	82	24	5.707570e+000	0	0	0	0	0	0	29.8784	1	1	47.8731	23.8276
DATA	2161	27	29	0	0	ASCRP3001061	ASCRP3001061	4243	416	7.417106e+000	2.064843e+000	61.5	25.5	7.327923e+000	0	0	0	0	0	0	7.39032	1	0	54.9904	26.5385
DATA	2162	27	30	0	0	ASCRP3001564	ASCRP3001564	4268.43	415.903	2.396593e+001	3.076113e+000	78	24	5.140687e+000	0	0	0	0	0	0	23.8621	1	1	48.2044	23.52
DATA	2163	27	31	0	0	ASCRP3001838	ASCRP3001838	4293.66	415.918	2.803410e+001	3.403427e+000	81	27.5	5.099020e+000	0	0	0	0	0	0	27.8925	1	1	48.8603	27
DATA	2164	27	32	0	0	ASCRP3006764	ASCRP3006764	4319.14	415.808	1.688771e+002	1.699778e+001	217	29	6.618938e+000	0	0	0	0	0	0	167.9	1	1	47.5395	28.1034
DATA	2165	27	33	0	0	ASCRP3006710	ASCRP3006710	4344.44	415.973	5.547315e+001	5.874344e+000	108	26	6.370401e+000	0	0	0	0	0	0	55.1116	1	1	48.5334	26.7143
DATA	2166	27	34	0	0	ASCRP3000225	ASCRP3000225	4370.18	415.829	5.499742e+001	5.829924e+000	106	24	4.976192e+000	0	0	0	0	0	0	54.5977	1	1	48.2044	24.0256
DATA	2167	27	35	0	0	ASCRP3011966	ASCRP3011966	4395.37	416.172	5.362629e+002	5.366121e+001	582.5	26.5	6.766547e+000	0	0	0	0	0	0	531.974	1	1	51.7088	24.8846
DATA	2168	27	36	0	0	ASCRP3006692	ASCRP3006692	4420.58	416.427	1.280826e+004	1.280828e+003	12733	26	7.025300e+000	0	0	0	0	0	0	12696.5	1	1	57.5363	25.25
DATA	2169	27	37	0	0	ASCRP3006854	ASCRP3006854	4446.11	416.5	2.031630e+001	2.808027e+000	75	24	6.907018e+000	0	0	0	0	0	0	20.1239	1	1	56.9804	24.5
DATA	2170	27	38	0	0	ASCRP3005279	ASCRP3005279	4471.5	416.5	5.573112e+001	5.901075e+000	108.5	28	6.915907e+000	0	0	0	0	0	0	55.1622	1	1	57.5363	28.4412
DATA	2171	27	39	0	0	ASCRP3006324	ASCRP3006324	4497.16	416.435	6.896632e+000	2.060199e+000	59.5	27	5.891150e+000	0	0	0	0	0	0	6.82109	1	0	52.0157	27.9375
DATA	2172	27	40	0	0	ASCRP3002178	ASCRP3002178	4522.42	416.427	9.427426e+000	2.159427e+000	63	25.5	7.307846e+000	0	0	0	0	0	0	9.31726	1	0	57.5363	26.7308
DATA	2173	27	41	0	0	ASCRP3004465	ASCRP3004465	4547.67	416.506	6.116668e+003	6.116699e+002	6081.5	22	6.227181e+000	0	0	0	0	0	0	6040.75	1	1	51.7088	23.5
DATA	2174	27	42	0	0	ASCRP3009876	ASCRP3009876	4573.23	416.139	5.446888e+002	5.450362e+001	593.5	24	6.704969e+000	0	0	0	0	0	0	537.522	1	1	50.1463	24.5526
DATA	2175	27	43	0	0	ASCRP3005032	ASCRP3005032	4598.45	416.53	6.373589e+001	6.664361e+000	118	26.5	6.657327e+000	0	0	0	0	0	0	62.8521	1	1	51.4001	26
DATA	2176	27	44	0	0	Negative024	Negative024	4623.67	416.5	1.984370e+000	1.948490e+000	51	22	7.372396e+000	0	0	0	0	0	0	-1.34244	0	0	57.5363	24.931
DATA	2177	27	45	0	0	ASCRP3000566	ASCRP3000566	4649.27	416.582	1.557042e+003	1.557164e+002	1612	26	6.213604e+000	0	0	0	0	0	0	1533.21	1	1	50.7771	26.1875
DATA	2178	27	46	0	0	ASCRP3004385	ASCRP3004385	4674.48	416.244	7.396639e+001	7.649711e+000	123.5	25.5	5.932570e+000	0	0	0	0	0	0	72.7803	1	1	51.0895	27.3462
DATA	2179	27	47	0	0	ASCRP3010511	ASCRP3010511	4699.74	416.4	6.624084e+000	2.062049e+000	59.5	25	4.747040e+000	0	0	0	0	0	0	6.5132	1	0	52.0157	24.6429
DATA	2180	27	48	0	0	ASCRP3005345	ASCRP3005345	4725.63	416.693	6.210292e+003	6.210322e+002	6185	25	4.381162e+000	0	0	0	0	0	0	6101.93	1	1	47.8731	25.1379
DATA	2181	27	49	0	0	ASCRP3005615	ASCRP3005615	4750.92	417.042	2.518989e+001	3.188950e+000	76	24	4.869226e+000	0	0	0	0	0	0	24.7331	1	1	46.8651	23.931
DATA	2182	27	50	0	0	ASCRP3008296	ASCRP3008296	4776.56	416.792	2.563343e+002	2.570802e+001	297.5	24	4.695169e+000	0	0	0	0	0	0	251.5	1	1	49.1849	24.7308
DATA	2183	27	51	1028	1	(+)E1A_r60_n9	E1A_r60_n9	4801.64	416.875	3.627323e+000	1.991669e+000	56.5	25	6.835053e+000	0	0	0	0	0	0	3.5564	1	0	48.2044	24.7778
DATA	2184	27	52	0	0	ASCRP3001519	ASCRP3001519	4827	416.815	2.597069e+001	3.253533e+000	79	22.5	5.155544e+000	0	0	0	0	0	0	25.4446	1	1	45.4864	22.5313
DATA	2185	27	53	0	0	ASCRP3011426	ASCRP3011426	4852.59	417.092	1.060097e+002	1.078085e+001	159.5	23	5.439056e+000	0	0	0	0	0	0	103.789	1	1	49.1849	24.4
DATA	2186	27	54	0	1	RC5	RC5	4877.78	416.81	1.998737e+000	1.962597e+000	52	26.5	4.745116e+000	0	0	0	0	0	0	-0.453802	0	0	43.3362	25.25
DATA	2187	27	55	0	0	ASCRP3005138	ASCRP3005138	4903.43	417.041	4.032090e+001	4.484978e+000	93	26	8.141554e+000	0	0	0	0	0	0	39.4191	1	1	48.8603	25.8519
DATA	2188	27	56	0	0	ASCRP3004931	ASCRP3004931	4928.5	417	1.585786e+001	2.525382e+000	66	24	4.949747e+000	0	0	0	0	0	0	15.492	1	1	54.1152	24.2
DATA	2189	27	57	0	0	ASCRP3007632	ASCRP3007632	4954.04	417.067	1.425741e+002	1.439243e+001	188	25	5.983849e+000	0	0	0	0	0	0	139.183	1	1	46.8651	24.25
DATA	2190	27	58	0	0	ASCRP3007930	ASCRP3007930	4979.53	416.88	2.267837e+002	2.276363e+001	267	25.5	5.461554e+000	0	0	0	0	0	0	221.223	1	1	48.8603	26
DATA	2191	27	59	0	0	ASCRP3007925	ASCRP3007925	5004.86	417.118	2.067232e+001	2.855412e+000	72	26.5	7.625026e+000	0	0	0	0	0	0	20.1509	1	1	47.8731	26.25
DATA	2192	27	60	0	0	ASCRP3008048	ASCRP3008048	5030.39	417.069	1.732549e+001	2.624420e+000	69	26	7.106069e+000	0	0	0	0	0	0	16.8756	1	1	53.8203	25.9394
DATA	2193	27	61	0	0	ASCRP3009578	ASCRP3009578	5055.58	417.427	7.732236e+001	7.979908e+000	125	22	5.162753e+000	0	0	0	0	0	0	75.2603	1	1	57.5363	22.3667
DATA	2194	27	62	0	0	ASCRP3001339	ASCRP3001339	5080.91	416.873	4.081358e+002	4.086131e+001	449.5	26.5	6.888220e+000	0	0	0	0	0	0	396.92	1	1	49.1849	25.8125
DATA	2195	27	63	0	0	ASCRP3001089	ASCRP3001089	5106.42	417.487	3.434505e+000	2.005390e+000	54.5	24	5.573026e+000	0	0	0	0	0	0	3.3377	1	0	49.8279	23.9
DATA	2196	27	64	0	0	ASCRP3004705	ASCRP3004705	5132	417.261	8.690641e+002	8.692890e+001	885	24	6.548479e+000	0	0	0	0	0	0	843.86	1	1	52.9257	24.8485
DATA	2197	27	65	0	0	ASCRP3006823	ASCRP3006823	5157.29	417.423	5.326063e+001	5.681849e+000	105	25	9.458433e+000	0	0	0	0	0	0	51.6745	1	1	50.1463	24.625
DATA	2198	27	66	0	0	ASCRP3004868	ASCRP3004868	5182.52	417.147	1.940800e+002	1.950881e+001	233.5	30	5.147337e+000	0	0	0	0	1	0	188.136	1	1	49.8279	30.069
DATA	2199	27	67	0	0	ASCRP3004077	ASCRP3004077	5208.16	417.532	1.207265e+001	2.321057e+000	62	23.5	7.543423e+000	0	0	0	0	0	0	11.6932	1	1	50.1463	24
DATA	2200	27	68	0	0	ASCRP3003278	ASCRP3003278	5233.55	417.026	7.276170e+003	7.276197e+002	7050	25	6.166493e+000	0	0	0	0	0	0	7040.72	1	1	49.8279	23.7778
DATA	2201	27	69	0	0	ASCRP3001864	ASCRP3001864	5258.61	417.476	2.435050e+002	2.443136e+001	283	24	5.503298e+000	0	0	0	0	0	0	235.426	1	1	51.7088	23.8125
DATA	2202	27	70	0	0	ASCRP3008566	ASCRP3008566	5284.5	417	3.122409e+003	3.122472e+002	3044	25	6.889450e+000	0	0	0	0	0	0	3015.69	1	1	48.5334	26.2581
DATA	2203	27	71	0	0	ASCRP3003745	ASCRP3003745	5309.71	417.519	3.906166e+001	4.383778e+000	92	25	6.871947e+000	0	0	0	0	0	0	37.6925	1	1	49.5074	24.9032
DATA	2204	27	72	0	0	ASCRP3001784	ASCRP3001784	5334.96	417.355	1.123906e+001	2.287084e+000	62	27	8.421694e+000	0	0	0	0	0	0	10.8339	1	1	49.1849	27.2703
DATA	2205	27	73	0	0	ASCRP3008840	ASCRP3008840	5360.5	418	2.654498e+001	3.319884e+000	74.5	27	6.561701e+000	0	0	0	0	0	0	25.5633	1	1	65	27.4516
DATA	2206	27	74	0	0	ASCRP3008860	ASCRP3008860	5385.56	417.535	9.882557e+002	9.884573e+001	988	26	6.364291e+000	0	0	0	0	0	0	950.61	1	1	47.2035	26.2857
DATA	2207	27	75	0	0	ASCRP3001306	ASCRP3001306	5411.21	417.896	7.913655e+001	8.162054e+000	126	25	6.442637e+000	0	0	0	0	0	0	76.0386	1	1	48.8603	25.5152
DATA	2208	27	76	0	1	ETG10_195139	ETG10_195139	5436.5	417.763	1.107708e+002	1.125631e+001	154	23	5.849524e+000	0	0	0	0	0	0	106.306	1	1	48.5334	22.9286
DATA	2209	27	77	0	0	ASCRP3006132	ASCRP3006132	5461.91	417.935	1.266173e+004	1.266174e+003	12170.5	25	5.663045e+000	0	0	0	0	0	0	12136.7	1	1	54.4085	24.4848
DATA	2210	27	78	0	0	A_23_P111995	NM_002318	5487.44	417.792	2.570212e+002	2.578027e+001	300	25	6.559692e+000	0	0	0	0	0	0	246.037	1	1	49.1849	24.3793
DATA	2211	27	79	0	0	ASCRP3006552	ASCRP3006552	5512.78	417.918	7.675824e+001	7.934239e+000	124.5	20.5	8.049845e+000	0	0	0	0	0	0	73.3805	1	1	47.8731	24
DATA	2212	27	80	0	0	ASCRP3008429	ASCRP3008429	5538.21	417.907	7.476366e+003	7.476393e+002	7285	25	4.725816e+000	0	0	0	0	0	0	7137.25	1	1	48.2044	25
DATA	2213	27	81	0	0	ASCRP3008195	ASCRP3008195	5563.5	418.179	3.039266e+001	3.646093e+000	79.5	26	6.611801e+000	0	0	0	0	0	0	28.9728	1	1	49.1849	25.1818
DATA	2214	27	82	0	0	ASCRP3000665	ASCRP3000665	5589	417.788	2.968068e+002	2.974916e+001	334	24	7.257638e+000	0	0	0	0	0	0	282.483	1	1	51.4001	23.6047
DATA	2215	28	1	0	0	ASCRP3002533	ASCRP3002533	3544.32	422.65	6.926757e+001	7.185348e+000	125	27	5.231932e+000	0	0	0	0	0	0	69.6217	1	1	50.7771	26.5429
DATA	2216	28	2	0	0	ASCRP3004117	ASCRP3004117	3569.87	422.987	1.342816e+001	2.334410e+000	66.5	29	7.497126e+000	0	0	0	0	0	0	13.5023	1	1	49.1849	28.2759
DATA	2217	28	3	0	0	ASCRP3010260	ASCRP3010260	3595.32	422.622	2.348401e+003	2.348478e+002	2427	27	7.628446e+000	0	0	0	0	0	0	2362.09	1	1	51.0895	28.5455
DATA	2218	28	4	0	0	ASCRP3001909	ASCRP3001909	3620.62	422.623	2.598867e+001	3.224357e+000	77	28	6.300624e+000	0	0	0	0	0	0	26.1462	1	1	49.5074	27.6176
DATA	2219	28	5	0	0	ASCRP3001308	ASCRP3001308	3646.42	422.573	6.239692e+001	6.524949e+000	117	25	5.836847e+000	0	0	0	0	0	0	62.7852	1	1	57.5363	26.0714
DATA	2220	28	6	0	0	ASCRP3004023	ASCRP3004023	3671.63	422.867	4.414958e+001	4.809621e+000	97	27	6.264357e+000	0	0	0	0	0	0	44.4281	1	1	48.8603	26.3704
DATA	2221	28	7	0	0	ASCRP3004732	ASCRP3004732	3696.91	422.935	3.582401e+001	4.058827e+000	89	25	6.323487e+000	0	0	0	0	0	0	36.0506	1	1	54.4085	25.5
DATA	2222	28	8	0	0	A_23_P209962	NM_024624	3722.3	422.827	3.388890e+001	3.889138e+000	86	26.5	6.463880e+000	0	0	0	0	0	0	34.1016	1	1	49.8279	26.1786
DATA	2223	28	9	0	0	ASCRP3004228	ASCRP3004228	3747.73	422.781	2.234378e+002	2.242512e+001	281	26	5.680376e+000	0	0	0	0	0	0	224.816	1	1	48.2044	26
DATA	2224	28	10	0	0	ASCRP3001279	ASCRP3001279	3773.09	422.935	2.530889e+001	3.169892e+000	80.5	28	6.876067e+000	0	0	0	0	0	0	25.4608	1	1	54.4085	26.303
DATA	2225	28	11	0	0	ASCRP3005294	ASCRP3005294	3798.32	423.169	8.479724e+000	2.088892e+000	64	25	7.757896e+000	0	0	0	0	0	0	8.52874	1	0	48.8603	26.4194
DATA	2226	28	12	0	0	ASCRP3003414	ASCRP3003414	3823.79	422.806	2.752331e+002	2.758948e+001	320	29	6.854135e+000	0	0	0	0	0	0	276.75	1	1	47.5395	28.6667
DATA	2227	28	13	0	0	ASCRP3012549	ASCRP3012549	3849.01	422.808	1.829059e+001	2.644635e+000	71	26	6.923546e+000	0	0	0	0	0	0	18.3857	1	1	48.2044	26
DATA	2228	28	14	0	0	ASCRP3009780	ASCRP3009780	3874.72	422.905	3.241175e+001	3.762514e+000	87	25.5	6.810141e+000	0	0	0	0	0	0	32.5684	1	1	48.8603	26.5938
DATA	2229	28	15	0	0	ASCRP3010354	ASCRP3010354	3899.87	423	2.650413e+002	2.657298e+001	315	27	6.140922e+000	0	0	0	0	0	0	266.216	1	1	48.5334	27.3714
DATA	2230	28	16	0	0	ASCRP3009888	ASCRP3009888	3925.56	422.973	2.272531e+001	2.970156e+000	78	27	4.760952e+000	0	0	0	0	0	0	22.816	1	1	48.5334	27.8
DATA	2231	28	17	0	0	ASCRP3000134	ASCRP3000134	3950.61	422.853	6.415727e+001	6.694951e+000	119	27	6.643121e+000	0	0	0	0	0	0	64.3834	1	1	48.8603	25.8519
DATA	2232	28	18	0	0	ASCRP3003911	ASCRP3003911	3976.31	423	2.355089e+003	2.355166e+002	2429	27	5.451566e+000	0	0	0	0	0	0	2362.18	1	1	50.4627	27.6429
DATA	2233	28	19	0	0	ASCRP3006879	ASCRP3006879	4001.73	422.781	1.748125e+001	2.593146e+000	71.5	26.5	6.991093e+000	0	0	0	0	0	0	17.5246	1	1	48.2044	26.3462
DATA	2234	28	20	0	0	ASCRP3012909	ASCRP3012909	4026.97	422.893	2.215545e+002	2.223818e+001	277	22	7.376331e+000	0	0	0	0	0	0	221.979	1	1	46.8651	23.1111
DATA	2235	28	21	1028	1	(+)E1A_r60_a22	E1A_r60_a22	4052.47	422.903	8.827371e+001	9.033236e+000	140	30	7.618845e+000	0	0	0	0	1	0	88.3911	1	1	48.2044	30.2414
DATA	2236	28	22	0	0	Negative031	Negative031	4077.62	422.783	4.697603e+000	1.975340e+000	57.5	26	6.941071e+000	0	0	0	0	0	0	4.70103	1	0	46.8651	26.4615
DATA	2237	28	23	0	0	ASCRP3001503	ASCRP3001503	4102.99	423.293	2.768087e+001	3.368715e+000	82	25	6.456586e+000	0	0	0	0	0	0	27.6836	1	1	49.1849	25
DATA	2238	28	24	0	0	ASCRP3010508	ASCRP3010508	4128.49	423.367	9.018762e+001	9.221104e+000	143	26	7.329003e+000	0	0	0	0	0	0	90.1383	1	1	49.8279	26
DATA	2239	28	25	0	0	ASCRP3001313	ASCRP3001313	4153.99	423.393	2.776575e+002	2.783222e+001	332	24	6.352339e+000	0	0	0	0	0	0	277.322	1	1	53.2255	24.069
DATA	2240	28	26	0	0	ASCRP3000434	ASCRP3000434	4179.62	423.284	5.016978e+001	5.373145e+000	103	25.5	2.997691e+000	0	0	0	0	0	0	50.0752	1	1	48.5334	25.1154
DATA	2241	28	27	0	0	ASCRP3012591	ASCRP3012591	4204.75	423.373	4.312068e+001	4.722242e+000	100	24	5.582230e+000	0	0	0	0	0	0	43.0102	1	1	49.1849	23.5
DATA	2242	28	28	0	0	ASCRP3005102	ASCRP3005102	4230.32	423.378	2.641874e+003	2.641944e+002	2692	23	5.629357e+000	0	0	0	0	0	0	2633.26	1	1	51.0895	23.7586
DATA	2243	28	29	0	0	ASCRP3006888	ASCRP3006888	4255.64	423.416	5.126550e+003	5.126586e+002	5147	24.5	4.561178e+000	0	0	0	0	0	0	5106.25	1	1	52.9257	24.75
DATA	2244	28	30	0	0	ASCRP3000426	ASCRP3000426	4281.08	423.385	2.957037e+001	3.530637e+000	81	25	7.150907e+000	0	0	0	0	0	0	29.4323	1	1	49.8279	25.7241
DATA	2245	28	31	0	0	ASCRP3004147	ASCRP3004147	4306.5	423.5	6.153796e+001	6.449486e+000	114	25	6.410839e+000	0	0	0	0	0	0	61.2068	1	1	49.1849	26.2667
DATA	2246	28	32	0	0	ASCRP3000784	ASCRP3000784	4331.63	423.569	3.347341e+001	3.864798e+000	88	26	6.484556e+000	0	0	0	0	0	0	33.2696	1	1	47.2035	26.871
DATA	2247	28	33	0	0	ASCRP3008955	ASCRP3008955	4357.14	423.808	1.726829e+003	1.726937e+002	1746	23	5.317199e+000	0	0	0	0	0	0	1715.07	1	1	47.5395	23.8718
DATA	2248	28	34	0	0	ASCRP3006371	ASCRP3006371	4382.63	423.718	1.970266e+000	1.934664e+000	55	24	4.788103e+000	0	0	0	0	0	0	0.093138	0	0	47.5395	23.8148
DATA	2249	28	35	0	0	ASCRP3007637	ASCRP3007637	4408	423.789	1.486446e+003	1.486572e+002	1529	28	7.440260e+000	0	0	0	0	0	0	1474.18	1	1	46.8651	27.7667
DATA	2250	28	36	0	0	ASCRP3004775	ASCRP3004775	4433.35	424.05	6.432682e+001	6.718114e+000	115	25	6.008262e+000	0	0	0	0	0	0	63.7502	1	1	49.5074	24.8929
DATA	2251	28	37	0	0	ASCRP3005758	ASCRP3005758	4458.5	424	6.643580e+004	6.643580e+003	67010.5	26.5	1.036733e+001	0	0	0	0	0	0	65793	1	1	54.1152	28
DATA	2252	28	38	0	0	ASCRP3007567	ASCRP3007567	4484.12	423.802	2.648860e+001	3.283450e+000	80.5	27.5	6.935982e+000	0	0	0	0	0	0	26.213	1	1	49.5074	27.7941
DATA	2253	28	39	0	0	ASCRP3012071	ASCRP3012071	4509.44	423.972	2.807985e+001	3.413906e+000	82	25	5.740097e+000	0	0	0	0	0	0	27.7679	1	1	48.2044	25.4444
DATA	2254	28	40	0	0	ASCRP3003739	ASCRP3003739	4534.91	423.921	2.284247e+003	2.284329e+002	2302	25	7.080945e+000	0	0	0	0	0	0	2257.24	1	1	51.7088	25.8387
DATA	2255	28	41	0	0	ASCRP3007949	ASCRP3007949	4560.2	424	1.130877e+002	1.147472e+001	163	25	6.914795e+000	0	0	0	0	0	0	111.671	1	1	49.1849	25.2424
DATA	2256	28	42	0	0	ASCRP3012469	ASCRP3012469	4586.09	424.038	3.439266e+001	3.951562e+000	89	25	6.216200e+000	0	0	0	0	0	0	33.9372	1	1	49.5074	25.5676
DATA	2257	28	43	0	0	ASCRP3006606	ASCRP3006606	4611.13	424	4.813716e+002	4.817653e+001	522.5	26	6.480361e+000	0	0	0	0	0	0	474.664	1	1	48.5334	26.069
DATA	2258	28	44	0	0	ASCRP3007055	ASCRP3007055	4636.43	423.681	1.669711e+001	2.566123e+000	69	25.5	5.757183e+000	0	0	0	0	0	0	16.4526	1	1	46.8651	24.375
DATA	2259	28	45	0	0	ASCRP3012700	ASCRP3012700	4662	424.455	4.609123e+001	5.004617e+000	99	27	5.696254e+000	0	0	0	0	0	0	45.3857	1	1	55.8519	27.7742
DATA	2260	28	46	0	0	ASCRP3008812	ASCRP3008812	4687.42	424.427	2.960985e+002	2.967408e+001	341.5	23	3.023716e+000	0	0	0	0	0	0	291.362	1	1	57.5363	24
DATA	2261	28	47	0	0	ASCRP3002337	ASCRP3002337	4712.6	424.049	1.435340e+002	1.448561e+001	196	24	4.418668e+000	0	0	0	0	0	0	141.138	1	1	50.4627	23.8966
DATA	2262	28	48	0	0	ASCRP3000031	ASCRP3000031	4738.25	424.4	4.653676e+002	4.657776e+001	505	25	4.671545e+000	0	0	0	0	0	0	457.286	1	1	52.0157	26.36
DATA	2263	28	49	0	0	ASCRP3003106	ASCRP3003106	4763.62	424.37	1.540310e+002	1.552672e+001	202.5	24	6.363478e+000	0	0	0	0	0	0	151.251	1	1	50.7771	25.5769
DATA	2264	28	50	0	0	ASCRP3000845	ASCRP3000845	4788.93	424.4	5.500633e+002	5.504112e+001	596	29	7.135043e+000	0	0	0	0	0	0	539.765	1	1	50.1463	27.7037
DATA	2265	28	51	0	0	A_23_P70328	NM_018132	4814.44	424.26	5.354916e+002	5.358495e+001	569	24.5	5.338971e+000	0	0	0	0	0	0	525.097	1	1	49.5074	23.7692
DATA	2266	28	52	0	0	ASCRP3001758	ASCRP3001758	4839.85	424.411	3.301960e+002	3.307768e+001	367.5	22	4.415044e+000	0	0	0	0	0	0	323.566	1	1	54.7002	23.2759
DATA	2267	28	53	0	0	Negative020	Negative020	4865.11	424.5	1.415344e+001	2.418205e+000	67	24	4.372929e+000	0	0	0	0	0	0	13.8598	1	1	56.9804	24.7407
DATA	2268	28	54	0	0	ASCRP3012756	ASCRP3012756	4890.49	424.367	1.587415e+002	1.599495e+001	205.5	26	6.415392e+000	0	0	0	0	0	0	155.339	1	1	49.8279	25.5625
DATA	2269	28	55	0	0	ASCRP3010743	ASCRP3010743	4916.01	424.382	1.337395e+003	1.337539e+002	1353	24.5	8.139979e+000	0	0	0	0	0	0	1307.82	1	1	53.5237	24.5
DATA	2270	28	56	0	0	ASCRP3013141	ASCRP3013141	4941.45	424.53	3.696819e+002	3.702037e+001	412	24	4.708851e+000	0	0	0	0	0	0	361.258	1	1	51.4001	23.6071
DATA	2271	28	57	0	0	ASCRP3004550	ASCRP3004550	4966.55	424.47	3.020898e+002	3.027290e+001	348	24.5	6.683579e+000	0	0	0	0	0	0	294.998	1	1	51.4001	24.7647
DATA	2272	28	58	0	0	ASCRP3001572	ASCRP3001572	4992.09	424.935	2.752645e+001	3.383534e+000	80	26	7.037183e+000	0	0	0	0	0	0	26.8622	1	1	54.4085	26.6829
DATA	2273	28	59	0	0	ASCRP3011392	ASCRP3011392	5017.5	425	1.818995e+004	1.818996e+003	17898.5	25	8.251019e+000	0	0	0	0	0	0	17738.4	1	1	54.1152	25.2647
DATA	2274	28	60	0	0	ASCRP3008103	ASCRP3008103	5043	424.96	8.497759e+001	8.723209e+000	134	23	5.755103e+000	0	0	0	0	0	0	82.807	1	1	46.8651	22.9394
DATA	2275	28	61	0	0	ASCRP3005974	ASCRP3005974	5068.5	424.977	1.906336e+002	1.916507e+001	234	22	7.636401e+000	0	0	0	0	0	0	185.626	1	1	49.8279	24.5588
DATA	2276	28	62	0	0	ASCRP3008477	ASCRP3008477	5093.89	424.947	1.638978e+001	2.565227e+000	68.5	23	7.845936e+000	0	0	0	0	0	0	15.9472	1	1	47.2035	24.6061
DATA	2277	28	63	0	0	A_23_P49878	NM_019013	5119.21	424.897	2.206237e+002	2.215058e+001	266	24	6.029442e+000	0	0	0	1	0	0	214.5	1	1	51.4001	24.6667
DATA	2278	28	64	0	0	ASCRP3012101	ASCRP3012101	5144.65	424.886	9.564797e+002	9.566838e+001	974.5	22	8.290973e+000	0	0	0	0	0	0	929.198	1	1	49.5074	23.8667
DATA	2279	28	65	0	0	ASCRP3008603	ASCRP3008603	5169.81	424.88	1.655751e+002	1.667524e+001	214.5	29	6.518825e+000	0	0	0	0	1	0	160.724	1	1	47.8731	29.069
DATA	2280	28	66	0	0	ASCRP3003885	ASCRP3003885	5195.38	425	2.652008e+002	2.659387e+001	308	27.5	6.501636e+000	0	0	0	0	0	0	257.22	1	1	48.5334	26.7333
DATA	2281	28	67	0	0	ASCRP3002541	ASCRP3002541	5220.68	424.829	8.507408e+000	2.156292e+000	59	25.5	6.940030e+000	0	0	0	0	0	0	8.2442	1	0	48.8603	23.6429
DATA	2282	28	68	0	0	ASCRP3012796	ASCRP3012796	5246.22	424.889	1.500795e+002	1.513841e+001	199	25	7.031315e+000	0	0	0	0	0	0	145.309	1	1	49.5074	24.5758
DATA	2283	28	69	0	0	A_23_P53126	NM_005574	5271.68	424.907	7.935471e+000	2.137660e+000	60	24.5	6.899844e+000	0	0	0	0	0	0	7.67624	1	0	48.8603	25.7059
DATA	2284	28	70	0	0	ASCRP3008625	ASCRP3008625	5296.89	425.081	5.243807e+001	5.607544e+000	103	26.5	7.974413e+000	0	0	0	0	0	0	50.679	1	1	46.8651	26.4643
DATA	2285	28	71	0	0	ASCRP3006821	ASCRP3006821	5322.42	425.427	1.348578e+002	1.363160e+001	175	25	7.781024e+000	0	0	0	0	0	0	130.213	1	1	57.5363	25.4828
DATA	2286	28	72	0	0	ASCRP3004940	ASCRP3004940	5347.58	425.427	4.087275e+001	4.546221e+000	91	27	7.037257e+000	0	0	0	0	0	0	39.4254	1	1	57.5363	27.1667
DATA	2287	28	73	0	0	ASCRP3001666	ASCRP3001666	5373	425.455	2.140846e+004	2.140847e+003	19993.5	25	6.567540e+000	0	0	0	0	0	0	20628.8	1	1	55.8519	25.5152
DATA	2288	28	74	0	0	ASCRP3000635	ASCRP3000635	5398.56	425.337	7.757592e+002	7.760156e+001	800	26	6.945308e+000	0	0	0	0	0	0	746.67	1	1	51.0895	26.3611
DATA	2289	28	75	0	0	ASCRP3008114	ASCRP3008114	5423.94	425.284	1.679184e+002	1.691019e+001	211	24	6.942622e+000	0	0	0	0	0	0	161.437	1	1	50.1463	24
DATA	2291	28	77	0	0	ASCRP3003982	ASCRP3003982	5474.5	425.5	4.755259e+001	5.159482e+000	96	25	5.983841e+000	0	0	0	0	0	0	45.6079	1	1	57.5363	24.7222
DATA	2292	28	78	0	0	ASCRP3000200	ASCRP3000200	5499.89	425.549	1.039318e+001	2.257942e+000	60.5	24	5.553147e+000	0	0	0	0	0	0	9.95529	1	1	50.7771	23.1379
DATA	2293	28	79	0	0	ASCRP3006446	ASCRP3006446	5525.5	425.231	2.746562e+002	2.753887e+001	314	25	7.501187e+000	0	0	0	0	0	0	262.71	1	1	49.8279	24.963
DATA	2294	28	80	0	0	ASCRP3007916	ASCRP3007916	5550.58	425.573	4.919995e+002	4.924099e+001	513	25	5.041494e+000	0	0	0	0	0	0	469.966	1	1	57.5363	25.4
DATA	2295	28	81	0	0	ASCRP3006154	ASCRP3006154	5576.42	425.573	4.464899e+001	4.897762e+000	94.5	27	7.815704e+000	0	0	0	0	0	0	42.5848	1	1	57.5363	25.0909
DATA	2296	28	82	0	0	Negative034	Negative034	5601.74	425.679	2.144584e+001	2.943550e+000	71	24	6.889927e+000	0	0	0	0	0	0	20.4229	1	1	49.8279	24.0104
DATA	2297	29	1	130	1	(+)eQC-39	EQC	3531.51	429.829	6.249576e+001	6.535079e+000	117	28	7.506088e+000	0	0	0	0	0	0	62.8084	1	1	51.0895	27.9427
DATA	2298	29	2	0	0	Negative035	Negative035	3556.95	429.429	1.653357e+001	2.525995e+000	70	29	5.750175e+000	0	0	0	1	0	0	16.6231	1	1	51.4001	27.7419
DATA	2299	29	3	0	0	ASCRP3008990	ASCRP3008990	3582.6	429.756	1.619231e+002	1.630446e+001	216	26	5.738771e+000	0	0	0	0	0	0	162.855	1	1	51.0895	26.8276
DATA	2300	29	4	0	0	ASCRP3008841	ASCRP3008841	3608	429.545	5.978896e+001	6.276143e+000	112	27.5	6.407337e+000	0	0	0	0	0	0	60.1481	1	1	55.8519	27.4444
DATA	2301	29	5	0	0	ASCRP3012809	ASCRP3012809	3633.44	429.792	3.023164e+001	3.575053e+000	85	26.5	4.448427e+000	0	0	0	0	0	0	30.4186	1	1	49.1849	27.0667
DATA	2302	29	6	0	0	ASCRP3003775	ASCRP3003775	3658.63	429.693	3.854745e+001	4.301140e+000	92	25	6.647747e+000	0	0	0	0	0	0	38.7898	1	1	47.8731	25.5313
DATA	2303	29	7	0	0	A_23_P128613	NM_024089	3683.77	430.195	6.360408e+002	6.363269e+001	671	25	5.965509e+000	0	0	0	0	0	0	640.061	1	1	50.1463	25.1111
DATA	2304	29	8	0	0	ASCRP3010509	ASCRP3010509	3709.5	430	3.742677e+001	4.200994e+000	91	25	6.883088e+000	0	0	0	0	0	0	37.6622	1	1	54.1152	25.4242
DATA	2305	29	9	1028	1	(+)E1A_r60_3	E1A_r60_3	3734.85	430.108	1.327898e+002	1.341539e+001	192	28	6.686837e+000	0	0	0	0	0	0	133.613	1	1	47.8731	27.1
DATA	2306	29	10	0	0	A_23_P87879	NM_001781	3760.5	430	5.421558e+002	5.424917e+001	587	26	6.597898e+000	0	0	0	0	0	0	545.435	1	1	54.1152	24.625
DATA	2307	29	11	0	0	ASCRP3012582	ASCRP3012582	3785.52	430.096	6.462306e+002	6.465125e+001	714.5	28	5.651262e+000	0	0	0	0	0	0	650.009	1	1	48.5334	26.8696
DATA	2308	29	12	0	0	ASCRP3009022	ASCRP3009022	3811.07	429.792	7.457839e+001	7.698384e+000	129	25	7.839750e+000	0	0	0	0	0	0	74.9956	1	1	46.8651	26.5882
DATA	2309	29	13	0	0	ASCRP3004415	ASCRP3004415	3836.44	430.027	1.610287e+002	1.621574e+001	216.5	28	6.290023e+000	0	0	0	0	0	0	161.881	1	1	48.5334	26.7576
DATA	2310	29	14	0	0	ASCRP3009995	ASCRP3009995	3861.85	429.903	1.999187e+001	2.765356e+000	72	28	7.740694e+000	0	0	0	0	0	0	20.0908	1	1	46.8651	27.7813
DATA	2311	29	15	1028	1	(+)E1A_r60_a97	E1A_r60_a97	3887.37	430.128	1.946552e+000	1.911356e+000	55	25	4.863735e+000	0	0	0	0	0	0	-0.0886213	0	0	49.1849	25.4516
DATA	2312	29	16	0	0	ASCRP3011915	ASCRP3011915	3912.5	430	2.034138e+002	2.043106e+001	259	27	6.131810e+000	0	0	0	0	0	0	204.256	1	1	48.5334	26.8919
DATA	2313	29	17	0	0	ASCRP3006958	ASCRP3006958	3938.15	430.095	2.628102e+001	3.250633e+000	80.5	26.5	6.323101e+000	0	0	0	0	0	0	26.3777	1	1	47.8731	24.8667
DATA	2314	29	18	0	0	ASCRP3000143	ASCRP3000143	3963.51	429.857	8.984630e+001	9.186230e+000	147	27	6.086650e+000	0	0	0	0	0	0	90.1331	1	1	49.1849	25.7742
DATA	2315	29	19	0	0	ASCRP3006458	ASCRP3006458	3989	430.455	2.002855e+001	2.771016e+000	75.5	27	4.436633e+000	0	0	0	0	0	0	20.0819	1	1	55.8519	27.0606
DATA	2316	29	20	0	0	ASCRP3010312	ASCRP3010312	4014.53	429.787	2.732182e+001	3.337047e+000	79	21	6.419835e+000	0	0	0	0	0	0	27.3798	1	1	48.8603	22
DATA	2317	29	21	0	0	ASCRP3010188	ASCRP3010188	4039.72	430.2	3.026329e+002	3.032395e+001	354.5	27	7.630313e+000	0	0	0	0	0	0	303.103	1	1	49.1849	27.3103
DATA	2318	29	22	0	0	ASCRP3009760	ASCRP3009760	4065.08	430.173	1.883967e+001	2.688663e+000	73	25	8.434013e+000	0	0	0	0	0	0	18.8578	1	1	47.8731	26.4848
DATA	2319	29	23	0	0	ASCRP3013522	ASCRP3013522	4090.56	430.531	8.582170e+001	8.794188e+000	139	25	7.030502e+000	0	0	0	0	0	0	85.8516	1	1	50.4627	24.8065
DATA	2320	29	24	0	0	ASCRP3000442	ASCRP3000442	4115.89	430.5	1.177996e+001	2.253085e+000	64	23	7.268580e+000	0	0	0	0	0	0	11.7767	1	1	56.9804	24.9677
DATA	2321	29	25	0	0	ASCRP3011897	ASCRP3011897	4141.32	430.532	1.372917e+002	1.386303e+001	193	23	6.608138e+000	0	0	0	0	0	0	137.165	1	1	50.4627	23.1034
DATA	2322	29	26	0	0	ASCRP3003347	ASCRP3003347	4166.76	430.23	6.776113e+000	2.038990e+000	60	25	6.012663e+000	0	0	0	0	0	0	6.76543	1	0	48.8603	24.3214
DATA	2323	29	27	0	0	ASCRP3000092	ASCRP3000092	4192.08	430.605	8.247725e+001	8.469252e+000	132	24	4.685473e+000	0	0	0	0	0	0	82.2922	1	1	49.1849	23.4706
DATA	2324	29	28	1028	1	(+)E1A_r60_3	E1A_r60_3	4217.62	430.37	1.327975e+002	1.341864e+001	185	24.5	5.197701e+000	0	0	0	0	0	0	132.409	1	1	50.7771	23.4667
DATA	2325	29	29	0	0	ASCRP3008635	ASCRP3008635	4242.95	430.523	6.453225e+001	6.734799e+000	116.5	23	5.706491e+000	0	0	0	0	0	0	64.2996	1	1	55.8519	23.2759
DATA	2326	29	30	0	0	ASCRP3010481	ASCRP3010481	4268.41	430.329	2.602674e+001	3.239210e+000	78	23	5.684436e+000	0	0	0	0	0	0	25.9149	1	1	51.0895	23.7931
DATA	2327	29	31	0	0	ASCRP3012555	ASCRP3012555	4293.49	430.687	5.655644e+000	2.010861e+000	57	24.5	6.596857e+000	0	0	0	0	0	0	5.62746	1	0	46.5243	25.5
DATA	2328	29	32	0	0	ASCRP3002417	ASCRP3002417	4319.12	430.649	1.367293e+001	2.366109e+000	65	25	5.752634e+000	0	0	0	0	0	0	13.5951	1	1	47.8731	25.697
DATA	2329	29	33	0	0	ASCRP3011730	ASCRP3011730	4344.59	430.831	5.743109e+001	6.059501e+000	109	23.5	6.039005e+000	0	0	0	0	0	0	57.064	1	1	47.5395	24.1071
DATA	2330	29	34	0	0	ASCRP3001303	ASCRP3001303	4369.87	430.652	4.026310e+001	4.466620e+000	95	23.5	4.910630e+000	0	0	0	0	0	0	39.9776	1	1	46.1809	23.6667
DATA	2332	29	36	0	0	Negative031	Negative031	4420.5	431	2.870510e+000	1.957664e+000	55.5	28	7.098979e+000	0	0	0	0	0	0	2.84615	1	0	54.1152	27.6071
DATA	2333	29	37	0	0	ASCRP3010213	ASCRP3010213	4446	431	3.290264e+002	3.295966e+001	379	23	6.842135e+000	0	0	0	0	0	0	326.003	1	1	54.9904	23.2593
DATA	2334	29	38	0	0	ASCRP3013057	ASCRP3013057	4471.5	431	3.047695e+001	3.612358e+000	85.5	28.5	8.214611e+000	0	0	0	0	1	0	30.1756	1	1	65	29.0625
DATA	2336	29	40	0	0	ASCRP3006001	ASCRP3006001	4522.38	430.697	7.002450e+000	2.064379e+000	60	26.5	7.232510e+000	0	0	0	0	0	0	6.92342	1	0	48.5334	27.0333
DATA	2337	29	41	0	0	ASCRP3008696	ASCRP3008696	4547.81	430.974	4.851774e+002	4.855665e+001	532	26	7.795926e+000	0	0	0	0	0	0	479.371	1	1	49.1849	27.0357
DATA	2339	29	43	0	0	ASCRP3008575	ASCRP3008575	4598.53	431.12	5.429845e+002	5.433331e+001	585	26	6.009953e+000	0	0	0	0	0	0	535.75	1	1	48.8603	25.5333
DATA	2340	29	44	0	0	ASCRP3001773	ASCRP3001773	4623.94	431.072	3.431370e+001	3.945430e+000	86	25	5.781319e+000	0	0	0	0	0	0	33.8333	1	1	51.7088	23.931
DATA	2341	29	45	0	0	ASCRP3008671	ASCRP3008671	4648.99	431.368	3.569176e+001	4.066464e+000	87.5	24	5.928877e+000	0	0	0	0	0	0	35.1688	1	1	49.1849	24.3611
DATA	2342	29	46	0	0	ASCRP3002918	ASCRP3002918	4674.72	430.905	4.186067e+003	4.186112e+002	4165	23	4.220760e+000	0	0	0	0	0	0	4121.82	1	1	48.8603	23.7407
DATA	2343	29	47	0	0	ASCRP3010824	ASCRP3010824	4700.11	431.138	3.710812e+001	4.192573e+000	89	25	5.420788e+000	0	0	0	0	0	0	36.5144	1	1	52.9257	24.5806
DATA	2344	29	48	0	0	Negative047	Negative047	4725.62	431.237	1.174188e+002	1.190313e+001	169.5	24	4.759606e+000	0	0	0	0	0	0	115.463	1	1	49.1849	23.5769
DATA	2345	29	49	0	0	ASCRP3006966	ASCRP3006966	4750.69	431.45	2.898988e+001	3.495957e+000	82	22.5	4.757717e+000	0	0	0	0	0	0	28.4885	1	1	50.7771	23.875
DATA	2346	29	50	0	0	ASCRP3002666	ASCRP3002666	4776.21	431.077	9.016212e+001	9.225777e+000	142	27	7.325663e+000	0	0	0	0	0	0	88.5414	1	1	49.5074	28.0357
DATA	2347	29	51	0	0	ASCRP3010193	ASCRP3010193	4801.79	431.46	1.147373e+001	2.268099e+000	62	26.5	5.161751e+000	0	0	0	0	0	0	11.2602	1	1	52.6241	26.6667
DATA	2348	29	52	0	0	ASCRP3010434	ASCRP3010434	4827	431.545	4.248045e+001	4.677467e+000	94	22	4.093729e+000	0	0	0	0	0	0	41.6627	1	1	55.8519	23
DATA	2349	29	53	0	0	ASCRP3001057	ASCRP3001057	4852.57	431.605	4.605425e+002	4.609589e+001	502	24	4.886593e+000	0	0	0	0	0	0	451.377	1	1	49.5074	24.5455
DATA	2350	29	54	0	0	ASCRP3010326	ASCRP3010326	4877.76	431.28	8.148109e+001	8.380623e+000	131	26	5.104325e+000	0	0	0	0	0	0	79.8049	1	1	51.4001	25.1481
DATA	2351	29	55	0	0	CUST_14_PI418767722	NM_004309	4903.3	431.57	5.198197e+002	5.201897e+001	555	26	6.906787e+000	0	0	0	1	0	0	508.796	1	1	52.0157	26.3704
DATA	2352	29	56	0	0	Negative059	Negative059	4928.44	431.792	2.391028e+002	2.399072e+001	288	24	5.196863e+000	0	0	0	0	0	0	233.881	1	1	49.1849	24.6897
DATA	2353	29	57	0	0	ASCRP3009938	ASCRP3009938	4954.07	432	1.459545e+002	1.472703e+001	196	24	5.228811e+000	0	0	0	0	0	0	142.673	1	1	46.8651	24.5882
DATA	2354	29	58	0	0	Negative040	Negative040	4979.5	431.556	3.910429e+002	3.915366e+001	434	26	5.728871e+000	0	0	0	0	0	0	381.974	1	1	47.8731	25.7059
DATA	2355	29	59	0	0	Negative055	Negative055	5004.85	431.84	2.163947e+001	2.924309e+000	73	25.5	7.587113e+000	0	0	0	0	0	0	21.1236	1	1	47.8731	26.0833
DATA	2356	29	60	1028	1	(+)E1A_r60_a104	E1A_r60_a104	5030.13	431.778	2.004580e+000	1.976392e+000	55	25	5.382169e+000	0	0	0	0	0	0	1.73904	0	0	45.1352	24.25
DATA	2357	29	61	0	0	ASCRP3008951	ASCRP3008951	5055.41	432.081	1.641661e+001	2.564102e+000	67.5	22	6.465711e+000	0	0	0	0	0	0	16.0033	1	1	48.8603	23.3448
DATA	2358	29	62	0	0	ASCRP3001902	ASCRP3001902	5081.22	431.725	1.038415e+001	2.227971e+000	62	24	7.443334e+000	0	0	0	0	0	0	10.1149	1	1	46.8651	25.875
DATA	2359	29	63	0	0	ASCRP3006168	ASCRP3006168	5106.44	431.792	6.004367e+001	6.320095e+000	108	27	7.113470e+000	0	0	0	0	0	0	58.4445	1	1	49.1849	25.4167
DATA	2360	29	64	0	0	Negative055	Negative055	5131.87	431.662	1.692661e+001	2.600435e+000	66	23	6.125568e+000	0	0	0	0	0	0	16.4632	1	1	46.1809	23.5484
DATA	2361	29	65	0	0	ASCRP3007333	ASCRP3007333	5157.38	432	1.179317e+002	1.195750e+001	165.5	27	8.409288e+000	0	0	0	0	0	0	114.618	1	1	48.5334	26.129
DATA	2362	29	66	0	0	ASCRP3006962	ASCRP3006962	5182.8	431.987	4.176220e+001	4.620597e+000	88	27.5	6.047443e+000	0	0	0	0	0	0	40.5566	1	1	49.1849	27.5938
DATA	2363	29	67	0	0	ASCRP3001780	ASCRP3001780	5208.13	432	2.499507e+002	2.507327e+001	292	25	5.400237e+000	0	0	0	0	0	0	242.538	1	1	48.5334	23.6552
DATA	2364	29	68	0	0	ASCRP3007218	ASCRP3007218	5233.44	431.792	1.334501e+002	1.349116e+001	182	26	5.717921e+000	0	0	0	0	0	0	129.381	1	1	49.1849	24.8065
DATA	2365	29	69	0	0	ASCRP3002840	ASCRP3002840	5258.93	432.2	2.474847e+002	2.482772e+001	294	24	6.065613e+000	0	0	0	0	0	0	239.742	1	1	46.8651	24.6667
DATA	2366	29	70	0	0	ASCRP3001922	ASCRP3001922	5284.22	431.781	1.739854e+002	1.751130e+001	217	24.5	6.666437e+000	0	0	0	0	0	0	168.382	1	1	47.8731	24.8
DATA	2367	29	71	0	0	ASCRP3006576	ASCRP3006576	5309.61	432.141	7.001587e+002	7.004402e+001	732	23	8.872245e+000	0	0	0	0	0	0	677.01	1	1	47.5395	25.8438
DATA	2368	29	72	0	0	ASCRP3000125	ASCRP3000125	5334.89	432.5	4.501284e+004	4.501285e+003	44509	24	7.578489e+000	0	0	0	0	0	0	43484.9	1	1	56.9804	26.1724
DATA	2369	29	73	0	0	ASCRP3005897	ASCRP3005897	5360.42	432.427	1.619024e+001	2.565079e+000	66.5	25	8.374429e+000	0	0	0	0	0	0	15.6247	1	1	57.5363	26.1481
DATA	2370	29	74	0	0	ASCRP3011384	ASCRP3011384	5385.58	432.427	2.710076e+002	2.717385e+001	311	23	6.195000e+000	0	0	0	0	0	0	261.269	1	1	57.5363	25.4063
DATA	2371	29	75	0	0	ASCRP3005906	ASCRP3005906	5411.11	432.5	2.937708e+001	3.550409e+000	78.5	24	7.458083e+000	0	0	0	0	0	0	28.2906	1	1	56.9804	23.7941
DATA	2372	29	76	0	0	ASCRP3006984	ASCRP3006984	5436.6	432.156	1.952387e+001	2.792247e+000	69	22.5	6.131172e+000	0	0	0	0	0	0	18.7792	1	1	49.8279	23.0357
DATA	2373	29	77	0	0	ASCRP3009358	ASCRP3009358	5461.87	432.5	1.748622e+002	1.760005e+001	220	23	5.131786e+000	0	0	0	0	0	0	168.002	1	1	50.4627	23.0909
DATA	2374	29	78	0	0	ASCRP3009798	ASCRP3009798	5487.54	432.387	1.831972e+002	1.842868e+001	228.5	25	5.696339e+000	0	0	0	0	0	0	175.784	1	1	50.4627	24.6552
DATA	2375	29	79	0	0	ASCRP3007865	ASCRP3007865	5512.65	432.625	3.716065e+001	4.221773e+000	89	23.5	5.599863e+000	0	0	0	0	0	0	35.6122	1	1	50.7771	22.8929
DATA	2376	29	80	0	0	ASCRP3010212	ASCRP3010212	5538.37	432.128	7.278916e+001	7.550410e+000	119	24	8.216965e+000	0	0	0	0	0	0	69.6535	1	1	49.8279	24.5
DATA	2377	29	81	0	0	ASCRP3010285	ASCRP3010285	5563.5	432.648	3.324172e+004	3.324173e+003	31881	24.5	6.674986e+000	0	0	0	0	0	0	31767.2	1	1	57.5363	24.3438
DATA	2378	29	82	0	0	ASCRP3009704	ASCRP3009704	5589.07	432.776	4.186227e+001	4.644725e+000	88	24	7.953438e+000	0	0	0	0	0	0	39.9455	1	1	47.8731	24.7021
DATA	2379	30	1	0	0	ASCRP3005913	ASCRP3005913	3544.5	437	1.936369e+004	1.936370e+003	19771	31	6.553215e+000	0	0	0	0	1	0	19467.1	1	1	54.1152	30.2326
DATA	2380	30	2	0	0	ASCRP3011683	ASCRP3011683	3569.76	437.073	1.544150e+001	2.455500e+000	71	29	6.521381e+000	0	0	0	0	0	0	15.5293	1	1	49.5074	28.8182
DATA	2381	30	3	0	0	ASCRP3005048	ASCRP3005048	3595.19	437.357	8.539711e+002	8.541844e+001	902	27	6.725686e+000	0	0	0	0	0	0	859.061	1	1	51.4001	28.1212
DATA	2382	30	4	0	0	ASCRP3009727	ASCRP3009727	3620.55	437.4	6.246931e+001	6.531911e+000	116.5	25	5.862659e+000	0	0	0	0	0	0	62.8536	1	1	50.4627	25.5882
DATA	2383	30	5	0	0	Negative043	Negative043	3646.02	437.235	4.469627e+000	1.959756e+000	60	27	6.755822e+000	0	0	0	0	0	0	4.49765	1	0	50.1463	27.3125
DATA	2384	30	6	0	0	ASCRP3007762	ASCRP3007762	3671.51	437.464	4.513760e+002	4.517791e+001	508	25	5.993867e+000	0	0	0	0	0	0	454.229	1	1	52.0157	25.9333
DATA	2385	30	7	0	0	ASCRP3013062	ASCRP3013062	3696.89	437.5	2.190474e+001	2.904959e+000	75.5	25	6.067609e+000	0	0	0	0	0	0	22.0429	1	1	56.9804	24.6111
DATA	2386	30	8	0	0	ASCRP3002258	ASCRP3002258	3722.08	437.397	7.828375e+001	8.057581e+000	136.5	24	7.245614e+000	0	0	0	0	0	0	78.7715	1	1	49.8279	25.9677
DATA	2387	30	9	0	0	ASCRP3012006	ASCRP3012006	3747.42	437.321	1.307515e+001	2.313378e+000	67.5	26	6.153036e+000	0	0	0	0	0	0	13.1549	1	1	50.1463	25.7879
DATA	2388	30	10	0	0	ASCRP3010027	ASCRP3010027	3773.11	437.5	2.110088e+004	2.110089e+003	20927	27.5	5.141387e+000	0	0	0	0	0	0	21225.5	1	1	56.9804	26.7143
DATA	2389	30	11	0	0	ASCRP3011124	ASCRP3011124	3798.44	437.43	1.253157e+001	2.283775e+000	67	26	8.369427e+000	0	0	0	0	0	0	12.6026	1	1	50.1463	28.2258
DATA	2390	30	12	0	0	ASCRP3011692	ASCRP3011692	3824.13	437.603	2.153649e+001	2.878461e+000	74	24.5	6.158007e+000	0	0	0	0	0	0	21.6523	1	1	50.1463	25.3947
DATA	2391	30	13	0	0	ASCRP3003118	ASCRP3003118	3849.55	437.452	2.545238e+001	3.182446e+000	78	28	7.219896e+000	0	0	0	0	0	0	25.5809	1	1	49.1849	26.7576
DATA	2392	30	14	0	0	ASCRP3012968	ASCRP3012968	3874.37	437.564	1.946073e+002	1.955435e+001	251.5	25	5.899152e+000	0	0	0	0	0	0	195.519	1	1	49.8279	26
DATA	2393	30	15	0	0	ASCRP3008210	ASCRP3008210	3899.86	437.789	1.880124e+001	2.681459e+000	72	26	5.717709e+000	0	0	0	0	0	0	18.8816	1	1	47.2035	25.5946
DATA	2394	30	16	0	0	ASCRP3009412	ASCRP3009412	3925.5	438	3.949605e+001	4.388394e+000	95	27.5	4.604461e+000	0	0	0	0	0	0	39.6471	1	1	54.1152	27.3571
DATA	2395	30	17	0	0	ASCRP3003599	ASCRP3003599	3950.61	437.931	1.728913e+002	1.739471e+001	228	26	6.726904e+000	0	0	0	0	0	0	173.472	1	1	53.8203	25.5862
DATA	2396	30	18	0	0	ASCRP3009352	ASCRP3009352	3976.14	437.808	6.092309e+002	6.095317e+001	664	28	5.956120e+000	0	0	0	0	0	0	610.968	1	1	47.5395	27.2414
DATA	2397	30	19	0	0	ASCRP3008302	ASCRP3008302	4001.53	437.657	7.607902e+000	2.061166e+000	61.5	25	6.610082e+000	0	0	0	0	0	0	7.62557	1	0	46.8651	24.5455
DATA	2398	30	20	0	0	ASCRP3000823	ASCRP3000823	4026.94	437.814	3.282305e+002	3.287896e+001	380	24	6.141494e+000	0	0	0	0	0	0	328.81	1	1	51.4001	23.1111
DATA	2399	30	21	0	0	ASCRP3009319	ASCRP3009319	4052.04	437.8	7.957587e+002	7.959898e+001	850	27	8.583451e+000	0	0	0	0	0	0	796.712	1	1	49.1849	28.1714
DATA	2400	30	22	0	0	ASCRP3007799	ASCRP3007799	4077.56	437.787	1.797258e+002	1.807474e+001	233	23	3.935156e+000	0	0	0	0	0	0	179.834	1	1	48.5334	22.1786
DATA	2401	30	23	0	0	ASCRP3008476	ASCRP3008476	4103.29	437.887	4.169316e+002	4.173735e+001	468	24	6.798652e+000	0	0	0	0	0	0	416.923	1	1	49.1849	24.3103
DATA	2402	30	24	0	0	ASCRP3002049	ASCRP3002049	4128.57	437.829	1.340837e+002	1.354533e+001	184	23	6.718477e+000	0	0	0	0	0	0	133.997	1	1	49.1849	23.069
DATA	2403	30	25	0	0	ASCRP3008823	ASCRP3008823	4154.09	438.065	3.334491e+001	3.849028e+000	85	22	6.279853e+000	0	0	0	0	0	0	33.302	1	1	54.4085	22.3548
DATA	2404	30	26	0	0	ASCRP3007754	ASCRP3007754	4179.19	437.96	3.595388e+001	4.077716e+000	88	26	4.632981e+000	0	0	0	0	0	0	35.8845	1	1	48.2044	24.7419
DATA	2405	30	27	0	0	Negative018	Negative018	4204.87	438.013	2.342623e+000	1.939274e+000	55	25	5.123695e+000	0	0	0	0	0	0	2.33654	1	0	47.5395	23.4324
DATA	2406	30	28	0	0	ASCRP3012802	ASCRP3012802	4230.05	438.167	1.464887e+002	1.477499e+001	197.5	24	6.585175e+000	0	0	0	0	0	0	146.011	1	1	49.5074	23.6897
DATA	2407	30	29	0	0	ASCRP3011482	ASCRP3011482	4255.6	438.156	9.828975e+001	1.001622e+001	148	23.5	6.694771e+000	0	0	0	0	0	0	97.9027	1	1	49.8279	24.7059
DATA	2408	30	30	0	0	ASCRP3004245	ASCRP3004245	4281.1	438.234	3.737136e+000	1.964848e+000	55	22	6.516151e+000	0	0	0	0	0	0	3.71987	1	0	49.5074	23.9091
DATA	2409	30	31	0	0	ASCRP3007953	ASCRP3007953	4306.27	437.915	9.638147e+000	2.157538e+000	61	23.5	5.692295e+000	0	0	0	0	0	0	9.5871	1	0	47.5395	24.7188
DATA	2410	30	32	0	0	ASCRP3004293	ASCRP3004293	4331.81	438.108	4.325290e+000	1.979460e+000	58	23	5.502940e+000	0	0	0	0	0	0	4.29941	1	0	47.8731	23.2
DATA	2411	30	33	0	0	ASCRP3000471	ASCRP3000471	4357.15	438.43	4.727387e+000	1.989917e+000	58	24	5.242379e+000	0	0	0	0	0	0	4.69589	1	0	50.1463	23.9444
DATA	2412	30	34	0	0	ASCRP3013225	ASCRP3013225	4382.5	438.231	1.542147e+002	1.554231e+001	207	23	6.974832e+000	0	0	0	0	0	0	153.082	1	1	49.8279	23.2
DATA	2413	30	35	0	0	ASCRP3002172	ASCRP3002172	4407.89	438.5	5.657979e+004	5.657980e+003	56199	28	8.172987e+000	0	0	0	0	0	0	56125.7	1	1	56.9804	26.5185
DATA	2414	30	36	0	0	ASCRP3011830	ASCRP3011830	4433.35	438.4	2.679854e+002	2.686845e+001	315	24	7.033563e+000	0	0	0	0	0	0	265.651	1	1	52.0157	25.0833
DATA	2415	30	37	0	0	ASCRP3006107	ASCRP3006107	4458.68	438.4	1.414985e+003	1.415117e+002	1442	25	8.648568e+000	0	0	0	0	0	0	1401.7	1	1	50.7771	26.4815
DATA	2417	30	39	0	0	ASCRP3008067	ASCRP3008067	4509.58	438.573	3.380227e+001	3.897824e+000	84	26	8.815043e+000	0	0	0	0	0	0	33.4395	1	1	57.5363	26.8529
DATA	2418	30	40	1028	1	(+)E1A_r60_a107	E1A_r60_a107	4535	438.545	7.760290e+000	2.091511e+000	61	25	7.609553e+000	0	0	0	0	0	0	7.67181	1	0	55.8519	26.9697
DATA	2419	30	41	0	0	ASCRP3008404	ASCRP3008404	4560.43	438.81	9.074072e+002	9.076153e+001	933	26	6.216523e+000	0	0	0	0	0	0	896.467	1	1	49.5074	27.6129
DATA	2420	30	42	0	0	ASCRP3006587	ASCRP3006587	4585.61	438.931	1.759796e+001	2.622792e+000	70.5	24	6.742738e+000	0	0	0	0	0	0	17.3744	1	1	53.8203	25.2581
DATA	2421	30	43	0	0	ASCRP3008074	ASCRP3008074	4611.22	438.916	3.170639e+002	3.176605e+001	366	25	5.781560e+000	0	0	0	0	0	0	312.827	1	1	49.8279	24.2333
DATA	2422	30	44	1028	1	(+)E1A_r60_n11	E1A_r60_n11	4636.26	438.931	1.819573e+001	2.665139e+000	71	23	4.886543e+000	0	0	0	0	0	0	17.941	1	1	47.5395	23.2143
DATA	2423	30	45	0	0	ASCRP3006512	ASCRP3006512	4662.28	438.865	1.777699e+001	2.637695e+000	71	25.5	6.176836e+000	0	0	0	0	0	0	17.5163	1	1	48.5334	25.2941
DATA	2424	30	46	0	0	ASCRP3010549	ASCRP3010549	4687.54	438.789	1.985818e+000	1.949912e+000	53.5	23	3.791658e+000	0	0	0	0	0	0	-0.0815263	0	0	47.5395	22.28
DATA	2425	30	47	0	0	ASCRP3010340	ASCRP3010340	4712.91	438.947	7.305148e+000	2.083424e+000	60	24.5	5.959203e+000	0	0	0	0	0	0	7.18877	1	0	46.8651	24.3125
DATA	2426	30	48	0	0	ASCRP3008108	ASCRP3008108	4738.38	438.776	6.577952e+001	6.861591e+000	116	24	4.574776e+000	0	0	0	0	0	0	64.6892	1	1	48.8603	24.1429
DATA	2427	30	49	0	0	ASCRP3002464	ASCRP3002464	4763.5	439	9.854573e+001	1.004636e+001	150	24.5	8.249018e+000	0	0	0	0	0	0	96.8523	1	1	54.1152	27.25
DATA	2428	30	50	0	0	ASCRP3003437	ASCRP3003437	4788.91	439.065	2.726389e+001	3.354811e+000	79.5	30	7.117901e+000	0	0	0	0	1	0	26.7784	1	1	54.4085	29.2581
DATA	2429	30	51	0	0	ASCRP3012086	ASCRP3012086	4814.51	439.014	1.889266e+001	2.719526e+000	70	24	5.077463e+000	0	0	0	0	0	0	18.5443	1	1	48.5334	23.6296
DATA	2430	30	52	0	0	A_23_P25019	NM_000946	4839.79	438.806	1.131250e+002	1.148060e+001	161	23	4.205876e+000	0	0	0	0	0	0	110.967	1	1	47.5395	22.5758
DATA	2431	30	53	0	0	ASCRP3004967	ASCRP3004967	4865.28	438.905	2.212165e+002	2.220820e+001	261.5	24	3.845669e+000	0	0	0	0	0	0	216.859	1	1	48.8603	24.4074
DATA	2432	30	54	0	0	ASCRP3004499	ASCRP3004499	4890.61	439	1.826940e+002	1.837422e+001	228	26	5.793476e+000	0	0	0	0	0	0	178.983	1	1	49.1849	25.4333
DATA	2433	30	55	0	0	ASCRP3012764	ASCRP3012764	4916	439.075	2.382013e+002	2.390073e+001	288	24.5	5.352603e+000	0	0	0	0	0	0	233.214	1	1	50.4627	24.0417
DATA	2434	30	56	0	0	ASCRP3009063	ASCRP3009063	4941.42	439.427	2.147509e+002	2.156456e+001	265	24	4.660252e+000	0	0	0	0	0	0	210.125	1	1	57.5363	23.2222
DATA	2435	30	57	0	0	ASCRP3008790	ASCRP3008790	4966.58	439.427	1.560212e+002	1.572520e+001	202.5	26	6.889611e+000	0	0	0	0	0	0	152.562	1	1	57.5363	25.7813
DATA	2436	30	58	0	0	ASCRP3011017	ASCRP3011017	4992.11	439.5	4.388603e+001	4.808388e+000	92	22.5	5.985786e+000	0	0	0	0	0	0	42.8851	1	1	65	23.0938
DATA	2437	30	59	0	0	ASCRP3009847	ASCRP3009847	5017.59	439.137	1.749264e+003	1.749374e+002	1740	21	5.423713e+000	0	0	0	0	0	0	1708.17	1	1	50.1463	23
DATA	2438	30	60	0	0	ASCRP3004939	ASCRP3004939	5042.88	439.28	1.110420e+003	1.110594e+002	1140	26	6.127497e+000	0	0	0	0	0	0	1083.62	1	1	50.7771	24.5714
DATA	2439	30	61	0	0	ASCRP3008907	ASCRP3008907	5068.32	439.4	1.601819e+002	1.613874e+001	207	22	6.052485e+000	0	0	0	0	0	0	156.21	1	1	50.7771	23.1515
DATA	2440	30	62	66	-1	(-)3xSLv1	NegativeControl	5093.88	439.262	2.006586e+000	1.970304e+000	48	27	7.091719e+000	0	0	0	0	0	0	-3.26259	0	0	51.4001	27.6774
DATA	2441	30	63	0	1	RC10	RC10	5119.05	439.523	2.007955e+000	1.971648e+000	50.5	22	7.112007e+000	0	0	0	0	0	0	-1.10835	0	0	55.8519	23.7742
DATA	2442	30	64	0	0	ASCRP3009295	ASCRP3009295	5144.37	439.36	2.914016e+001	3.519193e+000	80.5	23	7.387661e+000	0	0	0	0	0	0	28.3566	1	1	48.8603	24.2941
DATA	2443	30	65	0	0	ASCRP3010960	ASCRP3010960	5169.95	439.466	5.029271e+001	5.403019e+000	101	26	6.071543e+000	0	0	0	0	0	0	48.9038	1	1	48.5334	26.6364
DATA	2444	30	66	0	1	RC3	RC3	5195.68	440.027	2.012409e+000	1.976022e+000	49	24	5.163145e+000	0	0	0	0	0	0	-2.67329	0	0	49.1849	24.4839
DATA	2445	30	67	0	0	ASCRP3006325	ASCRP3006325	5220.5	439.821	2.816836e+002	2.823769e+001	326	25	6.329642e+000	0	0	0	0	0	0	273.487	1	1	49.1849	24.7333
DATA	2446	30	68	0	0	ASCRP3004139	ASCRP3004139	5246.14	439.803	2.156635e+003	2.156726e+002	2132.5	26.5	7.411576e+000	0	0	0	0	0	0	2092.13	1	1	46.8651	26.8125
DATA	2447	30	69	0	0	ASCRP3004104	ASCRP3004104	5271.5	440	2.118990e+001	2.900716e+000	71.5	24	6.651341e+000	0	0	0	0	0	0	20.539	1	1	54.1152	24.2286
DATA	2448	30	70	0	0	CUST_9_PI418767722	NM_003746	5296.61	439.878	4.652446e+002	4.656669e+001	497.5	24.5	7.691060e+000	0	0	0	1	0	0	450.551	1	1	49.8279	25.6176
DATA	2449	30	71	0	0	ASCRP3010744	ASCRP3010744	5322.32	439.753	2.623872e+001	3.289873e+000	79	20	3.568052e+000	0	0	0	0	0	0	25.3858	1	1	47.5395	20.2105
DATA	2450	30	72	0	0	ASCRP3005611	ASCRP3005611	5347.49	439.857	4.213097e+001	4.657914e+000	89.5	24	9.043274e+000	0	0	0	0	0	0	40.7232	1	1	49.1849	24.2917
DATA	2451	30	73	0	0	Negative024	Negative024	5373	440	2.025026e+000	1.988411e+000	50	24	6.870930e+000	0	0	0	0	0	0	-0.140829	0	0	54.9904	26.125
DATA	2452	30	74	0	0	ASCRP3004435	ASCRP3004435	5398.26	439.974	1.363546e+003	1.363691e+002	1326	22	4.928591e+000	0	0	0	0	0	0	1315.3	1	1	49.1849	22.9286
DATA	2453	30	75	0	0	CUST_5_PI418767722	NM_000841	5423.79	439.764	3.962417e+001	4.435290e+000	89	23	7.157649e+000	0	0	0	0	0	0	38.179	1	1	47.5395	24.0571
DATA	2454	30	76	0	0	ASCRP3011791	ASCRP3011791	5449.39	440.069	2.484012e+001	3.185937e+000	76.5	20	5.833372e+000	0	0	0	0	0	0	23.9076	1	1	53.8203	22.1875
DATA	2455	30	77	0	0	ASCRP3006117	ASCRP3006117	5474.84	440.132	8.173482e+000	2.158114e+000	59	24	5.597280e+000	0	0	0	0	0	0	7.85725	1	0	47.8731	24.7273
DATA	2456	30	78	0	0	ASCRP3008294	ASCRP3008294	5500.07	440.011	9.542600e+002	9.544696e+001	953	26	6.276863e+000	0	0	0	0	0	0	916.175	1	1	52.0157	26.4483
DATA	2457	30	79	0	0	ASCRP3007509	ASCRP3007509	5525.6	440.053	6.359285e+001	6.667131e+000	110	26	5.295690e+000	0	0	0	0	0	0	60.9742	1	1	49.1849	24.4828
DATA	2458	30	80	0	0	Negative060	Negative060	5550.58	440.427	4.291444e+000	2.050550e+000	57	24.5	7.564360e+000	0	0	0	0	0	0	4.10937	1	0	57.5363	25.2333
DATA	2459	30	81	0	0	ASCRP3011226	ASCRP3011226	5576.19	439.853	1.289872e+002	1.305412e+001	175	24.5	6.815213e+000	0	0	0	0	0	0	123.322	1	1	47.8731	24.3667
DATA	2460	30	82	0	0	ASCRP3006525	ASCRP3006525	5601.58	440.427	2.264140e+001	3.028377e+000	72	23	6.587897e+000	0	0	0	0	0	0	21.616	1	1	57.5363	24.1129
DATA	2461	31	1	0	0	ASCRP3009288	ASCRP3009288	3531.62	444.763	3.323706e+002	3.329190e+001	390	27	7.355595e+000	0	0	0	0	0	0	334.122	1	1	49.1849	26.9393
DATA	2462	31	2	0	0	ASCRP3002743	ASCRP3002743	3557.19	444.284	2.033359e+002	2.042303e+001	252	29	6.571264e+000	0	0	0	0	0	0	204.48	1	1	50.7771	28.7714
DATA	2463	31	3	0	0	Negative048	Negative048	3582.73	444.568	4.110826e+001	4.532363e+000	96	29	6.613464e+000	0	0	0	0	1	0	41.3515	1	1	48.8603	29.4375
DATA	2464	31	4	0	0	ASCRP3008787	ASCRP3008787	3607.54	444.42	1.994559e+002	2.003667e+001	259	26	5.931162e+000	0	0	0	0	0	0	200.676	1	1	51.0895	26.3514
DATA	2465	31	5	0	0	A_23_P10385	NM_016448	3633.33	444.481	1.777998e+001	2.608111e+000	73	27	5.168872e+000	0	0	0	0	0	0	17.8912	1	1	51.0895	26.8
DATA	2466	31	6	0	0	ASCRP3003683	ASCRP3003683	3658.81	444.321	4.909794e+001	5.267501e+000	102	26	5.498442e+000	0	0	0	0	0	0	49.4083	1	1	50.7771	26.3438
DATA	2467	31	7	1028	1	(+)E1A_r60_a135	E1A_r60_a135	3683.85	444.619	2.612773e+000	1.925811e+000	57	25	6.450414e+000	0	0	0	0	0	0	2.62929	1	0	51.7088	24.7059
DATA	2468	31	8	0	0	ASCRP3008182	ASCRP3008182	3709.6	444.156	5.675411e+001	5.987588e+000	108	24.5	7.277838e+000	0	0	0	0	0	0	57.1095	1	1	49.8279	25.6786
DATA	2469	31	9	0	0	ASCRP3002007	ASCRP3002007	3735.04	444.75	1.344440e+002	1.357917e+001	188	27	8.131728e+000	0	0	0	0	0	0	135.27	1	1	50.1463	26.5625
DATA	2470	31	10	0	0	ASCRP3007105	ASCRP3007105	3760.42	444.573	2.951102e+001	3.514548e+000	81.5	26.5	5.834014e+000	0	0	0	0	0	0	29.6872	1	1	57.5363	25.4643
DATA	2471	31	11	0	0	ASCRP3005291	ASCRP3005291	3785.58	444.573	1.542972e+002	1.554737e+001	213	26	3.185533e+000	0	0	0	0	0	0	155.184	1	1	57.5363	26.0476
DATA	2472	31	12	0	0	ASCRP3002137	ASCRP3002137	3810.79	444.397	3.936532e+001	4.375257e+000	93	23	6.201505e+000	0	0	0	0	0	0	39.5811	1	1	50.1463	23.8438
DATA	2473	31	13	0	0	ASCRP3007522	ASCRP3007522	3836.76	444.821	2.980679e+001	3.540253e+000	84	28.5	6.771620e+000	0	0	0	0	0	0	29.9605	1	1	49.8279	28.125
DATA	2474	31	14	0	0	ASCRP3007691	ASCRP3007691	3862	444.789	3.064969e+002	3.070921e+001	366.5	28	7.017763e+000	0	0	0	0	0	0	307.969	1	1	46.8651	27.0938
DATA	2475	31	15	0	0	ASCRP3003253	ASCRP3003253	3886.97	445.217	1.025417e+001	2.169295e+000	64	25.5	5.844421e+000	0	0	0	0	0	0	10.2994	1	1	46.8651	25.3125
DATA	2476	31	16	0	0	Negative060	Negative060	3912.77	444.957	2.600743e+000	1.930065e+000	55	27	6.985218e+000	0	0	0	0	0	0	2.61109	1	0	46.8651	25.9714
DATA	2477	31	17	0	0	ASCRP3001447	ASCRP3001447	3938.06	445.025	8.176522e+003	8.176545e+002	7981	25.5	6.422930e+000	0	0	0	0	0	0	8205.3	1	1	49.8279	24.3125
DATA	2478	31	18	0	0	Negative007	Negative007	3963.55	444.712	1.949517e+000	1.914268e+000	52	26	5.813184e+000	0	0	0	0	0	0	-0.609992	0	0	46.1809	24.6897
DATA	2479	31	19	0	0	ASCRP3008432	ASCRP3008432	3988.84	444.962	9.098438e+001	9.297837e+000	144	28	6.898035e+000	0	0	0	0	0	0	91.2132	1	1	49.1849	27.4118
DATA	2480	31	20	0	0	ASCRP3004986	ASCRP3004986	4014.34	444.811	2.084984e+001	2.831839e+000	74	24	5.498992e+000	0	0	0	0	0	0	20.891	1	1	48.2044	22.8966
DATA	2481	31	21	0	0	ASCRP3008172	ASCRP3008172	4039.51	445.338	3.847191e+001	4.298506e+000	92	24	7.584824e+000	0	0	0	0	0	0	38.5263	1	1	48.5334	23.6207
DATA	2482	31	22	0	0	ASCRP3009628	ASCRP3009628	4065.21	444.893	1.752744e+002	1.763212e+001	228.5	23.5	7.104827e+000	0	0	0	0	0	0	175.42	1	1	48.2044	24.25
DATA	2483	31	23	0	0	ASCRP3006986	ASCRP3006986	4090.68	445	2.817103e+001	3.408966e+000	81	23	4.968406e+000	0	0	0	0	0	0	28.1775	1	1	49.1849	22.7333
DATA	2484	31	24	0	0	ASCRP3007859	ASCRP3007859	4115.77	444.853	5.730848e+001	6.044175e+000	109	22	6.939038e+000	0	0	0	0	0	0	57.287	1	1	48.2044	22.6897
DATA	2485	31	25	0	0	ASCRP3008153	ASCRP3008153	4141.39	445.084	2.844132e+002	2.850619e+001	342	23	6.583525e+000	0	0	0	0	0	0	284.127	1	1	49.8279	23.9697
DATA	2486	31	26	0	0	ASCRP3002476	ASCRP3002476	4166.72	444.905	5.647789e+003	5.647822e+002	5694	24	5.416949e+000	0	0	0	0	0	0	5638.53	1	1	48.8603	23.48
DATA	2487	31	27	0	0	ASCRP3010391	ASCRP3010391	4192.19	445.43	1.111906e+001	2.222598e+000	65	25	5.337673e+000	0	0	0	0	0	0	11.0936	1	1	58.0869	23.5429
DATA	2488	31	28	0	0	ASCRP3003913	ASCRP3003913	4217.64	444.71	3.277340e+000	1.953423e+000	57	25	5.380401e+000	0	0	0	0	0	0	3.2677	1	0	46.8651	24.1111
DATA	2489	31	29	0	0	ASCRP3012926	ASCRP3012926	4242.66	445.329	5.330532e+001	5.668144e+000	106.5	23	6.986323e+000	0	0	0	0	0	0	53.1139	1	1	48.8603	23.3939
DATA	2490	31	30	0	0	ASCRP3009267	ASCRP3009267	4268.42	445.427	2.981546e+001	3.550762e+000	86	22	6.015929e+000	0	0	0	0	0	0	29.6884	1	1	57.5363	23.4839
DATA	2491	31	31	0	0	Negative030	Negative030	4293.58	445.427	9.620353e+000	2.156094e+000	63	22	5.185557e+000	0	0	0	0	0	0	9.57301	1	0	57.5363	22.84
DATA	2492	31	32	0	0	Negative021	Negative021	4318.97	445.289	1.874584e+001	2.691151e+000	71	23	6.472859e+000	0	0	0	0	0	0	18.6411	1	1	49.1849	25.1351
DATA	2493	31	33	0	0	ASCRP3000988	ASCRP3000988	4344.5	445.5	1.313191e+002	1.327329e+001	180	22.5	5.295411e+000	0	0	0	0	0	0	130.497	1	1	50.4627	22.4
DATA	2494	31	34	0	0	ASCRP3003992	ASCRP3003992	4370.13	445.115	3.289228e+001	3.815413e+000	86	25	6.035841e+000	0	0	0	0	0	0	32.6641	1	1	49.1849	24.5882
DATA	2495	31	35	0	0	ASCRP3010634	ASCRP3010634	4395.42	445.573	8.673615e+001	8.886783e+000	138	20	6.562216e+000	0	0	0	0	0	0	86.0774	1	1	65	23.2963
DATA	2496	31	36	0	0	ASCRP3012044	ASCRP3012044	4420.58	445.573	4.606664e+001	4.996962e+000	100	23	8.374628e+000	0	0	0	0	0	0	45.6865	1	1	57.5363	25.0435
DATA	2497	31	37	0	0	Negative034	Negative034	4446	445.545	1.449339e+001	2.419478e+000	69.5	23	6.803059e+000	0	0	0	0	0	0	14.3642	1	1	55.8519	23.8333
DATA	2498	31	38	0	0	ASCRP3008604	ASCRP3008604	4471.35	445.41	1.285673e+002	1.300207e+001	178	24.5	6.968825e+000	0	0	0	0	0	0	127.336	1	1	50.1463	25.375
DATA	2499	31	39	0	0	ASCRP3005762	ASCRP3005762	4496.61	445.931	1.460787e+001	2.428380e+000	67	26	9.850059e+000	0	0	0	0	0	0	14.4587	1	1	53.8203	27.9032
DATA	2500	31	40	0	0	ASCRP3001648	ASCRP3001648	4522.39	445.931	2.190643e+004	2.190644e+003	21680	29	1.005266e+001	0	0	0	0	1	0	21668.3	1	1	53.8203	30.4516
DATA	2501	31	41	0	0	ASCRP3013239	ASCRP3013239	4547.55	445.897	7.555910e+001	7.801588e+000	128	24	7.823111e+000	0	0	0	0	0	0	74.6896	1	1	49.5074	25.3571
DATA	2502	31	42	0	0	ASCRP3003257	ASCRP3003257	4572.94	445.687	2.507504e+003	2.507579e+002	2520.5	26	5.880418e+000	0	0	0	0	0	0	2477.03	1	1	45.835	27.2
DATA	2503	31	43	0	0	ASCRP3000192	ASCRP3000192	4598.35	445.933	7.120126e+002	7.122782e+001	743	22	6.305289e+000	0	0	0	0	0	0	702.914	1	1	49.1849	22.56
DATA	2504	31	44	0	0	ASCRP3004312	ASCRP3004312	4623.56	445.792	1.013250e+002	1.031770e+001	148	21	5.680780e+000	0	0	0	0	0	0	99.9664	1	1	49.1849	22.2667
DATA	2505	31	45	0	0	ASCRP3005132	ASCRP3005132	4649.13	446.015	7.066687e+000	2.071639e+000	61	24	5.521539e+000	0	0	0	0	0	0	6.96757	1	0	46.8651	24.4286
DATA	2506	31	46	0	0	ASCRP3000578	ASCRP3000578	4674.71	445.718	3.324160e+001	3.853212e+000	86	21.5	5.563962e+000	0	0	0	0	0	0	32.7542	1	1	49.1849	22.0714
DATA	2507	31	47	0	0	ASCRP3009495	ASCRP3009495	4700.06	446.026	1.482880e+002	1.495644e+001	200	25	5.888522e+000	0	0	0	0	0	0	146.025	1	1	48.5334	24.8529
DATA	2508	31	48	0	0	ASCRP3000466	ASCRP3000466	4725.73	445.8	4.461951e+001	4.869876e+000	94	24	6.155177e+000	0	0	0	0	0	0	43.9105	1	1	48.5334	23.9
DATA	2509	31	49	0	0	A_23_P252740	NM_024094	4750.68	446.254	1.001387e+001	2.194057e+000	63	23	4.565148e+000	0	0	0	0	0	0	9.84903	1	1	47.5395	22.8333
DATA	2510	31	50	0	0	ASCRP3005316	ASCRP3005316	4776.39	446.069	6.148439e+004	6.148440e+003	61349	25.5	6.692679e+000	0	0	0	0	0	0	60434.1	1	1	53.8203	28.3667
DATA	2511	31	51	0	0	ASCRP3006405	ASCRP3006405	4801.56	446.208	1.251427e+002	1.266600e+001	172	27	6.456292e+000	0	0	0	0	0	0	122.931	1	1	49.1849	25.3939
DATA	2512	31	52	0	0	ASCRP3009329	ASCRP3009329	4826.84	445.875	1.265535e+002	1.280559e+001	176	23	6.258037e+000	0	0	0	0	0	0	124.239	1	1	49.5074	22.8857
DATA	2513	31	53	0	0	ASCRP3007228	ASCRP3007228	4852.37	446.36	4.657800e+001	5.052213e+000	96.5	24	4.215598e+000	0	0	0	0	0	0	45.6996	1	1	48.8603	24.2333
DATA	2514	31	54	0	0	Negative024	Negative024	4877.37	446.263	1.994225e+000	1.962041e+000	53	23.5	4.538976e+000	0	0	0	0	0	0	1.20832	0	0	49.1849	24.8667
DATA	2515	31	55	0	0	ASCRP3004833	ASCRP3004833	4903.46	446.367	4.044592e+001	4.494209e+000	90.5	25	6.427759e+000	0	0	0	0	0	0	39.6344	1	1	50.4627	24.8333
DATA	2516	31	56	0	0	ASCRP3003594	ASCRP3003594	4928.45	446.026	3.262298e+002	3.268185e+001	365.5	24	3.784024e+000	0	0	0	0	0	0	319.481	1	1	49.8279	24.8333
DATA	2517	31	57	0	0	ASCRP3010300	ASCRP3010300	4953.33	446.27	2.596028e+003	2.596102e+002	2473	24	7.147002e+000	0	0	0	0	0	0	2540.83	1	1	44.7812	25.2188
DATA	2518	31	58	0	0	ASCRP3007472	ASCRP3007472	4979.42	446.122	4.100072e+003	4.100119e+002	4056	25	4.819405e+000	0	0	0	0	0	0	4010.25	1	1	48.5334	25.32
DATA	2519	31	59	0	0	ASCRP3013542	ASCRP3013542	5004.93	446.402	4.357031e+002	4.361457e+001	482	21	4.192797e+000	0	0	0	0	0	0	425.897	1	1	51.0895	22.2727
DATA	2520	31	60	0	0	ASCRP3011462	ASCRP3011462	5030.18	446.455	2.066252e+003	2.066345e+002	2061.5	26.5	5.202674e+000	0	0	0	0	0	0	2018.47	1	1	52.6241	25.6333
DATA	2521	31	61	0	0	ASCRP3012201	ASCRP3012201	5055.45	446.53	4.325301e+002	4.329771e+001	473	24.5	6.470700e+000	0	0	0	0	0	0	422.255	1	1	51.4001	24.5313
DATA	2522	31	62	0	0	ASCRP3006477	ASCRP3006477	5081	446.545	5.066330e+001	5.435178e+000	105	25	7.128827e+000	0	0	0	0	0	0	49.4266	1	1	55.8519	26.3429
DATA	2523	31	63	0	0	ASCRP3000126	ASCRP3000126	5106.5	446.5	4.936387e+002	4.940314e+001	535	26	7.282162e+000	0	0	0	0	0	0	481.257	1	1	50.4627	26.7333
DATA	2524	31	64	0	0	ASCRP3009530	ASCRP3009530	5131.83	446.222	6.137528e+001	6.446217e+000	113	22	6.065946e+000	0	0	0	0	0	0	59.7923	1	1	50.4627	23.0645
DATA	2525	31	65	0	0	ASCRP3004663	ASCRP3004663	5157.35	446.916	2.030173e+002	2.039729e+001	248	26	5.154038e+000	0	0	0	0	0	0	197.653	1	1	49.8279	26.2222
DATA	2526	31	66	0	0	ASCRP3012423	ASCRP3012423	5182.79	446.764	1.830319e+002	1.840929e+001	232	24	6.154728e+000	0	0	0	0	0	0	178.061	1	1	47.5395	25.4545
DATA	2527	31	67	0	0	ASCRP3005478	ASCRP3005478	5208	446.789	4.030590e+002	4.035427e+001	444	24	4.750778e+000	0	0	0	0	0	0	391.817	1	1	46.8651	24.3548
DATA	2528	31	68	0	0	ASCRP3005344	ASCRP3005344	5233.61	446.479	1.039621e+002	1.058248e+001	153	25	7.068548e+000	0	0	0	0	0	0	100.978	1	1	46.8651	25.6333
DATA	2529	31	69	0	0	ASCRP3008701	ASCRP3008701	5258.52	446.945	9.932663e+001	1.012775e+001	147.5	26.5	7.465782e+000	0	0	0	0	0	0	96.4039	1	1	48.5334	25.4375
DATA	2530	31	70	0	0	AS_circRNA_control208	AS_circRNA_control208	5284.33	446.623	1.235470e+003	1.235629e+002	1251	22	4.455801e+000	0	0	0	0	0	0	1198.03	1	1	46.8651	22.6667
DATA	2531	31	71	0	0	ASCRP3003971	ASCRP3003971	5309.87	447	1.257355e+002	1.272877e+001	170	22	5.680318e+000	0	0	0	0	0	0	121.823	1	1	47.2035	23.1379
DATA	2532	31	72	0	0	ASCRP3011986	ASCRP3011986	5335.18	446.708	4.344398e+001	4.775836e+000	91	20.5	4.402134e+000	0	0	0	0	0	0	42.0518	1	1	47.2035	20.0455
DATA	2533	31	73	0	0	ASCRP3008351	ASCRP3008351	5360.51	447.107	6.772591e+000	2.097765e+000	57.5	23.5	6.266495e+000	0	0	0	0	0	0	6.54963	1	0	48.8603	23.8
DATA	2534	31	74	0	0	ASCRP3004867	ASCRP3004867	5385.81	446.88	1.947342e+002	1.957458e+001	242	23	5.752793e+000	0	0	0	0	0	0	188.129	1	1	47.8731	24.1935
DATA	2535	31	75	0	0	ASCRP3002236	ASCRP3002236	5411.09	447.065	2.956406e+001	3.563495e+000	79.5	24	6.051599e+000	0	0	0	0	0	0	28.5322	1	1	54.4085	24.2857
DATA	2536	31	76	1028	1	(+)E1A_r60_a104	E1A_r60_a104	5436.5	447	7.793655e+000	2.138778e+000	56	23	7.366743e+000	0	0	0	0	0	0	7.51327	1	0	54.1152	23.2857
DATA	2537	31	77	0	0	Negative010	Negative010	5461.87	447.038	6.894860e+002	6.897743e+001	703.5	24	6.804218e+000	0	0	0	0	0	0	663.919	1	1	49.1849	25.3438
DATA	2538	31	78	0	0	ASCRP3000966	ASCRP3000966	5487.42	447.427	1.303740e+001	2.384332e+000	63	26	8.478457e+000	0	0	0	0	0	0	12.5394	1	1	57.5363	28.2069
DATA	2539	31	79	0	0	ASCRP3008053	ASCRP3008053	5512.58	447.427	7.178235e+001	7.451336e+000	121	28	7.114449e+000	0	0	0	0	0	0	68.9537	1	1	57.5363	26.3333
DATA	2540	31	80	0	0	ASCRP3009720	ASCRP3009720	5538.11	447.5	4.145334e+002	4.150163e+001	445	24	5.619666e+000	0	0	0	0	0	0	397.669	1	1	56.9804	23.7742
DATA	2541	31	81	0	0	ASCRP3010195	ASCRP3010195	5563.33	447.718	2.866397e+001	3.497587e+000	78.5	25	5.015821e+000	0	0	0	0	0	0	27.4605	1	1	51.7088	24.9615
DATA	2542	31	82	0	0	ASCRP3010032	ASCRP3010032	5588.67	447.5	1.825826e+001	2.713419e+000	70	24	6.979262e+000	0	0	0	0	0	0	17.4654	1	1	57.5363	24.2889
DATA	2543	32	1	0	0	ASCRP3010051	ASCRP3010051	3544.28	452.095	9.528135e+001	9.717573e+000	150	28	7.899418e+000	0	0	0	0	0	0	95.8129	1	1	48.8603	27.6154
DATA	2544	32	2	0	0	ASCRP3013037	ASCRP3013037	3569.32	452	4.213293e+001	4.625536e+000	94	29	6.950447e+000	0	0	0	0	0	0	42.3804	1	1	49.1849	28.6061
DATA	2545	32	3	0	0	ASCRP3009130	ASCRP3009130	3595.2	452	6.753834e+002	6.756530e+001	730	26	7.231298e+000	0	0	0	0	0	0	679.503	1	1	49.1849	27.6667
DATA	2546	32	4	0	0	ASCRP3009518	ASCRP3009518	3620.5	452	5.269978e+001	5.604791e+000	106	28	7.468494e+000	0	0	0	0	0	0	53.0291	1	1	48.5334	27.8182
DATA	2547	32	5	0	0	ASCRP3007441	ASCRP3007441	3645.92	452.213	5.376791e+001	5.705288e+000	107	27	4.762332e+000	0	0	0	0	0	0	54.1082	1	1	47.8731	27.5862
DATA	2548	32	6	0	0	CUST_14_PI418767722	NM_004309	3671.38	452	5.928077e+002	5.931147e+001	654	28	6.465619e+000	0	0	0	0	0	0	596.568	1	1	48.5334	26.2143
DATA	2549	32	7	0	0	ASCRP3001123	ASCRP3001123	3696.76	452.229	1.317662e+001	2.318817e+000	64.5	26	5.755231e+000	0	0	0	0	0	0	13.2596	1	1	46.8651	25.3714
DATA	2550	32	8	0	0	ASCRP3008660	ASCRP3008660	3722.13	452	2.675811e+002	2.682606e+001	329.5	24.5	8.189047e+000	0	0	0	0	0	0	269.238	1	1	48.5334	25.3125
DATA	2551	32	9	0	0	CUST_11_PI418767722	NM_001003	3747.55	452.083	3.867417e+002	3.872123e+001	431	24.5	6.604007e+000	0	0	0	0	0	0	389.075	1	1	49.8279	26.25
DATA	2552	32	10	66	-1	(-)3xSLv1	NegativeControl	3772.81	452.2	1.944106e+000	1.908954e+000	52	28	4.064786e+000	0	0	0	0	0	0	-2.25781	0	0	46.1809	27.3214
DATA	2553	32	11	0	0	A_23_P253524	NM_001813	3798.46	452.274	2.856351e+002	2.862726e+001	351	25	4.193035e+000	0	0	0	0	0	0	287.224	1	1	51.7088	24.3077
DATA	2554	32	12	0	0	ASCRP3008770	ASCRP3008770	3823.86	452.16	9.420646e+001	9.612322e+000	146.5	26.5	6.725653e+000	0	0	0	0	0	0	94.7022	1	1	50.7771	27.0882
DATA	2555	32	13	0	0	ASCRP3006420	ASCRP3006420	3849.44	452.208	2.421186e+002	2.428713e+001	298	28	6.190523e+000	0	0	0	0	0	0	243.309	1	1	49.8279	27.5
DATA	2556	32	14	0	0	ASCRP3007542	ASCRP3007542	3874.45	452.269	4.237845e+001	4.648950e+000	96	26	5.529316e+000	0	0	0	0	0	0	42.5709	1	1	50.4627	25.36
DATA	2557	32	15	0	0	ASCRP3001042	ASCRP3001042	3899.96	452.44	6.812496e+001	7.075772e+000	122	25	5.955485e+000	0	0	0	0	0	0	68.4059	1	1	51.4001	25.697
DATA	2558	32	16	0	0	ASCRP3012565	ASCRP3012565	3925.5	452.5	1.803448e+002	1.813566e+001	236.5	26	6.332820e+000	0	0	0	0	0	0	181.007	1	1	57.5363	25.2308
DATA	2559	32	17	0	0	ASCRP3010373	ASCRP3010373	3950.67	452.5	6.272189e+001	6.557708e+000	118	23	5.347575e+000	0	0	0	0	0	0	62.9228	1	1	57.5363	23.3214
DATA	2560	32	18	0	0	ASCRP3011223	ASCRP3011223	3976.23	452.512	9.170399e+002	9.172398e+001	960	28	7.760529e+000	0	0	0	0	0	0	919.513	1	1	51.7088	26.6774
DATA	2561	32	19	0	0	ASCRP3000704	ASCRP3000704	4001.69	452.662	7.327080e+002	7.329584e+001	797	26.5	7.710623e+000	0	0	0	0	0	0	734.297	1	1	48.5334	26.25
DATA	2562	32	20	0	0	ASCRP3011636	ASCRP3011636	4026.9	452.532	6.275272e+001	6.561536e+000	117	24	6.084870e+000	0	0	0	0	0	0	62.8548	1	1	50.4627	22.5556
DATA	2563	32	21	0	0	ASCRP3013173	ASCRP3013173	4052.44	452.6	6.020544e+002	6.023598e+001	653.5	24	6.810492e+000	0	0	0	0	0	0	602.69	1	1	50.7771	24.129
DATA	2564	32	22	0	0	ASCRP3000715	ASCRP3000715	4077.62	452.342	2.086845e+001	2.835147e+000	76	25	5.246402e+000	0	0	0	0	0	0	20.8785	1	1	49.1849	24.5161
DATA	2565	32	23	0	0	ASCRP3005054	ASCRP3005054	4103.42	452.573	6.117959e+001	6.412257e+000	112	22	6.658328e+000	0	0	0	0	0	0	61.1717	1	1	57.5363	22
DATA	2566	32	24	0	1	ETG10_195139	ETG10_195139	4128.5	453	1.194097e+002	1.209458e+001	170	22.5	5.985519e+000	0	0	0	0	0	0	119.322	1	1	54.1152	22.9667
DATA	2567	32	25	0	0	ASCRP3004579	ASCRP3004579	4153.89	452.857	1.780373e+002	1.790725e+001	235	22	6.092069e+000	0	0	0	0	0	0	177.796	1	1	46.8651	22.4483
DATA	2568	32	26	0	0	ASCRP3013365	ASCRP3013365	4179.38	452.776	1.341965e+003	1.342103e+002	1377.5	24	5.442002e+000	0	0	0	0	0	0	1339.3	1	1	48.8603	23.6667
DATA	2569	32	27	0	0	ASCRP3003826	ASCRP3003826	4204.77	452.96	2.493408e+001	3.150109e+000	77.5	25	5.286833e+000	0	0	0	0	0	0	24.8686	1	1	48.8603	24.2813
DATA	2570	32	28	0	0	ASCRP3011292	ASCRP3011292	4230.15	452.903	7.706088e+002	7.708495e+001	817.5	23	6.754768e+000	0	0	0	0	0	0	768.091	1	1	46.8651	22.5758
DATA	2571	32	29	0	0	ASCRP3001952	ASCRP3001952	4255.72	453	1.493238e+001	2.438338e+000	67.5	24.5	6.461346e+000	0	0	0	0	0	0	14.8739	1	1	49.1849	25.1563
DATA	2572	32	30	0	0	ASCRP3010301	ASCRP3010301	4281	453	4.857136e+002	4.860964e+001	527	22	6.317459e+000	0	0	0	0	0	0	483.496	1	1	54.9904	23.3438
DATA	2573	32	31	0	0	ASCRP3006874	ASCRP3006874	4306.53	452.88	4.011047e+002	4.015688e+001	444.5	22	3.705386e+000	0	0	0	0	0	0	399.011	1	1	48.8603	23.1667
DATA	2574	32	32	0	0	ASCRP3005512	ASCRP3005512	4331.84	453.038	1.133073e+002	1.149416e+001	163	24	5.608606e+000	0	0	0	0	0	0	112.642	1	1	49.1849	24.3514
DATA	2575	32	33	0	0	ASCRP3006361	ASCRP3006361	4357.44	452.973	6.566182e+001	6.844706e+000	120	25	5.972345e+000	0	0	0	0	0	0	65.2334	1	1	48.5334	24.9143
DATA	2576	32	34	0	0	ASCRP3007599	ASCRP3007599	4382.49	453.027	3.934386e+001	4.384000e+000	94	20.5	6.178453e+000	0	0	0	0	0	0	39.062	1	1	48.5334	23.1071
DATA	2577	32	35	0	0	ASCRP3004090	ASCRP3004090	4407.95	453.08	1.498798e+001	2.447722e+000	70	21	7.570937e+000	0	0	0	0	0	0	14.8709	1	1	46.8651	24.3704
DATA	2578	32	36	0	0	ASCRP3003921	ASCRP3003921	4433.44	453	5.984235e+002	5.987367e+001	657.5	24	6.845193e+000	0	0	0	0	0	0	593.362	1	1	49.8279	25.24
DATA	2579	32	37	0	0	ASCRP3001705	ASCRP3001705	4458.71	453.141	2.196063e+002	2.204595e+001	268	23	5.861896e+000	0	0	0	0	0	0	217.61	1	1	49.8279	24.1481
DATA	2580	32	38	0	0	ASCRP3010876	ASCRP3010876	4484.37	453.309	6.784243e+001	7.055878e+000	121.5	22	6.220460e+000	0	0	0	0	0	0	67.1823	1	1	51.0895	23.2
DATA	2581	32	39	0	0	CUST_13_PI418767722	NM_005022	4509.5	453.5	8.858860e+004	8.858860e+003	87934	26.5	9.923616e+000	0	0	0	0	1	0	87671.9	1	1	57.5363	29.7333
DATA	2582	32	40	0	1	RC8	RC8	4534.89	453.5	1.977119e+000	1.941370e+000	52	24	6.855295e+000	0	0	0	0	0	0	-1.27724	0	0	65	25.069
DATA	2583	32	41	0	0	ASCRP3005205	ASCRP3005205	4560.42	453.427	8.747335e+001	8.960443e+000	136	24	6.115294e+000	0	0	0	0	0	0	86.4591	1	1	65	25.7143
DATA	2584	32	42	0	0	ASCRP3003726	ASCRP3003726	4585.61	453.425	6.246405e+003	6.246436e+002	6148	26.5	7.395390e+000	0	0	0	0	0	0	6170.18	1	1	52.3208	25.8929
DATA	2585	32	43	0	0	ASCRP3010043	ASCRP3010043	4611.14	453.438	2.356785e+001	3.055722e+000	75	23	7.440569e+000	0	0	0	0	0	0	23.2659	1	1	50.4627	24.1724
DATA	2586	32	44	0	0	ASCRP3009956	ASCRP3009956	4636.49	453.573	8.638658e+001	8.855167e+000	138	23	5.907895e+000	0	0	0	0	0	0	85.2281	1	1	49.1849	24.3548
DATA	2587	32	45	0	0	ASCRP3002251	ASCRP3002251	4661.94	453.519	1.153286e+002	1.169612e+001	161.5	25	5.833333e+000	0	0	0	0	0	0	113.713	1	1	49.5074	24.9722
DATA	2588	32	46	0	0	ASCRP3013393	ASCRP3013393	4687.32	453.471	3.176435e+002	3.182406e+001	370	23	6.446017e+000	0	0	0	0	0	0	313.005	1	1	51.7088	23.6364
DATA	2589	32	47	0	0	A_23_P82738	NM_012415	4712.65	453.443	3.816902e+001	4.286026e+000	90	25	6.021251e+000	0	0	0	1	0	0	37.5892	1	1	50.4627	24.5429
DATA	2590	32	48	0	0	ASCRP3000612	ASCRP3000612	4738.14	453.597	5.335649e+000	2.022483e+000	57	23	6.687361e+000	0	0	0	0	0	0	5.25151	1	0	49.8279	23.5185
DATA	2591	32	49	0	0	ASCRP3009424	ASCRP3009424	4763.63	453.593	2.266313e+003	2.266397e+002	2268.5	24.5	6.806794e+000	0	0	0	0	0	0	2229.26	1	1	50.7771	26.9706
DATA	2592	32	50	0	0	ASCRP3001069	ASCRP3001069	4788.73	453.62	3.607429e+001	4.102219e+000	86	27	8.184039e+000	0	0	0	0	0	0	35.4639	1	1	49.5074	27.6129
DATA	2593	32	51	0	0	ASCRP3012168	ASCRP3012168	4814.35	453.88	1.538393e+002	1.550756e+001	205	22	6.198350e+000	0	0	0	0	0	0	151.15	1	1	48.8603	23.1667
DATA	2594	32	52	0	0	ASCRP3010495	ASCRP3010495	4839.78	453.89	2.581268e+001	3.238277e+000	77	24	5.266351e+000	0	0	0	0	0	0	25.3466	1	1	47.8731	22.8286
DATA	2595	32	53	0	0	ASCRP3009555	ASCRP3009555	4865.23	453.735	5.010683e+001	5.379126e+000	101	24	3.756112e+000	0	0	0	0	0	0	49.1728	1	1	50.1463	23.5862
DATA	2596	32	54	0	0	ASCRP3001762	ASCRP3001762	4890.6	453.903	6.188439e+001	6.490702e+000	112	25	4.911533e+000	0	0	0	0	0	0	60.6961	1	1	48.2044	24.8621
DATA	2597	32	55	0	0	ASCRP3011328	ASCRP3011328	4915.78	453.918	6.710923e+002	6.713781e+001	708.5	24	5.711193e+000	0	0	0	0	0	0	657.823	1	1	47.8731	23.8929
DATA	2598	32	56	0	0	ASCRP3012136	ASCRP3012136	4941.5	454	6.350028e+001	6.645623e+000	112	25	5.550656e+000	0	0	0	0	0	0	62.2079	1	1	54.1152	26.125
DATA	2599	32	57	0	0	ASCRP3004522	ASCRP3004522	4966.5	453.816	7.605156e+001	7.853947e+000	127.5	24	7.493472e+000	0	0	0	0	0	0	74.4588	1	1	49.1849	24.1786
DATA	2600	32	58	0	0	ASCRP3009368	ASCRP3009368	4992.09	453.937	1.286875e+001	2.346642e+000	65	24	4.484823e+000	0	0	0	0	0	0	12.5917	1	1	49.1849	23.3636
DATA	2601	32	59	0	0	ASCRP3013585	ASCRP3013585	5017.48	453.926	2.028725e+002	2.038205e+001	251.5	23	4.782447e+000	0	0	0	0	0	0	198.383	1	1	49.8279	22.5556
DATA	2602	32	60	0	1	ETG10_234183	ETG10_234183	5042.82	454.219	6.902849e+000	2.082421e+000	59	26	6.480448e+000	0	0	0	0	0	0	6.7461	1	0	47.5395	25.0606
DATA	2603	32	61	0	0	ASCRP3009681	ASCRP3009681	5068.2	454	1.604621e+003	1.604741e+002	1618	25	7.200063e+000	0	0	0	0	0	0	1567.16	1	1	49.1849	24.8182
DATA	2604	32	62	0	0	ASCRP3002586	ASCRP3002586	5093.63	453.846	4.566979e+001	4.972674e+000	96	25	6.796815e+000	0	0	0	0	0	0	44.5738	1	1	49.1849	26.4324
DATA	2605	32	63	0	0	ASCRP3005040	ASCRP3005040	5119.09	454.231	5.059383e+001	5.428848e+000	101	23	7.569605e+000	0	0	0	0	0	0	49.3488	1	1	49.8279	23.9677
DATA	2606	32	64	0	0	ASCRP3004257	ASCRP3004257	5144.46	454.321	4.197172e+001	4.636431e+000	90	24	6.273858e+000	0	0	0	0	0	0	40.9114	1	1	50.1463	23.8065
DATA	2607	32	65	0	0	ASCRP3002325	ASCRP3002325	5169.76	454.036	6.769908e+000	2.084286e+000	59	23	5.961909e+000	0	0	0	0	0	0	6.59405	1	0	41.8414	23.9375
DATA	2608	32	66	0	0	ASCRP3005997	ASCRP3005997	5195.18	454.4	1.413340e+001	2.426682e+000	64	24	4.634606e+000	0	0	0	0	0	0	13.7568	1	1	50.4627	25.2903
DATA	2609	32	67	0	0	ASCRP3004416	ASCRP3004416	5220.68	454.32	4.501470e+001	4.915326e+000	95.5	24	7.062090e+000	0	0	0	0	0	0	43.7819	1	1	48.8603	24.8387
DATA	2610	32	68	0	0	A_23_P139509	NM_016570	5246.11	454.5	1.554407e+001	2.513820e+000	66	26	7.141428e+000	0	0	0	0	0	0	15.1069	1	1	56.9804	26.5
DATA	2611	32	69	0	0	ASCRP3004951	ASCRP3004951	5271.39	454.464	1.151521e+001	2.288108e+000	63	25	7.487020e+000	0	0	0	0	0	0	11.1823	1	1	52.0157	25.6571
DATA	2612	32	70	0	0	ASCRP3005398	ASCRP3005398	5296.79	454.372	7.545837e+001	7.801011e+000	124	23	4.356622e+000	0	0	0	0	0	0	73.2143	1	1	50.1463	23.1389
DATA	2613	32	71	0	0	ASCRP3007192	ASCRP3007192	5322.35	454.44	8.152569e+001	8.389718e+000	128	22	3.449810e+000	0	0	0	0	0	0	79.032	1	1	51.7088	20.913
DATA	2614	32	72	0	0	ASCRP3001353	ASCRP3001353	5347.55	454.488	3.911707e+001	4.385378e+000	89	22	5.812846e+000	0	0	0	0	0	0	37.8863	1	1	52.9257	22.4074
DATA	2615	32	73	0	0	ASCRP3012024	ASCRP3012024	5373.16	454.741	6.152384e+001	6.464462e+000	111	23	5.883605e+000	0	0	0	0	0	0	59.5324	1	1	51.7088	24.0286
DATA	2616	32	74	0	0	ASCRP3011475	ASCRP3011475	5398.33	454.347	3.527487e+001	4.048320e+000	86	26	5.454724e+000	0	0	0	0	0	0	34.0972	1	1	48.8603	26.0588
DATA	2617	32	75	0	0	ASCRP3000240	ASCRP3000240	5424.19	454.813	5.916402e+002	5.919742e+001	618	23	6.292319e+000	0	0	0	0	0	0	571.312	1	1	52.0157	23.3714
DATA	2618	32	76	0	0	ASCRP3009294	ASCRP3009294	5449.59	454.949	9.531531e+000	2.206988e+000	60	21	5.349910e+000	0	0	0	0	0	0	9.19404	1	0	49.5074	21.3077
DATA	2619	32	77	0	0	Negative010	Negative010	5474.59	454.902	6.240513e+002	6.243694e+001	652	24.5	6.398102e+000	0	0	0	0	0	0	601.263	1	1	49.8279	25.5833
DATA	2620	32	78	0	0	ASCRP3005757	ASCRP3005757	5499.91	454.935	6.411486e+004	6.411486e+003	62096	26	7.868459e+000	0	0	0	0	0	0	61698.7	1	1	54.4085	27.8667
DATA	2621	32	79	0	0	ASCRP3009750	ASCRP3009750	5525.5	455	3.618631e+004	3.618632e+003	34045.5	27.5	7.044114e+000	0	0	0	0	0	0	34778	1	1	54.1152	26.6333
DATA	2622	32	80	0	0	ASCRP3010905	ASCRP3010905	5550.93	455.026	3.796313e+001	4.291163e+000	88	25	5.610836e+000	0	0	0	0	0	0	36.4364	1	1	46.8651	25
DATA	2623	32	81	0	0	ASCRP3000486	ASCRP3000486	5576.45	454.893	4.666997e+002	4.671296e+001	491.5	25	6.641525e+000	0	0	0	0	0	0	447.282	1	1	49.8279	24.2121
DATA	2624	32	82	0	0	ASCRP3012472	ASCRP3012472	5601.74	454.974	3.036464e+002	3.043085e+001	342.5	24	6.289969e+000	0	0	0	0	0	0	290.583	1	1	49.1849	24.2336
DATA	2625	33	1	0	0	Negative038	Negative038	3531.6	459.236	1.586421e+001	2.482532e+000	69	27	7.411871e+000	0	0	0	0	0	0	15.9519	1	1	47.8731	27
DATA	2626	33	2	0	0	A_23_P67042	NM_017947	3556.94	459.013	8.939865e+001	9.141399e+000	143	29	7.932586e+000	0	0	0	0	0	0	89.9207	1	1	48.5334	28.5
DATA	2627	33	3	0	0	CUST_3_PI418767722	NM_002539	3582.24	459.135	8.844336e+000	2.103445e+000	63	26	6.959561e+000	0	0	0	0	0	0	8.8981	1	0	48.2044	26.625
DATA	2628	33	4	0	0	ASCRP3003685	ASCRP3003685	3607.77	458.949	1.937730e+002	1.947102e+001	247	27	8.214795e+000	0	0	0	0	0	0	194.982	1	1	49.1849	26.5313
DATA	2629	33	5	0	0	ASCRP3012339	ASCRP3012339	3633.36	459.188	6.376783e+002	6.379637e+001	687	29	6.877893e+000	0	0	0	0	0	0	641.72	1	1	49.5074	28.3448
DATA	2630	33	6	0	0	ASCRP3007507	ASCRP3007507	3658.61	458.96	8.339786e+001	8.555245e+000	140	28	6.669321e+000	0	0	0	0	0	0	83.9288	1	1	49.1849	26.1875
DATA	2632	33	8	0	0	Negative033	Negative033	3709.5	459	3.128950e+001	3.664887e+000	83.5	27	8.097923e+000	0	0	0	1	0	0	31.4848	1	1	48.5334	26.8276
DATA	2633	33	9	0	0	ASCRP3009395	ASCRP3009395	3735	459.133	1.321200e+001	2.321142e+000	67	26	6.028784e+000	0	0	0	0	0	0	13.2925	1	1	54.4085	26.7097
DATA	2634	33	10	0	0	ASCRP3000928	ASCRP3000928	3760.67	459.067	8.771504e+000	2.100704e+000	61.5	25	6.554978e+000	0	0	0	0	0	0	8.82324	1	0	49.1849	25.75
DATA	2635	33	11	0	0	ASCRP3013316	ASCRP3013316	3785.74	459.257	1.225042e+001	2.268490e+000	66.5	27.5	3.069540e+000	0	0	0	0	0	0	12.3197	1	1	48.8603	26.7727
DATA	2636	33	12	0	1	RC6	RC6	3811.48	459.127	1.944993e+000	1.909826e+000	48	26	7.863899e+000	0	0	0	0	0	0	-5.42187	0	0	50.4627	26.8182
DATA	2637	33	13	0	0	ASCRP3012546	ASCRP3012546	3836.44	459.519	1.609666e+002	1.620963e+001	213	26	5.701309e+000	0	0	0	0	0	0	161.777	1	1	50.4627	26.1724
DATA	2638	33	14	0	0	ASCRP3001419	ASCRP3001419	3861.89	459.5	1.633273e+002	1.644416e+001	217	28	5.341307e+000	0	0	0	0	0	0	164.09	1	1	65	26.3793
DATA	2639	33	15	0	0	ASCRP3005827	ASCRP3005827	3887.35	459.59	6.007685e+001	6.304577e+000	114	26	5.457178e+000	0	0	0	0	0	0	60.3332	1	1	50.1463	26.069
DATA	2640	33	16	0	0	ASCRP3010231	ASCRP3010231	3912.68	459.273	1.559545e+002	1.571231e+001	205	26	6.144203e+000	0	0	0	0	0	0	156.553	1	1	49.8279	25.4138
DATA	2641	33	17	0	0	ASCRP3003563	ASCRP3003563	3938.22	459.671	1.148663e+001	2.231904e+000	65	23	6.489097e+000	0	0	0	0	0	0	11.5253	1	1	49.5074	23.4138
DATA	2642	33	18	0	0	ASCRP3002377	ASCRP3002377	3963.56	459.26	2.051031e+002	2.059948e+001	258	23	5.780161e+000	0	0	0	0	0	0	205.694	1	1	49.5074	24.2222
DATA	2643	33	19	0	0	ASCRP3005602	ASCRP3005602	3988.89	459.5	3.645827e+001	4.118412e+000	88	24.5	7.952787e+000	0	0	0	0	0	0	36.5446	1	1	56.9804	25.8056
DATA	2644	33	20	0	0	ASCRP3005783	ASCRP3005783	4014.32	459.4	8.971823e+001	9.174246e+000	144	24	6.727270e+000	0	0	0	0	0	0	89.8828	1	1	50.7771	24.4483
DATA	2645	33	21	0	0	ASCRP3009045	ASCRP3009045	4039.36	459.825	1.410106e+001	2.380254e+000	67	23.5	6.401442e+000	0	0	0	0	0	0	14.1192	1	1	50.4627	22.5385
DATA	2646	33	22	0	0	ASCRP3004892	ASCRP3004892	4064.96	459.859	1.478441e+001	2.422235e+000	67.5	24.5	6.251371e+000	0	0	0	0	0	0	14.7949	1	1	46.8651	24.2188
DATA	2647	33	23	0	0	ASCRP3001528	ASCRP3001528	4090.5	460	8.191109e+001	8.413087e+000	135	25	7.625760e+000	0	0	0	0	0	0	81.921	1	1	54.1152	24.9063
DATA	2648	33	24	0	0	ASCRP3001192	ASCRP3001192	4115.68	459.824	2.903697e+003	2.903761e+002	2869	23	6.506305e+000	0	0	0	0	0	0	2902.33	1	1	51.7088	23.0357
DATA	2649	33	25	0	0	ASCRP3001376	ASCRP3001376	4141.13	460	6.851177e+002	6.853873e+001	727	22	5.761545e+000	0	0	0	0	0	0	684.378	1	1	48.5334	23.6667
DATA	2650	33	26	0	0	ASCRP3007211	ASCRP3007211	4166.34	459.877	3.396363e+001	3.903134e+000	85	23	8.321579e+000	0	0	0	0	0	0	33.9062	1	1	48.5334	24.2857
DATA	2651	33	27	0	0	ASCRP3000889	ASCRP3000889	4192.13	460	1.941313e+002	1.950829e+001	246	23	5.410531e+000	0	0	0	0	0	0	193.68	1	1	48.5334	23.9231
DATA	2652	33	28	0	0	ASCRP3005394	ASCRP3005394	4217.57	459.827	1.233595e+003	1.233745e+002	1263	24	6.678766e+000	0	0	0	0	0	0	1229.95	1	1	49.8279	23.9655
DATA	2653	33	29	0	0	ASCRP3010969	ASCRP3010969	4242.91	460.065	7.176963e+001	7.431154e+000	123	24	7.161027e+000	0	0	0	0	0	0	71.5123	1	1	54.4085	24.303
DATA	2654	33	30	0	0	ASCRP3012580	ASCRP3012580	4268.5	460	6.867062e+000	2.046850e+000	59	26	7.499261e+000	0	0	0	0	0	0	6.83804	1	0	54.1152	26.8966
DATA	2655	33	31	0	0	ASCRP3013028	ASCRP3013028	4293.57	459.988	2.206265e+002	2.214686e+001	278	21	5.258839e+000	0	0	0	0	0	0	219.555	1	1	49.8279	21.8462
DATA	2656	33	32	0	0	ASCRP3004632	ASCRP3004632	4319	459.789	7.851505e+002	7.853878e+001	835	21.5	4.568034e+000	0	0	0	0	0	0	780.837	1	1	46.8651	22.6875
DATA	2657	33	33	0	0	ASCRP3009647	ASCRP3009647	4344.55	460.534	8.011642e+000	2.091443e+000	61	26.5	8.020136e+000	0	0	0	0	0	0	7.96255	1	0	47.8731	27.75
DATA	2658	33	34	0	0	ASCRP3004853	ASCRP3004853	4369.85	459.903	2.802761e+002	2.809420e+001	331.5	24	5.209284e+000	0	0	0	0	0	0	278.38	1	1	46.8651	23.5946
DATA	2659	33	35	130	1	(+)eQC-39	EQC	4395.44	460.208	6.616027e+001	6.893014e+000	117	21	6.496767e+000	0	0	0	0	0	0	65.6709	1	1	49.1849	23.8519
DATA	2660	33	36	0	0	ASCRP3009185	ASCRP3009185	4420.7	459.667	3.373576e+002	3.379124e+001	385	25	6.632115e+000	0	0	0	0	0	0	334.649	1	1	44.4243	24.5806
DATA	2661	33	37	0	0	ASCRP3007169	ASCRP3007169	4446.13	460.434	2.762752e+001	3.374021e+000	81.5	25	7.975925e+000	0	0	0	0	0	0	27.3888	1	1	49.5074	26
DATA	2662	33	38	0	0	ASCRP3012496	ASCRP3012496	4470.73	459.91	1.210750e+001	2.285114e+000	61.5	25	6.345433e+000	0	0	0	0	0	0	11.9955	1	1	45.835	25.7419
[truncated: 1,955,616 more chars]
