# Supplementary material for: CircRNA_036186 mediates HNSCC progression by regulating 14-3-3ζ
Source: Front Oncol. 2024 Dec 3;14:1498139. doi: 10.3389/fonc.2024.1498139 (PMC11649647; doi:10.3389/fonc.2024.1498139)
Supplement: Supplementary file 1 [file DataSheet1.zip › Supplementary Material/N9.gpr]

ATF	1.0
38	56    
"Type=GenePix Results 3"
"DateTime=2016/08/24 14:20:50"
"Settings="
"GalFile="
"PixelSize=10"
"Wavelengths=635	532"
"ImageFiles="
"NormalizationMethod=None"
"NormalizationFactors=1	1"
"JpegImage="
"StdDev=Type 1"
"RatioFormulations=W1/W2 (635/532)"
"FeatureType=Circular"
"Barcode="
"BackgroundSubtraction=LocalFeature"
"ImageOrigin=4000, 4960"
"JpegOrigin=4430, 5210"
"Creator=GenePix Pro 6.0.1.27"
"Scanner=GenePix 4000B [117241]"
"FocusPosition=0"
"Temperature=35.06"
"LinesAveraged=1"
"Comment="
"PMTGain=500	390"
"ScanPower=33	33"
"LaserPower=4.17	4.18"
"Filters=<Empty>	<Empty>"
"ScanRegion=400,496,1804,5904"
"Supplier=Exiqon A/S"
"Product=miRCURY LNA microRNA Array, 7th generation - hsa, mmu & rno"
"ProductDate=March 2012"
"ProductNumber=208500,208501,208502,208510,208520,208521,208522"
"LotNumberRange=35114-35114"
"Organism(s)=Homo sapiens, Human Epstein-barr virus, Human Human herpesvirus 5, Human Human immunodeficiency virus 1, Human Human herpesvirus 1, Human Human herpesvirus 8, Simian Simian virus 40, Human JC polyomavirus, Human BK polyomavirus, Human Merkel cell polyomavirus, Human Herpes simplex virus 2, Human Herpes B virus, Human Herpesvirus saimiri strain A11, Human Human herpesvirus 6B"
"GalFileCreationDate=2016-08-08 15:13"
"ArrayContents_DesignedFor=miRBase 18.0"
"ArrayContents_CurrentNameColumn=miRBase 21.0"
"ArrayContents_CurrentNameColumnCoverage=Homo sapiens and related vira:75.21%"
"Block"	"Column"	"Row"	"Name"	"ID"	"X"	"Y"	"Dia."	"F635 Median"	"F635 Mean"	"F635 SD"	"F635 CV"	"B635"	"B635 Median"	"B635 Mean"	"B635 SD"	"B635 CV"	"% > B635+1SD"	"% > B635+2SD"	"F635 % Sat."	"F532 Median"	"F532 Mean"	"F532 SD"	"F532 CV"	"B532"	"B532 Median"	"B532 Mean"	"B532 SD"	"B532 CV"	"% > B532+1SD"	"% > B532+2SD"	"F532 % Sat."	"Ratio of Medians (635/532)"	"Ratio of Means (635/532)"	"Median of Ratios (635/532)"	"Mean of Ratios (635/532)"	"Ratios SD (635/532)"	"Rgn Ratio (635/532)"	"Rgn R2 (635/532)"	"F Pixels"	"B Pixels"	"Circularity"	"Sum of Medians (635/532)"	"Sum of Means (635/532)"	"Log Ratio (635/532)"	"F635 Median - B635"	"F532 Median - B532"	"F635 Mean - B635"	"F532 Mean - B532"	"F635 Total Intensity"	"F532 Total Intensity"	"SNR 635"	"SNR 532"	"Flags"	"Normalize"	"Autoflag"
1	1	1	"Hy3"	"13138"	4650	5420	100	36	36	7	19	35	35	35	6	17	20	8	0	71	134	138	102	43	43	43	7	16	56	53	0	0.036	0.011	0.206	0.178	7.322	0.002	0.000	80	532	100	29	92	-4.807	1	28	1	91	2899	10707	0.167	13.000	0	0	0
1	2	1	"hsa-miR-23a-5p"	"42638"	4840	5430	100	35	35	7	20	35	35	35	6	17	17	5	0	49	75	46	61	42	42	43	8	18	45	40	0	0.000	0.000	0.283	0.207	5.246	-0.005	0.000	80	493	100	7	33	Error	0	7	0	33	2829	5971	0.000	4.000	0	0	0
1	3	1	""	"42888"	5020	5440	100	35	36	7	19	35	35	35	6	17	25	6	0	747	670	529	78	43	43	43	8	18	71	66	0	0.000	0.002	0.011	0.027	9.486	0.001	0.004	80	475	100	704	628	Error	0	704	1	627	2879	53560	0.167	78.375	0	0	0
1	4	1	"ebv-miR-BART1-3p"	"17519"	5200	5430	100	35	35	6	17	35	35	35	6	17	13	2	0	44	44	8	18	43	43	44	8	18	17	5	0	0.000	0.000	0.683	0.659	2.976	-0.417	0.078	80	493	100	1	1	Error	0	1	0	1	2812	3532	0.000	0.000	0	0	0
1	5	1	""	"17278"	5390	5430	100	35	35	6	17	35	35	35	6	17	13	0	0	47	48	12	25	43	43	43	7	16	37	21	0	0.000	0.000	0.667	0.524	3.006	-0.141	0.012	80	474	100	4	5	Error	0	4	0	5	2798	3829	0.000	0.714	0	0	0
1	6	1	"hsa-miR-921"	"46507"	5550	5430	100	35	35	6	17	35	35	35	6	17	15	3	0	88	161	121	75	43	43	44	7	15	68	61	0	0.000	0.000	0.069	0.092	9.736	0.000	0.000	80	474	100	45	118	Error	0	45	0	118	2801	12869	0.000	16.714	0	0	0
1	7	1	"hsa-miR-181a-2-3p"	"17928"	5740	5440	100	35	35	7	20	35	35	35	6	17	16	3	0	73	94	53	56	44	44	44	8	18	58	55	0	0.000	0.000	0.130	0.150	4.441	0.009	0.002	80	500	100	29	50	Error	0	29	0	50	2833	7559	0.000	6.250	0	0	0
1	8	1	""	"42826"	5920	5440	100	36	36	6	16	35	35	35	6	17	18	3	0	342	470	424	90	44	44	44	8	18	68	62	0	0.003	0.002	0.028	0.044	12.054	0.000	0.000	80	474	100	299	427	-8.219	1	298	1	426	2859	37619	0.167	53.250	0	0	0
1	9	1	""	"17537"	6100	5430	100	34	35	6	17	35	35	35	6	17	18	2	0	53	190	188	98	44	44	44	8	18	50	45	0	-0.111	0.000	0.400	0.161	11.533	-0.002	0.002	80	462	100	8	146	Error	-1	9	0	146	2801	15203	0.000	18.250	0	0	0
1	10	1	""	"42722"	6270	5430	100	36	35	6	17	35	35	35	6	17	11	0	0	46	46	8	17	46	46	45	8	17	18	1	0	100000.000	0.000	0.775	0.744	2.694	-0.308	0.047	80	471	100	1	0	16.610	1	0	0	0	2812	3649	0.000	0.125	0	0	0
1	11	1	""	"42645"	6450	5430	100	35	36	7	19	35	35	35	6	17	18	3	0	50	49	10	20	46	46	47	8	17	35	8	0	0.000	0.333	0.455	0.547	3.893	-0.190	0.032	80	492	100	4	4	Error	0	4	1	3	2887	3932	0.167	0.250	0	0	0
1	12	1	""	"46636"	6640	5440	100	35	36	7	19	35	35	35	6	17	17	6	0	78	150	118	78	45	45	46	8	17	56	52	0	0.000	0.010	0.077	0.133	7.927	-0.002	0.001	80	484	100	33	106	Error	0	33	1	105	2857	11995	0.167	13.000	0	0	0
1	13	1	"hsa-miR-502-5p"	"11134"	6820	5440	100	36	36	6	16	35	35	35	6	17	16	1	0	53	59	19	32	44	44	45	8	17	50	43	0	0.111	0.067	0.275	0.296	4.943	-0.003	0.000	80	474	100	10	16	-3.170	1	9	1	15	2894	4742	0.167	1.750	0	0	0
1	14	1	""	"17295"	7000	5440	100	36	35	6	17	35	35	36	6	16	15	3	0	4749	3478	2927	84	44	44	45	8	17	76	73	0	0.000	0.000	0.002	0.006	22.132	0.000	0.000	80	484	100	4706	3434	Error	1	4705	0	3434	2831	278265	-0.167	429.125	0	0	0
1	15	1	""	"32825"	7190	5440	100	36	35	6	17	36	36	36	6	16	12	0	0	75	143	112	78	45	45	45	8	17	60	50	0	0.000	-0.010	0.239	0.157	8.125	-0.005	0.003	80	474	100	30	97	Error	0	30	-1	98	2834	11405	-0.167	12.250	0	0	0
1	16	1	""	"46276"	7370	5440	100	36	36	7	19	35	35	36	6	16	20	6	0	45	46	8	17	45	45	46	8	17	13	2	0	100000.000	1.000	0.633	0.815	3.634	-0.225	0.011	80	463	100	1	2	16.610	1	0	1	1	2872	3643	0.000	0.000	0	0	0
1	17	1	"hsa-miR-508-5p"	"42812"	7540	5430	100	36	36	6	16	35	35	36	6	16	20	1	0	1109	1039	923	88	46	46	46	8	17	63	63	0	0.001	0.001	0.007	0.021	17.353	0.000	0.001	80	471	100	1064	994	Error	1	1063	1	993	2892	83136	0.000	124.125	0	0	0
1	18	1	"hsa-miR-19b-2-5p"	"42918"	7720	5440	100	37	37	6	16	36	36	36	6	16	18	3	0	45	45	8	17	45	45	45	8	17	13	1	0	100000.000	100000.000	0.500	0.598	2.955	-0.052	0.001	80	482	100	1	1	16.610	1	0	1	0	2988	3597	0.167	0.000	0	0	0
1	19	1	""	"46457"	7900	5440	100	37	37	5	13	35	35	36	6	16	22	2	0	58	60	17	28	45	45	46	8	17	56	43	0	0.154	0.133	0.265	0.277	3.398	0.002	0.000	80	484	100	15	17	-2.700	2	13	2	15	2964	4808	0.167	1.750	0	0	0
1	20	1	""	"42469"	8090	5440	100	36	36	5	13	36	36	36	6	16	13	1	0	59	58	14	24	44	44	45	7	15	61	50	0	0.000	0.000	0.429	0.372	2.996	-0.054	0.007	80	473	100	15	14	Error	0	15	0	14	2917	4623	0.000	1.857	0	0	0
1	21	1	""	"27575"	8260	5430	100	37	37	5	13	36	36	36	6	16	10	0	0	209	513	497	96	45	45	46	7	15	58	55	0	0.006	0.002	0.008	0.038	17.231	0.000	0.000	80	466	100	165	469	-7.358	1	164	1	468	2928	41025	0.167	66.714	0	0	0
1	22	1	"Hy3"	"13138"	8430	5420	100	37	37	5	13	36	36	36	6	16	10	0	0	133	361	365	101	46	46	46	7	15	56	51	0	0.011	0.003	0.014	0.038	12.463	0.001	0.003	80	502	100	88	316	-6.443	1	87	1	315	2947	28888	0.167	45.000	0	0	0
1	1	2	""	"46481"	4650	5630	100	35	35	7	20	35	35	35	6	17	17	6	0	43	43	8	18	42	42	42	7	16	18	5	0	0.000	0.000	0.700	0.618	3.200	-0.361	0.027	80	509	100	1	1	Error	0	1	0	1	2836	3412	0.000	0.143	0	0	0
1	2	2	"spike_control_v2_40"	"29001"	4830	5630	100	34	35	6	17	35	35	35	6	17	11	1	0	270	228	165	72	42	42	42	7	16	70	65	0	-0.004	0.000	0.017	0.037	6.856	0.002	0.002	80	449	100	227	186	Error	-1	228	0	186	2780	18245	0.000	26.571	0	0	0
1	3	2	"kshv-miR-K12-12-5p"	"42516"	5000	5630	100	36	36	6	16	35	35	35	6	17	17	3	0	46	48	10	20	42	42	42	7	16	36	23	0	0.250	0.167	0.512	0.546	3.407	-0.113	0.007	80	451	100	5	7	-2.000	1	4	1	6	2876	3802	0.167	0.857	0	0	0
1	4	2	"hsa-miR-1270"	"46752"	5190	5630	100	35	35	6	17	35	35	35	6	17	12	1	0	59	137	106	77	42	42	43	7	16	56	50	0	0.000	0.000	0.167	0.160	9.592	-0.005	0.003	80	490	100	17	95	Error	0	17	0	95	2791	10937	0.000	13.429	0	0	0
1	5	2	""	"46807"	5380	5640	100	34	35	6	17	34	34	35	6	17	17	5	0	576	406	278	68	43	43	43	8	18	72	70	0	0.000	0.003	0.016	0.040	10.701	-0.002	0.006	80	478	100	533	364	Error	0	533	1	363	2791	32459	0.000	45.375	0	0	0
1	6	2	"hsa-miR-1248"	"46427"	5560	5640	100	37	36	7	19	35	35	35	6	17	13	3	0	51	55	17	30	43	43	43	8	18	48	40	0	0.250	0.083	0.250	0.274	3.555	-0.073	0.011	80	477	100	10	13	-2.000	2	8	1	12	2883	4381	0.167	1.500	0	0	0
1	7	2	""	"42821"	5740	5650	100	35	35	6	17	35	35	35	6	17	15	5	0	50	51	13	25	43	43	43	8	18	42	21	0	0.000	0.000	0.500	0.623	2.736	-0.087	0.006	80	447	100	7	8	Error	0	7	0	8	2797	4071	0.000	1.000	0	0	0
1	8	2	""	"46279"	5910	5630	100	36	35	6	17	35	35	35	6	17	11	0	0	42	42	7	16	44	44	44	8	18	5	3	0	-0.500	0.000	1.000	0.972	2.838	-0.296	0.025	80	450	100	-1	-2	Error	1	-2	0	-2	2832	3363	0.000	-0.250	0	0	0
1	9	2	"hsa-miR-31-5p"	"11052"	6090	5620	100	35	36	7	19	35	35	35	6	17	20	6	0	298	241	181	75	44	44	45	8	17	62	60	0	0.000	0.005	0.031	0.085	9.608	0.003	0.003	80	478	100	254	198	Error	0	254	1	197	2853	19255	0.167	24.500	0	0	0
1	10	2	"hsa-miR-943"	"42696"	6280	5630	100	35	35	5	14	35	35	36	6	16	7	1	0	1511	1312	1164	88	44	44	45	8	17	70	65	0	0.000	0.000	0.003	0.008	11.616	0.000	0.000	80	467	100	1467	1268	Error	0	1467	0	1268	2800	104951	-0.167	158.375	0	0	0
1	11	2	"hsa-miR-586"	"42754"	6450	5630	100	34	34	5	14	36	36	36	6	16	7	1	0	45	46	7	15	45	45	45	8	17	20	1	0	100000.000	-2.000	0.800	0.652	2.737	-0.158	0.008	80	457	100	-2	-1	16.610	-2	0	-2	1	2747	3710	-0.333	0.125	0	0	0
1	12	2	""	"42632"	6630	5630	100	34	35	7	20	35	35	35	6	17	13	3	0	45	45	10	22	44	44	45	8	17	21	6	0	-1.000	0.000	0.714	0.835	3.184	-0.165	0.010	80	462	100	0	1	Error	-1	1	0	1	2783	3636	0.000	0.000	0	0	0
1	13	2	"hsa-miR-597-5p"	"42818"	6820	5630	100	35	37	7	18	35	35	36	6	16	25	3	0	99	101	57	56	44	44	45	8	17	58	55	0	0.000	0.035	0.093	0.165	7.691	0.015	0.009	80	450	100	55	59	Error	0	55	2	57	2940	8056	0.167	7.000	0	0	0
1	14	2	"hsa-miR-149-5p"	"42810"	6990	5630	100	36	36	6	16	35	35	36	6	16	12	2	0	83	77	32	41	44	44	45	8	17	62	58	0	0.026	0.030	0.080	0.095	3.186	-0.012	0.002	80	451	100	40	34	-5.285	1	39	1	33	2877	6160	0.000	4.000	0	0	0
1	15	2	"hsa-miR-634"	"42591"	7170	5620	100	36	36	6	16	36	36	36	6	16	16	1	0	161	172	123	71	44	44	45	8	17	62	58	0	0.000	0.000	0.041	0.081	7.219	-0.004	0.003	80	450	100	117	128	Error	0	117	0	128	2849	13722	0.000	15.875	0	0	0
1	16	2	"ebv-miR-BART20-3p"	"17585"	7350	5630	100	35	36	6	16	36	36	36	6	16	13	2	0	55	56	16	28	44	44	45	8	17	51	32	0	-0.091	0.000	0.409	0.411	3.730	-0.039	0.003	80	453	100	10	12	Error	-1	11	0	12	2851	4501	0.000	1.375	0	0	0
1	17	2	"hsa-miR-1180-3p"	"42848"	7530	5630	100	36	37	6	16	36	36	36	6	16	17	5	0	46	47	9	19	45	45	46	8	17	28	6	0	0.000	0.500	0.628	0.632	3.215	-0.194	0.016	80	471	100	1	3	Error	0	1	1	2	2923	3750	0.167	0.125	0	0	0
1	18	2	"hsa-miR-24-3p"	"17506"	7720	5640	100	35	35	6	17	36	36	36	6	16	8	1	0	3826	3658	3424	93	46	46	46	8	17	72	71	0	0.000	0.000	0.001	0.005	24.856	0.000	0.009	80	458	100	3779	3611	Error	-1	3780	-1	3612	2786	292623	-0.167	451.500	0	0	0
1	19	2	""	"42919"	7890	5630	100	36	36	6	16	36	36	36	6	16	16	3	0	47	48	9	18	46	46	46	8	17	18	7	0	0.000	0.000	0.775	0.667	2.881	-0.023	0.000	80	440	100	1	2	Error	0	1	0	2	2914	3817	0.000	0.250	0	0	0
1	20	2	""	"42937"	8070	5630	100	36	37	6	16	35	35	36	6	16	22	3	0	46	47	8	17	45	45	46	7	15	22	6	0	1.000	1.000	0.823	0.888	3.726	-0.105	0.002	80	453	100	2	4	0.000	1	1	2	2	2943	3773	0.167	0.143	0	0	0
1	21	2	"kshv-miR-K12-3-5p"	"42795"	8250	5640	100	36	37	7	18	36	36	36	6	16	16	5	0	415	463	427	92	45	45	45	7	15	62	55	0	0.000	0.002	0.009	0.032	13.519	0.002	0.013	80	458	100	370	419	Error	0	370	1	418	2970	37027	0.167	59.714	0	0	0
1	22	2	"ebv-miR-BART10-5p"	"42485"	8430	5620	100	37	38	5	13	36	36	37	6	16	16	3	0	49	50	11	22	45	45	45	7	15	41	20	0	0.250	0.400	0.467	0.516	3.640	-0.047	0.001	80	501	100	5	7	-2.000	1	4	2	5	3010	4039	0.167	0.714	0	0	0
1	1	3	""	"11271"	4660	5830	100	35	35	6	17	35	35	35	6	17	11	2	0	69	66	23	34	42	42	42	8	19	66	57	0	0.000	0.000	0.236	0.258	3.245	-0.030	0.004	80	483	100	27	24	Error	0	27	0	24	2821	5248	0.000	3.000	0	0	0
1	2	3	"hsa-miR-1267"	"46633"	4840	5820	100	36	35	7	20	34	34	35	6	17	18	7	0	67	71	33	46	41	41	41	7	17	61	56	0	0.077	0.033	0.169	0.222	3.737	-0.031	0.009	80	440	100	28	31	-3.700	2	26	1	30	2807	5662	0.000	4.286	0	0	0
1	3	3	"spike_control_v2_37"	"28684"	5010	5820	100	34	34	6	17	34	34	35	7	20	11	0	0	203	300	261	87	42	42	42	7	16	60	56	0	0.000	0.000	0.021	0.054	11.611	-0.003	0.006	80	459	100	161	258	Error	0	161	0	258	2733	23979	-0.143	36.857	0	0	0
1	4	3	"hsa-miR-450b-5p"	"42896"	5200	5830	100	34	34	6	17	34	34	35	6	17	18	2	0	47	49	12	24	42	42	43	7	16	48	22	0	0.000	0.000	0.844	0.895	3.673	-0.400	0.135	80	461	100	5	7	Error	0	5	0	7	2744	3889	-0.167	0.857	0	0	0
1	5	3	""	"42685"	5380	5830	100	34	35	6	17	35	35	35	6	17	17	2	0	87	79	32	40	42	42	42	7	16	70	66	0	-0.022	0.000	0.116	0.137	3.567	-0.021	0.005	80	430	100	44	37	Error	-1	45	0	37	2792	6282	0.000	5.286	0	0	0
1	6	3	"hsa-miR-504-5p"	"28480"	5550	5840	100	35	35	7	20	35	35	35	6	17	15	1	0	49	50	12	24	43	43	43	8	18	42	20	0	0.000	0.000	1.000	0.807	3.656	-0.254	0.047	80	437	100	6	7	Error	0	6	0	7	2780	4010	0.000	0.875	0	0	0
1	7	3	"hsa-miR-1307-3p"	"42681"	5740	5830	100	36	35	6	17	35	35	35	6	17	17	2	0	54	60	21	35	42	42	43	8	18	58	41	0	0.083	0.000	0.208	0.246	4.020	-0.036	0.006	80	442	100	13	18	-3.585	1	12	0	18	2830	4833	0.000	2.125	0	0	0
1	8	3	"hcmv-miR-UL36-3p"	"42610"	5920	5830	100	35	35	6	17	35	35	35	6	17	13	5	0	43	44	10	22	43	43	44	8	18	21	5	0	0.000	0.000	1.171	0.876	3.976	-0.093	0.003	80	451	100	0	1	Error	0	0	0	1	2795	3540	0.000	0.000	0	0	0
1	9	3	"hsa-miR-103a-3p"	"10919"	6100	5830	100	35	34	7	20	35	35	35	6	17	15	1	0	1385	961	727	75	44	44	44	8	18	68	67	0	0.000	-0.001	0.008	0.032	24.560	-0.001	0.002	80	458	100	1341	916	Error	0	1341	-1	917	2759	76881	-0.167	114.625	0	0	0
1	10	3	""	"17388"	6280	5830	100	34	34	6	17	34	34	35	6	17	10	3	0	57	65	28	43	44	44	44	7	15	55	48	0	0.000	0.000	0.264	0.372	4.299	-0.035	0.008	80	450	100	13	21	Error	0	13	0	21	2753	5198	-0.167	3.000	0	0	0
1	11	3	""	"42767"	6460	5830	100	35	35	6	17	34	34	35	6	17	18	3	0	200	155	96	61	45	45	45	8	17	70	66	0	0.006	0.009	0.049	0.046	4.651	0.000	0.000	80	451	100	156	111	-7.276	1	155	1	110	2810	12402	0.000	13.750	0	0	0
1	12	3	""	"11021"	6640	5820	100	34	35	6	17	35	35	35	6	17	12	1	0	45	44	8	18	43	43	44	8	18	10	2	0	-0.500	0.000	0.875	0.738	3.587	-0.327	0.041	80	452	100	1	1	Error	-1	2	0	1	2807	3553	0.000	0.000	0	0	0
1	13	3	"hsa-miR-1225-5p"	"46541"	6820	5820	100	36	36	6	16	35	35	35	6	17	12	5	0	44	46	9	19	43	43	43	8	18	30	8	0	1.000	0.333	0.750	0.707	3.256	-0.281	0.013	80	471	100	2	4	0.000	1	1	1	3	2880	3712	0.167	0.375	0	0	0
1	14	3	"hsa-miR-105-5p"	"5250"	7020	5830	100	35	36	6	16	35	35	36	6	16	22	2	0	53	55	14	25	44	44	44	8	18	53	30	0	0.000	0.091	0.600	0.490	3.960	-0.040	0.003	80	423	100	9	12	Error	0	9	1	11	2885	4388	0.000	1.375	0	0	0
1	15	3	"hsa-miR-2110"	"42734"	7170	5820	100	35	36	6	16	35	35	35	6	17	18	3	0	56	69	34	49	44	44	45	8	17	51	46	0	0.000	0.040	0.222	0.276	4.935	-0.001	0.000	80	421	100	12	26	Error	0	12	1	25	2877	5548	0.167	3.000	0	0	0
1	16	3	""	"46518"	7360	5820	100	35	35	6	17	36	36	36	6	16	13	2	0	47	49	11	22	45	45	45	7	15	36	16	0	-0.500	-0.250	0.625	0.749	2.791	-0.215	0.022	80	462	100	1	3	Error	-1	2	-1	4	2795	3891	-0.167	0.571	0	0	0
1	17	3	""	"42665"	7540	5820	100	35	36	7	19	36	36	36	6	16	15	6	0	46	47	9	19	45	45	46	7	15	26	10	0	-1.000	0.000	0.714	0.654	3.439	-0.137	0.004	80	462	100	0	2	Error	-1	1	0	2	2910	3748	0.000	0.143	0	0	0
1	18	3	""	"46923"	7730	5830	100	36	36	6	16	35	35	36	6	16	11	3	0	263	202	129	63	46	46	46	8	17	72	68	0	0.005	0.006	0.024	0.039	5.798	-0.001	0.000	80	440	100	218	157	-7.762	1	217	1	156	2911	16130	0.000	19.500	0	0	0
1	19	3	"hsa-miR-1203"	"46411"	7900	5820	100	33	34	7	20	36	36	36	6	16	11	3	0	45	45	7	15	46	46	46	8	17	11	2	0	3.000	2.000	0.792	0.867	2.533	-0.145	0.003	80	440	100	-4	-3	1.585	-3	-1	-2	-1	2744	3623	-0.333	-0.125	0	0	0
1	20	3	"hsa-miR-1263"	"46747"	8080	5820	100	35	35	7	20	37	37	37	6	16	8	2	0	47	47	8	17	45	45	45	8	17	20	5	0	-1.000	-1.000	1.000	0.990	4.092	-0.026	0.000	80	461	100	0	0	Error	-2	2	-2	2	2800	3742	-0.333	0.250	0	0	0
1	21	3	""	"146183"	8260	5820	100	34	35	6	17	37	37	37	6	16	3	2	0	44	45	7	15	45	45	45	7	15	16	1	0	3.000	100000.000	1.000	0.923	2.961	0.019	0.000	80	442	100	-4	-2	1.585	-3	-1	-2	0	2772	3630	-0.333	0.000	0	0	0
1	22	3	"hsa-miR-3927-3p"	"146190"	8440	5820	100	35	35	6	17	36	36	36	6	16	13	2	0	48	47	8	17	45	45	45	7	15	21	6	0	-0.333	-0.500	0.875	0.830	3.241	-0.199	0.015	80	493	100	2	1	Error	-1	3	-1	2	2811	3749	-0.167	0.286	0	0	0
1	1	4	""	"146013"	4650	6010	100	34	34	7	20	35	35	35	6	17	13	5	0	47	46	8	17	43	43	44	9	20	20	1	0	-0.250	-0.333	0.767	0.683	3.455	-0.318	0.029	80	474	100	3	2	Error	-1	4	-1	3	2744	3666	-0.167	0.222	0	0	0
1	2	4	"hsa-miR-1914-3p"	"146061"	4830	6010	100	35	34	7	20	35	35	35	6	17	12	1	0	42	42	8	19	43	43	43	7	16	12	3	0	0.000	1.000	1.000	0.972	3.358	-0.520	0.047	80	462	100	-1	-2	Error	0	-1	-1	-1	2735	3371	-0.167	-0.143	0	0	0
1	3	4	"spike_control_v2_17"	"25557"	5020	6020	100	35	35	7	20	35	35	35	7	20	13	3	0	2134	1478	1077	72	43	43	43	7	16	77	73	0	0.000	0.000	0.002	0.004	10.262	0.000	0.000	80	461	100	2091	1435	Error	0	2091	0	1435	2799	118276	0.000	205.000	0	0	0
1	4	4	"spike_control_v2_35"	"28568"	5200	6010	100	35	35	6	17	35	35	35	7	20	15	1	0	157	145	97	66	42	42	42	7	16	66	60	0	0.000	0.000	0.035	0.058	5.088	-0.001	0.000	80	458	100	115	103	Error	0	115	0	103	2810	11619	0.000	14.714	0	0	0
1	5	4	""	"146060"	5380	6010	100	35	35	6	17	35	35	35	6	17	8	2	0	487	516	484	93	42	42	43	7	16	63	56	0	0.000	0.000	0.008	0.028	13.526	-0.001	0.002	80	438	100	445	474	Error	0	445	0	474	2788	41295	0.000	67.571	0	0	0
1	6	4	""	"145658"	5550	6010	100	35	35	6	17	34	34	34	6	17	21	1	0	2035	1590	1365	85	43	43	43	8	18	72	67	0	0.001	0.001	0.004	0.013	17.283	0.001	0.011	80	437	100	1993	1548	Error	1	1992	1	1547	2813	127222	0.167	193.375	0	0	0
1	7	4	""	"146079"	5740	6010	100	35	35	6	17	35	35	35	6	17	11	3	0	43	44	8	18	43	43	43	8	18	17	3	0	0.000	0.000	0.962	0.962	3.365	-0.370	0.035	80	460	100	0	1	Error	0	0	0	1	2787	3523	0.000	0.125	0	0	0
1	8	4	""	"146199"	5920	6010	100	35	36	6	16	35	35	35	6	17	20	2	0	56	65	28	43	43	43	43	7	16	52	50	0	0.000	0.045	0.222	0.294	4.257	0.012	0.001	80	452	100	13	23	Error	0	13	1	22	2876	5206	0.167	3.143	0	0	0
1	9	4	"hsa-miR-1909-5p"	"146138"	6110	6010	100	35	35	6	17	35	35	35	6	17	13	2	0	46	46	10	21	43	43	43	8	18	25	13	0	0.000	0.000	0.600	0.663	2.751	-0.158	0.007	80	462	100	3	3	Error	0	3	0	3	2820	3675	0.000	0.375	0	0	0
1	10	4	""	"146177"	6300	6010	100	36	35	6	17	34	34	35	6	17	18	3	0	49	49	12	24	43	43	43	7	16	46	26	0	0.333	0.167	0.375	0.463	2.862	-0.041	0.001	80	427	100	8	7	-1.585	2	6	1	6	2827	3949	0.000	0.857	0	0	0
1	11	4	"hsv1-miR-H6-3p"	"146117"	6460	6010	100	35	35	6	17	34	34	35	6	17	16	2	0	192	300	264	88	43	43	44	7	15	65	57	0	0.007	0.004	0.022	0.059	11.796	0.000	0.000	80	416	100	150	258	-7.219	1	149	1	257	2782	24039	0.000	36.571	0	0	0
1	12	4	""	"146028"	6640	6010	100	35	34	7	20	35	35	35	6	17	12	3	0	58	66	27	40	43	43	44	8	18	57	50	0	0.000	-0.043	0.182	0.266	5.711	-0.025	0.004	80	452	100	15	22	Error	0	15	-1	23	2759	5245	-0.167	2.750	0	0	0
1	13	4	""	"146212"	6820	6010	100	35	35	6	17	35	35	35	6	17	15	5	0	42	43	8	18	43	43	43	7	16	20	3	0	0.000	0.000	0.625	0.741	3.492	0.033	0.000	80	440	100	-1	0	Error	0	-1	0	0	2793	3427	0.000	0.000	0	0	0
1	14	4	""	"146209"	6990	6000	100	35	36	6	16	35	35	35	6	17	16	2	0	915	700	584	83	43	43	44	8	18	66	65	0	0.000	0.002	0.008	0.027	14.897	0.000	0.001	80	420	100	872	658	Error	0	872	1	657	2860	55998	0.167	82.000	0	0	0
1	15	4	"spike_control_v2_32"	"28393"	7170	6000	100	36	36	6	16	36	36	36	6	16	13	2	0	1516	1046	860	82	45	45	45	8	17	70	67	0	0.000	0.000	0.005	0.018	17.515	0.000	0.002	80	451	100	1471	1001	Error	0	1471	0	1001	2870	83683	0.000	125.125	0	0	0
1	16	4	""	"146220"	7350	6010	100	35	35	5	14	35	35	35	6	17	7	1	0	314	293	233	79	46	46	46	8	17	61	61	0	0.000	0.000	0.040	0.056	9.518	-0.002	0.003	80	462	100	268	247	Error	0	268	0	247	2796	23423	0.000	30.875	0	0	0
1	17	4	"hsa_negative_control_7"	"10902"	7540	6010	100	35	35	6	17	35	35	36	6	16	16	1	0	40	39	7	17	47	47	47	8	17	1	0	0	0.000	0.000	0.567	0.640	2.742	-0.072	0.003	80	428	100	-7	-8	Error	0	-7	0	-8	2776	3159	-0.167	-1.000	0	0	0
1	18	4	""	"146055"	7710	6010	100	35	35	7	20	36	36	36	6	16	11	5	0	1426	1105	874	79	47	47	47	8	17	73	70	0	-0.001	-0.001	0.005	0.016	17.459	0.000	0.000	80	420	100	1378	1057	Error	-1	1379	-1	1058	2789	88395	-0.167	132.250	0	0	0
1	19	4	"spike_control_v2_43"	"29146"	7890	6010	100	36	36	5	13	35	35	35	6	17	18	0	0	345	371	313	84	45	45	46	8	17	67	61	0	0.003	0.003	0.019	0.040	11.666	0.002	0.005	80	461	100	301	327	-8.229	1	300	1	326	2900	29650	0.167	40.625	0	0	0
1	20	4	"hsa-miR-625-5p"	"145831"	8090	6020	100	36	36	5	13	36	36	36	6	16	15	1	0	53	56	14	25	44	44	44	8	18	51	40	0	0.000	0.000	0.393	0.366	3.346	0.018	0.001	80	458	100	9	12	Error	0	9	0	12	2912	4472	0.000	1.500	0	0	0
1	21	4	"hsa-miR-646"	"145963"	8260	6010	100	37	37	5	13	35	35	36	6	16	18	1	0	42	42	5	11	44	44	45	8	17	2	0	0	-1.000	-1.000	0.775	0.826	2.868	-0.011	0.000	80	440	100	0	0	Error	2	-2	2	-2	2944	3362	0.167	-0.375	0	0	0
1	22	4	"hsa-miR-1247-5p"	"145977"	8440	6010	100	37	37	6	16	36	36	36	5	13	17	5	0	85	82	35	42	45	45	45	7	15	66	61	0	0.025	0.027	0.122	0.174	6.853	-0.014	0.004	80	485	100	41	38	-5.322	1	40	1	37	2967	6596	0.200	5.286	0	0	0
1	1	5	"hsa-miR-501-5p"	"145675"	4650	6200	100	34	34	6	17	34	34	34	6	17	18	1	0	431	319	246	77	43	43	43	8	18	66	62	0	0.000	0.000	0.022	0.083	10.857	-0.002	0.002	80	494	100	388	276	Error	0	388	0	276	2749	25531	0.000	34.500	0	0	0
1	2	5	"hsa-miR-125b-1-3p"	"145838"	4840	6200	100	35	35	6	17	34	34	34	6	17	20	7	0	62	100	67	67	43	43	43	8	18	56	53	0	0.053	0.018	0.103	0.133	5.794	0.004	0.001	80	462	100	20	58	-4.248	1	19	1	57	2810	7986	0.167	7.125	0	0	0
1	3	5	""	"145953"	5020	6200	100	34	35	6	17	34	34	34	6	17	21	3	0	2334	1829	1640	89	42	42	43	8	18	71	65	0	0.000	0.001	0.003	0.013	18.351	0.000	0.000	80	442	100	2292	1788	Error	0	2292	1	1787	2769	146306	0.167	223.250	0	0	0
1	4	5	"hsa-miR-512-5p"	"145690"	5200	6220	100	34	34	6	17	35	35	35	7	20	7	0	0	50	51	11	21	42	42	43	8	18	46	28	0	-0.125	-0.111	0.387	0.483	4.163	-0.160	0.027	80	446	100	7	8	Error	-1	8	-1	9	2734	4063	-0.143	1.000	0	0	0
1	5	5	"spike_control_v2_29"	"27968"	5380	6210	100	35	35	6	17	35	35	35	6	17	17	3	0	934	659	481	72	43	43	43	8	18	71	68	0	0.000	0.000	0.009	0.021	11.194	0.001	0.004	80	438	100	891	616	Error	0	891	0	616	2800	52694	0.000	77.000	0	0	0
1	6	5	"hsa-miR-150-5p"	"145678"	5560	6210	100	36	36	7	19	35	35	35	6	17	20	7	0	317	234	164	70	43	43	43	8	18	70	65	0	0.004	0.005	0.037	0.062	8.319	0.004	0.004	80	439	100	275	192	-8.098	1	274	1	191	2858	18700	0.167	23.875	0	0	0
1	7	5	""	"145884"	5740	6210	100	35	34	6	17	35	35	35	6	17	8	1	0	119	99	47	47	43	43	43	8	18	67	65	0	0.000	-0.018	0.065	0.144	5.433	-0.020	0.012	80	438	100	76	55	Error	0	76	-1	56	2727	7913	-0.167	7.000	0	0	0
1	8	5	"hsa-miR-648"	"145715"	5920	6200	100	35	35	6	17	35	35	35	6	17	13	3	0	42	42	7	16	42	42	42	8	19	12	1	0	0.000	0.000	1.000	1.053	2.915	-0.472	0.024	80	452	100	0	0	Error	0	0	0	0	2779	3353	0.000	0.000	0	0	0
1	9	5	"hsa-miR-27b-3p"	"147199"	6100	6200	100	35	35	6	17	34	34	35	7	20	17	1	0	858	1232	1197	97	42	42	43	9	20	67	60	0	0.001	0.001	0.009	0.022	22.242	0.000	0.000	80	452	100	817	1191	-9.672	1	816	1	1190	2773	98562	0.000	132.111	0	0	0
1	10	5	"hsa-miR-4309"	"147535"	6280	6200	100	35	36	6	16	34	34	35	6	17	21	3	0	127	143	98	68	42	42	43	8	18	62	58	0	0.012	0.020	0.049	0.056	4.918	0.004	0.001	80	453	100	86	103	-6.409	1	85	2	101	2841	11423	0.167	12.500	0	0	0
1	11	5	"hsa-miR-3152-3p"	"147892"	6460	6200	100	34	35	7	20	35	35	35	6	17	15	3	0	41	41	7	17	43	43	43	8	18	7	2	0	0.500	0.000	1.000	1.007	2.773	-0.568	0.051	80	442	100	-3	-2	-1.000	-1	-2	0	-2	2777	3314	0.000	-0.250	0	0	0
1	12	5	""	"147890"	6640	6200	100	35	35	6	17	35	35	35	6	17	11	2	0	428	327	226	69	42	42	43	8	18	67	66	0	0.000	0.000	0.018	0.038	10.243	0.001	0.001	80	474	100	386	285	Error	0	386	0	285	2789	26166	0.000	35.500	0	0	0
1	13	5	"hsa-miR-4305"	"147611"	6820	6200	100	35	35	6	17	35	35	35	6	17	13	1	0	134	114	57	50	42	42	43	7	16	73	68	0	0.000	0.000	0.050	0.084	5.248	-0.012	0.008	80	442	100	92	72	Error	0	92	0	72	2762	9087	0.000	10.143	0	0	0
1	14	5	""	"147934"	7000	6190	100	37	36	5	13	35	35	35	6	17	21	0	0	64	112	82	73	44	44	44	8	18	55	51	0	0.100	0.015	0.075	0.117	7.638	0.009	0.006	80	452	100	22	69	-3.322	2	20	1	68	2913	8995	0.167	8.500	0	0	0
1	15	5	"hsa-miR-4294"	"147627"	7180	6200	100	34	34	6	17	36	36	36	6	16	13	1	0	42	43	8	18	44	44	45	8	17	12	2	0	1.000	2.000	1.125	1.109	3.080	-0.286	0.032	80	451	100	-4	-3	0.000	-2	-2	-2	-1	2747	3479	-0.333	-0.250	0	0	0
1	16	5	"hsa-miR-4276"	"147770"	7360	6200	100	37	36	5	13	35	35	35	6	17	13	1	0	45	44	7	15	47	47	46	8	17	6	0	0	-1.000	-0.333	0.600	0.822	4.238	-0.146	0.005	80	452	100	0	-2	Error	2	-2	1	-3	2881	3552	0.167	-0.250	0	0	0
1	17	5	"hsa-let-7b-5p"	"147165"	7540	6180	100	35	35	6	17	35	35	36	6	16	16	3	0	67	1968	2440	123	46	46	47	8	17	58	53	0	0.000	0.000	0.182	0.065	27.816	0.000	0.000	80	449	100	21	1922	Error	0	21	0	1922	2784	157457	-0.167	240.125	0	0	0
1	18	5	"hsa-miR-4320"	"147705"	7730	6190	100	35	36	6	16	35	35	36	6	16	21	3	0	50	52	12	23	46	46	46	8	17	40	25	0	0.000	0.167	0.400	0.484	3.114	-0.059	0.003	80	453	100	4	7	Error	0	4	1	6	2860	4175	0.000	0.750	0	0	0
1	19	5	"hsa-miR-466"	"147848"	7910	6190	100	38	37	5	13	35	35	35	6	17	22	1	0	45	45	6	13	45	45	46	8	17	6	0	0	100000.000	100000.000	0.750	0.796	3.136	-0.018	0.000	80	431	100	3	2	16.610	3	0	2	0	2994	3563	0.333	-0.125	0	0	0
1	20	5	"hsv2-miR-H6-3p"	"147900"	8080	6200	100	37	37	6	16	35	35	36	6	16	21	2	0	436	334	232	69	45	45	46	8	17	71	67	0	0.005	0.007	0.017	0.042	10.901	0.000	0.000	80	430	100	393	291	-7.611	2	391	2	289	2947	26738	0.167	36.000	0	0	0
1	21	5	"hsa-miR-3175"	"147891"	8260	6200	100	38	38	6	15	35	35	36	6	16	30	5	0	53	229	238	103	46	46	47	8	17	43	42	0	0.429	0.016	0.030	0.092	11.999	0.001	0.001	80	460	100	10	186	-1.222	3	7	3	183	3075	18344	0.333	22.750	0	0	0
1	22	5	""	"147873"	8460	6200	100	36	36	5	13	36	36	36	6	16	10	0	0	54	55	12	21	47	47	47	8	17	41	22	0	0.000	0.000	0.439	0.478	2.625	-0.146	0.023	80	483	100	7	8	Error	0	7	0	8	2896	4388	0.000	1.000	0	0	0
1	1	6	"hsa-miR-200b-3p"	"147186"	4660	6390	100	35	35	6	17	35	35	35	6	17	13	1	0	200	759	776	102	43	43	43	7	16	61	57	0	0.000	0.000	0.009	0.021	12.584	0.001	0.003	80	474	100	157	716	Error	0	157	0	716	2794	60707	0.000	102.286	0	0	0
1	2	6	""	"147844"	4840	6390	100	34	34	6	17	34	34	34	6	17	13	2	0	42	43	7	16	43	43	43	8	18	12	2	0	0.000	0.000	0.700	0.829	2.942	-0.273	0.019	80	442	100	-1	0	Error	0	-1	0	0	2734	3447	0.000	0.000	0	0	0
1	3	6	""	"147283"	5020	6390	100	35	35	6	17	34	34	35	6	17	20	1	0	92	98	52	53	43	43	43	8	18	68	62	0	0.020	0.018	0.111	0.158	6.325	-0.009	0.002	80	440	100	50	56	-5.615	1	49	1	55	2773	7862	0.000	6.875	0	0	0
1	4	6	"hsa-miR-3613-3p"	"148493"	5190	6390	100	36	35	6	17	35	35	35	7	20	10	2	0	1205	966	729	75	43	43	43	8	18	71	71	0	0.001	0.000	0.003	0.008	11.675	0.000	0.000	80	418	100	1163	923	Error	1	1162	0	923	2781	77278	0.000	115.375	0	0	0
1	5	6	"hsa-miR-3918"	"148231"	5380	6380	100	34	35	7	20	35	35	35	6	17	17	6	0	45	46	9	19	44	44	44	9	20	17	3	0	-1.000	0.000	1.250	1.062	3.330	-0.334	0.061	80	440	100	0	2	Error	-1	1	0	2	2795	3642	0.000	0.222	0	0	0
1	6	6	"hsa-miR-933"	"148635"	5560	6380	100	35	35	6	17	35	35	35	6	17	17	2	0	56	68	32	47	43	43	44	8	18	52	48	0	0.000	0.000	0.256	0.272	5.301	-0.033	0.010	80	440	100	13	25	Error	0	13	0	25	2809	5422	0.000	3.000	0	0	0
1	7	6	""	"148660"	5750	6380	100	35	35	6	17	35	35	35	6	17	15	3	0	56	56	15	26	43	43	43	8	18	56	41	0	0.000	0.000	0.250	0.335	3.558	-0.087	0.015	80	416	100	13	13	Error	0	13	0	13	2818	4463	0.000	1.625	0	0	0
1	8	6	"hsa-miR-4296"	"147660"	5910	6390	100	34	35	7	20	35	35	35	7	20	15	3	0	44	44	8	18	43	43	43	8	18	18	3	0	-1.000	0.000	0.625	0.594	3.362	-0.413	0.032	80	427	100	0	1	Error	-1	1	0	1	2772	3533	0.000	0.125	0	0	0
1	9	6	"hsa-miR-3185"	"147709"	6090	6390	100	35	35	7	20	35	35	35	6	17	13	2	0	46	45	9	20	43	43	43	9	20	21	3	0	0.000	0.000	0.615	0.699	3.289	-0.238	0.038	80	452	100	3	2	Error	0	3	0	2	2789	3591	0.000	0.222	0	0	0
1	10	6	"hsa-miR-3689a-5p/hsa-miR-3689b-5p/hsa-miR-3689e"	"148251"	6280	6390	100	35	34	6	17	35	35	35	6	17	10	2	0	62	60	20	33	42	42	43	9	20	58	51	0	0.000	-0.056	0.227	0.223	3.567	-0.043	0.007	80	452	100	20	17	Error	0	20	-1	18	2714	4794	-0.167	1.889	0	0	0
1	11	6	"hsa-miR-3680-5p"	"148599"	6460	6380	100	35	36	7	19	35	35	35	6	17	16	3	0	61	61	21	34	43	43	43	8	18	63	51	0	0.000	0.056	0.164	0.214	3.873	0.010	0.000	80	423	100	18	19	Error	0	18	1	18	2840	4914	0.167	2.250	0	0	0
1	12	6	"hsa-miR-510-5p"	"148665"	6610	6450	100	35	35	6	17	35	35	36	6	16	16	2	0	43	43	9	20	42	42	43	7	16	20	7	0	0.000	0.000	0.833	0.896	3.555	-0.052	0.001	80	395	100	1	1	Error	0	1	0	1	2805	3442	-0.167	0.000	0	0	0
1	13	6	"hsa-miR-3652"	"148363"	6820	6380	100	40	40	9	22	36	36	37	7	18	30	11	0	51	74	41	55	42	42	43	7	16	50	48	0	0.444	0.125	0.185	0.246	6.508	0.024	0.004	80	462	100	13	36	-1.170	4	9	4	32	3213	5944	0.429	4.429	0	0	0
1	14	6	"hsa-miR-3181"	"147703"	6990	6380	100	38	39	8	20	36	36	36	7	19	28	5	0	42	42	7	16	44	44	44	8	18	12	1	0	-1.000	-1.500	1.063	1.137	3.119	-4.748	0.001	80	440	100	0	1	Error	2	-2	3	-2	3094	3392	0.429	-0.250	0	0	0
1	15	6	"hsa-miR-3667-3p"	"148062"	7170	6380	100	35	36	6	16	35	35	36	6	16	16	2	0	48	48	9	18	44	44	45	8	17	35	8	0	0.000	0.250	0.525	0.553	3.417	-0.173	0.014	80	461	100	4	5	Error	0	4	1	4	2860	3876	0.000	0.375	0	0	0
1	16	6	"hsa-miR-3664-5p"	"148206"	7360	6390	100	36	36	6	16	35	35	36	6	16	16	1	0	49	52	14	26	46	46	46	8	17	37	22	0	0.333	0.167	0.381	0.354	3.152	-0.164	0.033	80	450	100	4	7	-1.585	1	3	1	6	2841	4164	0.000	0.750	0	0	0
1	17	6	"spike_control_v1_i"	"14257"	7530	6380	100	37	36	5	13	35	35	35	6	17	15	1	0	55	55	14	25	46	46	46	8	17	52	33	0	0.222	0.111	0.290	0.344	2.776	0.002	0.000	80	457	100	11	10	-2.170	2	9	1	9	2881	4405	0.167	1.125	0	0	0
1	18	6	"Empty"	"0"	7710	6380	100	36	36	6	16	35	35	36	6	16	10	1	0	43	44	9	20	46	46	46	8	17	11	3	0	-0.333	-0.500	0.500	0.495	2.491	-0.111	0.009	80	462	100	-2	-1	Error	1	-3	1	-2	2844	3486	0.000	-0.250	0	0	0
1	19	6	""	"148496"	7890	6380	100	36	36	6	16	35	35	36	6	16	15	3	0	42	42	8	19	46	46	46	8	17	5	1	0	-0.250	-0.250	0.806	0.586	3.508	-0.055	0.002	80	469	100	-3	-3	Error	1	-4	1	-4	2892	3387	0.000	-0.500	0	0	0
1	20	6	""	"148322"	8070	6390	100	37	36	5	13	36	36	36	6	16	11	0	0	216	184	81	44	46	46	46	8	17	85	83	0	0.006	0.000	0.029	0.048	5.719	0.003	0.002	80	442	100	171	138	-7.409	1	170	0	138	2902	14744	0.000	17.250	0	0	0
1	21	6	""	"148560"	8250	6380	100	37	36	6	16	37	37	37	6	16	11	3	0	59	64	25	39	47	47	47	8	17	52	48	0	0.000	-0.059	0.273	0.342	4.091	0.004	0.000	80	442	100	12	16	Error	0	12	-1	17	2913	5112	-0.167	2.125	0	0	0
1	22	6	""	"148185"	8430	6370	100	36	35	5	14	36	36	37	6	16	13	0	0	43	43	7	16	47	47	47	8	17	5	1	0	0.000	0.250	0.800	0.610	2.200	-0.032	0.000	80	473	100	-4	-5	Error	0	-4	-1	-4	2839	3475	-0.333	-0.500	0	0	0
1	1	7	""	"148230"	4650	6570	100	35	35	7	20	35	35	35	6	17	18	2	0	176	148	91	61	43	43	43	7	16	68	66	0	0.000	0.000	0.040	0.083	8.039	0.007	0.005	80	483	100	133	105	Error	0	133	0	105	2820	11842	0.000	15.000	0	0	0
1	2	7	""	"148444"	4830	6570	100	34	35	6	17	34	34	35	6	17	22	3	0	50	86	57	66	43	43	43	8	18	48	43	0	0.000	0.023	0.143	0.164	5.936	-0.003	0.000	80	450	100	7	44	Error	0	7	1	43	2790	6885	0.000	5.375	0	0	0
1	3	7	""	"148164"	5010	6580	100	35	35	7	20	34	34	35	6	17	21	3	0	53	55	17	30	43	43	43	8	18	52	41	0	0.100	0.083	0.333	0.322	3.930	-0.087	0.015	80	442	100	11	13	-3.322	1	10	1	12	2790	4432	0.000	1.500	0	0	0
1	4	7	""	"148232"	5190	6570	100	35	35	6	17	35	35	35	7	20	10	0	0	43	42	7	16	43	43	44	8	18	12	0	0	0.000	0.000	1.000	0.844	3.624	-0.616	0.045	80	432	100	0	-1	Error	0	0	0	-1	2788	3368	0.000	-0.250	0	0	0
1	5	7	""	"148350"	5370	6570	100	34	35	6	17	35	35	35	7	20	7	1	0	42	42	7	16	44	44	44	9	20	5	0	0	0.500	0.000	1.200	1.193	3.424	-0.445	0.067	80	452	100	-3	-2	-1.000	-1	-2	0	-2	2786	3378	0.000	-0.222	0	0	0
1	6	7	""	"148090"	5550	6570	100	36	35	6	17	35	35	35	6	17	12	2	0	183	152	100	65	43	43	44	9	20	63	61	0	0.007	0.000	0.052	0.097	8.061	0.004	0.002	80	460	100	141	109	-7.129	1	140	0	109	2820	12130	0.000	12.000	0	0	0
1	7	7	""	"148142"	5730	6570	100	36	36	8	22	35	35	35	6	17	20	10	0	47	50	13	26	43	43	44	9	20	33	13	0	0.250	0.143	0.893	0.748	3.718	-0.039	0.001	80	461	100	5	8	-2.000	1	4	1	7	2878	3970	0.167	0.667	0	0	0
1	8	7	""	"148022"	5910	6580	100	34	35	7	20	35	35	35	6	17	15	3	0	49	53	15	28	43	43	43	8	18	45	31	0	-0.167	0.000	0.415	0.554	3.903	-0.133	0.027	80	452	100	5	10	Error	-1	6	0	10	2795	4267	0.000	1.250	0	0	0
1	9	7	""	"148505"	6090	6570	100	35	35	7	20	35	35	35	6	17	13	3	0	41	40	7	17	43	43	44	12	27	3	0	0	0.000	0.000	0.917	0.775	3.495	-0.237	0.024	80	450	100	-2	-3	Error	0	-2	0	-3	2787	3225	0.000	-0.333	0	0	0
1	10	7	""	"148152"	6270	6570	100	34	34	6	17	35	35	35	6	17	13	3	0	45	44	8	18	43	43	43	12	27	6	0	0	-0.500	-1.000	1.167	0.944	2.967	-0.107	0.038	80	450	100	1	0	Error	-1	2	-1	1	2748	3515	-0.167	0.083	0	0	0
1	11	7	""	"148161"	6450	6570	100	35	35	6	17	35	35	35	6	17	12	2	0	41	42	8	19	42	42	43	8	18	11	3	0	0.000	0.000	0.800	0.756	3.163	-0.325	0.035	80	457	100	-1	0	Error	0	-1	0	0	2786	3347	0.000	-0.125	0	0	0
1	12	7	""	"148513"	6640	6570	100	36	35	6	17	35	35	35	6	17	17	2	0	44	44	8	18	42	42	43	8	18	18	6	0	0.500	0.000	0.750	0.647	3.151	-0.182	0.003	80	387	100	3	2	-1.000	1	2	0	2	2829	3484	0.000	0.125	0	0	0
1	13	7	""	"148469"	6810	6570	100	36	36	6	16	35	35	36	6	16	17	2	0	41	41	7	17	43	43	43	8	18	6	1	0	-0.500	-0.500	0.619	0.579	2.567	-0.473	0.087	80	457	100	-1	-1	Error	1	-2	1	-2	2896	3300	0.000	-0.250	0	0	0
1	14	7	""	"148203"	6990	6570	100	35	34	6	17	35	35	36	6	16	11	1	0	49	51	12	23	45	45	45	8	17	36	20	0	0.000	-0.167	0.362	0.395	3.104	-0.132	0.015	80	470	100	4	5	Error	0	4	-1	6	2743	4115	-0.333	0.750	0	0	0
1	15	7	""	"148477"	7180	6580	100	35	35	6	17	36	36	36	6	16	8	0	0	63	66	25	37	44	44	45	8	17	56	51	0	-0.053	-0.045	0.300	0.306	3.502	-0.014	0.001	80	459	100	18	21	Error	-1	19	-1	22	2797	5272	-0.167	2.625	0	0	0
1	16	7	""	"148572"	7350	6580	100	36	36	6	16	35	35	35	6	17	17	0	0	70	67	19	28	44	44	45	8	17	77	57	0	0.038	0.043	0.162	0.178	3.253	-0.040	0.009	80	440	100	27	24	-4.700	1	26	1	23	2841	5359	0.167	2.750	0	0	0
1	17	7	""	"148333"	7530	6580	100	35	36	6	16	35	35	35	6	17	16	1	0	43	42	8	19	45	45	45	8	17	8	2	0	0.000	-0.333	0.800	0.788	3.092	-0.081	0.002	80	470	100	-2	-2	Error	0	-2	1	-3	2845	3371	0.167	-0.375	0	0	0
1	18	7	""	"148391"	7720	6580	100	34	35	6	17	36	36	36	6	16	10	2	0	50	52	13	25	44	44	45	8	17	43	26	0	-0.333	-0.125	0.418	0.366	3.593	-0.055	0.004	80	479	100	4	7	Error	-2	6	-1	8	2802	4132	-0.167	0.875	0	0	0
1	19	7	""	"148450"	7900	6590	100	36	36	6	16	36	36	36	6	16	12	6	0	89	83	36	43	46	46	46	8	17	67	61	0	0.000	0.000	0.120	0.127	4.842	0.014	0.003	80	447	100	43	37	Error	0	43	0	37	2902	6649	0.000	4.625	0	0	0
1	20	7	"hsa-miR-381-3p"	"148306"	8070	6570	100	37	37	5	13	36	36	36	6	16	13	1	0	378	273	206	75	46	46	46	8	17	65	62	0	0.003	0.004	0.016	0.038	7.868	0.005	0.014	80	439	100	333	228	-8.375	1	332	1	227	2962	21864	0.167	28.375	0	0	0
1	21	7	""	"148122"	8250	6570	100	35	36	5	13	36	36	36	6	16	7	1	0	871	640	514	80	46	46	46	7	15	68	63	0	-0.001	0.000	0.008	0.022	13.690	0.000	0.000	80	470	100	824	594	Error	-1	825	0	594	2865	51175	0.000	84.857	0	0	0
1	22	7	""	"148150"	8440	6570	100	37	37	6	16	36	36	37	6	16	15	2	0	43	44	7	15	46	46	47	7	14	8	2	0	-0.333	-0.500	0.857	0.986	2.365	-0.062	0.001	80	512	100	-2	-1	Error	1	-3	1	-2	2923	3506	0.000	-0.429	0	0	0
1	1	8	""	"148120"	4640	6770	100	34	35	7	20	35	35	35	6	17	20	6	0	41	42	8	19	42	42	42	8	19	16	5	0	1.000	0.000	0.917	0.816	2.835	-0.414	0.033	80	504	100	-2	0	0.000	-1	-1	0	0	2827	3345	0.000	0.000	0	0	0
1	2	8	"hsa-miR-383-5p"	"146024"	4830	6770	100	35	35	6	17	35	35	35	6	17	15	2	0	57	61	22	36	43	43	43	8	18	56	46	0	0.000	0.000	0.390	0.390	4.848	-0.054	0.013	80	460	100	14	18	Error	0	14	0	18	2802	4868	0.000	2.250	0	0	0
1	3	8	""	"42659"	5010	6760	100	33	34	7	20	34	34	35	6	17	17	6	0	308	284	229	80	43	43	44	8	18	61	58	0	-0.004	0.000	0.040	0.081	11.990	-0.005	0.017	80	431	100	264	241	Error	-1	265	0	241	2736	22738	-0.167	30.000	0	0	0
1	4	8	""	"17287"	5180	6750	100	35	35	6	17	35	35	35	7	20	11	1	0	47	47	8	17	44	44	44	8	18	28	6	0	0.000	0.000	0.725	0.790	3.477	-0.278	0.042	80	440	100	3	3	Error	0	3	0	3	2838	3781	0.000	0.375	0	0	0
1	5	8	"Empty"	"0"	5360	6760	100	35	35	7	20	35	35	35	7	20	16	2	0	41	41	8	19	44	44	44	8	18	7	1	0	0.000	0.000	0.792	0.819	2.750	-0.327	0.032	80	463	100	-3	-3	Error	0	-3	0	-3	2814	3276	0.000	-0.375	0	0	0
1	6	8	""	"11234"	5550	6770	100	35	36	7	19	35	35	35	6	17	20	5	0	81	75	30	40	43	43	44	8	18	66	61	0	0.000	0.031	0.140	0.162	3.726	-0.034	0.010	80	460	100	38	33	Error	0	38	1	32	2844	6017	0.167	3.875	0	0	0
1	7	8	"hsa-miR-802"	"30442"	5730	6770	100	34	35	6	17	35	35	35	7	20	11	1	0	44	43	8	18	44	44	45	17	37	0	0	0	100000.000	0.000	1.000	0.828	2.870	-0.370	0.050	80	450	100	-1	-1	16.610	-1	0	0	-1	2813	3419	0.000	-0.118	0	0	0
1	8	8	"hsa-miR-4428"	"168574"	5910	6770	100	35	35	6	17	35	35	35	7	20	10	1	0	43	44	9	20	43	43	46	26	56	0	0	0	0.000	0.000	0.833	0.664	3.257	-0.003	0.000	80	442	100	0	1	Error	0	0	0	1	2799	3507	0.000	-0.077	0	0	0
1	9	8	"hsa-miR-5590-5p"	"168970"	6090	6770	100	35	35	6	17	35	35	35	6	17	18	3	0	42	42	7	16	43	43	43	8	18	8	0	0	0.000	0.000	0.750	0.739	2.760	-0.447	0.062	80	460	100	-1	-1	Error	0	-1	0	-1	2837	3322	0.000	-0.125	0	0	0
1	10	8	"hsa-miR-5692a"	"168938"	6270	6770	100	36	36	6	16	35	35	35	6	17	17	1	0	39	39	7	17	42	42	42	12	28	1	0	0	-0.333	-0.333	1.000	0.818	2.848	-0.340	0.022	80	460	100	-2	-2	Error	1	-3	1	-3	2857	3100	0.167	-0.250	0	0	0
1	11	8	"hsa-miR-4729"	"168825"	6450	6770	100	36	35	6	17	35	35	35	6	17	10	1	0	60	61	22	36	42	42	42	8	19	58	51	0	0.056	0.000	0.167	0.200	4.345	-0.053	0.014	80	470	100	19	19	-4.170	1	18	0	19	2813	4884	0.000	2.375	0	0	0
1	12	8	"hsa-miR-4475"	"168640"	6640	6780	100	34	35	6	17	35	35	35	6	17	13	5	0	528	380	253	66	42	42	43	8	18	75	72	0	-0.002	0.000	0.017	0.031	10.361	0.000	0.000	80	466	100	485	338	Error	-1	486	0	338	2790	30392	0.000	42.125	0	0	0
1	13	8	"hsa-miR-4535"	"168874"	6830	6780	100	37	36	5	13	36	36	36	6	16	11	0	0	48	49	12	24	44	44	44	8	18	26	16	0	0.250	0.000	0.429	0.482	3.521	0.023	0.000	80	432	100	5	5	-2.000	1	4	0	5	2896	3938	0.000	0.625	0	0	0
1	14	8	"hsa-miR-5002-3p"	"168656"	6990	6770	100	35	35	6	17	36	36	36	6	16	13	1	0	376	339	259	76	44	44	45	8	17	63	63	0	-0.003	-0.003	0.080	0.071	12.709	-0.004	0.014	80	435	100	331	294	Error	-1	332	-1	295	2819	27134	-0.167	36.750	0	0	0
1	15	8	""	"168838"	7170	6770	100	37	37	7	18	35	35	35	6	17	17	7	0	4879	4149	3513	84	44	44	45	8	17	76	71	0	0.000	0.000	0.001	0.007	38.912	0.000	0.022	80	452	100	4837	4107	Error	2	4835	2	4105	2944	331941	0.333	513.000	0	0	0
1	16	8	"hsa-miR-4754"	"168861"	7360	6770	100	36	36	6	16	35	35	36	6	16	22	2	0	88	93	51	54	44	44	44	8	18	58	53	0	0.023	0.020	0.147	0.207	5.190	-0.011	0.004	80	462	100	45	50	-5.459	1	44	1	49	2910	7433	0.000	6.125	0	0	0
1	17	8	"hsa-miR-4999-3p"	"168667"	7540	6770	100	37	37	6	16	35	35	35	6	17	21	3	0	44	44	7	15	45	45	45	8	17	12	1	0	-2.000	-2.000	0.600	0.658	2.891	-0.216	0.011	80	442	100	1	1	Error	2	-1	2	-1	2947	3535	0.333	-0.125	0	0	0
1	18	8	"hsa-miR-4735-5p"	"168910"	7720	6780	100	36	36	5	13	36	36	36	6	16	15	1	0	69	68	24	35	45	45	45	7	15	63	56	0	0.000	0.000	0.204	0.223	3.491	0.029	0.005	80	438	100	24	23	Error	0	24	0	23	2882	5428	0.000	3.286	0	0	0
1	19	8	"hsa-miR-5683"	"168664"	7890	6770	100	35	35	6	17	36	36	37	6	16	15	1	0	40	41	7	17	46	46	46	8	17	2	1	0	0.167	0.200	0.545	0.604	3.427	-0.086	0.003	80	440	100	-7	-6	-2.585	-1	-6	-1	-5	2828	3314	-0.333	-0.625	0	0	0
1	20	8	""	"168712"	8070	6770	100	36	36	5	13	37	37	37	6	16	11	0	0	51	51	11	21	47	47	47	8	17	28	16	0	-0.250	-0.250	0.429	0.531	2.904	-0.039	0.001	80	469	100	3	3	Error	-1	4	-1	4	2882	4097	-0.167	0.500	0	0	0
1	21	8	"hsa-miR-4772-5p"	"168766"	8250	6770	100	36	36	6	16	37	37	37	6	16	10	2	0	42	42	7	16	46	46	47	7	14	6	1	0	0.250	0.250	0.667	0.729	3.372	0.002	0.000	80	469	100	-5	-5	-2.000	-1	-4	-1	-4	2909	3320	-0.167	-0.714	0	0	0
1	22	8	"hsa-miR-5088-5p"	"168569"	8430	6770	100	37	36	6	16	37	37	37	6	16	12	0	0	47	49	8	16	47	47	48	8	16	21	3	0	0.000	-0.500	0.760	0.716	2.677	-0.041	0.000	80	483	100	0	1	Error	0	0	-1	2	2909	3893	-0.167	0.125	0	0	0
1	1	9	""	"168608"	4660	6960	100	34	34	6	17	34	34	35	6	17	15	2	0	153	183	141	77	41	41	42	7	16	65	57	0	0.000	0.000	0.027	0.066	8.124	-0.006	0.007	80	485	100	112	142	Error	0	112	0	142	2726	14637	-0.167	20.143	0	0	0
1	2	9	"hsa-miR-3689d"	"168883"	4840	6950	100	35	35	6	17	34	34	35	6	17	17	5	0	39	41	7	17	42	42	42	8	19	8	0	0	-0.333	-1.000	0.800	0.699	2.921	-0.268	0.021	80	460	100	-2	0	Error	1	-3	1	-1	2808	3260	0.000	-0.125	0	0	0
1	3	9	"hsa-miR-5693"	"168669"	5030	6950	100	34	35	7	20	34	34	35	6	17	18	2	0	46	48	11	22	42	42	43	8	18	37	15	0	0.000	0.167	0.750	0.709	4.154	-0.195	0.025	80	451	100	4	7	Error	0	4	1	6	2798	3841	0.000	0.625	0	0	0
1	4	9	"hsa-miR-4785"	"168791"	5200	6950	100	34	34	6	17	35	35	35	7	20	10	1	0	43	41	8	19	43	43	43	8	18	5	1	0	100000.000	0.500	0.875	0.854	3.093	-0.392	0.047	80	467	100	-1	-3	16.610	-1	0	-1	-2	2722	3307	-0.143	-0.250	0	0	0
1	5	9	"hsa-miR-4761-3p"	"168804"	5380	6950	100	35	35	6	17	35	35	35	6	17	17	1	0	42	41	7	17	43	43	43	8	18	5	1	0	0.000	0.000	1.500	1.221	2.707	-0.398	0.045	80	461	100	-1	-2	Error	0	-1	0	-2	2810	3291	0.000	-0.250	0	0	0
1	6	9	"hsa-miR-3529-3p"	"169368"	5560	6950	100	34	34	6	17	35	35	35	6	17	8	0	0	40	39	7	17	43	43	43	8	18	2	0	0	0.333	0.250	0.600	0.650	3.279	-0.428	0.052	80	450	100	-4	-5	-1.585	-1	-3	-1	-4	2725	3155	-0.167	-0.500	0	0	0
1	7	9	"hsa-miR-4665-5p"	"169178"	5740	6950	100	34	34	6	17	35	35	36	7	19	11	1	0	41	41	9	21	43	43	45	24	53	0	0	0	0.500	0.500	0.867	0.767	3.487	-0.197	0.009	80	450	100	-3	-3	-1.000	-1	-2	-1	-2	2750	3262	-0.286	-0.167	0	0	0
1	8	9	"hsa-miR-4748"	"169221"	5920	6950	100	34	35	6	17	35	35	36	6	16	18	2	0	49	50	13	26	43	43	45	26	57	8	0	0	-0.167	0.000	0.600	0.696	3.264	-0.095	0.008	80	450	100	5	7	Error	-1	6	0	7	2807	3997	-0.167	0.192	0	0	0
1	9	9	"hsa-miR-345-3p"	"169076"	6100	6960	100	34	35	7	20	35	35	35	6	17	13	2	0	416	336	236	70	43	43	43	7	16	70	68	0	-0.003	0.000	0.017	0.043	9.109	0.000	0.000	80	452	100	372	293	Error	-1	373	0	293	2767	26863	0.000	41.857	0	0	0
1	10	9	"hsa-miR-5195-3p"	"169346"	6280	6960	100	36	35	6	17	35	35	35	6	17	12	0	0	43	43	8	18	42	42	42	7	16	25	5	0	1.000	0.000	1.000	0.991	2.771	-0.334	0.023	80	452	100	2	1	0.000	1	1	0	1	2802	3478	0.000	0.143	0	0	0
1	11	9	"hsa-miR-4726-5p"	"169031"	6460	6960	100	33	34	6	17	35	35	35	6	17	12	2	0	1873	2055	1873	91	42	42	42	7	16	70	65	0	-0.001	0.000	0.003	0.016	33.694	0.000	0.001	80	461	100	1829	2012	Error	-2	1831	-1	2013	2732	164397	-0.167	287.571	0	0	0
1	12	9	"hsa-miR-4474-3p"	"169276"	6640	6950	100	36	36	6	16	35	35	35	6	17	17	2	0	40	41	9	21	42	42	43	7	16	17	7	0	-0.500	-1.000	0.857	0.710	2.800	-0.155	0.008	80	438	100	-1	0	Error	1	-2	1	-1	2852	3308	0.167	-0.286	0	0	0
1	13	9	"hsa-miR-4472"	"169170"	6820	6950	100	35	36	6	16	35	35	35	6	17	17	0	0	60	269	282	104	43	43	44	8	18	56	50	0	0.000	0.004	0.032	0.066	10.937	0.002	0.002	80	438	100	17	227	Error	0	17	1	226	2858	21513	0.167	28.125	0	0	0
1	14	9	"hsa-miR-5580-3p"	"169168"	7000	6960	100	35	35	5	14	35	35	35	6	17	7	1	0	100	94	43	45	44	44	44	8	18	65	63	0	0.000	0.000	0.106	0.144	5.606	-0.009	0.002	80	462	100	56	50	Error	0	56	0	50	2767	7494	0.000	6.250	0	0	0
1	15	9	"hsa-miR-4699-5p"	"169335"	7190	6950	100	35	35	6	17	35	35	35	6	17	17	3	0	56	58	17	29	43	43	43	8	18	56	46	0	0.000	0.000	0.385	0.325	4.278	0.007	0.000	80	449	100	13	15	Error	0	13	0	15	2831	4674	0.000	1.875	0	0	0
1	16	9	"hsa-miR-4462"	"169043"	7360	6960	100	34	34	6	17	36	36	36	6	16	10	3	0	63	90	55	61	43	43	44	8	18	57	52	0	-0.100	-0.043	0.400	0.364	6.815	-0.020	0.013	80	440	100	18	45	Error	-2	20	-2	47	2749	7233	-0.333	5.750	0	0	0
1	17	9	"hsa-miR-5006-3p"	"169136"	7540	6950	100	36	36	6	16	36	36	36	6	16	10	2	0	75	73	28	38	45	45	45	7	15	67	63	0	0.000	0.000	0.170	0.200	2.900	0.015	0.002	80	450	100	30	28	Error	0	30	0	28	2895	5813	0.000	4.000	0	0	0
1	18	9	"hsa-miR-3682-5p"	"169243"	7720	6960	100	35	36	7	19	36	36	36	6	16	16	6	0	59	58	15	25	45	45	45	7	15	66	45	0	-0.071	0.000	0.375	0.360	3.984	0.053	0.005	80	452	100	13	13	Error	-1	14	0	13	2880	4618	0.000	1.857	0	0	0
1	19	9	"hsa-miR-4640-3p"	"169205"	7910	6970	100	34	35	5	14	36	36	37	6	16	6	0	0	168	142	64	45	45	45	46	8	17	81	78	0	-0.016	-0.010	0.037	0.044	4.765	-0.015	0.018	80	450	100	121	96	Error	-2	123	-1	97	2780	11386	-0.333	12.000	0	0	0
1	20	9	"hsa-miR-548ai/hsa-miR-570-5p"	"169078"	8080	6970	100	35	36	6	16	36	36	37	6	16	13	3	0	43	43	7	16	45	45	46	8	17	7	1	0	0.500	0.000	1.000	0.911	3.572	-0.246	0.023	80	439	100	-3	-2	-1.000	-1	-2	0	-2	2856	3466	-0.167	-0.375	0	0	0
1	21	9	"hsa-miR-4764-3p"	"169130"	8260	6970	100	36	36	6	16	36	36	37	6	16	18	2	0	403	379	98	25	47	47	47	8	17	100	100	0	0.000	0.000	0.016	0.015	2.593	-0.002	0.003	80	462	100	356	332	Error	0	356	0	332	2900	30344	-0.167	41.500	0	0	0
1	22	9	"hsa-miR-4417"	"169358"	8450	6950	100	36	37	6	16	36	36	37	6	16	16	2	0	133	353	344	97	48	48	48	8	16	61	52	0	0.000	0.003	0.024	0.044	10.904	0.002	0.006	80	494	100	85	306	Error	0	85	1	305	2966	28205	0.000	38.125	0	0	0
1	1	10	"Empty"	"0"	4660	7150	100	34	35	7	20	35	35	35	6	17	17	5	0	42	42	8	19	41	41	41	8	19	17	3	0	-1.000	0.000	1.400	1.128	2.350	-0.360	0.020	80	485	100	0	1	Error	-1	1	0	1	2778	3372	0.000	0.125	0	0	0
1	2	10	"hsa-miR-4525"	"169278"	4840	7150	100	34	34	7	20	35	35	35	6	17	15	5	0	41	41	9	21	42	42	42	7	16	15	6	0	1.000	1.000	0.690	0.720	2.750	-0.290	0.019	80	470	100	-2	-2	0.000	-1	-1	-1	-1	2756	3300	-0.167	-0.143	0	0	0
1	3	10	"hsa-miR-4451"	"169167"	5030	7140	100	35	36	7	19	34	34	35	6	17	21	6	0	592	1130	1165	103	42	42	42	8	19	60	57	0	0.002	0.002	0.007	0.023	18.847	0.000	0.001	80	484	100	551	1090	-9.103	1	550	2	1088	2849	90404	0.167	136.000	0	0	0
1	4	10	"hsa-miR-4786-5p"	"169086"	5220	7160	100	34	34	7	20	35	35	35	6	17	12	6	0	49	50	12	24	42	42	42	8	19	45	28	0	-0.143	-0.125	0.375	0.491	3.910	-0.273	0.064	80	459	100	6	7	Error	-1	7	-1	8	2742	4022	-0.167	1.000	0	0	0
1	5	10	""	"168937"	5380	7150	100	34	35	7	20	35	35	35	6	17	11	5	0	43	44	10	22	43	43	43	8	18	22	10	0	100000.000	0.000	0.750	0.714	3.631	-0.280	0.034	80	452	100	-1	1	16.610	-1	0	0	1	2769	3537	0.000	0.125	0	0	0
1	6	10	""	"168555"	5560	7150	100	37	35	7	20	35	35	35	6	17	16	0	0	42	42	8	19	42	42	42	8	19	16	3	0	100000.000	0.000	1.000	0.927	2.690	-0.427	0.040	80	460	100	2	0	16.610	2	0	0	0	2831	3372	0.000	0.000	0	0	0
1	7	10	""	"168688"	5740	7150	100	34	35	6	17	35	35	35	6	17	12	0	0	5744	4206	2378	56	42	42	43	8	18	95	92	0	0.000	0.000	0.002	0.003	9.842	0.000	0.000	80	461	100	5701	4164	Error	-1	5702	0	4164	2800	336516	0.000	520.375	0	0	0
1	8	10	""	"169250"	5920	7150	100	35	35	6	17	35	35	35	6	17	10	1	0	4980	4623	3980	86	42	42	42	8	19	75	72	0	0.000	0.000	0.001	0.005	27.345	0.000	0.000	80	450	100	4938	4581	Error	0	4938	0	4581	2775	369862	0.000	572.625	0	0	0
1	9	10	"hsa-miR-5096"	"169398"	6100	7150	100	34	35	7	20	35	35	35	6	17	17	1	0	84	84	41	48	43	43	42	7	16	61	56	0	-0.024	0.000	0.182	0.266	6.380	0.004	0.000	80	452	100	40	41	Error	-1	41	0	41	2774	6683	0.000	6.000	0	0	0
1	10	10	"hsa-miR-4427"	"169386"	6280	7150	100	34	35	7	20	35	35	35	6	17	18	5	0	45	45	9	20	41	41	41	7	17	33	12	0	-0.250	0.000	0.784	0.805	3.733	-0.145	0.006	80	441	100	3	4	Error	-1	4	0	4	2801	3581	0.000	0.571	0	0	0
1	11	10	""	"168607"	6450	7160	100	35	35	6	17	35	35	35	6	17	11	2	0	2437	1777	1075	60	41	41	41	7	17	86	83	0	0.000	0.000	0.002	0.005	11.191	0.000	0.000	80	449	100	2396	1736	Error	0	2396	0	1736	2782	142182	0.000	248.000	0	0	0
1	12	10	"Empty"	"0"	6640	7150	100	34	35	5	14	35	35	35	6	17	13	1	0	43	43	7	16	41	41	42	7	16	21	5	0	-0.500	0.000	0.667	0.828	2.999	-0.211	0.008	80	470	100	1	2	Error	-1	2	0	2	2777	3444	0.000	0.143	0	0	0
1	13	10	""	"168813"	6820	7150	100	34	35	6	17	35	35	35	6	17	8	2	0	44	44	8	18	41	41	42	7	16	32	12	0	-0.333	0.000	0.414	0.553	2.840	-0.237	0.011	80	460	100	2	3	Error	-1	3	0	3	2799	3557	0.000	0.286	0	0	0
1	14	10	"Empty"	"0"	7000	7150	100	35	35	7	20	35	35	35	6	17	15	6	0	42	43	10	23	41	41	42	8	19	21	6	0	0.000	0.000	1.125	1.164	3.790	-0.213	0.019	80	442	100	1	2	Error	0	1	0	2	2823	3469	0.000	0.125	0	0	0
1	15	10	"Empty"	"0"	7180	7150	100	36	37	7	18	35	35	35	6	17	22	7	0	41	42	8	19	42	42	42	8	19	13	2	0	-1.000	100000.000	0.850	0.763	3.809	-0.205	0.006	80	461	100	0	2	Error	1	-1	2	0	2950	3329	0.333	0.000	0	0	0
1	16	10	"Empty"	"0"	7360	7150	100	35	35	6	17	36	36	36	5	13	11	5	0	44	44	7	15	43	43	43	8	18	20	0	0	-1.000	-1.000	0.778	0.822	3.229	-0.097	0.003	80	442	100	0	0	Error	-1	1	-1	1	2783	3551	-0.200	0.125	0	0	0
1	17	10	"Empty"	"0"	7540	7150	100	36	36	6	16	35	35	35	6	17	17	5	0	46	46	7	15	45	45	45	7	15	17	3	0	1.000	1.000	0.833	0.727	2.949	0.001	0.000	80	450	100	2	2	0.000	1	1	1	1	2893	3697	0.167	0.143	0	0	0
1	18	10	"Empty"	"0"	7720	7150	100	35	35	5	14	35	35	36	6	16	13	1	0	40	42	8	19	44	44	45	7	15	15	2	0	0.000	0.000	0.500	0.479	2.794	-0.040	0.001	80	442	100	-4	-2	Error	0	-4	0	-2	2829	3346	-0.167	-0.429	0	0	0
1	19	10	"Empty"	"0"	7900	7150	100	35	35	5	14	36	36	36	6	16	10	0	0	44	44	9	20	45	45	46	8	17	13	1	0	1.000	1.000	1.000	0.903	3.437	-0.021	0.000	80	442	100	-2	-2	0.000	-1	-1	-1	-1	2806	3484	-0.167	-0.250	0	0	0
1	20	10	"Empty"	"0"	8080	7150	100	34	34	5	14	36	36	36	5	13	10	2	0	45	45	8	17	45	45	45	7	15	15	3	0	100000.000	100000.000	0.778	0.644	3.353	0.030	0.000	80	442	100	-2	-2	16.610	-2	0	-2	0	2748	3589	-0.400	0.000	0	0	0
1	21	10	"Empty"	"0"	8260	7150	100	35	35	6	17	37	37	37	5	13	8	2	0	46	45	7	15	46	46	47	7	14	12	0	0	100000.000	2.000	0.667	0.994	2.917	-0.025	0.000	80	442	100	-2	-3	16.610	-2	0	-2	-1	2821	3631	-0.400	-0.286	0	0	0
1	22	10	"Empty"	"0"	8440	7150	100	37	36	6	16	37	37	37	5	13	11	3	0	47	48	9	18	47	47	47	8	17	20	6	0	0.000	-1.000	1.250	1.178	3.390	-0.008	0.000	80	483	100	0	0	Error	0	0	-1	1	2887	3864	-0.200	0.125	0	0	0
1	1	11	"Empty"	"0"	4640	7340	100	35	34	5	14	35	35	35	6	17	6	1	0	41	40	7	17	41	41	41	8	19	6	0	0	0.000	1.000	1.000	0.994	3.588	-0.515	0.086	80	495	100	0	-2	Error	0	0	-1	-1	2757	3195	-0.167	-0.125	0	0	0
1	2	11	"hsa-miR-23a-5p"	"42638"	4830	7340	100	35	34	6	17	35	35	35	6	17	15	2	0	55	88	52	59	42	42	42	8	19	52	48	0	0.000	-0.022	0.452	0.282	6.096	-0.020	0.010	80	458	100	13	45	Error	0	13	-1	46	2753	7001	-0.167	5.750	0	0	0
1	3	11	""	"42888"	5000	7340	100	35	35	6	17	35	35	35	6	17	16	2	0	1005	699	542	77	41	41	42	8	19	72	67	0	0.000	0.000	0.005	0.022	16.401	0.000	0.000	80	461	100	964	658	Error	0	964	0	658	2790	55934	0.000	82.125	0	0	0
1	4	11	"ebv-miR-BART1-3p"	"17519"	5180	7350	100	34	35	7	20	35	35	36	7	19	8	1	0	42	42	7	16	42	42	42	8	19	15	0	0	100000.000	0.000	1.000	0.865	2.198	-0.423	0.050	80	456	100	-1	0	16.610	-1	0	0	0	2811	3363	-0.143	0.000	0	0	0
1	5	11	""	"17278"	5360	7360	100	36	36	6	16	35	35	35	6	17	16	1	0	45	47	11	23	42	42	42	9	21	36	10	0	0.333	0.200	0.463	0.567	4.314	-0.102	0.013	80	470	100	4	6	-1.585	1	3	1	5	2851	3743	0.167	0.556	0	0	0
1	6	11	"hsa-miR-921"	"46507"	5550	7340	100	35	36	6	16	35	35	35	6	17	12	3	0	156	184	139	75	43	43	43	8	18	63	60	0	0.000	0.007	0.055	0.103	9.414	-0.004	0.003	80	467	100	113	142	Error	0	113	1	141	2842	14736	0.167	17.625	0	0	0
1	7	11	"hsa-miR-181a-2-3p"	"17928"	5720	7340	100	36	36	6	16	35	35	35	6	17	17	2	0	112	108	60	55	41	41	42	8	19	71	63	0	0.014	0.015	0.101	0.117	4.611	0.010	0.004	80	473	100	72	68	-6.150	1	71	1	67	2875	8635	0.167	8.250	0	0	0
1	8	11	""	"42826"	5910	7330	100	35	35	6	17	35	35	35	6	17	11	5	0	488	515	450	87	41	41	41	8	19	67	60	0	0.000	0.000	0.008	0.021	9.168	0.002	0.006	80	468	100	447	474	Error	0	447	0	474	2826	41177	0.000	59.250	0	0	0
1	9	11	""	"17537"	6090	7340	100	34	34	5	14	35	35	35	6	17	7	1	0	73	211	200	94	42	42	42	8	19	55	51	0	-0.032	-0.006	0.125	0.107	9.522	-0.003	0.005	80	440	100	30	168	Error	-1	31	-1	169	2739	16850	-0.167	21.125	0	0	0
1	10	11	""	"42722"	6260	7340	100	33	35	6	17	35	35	35	6	17	11	3	0	43	44	9	20	42	42	42	7	16	21	11	0	-2.000	0.000	0.900	0.902	2.929	-0.288	0.037	80	441	100	-1	2	Error	-2	1	0	2	2791	3509	0.000	0.286	0	0	0
1	11	11	""	"42645"	6440	7340	100	36	36	7	19	35	35	35	6	17	21	5	0	44	45	11	24	42	42	43	8	18	22	11	0	0.500	0.333	0.663	0.734	3.109	-0.079	0.002	80	452	100	3	4	-1.000	1	2	1	3	2846	3621	0.167	0.250	0	0	0
1	12	11	""	"46636"	6630	7340	100	36	35	7	20	35	35	35	6	17	16	5	0	111	206	173	83	42	42	42	7	16	60	55	0	0.014	0.000	0.067	0.078	9.257	-0.003	0.003	80	470	100	70	164	-6.109	1	69	0	164	2803	16499	0.000	23.429	0	0	0
1	13	11	"hsa-miR-502-5p"	"11134"	6810	7340	100	36	36	6	16	35	35	36	7	19	13	2	0	51	59	21	35	41	41	41	8	19	52	45	0	0.100	0.056	0.250	0.289	4.529	-0.036	0.004	80	440	100	11	19	-3.322	1	10	1	18	2857	4756	0.000	2.250	0	0	0
1	14	11	""	"17295"	6980	7330	100	36	36	6	16	35	35	35	6	17	22	2	0	4273	3604	3033	84	42	42	43	9	20	72	67	0	0.000	0.000	0.002	0.006	24.616	0.000	0.006	80	465	100	4232	3563	Error	1	4231	1	3562	2892	288357	0.167	395.667	0	0	0
1	15	11	""	"32825"	7180	7340	100	34	35	6	17	35	35	36	6	16	15	3	0	109	153	116	75	43	43	44	10	22	56	55	0	-0.015	0.000	0.041	0.116	8.553	0.000	0.000	80	460	100	65	110	Error	-1	66	0	110	2805	12204	-0.167	10.900	0	0	0
1	16	11	""	"46276"	7350	7330	100	36	36	5	13	35	35	36	6	16	12	2	0	43	44	9	20	44	44	44	8	18	15	6	0	-1.000	100000.000	0.829	0.812	3.391	-0.091	0.004	80	447	100	0	1	Error	1	-1	1	0	2872	3537	0.000	0.000	0	0	0
1	17	11	"hsa-miR-508-5p"	"42812"	7530	7330	100	35	35	6	17	35	35	36	6	16	21	2	0	1645	1265	1101	87	44	44	45	8	17	65	63	0	0.000	0.000	0.006	0.020	20.845	0.000	0.000	80	458	100	1601	1221	Error	0	1601	0	1221	2817	101199	-0.167	152.500	0	0	0
1	18	11	"hsa-miR-19b-2-5p"	"42918"	7710	7330	100	35	36	6	16	36	36	36	5	13	13	3	0	43	43	8	18	44	44	44	7	15	8	3	0	1.000	0.000	1.056	1.011	3.579	-0.052	0.001	80	458	100	-2	-1	0.000	-1	-1	0	-1	2845	3432	0.000	-0.143	0	0	0
1	19	11	""	"46457"	7890	7340	100	36	37	6	16	36	36	36	6	16	12	5	0	56	58	16	27	44	44	44	8	18	57	40	0	0.000	0.071	0.212	0.266	3.555	0.074	0.013	80	460	100	12	15	Error	0	12	1	14	2928	4633	0.167	1.750	0	0	0
1	20	11	""	"42469"	8070	7340	100	37	37	5	13	36	36	36	6	16	15	2	0	51	53	13	24	44	44	44	7	15	48	37	0	0.143	0.111	0.390	0.391	4.141	-0.001	0.000	80	460	100	8	10	-2.807	1	7	1	9	2965	4210	0.167	1.286	0	0	0
1	21	11	""	"27575"	8250	7340	100	38	38	5	13	37	37	37	6	16	11	1	0	202	541	551	101	45	45	46	7	15	55	52	0	0.006	0.002	0.044	0.068	15.781	0.002	0.008	80	461	100	158	497	-7.295	1	157	1	496	3022	43254	0.167	70.714	0	0	0
1	22	11	"Empty"	"0"	8430	7330	100	37	37	6	16	36	36	37	5	13	22	3	0	47	47	7	14	46	46	46	7	15	16	2	0	1.000	1.000	1.000	0.991	3.165	-0.040	0.000	80	496	100	2	2	0.000	1	1	1	1	2996	3765	0.000	0.143	0	0	0
1	1	12	""	"46481"	4640	7530	100	35	35	6	17	35	35	35	7	20	8	0	0	43	44	13	29	41	41	41	7	17	31	12	0	0.000	0.000	0.633	0.671	3.091	-0.315	0.077	80	504	100	2	3	Error	0	2	0	3	2795	3558	0.000	0.429	0	0	0
1	2	12	""	"-1"	4830	7540	100	35	35	6	17	35	35	35	7	20	10	2	0	333	241	168	69	41	41	41	8	19	72	67	0	0.000	0.000	0.025	0.048	7.947	0.001	0.001	80	489	100	292	200	Error	0	292	0	200	2810	19312	0.000	25.000	0	0	0
1	3	12	"kshv-miR-K12-12-5p"	"42516"	5020	7540	100	35	35	6	17	35	35	35	6	17	15	2	0	45	46	12	26	41	41	41	7	17	38	20	0	0.000	0.000	0.500	0.453	3.907	-0.283	0.048	80	460	100	4	5	Error	0	4	0	5	2782	3669	0.000	0.714	0	0	0
1	4	12	"hsa-miR-1270"	"46752"	5190	7540	100	36	36	7	19	35	35	35	6	17	17	5	0	61	142	121	85	41	41	41	7	17	55	51	0	0.050	0.010	0.079	0.090	7.591	0.001	0.000	80	440	100	21	102	-4.322	1	20	1	101	2864	11353	0.167	14.429	0	0	0
1	5	12	""	"46807"	5380	7540	100	35	35	7	20	35	35	35	6	17	21	2	0	595	406	313	77	41	41	42	9	21	72	71	0	0.000	0.000	0.022	0.043	11.738	-0.001	0.001	80	452	100	554	365	Error	0	554	0	365	2800	32516	0.000	40.444	0	0	0
1	6	12	"hsa-miR-1248"	"46427"	5560	7550	100	35	36	7	19	35	35	35	6	17	20	5	0	47	51	15	29	42	42	42	8	19	47	33	0	0.000	0.111	0.420	0.388	3.635	-0.108	0.014	80	458	100	5	10	Error	0	5	1	9	2859	4081	0.167	1.125	0	0	0
1	7	12	""	"42821"	5760	7560	100	35	35	6	17	35	35	35	6	17	16	2	0	48	49	12	24	41	41	42	8	19	41	22	0	0.000	0.000	0.441	0.500	3.968	-0.155	0.023	80	448	100	7	8	Error	0	7	0	8	2828	3891	0.000	0.875	0	0	0
1	8	12	""	"46279"	5920	7540	100	35	35	7	20	34	34	35	6	17	22	3	0	40	41	7	17	41	41	42	7	16	16	3	0	-1.000	100000.000	0.857	0.833	2.479	-0.595	0.078	80	432	100	0	1	Error	1	-1	1	0	2833	3280	0.000	-0.143	0	0	0
1	9	12	"hsa-miR-31-5p"	"11052"	6090	7530	100	36	35	7	20	35	35	35	6	17	17	2	0	256	242	183	75	42	42	42	8	19	65	62	0	0.005	0.000	0.025	0.065	10.365	0.000	0.000	80	448	100	215	200	-7.741	1	214	0	200	2814	19397	0.000	25.000	0	0	0
1	10	12	"hsa-miR-943"	"42696"	6270	7530	100	35	35	6	17	35	35	35	6	17	13	2	0	1518	1328	1201	90	43	43	43	7	16	65	62	0	0.000	0.000	0.006	0.027	22.135	0.000	0.000	80	461	100	1475	1285	Error	0	1475	0	1285	2798	106247	0.000	183.571	0	0	0
1	11	12	"hsa-miR-586"	"42754"	6450	7530	100	35	36	6	16	35	35	35	6	17	15	2	0	42	42	7	16	42	42	43	7	16	15	3	0	0.000	100000.000	0.633	0.576	2.977	-0.398	0.033	80	461	100	0	1	Error	0	0	1	0	2842	3372	0.167	-0.143	0	0	0
1	12	12	""	"42632"	6630	7540	100	36	37	7	18	35	35	35	6	17	22	10	0	44	45	8	17	42	42	42	7	16	23	8	0	0.500	0.667	0.882	0.929	3.372	-0.249	0.010	80	438	100	3	5	-1.000	1	2	2	3	2926	3602	0.333	0.429	0	0	0
1	13	12	"hsa-miR-597-5p"	"42818"	6800	7530	100	35	36	5	13	36	36	36	6	16	10	3	0	98	115	75	65	42	42	43	8	18	61	56	0	-0.018	0.000	0.197	0.133	5.848	0.009	0.005	80	450	100	55	73	Error	-1	56	0	73	2893	9164	0.000	9.000	0	0	0
1	14	12	"hsa-miR-149-5p"	"42810"	6990	7540	100	35	35	6	17	35	35	35	6	17	12	3	0	78	77	36	46	44	44	44	8	18	60	55	0	0.000	0.000	0.156	0.189	4.657	-0.004	0.000	80	466	100	34	33	Error	0	34	0	33	2839	6171	0.000	4.125	0	0	0
1	15	12	"hsa-miR-634"	"42591"	7160	7530	100	36	36	7	19	35	35	35	6	17	22	7	0	156	184	141	76	44	44	44	10	22	60	55	0	0.009	0.007	0.046	0.111	9.491	0.003	0.002	80	477	100	113	141	-6.807	1	112	1	140	2870	14696	0.167	14.000	0	0	0
1	16	12	"ebv-miR-BART20-3p"	"17585"	7370	7540	100	36	36	5	13	35	35	36	6	16	15	0	0	56	58	19	32	44	44	44	8	18	52	41	0	0.083	0.071	0.209	0.241	4.350	0.010	0.000	80	483	100	13	15	-3.585	1	12	1	14	2877	4631	0.000	1.750	0	0	0
1	17	12	"hsa-miR-1180-3p"	"42848"	7540	7540	100	34	35	5	14	36	36	36	6	16	10	0	0	45	46	8	17	45	45	45	8	17	16	5	0	100000.000	-1.000	0.481	0.611	3.150	-0.159	0.009	80	456	100	-2	0	16.610	-2	0	-1	1	2816	3645	-0.167	0.125	0	0	0
1	18	12	"hsa-miR-24-3p"	"17506"	7720	7540	100	37	37	6	16	36	36	36	6	16	17	2	0	2284	3511	3533	100	43	43	44	8	18	72	67	0	0.000	0.000	0.001	0.009	28.316	0.000	0.015	80	464	100	2242	3469	Error	1	2241	1	3468	2943	280841	0.167	433.375	0	0	0
1	19	12	""	"42919"	7890	7540	100	37	37	5	13	35	35	36	6	16	15	5	0	47	47	10	21	43	43	44	8	18	32	16	0	0.500	0.500	0.400	0.510	3.644	-0.089	0.004	80	438	100	6	6	-1.000	2	4	2	4	2943	3798	0.167	0.375	0	0	0
1	20	12	""	"42937"	8070	7540	100	37	37	6	16	35	35	36	6	16	16	3	0	43	44	9	20	44	44	44	7	15	18	8	0	-2.000	100000.000	0.750	0.777	2.840	-0.136	0.007	80	460	100	1	2	Error	2	-1	2	0	2924	3551	0.167	0.000	0	0	0
1	21	12	"kshv-miR-K12-3-5p"	"42795"	8260	7540	100	39	39	5	12	36	36	36	6	16	21	3	0	242	461	443	96	44	44	44	7	15	61	57	0	0.015	0.007	0.019	0.041	13.009	0.003	0.024	80	461	100	201	420	-6.044	3	198	3	417	3086	36882	0.500	59.571	0	0	0
1	22	12	"ebv-miR-BART10-5p"	"42485"	8440	7550	100	36	37	6	16	36	36	36	6	16	13	5	0	51	52	12	23	45	45	46	7	15	40	18	0	0.000	0.143	0.500	0.520	3.272	0.031	0.001	80	484	100	6	8	Error	0	6	1	7	2930	4191	0.167	0.857	0	0	0
1	1	13	""	"11271"	4660	7730	100	35	35	7	20	34	34	34	6	17	15	6	0	71	66	24	36	40	40	40	7	17	66	55	0	0.032	0.038	0.142	0.171	3.642	-0.026	0.003	80	484	100	32	27	-4.954	1	31	1	26	2783	5242	0.167	3.714	0	0	0
1	2	13	"hsa-miR-1267"	"46633"	4840	7740	100	34	34	7	20	35	35	35	6	17	13	3	0	71	74	35	47	41	41	41	7	17	60	53	0	-0.033	-0.030	0.167	0.292	4.874	-0.006	0.000	80	439	100	29	32	Error	-1	30	-1	33	2758	5906	-0.167	4.714	0	0	0
1	3	13	""	"-1"	5010	7730	100	35	35	6	17	35	35	35	6	17	17	2	0	262	316	277	87	41	41	41	7	17	61	57	0	0.000	0.000	0.026	0.052	9.549	0.000	0.000	80	450	100	221	275	Error	0	221	0	275	2809	25251	0.000	39.286	0	0	0
1	4	13	"hsa-miR-450b-5p"	"42896"	5200	7720	100	35	34	7	20	35	35	35	6	17	15	5	0	46	48	13	27	41	41	42	7	16	46	22	0	0.000	-0.143	0.643	0.674	2.894	-0.121	0.010	80	449	100	5	6	Error	0	5	-1	7	2759	3871	-0.167	0.857	0	0	0
1	5	13	""	"42685"	5370	7730	100	35	35	7	20	34	34	35	6	17	26	5	0	84	77	30	38	41	41	42	9	21	70	63	0	0.023	0.028	0.150	0.197	5.800	-0.010	0.001	80	403	100	44	37	-5.426	1	43	1	36	2838	6185	0.000	3.889	0	0	0
1	6	13	"hsa-miR-504-5p"	"28480"	5520	7710	100	35	35	6	17	35	35	35	7	20	13	1	0	49	50	10	20	41	41	41	8	19	48	28	0	0.000	0.000	0.364	0.424	3.465	-0.249	0.034	80	436	100	8	9	Error	0	8	0	9	2802	3982	0.000	1.125	0	0	0
1	7	13	"hsa-miR-1307-3p"	"42681"	5740	7730	100	35	35	6	17	36	36	35	6	17	11	0	0	50	60	25	41	41	41	41	7	17	55	43	0	-0.111	-0.053	0.182	0.258	4.575	-0.024	0.003	80	451	100	8	18	Error	-1	9	-1	19	2780	4826	0.000	2.714	0	0	0
1	8	13	"hcmv-miR-UL36-3p"	"42610"	5910	7730	100	34	35	6	17	35	35	35	6	17	13	5	0	42	42	8	19	41	41	42	8	19	17	2	0	-1.000	0.000	0.818	1.016	3.095	-0.418	0.029	80	440	100	0	1	Error	-1	1	0	1	2789	3382	0.000	0.000	0	0	0
1	9	13	"hsa-miR-103a-3p"	"10919"	6090	7730	100	35	35	5	14	34	34	35	6	17	18	0	0	1576	997	821	82	42	42	42	8	19	71	68	0	0.001	0.001	0.005	0.018	22.154	0.000	0.000	80	460	100	1535	956	Error	1	1534	1	955	2827	79720	0.000	119.375	0	0	0
1	10	13	""	"17388"	6280	7730	100	35	35	6	17	34	34	35	6	17	16	3	0	53	64	26	40	42	42	42	7	16	57	46	0	0.091	0.045	0.323	0.311	4.089	-0.047	0.015	80	461	100	12	23	-3.459	1	11	1	22	2765	5109	0.000	3.143	0	0	0
1	11	13	""	"42767"	6460	7730	100	34	34	6	17	35	35	35	6	17	12	2	0	139	149	107	71	41	41	42	7	16	60	56	0	-0.010	-0.009	0.060	0.109	8.556	-0.014	0.023	80	439	100	97	107	Error	-1	98	-1	108	2738	11884	-0.167	15.286	0	0	0
1	12	13	""	"11021"	6630	7720	100	37	35	6	17	35	35	35	6	17	11	1	0	42	42	8	19	42	42	42	7	16	17	5	0	100000.000	0.000	0.550	0.529	3.348	-0.433	0.035	80	430	100	2	0	16.610	2	0	0	0	2838	3383	0.000	0.000	0	0	0
1	13	13	"hsa-miR-1225-5p"	"46541"	6810	7720	100	34	35	6	17	36	36	36	6	16	11	3	0	46	46	9	19	43	43	43	7	16	33	15	0	-0.667	-0.333	0.829	0.757	3.065	-0.169	0.009	80	462	100	1	2	Error	-2	3	-1	3	2821	3707	-0.167	0.429	0	0	0
1	14	13	"hsa-miR-105-5p"	"5250"	7000	7730	100	36	36	6	16	35	35	35	6	17	20	5	0	52	53	14	26	42	42	42	7	16	58	37	0	0.100	0.091	0.343	0.324	3.683	0.018	0.000	80	452	100	11	12	-3.322	1	10	1	11	2890	4260	0.167	1.571	0	0	0
1	15	13	"hsa-miR-2110"	"42734"	7180	7730	100	35	35	6	17	36	36	36	6	16	12	0	0	56	71	35	49	42	42	43	7	16	53	48	0	-0.071	-0.034	0.279	0.316	5.712	-0.043	0.023	80	462	100	13	28	Error	-1	14	-1	29	2815	5671	-0.167	4.000	0	0	0
1	16	13	""	"46518"	7370	7730	100	36	36	6	16	35	35	35	6	17	11	5	0	46	48	13	27	43	43	43	8	18	33	20	0	0.333	0.200	0.369	0.353	3.017	-0.026	0.001	80	440	100	4	6	-1.585	1	3	1	5	2872	3836	0.167	0.625	0	0	0
1	17	13	""	"42665"	7540	7730	100	37	37	6	16	36	36	36	6	16	16	5	0	45	45	9	20	43	43	44	7	15	28	7	0	0.500	0.500	1.000	0.849	3.609	-0.164	0.010	80	430	100	3	3	-1.000	1	2	1	2	2930	3622	0.167	0.143	0	0	0
1	18	13	""	"46923"	7720	7740	100	37	36	5	13	36	36	36	6	16	11	1	0	242	199	135	67	42	42	43	7	16	70	63	0	0.005	0.000	0.022	0.041	9.817	-0.009	0.022	80	439	100	201	157	-7.644	1	200	0	157	2865	15909	0.000	22.286	0	0	0
1	19	13	"hsa-miR-1203"	"46411"	7890	7720	100	36	36	6	16	35	35	36	6	16	16	2	0	43	44	8	18	43	43	44	8	18	16	3	0	100000.000	1.000	0.690	0.828	3.679	-0.127	0.004	80	439	100	1	2	16.610	1	0	1	1	2895	3506	0.000	0.000	0	0	0
1	20	13	"hsa-miR-1263"	"46747"	8070	7720	100	35	36	6	16	35	35	36	6	16	23	2	0	44	45	8	17	44	44	44	7	15	20	7	0	0.000	1.000	0.750	0.753	3.029	-0.256	0.014	80	442	100	0	2	Error	0	0	1	1	2901	3614	0.000	0.143	0	0	0
1	21	13	""	"146183"	8250	7720	100	36	37	6	16	35	35	36	6	16	18	6	0	45	45	7	15	44	44	44	7	15	15	3	0	1.000	2.000	1.250	0.874	3.541	-0.226	0.013	80	442	100	2	3	0.000	1	1	2	1	2949	3590	0.167	0.143	0	0	0
1	22	13	"hsa-miR-3927-3p"	"146190"	8430	7720	100	36	36	6	16	37	37	37	6	16	7	0	0	45	46	8	17	45	45	46	7	15	23	5	0	100000.000	-1.000	1.000	0.855	3.715	-0.120	0.008	80	470	100	-1	0	16.610	-1	0	-1	1	2881	3651	-0.167	0.000	0	0	0
1	1	14	""	"146013"	4650	7910	100	37	36	7	19	35	35	35	6	17	17	3	0	44	44	10	22	40	40	41	7	17	32	13	0	0.500	0.250	0.750	0.795	3.037	-0.269	0.019	80	482	100	6	5	-1.000	2	4	1	4	2850	3516	0.167	0.429	0	0	0
1	2	14	"hsa-miR-1914-3p"	"146061"	4830	7920	100	33	34	7	20	35	35	35	6	17	15	2	0	40	41	7	17	41	41	41	8	19	12	2	0	2.000	100000.000	1.117	1.073	2.895	-0.160	0.004	80	452	100	-3	-1	1.000	-2	-1	-1	0	2722	3315	-0.167	0.000	0	0	0
1	3	14	"spike_control_v2_17"	"25557"	5020	7920	100	34	35	6	17	35	35	35	6	17	13	1	0	1961	1421	1145	80	41	41	41	8	19	77	75	0	-0.001	0.000	0.004	0.012	17.844	0.000	0.000	80	451	100	1919	1380	Error	-1	1920	0	1380	2770	113695	0.000	172.500	0	0	0
1	4	14	""	"-1"	5190	7920	100	36	36	6	16	35	35	35	6	17	18	3	0	169	154	106	68	41	41	41	7	17	65	60	0	0.008	0.009	0.036	0.060	5.051	0.001	0.000	80	449	100	129	114	-7.000	1	128	1	113	2868	12298	0.167	16.143	0	0	0
1	5	14	""	"146060"	5370	7920	100	35	35	6	17	35	35	35	6	17	12	2	0	358	533	507	95	41	41	41	9	21	61	58	0	0.000	0.000	0.008	0.032	18.464	0.000	0.000	80	452	100	317	492	Error	0	317	0	492	2770	42652	0.000	54.667	0	0	0
1	6	14	""	"145658"	5550	7920	100	35	35	6	17	35	35	35	7	20	13	2	0	1453	1623	1403	86	41	41	41	7	17	71	67	0	0.000	0.000	0.002	0.004	11.929	0.000	0.000	80	470	100	1412	1582	Error	0	1412	0	1582	2838	129803	0.000	226.000	0	0	0
1	7	14	""	"146079"	5730	7920	100	36	36	5	13	36	36	36	6	16	8	2	0	42	42	8	19	40	40	41	7	17	25	5	0	0.000	0.000	0.857	0.679	3.485	-0.427	0.018	80	452	100	2	2	Error	0	2	0	2	2861	3379	0.000	0.143	0	0	0
1	8	14	""	"146199"	5910	7920	100	36	36	6	16	35	35	35	6	17	18	2	0	50	66	30	45	41	41	42	8	19	51	46	0	0.111	0.040	0.160	0.190	4.447	-0.020	0.003	80	440	100	10	26	-3.170	1	9	1	25	2914	5309	0.167	3.000	0	0	0
1	9	14	"hsa-miR-1909-5p"	"146138"	6080	7910	100	36	36	6	16	35	35	35	6	17	18	0	0	44	46	10	21	41	41	42	7	16	30	17	0	0.333	0.200	0.714	0.706	2.977	-0.248	0.037	80	440	100	4	6	-1.585	1	3	1	5	2845	3643	0.167	0.571	0	0	0
1	10	14	""	"146177"	6260	7910	100	34	35	6	17	35	35	35	6	17	11	2	0	48	49	10	20	42	42	42	7	16	43	25	0	-0.167	0.000	0.578	0.704	3.363	-0.224	0.032	80	442	100	5	7	Error	-1	6	0	7	2813	3907	0.000	1.000	0	0	0
1	11	14	"hsv1-miR-H6-3p"	"146117"	6440	7910	100	36	36	6	16	35	35	35	6	17	18	2	0	366	351	294	83	41	41	42	7	16	63	60	0	0.003	0.003	0.011	0.031	13.357	0.002	0.003	80	452	100	326	311	-8.344	1	325	1	310	2840	28086	0.167	44.143	0	0	0
1	12	14	""	"146028"	6630	7910	100	35	36	6	16	35	35	35	6	17	17	1	0	54	65	27	41	42	42	42	7	16	56	47	0	0.000	0.043	0.208	0.238	4.508	-0.015	0.002	80	450	100	12	24	Error	0	12	1	23	2868	5171	0.167	3.286	0	0	0
1	13	14	""	"146212"	6800	7910	100	36	36	6	16	36	36	36	6	16	13	1	0	43	43	8	18	42	42	43	8	18	16	1	0	0.000	0.000	0.785	0.670	3.148	-0.146	0.009	80	450	100	1	1	Error	0	1	0	1	2850	3442	0.000	0.000	0	0	0
1	14	14	""	"146209"	6980	7910	100	36	36	5	13	36	36	36	6	16	12	1	0	981	770	650	84	42	42	43	7	16	68	62	0	0.000	0.000	0.005	0.020	20.197	0.000	0.001	80	443	100	939	728	Error	0	939	0	728	2875	61561	0.000	103.857	0	0	0
1	15	14	"spike_control_v2_32"	"28393"	7160	7910	100	37	36	6	16	36	36	36	6	16	17	2	0	1848	1220	964	79	42	42	42	7	16	71	68	0	0.001	0.000	0.004	0.013	18.150	0.000	0.000	80	452	100	1807	1178	Error	1	1806	0	1178	2899	97615	0.000	168.286	0	0	0
1	16	14	""	"146220"	7350	7910	100	36	36	6	16	36	36	36	6	16	8	1	0	389	307	239	77	43	43	43	7	16	67	63	0	0.000	0.000	0.017	0.039	11.208	0.004	0.016	80	452	100	346	264	Error	0	346	0	264	2841	24587	0.000	37.714	0	0	0
1	17	14	"hsa_negative_control_7"	"10902"	7530	7910	100	35	36	6	16	35	35	36	6	16	20	7	0	40	41	7	17	43	43	43	7	16	10	2	0	0.000	-0.500	0.775	0.690	4.226	-0.186	0.006	80	406	100	-3	-1	Error	0	-3	1	-2	2897	3290	0.000	-0.286	0	0	0
1	18	14	""	"146055"	7710	7920	100	36	36	6	16	35	35	36	6	16	17	6	0	1274	1124	973	86	43	43	43	7	16	72	63	0	0.001	0.001	0.005	0.014	19.138	0.000	0.000	80	432	100	1232	1082	Error	1	1231	1	1081	2907	89890	0.000	154.429	0	0	0
1	19	14	"spike_control_v2_43"	"29146"	7890	7920	100	37	36	5	13	35	35	35	6	17	17	0	0	353	378	330	87	43	43	43	8	18	63	61	0	0.006	0.003	0.012	0.036	11.436	0.002	0.004	80	460	100	312	336	-7.276	2	310	1	335	2912	30257	0.167	41.875	0	0	0
1	20	14	"hsa-miR-625-5p"	"145831"	8080	7910	100	37	37	5	13	35	35	36	6	16	18	5	0	51	58	19	32	43	43	44	7	15	51	40	0	0.250	0.133	0.250	0.422	5.198	0.012	0.000	80	450	100	10	17	-2.000	2	8	2	15	2993	4612	0.167	2.000	0	0	0
1	21	14	"hsa-miR-646"	"145963"	8250	7910	100	38	38	6	15	36	36	36	6	16	18	3	0	40	41	6	14	44	44	44	7	15	5	0	0	-0.500	-0.667	0.667	0.747	2.879	-0.069	0.001	80	440	100	-2	-1	Error	2	-4	2	-3	3015	3245	0.333	-0.429	0	0	0
1	22	14	"hsa-miR-1247-5p"	"145977"	8430	7920	100	36	36	5	13	37	37	37	6	16	2	0	0	87	85	39	45	44	44	45	7	15	65	60	0	-0.023	-0.024	0.077	0.138	6.477	0.001	0.000	80	493	100	42	40	Error	-1	43	-1	41	2874	6772	-0.167	5.714	0	0	0
1	1	15	"hsa-miR-501-5p"	"145675"	4650	8110	100	35	35	7	20	35	35	35	6	17	21	6	0	299	329	266	80	40	40	40	8	20	68	63	0	0.000	0.000	0.016	0.047	14.464	0.002	0.004	80	482	100	259	289	Error	0	259	0	289	2784	26336	0.000	36.125	0	0	0
1	2	15	"hsa-miR-125b-1-3p"	"145838"	4830	8110	100	34	35	6	17	35	35	35	6	17	15	1	0	54	91	63	69	40	40	40	7	17	55	47	0	-0.071	0.000	0.147	0.217	7.485	0.009	0.003	80	430	100	13	51	Error	-1	14	0	51	2764	7284	0.000	7.286	0	0	0
1	3	15	""	"145953"	5000	8110	100	35	35	6	17	35	35	35	6	17	12	0	0	1739	1872	1697	90	40	40	41	7	17	68	63	0	0.000	0.000	0.002	0.006	17.884	0.000	0.003	80	441	100	1699	1832	Error	0	1699	0	1832	2777	149751	0.000	261.571	0	0	0
1	4	15	"hsa-miR-512-5p"	"145690"	5190	8110	100	35	36	6	16	35	35	35	7	20	15	3	0	46	48	13	27	41	41	41	7	17	42	25	0	0.000	0.143	0.800	0.669	3.733	-0.299	0.043	80	452	100	5	8	Error	0	5	1	7	2842	3846	0.143	1.000	0	0	0
1	5	15	""	"-1"	5370	8110	100	36	36	6	16	35	35	35	7	20	16	1	0	861	650	521	80	40	40	40	7	17	80	68	0	0.001	0.002	0.011	0.036	14.554	0.000	0.000	80	430	100	822	611	-9.681	1	821	1	610	2883	51964	0.143	87.143	0	0	0
1	6	15	"hsa-miR-150-5p"	"145678"	5550	8110	100	35	35	7	20	35	35	35	7	20	10	1	0	252	237	180	75	40	40	41	11	26	63	60	0	0.000	0.000	0.036	0.060	7.418	-0.003	0.003	80	430	100	212	197	Error	0	212	0	197	2799	18968	0.000	17.818	0	0	0
1	7	15	""	"145884"	5730	8110	100	35	35	6	17	35	35	35	6	17	13	1	0	119	104	51	49	40	40	41	11	26	68	66	0	0.000	0.000	0.075	0.096	4.107	-0.003	0.000	80	442	100	79	64	Error	0	79	0	64	2818	8290	0.000	5.727	0	0	0
1	8	15	"hsa-miR-648"	"145715"	5910	8110	100	35	36	6	16	35	35	35	6	17	16	3	0	42	42	8	19	41	41	41	7	17	21	5	0	0.000	1.000	1.550	1.095	3.784	-0.333	0.015	80	462	100	1	2	Error	0	1	1	1	2840	3378	0.167	0.143	0	0	0
1	9	15	"hsa-miR-27b-3p"	"147199"	6100	8110	100	35	36	7	19	35	35	35	6	17	20	3	0	1294	1457	1322	90	41	41	41	8	19	68	65	0	0.000	0.001	0.008	0.026	16.293	0.000	0.002	80	470	100	1253	1417	Error	0	1253	1	1416	2877	116542	0.167	177.000	0	0	0
1	10	15	"hsa-miR-4309"	"147535"	6270	8100	100	34	34	6	17	35	35	35	6	17	15	2	0	148	161	110	68	42	42	42	8	19	68	60	0	-0.009	-0.008	0.078	0.107	5.816	-0.008	0.009	80	440	100	105	118	Error	-1	106	-1	119	2751	12865	-0.167	14.875	0	0	0
1	11	15	"hsa-miR-3152-3p"	"147892"	6450	8100	100	35	35	6	17	35	35	35	6	17	15	2	0	42	42	7	16	42	42	42	8	19	8	0	0	0.000	0.000	0.800	1.067	3.961	-0.351	0.029	80	452	100	0	0	Error	0	0	0	0	2802	3332	0.000	0.000	0	0	0
1	12	15	""	"147890"	6630	8100	100	36	35	6	17	36	36	36	6	16	8	1	0	428	319	239	74	42	42	43	7	16	71	70	0	0.000	-0.004	0.024	0.033	7.210	0.000	0.000	80	462	100	386	276	Error	0	386	-1	277	2811	25482	-0.167	39.429	0	0	0
1	13	15	"hsa-miR-4305"	"147611"	6820	8110	100	35	36	7	19	36	36	36	6	16	13	3	0	145	125	65	52	42	42	42	8	19	73	71	0	-0.010	0.000	0.061	0.094	6.449	0.004	0.001	80	462	100	102	83	Error	-1	103	0	83	2894	9981	0.000	10.375	0	0	0
1	14	15	""	"147934"	7000	8100	100	35	35	7	20	36	36	36	6	16	12	2	0	53	113	85	75	42	42	42	7	16	51	48	0	-0.091	-0.014	0.072	0.111	6.931	-0.010	0.007	80	441	100	10	70	Error	-1	11	-1	71	2792	9057	-0.167	10.143	0	0	0
1	15	15	"hsa-miR-4294"	"147627"	7170	8100	100	37	36	5	13	36	36	36	6	16	13	2	0	41	41	6	14	42	42	43	7	16	15	0	0	-1.000	0.000	0.667	0.633	2.912	-0.366	0.028	80	440	100	0	-1	Error	1	-1	0	-1	2916	3314	0.000	-0.286	0	0	0
1	16	15	"hsa-miR-4276"	"147770"	7350	8100	100	34	34	6	17	35	35	36	6	16	8	1	0	42	41	6	14	43	43	43	7	16	7	0	0	1.000	0.500	0.875	1.004	3.268	-0.323	0.007	80	454	100	-2	-3	0.000	-1	-1	-1	-2	2722	3317	-0.333	-0.286	0	0	0
1	17	15	"hsa-let-7b-5p"	"147165"	7530	8070	100	38	37	5	13	35	35	36	6	16	16	3	0	62	2416	2993	123	42	42	43	7	16	66	53	0	0.150	0.001	0.015	0.022	30.808	0.000	0.012	80	442	100	23	2376	-2.737	3	20	2	2374	2989	193281	0.167	339.000	0	0	0
1	18	15	"hsa-miR-4320"	"147705"	7710	8100	100	36	36	6	16	35	35	36	6	16	21	1	0	50	51	13	25	42	42	43	7	16	51	31	0	0.125	0.111	0.471	0.463	3.452	-0.062	0.003	80	444	100	9	10	-3.000	1	8	1	9	2869	4085	0.000	1.143	0	0	0
1	19	15	"hsa-miR-466"	"147848"	7890	8100	100	34	35	6	17	36	36	36	6	16	12	1	0	41	41	7	17	44	44	44	7	15	10	0	0	0.667	0.333	0.667	0.773	3.164	-0.034	0.000	80	452	100	-5	-4	-0.585	-2	-3	-1	-3	2800	3296	-0.167	-0.429	0	0	0
1	20	15	"hsv2-miR-H6-3p"	"147900"	8080	8100	100	36	36	6	16	37	37	37	6	16	12	1	0	564	423	246	58	43	43	44	7	15	86	83	0	-0.002	-0.003	0.013	0.018	6.617	-0.002	0.004	80	466	100	520	379	Error	-1	521	-1	380	2885	33875	-0.167	54.143	0	0	0
1	21	15	"hsa-miR-3175"	"147891"	8250	8100	100	36	35	6	17	37	37	37	6	16	3	1	0	72	243	244	100	43	43	44	7	15	57	50	0	-0.034	-0.010	0.200	0.110	9.920	-0.006	0.022	80	467	100	28	198	Error	-1	29	-2	200	2823	19440	-0.333	28.429	0	0	0
1	22	15	""	"147873"	8450	8110	100	35	36	6	16	37	37	37	6	16	12	2	0	56	57	14	24	44	44	44	7	15	56	47	0	-0.167	-0.077	0.487	0.470	4.222	0.005	0.000	80	505	100	10	12	Error	-2	12	-1	13	2897	4523	-0.167	1.857	0	0	0
1	1	16	"hsa-miR-200b-3p"	"147186"	4650	8290	100	36	36	7	19	35	35	35	6	17	21	3	0	547	852	822	96	40	40	40	8	20	66	60	0	0.002	0.001	0.007	0.028	25.215	0.000	0.001	80	474	100	508	813	-8.986	1	507	1	812	2845	68148	0.167	101.500	0	0	0
1	2	16	""	"147844"	4830	8290	100	36	36	7	19	35	35	35	6	17	27	6	0	41	42	7	16	40	40	40	7	17	23	1	0	1.000	0.500	1.000	0.860	3.830	-0.630	0.065	80	432	100	2	3	0.000	1	1	1	2	2901	3331	0.167	0.286	0	0	0
1	3	16	""	"147283"	5010	8290	100	36	36	6	16	35	35	35	6	17	22	2	0	107	99	59	59	40	40	40	7	17	58	56	0	0.015	0.017	0.137	0.177	7.181	-0.005	0.001	80	442	100	68	60	-6.066	1	67	1	59	2852	7949	0.167	8.429	0	0	0
1	4	16	"hsa-miR-3613-3p"	"148493"	5190	8290	100	36	36	7	19	35	35	35	7	20	16	5	0	1235	907	696	76	40	40	40	7	17	81	73	0	0.001	0.001	0.010	0.019	10.511	0.001	0.002	80	442	100	1196	868	Error	1	1195	1	867	2894	72528	0.143	123.857	0	0	0
1	5	16	"hsa-miR-3918"	"148231"	5370	8280	100	36	36	6	16	35	35	35	7	20	12	3	0	43	47	33	70	40	40	40	7	17	26	13	0	0.333	0.143	0.500	0.686	3.907	-0.006	0.000	80	439	100	4	8	-1.585	1	3	1	7	2880	3787	0.143	1.000	0	0	0
1	6	16	"hsa-miR-933"	"148635"	5550	8280	100	35	35	6	17	35	35	35	7	20	12	0	0	57	66	29	43	40	40	41	11	26	50	48	0	0.000	0.000	0.192	0.293	4.602	-0.050	0.019	80	438	100	17	26	Error	0	17	0	26	2796	5317	0.000	2.273	0	0	0
1	7	16	""	"148660"	5730	8290	100	36	36	6	16	35	35	35	6	17	23	1	0	56	57	15	26	40	40	41	11	26	63	38	0	0.063	0.059	0.318	0.386	2.897	-0.092	0.020	80	420	100	17	18	-4.000	1	16	1	17	2897	4579	0.167	1.455	0	0	0
1	8	16	"hsa-miR-4296"	"147660"	5900	8300	100	36	36	6	16	35	35	35	6	17	16	2	0	43	43	7	16	40	40	41	6	14	26	11	0	0.333	0.333	0.500	0.524	3.244	-0.728	0.052	80	430	100	4	4	-1.585	1	3	1	3	2860	3431	0.167	0.333	0	0	0
1	9	16	"hsa-miR-3185"	"147709"	6080	8310	100	34	35	6	17	35	35	35	6	17	16	2	0	42	43	10	23	40	40	40	7	17	30	12	0	-0.500	0.000	0.455	0.529	3.207	-0.317	0.011	80	451	100	1	3	Error	-1	2	0	3	2784	3452	0.000	0.429	0	0	0
1	10	16	"hsa-miR-3689a-5p/hsa-miR-3689b-5p/hsa-miR-3689e"	"148251"	6270	8290	100	35	35	6	17	35	35	35	6	17	11	2	0	54	61	21	34	41	41	42	7	16	60	48	0	0.000	0.000	0.229	0.356	4.513	-0.024	0.002	80	463	100	13	20	Error	0	13	0	20	2818	4869	0.000	2.714	0	0	0
1	11	16	"hsa-miR-3680-5p"	"148599"	6450	8290	100	35	36	7	19	35	35	35	6	17	20	7	0	62	65	26	40	42	42	42	8	19	56	51	0	0.000	0.043	0.211	0.214	4.924	0.006	0.000	80	452	100	20	24	Error	0	20	1	23	2868	5183	0.167	2.875	0	0	0
1	12	16	"hsa-miR-510-5p"	"148665"	6630	8290	100	34	35	6	17	35	35	36	6	16	13	2	0	40	41	6	14	42	42	42	7	16	8	0	0	0.500	0.000	1.200	1.058	3.316	0.150	0.001	80	453	100	-3	-1	-1.000	-1	-2	0	-1	2789	3246	-0.167	-0.143	0	0	0
1	13	16	"hsa-miR-3652"	"148363"	6810	8290	100	36	36	7	19	35	35	35	6	17	18	7	0	49	72	39	54	42	42	42	7	16	47	45	0	0.143	0.033	0.182	0.218	4.282	-0.017	0.004	80	452	100	8	31	-2.807	1	7	1	30	2860	5746	0.167	4.286	0	0	0
1	14	16	"hsa-miR-3181"	"147703"	6990	8290	100	35	35	6	17	36	36	36	6	16	12	2	0	41	41	7	17	41	41	42	7	16	12	0	0	100000.000	100000.000	0.661	0.598	2.944	-0.320	0.008	80	474	100	-1	-1	16.610	-1	0	-1	0	2823	3284	-0.167	-0.143	0	0	0
1	15	16	"hsa-miR-3667-3p"	"148062"	7170	8290	100	36	36	6	16	36	36	36	6	16	12	1	0	43	45	9	20	42	42	42	6	14	32	15	0	0.000	0.000	0.528	0.541	3.416	-0.194	0.009	80	460	100	1	3	Error	0	1	0	3	2895	3608	0.000	0.500	0	0	0
1	16	16	"hsa-miR-3664-5p"	"148206"	7350	8290	100	36	36	7	19	35	35	35	6	17	18	5	0	52	54	15	27	42	42	42	7	16	56	42	0	0.100	0.083	0.300	0.393	3.644	0.023	0.001	80	460	100	11	13	-3.322	1	10	1	12	2895	4307	0.167	1.714	0	0	0
1	17	16	"spike_control_v1_i"	"14257"	7530	8290	100	35	35	5	14	36	36	36	6	16	8	1	0	48	52	15	28	42	42	42	7	16	47	37	0	-0.167	-0.100	0.364	0.503	3.560	-0.109	0.023	80	482	100	5	9	Error	-1	6	-1	10	2823	4161	-0.167	1.429	0	0	0
1	18	16	"Empty"	"0"	7710	8290	100	36	36	6	16	36	36	36	5	13	18	6	0	40	41	7	17	43	43	43	7	16	11	1	0	0.000	0.000	0.667	0.812	3.438	-0.095	0.002	80	460	100	-3	-2	Error	0	-3	0	-2	2911	3271	0.000	-0.286	0	0	0
1	19	16	""	"148496"	7890	8290	100	37	37	5	13	36	36	36	6	16	13	0	0	40	41	6	14	43	43	43	7	16	7	0	0	-0.333	-0.500	1.063	0.793	3.032	-0.412	0.011	80	460	100	-2	-1	Error	1	-3	1	-2	2944	3241	0.167	-0.286	0	0	0
1	20	16	""	"148322"	8070	8310	100	38	38	5	13	36	36	36	6	16	17	0	0	220	185	86	46	43	43	44	7	15	85	80	0	0.011	0.014	0.033	0.042	4.042	0.010	0.018	80	458	100	179	144	-6.468	2	177	2	142	3000	14782	0.333	20.143	0	0	0
1	21	16	""	"148560"	8250	8300	100	38	37	5	13	36	36	36	6	16	15	2	0	54	62	27	43	43	43	43	7	16	53	45	0	0.182	0.053	0.222	0.280	3.727	0.034	0.008	80	460	100	13	20	-2.459	2	11	1	19	2980	4994	0.167	2.714	0	0	0
1	22	16	""	"148185"	8430	8300	100	38	37	5	13	36	36	37	6	16	18	2	0	42	43	6	13	43	43	43	7	16	7	0	0	-2.000	100000.000	1.000	1.020	3.124	0.267	0.004	80	485	100	1	1	Error	2	-1	1	0	2986	3403	0.000	0.000	0	0	0
1	1	17	""	"148230"	4650	8480	100	37	36	7	19	34	34	35	6	17	23	8	0	171	151	92	60	40	40	40	7	17	71	66	0	0.023	0.018	0.065	0.119	7.209	0.002	0.000	80	484	100	134	113	-5.448	3	131	2	111	2897	12058	0.167	15.857	0	0	0
1	2	17	""	"148444"	4830	8470	100	35	35	6	17	35	35	35	6	17	11	2	0	51	92	66	71	40	40	40	7	17	55	45	0	0.000	0.000	0.400	0.338	8.155	-0.021	0.017	80	458	100	11	52	Error	0	11	0	52	2760	7340	0.000	7.429	0	0	0
1	3	17	""	"148164"	5010	8480	100	33	34	6	17	35	35	35	6	17	5	1	0	56	58	20	34	40	40	40	7	17	60	52	0	-0.125	-0.056	0.333	0.334	3.945	-0.068	0.015	80	448	100	14	17	Error	-2	16	-1	18	2688	4663	-0.167	2.571	0	0	0
1	4	17	""	"148232"	5180	8480	100	34	35	8	22	35	35	35	6	17	17	8	0	41	40	7	17	40	40	40	7	17	11	1	0	-1.000	0.000	1.444	1.217	2.957	-0.719	0.023	80	440	100	0	0	Error	-1	1	0	0	2774	3202	0.000	0.000	0	0	0
1	5	17	""	"148350"	5360	8480	100	35	35	8	22	35	35	35	6	17	21	6	0	41	41	7	17	40	40	40	7	17	16	2	0	0.000	0.000	1.500	1.093	3.824	-0.579	0.020	80	471	100	1	1	Error	0	1	0	1	2801	3266	0.000	0.143	0	0	0
1	6	17	""	"148090"	5550	8480	100	35	35	6	17	35	35	35	6	17	15	2	0	181	160	102	63	40	40	40	7	17	70	65	0	0.000	0.000	0.057	0.098	7.956	0.002	0.001	80	453	100	141	120	Error	0	141	0	120	2829	12799	0.000	17.143	0	0	0
1	7	17	""	"148142"	5710	8470	100	35	34	6	17	35	35	35	6	17	10	1	0	48	50	12	24	40	40	41	12	29	31	10	0	0.000	-0.100	0.414	0.505	3.427	-0.115	0.014	80	444	100	8	9	Error	0	8	-1	10	2742	4005	-0.167	0.750	0	0	0
1	8	17	""	"148022"	5900	8480	100	37	35	6	17	35	35	35	6	17	11	1	0	49	51	14	27	41	41	41	11	26	37	25	0	0.250	0.000	0.578	0.441	4.062	0.006	0.000	80	461	100	10	10	-2.000	2	8	0	10	2833	4112	0.000	0.909	0	0	0
1	9	17	""	"148505"	6080	8480	100	35	35	6	17	35	35	35	6	17	13	1	0	41	40	7	17	40	40	41	7	17	13	3	0	0.000	0.000	0.550	0.660	2.916	-0.623	0.030	80	430	100	1	0	Error	0	1	0	0	2774	3193	0.000	-0.143	0	0	0
1	10	17	""	"148152"	6260	8480	100	35	35	7	20	35	35	35	6	17	17	3	0	43	44	8	18	41	41	41	8	19	26	3	0	0.000	0.000	0.818	0.992	3.336	-0.416	0.030	80	452	100	2	3	Error	0	2	0	3	2832	3529	0.000	0.375	0	0	0
1	11	17	""	"148161"	6440	8480	100	34	35	6	17	35	35	35	6	17	13	2	0	41	42	7	16	41	41	42	8	19	15	0	0	100000.000	0.000	0.833	0.755	2.931	-0.398	0.022	80	449	100	-1	1	16.610	-1	0	0	1	2784	3332	0.000	0.000	0	0	0
1	12	17	""	"148513"	6610	8480	100	36	36	6	16	35	35	35	6	17	17	3	0	44	45	10	22	42	42	42	7	16	28	13	0	0.500	0.333	0.800	0.741	3.369	-0.121	0.004	80	441	100	3	4	-1.000	1	2	1	3	2856	3570	0.167	0.429	0	0	0
1	13	17	""	"148469"	6790	8490	100	36	36	6	16	35	35	36	6	16	22	3	0	41	41	7	17	41	41	41	7	17	12	1	0	100000.000	100000.000	0.857	0.890	3.596	-0.565	0.008	80	482	100	1	1	16.610	1	0	1	0	2902	3245	0.000	0.000	0	0	0
1	14	17	""	"148203"	6980	8510	100	36	36	6	16	35	35	36	6	16	16	0	0	48	49	11	22	42	42	42	7	16	47	31	0	0.167	0.143	0.346	0.433	2.824	-0.034	0.001	80	474	100	7	8	-2.585	1	6	1	7	2858	3932	0.000	1.000	0	0	0
1	15	17	""	"148477"	7170	8490	100	35	35	6	17	36	36	36	6	16	8	5	0	75	71	29	40	41	41	42	7	16	63	57	0	-0.029	-0.033	0.251	0.233	6.461	-0.018	0.003	80	471	100	33	29	Error	-1	34	-1	30	2804	5668	-0.167	4.143	0	0	0
1	16	17	""	"148572"	7350	8490	100	36	36	6	16	36	36	36	6	16	17	2	0	64	63	19	30	41	41	42	7	16	70	63	0	0.000	0.000	0.333	0.333	3.549	0.014	0.001	80	460	100	23	22	Error	0	23	0	22	2906	5071	0.000	3.000	0	0	0
1	17	17	""	"148333"	7530	8490	100	36	36	5	13	36	36	36	6	16	15	0	0	44	44	8	18	42	42	43	7	16	21	6	0	0.000	0.000	0.667	0.710	2.708	-0.038	0.000	80	460	100	2	2	Error	0	2	0	2	2900	3503	0.000	0.143	0	0	0
1	18	17	""	"148391"	7710	8490	100	35	35	5	14	36	36	36	6	16	7	0	0	52	51	13	25	42	42	43	7	16	55	36	0	-0.100	-0.111	0.300	0.354	3.974	-0.093	0.010	80	460	100	9	8	Error	-1	10	-1	9	2787	4104	-0.167	1.143	0	0	0
1	19	17	""	"148450"	7890	8490	100	35	35	7	20	36	36	36	6	16	10	2	0	95	87	41	47	43	43	43	7	16	67	60	0	-0.019	-0.023	0.109	0.156	5.517	-0.024	0.013	80	460	100	51	43	Error	-1	52	-1	44	2766	6975	-0.167	6.286	0	0	0
1	20	17	"hsa-miR-381-3p"	"148306"	8070	8490	100	34	35	6	17	37	37	37	6	16	12	0	0	444	334	252	75	43	43	43	7	16	68	66	0	-0.007	-0.007	0.022	0.067	14.537	-0.003	0.008	80	442	100	398	289	Error	-3	401	-2	291	2763	26757	-0.333	41.571	0	0	0
1	21	17	""	"148122"	8250	8490	100	36	36	6	16	36	36	37	6	16	16	1	0	864	686	580	84	43	43	43	7	16	66	66	0	0.000	0.000	0.007	0.022	13.723	0.000	0.000	80	452	100	821	643	Error	0	821	0	643	2868	54845	-0.167	91.857	0	0	0
1	22	17	""	"148150"	8430	8490	100	38	38	5	13	36	36	37	6	16	16	2	0	43	44	7	15	43	43	44	7	15	20	5	0	100000.000	2.000	0.750	0.869	2.756	-0.001	0.000	80	484	100	2	3	16.610	2	0	2	1	3025	3542	0.167	0.000	0	0	0
1	1	18	""	"148120"	4640	8670	100	38	36	7	19	35	35	36	6	16	23	2	0	41	41	8	19	40	40	40	7	17	25	6	0	3.000	1.000	0.650	0.655	3.192	-0.582	0.024	80	503	100	4	2	1.585	3	1	1	1	2915	3285	0.000	0.143	0	0	0
1	2	18	"hsa-miR-383-5p"	"146024"	4830	8680	100	35	35	7	20	35	35	35	6	17	21	0	0	55	60	24	40	40	40	40	7	17	55	50	0	0.000	0.000	0.214	0.277	3.906	0.040	0.007	80	478	100	15	20	Error	0	15	0	20	2795	4782	0.000	2.857	0	0	0
1	3	18	""	"42659"	5010	8680	100	36	35	6	17	35	35	35	6	17	17	3	0	370	307	247	80	40	40	40	7	17	73	65	0	0.003	0.000	0.020	0.062	10.954	0.001	0.001	80	435	100	331	267	-8.366	1	330	0	267	2816	24552	0.000	38.143	0	0	0
1	4	18	""	"17287"	5170	8670	100	36	35	6	17	35	35	35	7	20	13	2	0	44	46	12	26	40	40	40	7	17	40	20	0	0.250	0.000	0.583	0.600	3.113	-0.269	0.039	80	427	100	5	6	-2.000	1	4	0	6	2836	3664	0.000	0.857	0	0	0
1	5	18	"Empty"	"0"	5360	8670	100	37	36	6	16	35	35	36	7	19	13	0	0	40	40	7	17	40	40	40	7	17	12	1	0	100000.000	100000.000	0.833	0.832	3.309	-0.637	0.077	80	462	100	2	1	16.610	2	0	1	0	2913	3174	0.000	0.000	0	0	0
1	6	18	""	"11234"	5550	8680	100	36	35	6	17	35	35	35	6	17	15	2	0	74	76	34	44	40	40	40	7	17	65	58	0	0.029	0.000	0.134	0.160	4.058	0.002	0.000	80	448	100	35	36	-5.087	1	34	0	36	2820	6057	0.000	5.143	0	0	0
1	7	18	"hsa-miR-802"	"30442"	5730	8680	100	36	36	6	16	35	35	35	6	17	18	1	0	43	43	8	18	40	40	40	7	17	22	8	0	0.333	0.333	1.000	1.010	3.275	-0.420	0.048	80	447	100	4	4	-1.585	1	3	1	3	2872	3450	0.167	0.429	0	0	0
1	8	18	"hsa-miR-4428"	"168574"	5910	8680	100	37	36	6	16	36	36	35	6	17	15	0	0	42	42	8	19	41	41	41	7	17	18	6	0	1.000	0.000	1.100	1.000	4.104	-0.193	0.010	80	427	100	2	1	0.000	1	1	0	1	2853	3360	0.167	0.143	0	0	0
1	9	18	"hsa-miR-5590-5p"	"168970"	6080	8670	100	35	35	5	14	35	35	35	6	17	13	0	0	39	40	7	17	41	41	41	7	17	15	0	0	0.000	0.000	0.750	0.686	2.853	-0.470	0.025	80	440	100	-2	-1	Error	0	-2	0	-1	2789	3204	0.000	-0.143	0	0	0
1	10	18	"hsa-miR-5692a"	"168938"	6260	8670	100	36	35	5	14	35	35	35	6	17	8	1	0	40	40	8	20	41	41	41	7	17	15	1	0	-1.000	0.000	0.833	0.825	3.490	-0.435	0.034	80	452	100	0	-1	Error	1	-1	0	-1	2803	3170	0.000	-0.143	0	0	0
1	11	18	"hsa-miR-4729"	"168825"	6450	8680	100	34	35	6	17	35	35	35	6	17	16	3	0	63	62	23	37	41	41	41	7	17	55	51	0	-0.045	0.000	0.227	0.315	4.176	-0.036	0.006	80	437	100	21	21	Error	-1	22	0	21	2806	4941	0.000	3.000	0	0	0
1	12	18	"hsa-miR-4475"	"168640"	6620	8670	100	35	35	6	17	36	36	36	6	16	8	1	0	518	378	261	69	41	41	41	7	17	80	70	0	-0.002	-0.003	0.012	0.024	7.536	-0.001	0.001	80	391	100	476	336	Error	-1	477	-1	337	2782	30270	-0.167	48.143	0	0	0
1	13	18	"hsa-miR-4535"	"168874"	6800	8690	100	35	36	7	19	35	35	36	6	16	20	6	0	47	49	14	28	40	40	41	7	17	48	28	0	0.000	0.111	0.667	0.601	3.682	-0.135	0.015	80	434	100	7	10	Error	0	7	1	9	2841	3885	0.000	1.143	0	0	0
1	14	18	"hsa-miR-5002-3p"	"168656"	6990	8680	100	36	36	6	16	35	35	36	6	16	21	3	0	409	335	272	81	41	41	42	8	19	63	62	0	0.003	0.003	0.014	0.042	12.145	0.000	0.000	80	430	100	369	295	-8.524	1	368	1	294	2874	26836	0.000	36.625	0	0	0
1	15	18	""	"168838"	7170	8680	100	34	35	6	17	36	36	35	6	17	10	1	0	5281	4257	3575	83	41	41	42	8	19	78	73	0	0.000	0.000	0.002	0.017	42.410	0.000	0.003	80	430	100	5238	4215	Error	-2	5240	-1	4216	2797	340575	0.000	526.875	0	0	0
1	16	18	"hsa-miR-4754"	"168861"	7350	8680	100	36	36	5	13	36	36	36	6	16	12	2	0	90	97	55	56	42	42	42	7	16	62	57	0	0.000	0.000	0.091	0.131	4.555	-0.001	0.000	80	430	100	48	55	Error	0	48	0	55	2911	7771	0.000	7.857	0	0	0
1	17	18	"hsa-miR-4999-3p"	"168667"	7530	8680	100	36	36	6	16	36	36	36	6	16	10	3	0	40	40	7	17	42	42	42	7	16	8	2	0	0.000	0.000	0.867	0.842	3.839	-0.207	0.003	80	452	100	-2	-2	Error	0	-2	0	-2	2879	3233	0.000	-0.286	0	0	0
1	18	18	"hsa-miR-4735-5p"	"168910"	7710	8680	100	36	36	6	16	36	36	36	6	16	15	3	0	67	66	25	37	42	42	42	7	16	62	56	0	0.000	0.000	0.220	0.252	4.583	0.008	0.000	80	442	100	25	24	Error	0	25	0	24	2907	5277	0.000	3.429	0	0	0
1	19	18	"hsa-miR-5683"	"168664"	7890	8680	100	38	38	6	15	35	35	36	6	16	26	6	0	39	39	6	15	42	42	42	7	16	5	0	0	-1.000	-1.000	0.879	1.087	2.765	-0.074	0.001	80	452	100	0	0	Error	3	-3	3	-3	3001	3153	0.333	-0.429	0	0	0
1	20	18	""	"168712"	8070	8680	100	38	38	6	15	36	36	36	6	16	18	3	0	52	51	12	23	42	42	42	7	16	55	32	0	0.200	0.222	0.389	0.437	3.284	0.139	0.014	80	440	100	12	11	-2.322	2	10	2	9	3022	4065	0.333	1.286	0	0	0
1	21	18	"hsa-miR-4772-5p"	"168766"	8240	8680	100	38	38	5	13	37	37	37	6	16	17	1	0	39	40	6	15	42	42	42	7	16	12	1	0	-0.333	-0.500	0.714	0.667	2.720	-0.354	0.005	80	440	100	-2	-1	Error	1	-3	1	-2	3036	3222	0.167	-0.286	0	0	0
1	22	18	"hsa-miR-5088-5p"	"168569"	8420	8680	100	38	37	5	13	37	37	37	6	16	10	1	0	45	44	8	18	43	43	43	7	16	20	8	0	0.500	0.000	0.800	0.639	3.261	-0.246	0.007	80	463	100	3	1	-1.000	1	2	0	1	2983	3553	0.000	0.143	0	0	0
1	1	19	""	"168608"	4650	8870	100	35	35	7	20	35	35	36	6	16	15	5	0	164	183	138	75	39	39	40	7	17	70	63	0	0.000	0.000	0.036	0.061	6.722	-0.001	0.000	80	443	100	125	144	Error	0	125	0	144	2826	14658	-0.167	20.429	0	0	0
1	2	19	"hsa-miR-3689d"	"168883"	4830	8870	100	35	35	6	17	35	35	35	6	17	16	5	0	40	39	8	20	39	39	39	7	17	17	1	0	0.000	0.000	0.917	0.920	2.937	-0.523	0.033	80	427	100	1	0	Error	0	1	0	0	2812	3102	0.000	0.000	0	0	0
1	3	19	"hsa-miR-5693"	"168669"	5020	8870	100	35	36	7	19	35	35	35	6	17	18	5	0	45	47	11	23	38	38	39	7	17	45	30	0	0.000	0.111	0.625	0.633	3.230	-0.197	0.019	80	441	100	7	10	Error	0	7	1	9	2859	3745	0.167	1.143	0	0	0
1	4	19	"hsa-miR-4785"	"168791"	5190	8850	100	36	36	7	19	35	35	35	6	17	22	3	0	40	42	7	16	39	39	40	8	20	22	1	0	1.000	0.333	0.763	0.990	4.504	-0.544	0.071	80	449	100	2	4	0.000	1	1	1	3	2850	3331	0.167	0.250	0	0	0
1	5	19	"hsa-miR-4761-3p"	"168804"	5370	8850	100	36	36	6	16	35	35	35	6	17	20	3	0	42	41	7	17	39	39	39	7	17	22	3	0	0.333	0.500	1.000	0.978	3.358	-0.551	0.071	80	442	100	4	3	-1.585	1	3	1	2	2861	3275	0.167	0.286	0	0	0
1	6	19	"hsa-miR-3529-3p"	"169368"	5550	8850	100	35	36	7	19	35	35	35	6	17	22	1	0	40	40	7	17	40	40	40	7	17	13	3	0	0.000	100000.000	1.000	1.001	3.433	-0.699	0.024	80	430	100	0	1	Error	0	0	1	0	2853	3203	0.167	0.000	0	0	0
1	7	19	"hsa-miR-4665-5p"	"169178"	5730	8850	100	35	35	6	17	35	35	35	6	17	13	2	0	41	41	8	19	40	40	40	7	17	17	3	0	0.000	0.000	0.333	0.585	3.253	-0.588	0.054	80	438	100	1	1	Error	0	1	0	1	2788	3270	0.000	0.143	0	0	0
1	8	19	"hsa-miR-4748"	"169221"	5910	8850	100	35	35	6	17	35	35	35	6	17	17	1	0	46	47	13	27	40	40	41	7	17	45	27	0	0.000	0.000	0.389	0.517	4.587	-0.193	0.023	80	430	100	6	7	Error	0	6	0	7	2786	3766	0.000	0.857	0	0	0
1	9	19	"hsa-miR-345-3p"	"169076"	6090	8860	100	34	34	6	17	35	35	35	6	17	13	1	0	384	332	248	74	41	41	41	7	17	70	67	0	-0.003	-0.003	0.014	0.025	8.743	-0.001	0.001	80	452	100	342	290	Error	-1	343	-1	291	2746	26567	-0.167	41.571	0	0	0
1	10	19	"hsa-miR-5195-3p"	"169346"	6270	8850	100	35	35	6	17	35	35	35	6	17	17	1	0	42	42	8	19	41	41	41	7	17	20	7	0	0.000	0.000	1.000	0.970	3.198	-0.515	0.031	80	450	100	1	1	Error	0	1	0	1	2773	3388	0.000	0.143	0	0	0
1	11	19	"hsa-miR-4726-5p"	"169031"	6450	8850	100	36	37	6	16	36	36	36	6	16	18	2	0	2006	1974	1856	94	41	41	41	7	17	66	63	0	0.000	0.001	0.003	0.016	23.455	0.000	0.003	80	440	100	1965	1934	Error	0	1965	1	1933	2922	157923	0.167	276.143	0	0	0
1	12	19	"hsa-miR-4474-3p"	"169276"	6630	8820	100	36	36	7	19	35	35	36	6	16	25	2	0	42	42	7	16	41	41	41	7	17	23	2	0	1.000	1.000	0.833	0.927	2.993	-0.396	0.024	80	427	100	2	2	0.000	1	1	1	1	2911	3390	0.000	0.143	0	0	0
1	13	19	"hsa-miR-4472"	"169170"	6810	8850	100	36	36	7	19	35	35	35	6	17	13	6	0	54	267	287	107	41	41	42	7	16	52	46	0	0.077	0.004	0.111	0.092	12.773	-0.002	0.004	80	419	100	14	227	-3.700	1	13	1	226	2851	21352	0.167	32.143	0	0	0
1	14	19	"hsa-miR-5580-3p"	"169168"	6990	8860	100	36	36	6	16	36	36	36	6	16	13	5	0	98	94	47	50	41	41	41	7	17	67	65	0	0.000	0.000	0.120	0.161	6.174	-0.008	0.002	80	432	100	57	53	Error	0	57	0	53	2908	7527	0.000	7.571	0	0	0
1	15	19	"hsa-miR-4699-5p"	"169335"	7170	8850	100	34	34	6	17	36	36	36	6	16	10	1	0	50	56	19	33	41	41	42	7	16	51	40	0	-0.222	-0.133	0.296	0.383	4.056	-0.027	0.003	80	430	100	7	13	Error	-2	9	-2	15	2729	4461	-0.333	2.000	0	0	0
1	16	19	"hsa-miR-4462"	"169043"	7350	8850	100	36	36	5	13	36	36	36	6	16	10	0	0	51	98	71	72	41	41	42	7	16	51	47	0	0.000	0.000	0.220	0.165	5.590	-0.001	0.000	80	441	100	10	57	Error	0	10	0	57	2882	7846	0.000	8.000	0	0	0
1	17	19	"hsa-miR-5006-3p"	"169136"	7540	8870	100	35	35	6	17	36	36	36	6	16	8	2	0	74	75	32	42	41	41	41	7	17	67	60	0	-0.030	-0.029	0.183	0.280	6.289	-0.029	0.012	80	429	100	32	33	Error	-1	33	-1	34	2824	6025	-0.167	4.857	0	0	0
1	18	19	"hsa-miR-3682-5p"	"169243"	7710	8860	100	34	35	6	17	36	36	36	6	16	10	1	0	56	57	16	28	41	41	41	7	17	62	50	0	-0.133	-0.062	0.286	0.411	4.639	-0.021	0.001	80	430	100	13	15	Error	-2	15	-1	16	2785	4588	-0.167	2.286	0	0	0
1	19	19	"hsa-miR-4640-3p"	"169205"	7900	8870	100	37	37	5	13	36	36	36	6	16	12	2	0	155	133	63	47	42	42	42	7	16	78	75	0	0.009	0.011	0.041	0.060	5.623	0.015	0.019	80	428	100	114	92	-6.820	1	113	1	91	2927	10667	0.167	13.000	0	0	0
1	20	19	"hsa-miR-548ai/hsa-miR-570-5p"	"169078"	8070	8870	100	35	36	5	13	36	36	36	6	16	12	1	0	42	42	7	16	42	42	42	7	16	13	1	0	100000.000	0.000	0.750	0.747	2.967	-0.146	0.002	80	418	100	-1	0	16.610	-1	0	0	0	2889	3386	0.000	0.000	0	0	0
1	21	19	"hsa-miR-4764-3p"	"169130"	8250	8870	100	36	36	5	13	36	36	37	6	16	15	1	0	408	386	97	25	42	42	42	7	16	98	98	0	0.000	0.000	0.012	0.012	2.234	0.000	0.000	80	414	100	366	344	Error	0	366	0	344	2903	30868	-0.167	49.143	0	0	0
1	22	19	"hsa-miR-4417"	"169358"	8440	8850	100	36	36	6	16	37	37	37	6	16	11	2	0	103	478	499	104	43	43	43	7	16	56	53	0	-0.017	-0.002	0.235	0.117	20.451	-0.001	0.005	80	464	100	59	434	Error	-1	60	-1	435	2877	38270	-0.167	62.143	0	0	0
1	1	20	"Hy3"	"13138"	4650	9020	100	35	36	7	19	35	35	36	6	16	18	6	0	48	111	99	89	39	39	39	7	17	51	45	0	0.000	0.014	0.091	0.137	6.717	0.012	0.012	80	466	100	9	73	Error	0	9	1	72	2877	8857	0.000	10.286	0	0	0
1	2	20	"hsa-miR-4525"	"169278"	4840	9030	100	34	34	6	17	35	35	35	6	17	10	0	0	41	41	8	19	39	39	39	7	17	17	8	0	-0.500	-0.500	0.844	0.836	3.028	-0.348	0.036	80	460	100	1	1	Error	-1	2	-1	2	2727	3300	-0.167	0.286	0	0	0
1	3	20	"hsa-miR-4451"	"169167"	5030	9050	100	35	35	6	17	35	35	35	6	17	13	1	0	260	1125	1250	111	39	39	39	7	17	66	57	0	0.000	0.000	0.003	0.013	19.483	0.000	0.001	80	485	100	221	1086	Error	0	221	0	1086	2793	89962	0.000	155.143	0	0	0
1	4	20	"hsa-miR-4786-5p"	"169086"	5220	9060	100	33	34	6	17	35	35	36	6	16	13	2	0	50	51	15	29	39	39	39	7	17	57	38	0	-0.182	-0.083	0.519	0.586	2.508	-0.145	0.027	80	465	100	9	11	Error	-2	11	-1	12	2744	4080	-0.333	1.714	0	0	0
1	5	20	""	"168937"	5370	9040	100	36	35	6	17	36	36	36	6	16	10	2	0	42	42	9	21	40	40	40	7	17	33	7	0	0.000	-0.500	0.500	0.602	3.267	-0.489	0.071	80	437	100	2	1	Error	0	2	-1	2	2796	3362	-0.167	0.286	0	0	0
1	6	20	""	"168555"	5550	9040	100	36	36	6	16	36	36	36	6	16	12	2	0	39	40	8	20	40	40	40	7	17	20	1	0	0.000	0.000	0.833	0.848	3.801	-0.670	0.087	80	474	100	-1	0	Error	0	-1	0	0	2859	3225	0.000	0.000	0	0	0
1	7	20	""	"168688"	5730	9050	100	35	36	6	16	35	35	35	6	17	21	1	0	6037	4415	2506	56	40	40	41	8	19	92	90	0	0.000	0.000	0.001	0.003	15.200	0.000	0.000	80	482	100	5997	4376	Error	0	5997	1	4375	2859	353204	0.167	546.750	0	0	0
1	8	20	""	"169250"	5910	9040	100	36	35	7	20	35	35	35	6	17	22	0	0	4346	3910	3620	92	40	40	40	7	17	70	66	0	0.000	0.000	0.002	0.019	36.478	0.000	0.001	80	474	100	4307	3870	Error	1	4306	0	3870	2825	312761	0.000	552.857	0	0	0
1	9	20	"hsa-miR-5096"	"169398"	6090	9050	100	34	35	6	17	35	35	35	6	17	17	3	0	90	86	44	51	40	40	40	6	15	72	58	0	-0.020	0.000	0.091	0.126	4.933	-0.011	0.003	80	474	100	49	46	Error	-1	50	0	46	2789	6915	0.000	7.667	0	0	0
1	10	20	"hsa-miR-4427"	"169386"	6270	9050	100	34	34	6	17	35	35	35	6	17	11	0	0	47	46	10	21	40	40	40	7	17	42	18	0	-0.143	-0.167	1.000	0.707	2.606	-0.304	0.025	80	482	100	6	5	Error	-1	7	-1	6	2737	3688	-0.167	0.857	0	0	0
1	11	20	""	"168607"	6450	9050	100	35	35	6	17	35	35	35	6	17	16	2	0	2744	1955	1215	62	41	41	41	7	17	90	83	0	0.000	0.000	0.003	0.006	9.492	0.000	0.000	80	482	100	2703	1914	Error	0	2703	0	1914	2807	156406	0.000	273.429	0	0	0
1	12	20	"Empty"	"0"	6630	9040	100	36	36	6	16	35	35	36	6	16	23	0	0	41	41	8	19	40	40	41	7	17	17	5	0	1.000	1.000	0.625	0.714	4.301	-0.508	0.029	80	496	100	2	2	0.000	1	1	1	1	2908	3268	0.000	0.000	0	0	0
1	13	20	""	"168813"	6810	9040	100	36	36	6	16	35	35	35	6	17	16	2	0	43	45	7	15	40	40	41	7	17	28	12	0	0.333	0.200	0.700	0.698	3.359	-0.227	0.019	80	474	100	4	6	-1.585	1	3	1	5	2879	3576	0.167	0.571	0	0	0
1	14	20	"Empty"	"0"	6990	9040	100	35	35	6	17	36	36	36	6	16	10	2	0	41	41	6	14	41	41	41	7	17	8	0	0	100000.000	100000.000	1.000	1.045	3.215	-0.281	0.007	80	464	100	-1	-1	16.610	-1	0	-1	0	2789	3317	-0.167	0.000	0	0	0
1	15	20	"Empty"	"0"	7170	9040	100	36	36	6	16	36	36	36	6	16	13	5	0	43	42	7	16	41	41	41	7	17	20	0	0	0.000	0.000	0.757	0.671	3.082	-0.614	0.029	80	474	100	2	1	Error	0	2	0	1	2872	3362	0.000	0.143	0	0	0
1	16	20	"Empty"	"0"	7350	9040	100	36	36	6	16	36	36	36	6	16	13	3	0	41	41	7	17	41	41	42	7	16	17	2	0	0.000	0.000	1.000	0.908	3.201	-0.314	0.023	80	474	100	0	0	Error	0	0	0	0	2850	3302	0.000	-0.143	0	0	0
1	17	20	"Empty"	"0"	7530	9040	100	36	36	5	13	36	36	36	6	16	11	1	0	40	41	6	14	41	41	41	7	17	8	1	0	0.000	0.000	0.633	0.720	2.560	-0.467	0.025	80	452	100	-1	0	Error	0	-1	0	0	2882	3251	0.000	0.000	0	0	0
1	18	20	"Empty"	"0"	7710	9040	100	37	37	7	18	36	36	36	5	13	22	8	0	40	41	7	17	41	41	41	7	17	13	3	0	-1.000	100000.000	0.727	0.734	2.907	-0.086	0.001	80	464	100	0	1	Error	1	-1	1	0	2986	3248	0.200	0.000	0	0	0
1	19	20	"Empty"	"0"	7890	9040	100	36	36	6	16	36	36	36	6	16	13	2	0	40	41	8	19	42	42	42	7	16	8	1	0	0.000	0.000	0.500	0.738	2.591	-0.334	0.020	80	452	100	-2	-1	Error	0	-2	0	-1	2854	3257	0.000	-0.143	0	0	0
1	20	20	"Empty"	"0"	8070	9040	100	35	35	6	17	37	37	37	6	16	10	0	0	41	40	6	15	41	41	43	21	48	0	0	0	100000.000	2.000	0.536	0.730	3.232	-0.077	0.001	80	441	100	-2	-3	16.610	-2	0	-2	-1	2839	3230	-0.333	-0.143	0	0	0
1	21	20	"Hy3"	"13138"	8240	9020	100	36	36	5	13	36	36	37	6	16	12	0	0	61	362	423	116	42	42	43	21	48	50	47	0	0.000	0.000	0.157	0.092	8.801	-0.004	0.036	80	424	100	19	320	Error	0	19	0	320	2861	28995	-0.167	15.190	0	0	0
1	22	20	"Hy3"	"13138"	8430	9030	100	36	37	6	16	36	36	37	6	16	16	1	0	60	143	120	83	42	42	43	7	16	56	51	0	0.000	0.010	0.159	0.134	7.579	0.001	0.000	80	506	100	18	102	Error	0	18	1	101	2925	11459	0.000	14.286	0	0	0
2	1	1	"Hy3"	"13138"	9180	5390	100	35	36	6	16	38	38	37	6	16	6	0	0	55	161	198	122	45	45	46	7	15	53	45	0	-0.300	-0.017	0.542	0.311	9.290	-0.005	0.010	80	515	100	7	114	Error	-3	10	-2	116	2873	12883	-0.167	16.429	0	0	0
2	2	1	"hsa-miR-10a-3p"	"28019"	9360	5410	100	37	38	5	13	36	36	37	6	16	16	2	0	94	102	57	55	46	46	47	7	14	61	58	0	0.021	0.036	0.093	0.123	6.890	0.006	0.002	80	474	100	49	58	-5.585	1	48	2	56	3007	8136	0.167	7.857	0	0	0
2	3	1	"hsa-miR-30e-5p"	"28191"	9540	5400	100	39	39	6	15	37	37	37	5	13	25	10	0	2026	1707	1484	86	47	47	47	7	14	68	66	0	0.001	0.001	0.005	0.017	24.226	0.001	0.014	80	474	100	1981	1662	-9.951	2	1979	2	1660	3129	136534	0.400	237.143	0	0	0
2	4	1	""	"42938"	9720	5400	100	38	38	5	13	37	37	38	6	15	13	1	0	49	49	8	16	47	47	47	7	14	28	8	0	0.500	0.500	0.611	0.528	3.126	0.183	0.010	80	474	100	3	3	-1.000	1	2	1	2	3036	3927	0.000	0.286	0	0	0
2	5	1	"hsa-miR-514a-3p"	"42959"	9900	5400	100	39	39	6	15	37	37	38	6	15	21	2	0	57	62	22	35	47	47	47	8	17	51	42	0	0.200	0.133	0.337	0.396	4.226	0.008	0.000	80	493	100	12	17	-2.322	2	10	2	15	3108	4948	0.167	1.875	0	0	0
2	6	1	""	"17411"	10090	5400	100	37	37	4	10	38	38	38	6	15	6	0	0	60	65	25	38	47	47	48	7	14	56	48	0	-0.077	-0.056	0.339	0.203	4.168	-0.008	0.000	80	473	100	12	17	Error	-1	13	-1	18	2992	5200	-0.167	2.429	0	0	0
2	7	1	""	"42678"	10260	5390	100	39	39	6	15	38	38	38	6	15	21	3	0	45	46	8	17	47	47	48	8	16	10	0	0	-0.500	-1.000	0.519	0.506	2.690	-0.050	0.001	80	458	100	-1	0	Error	1	-2	1	-1	3152	3645	0.167	-0.250	0	0	0
2	8	1	"hsa-miR-548l"	"46415"	10430	5390	100	37	37	5	13	38	38	38	6	15	8	1	0	54	54	12	22	46	46	47	7	14	51	35	0	-0.125	-0.125	0.383	0.417	3.096	0.055	0.004	80	489	100	7	7	Error	-1	8	-1	8	2985	4355	-0.167	1.000	0	0	0
2	9	1	""	"42877"	10620	5390	100	37	37	6	16	38	38	38	6	15	5	2	0	48	48	8	16	46	46	47	7	14	25	7	0	-0.500	-0.500	0.500	0.509	3.385	0.030	0.000	80	492	100	1	1	Error	-1	2	-1	2	2992	3855	-0.167	0.143	0	0	0
2	10	1	""	"42770"	10800	5400	100	37	38	5	13	38	38	38	6	15	11	1	0	261	1066	1117	104	46	46	46	7	15	58	57	0	-0.005	0.000	0.200	0.061	15.771	-0.001	0.016	80	474	100	214	1020	Error	-1	215	0	1020	3013	85261	0.000	145.714	0	0	0
2	11	1	"hsa-miR-1268a/hsa-miR-1268b"	"46558"	10980	5400	100	39	38	6	15	38	38	38	6	15	7	0	0	48	50	11	22	47	47	47	7	14	25	10	0	1.000	0.000	0.733	0.654	3.664	-0.119	0.008	80	464	100	2	3	0.000	1	1	0	3	3032	4031	0.000	0.429	0	0	0
2	12	1	"hsa-miR-548d-5p"	"42756"	11160	5400	100	37	38	6	15	38	38	38	5	13	17	2	0	59	61	17	27	47	47	47	7	14	58	43	0	-0.083	0.000	0.279	0.428	4.104	-0.014	0.001	80	474	100	11	14	Error	-1	12	0	14	3014	4856	0.000	2.000	0	0	0
2	13	1	""	"42539"	11340	5400	100	37	38	6	15	38	38	38	5	13	17	5	0	6723	5372	4777	88	47	47	47	7	14	80	68	0	0.000	0.000	0.001	0.004	19.687	0.000	0.007	80	484	100	6675	5325	Error	-1	6676	0	5325	3028	429777	0.000	760.714	0	0	0
2	14	1	"kshv-miR-K12-9-3p"	"17419"	11530	5400	100	38	38	5	13	38	38	38	6	15	12	1	0	47	47	7	14	46	46	47	7	14	21	1	0	0.000	0.000	0.667	0.779	3.121	0.230	0.005	80	494	100	1	1	Error	0	1	0	1	3047	3743	0.000	0.000	0	0	0
2	15	1	"hsa-miR-151a-5p"	"11260"	11720	5400	100	39	39	5	12	38	38	38	5	13	17	2	0	180	151	96	63	46	46	47	7	14	62	60	0	0.007	0.010	0.135	0.121	7.811	0.003	0.001	80	485	100	135	106	-7.066	1	134	1	105	3103	12110	0.200	14.857	0	0	0
2	16	1	""	"31388"	11900	5410	100	37	37	5	13	38	38	38	6	15	8	0	0	884	776	600	77	46	46	46	7	15	72	68	0	-0.001	-0.001	0.010	0.030	19.246	-0.001	0.005	80	485	100	837	729	Error	-1	838	-1	730	2958	62114	-0.167	104.286	0	0	0
2	17	1	""	"45985"	12090	5410	100	37	37	6	16	38	38	38	6	15	12	2	0	50	60	22	36	46	46	46	8	17	42	35	0	-0.250	-0.071	0.714	0.537	5.153	0.006	0.000	80	474	100	3	13	Error	-1	4	-1	14	2997	4771	-0.167	1.750	0	0	0
2	18	1	""	"28346"	12260	5400	100	38	38	5	13	37	37	38	6	15	15	1	0	48	47	8	17	46	46	46	8	17	13	3	0	0.500	1.000	0.750	0.708	2.307	-0.169	0.009	80	460	100	3	2	-1.000	1	2	1	1	3066	3796	0.000	0.125	0	0	0
2	19	1	"hsa-miR-452-3p"	"42598"	12430	5390	100	38	38	5	13	37	37	37	5	13	15	2	0	47	49	11	22	45	45	45	8	17	27	15	0	0.500	0.250	0.429	0.474	2.875	0.059	0.003	80	478	100	3	5	-1.000	1	2	1	4	3033	3887	0.200	0.500	0	0	0
2	20	1	"hsa-miR-561-3p"	"31517"	12610	5400	100	38	38	6	15	37	37	37	6	16	23	2	0	41	43	7	16	44	44	44	7	15	13	2	0	-0.333	-1.000	0.583	0.726	3.000	-0.258	0.011	80	483	100	-2	0	Error	1	-3	1	-1	3067	3423	0.167	-0.143	0	0	0
2	21	1	"hsa-miR-448"	"11113"	12790	5400	100	36	36	5	13	37	37	37	6	16	8	0	0	46	47	9	19	44	44	45	7	15	26	7	0	-0.500	-0.333	0.636	0.663	3.983	0.118	0.006	80	471	100	1	2	Error	-1	2	-1	3	2864	3756	-0.167	0.286	0	0	0
2	22	1	"Hy3"	"13138"	12960	5400	100	38	38	6	15	37	37	37	6	16	16	1	0	170	375	448	119	44	44	44	7	15	56	53	0	0.008	0.003	0.016	0.041	11.105	0.002	0.012	80	502	100	127	332	-6.977	1	126	1	331	3025	29989	0.167	47.286	0	0	0
2	1	2	"hsa-miR-499a-5p"	"14313"	9170	5590	100	38	38	5	13	37	37	38	6	15	15	1	0	94	345	329	95	46	46	46	8	17	55	51	0	0.021	0.003	0.016	0.050	13.852	0.000	0.000	80	493	100	49	300	-5.585	1	48	1	299	3014	27603	0.000	37.375	0	0	0
2	2	2	"spike_control_v2_40"	"29001"	9350	5600	100	36	36	6	16	36	36	37	6	16	10	2	0	84	204	179	87	46	46	46	8	17	56	51	0	0.000	0.000	0.043	0.092	7.625	-0.001	0.000	80	442	100	38	158	Error	0	38	0	158	2898	16290	-0.167	19.750	0	0	0
2	3	2	"hsa-miR-95-3p"	"11181"	9530	5590	100	36	38	5	13	37	37	37	5	13	16	6	0	58	154	124	80	46	46	47	7	14	53	48	0	-0.083	0.009	0.342	0.180	7.520	0.001	0.000	80	460	100	11	109	Error	-1	12	1	108	3001	12345	0.200	15.286	0	0	0
2	4	2	""	"46510"	9710	5590	100	37	37	6	16	37	37	38	6	15	12	2	0	47	48	9	18	47	47	47	7	14	22	6	0	0.000	0.000	0.746	0.668	2.976	-0.121	0.009	80	460	100	0	1	Error	0	0	0	1	2938	3862	-0.167	0.143	0	0	0
2	5	2	"kshv-miR-K12-2-5p"	"17470"	9890	5600	100	38	38	6	15	37	37	37	6	16	15	5	0	92	103	61	59	47	47	47	7	14	57	55	0	0.022	0.018	0.119	0.148	6.967	0.011	0.004	80	451	100	46	57	-5.492	1	45	1	56	3044	8234	0.167	8.000	0	0	0
2	6	2	"hsa-miR-542-5p"	"42811"	10070	5590	100	39	39	5	12	37	37	38	6	15	22	2	0	59	218	224	102	49	49	49	8	16	51	46	0	0.200	0.012	0.027	0.055	7.843	0.002	0.002	80	463	100	12	171	-2.322	2	10	2	169	3135	17419	0.167	21.125	0	0	0
2	7	2	"hsa-miR-1302"	"46796"	10260	5590	100	37	38	6	15	38	38	38	6	15	11	2	0	44	45	7	15	48	48	48	8	16	3	1	0	0.250	0.000	0.750	0.826	3.123	0.053	0.001	80	480	100	-5	-3	-2.000	-1	-4	0	-3	3009	3593	0.000	-0.375	0	0	0
2	8	2	"hsa-miR-616-5p"	"17289"	10450	5600	100	39	38	7	18	37	37	38	6	15	18	5	0	50	50	9	18	47	47	47	7	14	35	12	0	0.667	0.333	0.667	0.746	2.724	-0.021	0.000	80	457	100	5	4	-0.585	2	3	1	3	3078	4034	0.000	0.429	0	0	0
2	9	2	""	"42588"	10620	5590	100	39	40	6	15	38	38	38	5	13	22	6	0	55	138	112	81	46	46	46	7	15	51	47	0	0.111	0.022	0.111	0.150	5.677	0.009	0.014	80	445	100	10	94	-3.170	1	9	2	92	3179	11010	0.400	13.143	0	0	0
2	10	2	""	"11208"	10790	5590	100	39	39	6	15	38	38	38	6	15	21	2	0	125	255	223	87	46	46	47	8	17	60	56	0	0.013	0.005	0.070	0.079	9.035	0.001	0.000	80	458	100	80	210	-6.304	1	79	1	209	3148	20439	0.167	26.000	0	0	0
2	11	2	""	"46620"	10980	5580	100	40	40	5	12	38	38	38	6	15	17	3	0	66	3595	4429	123	46	46	47	8	17	63	55	0	0.100	0.001	0.002	0.012	38.203	0.000	0.043	80	468	100	22	3551	-3.322	2	20	2	3549	3194	287597	0.333	443.500	0	0	0
2	12	2	"hsa-miR-147a"	"10954"	11160	5590	100	38	39	5	12	38	38	38	6	15	15	0	0	51	52	11	21	46	46	47	7	14	43	17	0	0.000	0.167	0.400	0.532	3.117	0.024	0.001	80	461	100	5	7	Error	0	5	1	6	3130	4164	0.167	0.714	0	0	0
2	13	2	""	"11251"	11340	5590	100	40	39	6	15	37	37	38	6	15	22	5	0	51	65	28	43	46	46	46	7	15	45	40	0	0.600	0.105	0.315	0.303	5.160	0.028	0.006	80	461	100	8	21	-0.737	3	5	2	19	3159	5233	0.167	2.714	0	0	0
2	14	2	""	"11227"	11520	5590	100	39	39	5	12	38	38	38	6	15	16	1	0	103	130	89	68	47	47	47	7	14	55	53	0	0.018	0.012	0.064	0.093	7.398	0.006	0.004	80	460	100	57	84	-5.807	1	56	1	83	3159	10407	0.167	11.857	0	0	0
2	15	2	"hsa-miR-2276-3p"	"46875"	11700	5590	100	38	38	6	15	38	38	38	5	13	18	5	0	45	45	7	15	46	46	47	8	17	10	1	0	0.000	0.000	0.750	0.923	2.992	0.031	0.000	80	462	100	-1	-1	Error	0	-1	0	-1	3054	3595	0.000	-0.250	0	0	0
2	16	2	"hsa-miR-218-5p"	"11018"	11880	5600	100	39	39	6	15	39	39	39	5	12	16	7	0	58	73	32	43	46	46	46	7	15	52	48	0	0.000	0.000	0.178	0.207	5.685	0.036	0.015	80	453	100	12	27	Error	0	12	0	27	3149	5845	0.000	3.857	0	0	0
2	17	2	"hsa-miR-363-3p"	"11077"	12060	5600	100	36	37	6	16	37	37	37	6	16	16	2	0	99	118	78	66	46	46	46	7	15	55	52	0	-0.019	0.000	0.095	0.126	5.455	0.002	0.000	80	454	100	52	72	Error	-1	53	0	72	2952	9479	0.000	10.286	0	0	0
2	18	2	"hsa-miR-1252-5p"	"46924"	12240	5600	100	36	36	6	16	36	36	37	6	16	17	0	0	53	94	63	67	45	45	46	7	15	50	48	0	0.000	0.000	0.091	0.155	6.333	0.005	0.001	80	462	100	8	49	Error	0	8	0	49	2914	7488	-0.167	6.857	0	0	0
2	19	2	""	"11205"	12420	5600	100	37	37	6	16	36	36	37	5	13	17	3	0	680	856	818	95	44	44	45	7	15	66	61	0	0.002	0.001	0.011	0.031	14.134	-0.001	0.004	80	468	100	637	813	-9.313	1	636	1	812	2927	68442	0.000	115.857	0	0	0
2	20	2	"hsa-miR-520g-3p"	"46454"	12600	5600	100	37	37	6	16	37	37	37	6	16	16	3	0	47	48	10	20	44	44	45	7	15	31	12	0	0.000	0.000	1.077	0.980	3.099	-0.113	0.004	80	451	100	3	4	Error	0	3	0	4	2994	3853	0.000	0.429	0	0	0
2	21	2	""	"17422"	12780	5600	100	40	39	5	12	37	37	37	6	16	18	3	0	48	156	148	94	43	43	44	7	15	47	41	0	0.600	0.018	0.171	0.121	10.310	0.008	0.017	80	451	100	8	115	-0.737	3	5	2	113	3157	12460	0.333	16.000	0	0	0
2	22	2	""	"17517"	12960	5600	100	36	36	5	13	37	37	37	6	16	8	0	0	161	262	228	87	43	43	44	7	15	60	58	0	-0.008	-0.005	0.153	0.105	11.097	-0.005	0.019	80	492	100	117	218	Error	-1	118	-1	219	2890	20940	-0.167	31.143	0	0	0
2	1	3	""	"46453"	9170	5780	100	37	37	6	16	38	38	39	7	17	6	1	0	64	90	52	57	46	46	46	8	17	52	50	0	-0.056	-0.023	0.078	0.100	4.741	-0.026	0.018	80	492	100	17	43	Error	-1	18	-1	44	2955	7219	-0.286	5.500	0	0	0
2	2	3	""	"42444"	9350	5780	100	37	39	7	17	37	37	37	6	16	25	6	0	44	45	8	17	46	46	47	8	17	12	2	0	0.000	-2.000	0.909	0.747	2.609	-0.091	0.001	80	450	100	-2	1	Error	0	-2	2	-1	3114	3633	0.333	-0.250	0	0	0
2	3	3	""	"-1"	9530	5790	100	39	39	6	15	37	37	37	6	16	16	3	0	140	312	290	92	48	48	48	8	16	55	52	0	0.022	0.008	0.014	0.042	9.999	0.003	0.009	80	460	100	94	266	-5.524	2	92	2	264	3130	24964	0.333	33.000	0	0	0
2	4	3	"hsa-miR-136-3p"	"42686"	9710	5790	100	40	40	5	12	37	37	37	6	16	22	1	0	55	177	155	87	48	48	48	8	16	47	46	0	0.429	0.023	0.030	0.089	10.985	0.000	0.000	80	460	100	10	132	-1.222	3	7	3	129	3175	14173	0.500	16.125	0	0	0
2	5	3	""	"42558"	9890	5780	100	37	37	5	13	37	37	37	5	13	18	0	0	44	44	8	18	47	47	47	7	14	6	1	0	0.000	0.000	0.600	0.639	2.788	0.043	0.001	80	450	100	-3	-3	Error	0	-3	0	-3	2969	3546	0.000	-0.429	0	0	0
2	6	3	"hsa-miR-578"	"17302"	10070	5780	100	37	37	6	16	38	38	38	6	15	10	0	0	47	48	9	18	48	48	48	8	16	16	7	0	1.000	100000.000	0.627	0.833	3.409	-0.005	0.000	80	452	100	-2	-1	0.000	-1	-1	-1	0	2979	3858	-0.167	0.000	0	0	0
2	7	3	"hsa-miR-920"	"42932"	10250	5780	100	37	37	5	13	38	38	38	6	15	8	1	0	56	1119	1481	132	49	49	49	8	16	46	46	0	-0.143	-0.001	0.333	0.067	23.724	0.000	0.001	80	460	100	6	1069	Error	-1	7	-1	1070	2987	89486	-0.167	133.750	0	0	0
2	8	3	""	"17464"	10430	5780	100	38	39	6	15	38	38	38	6	15	18	3	0	98	373	363	97	47	47	48	8	16	53	52	0	0.000	0.003	0.139	0.076	11.987	0.003	0.012	80	450	100	51	327	Error	0	51	1	326	3099	29849	0.167	40.625	0	0	0
2	9	3	"hsa-miR-10a-5p"	"13485"	10610	5790	100	38	39	6	15	38	38	38	6	15	15	5	0	262	216	151	69	47	47	47	8	17	70	65	0	0.000	0.006	0.046	0.068	8.864	-0.001	0.000	80	451	100	215	170	Error	0	215	1	169	3080	17265	0.167	21.125	0	0	0
2	10	3	"hsa-miR-1204"	"46791"	10790	5790	100	39	39	6	15	38	38	38	6	15	20	1	0	75	104	62	59	47	47	48	8	16	55	51	0	0.036	0.018	0.096	0.166	8.949	0.007	0.003	80	460	100	29	58	-4.807	1	28	1	57	3099	8300	0.167	7.000	0	0	0
2	11	3	""	"46976"	10970	5790	100	37	39	6	15	38	38	38	6	15	18	3	0	239	224	175	78	48	48	48	8	16	55	55	0	-0.005	0.006	0.051	0.113	13.243	-0.001	0.000	80	458	100	190	177	Error	-1	191	1	176	3091	17933	0.167	22.000	0	0	0
2	12	3	""	"42679"	11150	5790	100	38	38	6	15	38	38	39	6	15	17	1	0	84	211	179	84	48	48	48	7	14	56	53	0	0.000	0.000	0.081	0.106	10.563	-0.005	0.010	80	461	100	36	163	Error	0	36	0	163	3059	16915	-0.167	23.286	0	0	0
2	13	3	"hsa-miR-1254"	"46750"	11330	5790	100	36	36	5	13	38	38	38	6	15	3	1	0	47	48	10	20	47	47	48	7	14	28	11	0	100000.000	-2.000	0.477	0.434	2.667	-0.140	0.010	80	471	100	-2	-1	16.610	-2	0	-2	1	2915	3860	-0.333	0.000	0	0	0
2	14	3	""	"42503"	11520	5790	100	37	37	5	13	38	38	39	6	15	8	0	0	82	91	47	51	47	47	47	7	14	57	53	0	-0.029	-0.023	0.358	0.264	5.523	-0.034	0.035	80	448	100	34	43	Error	-1	35	-1	44	2956	7316	-0.333	6.286	0	0	0
2	15	3	"hsa-miR-1236-3p"	"46624"	11690	5790	100	39	39	5	12	38	38	38	6	15	15	3	0	134	141	91	64	47	47	47	7	14	63	58	0	0.011	0.011	0.056	0.075	6.145	0.009	0.009	80	459	100	88	95	-6.443	1	87	1	94	3152	11289	0.167	13.429	0	0	0
2	16	3	"hsa-miR-205-5p"	"46917"	11880	5790	100	37	37	5	13	37	37	38	6	15	11	1	0	812	4342	4625	106	45	45	46	7	15	68	62	0	0.000	0.000	0.017	0.014	32.951	0.000	0.006	80	450	100	767	4297	Error	0	767	0	4297	2976	347387	-0.167	613.714	0	0	0
2	17	3	"hsa-let-7b-3p"	"42769"	12050	5790	100	40	40	5	12	38	38	38	6	15	15	1	0	159	132	68	51	46	46	47	7	14	71	71	0	0.018	0.023	0.042	0.067	4.598	0.013	0.016	80	440	100	115	88	-5.820	2	113	2	86	3197	10592	0.333	12.143	0	0	0
2	18	3	"hsa-miR-409-3p"	"11240"	12240	5790	100	38	39	6	15	38	38	38	6	15	16	6	0	55	93	55	59	46	46	46	7	15	53	47	0	0.000	0.021	0.161	0.219	7.985	0.004	0.001	80	462	100	9	48	Error	0	9	1	47	3108	7441	0.167	6.714	0	0	0
2	19	3	"hsa-miR-7-2-3p"	"42964"	12420	5790	100	38	38	6	15	38	38	38	6	15	16	1	0	105	133	93	69	46	46	46	7	15	58	55	0	0.000	0.000	0.062	0.100	7.034	0.004	0.002	80	440	100	59	87	Error	0	59	0	87	3059	10654	0.000	12.429	0	0	0
2	20	3	"hsa-miR-503-5p"	"46803"	12590	5780	100	38	39	5	12	38	38	38	6	15	16	2	0	47	47	7	14	45	45	46	7	15	20	3	0	0.000	0.500	0.652	0.764	3.076	-0.082	0.001	80	439	100	2	3	Error	0	2	1	2	3117	3751	0.167	0.143	0	0	0
2	21	3	"hsa-miR-1539"	"146105"	12770	5780	100	37	37	6	16	37	37	37	6	16	12	3	0	42	42	6	14	43	43	44	7	15	8	2	0	0.000	0.000	0.750	0.900	3.456	-0.110	0.002	80	461	100	-1	-1	Error	0	-1	0	-1	2963	3361	0.000	-0.286	0	0	0
2	22	3	"hsv2-miR-H3"	"146077"	12960	5790	100	38	38	6	15	37	37	37	6	16	13	3	0	49	51	11	21	43	43	44	7	15	45	28	0	0.167	0.125	0.500	0.479	3.509	0.163	0.013	80	494	100	7	9	-2.585	1	6	1	8	3026	4109	0.167	1.000	0	0	0
2	1	4	"spike_control_v2_28"	"27953"	9170	5980	100	41	40	5	12	39	39	39	6	15	16	0	0	58	349	363	104	47	47	47	7	14	55	48	0	0.182	0.003	0.066	0.063	12.540	0.001	0.002	80	492	100	13	303	-2.459	2	11	1	302	3210	27896	0.167	43.143	0	0	0
2	2	4	""	"146051"	9350	5980	100	37	37	6	16	37	37	38	6	15	11	2	0	46	47	8	17	47	47	48	8	16	13	5	0	0.000	0.000	0.667	0.679	2.739	0.093	0.002	80	470	100	-1	0	Error	0	-1	0	0	2986	3745	-0.167	-0.125	0	0	0
2	3	4	""	"146038"	9540	5980	100	39	39	5	12	37	37	38	5	13	21	2	0	59	63	18	28	49	49	49	8	16	51	46	0	0.200	0.143	0.286	0.289	2.851	0.019	0.002	80	459	100	12	16	-2.322	2	10	2	14	3096	5001	0.200	1.750	0	0	0
2	4	4	"spike_control_v2_35"	"28568"	9710	5980	100	39	38	5	13	37	37	37	5	13	16	2	0	56	135	100	74	49	49	50	8	16	48	48	0	0.286	0.012	0.063	0.081	6.025	0.003	0.002	80	440	100	9	87	-1.807	2	7	1	86	3064	10775	0.200	10.625	0	0	0
2	5	4	""	"146146"	9890	5980	100	37	37	6	16	37	37	37	6	16	18	2	0	66	1866	2036	109	49	49	49	8	16	57	51	0	0.000	0.000	0.038	0.025	36.029	0.000	0.001	80	460	100	17	1817	Error	0	17	0	1817	2980	149252	0.000	227.125	0	0	0
2	6	4	"hsa-miRPlus-C1076"	"42838"	10070	5970	100	38	38	6	15	38	38	38	6	15	12	1	0	56	229	242	105	50	50	50	9	18	43	43	0	0.000	0.000	0.177	0.131	10.342	0.001	0.000	80	460	100	6	179	Error	0	6	0	179	3050	18334	0.000	19.889	0	0	0
2	7	4	"spike_control_v2_49"	"30293"	10250	5980	100	38	38	6	15	38	38	38	5	13	20	5	0	79	166	125	75	50	50	50	9	18	57	52	0	0.000	0.000	0.071	0.129	6.582	0.009	0.016	80	460	100	29	116	Error	0	29	0	116	3069	13262	0.000	12.889	0	0	0
2	8	4	"SNORD65"	"145661"	10430	5980	100	38	39	6	15	38	38	38	6	15	16	3	0	53	58	19	32	48	48	48	8	16	43	36	0	0.000	0.100	0.387	0.370	3.573	0.066	0.010	80	450	100	5	11	Error	0	5	1	10	3084	4642	0.167	1.250	0	0	0
2	9	4	"SNORD6"	"19605"	10610	5970	100	38	39	5	12	37	37	38	5	13	25	3	0	68	989	1075	108	48	48	49	8	16	56	53	0	0.050	0.002	0.174	0.053	16.162	-0.001	0.006	80	451	100	21	943	-4.322	1	20	2	941	3102	79095	0.200	117.500	0	0	0
2	10	4	""	"146097"	10790	5980	100	39	39	6	15	38	38	38	5	13	20	2	0	80	91	44	48	49	49	49	8	16	61	53	0	0.032	0.024	0.116	0.217	6.478	0.031	0.025	80	453	100	32	43	-4.954	1	31	1	42	3083	7268	0.200	5.250	0	0	0
2	11	4	""	"46436"	10970	5970	100	38	38	5	13	38	38	38	6	15	12	0	0	55	1108	1498	135	49	49	50	8	16	45	41	0	0.000	0.000	0.020	0.030	21.738	0.000	0.001	80	452	100	6	1059	Error	0	6	0	1059	3056	88614	0.000	132.250	0	0	0
2	12	4	""	"146039"	11150	5980	100	39	39	6	15	37	37	38	6	15	22	5	0	78	123	83	67	49	49	49	8	16	58	52	0	0.069	0.027	0.096	0.121	4.752	0.012	0.012	80	452	100	31	76	-3.858	2	29	2	74	3131	9802	0.167	9.250	0	0	0
2	13	4	""	"145994"	11330	5980	100	37	38	6	15	38	38	38	6	15	16	2	0	485	346	260	75	49	49	49	8	16	66	63	0	-0.002	0.000	0.032	0.065	10.614	0.000	0.000	80	440	100	435	297	Error	-1	436	0	297	3052	27651	0.000	37.125	0	0	0
2	14	4	""	"146050"	11500	5970	100	38	38	5	13	38	38	38	6	15	12	0	0	68	442	491	111	48	48	49	8	16	53	51	0	0.000	0.000	0.026	0.048	16.109	0.000	0.001	80	459	100	20	394	Error	0	20	0	394	3051	35326	0.000	49.125	0	0	0
2	15	4	"spike_control_v2_10"	"13430"	11700	5980	100	40	40	5	12	38	38	38	6	15	25	1	0	53	58	16	27	48	48	48	8	16	42	35	0	0.400	0.200	0.375	0.424	3.213	0.022	0.001	80	471	100	7	12	-1.322	2	5	2	10	3206	4629	0.333	1.250	0	0	0
2	16	4	""	"42831"	11880	5980	100	36	37	6	16	38	38	38	6	15	7	2	0	93	188	152	80	47	47	48	8	16	52	51	0	-0.043	-0.007	0.151	0.124	12.067	-0.005	0.007	80	418	100	44	140	Error	-2	46	-1	141	2937	15008	-0.167	17.500	0	0	0
2	17	4	""	"146124"	12050	5970	100	38	38	6	15	37	37	38	5	13	16	7	0	49	52	13	25	47	47	47	8	17	35	16	0	0.500	0.200	0.360	0.457	3.627	0.058	0.004	80	430	100	3	6	-1.000	1	2	1	5	3069	4164	0.000	0.625	0	0	0
2	18	4	"spike_control_v2_35"	"28568"	12240	5980	100	40	39	5	12	38	38	38	6	15	17	1	0	137	150	103	68	48	48	48	8	16	62	56	0	0.022	0.010	0.039	0.078	6.760	0.008	0.009	80	440	100	91	103	-5.476	2	89	1	102	3146	12022	0.167	12.750	0	0	0
2	19	4	"hsa-miR-3179"	"146152"	12420	5980	100	39	39	5	12	38	38	38	6	15	12	1	0	45	45	8	17	47	47	47	8	17	11	2	0	-0.500	-0.500	0.830	0.779	3.028	0.135	0.005	80	442	100	-1	-1	Error	1	-2	1	-2	3121	3630	0.167	-0.250	0	0	0
2	20	4	"hsa-miR-335-3p"	"145745"	12600	5980	100	37	38	6	15	37	37	38	6	15	13	3	0	890	942	863	91	46	46	46	8	17	65	61	0	0.000	0.001	0.007	0.018	19.019	0.000	0.000	80	451	100	844	897	Error	0	844	1	896	3021	75330	0.000	112.000	0	0	0
2	21	4	""	"145679"	12780	5980	100	36	37	6	16	36	36	37	6	16	16	1	0	192	364	326	89	44	44	45	7	15	65	61	0	0.000	0.003	0.013	0.034	11.495	0.000	0.000	80	461	100	148	321	Error	0	148	1	320	2929	29097	0.000	45.571	0	0	0
2	22	4	"hsa-miR-367-5p"	"145697"	12960	5980	100	36	37	6	16	37	37	37	6	16	10	5	0	44	43	6	13	45	45	45	8	17	5	0	0	1.000	0.000	0.857	0.845	3.764	0.064	0.001	80	484	100	-2	-2	0.000	-1	-1	0	-2	2937	3467	0.000	-0.250	0	0	0
2	1	5	"hsa-miR-668-3p"	"145701"	9170	6170	100	37	38	6	15	38	38	39	15	38	2	0	0	60	87	46	52	48	48	81	326	402	0	0	0	-0.083	0.000	0.276	0.255	4.675	0.019	0.015	80	474	100	11	39	Error	-1	12	0	39	3032	6949	-0.067	0.018	0	0	0
2	2	5	"hsa-miR-330-5p"	"145843"	9350	6170	100	38	38	6	15	37	37	39	16	41	0	0	0	51	52	11	21	50	50	84	334	397	0	0	0	1.000	0.500	0.625	0.813	3.636	0.056	0.003	80	452	100	2	3	0.000	1	1	1	2	3023	4157	-0.062	-0.096	0	0	0
2	3	5	"hsa-miR-523-3p"	"145754"	9530	6180	100	38	38	6	15	37	37	37	5	13	13	6	0	180	222	168	75	51	51	51	9	17	58	58	0	0.008	0.006	0.018	0.043	9.078	0.006	0.013	80	451	100	130	172	-7.011	1	129	1	171	3035	17787	0.200	19.000	0	0	0
2	4	5	"hsa-miR-655-3p"	"145696"	9710	6170	100	39	39	6	15	37	37	37	5	13	31	6	0	51	56	16	28	50	50	51	8	15	38	26	0	2.000	0.333	0.333	0.462	3.978	0.043	0.004	80	452	100	3	8	1.000	2	1	2	6	3132	4452	0.400	0.625	0	0	0
2	5	5	"spike_control_v2_29"	"27968"	9890	6170	100	38	39	6	15	37	37	37	6	16	17	6	0	343	510	476	93	50	50	51	8	15	56	56	0	0.003	0.004	0.017	0.040	13.613	0.002	0.016	80	430	100	294	462	-8.195	1	293	2	460	3083	40764	0.333	57.375	0	0	0
2	6	5	"hsa-miR-29a-5p"	"145638"	10070	6170	100	38	38	6	15	37	37	38	6	15	21	2	0	59	130	93	71	50	50	50	9	18	48	46	0	0.111	0.013	0.500	0.248	9.111	-0.008	0.006	80	450	100	10	81	-3.170	1	9	1	80	3046	10403	0.000	8.889	0	0	0
2	7	5	"hsa-miR-545-3p"	"145741"	10250	6170	100	38	38	6	15	38	38	38	6	15	10	1	0	52	53	12	22	49	49	50	8	16	36	18	0	0.000	0.000	0.444	0.490	3.818	0.007	0.000	80	442	100	3	4	Error	0	3	0	4	3041	4278	0.000	0.375	0	0	0
2	8	5	""	"146100"	10430	6160	100	37	37	5	13	38	38	38	6	15	7	1	0	62	194	168	86	49	49	50	8	16	53	48	0	-0.077	-0.007	0.088	0.105	11.037	-0.002	0.001	80	452	100	12	144	Error	-1	13	-1	145	2978	15482	-0.167	18.000	0	0	0
2	9	5	"hsa-miR-3130-3p"	"147827"	10620	6170	100	39	39	6	15	38	38	38	5	13	17	6	0	44	46	7	15	50	50	50	8	16	2	1	0	-0.167	-0.250	0.700	0.577	3.443	-0.037	0.001	80	471	100	-5	-3	Error	1	-6	1	-4	3106	3643	0.200	-0.500	0	0	0
2	10	5	"hsa-miR-3133"	"147820"	10810	6170	100	39	39	5	12	38	38	38	6	15	12	0	0	60	74	32	43	49	49	49	8	16	51	47	0	0.091	0.040	0.146	0.210	4.420	0.015	0.003	80	453	100	12	26	-3.459	1	11	1	25	3082	5909	0.167	3.125	0	0	0
2	11	5	"hsa-miR-3173-3p"	"147845"	10990	6170	100	39	39	5	12	38	38	38	6	15	16	1	0	54	57	18	31	49	49	50	8	16	36	26	0	0.200	0.125	0.297	0.312	2.901	0.038	0.003	80	440	100	6	9	-2.322	1	5	1	8	3159	4530	0.167	0.875	0	0	0
2	12	5	"hsa-miR-92b-3p"	"145897"	11160	6170	100	40	39	5	12	38	38	38	6	15	13	1	0	216	163	103	63	49	49	50	8	16	65	63	0	0.012	0.009	0.023	0.055	7.383	0.010	0.017	80	430	100	169	115	-6.384	2	167	1	114	3133	13040	0.167	14.125	0	0	0
2	13	5	"hsa-miR-18a-5p"	"147195"	11340	6170	100	39	39	5	12	38	38	38	5	13	21	7	0	53	52	12	23	49	49	50	8	16	31	12	0	0.250	0.333	0.462	0.452	2.915	-0.022	0.000	80	442	100	5	4	-2.000	1	4	1	3	3137	4177	0.200	0.250	0	0	0
2	14	5	"hsa-miR-302a-3p"	"147203"	11520	6170	100	37	37	6	16	38	38	38	6	15	15	2	0	296	285	220	77	49	49	50	8	16	65	62	0	-0.004	-0.004	0.042	0.069	7.840	0.001	0.001	80	472	100	246	235	Error	-1	247	-1	236	2999	22768	-0.167	29.375	0	0	0
2	15	5	""	"148008"	11710	6170	100	38	37	5	13	38	38	38	6	15	7	0	0	155	1479	1655	111	48	48	48	8	16	56	52	0	0.000	-0.001	0.200	0.045	34.491	0.000	0.000	80	428	100	107	1430	Error	0	107	-1	1431	2991	118299	-0.167	178.875	0	0	0
2	16	5	"hsa-miR-4330"	"147865"	11870	6150	100	38	38	5	13	38	38	38	6	15	13	2	0	53	54	12	22	48	48	49	8	16	40	16	0	0.000	0.000	0.445	0.514	3.086	-0.007	0.000	80	426	100	5	6	Error	0	5	0	6	3041	4298	0.000	0.625	0	0	0
2	17	5	"hsa-miR-548s"	"147870"	12060	6150	100	41	40	6	15	37	37	38	6	15	26	6	0	44	44	7	15	48	48	49	8	16	2	0	0	-1.000	-0.750	1.167	1.031	3.393	0.026	0.000	80	470	100	0	-1	Error	4	-4	3	-4	3192	3488	0.333	-0.625	0	0	0
2	18	5	"kshv-miR-K12-12-3p"	"147919"	12250	6150	100	38	38	6	15	37	37	37	6	16	15	2	0	54	118	101	85	49	49	49	8	16	43	40	0	0.200	0.014	0.278	0.228	6.368	-0.009	0.006	80	436	100	6	70	-2.322	1	5	1	69	3036	9412	0.167	8.625	0	0	0
2	19	5	""	"147754"	12420	6160	100	37	37	6	16	37	37	38	6	15	15	0	0	168	137	88	64	49	49	49	8	16	60	57	0	0.000	0.000	0.118	0.133	6.062	-0.004	0.001	80	430	100	119	88	Error	0	119	0	88	2958	10983	-0.167	11.000	0	0	0
2	20	5	"hsa-miR-3119"	"147837"	12600	6160	100	39	39	5	12	38	38	38	6	15	15	0	0	53	68	29	42	47	47	47	8	17	46	41	0	0.167	0.048	0.201	0.219	4.045	0.026	0.006	80	452	100	7	22	-2.585	1	6	1	21	3090	5408	0.167	2.625	0	0	0
2	21	5	"hsa-miR-4325"	"147981"	12790	6170	100	37	37	6	16	37	37	37	6	16	8	2	0	62	79	37	46	47	47	47	8	17	55	47	0	0.000	0.000	0.160	0.195	6.037	-0.006	0.000	80	440	100	15	32	Error	0	15	0	32	2938	6331	0.000	4.000	0	0	0
2	22	5	""	"147789"	12960	6170	100	37	37	6	16	36	36	37	6	16	20	6	0	1032	889	752	84	47	47	47	8	17	66	63	0	0.001	0.001	0.006	0.017	18.971	0.001	0.003	80	462	100	986	843	-9.944	1	985	1	842	2996	71108	0.000	105.250	0	0	0
2	1	6	"hsa-miR-4253"	"147562"	9170	6350	100	38	38	5	13	38	38	39	15	38	0	0	0	47	47	7	14	49	49	87	357	410	0	0	0	0.000	0.000	0.500	0.595	2.901	0.003	0.010	80	492	100	-2	-2	Error	0	-2	0	-2	3057	3739	-0.067	-0.112	0	0	0
2	2	6	"hsa-miR-4313"	"147846"	9360	6360	100	41	40	5	12	38	38	38	8	21	12	0	0	70	70	25	35	50	50	57	142	249	0	0	0	0.150	0.100	0.206	0.215	3.264	0.042	0.013	80	462	100	23	22	-2.737	3	20	2	20	3211	5612	0.250	0.092	0	0	0
2	3	6	"hsv1-miR-H12"	"147748"	9540	6360	100	38	38	5	13	37	37	37	6	16	16	0	0	52	53	12	22	49	49	49	8	16	32	12	0	0.333	0.250	0.447	0.538	3.197	0.055	0.004	80	442	100	4	5	-1.585	1	3	1	4	3065	4248	0.167	0.500	0	0	0
2	4	6	"hsa-miR-374c-5p"	"148430"	9720	6360	100	40	39	5	12	38	38	38	6	15	16	1	0	302	236	150	63	49	49	50	8	16	70	67	0	0.008	0.005	0.025	0.032	4.434	0.005	0.009	80	452	100	255	188	-6.983	2	253	1	187	3153	18853	0.167	23.250	0	0	0
2	5	6	"hsa-miR-3915"	"148495"	9900	6340	100	39	38	5	13	38	38	38	5	13	13	1	0	61	454	472	103	49	49	50	8	16	55	48	0	0.083	0.000	0.013	0.047	18.117	-0.001	0.001	80	446	100	13	405	-3.585	1	12	0	405	3017	36285	0.000	50.500	0	0	0
2	6	6	"hsa-miR-3606-5p"	"148335"	10080	6350	100	37	38	6	15	37	37	38	6	15	11	1	0	57	87	55	63	49	49	49	8	16	50	43	0	0.000	0.026	0.191	0.173	5.291	-0.014	0.006	80	451	100	8	39	Error	0	8	1	38	3015	6992	0.000	4.750	0	0	0
2	7	6	"hsa-miR-3610"	"148208"	10260	6350	100	38	37	6	16	37	37	37	5	13	21	2	0	51	55	16	29	49	49	49	8	16	38	26	0	0.500	0.000	0.259	0.366	3.313	-0.041	0.004	80	450	100	3	6	-1.000	1	2	0	6	2993	4395	0.000	0.750	0	0	0
2	8	6	"hsa-miR-128-1-5p"	"148562"	10440	6350	100	39	38	6	15	38	38	38	5	13	17	2	0	49	47	7	14	48	48	49	8	16	5	0	0	1.000	0.000	1.125	0.953	3.043	0.001	0.000	80	462	100	2	-1	0.000	1	1	0	-1	3075	3750	0.000	-0.250	0	0	0
2	9	6	"hsa-miR-4251"	"147715"	10630	6350	100	39	38	6	15	38	38	38	5	13	15	2	0	93	157	123	78	49	49	49	8	16	55	51	0	0.023	0.000	0.070	0.103	7.432	-0.001	0.000	80	440	100	45	108	-5.459	1	44	0	108	3054	12598	0.000	13.500	0	0	0
2	10	6	"hsa-miR-3662"	"148042"	10800	6350	100	38	38	6	15	38	38	38	6	15	13	1	0	51	54	15	27	49	49	49	8	16	36	18	0	0.000	0.000	0.485	0.527	3.747	0.032	0.001	80	430	100	2	5	Error	0	2	0	5	3047	4304	0.000	0.625	0	0	0
2	11	6	"hsa-miR-3692-5p"	"148332"	10980	6350	100	37	37	5	13	38	38	38	6	15	7	0	0	47	47	7	14	49	49	50	7	14	8	3	0	0.500	0.500	1.000	0.987	2.793	0.076	0.003	80	442	100	-3	-3	-1.000	-1	-2	-1	-2	2936	3799	-0.167	-0.429	0	0	0
2	12	6	"hsa-miR-3613-5p"	"147334"	11160	6350	100	39	38	5	13	38	38	38	6	15	13	1	0	54	61	20	32	49	49	50	8	16	45	33	0	0.200	0.000	0.359	0.334	3.710	0.043	0.005	80	458	100	6	12	-2.322	1	5	0	12	3077	4876	0.000	1.375	0	0	0
2	13	6	"hsa-miR-4306"	"147722"	11340	6350	100	39	39	5	12	38	38	38	6	15	12	1	0	1252	1387	1336	96	49	49	50	8	16	60	56	0	0.001	0.001	0.003	0.014	19.804	0.001	0.026	80	460	100	1204	1339	Error	1	1203	1	1338	3111	110981	0.167	167.125	0	0	0
2	14	6	"hsv1-miR-H3-5p"	"147718"	11530	6360	100	39	40	6	15	37	37	38	6	15	18	6	0	159	134	69	51	48	48	49	8	16	72	68	0	0.018	0.035	0.048	0.059	3.800	0.005	0.002	80	462	100	113	89	-5.794	2	111	3	86	3164	10758	0.333	10.625	0	0	0
2	15	6	""	"148642"	11710	6350	100	39	38	7	18	38	38	38	6	15	17	5	0	2018	3640	3703	101	48	48	48	8	16	68	58	0	0.001	0.000	0.003	0.019	25.207	0.000	0.000	80	451	100	1971	3592	Error	1	1970	0	3592	3078	291163	0.000	449.000	0	0	0
2	16	6	"hsa-miR-1247-3p"	"148040"	11890	6350	100	39	38	4	10	37	37	38	6	15	13	0	0	49	51	11	21	48	48	48	8	16	23	12	0	2.000	0.333	0.556	0.614	3.700	0.084	0.007	80	466	100	3	4	1.000	2	1	1	3	3079	4070	0.000	0.375	0	0	0
2	17	6	"hsa-miR-3178"	"147595"	12060	6350	100	35	36	6	16	37	37	37	6	16	10	0	0	204	559	562	100	47	47	48	8	16	60	55	0	-0.013	-0.002	0.143	0.073	15.096	-0.001	0.002	80	480	100	155	511	Error	-2	157	-1	512	2856	44728	-0.167	63.875	0	0	0
2	18	6	"hsv1-miR-H1-5p"	"147712"	12250	6350	100	37	37	5	13	38	38	38	5	13	10	1	0	49	57	19	33	48	48	48	7	14	40	32	0	-1.000	-0.111	0.364	0.457	3.056	-0.073	0.018	80	480	100	0	8	Error	-1	1	-1	9	2938	4588	-0.200	1.286	0	0	0
2	19	6	""	"148170"	12420	6350	100	37	38	6	15	38	38	39	5	12	20	3	0	44	44	6	13	47	47	48	7	14	8	0	0	0.333	0.000	0.809	0.794	3.295	0.082	0.003	80	462	100	-4	-3	-1.585	-1	-3	0	-3	3018	3540	-0.200	-0.571	0	0	0
2	20	6	"hsa-miR-134-3p"	"148580"	12600	6350	100	35	36	7	19	37	37	37	6	16	8	3	0	45	45	7	15	46	46	47	8	17	8	2	0	2.000	1.000	0.917	0.756	3.748	-0.144	0.006	80	460	100	-3	-2	1.000	-2	-1	-1	-1	2847	3633	-0.167	-0.250	0	0	0
2	21	6	""	"148110"	12780	6350	100	37	38	6	15	36	36	37	6	16	22	1	0	44	45	8	17	46	46	46	8	17	6	2	0	-0.500	-2.000	0.688	0.874	2.759	-0.004	0.000	80	450	100	-1	1	Error	1	-2	2	-1	3043	3632	0.167	-0.125	0	0	0
2	22	6	""	"148538"	12960	6350	100	38	37	6	16	37	37	37	6	16	7	1	0	46	46	7	15	46	46	46	8	17	11	1	0	100000.000	0.000	0.875	0.802	2.904	0.075	0.001	80	482	100	1	0	16.610	1	0	0	0	2950	3685	0.000	0.000	0	0	0
2	1	7	""	"148091"	9170	6550	100	37	38	5	13	38	38	38	6	15	10	1	0	45	46	7	15	47	47	55	158	287	0	0	0	0.500	0.000	0.590	0.699	2.692	-0.043	0.001	80	492	100	-3	-1	-1.000	-1	-2	0	-1	3025	3667	0.000	-0.057	0	0	0
2	2	7	""	"148016"	9350	6550	100	37	37	6	16	38	38	38	6	15	8	0	0	47	48	8	16	48	48	48	8	16	11	5	0	1.000	100000.000	1.000	0.896	2.858	0.041	0.001	80	462	100	-2	-1	0.000	-1	-1	-1	0	2974	3850	-0.167	0.000	0	0	0
2	3	7	""	"148459"	9540	6550	100	38	38	5	13	37	37	38	6	15	12	2	0	90	85	34	40	48	48	48	9	18	65	63	0	0.024	0.027	0.155	0.164	3.829	0.001	0.000	80	450	100	43	38	-5.392	1	42	1	37	3033	6788	0.000	4.111	0	0	0
2	4	7	""	"148612"	9710	6550	100	38	39	5	12	38	38	38	6	15	7	1	0	49	48	8	16	47	47	48	8	16	18	1	0	0.000	1.000	0.333	0.384	2.490	0.045	0.001	80	430	100	2	2	Error	0	2	1	1	3081	3816	0.167	0.000	0	0	0
2	5	7	""	"148511"	9890	6550	100	38	38	5	13	39	39	39	5	12	16	1	0	48	48	9	18	48	48	49	10	20	11	1	0	100000.000	100000.000	0.697	0.671	2.987	0.206	0.025	80	458	100	-1	-1	16.610	-1	0	-1	0	3034	3876	-0.200	-0.100	0	0	0
2	6	7	"hsa-miR-3074-5p"	"148453"	10070	6550	100	36	37	5	13	37	37	38	6	15	11	3	0	48	48	9	18	47	47	48	9	18	16	6	0	-1.000	0.000	0.634	0.744	2.648	0.030	0.001	80	471	100	0	1	Error	-1	1	0	1	2973	3868	-0.167	0.000	0	0	0
2	7	7	""	"148212"	10260	6550	100	38	38	5	13	37	37	37	5	13	25	3	0	256	222	168	75	48	48	48	8	16	58	57	0	0.005	0.006	0.034	0.055	8.246	0.003	0.004	80	460	100	209	175	-7.700	1	208	1	174	3065	17734	0.200	21.750	0	0	0
2	8	7	""	"148530"	10440	6540	100	36	37	5	13	37	37	38	6	15	7	3	0	83	116	72	62	47	47	48	8	16	60	57	0	-0.028	0.000	0.106	0.144	7.470	-0.005	0.001	80	460	100	35	69	Error	-1	36	0	69	2941	9273	-0.167	8.500	0	0	0
2	9	7	""	"148517"	10620	6540	100	38	38	5	13	38	38	38	5	13	8	3	0	43	44	7	15	48	48	48	8	16	1	1	0	0.000	0.000	0.600	0.703	3.144	0.097	0.003	80	468	100	-5	-4	Error	0	-5	0	-4	3059	3516	0.000	-0.500	0	0	0
2	10	7	""	"148267"	10800	6540	100	38	38	5	13	38	38	38	6	15	12	0	0	346	806	810	100	48	48	49	8	16	58	57	0	0.000	0.000	0.052	0.043	18.596	0.000	0.001	80	460	100	298	758	Error	0	298	0	758	3074	64513	0.000	94.625	0	0	0
2	11	7	""	"148134"	10980	6540	100	39	39	6	15	38	38	38	6	15	16	2	0	50	52	10	19	48	48	49	8	16	30	12	0	0.500	0.250	0.550	0.659	3.266	0.014	0.000	80	471	100	3	5	-1.000	1	2	1	4	3087	4155	0.167	0.375	0	0	0
2	12	7	""	"148389"	11170	6560	100	37	37	5	13	38	38	38	6	15	13	0	0	1189	923	569	61	49	49	49	8	16	82	80	0	-0.001	-0.001	0.007	0.020	16.301	-0.001	0.007	80	445	100	1139	873	Error	-1	1140	-1	874	2963	73844	-0.167	109.250	0	0	0
2	13	7	""	"148484"	11340	6550	100	36	37	6	16	38	38	38	6	15	10	2	0	441	1346	1363	101	48	48	48	7	14	63	61	0	-0.005	-0.001	0.043	0.039	26.152	-0.001	0.016	80	438	100	391	1297	Error	-2	393	-1	1298	2951	107658	-0.167	185.429	0	0	0
2	14	7	""	"148576"	11520	6550	100	40	39	7	17	38	38	38	5	13	23	6	0	53	119	93	78	47	47	47	7	14	48	42	0	0.333	0.014	0.093	0.139	6.654	0.015	0.021	80	442	100	8	73	-1.585	2	6	1	72	3125	9503	0.200	10.286	0	0	0
2	15	7	""	"148435"	11700	6550	100	38	39	6	15	38	38	38	6	15	20	1	0	60	74	33	44	46	46	46	8	17	55	48	0	0.000	0.036	0.173	0.206	3.983	-0.008	0.001	80	461	100	14	29	Error	0	14	1	28	3107	5933	0.167	3.500	0	0	0
2	16	7	""	"148329"	11880	6560	100	36	37	6	16	37	37	38	6	15	11	3	0	42	42	7	16	46	46	47	9	19	2	1	0	0.250	0.000	0.800	0.869	2.884	-0.032	0.000	80	456	100	-5	-4	-2.000	-1	-4	0	-4	2929	3395	-0.167	-0.556	0	0	0
2	17	7	""	"148600"	12070	6570	100	39	39	5	12	38	38	38	6	15	13	2	0	51	52	11	21	46	46	47	9	19	35	17	0	0.200	0.167	0.444	0.536	4.302	-0.030	0.001	80	423	100	6	7	-2.322	1	5	1	6	3105	4151	0.167	0.556	0	0	0
2	18	7	""	"148028"	12230	6570	100	40	40	5	12	37	37	37	5	13	36	5	0	46	46	7	15	46	46	47	7	14	13	1	0	100000.000	100000.000	0.857	0.900	2.345	0.165	0.006	80	388	100	3	3	16.610	3	0	3	0	3200	3687	0.600	-0.143	0	0	0
2	19	7	""	"148555"	12390	6580	100	41	40	6	15	37	37	38	5	13	30	7	0	44	45	7	15	46	46	46	7	15	12	2	0	-2.000	-3.000	0.766	0.702	2.562	-0.015	0.000	80	427	100	2	2	Error	4	-2	3	-1	3211	3577	0.400	-0.143	0	0	0
2	20	7	""	"148153"	12600	6550	100	37	37	6	16	38	38	38	5	13	11	3	0	44	45	6	13	45	45	45	7	15	12	3	0	1.000	100000.000	1.000	0.972	3.319	-0.085	0.001	80	488	100	-2	-1	0.000	-1	-1	-1	0	2948	3599	-0.200	0.000	0	0	0
2	21	7	""	"148392"	12780	6550	100	37	37	6	16	36	36	37	6	16	17	1	0	46	45	8	17	44	44	45	8	17	12	2	0	0.500	1.000	0.944	0.936	2.922	-0.087	0.004	80	460	100	3	2	-1.000	1	2	1	1	2956	3570	0.000	0.000	0	0	0
2	22	7	""	"148636"	12960	6550	100	37	37	6	16	37	37	37	6	16	13	0	0	119	326	310	95	44	44	44	7	15	57	53	0	0.000	0.000	0.018	0.053	12.547	-0.001	0.001	80	492	100	75	282	Error	0	75	0	282	2957	26061	0.000	40.286	0	0	0
2	1	8	""	"148301"	9180	6740	100	38	39	6	15	37	37	38	6	15	16	5	0	64	72	30	41	46	46	47	8	17	55	50	0	0.056	0.077	0.211	0.233	4.614	0.022	0.005	80	474	100	19	28	-4.170	1	18	2	26	3093	5736	0.167	3.125	0	0	0
2	2	8	"hsa-miR-1911-3p"	"146094"	9360	6740	100	39	39	6	15	38	38	39	6	15	17	0	0	45	46	6	13	48	48	49	8	16	5	0	0	-0.333	-0.500	0.817	0.833	2.638	-0.050	0.001	80	440	100	-2	-1	Error	1	-3	1	-2	3081	3678	0.000	-0.375	0	0	0
2	3	8	""	"11039"	9530	6740	100	40	39	6	15	39	39	39	5	12	16	1	0	150	2803	3189	113	49	49	49	8	16	58	56	0	0.010	0.000	0.002	0.014	30.400	0.000	0.004	80	440	100	102	2754	-6.658	1	101	0	2754	3114	224278	0.000	344.250	0	0	0
2	4	8	"hsa-miR-548j-5p"	"46592"	9710	6730	100	39	39	6	15	38	38	39	5	12	17	5	0	48	49	8	16	47	47	48	8	16	16	7	0	1.000	0.500	0.600	0.689	3.606	-0.106	0.003	80	451	100	2	3	0.000	1	1	1	2	3131	3951	0.000	0.125	0	0	0
2	5	8	"Empty"	"0"	9890	6730	100	37	37	6	16	39	39	39	5	12	8	1	0	44	45	7	15	47	47	48	8	16	7	1	0	0.667	1.000	0.750	0.787	3.222	0.107	0.007	80	461	100	-5	-4	-0.585	-2	-3	-2	-2	2970	3592	-0.400	-0.375	0	0	0
2	6	8	"hsa-miR-423-5p"	"27565"	10080	6740	100	39	39	6	15	38	38	38	6	15	18	1	0	80	1043	1095	104	47	47	48	8	16	63	57	0	0.030	0.001	0.025	0.033	18.834	0.000	0.001	80	452	100	34	997	-5.044	1	33	1	996	3138	83442	0.167	124.375	0	0	0
2	7	8	""	"146147"	10260	6730	100	37	36	5	13	38	38	38	5	13	8	0	0	59	1561	1940	124	47	47	48	8	16	58	46	0	-0.083	-0.001	0.154	0.064	18.357	0.000	0.010	80	442	100	11	1512	Error	-1	12	-2	1514	2913	124893	-0.400	189.125	0	0	0
2	8	8	"hsa-miR-4478"	"168805"	10440	6740	100	39	38	7	18	38	38	38	5	13	13	7	0	65	376	391	103	47	47	48	8	16	52	50	0	0.056	0.000	0.051	0.053	13.000	0.002	0.007	80	450	100	19	329	-4.170	1	18	0	329	3067	30066	0.000	41.000	0	0	0
2	9	8	"hsa-miR-4687-5p"	"168648"	10620	6750	100	39	39	6	15	38	38	39	6	15	17	3	0	149	125	60	48	48	48	48	8	16	70	67	0	0.010	0.013	0.083	0.095	5.184	0.007	0.003	80	446	100	102	78	-6.658	1	101	1	77	3118	9970	0.000	9.625	0	0	0
2	10	8	"hsa-miR-766-5p"	"46474"	10800	6740	100	39	39	5	12	39	39	39	6	15	11	0	0	57	60	18	30	47	47	48	8	16	53	43	0	0.000	0.000	0.290	0.270	2.983	0.112	0.038	80	450	100	10	13	Error	0	10	0	13	3133	4769	0.000	1.500	0	0	0
2	11	8	"hsa-miR-4710"	"168799"	10980	6740	100	38	38	5	13	38	38	38	6	15	13	1	0	52	59	20	33	48	48	49	8	16	43	36	0	0.000	0.000	0.321	0.345	2.921	-0.023	0.002	80	450	100	4	11	Error	0	4	0	11	3061	4723	0.000	1.250	0	0	0
2	12	8	"hsa-miR-4789-3p"	"168591"	11160	6730	100	37	38	6	15	38	38	38	6	15	15	1	0	45	45	7	15	48	48	48	8	16	6	0	0	0.333	0.000	0.750	0.790	3.242	0.136	0.009	80	430	100	-4	-3	-1.585	-1	-3	0	-3	3039	3635	0.000	-0.375	0	0	0
2	13	8	"hsa-miR-4433a-3p"	"168675"	11340	6730	100	37	37	6	16	38	38	38	6	15	11	1	0	50	66	31	46	47	47	48	8	16	36	28	0	-0.333	-0.053	0.750	0.693	4.172	-0.040	0.013	80	442	100	2	18	Error	-1	3	-1	19	2971	5245	-0.167	2.250	0	0	0
2	14	8	"hsa-miR-5194"	"168885"	11520	6730	100	38	38	6	15	37	37	38	6	15	16	2	0	45	46	7	15	46	46	47	7	14	11	1	0	-1.000	100000.000	0.958	0.816	3.226	0.104	0.004	80	452	100	0	1	Error	1	-1	1	0	3034	3655	0.000	-0.143	0	0	0
2	15	8	"hsa-miR-4656"	"168673"	11710	6740	100	37	37	5	13	38	38	38	5	13	15	3	0	54	70	34	48	47	47	47	7	14	46	42	0	-0.143	-0.043	0.528	0.395	5.115	-0.025	0.007	80	440	100	6	22	Error	-1	7	-1	23	2981	5571	-0.200	3.286	0	0	0
2	16	8	"hsa-miR-4463"	"168814"	11880	6730	100	38	38	5	13	38	38	38	6	15	13	0	0	50	73	40	54	46	46	47	8	17	41	38	0	0.000	0.000	0.354	0.284	4.792	0.003	0.000	80	418	100	4	27	Error	0	4	0	27	3061	5800	0.000	3.250	0	0	0
2	17	8	"hsa-miR-4746-5p"	"168744"	12060	6730	100	40	39	7	17	37	37	37	5	13	27	8	0	50	51	11	21	45	45	46	8	17	33	15	0	0.600	0.333	0.690	0.674	3.129	0.139	0.013	80	426	100	8	8	-0.737	3	5	2	6	3119	4051	0.400	0.625	0	0	0
2	18	8	"hsa-miR-5695"	"168628"	12240	6730	100	39	38	7	18	37	37	37	5	13	23	6	0	44	44	6	13	46	46	47	7	14	7	0	0	-1.000	-0.500	1.125	1.032	3.294	-0.167	0.005	80	402	100	0	-1	Error	2	-2	1	-2	3035	3492	0.200	-0.429	0	0	0
2	19	8	"hsa-miR-4722-3p"	"168742"	12410	6730	100	37	37	6	16	37	37	38	6	15	13	1	0	49	51	13	25	46	46	46	8	17	23	13	0	0.000	0.000	0.817	0.704	2.544	0.065	0.003	80	393	100	3	5	Error	0	3	0	5	2977	4061	-0.167	0.625	0	0	0
2	20	8	"hsa-miR-5581-3p"	"168933"	12590	6740	100	37	37	5	13	38	38	38	6	15	10	0	0	2209	1565	1176	75	45	45	46	7	15	72	70	0	0.000	-0.001	0.003	0.008	18.137	0.000	0.000	80	452	100	2163	1519	Error	-1	2164	-1	1520	2977	125202	-0.167	217.000	0	0	0
2	21	8	"hsa-miR-1260b"	"168619"	12780	6740	100	38	37	6	16	37	37	37	6	16	15	1	0	4826	4973	4875	98	46	46	46	7	15	72	67	0	0.000	0.000	0.002	0.008	33.573	0.000	0.000	80	452	100	4781	4927	Error	1	4780	0	4927	2982	397813	0.000	703.857	0	0	0
2	22	8	"hsa-miR-1290"	"168568"	12960	6740	100	36	37	6	16	37	37	37	6	16	12	3	0	84	877	923	105	45	45	45	7	15	55	52	0	-0.026	0.000	0.041	0.032	20.665	0.000	0.000	80	474	100	38	832	Error	-1	39	0	832	2952	70197	0.000	118.857	0	0	0
2	1	9	"hsa-miR-548au-3p"	"168620"	9160	6920	100	35	36	5	13	37	37	37	6	16	7	0	0	49	48	7	14	48	48	49	8	16	15	1	0	-2.000	100000.000	1.000	0.800	2.938	-0.028	0.000	80	462	100	-1	-1	Error	-2	1	-1	0	2892	3852	-0.167	-0.125	0	0	0
2	2	9	"hsa-miR-5580-5p"	"168954"	9350	6930	100	38	37	5	13	37	37	37	6	16	11	2	0	90	96	50	52	48	48	48	8	16	58	56	0	0.024	0.000	0.068	0.100	4.145	0.002	0.000	80	473	100	43	48	-5.392	1	42	0	48	2973	7645	0.000	6.000	0	0	0
2	3	9	"hsa-miR-1255b-2-3p"	"168811"	9540	6930	100	37	37	5	13	37	37	38	6	15	10	2	0	99	106	62	58	48	48	48	8	16	58	53	0	0.000	0.000	0.141	0.174	7.197	0.001	0.000	80	440	100	51	58	Error	0	51	0	58	2932	8506	-0.167	7.250	0	0	0
2	4	9	"hsa-miR-4477b"	"168801"	9720	6930	100	35	36	6	16	37	37	38	6	15	11	1	0	47	46	9	19	47	47	47	7	14	22	6	0	100000.000	1.000	0.750	0.633	2.396	0.083	0.004	80	439	100	-2	-2	16.610	-2	0	-1	-1	2894	3714	-0.333	-0.143	0	0	0
2	5	9	"hsa-miR-3189-5p"	"168697"	9900	6930	100	36	36	6	16	37	37	38	6	15	12	2	0	55	63	21	33	47	47	48	8	16	48	40	0	-0.125	-0.062	0.444	0.415	4.363	-0.006	0.000	80	449	100	7	15	Error	-1	8	-1	16	2904	5009	-0.333	1.875	0	0	0
2	6	9	"hsa-miR-3194-3p"	"169333"	10090	6920	100	39	39	6	15	38	38	38	6	15	18	1	0	51	52	10	19	48	48	48	7	14	30	20	0	0.333	0.250	0.769	0.725	3.026	0.183	0.021	80	440	100	4	5	-1.585	1	3	1	4	3106	4156	0.167	0.571	0	0	0
2	7	9	"hsa-miR-499b-3p"	"169279"	10260	6920	100	37	37	6	16	38	38	38	5	13	11	2	0	44	45	7	15	47	47	48	8	16	10	0	0	0.333	0.500	0.667	0.701	2.864	0.064	0.002	80	440	100	-4	-3	-1.585	-1	-3	-1	-2	2945	3609	-0.200	-0.375	0	0	0
2	8	9	"hsa-miR-4759"	"169117"	10440	6920	100	38	38	5	13	38	38	38	6	15	8	0	0	46	45	7	15	48	48	48	8	16	2	0	0	0.000	0.000	1.000	1.056	2.725	0.142	0.011	80	432	100	-2	-3	Error	0	-2	0	-3	3058	3633	0.000	-0.375	0	0	0
2	9	9	"hsa-miR-4798-3p"	"169195"	10620	6920	100	39	39	6	15	38	38	38	5	13	16	2	0	42	42	5	11	48	48	49	8	16	0	0	0	-0.167	-0.167	1.000	0.705	3.386	0.045	0.001	80	420	100	-5	-5	Error	1	-6	1	-6	3087	3382	0.200	-0.875	0	0	0
2	10	9	"hsa-miR-4799-5p"	"168988"	10800	6920	100	37	38	5	13	38	38	39	6	15	13	0	0	43	44	7	15	48	48	49	8	16	5	0	0	0.200	0.000	0.585	0.708	3.618	-0.076	0.003	80	432	100	-6	-4	-2.322	-1	-5	0	-4	3034	3522	-0.167	-0.625	0	0	0
2	11	9	"hsa-miR-4526"	"169151"	10980	6920	100	37	38	7	18	38	38	38	6	15	17	6	0	48	50	10	20	48	48	48	7	14	28	10	0	100000.000	0.000	0.529	0.591	3.864	0.069	0.003	80	442	100	-1	2	16.610	-1	0	0	2	3071	4013	0.000	0.286	0	0	0
2	12	9	"hsa-miR-548am-5p/hsa-miR-548au-5p/hsa-miR-548c-5p/hsa-miR-548o-5p"	"169147"	11160	6920	100	38	38	5	13	38	38	38	6	15	13	0	0	51	51	9	17	48	48	49	8	16	23	8	0	0.000	0.000	0.500	0.664	2.946	-0.199	0.017	80	452	100	3	3	Error	0	3	0	3	3028	4104	0.000	0.250	0	0	0
2	13	9	"hsa-miR-4709-5p"	"169174"	11340	6920	100	38	38	5	13	38	38	37	6	16	11	2	0	45	45	7	15	46	46	47	7	14	11	0	0	0.000	0.000	0.519	0.640	2.848	0.107	0.006	80	462	100	-1	-1	Error	0	-1	0	-1	3040	3622	0.167	-0.286	0	0	0
2	14	9	"hsa-miR-5571-3p"	"169241"	11530	6920	100	38	38	6	15	38	38	38	6	15	13	2	0	59	68	26	38	46	46	46	7	15	56	47	0	0.000	0.000	0.157	0.204	5.425	-0.009	0.000	80	440	100	13	22	Error	0	13	0	22	3027	5446	0.000	3.143	0	0	0
2	15	9	"hsa-miR-5704"	"169211"	11700	6920	100	38	38	6	15	38	38	38	5	13	18	6	0	387	281	211	75	47	47	48	10	20	63	62	0	0.000	0.000	0.019	0.054	11.017	0.003	0.005	80	430	100	340	234	Error	0	340	0	234	3053	22517	0.000	23.300	0	0	0
2	16	9	"hsa-miR-4443"	"169188"	11890	6920	100	38	38	5	13	38	38	38	5	13	21	2	0	283	1208	1279	105	46	46	47	9	19	62	56	0	0.000	0.000	0.188	0.054	21.415	-0.001	0.014	80	452	100	237	1162	Error	0	237	0	1162	3019	96633	0.000	129.000	0	0	0
2	17	9	"hsa-miR-17-5p"	"169336"	12070	6930	100	36	37	6	16	37	37	37	5	13	13	8	0	488	373	226	60	45	45	46	7	15	78	75	0	-0.002	0.000	0.010	0.027	10.329	-0.003	0.013	80	427	100	442	328	Error	-1	443	0	328	2959	29842	0.000	46.714	0	0	0
2	18	9	"hsa-miR-4493"	"169354"	12240	6920	100	37	38	6	15	37	37	37	6	16	16	1	0	44	44	7	15	46	46	46	7	15	10	3	0	0.000	-0.500	0.667	0.785	2.471	0.135	0.003	80	430	100	-2	-1	Error	0	-2	1	-2	3005	3543	0.167	-0.286	0	0	0
2	19	9	"hsa-miR-5186"	"169090"	12420	6920	100	36	37	5	13	37	37	37	6	16	15	1	0	44	44	6	13	45	45	46	7	15	10	1	0	1.000	0.000	1.000	0.813	2.572	0.035	0.000	80	431	100	-2	-1	0.000	-1	-1	0	-1	2999	3527	0.000	-0.286	0	0	0
2	20	9	"hsa-miR-4760-5p"	"169222"	12600	6920	100	37	37	6	16	37	37	37	6	16	16	2	0	47	47	9	19	44	44	45	7	15	27	11	0	0.000	0.000	0.633	0.829	3.084	-0.173	0.009	80	432	100	3	3	Error	0	3	0	3	2967	3784	0.000	0.286	0	0	0
2	21	9	"hsa-miR-5587-5p"	"169176"	12780	6920	100	37	37	5	13	37	37	38	5	13	13	2	0	46	45	7	15	45	45	45	7	15	13	1	0	0.000	0.000	0.800	1.052	2.799	-0.097	0.002	80	432	100	1	0	Error	0	1	0	0	2977	3636	-0.200	0.000	0	0	0
2	22	9	"hsa-miR-5582-3p"	"169353"	12960	6920	100	36	37	6	16	37	37	37	6	16	12	2	0	51	53	13	24	45	45	45	7	15	45	30	0	-0.167	0.000	0.464	0.495	3.141	-0.057	0.004	80	464	100	5	8	Error	-1	6	0	8	2921	4206	0.000	1.143	0	0	0
2	1	10	"Empty"	"0"	9150	7090	100	39	38	6	15	37	37	37	5	13	16	5	0	49	49	8	16	49	49	49	8	16	15	2	0	100000.000	100000.000	1.000	0.896	3.614	0.075	0.003	80	510	100	2	1	16.610	2	0	1	0	3042	3938	0.200	0.000	0	0	0
2	2	10	"hsa-miR-4725-5p"	"169193"	9370	7120	100	38	37	6	16	36	36	36	6	16	17	3	0	244	208	134	64	49	49	50	8	16	66	66	0	0.010	0.006	0.026	0.060	7.734	0.007	0.017	80	451	100	197	160	-6.607	2	195	1	159	2980	16605	0.167	19.750	0	0	0
2	3	10	"hsa-miR-3614-5p"	"169317"	9530	7100	100	36	37	6	16	36	36	36	6	16	18	7	0	47	49	9	18	48	48	49	8	16	20	2	0	0.000	1.000	0.750	0.906	2.969	-0.035	0.001	80	406	100	-1	2	Error	0	-1	1	1	2955	3888	0.167	0.000	0	0	0
2	4	10	"hsa-miR-4737"	"169032"	9710	7100	100	38	38	5	13	36	36	37	6	16	16	3	0	46	47	8	17	47	47	47	8	17	15	0	0	-2.000	100000.000	0.750	0.700	3.706	-0.149	0.006	80	440	100	1	2	Error	2	-1	2	0	3014	3723	0.167	0.000	0	0	0
2	5	10	""	"168966"	9900	7100	100	38	39	6	15	37	37	37	6	16	20	5	0	286	220	151	68	47	47	47	8	17	65	62	0	0.004	0.012	0.030	0.069	7.826	0.001	0.001	80	450	100	240	175	-7.901	1	239	2	173	3114	17621	0.333	21.625	0	0	0
2	6	10	""	"168828"	10090	7110	100	39	39	6	15	38	38	38	6	15	18	1	0	175	166	118	71	47	47	48	7	14	60	57	0	0.008	0.008	0.061	0.098	5.919	0.004	0.004	80	463	100	129	120	-7.000	1	128	1	119	3094	13287	0.167	16.857	0	0	0
2	7	10	""	"169190"	10270	7110	100	38	38	6	15	37	37	38	6	15	13	3	0	82	148	116	78	47	47	48	8	16	56	52	0	0.029	0.010	0.124	0.128	6.847	-0.003	0.002	80	430	100	36	102	-5.129	1	35	1	101	3055	11870	0.000	12.500	0	0	0
2	8	10	""	"168830"	10440	7100	100	38	38	5	13	37	37	37	5	13	20	5	0	46	45	7	15	48	48	49	8	16	5	0	0	-0.500	-0.333	1.000	1.059	3.275	-0.102	0.005	80	420	100	-1	-2	Error	1	-2	1	-3	3032	3629	0.200	-0.500	0	0	0
2	9	10	""	"169175"	10620	7100	100	39	38	5	13	38	38	38	5	13	12	1	0	46	45	8	17	48	48	48	8	16	8	1	0	-0.500	0.000	0.667	0.671	2.375	0.094	0.003	80	442	100	-1	-3	Error	1	-2	0	-3	3065	3631	0.000	-0.375	0	0	0
2	10	10	""	"168845"	10800	7100	100	38	38	5	13	38	38	38	5	13	13	2	0	44	44	6	13	48	48	48	8	16	3	0	0	0.000	0.000	0.655	0.672	3.193	0.061	0.001	80	452	100	-4	-4	Error	0	-4	0	-4	3055	3511	0.000	-0.500	0	0	0
2	11	10	""	"168694"	10990	7110	100	38	38	7	18	38	38	38	6	15	17	3	0	66	70	28	40	48	48	48	7	14	56	52	0	0.000	0.000	0.274	0.262	4.289	-0.001	0.000	80	451	100	18	22	Error	0	18	0	22	3075	5627	0.000	3.143	0	0	0
2	12	10	""	"168752"	11160	7110	100	37	37	5	13	38	38	38	5	13	12	0	0	189	160	94	58	47	47	48	7	14	71	68	0	-0.007	-0.009	0.055	0.091	8.968	-0.004	0.003	80	440	100	141	112	Error	-1	142	-1	113	2964	12832	-0.200	16.000	0	0	0
2	13	10	"hsa-miR-1260a"	"169412"	11340	7110	100	39	39	6	15	38	38	38	6	15	16	2	0	1711	1308	1009	77	46	46	46	7	15	75	70	0	0.001	0.001	0.004	0.011	16.109	0.001	0.010	80	452	100	1666	1263	Error	1	1665	1	1262	3109	104679	0.167	180.286	0	0	0
2	14	10	"Empty"	"0"	11520	7100	100	39	39	6	15	38	38	38	6	15	15	1	0	47	47	10	21	46	46	47	7	14	17	3	0	1.000	1.000	0.608	0.622	2.930	0.034	0.002	80	450	100	2	2	0.000	1	1	1	1	3092	3737	0.167	0.000	0	0	0
2	15	10	"Empty"	"0"	11700	7100	100	38	39	6	15	38	38	38	5	13	21	5	0	47	47	8	17	46	46	47	9	19	13	2	0	0.000	1.000	1.000	0.993	2.933	0.115	0.005	80	451	100	1	2	Error	0	1	1	1	3090	3741	0.200	0.000	0	0	0
2	16	10	"Empty"	"0"	11880	7100	100	38	38	7	18	38	38	38	5	13	18	7	0	46	47	7	14	46	46	46	7	15	18	1	0	0.000	0.000	1.000	1.018	2.653	-0.130	0.006	80	451	100	0	1	Error	0	0	0	1	3072	3733	0.000	0.143	0	0	0
2	17	10	"Empty"	"0"	12060	7100	100	38	38	6	15	38	38	38	5	13	15	2	0	45	46	7	15	46	46	46	7	15	12	2	0	0.000	0.000	0.875	0.855	2.781	0.064	0.002	80	440	100	-1	0	Error	0	-1	0	0	3042	3648	0.000	0.000	0	0	0
2	18	10	"Empty"	"0"	12240	7100	100	39	39	6	15	37	37	38	6	15	17	2	0	44	44	8	18	45	45	46	7	15	12	3	0	-2.000	-2.000	1.000	0.807	2.832	0.041	0.000	80	426	100	1	1	Error	2	-1	2	-1	3088	3549	0.167	-0.286	0	0	0
2	19	10	"Empty"	"0"	12400	7090	100	40	39	5	12	37	37	37	6	16	17	2	0	44	44	7	15	45	45	45	7	15	12	3	0	-3.000	-2.000	0.667	0.769	2.842	0.151	0.005	80	443	100	2	1	Error	3	-1	2	-1	3132	3557	0.333	-0.143	0	0	0
2	20	10	"Empty"	"0"	12600	7100	100	37	37	6	16	37	37	37	5	13	25	1	0	44	44	7	15	45	45	45	7	15	11	1	0	0.000	0.000	0.938	0.959	2.851	-0.103	0.002	80	461	100	-1	-1	Error	0	-1	0	-1	2972	3510	0.000	-0.143	0	0	0
2	21	10	"Empty"	"0"	12780	7100	100	37	37	7	18	37	37	37	6	16	17	5	0	43	44	7	15	44	44	45	8	17	18	1	0	0.000	0.000	1.063	1.054	2.598	0.185	0.005	80	442	100	-1	0	Error	0	-1	0	0	2974	3555	0.000	-0.125	0	0	0
2	22	10	"Empty"	"0"	12960	7100	100	37	37	6	16	37	37	37	6	16	15	0	0	45	45	8	17	45	45	45	8	17	11	2	0	0.000	0.000	0.690	0.840	3.018	-0.017	0.000	80	474	100	0	0	Error	0	0	0	0	2991	3594	0.000	0.000	0	0	0
2	1	11	"Empty"	"0"	9160	7300	100	39	39	5	12	37	37	37	6	16	11	3	0	48	48	8	16	48	48	48	8	16	12	3	0	100000.000	100000.000	0.750	0.876	3.220	-0.032	0.001	80	500	100	2	2	16.610	2	0	2	0	3118	3821	0.333	0.000	0	0	0
2	2	11	"hsa-miR-10a-3p"	"28019"	9350	7300	100	39	39	5	12	38	38	38	6	15	16	2	0	96	107	63	58	49	49	50	8	16	63	53	0	0.021	0.017	0.162	0.194	5.250	-0.005	0.001	80	452	100	48	59	-5.555	1	47	1	58	3126	8594	0.167	7.125	0	0	0
2	3	11	"hsa-miR-30e-5p"	"28191"	9530	7290	100	39	39	6	15	38	38	38	6	15	16	6	0	895	1355	1330	98	48	48	49	8	16	63	61	0	0.001	0.001	0.007	0.023	20.200	0.001	0.012	80	452	100	848	1308	-9.726	1	847	1	1307	3139	108426	0.167	163.250	0	0	0
2	4	11	""	"42938"	9710	7290	100	38	38	5	13	37	37	38	6	15	13	0	0	48	48	9	18	47	47	48	8	16	16	2	0	1.000	1.000	0.938	1.002	2.811	-0.005	0.000	80	461	100	2	2	0.000	1	1	1	1	3056	3836	0.000	0.000	0	0	0
2	5	11	"hsa-miR-514a-3p"	"42959"	9890	7290	100	38	38	5	13	37	37	37	6	16	16	0	0	51	58	19	32	47	47	47	8	17	43	35	0	0.250	0.091	0.244	0.261	3.173	0.027	0.003	80	461	100	5	12	-2.000	1	4	1	11	3074	4679	0.167	1.375	0	0	0
2	6	11	""	"17411"	10070	7300	100	38	38	5	13	38	38	38	6	15	8	0	0	55	64	25	39	49	49	49	7	14	46	42	0	0.000	0.000	0.167	0.225	5.060	0.005	0.000	80	443	100	6	15	Error	0	6	0	15	3016	5091	0.000	2.143	0	0	0
2	7	11	""	"42678"	10250	7290	100	39	38	6	15	38	38	38	5	13	18	6	0	44	43	6	13	48	48	48	8	16	2	0	0	-0.250	0.000	0.929	0.875	2.857	0.180	0.011	80	451	100	-3	-5	Error	1	-4	0	-5	3047	3456	0.000	-0.625	0	0	0
2	8	11	"hsa-miR-548l"	"46415"	10430	7280	100	39	38	6	15	37	37	38	6	15	22	0	0	54	54	13	24	48	48	48	8	16	38	15	0	0.333	0.167	0.322	0.423	3.202	0.112	0.014	80	458	100	8	7	-1.585	2	6	1	6	3063	4335	0.000	0.750	0	0	0
2	9	11	""	"42877"	10610	7290	100	38	39	6	15	38	38	38	5	13	18	5	0	49	49	9	18	47	47	48	7	14	26	8	0	0.000	0.500	0.850	0.799	3.782	0.076	0.003	80	460	100	2	3	Error	0	2	1	2	3112	3941	0.200	0.143	0	0	0
2	10	11	""	"42770"	10790	7290	100	38	39	5	12	38	38	38	6	15	15	1	0	792	981	922	93	47	47	47	7	14	62	57	0	0.000	0.001	0.005	0.024	22.232	0.000	0.000	80	460	100	745	935	Error	0	745	1	934	3131	78519	0.167	133.429	0	0	0
2	11	11	"hsa-miR-1268a/hsa-miR-1268b"	"46558"	10970	7300	100	38	39	6	15	38	38	39	6	15	16	6	0	46	46	7	15	47	47	48	7	14	11	0	0	0.000	-1.000	0.833	0.755	2.577	-0.059	0.001	80	443	100	-1	0	Error	0	-1	1	-1	3107	3665	0.000	-0.286	0	0	0
2	12	11	"hsa-miR-548d-5p"	"42756"	11150	7300	100	39	38	5	13	38	38	38	6	15	16	0	0	53	54	14	25	47	47	48	7	14	43	28	0	0.167	0.000	0.598	0.436	3.007	-0.047	0.003	80	462	100	7	7	-2.585	1	6	0	7	3062	4292	0.000	0.857	0	0	0
2	13	11	""	"42539"	11340	7300	100	39	39	6	15	38	38	38	5	13	21	6	0	6579	5504	4791	87	46	46	46	7	15	80	75	0	0.000	0.000	0.001	0.005	45.771	0.000	0.009	80	462	100	6534	5459	Error	1	6533	1	5458	3157	440303	0.200	779.714	0	0	0
2	14	11	"kshv-miR-K12-9-3p"	"17419"	11520	7300	100	37	37	5	13	38	38	38	6	15	12	1	0	44	44	7	15	47	47	47	8	17	7	0	0	0.333	0.333	0.750	0.747	2.724	0.049	0.001	80	470	100	-4	-4	-1.585	-1	-3	-1	-3	2986	3520	-0.167	-0.375	0	0	0
2	15	11	"hsa-miR-151a-5p"	"11260"	11710	7300	100	37	37	5	13	38	38	38	5	13	10	1	0	153	135	84	62	46	46	47	9	19	65	61	0	-0.009	-0.011	0.095	0.130	9.348	-0.008	0.007	80	472	100	106	88	Error	-1	107	-1	89	2958	10839	-0.200	9.778	0	0	0
2	16	11	""	"31388"	11890	7300	100	39	39	5	12	38	38	38	5	13	20	5	0	925	736	609	82	46	46	47	7	14	68	63	0	0.001	0.001	0.008	0.018	14.394	0.000	0.001	80	472	100	880	691	-9.780	1	879	1	690	3149	58912	0.200	98.429	0	0	0
2	17	11	""	"45985"	12080	7300	100	40	40	5	12	38	38	39	6	15	16	2	0	52	61	22	36	46	46	46	8	17	43	38	0	0.333	0.133	0.306	0.268	3.702	0.056	0.014	80	462	100	8	17	-1.585	2	6	2	15	3170	4868	0.167	1.875	0	0	0
2	18	11	""	"28346"	12250	7300	100	37	38	6	15	37	37	38	6	15	18	3	0	47	46	7	15	44	44	45	7	15	20	7	0	0.000	0.500	0.750	0.771	2.692	-0.084	0.002	80	450	100	3	3	Error	0	3	1	2	3022	3712	0.000	0.143	0	0	0
2	19	11	"hsa-miR-452-3p"	"42598"	12430	7300	100	36	37	5	13	38	38	38	6	15	5	0	0	49	48	9	18	44	44	44	7	15	32	12	0	-0.400	-0.250	0.333	0.469	2.935	0.002	0.000	80	459	100	3	3	Error	-2	5	-1	4	2957	3860	-0.167	0.571	0	0	0
2	20	11	"hsa-miR-561-3p"	"31517"	12600	7290	100	38	38	5	13	38	38	38	6	15	12	0	0	44	44	7	15	44	44	45	7	15	12	1	0	0.000	0.000	0.889	0.808	3.051	-0.055	0.000	80	449	100	0	0	Error	0	0	0	0	3067	3533	0.000	-0.143	0	0	0
2	21	11	"hsa-miR-448"	"11113"	12780	7290	100	37	37	5	13	37	37	37	6	16	10	3	0	46	46	9	19	43	43	45	7	15	28	8	0	0.000	0.000	0.613	0.611	3.127	-0.112	0.007	80	453	100	3	3	Error	0	3	0	3	2952	3719	0.000	0.143	0	0	0
2	22	11	"Empty"	"0"	12960	7290	100	37	37	5	13	37	37	37	5	13	13	3	0	44	45	8	17	44	44	44	7	15	20	2	0	0.000	0.000	0.667	0.661	1.997	-0.142	0.009	80	485	100	0	1	Error	0	0	0	1	2946	3564	0.000	0.143	0	0	0
2	1	12	"hsa-miR-499a-5p"	"14313"	9160	7480	100	35	36	7	19	36	36	37	6	16	15	5	0	304	353	295	83	48	48	48	8	16	65	61	0	-0.004	0.000	0.032	0.075	11.979	0.000	0.000	80	482	100	255	305	Error	-1	256	0	305	2890	28274	-0.167	38.125	0	0	0
2	2	12	"spike_control_v2_40"	"29001"	9340	7490	100	37	36	5	13	37	37	37	6	16	10	1	0	274	236	177	75	47	47	48	7	14	65	61	0	0.000	-0.005	0.053	0.093	14.468	-0.003	0.005	80	452	100	227	188	Error	0	227	-1	189	2916	18844	-0.167	26.857	0	0	0
2	3	12	"hsa-miR-95-3p"	"11181"	9520	7480	100	36	37	5	13	38	38	38	6	15	8	1	0	78	143	104	72	47	47	48	7	14	60	52	0	-0.065	-0.010	0.333	0.239	9.396	-0.005	0.005	80	460	100	29	95	Error	-2	31	-1	96	2938	11438	-0.167	13.571	0	0	0
2	4	12	""	"46510"	9700	7490	100	36	36	6	16	38	38	38	6	15	10	1	0	49	48	7	14	47	47	47	8	17	15	2	0	-1.000	-2.000	1.500	1.196	2.578	0.012	0.000	80	461	100	0	-1	Error	-2	2	-2	1	2869	3865	-0.333	0.125	0	0	0
2	5	12	"kshv-miR-K12-2-5p"	"17470"	9880	7490	100	35	36	6	16	37	37	37	5	13	7	5	0	148	130	79	60	47	47	48	8	16	61	58	0	-0.020	-0.012	0.095	0.110	7.503	-0.001	0.000	80	461	100	99	82	Error	-2	101	-1	83	2889	10377	-0.200	10.250	0	0	0
2	6	12	"hsa-miR-542-5p"	"42811"	10060	7480	100	39	39	6	15	38	38	38	6	15	11	1	0	68	281	272	96	49	49	49	7	14	53	51	0	0.053	0.004	0.031	0.077	11.118	0.002	0.004	80	450	100	20	233	-4.248	1	19	1	232	3108	22507	0.167	33.143	0	0	0
2	7	12	"hsa-miR-1302"	"46796"	10240	7490	100	37	37	5	13	38	38	38	5	13	7	1	0	46	46	6	13	49	49	49	8	16	6	0	0	0.333	0.333	0.545	0.645	3.097	0.140	0.008	80	451	100	-4	-4	-1.585	-1	-3	-1	-3	2940	3696	-0.200	-0.375	0	0	0
2	8	12	"hsa-miR-616-5p"	"17289"	10420	7490	100	37	38	6	15	38	38	38	6	15	12	2	0	48	49	9	18	48	48	49	8	16	18	5	0	100000.000	0.000	0.667	0.797	2.717	-0.030	0.000	80	478	100	-1	1	16.610	-1	0	0	1	3064	3893	0.000	0.000	0	0	0
2	9	12	""	"42588"	10610	7490	100	39	39	6	15	38	38	38	6	15	17	3	0	61	128	91	71	47	47	48	8	16	52	48	0	0.071	0.012	0.088	0.129	7.059	0.003	0.001	80	470	100	15	82	-3.807	1	14	1	81	3120	10224	0.167	10.000	0	0	0
2	10	12	""	"11208"	10790	7490	100	37	38	6	15	38	38	39	6	15	11	5	0	398	325	260	80	48	48	48	7	14	63	60	0	-0.003	0.000	0.036	0.059	12.972	0.000	0.000	80	470	100	349	277	Error	-1	350	0	277	3051	25994	-0.167	39.571	0	0	0
2	11	12	""	"46620"	10980	7480	100	39	38	6	15	38	38	39	6	15	16	1	0	117	4101	5124	124	48	48	49	8	16	61	55	0	0.014	0.000	0.106	0.034	32.351	0.000	0.005	80	450	100	70	4053	-6.109	1	69	0	4053	3079	328068	-0.167	506.500	0	0	0
2	12	12	"hsa-miR-147a"	"10954"	11150	7490	100	38	39	6	15	39	39	39	6	15	12	1	0	48	50	11	22	47	47	48	8	16	23	16	0	-1.000	0.000	1.000	0.878	3.360	-0.060	0.004	80	440	100	0	3	Error	-1	1	0	3	3089	3983	0.000	0.250	0	0	0
2	13	12	""	"11251"	11330	7490	100	37	37	5	13	38	38	39	6	15	8	0	0	55	66	28	42	47	47	47	8	17	48	43	0	-0.125	-0.053	0.257	0.271	3.316	-0.012	0.001	80	452	100	7	18	Error	-1	8	-1	19	2979	5295	-0.333	2.375	0	0	0
2	14	12	""	"11227"	11510	7490	100	39	39	5	12	38	38	38	6	15	17	1	0	108	127	85	66	46	46	47	7	14	58	55	0	0.016	0.012	0.047	0.073	6.754	-0.002	0.000	80	452	100	63	82	-5.954	1	62	1	81	3120	10128	0.167	11.429	0	0	0
2	15	12	"hsa-miR-2276-3p"	"46875"	11690	7490	100	37	37	6	16	39	39	39	6	15	7	1	0	45	46	7	15	46	46	47	7	14	13	1	0	2.000	100000.000	0.817	0.928	2.539	0.055	0.000	80	453	100	-3	-2	1.000	-2	-1	-2	0	2983	3643	-0.333	-0.143	0	0	0
2	16	12	"hsa-miR-218-5p"	"11018"	11870	7490	100	38	38	6	15	38	38	38	6	15	18	3	0	63	64	24	37	46	46	46	7	15	61	53	0	0.000	0.000	0.195	0.176	2.639	-0.005	0.000	80	453	100	17	18	Error	0	17	0	18	3078	5117	0.000	2.571	0	0	0
2	17	12	"hsa-miR-363-3p"	"11077"	12050	7490	100	37	37	6	16	39	39	39	6	15	6	0	0	118	108	57	52	45	45	45	7	15	68	61	0	-0.027	-0.032	0.080	0.177	6.890	-0.005	0.001	80	462	100	71	61	Error	-2	73	-2	63	2933	8674	-0.333	9.000	0	0	0
2	18	12	"hsa-miR-1252-5p"	"46924"	12230	7490	100	37	37	6	16	38	38	39	6	15	11	1	0	59	94	54	57	46	46	46	7	15	55	48	0	-0.077	-0.021	0.344	0.283	5.898	0.000	0.000	80	453	100	12	47	Error	-1	13	-1	48	2966	7508	-0.333	6.857	0	0	0
2	19	12	""	"11205"	12410	7490	100	36	36	6	16	38	38	38	6	15	8	1	0	651	790	709	89	46	46	46	7	15	65	61	0	-0.003	-0.003	0.082	0.060	21.307	-0.001	0.008	80	453	100	603	742	Error	-2	605	-2	744	2907	63185	-0.333	106.286	0	0	0
2	20	12	"hsa-miR-520g-3p"	"46454"	12590	7490	100	36	36	6	16	38	38	39	6	15	11	1	0	47	48	7	14	45	45	45	7	15	21	6	0	-1.000	-0.667	1.000	0.898	2.994	-0.007	0.000	80	449	100	0	1	Error	-2	2	-2	3	2915	3847	-0.500	0.429	0	0	0
2	21	12	""	"17422"	12760	7480	100	38	39	6	15	37	37	37	6	16	20	3	0	53	159	158	99	44	44	44	7	15	52	46	0	0.111	0.017	0.256	0.164	5.459	0.002	0.001	80	449	100	10	117	-3.170	1	9	2	115	3122	12747	0.333	16.429	0	0	0
2	22	12	""	"17517"	12940	7480	100	36	35	6	17	37	37	37	6	16	8	0	0	132	245	217	88	44	44	44	7	15	58	55	0	-0.011	-0.010	0.200	0.149	13.212	-0.003	0.008	80	494	100	87	199	Error	-1	88	-2	201	2808	19623	-0.333	28.714	0	0	0
2	1	13	""	"46453"	9160	7680	100	37	37	6	16	37	37	37	5	13	17	5	0	80	96	55	57	46	46	47	8	17	57	53	0	0.000	0.000	0.167	0.195	6.855	0.004	0.001	80	492	100	34	50	Error	0	34	0	50	2982	7691	0.000	6.125	0	0	0
2	2	13	""	"42444"	9340	7680	100	38	38	6	15	38	38	38	6	15	12	2	0	45	46	8	17	47	47	47	8	17	8	1	0	0.000	0.000	0.727	0.774	2.653	0.075	0.002	80	452	100	-2	-1	Error	0	-2	0	-1	3001	3670	0.000	-0.125	0	0	0
2	3	13	"spike_control_v2_37"	"28684"	9520	7680	100	38	37	6	16	38	38	38	5	13	20	6	0	344	333	281	84	48	48	48	8	16	62	58	0	0.000	-0.004	0.022	0.051	10.141	-0.004	0.020	80	460	100	296	284	Error	0	296	-1	285	2997	26664	-0.200	35.625	0	0	0
2	4	13	"hsa-miR-136-3p"	"42686"	9700	7680	100	36	37	5	13	39	39	39	5	12	10	2	0	110	186	143	76	48	48	48	8	16	57	52	0	-0.048	-0.014	0.625	0.259	9.051	-0.002	0.001	80	452	100	59	136	Error	-3	62	-2	138	2972	14842	-0.400	17.250	0	0	0
2	5	13	""	"42558"	9880	7680	100	38	38	6	15	38	38	38	5	13	16	3	0	45	45	8	17	48	48	48	8	16	6	2	0	0.000	0.000	0.833	0.742	3.212	0.108	0.003	80	442	100	-3	-3	Error	0	-3	0	-3	3020	3630	0.000	-0.375	0	0	0
2	6	13	"hsa-miR-578"	"17302"	10060	7680	100	37	38	5	13	37	37	37	5	13	18	3	0	46	45	8	17	47	47	48	7	14	11	1	0	0.000	-0.500	0.800	0.803	3.788	0.096	0.003	80	470	100	-1	-1	Error	0	-1	1	-2	3020	3635	0.200	-0.429	0	0	0
2	7	13	"hsa-miR-920"	"42932"	10250	7670	100	37	37	5	13	38	38	38	5	13	12	0	0	88	1219	1443	118	48	48	49	8	16	58	52	0	-0.025	-0.001	0.293	0.062	19.928	0.000	0.005	80	449	100	39	1170	Error	-1	40	-1	1171	2975	97480	-0.200	146.250	0	0	0
2	8	13	""	"17464"	10420	7680	100	38	39	6	15	38	38	38	5	13	25	7	0	244	383	346	90	47	47	48	8	16	61	57	0	0.000	0.003	0.018	0.043	11.525	0.003	0.015	80	449	100	197	337	Error	0	197	1	336	3117	30601	0.200	41.875	0	0	0
2	9	13	"hsa-miR-10a-5p"	"13485"	10600	7680	100	40	39	6	15	38	38	38	6	15	25	0	0	332	246	157	63	48	48	48	8	16	70	66	0	0.007	0.005	0.028	0.055	5.903	0.008	0.025	80	462	100	286	199	-7.150	2	284	1	198	3145	19712	0.167	24.750	0	0	0
2	10	13	"hsa-miR-1204"	"46791"	10790	7680	100	40	39	6	15	38	38	38	6	15	18	5	0	102	114	68	59	48	48	48	8	16	62	55	0	0.037	0.015	0.123	0.155	6.257	0.015	0.014	80	458	100	56	67	-4.755	2	54	1	66	3143	9100	0.167	8.250	0	0	0
2	11	13	""	"46976"	10960	7680	100	38	38	6	15	38	38	38	5	13	17	3	0	253	226	162	71	47	47	47	8	17	63	60	0	0.000	0.000	0.062	0.108	11.209	0.000	0.000	80	440	100	206	179	Error	0	206	0	179	3035	18114	0.000	22.375	0	0	0
2	12	13	""	"42679"	11140	7680	100	38	38	6	15	38	38	38	5	13	15	5	0	218	247	202	81	47	47	47	7	14	60	53	0	0.000	0.000	0.029	0.074	10.850	0.004	0.010	80	452	100	171	200	Error	0	171	0	200	3013	19774	0.000	28.571	0	0	0
2	13	13	"hsa-miR-1254"	"46750"	11320	7680	100	37	38	6	15	38	38	38	6	15	12	2	0	46	46	7	15	46	46	47	7	14	16	3	0	100000.000	0.000	0.800	0.779	2.807	0.078	0.002	80	471	100	-1	0	16.610	-1	0	0	0	3021	3693	0.000	-0.143	0	0	0
2	14	13	""	"42503"	11510	7680	100	38	37	5	13	38	38	38	5	13	10	2	0	91	87	41	47	47	47	47	7	14	61	55	0	0.000	-0.025	0.136	0.162	5.495	-0.017	0.008	80	440	100	44	39	Error	0	44	-1	40	2971	6955	-0.200	5.714	0	0	0
2	15	13	"hsa-miR-1236-3p"	"46624"	11680	7680	100	38	39	6	15	38	38	38	6	15	18	5	0	184	151	93	61	47	47	47	7	14	66	63	0	0.000	0.010	0.058	0.063	6.462	0.008	0.008	80	458	100	137	105	Error	0	137	1	104	3129	12076	0.167	14.857	0	0	0
2	16	13	"hsa-miR-205-5p"	"46917"	11870	7680	100	38	37	5	13	37	37	38	6	15	10	2	0	3071	4340	4187	96	46	46	47	8	17	70	61	0	0.000	0.000	0.001	0.009	36.557	0.000	0.001	80	462	100	3026	4294	Error	1	3025	0	4294	2995	347201	-0.167	536.625	0	0	0
2	17	13	"hsa-let-7b-3p"	"42769"	12050	7690	100	40	40	6	15	38	38	38	6	15	25	3	0	158	132	67	50	46	46	47	8	17	68	67	0	0.018	0.023	0.055	0.093	4.860	0.022	0.030	80	450	100	114	88	-5.807	2	112	2	86	3212	10532	0.333	10.625	0	0	0
2	18	13	"hsa-miR-409-3p"	"11240"	12230	7680	100	39	38	5	13	39	39	39	5	12	8	0	0	51	83	47	56	45	45	46	7	15	48	45	0	0.000	-0.026	0.108	0.189	6.814	0.018	0.011	80	452	100	6	37	Error	0	6	-1	38	3054	6615	-0.200	5.286	0	0	0
2	19	13	"hsa-miR-7-2-3p"	"42964"	12410	7680	100	39	39	5	12	38	38	39	5	12	12	1	0	99	134	91	67	45	45	45	7	15	60	56	0	0.019	0.011	0.038	0.090	7.012	0.007	0.007	80	440	100	55	90	-5.755	1	54	1	89	3080	10690	0.000	12.714	0	0	0
2	20	13	"hsa-miR-503-5p"	"46803"	12580	7680	100	39	39	6	15	38	38	38	5	13	17	10	0	42	42	7	16	45	45	45	8	17	8	0	0	-0.333	-0.333	1.000	0.995	3.161	0.098	0.004	80	440	100	-2	-2	Error	1	-3	1	-3	3087	3383	0.200	-0.375	0	0	0
2	21	13	"hsa-miR-1539"	"146105"	12760	7680	100	37	37	6	16	37	37	37	6	16	12	1	0	42	43	7	16	44	44	45	7	15	8	2	0	0.000	0.000	1.222	1.255	3.296	-0.273	0.005	80	470	100	-2	-1	Error	0	-2	0	-1	2937	3437	0.000	-0.286	0	0	0
2	22	13	"hsv2-miR-H3"	"146077"	12950	7680	100	39	39	6	15	37	37	37	6	16	22	2	0	47	50	13	26	44	44	45	7	15	40	23	0	0.667	0.333	0.500	0.584	3.194	0.029	0.001	80	493	100	5	8	-0.585	2	3	2	6	3127	4018	0.333	0.714	0	0	0
2	1	14	"spike_control_v2_28"	"27953"	9170	7870	100	36	37	5	13	37	37	37	6	16	16	1	0	286	433	394	90	45	45	45	7	15	63	60	0	-0.004	0.000	0.100	0.070	9.081	0.000	0.000	80	484	100	240	388	Error	-1	241	0	388	2964	34677	0.000	55.429	0	0	0
2	2	14	""	"146051"	9350	7870	100	37	38	6	15	38	38	38	5	13	20	5	0	45	45	6	13	46	46	47	8	17	8	1	0	1.000	0.000	0.750	0.846	2.494	0.095	0.003	80	452	100	-2	-1	0.000	-1	-1	0	-1	3005	3620	0.000	-0.250	0	0	0
2	3	14	""	"146038"	9530	7870	100	39	39	6	15	38	38	38	5	13	18	8	0	64	63	17	26	47	47	47	7	14	60	53	0	0.059	0.063	0.194	0.258	3.669	-0.016	0.001	80	449	100	18	17	-4.087	1	17	1	16	3126	5071	0.200	2.286	0	0	0
2	4	14	"spike_control_v2_35"	"28568"	9700	7870	100	38	38	6	15	38	38	38	5	13	18	3	0	157	150	101	67	47	47	47	8	17	58	57	0	0.000	0.000	0.036	0.100	7.099	-0.008	0.009	80	449	100	110	103	Error	0	110	0	103	3022	11993	0.000	12.875	0	0	0
2	5	14	""	"146146"	9880	7860	100	37	38	5	13	38	38	38	5	13	12	3	0	1134	2137	2142	100	47	47	47	8	17	67	61	0	-0.001	0.000	0.083	0.028	20.907	0.000	0.000	80	450	100	1086	2090	Error	-1	1087	0	2090	3006	170937	0.000	261.250	0	0	0
2	6	14	"hsa-miRPlus-C1076"	"42838"	10060	7870	100	36	37	5	13	38	38	38	5	13	7	2	0	55	269	256	95	47	47	47	7	14	51	48	0	-0.250	-0.005	0.500	0.141	15.022	0.000	0.000	80	452	100	6	221	Error	-2	8	-1	222	2925	21497	-0.200	31.714	0	0	0
2	7	14	"spike_control_v2_49"	"30293"	10240	7870	100	39	39	5	12	38	38	38	5	13	23	3	0	261	210	141	67	47	47	48	7	14	68	65	0	0.005	0.006	0.027	0.040	6.018	0.002	0.002	80	461	100	215	164	-7.741	1	214	1	163	3139	16778	0.200	23.143	0	0	0
2	8	14	"SNORD65"	"145661"	10430	7880	100	38	38	5	13	38	38	38	6	15	12	2	0	58	59	16	27	48	48	48	8	16	52	37	0	0.000	0.000	0.300	0.391	3.820	0.060	0.008	80	461	100	10	11	Error	0	10	0	11	3026	4711	0.000	1.375	0	0	0
2	9	14	"SNORD6"	"19605"	10610	7870	100	37	38	6	15	38	38	38	6	15	15	0	0	1026	1266	1165	92	49	49	49	7	14	61	58	0	-0.001	0.000	0.080	0.042	26.158	-0.001	0.010	80	452	100	976	1217	Error	-1	977	0	1217	3018	101260	0.000	173.857	0	0	0
2	10	14	""	"146097"	10790	7880	100	39	39	6	15	38	38	38	6	15	17	5	0	114	104	49	47	47	47	47	7	14	68	67	0	0.015	0.018	0.108	0.122	4.674	0.002	0.000	80	449	100	68	58	-6.066	1	67	1	57	3139	8324	0.167	8.143	0	0	0
2	11	14	""	"46436"	10960	7860	100	37	37	5	13	38	38	38	6	15	10	0	0	60	1408	1716	121	47	47	47	7	14	52	48	0	-0.077	-0.001	0.219	0.047	21.323	-0.001	0.011	80	451	100	12	1360	Error	-1	13	-1	1361	2992	112670	-0.167	194.429	0	0	0
2	12	14	""	"146039"	11150	7870	100	38	38	5	13	38	38	38	6	15	6	0	0	138	143	95	66	47	47	47	7	14	62	60	0	0.000	0.000	0.054	0.087	6.862	-0.003	0.001	80	462	100	91	96	Error	0	91	0	96	3029	11461	0.000	13.714	0	0	0
2	13	14	""	"145994"	11330	7880	100	38	39	6	15	38	38	39	6	15	16	2	0	540	394	258	65	46	46	47	8	17	80	73	0	0.000	0.003	0.012	0.025	7.960	0.005	0.027	80	440	100	494	349	Error	0	494	1	348	3093	31480	0.000	43.375	0	0	0
2	14	14	""	"146050"	11500	7860	100	37	37	5	13	38	38	38	5	13	12	1	0	168	534	537	100	47	47	47	9	19	52	50	0	-0.008	-0.002	0.125	0.063	15.607	-0.001	0.004	80	441	100	120	486	Error	-1	121	-1	487	2975	42693	-0.200	54.111	0	0	0
2	15	14	"spike_control_v2_10"	"13430"	11680	7880	100	38	39	6	15	38	38	38	5	13	28	5	0	62	62	19	30	47	47	47	7	14	56	50	0	0.000	0.067	0.400	0.459	3.220	0.033	0.004	80	450	100	15	16	Error	0	15	1	15	3115	4939	0.200	2.143	0	0	0
2	16	14	""	"42831"	11860	7870	100	38	38	5	13	38	38	38	6	15	8	0	0	203	202	152	75	46	46	47	8	17	66	56	0	0.000	0.000	0.037	0.068	7.157	-0.001	0.000	80	442	100	157	156	Error	0	157	0	156	3050	16193	0.000	19.375	0	0	0
2	17	14	""	"146124"	12040	7870	100	37	38	6	15	38	38	39	6	15	12	2	0	52	58	33	56	47	47	47	8	17	47	27	0	-0.200	0.000	0.324	0.358	2.944	0.022	0.004	80	432	100	4	11	Error	-1	5	0	11	3052	4609	-0.167	1.375	0	0	0
2	18	14	"spike_control_v2_35"	"28568"	12220	7870	100	35	36	6	16	37	37	38	6	15	12	1	0	200	162	102	62	47	47	47	7	14	63	60	0	-0.013	-0.009	0.051	0.139	11.235	-0.006	0.006	80	442	100	151	114	Error	-2	153	-1	115	2898	12948	-0.333	16.429	0	0	0
2	19	14	"hsa-miR-3179"	"146152"	12400	7870	100	37	37	6	16	38	38	38	6	15	13	1	0	48	49	8	16	46	46	47	7	14	25	12	0	-0.500	-0.333	0.854	0.758	2.992	0.013	0.000	80	452	100	1	2	Error	-1	2	-1	3	2973	3895	-0.167	0.286	0	0	0
2	20	14	"hsa-miR-335-3p"	"145745"	12590	7870	100	37	37	5	13	37	37	38	5	13	18	3	0	1517	1040	858	82	46	46	46	8	17	72	66	0	0.000	0.000	0.004	0.019	16.411	0.000	0.001	80	452	100	1471	994	Error	0	1471	0	994	2985	83165	-0.200	124.250	0	0	0
2	21	14	""	"145679"	12770	7870	100	39	38	6	15	37	37	37	6	16	18	1	0	369	355	301	84	45	45	46	7	15	60	57	0	0.006	0.003	0.016	0.036	9.769	0.002	0.006	80	452	100	326	311	-7.340	2	324	1	310	3067	28437	0.167	44.143	0	0	0
2	22	14	"hsa-miR-367-5p"	"145697"	12950	7860	100	36	36	6	16	37	37	37	6	16	13	3	0	44	44	7	15	45	45	46	7	15	10	1	0	1.000	1.000	1.250	1.340	3.160	-0.027	0.000	80	482	100	-2	-2	0.000	-1	-1	-1	-1	2895	3501	-0.167	-0.286	0	0	0
2	1	15	"hsa-miR-668-3p"	"145701"	9160	8060	100	37	37	6	16	38	38	38	6	15	13	0	0	90	98	55	56	45	45	45	7	15	62	56	0	-0.022	-0.019	0.125	0.190	6.986	-0.004	0.001	80	493	100	44	52	Error	-1	45	-1	53	2979	7875	-0.167	7.571	0	0	0
2	2	15	"hsa-miR-330-5p"	"145843"	9340	8060	100	37	38	5	13	37	37	38	6	15	15	2	0	54	54	13	24	46	46	46	8	17	47	28	0	0.000	0.125	0.429	0.344	3.804	-0.011	0.000	80	462	100	8	9	Error	0	8	1	8	3034	4326	0.000	1.000	0	0	0
2	3	15	"hsa-miR-523-3p"	"145754"	9520	8070	100	37	37	5	13	37	37	37	6	16	13	1	0	360	269	174	64	45	45	46	8	17	75	71	0	0.000	0.000	0.013	0.030	9.166	-0.002	0.002	80	461	100	315	224	Error	0	315	0	224	2975	21481	0.000	27.875	0	0	0
2	4	15	"hsa-miR-655-3p"	"145696"	9710	8070	100	39	39	6	15	37	37	37	5	13	21	10	0	61	60	17	28	46	46	47	7	14	60	50	0	0.133	0.143	0.286	0.309	4.515	0.013	0.000	80	449	100	17	16	-2.907	2	15	2	14	3137	4771	0.400	1.857	0	0	0
2	5	15	"spike_control_v2_29"	"27968"	9880	8060	100	39	39	6	15	38	38	38	5	13	21	7	0	790	671	537	80	47	47	47	7	14	68	65	0	0.001	0.002	0.007	0.019	13.407	0.000	0.000	80	448	100	744	625	-9.537	1	743	1	624	3117	53684	0.200	89.143	0	0	0
2	6	15	"hsa-miR-29a-5p"	"145638"	10060	8060	100	37	37	5	13	38	38	38	5	13	8	2	0	230	172	118	68	46	46	46	7	15	61	58	0	-0.005	-0.008	0.028	0.059	10.620	-0.003	0.002	80	472	100	183	125	Error	-1	184	-1	126	2969	13757	-0.200	18.000	0	0	0
2	7	15	"hsa-miR-545-3p"	"145741"	10260	8050	100	38	39	6	15	38	38	38	6	15	12	2	0	54	54	10	18	46	46	47	8	17	48	22	0	0.000	0.125	0.600	0.534	3.181	0.005	0.000	80	436	100	8	9	Error	0	8	1	8	3088	4327	0.167	0.875	0	0	0
2	8	15	""	"146100"	10420	8060	100	39	39	6	15	38	38	38	6	15	16	2	0	218	229	180	78	47	47	47	8	17	61	57	0	0.006	0.005	0.043	0.082	7.086	0.001	0.001	80	407	100	172	183	-7.418	1	171	1	182	3101	18333	0.167	22.750	0	0	0
2	9	15	"hsa-miR-3130-3p"	"147827"	10600	8060	100	38	38	6	15	39	39	39	6	15	8	2	0	44	45	7	15	47	47	47	7	14	12	1	0	0.333	0.500	0.750	0.626	3.317	0.051	0.001	80	463	100	-4	-3	-1.585	-1	-3	-1	-2	3067	3601	-0.167	-0.286	0	0	0
2	10	15	"hsa-miR-3133"	"147820"	10790	8070	100	39	40	6	15	38	38	39	6	15	18	3	0	78	80	36	45	46	46	46	7	15	57	55	0	0.031	0.059	0.161	0.209	5.331	0.039	0.023	80	472	100	33	36	-5.000	1	32	2	34	3178	6386	0.167	4.857	0	0	0
2	11	15	"hsa-miR-3173-3p"	"147845"	10980	8060	100	38	39	6	15	39	39	39	5	12	13	5	0	51	58	20	34	46	46	47	7	14	41	31	0	-0.200	0.000	0.833	0.502	5.278	-0.036	0.005	80	472	100	4	12	Error	-1	5	0	12	3083	4647	0.000	1.571	0	0	0
2	12	15	"hsa-miR-92b-3p"	"145897"	11160	8060	100	36	37	5	13	39	39	39	6	15	7	0	0	102	150	111	74	46	46	46	7	15	56	52	0	-0.054	-0.019	0.442	0.168	7.690	-0.010	0.018	80	452	100	53	102	Error	-3	56	-2	104	2923	12037	-0.333	14.857	0	0	0
2	13	15	"hsa-miR-18a-5p"	"147195"	11340	8060	100	37	37	5	13	39	39	39	6	15	2	0	0	47	49	11	22	45	45	46	6	13	31	21	0	-1.000	-0.500	1.000	0.812	3.593	-0.009	0.000	80	442	100	0	2	Error	-2	2	-2	4	2926	3911	-0.333	0.500	0	0	0
2	14	15	"hsa-miR-302a-3p"	"147203"	11520	8060	100	38	38	6	15	38	38	38	6	15	16	2	0	62	234	224	95	45	45	45	7	15	55	50	0	0.000	0.000	0.054	0.098	13.134	0.001	0.001	80	462	100	17	189	Error	0	17	0	189	3058	18711	0.000	27.000	0	0	0
2	15	15	""	"148008"	11700	8060	100	40	40	5	12	38	38	38	5	13	18	7	0	72	1590	1824	114	46	46	47	8	17	56	53	0	0.077	0.001	0.004	0.015	24.944	0.000	0.005	80	417	100	28	1546	-3.700	2	26	2	1544	3184	127185	0.400	192.875	0	0	0
2	16	15	"hsa-miR-4330"	"147865"	11860	8050	100	35	36	6	16	38	38	38	6	15	8	1	0	58	57	14	24	45	45	46	7	15	56	42	0	-0.231	-0.167	0.448	0.507	3.767	0.003	0.000	80	437	100	10	10	Error	-3	13	-2	12	2874	4527	-0.333	1.571	0	0	0
2	17	15	"hsa-miR-548s"	"147870"	12050	8050	100	38	39	5	12	39	39	39	6	15	12	0	0	43	42	7	16	46	46	46	7	15	3	1	0	0.333	0.000	0.400	0.507	2.803	-0.091	0.003	80	471	100	-4	-4	-1.585	-1	-3	0	-4	3124	3374	0.000	-0.571	0	0	0
2	18	15	"kshv-miR-K12-12-3p"	"147919"	12240	8050	100	40	40	6	15	38	38	39	5	12	23	6	0	52	114	101	88	46	46	46	7	15	47	40	0	0.333	0.029	0.081	0.095	8.632	0.004	0.002	80	452	100	8	70	-1.585	2	6	2	68	3195	9080	0.200	9.714	0	0	0
2	19	15	""	"147754"	12420	8050	100	41	41	6	14	38	38	38	5	13	26	5	0	153	134	84	62	46	46	46	7	15	65	62	0	0.028	0.034	0.044	0.082	6.654	0.015	0.025	80	442	100	110	91	-5.157	3	107	3	88	3250	10722	0.600	12.571	0	0	0
2	20	15	"hsa-miR-3119"	"147837"	12600	8050	100	40	40	5	12	37	37	38	6	15	22	2	0	52	65	28	43	46	46	46	8	17	45	41	0	0.500	0.158	0.162	0.208	4.370	0.013	0.001	80	442	100	9	22	-1.000	3	6	3	19	3188	5181	0.333	2.375	0	0	0
2	21	15	"hsa-miR-4325"	"147981"	12780	8060	100	36	36	6	16	37	37	37	6	16	11	2	0	97	90	43	47	45	45	45	8	17	62	58	0	-0.019	-0.022	0.400	0.333	4.298	-0.015	0.005	80	430	100	51	44	Error	-1	52	-1	45	2862	7199	-0.167	5.625	0	0	0
2	22	15	""	"147789"	12950	8060	100	38	38	6	15	37	37	37	6	16	18	5	0	1414	1024	704	68	45	45	46	7	15	75	71	0	0.001	0.001	0.004	0.012	12.446	0.002	0.023	80	470	100	1370	980	Error	1	1369	1	979	3044	81949	0.167	139.714	0	0	0
2	1	16	"hsa-miR-4253"	"147562"	9170	8260	100	38	39	6	15	38	38	38	5	13	16	5	0	43	44	7	15	45	45	45	8	17	12	1	0	0.000	-1.000	0.833	0.838	3.378	0.025	0.000	80	493	100	-2	0	Error	0	-2	1	-1	3089	3486	0.200	-0.125	0	0	0
2	2	16	"hsa-miR-4313"	"147846"	9360	8260	100	37	38	5	13	37	37	37	5	13	18	5	0	62	66	23	34	46	46	46	7	15	65	50	0	0.000	0.050	0.333	0.320	3.528	0.022	0.003	80	437	100	16	21	Error	0	16	1	20	3041	5274	0.200	2.857	0	0	0
2	3	16	"hsv1-miR-H12"	"147748"	9520	8250	100	37	38	6	15	37	37	38	5	13	23	3	0	48	50	11	22	46	46	47	7	14	32	15	0	0.000	0.250	0.633	0.711	3.217	-0.018	0.000	80	427	100	2	5	Error	0	2	1	4	3042	4012	0.000	0.429	0	0	0
2	4	16	"hsa-miR-374c-5p"	"148430"	9710	8250	100	38	38	5	13	38	38	38	6	15	11	1	0	85	220	187	85	45	45	46	7	15	57	53	0	0.000	0.000	0.024	0.073	12.815	0.006	0.018	80	474	100	40	175	Error	0	40	0	175	3048	17639	0.000	24.857	0	0	0
2	5	16	"hsa-miR-3915"	"148495"	9890	8250	100	39	39	6	15	38	38	38	6	15	15	2	0	62	491	507	103	46	46	46	8	17	56	50	0	0.063	0.002	0.023	0.054	13.011	0.000	0.000	80	462	100	17	446	-4.000	1	16	1	445	3123	39310	0.167	55.625	0	0	0
2	6	16	"hsa-miR-3606-5p"	"148335"	10080	8250	100	38	38	5	13	38	38	38	5	13	16	1	0	56	94	59	62	45	45	46	7	15	53	45	0	0.000	0.000	0.400	0.200	6.603	-0.020	0.017	80	451	100	11	49	Error	0	11	0	49	3007	7516	0.000	6.857	0	0	0
2	7	16	"hsa-miR-3610"	"148208"	10250	8240	100	39	39	5	12	38	38	38	6	15	15	2	0	48	52	15	28	46	46	47	8	17	35	25	0	0.500	0.167	0.450	0.376	3.480	-0.079	0.010	80	448	100	3	7	-1.000	1	2	1	6	3115	4182	0.167	0.625	0	0	0
2	8	16	"hsa-miR-128-1-5p"	"148562"	10430	8240	100	37	37	6	16	39	39	39	6	15	6	1	0	45	45	7	15	46	46	47	8	17	7	2	0	2.000	2.000	0.833	0.862	3.313	0.129	0.016	80	460	100	-3	-3	1.000	-2	-1	-2	-1	2946	3594	-0.333	-0.250	0	0	0
2	9	16	"hsa-miR-4251"	"147715"	10620	8250	100	37	38	6	15	39	39	39	6	15	13	0	0	91	160	125	78	45	45	45	8	17	53	53	0	-0.043	-0.009	0.171	0.168	8.187	0.004	0.003	80	451	100	44	114	Error	-2	46	-1	115	3002	12779	-0.167	14.375	0	0	0
2	10	16	"hsa-miR-3662"	"148042"	10790	8260	100	39	39	6	15	39	39	39	6	15	13	2	0	49	51	13	25	45	45	46	7	15	41	23	0	0.000	0.000	0.455	0.554	3.511	0.025	0.000	80	430	100	4	6	Error	0	4	0	6	3147	4115	0.000	0.714	0	0	0
2	11	16	"hsa-miR-3692-5p"	"148332"	10970	8250	100	38	38	5	13	38	38	38	6	15	13	2	0	46	46	8	17	45	45	45	7	15	20	7	0	0.000	0.000	0.845	0.899	3.041	-0.022	0.000	80	442	100	1	1	Error	0	1	0	1	3071	3701	0.000	0.143	0	0	0
2	12	16	"hsa-miR-3613-5p"	"147334"	11150	8250	100	38	38	6	15	38	38	38	6	15	10	3	0	59	70	29	41	46	46	46	7	15	55	48	0	0.000	0.000	0.174	0.228	6.151	-0.037	0.013	80	462	100	13	24	Error	0	13	0	24	3024	5639	0.000	3.429	0	0	0
2	13	16	"hsa-miR-4306"	"147722"	11340	8250	100	36	37	6	16	38	38	38	5	13	15	2	0	1255	1503	1434	95	45	45	45	7	15	66	58	0	-0.002	-0.001	0.006	0.036	24.740	0.000	0.001	80	462	100	1208	1457	Error	-2	1210	-1	1458	2966	120203	-0.200	208.286	0	0	0
2	14	16	"hsv1-miR-H3-5p"	"147718"	11520	8250	100	37	38	5	13	38	38	38	6	15	12	0	0	169	134	75	55	45	45	45	7	15	65	62	0	-0.008	0.000	0.050	0.089	6.937	-0.004	0.002	80	452	100	123	89	Error	-1	124	0	89	3015	10723	0.000	12.714	0	0	0
2	15	16	""	"148642"	11700	8250	100	40	39	5	12	39	39	39	6	15	7	1	0	235	3153	3718	117	45	45	46	7	15	61	57	0	0.005	0.000	0.025	0.019	44.932	0.000	0.004	80	452	100	191	3108	-7.570	1	190	0	3108	3154	252208	0.000	443.857	0	0	0
2	16	16	"hsa-miR-1247-3p"	"148040"	11880	8250	100	37	37	6	16	38	38	38	5	13	8	2	0	50	50	10	20	46	46	46	7	15	28	12	0	-0.250	-0.250	0.714	0.634	3.299	-0.027	0.001	80	462	100	3	3	Error	-1	4	-1	4	2995	3995	-0.200	0.571	0	0	0
2	17	16	"hsa-miR-3178"	"147595"	12060	8250	100	38	39	6	15	37	37	37	6	16	22	2	0	62	513	577	112	46	46	46	7	15	52	50	0	0.063	0.004	0.038	0.055	17.474	0.001	0.002	80	471	100	17	469	-4.000	1	16	2	467	3117	41064	0.333	66.714	0	0	0
2	18	16	"hsv1-miR-H1-5p"	"147712"	12250	8240	100	38	39	5	12	37	37	37	6	16	17	1	0	49	55	18	32	45	45	46	7	15	36	30	0	0.250	0.200	0.500	0.414	3.767	0.000	0.000	80	437	100	5	12	-2.000	1	4	2	10	3103	4407	0.333	1.286	0	0	0
2	19	16	""	"148170"	12410	8240	100	38	39	5	12	37	37	37	5	13	17	2	0	42	43	7	16	45	45	46	7	15	13	0	0	-0.333	-1.000	0.667	0.577	3.171	-0.086	0.004	80	426	100	-2	0	Error	1	-3	2	-2	3090	3443	0.400	-0.429	0	0	0
2	20	16	"hsa-miR-134-3p"	"148580"	12590	8240	100	37	37	5	13	37	37	37	5	13	12	2	0	42	43	8	18	45	45	45	7	15	12	2	0	0.000	0.000	0.690	0.661	3.123	-0.071	0.002	80	461	100	-3	-2	Error	0	-3	0	-2	2960	3413	0.000	-0.286	0	0	0
2	21	16	""	"148110"	12770	8240	100	37	37	6	16	38	38	38	6	15	13	1	0	48	47	6	12	44	44	44	7	15	22	1	0	-0.250	-0.333	1.000	0.860	2.843	-0.100	0.003	80	461	100	3	2	Error	-1	4	-1	3	2998	3775	-0.167	0.429	0	0	0
2	22	16	""	"148538"	12960	8240	100	36	37	6	16	37	37	37	6	16	8	3	0	46	46	8	17	45	45	46	8	17	17	3	0	-1.000	0.000	0.533	0.617	2.890	-0.050	0.001	80	493	100	0	1	Error	-1	1	0	1	2967	3643	0.000	0.000	0	0	0
2	1	17	""	"148091"	9170	8440	100	36	37	6	16	37	37	37	6	16	13	3	0	43	43	7	16	44	44	44	7	15	12	0	0	1.000	0.000	0.833	0.902	2.890	0.065	0.002	80	474	100	-2	-1	0.000	-1	-1	0	-1	2950	3414	0.000	-0.143	0	0	0
2	2	17	""	"148016"	9350	8440	100	36	37	6	16	37	37	37	6	16	11	2	0	43	44	7	15	44	44	45	7	15	15	2	0	1.000	0.000	1.000	0.966	2.786	-0.036	0.000	80	442	100	-2	0	0.000	-1	-1	0	0	2965	3499	0.000	-0.143	0	0	0
2	3	17	""	"148459"	9530	8440	100	38	38	6	15	37	37	38	5	13	16	5	0	97	87	41	47	45	45	46	7	15	61	55	0	0.019	0.024	0.104	0.142	5.277	-0.012	0.003	80	481	100	53	43	-5.700	1	52	1	42	3012	6947	0.000	5.857	0	0	0
2	4	17	""	"148612"	9740	8480	100	39	40	6	15	38	38	38	6	15	21	3	0	46	46	6	13	45	45	45	7	15	15	1	0	1.000	2.000	1.050	1.149	3.279	0.080	0.001	80	402	100	2	3	0.000	1	1	2	1	3210	3698	0.333	0.143	0	0	0
2	5	17	""	"148511"	9890	8440	100	39	39	6	15	38	38	38	6	15	17	3	0	46	47	8	17	45	45	46	7	15	25	7	0	1.000	0.500	0.563	0.608	3.136	0.176	0.010	80	410	100	2	3	0.000	1	1	1	2	3133	3786	0.167	0.143	0	0	0
2	6	17	"hsa-miR-3074-5p"	"148453"	10070	8440	100	36	37	6	16	38	38	38	6	15	15	1	0	49	51	10	19	45	45	46	7	15	40	20	0	-0.500	-0.167	0.833	0.722	2.502	-0.110	0.008	80	442	100	2	5	Error	-2	4	-1	6	2999	4048	-0.167	0.714	0	0	0
2	7	17	""	"148212"	10250	8440	100	38	38	6	15	37	37	38	6	15	18	1	0	397	286	204	71	45	45	46	8	17	67	65	0	0.003	0.004	0.014	0.034	9.647	0.001	0.000	80	450	100	353	242	-8.459	1	352	1	241	3069	22890	0.000	30.000	0	0	0
2	8	17	""	"148530"	10430	8440	100	39	39	6	15	38	38	38	6	15	16	3	0	113	127	81	63	46	46	46	7	15	61	60	0	0.015	0.012	0.111	0.111	5.827	0.011	0.009	80	450	100	68	82	-6.066	1	67	1	81	3117	10173	0.167	11.571	0	0	0
2	9	17	""	"148517"	10610	8440	100	39	39	5	12	38	38	39	6	15	11	2	0	43	43	7	16	45	45	46	7	15	5	0	0	-0.500	-0.500	1.000	0.786	3.033	0.005	0.000	80	452	100	-1	-1	Error	1	-2	1	-2	3134	3444	0.000	-0.429	0	0	0
2	10	17	""	"148267"	10790	8440	100	38	38	5	13	38	38	38	6	15	3	1	0	59	846	922	108	46	46	46	7	15	60	48	0	0.000	0.000	0.070	0.038	20.776	0.000	0.000	80	461	100	13	800	Error	0	13	0	800	3045	67702	0.000	114.286	0	0	0
2	11	17	""	"148134"	10990	8430	100	39	39	6	15	38	38	38	6	15	21	2	0	51	51	10	19	45	45	45	7	15	40	18	0	0.167	0.167	0.670	0.575	3.397	-0.096	0.006	80	437	100	7	7	-2.585	1	6	1	6	3126	4094	0.167	0.857	0	0	0
2	12	17	""	"148389"	11150	8440	100	39	39	5	12	38	38	38	6	15	13	2	0	925	752	604	80	44	44	45	7	15	75	67	0	0.001	0.001	0.010	0.027	12.992	0.001	0.008	80	378	100	882	709	-9.783	1	881	1	708	3125	60175	0.167	101.000	0	0	0
2	13	17	""	"148484"	11330	8440	100	37	38	5	13	38	38	38	5	13	12	2	0	207	1999	2058	102	45	45	45	7	15	71	62	0	-0.006	0.000	0.002	0.015	35.132	0.000	0.000	80	452	100	161	1954	Error	-1	162	0	1954	3007	159950	0.000	279.143	0	0	0
2	14	17	""	"148576"	11520	8440	100	38	37	5	13	38	38	38	6	15	6	1	0	55	120	90	75	45	45	45	7	15	53	46	0	0.000	-0.013	0.400	0.200	9.401	-0.002	0.001	80	440	100	10	74	Error	0	10	-1	75	2985	9601	-0.167	10.714	0	0	0
2	15	17	""	"148435"	11690	8440	100	37	38	5	13	38	38	38	6	15	16	2	0	58	77	36	46	46	46	46	7	15	56	47	0	-0.083	0.000	0.333	0.272	5.099	-0.013	0.003	80	440	100	11	31	Error	-1	12	0	31	3074	6178	0.000	4.429	0	0	0
2	16	17	""	"148329"	11870	8440	100	37	37	5	13	39	39	39	6	15	5	0	0	44	44	7	15	45	45	46	8	17	7	1	0	2.000	2.000	0.784	0.802	2.980	-0.143	0.004	80	452	100	-3	-3	1.000	-2	-1	-2	-1	2942	3502	-0.333	-0.250	0	0	0
2	17	17	""	"148600"	12050	8440	100	38	39	6	15	37	37	38	6	15	16	1	0	50	51	12	23	45	45	46	7	15	41	22	0	0.200	0.333	0.462	0.517	4.154	-0.061	0.003	80	452	100	6	8	-2.322	1	5	2	6	3093	4093	0.167	0.714	0	0	0
2	18	17	""	"148028"	12230	8430	100	38	38	6	15	37	37	38	5	13	18	7	0	45	45	7	15	45	45	46	7	15	16	2	0	100000.000	100000.000	0.646	0.750	3.464	-0.099	0.002	80	472	100	1	1	16.610	1	0	1	0	3053	3589	0.000	-0.143	0	0	0
2	19	17	""	"148555"	12420	8430	100	38	39	6	15	37	37	37	5	13	23	6	0	49	49	9	18	45	45	45	7	15	30	10	0	0.250	0.500	0.571	0.594	3.253	0.091	0.004	80	478	100	5	6	-2.000	1	4	2	4	3087	3896	0.400	0.571	0	0	0
2	20	17	""	"148153"	12600	8440	100	38	39	6	15	37	37	37	6	16	21	1	0	43	43	6	13	44	44	45	7	15	8	0	0	-1.000	-2.000	1.000	0.840	2.963	0.005	0.000	80	461	100	0	1	Error	1	-1	2	-1	3093	3452	0.333	-0.286	0	0	0
2	21	17	""	"148392"	12780	8440	100	36	36	6	16	37	37	38	6	15	10	1	0	42	43	6	13	44	44	44	8	18	7	1	0	0.500	1.000	1.000	1.018	2.772	-0.040	0.000	80	449	100	-3	-2	-1.000	-1	-2	-1	-1	2888	3472	-0.333	-0.125	0	0	0
2	22	17	""	"148636"	12950	8440	100	39	39	6	15	37	37	37	6	16	21	2	0	198	376	342	90	44	44	45	7	15	67	60	0	0.013	0.006	0.044	0.067	10.529	0.001	0.001	80	471	100	156	334	-6.267	2	154	2	332	3104	30103	0.333	47.286	0	0	0
2	1	18	""	"148301"	9170	8630	100	38	38	5	13	38	38	38	6	15	8	1	0	64	73	33	45	44	44	44	7	15	58	51	0	0.000	0.000	0.155	0.186	6.321	0.017	0.004	80	474	100	20	29	Error	0	20	0	29	3021	5838	0.000	4.143	0	0	0
2	2	18	"hsa-miR-1911-3p"	"146094"	9350	8630	100	37	37	5	13	38	38	38	6	15	7	0	0	43	44	7	15	44	44	45	7	15	13	0	0	1.000	100000.000	0.800	0.787	2.507	0.075	0.001	80	452	100	-2	-1	0.000	-1	-1	-1	0	2975	3481	-0.167	-0.143	0	0	0
2	3	18	""	"11039"	9530	8630	100	38	37	5	13	38	38	38	5	13	12	0	0	4040	4082	3894	95	45	45	45	7	15	63	62	0	0.000	0.000	0.004	0.017	42.849	0.000	0.009	80	440	100	3995	4036	Error	0	3995	-1	4037	2979	326587	-0.200	576.714	0	0	0
2	4	18	"hsa-miR-548j-5p"	"46592"	9700	8620	100	36	36	5	13	37	37	38	5	13	15	3	0	44	44	6	13	45	45	45	7	15	10	1	0	1.000	1.000	0.857	0.957	2.888	-0.044	0.001	80	394	100	-2	-2	0.000	-1	-1	-1	-1	2889	3545	-0.400	-0.143	0	0	0
2	5	18	"Empty"	"0"	9880	8620	100	36	36	5	13	38	38	38	6	15	2	0	0	44	44	7	15	44	44	45	7	15	15	1	0	100000.000	100000.000	0.500	0.581	2.860	0.037	0.000	80	447	100	-2	-2	16.610	-2	0	-2	0	2861	3499	-0.333	-0.143	0	0	0
2	6	18	"hsa-miR-423-5p"	"27565"	10070	8620	100	40	39	5	12	38	38	39	6	15	12	0	0	55	976	1116	114	45	45	45	8	17	51	47	0	0.200	0.001	0.008	0.035	24.914	0.000	0.001	80	462	100	12	932	-2.322	2	10	1	931	3150	78110	0.000	116.375	0	0	0
2	7	18	""	"146147"	10250	8620	100	37	36	5	13	38	38	38	6	15	3	0	0	56	1675	2034	121	45	45	45	7	15	55	46	0	-0.091	-0.001	0.250	0.081	29.806	-0.001	0.014	80	438	100	10	1628	Error	-1	11	-2	1630	2897	133971	-0.333	232.857	0	0	0
2	8	18	"hsa-miR-4478"	"168805"	10420	8620	100	40	39	6	15	38	38	38	6	15	20	2	0	54	379	416	109	46	46	46	7	15	52	46	0	0.250	0.003	0.017	0.044	11.382	0.002	0.010	80	449	100	10	334	-2.000	2	8	1	333	3159	30312	0.167	47.571	0	0	0
2	9	18	"hsa-miR-4687-5p"	"168648"	10610	8630	100	40	39	6	15	38	38	38	6	15	17	1	0	122	115	61	53	45	45	45	7	15	72	65	0	0.026	0.014	0.078	0.110	6.377	0.000	0.000	80	462	100	79	71	-5.267	2	77	1	70	3142	9193	0.167	10.000	0	0	0
2	10	18	"hsa-miR-766-5p"	"46474"	10790	8630	100	39	38	5	13	39	39	39	6	15	10	0	0	52	59	19	32	45	45	45	7	15	48	33	0	0.000	-0.071	0.252	0.373	5.490	-0.006	0.000	80	452	100	7	13	Error	0	7	-1	14	3073	4730	-0.167	2.000	0	0	0
2	11	18	"hsa-miR-4710"	"168799"	10970	8620	100	38	38	6	15	38	38	38	6	15	13	1	0	48	56	19	33	45	45	45	7	15	38	30	0	0.000	0.000	0.652	0.500	4.122	-0.033	0.003	80	465	100	3	11	Error	0	3	0	11	3034	4493	0.000	1.571	0	0	0
2	12	18	"hsa-miR-4789-3p"	"168591"	11140	8590	100	39	38	6	15	38	38	38	5	13	18	3	0	46	46	8	17	44	44	45	7	15	26	6	0	0.500	0.000	0.800	0.734	2.585	0.171	0.009	80	417	100	3	2	-1.000	1	2	0	2	3063	3687	0.000	0.143	0	0	0
2	13	18	"hsa-miR-4433a-3p"	"168675"	11320	8620	100	39	39	6	15	38	38	39	6	15	21	5	0	46	67	37	55	45	45	45	7	15	41	35	0	1.000	0.045	0.250	0.286	4.583	0.024	0.007	80	454	100	2	23	0.000	1	1	1	22	3156	5323	0.000	3.143	0	0	0
2	14	18	"hsa-miR-5194"	"168885"	11500	8620	100	37	37	5	13	38	38	39	6	15	10	2	0	44	43	6	13	45	45	46	7	15	10	1	0	1.000	0.500	0.667	0.629	2.967	0.203	0.004	80	462	100	-2	-3	0.000	-1	-1	-1	-2	2977	3463	-0.333	-0.429	0	0	0
2	15	18	"hsa-miR-4656"	"168673"	11690	8630	100	40	39	6	15	38	38	39	6	15	17	2	0	49	71	38	53	46	46	46	7	15	40	40	0	0.667	0.040	0.188	0.250	5.218	0.035	0.017	80	450	100	5	26	-0.585	2	3	1	25	3133	5672	0.000	3.571	0	0	0
2	16	18	"hsa-miR-4463"	"168814"	11860	8630	100	38	38	6	15	38	38	38	5	13	13	5	0	51	72	39	54	45	45	45	8	17	46	37	0	0.000	0.000	0.417	0.301	5.524	-0.027	0.012	80	440	100	6	27	Error	0	6	0	27	3016	5783	0.000	3.375	0	0	0
2	17	18	"hsa-miR-4746-5p"	"168744"	12050	8630	100	38	38	5	13	38	38	38	6	15	8	2	0	50	51	11	21	45	45	45	7	15	41	23	0	0.000	0.000	0.500	0.458	2.705	-0.046	0.002	80	473	100	5	6	Error	0	5	0	6	3046	4112	0.000	0.857	0	0	0
2	18	18	"hsa-miR-5695"	"168628"	12240	8630	100	39	39	6	15	38	38	38	6	15	20	1	0	44	44	7	15	44	44	45	7	15	12	2	0	100000.000	100000.000	1.208	0.937	2.811	0.079	0.001	80	471	100	1	1	16.610	1	0	1	0	3132	3511	0.167	-0.143	0	0	0
2	19	18	"hsa-miR-4722-3p"	"168742"	12430	8640	100	39	39	6	15	38	38	38	6	15	15	1	0	49	50	12	24	44	44	45	7	15	42	22	0	0.200	0.167	0.458	0.581	3.358	-0.026	0.001	80	431	100	6	7	-2.322	1	5	1	6	3100	4014	0.167	0.714	0	0	0
2	20	18	"hsa-miR-5581-3p"	"168933"	12590	8630	100	38	38	6	15	37	37	38	6	15	18	2	0	1691	1356	1180	87	44	44	45	7	15	73	70	0	0.001	0.001	0.003	0.013	20.289	0.000	0.002	80	427	100	1648	1313	Error	1	1647	1	1312	3053	108465	0.000	187.286	0	0	0
2	21	18	"hsa-miR-1260b"	"168619"	12780	8630	100	38	38	6	15	37	37	37	6	16	15	3	0	1062	4585	5082	110	44	44	45	7	15	75	61	0	0.001	0.000	0.016	0.017	33.904	0.000	0.003	80	440	100	1019	4542	-9.992	1	1018	1	4541	3036	366772	0.167	648.571	0	0	0
2	22	18	"hsa-miR-1290"	"168568"	12950	8620	100	37	37	6	16	37	37	38	6	15	11	1	0	109	802	928	115	44	44	44	7	15	62	52	0	0.000	0.000	0.009	0.027	21.157	0.001	0.005	80	472	100	65	758	Error	0	65	0	758	2950	64175	-0.167	108.286	0	0	0
2	1	19	"hsa-miR-548au-3p"	"168620"	9170	8810	100	37	36	6	16	38	38	38	6	15	10	0	0	47	47	8	17	44	44	44	6	13	28	12	0	-0.333	-0.667	0.636	0.631	3.171	-0.012	0.000	80	464	100	2	1	Error	-1	3	-2	3	2916	3788	-0.333	0.500	0	0	0
2	2	19	"hsa-miR-5580-5p"	"168954"	9350	8820	100	38	39	5	12	38	38	38	6	15	16	0	0	112	104	57	54	45	45	45	6	13	65	60	0	0.000	0.017	0.072	0.152	7.084	-0.006	0.002	80	452	100	67	60	Error	0	67	1	59	3101	8325	0.167	9.833	0	0	0
2	3	19	"hsa-miR-1255b-2-3p"	"168811"	9530	8820	100	40	40	5	12	38	38	38	6	15	15	2	0	140	113	65	57	46	46	46	8	17	61	61	0	0.021	0.030	0.039	0.056	4.233	0.006	0.003	80	452	100	96	69	-5.555	2	94	2	67	3177	9050	0.333	8.375	0	0	0
2	4	19	"hsa-miR-4477b"	"168801"	9710	8820	100	41	40	6	15	38	38	38	6	15	22	2	0	45	47	10	21	45	45	45	7	15	25	13	0	100000.000	1.000	0.667	0.611	2.759	0.198	0.015	80	461	100	3	4	16.610	3	0	2	2	3196	3778	0.333	0.286	0	0	0
2	5	19	"hsa-miR-3189-5p"	"168697"	9890	8820	100	37	38	5	13	38	38	39	5	12	10	2	0	57	65	24	36	44	44	44	6	13	57	50	0	-0.077	0.000	0.286	0.255	4.451	-0.019	0.003	80	469	100	12	21	Error	-1	13	0	21	3001	5218	-0.200	3.500	0	0	0
2	6	19	"hsa-miR-3194-3p"	"169333"	10090	8820	100	37	38	5	13	38	38	38	6	15	12	1	0	51	54	14	25	44	44	44	7	15	48	35	0	-0.143	0.000	0.333	0.406	3.409	0.028	0.001	80	444	100	6	10	Error	-1	7	0	10	3014	4335	0.000	1.429	0	0	0
2	7	19	"hsa-miR-499b-3p"	"169279"	10250	8820	100	40	39	6	15	38	38	38	6	15	20	3	0	45	44	7	15	44	44	45	7	15	12	3	0	2.000	100000.000	1.000	0.945	3.434	-0.100	0.001	80	424	100	3	1	1.000	2	1	1	0	3157	3557	0.167	-0.143	0	0	0
2	8	19	"hsa-miR-4759"	"169117"	10430	8820	100	37	38	6	15	38	38	38	6	15	8	3	0	43	44	6	13	44	44	45	7	15	11	0	0	1.000	0.000	1.000	0.836	3.036	0.277	0.004	80	451	100	-2	0	0.000	-1	-1	0	0	3035	3480	0.000	-0.143	0	0	0
2	9	19	"hsa-miR-4798-3p"	"169195"	10610	8820	100	39	39	6	15	38	38	38	6	15	18	1	0	42	43	7	16	45	45	45	7	15	8	2	0	-0.333	-0.500	1.143	0.894	3.035	-0.117	0.002	80	442	100	-2	-1	Error	1	-3	1	-2	3088	3458	0.167	-0.286	0	0	0
2	10	19	"hsa-miR-4799-5p"	"168988"	10790	8820	100	38	38	6	15	39	39	39	5	12	11	3	0	41	42	6	14	45	45	45	7	15	8	1	0	0.250	0.333	1.000	0.927	2.590	0.076	0.001	80	431	100	-5	-4	-2.000	-1	-4	-1	-3	3069	3327	-0.200	-0.429	0	0	0
2	11	19	"hsa-miR-4526"	"169151"	10960	8840	100	37	37	5	13	39	39	39	5	12	10	1	0	47	49	12	24	44	44	45	7	15	37	27	0	-0.667	-0.400	0.667	0.557	2.645	-0.060	0.003	80	462	100	1	3	Error	-2	3	-2	5	2988	3938	-0.400	0.571	0	0	0
2	12	19	"hsa-miR-548am-5p/hsa-miR-548au-5p/hsa-miR-548c-5p/hsa-miR-548o-5p"	"169147"	11160	8820	100	37	37	6	16	38	38	39	5	12	17	5	0	52	54	24	44	44	44	45	7	15	51	28	0	-0.125	-0.100	0.571	0.575	2.641	-0.018	0.001	80	494	100	7	9	Error	-1	8	-1	10	2993	4328	-0.400	1.286	0	0	0
2	13	19	"hsa-miR-4709-5p"	"169174"	11340	8820	100	37	38	6	15	39	39	39	6	15	15	2	0	43	43	6	13	44	44	44	7	15	11	0	0	2.000	1.000	1.310	1.121	3.106	-0.072	0.001	80	471	100	-3	-2	1.000	-2	-1	-1	-1	3032	3471	-0.167	-0.143	0	0	0
2	14	19	"hsa-miR-5571-3p"	"169241"	11520	8820	100	38	38	6	15	38	38	38	6	15	16	5	0	65	69	30	43	45	45	45	7	15	52	52	0	0.000	0.000	0.209	0.252	5.566	0.015	0.002	80	452	100	20	24	Error	0	20	0	24	3063	5549	0.000	3.429	0	0	0
2	15	19	"hsa-miR-5704"	"169211"	11700	8820	100	40	40	5	12	38	38	38	5	13	22	5	0	316	285	222	77	44	44	45	7	15	68	61	0	0.007	0.008	0.018	0.028	7.067	0.003	0.007	80	442	100	274	243	-7.087	2	272	2	241	3207	22779	0.400	34.286	0	0	0
2	16	19	"hsa-miR-4443"	"169188"	11880	8810	100	38	37	5	13	38	38	38	6	15	10	0	0	61	1095	1287	117	44	44	44	7	15	60	51	0	0.000	-0.001	0.125	0.048	34.216	0.000	0.000	80	452	100	17	1050	Error	0	17	-1	1051	2988	87567	-0.167	150.143	0	0	0
2	17	19	"hsa-miR-17-5p"	"169336"	12070	8820	100	38	39	6	15	38	38	38	6	15	20	5	0	264	392	353	90	44	44	45	7	15	63	57	0	0.000	0.003	0.016	0.064	10.583	0.004	0.032	80	441	100	220	349	Error	0	220	1	348	3140	31383	0.167	49.571	0	0	0
2	18	19	"hsa-miR-4493"	"169354"	12240	8810	100	38	39	5	12	38	38	39	5	12	17	3	0	45	45	7	15	44	44	45	7	15	21	6	0	0.000	1.000	0.667	0.787	3.205	0.130	0.004	80	430	100	1	2	Error	0	1	1	1	3113	3633	0.000	0.000	0	0	0
2	19	19	"hsa-miR-5186"	"169090"	12420	8810	100	38	38	5	13	38	38	38	5	13	15	2	0	46	47	7	14	44	44	44	7	15	26	3	0	0.000	0.000	0.571	0.765	3.157	0.058	0.001	80	430	100	2	3	Error	0	2	0	3	3021	3732	0.000	0.429	0	0	0
2	20	19	"hsa-miR-4760-5p"	"169222"	12600	8810	100	37	38	6	15	37	37	37	6	16	15	5	0	45	46	8	17	44	44	44	7	15	20	8	0	0.000	0.500	0.833	0.869	2.696	-0.019	0.000	80	442	100	1	3	Error	0	1	1	2	3026	3683	0.167	0.286	0	0	0
2	21	19	"hsa-miR-5587-5p"	"169176"	12780	8810	100	36	37	6	16	37	37	37	6	16	12	2	0	44	45	8	17	44	44	44	7	15	15	5	0	100000.000	0.000	0.722	0.745	3.239	-0.155	0.005	80	452	100	-1	1	16.610	-1	0	0	1	2942	3580	0.000	0.143	0	0	0
2	22	19	"hsa-miR-5582-3p"	"169353"	12970	8820	100	37	37	6	16	37	37	37	6	16	7	2	0	49	53	15	28	45	45	44	7	15	37	30	0	0.000	0.000	0.300	0.347	3.181	-0.047	0.004	80	494	100	4	8	Error	0	4	0	8	2989	4205	0.000	1.286	0	0	0
2	1	20	"Hy3"	"13138"	9170	8990	100	35	36	6	16	37	37	38	6	15	11	2	0	52	135	133	98	43	43	44	7	15	52	46	0	-0.222	-0.011	0.333	0.227	8.151	-0.008	0.011	80	507	100	7	91	Error	-2	9	-1	92	2874	10804	-0.333	13.000	0	0	0
2	2	20	"hsa-miR-4725-5p"	"169193"	9360	9010	100	38	38	5	13	37	37	38	6	15	10	3	0	330	244	159	65	44	44	45	7	15	73	70	0	0.003	0.005	0.017	0.032	7.911	0.004	0.007	80	485	100	287	201	-8.160	1	286	1	200	3049	19553	0.000	28.429	0	0	0
2	3	20	"hsa-miR-3614-5p"	"169317"	9540	9010	100	40	40	6	15	37	37	37	6	16	25	1	0	43	44	8	18	45	45	45	8	17	8	3	0	-1.500	-3.000	0.600	0.696	3.041	-0.114	0.009	80	474	100	1	2	Error	3	-2	3	-1	3189	3534	0.500	-0.125	0	0	0
2	4	20	"hsa-miR-4737"	"169032"	9720	9010	100	39	40	6	15	37	37	37	6	16	26	3	0	46	46	8	17	44	44	44	7	15	23	11	0	1.000	1.500	0.857	0.724	2.750	0.040	0.000	80	474	100	4	5	0.000	2	2	3	2	3172	3714	0.500	0.286	0	0	0
2	5	20	""	"168966"	9900	9000	100	38	38	5	13	37	37	38	6	15	10	1	0	338	257	197	76	43	43	44	7	15	66	63	0	0.003	0.005	0.016	0.032	9.938	-0.001	0.000	80	452	100	296	215	-8.205	1	295	1	214	3014	20574	0.000	30.429	0	0	0
2	6	20	""	"168828"	10070	9000	100	37	38	6	15	38	38	38	5	13	15	3	0	190	184	137	74	44	44	44	7	15	58	56	0	-0.007	0.000	0.095	0.102	7.903	-0.003	0.003	80	452	100	145	140	Error	-1	146	0	140	3001	14712	0.000	20.000	0	0	0
2	7	20	""	"169190"	10250	9000	100	39	39	7	17	38	38	38	5	13	25	7	0	61	165	142	86	44	44	44	7	15	58	50	0	0.059	0.008	0.178	0.134	8.130	0.007	0.010	80	464	100	18	122	-4.087	1	17	1	121	3132	13235	0.200	17.286	0	0	0
2	8	20	""	"168830"	10430	9000	100	37	37	6	16	37	37	38	6	15	13	2	0	45	46	7	15	44	44	44	7	15	18	6	0	0.000	0.000	1.000	1.162	3.638	-0.133	0.001	80	464	100	1	2	Error	0	1	0	2	2939	3649	-0.167	0.286	0	0	0
2	9	20	""	"169175"	10610	9000	100	37	37	5	13	38	38	38	6	15	5	2	0	44	43	7	16	44	44	45	7	15	13	2	0	100000.000	1.000	0.600	0.661	2.861	0.259	0.012	80	464	100	-1	-2	16.610	-1	0	-1	-1	2968	3447	-0.167	-0.286	0	0	0
2	10	20	""	"168845"	10790	9000	100	39	39	6	15	38	38	39	6	15	17	1	0	42	43	6	13	43	43	44	7	15	12	1	0	-1.000	100000.000	0.792	0.759	3.000	0.166	0.007	80	474	100	0	1	Error	1	-1	1	0	3098	3466	0.000	-0.143	0	0	0
2	11	20	""	"168694"	10980	9010	100	39	39	6	15	38	38	38	5	13	20	7	0	71	74	29	39	43	43	43	7	16	66	57	0	0.036	0.032	0.149	0.233	4.659	-0.008	0.001	80	463	100	29	32	-4.807	1	28	1	31	3108	5910	0.200	4.429	0	0	0
2	12	20	""	"168752"	11160	9010	100	37	37	6	16	38	38	38	5	13	13	1	0	203	182	106	58	43	43	44	7	15	76	72	0	-0.006	-0.007	0.062	0.077	5.386	-0.007	0.009	80	462	100	159	138	Error	-1	160	-1	139	2975	14564	-0.200	19.714	0	0	0
2	13	20	"hsa-miR-1260a"	"169412"	11330	9020	100	37	37	5	13	38	38	38	6	15	12	0	0	2166	1578	1046	66	43	43	43	7	16	85	81	0	0.000	-0.001	0.003	0.009	18.402	-0.001	0.027	80	471	100	2122	1534	Error	-1	2123	-1	1535	2996	126239	-0.167	219.286	0	0	0
2	14	20	"Empty"	"0"	11510	9000	100	40	39	6	15	38	38	39	6	15	15	1	0	44	44	6	13	43	43	44	7	15	13	1	0	2.000	1.000	1.000	1.090	3.631	0.075	0.001	80	474	100	3	2	1.000	2	1	1	1	3147	3496	0.000	0.000	0	0	0
2	15	20	"Empty"	"0"	11700	9000	100	38	38	5	13	38	38	38	6	15	10	0	0	42	43	6	13	44	44	44	6	13	10	1	0	0.000	0.000	1.000	0.897	3.400	0.234	0.006	80	474	100	-2	-1	Error	0	-2	0	-1	3066	3414	0.000	-0.167	0	0	0
2	16	20	"Empty"	"0"	11880	9000	100	38	39	5	12	38	38	39	6	15	11	1	0	47	46	6	13	44	44	44	6	13	26	7	0	0.000	0.500	0.938	0.845	2.903	0.079	0.000	80	474	100	3	3	Error	0	3	1	2	3091	3716	0.000	0.333	0	0	0
2	17	20	"Empty"	"0"	12060	9000	100	39	39	6	15	38	38	38	6	15	15	5	0	42	43	7	16	43	43	44	7	15	20	2	0	-1.000	100000.000	0.750	0.831	2.680	0.116	0.000	80	464	100	0	1	Error	1	-1	1	0	3085	3435	0.167	-0.143	0	0	0
2	18	20	"Empty"	"0"	12240	9000	100	37	37	5	13	38	38	38	6	15	6	0	0	40	41	7	17	43	43	44	7	15	10	1	0	0.333	0.500	0.625	0.649	2.642	-0.203	0.005	80	474	100	-4	-3	-1.585	-1	-3	-1	-2	2950	3296	-0.167	-0.429	0	0	0
2	19	20	"Empty"	"0"	12420	9000	100	36	36	5	13	37	37	37	6	16	7	1	0	41	42	6	14	44	44	44	7	15	6	1	0	0.333	0.500	0.636	0.690	2.731	-0.113	0.003	80	474	100	-4	-3	-1.585	-1	-3	-1	-2	2904	3333	-0.167	-0.286	0	0	0
2	20	20	"Empty"	"0"	12600	9000	100	38	38	6	15	37	37	37	6	16	20	2	0	43	44	7	15	43	43	44	7	15	16	2	0	100000.000	1.000	0.750	0.763	3.361	-0.224	0.006	80	474	100	1	2	16.610	1	0	1	1	3079	3511	0.167	0.000	0	0	0
2	21	20	"Hy3"	"13138"	12780	9000	100	37	38	6	15	38	38	38	6	15	8	2	0	209	355	371	104	44	44	44	7	15	65	57	0	-0.006	0.000	0.244	0.117	16.753	-0.001	0.001	80	474	100	164	311	Error	-1	165	0	311	3016	28396	0.000	44.429	0	0	0
2	22	20	"Hy3"	"13138"	12960	9000	100	37	37	7	18	37	37	37	6	16	15	3	0	66	149	147	98	44	44	44	7	15	61	51	0	0.000	0.000	0.147	0.122	14.075	-0.007	0.009	80	496	100	22	105	Error	0	22	0	105	2964	11937	0.000	15.000	0	0	0
3	1	1	"Hy3"	"13138"	13710	5420	100	37	37	7	18	37	37	37	6	16	17	1	0	52	160	178	111	42	42	42	7	16	53	46	0	0.000	0.000	0.176	0.136	9.031	-0.004	0.005	80	506	100	10	118	Error	0	10	0	118	2938	12806	0.000	16.857	0	0	0
3	2	1	"hsa-miR-425-5p"	"17608"	13890	5420	100	37	38	6	15	36	36	36	6	16	16	2	0	132	175	133	76	42	42	42	7	16	63	61	0	0.011	0.015	0.075	0.076	8.332	0.007	0.009	80	463	100	91	135	-6.492	1	90	2	133	3031	14019	0.333	19.000	0	0	0
3	3	1	"hsa-miR-125b-5p"	"30787"	14060	5420	100	35	36	6	16	36	36	36	6	16	15	2	0	6736	5985	5424	90	41	41	42	7	16	78	75	0	0.000	0.000	0.001	0.008	44.262	0.000	0.000	80	462	100	6694	5944	Error	-1	6695	0	5944	2857	478772	0.000	849.000	0	0	0
3	4	1	"hsa-miR-518e-3p"	"11159"	14240	5410	100	36	36	6	16	36	36	36	6	16	13	0	0	42	43	8	18	42	42	42	7	16	17	5	0	0.000	0.000	1.000	0.841	2.764	-0.308	0.015	80	490	100	0	1	Error	0	0	0	1	2887	3435	0.000	0.143	0	0	0
3	5	1	""	"11218"	14420	5410	100	35	35	6	17	35	35	36	6	16	18	0	0	44	47	11	23	41	41	41	7	17	32	16	0	0.000	0.000	0.750	0.787	2.373	-0.392	0.055	80	490	100	3	6	Error	0	3	0	6	2823	3749	-0.167	0.857	0	0	0
3	6	1	""	"46572"	14600	5410	100	37	37	7	18	35	35	36	6	16	21	7	0	41	43	7	16	41	41	41	7	17	20	7	0	100000.000	1.000	1.000	1.049	2.401	-0.948	0.015	80	490	100	2	4	16.610	2	0	2	2	2953	3468	0.167	0.286	0	0	0
3	7	1	"ebv-miR-BART19-5p"	"42613"	14780	5430	100	35	35	6	17	35	35	36	6	16	17	3	0	58	60	19	31	41	41	41	7	17	62	52	0	0.000	0.000	0.240	0.270	4.650	-0.014	0.001	80	474	100	17	19	Error	0	17	0	19	2834	4789	-0.167	2.714	0	0	0
3	8	1	""	"42511"	14960	5420	100	37	36	7	19	35	35	36	6	16	18	3	0	47	51	19	37	41	41	41	7	17	42	33	0	0.333	0.100	0.333	0.506	3.812	-0.038	0.003	80	474	100	8	11	-1.585	2	6	1	10	2895	4094	0.000	1.429	0	0	0
3	9	1	""	"11217"	15140	5410	100	36	36	6	16	35	35	35	6	17	22	5	0	47	47	10	21	41	41	41	7	17	40	17	0	0.167	0.167	0.633	0.582	3.090	-0.118	0.004	80	492	100	7	7	-2.585	1	6	1	6	2903	3744	0.167	0.857	0	0	0
3	10	1	""	"46712"	15330	5420	100	35	35	6	17	36	36	35	6	17	11	2	0	211	182	121	66	40	40	40	6	15	75	66	0	-0.006	-0.007	0.030	0.051	9.909	-0.001	0.000	80	492	100	170	141	Error	-1	171	-1	142	2776	14530	0.000	23.667	0	0	0
3	11	1	"ebv-miR-BART1-5p"	"17541"	15510	5420	100	37	36	7	19	35	35	35	6	17	21	3	0	51	74	37	50	40	40	40	7	17	53	48	0	0.182	0.029	0.148	0.235	5.985	-0.012	0.002	80	471	100	13	35	-2.459	2	11	1	34	2875	5907	0.167	4.857	0	0	0
3	12	1	""	"17596"	15680	5420	100	36	36	7	19	35	35	35	6	17	18	5	0	488	476	394	82	41	41	41	7	17	71	67	0	0.002	0.002	0.013	0.035	12.088	0.001	0.004	80	472	100	448	436	-8.804	1	447	1	435	2882	38087	0.167	62.143	0	0	0
3	13	1	""	"28250"	15870	5420	100	35	35	7	20	35	35	35	6	17	15	3	0	43	44	9	20	41	41	41	7	17	28	8	0	0.000	0.000	0.429	0.537	2.877	-0.413	0.063	80	484	100	2	3	Error	0	2	0	3	2836	3519	0.000	0.429	0	0	0
3	14	1	"hsa-miR-372-3p"	"11084"	16050	5420	100	37	36	7	19	35	35	35	6	17	22	5	0	53	58	21	36	40	40	41	7	17	56	48	0	0.154	0.056	0.226	0.290	3.650	-0.038	0.004	80	474	100	15	19	-2.700	2	13	1	18	2899	4602	0.167	2.429	0	0	0
3	15	1	"ebv-miR-BART16"	"17358"	16230	5410	100	36	35	6	17	35	35	35	6	17	16	2	0	49	149	136	91	41	41	41	8	19	47	46	0	0.125	0.000	0.057	0.095	11.202	-0.004	0.002	80	462	100	9	108	-3.000	1	8	0	108	2833	11910	0.000	13.500	0	0	0
3	16	1	"hsa-miR-592"	"17312"	16400	5420	100	35	35	7	20	35	35	35	6	17	16	5	0	43	45	12	26	41	41	41	7	17	32	17	0	0.000	0.000	0.833	0.736	3.455	-0.360	0.048	80	471	100	2	4	Error	0	2	0	4	2779	3610	0.000	0.571	0	0	0
3	17	1	"hsa-miR-521"	"11171"	16580	5410	100	34	34	6	17	35	35	35	6	17	12	0	0	45	45	9	20	41	41	41	7	17	36	17	0	-0.250	-0.250	0.550	0.606	3.521	-0.511	0.074	80	492	100	3	3	Error	-1	4	-1	4	2732	3624	-0.167	0.571	0	0	0
3	18	1	""	"42803"	16770	5410	100	36	36	6	16	35	35	35	6	17	20	2	0	61	125	98	78	40	40	40	7	17	57	52	0	0.048	0.012	0.308	0.218	10.471	-0.007	0.004	80	493	100	22	86	-4.392	1	21	1	85	2843	9986	0.167	12.143	0	0	0
3	19	1	"hsa-miR-621"	"46301"	16950	5410	100	37	36	7	19	35	35	35	6	17	16	5	0	41	41	7	17	40	40	40	7	17	21	1	0	2.000	1.000	1.500	1.609	3.297	-1.159	0.080	80	490	100	3	2	1.000	2	1	1	1	2860	3277	0.167	0.143	0	0	0
3	20	1	""	"14289"	17130	5420	100	36	36	7	19	35	35	35	6	17	21	6	0	114	135	94	69	40	40	40	7	17	63	60	0	0.014	0.011	0.057	0.099	8.737	0.000	0.000	80	490	100	75	96	-6.209	1	74	1	95	2852	10813	0.167	13.571	0	0	0
3	21	1	"hsa-miR-21-3p"	"42524"	17310	5420	100	35	35	5	14	34	34	35	7	20	15	1	0	68	78	36	46	40	40	40	7	17	68	55	0	0.036	0.026	0.100	0.142	4.101	-0.025	0.009	80	474	100	29	39	-4.807	1	28	1	38	2817	6228	0.000	5.429	0	0	0
3	22	1	"Hy3"	"13138"	17490	5420	100	34	35	6	17	35	35	35	7	20	6	2	0	71	138	151	109	39	39	39	7	17	57	52	0	-0.031	0.000	0.066	0.104	8.306	0.001	0.000	80	506	100	31	99	Error	-1	32	0	99	2770	11069	0.000	14.143	0	0	0
3	1	2	"hsa-miR-361-5p"	"14301"	13700	5610	100	38	37	6	16	36	36	36	6	16	23	7	0	542	390	268	68	42	42	42	7	16	80	73	0	0.004	0.003	0.020	0.035	6.458	0.000	0.000	80	480	100	502	349	-7.966	2	500	1	348	2996	31170	0.167	49.714	0	0	0
3	2	2	""	"-1"	13870	5610	100	36	37	6	16	36	36	36	6	16	13	2	0	368	270	187	69	42	42	42	7	16	68	66	0	0.000	0.004	0.028	0.076	11.530	-0.001	0.000	80	441	100	326	229	Error	0	326	1	228	2936	21561	0.167	32.571	0	0	0
3	3	2	"hsa-miR-1229-3p"	"46689"	14050	5610	100	38	37	6	16	36	36	36	6	16	17	2	0	43	44	10	22	42	42	42	7	16	26	12	0	2.000	0.500	0.703	0.684	3.623	0.005	0.000	80	452	100	3	3	1.000	2	1	1	2	2990	3556	0.167	0.286	0	0	0
3	4	2	"hsa-miR-1324"	"46647"	14230	5620	100	36	36	6	16	36	36	36	6	16	16	1	0	44	43	7	16	41	41	41	7	17	23	0	0	0.000	0.000	1.000	1.014	2.255	-0.532	0.017	80	464	100	3	2	Error	0	3	0	2	2885	3425	0.000	0.286	0	0	0
3	5	2	""	"23524"	14430	5620	100	36	36	6	16	36	36	36	6	16	16	2	0	58	58	14	24	42	42	42	7	16	72	55	0	0.000	0.000	0.303	0.302	3.246	-0.043	0.004	80	464	100	16	16	Error	0	16	0	16	2874	4655	0.000	2.286	0	0	0
3	6	2	""	"42611"	14600	5620	100	37	36	6	16	36	36	36	6	16	16	1	0	42	43	7	16	41	41	41	7	17	23	2	0	1.000	0.000	0.633	0.694	3.223	-0.264	0.007	80	434	100	2	2	0.000	1	1	0	2	2900	3419	0.000	0.286	0	0	0
3	7	2	"hsa-miR-744-3p"	"42970"	14770	5620	100	36	37	6	16	36	36	36	6	16	18	5	0	49	49	11	22	41	41	41	7	17	52	31	0	0.000	0.125	0.382	0.416	3.194	-0.032	0.001	80	440	100	8	9	Error	0	8	1	8	2921	3952	0.167	1.143	0	0	0
3	8	2	"hsa-miR-574-5p"	"27740"	14960	5610	100	36	36	6	16	36	36	36	6	16	12	0	0	56	208	200	96	41	41	41	8	19	56	50	0	0.000	0.000	0.292	0.190	8.502	-0.001	0.000	80	462	100	15	167	Error	0	15	0	167	2869	16636	0.000	20.875	0	0	0
3	9	2	""	"46228"	15140	5610	100	36	36	6	16	35	35	35	6	17	18	2	0	556	500	435	87	41	41	41	7	17	66	63	0	0.002	0.002	0.013	0.048	16.520	-0.001	0.001	80	470	100	516	460	-9.008	1	515	1	459	2887	39984	0.167	65.571	0	0	0
3	10	2	""	"11215"	15330	5620	100	36	35	6	17	36	36	36	6	16	12	0	0	72	66	22	33	40	40	41	7	17	66	65	0	0.000	-0.038	0.190	0.209	3.596	-0.036	0.007	80	470	100	32	25	Error	0	32	-1	26	2839	5277	-0.167	3.571	0	0	0
3	11	2	""	"11246"	15520	5620	100	35	35	6	17	35	35	35	6	17	12	2	0	54	54	15	27	41	41	42	8	19	58	42	0	0.000	0.000	0.348	0.401	3.131	-0.074	0.009	80	449	100	13	13	Error	0	13	0	13	2808	4347	0.000	1.500	0	0	0
3	12	2	""	"17904"	15690	5610	100	35	36	7	19	35	35	35	6	17	20	3	0	511	363	278	76	41	41	41	7	17	72	68	0	0.000	0.003	0.016	0.026	7.054	0.002	0.002	80	428	100	470	323	Error	0	470	1	322	2872	29031	0.167	46.000	0	0	0
3	13	2	""	"11273"	15860	5610	100	36	36	7	19	35	35	36	6	16	20	6	0	84	264	240	90	41	41	41	7	17	62	51	0	0.023	0.004	0.043	0.085	9.840	0.002	0.002	80	450	100	44	224	-5.426	1	43	1	223	2865	21122	0.000	31.857	0	0	0
3	14	2	""	"19583"	16050	5610	100	36	36	7	19	35	35	36	6	16	21	6	0	50	54	17	31	40	40	41	7	17	55	43	0	0.100	0.071	0.446	0.413	2.557	-0.064	0.007	80	462	100	11	15	-3.322	1	10	1	14	2906	4282	0.000	1.857	0	0	0
3	15	2	"hsa-miR-509-3p"	"11141"	16230	5600	100	34	36	6	16	35	35	35	6	17	18	3	0	45	45	9	20	41	41	41	7	17	36	13	0	-0.250	0.250	0.667	0.558	2.829	-0.397	0.045	80	452	100	3	5	Error	-1	4	1	4	2843	3614	0.167	0.571	0	0	0
3	16	2	"hsa-miR-554"	"42766"	16410	5620	100	36	36	6	16	35	35	35	6	17	11	6	0	219	179	110	61	40	40	40	7	17	78	71	0	0.006	0.007	0.026	0.054	6.525	0.000	0.000	80	439	100	180	140	-7.484	1	179	1	139	2871	14309	0.167	19.857	0	0	0
3	17	2	""	"17896"	16580	5610	100	36	36	7	19	35	35	35	6	17	25	2	0	222	642	634	98	41	41	40	7	17	67	61	0	0.006	0.002	0.009	0.033	10.628	0.001	0.005	80	448	100	182	602	-7.500	1	181	1	601	2884	51350	0.167	86.000	0	0	0
3	18	2	"hsa-miR-1305"	"46501"	16760	5610	100	35	35	6	17	35	35	35	6	17	15	2	0	43	43	8	18	40	40	40	7	17	32	7	0	0.000	0.000	0.500	0.591	3.411	-0.576	0.075	80	461	100	3	3	Error	0	3	0	3	2829	3409	0.000	0.429	0	0	0
3	19	2	"hsa-miR-551a"	"17272"	16950	5620	100	35	35	6	17	35	35	35	6	17	12	3	0	210	180	103	57	39	39	40	7	17	77	71	0	0.000	0.000	0.028	0.060	7.680	-0.003	0.002	80	444	100	171	141	Error	0	171	0	141	2811	14361	0.000	20.000	0	0	0
3	20	2	""	"42479"	17120	5630	100	34	35	6	17	35	35	36	6	16	16	2	0	48	50	14	28	40	40	40	7	17	50	37	0	-0.125	0.000	0.359	0.504	4.265	-0.135	0.022	80	434	100	7	10	Error	-1	8	0	10	2776	3988	-0.167	1.429	0	0	0
3	21	2	"hsa-miR-424-5p"	"42965"	17300	5610	100	36	36	7	19	35	35	35	7	20	16	3	0	285	288	240	83	40	40	40	7	17	66	63	0	0.004	0.004	0.025	0.075	14.381	0.001	0.001	80	452	100	246	249	-7.937	1	245	1	248	2885	23046	0.143	35.429	0	0	0
3	22	2	""	"42913"	17480	5610	100	36	37	5	13	35	35	35	6	17	21	0	0	49	52	17	32	39	39	39	7	17	55	38	0	0.100	0.154	0.304	0.324	3.803	-0.061	0.007	80	484	100	11	15	-3.322	1	10	2	13	2927	4178	0.333	1.857	0	0	0
3	1	3	"hsa-miR-922"	"42683"	13700	5810	100	37	37	6	16	36	36	36	6	16	17	0	0	48	54	16	29	43	43	43	7	16	46	41	0	0.200	0.091	0.500	0.511	3.883	-0.008	0.000	80	482	100	6	12	-2.322	1	5	1	11	2945	4359	0.167	1.571	0	0	0
3	2	3	""	"28450"	13880	5800	100	36	36	6	16	36	36	36	6	16	11	1	0	1157	787	589	74	42	42	43	7	16	77	71	0	0.000	0.000	0.006	0.019	11.190	-0.002	0.015	80	452	100	1115	745	Error	0	1115	0	745	2879	62960	0.000	106.286	0	0	0
3	3	3	"spike_control_v2_37"	"28684"	14060	5800	100	37	37	7	18	36	36	36	6	16	18	5	0	266	342	295	86	43	43	43	8	18	63	61	0	0.004	0.003	0.031	0.057	9.007	0.000	0.000	80	452	100	224	300	-7.801	1	223	1	299	2926	27325	0.167	37.375	0	0	0
3	4	3	""	"46514"	14240	5790	100	37	37	5	13	36	36	36	6	16	13	1	0	802	3738	4040	108	42	42	42	7	16	66	60	0	0.001	0.000	0.001	0.006	33.337	0.000	0.005	80	438	100	761	3697	-9.570	1	760	1	3696	2929	299079	0.167	528.000	0	0	0
3	5	3	"hsa-miR-181a-5p"	"42865"	14420	5800	100	35	35	6	17	35	35	36	6	16	12	1	0	677	598	508	84	43	43	42	8	19	71	65	0	0.000	0.000	0.011	0.040	17.053	-0.001	0.006	80	442	100	634	555	Error	0	634	0	555	2807	47861	-0.167	69.500	0	0	0
3	6	3	""	"42894"	14600	5800	100	36	36	5	13	36	36	36	6	16	11	1	0	77	92	51	55	42	42	41	7	17	60	57	0	0.000	0.000	0.140	0.219	5.127	0.006	0.001	80	442	100	35	50	Error	0	35	0	50	2851	7348	0.000	7.286	0	0	0
3	7	3	"hsa-miR-302b-5p"	"42667"	14780	5800	100	36	36	7	19	35	35	36	6	16	17	6	0	48	48	9	18	41	41	41	7	17	42	21	0	0.143	0.143	0.437	0.538	3.534	-0.139	0.005	80	442	100	8	8	-2.807	1	7	1	7	2861	3850	0.000	1.000	0	0	0
3	8	3	"hsa-miR-130a-3p"	"10138"	14960	5800	100	35	36	6	16	35	35	35	6	17	15	5	0	1151	768	627	81	42	42	42	8	19	76	70	0	0.000	0.001	0.006	0.020	13.257	0.001	0.005	80	442	100	1109	727	Error	0	1109	1	726	2872	61436	0.167	90.750	0	0	0
3	9	3	""	"30681"	15140	5800	100	36	36	6	16	35	35	35	6	17	15	3	0	320	275	202	73	41	41	41	7	17	71	66	0	0.004	0.004	0.021	0.044	9.884	-0.001	0.000	80	442	100	280	235	-8.124	1	279	1	234	2866	22005	0.167	33.429	0	0	0
3	10	3	""	"30831"	15320	5800	100	35	36	6	16	35	35	35	7	20	12	0	0	63	92	56	60	41	41	41	7	17	61	52	0	0.000	0.020	0.080	0.129	4.997	-0.003	0.000	80	442	100	22	52	Error	0	22	1	51	2843	7339	0.143	7.286	0	0	0
3	11	3	"hsa-miR-1298-5p"	"46381"	15500	5800	100	36	35	7	20	35	35	35	6	17	16	2	0	489	440	344	78	42	42	42	7	16	70	68	0	0.002	0.000	0.013	0.025	11.099	-0.002	0.006	80	432	100	448	398	-8.804	1	447	0	398	2812	35197	0.000	56.857	0	0	0
3	12	3	"hsa-miR-26b-3p"	"42523"	15680	5800	100	35	36	7	19	35	35	35	6	17	20	3	0	52	54	18	33	41	41	41	8	19	53	38	0	0.000	0.077	0.286	0.425	2.914	-0.150	0.054	80	462	100	11	14	Error	0	11	1	13	2857	4357	0.167	1.625	0	0	0
3	13	3	"hsa-miR-450b-3p"	"42892"	15870	5800	100	35	35	6	17	36	36	36	6	16	8	0	0	44	44	9	20	41	41	41	7	17	25	16	0	-0.333	-0.333	0.750	0.714	3.557	-0.127	0.006	80	450	100	2	2	Error	-1	3	-1	3	2794	3520	-0.167	0.429	0	0	0
3	14	3	"ebv-miR-BART9-5p"	"42824"	16040	5800	100	36	36	6	16	35	35	35	7	20	16	1	0	112	108	62	57	41	41	41	7	17	70	61	0	0.014	0.015	0.063	0.123	7.040	0.003	0.000	80	440	100	72	68	-6.150	1	71	1	67	2866	8656	0.143	9.571	0	0	0
3	15	3	"kshv-miR-K12-4-5p"	"17606"	16220	5790	100	36	36	6	16	35	35	35	6	17	20	3	0	50	52	14	26	41	41	41	7	17	51	36	0	0.111	0.091	0.367	0.361	3.829	-0.106	0.013	80	460	100	10	12	-3.170	1	9	1	11	2878	4180	0.167	1.571	0	0	0
3	16	3	""	"42927"	16400	5800	100	35	35	6	17	35	35	35	6	17	15	3	0	59	110	85	77	40	40	41	7	17	65	51	0	0.000	0.000	0.107	0.106	6.006	0.002	0.000	80	442	100	19	70	Error	0	19	0	70	2823	8824	0.000	9.857	0	0	0
3	17	3	""	"42861"	16580	5800	100	35	35	7	20	35	35	35	6	17	17	3	0	123	109	58	53	41	41	41	7	17	71	65	0	0.000	0.000	0.067	0.081	4.549	-0.002	0.000	80	442	100	82	68	Error	0	82	0	68	2836	8706	0.000	9.714	0	0	0
3	18	3	"hsa-miR-1277-3p"	"46925"	16760	5790	100	35	36	7	19	35	35	35	7	20	16	0	0	42	42	8	19	39	39	40	8	20	22	5	0	0.000	0.333	0.732	0.831	2.477	-0.647	0.094	80	450	100	3	4	Error	0	3	1	3	2841	3357	0.143	0.250	0	0	0
3	19	3	"hsa-miR-1202"	"46832"	16940	5790	100	35	35	6	17	35	35	36	7	19	12	1	0	41	41	7	17	40	40	40	7	17	17	3	0	0.000	0.000	0.700	0.770	3.607	-0.381	0.005	80	438	100	1	1	Error	0	1	0	1	2820	3243	-0.143	0.143	0	0	0
3	20	3	""	"42614"	17120	5800	100	35	35	6	17	35	35	35	7	20	15	0	0	77	83	44	53	40	40	40	7	17	65	57	0	0.000	0.000	0.170	0.203	5.164	-0.022	0.009	80	430	100	37	43	Error	0	37	0	43	2796	6637	0.000	6.143	0	0	0
3	21	3	"hsa-miR-718"	"146064"	17300	5800	100	36	36	7	19	35	35	35	6	17	18	6	0	57	63	26	41	39	39	40	7	17	61	52	0	0.056	0.042	0.216	0.287	4.807	-0.040	0.010	80	452	100	19	25	-4.170	1	18	1	24	2872	5016	0.167	3.286	0	0	0
3	22	3	"hsa-miR-1914-5p"	"146091"	17480	5800	100	34	35	7	20	35	35	35	6	17	12	5	0	117	127	81	63	40	40	40	7	17	70	61	0	-0.013	0.000	0.057	0.087	6.176	-0.003	0.001	80	474	100	76	87	Error	-1	77	0	87	2765	10124	0.000	12.429	0	0	0
3	1	4	"hsa-miR-1307-5p"	"42780"	13700	5990	100	38	37	5	13	36	36	36	6	16	12	2	0	119	101	51	50	45	45	45	7	15	65	65	0	0.027	0.018	0.053	0.091	5.576	-0.005	0.001	80	474	100	76	57	-5.209	2	74	1	56	2961	8086	0.167	8.000	0	0	0
3	2	4	""	"145866"	13880	5990	100	35	36	6	16	36	36	36	6	16	16	0	0	40	40	7	17	44	44	44	7	15	3	1	0	0.250	0.000	1.000	1.094	3.349	-0.249	0.010	80	452	100	-5	-4	-2.000	-1	-4	0	-4	2847	3224	0.000	-0.571	0	0	0
3	3	4	"SNORD48"	"46205"	14060	5990	100	36	37	6	16	35	35	36	6	16	20	3	0	433	338	232	68	43	43	44	8	18	75	71	0	0.003	0.007	0.014	0.029	8.916	0.002	0.005	80	452	100	391	297	-8.607	1	390	2	295	2930	27031	0.167	36.750	0	0	0
3	4	4	"spike_control_v2_35"	"28568"	14240	5990	100	36	37	8	21	36	36	36	6	16	18	6	0	181	159	103	64	43	43	43	8	18	67	65	0	0.000	0.009	0.035	0.078	4.947	-0.003	0.002	80	469	100	138	117	Error	0	138	1	116	2934	12747	0.167	14.500	0	0	0
3	5	4	"spike_control_v2_42"	"29138"	14420	5990	100	36	36	6	16	36	36	36	6	16	11	1	0	726	640	512	80	43	43	43	7	16	70	66	0	0.000	0.000	0.007	0.019	14.174	0.001	0.003	80	452	100	683	597	Error	0	683	0	597	2844	51165	0.000	85.286	0	0	0
3	6	4	""	"146192"	14600	5990	100	36	36	6	16	35	35	36	6	16	16	5	0	323	252	141	55	42	42	42	7	16	83	81	0	0.004	0.005	0.028	0.053	7.370	-0.001	0.001	80	452	100	282	211	-8.134	1	281	1	210	2882	20166	0.000	30.000	0	0	0
3	7	4	""	"42802"	14780	5990	100	35	35	7	20	35	35	35	6	17	16	6	0	80	90	48	53	42	42	42	8	19	62	60	0	0.000	0.000	0.125	0.149	6.102	-0.013	0.005	80	440	100	38	48	Error	0	38	0	48	2802	7215	0.000	6.000	0	0	0
3	8	4	""	"145872"	14950	5980	100	35	35	6	17	35	35	35	6	17	16	2	0	43	43	10	23	41	41	42	11	26	10	1	0	0.000	0.000	0.775	0.769	2.939	-0.168	0.012	80	449	100	2	2	Error	0	2	0	2	2834	3469	0.000	0.091	0	0	0
3	9	4	""	"146036"	15140	5980	100	35	35	6	17	35	35	35	6	17	10	2	0	42	42	8	19	42	42	42	7	16	15	5	0	0.000	0.000	0.621	0.797	3.094	-0.559	0.057	80	452	100	0	0	Error	0	0	0	0	2790	3369	0.000	0.000	0	0	0
3	10	4	""	"146017"	15320	5990	100	36	36	6	16	35	35	35	6	17	20	1	0	54	53	14	26	42	42	42	8	19	55	33	0	0.083	0.091	0.414	0.352	3.247	-0.052	0.004	80	430	100	13	12	-3.585	1	12	1	11	2882	4230	0.167	1.375	0	0	0
3	11	4	"spike_control_v2_34"	"28488"	15490	5980	100	36	36	6	16	35	35	35	6	17	18	3	0	99	400	415	103	42	42	43	8	18	58	53	0	0.018	0.003	0.014	0.030	10.849	0.002	0.009	80	449	100	58	359	-5.833	1	57	1	358	2853	31974	0.167	44.625	0	0	0
3	12	4	"hsa-miRPlus-B1114"	"145934"	15680	5990	100	35	35	6	17	35	35	35	6	17	13	0	0	54	111	82	73	42	42	42	8	19	53	48	0	0.000	0.000	0.132	0.194	7.536	-0.013	0.011	80	462	100	12	69	Error	0	12	0	69	2822	8915	0.000	8.625	0	0	0
3	13	4	"hsa-miR-449c-3p"	"146020"	15860	5990	100	36	36	7	19	35	35	35	6	17	20	2	0	43	43	8	18	42	42	42	8	19	17	1	0	1.000	1.000	0.917	0.879	3.401	-0.098	0.002	80	452	100	2	2	0.000	1	1	1	1	2865	3455	0.167	0.125	0	0	0
3	14	4	"spike_control_v2_40"	"29001"	16040	5990	100	34	35	6	17	35	35	35	7	20	11	0	0	329	273	204	74	40	40	41	7	17	68	63	0	-0.003	0.000	0.064	0.092	14.025	-0.003	0.004	80	453	100	288	233	Error	-1	289	0	233	2762	21844	0.000	33.143	0	0	0
3	15	4	"spike_control_v2_31"	"28098"	16220	5990	100	35	36	6	16	35	35	35	7	20	13	1	0	423	400	325	81	40	40	41	7	17	73	66	0	0.000	0.003	0.023	0.038	10.942	-0.002	0.004	80	460	100	383	361	Error	0	383	1	360	2842	32007	0.143	51.286	0	0	0
3	16	4	"hsa_negative_control_1"	"14258"	16400	5990	100	36	36	7	19	35	35	36	6	16	25	3	0	50	54	18	33	41	41	41	7	17	52	38	0	0.111	0.077	0.322	0.331	4.186	-0.071	0.010	80	440	100	10	14	-3.170	1	9	1	13	2858	4353	0.000	1.857	0	0	0
3	17	4	""	"145660"	16570	5980	100	36	36	6	16	35	35	35	6	17	22	1	0	64	443	487	109	41	41	41	7	17	52	50	0	0.043	0.002	0.014	0.052	17.341	0.001	0.002	80	450	100	24	403	-4.524	1	23	1	402	2912	35450	0.167	57.429	0	0	0
3	18	4	"ebv-miR-BART21-3p"	"145990"	16760	5990	100	35	35	7	20	35	35	35	6	17	17	2	0	56	58	20	34	40	40	40	7	17	61	51	0	0.000	0.000	0.276	0.370	4.232	-0.051	0.008	80	470	100	16	18	Error	0	16	0	18	2797	4671	0.000	2.571	0	0	0
3	19	4	""	"146003"	16940	5990	100	35	36	6	16	35	35	35	6	17	16	2	0	50	58	21	36	40	40	40	7	17	56	45	0	0.000	0.056	0.220	0.294	3.522	-0.005	0.000	80	450	100	10	19	Error	0	10	1	18	2875	4640	0.167	2.571	0	0	0
3	20	4	"hsa-miR-516a-3p/hsa-miR-516b-3p"	"145717"	17120	5990	100	35	35	6	17	35	35	35	6	17	16	2	0	44	46	11	23	40	40	40	7	17	42	15	0	0.000	0.000	0.500	0.733	4.181	-0.291	0.038	80	452	100	4	6	Error	0	4	0	6	2796	3669	0.000	0.857	0	0	0
3	21	4	""	"145944"	17310	5990	100	36	36	6	16	35	35	35	6	17	16	3	0	1438	1110	894	80	39	39	40	7	17	72	68	0	0.001	0.001	0.005	0.012	12.182	0.000	0.000	80	440	100	1400	1072	Error	1	1399	1	1071	2864	88775	0.167	152.857	0	0	0
3	22	4	"ebv-miR-BART2-3p"	"145984"	17480	5980	100	35	36	6	16	35	35	35	6	17	22	1	0	48	95	77	81	39	39	40	7	17	52	41	0	0.000	0.018	0.246	0.211	6.668	-0.007	0.002	80	462	100	9	57	Error	0	9	1	56	2847	7605	0.167	7.857	0	0	0
3	1	5	""	"145760"	13700	6180	100	38	37	6	16	36	36	37	6	16	18	1	0	1372	1972	1854	94	46	46	46	8	17	65	62	0	0.002	0.001	0.002	0.013	19.613	0.000	0.002	80	474	100	1328	1927	-9.373	2	1326	1	1926	2941	157775	0.000	240.750	0	0	0
3	2	5	"hsa-miR-376a-3p"	"146009"	13880	6180	100	35	35	7	20	36	36	37	6	16	15	2	0	179	156	95	60	45	45	46	8	17	70	66	0	-0.007	-0.009	0.049	0.089	7.681	-0.012	0.018	80	442	100	133	110	Error	-1	134	-1	111	2819	12440	-0.333	13.750	0	0	0
3	3	5	"hsa-miR-526b-3p"	"145785"	14060	6180	100	35	36	7	19	36	36	36	6	16	18	8	0	43	44	8	18	45	45	45	8	17	11	2	0	0.500	0.000	0.690	0.645	2.854	-0.129	0.001	80	462	100	-3	-1	-1.000	-1	-2	0	-1	2904	3505	0.000	-0.125	0	0	0
3	4	5	"hsa-miR-369-5p"	"145641"	14250	6190	100	35	35	6	17	36	36	36	6	16	8	2	0	55	55	14	25	46	46	46	8	17	51	36	0	-0.111	-0.111	0.273	0.320	3.102	0.028	0.002	80	449	100	8	8	Error	-1	9	-1	9	2823	4362	-0.167	1.125	0	0	0
3	5	5	"spike_control_v2_29"	"27968"	14420	6180	100	35	36	7	19	36	36	36	6	16	12	6	0	818	661	507	76	46	46	46	12	26	67	65	0	-0.001	0.000	0.006	0.026	13.009	0.001	0.002	80	440	100	771	615	Error	-1	772	0	615	2861	52852	0.000	51.250	0	0	0
3	6	5	"hsa-miR-658"	"145842"	14600	6180	100	36	35	6	17	35	35	35	6	17	15	1	0	48	49	13	26	45	45	45	8	17	37	18	0	0.333	0.000	0.500	0.539	2.821	-0.120	0.017	80	452	100	4	4	-1.585	1	3	0	4	2837	3953	0.000	0.500	0	0	0
3	7	5	"hsa-miR-30a-5p"	"146086"	14780	6180	100	35	36	6	16	35	35	35	6	17	17	5	0	1347	1098	883	80	44	44	44	9	20	68	67	0	0.000	0.001	0.004	0.019	15.002	0.000	0.000	80	452	100	1303	1055	Error	0	1303	1	1054	2863	87846	0.167	117.111	0	0	0
3	8	5	"hsa-miR-518a-5p/hsa-miR-527"	"145905"	14960	6180	100	35	36	6	16	35	35	35	6	17	17	6	0	178	152	93	61	43	43	44	11	25	66	66	0	0.000	0.009	0.073	0.142	7.526	0.003	0.001	80	461	100	135	110	Error	0	135	1	109	2887	12181	0.167	9.818	0	0	0
3	9	5	"hsa-miR-548u"	"147854"	15140	6170	100	35	35	6	17	35	35	35	6	17	20	2	0	44	44	8	18	43	43	44	8	18	15	1	0	0.000	0.000	1.125	1.065	3.033	-0.183	0.024	80	461	100	1	1	Error	0	1	0	1	2830	3494	0.000	0.000	0	0	0
3	10	5	"hsa-miR-3143"	"147835"	15320	6170	100	36	35	6	17	35	35	36	6	16	11	1	0	44	44	7	15	43	43	44	8	18	16	1	0	1.000	0.000	1.100	1.006	3.482	-0.214	0.012	80	451	100	2	1	0.000	1	1	0	1	2838	3518	-0.167	0.000	0	0	0
3	11	5	""	"147510"	15500	6180	100	35	35	7	20	36	36	36	6	16	11	2	0	2802	2481	2184	88	43	43	44	8	18	75	67	0	0.000	0.000	0.002	0.013	24.559	0.000	0.005	80	461	100	2758	2437	Error	-1	2759	-1	2438	2781	198465	-0.167	304.625	0	0	0
3	12	5	"hsa-miR-4327"	"147796"	15690	6180	100	35	35	6	17	35	35	35	6	17	15	2	0	43	43	8	18	43	43	43	8	18	13	5	0	0.000	0.000	1.000	0.985	2.943	-0.475	0.067	80	470	100	0	0	Error	0	0	0	0	2772	3472	0.000	0.000	0	0	0
3	13	5	"hsa-miR-4317"	"147776"	15870	6180	100	37	36	6	16	35	35	35	6	17	16	6	0	116	295	281	95	42	42	42	7	16	58	52	0	0.027	0.004	0.025	0.059	9.463	0.001	0.001	80	462	100	76	254	-5.209	2	74	1	253	2890	23606	0.167	36.143	0	0	0
3	14	5	"hsv2-miR-H9-3p"	"147840"	16060	6180	100	35	35	7	20	35	35	35	6	17	15	5	0	126	111	51	45	41	41	42	8	19	77	75	0	0.000	0.000	0.083	0.075	3.643	-0.006	0.001	80	451	100	85	70	Error	0	85	0	70	2821	8852	0.000	8.625	0	0	0
3	15	5	"kshv-miR-K12-7-5p"	"147901"	16230	6180	100	35	35	6	17	35	35	35	7	20	11	2	0	42	43	8	18	41	41	41	7	17	21	3	0	0.000	0.000	0.636	0.837	3.492	-0.479	0.047	80	440	100	1	2	Error	0	1	0	2	2837	3400	0.000	0.286	0	0	0
3	16	5	"hsa-miR-3160-3p"	"147941"	16410	6180	100	34	34	6	17	35	35	35	7	20	10	0	0	49	57	21	36	41	41	42	8	19	48	37	0	-0.125	-0.062	0.402	0.468	3.973	-0.063	0.011	80	461	100	7	15	Error	-1	8	-1	16	2720	4552	-0.143	1.875	0	0	0
3	17	5	"hsa-miR-4279"	"147767"	16590	6180	100	37	35	7	20	35	35	35	6	17	17	3	0	2971	1914	1431	74	40	40	41	8	19	76	73	0	0.001	0.000	0.003	0.009	14.308	0.000	0.000	80	462	100	2933	1874	Error	2	2931	0	1874	2833	153100	0.000	234.125	0	0	0
3	18	5	"hsa-miR-4326"	"147832"	16770	6180	100	35	36	6	16	35	35	35	7	20	15	1	0	58	70	32	45	40	40	41	8	19	63	50	0	0.000	0.033	0.167	0.255	4.434	-0.017	0.003	80	452	100	18	31	Error	0	18	1	30	2863	5587	0.143	3.625	0	0	0
3	19	5	"hsa-miR-3201"	"147851"	16950	6170	100	35	35	6	17	35	35	35	6	17	15	1	0	59	150	131	87	40	40	40	7	17	56	51	0	0.000	0.000	0.041	0.074	8.557	-0.002	0.001	80	450	100	19	110	Error	0	19	0	110	2798	11979	0.000	15.714	0	0	0
3	20	5	"hsa-miR-4255"	"147706"	17130	6170	100	35	35	6	17	35	35	35	7	20	10	2	0	103	96	55	57	41	41	41	7	17	61	57	0	0.000	0.000	0.122	0.158	6.324	-0.009	0.002	80	450	100	62	55	Error	0	62	0	55	2800	7695	0.000	7.857	0	0	0
3	21	5	"hsa-miR-3169"	"147821"	17310	6170	100	34	35	7	20	35	35	36	7	19	10	2	0	44	44	9	20	40	40	40	7	17	32	13	0	-0.250	0.000	0.714	0.810	3.530	-0.565	0.066	80	450	100	3	4	Error	-1	4	0	4	2797	3537	-0.143	0.571	0	0	0
3	22	5	"hsa-miR-3138"	"147654"	17490	6170	100	36	36	6	16	35	35	35	7	20	11	1	0	49	50	15	30	40	40	40	7	17	53	37	0	0.111	0.100	0.333	0.311	3.242	-0.068	0.006	80	500	100	10	11	-3.170	1	9	1	10	2854	3988	0.143	1.429	0	0	0
3	1	6	"hsa-miR-4304"	"147623"	13710	6360	100	36	36	6	16	36	36	36	6	16	7	3	0	54	57	18	31	44	44	45	8	17	53	33	0	0.000	0.000	0.298	0.288	2.973	0.051	0.006	80	471	100	10	13	Error	0	10	0	13	2899	4574	0.000	1.500	0	0	0
3	2	6	"hsv2-miR-H7-5p"	"147836"	13880	6360	100	36	37	5	13	36	36	36	6	16	18	0	0	306	528	517	97	44	44	45	9	20	58	56	0	0.000	0.002	0.014	0.048	14.123	0.001	0.002	80	438	100	262	485	Error	0	262	1	484	2965	42219	0.167	53.667	0	0	0
3	3	6	"hsa-miR-888-3p"	"148683"	14060	6370	100	37	37	6	16	36	36	36	6	16	18	1	0	44	45	7	15	44	44	44	8	18	15	1	0	100000.000	1.000	0.641	0.763	2.895	-0.193	0.010	80	462	100	1	2	16.610	1	0	1	1	2922	3577	0.167	0.125	0	0	0
3	4	6	"hsa-miR-3939"	"148467"	14250	6370	100	36	36	6	16	37	37	37	6	16	5	2	0	44	44	9	20	45	45	46	12	26	8	0	0	1.000	1.000	0.500	0.565	2.775	-0.213	0.018	80	452	100	-2	-2	0.000	-1	-1	-1	-1	2847	3524	-0.167	-0.167	0	0	0
3	5	6	"spike_control_v1_a"	"14261"	14430	6370	100	36	36	6	16	36	36	36	6	16	12	1	0	56	60	23	38	45	45	46	12	26	46	28	0	0.000	0.000	0.323	0.300	3.091	0.021	0.003	80	452	100	11	15	Error	0	11	0	15	2848	4774	0.000	1.167	0	0	0
3	6	6	"hsa-miRPlus-K1303*"	"147986"	14610	6370	100	35	35	7	20	36	36	36	6	16	18	1	0	56	141	120	85	45	45	46	15	32	47	43	0	-0.091	-0.010	0.229	0.193	7.326	0.012	0.022	80	452	100	10	95	Error	-1	11	-1	96	2817	11297	-0.167	6.333	0	0	0
3	7	6	""	"148319"	14790	6370	100	35	35	6	17	35	35	36	6	16	18	1	0	63	68	27	39	43	43	44	8	18	62	55	0	0.000	0.000	0.235	0.241	4.249	-0.041	0.011	80	452	100	20	25	Error	0	20	0	25	2826	5438	-0.167	3.000	0	0	0
3	8	6	"hsa-miR-3942-5p"	"148387"	14970	6370	100	37	37	6	16	36	36	36	6	16	20	0	0	42	43	8	18	43	43	44	9	20	11	1	0	-1.000	100000.000	0.826	0.759	3.159	-0.205	0.020	80	442	100	0	1	Error	1	-1	1	0	2921	3402	0.167	-0.111	0	0	0
3	9	6	""	"148658"	15150	6370	100	36	37	7	18	35	35	36	6	16	23	8	0	44	45	10	22	44	44	44	8	18	17	6	0	100000.000	2.000	0.679	0.713	3.901	-0.238	0.027	80	451	100	1	3	16.610	1	0	2	1	2926	3603	0.167	0.125	0	0	0
3	10	6	""	"148004"	15330	6370	100	35	35	6	17	35	35	36	6	16	15	0	0	104	95	48	50	44	44	44	8	18	63	61	0	0.000	0.000	0.122	0.153	6.232	-0.021	0.011	80	451	100	60	51	Error	0	60	0	51	2795	7633	-0.167	6.375	0	0	0
3	11	6	""	"148671"	15510	6360	100	37	37	7	18	35	35	36	6	16	23	3	0	57	201	194	96	44	44	45	8	17	52	47	0	0.154	0.013	0.082	0.099	11.759	-0.002	0.001	80	442	100	15	159	-2.700	2	13	2	157	2925	16045	0.167	19.500	0	0	0
3	12	6	"hsa-miR-3941"	"148285"	15690	6380	100	35	35	7	20	35	35	35	6	17	12	1	0	210	164	95	57	43	43	44	8	18	73	71	0	0.000	0.000	0.040	0.082	9.786	-0.005	0.003	80	450	100	167	121	Error	0	167	0	121	2782	13156	0.000	15.000	0	0	0
3	13	6	"hsa-miR-3937"	"148466"	15870	6370	100	36	35	6	17	35	35	35	7	20	15	0	0	41	43	8	18	43	43	43	8	18	15	3	0	-0.500	0.000	0.917	0.668	3.125	-0.297	0.022	80	452	100	-1	0	Error	1	-2	0	0	2836	3434	0.000	0.000	0	0	0
3	14	6	"hsa-miR-483-3p"	"148682"	16050	6370	100	36	36	6	16	35	35	35	7	20	13	3	0	5086	3336	2883	86	42	42	43	8	18	77	73	0	0.000	0.000	0.002	0.003	11.411	0.000	0.003	80	462	100	5045	3295	Error	1	5044	1	3294	2857	266895	0.143	411.625	0	0	0
3	15	6	"hsa-miR-3665"	"148264"	16240	6370	100	35	35	6	17	34	34	35	7	20	16	0	0	49	66	33	50	42	42	45	67	148	16	0	0	0.143	0.042	0.333	0.273	4.053	0.017	0.044	80	463	100	8	25	-2.807	1	7	1	24	2804	5264	0.000	0.313	0	0	0
3	16	6	"hsa-miR-34b-3p"	"148640"	16420	6380	100	35	36	7	19	35	35	35	7	20	18	2	0	53	55	16	29	42	42	42	8	19	53	38	0	0.000	0.077	0.250	0.335	3.878	-0.009	0.000	80	428	100	11	14	Error	0	11	1	13	2846	4368	0.143	1.625	0	0	0
3	17	6	"hsa-miR-3651"	"148327"	16590	6370	100	34	35	7	20	35	35	35	7	20	11	2	0	115	118	74	62	42	42	42	8	19	65	57	0	-0.014	0.000	0.068	0.146	5.760	-0.006	0.002	80	430	100	72	76	Error	-1	73	0	76	2795	9467	0.000	9.500	0	0	0
3	18	6	"hsv2-miR-H19"	"147555"	16770	6370	100	36	36	7	19	35	35	35	7	20	13	2	0	41	41	9	21	41	41	41	8	19	21	2	0	100000.000	100000.000	1.000	0.803	3.394	-0.493	0.074	80	442	100	1	1	16.610	1	0	1	0	2868	3315	0.143	0.000	0	0	0
3	19	6	""	"148486"	16950	6370	100	34	35	6	17	35	35	36	6	16	15	1	0	45	44	9	20	41	41	42	8	19	25	6	0	-0.250	0.000	0.455	0.591	3.582	-0.319	0.042	80	450	100	3	3	Error	-1	4	0	3	2820	3549	-0.167	0.250	0	0	0
3	20	6	""	"148279"	17130	6370	100	36	36	6	16	35	35	35	6	17	20	1	0	50	58	44	75	41	41	41	8	19	52	36	0	0.111	0.059	0.364	0.373	3.254	-0.016	0.003	80	460	100	10	18	-3.170	1	9	1	17	2845	4653	0.167	2.125	0	0	0
3	21	6	""	"148035"	17310	6370	100	35	35	6	17	35	35	35	6	17	10	3	0	53	88	57	64	41	41	41	8	19	53	47	0	0.000	0.000	0.250	0.194	6.276	-0.024	0.016	80	460	100	12	47	Error	0	12	0	47	2774	7019	0.000	5.875	0	0	0
3	22	6	""	"148158"	17490	6380	100	35	35	6	17	35	35	35	6	17	17	1	0	391	303	178	58	40	40	40	7	17	78	76	0	0.000	0.000	0.020	0.023	5.074	-0.001	0.000	80	478	100	351	263	Error	0	351	0	263	2805	24275	0.000	37.571	0	0	0
3	1	7	""	"148611"	13700	6560	100	35	36	6	16	36	36	36	6	16	10	1	0	45	45	9	20	43	43	44	8	18	21	11	0	-0.500	0.000	0.900	0.766	2.569	-0.156	0.012	80	501	100	1	2	Error	-1	2	0	2	2846	3639	0.000	0.125	0	0	0
3	2	7	""	"148615"	13880	6560	100	36	37	6	16	36	36	36	6	16	17	3	0	43	43	8	18	42	42	43	7	16	16	3	0	0.000	1.000	1.286	1.088	3.454	-0.241	0.014	80	469	100	1	2	Error	0	1	1	1	2926	3440	0.167	0.000	0	0	0
3	3	7	"hsa-miR-203b-3p"	"148012"	14060	6560	100	36	36	6	16	36	36	36	6	16	16	2	0	44	43	7	16	43	43	44	7	15	11	2	0	0.000	0.000	1.000	0.960	3.910	-0.310	0.014	80	452	100	1	0	Error	0	1	0	0	2909	3433	0.000	-0.143	0	0	0
3	4	7	""	"148070"	14240	6560	100	35	35	6	17	36	36	36	6	16	11	1	0	42	42	7	16	43	43	43	7	16	7	1	0	1.000	1.000	1.143	0.900	3.288	-0.221	0.007	80	462	100	-2	-2	0.000	-1	-1	-1	-1	2781	3337	-0.167	-0.143	0	0	0
3	5	7	""	"148582"	14430	6560	100	37	36	6	16	36	36	36	6	16	12	1	0	50	56	16	28	43	43	44	8	18	46	35	0	0.143	0.000	0.360	0.389	4.551	0.001	0.000	80	450	100	8	13	-2.807	1	7	0	13	2881	4440	0.000	1.500	0	0	0
3	6	7	""	"148528"	14600	6560	100	35	35	6	17	35	35	36	6	16	13	1	0	96	154	120	77	44	44	45	15	33	52	50	0	0.000	0.000	0.138	0.174	6.786	-0.002	0.000	80	440	100	52	110	Error	0	52	0	110	2817	12337	-0.167	7.267	0	0	0
3	7	7	""	"148578"	14780	6560	100	35	35	6	17	35	35	36	6	16	18	2	0	396	439	372	84	43	43	43	7	16	66	62	0	0.000	0.000	0.015	0.030	8.538	0.000	0.000	80	452	100	353	396	Error	0	353	0	396	2819	35125	-0.167	56.571	0	0	0
3	8	7	""	"148130"	14960	6550	100	36	35	6	17	35	35	36	6	16	15	1	0	40	40	7	17	43	43	44	8	18	3	0	0	-0.333	0.000	0.833	0.691	3.663	-0.121	0.004	80	442	100	-2	-3	Error	1	-3	0	-3	2824	3207	-0.167	-0.500	0	0	0
3	9	7	""	"148258"	15140	6550	100	36	36	6	16	35	35	35	6	17	17	6	0	45	45	10	22	44	44	43	7	16	27	8	0	1.000	1.000	0.429	0.549	3.873	-0.241	0.024	80	442	100	2	2	0.000	1	1	1	1	2867	3627	0.167	0.286	0	0	0
3	10	7	""	"148283"	15320	6550	100	35	36	6	16	36	36	36	6	16	11	1	0	42	43	8	18	43	43	44	8	18	22	1	0	1.000	0.000	0.750	0.897	3.403	-0.322	0.047	80	450	100	-2	0	0.000	-1	-1	0	0	2845	3459	0.000	-0.125	0	0	0
3	11	7	""	"148067"	15500	6550	100	36	37	6	16	36	36	36	6	16	17	1	0	40	41	6	14	43	43	43	8	18	7	0	0	0.000	-0.500	1.125	0.853	2.984	-0.497	0.032	80	470	100	-3	-1	Error	0	-3	1	-2	2925	3259	0.167	-0.250	0	0	0
3	12	7	"hsa-miR-216a-3p"	"148172"	15690	6560	100	35	35	6	17	35	35	35	6	17	18	1	0	59	68	31	45	43	43	43	8	18	53	50	0	0.000	0.000	0.324	0.326	6.012	-0.044	0.013	80	456	100	16	25	Error	0	16	0	25	2829	5419	0.000	3.125	0	0	0
3	13	7	""	"148689"	15860	6560	100	36	36	6	16	35	35	35	7	20	12	0	0	143	196	155	79	43	43	44	8	18	65	53	0	0.010	0.007	0.048	0.096	10.045	-0.005	0.006	80	440	100	101	154	-6.644	1	100	1	153	2874	15651	0.143	19.000	0	0	0
3	14	7	""	"148191"	16040	6560	100	36	36	6	16	35	35	35	7	20	11	1	0	79	79	40	50	42	42	43	8	18	58	53	0	0.027	0.027	0.115	0.156	5.015	0.005	0.000	80	452	100	38	38	-5.209	1	37	1	37	2844	6354	0.143	4.500	0	0	0
3	15	7	""	"148094"	16220	6560	100	36	35	6	17	35	35	35	7	20	6	2	0	648	573	496	86	42	42	46	67	145	57	56	0	0.002	0.000	0.007	0.016	10.622	0.000	0.000	80	453	100	607	531	-9.243	1	606	0	531	2764	45864	0.000	7.866	0	0	0
3	16	7	""	"148419"	16400	6550	100	35	35	7	20	35	35	35	7	20	17	1	0	47	49	13	26	42	42	42	7	16	42	25	0	0.000	0.000	0.546	0.574	4.262	-0.270	0.053	80	439	100	5	7	Error	0	5	0	7	2804	3920	0.000	1.000	0	0	0
3	17	7	""	"148503"	16580	6550	100	35	35	7	20	35	35	35	7	20	12	1	0	43	44	9	20	42	42	42	8	19	20	6	0	0.000	0.000	0.917	0.855	3.145	-0.587	0.093	80	450	100	1	2	Error	0	1	0	2	2767	3517	0.000	0.250	0	0	0
3	18	7	""	"148605"	16760	6550	100	35	36	7	19	35	35	35	7	20	18	3	0	41	42	8	19	41	41	41	8	19	18	0	0	0.000	1.000	0.714	0.742	2.297	-0.254	0.010	80	458	100	0	2	Error	0	0	1	1	2852	3331	0.143	0.125	0	0	0
3	19	7	""	"148025"	16940	6550	100	35	35	6	17	35	35	35	7	20	10	1	0	40	40	7	17	41	41	41	8	19	8	0	0	0.000	0.000	0.586	0.619	3.208	-0.557	0.080	80	460	100	-1	-1	Error	0	-1	0	-1	2817	3188	0.000	-0.125	0	0	0
3	20	7	"hsa-miR-486-3p"	"148661"	17130	6560	100	35	35	6	17	35	35	35	6	17	20	2	0	53	63	28	44	39	39	40	8	20	58	46	0	0.000	0.000	0.244	0.290	4.984	-0.034	0.007	80	450	100	14	24	Error	0	14	0	24	2803	5002	0.000	2.875	0	0	0
3	21	7	""	"148429"	17300	6560	100	35	36	7	19	35	35	35	6	17	21	6	0	268	200	142	71	40	40	41	8	19	70	62	0	0.000	0.006	0.058	0.069	6.039	-0.001	0.000	80	440	100	228	161	Error	0	228	1	160	2862	15988	0.167	19.875	0	0	0
3	22	7	""	"148407"	17480	6550	100	35	35	6	17	35	35	35	6	17	13	2	0	42	41	8	19	40	40	41	7	17	22	6	0	0.000	0.000	0.633	0.662	3.081	-0.370	0.048	80	470	100	2	1	Error	0	2	0	1	2775	3301	0.000	0.000	0	0	0
3	1	8	""	"148442"	13700	6760	100	37	36	5	13	36	36	36	6	16	13	0	0	48	49	12	24	44	44	44	8	18	36	18	0	0.250	0.000	0.321	0.325	3.640	-0.040	0.002	80	492	100	5	5	-2.000	1	4	0	5	2905	3945	0.000	0.625	0	0	0
3	2	8	""	"42499"	13890	6760	100	37	37	7	18	37	37	37	6	16	15	5	0	112	98	41	41	44	44	44	7	15	76	72	0	0.000	0.000	0.142	0.170	3.720	0.012	0.004	80	449	100	68	54	Error	0	68	0	54	2999	7818	0.000	7.714	0	0	0
3	3	8	"hsa-miR-181c-3p"	"145759"	14060	6750	100	36	36	7	19	36	36	36	6	16	17	3	0	46	47	9	19	43	43	44	8	18	32	7	0	0.000	0.000	0.873	0.853	3.662	-0.194	0.016	80	440	100	3	4	Error	0	3	0	4	2889	3736	0.000	0.375	0	0	0
3	4	8	"hsa-miR-450a-5p"	"17835"	14240	6750	100	36	37	6	16	36	36	36	6	16	17	3	0	53	64	45	70	43	43	43	8	18	50	41	0	0.000	0.048	0.367	0.429	4.038	-0.002	0.000	80	452	100	10	22	Error	0	10	1	21	2928	5098	0.167	2.625	0	0	0
3	5	8	"hsa-miR-532-3p"	"42732"	14420	6750	100	37	36	6	16	36	36	36	6	16	8	1	0	55	57	16	28	43	43	44	7	15	60	47	0	0.083	0.000	0.226	0.265	3.321	-0.007	0.000	80	452	100	13	14	-3.585	1	12	0	14	2898	4532	0.000	1.857	0	0	0
3	6	8	"hsa-miR-33b-3p"	"145734"	14600	6750	100	35	36	7	19	36	36	36	6	16	13	5	0	41	41	7	17	43	43	43	7	16	10	1	0	0.500	0.000	1.333	1.235	3.012	-0.313	0.028	80	452	100	-3	-2	-1.000	-1	-2	0	-2	2848	3248	0.000	-0.286	0	0	0
3	7	8	"hsa-miR-892b"	"42493"	14780	6750	100	36	36	6	16	36	36	36	6	16	13	1	0	45	45	9	20	43	43	43	8	18	27	6	0	0.000	0.000	0.655	0.697	2.632	-0.103	0.004	80	440	100	2	2	Error	0	2	0	2	2861	3628	0.000	0.250	0	0	0
3	8	8	"hsa-miR-5100"	"168878"	14950	6740	100	37	36	6	16	36	36	36	6	16	12	1	0	3782	4787	4529	94	43	43	43	8	18	71	65	0	0.000	0.000	0.001	0.009	39.035	0.000	0.007	80	460	100	3740	4744	Error	1	3739	0	4744	2906	382966	0.000	593.000	0	0	0
3	9	8	"hsa-miR-4653-3p"	"168605"	15140	6740	100	36	36	7	19	36	36	36	6	16	18	5	0	91	245	231	94	44	44	43	8	18	53	51	0	0.000	0.000	0.045	0.084	14.280	0.002	0.003	80	471	100	47	201	Error	0	47	0	201	2853	19577	0.000	25.250	0	0	0
3	10	8	"hsa-miR-4494"	"168856"	15320	6750	100	36	35	6	17	35	35	36	6	16	18	2	0	42	42	6	14	43	43	43	8	18	7	0	0	-1.000	0.000	1.250	1.165	2.888	-0.284	0.026	80	460	100	0	-1	Error	1	-1	0	-1	2830	3345	-0.167	-0.125	0	0	0
3	11	8	"hsa-miR-5585-3p"	"168558"	15500	6750	100	36	36	6	16	36	36	36	6	16	15	1	0	59	90	55	61	42	42	42	7	16	57	50	0	0.000	0.000	0.087	0.152	5.348	-0.013	0.005	80	470	100	17	48	Error	0	17	0	48	2865	7187	0.000	6.857	0	0	0
3	12	8	"hsa-miR-5696"	"168700"	15700	6770	100	35	35	7	20	35	35	36	6	16	18	1	0	86	85	30	35	42	42	42	7	16	80	80	0	0.000	0.000	0.160	0.155	3.724	-0.024	0.007	80	429	100	44	43	Error	0	44	0	43	2791	6774	-0.167	6.143	0	0	0
3	13	8	"hsa-miR-4794"	"168829"	15860	6750	100	35	35	6	17	35	35	36	6	16	15	2	0	38	39	6	15	42	42	42	7	16	6	0	0	0.000	0.000	1.200	0.861	3.439	-0.524	0.039	80	428	100	-4	-3	Error	0	-4	0	-3	2832	3111	-0.167	-0.429	0	0	0
3	14	8	"hsa-miR-4666a-3p"	"168602"	16040	6750	100	35	36	6	16	35	35	35	6	17	20	2	0	41	41	8	19	43	43	42	7	16	18	1	0	0.000	-0.500	0.500	0.669	2.835	-0.520	0.076	80	442	100	-2	-1	Error	0	-2	1	-2	2843	3302	0.167	-0.143	0	0	0
3	15	8	"hsa-miR-3978"	"168894"	16220	6750	100	35	35	6	17	35	35	35	6	17	18	1	0	39	40	7	17	41	41	42	7	16	7	2	0	0.000	0.000	0.817	0.746	3.401	-0.402	0.044	80	452	100	-2	-1	Error	0	-2	0	-1	2817	3166	0.000	-0.286	0	0	0
3	16	8	"hsa-miR-4491"	"168918"	16400	6750	100	35	35	6	17	35	35	35	7	20	12	1	0	71	80	40	50	41	41	42	11	26	55	50	0	0.000	0.000	0.129	0.218	5.401	0.000	0.000	80	460	100	30	39	Error	0	30	0	39	2816	6365	0.000	3.455	0	0	0
3	17	8	"hsa-miR-506-5p"	"168704"	16580	6750	100	36	35	7	20	35	35	35	6	17	18	2	0	108	126	87	69	41	41	41	7	17	61	53	0	0.015	0.000	0.060	0.129	6.910	-0.010	0.008	80	470	100	68	85	-6.066	1	67	0	85	2812	10077	0.000	12.143	0	0	0
3	18	8	"hsa-miR-296-5p"	"168708"	16770	6760	100	36	36	6	16	35	35	35	6	17	20	5	0	130	114	57	50	41	41	42	7	16	75	73	0	0.011	0.014	0.103	0.096	4.372	-0.008	0.002	80	456	100	90	74	-6.476	1	89	1	73	2859	9109	0.167	10.286	0	0	0
3	19	8	"hsa-miR-4796-5p"	"168621"	16940	6750	100	35	36	7	19	35	35	35	7	20	13	3	0	56	58	19	32	41	41	41	8	19	62	47	0	0.000	0.059	0.231	0.323	3.685	-0.099	0.029	80	449	100	15	18	Error	0	15	1	17	2841	4625	0.143	2.125	0	0	0
3	20	8	"hsa-miR-4694-5p"	"168670"	17120	6750	100	35	35	5	14	36	36	35	7	20	7	0	0	59	70	33	47	41	41	41	8	19	55	50	0	-0.056	-0.034	0.157	0.166	5.063	-0.018	0.004	80	453	100	17	28	Error	-1	18	-1	29	2835	5564	0.000	3.625	0	0	0
3	21	8	"hsa-miR-4681"	"168767"	17300	6750	100	34	35	6	17	35	35	35	6	17	15	2	0	47	54	18	33	41	41	41	8	19	48	40	0	-0.167	0.000	0.500	0.484	3.828	-0.019	0.001	80	453	100	5	13	Error	-1	6	0	13	2790	4315	0.000	1.625	0	0	0
3	22	8	"hsa-miR-3150b-5p"	"168594"	17480	6750	100	35	35	6	17	35	35	35	6	17	13	3	0	98	90	44	48	40	40	40	7	17	71	60	0	0.000	0.000	0.143	0.148	4.579	-0.047	0.048	80	482	100	58	50	Error	0	58	0	50	2786	7195	0.000	7.143	0	0	0
3	1	9	"hsa-miR-4532"	"168844"	13700	6940	100	36	37	6	16	36	36	36	6	16	20	5	0	647	2513	2698	107	44	44	44	8	18	66	58	0	0.000	0.000	0.002	0.011	30.019	0.000	0.017	80	474	100	603	2470	Error	0	603	1	2469	2972	201064	0.167	308.625	0	0	0
3	2	9	"hsa-miR-4528"	"168975"	13880	6940	100	36	36	6	16	36	36	36	6	16	13	1	0	43	42	7	16	43	43	43	7	16	10	1	0	0.000	0.000	0.857	0.779	3.306	-0.223	0.011	80	442	100	0	-1	Error	0	0	0	-1	2875	3365	0.000	-0.143	0	0	0
3	3	9	"hsa-miR-2682-3p"	"168570"	14060	6940	100	34	35	6	17	36	36	36	6	16	8	1	0	57	74	36	48	43	43	43	7	16	56	50	0	-0.143	-0.032	0.222	0.254	6.096	-0.035	0.018	80	437	100	12	30	Error	-2	14	-1	31	2791	5958	-0.167	4.429	0	0	0
3	4	9	"hsa-miR-3129-3p"	"168649"	14230	6940	100	36	36	5	13	35	35	36	6	16	10	2	0	41	41	7	17	44	44	44	8	18	5	1	0	-0.333	-0.333	0.750	0.657	3.154	-0.188	0.015	80	433	100	-2	-2	Error	1	-3	1	-3	2893	3297	0.000	-0.375	0	0	0
3	5	9	"hsa-miR-3618"	"168786"	14410	6940	100	35	35	6	17	35	35	36	6	16	12	2	0	49	52	14	26	43	43	43	7	16	43	27	0	0.000	0.000	0.667	0.583	3.407	-0.115	0.018	80	471	100	6	9	Error	0	6	0	9	2806	4134	-0.167	1.286	0	0	0
3	6	9	"hsa-miR-3972"	"169074"	14610	6940	100	35	36	7	19	35	35	35	6	17	26	2	0	67	68	25	36	43	43	43	7	16	63	55	0	0.000	0.040	0.284	0.299	2.802	-0.063	0.026	80	478	100	24	26	Error	0	24	1	25	2851	5402	0.167	3.571	0	0	0
3	7	9	"hsa-miR-4783-3p"	"169106"	14790	6940	100	37	36	7	19	36	36	36	6	16	11	3	0	55	90	55	61	43	43	43	8	18	52	47	0	0.083	0.000	0.259	0.266	7.984	-0.003	0.000	80	452	100	13	47	-3.585	1	12	0	47	2890	7202	0.000	5.875	0	0	0
3	8	9	"hsa-miR-4639-5p"	"169071"	14970	6940	100	34	34	6	17	35	35	35	6	17	12	2	0	47	48	9	18	42	42	42	8	19	35	13	0	-0.200	-0.167	0.528	0.519	2.657	-0.130	0.007	80	478	100	4	5	Error	-1	5	-1	6	2753	3800	-0.167	0.750	0	0	0
3	9	9	"hsa-miR-4637"	"168984"	15150	6940	100	35	35	7	20	35	35	35	6	17	15	3	0	39	40	7	17	42	42	42	7	16	10	1	0	0.000	0.000	0.857	0.880	2.984	-0.297	0.004	80	461	100	-3	-2	Error	0	-3	0	-2	2811	3195	0.000	-0.286	0	0	0
3	10	9	"hsa-miR-4733-3p"	"169265"	15330	6940	100	36	36	7	19	35	35	35	6	17	18	3	0	80	89	51	57	42	42	42	8	19	58	55	0	0.026	0.021	0.250	0.277	4.221	-0.016	0.006	80	452	100	39	48	-5.248	1	38	1	47	2843	7128	0.167	5.875	0	0	0
3	11	9	"hsa-miR-4790-3p"	"169099"	15510	6930	100	33	34	6	17	35	35	35	6	17	12	1	0	41	41	7	17	42	42	42	7	16	10	2	0	2.000	1.000	0.875	1.018	2.987	-0.263	0.008	80	442	100	-3	-2	1.000	-2	-1	-1	-1	2744	3279	-0.167	-0.143	0	0	0
3	12	9	"hsa-miR-5047"	"169201"	15690	6930	100	34	35	6	17	35	35	35	6	17	11	3	0	42	43	8	18	41	41	41	7	17	25	7	0	-1.000	0.000	1.000	0.896	3.346	-0.401	0.049	80	417	100	0	2	Error	-1	1	0	2	2768	3468	0.000	0.286	0	0	0
3	13	9	"hsa-miR-382-3p"	"169132"	15870	6940	100	36	36	6	16	35	35	36	6	16	18	1	0	65	86	51	59	41	41	42	7	16	60	55	0	0.042	0.022	0.135	0.165	5.696	-0.008	0.001	80	462	100	25	46	-4.585	1	24	1	45	2845	6869	0.000	6.286	0	0	0
3	14	9	"hsa-miR-5687"	"169122"	16060	6930	100	35	35	6	17	35	35	35	6	17	16	2	0	41	41	7	17	41	41	41	8	19	12	2	0	0.000	0.000	1.000	1.013	2.728	-0.514	0.028	80	449	100	0	0	Error	0	0	0	0	2767	3293	0.000	0.000	0	0	0
3	15	9	"hsa-miR-3064-5p"	"169227"	16230	6940	100	35	35	6	17	35	35	35	7	20	11	1	0	49	52	16	30	41	41	42	13	30	38	16	0	0.000	0.000	0.472	0.410	3.239	-0.161	0.043	80	440	100	8	11	Error	0	8	0	11	2828	4180	0.000	0.769	0	0	0
3	16	9	"hsa-miR-4692"	"169289"	16410	6940	100	34	35	8	22	35	35	35	7	20	15	2	0	46	46	11	23	41	41	42	13	30	22	3	0	-0.200	0.000	0.717	0.689	3.136	-0.168	0.041	80	452	100	4	5	Error	-1	5	0	5	2794	3649	0.000	0.308	0	0	0
3	17	9	"hsa-miR-4503"	"169308"	16590	6940	100	35	35	7	20	35	35	35	7	20	12	1	0	58	93	60	64	41	41	41	7	17	57	53	0	0.000	0.000	0.190	0.177	5.330	-0.006	0.001	80	452	100	17	52	Error	0	17	0	52	2806	7473	0.000	7.429	0	0	0
3	18	9	"hsa-miR-4290"	"169282"	16770	6940	100	35	35	7	20	35	35	36	7	19	17	1	0	787	573	427	74	41	41	41	7	17	76	68	0	0.000	0.000	0.010	0.021	9.669	0.001	0.001	80	452	100	746	532	Error	0	746	0	532	2825	45841	-0.143	76.000	0	0	0
3	19	9	"hsa-miR-4445-3p"	"169172"	16960	6940	100	35	35	6	17	35	35	36	6	16	13	2	0	46	48	13	27	41	41	42	17	40	17	3	0	0.000	0.000	0.655	0.565	3.701	0.012	0.001	80	463	100	5	7	Error	0	5	0	7	2813	3819	-0.167	0.353	0	0	0
3	20	9	"hsa-miR-4518"	"169199"	17140	6940	100	35	35	6	17	35	35	35	6	17	15	2	0	102	143	222	155	40	40	40	7	17	57	53	0	0.000	0.000	0.167	0.222	8.905	0.001	0.001	80	453	100	62	103	Error	0	62	0	103	2830	11464	0.000	14.714	0	0	0
3	21	9	"hsa-miR-642b-5p"	"169034"	17320	6940	100	35	35	7	20	35	35	35	6	17	20	7	0	1116	833	638	76	40	40	40	7	17	80	71	0	0.000	0.000	0.008	0.020	12.511	0.000	0.001	80	453	100	1076	793	Error	0	1076	0	793	2821	66647	0.000	113.286	0	0	0
3	22	9	"hsa-miR-5590-3p"	"169173"	17500	6930	100	36	35	6	17	35	35	35	6	17	13	2	0	42	43	7	16	40	40	40	7	17	23	8	0	0.500	0.000	0.625	0.712	3.125	-0.406	0.023	80	483	100	3	3	-1.000	1	2	0	3	2828	3405	0.000	0.429	0	0	0
3	1	10	"Empty"	"0"	13710	7130	100	37	37	6	16	36	36	36	6	16	8	2	0	45	44	7	15	43	43	43	7	16	17	1	0	0.500	1.000	0.667	0.690	3.323	-0.208	0.007	80	484	100	3	2	-1.000	1	2	1	1	2925	3537	0.167	0.143	0	0	0
3	2	10	"hsa-miR-4766-3p"	"169231"	13890	7130	100	35	35	5	14	35	35	36	6	16	12	1	0	43	42	8	19	43	43	43	7	16	12	2	0	0.000	0.000	0.762	0.807	2.928	-0.225	0.006	80	484	100	0	-1	Error	0	0	0	-1	2839	3350	-0.167	-0.143	0	0	0
3	3	10	"hsa-miR-4676-3p"	"169315"	14110	7120	100	36	37	6	16	35	35	36	6	16	23	1	0	42	44	9	20	43	43	43	7	16	22	7	0	-1.000	2.000	0.553	0.681	3.039	0.133	0.003	80	466	100	0	3	Error	1	-1	2	1	2924	3538	0.167	0.143	0	0	0
3	4	10	"hsa-miR-520b/hsa-miR-520c-3p"	"169005"	14270	7120	100	36	35	6	17	36	36	36	6	16	11	0	0	48	49	11	22	43	43	45	44	97	1	0	0	0.000	-0.167	0.633	0.659	2.819	-0.142	0.012	80	412	100	5	5	Error	0	5	-1	6	2834	3889	-0.167	0.091	0	0	0
3	5	10	""	"168580"	14430	7130	100	36	36	5	13	35	35	35	6	17	13	1	0	52	64	27	42	42	42	43	7	16	53	46	0	0.100	0.045	0.188	0.232	5.163	0.011	0.001	80	436	100	11	23	-3.322	1	10	1	22	2857	5133	0.167	3.000	0	0	0
3	6	10	""	"169246"	14610	7140	100	36	36	6	16	35	35	36	6	16	17	2	0	46	49	14	28	42	42	43	7	16	41	27	0	0.250	0.143	0.571	0.424	3.335	-0.080	0.005	80	450	100	5	8	-2.000	1	4	1	7	2845	3950	0.000	0.857	0	0	0
3	7	10	""	"169291"	14790	7130	100	36	36	6	16	35	35	35	6	17	13	2	0	52	103	76	73	43	43	43	8	18	50	43	0	0.111	0.017	0.091	0.126	6.912	-0.003	0.001	80	463	100	10	61	-3.170	1	9	1	60	2890	8234	0.167	7.500	0	0	0
3	8	10	""	"168888"	14980	7150	100	35	35	6	17	34	34	35	6	17	17	3	0	57	55	15	27	41	41	41	8	19	60	47	0	0.063	0.071	0.253	0.313	3.722	-0.087	0.019	80	433	100	17	15	-4.000	1	16	1	14	2835	4422	0.000	1.750	0	0	0
3	9	10	"hsa-miRPlus-A1086"	"169416"	15150	7130	100	34	35	6	17	35	35	35	6	17	18	1	0	53	63	28	44	42	42	41	8	19	52	46	0	-0.091	0.000	0.250	0.324	5.217	-0.044	0.014	80	431	100	10	21	Error	-1	11	0	21	2797	5055	0.000	2.750	0	0	0
3	10	10	""	"168913"	15330	7130	100	35	36	6	16	35	35	35	6	17	16	5	0	716	644	525	81	41	41	42	7	16	72	67	0	0.000	0.002	0.010	0.018	9.105	0.001	0.003	80	452	100	675	604	Error	0	675	1	603	2854	51481	0.167	86.000	0	0	0
3	11	10	""	"169060"	15510	7120	100	35	35	6	17	35	35	35	6	17	20	2	0	263	324	281	86	42	42	42	7	16	63	60	0	0.000	0.000	0.017	0.041	9.312	0.000	0.000	80	448	100	221	282	Error	0	221	0	282	2836	25882	0.000	40.286	0	0	0
3	12	10	""	"169051"	15680	7120	100	35	36	6	16	35	35	35	6	17	20	5	0	112	253	225	88	40	40	41	7	17	61	55	0	0.000	0.005	0.033	0.066	7.560	0.001	0.000	80	458	100	72	214	Error	0	72	1	213	2847	20244	0.167	30.286	0	0	0
3	13	10	""	"168604"	15870	7130	100	35	35	6	17	35	35	35	6	17	11	2	0	43	44	10	22	40	40	41	7	17	35	15	0	0.000	0.000	0.800	0.734	3.513	-0.271	0.013	80	462	100	3	4	Error	0	3	0	4	2791	3530	0.000	0.429	0	0	0
3	14	10	"Empty"	"0"	16050	7130	100	35	36	7	19	35	35	35	6	17	21	5	0	40	40	7	17	40	40	41	8	19	10	0	0	0.000	100000.000	0.750	1.048	3.434	-0.425	0.026	80	461	100	0	1	Error	0	0	1	0	2859	3169	0.167	-0.125	0	0	0
3	15	10	"Empty"	"0"	16230	7130	100	35	35	6	17	35	35	35	7	20	13	1	0	39	40	7	17	40	40	42	11	26	7	0	0	0.000	0.000	1.375	1.285	3.315	-0.406	0.055	80	452	100	-1	0	Error	0	-1	0	0	2763	3197	0.000	-0.182	0	0	0
3	16	10	"Empty"	"0"	16410	7130	100	35	35	6	17	34	34	35	6	17	20	3	0	40	40	8	20	41	41	42	11	26	2	1	0	-1.000	-1.000	0.667	0.676	4.092	-0.455	0.089	80	452	100	0	0	Error	1	-1	1	-1	2815	3228	0.000	-0.182	0	0	0
3	17	10	"Empty"	"0"	16590	7130	100	35	35	7	20	35	35	35	6	17	18	2	0	39	40	7	17	40	40	41	8	19	8	1	0	0.000	0.000	1.100	0.996	2.723	-0.644	0.037	80	452	100	-1	0	Error	0	-1	0	0	2807	3176	0.000	-0.125	0	0	0
3	18	10	"Empty"	"0"	16770	7130	100	34	35	6	17	35	35	35	6	17	17	5	0	42	41	7	17	40	40	40	7	17	17	1	0	-0.500	0.000	0.800	1.034	3.976	-0.695	0.097	80	452	100	1	1	Error	-1	2	0	1	2785	3297	0.000	0.143	0	0	0
3	19	10	"Empty"	"0"	16950	7130	100	34	35	6	17	35	35	35	6	17	16	0	0	40	40	7	17	40	40	41	17	41	0	0	0	100000.000	0.000	1.000	0.823	3.560	-0.459	0.050	80	452	100	-1	0	16.610	-1	0	0	0	2767	3216	0.000	-0.059	0	0	0
3	20	10	"Empty"	"0"	17130	7130	100	36	36	7	19	35	35	35	6	17	17	6	0	40	40	7	17	40	40	40	7	17	15	1	0	100000.000	100000.000	0.857	0.823	3.312	-0.631	0.035	80	452	100	1	1	16.610	1	0	1	0	2873	3208	0.167	0.000	0	0	0
3	21	10	"Empty"	"0"	17310	7130	100	36	36	6	16	35	35	35	6	17	23	2	0	42	42	9	21	40	40	41	7	17	20	8	0	0.500	0.500	1.000	0.943	2.572	-0.208	0.007	80	452	100	3	3	-1.000	1	2	1	2	2860	3327	0.167	0.143	0	0	0
3	22	10	"Empty"	"0"	17490	7130	100	35	35	7	20	35	35	35	6	17	17	1	0	40	40	7	17	40	40	40	7	17	16	2	0	0.000	0.000	1.000	0.918	3.295	-0.604	0.049	80	483	100	0	0	Error	0	0	0	0	2786	3233	0.000	0.000	0	0	0
3	1	11	"Empty"	"0"	13700	7320	100	36	36	6	16	36	36	36	6	16	17	0	0	42	42	5	11	43	43	43	7	16	6	0	0	0.000	0.000	1.000	1.003	2.892	-0.208	0.005	80	494	100	-1	-1	Error	0	-1	0	-1	2854	3382	0.000	-0.143	0	0	0
3	2	11	"hsa-miR-425-5p"	"17608"	13890	7320	100	36	36	5	13	36	36	36	6	16	10	2	0	167	154	105	68	43	43	43	7	16	67	60	0	0.000	0.000	0.143	0.095	8.174	-0.003	0.001	80	472	100	124	111	Error	0	124	0	111	2909	12319	0.000	15.857	0	0	0
3	3	11	"hsa-miR-125b-5p"	"30787"	14070	7320	100	35	36	6	16	35	35	36	6	16	20	1	0	6803	5253	4362	83	43	43	43	7	16	82	80	0	0.000	0.000	0.001	0.004	18.917	0.000	0.000	80	464	100	6760	5211	Error	0	6760	1	5210	2862	420250	0.000	744.286	0	0	0
3	4	11	"hsa-miR-518e-3p"	"11159"	14250	7330	100	37	37	6	16	36	36	36	6	16	20	3	0	41	42	8	19	42	42	44	42	95	0	0	0	-1.000	100000.000	1.139	1.093	2.458	-0.271	0.018	80	459	100	0	1	Error	1	-1	1	0	2926	3399	0.167	-0.048	0	0	0
3	5	11	""	"11218"	14430	7330	100	36	36	6	16	36	36	36	6	16	17	3	0	45	48	12	25	43	43	43	7	16	40	22	0	0.000	0.000	0.611	0.596	3.445	-0.076	0.003	80	450	100	2	5	Error	0	2	0	5	2907	3839	0.000	0.714	0	0	0
3	6	11	""	"46572"	14610	7320	100	36	36	6	16	36	36	36	6	16	16	1	0	41	42	7	16	43	43	43	7	16	13	1	0	0.000	0.000	0.792	0.813	3.274	-0.212	0.006	80	442	100	-2	-1	Error	0	-2	0	-1	2854	3324	0.000	-0.143	0	0	0
3	7	11	"ebv-miR-BART19-5p"	"42613"	14790	7320	100	36	35	7	20	35	35	36	6	16	18	2	0	57	58	17	29	43	43	43	7	16	61	48	0	0.071	0.000	0.245	0.300	3.277	-0.060	0.008	80	452	100	15	15	-3.807	1	14	0	15	2837	4648	-0.167	2.143	0	0	0
3	8	11	""	"42511"	14970	7310	100	34	36	8	22	35	35	35	6	17	22	8	0	48	48	10	20	43	43	42	7	16	41	18	0	-0.200	0.200	0.817	0.784	2.632	-0.128	0.006	80	426	100	4	6	Error	-1	5	1	5	2842	3860	0.167	0.857	0	0	0
3	9	11	""	"11217"	15150	7310	100	37	35	7	20	35	35	36	6	16	16	3	0	43	44	8	18	42	42	42	8	19	18	3	0	2.000	0.000	0.938	0.942	2.971	-0.162	0.010	80	451	100	3	2	1.000	2	1	0	2	2835	3523	-0.167	0.250	0	0	0
3	10	11	""	"46712"	15330	7320	100	35	36	6	16	35	35	35	6	17	17	3	0	152	156	107	68	41	41	42	8	19	65	63	0	0.000	0.009	0.034	0.068	7.630	0.002	0.001	80	460	100	111	116	Error	0	111	1	115	2841	12458	0.167	14.250	0	0	0
3	11	11	"ebv-miR-BART1-5p"	"17541"	15510	7320	100	36	37	6	16	36	36	36	6	16	18	3	0	58	75	40	53	41	41	41	7	17	55	51	0	0.000	0.029	0.380	0.339	5.843	-0.020	0.006	80	457	100	17	35	Error	0	17	1	34	2935	6029	0.167	4.857	0	0	0
3	12	11	""	"17596"	15680	7320	100	34	34	5	14	35	35	35	6	17	12	0	0	350	438	388	88	40	40	41	7	17	65	61	0	-0.003	-0.003	0.028	0.047	13.654	0.001	0.001	80	475	100	309	397	Error	-1	310	-1	398	2749	35005	-0.167	56.714	0	0	0
3	13	11	""	"28250"	15870	7320	100	36	36	6	16	35	35	35	7	20	12	0	0	44	45	9	20	42	42	49	153	312	0	0	0	0.500	0.333	0.692	0.698	2.304	-0.471	0.045	80	471	100	3	4	-1.000	1	2	1	3	2855	3570	0.143	-0.026	0	0	0
3	14	11	"hsa-miR-372-3p"	"11084"	16050	7320	100	36	36	6	16	35	35	36	7	19	11	2	0	50	59	20	33	41	41	49	154	314	0	0	0	0.111	0.056	0.230	0.263	4.606	-0.080	0.019	80	461	100	10	19	-3.170	1	9	1	18	2880	4702	0.000	0.065	0	0	0
3	15	11	"ebv-miR-BART16"	"17358"	16230	7320	100	36	36	7	19	35	35	36	7	19	13	3	0	82	162	136	83	40	40	42	18	42	51	51	0	0.024	0.008	0.053	0.085	10.180	-0.002	0.000	80	461	100	43	123	-5.392	1	42	1	122	2855	12975	0.000	6.667	0	0	0
3	16	11	"hsa-miR-592"	"17312"	16410	7320	100	36	36	7	19	35	35	36	8	22	12	0	0	44	45	10	22	41	41	53	164	309	0	0	0	0.333	0.250	0.636	0.766	3.416	0.019	0.082	80	452	100	4	5	-1.585	1	3	1	4	2846	3585	0.000	-0.049	0	0	0
3	17	11	"hsa-miR-521"	"11171"	16590	7320	100	35	34	7	20	35	35	35	7	20	11	0	0	42	44	8	18	41	41	41	7	17	25	10	0	0.000	-0.333	0.667	0.784	4.188	-0.670	0.085	80	452	100	1	2	Error	0	1	-1	3	2750	3485	-0.143	0.429	0	0	0
3	18	11	""	"42803"	16770	7320	100	36	36	6	16	35	35	35	7	20	15	1	0	55	127	102	80	41	41	41	8	19	55	47	0	0.071	0.012	0.207	0.216	7.892	-0.004	0.001	80	460	100	15	87	-3.807	1	14	1	86	2878	10128	0.143	10.750	0	0	0
3	19	11	"hsa-miR-621"	"46301"	16950	7320	100	35	36	6	16	35	35	35	6	17	13	5	0	40	40	6	15	40	40	41	8	19	5	1	0	0.000	100000.000	1.000	1.047	3.087	-0.858	0.085	80	460	100	0	1	Error	0	0	1	0	2847	3195	0.167	-0.125	0	0	0
3	20	11	""	"14289"	17130	7320	100	35	35	7	20	35	35	35	6	17	17	6	0	113	131	91	69	41	41	41	7	17	62	56	0	0.000	0.000	0.089	0.111	8.010	-0.002	0.000	80	460	100	72	90	Error	0	72	0	90	2813	10506	0.000	12.857	0	0	0
3	21	11	"hsa-miR-21-3p"	"42524"	17310	7320	100	35	35	6	17	35	35	35	6	17	17	3	0	81	80	44	55	40	40	41	8	19	63	58	0	0.000	0.000	0.179	0.195	5.531	-0.003	0.000	80	452	100	41	40	Error	0	41	0	40	2824	6426	0.000	4.875	0	0	0
3	22	11	"Empty"	"0"	17490	7310	100	34	34	6	17	35	35	35	7	20	5	0	0	42	41	7	17	41	41	41	8	19	12	0	0	-1.000	100000.000	0.750	0.739	3.036	-0.550	0.044	80	483	100	0	-1	Error	-1	1	-1	0	2709	3281	-0.143	0.000	0	0	0
3	1	12	"hsa-miR-361-5p"	"14301"	13700	7510	100	37	37	6	16	37	37	37	6	16	8	1	0	404	301	200	66	44	44	44	7	15	76	71	0	0.000	0.000	0.022	0.049	10.622	-0.003	0.007	80	488	100	360	257	Error	0	360	0	257	2943	24044	0.000	36.714	0	0	0
3	2	12	"spike_control_v2_40"	"29001"	13870	7520	100	36	36	6	16	37	37	37	6	16	7	1	0	373	279	188	67	43	43	44	7	15	71	67	0	-0.003	-0.004	0.038	0.060	12.573	-0.004	0.007	80	469	100	329	235	Error	-1	330	-1	236	2860	22284	-0.167	33.571	0	0	0
3	3	12	"hsa-miR-1229-3p"	"46689"	14070	7510	100	38	37	7	18	36	36	36	6	16	21	5	0	45	46	9	19	42	42	43	7	16	33	15	0	0.667	0.250	0.800	0.645	3.333	-0.099	0.002	80	459	100	5	5	-0.585	2	3	1	4	2992	3713	0.167	0.429	0	0	0
3	4	12	"hsa-miR-1324"	"46647"	14240	7510	100	38	37	5	13	36	36	36	6	16	10	1	0	40	41	6	14	43	43	43	7	16	7	0	0	-0.667	-0.500	1.000	0.995	2.672	-0.611	0.036	80	430	100	-1	-1	Error	2	-3	1	-2	2950	3266	0.167	-0.286	0	0	0
3	5	12	""	"23524"	14420	7510	100	36	35	7	20	36	36	36	6	16	13	1	0	53	53	13	24	43	43	43	8	18	51	31	0	0.000	-0.100	0.550	0.620	4.171	-0.120	0.016	80	450	100	10	9	Error	0	10	-1	10	2812	4226	-0.167	1.250	0	0	0
3	6	12	""	"42611"	14600	7510	100	36	37	6	16	36	36	36	6	16	15	3	0	40	40	6	15	43	43	43	8	18	2	0	0	0.000	-0.333	0.929	0.900	3.783	-0.412	0.016	80	461	100	-3	-2	Error	0	-3	1	-3	2929	3202	0.167	-0.375	0	0	0
3	7	12	"hsa-miR-744-3p"	"42970"	14780	7510	100	36	37	6	16	36	36	36	6	16	17	6	0	46	47	9	19	43	43	43	8	18	25	11	0	0.000	0.250	0.750	0.704	3.246	-0.034	0.000	80	461	100	3	5	Error	0	3	1	4	2930	3761	0.167	0.500	0	0	0
3	8	12	"hsa-miR-574-5p"	"27740"	14960	7510	100	36	35	6	17	36	36	36	6	16	11	0	0	57	205	186	90	43	43	43	7	16	57	50	0	0.000	-0.006	0.026	0.063	11.247	-0.001	0.000	80	461	100	14	161	Error	0	14	-1	162	2805	16384	-0.167	23.143	0	0	0
3	9	12	""	"46228"	15140	7510	100	36	36	6	16	35	35	35	6	17	17	6	0	168	411	399	97	41	41	42	8	19	60	56	0	0.008	0.003	0.016	0.048	14.252	0.001	0.001	80	479	100	128	371	-6.989	1	127	1	370	2879	32902	0.167	46.125	0	0	0
3	10	12	""	"11215"	15330	7520	100	37	36	6	16	35	35	35	6	17	12	3	0	61	62	24	38	40	40	41	7	17	61	52	0	0.095	0.045	0.158	0.198	2.865	-0.038	0.006	80	470	100	23	23	-3.392	2	21	1	22	2861	4986	0.167	3.000	0	0	0
3	11	12	""	"11246"	15520	7520	100	35	35	6	17	36	36	36	6	16	11	0	0	51	55	16	29	41	41	41	7	17	58	45	0	-0.100	-0.071	0.517	0.475	4.582	-0.176	0.065	80	461	100	9	13	Error	-1	10	-1	14	2787	4363	-0.167	2.000	0	0	0
3	12	12	""	"17904"	15700	7530	100	36	35	6	17	36	36	36	6	16	11	2	0	277	327	276	84	41	41	41	8	19	68	60	0	0.000	-0.003	0.015	0.034	10.448	0.001	0.002	80	434	100	236	285	Error	0	236	-1	286	2839	26173	-0.167	35.750	0	0	0
3	13	12	""	"11273"	15860	7520	100	34	35	7	20	35	35	35	6	17	20	0	0	89	252	238	94	41	41	42	8	19	57	52	0	-0.021	0.000	0.055	0.102	9.455	-0.002	0.003	80	426	100	47	211	Error	-1	48	0	211	2786	20179	0.000	26.250	0	0	0
3	14	12	""	"19583"	16040	7520	100	36	35	7	20	35	35	36	6	16	20	2	0	51	52	15	28	42	42	43	15	34	36	10	0	0.111	0.000	0.450	0.401	3.993	-0.089	0.011	80	451	100	10	10	-3.170	1	9	0	10	2823	4190	-0.167	0.600	0	0	0
3	15	12	"hsa-miR-509-3p"	"11141"	16220	7520	100	35	35	6	17	35	35	36	6	16	16	2	0	43	44	9	20	42	42	43	15	34	5	0	0	0.000	0.000	0.500	0.648	3.259	-0.028	0.004	80	439	100	1	2	Error	0	1	0	2	2826	3507	-0.167	0.067	0	0	0
3	16	12	"hsa-miR-554"	"42766"	16400	7510	100	35	36	7	19	36	36	36	8	22	8	0	0	250	182	117	64	41	41	53	164	309	52	0	0	-0.005	0.000	0.044	0.081	8.276	-0.003	0.002	80	452	100	208	141	Error	-1	209	0	141	2846	14563	0.000	0.787	0	0	0
3	17	12	""	"17896"	16580	7510	100	35	35	7	20	35	35	36	7	19	13	1	0	225	623	637	102	41	41	41	7	17	66	60	0	0.000	0.000	0.008	0.022	13.785	0.000	0.000	80	462	100	184	582	Error	0	184	0	582	2820	49813	-0.143	83.143	0	0	0
3	18	12	"hsa-miR-1305"	"46501"	16770	7520	100	36	36	7	19	35	35	35	6	17	17	5	0	42	43	8	18	41	41	41	7	17	16	6	0	1.000	0.500	1.762	1.536	2.834	-0.430	0.045	80	460	100	2	3	0.000	1	1	1	2	2852	3405	0.167	0.286	0	0	0
3	19	12	"hsa-miR-551a"	"17272"	16950	7520	100	36	36	7	19	35	35	35	6	17	21	2	0	220	178	106	59	41	41	41	7	17	72	70	0	0.006	0.007	0.045	0.071	6.995	0.000	0.000	80	450	100	180	138	-7.484	1	179	1	137	2851	14234	0.167	19.571	0	0	0
3	20	12	""	"42479"	17130	7520	100	37	36	7	19	35	35	35	6	17	22	6	0	51	51	14	27	40	40	41	7	17	55	40	0	0.182	0.091	0.261	0.339	4.107	-0.070	0.006	80	438	100	13	12	-2.459	2	11	1	11	2907	4097	0.167	1.429	0	0	0
3	21	12	"hsa-miR-424-5p"	"42965"	17300	7510	100	34	35	7	20	35	35	36	6	16	15	6	0	173	285	244	85	40	40	40	7	17	71	58	0	-0.008	0.000	0.019	0.056	11.750	0.001	0.001	80	448	100	132	245	Error	-1	133	0	245	2803	22775	-0.167	35.000	0	0	0
3	22	12	""	"42913"	17480	7510	100	36	36	6	16	35	35	35	7	20	8	2	0	49	53	18	33	40	40	40	7	17	57	40	0	0.111	0.077	0.283	0.264	3.033	-0.157	0.049	80	501	100	10	14	-3.170	1	9	1	13	2846	4269	0.143	1.857	0	0	0
3	1	13	"hsa-miR-922"	"42683"	13690	7720	100	37	36	6	16	36	36	36	6	16	12	2	0	51	52	13	25	43	43	43	7	16	50	30	0	0.125	0.000	0.346	0.353	2.896	0.022	0.001	80	500	100	9	9	-3.000	1	8	0	9	2910	4186	0.000	1.286	0	0	0
3	2	13	""	"28450"	13880	7710	100	36	36	6	16	36	36	37	6	16	15	1	0	1207	830	598	72	43	43	44	8	18	75	75	0	0.000	0.000	0.006	0.017	13.211	-0.001	0.010	80	462	100	1164	787	Error	0	1164	0	787	2874	66400	-0.167	98.250	0	0	0
3	3	13	"spike_control_v2_37"	"28684"	14060	7700	100	36	37	5	13	36	36	36	6	16	12	0	0	279	331	287	86	43	43	44	7	15	65	60	0	0.000	0.003	0.021	0.049	11.394	0.001	0.000	80	460	100	236	289	Error	0	236	1	288	2926	26512	0.167	41.000	0	0	0
3	4	13	""	"46514"	14240	7700	100	36	35	6	17	36	36	36	6	16	11	0	0	1812	3821	4120	107	43	43	44	8	18	67	65	0	0.000	0.000	0.002	0.011	29.817	0.000	0.000	80	452	100	1769	3777	Error	0	1769	-1	3778	2820	305646	-0.167	472.125	0	0	0
3	5	13	"hsa-miR-181a-5p"	"42865"	14420	7710	100	36	36	6	16	36	36	36	6	16	11	2	0	760	538	414	76	42	42	42	8	19	68	67	0	0.000	0.000	0.008	0.025	13.243	0.001	0.003	80	470	100	718	496	Error	0	718	0	496	2881	43072	0.000	62.000	0	0	0
3	6	13	""	"42894"	14610	7710	100	36	36	6	16	35	35	35	6	17	16	2	0	82	92	53	57	42	42	43	9	20	56	52	0	0.025	0.020	0.121	0.145	5.994	-0.008	0.002	80	471	100	41	51	-5.322	1	40	1	50	2862	7396	0.167	5.444	0	0	0
3	7	13	"hsa-miR-302b-5p"	"42667"	14790	7710	100	36	35	6	17	35	35	35	6	17	20	0	0	48	49	10	20	42	42	43	9	20	40	11	0	0.167	0.000	0.479	0.445	3.401	-0.193	0.020	80	449	100	7	7	-2.585	1	6	0	7	2830	3894	0.000	0.667	0	0	0
3	8	13	"hsa-miR-130a-3p"	"10138"	14960	7700	100	36	36	7	19	35	35	36	6	16	25	5	0	1071	758	546	72	42	42	42	8	19	77	71	0	0.001	0.001	0.009	0.020	9.880	0.000	0.001	80	440	100	1030	717	Error	1	1029	1	716	2869	60655	0.000	89.500	0	0	0
3	9	13	""	"30681"	15140	7710	100	35	35	6	17	36	36	36	6	16	12	2	0	357	268	190	70	42	42	42	8	19	71	67	0	-0.003	-0.004	0.023	0.052	10.363	0.002	0.002	80	450	100	314	225	Error	-1	315	-1	226	2821	21467	-0.167	28.250	0	0	0
3	10	13	""	"30831"	15320	7700	100	36	36	6	16	35	35	35	6	17	21	1	0	68	96	58	60	41	41	41	7	17	58	55	0	0.037	0.018	0.091	0.132	4.954	0.015	0.009	80	450	100	28	56	-4.755	1	27	1	55	2869	7661	0.167	7.857	0	0	0
3	11	13	"hsa-miR-1298-5p"	"46381"	15500	7700	100	36	36	7	19	35	35	36	6	16	17	3	0	574	443	357	80	41	41	41	7	17	66	63	0	0.002	0.002	0.016	0.043	16.997	0.000	0.000	80	452	100	534	403	-9.058	1	533	1	402	2857	35427	0.000	57.429	0	0	0
3	12	13	"hsa-miR-26b-3p"	"42523"	15690	7710	100	37	37	6	16	35	35	36	6	16	23	2	0	51	54	16	29	41	41	42	7	16	53	43	0	0.200	0.154	0.333	0.489	3.743	-0.020	0.003	80	440	100	12	15	-2.322	2	10	2	13	2953	4307	0.167	1.714	0	0	0
3	13	13	"hsa-miR-450b-3p"	"42892"	15860	7700	100	34	36	6	16	35	35	36	6	16	17	5	0	43	44	10	22	42	42	42	8	19	27	7	0	-1.000	0.500	0.750	0.764	3.579	-0.109	0.004	80	430	100	0	3	Error	-1	1	1	2	2853	3554	0.000	0.250	0	0	0
3	14	13	"ebv-miR-BART9-5p"	"42824"	16040	7700	100	35	35	7	20	35	35	35	6	17	18	2	0	113	105	63	60	41	41	42	9	21	60	57	0	0.000	0.000	0.074	0.114	6.397	-0.006	0.001	80	442	100	72	64	Error	0	72	0	64	2817	8438	0.000	7.000	0	0	0
3	15	13	"kshv-miR-K12-4-5p"	"17606"	16220	7690	100	35	35	6	17	35	35	36	7	19	10	1	0	48	51	13	25	42	42	42	8	19	41	27	0	0.000	0.000	0.586	0.447	4.404	-0.180	0.038	80	438	100	6	9	Error	0	6	0	9	2830	4087	-0.143	1.125	0	0	0
3	16	13	""	"42927"	16400	7700	100	35	35	6	17	36	36	36	7	19	11	0	0	55	121	95	78	41	41	41	8	19	55	48	0	-0.071	-0.013	0.165	0.162	7.251	-0.001	0.000	80	452	100	13	79	Error	-1	14	-1	80	2796	9695	-0.143	10.000	0	0	0
3	17	13	""	"42861"	16580	7700	100	37	36	7	19	36	36	36	7	19	11	0	0	137	112	61	54	40	40	41	7	17	68	63	0	0.010	0.000	0.069	0.131	7.371	-0.001	0.000	80	452	100	98	72	-6.600	1	97	0	72	2858	8937	0.000	10.143	0	0	0
3	18	13	"hsa-miR-1277-3p"	"46925"	16760	7700	100	36	37	7	18	35	35	36	7	19	22	7	0	41	42	8	19	41	41	42	7	16	20	5	0	100000.000	2.000	0.500	0.590	3.138	-0.663	0.049	80	450	100	1	3	16.610	1	0	2	1	2928	3339	0.143	0.000	0	0	0
3	19	13	"hsa-miR-1202"	"46832"	16940	7700	100	34	35	7	20	35	35	35	7	20	16	2	0	39	40	8	20	41	41	40	7	17	13	5	0	0.500	0.000	0.667	0.881	2.689	-0.661	0.056	80	442	100	-3	-1	-1.000	-1	-2	0	-1	2815	3189	0.000	0.000	0	0	0
3	20	13	""	"42614"	17120	7700	100	36	36	7	19	35	35	35	6	17	22	7	0	77	82	41	50	40	40	40	7	17	63	62	0	0.027	0.024	0.121	0.148	4.173	-0.025	0.009	80	442	100	38	43	-5.209	1	37	1	42	2865	6523	0.167	6.000	0	0	0
3	21	13	"hsa-miR-718"	"146064"	17300	7710	100	35	36	7	19	35	35	35	6	17	17	6	0	64	65	26	40	40	40	40	7	17	61	55	0	0.000	0.040	0.222	0.270	3.779	-0.003	0.000	80	450	100	24	26	Error	0	24	1	25	2853	5223	0.167	3.571	0	0	0
3	22	13	"hsa-miR-1914-5p"	"146091"	17480	7710	100	34	35	7	20	35	35	35	6	17	21	1	0	132	124	75	60	40	40	40	7	17	70	65	0	-0.011	0.000	0.067	0.087	6.397	-0.007	0.003	80	470	100	91	84	Error	-1	92	0	84	2799	9957	0.000	12.000	0	0	0
3	1	14	"hsa-miR-1307-5p"	"42780"	13700	7900	100	35	36	5	13	37	37	36	6	16	10	0	0	115	101	50	49	43	43	44	7	15	66	62	0	-0.028	-0.017	0.130	0.159	4.866	-0.005	0.001	80	464	100	70	57	Error	-2	72	-1	58	2863	8049	0.000	8.143	0	0	0
3	2	14	""	"145866"	13880	7900	100	37	36	6	16	36	36	36	6	16	15	1	0	39	40	7	17	44	44	44	7	15	6	1	0	-0.200	0.000	1.000	1.131	3.043	-0.307	0.014	80	442	100	-4	-4	Error	1	-5	0	-4	2890	3216	0.000	-0.571	0	0	0
3	3	14	"SNORD48"	"46205"	14060	7900	100	36	36	6	16	37	37	36	6	16	17	1	0	427	315	221	70	43	43	44	8	18	76	67	0	-0.003	-0.004	0.023	0.046	8.514	-0.001	0.000	80	460	100	383	271	Error	-1	384	-1	272	2912	25212	0.000	33.875	0	0	0
3	4	14	"spike_control_v2_35"	"28568"	14240	7890	100	36	36	6	16	37	37	36	6	16	11	3	0	192	152	98	64	43	43	43	8	18	63	61	0	-0.007	-0.009	0.080	0.113	8.212	-0.006	0.005	80	468	100	148	108	Error	-1	149	-1	109	2883	12162	0.000	13.625	0	0	0
3	5	14	"spike_control_v2_42"	"29138"	14420	7900	100	36	36	6	16	36	36	36	6	16	11	2	0	685	574	477	83	42	42	43	8	18	66	62	0	0.000	0.000	0.005	0.017	14.546	0.000	0.000	80	442	100	643	532	Error	0	643	0	532	2905	45908	0.000	66.375	0	0	0
3	6	14	""	"146192"	14600	7900	100	36	36	6	16	36	36	36	6	16	13	2	0	306	242	143	59	42	42	43	8	18	76	73	0	0.000	0.000	0.034	0.048	6.478	0.000	0.000	80	442	100	264	200	Error	0	264	0	200	2898	19387	0.000	24.875	0	0	0
3	7	14	""	"42802"	14780	7900	100	36	36	6	16	36	36	36	6	16	12	3	0	116	96	49	51	42	42	42	7	16	66	62	0	0.000	0.000	0.087	0.147	5.896	-0.002	0.000	80	452	100	74	54	Error	0	74	0	54	2895	7717	0.000	7.714	0	0	0
3	8	14	""	"145872"	14960	7890	100	37	37	6	16	35	35	35	6	17	25	3	0	44	43	8	18	42	42	42	8	19	15	6	0	1.000	2.000	0.725	0.986	3.020	-0.270	0.021	80	460	100	4	3	0.000	2	2	2	1	2934	3477	0.333	0.125	0	0	0
3	9	14	""	"146036"	15140	7890	100	35	36	7	19	35	35	35	6	17	13	5	0	43	43	7	16	41	41	41	7	17	23	2	0	0.000	0.500	0.786	0.701	4.140	-0.628	0.051	80	442	100	2	3	Error	0	2	1	2	2851	3409	0.167	0.286	0	0	0
3	10	14	""	"146017"	15320	7900	100	36	36	6	16	35	35	35	6	17	18	5	0	49	50	12	24	41	41	41	7	17	51	26	0	0.125	0.111	0.504	0.446	4.031	-0.135	0.015	80	450	100	9	10	-3.000	1	8	1	9	2870	3971	0.167	1.286	0	0	0
3	11	14	"spike_control_v2_34"	"28488"	15500	7890	100	35	36	6	16	35	35	35	6	17	18	5	0	301	421	392	93	41	41	41	7	17	63	56	0	0.000	0.003	0.015	0.055	11.320	0.000	0.000	80	452	100	260	381	Error	0	260	1	380	2880	33699	0.167	54.286	0	0	0
3	12	14	"hsa-miRPlus-B1114"	"145934"	15680	7900	100	35	36	7	19	35	35	35	6	17	18	6	0	76	115	79	68	41	41	41	7	17	58	57	0	0.000	0.014	0.075	0.102	6.577	-0.001	0.000	80	452	100	35	75	Error	0	35	1	74	2863	9178	0.167	10.571	0	0	0
3	13	14	"hsa-miR-449c-3p"	"146020"	15860	7890	100	35	35	6	17	36	36	36	6	16	11	3	0	42	42	8	19	41	41	42	8	19	13	2	0	-1.000	-1.000	0.800	0.897	3.030	-0.657	0.084	80	452	100	0	0	Error	-1	1	-1	1	2813	3360	-0.167	0.000	0	0	0
3	14	14	"spike_control_v2_40"	"29001"	16040	7890	100	36	35	6	17	36	36	36	6	16	10	1	0	400	289	220	76	41	41	41	8	19	68	63	0	0.000	-0.004	0.017	0.055	11.447	0.001	0.000	80	462	100	359	247	Error	0	359	-1	248	2830	23138	-0.167	31.000	0	0	0
3	15	14	"spike_control_v2_31"	"28098"	16220	7890	100	34	36	7	19	35	35	35	6	17	21	5	0	370	337	278	82	41	41	41	8	19	63	61	0	-0.003	0.003	0.021	0.061	15.118	-0.002	0.002	80	460	100	328	297	Error	-1	329	1	296	2843	26958	0.167	37.000	0	0	0
3	16	14	"hsa_negative_control_1"	"14258"	16400	7890	100	36	35	6	17	35	35	36	7	19	12	2	0	53	57	20	35	41	41	41	8	19	55	43	0	0.083	0.000	0.423	0.443	3.408	-0.095	0.029	80	452	100	13	16	-3.585	1	12	0	16	2837	4589	-0.143	2.000	0	0	0
3	17	14	""	"145660"	16580	7890	100	35	35	6	17	35	35	36	7	19	12	0	0	186	489	492	100	41	41	41	7	17	58	56	0	0.000	0.000	0.012	0.048	15.308	-0.001	0.001	80	469	100	145	448	Error	0	145	0	448	2760	39130	-0.143	64.000	0	0	0
3	18	14	"ebv-miR-BART21-3p"	"145990"	16760	7900	100	37	37	6	16	36	36	35	7	20	8	2	0	57	60	19	31	41	41	41	7	17	65	52	0	0.063	0.053	0.250	0.249	3.661	-0.072	0.013	80	450	100	17	20	-4.000	1	16	1	19	2936	4794	0.286	2.714	0	0	0
3	19	14	""	"146003"	16940	7890	100	36	36	6	16	35	35	35	6	17	18	2	0	55	61	25	40	41	41	41	9	21	55	45	0	0.071	0.050	0.160	0.204	4.558	-0.039	0.007	80	452	100	15	21	-3.807	1	14	1	20	2848	4892	0.167	2.222	0	0	0
3	20	14	"hsa-miR-516a-3p/hsa-miR-516b-3p"	"145717"	17120	7890	100	35	35	6	17	35	35	35	6	17	13	0	0	47	48	10	20	40	40	41	8	19	43	23	0	0.000	0.000	0.675	0.675	2.944	-0.381	0.062	80	462	100	7	8	Error	0	7	0	8	2810	3852	0.000	0.875	0	0	0
3	21	14	""	"145944"	17310	7890	100	35	36	7	19	35	35	36	6	16	20	7	0	1666	1194	879	73	40	40	40	7	17	72	70	0	0.000	0.001	0.006	0.015	12.390	0.000	0.000	80	440	100	1626	1155	Error	0	1626	1	1154	2879	95492	0.000	164.857	0	0	0
3	22	14	"ebv-miR-BART2-3p"	"145984"	17480	7880	100	35	35	6	17	36	36	35	6	17	13	1	0	48	92	68	73	40	40	40	7	17	50	45	0	-0.125	-0.019	0.250	0.174	7.293	-0.005	0.001	80	459	100	7	51	Error	-1	8	-1	52	2814	7369	0.000	7.429	0	0	0
3	1	15	""	"145760"	13700	8080	100	36	36	6	16	37	37	37	6	16	11	0	0	1791	2189	2109	96	44	44	44	7	15	68	61	0	-0.001	0.000	0.100	0.040	25.390	0.000	0.006	80	474	100	1746	2144	Error	-1	1747	-1	2145	2899	175096	-0.167	306.429	0	0	0
3	2	15	"hsa-miR-376a-3p"	"146009"	13880	8080	100	37	37	7	18	36	36	36	6	16	20	5	0	201	160	101	63	44	44	44	7	15	70	62	0	0.006	0.009	0.046	0.106	9.695	-0.003	0.001	80	432	100	158	117	-7.295	1	157	1	116	2946	12836	0.167	16.571	0	0	0
3	3	15	"hsa-miR-526b-3p"	"145785"	14060	8090	100	36	36	6	16	37	37	37	6	16	10	1	0	42	42	7	16	43	43	43	7	16	8	1	0	1.000	1.000	0.600	0.706	3.089	-0.538	0.023	80	452	100	-2	-2	0.000	-1	-1	-1	-1	2898	3351	-0.167	-0.143	0	0	0
3	4	15	"hsa-miR-369-5p"	"145641"	14250	8100	100	35	36	6	16	36	36	36	6	16	11	5	0	55	56	16	28	43	43	43	7	16	58	46	0	-0.083	0.000	0.394	0.414	3.048	-0.059	0.007	80	445	100	11	13	Error	-1	12	0	13	2856	4501	0.000	1.857	0	0	0
3	5	15	"spike_control_v2_29"	"27968"	14420	8080	100	36	37	6	16	36	36	36	6	16	23	7	0	821	681	564	82	42	42	42	7	16	72	63	0	0.000	0.002	0.011	0.031	14.661	0.001	0.006	80	440	100	779	640	Error	0	779	1	639	2979	54462	0.167	91.286	0	0	0
3	6	15	"hsa-miR-658"	"145842"	14600	8080	100	36	36	7	19	36	36	36	6	16	21	2	0	47	48	12	25	42	42	42	7	16	45	27	0	0.000	0.000	0.646	0.723	4.015	-0.210	0.030	80	442	100	5	6	Error	0	5	0	6	2872	3859	0.000	0.857	0	0	0
3	7	15	"hsa-miR-30a-5p"	"146086"	14780	8090	100	36	36	7	19	36	36	36	6	16	17	2	0	1558	1212	963	79	42	42	42	7	16	80	75	0	0.000	0.000	0.006	0.018	18.645	0.000	0.002	80	452	100	1516	1170	Error	0	1516	0	1170	2863	96971	0.000	167.143	0	0	0
3	8	15	"hsa-miR-518a-5p/hsa-miR-527"	"145905"	14960	8090	100	37	36	6	16	35	35	36	6	16	17	1	0	206	162	103	63	42	42	41	7	17	70	68	0	0.012	0.008	0.048	0.078	7.324	0.001	0.000	80	450	100	166	121	-6.358	2	164	1	120	2866	12948	0.000	17.286	0	0	0
3	9	15	"hsa-miR-548u"	"147854"	15140	8080	100	35	36	6	16	35	35	36	6	16	12	3	0	41	41	7	17	41	41	41	7	17	12	2	0	0.000	100000.000	1.000	0.956	3.273	-0.405	0.025	80	452	100	0	1	Error	0	0	1	0	2864	3319	0.000	0.000	0	0	0
3	10	15	"hsa-miR-3143"	"147835"	15320	8080	100	37	36	6	16	35	35	35	6	17	21	3	0	41	41	7	17	40	40	40	7	17	10	2	0	2.000	1.000	1.000	1.073	3.080	-0.576	0.046	80	442	100	3	2	1.000	2	1	1	1	2917	3249	0.167	0.143	0	0	0
3	11	15	""	"147510"	15500	8080	100	35	36	6	16	35	35	36	6	16	17	2	0	3754	2681	2302	85	41	41	41	7	17	70	66	0	0.000	0.000	0.002	0.007	19.269	0.000	0.000	80	462	100	3713	2641	Error	0	3713	1	2640	2867	214463	0.000	377.143	0	0	0
3	12	15	"hsa-miR-4327"	"147796"	15690	8090	100	35	35	6	17	36	36	36	6	16	12	3	0	45	44	8	18	41	41	41	7	17	30	8	0	-0.250	-0.333	0.657	0.790	2.996	-0.421	0.033	80	462	100	3	2	Error	-1	4	-1	3	2805	3554	-0.167	0.429	0	0	0
3	13	15	"hsa-miR-4317"	"147776"	15870	8080	100	36	36	6	16	36	36	36	6	16	18	2	0	180	331	304	91	41	41	41	8	19	58	56	0	0.000	0.000	0.042	0.065	13.050	0.000	0.000	80	480	100	139	290	Error	0	139	0	290	2917	26493	0.000	36.250	0	0	0
3	14	15	"hsv2-miR-H9-3p"	"147840"	16060	8090	100	36	36	7	19	36	36	36	7	19	16	1	0	126	111	45	40	41	41	41	7	17	82	80	0	0.000	0.000	0.088	0.105	5.111	-0.008	0.002	80	460	100	85	70	Error	0	85	0	70	2859	8852	0.000	10.000	0	0	0
3	15	15	"kshv-miR-K12-7-5p"	"147901"	16230	8080	100	36	36	6	16	35	35	36	7	19	16	2	0	42	43	9	20	41	41	41	7	17	20	7	0	1.000	0.500	0.683	0.822	4.109	-0.431	0.067	80	449	100	2	3	0.000	1	1	1	2	2898	3418	0.000	0.286	0	0	0
3	16	15	"hsa-miR-3160-3p"	"147941"	16410	8080	100	35	36	6	16	36	36	36	7	19	12	0	0	53	58	20	34	41	41	41	7	17	53	48	0	-0.083	0.000	0.308	0.303	3.304	-0.073	0.015	80	463	100	11	17	Error	-1	12	0	17	2873	4613	0.000	2.429	0	0	0
3	17	15	"hsa-miR-4279"	"147767"	16600	8100	100	36	36	7	19	35	35	36	7	19	13	2	0	2652	1895	1463	77	40	40	40	7	17	80	73	0	0.000	0.001	0.003	0.009	16.689	0.000	0.000	80	447	100	2613	1856	Error	1	2612	1	1855	2855	151574	0.000	265.000	0	0	0
3	18	15	"hsa-miR-4326"	"147832"	16770	8080	100	36	36	6	16	36	36	36	6	16	13	2	0	60	70	32	45	40	40	40	7	17	62	53	0	0.000	0.000	0.130	0.167	4.024	-0.042	0.015	80	431	100	20	30	Error	0	20	0	30	2876	5568	0.000	4.286	0	0	0
3	19	15	"hsa-miR-3201"	"147851"	16950	8080	100	36	35	6	17	35	35	35	6	17	15	2	0	61	155	135	87	40	40	41	9	21	61	52	0	0.048	0.000	0.048	0.075	10.039	-0.002	0.000	80	461	100	22	115	-4.392	1	21	0	115	2832	12410	0.000	12.667	0	0	0
3	20	15	"hsa-miR-4255"	"147706"	17130	8080	100	36	36	6	16	35	35	36	6	16	16	3	0	105	100	58	58	40	40	41	9	21	61	57	0	0.015	0.017	0.073	0.113	6.147	0.001	0.000	80	462	100	66	61	-6.022	1	65	1	60	2881	8001	0.000	6.556	0	0	0
3	21	15	"hsa-miR-3169"	"147821"	17320	8080	100	37	37	6	16	36	36	36	6	16	13	3	0	43	44	10	22	39	39	40	7	17	35	17	0	0.250	0.200	0.563	0.660	3.486	-0.264	0.028	80	459	100	5	6	-2.000	1	4	1	5	2924	3540	0.167	0.571	0	0	0
3	22	15	"hsa-miR-3138"	"147654"	17490	8080	100	34	35	6	17	35	35	35	6	17	15	3	0	45	49	15	30	39	39	39	7	17	47	33	0	-0.167	0.000	0.283	0.390	4.564	-0.149	0.022	80	489	100	5	10	Error	-1	6	0	10	2778	3950	0.000	1.429	0	0	0
3	1	16	"hsa-miR-4304"	"147623"	13710	8270	100	36	37	5	13	36	36	36	6	16	16	1	0	53	58	17	29	43	43	44	8	18	52	41	0	0.000	0.067	0.290	0.398	3.059	-0.018	0.001	80	472	100	10	16	Error	0	10	1	15	2946	4607	0.167	1.750	0	0	0
3	2	16	"hsv2-miR-H7-5p"	"147836"	13880	8260	100	37	37	6	16	36	36	36	6	16	17	5	0	475	582	520	89	43	43	43	7	16	65	62	0	0.002	0.002	0.008	0.026	18.682	0.001	0.005	80	438	100	433	540	-8.755	1	432	1	539	2933	46544	0.167	77.000	0	0	0
3	3	16	"hsa-miR-888-3p"	"148683"	14060	8270	100	38	37	6	16	37	37	37	6	16	13	2	0	42	41	7	17	43	43	43	7	16	10	0	0	-1.000	0.000	1.000	0.961	2.833	-0.150	0.004	80	442	100	0	-2	Error	1	-1	0	-2	2967	3311	0.000	-0.286	0	0	0
3	4	16	"hsa-miR-3939"	"148467"	14240	8270	100	36	37	6	16	35	35	36	6	16	18	2	0	46	45	9	20	42	42	43	7	16	33	10	0	0.250	0.667	0.444	0.614	3.554	-0.311	0.007	80	440	100	5	5	-2.000	1	4	2	3	2936	3609	0.167	0.286	0	0	0
3	5	16	"spike_control_v1_a"	"14261"	14430	8280	100	37	37	6	16	35	35	36	6	16	18	3	0	53	59	19	32	41	41	42	7	16	58	47	0	0.167	0.111	0.261	0.285	3.951	0.007	0.000	80	459	100	14	20	-2.585	2	12	2	18	2924	4724	0.167	2.429	0	0	0
3	6	16	"hsa-miRPlus-K1303*"	"147986"	14600	8270	100	36	35	6	17	35	35	36	6	16	20	1	0	73	154	126	81	42	42	42	7	16	53	52	0	0.032	0.000	0.129	0.167	9.736	-0.004	0.003	80	450	100	32	112	-4.954	1	31	0	112	2837	12289	-0.167	16.000	0	0	0
3	7	16	""	"148319"	14790	8280	100	37	37	7	18	35	35	36	6	16	21	3	0	56	71	36	50	42	42	42	7	16	55	50	0	0.143	0.069	0.231	0.334	4.730	-0.010	0.001	80	450	100	16	31	-2.807	2	14	2	29	2925	5669	0.167	4.143	0	0	0
3	8	16	"hsa-miR-3942-5p"	"148387"	14960	8270	100	35	36	6	16	35	35	36	6	16	22	2	0	40	41	8	19	41	41	41	7	17	21	2	0	0.000	100000.000	1.000	0.865	2.647	-0.808	0.033	80	430	100	-1	1	Error	0	-1	1	0	2907	3317	0.000	0.000	0	0	0
3	9	16	""	"148658"	15140	8270	100	36	36	6	16	35	35	36	6	16	15	2	0	41	42	8	19	41	41	41	7	17	21	6	0	100000.000	1.000	0.775	0.870	3.095	-0.369	0.022	80	462	100	1	2	16.610	1	0	1	1	2871	3352	0.000	0.143	0	0	0
3	10	16	""	"148004"	15330	8270	100	37	36	6	16	36	36	36	6	16	15	2	0	101	94	46	48	41	41	41	7	17	68	63	0	0.017	0.000	0.089	0.138	4.991	-0.001	0.000	80	462	100	61	53	-5.907	1	60	0	53	2857	7506	0.000	7.571	0	0	0
3	11	16	""	"148671"	15510	8270	100	36	36	6	16	35	35	36	6	16	20	2	0	51	215	212	98	41	41	41	7	17	53	47	0	0.100	0.006	0.022	0.077	11.538	-0.001	0.000	80	452	100	11	175	-3.322	1	10	1	174	2892	17204	0.000	24.857	0	0	0
3	12	16	"hsa-miR-3941"	"148285"	15690	8280	100	36	36	5	13	35	35	36	6	16	15	3	0	227	179	100	55	40	40	40	7	17	76	73	0	0.005	0.007	0.029	0.052	6.175	0.001	0.000	80	403	100	188	140	-7.547	1	187	1	139	2899	14314	0.000	19.857	0	0	0
3	13	16	"hsa-miR-3937"	"148466"	15840	8290	100	36	36	6	16	35	35	36	6	16	18	3	0	41	42	8	19	41	41	41	7	17	25	5	0	100000.000	1.000	0.988	1.090	2.899	-0.571	0.064	80	442	100	1	2	16.610	1	0	1	1	2878	3335	0.000	0.143	0	0	0
3	14	16	"hsa-miR-483-3p"	"148682"	16060	8280	100	37	36	6	16	36	36	36	6	16	18	2	0	4721	3352	2822	84	41	41	41	7	17	82	73	0	0.000	0.000	0.002	0.007	28.069	0.000	0.004	80	474	100	4681	3311	Error	1	4680	0	3311	2899	268161	0.000	473.000	0	0	0
3	15	16	"hsa-miR-3665"	"148264"	16240	8280	100	35	36	6	16	35	35	35	7	20	12	2	0	49	70	37	52	40	40	40	7	17	55	42	0	0.000	0.033	0.153	0.285	5.584	-0.028	0.009	80	451	100	9	31	Error	0	9	1	30	2853	5622	0.143	4.286	0	0	0
3	16	16	"hsa-miR-34b-3p"	"148640"	16420	8270	100	35	35	7	20	36	36	36	7	19	13	1	0	53	53	16	30	41	41	41	7	17	52	43	0	-0.083	-0.083	0.405	0.477	4.488	-0.134	0.028	80	450	100	11	11	Error	-1	12	-1	12	2812	4237	-0.143	1.714	0	0	0
3	17	16	"hsa-miR-3651"	"148327"	16590	8270	100	36	36	7	19	36	36	36	7	19	8	3	0	141	135	90	66	40	40	41	7	17	63	60	0	0.000	0.000	0.063	0.103	7.515	-0.002	0.000	80	384	100	101	95	Error	0	101	0	95	2865	10778	0.000	13.429	0	0	0
3	18	16	"hsv2-miR-H19"	"147555"	16760	8270	100	37	36	6	16	36	36	35	6	17	7	1	0	40	41	7	17	40	40	41	7	17	22	5	0	100000.000	0.000	0.667	0.756	2.957	-0.848	0.063	80	440	100	1	1	16.610	1	0	0	1	2845	3240	0.167	0.000	0	0	0
3	19	16	""	"148486"	16940	8280	100	36	35	6	17	36	36	35	6	17	12	3	0	45	44	9	20	40	40	40	7	17	32	13	0	0.000	-0.250	0.667	0.570	3.599	-0.252	0.019	80	451	100	5	3	Error	0	5	-1	4	2837	3509	0.000	0.571	0	0	0
3	20	16	""	"148279"	17120	8270	100	36	36	5	13	35	35	35	6	17	16	1	0	51	53	16	30	40	40	40	7	17	55	41	0	0.091	0.077	0.226	0.294	3.864	-0.088	0.013	80	471	100	12	14	-3.459	1	11	1	13	2877	4221	0.167	1.857	0	0	0
3	21	16	""	"148035"	17310	8280	100	33	34	6	17	35	35	35	6	17	12	1	0	69	95	59	62	39	39	39	7	17	62	55	0	-0.067	-0.018	0.083	0.173	6.021	-0.016	0.009	80	471	100	28	55	Error	-2	30	-1	56	2730	7587	-0.167	8.000	0	0	0
3	22	16	""	"148158"	17490	8280	100	36	36	6	16	35	35	36	7	19	13	3	0	381	310	179	57	39	39	40	7	17	85	77	0	0.003	0.004	0.019	0.026	6.686	0.004	0.006	80	482	100	343	272	-8.418	1	342	1	271	2872	24795	0.000	38.571	0	0	0
3	1	17	""	"148611"	13700	8460	100	38	37	6	16	36	36	37	6	16	17	2	0	45	46	9	19	43	43	43	7	16	30	11	0	1.000	0.333	0.655	0.708	3.896	-0.113	0.004	80	492	100	4	4	0.000	2	2	1	3	2963	3688	0.000	0.429	0	0	0
3	2	17	""	"148615"	13880	8460	100	37	36	5	13	36	36	36	6	16	15	0	0	42	42	7	16	42	42	43	7	16	12	1	0	100000.000	0.000	1.000	0.824	2.749	-0.424	0.010	80	469	100	1	0	16.610	1	0	0	0	2905	3320	0.000	-0.143	0	0	0
3	3	17	"hsa-miR-203b-3p"	"148012"	14060	8460	100	36	36	5	13	36	36	36	6	16	11	1	0	42	42	7	16	42	42	42	7	16	10	3	0	0.000	0.000	1.417	1.224	3.312	-0.151	0.007	80	460	100	0	0	Error	0	0	0	0	2908	3341	0.000	0.000	0	0	0
3	4	17	""	"148070"	14240	8460	100	36	36	7	19	36	36	36	6	16	17	2	0	41	41	7	17	42	42	42	7	16	8	1	0	0.000	0.000	0.646	0.744	4.088	-0.494	0.024	80	452	100	-1	-1	Error	0	-1	0	-1	2885	3262	0.000	-0.143	0	0	0
3	5	17	""	"148582"	14420	8470	100	36	36	6	16	36	36	36	6	16	15	0	0	54	59	19	32	42	42	42	7	16	58	46	0	0.000	0.000	0.250	0.303	4.040	-0.046	0.008	80	452	100	12	17	Error	0	12	0	17	2888	4688	0.000	2.429	0	0	0
3	6	17	""	"148528"	14600	8460	100	36	37	6	16	36	36	36	6	16	20	5	0	187	186	136	73	42	42	42	7	16	62	61	0	0.000	0.007	0.034	0.074	8.803	0.005	0.005	80	452	100	145	145	Error	0	145	1	144	2931	14865	0.167	20.571	0	0	0
3	7	17	""	"148578"	14780	8470	100	34	35	7	20	36	36	36	6	16	13	1	0	439	469	415	88	41	41	42	7	16	65	62	0	-0.005	-0.002	0.079	0.056	15.091	-0.001	0.002	80	442	100	396	427	Error	-2	398	-1	428	2791	37549	-0.167	61.000	0	0	0
3	8	17	""	"148130"	14960	8460	100	36	35	6	17	36	36	36	6	16	12	0	0	40	41	7	17	41	41	41	7	17	15	2	0	0.000	100000.000	1.000	0.854	3.114	-0.533	0.010	80	452	100	-1	-1	Error	0	-1	-1	0	2814	3278	-0.167	0.000	0	0	0
3	9	17	""	"148258"	15140	8460	100	36	36	6	16	35	35	35	6	17	15	2	0	42	45	9	20	41	41	41	7	17	33	11	0	1.000	0.250	0.625	0.755	3.177	-0.273	0.022	80	452	100	2	5	0.000	1	1	1	4	2864	3608	0.167	0.571	0	0	0
3	10	17	""	"148283"	15320	8460	100	36	36	7	19	35	35	35	6	17	20	6	0	43	42	8	19	41	41	41	7	17	17	5	0	0.500	1.000	1.000	0.980	3.274	-0.487	0.032	80	452	100	3	2	-1.000	1	2	1	1	2889	3357	0.167	0.143	0	0	0
3	11	17	""	"148067"	15500	8460	100	36	36	7	19	35	35	36	6	16	23	5	0	38	39	7	17	41	41	41	7	17	7	1	0	-0.333	-0.500	0.733	0.844	3.602	-0.514	0.046	80	462	100	-2	-1	Error	1	-3	1	-2	2888	3084	0.000	-0.286	0	0	0
3	12	17	"hsa-miR-216a-3p"	"148172"	15690	8460	100	35	36	7	19	35	35	35	6	17	18	5	0	50	67	33	49	40	40	40	7	17	58	45	0	0.000	0.037	0.273	0.325	5.423	-0.021	0.004	80	462	100	10	28	Error	0	10	1	27	2861	5343	0.167	3.857	0	0	0
3	13	17	""	"148689"	15860	8460	100	35	35	7	20	35	35	35	6	17	18	2	0	203	210	164	78	41	41	41	7	17	66	62	0	0.000	0.000	0.028	0.062	7.251	0.002	0.001	80	428	100	162	169	Error	0	162	0	169	2836	16780	0.000	24.143	0	0	0
3	14	17	""	"148191"	16040	8460	100	37	36	7	19	36	36	36	7	19	8	1	0	84	83	42	50	40	40	41	7	17	61	58	0	0.023	0.000	0.083	0.145	5.057	-0.014	0.003	80	434	100	45	43	-5.459	1	44	0	43	2854	6622	0.000	6.000	0	0	0
3	15	17	""	"148094"	16220	8460	100	36	36	7	19	35	35	35	6	17	21	3	0	686	633	529	83	40	40	40	7	17	71	63	0	0.002	0.002	0.016	0.050	16.234	0.000	0.000	80	432	100	647	594	-9.335	1	646	1	593	2844	50650	0.167	84.714	0	0	0
3	16	17	""	"148419"	16400	8470	100	36	35	6	17	36	36	36	6	16	15	2	0	48	50	14	28	41	41	41	7	17	47	35	0	0.000	-0.111	0.293	0.363	4.230	-0.217	0.053	80	464	100	7	8	Error	0	7	-1	9	2830	3965	-0.167	1.286	0	0	0
3	17	17	""	"148503"	16590	8440	100	35	35	6	17	35	35	36	7	19	13	1	0	44	45	9	20	41	41	41	7	17	27	13	0	0.000	0.000	1.222	0.731	4.109	-0.405	0.061	80	453	100	3	4	Error	0	3	0	4	2820	3575	-0.143	0.571	0	0	0
3	18	17	""	"148605"	16760	8460	100	35	35	7	20	35	35	35	6	17	17	2	0	41	42	8	19	40	40	40	7	17	18	8	0	0.000	0.000	1.083	1.165	2.474	-0.583	0.090	80	450	100	1	2	Error	0	1	0	2	2783	3320	0.000	0.286	0	0	0
3	19	17	""	"148025"	16940	8460	100	35	36	7	19	35	35	35	6	17	17	5	0	42	41	8	19	40	40	40	7	17	17	2	0	0.000	1.000	1.000	0.712	3.348	-0.506	0.049	80	452	100	2	2	Error	0	2	1	1	2848	3301	0.167	0.143	0	0	0
3	20	17	"hsa-miR-486-3p"	"148661"	17130	8470	100	35	35	7	20	35	35	36	7	19	12	2	0	52	65	30	46	40	40	40	7	17	53	48	0	0.000	0.000	0.286	0.269	4.001	-0.043	0.013	80	461	100	12	25	Error	0	12	0	25	2809	5209	-0.143	3.571	0	0	0
3	21	17	""	"148429"	17310	8470	100	37	36	6	16	35	35	35	6	17	18	5	0	310	228	150	65	39	39	40	7	17	71	70	0	0.007	0.005	0.025	0.036	6.875	0.006	0.009	80	442	100	273	190	-7.082	2	271	1	189	2915	18256	0.167	26.857	0	0	0
3	22	17	""	"148407"	17490	8460	100	35	35	6	17	35	35	35	6	17	13	1	0	41	41	7	17	39	39	39	7	17	21	2	0	0.000	0.000	0.750	0.733	2.129	-0.919	0.090	80	474	100	2	2	Error	0	2	0	2	2777	3268	0.000	0.286	0	0	0
3	1	18	""	"148442"	13700	8660	100	37	37	6	16	37	37	37	6	16	12	1	0	51	51	11	21	42	42	43	7	16	53	25	0	0.000	0.000	0.419	0.515	3.414	-0.149	0.016	80	492	100	9	9	Error	0	9	0	9	2934	4070	0.000	1.143	0	0	0
3	2	18	""	"42499"	13890	8660	100	37	37	6	16	36	36	36	6	16	15	2	0	118	107	41	38	42	42	42	7	16	83	78	0	0.013	0.015	0.067	0.068	3.206	0.004	0.001	80	449	100	77	66	-6.248	1	76	1	65	2940	8581	0.167	9.286	0	0	0
3	3	18	"hsa-miR-181c-3p"	"145759"	14060	8660	100	36	36	6	16	36	36	36	6	16	8	2	0	47	49	11	22	43	43	42	7	16	42	21	0	0.000	0.000	0.442	0.529	3.702	-0.207	0.032	80	438	100	4	6	Error	0	4	0	6	2870	3883	0.000	1.000	0	0	0
3	4	18	"hsa-miR-450a-5p"	"17835"	14240	8650	100	37	36	6	16	36	36	36	6	16	12	2	0	52	61	25	40	43	43	43	7	16	52	46	0	0.111	0.000	0.250	0.345	4.129	-0.004	0.000	80	452	100	10	18	-3.170	1	9	0	18	2918	4859	0.000	2.571	0	0	0
3	5	18	"hsa-miR-532-3p"	"42732"	14420	8660	100	36	36	7	19	36	36	36	6	16	16	3	0	60	59	20	33	43	43	43	7	16	57	52	0	0.000	0.000	0.364	0.342	3.915	-0.050	0.007	80	442	100	17	16	Error	0	17	0	16	2871	4732	0.000	2.286	0	0	0
3	6	18	"hsa-miR-33b-3p"	"145734"	14600	8650	100	37	37	6	16	36	36	36	6	16	18	2	0	44	44	6	13	43	43	43	7	16	16	1	0	1.000	1.000	1.000	0.892	3.029	-0.363	0.005	80	452	100	2	2	0.000	1	1	1	1	2940	3481	0.167	0.143	0	0	0
3	7	18	"hsa-miR-892b"	"42493"	14780	8650	100	35	35	6	17	35	35	36	6	16	17	1	0	45	45	8	17	42	42	42	7	16	31	11	0	0.000	0.000	0.775	0.731	3.809	-0.372	0.026	80	442	100	3	3	Error	0	3	0	3	2815	3629	-0.167	0.429	0	0	0
3	8	18	"hsa-miR-5100"	"168878"	14960	8650	100	36	36	6	16	35	35	35	6	17	17	1	0	7185	5394	4683	86	41	41	41	7	17	86	78	0	0.000	0.000	0.001	0.004	20.233	0.000	0.000	80	452	100	7145	5354	Error	1	7144	1	5353	2855	431499	0.167	764.714	0	0	0
3	9	18	"hsa-miR-4653-3p"	"168605"	15140	8650	100	36	36	6	16	35	35	35	6	17	17	5	0	173	277	233	84	41	41	41	7	17	67	62	0	0.008	0.004	0.029	0.062	7.888	0.000	0.000	80	452	100	133	237	-7.044	1	132	1	236	2875	22168	0.167	33.714	0	0	0
3	10	18	"hsa-miR-4494"	"168856"	15320	8650	100	35	36	6	16	35	35	35	6	17	26	3	0	41	42	7	16	41	41	41	7	17	12	5	0	0.000	1.000	1.000	0.847	3.932	-0.232	0.008	80	461	100	0	2	Error	0	0	1	1	2912	3341	0.167	0.143	0	0	0
3	11	18	"hsa-miR-5585-3p"	"168558"	15500	8650	100	36	36	7	19	36	36	36	6	16	13	3	0	84	98	59	60	41	41	41	7	17	61	56	0	0.000	0.000	0.083	0.132	7.134	-0.016	0.007	80	481	100	43	57	Error	0	43	0	57	2841	7827	0.000	8.143	0	0	0
3	12	18	"hsa-miR-5696"	"168700"	15700	8680	100	35	35	6	17	35	35	35	7	20	12	1	0	98	91	30	32	40	40	40	7	17	86	82	0	0.000	0.000	0.108	0.108	3.177	-0.026	0.013	80	437	100	58	51	Error	0	58	0	51	2821	7252	0.000	7.286	0	0	0
3	13	18	"hsa-miR-4794"	"168829"	15850	8660	100	36	36	6	16	35	35	36	6	16	17	3	0	42	41	7	17	41	41	41	8	19	11	0	0	1.000	100000.000	1.231	1.194	3.183	-0.370	0.052	80	390	100	2	1	0.000	1	1	1	0	2866	3277	0.000	0.000	0	0	0
3	14	18	"hsa-miR-4666a-3p"	"168602"	16010	8640	100	37	36	6	16	35	35	35	7	20	12	2	0	41	41	7	17	40	40	41	7	17	21	2	0	2.000	1.000	0.778	1.099	3.121	-0.450	0.026	80	450	100	3	2	1.000	2	1	1	1	2876	3294	0.143	0.000	0	0	0
3	15	18	"hsa-miR-3978"	"168894"	16210	8640	100	36	35	6	17	35	35	35	6	17	15	3	0	40	39	6	15	40	40	40	7	17	10	1	0	100000.000	0.000	0.792	0.798	3.243	-0.767	0.048	80	489	100	1	-1	16.610	1	0	0	-1	2805	3156	0.000	-0.143	0	0	0
3	16	18	"hsa-miR-4491"	"168918"	16410	8650	100	35	35	8	22	35	35	35	6	17	23	5	0	53	72	38	52	40	40	40	7	17	53	50	0	0.000	0.000	0.167	0.217	5.252	-0.008	0.001	80	458	100	13	32	Error	0	13	0	32	2815	5789	0.000	4.571	0	0	0
3	17	18	"hsa-miR-506-5p"	"168704"	16580	8660	100	37	37	7	18	35	35	35	6	17	20	10	0	144	132	90	68	40	40	40	7	17	62	56	0	0.019	0.022	0.062	0.118	7.221	0.002	0.000	80	462	100	106	94	-5.700	2	104	2	92	2921	10541	0.333	13.143	0	0	0
3	18	18	"hsa-miR-296-5p"	"168708"	16770	8660	100	36	36	7	19	35	35	35	7	20	16	3	0	143	120	59	49	41	41	41	7	17	78	71	0	0.010	0.013	0.054	0.058	3.573	0.010	0.005	80	471	100	103	80	-6.672	1	102	1	79	2893	9616	0.143	11.286	0	0	0
3	19	18	"hsa-miR-4796-5p"	"168621"	16950	8650	100	36	35	6	17	35	35	36	6	16	16	1	0	56	56	19	33	39	39	40	7	17	63	55	0	0.059	0.000	0.208	0.218	3.117	-0.059	0.010	80	449	100	18	17	-4.087	1	17	0	17	2825	4519	-0.167	2.286	0	0	0
3	20	18	"hsa-miR-4694-5p"	"168670"	17120	8650	100	37	36	7	19	35	35	35	7	20	21	5	0	72	72	34	47	39	39	40	7	17	62	56	0	0.061	0.030	0.214	0.358	6.309	-0.030	0.009	80	431	100	35	34	-4.044	2	33	1	33	2903	5738	0.143	4.571	0	0	0
3	21	18	"hsa-miR-4681"	"168767"	17300	8650	100	35	35	6	17	35	35	36	7	19	11	2	0	53	56	20	35	39	39	40	7	17	55	50	0	0.000	0.000	0.219	0.252	4.679	-0.149	0.052	80	443	100	14	17	Error	0	14	0	17	2816	4483	-0.143	2.286	0	0	0
3	22	18	"hsa-miR-3150b-5p"	"168594"	17480	8650	100	37	37	7	18	35	35	35	7	20	21	3	0	102	87	45	51	39	39	40	7	17	66	61	0	0.032	0.042	0.123	0.144	3.048	0.015	0.004	80	474	100	65	50	-4.977	2	63	2	48	2943	6984	0.286	6.714	0	0	0
3	1	19	"hsa-miR-4532"	"168844"	13700	8840	100	37	37	6	16	37	37	36	5	13	20	1	0	2224	2837	2770	97	43	43	43	7	16	77	65	0	0.000	0.000	0.002	0.008	31.748	0.000	0.002	80	474	100	2181	2794	Error	0	2181	0	2794	2953	226934	0.200	399.143	0	0	0
3	2	19	"hsa-miR-4528"	"168975"	13880	8840	100	36	37	7	18	36	36	36	6	16	16	6	0	41	42	5	11	42	42	42	7	16	7	0	0	0.000	100000.000	0.500	0.704	2.623	-0.623	0.019	80	442	100	-1	1	Error	0	-1	1	0	2959	3347	0.167	0.000	0	0	0
3	3	19	"hsa-miR-2682-3p"	"168570"	14060	8840	100	37	36	6	16	37	37	37	6	16	10	0	0	68	83	43	51	43	43	43	7	16	62	56	0	0.000	-0.025	0.131	0.140	5.485	-0.013	0.004	80	442	100	25	39	Error	0	25	-1	40	2907	6608	-0.167	5.714	0	0	0
3	4	19	"hsa-miR-3129-3p"	"168649"	14240	8840	100	36	36	7	19	36	36	36	6	16	16	3	0	40	41	8	19	43	43	43	7	16	8	5	0	0.000	0.000	1.000	1.069	3.405	-0.232	0.009	80	444	100	-3	-2	Error	0	-3	0	-2	2890	3293	0.000	-0.286	0	0	0
3	5	19	"hsa-miR-3618"	"168786"	14420	8840	100	37	37	6	16	36	36	36	6	16	17	2	0	48	53	14	26	43	43	43	7	16	48	38	0	0.200	0.100	0.400	0.380	3.179	-0.081	0.007	80	452	100	6	11	-2.322	1	5	1	10	2955	4225	0.167	1.429	0	0	0
3	6	19	"hsa-miR-3972"	"169074"	14610	8840	100	36	36	6	16	36	36	36	6	16	17	3	0	66	69	26	37	42	42	42	7	16	67	57	0	0.000	0.000	0.202	0.206	5.591	-0.022	0.003	80	462	100	24	27	Error	0	24	0	27	2906	5554	0.000	3.857	0	0	0
3	7	19	"hsa-miR-4783-3p"	"169106"	14790	8840	100	36	36	6	16	36	36	36	6	16	8	2	0	61	94	57	60	41	41	42	7	16	57	51	0	0.000	0.000	0.202	0.149	6.130	-0.003	0.000	80	440	100	20	53	Error	0	20	0	53	2843	7551	0.000	7.429	0	0	0
3	8	19	"hsa-miR-4639-5p"	"169071"	14960	8840	100	36	36	6	16	36	36	36	6	16	11	2	0	47	47	11	23	41	41	42	7	16	45	20	0	0.000	0.000	0.417	0.435	2.574	-0.306	0.061	80	449	100	6	6	Error	0	6	0	6	2851	3787	0.000	0.714	0	0	0
3	9	19	"hsa-miR-4637"	"168984"	15140	8840	100	35	36	5	13	36	36	36	6	16	7	1	0	42	41	7	17	40	40	41	7	17	17	2	0	-0.500	0.000	0.792	0.715	2.725	-0.329	0.017	80	462	100	1	1	Error	-1	2	0	1	2840	3300	0.000	0.000	0	0	0
3	10	19	"hsa-miR-4733-3p"	"169265"	15330	8850	100	35	35	7	20	35	35	35	6	17	17	6	0	117	103	52	50	40	40	41	7	17	72	66	0	0.000	0.000	0.104	0.129	5.597	-0.006	0.001	80	449	100	77	63	Error	0	77	0	63	2821	8277	0.000	8.857	0	0	0
3	11	19	"hsa-miR-4790-3p"	"169099"	15500	8850	100	35	35	6	17	36	36	36	6	16	7	1	0	40	41	7	17	41	41	41	7	17	11	3	0	1.000	100000.000	1.000	0.978	3.691	-0.349	0.035	80	438	100	-2	-1	0.000	-1	-1	-1	0	2814	3240	-0.167	0.000	0	0	0
3	12	19	"hsa-miR-5047"	"169201"	15680	8850	100	36	36	6	16	36	36	36	6	16	12	2	0	44	44	9	20	40	40	40	7	17	35	13	0	0.000	0.000	0.619	0.573	3.274	-0.314	0.034	80	431	100	4	4	Error	0	4	0	4	2862	3555	0.000	0.571	0	0	0
3	13	19	"hsa-miR-382-3p"	"169132"	15870	8840	100	36	35	6	17	35	35	36	6	16	12	1	0	102	96	53	55	40	40	42	19	45	57	51	0	0.016	0.000	0.086	0.131	5.933	0.009	0.003	80	461	100	63	56	-5.954	1	62	0	56	2795	7647	-0.167	2.842	0	0	0
3	14	19	"hsa-miR-5687"	"169122"	16050	8840	100	36	36	5	13	35	35	35	7	20	10	0	0	41	42	8	19	40	40	40	7	17	16	7	0	1.000	0.500	1.000	0.992	3.178	-0.574	0.053	80	464	100	2	3	0.000	1	1	1	2	2846	3322	0.143	0.286	0	0	0
3	15	19	"hsa-miR-3064-5p"	"169227"	16230	8840	100	37	36	8	22	35	35	35	6	17	25	3	0	52	57	20	35	39	39	40	7	17	61	47	0	0.154	0.056	0.365	0.394	3.281	-0.064	0.011	80	450	100	15	19	-2.700	2	13	1	18	2881	4585	0.167	2.429	0	0	0
3	16	19	"hsa-miR-4692"	"169289"	16400	8850	100	36	36	6	16	36	36	35	7	20	16	2	0	47	48	12	25	39	39	40	7	17	50	30	0	0.000	0.000	0.608	0.536	2.952	-0.170	0.020	80	449	100	8	9	Error	0	8	0	9	2910	3873	0.143	1.143	0	0	0
3	17	19	"hsa-miR-4503"	"169308"	16590	8840	100	35	36	7	19	36	36	36	7	19	11	1	0	103	102	60	58	39	39	40	7	17	66	57	0	-0.016	0.000	0.113	0.166	5.593	0.003	0.000	80	462	100	63	63	Error	-1	64	0	63	2842	8160	0.000	8.857	0	0	0
3	18	19	"hsa-miR-4290"	"169282"	16780	8850	100	35	35	6	17	36	36	36	7	19	11	0	0	785	564	386	68	40	40	40	7	17	82	72	0	-0.001	-0.002	0.008	0.018	7.432	-0.001	0.003	80	452	100	744	523	Error	-1	745	-1	524	2831	45093	-0.143	74.857	0	0	0
3	19	19	"hsa-miR-4445-3p"	"169172"	16960	8850	100	36	36	6	16	36	36	36	7	19	11	2	0	49	50	12	24	39	39	40	7	17	58	35	0	0.000	0.000	0.461	0.356	3.838	-0.351	0.085	80	451	100	10	11	Error	0	10	0	11	2859	3979	0.000	1.429	0	0	0
3	20	19	"hsa-miR-4518"	"169199"	17140	8840	100	35	35	7	20	35	35	36	6	16	22	3	0	51	118	90	76	39	39	40	7	17	58	47	0	0.000	0.000	0.101	0.125	7.358	-0.001	0.000	80	453	100	12	79	Error	0	12	0	79	2837	9404	-0.167	11.143	0	0	0
3	21	19	"hsa-miR-642b-5p"	"169034"	17320	8840	100	35	36	6	16	35	35	35	6	17	22	1	0	1227	869	633	72	39	39	40	7	17	73	72	0	0.000	0.001	0.008	0.015	8.558	0.001	0.005	80	462	100	1188	831	Error	0	1188	1	830	2851	69510	0.167	118.429	0	0	0
3	22	19	"hsa-miR-5590-3p"	"169173"	17500	8830	100	34	35	6	17	35	35	35	6	17	10	1	0	40	40	8	20	39	39	39	7	17	21	2	0	-1.000	0.000	0.500	0.735	3.170	-0.630	0.078	80	484	100	0	1	Error	-1	1	0	1	2769	3221	0.000	0.143	0	0	0
3	1	20	"Hy3"	"13138"	13700	9030	100	38	37	5	13	36	36	36	6	16	15	0	0	49	147	145	98	42	42	43	7	16	48	45	0	0.286	0.010	0.069	0.123	9.441	0.004	0.003	80	506	100	9	106	-1.807	2	7	1	105	2972	11726	0.167	14.857	0	0	0
3	2	20	"hsa-miR-4766-3p"	"169231"	13880	9030	100	37	37	5	13	36	36	36	6	16	13	0	0	44	44	8	18	42	42	42	7	16	22	7	0	0.500	0.500	1.000	0.756	3.602	-0.229	0.015	80	474	100	3	3	-1.000	1	2	1	2	2972	3556	0.167	0.286	0	0	0
3	3	20	"hsa-miR-4676-3p"	"169315"	14060	9030	100	36	36	6	16	36	36	37	6	16	15	0	0	44	44	8	18	42	42	43	7	16	25	2	0	0.000	0.000	0.667	0.763	3.093	-0.425	0.016	80	500	100	2	2	Error	0	2	0	2	2895	3480	-0.167	0.143	0	0	0
3	4	20	"hsa-miR-520b/hsa-miR-520c-3p"	"169005"	14270	9020	100	37	37	5	13	36	36	36	6	16	12	2	0	47	48	11	22	43	43	42	8	19	32	16	0	0.250	0.200	0.471	0.527	4.086	-0.229	0.029	80	467	100	5	6	-2.000	1	4	1	5	2964	3844	0.167	0.750	0	0	0
3	5	20	""	"168580"	14430	9030	100	37	36	6	16	36	36	36	6	16	13	0	0	62	71	31	43	42	42	42	7	16	62	55	0	0.050	0.000	0.215	0.209	5.704	-0.025	0.007	80	449	100	21	29	-4.322	1	20	0	29	2864	5667	0.000	4.143	0	0	0
3	6	20	""	"169246"	14610	9030	100	35	36	7	19	36	36	36	6	16	16	2	0	49	52	13	25	41	41	41	7	17	50	38	0	-0.125	0.000	0.478	0.601	3.797	-0.118	0.017	80	474	100	7	11	Error	-1	8	0	11	2846	4130	0.000	1.571	0	0	0
3	7	20	""	"169291"	14790	9030	100	36	36	6	16	36	36	36	6	16	11	2	0	50	104	79	75	41	41	41	8	19	50	46	0	0.000	0.000	0.167	0.156	8.024	-0.015	0.014	80	474	100	9	63	Error	0	9	0	63	2851	8343	0.000	7.875	0	0	0
3	8	20	""	"168888"	14970	9040	100	36	35	6	17	35	35	35	6	17	13	2	0	58	59	15	25	41	41	41	8	19	67	52	0	0.059	0.000	0.286	0.295	3.129	-0.068	0.015	80	483	100	18	18	-4.087	1	17	0	18	2838	4724	0.000	2.250	0	0	0
3	9	20	"hsa-miRPlus-A1086"	"169416"	15150	9030	100	36	36	6	16	36	36	36	6	16	12	3	0	65	69	32	46	41	41	41	7	17	61	53	0	0.000	0.000	0.227	0.254	5.431	-0.023	0.005	80	462	100	24	28	Error	0	24	0	28	2861	5545	0.000	4.000	0	0	0
3	10	20	""	"168913"	15320	9030	100	35	35	6	17	35	35	36	6	16	12	1	0	1078	738	576	78	41	41	41	7	17	70	65	0	0.000	0.000	0.004	0.011	9.478	-0.001	0.009	80	452	100	1037	697	Error	0	1037	0	697	2799	59056	-0.167	99.571	0	0	0
3	11	20	""	"169060"	15500	9030	100	36	35	6	17	35	35	36	6	16	16	2	0	434	393	312	79	40	40	41	7	17	70	66	0	0.003	0.000	0.014	0.037	9.204	-0.001	0.002	80	464	100	395	353	-8.622	1	394	0	353	2809	31472	-0.167	50.286	0	0	0
3	12	20	""	"169051"	15680	9030	100	37	36	6	16	36	36	36	6	16	12	2	0	330	300	248	82	40	40	40	7	17	63	61	0	0.003	0.000	0.017	0.030	11.552	-0.002	0.003	80	464	100	291	260	-8.180	1	290	0	260	2855	24025	0.000	37.143	0	0	0
3	13	20	""	"168604"	15860	9040	100	35	35	7	20	35	35	36	6	16	17	2	0	45	46	10	21	40	40	41	18	43	13	0	0	0.000	0.000	0.551	0.619	4.321	-0.340	0.056	80	483	100	5	6	Error	0	5	0	6	2835	3714	-0.167	0.278	0	0	0
3	14	20	"Empty"	"0"	16040	9030	100	35	35	7	20	35	35	35	7	20	13	2	0	41	41	6	14	40	40	40	7	17	13	1	0	0.000	0.000	1.000	1.022	3.180	-0.945	0.019	80	474	100	1	1	Error	0	1	0	1	2817	3243	0.000	0.143	0	0	0
3	15	20	"Empty"	"0"	16220	9030	100	35	35	6	17	35	35	35	6	17	16	2	0	39	39	7	17	40	40	40	7	17	11	2	0	0.000	0.000	1.350	1.221	2.974	-0.494	0.029	80	484	100	-1	-1	Error	0	-1	0	-1	2800	3136	0.000	-0.143	0	0	0
3	16	20	"Empty"	"0"	16410	9030	100	35	35	6	17	35	35	35	6	17	16	5	0	40	40	7	17	39	39	40	7	17	17	3	0	0.000	0.000	0.819	0.960	2.958	-0.708	0.075	80	474	100	1	1	Error	0	1	0	1	2832	3189	0.000	0.000	0	0	0
3	17	20	"Empty"	"0"	16590	9030	100	34	35	8	22	35	35	36	7	19	10	3	0	40	40	6	15	39	39	39	7	17	15	2	0	-1.000	0.000	1.800	1.664	2.964	-0.937	0.030	80	474	100	0	1	Error	-1	1	0	1	2808	3161	-0.143	0.143	0	0	0
3	18	20	"Empty"	"0"	16770	9030	100	36	36	7	19	36	36	36	7	19	11	1	0	38	39	8	20	39	39	39	7	17	13	5	0	0.000	0.000	1.500	1.386	3.306	-0.695	0.059	80	464	100	-1	0	Error	0	-1	0	0	2846	3136	0.000	0.000	0	0	0
3	19	20	"Empty"	"0"	16950	9030	100	36	35	6	17	35	35	36	6	16	10	1	0	38	39	6	15	39	39	40	7	17	6	0	0	-1.000	0.000	1.000	1.251	2.888	-0.835	0.058	80	464	100	0	0	Error	1	-1	0	0	2778	3091	-0.167	-0.143	0	0	0
3	20	20	"Empty"	"0"	17130	9030	100	35	35	7	20	35	35	36	6	16	15	3	0	38	38	6	15	39	39	39	7	17	10	1	0	0.000	0.000	1.333	1.404	3.175	-0.817	0.047	80	474	100	-1	-1	Error	0	-1	0	-1	2827	3042	-0.167	-0.143	0	0	0
3	21	20	"Hy3"	"13138"	17310	9040	100	35	35	6	17	35	35	36	6	16	17	1	0	77	154	141	91	39	39	39	7	17	61	52	0	0.000	0.000	0.049	0.097	9.035	-0.003	0.002	80	471	100	38	115	Error	0	38	0	115	2812	12323	-0.167	16.429	0	0	0
3	22	20	"Hy3"	"13138"	17480	9030	100	35	35	6	17	35	35	35	6	17	18	0	0	334	506	536	105	39	39	39	7	17	72	66	0	0.000	0.000	0.032	0.053	18.453	0.000	0.000	80	504	100	295	467	Error	0	295	0	467	2763	40453	0.000	66.714	0	0	0
4	1	1	"Hy3"	"13138"	4670	9930	100	35	35	6	17	35	35	35	6	17	15	1	0	119	312	348	111	39	39	39	7	17	58	56	0	0.000	0.000	0.014	0.029	7.462	0.002	0.003	80	516	100	80	273	Error	0	80	0	273	2796	24990	0.000	39.000	0	0	0
4	2	1	""	"28161"	4860	9930	100	35	35	6	17	35	35	35	6	17	20	1	0	51	51	12	23	39	39	39	7	17	68	35	0	0.000	0.000	0.368	0.340	2.870	-0.109	0.010	80	494	100	12	12	Error	0	12	0	12	2814	4046	0.000	1.714	0	0	0
4	3	1	"hsa-miR-380-5p"	"13170"	5060	9950	100	36	35	7	20	35	35	35	6	17	17	3	0	40	39	7	17	39	39	38	7	18	18	1	0	1.000	0.000	0.882	1.013	2.847	-0.967	0.054	80	427	100	2	0	0.000	1	1	0	0	2833	3151	0.000	0.143	0	0	0
4	4	1	""	"42958"	5210	9920	100	35	35	6	17	35	35	35	6	17	20	1	0	416	1118	1120	100	39	39	39	7	17	63	57	0	0.000	0.000	0.009	0.025	15.294	0.000	0.001	80	439	100	377	1079	Error	0	377	0	1079	2817	89478	0.000	154.143	0	0	0
4	5	1	"hsa-miR-320b"	"46324"	5390	9920	100	36	36	7	19	35	35	35	6	17	20	3	0	49	376	459	122	39	39	39	7	17	53	42	0	0.100	0.003	0.028	0.075	15.862	0.003	0.013	80	492	100	11	338	-3.322	1	10	1	337	2867	30116	0.167	48.143	0	0	0
4	6	1	""	"17433"	5580	9930	100	36	36	6	16	36	36	36	6	16	8	1	0	78	134	103	76	38	38	39	7	17	61	52	0	0.000	0.000	0.039	0.067	8.859	-0.003	0.001	80	462	100	40	96	Error	0	40	0	96	2844	10727	0.000	13.571	0	0	0
4	7	1	""	"11202"	5750	9930	100	35	36	7	19	35	35	36	6	16	17	6	0	53	63	27	42	39	39	39	7	17	58	48	0	0.000	0.042	0.265	0.268	4.548	-0.016	0.001	80	452	100	14	25	Error	0	14	1	24	2860	5061	0.000	3.429	0	0	0
4	8	1	""	"42939"	5930	9920	100	35	35	6	17	35	35	36	6	16	10	3	0	641	471	363	77	39	39	39	7	17	71	70	0	0.000	0.000	0.012	0.031	12.679	0.000	0.000	80	490	100	602	432	Error	0	602	0	432	2789	37643	-0.167	61.714	0	0	0
4	9	1	"hsa-miR-152-3p"	"17676"	6110	9920	100	34	34	6	17	35	35	35	6	17	11	1	0	441	312	233	74	39	39	39	7	17	73	67	0	-0.002	-0.004	0.045	0.070	11.255	-0.003	0.005	80	484	100	401	272	Error	-1	402	-1	273	2737	24944	-0.167	39.000	0	0	0
4	10	1	"hsa-miR-650"	"17593"	6300	9930	100	35	35	6	17	35	35	35	6	17	12	2	0	54	58	20	34	39	39	40	7	17	58	50	0	0.000	0.000	0.274	0.367	3.588	-0.031	0.004	80	473	100	15	19	Error	0	15	0	19	2832	4615	0.000	2.571	0	0	0
4	11	1	"hsa-miR-27a-3p"	"46483"	6470	9930	100	35	35	6	17	35	35	35	6	17	18	0	0	100	756	865	114	39	39	40	7	17	58	55	0	0.000	0.000	0.013	0.045	27.203	0.000	0.000	80	452	100	61	717	Error	0	61	0	717	2823	60485	0.000	102.286	0	0	0
4	12	1	"hsa-let-7g-5p"	"46438"	6650	9920	100	34	35	6	17	36	36	35	6	17	12	0	0	55	853	992	116	40	40	40	7	17	56	50	0	-0.133	-0.001	0.005	0.037	24.851	0.000	0.001	80	484	100	13	812	Error	-2	15	-1	813	2788	68220	0.000	116.143	0	0	0
4	13	1	"hsa-miR-490-3p"	"42703"	6840	9930	100	35	35	6	17	36	36	35	6	17	13	1	0	218	339	312	92	40	40	40	7	17	61	61	0	-0.006	-0.003	0.030	0.052	11.969	-0.002	0.003	80	462	100	177	298	Error	-1	178	-1	299	2826	27129	0.000	42.714	0	0	0
4	14	1	""	"28054"	7010	9930	100	35	35	6	17	36	36	35	6	17	11	1	0	46	49	12	24	40	40	40	7	17	42	23	0	-0.167	-0.111	0.354	0.465	4.101	-0.039	0.002	80	462	100	5	8	Error	-1	6	-1	9	2819	3916	0.000	1.286	0	0	0
4	15	1	""	"14302"	7190	9930	100	35	36	6	16	36	36	36	6	16	18	2	0	184	212	167	78	40	40	40	7	17	61	57	0	-0.007	0.000	0.040	0.066	8.614	0.001	0.000	80	474	100	143	172	Error	-1	144	0	172	2899	16958	0.000	24.571	0	0	0
4	16	1	"hsa-miR-627-5p"	"17625"	7380	9920	100	36	37	6	16	36	36	36	6	16	18	2	0	48	63	31	49	41	41	41	6	14	51	42	0	0.000	0.045	0.320	0.342	5.826	-0.024	0.005	80	481	100	7	23	Error	0	7	1	22	2924	5072	0.167	3.667	0	0	0
4	17	1	"hsa-miR-744-5p"	"27568"	7550	9920	100	37	37	6	16	36	36	36	6	16	13	2	0	46	257	300	116	41	41	40	6	15	46	43	0	0.200	0.005	0.200	0.100	14.152	-0.001	0.001	80	480	100	6	217	-2.322	1	5	1	216	2927	20583	0.167	36.167	0	0	0
4	18	1	"hsa-miR-593-5p"	"42478"	7740	9920	100	36	37	6	16	36	36	36	6	16	16	1	0	54	83	50	60	40	40	40	6	15	58	51	0	0.000	0.023	0.222	0.209	4.837	0.008	0.002	80	472	100	14	44	Error	0	14	1	43	2924	6630	0.167	7.167	0	0	0
4	19	1	"hsa-miR-323a-5p"	"42457"	7910	9920	100	37	37	5	13	36	36	36	6	16	17	2	0	44	45	8	17	41	41	41	6	14	38	11	0	0.333	0.250	0.804	0.870	3.342	0.011	0.000	80	472	100	4	5	-1.585	1	3	1	4	2984	3597	0.167	0.667	0	0	0
4	20	1	"ebv-miR-BART3-3p"	"17589"	8100	9930	100	37	37	4	10	36	36	36	6	16	12	0	0	51	51	13	25	41	41	41	7	17	52	32	0	0.100	0.100	0.308	0.270	3.020	0.026	0.001	80	474	100	11	11	-3.322	1	10	1	10	2972	4075	0.167	1.429	0	0	0
4	21	1	"hsa-miR-638"	"42832"	8280	9920	100	37	38	6	15	36	36	36	6	16	22	1	0	56	359	392	109	41	41	42	7	16	56	50	0	0.067	0.006	0.071	0.075	16.588	0.002	0.010	80	462	100	16	320	-3.907	1	15	2	318	3021	28707	0.333	45.286	0	0	0
4	22	1	"Hy3"	"13138"	8450	9930	100	36	36	5	13	37	37	37	6	16	7	1	0	70	333	356	106	42	42	42	7	16	62	52	0	-0.036	-0.003	0.400	0.148	13.107	-0.001	0.001	80	494	100	27	290	Error	-1	28	-1	291	2849	26608	-0.167	41.571	0	0	0
4	1	2	""	"42712"	4670	10120	100	35	35	7	20	35	35	35	6	17	13	3	0	45	44	8	18	39	39	39	7	17	40	6	0	0.000	0.000	0.583	0.642	3.551	-0.412	0.039	80	484	100	6	5	Error	0	6	0	5	2830	3520	0.000	0.714	0	0	0
4	2	2	"spike_control_v2_40"	"29001"	4850	10110	100	35	35	6	17	35	35	35	6	17	15	2	0	221	218	179	82	39	39	39	7	17	63	58	0	0.000	0.000	0.035	0.076	10.450	0.000	0.000	80	450	100	182	179	Error	0	182	0	179	2815	17479	0.000	25.571	0	0	0
4	3	2	""	"42748"	5030	10110	100	35	35	6	17	35	35	35	6	17	11	3	0	40	40	7	17	38	38	39	6	15	26	6	0	0.000	0.000	1.417	1.098	2.692	-0.917	0.062	80	420	100	2	2	Error	0	2	0	2	2798	3209	0.000	0.167	0	0	0
4	4	2	""	"42807"	5210	10110	100	35	35	6	17	36	36	36	7	19	10	1	0	47	106	89	83	38	38	38	7	18	55	43	0	-0.111	-0.015	0.065	0.135	8.468	0.003	0.001	80	452	100	8	67	Error	-1	9	-1	68	2834	8499	-0.143	9.714	0	0	0
4	5	2	"hsa-miR-1224-5p"	"46462"	5390	10120	100	35	35	6	17	35	35	35	6	17	17	0	0	53	63	27	42	38	38	38	6	15	65	51	0	0.000	0.000	0.278	0.370	4.716	-0.011	0.001	80	450	100	15	25	Error	0	15	0	25	2838	5018	0.000	4.167	0	0	0
4	6	2	"hsa-miR-1178-3p"	"46822"	5570	10110	100	35	36	6	16	35	35	35	6	17	17	3	0	42	42	7	16	38	38	38	7	18	37	7	0	0.000	0.250	0.950	0.991	2.985	-0.539	0.043	80	450	100	4	5	Error	0	4	1	4	2854	3396	0.167	0.571	0	0	0
4	7	2	"hsa-miR-758-3p"	"28759"	5750	10110	100	36	36	6	16	36	36	36	6	16	11	2	0	47	48	11	22	38	38	39	7	17	56	37	0	0.000	0.000	0.375	0.465	3.542	-0.218	0.022	80	442	100	9	10	Error	0	9	0	10	2856	3846	0.000	1.286	0	0	0
4	8	2	""	"17527"	5930	10130	100	36	36	7	19	36	36	36	7	19	11	3	0	49	50	12	24	39	39	39	7	17	57	33	0	0.000	0.000	0.477	0.473	3.803	-0.183	0.021	80	447	100	10	11	Error	0	10	0	11	2904	4001	0.000	1.571	0	0	0
4	9	2	"hsa-miR-181c-5p"	"42496"	6100	10110	100	36	35	6	17	35	35	35	6	17	12	2	0	45	55	24	43	39	39	39	7	17	48	40	0	0.167	0.000	0.281	0.342	4.785	-0.032	0.004	80	441	100	7	16	-2.585	1	6	0	16	2816	4408	0.000	2.286	0	0	0
4	10	2	"hsa-miR-146b-5p"	"10306"	6280	10120	100	35	35	6	17	35	35	35	6	17	17	2	0	259	281	238	84	39	39	40	7	17	63	60	0	0.000	0.000	0.019	0.039	9.570	0.003	0.005	80	453	100	220	242	Error	0	220	0	242	2796	22479	0.000	34.429	0	0	0
4	11	2	""	"46982"	6460	10110	100	35	35	6	17	35	35	36	6	16	16	2	0	41	41	8	19	39	39	39	7	17	21	6	0	0.000	0.000	1.167	0.961	3.320	-0.632	0.033	80	452	100	2	2	Error	0	2	0	2	2810	3242	-0.167	0.286	0	0	0
4	12	2	""	"46538"	6650	10110	100	36	36	6	16	36	36	36	6	16	13	3	0	46	375	476	126	39	39	39	6	15	52	46	0	0.000	0.000	0.500	0.182	15.063	0.000	0.000	80	450	100	7	336	Error	0	7	0	336	2852	29994	0.000	56.000	0	0	0
4	13	2	"hsa-miR-20b-3p"	"17882"	6820	10110	100	37	36	6	16	35	35	35	6	17	11	2	0	49	135	125	92	40	40	40	7	17	52	45	0	0.222	0.011	0.382	0.213	6.293	-0.009	0.012	80	440	100	11	96	-2.170	2	9	1	95	2865	10792	0.167	13.571	0	0	0
4	14	2	""	"42765"	7010	10120	100	37	36	6	16	35	35	35	6	17	15	1	0	50	172	165	95	40	40	41	7	17	53	46	0	0.200	0.008	0.043	0.074	10.594	-0.001	0.000	80	450	100	12	133	-2.322	2	10	1	132	2842	13750	0.167	18.714	0	0	0
4	15	2	""	"46921"	7180	10110	100	36	36	6	16	36	36	36	6	16	6	2	0	54	2095	2745	131	40	40	40	7	17	56	48	0	0.000	0.000	0.017	0.020	39.887	0.000	0.000	80	440	100	14	2055	Error	0	14	0	2055	2865	167563	0.000	293.571	0	0	0
4	16	2	"hsa-miR-612"	"27551"	7370	10120	100	35	35	6	17	36	36	36	6	16	11	2	0	60	90	53	58	41	41	41	6	14	62	56	0	-0.053	-0.020	0.176	0.213	6.394	-0.016	0.008	80	471	100	18	48	Error	-1	19	-1	49	2801	7215	-0.167	8.167	0	0	0
4	17	2	""	"42481"	7550	10120	100	36	37	6	16	36	36	36	6	16	23	0	0	46	48	13	27	41	41	41	7	17	40	30	0	0.000	0.143	0.563	0.704	2.858	-0.062	0.003	80	438	100	5	8	Error	0	5	1	7	2940	3836	0.167	1.000	0	0	0
4	18	2	""	"42864"	7730	10110	100	37	37	5	13	36	36	36	6	16	22	0	0	79	99	60	60	40	40	40	7	17	61	57	0	0.026	0.017	0.078	0.148	6.851	0.018	0.014	80	452	100	40	60	-5.285	1	39	1	59	2982	7926	0.167	8.429	0	0	0
4	19	2	"hsa-miR-593-3p"	"42504"	7910	10110	100	37	38	7	18	36	36	36	6	16	26	5	0	47	57	23	40	41	41	41	7	17	46	40	0	0.167	0.125	0.425	0.474	4.869	-0.010	0.000	80	452	100	7	18	-2.585	1	6	2	16	3039	4557	0.333	2.286	0	0	0
4	20	2	"ebv-miR-BART15"	"42897"	8090	10110	100	36	36	5	13	36	36	37	6	16	11	0	0	46	45	7	15	40	40	41	7	17	42	5	0	0.000	0.000	0.500	0.496	2.461	-0.169	0.002	80	442	100	6	5	Error	0	6	0	5	2846	3586	-0.167	0.571	0	0	0
4	21	2	"hsa-miR-16-2-3p"	"42874"	8270	10110	100	37	37	6	16	36	36	37	6	16	15	3	0	126	122	79	64	41	41	41	7	17	62	57	0	0.012	0.012	0.057	0.103	7.996	0.004	0.001	80	452	100	86	82	-6.409	1	85	1	81	2938	9760	0.000	11.571	0	0	0
4	22	2	""	"42742"	8450	10120	100	37	36	5	13	36	36	37	6	16	11	0	0	66	67	27	40	41	41	42	7	16	62	55	0	0.040	0.000	0.143	0.185	4.387	0.008	0.001	80	474	100	26	26	-4.644	1	25	0	26	2914	5386	-0.167	3.571	0	0	0
4	1	3	"hsa-miR-571"	"17490"	4670	10310	100	35	36	8	22	35	35	35	7	20	17	5	0	41	42	8	19	39	39	39	7	17	30	7	0	0.000	0.333	1.000	0.813	4.155	-0.732	0.042	80	484	100	2	4	Error	0	2	1	3	2859	3341	0.143	0.429	0	0	0
4	2	3	"hsa-miR-1207-5p"	"46565"	4850	10310	100	35	35	7	20	35	35	35	6	17	16	2	0	41	43	11	25	38	38	39	8	20	30	21	0	0.000	0.000	0.721	0.698	3.289	-0.208	0.015	80	450	100	3	5	Error	0	3	0	5	2788	3403	0.000	0.500	0	0	0
4	3	3	"spike_control_v2_37"	"28684"	5030	10300	100	35	35	6	17	35	35	35	6	17	10	1	0	206	307	273	88	38	38	39	8	20	62	53	0	0.000	0.000	0.013	0.027	7.765	0.001	0.000	80	452	100	168	269	Error	0	168	0	269	2790	24526	0.000	33.500	0	0	0
4	4	3	"hsa-miR-649"	"15619"	5210	10300	100	36	35	7	20	35	35	35	6	17	17	3	0	44	44	9	20	38	38	38	7	18	43	18	0	0.167	0.000	0.579	0.602	2.803	-0.297	0.018	80	452	100	7	6	-2.585	1	6	0	6	2814	3499	0.000	0.857	0	0	0
4	5	3	"hsa-miR-136-5p"	"10943"	5390	10300	100	35	35	8	22	36	36	35	7	20	10	1	0	2423	3275	3133	95	38	38	38	6	15	80	68	0	0.000	0.000	0.001	0.009	27.428	0.000	0.003	80	442	100	2384	3236	Error	-1	2385	-1	3237	2829	261963	0.000	539.500	0	0	0
4	6	3	""	"42706"	5570	10310	100	35	36	6	16	35	35	35	6	17	17	6	0	584	443	327	73	39	39	38	6	15	73	67	0	0.000	0.002	0.016	0.021	7.690	0.001	0.001	80	460	100	545	405	Error	0	545	1	404	2848	35458	0.167	67.500	0	0	0
4	7	3	"hsa-miR-183-5p"	"10977"	5750	10300	100	35	35	6	17	35	35	35	6	17	18	2	0	117	119	79	66	39	39	39	6	15	60	56	0	0.000	0.000	0.055	0.105	5.001	0.011	0.008	80	460	100	78	80	Error	0	78	0	80	2798	9486	0.000	13.333	0	0	0
4	8	3	"hsa-let-7a-2-3p"	"42530"	5930	10310	100	37	36	7	19	35	35	35	6	17	22	6	0	190	183	129	70	39	39	39	7	17	67	63	0	0.013	0.007	0.029	0.056	7.422	0.009	0.018	80	432	100	153	145	-6.238	2	151	1	144	2919	14669	0.167	20.571	0	0	0
4	9	3	""	"42569"	6110	10300	100	36	35	5	14	35	35	36	6	16	10	0	0	47	50	13	26	39	39	39	7	17	51	35	0	0.125	0.000	0.264	0.370	4.016	-0.142	0.027	80	460	100	9	11	-3.000	1	8	0	11	2839	4000	-0.167	1.571	0	0	0
4	10	3	""	"46639"	6290	10310	100	36	36	6	16	35	35	35	6	17	15	2	0	540	539	485	89	39	39	40	7	17	63	61	0	0.002	0.002	0.014	0.034	13.846	-0.001	0.001	80	442	100	502	501	-8.969	1	501	1	500	2855	43117	0.167	71.286	0	0	0
4	11	3	"hsa-miR-196a-5p"	"10990"	6470	10300	100	36	36	7	19	35	35	35	6	17	25	6	0	41	43	9	20	39	39	40	7	17	28	12	0	0.500	0.250	0.716	1.009	4.239	-0.375	0.019	80	461	100	3	5	-1.000	1	2	1	4	2886	3407	0.167	0.429	0	0	0
4	12	3	"hsa-miR-487b-3p"	"14285"	6650	10300	100	36	36	6	16	36	36	36	6	16	15	1	0	282	596	587	98	39	39	40	7	17	62	57	0	0.000	0.000	0.008	0.029	14.519	0.001	0.002	80	452	100	243	557	Error	0	243	0	557	2896	47713	0.000	79.429	0	0	0
4	13	3	"hsa-miR-380-3p"	"27546"	6830	10300	100	35	35	6	17	36	36	36	6	16	10	0	0	40	41	7	17	40	40	40	7	17	15	2	0	100000.000	-1.000	1.000	1.035	2.682	-0.400	0.016	80	469	100	-1	0	16.610	-1	0	-1	1	2821	3248	-0.167	0.143	0	0	0
4	14	3	"hsa-miR-101-3p"	"31026"	7010	10310	100	35	36	6	16	35	35	36	6	16	21	3	0	6290	4804	4111	85	40	40	41	11	26	78	73	0	0.000	0.000	0.002	0.008	28.693	0.000	0.000	80	430	100	6250	4765	Error	0	6250	1	4764	2897	384322	0.000	433.000	0	0	0
4	15	3	"hsa-miR-29b-3p"	"11040"	7180	10300	100	36	35	6	17	35	35	36	6	16	18	0	0	673	1305	1362	104	40	40	41	11	26	60	55	0	0.002	0.000	0.004	0.015	16.752	0.000	0.000	80	459	100	634	1265	-9.306	1	633	0	1265	2830	104393	-0.167	114.909	0	0	0
4	16	3	"hsa-miR-517-5p"	"13130"	7380	10310	100	35	35	5	14	35	35	36	6	16	13	0	0	59	60	20	33	41	41	41	7	17	66	55	0	0.000	0.000	0.239	0.292	4.661	-0.036	0.006	80	450	100	18	19	Error	0	18	0	19	2835	4790	-0.167	2.714	0	0	0
4	17	3	""	"46461"	7550	10290	100	35	36	6	16	36	36	36	6	16	18	1	0	43	47	13	27	40	40	41	7	17	33	25	0	-0.333	0.000	0.500	0.569	3.221	-0.032	0.001	80	415	100	2	7	Error	-1	3	0	7	2853	3771	0.000	0.857	0	0	0
4	18	3	"hsa-miR-506-3p"	"11138"	7720	10300	100	37	37	5	13	36	36	36	6	16	12	0	0	44	45	8	17	40	40	41	7	17	32	13	0	0.250	0.200	0.571	0.569	3.036	-0.047	0.001	80	440	100	5	6	-2.000	1	4	1	5	2925	3591	0.167	0.571	0	0	0
4	19	3	""	"46293"	7900	10300	100	38	37	5	13	36	36	36	6	16	7	0	0	42	43	8	18	41	41	41	7	17	22	7	0	2.000	0.500	0.750	0.812	3.412	-0.098	0.002	80	442	100	3	3	1.000	2	1	1	2	2939	3433	0.167	0.286	0	0	0
4	20	3	""	"28547"	8090	10300	100	38	38	5	13	36	36	36	6	16	16	1	0	48	86	58	67	40	40	41	6	14	58	48	0	0.250	0.043	0.500	0.308	7.183	-0.002	0.000	80	450	100	10	48	-2.000	2	8	2	46	3005	6862	0.333	7.500	0	0	0
4	21	3	""	"146101"	8260	10300	100	38	37	6	16	36	36	36	6	16	21	2	0	48	81	56	69	41	41	42	6	14	51	45	0	0.286	0.025	0.245	0.293	7.469	0.005	0.001	80	450	100	9	41	-1.807	2	7	1	40	2993	6485	0.167	6.500	0	0	0
4	22	3	""	"145998"	8450	10300	100	37	38	5	13	37	37	37	6	16	20	2	0	70	176	154	87	42	42	42	8	19	55	52	0	0.000	0.007	0.105	0.135	6.249	0.000	0.000	80	484	100	28	135	Error	0	28	1	134	3053	14114	0.167	16.750	0	0	0
4	1	4	""	"146118"	4670	10500	100	34	35	8	22	35	35	35	7	20	11	6	0	68	63	24	38	38	38	39	7	17	62	58	0	-0.033	0.000	0.243	0.322	5.025	-0.058	0.012	80	474	100	29	25	Error	-1	30	0	25	2764	5005	0.000	3.429	0	0	0
4	2	4	"hsv2-miR-H4-5p"	"146045"	4850	10490	100	36	35	6	17	35	35	35	6	17	18	0	0	43	46	10	21	38	38	38	7	18	42	30	0	0.200	0.000	0.437	0.580	3.865	-0.270	0.033	80	442	100	6	8	-2.322	1	5	0	8	2837	3651	0.000	1.143	0	0	0
4	3	4	""	"13146"	5030	10490	100	34	35	6	17	35	35	35	6	17	16	1	0	42	42	8	19	38	38	39	7	17	27	10	0	-0.250	0.000	1.000	0.858	2.492	-0.457	0.075	80	452	100	3	4	Error	-1	4	0	4	2784	3373	0.000	0.429	0	0	0
4	4	4	""	"-1"	5210	10490	100	35	36	7	19	35	35	35	6	17	23	7	0	151	156	119	76	39	39	39	7	17	58	52	0	0.000	0.009	0.052	0.070	6.421	0.008	0.008	80	448	100	112	118	Error	0	112	1	117	2889	12482	0.167	16.714	0	0	0
4	5	4	"hsa-miR-2054"	"145987"	5380	10490	100	37	36	7	19	35	35	35	7	20	20	2	0	41	41	7	17	39	39	39	7	17	16	5	0	1.000	0.500	1.450	1.296	3.456	-0.924	0.033	80	440	100	4	3	0.000	2	2	1	2	2900	3268	0.143	0.286	0	0	0
4	6	4	"hsa-miR-767-5p"	"146111"	5560	10500	100	35	35	6	17	35	35	35	7	20	11	2	0	262	236	184	77	39	39	38	7	18	66	61	0	0.000	0.000	0.020	0.033	7.677	-0.001	0.000	80	452	100	223	197	Error	0	223	0	197	2799	18889	0.000	28.286	0	0	0
4	7	4	"hsa-miR-652-5p"	"145933"	5750	10500	100	35	35	6	17	35	35	35	7	20	8	1	0	136	200	164	82	39	39	39	7	17	60	55	0	0.000	0.000	0.025	0.059	13.074	-0.003	0.002	80	460	100	97	161	Error	0	97	0	161	2801	16025	0.000	23.000	0	0	0
4	8	4	"hsv1-miR-H3-3p"	"146058"	5930	10490	100	36	36	6	16	35	35	35	7	20	15	2	0	45	48	15	31	39	39	39	6	15	48	37	0	0.167	0.111	0.458	0.549	2.951	-0.075	0.007	80	442	100	7	10	-2.585	1	6	1	9	2853	3879	0.143	1.500	0	0	0
4	9	4	"SNORD110"	"145666"	6110	10500	100	35	35	7	20	35	35	35	6	17	18	3	0	235	274	215	78	39	39	39	6	15	71	61	0	0.000	0.000	0.021	0.043	9.045	-0.001	0.000	80	450	100	196	235	Error	0	196	0	235	2821	21931	0.000	39.167	0	0	0
4	10	4	""	"146206"	6290	10490	100	36	36	6	16	35	35	35	6	17	18	3	0	90	172	143	83	40	40	40	6	15	60	55	0	0.020	0.008	0.045	0.090	10.793	0.000	0.000	80	439	100	51	133	-5.644	1	50	1	132	2859	13762	0.167	22.000	0	0	0
4	11	4	""	"146026"	6460	10500	100	36	35	5	14	35	35	35	6	17	11	0	0	44	44	9	20	40	40	39	6	15	38	12	0	0.250	0.000	0.646	0.538	2.634	-0.427	0.066	80	439	100	5	4	-2.000	1	4	0	4	2816	3542	0.000	0.833	0	0	0
4	12	4	"hsv1-miR-H5-3p"	"146098"	6640	10490	100	36	36	6	16	35	35	35	6	17	21	1	0	172	151	103	68	39	39	40	7	17	70	61	0	0.008	0.009	0.046	0.084	9.496	0.005	0.003	80	451	100	134	113	-7.055	1	133	1	112	2860	12065	0.167	15.857	0	0	0
4	13	4	""	"146004"	6810	10510	100	37	36	6	16	36	36	36	6	16	15	1	0	63	357	393	110	40	40	39	7	17	55	51	0	0.043	0.000	0.101	0.066	14.446	0.001	0.002	80	458	100	24	317	-4.524	1	23	0	317	2890	28587	0.000	45.429	0	0	0
4	14	4	"hsa-miR-2115-3p"	"146161"	7010	10490	100	36	36	6	16	36	36	36	6	16	16	1	0	125	184	151	82	39	39	40	10	25	56	53	0	0.000	0.000	0.100	0.133	10.450	-0.005	0.008	80	462	100	86	145	Error	0	86	0	145	2877	14747	0.000	14.400	0	0	0
4	15	4	"hsa-miR-1912"	"146168"	7190	10490	100	36	36	5	13	35	35	36	6	16	16	1	0	42	43	7	16	40	40	40	7	17	25	6	0	0.500	0.333	0.817	0.754	3.154	-0.813	0.006	80	452	100	3	4	-1.000	1	2	1	3	2918	3420	0.000	0.429	0	0	0
4	16	4	""	"146133"	7370	10490	100	36	36	6	16	36	36	36	6	16	16	5	0	106	112	74	66	40	40	40	7	17	63	58	0	0.000	0.000	0.167	0.196	7.741	-0.003	0.000	80	442	100	66	72	Error	0	66	0	72	2888	8990	0.000	10.286	0	0	0
4	17	4	"hsv1-miR-H7-3p"	"146090"	7550	10490	100	35	36	7	19	36	36	36	6	16	18	5	0	1078	1230	1189	96	41	41	41	7	17	68	61	0	-0.001	0.000	0.012	0.041	20.093	0.001	0.010	80	448	100	1036	1189	Error	-1	1037	0	1189	2914	98361	0.000	169.857	0	0	0
4	18	4	"spike_control_v2_46"	"29837"	7720	10490	100	36	35	5	14	36	36	36	6	16	7	0	0	87	129	94	72	40	40	41	7	17	58	53	0	0.000	-0.011	0.129	0.151	7.843	0.004	0.002	80	476	100	47	88	Error	0	47	-1	89	2833	10356	-0.167	12.571	0	0	0
4	19	4	""	"145870"	7930	10470	100	35	36	7	19	36	36	36	5	13	17	7	0	39	39	6	15	40	40	41	6	14	12	2	0	1.000	0.000	1.000	0.967	2.450	-0.102	0.001	80	458	100	-2	-1	0.000	-1	-1	0	-1	2900	3143	0.000	-0.333	0	0	0
4	20	4	"hsa-miR-605-5p"	"145736"	8100	10490	100	35	35	6	17	36	36	37	6	16	12	0	0	360	292	213	72	40	40	40	6	15	68	66	0	-0.003	-0.004	0.023	0.049	10.050	-0.004	0.012	80	419	100	319	251	Error	-1	320	-1	252	2836	23338	-0.333	42.000	0	0	0
4	21	4	"hsa-miR-875-5p"	"145721"	8270	10490	100	35	36	6	16	37	37	37	6	16	8	3	0	39	39	7	17	41	41	41	7	17	15	1	0	1.000	0.500	0.775	0.811	2.747	0.099	0.000	80	440	100	-4	-3	0.000	-2	-2	-1	-2	2902	3145	-0.167	-0.286	0	0	0
4	22	4	"hsa-miR-92a-3p"	"145693"	8450	10490	100	37	37	6	16	37	37	37	6	16	11	2	0	253	379	345	91	41	41	42	8	19	66	61	0	0.000	0.000	0.013	0.052	11.513	0.003	0.012	80	484	100	212	338	Error	0	212	0	338	2977	30288	0.000	42.125	0	0	0
4	1	5	"hsa-miR-639"	"145962"	4670	10680	100	35	35	6	17	35	35	35	6	17	13	2	0	55	156	136	87	38	38	38	7	18	57	50	0	0.000	0.000	0.069	0.103	9.095	0.000	0.000	80	474	100	17	118	Error	0	17	0	118	2804	12451	0.000	16.857	0	0	0
4	2	5	"hsa-miR-431-5p"	"145705"	4850	10680	100	34	35	6	17	35	35	35	6	17	13	2	0	81	102	67	65	38	38	38	7	18	61	52	0	-0.023	0.000	0.069	0.086	5.570	-0.010	0.005	80	440	100	42	64	Error	-1	43	0	64	2777	8169	0.000	9.143	0	0	0
4	3	5	""	"145878"	5020	10680	100	35	35	6	17	35	35	35	6	17	17	2	0	60	144	118	81	38	38	38	7	18	56	51	0	0.000	0.000	0.055	0.120	7.547	-0.003	0.001	80	450	100	22	106	Error	0	22	0	106	2810	11495	0.000	15.143	0	0	0
4	4	5	"hsa-miR-501-3p"	"145727"	5210	10690	100	35	36	7	19	35	35	35	6	17	20	6	0	58	57	20	35	38	38	38	7	18	61	52	0	0.000	0.053	0.300	0.357	3.768	-0.077	0.017	80	481	100	20	20	Error	0	20	1	19	2865	4549	0.167	2.714	0	0	0
4	5	5	"spike_control_v2_29"	"27968"	5390	10680	100	34	34	7	20	35	35	35	7	20	15	1	0	451	555	504	90	38	38	38	7	18	66	62	0	-0.002	-0.002	0.087	0.060	16.287	-0.001	0.003	80	452	100	412	516	Error	-1	413	-1	517	2759	44378	-0.143	73.857	0	0	0
4	6	5	"hsa-miR-187-3p"	"145637"	5570	10680	100	35	35	7	20	35	35	35	6	17	20	2	0	53	106	77	72	39	39	39	7	17	52	50	0	0.000	0.000	0.135	0.187	7.075	-0.009	0.004	80	443	100	14	67	Error	0	14	0	67	2810	8516	0.000	9.571	0	0	0
4	7	5	"hsa-miR-518f-3p"	"145748"	5750	10680	100	35	35	6	17	35	35	35	6	17	15	1	0	39	38	7	18	39	39	39	7	17	10	1	0	0.000	0.000	1.333	1.116	2.833	-0.535	0.078	80	442	100	0	-1	Error	0	0	0	-1	2822	3036	0.000	-0.143	0	0	0
4	8	5	""	"145917"	5930	10680	100	34	35	6	17	35	35	35	6	17	16	1	0	184	166	114	68	39	39	39	7	17	68	66	0	-0.007	0.000	0.046	0.097	8.154	0.000	0.000	80	452	100	144	127	Error	-1	145	0	127	2807	13316	0.000	18.143	0	0	0
4	9	5	"hsa-miR-572"	"147193"	6110	10680	100	35	35	6	17	35	35	35	6	17	17	2	0	40	40	7	17	38	38	39	6	15	22	3	0	0.000	0.000	0.667	0.891	2.407	-0.704	0.029	80	442	100	2	2	Error	0	2	0	2	2814	3189	0.000	0.167	0	0	0
4	10	5	"hsa-miR-4307"	"147608"	6300	10690	100	35	35	6	17	35	35	35	6	17	15	1	0	79	72	28	38	39	39	39	6	15	71	61	0	0.000	0.000	0.163	0.204	4.136	-0.032	0.010	80	437	100	40	33	Error	0	40	0	33	2821	5727	0.000	5.500	0	0	0
4	11	5	"hsv2-miR-H13"	"147872"	6470	10680	100	36	35	6	17	35	35	36	6	16	13	2	0	62	76	42	55	39	39	39	6	15	57	52	0	0.043	0.000	0.087	0.142	5.689	-0.008	0.001	80	440	100	24	37	-4.524	1	23	0	37	2823	6109	-0.167	6.167	0	0	0
4	12	5	"hsa-miR-4287"	"147938"	6660	10690	100	38	36	6	16	35	35	36	6	16	18	2	0	71	67	24	35	40	40	40	7	17	70	65	0	0.097	0.037	0.161	0.197	4.179	0.011	0.001	80	462	100	34	28	-3.369	3	31	1	27	2912	5333	0.000	3.857	0	0	0
4	13	5	"hsa-miR-3159"	"147814"	6840	10680	100	35	35	6	17	35	35	35	6	17	17	3	0	41	41	8	19	39	39	39	7	17	25	3	0	0.000	0.000	1.000	1.087	3.649	-0.192	0.005	80	428	100	2	2	Error	0	2	0	2	2803	3297	0.000	0.286	0	0	0
4	14	5	""	"147807"	7010	10680	100	36	36	5	13	36	36	36	6	16	12	0	0	57	720	817	113	39	39	39	6	15	56	50	0	0.000	0.000	0.005	0.025	19.504	0.000	0.002	80	450	100	18	681	Error	0	18	0	681	2865	57627	0.000	113.500	0	0	0
4	15	5	""	"147924"	7200	10680	100	35	36	6	16	36	36	36	6	16	13	1	0	50	74	41	55	40	40	40	6	15	52	48	0	-0.100	0.000	0.333	0.332	6.672	-0.014	0.003	80	459	100	9	34	Error	-1	10	0	34	2844	5937	0.000	5.667	0	0	0
4	16	5	"hsa-miR-4316"	"147760"	7370	10680	100	35	35	7	20	35	35	36	6	16	18	3	0	41	41	7	17	40	40	41	28	68	0	0	0	0.000	0.000	1.333	1.117	3.282	0.018	0.009	80	440	100	1	1	Error	0	1	0	1	2833	3266	-0.167	0.000	0	0	0
4	17	5	"hsa-miR-4314"	"147544"	7550	10680	100	34	35	5	14	36	36	36	6	16	6	1	0	49	61	27	44	40	40	40	6	15	56	43	0	-0.222	-0.048	0.250	0.220	3.336	-0.015	0.002	80	452	100	7	20	Error	-2	9	-1	21	2831	4884	-0.167	3.500	0	0	0
4	18	5	""	"147791"	7730	10690	100	37	37	6	16	37	37	37	6	16	12	3	0	890	4378	4832	110	40	40	41	10	24	61	57	0	0.000	0.000	0.002	0.013	49.277	0.000	0.004	80	451	100	850	4338	Error	0	850	0	4338	2949	350208	0.000	433.700	0	0	0
4	19	5	""	"147810"	7910	10670	100	36	37	6	16	36	36	36	5	13	16	3	0	47	48	11	22	40	40	41	10	24	31	12	0	0.000	0.125	0.375	0.431	3.863	-0.113	0.008	80	470	100	7	9	Error	0	7	1	8	2921	3810	0.200	0.700	0	0	0
4	20	5	""	"147737"	8090	10670	100	36	36	5	13	37	37	37	6	16	3	0	0	65	295	300	101	41	41	41	7	17	53	52	0	-0.042	-0.004	0.158	0.096	14.790	0.000	0.000	80	458	100	23	253	Error	-1	24	-1	254	2840	23626	-0.167	36.286	0	0	0
4	21	5	"hsv1-miR-H18"	"147830"	8270	10680	100	37	38	6	15	37	37	37	6	16	12	2	0	47	354	392	110	41	41	42	7	16	47	46	0	0.000	0.003	0.186	0.075	12.760	0.001	0.003	80	462	100	6	314	Error	0	6	1	313	3011	28294	0.167	44.571	0	0	0
4	22	5	"hsa-miR-4323"	"147671"	8460	10680	100	37	38	7	18	37	37	37	5	13	20	8	0	78	76	33	43	41	41	41	6	14	65	57	0	0.000	0.029	0.130	0.265	6.389	0.017	0.004	80	494	100	37	36	Error	0	37	1	35	3002	6061	0.200	5.833	0	0	0
4	1	6	""	"147802"	4670	10870	100	36	35	7	20	34	34	35	6	17	23	3	0	1792	1874	1794	95	38	38	38	7	18	72	66	0	0.001	0.001	0.003	0.016	21.602	0.000	0.002	80	484	100	1756	1837	-9.776	2	1754	1	1836	2818	149940	0.000	262.286	0	0	0
4	2	6	"hsa-miR-3136-5p"	"147897"	4850	10870	100	36	36	6	16	34	34	35	6	17	22	2	0	41	40	7	17	38	38	38	7	18	25	2	0	0.667	1.000	0.464	0.625	2.554	-0.437	0.024	80	430	100	5	4	-0.585	2	3	2	2	2848	3220	0.167	0.286	0	0	0
4	3	6	"hsv2-miR-H22"	"147698"	5030	10870	100	36	35	7	20	34	34	35	7	20	16	0	0	39	41	7	17	38	38	38	6	15	26	12	0	2.000	0.333	0.917	0.958	2.789	-0.968	0.031	80	487	100	3	4	1.000	2	1	1	3	2781	3251	0.000	0.500	0	0	0
4	4	6	"hsa-miR-615-5p"	"148627"	5240	10890	100	35	35	7	20	35	35	35	6	17	20	1	0	43	45	10	22	39	39	39	7	17	33	20	0	0.000	0.000	0.769	0.671	3.761	-0.280	0.025	80	433	100	4	6	Error	0	4	0	6	2802	3561	0.000	0.857	0	0	0
4	5	6	"hsa-miR-185-3p"	"148669"	5390	10870	100	34	36	7	19	35	35	35	6	17	23	1	0	43	50	19	38	38	38	39	7	17	45	37	0	-0.200	0.083	0.512	0.622	3.031	-0.053	0.006	80	441	100	4	13	Error	-1	5	1	12	2842	4026	0.167	1.571	0	0	0
4	6	6	"hsa-miR-1908-5p"	"148687"	5590	10870	100	37	36	6	16	35	35	35	6	17	18	3	0	49	1140	1509	132	38	38	38	7	18	53	48	0	0.182	0.001	0.019	0.041	34.321	0.000	0.000	80	460	100	13	1103	-2.459	2	11	1	1102	2888	91224	0.167	157.429	0	0	0
4	7	6	"spike_control_v1_g"	"10905"	5760	10870	100	36	36	6	16	35	35	35	6	17	21	2	0	41	40	6	15	39	39	39	7	17	11	2	0	0.500	1.000	1.000	0.997	3.484	-0.916	0.027	80	440	100	3	2	-1.000	1	2	1	1	2881	3227	0.167	0.143	0	0	0
4	8	6	"hsa-miR-3667-5p"	"148234"	5940	10870	100	35	35	6	17	35	35	35	6	17	11	3	0	48	110	87	79	39	39	39	7	17	50	46	0	0.000	0.000	0.087	0.114	7.725	0.003	0.001	80	452	100	9	71	Error	0	9	0	71	2767	8817	0.000	10.143	0	0	0
4	9	6	"hsa-miR-637"	"148677"	6120	10860	100	34	35	6	17	35	35	35	6	17	15	1	0	39	39	7	17	38	38	38	6	15	22	5	0	-1.000	0.000	0.875	0.844	4.100	-0.673	0.033	80	452	100	0	1	Error	-1	1	0	1	2775	3112	0.000	0.167	0	0	0
4	10	6	"hsa-miR-184"	"148654"	6300	10860	100	36	35	6	17	35	35	36	6	16	15	2	0	42	45	12	26	39	39	39	6	15	42	21	0	0.333	0.000	0.500	0.536	3.582	-0.096	0.005	80	428	100	4	6	-1.585	1	3	0	6	2835	3615	-0.167	1.000	0	0	0
4	11	6	""	"148079"	6470	10870	100	36	36	5	13	36	36	36	7	19	8	0	0	41	41	6	14	39	39	39	7	17	21	1	0	0.000	0.000	1.071	1.147	3.144	-0.056	0.000	80	440	100	2	2	Error	0	2	0	2	2841	3271	0.000	0.286	0	0	0
4	12	6	"hsa-miR-3622a-5p"	"148474"	6650	10870	100	35	36	6	16	36	36	36	6	16	20	1	0	43	42	7	16	39	39	39	7	17	25	6	0	-0.250	0.000	1.125	0.996	3.700	-0.552	0.030	80	460	100	3	3	Error	-1	4	0	3	2850	3384	0.000	0.429	0	0	0
4	13	6	"hsa-miR-941"	"148625"	6840	10880	100	35	36	7	19	35	35	35	6	17	17	5	0	56	60	22	36	39	39	40	6	15	57	52	0	0.000	0.048	0.295	0.385	4.349	0.022	0.002	80	448	100	17	22	Error	0	17	1	21	2861	4760	0.167	3.333	0	0	0
4	14	6	"kshv-miR-K12-10a-5p"	"147640"	7010	10870	100	36	36	7	19	35	35	35	6	17	17	5	0	44	47	11	23	39	39	40	6	15	46	35	0	0.200	0.125	1.000	0.737	3.892	-0.129	0.008	80	440	100	6	9	-2.322	1	5	1	8	2881	3756	0.167	1.167	0	0	0
4	15	6	""	"147599"	7190	10880	100	34	35	6	17	36	36	36	6	16	15	1	0	43	43	8	18	39	39	39	6	15	31	15	0	-0.500	-0.250	0.917	1.035	2.653	-0.240	0.011	80	451	100	2	3	Error	-2	4	-1	4	2814	3456	-0.167	0.667	0	0	0
4	16	6	"hsa-miR-3660"	"147318"	7370	10870	100	37	36	6	16	36	36	36	6	16	13	1	0	126	181	146	80	40	40	41	28	68	52	51	0	0.012	0.000	0.038	0.067	7.770	-0.003	0.002	80	452	100	87	141	-6.426	1	86	0	141	2904	14510	0.000	5.000	0	0	0
4	17	6	"hsa-miR-4277"	"147666"	7550	10870	100	37	37	6	16	36	36	36	6	16	13	2	0	42	44	8	18	39	39	39	6	15	35	18	0	0.333	0.200	1.000	0.960	3.176	-0.551	0.015	80	460	100	4	6	-1.585	1	3	1	5	2933	3480	0.167	0.833	0	0	0
4	18	6	"Empty"	"0"	7730	10870	100	34	35	6	17	36	36	36	6	16	16	1	0	40	40	6	15	40	40	40	9	22	5	1	0	100000.000	100000.000	1.667	1.400	3.504	-0.514	0.015	80	450	100	-2	-1	16.610	-2	0	-1	0	2837	3183	-0.167	0.000	0	0	0
4	19	6	""	"148186"	7910	10870	100	36	36	5	13	37	37	37	6	16	7	0	0	43	43	7	16	40	40	40	6	15	28	6	0	-0.333	-0.333	0.944	0.962	3.235	-0.047	0.000	80	468	100	2	2	Error	-1	3	-1	3	2887	3459	-0.167	0.500	0	0	0
4	20	6	""	"148021"	8090	10880	100	36	36	6	16	37	37	37	6	16	10	1	0	52	54	14	25	41	41	41	7	17	57	43	0	-0.091	-0.077	0.307	0.385	4.726	-0.029	0.001	80	468	100	10	12	Error	-1	11	-1	13	2850	4280	-0.167	1.857	0	0	0
4	21	6	""	"148131"	8270	10870	100	35	36	6	16	37	37	37	5	13	20	0	0	42	41	6	14	41	41	42	6	14	16	3	0	-2.000	100000.000	1.250	1.137	2.482	-0.324	0.015	80	460	100	-1	-1	Error	-2	1	-1	0	2865	3317	-0.200	-0.167	0	0	0
4	22	6	""	"148573"	8450	10870	100	38	37	5	13	37	37	37	6	16	12	2	0	42	41	7	17	41	41	41	6	14	17	5	0	1.000	0.000	0.700	0.786	2.759	0.018	0.000	80	484	100	2	0	0.000	1	1	0	0	2998	3312	0.000	0.000	0	0	0
4	1	7	""	"148569"	4670	11060	100	35	35	6	17	35	35	35	6	17	12	1	0	54	56	20	35	38	38	38	6	15	63	55	0	0.000	0.000	0.263	0.368	3.553	-0.057	0.010	80	484	100	16	18	Error	0	16	0	18	2794	4492	0.000	3.000	0	0	0
4	2	7	""	"148137"	4850	11040	100	35	35	6	17	35	35	35	6	17	15	2	0	43	44	10	22	38	38	38	7	18	40	22	0	0.000	0.000	0.700	0.534	3.367	-0.351	0.043	80	448	100	5	6	Error	0	5	0	6	2804	3522	0.000	0.857	0	0	0
4	3	7	""	"148359"	5030	11070	100	36	36	7	19	35	35	35	6	17	18	5	0	102	93	40	43	37	37	38	6	15	77	75	0	0.015	0.018	0.090	0.127	5.118	-0.020	0.007	80	452	100	66	57	-6.022	1	65	1	56	2841	7427	0.167	9.167	0	0	0
4	4	7	""	"148315"	5210	11060	100	35	36	6	16	35	35	35	6	17	18	5	0	52	59	26	44	38	38	39	7	17	56	48	0	0.000	0.048	0.250	0.271	3.495	-0.024	0.003	80	432	100	14	22	Error	0	14	1	21	2870	4750	0.167	2.857	0	0	0
4	5	7	""	"148044"	5390	11070	100	35	35	6	17	36	36	36	7	19	7	0	0	327	402	346	86	38	38	39	7	17	71	63	0	-0.003	-0.003	0.010	0.018	10.398	0.000	0.000	80	460	100	288	363	Error	-1	289	-1	364	2802	32154	-0.143	51.857	0	0	0
4	6	7	""	"148431"	5570	11060	100	36	36	7	19	35	35	36	6	16	15	5	0	38	39	7	17	38	38	38	7	18	15	6	0	100000.000	1.000	0.819	0.650	2.953	-0.779	0.065	80	461	100	1	2	16.610	1	0	1	1	2846	3084	0.000	0.143	0	0	0
4	7	7	""	"148056"	5750	11060	100	36	36	7	19	35	35	35	6	17	18	2	0	47	53	21	39	38	38	38	7	18	52	37	0	0.111	0.067	0.284	0.313	3.648	-0.030	0.002	80	452	100	10	16	-3.170	1	9	1	15	2844	4217	0.167	2.143	0	0	0
4	8	7	""	"148653"	5930	11060	100	36	35	7	20	35	35	35	6	17	18	6	0	105	160	126	78	38	38	39	6	15	62	55	0	0.015	0.000	0.042	0.078	9.848	0.002	0.001	80	440	100	68	122	-6.066	1	67	0	122	2835	12788	0.000	20.167	0	0	0
4	9	7	""	"148367"	6100	11060	100	35	36	7	19	35	35	35	6	17	21	5	0	42	42	9	21	38	38	39	7	17	32	12	0	0.000	0.250	0.875	0.846	3.695	-0.406	0.022	80	459	100	4	5	Error	0	4	1	4	2851	3376	0.167	0.429	0	0	0
4	10	7	""	"148475"	6280	11060	100	35	35	6	17	35	35	35	6	17	12	1	0	39	40	7	17	39	39	39	6	15	20	5	0	0.000	0.000	0.917	0.696	2.845	-0.708	0.036	80	481	100	0	1	Error	0	0	0	1	2816	3171	0.000	0.167	0	0	0
4	11	7	""	"148112"	6470	11060	100	36	36	6	16	35	35	36	6	16	18	2	0	39	39	8	20	39	39	39	7	17	16	2	0	100000.000	100000.000	0.600	0.671	3.421	-0.548	0.018	80	478	100	1	1	16.610	1	0	1	0	2887	3091	0.000	0.000	0	0	0
4	12	7	"hsa-miR-203b-5p"	"148181"	6650	11070	100	36	35	6	17	35	35	36	6	16	18	0	0	47	47	12	25	39	39	39	6	15	52	35	0	0.125	0.000	0.414	0.422	3.035	-0.093	0.006	80	450	100	9	8	-3.000	1	8	0	8	2827	3727	-0.167	1.333	0	0	0
4	13	7	""	"148076"	6830	11060	100	36	36	6	16	35	35	36	6	16	17	2	0	48	64	31	48	40	40	40	6	15	53	45	0	0.125	0.042	0.216	0.259	4.202	0.006	0.000	80	450	100	9	25	-3.000	1	8	1	24	2854	5120	0.000	4.000	0	0	0
4	14	7	""	"148457"	7010	11060	100	35	36	6	16	35	35	36	6	16	12	2	0	41	41	7	17	39	39	40	6	15	33	5	0	0.000	0.500	0.592	0.526	2.591	-0.557	0.033	80	452	100	2	3	Error	0	2	1	2	2840	3302	0.000	0.167	0	0	0
4	15	7	""	"148060"	7190	11060	100	36	36	6	16	36	36	36	6	16	16	6	0	42	43	8	18	39	39	39	6	15	35	11	0	0.000	0.000	0.683	0.844	2.810	-0.304	0.007	80	442	100	3	4	Error	0	3	0	4	2919	3404	0.000	0.667	0	0	0
4	16	7	""	"148464"	7370	11060	100	36	35	6	17	36	36	36	6	16	11	0	0	39	40	6	15	40	40	40	6	15	18	1	0	0.000	100000.000	0.900	0.798	2.512	-0.774	0.008	80	460	100	-1	-1	Error	0	-1	-1	0	2823	3199	-0.167	0.000	0	0	0
4	17	7	""	"148141"	7550	11070	100	37	37	5	13	36	36	36	6	16	12	2	0	79	108	72	66	40	40	39	7	17	61	53	0	0.026	0.015	0.060	0.090	5.046	0.001	0.000	80	450	100	40	69	-5.285	1	39	1	68	2956	8606	0.167	9.857	0	0	0
4	18	7	""	"148194"	7730	11070	100	37	37	6	16	36	36	36	6	16	18	2	0	40	40	7	17	39	39	39	6	15	15	5	0	1.000	1.000	0.917	0.994	2.495	-0.588	0.014	80	450	100	2	2	0.000	1	1	1	1	2948	3198	0.167	0.167	0	0	0
4	19	7	""	"148646"	7910	11070	100	35	35	6	17	36	36	36	5	13	16	2	0	437	315	230	73	40	40	40	6	15	68	65	0	-0.003	-0.004	0.018	0.056	13.783	-0.001	0.001	80	461	100	396	274	Error	-1	397	-1	275	2822	25173	-0.200	45.833	0	0	0
4	20	7	"hsa-miR-219b-5p"	"148386"	8090	11070	100	36	36	6	16	36	36	36	6	16	15	3	0	58	62	23	37	40	40	41	7	17	62	55	0	0.000	0.000	0.163	0.182	3.730	-0.027	0.003	80	452	100	18	22	Error	0	18	0	22	2853	4940	0.000	3.000	0	0	0
4	21	7	""	"148520"	8270	11070	100	37	38	6	15	37	37	37	6	16	12	1	0	59	63	22	34	40	40	41	6	14	62	56	0	0.000	0.043	0.208	0.339	5.058	0.016	0.002	80	461	100	19	24	Error	0	19	1	23	3001	5048	0.167	3.667	0	0	0
4	22	7	"hsa-miR-208b-3p"	"148284"	8450	11060	100	38	37	7	18	36	36	37	6	16	22	5	0	480	608	542	89	41	41	41	6	14	70	63	0	0.005	0.002	0.011	0.038	15.123	0.000	0.001	80	484	100	441	568	-7.778	2	439	1	567	2990	48641	0.000	94.500	0	0	0
4	1	8	""	"148537"	4670	11250	100	36	36	6	16	35	35	35	6	17	17	3	0	47	49	15	30	38	38	38	7	18	56	36	0	0.111	0.091	0.345	0.316	2.879	-0.074	0.008	80	484	100	10	12	-3.170	1	9	1	11	2848	3905	0.167	1.571	0	0	0
4	2	8	""	"11255"	4850	11250	100	36	36	7	19	35	35	35	6	17	18	8	0	43	43	9	20	37	37	38	7	18	38	21	0	0.167	0.167	0.733	0.628	3.716	-0.383	0.049	80	468	100	7	7	-2.585	1	6	1	6	2892	3470	0.167	0.714	0	0	0
4	3	8	""	"42962"	5030	11250	100	35	35	6	17	35	35	35	6	17	13	0	0	45	241	260	107	37	37	38	6	15	57	45	0	0.000	0.000	0.026	0.067	10.446	-0.001	0.001	80	442	100	8	204	Error	0	8	0	204	2802	19293	0.000	33.833	0	0	0
4	4	8	""	"29650"	5210	11250	100	36	35	6	17	35	35	35	6	17	16	3	0	157	468	464	99	38	38	38	7	18	63	58	0	0.008	0.000	0.014	0.050	15.223	0.001	0.002	80	452	100	120	430	-6.895	1	119	0	430	2825	37443	0.000	61.429	0	0	0
4	5	8	"Empty"	"0"	5390	11260	100	35	36	7	19	36	36	36	6	16	15	6	0	37	37	7	18	38	38	38	7	18	8	2	0	1.000	0.000	0.857	1.153	3.145	-0.815	0.049	80	442	100	-2	-1	0.000	-1	-1	0	-1	2848	2950	0.000	-0.143	0	0	0
4	6	8	"hsa-miR-519e-3p"	"11164"	5570	11260	100	37	36	6	16	35	35	35	6	17	15	2	0	74	79	39	49	38	38	38	6	15	67	62	0	0.056	0.024	0.125	0.181	5.775	-0.003	0.000	80	438	100	38	42	-4.170	2	36	1	41	2867	6284	0.167	6.833	0	0	0
4	7	8	"hsa-miR-301b-3p"	"17886"	5740	11250	100	35	35	6	17	35	35	35	6	17	15	1	0	44	45	13	28	38	38	39	7	17	45	22	0	0.000	0.000	0.422	0.452	3.799	-0.207	0.025	80	450	100	6	7	Error	0	6	0	7	2792	3614	0.000	0.857	0	0	0
4	8	8	"hsa-miR-5010-5p"	"168684"	5920	11250	100	34	35	7	20	35	35	36	6	16	17	3	0	42	46	14	30	38	38	38	6	15	43	33	0	-0.250	0.000	0.650	0.688	4.153	-0.073	0.004	80	462	100	3	8	Error	-1	4	0	8	2810	3680	-0.167	1.333	0	0	0
4	9	8	"hsa-miR-4763-3p"	"168679"	6110	11260	100	35	35	7	20	35	35	35	6	17	16	2	0	42	43	10	23	38	38	39	7	17	35	13	0	0.000	0.000	0.733	0.755	4.375	-0.226	0.014	80	471	100	4	5	Error	0	4	0	5	2825	3440	0.000	0.571	0	0	0
4	10	8	"hsa-miR-4684-3p"	"168718"	6290	11260	100	35	35	6	17	35	35	35	6	17	17	2	0	47	50	18	36	39	39	39	6	15	51	40	0	0.000	0.000	0.667	0.695	4.490	-0.102	0.016	80	461	100	8	11	Error	0	8	0	11	2821	4031	0.000	1.833	0	0	0
4	11	8	"hsa-miR-326"	"168945"	6470	11270	100	36	35	6	17	35	35	35	6	17	13	1	0	48	51	15	29	39	39	39	7	17	53	37	0	0.111	0.000	0.422	0.403	3.468	-0.067	0.007	80	458	100	10	12	-3.170	1	9	0	12	2809	4042	0.000	1.714	0	0	0
4	12	8	"hsa-miR-4450"	"168964"	6650	11250	100	35	36	6	16	36	36	36	6	16	15	1	0	50	179	171	95	39	39	39	7	17	58	47	0	-0.091	0.000	0.250	0.145	10.779	0.004	0.004	80	464	100	10	140	Error	-1	11	0	140	2870	14350	0.000	20.000	0	0	0
4	13	8	"hsa-miR-5094"	"168932"	6830	11260	100	37	36	6	16	36	36	36	6	16	13	1	0	48	57	21	36	40	40	39	7	17	52	43	0	0.125	0.000	0.250	0.327	5.072	-0.053	0.012	80	469	100	9	17	-3.000	1	8	0	17	2877	4522	0.000	2.571	0	0	0
4	14	8	"hsa-miR-4999-5p"	"168934"	7010	11250	100	35	36	7	19	36	36	36	6	16	16	6	0	40	42	7	16	39	39	39	6	15	30	7	0	-1.000	0.000	1.167	1.146	3.599	-0.500	0.006	80	469	100	0	3	Error	-1	1	0	3	2877	3342	0.000	0.500	0	0	0
4	15	8	""	"168600"	7190	11250	100	35	35	5	14	36	36	36	6	16	8	2	0	86	544	570	104	39	39	39	6	15	58	51	0	-0.021	-0.002	0.083	0.063	19.297	-0.001	0.002	80	461	100	46	504	Error	-1	47	-1	505	2808	43545	-0.167	84.167	0	0	0
4	16	8	""	"168726"	7370	11260	100	36	37	5	13	35	35	36	6	16	20	2	0	183	146	90	61	40	40	40	6	15	70	65	0	0.007	0.019	0.048	0.072	6.676	0.002	0.001	80	460	100	144	108	-7.160	1	143	2	106	2936	11715	0.167	17.667	0	0	0
4	17	8	"hsa-miR-4706"	"168795"	7550	11250	100	35	36	6	16	36	36	36	6	16	16	6	0	45	62	30	48	40	40	40	6	15	47	41	0	-0.200	0.000	0.775	0.550	4.701	-0.031	0.008	80	460	100	4	22	Error	-1	5	0	22	2876	4938	0.000	3.667	0	0	0
4	18	8	"hsa-miR-4479"	"168755"	7740	11250	100	36	36	6	16	36	36	36	6	16	20	1	0	38	39	7	17	40	40	40	6	15	13	3	0	0.000	0.000	0.857	0.709	3.723	-1.078	0.009	80	471	100	-2	-1	Error	0	-2	0	-1	2881	3143	0.000	-0.167	0	0	0
4	19	8	""	"168577"	7930	11260	100	35	35	6	17	36	36	36	6	16	17	1	0	42	44	8	18	41	41	40	6	15	28	11	0	-1.000	-0.333	1.125	0.839	3.172	-0.091	0.003	80	437	100	0	2	Error	-1	1	-1	3	2839	3486	-0.167	0.667	0	0	0
4	20	8	"hsa-miR-548ac"	"168827"	8090	11260	100	34	35	7	20	36	36	36	6	16	13	3	0	39	40	7	17	41	41	41	7	17	13	1	0	1.000	1.000	0.833	0.847	2.644	-0.311	0.006	80	390	100	-4	-2	0.000	-2	-2	-1	-1	2822	3176	-0.167	-0.143	0	0	0
4	21	8	"hsa-miR-499b-5p"	"168676"	8250	11260	100	38	38	6	15	36	36	36	6	16	25	3	0	45	46	11	23	41	41	41	6	14	35	23	0	0.500	0.400	0.613	0.676	3.374	0.011	0.000	80	429	100	6	7	-1.000	2	4	2	5	3025	3708	0.333	0.833	0	0	0
4	22	8	"hsa-miR-4764-5p"	"168852"	8440	11250	100	37	38	5	13	37	37	37	6	16	15	1	0	135	217	190	87	40	40	41	7	17	60	53	0	0.000	0.006	0.027	0.057	9.266	0.004	0.009	80	504	100	95	178	Error	0	95	1	177	3040	17360	0.167	25.143	0	0	0
4	1	9	"hsa-miR-4753-3p"	"168611"	4670	11440	100	35	35	7	20	35	35	36	7	19	17	3	0	46	51	17	33	38	38	38	7	18	50	38	0	0.000	0.000	0.400	0.426	4.919	-0.010	0.000	80	484	100	8	13	Error	0	8	0	13	2801	4093	-0.143	1.857	0	0	0
4	2	9	"hsa-miR-4507"	"168572"	4850	11440	100	35	35	8	22	35	35	35	6	17	15	5	0	54	223	219	98	38	38	38	7	18	61	51	0	0.000	0.000	0.155	0.125	12.740	0.002	0.002	80	452	100	16	185	Error	0	16	0	185	2800	17846	0.000	26.429	0	0	0
4	3	9	"hsa-miR-548ad-3p"	"168743"	5030	11440	100	36	35	6	17	35	35	35	7	20	12	1	0	38	38	7	18	38	38	38	7	18	13	2	0	100000.000	0.000	0.767	0.682	3.121	-0.557	0.022	80	452	100	1	0	16.610	1	0	0	0	2800	3028	0.000	0.000	0	0	0
4	4	9	""	"168647"	5210	11440	100	36	36	6	16	36	36	36	7	19	8	1	0	139	512	515	100	38	38	38	7	18	70	57	0	0.000	0.000	0.067	0.061	13.944	-0.001	0.001	80	452	100	101	474	Error	0	101	0	474	2856	40970	0.000	67.714	0	0	0
4	5	9	"hsa-miR-875-3p"	"168812"	5390	11440	100	35	35	6	17	35	35	35	6	17	11	2	0	40	42	9	21	38	38	38	7	18	28	12	0	0.000	0.000	0.580	0.581	3.110	-0.433	0.065	80	442	100	2	4	Error	0	2	0	4	2779	3333	0.000	0.571	0	0	0
4	6	9	"hsa-miR-4520-3p"	"169186"	5570	11440	100	36	36	6	16	35	35	35	6	17	20	2	0	40	41	8	19	38	38	38	7	18	27	6	0	0.500	0.333	1.000	0.954	3.383	-0.787	0.071	80	452	100	3	4	-1.000	1	2	1	3	2877	3263	0.167	0.429	0	0	0
4	7	9	"hsa-miR-5009-3p"	"169118"	5760	11450	100	35	36	7	19	35	35	35	6	17	17	6	0	55	55	14	25	38	38	39	6	15	73	58	0	0.000	0.059	0.317	0.335	2.984	-0.132	0.029	80	450	100	17	18	Error	0	17	1	17	2862	4363	0.167	2.667	0	0	0
4	8	9	"hsa-miR-4468"	"169320"	5930	11440	100	36	36	7	19	35	35	35	6	17	16	3	0	65	221	205	92	37	37	38	6	15	63	52	0	0.036	0.005	0.026	0.058	10.070	0.000	0.000	80	450	100	29	185	-4.807	1	28	1	184	2857	17684	0.167	30.500	0	0	0
4	9	9	"hsa-miR-4691-3p"	"169321"	6120	11450	100	34	35	7	20	35	35	35	6	17	12	6	0	46	48	12	25	38	38	38	6	15	55	38	0	-0.125	0.000	0.600	0.525	4.148	-0.216	0.020	80	440	100	7	10	Error	-1	8	0	10	2793	3811	0.000	1.667	0	0	0
4	10	9	"hsa-miR-4695-3p"	"169070"	6290	11450	100	35	35	5	14	35	35	35	6	17	12	2	0	1550	1795	1676	93	38	38	39	6	15	68	62	0	0.000	0.000	0.002	0.007	20.361	0.000	0.001	80	440	100	1512	1757	Error	0	1512	0	1757	2801	143568	0.000	292.667	0	0	0
4	11	9	"hsa-miR-4755-5p"	"169113"	6480	11450	100	35	35	6	17	35	35	35	6	17	15	3	0	60	59	18	30	38	38	39	6	15	71	61	0	0.000	0.000	0.148	0.205	4.190	-0.036	0.004	80	442	100	22	21	Error	0	22	0	21	2830	4710	0.000	3.333	0	0	0
4	12	9	"hsa-miR-4728-3p"	"169182"	6660	11470	100	35	36	6	16	35	35	35	6	17	16	3	0	617	463	271	58	39	39	39	7	17	86	85	0	0.000	0.002	0.014	0.024	5.949	0.000	0.000	80	452	100	578	425	Error	0	578	1	424	2863	37004	0.167	60.571	0	0	0
4	13	9	"hsa-miR-4745-3p"	"169036"	6840	11460	100	34	35	6	17	35	35	35	6	17	12	5	0	40	40	7	17	39	39	39	7	17	17	2	0	-1.000	0.000	1.000	1.061	2.766	-0.328	0.025	80	461	100	0	1	Error	-1	1	0	1	2800	3181	0.000	0.143	0	0	0
4	14	9	"hsa-miR-4747-3p"	"169230"	7030	11460	100	36	36	6	16	35	35	36	6	16	15	1	0	44	44	8	18	39	39	39	6	15	40	17	0	0.200	0.200	0.625	0.694	3.066	-0.475	0.030	80	446	100	6	6	-2.322	1	5	1	5	2850	3516	0.000	0.833	0	0	0
4	15	9	"hsa-miR-4755-3p"	"169157"	7200	11450	100	37	36	5	13	35	35	36	6	16	12	1	0	47	48	12	25	39	39	39	6	15	53	36	0	0.250	0.111	0.400	0.409	3.584	-0.091	0.006	80	427	100	10	10	-2.000	2	8	1	9	2885	3821	0.000	1.500	0	0	0
4	16	9	"hsa-miR-5707"	"169000"	7370	11450	100	36	35	5	14	35	35	36	6	16	12	3	0	40	39	6	15	39	39	39	6	15	15	2	0	1.000	0.000	0.550	0.644	3.216	-0.627	0.036	80	430	100	2	0	0.000	1	1	0	0	2834	3121	-0.167	0.000	0	0	0
4	17	9	"hsa-miR-3136-3p"	"169319"	7550	11450	100	34	35	6	17	37	37	37	6	16	10	2	0	168	225	187	83	40	40	40	6	15	67	58	0	-0.023	-0.011	0.263	0.157	7.465	-0.005	0.012	80	450	100	125	183	Error	-3	128	-2	185	2789	18008	-0.333	30.833	0	0	0
4	18	9	"hsa-miR-4524a-3p"	"168996"	7730	11450	100	36	37	5	13	37	37	37	6	16	11	0	0	43	45	8	17	40	40	39	7	17	32	13	0	-0.333	0.000	0.889	0.825	3.429	-0.147	0.004	80	461	100	2	5	Error	-1	3	0	5	2934	3571	0.000	0.857	0	0	0
4	19	9	"hsa-miR-4778-3p"	"169064"	7920	11450	100	37	37	6	16	36	36	36	6	16	16	3	0	47	52	16	30	39	39	40	6	15	55	42	0	0.125	0.077	0.275	0.349	3.962	0.091	0.017	80	452	100	9	14	-3.000	1	8	1	13	2973	4154	0.167	2.000	0	0	0
4	20	9	"hsa-miR-4727-3p"	"169112"	8100	11440	100	37	37	5	13	36	36	36	6	16	16	1	0	47	51	15	29	39	39	40	6	15	52	37	0	0.125	0.083	0.529	0.491	4.590	0.014	0.000	80	442	100	9	13	-3.000	1	8	1	12	2953	4047	0.167	1.833	0	0	0
4	21	9	"hsa-miR-5684"	"169169"	8280	11440	100	36	37	6	16	37	37	37	6	16	11	6	0	1071	1470	1488	101	41	41	41	6	14	62	58	0	-0.001	0.000	0.143	0.046	19.657	0.000	0.005	80	444	100	1029	1429	Error	-1	1030	0	1429	2995	117600	0.000	238.167	0	0	0
4	22	9	"hsa-miR-4523"	"168987"	8460	11450	100	36	37	5	13	37	37	37	6	16	8	0	0	44	45	9	20	41	41	41	7	17	30	8	0	-0.333	0.000	0.727	0.676	3.191	-0.077	0.002	80	484	100	2	4	Error	-1	3	0	4	2943	3596	0.000	0.571	0	0	0
4	1	10	"Empty"	"0"	4670	11630	100	36	35	7	20	35	35	35	7	20	12	0	0	39	39	6	15	38	38	38	7	18	13	0	0	1.000	0.000	0.536	0.624	3.229	-0.859	0.035	80	500	100	2	1	0.000	1	1	0	1	2821	3085	0.000	0.143	0	0	0
4	2	10	"hsa-miR-3974"	"169365"	4850	11630	100	34	35	6	17	35	35	35	6	17	16	2	0	41	41	8	19	38	38	38	7	18	26	6	0	-0.333	0.000	0.750	0.555	3.704	-0.504	0.029	80	474	100	2	3	Error	-1	3	0	3	2799	3250	0.000	0.429	0	0	0
4	3	10	"hsa-miR-4633-3p"	"169160"	5030	11630	100	35	36	7	19	35	35	36	6	16	18	3	0	37	38	6	15	38	38	38	7	18	12	0	0	0.000	100000.000	1.000	0.915	2.438	-1.102	0.087	80	468	100	-1	1	Error	0	-1	1	0	2844	3018	0.000	0.000	0	0	0
4	4	10	"hsa-miR-5092"	"168992"	5210	11630	100	36	36	6	16	35	35	36	6	16	15	2	0	38	38	7	18	38	38	38	7	18	12	3	0	100000.000	100000.000	0.929	0.941	3.065	-0.880	0.046	80	468	100	1	1	16.610	1	0	1	0	2865	3066	0.000	0.000	0	0	0
4	5	10	""	"168654"	5390	11630	100	36	36	7	19	36	36	35	7	20	13	2	0	41	41	9	21	38	38	38	6	15	30	16	0	0.000	0.000	0.750	0.740	4.404	-0.655	0.049	80	484	100	3	3	Error	0	3	0	3	2888	3296	0.143	0.500	0	0	0
4	6	10	""	"168713"	5580	11630	100	34	35	6	17	35	35	35	7	20	12	1	0	47	54	19	35	39	39	38	7	18	51	42	0	-0.125	0.000	0.286	0.337	4.100	-0.070	0.012	80	478	100	7	15	Error	-1	8	0	15	2760	4330	0.000	2.286	0	0	0
4	7	10	""	"168957"	5760	11630	100	35	35	6	17	35	35	35	6	17	16	2	0	38	39	7	17	38	38	38	7	18	16	2	0	0.000	0.000	0.844	0.788	3.290	-0.981	0.065	80	464	100	0	1	Error	0	0	0	1	2824	3097	0.000	0.143	0	0	0
4	8	10	""	"168706"	5940	11630	100	37	36	7	19	35	35	35	6	17	22	2	0	63	85	51	60	38	38	39	7	17	58	51	0	0.080	0.021	0.088	0.144	4.897	0.001	0.000	80	474	100	27	48	-3.644	2	25	1	47	2874	6761	0.167	6.571	0	0	0
4	9	10	""	"168761"	6120	11630	100	35	35	7	20	35	35	35	6	17	12	3	0	41	41	8	19	39	39	39	6	15	25	11	0	0.000	0.000	1.000	0.905	2.802	-0.529	0.007	80	446	100	2	2	Error	0	2	0	2	2791	3247	0.000	0.333	0	0	0
4	10	10	""	"168842"	6290	11630	100	36	35	5	14	35	35	35	6	17	10	2	0	173	296	266	89	39	39	39	6	15	63	58	0	0.007	0.000	0.020	0.043	10.586	0.000	0.000	80	446	100	135	257	-7.066	1	134	0	257	2835	23647	0.000	42.833	0	0	0
4	11	10	""	"169268"	6470	11630	100	35	35	5	14	35	35	35	6	17	12	2	0	53	105	73	69	39	39	39	7	17	60	50	0	0.000	0.000	0.082	0.114	5.179	-0.005	0.002	80	464	100	14	66	Error	0	14	0	66	2810	8438	0.000	9.429	0	0	0
4	12	10	"Empty"	"0"	6650	11640	100	34	35	7	20	35	35	35	6	17	18	2	0	38	38	6	15	39	39	39	7	17	5	0	0	1.000	0.000	1.000	0.972	3.245	-0.440	0.015	80	430	100	-2	-1	0.000	-1	-1	0	-1	2794	3017	0.000	-0.143	0	0	0
4	13	10	""	"168936"	6830	11640	100	35	35	7	20	35	35	35	6	17	17	5	0	381	292	181	61	39	39	39	7	17	75	73	0	0.000	0.000	0.022	0.046	8.159	0.000	0.000	80	451	100	342	253	Error	0	342	0	253	2833	23329	0.000	36.143	0	0	0
4	14	10	"Empty"	"0"	7010	11630	100	36	36	5	13	36	36	35	6	17	13	0	0	39	39	6	15	38	38	39	7	17	12	2	0	0.000	0.000	0.833	0.704	2.873	-0.233	0.001	80	453	100	1	1	Error	0	1	0	1	2864	3098	0.167	0.000	0	0	0
4	15	10	"Empty"	"0"	7190	11630	100	36	36	8	22	36	36	36	6	16	11	3	0	39	39	6	15	39	39	39	6	15	17	2	0	0.000	0.000	0.929	0.881	3.488	-1.461	0.025	80	458	100	0	0	Error	0	0	0	0	2877	3124	0.000	0.000	0	0	0
4	16	10	"Empty"	"0"	7370	11630	100	35	35	6	17	36	36	36	6	16	12	3	0	38	39	6	15	39	39	40	6	15	10	1	0	1.000	100000.000	0.725	0.819	3.718	-0.258	0.008	80	464	100	-2	-1	0.000	-1	-1	-1	0	2839	3102	-0.167	-0.167	0	0	0
4	17	10	"Empty"	"0"	7550	11630	100	37	36	6	16	36	36	36	6	16	10	2	0	40	40	6	15	39	39	39	6	15	17	3	0	1.000	0.000	1.000	0.988	2.796	-0.691	0.007	80	464	100	2	1	0.000	1	1	0	1	2918	3176	0.000	0.167	0	0	0
4	18	10	"Empty"	"0"	7730	11630	100	36	35	6	17	35	35	36	6	16	12	2	0	39	39	6	15	39	39	39	6	15	12	3	0	100000.000	0.000	0.833	0.908	2.998	-0.742	0.013	80	464	100	1	0	16.610	1	0	0	0	2826	3116	-0.167	0.000	0	0	0
4	19	10	"Empty"	"0"	7910	11630	100	36	36	5	13	36	36	36	6	16	12	0	0	40	39	7	17	40	40	40	6	15	12	6	0	0.000	0.000	0.667	0.714	3.765	-0.358	0.008	80	458	100	0	-1	Error	0	0	0	-1	2874	3153	0.000	-0.167	0	0	0
4	20	10	"Empty"	"0"	8090	11630	100	36	36	6	16	36	36	37	6	16	10	2	0	39	40	6	15	39	39	40	6	15	12	3	0	0.000	0.000	1.000	1.030	3.200	-0.343	0.003	80	468	100	0	1	Error	0	0	0	1	2857	3188	-0.167	0.000	0	0	0
4	21	10	"Empty"	"0"	8270	11630	100	37	37	6	16	36	36	36	6	16	11	3	0	40	40	6	15	40	40	40	7	17	13	1	0	100000.000	100000.000	1.000	0.882	3.065	0.250	0.005	80	474	100	1	1	16.610	1	0	1	0	2925	3185	0.167	0.000	0	0	0
4	22	10	"Empty"	"0"	8450	11630	100	37	38	6	15	36	36	36	6	16	17	5	0	41	41	6	14	40	40	40	7	17	13	2	0	1.000	2.000	1.200	1.032	3.134	-0.738	0.009	80	496	100	2	3	0.000	1	1	2	1	3003	3280	0.333	0.143	0	0	0
4	1	11	"Empty"	"0"	4670	11840	100	35	34	6	17	35	35	35	6	17	10	1	0	39	39	6	15	37	37	38	6	15	17	6	0	0.000	-0.500	0.750	0.815	3.154	-0.818	0.046	80	510	100	2	1	Error	0	2	-1	2	2719	3111	-0.167	0.167	0	0	0
4	2	11	""	"28161"	4860	11850	100	34	35	6	17	35	35	35	6	17	15	5	0	51	51	14	27	37	37	38	6	15	63	51	0	-0.071	0.000	0.400	0.420	2.552	-0.124	0.024	80	451	100	13	14	Error	-1	14	0	14	2799	4087	0.000	2.167	0	0	0
4	3	11	"hsa-miR-380-5p"	"13170"	5030	11840	100	35	36	7	19	35	35	35	6	17	17	5	0	38	39	6	15	38	38	38	6	15	12	3	0	0.000	1.000	1.000	1.130	2.915	-1.256	0.044	80	434	100	0	2	Error	0	0	1	1	2857	3091	0.167	0.167	0	0	0
4	4	11	""	"42958"	5210	11840	100	35	35	7	20	35	35	35	6	17	15	3	0	1261	1283	1155	90	38	38	39	7	17	70	61	0	0.000	0.000	0.004	0.028	27.954	0.000	0.000	80	446	100	1223	1245	Error	0	1223	0	1245	2772	102631	0.000	177.714	0	0	0
4	5	11	"hsa-miR-320b"	"46324"	5390	11850	100	35	35	6	17	35	35	35	6	17	11	3	0	53	435	493	113	38	38	39	6	15	60	51	0	0.000	0.000	0.019	0.032	11.219	0.001	0.005	80	464	100	15	397	Error	0	15	0	397	2810	34833	0.000	66.000	0	0	0
4	6	11	""	"17433"	5570	11840	100	37	36	6	16	35	35	35	6	17	21	3	0	121	148	112	75	38	38	38	6	15	61	57	0	0.024	0.009	0.061	0.109	8.429	0.002	0.000	80	458	100	85	111	-5.375	2	83	1	110	2885	11815	0.167	18.333	0	0	0
4	7	11	""	"11202"	5750	11860	100	34	35	6	17	35	35	35	6	17	11	3	0	55	64	30	46	38	38	39	7	17	60	53	0	-0.059	0.000	0.354	0.323	4.692	-0.022	0.004	80	434	100	16	26	Error	-1	17	0	26	2782	5116	0.000	3.571	0	0	0
4	8	11	""	"42939"	5940	11860	100	35	36	6	16	35	35	36	6	16	17	0	0	737	546	361	66	39	39	39	7	17	78	75	0	0.000	0.002	0.010	0.019	11.977	0.001	0.003	80	438	100	698	508	Error	0	698	1	507	2842	43683	0.000	72.429	0	0	0
4	9	11	"hsa-miR-152-3p"	"17676"	6110	11840	100	34	35	6	17	35	35	35	6	17	16	1	0	458	332	243	73	38	38	38	6	15	73	70	0	-0.002	0.000	0.023	0.066	9.687	-0.001	0.001	80	457	100	419	294	Error	-1	420	0	294	2806	26527	0.000	49.000	0	0	0
4	10	11	"hsa-miR-650"	"17593"	6290	11840	100	35	34	6	17	35	35	35	6	17	10	1	0	63	63	23	36	38	38	38	6	15	70	63	0	0.000	-0.040	0.143	0.182	4.098	-0.045	0.011	80	458	100	25	24	Error	0	25	-1	25	2755	5013	-0.167	4.167	0	0	0
4	11	11	"hsa-miR-27a-3p"	"46483"	6470	11850	100	35	35	6	17	36	36	35	6	17	15	1	0	814	934	888	95	39	39	39	7	17	67	61	0	-0.001	-0.001	0.005	0.024	22.775	0.000	0.001	80	452	100	774	894	Error	-1	775	-1	895	2816	74703	0.000	127.857	0	0	0
4	12	11	"hsa-let-7g-5p"	"46438"	6650	11830	100	36	35	6	17	36	36	36	6	16	8	0	0	112	1017	1070	105	39	39	39	7	17	58	55	0	0.000	-0.001	0.087	0.034	25.579	0.000	0.002	80	462	100	73	977	Error	0	73	-1	978	2795	81363	-0.167	139.714	0	0	0
4	13	11	"hsa-miR-490-3p"	"42703"	6840	11840	100	35	35	6	17	35	35	36	6	16	15	1	0	527	408	310	75	39	39	39	6	15	73	67	0	0.000	0.000	0.017	0.045	12.448	-0.003	0.013	80	460	100	488	369	Error	0	488	0	369	2792	32650	-0.167	61.500	0	0	0
4	14	11	""	"28054"	7010	11850	100	35	36	6	16	35	35	36	6	16	13	3	0	50	50	11	22	39	39	39	7	17	58	37	0	0.000	0.091	0.444	0.422	2.884	-0.068	0.003	80	450	100	11	12	Error	0	11	1	11	2850	3980	0.000	1.571	0	0	0
4	15	11	""	"14302"	7200	11840	100	35	35	6	17	35	35	36	6	16	12	3	0	348	264	164	62	39	39	39	6	15	78	73	0	0.000	0.000	0.031	0.044	5.472	-0.005	0.009	80	468	100	309	225	Error	0	309	0	225	2811	21134	-0.167	37.500	0	0	0
4	16	11	"hsa-miR-627-5p"	"17625"	7380	11860	100	35	36	5	13	35	35	35	6	17	15	2	0	51	67	32	47	39	39	39	8	20	52	47	0	0.000	0.036	0.183	0.247	5.738	-0.003	0.000	80	425	100	12	29	Error	0	12	1	28	2896	5351	0.167	3.500	0	0	0
4	17	11	"hsa-miR-744-5p"	"27568"	7560	11850	100	35	35	6	17	36	36	36	6	16	11	1	0	53	327	341	104	39	39	39	6	15	57	50	0	-0.071	-0.003	0.375	0.127	13.437	-0.003	0.014	80	440	100	13	287	Error	-1	14	-1	288	2770	26165	-0.167	48.000	0	0	0
4	18	11	"hsa-miR-593-5p"	"42478"	7730	11850	100	35	35	7	20	36	36	36	6	16	12	1	0	93	100	58	58	40	40	39	6	15	63	58	0	-0.019	-0.017	0.114	0.166	7.838	-0.019	0.015	80	414	100	52	59	Error	-1	53	-1	60	2776	8004	-0.167	10.167	0	0	0
4	19	11	"hsa-miR-323a-5p"	"42457"	7900	11840	100	35	35	6	17	36	36	36	6	16	13	1	0	43	45	10	22	40	40	40	6	15	42	21	0	-0.333	-0.200	0.769	0.653	4.273	-0.092	0.002	80	446	100	2	4	Error	-1	3	-1	5	2823	3570	-0.167	0.833	0	0	0
4	20	11	"ebv-miR-BART3-3p"	"17589"	8080	11840	100	35	35	6	17	36	36	37	6	16	8	2	0	53	51	13	25	40	40	40	6	15	58	50	0	-0.077	-0.091	0.286	0.406	3.429	-0.069	0.005	80	477	100	12	10	Error	-1	13	-1	11	2817	4061	-0.333	1.833	0	0	0
4	21	11	"hsa-miR-638"	"42832"	8280	11850	100	35	36	6	16	36	36	37	6	16	16	0	0	306	473	439	92	40	40	40	6	15	62	58	0	-0.004	0.000	0.011	0.051	17.706	0.000	0.001	80	471	100	265	433	Error	-1	266	0	433	2860	37823	-0.167	72.167	0	0	0
4	22	11	"Empty"	"0"	8460	11850	100	36	36	6	16	36	36	37	6	16	18	1	0	40	41	6	14	39	39	40	6	15	22	1	0	0.000	0.000	1.400	1.207	2.785	0.030	0.000	80	496	100	1	2	Error	0	1	0	2	2875	3252	-0.167	0.167	0	0	0
4	1	12	""	"42712"	4680	12030	100	36	36	6	16	34	34	35	6	17	20	1	0	44	44	10	22	37	37	37	6	16	50	30	0	0.286	0.286	0.444	0.537	4.093	-0.459	0.110	80	449	100	9	9	-1.807	2	7	2	7	2847	3518	0.167	1.167	0	0	0
4	2	12	"spike_control_v2_40"	"29001"	4840	12020	100	34	35	6	17	35	35	35	6	17	12	3	0	241	243	190	78	37	37	38	6	15	68	62	0	-0.005	0.000	0.036	0.069	10.367	-0.002	0.002	80	396	100	203	206	Error	-1	204	0	206	2770	19431	0.000	34.167	0	0	0
4	3	12	""	"42748"	5020	12010	100	35	36	6	16	34	34	35	6	17	22	5	0	39	40	8	20	38	38	38	6	15	25	10	0	1.000	1.000	0.955	0.805	3.343	-0.626	0.084	80	449	100	2	4	0.000	1	1	2	2	2845	3208	0.167	0.333	0	0	0
4	4	12	""	"42807"	5210	12010	100	36	36	7	19	35	35	35	6	17	21	2	0	45	114	98	85	38	38	38	7	18	48	45	0	0.143	0.013	0.250	0.261	7.527	-0.010	0.008	80	460	100	8	77	-2.807	1	7	1	76	2852	9102	0.167	10.857	0	0	0
4	5	12	"hsa-miR-1224-5p"	"46462"	5400	12030	100	35	35	6	17	35	35	35	6	17	15	2	0	49	61	25	40	37	37	38	7	18	58	48	0	0.000	0.000	0.286	0.250	3.695	-0.024	0.003	80	441	100	12	24	Error	0	12	0	24	2811	4874	0.000	3.286	0	0	0
4	6	12	"hsa-miR-1178-3p"	"46822"	5570	12020	100	35	36	6	16	35	35	35	7	20	15	1	0	40	41	8	19	38	38	38	7	18	23	7	0	0.000	0.333	0.667	0.852	3.366	-0.656	0.034	80	430	100	2	4	Error	0	2	1	3	2851	3247	0.143	0.429	0	0	0
4	7	12	"hsa-miR-758-3p"	"28759"	5750	12010	100	33	34	6	17	35	35	35	6	17	8	3	0	46	48	13	27	38	38	38	7	18	50	32	0	-0.250	-0.100	0.857	0.583	3.397	-0.182	0.034	80	410	100	6	9	Error	-2	8	-1	10	2729	3839	-0.167	1.429	0	0	0
4	8	12	""	"17527"	5930	12020	100	35	35	6	17	35	35	35	6	17	18	1	0	51	51	13	25	39	39	39	7	17	60	38	0	0.000	0.000	0.545	0.561	2.973	-0.155	0.025	80	417	100	12	12	Error	0	12	0	12	2831	4066	0.000	1.714	0	0	0
4	9	12	"hsa-miR-181c-5p"	"42496"	6110	12030	100	34	35	7	20	35	35	36	6	16	15	5	0	52	60	24	40	39	39	38	7	18	58	47	0	-0.077	0.000	0.234	0.263	3.583	-0.032	0.005	80	442	100	12	21	Error	-1	13	0	21	2789	4771	-0.167	3.143	0	0	0
4	10	12	"hsa-miR-146b-5p"	"10306"	6290	12020	100	34	35	6	17	35	35	36	6	16	16	5	0	208	289	250	86	38	38	38	6	15	70	60	0	-0.006	0.000	0.050	0.101	10.646	-0.001	0.001	80	442	100	169	251	Error	-1	170	0	251	2792	23157	-0.167	41.833	0	0	0
4	11	12	""	"46982"	6470	12020	100	35	35	5	14	35	35	36	6	16	15	1	0	40	41	7	17	38	38	38	6	15	32	10	0	0.000	0.000	1.000	0.903	3.098	-0.326	0.012	80	430	100	2	3	Error	0	2	0	3	2823	3267	-0.167	0.500	0	0	0
4	12	12	""	"46538"	6650	12020	100	35	35	6	17	35	35	35	6	17	13	0	0	51	412	494	119	38	38	38	7	18	53	48	0	0.000	0.000	0.134	0.095	19.076	-0.001	0.002	80	440	100	13	374	Error	0	13	0	374	2803	32996	0.000	53.429	0	0	0
4	13	12	"hsa-miR-20b-3p"	"17882"	6820	12030	100	36	35	6	17	35	35	35	6	17	10	1	0	66	161	135	83	38	38	39	8	20	56	53	0	0.036	0.000	0.073	0.116	7.586	-0.005	0.006	80	441	100	29	123	-4.807	1	28	0	123	2818	12844	0.000	15.250	0	0	0
4	14	12	""	"42765"	7010	12020	100	36	36	6	16	35	35	35	6	17	15	5	0	102	198	171	86	39	39	40	8	20	58	53	0	0.016	0.006	0.029	0.065	10.940	0.007	0.018	80	440	100	64	160	-5.977	1	63	1	159	2869	15855	0.167	19.750	0	0	0
4	15	12	""	"46921"	7190	12020	100	36	36	6	16	35	35	36	6	16	16	2	0	59	2435	2899	119	39	39	39	8	20	56	50	0	0.050	0.000	0.083	0.037	38.300	0.000	0.002	80	442	100	21	2397	-4.322	1	20	1	2396	2849	194761	0.000	299.500	0	0	0
4	16	12	"hsa-miR-612"	"27551"	7370	12010	100	37	37	6	16	35	35	36	6	16	21	2	0	61	93	59	63	38	38	39	8	20	61	55	0	0.087	0.036	0.185	0.151	4.711	-0.002	0.000	80	419	100	25	57	-3.524	2	23	2	55	2941	7403	0.167	6.750	0	0	0
4	17	12	""	"42481"	7550	12020	100	36	35	5	14	36	36	36	6	16	6	1	0	46	52	17	32	40	40	40	6	15	48	43	0	0.000	-0.083	0.231	0.272	2.657	-0.047	0.005	80	430	100	6	11	Error	0	6	-1	12	2815	4161	-0.167	2.000	0	0	0
4	18	12	""	"42864"	7730	12010	100	37	37	7	18	36	36	36	6	16	16	5	0	117	106	60	56	39	39	39	6	15	71	65	0	0.013	0.015	0.087	0.133	7.066	0.019	0.020	80	426	100	79	68	-6.285	1	78	1	67	2942	8472	0.167	11.167	0	0	0
4	19	12	"hsa-miR-593-3p"	"42504"	7910	12020	100	36	36	6	16	36	36	36	6	16	10	1	0	52	58	21	36	39	39	39	6	15	60	50	0	0.000	0.000	0.169	0.244	4.175	-0.048	0.009	80	432	100	13	19	Error	0	13	0	19	2847	4642	0.000	3.167	0	0	0
4	20	12	"ebv-miR-BART15"	"42897"	8090	12020	100	35	35	6	17	36	36	36	6	16	12	0	0	44	44	7	15	39	39	40	6	15	41	17	0	-0.200	-0.200	0.686	0.593	3.359	-0.147	0.002	80	432	100	4	4	Error	-1	5	-1	5	2828	3524	-0.167	0.667	0	0	0
4	21	12	"hsa-miR-16-2-3p"	"42874"	8270	12020	100	37	37	6	16	36	36	36	6	16	20	2	0	108	128	82	64	40	40	40	6	15	68	63	0	0.015	0.011	0.051	0.077	6.821	0.005	0.003	80	430	100	69	89	-6.087	1	68	1	88	2970	10270	0.167	14.667	0	0	0
4	22	12	""	"42742"	8450	12030	100	39	38	5	13	37	37	37	6	16	18	1	0	76	73	28	38	39	39	40	6	15	71	65	0	0.054	0.029	0.124	0.174	4.175	0.027	0.008	80	452	100	39	35	-4.209	2	37	1	34	3053	5837	0.167	5.500	0	0	0
4	1	13	"hsa-miR-571"	"17490"	4670	12210	100	35	35	6	17	35	35	35	6	17	16	1	0	43	44	10	22	38	38	38	7	18	40	21	0	0.000	0.000	0.801	0.697	2.662	-0.317	0.038	80	474	100	5	6	Error	0	5	0	6	2822	3488	0.000	0.857	0	0	0
4	2	13	"hsa-miR-1207-5p"	"46565"	4850	12200	100	35	35	6	17	35	35	35	6	17	20	2	0	40	44	13	29	37	37	38	7	18	36	28	0	0.000	0.000	0.500	0.532	2.976	0.001	0.000	80	442	100	3	7	Error	0	3	0	7	2830	3523	0.000	0.857	0	0	0
4	3	13	"spike_control_v2_37"	"28684"	5030	12210	100	36	35	6	17	35	35	35	6	17	17	1	0	174	323	287	88	38	38	38	7	18	67	60	0	0.007	0.000	0.020	0.052	9.649	0.003	0.006	80	461	100	137	285	-7.087	1	136	0	285	2830	25850	0.000	40.714	0	0	0
4	4	13	"hsa-miR-649"	"15619"	5220	12210	100	35	35	6	17	35	35	35	7	20	12	0	0	43	44	10	22	38	38	38	7	18	37	16	0	0.000	0.000	0.604	0.825	3.257	-0.375	0.030	80	460	100	5	6	Error	0	5	0	6	2776	3552	0.000	0.857	0	0	0
4	5	13	"hsa-miR-136-5p"	"10943"	5390	12220	100	34	34	6	17	35	35	35	7	20	11	0	0	3779	3404	3157	92	38	38	38	7	18	68	65	0	0.000	0.000	0.002	0.012	26.910	0.000	0.000	80	430	100	3740	3365	Error	-1	3741	-1	3366	2758	272346	-0.143	480.857	0	0	0
4	6	13	""	"42706"	5570	12210	100	36	35	6	17	35	35	35	7	20	11	0	0	587	441	330	74	39	39	39	7	17	71	66	0	0.002	0.000	0.010	0.021	9.409	-0.001	0.001	80	452	100	549	402	-9.098	1	548	0	402	2822	35261	0.000	57.429	0	0	0
4	7	13	"hsa-miR-183-5p"	"10977"	5750	12210	100	35	35	6	17	35	35	35	6	17	16	0	0	126	126	79	62	38	38	38	7	18	68	61	0	0.000	0.000	0.055	0.121	7.183	-0.002	0.000	80	460	100	88	88	Error	0	88	0	88	2818	10088	0.000	12.571	0	0	0
4	8	13	"hsa-let-7a-2-3p"	"42530"	5930	12210	100	35	36	6	16	35	35	35	6	17	23	2	0	227	196	133	67	39	39	39	7	17	68	65	0	0.000	0.006	0.036	0.085	8.286	0.003	0.002	80	452	100	188	158	Error	0	188	1	157	2861	15691	0.167	22.429	0	0	0
4	9	13	""	"42569"	6110	12210	100	36	36	7	19	35	35	35	6	17	23	2	0	47	50	13	26	39	39	39	7	17	55	33	0	0.125	0.091	0.500	0.442	2.785	-0.083	0.008	80	442	100	9	12	-3.000	1	8	1	11	2898	3990	0.167	1.571	0	0	0
4	10	13	""	"46639"	6290	12210	100	37	37	7	18	35	35	35	6	17	22	7	0	810	604	530	87	38	38	38	7	18	68	61	0	0.003	0.004	0.014	0.055	17.772	0.001	0.005	80	442	100	774	568	-8.592	2	772	2	566	2950	48348	0.333	80.857	0	0	0
4	11	13	"hsa-miR-196a-5p"	"10990"	6470	12210	100	35	35	6	17	35	35	36	6	16	15	2	0	43	43	8	18	38	38	38	6	15	40	18	0	0.000	0.000	1.000	0.964	2.646	-0.319	0.015	80	442	100	5	5	Error	0	5	0	5	2809	3450	-0.167	0.833	0	0	0
4	12	13	"hsa-miR-487b-3p"	"14285"	6650	12210	100	35	35	6	17	35	35	35	6	17	13	0	0	565	669	608	90	38	38	39	6	15	68	63	0	0.000	0.000	0.005	0.017	13.669	0.000	0.000	80	442	100	527	631	Error	0	527	0	631	2776	53504	0.000	105.000	0	0	0
4	13	13	"hsa-miR-380-3p"	"27546"	6830	12210	100	34	35	6	17	35	35	35	6	17	15	0	0	41	41	8	19	39	39	39	6	15	26	10	0	-0.500	0.000	0.485	0.542	2.518	-0.197	0.008	80	458	100	1	2	Error	-1	2	0	2	2785	3279	0.000	0.333	0	0	0
4	14	13	"hsa-miR-101-3p"	"31026"	7010	12210	100	36	36	6	16	36	36	36	6	16	13	1	0	8722	5450	4275	78	40	40	39	7	17	85	81	0	0.000	0.000	0.001	0.005	23.392	0.000	0.009	80	440	100	8682	5410	Error	0	8682	0	5410	2880	435960	0.000	773.000	0	0	0
4	15	13	"hsa-miR-29b-3p"	"11040"	7180	12210	100	36	36	6	16	35	35	36	6	16	20	2	0	1149	1480	1422	96	40	40	40	6	15	68	65	0	0.001	0.001	0.009	0.021	19.333	0.000	0.004	80	459	100	1110	1441	Error	1	1109	1	1440	2853	118382	0.000	240.000	0	0	0
4	16	13	"hsa-miR-517-5p"	"13130"	7380	12220	100	37	36	6	16	35	35	35	6	17	16	6	0	65	62	19	30	39	39	39	6	15	71	70	0	0.077	0.043	0.167	0.243	4.415	-0.012	0.001	80	452	100	28	24	-3.700	2	26	1	23	2892	4999	0.167	3.833	0	0	0
4	17	13	""	"46461"	7540	12210	100	35	35	6	17	36	36	36	6	16	12	0	0	43	48	14	29	39	39	40	6	15	43	32	0	-0.250	-0.111	0.692	0.610	4.051	-0.071	0.005	80	453	100	3	8	Error	-1	4	-1	9	2792	3833	-0.167	1.333	0	0	0
4	18	13	"hsa-miR-506-3p"	"11138"	7750	12210	100	36	37	6	16	36	36	36	6	16	15	3	0	45	45	8	17	39	39	39	6	15	43	22	0	0.000	0.167	0.683	0.606	2.992	-0.129	0.004	80	464	100	6	7	Error	0	6	1	6	2946	3599	0.167	1.000	0	0	0
4	19	13	""	"46293"	7910	12200	100	38	37	5	13	35	35	36	6	16	18	2	0	42	43	8	18	39	39	39	6	15	37	17	0	1.000	0.500	0.703	0.761	3.181	-0.182	0.006	80	425	100	6	6	0.000	3	3	2	4	2981	3479	0.167	0.667	0	0	0
4	20	13	""	"28547"	8090	12200	100	37	37	6	16	35	35	36	6	16	20	8	0	46	82	57	69	40	40	40	7	17	46	42	0	0.333	0.048	0.268	0.249	5.629	-0.009	0.002	80	451	100	8	44	-1.585	2	6	2	42	2987	6569	0.167	6.000	0	0	0
4	21	13	""	"146101"	8270	12210	100	37	38	5	13	36	36	36	6	16	18	3	0	48	81	57	70	39	39	40	6	15	55	45	0	0.111	0.048	0.297	0.247	5.388	0.005	0.001	80	430	100	10	44	-3.170	1	9	2	42	3015	6501	0.333	6.833	0	0	0
4	22	13	""	"145998"	8440	12200	100	37	37	5	13	36	36	36	6	16	15	1	0	85	177	154	87	39	39	39	6	15	60	56	0	0.022	0.007	0.077	0.108	9.121	0.005	0.007	80	450	100	47	139	-5.524	1	46	1	138	2945	14194	0.167	23.000	0	0	0
4	1	14	""	"146118"	4670	12400	100	37	37	7	18	35	35	35	6	17	25	6	0	70	65	24	36	37	37	38	7	18	67	62	0	0.061	0.071	0.214	0.295	4.120	-0.014	0.001	80	480	100	35	30	-4.044	2	33	2	28	2929	5192	0.333	3.857	0	0	0
4	2	14	"hsv2-miR-H4-5p"	"146045"	4840	12390	100	35	35	6	17	35	35	35	6	17	18	2	0	44	45	10	22	37	37	38	7	18	47	23	0	0.000	0.000	0.800	0.645	3.107	-0.325	0.059	80	449	100	7	8	Error	0	7	0	8	2824	3605	0.000	1.000	0	0	0
4	3	14	""	"13146"	5020	12390	100	34	35	7	20	35	35	35	6	17	12	5	0	42	42	9	21	37	37	38	6	15	42	16	0	-0.200	0.000	0.500	0.617	3.573	-0.561	0.045	80	451	100	4	5	Error	-1	5	0	5	2766	3330	0.000	0.667	0	0	0
4	4	14	"spike_control_v2_35"	"28568"	5200	12400	100	35	35	6	17	35	35	35	6	17	15	2	0	175	162	118	72	38	38	38	7	18	67	57	0	0.000	0.000	0.077	0.082	7.936	-0.003	0.002	80	453	100	137	124	Error	0	137	0	124	2802	12958	0.000	17.714	0	0	0
4	5	14	"hsa-miR-2054"	"145987"	5380	12400	100	35	36	6	16	35	35	35	6	17	18	2	0	39	40	7	17	38	38	38	7	18	18	5	0	0.000	0.500	1.000	0.954	2.672	-0.803	0.054	80	442	100	1	3	Error	0	1	1	2	2847	3177	0.167	0.286	0	0	0
4	6	14	"hsa-miR-767-5p"	"146111"	5560	12400	100	36	36	6	16	35	35	35	6	17	21	1	0	312	245	180	73	38	38	38	7	18	71	65	0	0.004	0.005	0.023	0.053	7.473	0.002	0.001	80	452	100	275	208	-8.098	1	274	1	207	2856	19633	0.167	29.571	0	0	0
4	7	14	"hsa-miR-652-5p"	"145933"	5740	12400	100	35	35	7	20	35	35	35	6	17	20	5	0	175	200	162	81	38	38	38	7	18	65	57	0	0.000	0.000	0.069	0.086	5.783	0.000	0.000	80	462	100	137	162	Error	0	137	0	162	2818	16028	0.000	23.143	0	0	0
4	8	14	"hsv1-miR-H3-3p"	"146058"	5930	12400	100	35	35	6	17	35	35	36	6	16	13	1	0	47	50	14	28	38	38	38	7	18	53	37	0	0.000	0.000	0.500	0.596	3.747	-0.119	0.019	80	459	100	9	12	Error	0	9	0	12	2813	4007	-0.167	1.714	0	0	0
4	9	14	"SNORD110"	"145666"	6110	12400	100	37	36	6	16	35	35	35	6	17	20	3	0	383	309	227	73	38	38	38	7	18	73	66	0	0.006	0.004	0.017	0.026	7.089	0.002	0.002	80	411	100	347	272	-7.430	2	345	1	271	2915	24680	0.167	38.714	0	0	0
4	10	14	""	"146206"	6280	12390	100	36	36	6	16	35	35	35	6	17	16	3	0	59	176	152	86	38	38	38	7	18	61	55	0	0.048	0.007	0.023	0.056	11.929	0.008	0.015	80	457	100	22	139	-4.392	1	21	1	138	2854	14105	0.167	19.714	0	0	0
4	11	14	""	"146026"	6470	12390	100	36	36	6	16	35	35	35	6	17	12	3	0	44	44	10	22	38	38	39	7	17	45	21	0	0.167	0.167	0.333	0.332	3.298	-0.214	0.017	80	468	100	7	7	-2.585	1	6	1	6	2873	3523	0.167	0.714	0	0	0
4	12	14	"hsv1-miR-H5-3p"	"146098"	6650	12390	100	35	35	7	20	35	35	35	6	17	13	6	0	186	153	102	66	39	39	39	7	17	66	61	0	0.000	0.000	0.089	0.124	8.012	-0.008	0.008	80	448	100	147	114	Error	0	147	0	114	2832	12200	0.000	16.286	0	0	0
4	13	14	""	"146004"	6820	12420	100	35	35	6	17	35	35	36	6	16	15	2	0	61	405	448	110	39	39	39	6	15	60	52	0	0.000	0.000	0.016	0.038	12.488	-0.001	0.001	80	437	100	22	366	Error	0	22	0	366	2821	32389	-0.167	61.000	0	0	0
4	14	14	"hsa-miR-2115-3p"	"146161"	7000	12400	100	35	36	6	16	36	36	36	6	16	13	1	0	155	191	144	75	38	38	39	6	15	72	67	0	-0.009	0.000	0.028	0.081	10.278	0.005	0.006	80	463	100	116	153	Error	-1	117	0	153	2863	15248	0.000	25.333	0	0	0
4	15	14	"hsa-miR-1912"	"146168"	7190	12400	100	36	36	6	16	36	36	36	6	16	15	2	0	41	41	8	19	39	39	39	6	15	26	11	0	0.000	0.000	0.500	0.726	4.629	-0.511	0.021	80	471	100	2	2	Error	0	2	0	2	2892	3310	0.000	0.333	0	0	0
4	16	14	""	"146133"	7370	12400	100	35	36	6	16	36	36	36	6	16	15	1	0	125	122	79	64	39	39	39	6	15	63	57	0	-0.012	0.000	0.057	0.101	5.738	0.010	0.008	80	430	100	85	83	Error	-1	86	0	83	2892	9785	0.000	13.833	0	0	0
4	17	14	"hsv1-miR-H7-3p"	"146090"	7540	12400	100	35	37	7	18	36	36	36	6	16	18	3	0	1330	1269	1134	89	39	39	39	7	17	71	61	0	-0.001	0.001	0.009	0.031	20.969	0.000	0.003	80	440	100	1290	1231	Error	-1	1291	1	1230	2922	101480	0.167	175.714	0	0	0
4	18	14	"spike_control_v2_46"	"29837"	7730	12400	100	36	36	6	16	36	36	36	6	16	13	0	0	106	128	88	68	39	39	39	6	15	65	57	0	0.000	0.000	0.071	0.143	7.267	-0.009	0.010	80	471	100	67	89	Error	0	67	0	89	2873	10228	0.000	14.833	0	0	0
4	19	14	""	"145870"	7910	12400	100	36	36	6	16	36	36	36	6	16	12	2	0	37	38	6	15	39	39	39	6	15	12	3	0	0.000	0.000	1.500	1.123	3.230	-0.505	0.010	80	470	100	-2	-1	Error	0	-2	0	-1	2909	3061	0.000	-0.167	0	0	0
4	20	14	"hsa-miR-605-5p"	"145736"	8100	12400	100	37	37	6	16	36	36	37	6	16	18	2	0	368	300	214	71	39	39	39	6	15	72	68	0	0.003	0.004	0.018	0.069	14.708	0.002	0.004	80	449	100	330	262	-8.362	1	329	1	261	2958	24029	0.000	43.500	0	0	0
4	21	14	"hsa-miR-875-5p"	"145721"	8270	12390	100	37	37	6	16	36	36	36	5	13	21	3	0	42	41	6	14	40	40	40	6	15	16	3	0	0.500	1.000	0.917	0.966	3.060	0.044	0.000	80	438	100	3	2	-1.000	1	2	1	1	2981	3309	0.200	0.167	0	0	0
4	22	14	"hsa-miR-92a-3p"	"145693"	8450	12390	100	38	37	6	16	37	37	37	6	16	16	2	0	234	383	346	90	39	39	40	6	15	70	61	0	0.005	0.000	0.100	0.077	10.614	-0.003	0.011	80	500	100	196	344	-7.607	1	195	0	344	2972	30637	0.000	57.167	0	0	0
4	1	15	"hsa-miR-639"	"145962"	4670	12600	100	36	36	7	19	35	35	35	6	17	18	6	0	145	172	138	80	38	38	38	7	18	58	52	0	0.009	0.007	0.267	0.175	8.604	0.005	0.004	80	482	100	108	135	-6.741	1	107	1	134	2886	13739	0.167	19.143	0	0	0
4	2	15	"hsa-miR-431-5p"	"145705"	4850	12590	100	35	35	7	20	35	35	35	6	17	21	5	0	99	111	74	66	37	37	38	7	18	66	58	0	0.000	0.000	0.100	0.125	5.782	0.004	0.001	80	461	100	62	74	Error	0	62	0	74	2819	8902	0.000	10.429	0	0	0
4	3	15	""	"145878"	5030	12590	100	35	35	6	17	35	35	35	6	17	12	1	0	70	152	125	82	37	37	38	6	15	62	57	0	0.000	0.000	0.036	0.080	10.316	0.000	0.000	80	461	100	33	115	Error	0	33	0	115	2771	12191	0.000	19.000	0	0	0
4	4	15	"hsa-miR-501-3p"	"145727"	5210	12590	100	37	36	6	16	34	34	35	6	17	27	2	0	51	55	19	34	38	38	38	7	18	57	48	0	0.231	0.118	0.232	0.309	4.753	-0.040	0.004	80	448	100	16	19	-2.115	3	13	2	17	2899	4435	0.167	2.429	0	0	0
4	5	15	"spike_control_v2_29"	"27968"	5380	12590	100	36	36	7	19	35	35	35	7	20	23	1	0	531	578	515	89	38	38	38	7	18	70	60	0	0.002	0.002	0.008	0.026	12.315	0.001	0.005	80	460	100	494	541	-8.945	1	493	1	540	2885	46264	0.143	77.143	0	0	0
4	6	15	"hsa-miR-187-3p"	"145637"	5570	12590	100	36	36	7	19	35	35	36	6	16	17	6	0	49	111	85	76	38	38	38	6	15	56	47	0	0.091	0.014	0.053	0.091	6.585	-0.001	0.000	80	471	100	12	74	-3.459	1	11	1	73	2854	8883	0.000	12.167	0	0	0
4	7	15	"hsa-miR-518f-3p"	"145748"	5750	12590	100	35	35	7	20	35	35	35	6	17	16	7	0	38	38	8	21	38	38	38	6	15	12	3	0	0.000	0.000	0.800	1.018	4.016	-0.601	0.053	80	452	100	0	0	Error	0	0	0	0	2809	3053	0.000	0.000	0	0	0
4	8	15	""	"145917"	5930	12590	100	36	35	6	17	35	35	35	6	17	17	2	0	194	170	111	65	38	38	38	7	18	71	67	0	0.006	0.000	0.042	0.079	8.037	0.001	0.000	80	403	100	157	132	-7.285	1	156	0	132	2816	13619	0.000	18.857	0	0	0
4	9	15	"hsa-miR-572"	"147193"	6070	12560	100	35	36	7	19	35	35	35	6	17	16	5	0	37	37	7	18	38	38	38	7	18	13	0	0	0.000	-1.000	0.833	1.019	3.197	-0.721	0.034	80	425	100	-1	0	Error	0	-1	1	-1	2840	2979	0.167	-0.143	0	0	0
4	10	15	"hsa-miR-4307"	"147608"	6300	12600	100	35	35	7	20	36	36	36	6	16	13	5	0	58	66	30	45	38	38	38	7	18	65	53	0	-0.050	-0.036	0.183	0.219	4.361	-0.046	0.018	80	491	100	19	27	Error	-1	20	-1	28	2819	5276	-0.167	4.000	0	0	0
4	11	15	"hsv2-miR-H13"	"147872"	6480	12600	100	35	35	6	17	35	35	36	6	16	15	1	0	68	80	42	52	39	39	38	6	15	62	55	0	0.000	0.000	0.117	0.162	5.165	-0.004	0.000	80	458	100	29	41	Error	0	29	0	41	2816	6366	-0.167	7.000	0	0	0
4	12	15	"hsa-miR-4287"	"147938"	6660	12600	100	36	36	6	16	35	35	36	6	16	21	2	0	68	68	24	35	39	39	38	6	15	73	63	0	0.034	0.034	0.200	0.239	3.781	0.028	0.005	80	458	100	30	30	-4.858	1	29	1	29	2886	5404	0.000	5.000	0	0	0
4	13	15	"hsa-miR-3159"	"147814"	6840	12590	100	34	35	7	20	35	35	36	6	16	15	3	0	40	40	8	20	39	39	39	6	15	25	5	0	-1.000	0.000	1.333	1.252	3.579	-0.726	0.033	80	439	100	0	1	Error	-1	1	0	1	2762	3189	-0.167	0.167	0	0	0
4	14	15	""	"147807"	7020	12590	100	37	37	6	16	36	36	36	6	16	17	2	0	57	724	850	117	38	38	39	6	15	60	52	0	0.053	0.001	0.011	0.036	15.742	0.001	0.004	80	453	100	20	687	-4.248	1	19	1	686	2942	57952	0.167	114.167	0	0	0
4	15	15	""	"147924"	7200	12600	100	37	36	6	16	35	35	36	6	16	10	2	0	46	70	41	58	39	39	39	6	15	50	45	0	0.286	0.032	0.105	0.182	6.707	-0.010	0.002	80	449	100	9	32	-1.807	2	7	1	31	2874	5569	0.000	5.167	0	0	0
4	16	15	"hsa-miR-4316"	"147760"	7370	12590	100	35	36	6	16	35	35	35	6	17	18	3	0	42	41	7	17	39	39	39	6	15	22	6	0	0.000	0.500	0.750	0.839	2.755	-0.272	0.007	80	449	100	3	3	Error	0	3	1	2	2884	3290	0.167	0.333	0	0	0
4	17	15	"hsa-miR-4314"	"147544"	7550	12580	100	35	35	6	17	36	36	36	6	16	15	0	0	52	61	26	42	39	39	39	6	15	60	50	0	-0.077	-0.045	0.417	0.395	6.008	-0.032	0.007	80	450	100	12	21	Error	-1	13	-1	22	2829	4908	-0.167	3.667	0	0	0
4	18	15	""	"147791"	7730	12600	100	36	37	7	18	36	36	36	6	16	17	6	0	111	4140	4910	118	40	40	40	12	30	57	55	0	0.000	0.000	0.002	0.018	37.084	0.000	0.010	80	460	100	71	4101	Error	0	71	1	4100	2933	331201	0.167	341.667	0	0	0
4	19	15	""	"147810"	7920	12590	100	36	37	6	16	36	36	36	6	16	13	5	0	49	49	11	22	39	39	40	12	30	38	10	0	0.000	0.100	0.313	0.379	2.510	0.062	0.003	80	450	100	10	11	Error	0	10	1	10	2931	3881	0.167	0.750	0	0	0
4	20	15	""	"147737"	8090	12580	100	37	38	6	15	36	36	36	5	13	31	6	0	96	316	297	93	39	39	39	6	15	66	55	0	0.018	0.007	0.013	0.052	15.922	0.002	0.003	80	438	100	58	279	-5.833	1	57	2	277	3018	25288	0.400	46.167	0	0	0
4	21	15	"hsv1-miR-H18"	"147830"	8270	12590	100	35	36	6	16	36	36	36	5	13	18	7	0	166	417	412	98	40	40	40	6	15	63	58	0	-0.008	0.000	0.017	0.042	12.712	0.000	0.000	80	470	100	125	377	Error	-1	126	0	377	2873	33347	0.000	62.833	0	0	0
4	22	15	"hsa-miR-4323"	"147671"	8460	12600	100	36	37	6	16	37	37	37	5	13	22	7	0	85	80	36	45	40	40	40	6	15	65	63	0	-0.022	0.000	0.181	0.259	5.384	-0.002	0.000	80	500	100	44	40	Error	-1	45	0	40	2956	6371	0.000	6.667	0	0	0
4	1	16	""	"147802"	4670	12780	100	35	36	6	16	35	35	35	6	17	16	5	0	1548	1940	1779	91	38	38	38	7	18	72	68	0	0.000	0.001	0.004	0.013	21.157	0.000	0.000	80	483	100	1510	1903	Error	0	1510	1	1902	2845	155208	0.167	271.714	0	0	0
4	2	16	"hsa-miR-3136-5p"	"147897"	4850	12780	100	35	35	6	17	35	35	35	6	17	11	2	0	39	40	8	20	38	38	38	7	18	26	7	0	0.000	0.000	0.444	0.622	3.757	-0.741	0.092	80	461	100	1	2	Error	0	1	0	2	2802	3218	0.000	0.286	0	0	0
4	3	16	"hsv2-miR-H22"	"147698"	5030	12780	100	36	36	8	22	35	35	35	6	17	16	3	0	40	42	18	42	38	38	38	7	18	23	10	0	0.500	0.250	0.800	0.933	3.423	-0.239	0.058	80	460	100	3	5	-1.000	1	2	1	4	2847	3381	0.167	0.571	0	0	0
4	4	16	"hsa-miR-615-5p"	"148627"	5210	12790	100	35	35	7	20	35	35	35	6	17	15	2	0	44	45	10	22	38	38	38	7	18	45	22	0	0.000	0.000	0.625	0.592	3.289	-0.312	0.043	80	470	100	6	7	Error	0	6	0	7	2823	3580	0.000	1.000	0	0	0
4	5	16	"hsa-miR-185-3p"	"148669"	5400	12790	100	35	35	7	20	35	35	35	6	17	15	6	0	49	53	17	32	38	38	38	6	15	57	48	0	0.000	0.000	0.235	0.290	3.396	-0.073	0.009	80	480	100	11	15	Error	0	11	0	15	2805	4230	0.000	2.500	0	0	0
4	6	16	"hsa-miR-1908-5p"	"148687"	5580	12790	100	35	35	6	17	35	35	35	6	17	13	2	0	217	1467	1644	112	38	38	38	6	15	63	57	0	0.000	0.000	0.012	0.022	29.951	0.000	0.000	80	461	100	179	1429	Error	0	179	0	1429	2815	117342	0.000	238.167	0	0	0
4	7	16	"spike_control_v1_g"	"10905"	5760	12780	100	34	35	6	17	35	35	35	6	17	8	1	0	39	40	7	17	39	39	39	6	15	28	6	0	100000.000	0.000	0.789	0.894	2.765	-0.926	0.073	80	461	100	-1	1	16.610	-1	0	0	1	2783	3216	0.000	0.167	0	0	0
4	8	16	"hsa-miR-3667-5p"	"148234"	5940	12780	100	35	35	7	20	35	35	35	7	20	20	1	0	132	134	94	70	38	38	38	6	15	67	61	0	0.000	0.000	0.082	0.150	7.444	-0.011	0.011	80	461	100	94	96	Error	0	94	0	96	2830	10699	0.000	16.000	0	0	0
4	9	16	"hsa-miR-637"	"148677"	6120	12780	100	35	35	6	17	35	35	35	6	17	15	2	0	39	40	6	15	38	38	38	6	15	23	8	0	0.000	0.000	1.667	1.559	2.716	-0.769	0.028	80	483	100	1	2	Error	0	1	0	2	2772	3208	0.000	0.333	0	0	0
4	10	16	"hsa-miR-184"	"148654"	6300	12780	100	35	35	6	17	35	35	35	6	17	11	1	0	45	50	15	30	38	38	38	6	15	52	45	0	0.000	0.000	0.450	0.483	4.459	-0.071	0.009	80	439	100	7	12	Error	0	7	0	12	2770	4019	0.000	2.000	0	0	0
4	11	16	""	"148079"	6470	12780	100	34	35	6	17	35	35	36	6	16	16	2	0	39	39	7	17	38	38	38	6	15	21	2	0	-1.000	0.000	1.000	0.784	2.860	-0.900	0.057	80	438	100	0	1	Error	-1	1	0	1	2816	3147	-0.167	0.167	0	0	0
4	12	16	"hsa-miR-3622a-5p"	"148474"	6650	12780	100	36	36	5	13	35	35	36	6	16	16	2	0	42	42	7	16	38	38	38	7	18	31	6	0	0.250	0.250	1.000	0.794	2.709	-0.260	0.011	80	461	100	5	5	-2.000	1	4	1	4	2903	3383	0.000	0.571	0	0	0
4	13	16	"hsa-miR-941"	"148625"	6840	12790	100	35	35	6	17	35	35	35	6	17	16	2	0	70	65	21	32	39	39	39	6	15	72	63	0	0.000	0.000	0.176	0.202	3.387	-0.026	0.003	80	489	100	31	26	Error	0	31	0	26	2818	5210	0.000	4.333	0	0	0
4	14	16	"kshv-miR-K12-10a-5p"	"147640"	7030	12780	100	36	36	6	16	36	36	36	6	16	8	1	0	46	47	10	21	39	39	39	6	15	51	31	0	0.000	0.000	0.563	0.597	3.498	-0.221	0.026	80	460	100	7	8	Error	0	7	0	8	2841	3768	0.000	1.333	0	0	0
4	15	16	""	"147599"	7200	12790	100	37	37	6	16	35	35	36	6	16	18	3	0	45	46	10	21	39	39	39	6	15	46	23	0	0.333	0.286	0.590	0.576	3.044	-0.012	0.000	80	440	100	8	9	-1.585	2	6	2	7	2923	3690	0.167	1.167	0	0	0
4	16	16	"hsa-miR-3660"	"147318"	7380	12790	100	36	36	6	16	35	35	36	6	16	17	2	0	239	211	149	70	39	39	39	6	15	71	67	0	0.005	0.006	0.020	0.025	5.235	-0.003	0.004	80	459	100	201	173	-7.644	1	200	1	172	2857	16863	0.000	28.667	0	0	0
4	17	16	"hsa-miR-4277"	"147666"	7550	12780	100	35	35	6	17	35	35	36	6	16	16	5	0	44	45	9	20	39	39	39	7	17	40	13	0	0.000	0.000	0.633	0.672	3.219	-0.145	0.009	80	470	100	5	6	Error	0	5	0	6	2834	3582	-0.167	0.857	0	0	0
4	18	16	"Empty"	"0"	7730	12780	100	37	37	6	16	35	35	36	6	16	17	3	0	38	39	6	15	39	39	40	7	17	7	2	0	-2.000	100000.000	1.500	1.444	2.973	3.740	0.000	80	458	100	1	2	Error	2	-1	2	0	2973	3118	0.167	-0.143	0	0	0
4	19	16	""	"148186"	7910	12780	100	36	37	5	13	36	36	36	6	16	12	2	0	42	42	8	19	39	39	39	6	15	31	11	0	0.000	0.333	0.583	0.657	2.717	-0.190	0.004	80	468	100	3	4	Error	0	3	1	3	2922	3381	0.167	0.500	0	0	0
4	20	16	""	"148021"	8090	12780	100	37	37	5	13	36	36	36	6	16	15	0	0	48	50	13	26	40	40	40	6	15	56	37	0	0.125	0.100	0.559	0.479	3.061	0.012	0.000	80	478	100	9	11	-3.000	1	8	1	10	2966	3994	0.167	1.667	0	0	0
4	21	16	""	"148131"	8280	12780	100	37	38	6	15	36	36	36	6	16	22	3	0	40	41	7	17	40	40	40	6	15	22	5	0	100000.000	2.000	1.268	1.087	3.438	-0.126	0.001	80	478	100	1	3	16.610	1	0	2	1	3001	3308	0.333	0.167	0	0	0
4	22	16	""	"148573"	8460	12780	100	37	38	6	15	36	36	37	6	16	23	6	0	41	41	6	14	40	40	40	6	15	20	2	0	1.000	2.000	1.167	1.208	2.864	-0.606	0.003	80	483	100	2	3	0.000	1	1	2	1	3024	3292	0.167	0.167	0	0	0
4	1	17	""	"148569"	4680	12980	100	34	34	6	17	35	35	35	6	17	10	1	0	56	59	19	32	37	37	38	7	18	70	56	0	-0.053	-0.045	0.250	0.267	3.500	-0.044	0.007	80	483	100	18	21	Error	-1	19	-1	22	2735	4720	-0.167	3.000	0	0	0
4	2	17	""	"148137"	4860	12980	100	34	34	7	20	35	35	35	6	17	12	5	0	46	46	11	23	37	37	37	6	16	55	38	0	-0.111	-0.111	0.553	0.592	3.408	-0.174	0.012	80	449	100	8	8	Error	-1	9	-1	9	2725	3671	-0.167	1.500	0	0	0
4	3	17	""	"148359"	5030	12980	100	35	35	6	17	35	35	35	6	17	15	2	0	97	89	41	46	38	38	38	6	15	77	70	0	0.000	0.000	0.090	0.102	3.614	-0.019	0.008	80	458	100	59	51	Error	0	59	0	51	2764	7133	0.000	8.500	0	0	0
4	4	17	""	"148315"	5220	12980	100	36	36	6	16	35	35	35	6	17	12	3	0	56	61	25	40	38	38	38	6	15	62	53	0	0.056	0.043	0.200	0.234	4.067	-0.013	0.001	80	471	100	19	24	-4.170	1	18	1	23	2859	4883	0.167	3.833	0	0	0
4	5	17	""	"148044"	5400	12990	100	35	35	6	17	35	35	35	6	17	18	0	0	258	389	358	92	38	38	38	6	15	68	60	0	0.000	0.000	0.013	0.025	13.866	0.000	0.000	80	448	100	220	351	Error	0	220	0	351	2783	31127	0.000	58.500	0	0	0
4	6	17	""	"148431"	5570	12980	100	34	35	7	20	35	35	35	6	17	15	6	0	41	41	8	19	38	38	38	6	15	30	10	0	-0.333	0.000	0.833	0.834	3.067	-0.788	0.050	80	449	100	2	3	Error	-1	3	0	3	2821	3244	0.000	0.500	0	0	0
4	7	17	""	"148056"	5750	12980	100	36	36	6	16	35	35	35	6	17	16	2	0	51	56	21	37	38	38	38	7	18	57	50	0	0.077	0.056	0.303	0.342	3.904	-0.051	0.010	80	477	100	14	19	-3.700	1	13	1	18	2845	4505	0.167	2.571	0	0	0
4	8	17	""	"148653"	5930	12980	100	36	36	7	19	35	35	35	6	17	15	5	0	228	188	132	70	38	38	38	6	15	68	65	0	0.005	0.007	0.039	0.079	7.649	0.000	0.000	80	469	100	191	151	-7.570	1	190	1	150	2883	15007	0.167	25.000	0	0	0
4	9	17	""	"148367"	6130	12980	100	35	35	6	17	35	35	35	6	17	12	3	0	43	44	8	18	38	38	38	6	15	42	15	0	0.000	0.000	0.861	0.802	2.901	-0.215	0.008	80	445	100	5	6	Error	0	5	0	6	2818	3480	0.000	1.000	0	0	0
4	10	17	""	"148475"	6290	12980	100	35	35	6	17	35	35	35	6	17	15	2	0	40	41	7	17	38	38	38	6	15	23	6	0	0.000	0.000	0.855	0.928	3.036	-0.389	0.024	80	435	100	2	3	Error	0	2	0	3	2795	3266	0.000	0.500	0	0	0
4	11	17	""	"148112"	6470	12980	100	35	35	6	17	35	35	35	6	17	16	0	0	41	40	7	17	38	38	38	7	18	23	2	0	0.000	0.000	0.732	0.788	3.120	-0.630	0.043	80	460	100	3	2	Error	0	3	0	2	2821	3236	0.000	0.286	0	0	0
4	12	17	"hsa-miR-203b-5p"	"148181"	6660	12980	100	35	35	6	17	35	35	36	6	16	13	1	0	48	50	11	22	38	38	38	7	18	62	37	0	0.000	0.000	0.493	0.514	4.000	-0.199	0.021	80	449	100	10	12	Error	0	10	0	12	2803	3967	-0.167	1.714	0	0	0
4	13	17	""	"148076"	6830	12990	100	36	36	6	16	36	36	36	6	16	17	0	0	48	68	35	51	38	38	38	6	15	56	46	0	0.000	0.000	0.228	0.298	4.937	0.010	0.001	80	427	100	10	30	Error	0	10	0	30	2908	5409	0.000	5.000	0	0	0
4	14	17	""	"148457"	7010	12980	100	36	37	7	18	36	36	36	6	16	18	7	0	40	41	7	17	38	38	39	6	15	32	8	0	0.000	0.333	1.000	0.892	3.419	-0.920	0.018	80	452	100	2	4	Error	0	2	1	3	2965	3268	0.167	0.333	0	0	0
4	15	17	""	"148060"	7190	12980	100	35	35	5	14	35	35	36	6	16	12	0	0	41	42	7	16	38	38	39	7	17	28	3	0	0.000	0.000	0.667	0.759	3.418	-0.239	0.006	80	430	100	3	4	Error	0	3	0	4	2830	3355	-0.167	0.429	0	0	0
4	16	17	""	"148464"	7360	12990	100	36	35	7	20	36	36	36	6	16	16	0	0	41	41	8	19	39	39	39	6	15	23	7	0	0.000	-0.500	1.310	0.978	3.301	-0.159	0.002	80	447	100	2	1	Error	0	2	-1	2	2838	3248	-0.167	0.333	0	0	0
4	17	17	""	"148141"	7560	13000	100	37	36	5	13	35	35	36	6	16	13	1	0	50	96	68	70	39	39	39	6	15	56	48	0	0.182	0.018	0.250	0.186	6.554	-0.003	0.000	80	471	100	13	58	-2.459	2	11	1	57	2902	7692	0.000	9.500	0	0	0
4	18	17	""	"148194"	7740	12990	100	38	37	7	18	36	36	36	6	16	16	5	0	41	41	7	17	39	39	39	6	15	23	6	0	1.000	0.500	1.000	1.071	2.502	-0.981	0.022	80	458	100	4	3	0.000	2	2	1	2	2951	3277	0.167	0.333	0	0	0
4	19	17	""	"148646"	7920	12990	100	37	36	6	16	36	36	37	6	16	15	2	0	229	288	242	84	39	39	39	6	15	68	61	0	0.005	0.000	0.017	0.036	9.002	0.000	0.000	80	446	100	191	249	-7.570	1	190	0	249	2898	23032	-0.167	41.500	0	0	0
4	20	17	"hsa-miR-219b-5p"	"148386"	8090	12980	100	34	35	6	17	37	37	37	6	16	6	0	0	57	63	27	42	40	40	40	6	15	56	51	0	-0.176	-0.087	0.375	0.415	5.504	-0.046	0.018	80	458	100	14	21	Error	-3	17	-2	23	2791	5010	-0.333	3.833	0	0	0
4	21	17	""	"148520"	8280	12990	100	38	37	6	16	37	37	37	6	16	16	0	0	53	61	25	40	40	40	40	6	15	58	50	0	0.077	0.000	0.250	0.241	3.952	0.004	0.000	80	466	100	14	21	-3.700	1	13	0	21	2976	4879	0.000	3.500	0	0	0
4	22	17	"hsa-miR-208b-3p"	"148284"	8450	12980	100	38	38	5	13	37	37	37	6	16	13	0	0	232	548	541	98	40	40	40	6	15	62	60	0	0.005	0.002	0.008	0.028	11.810	0.002	0.017	80	490	100	193	509	-7.585	1	192	1	508	3040	43872	0.167	84.667	0	0	0
4	1	18	""	"148537"	4670	13160	100	34	35	7	20	35	35	35	6	17	18	5	0	47	51	15	29	38	38	38	6	15	57	43	0	-0.111	0.000	0.664	0.525	4.469	-0.064	0.006	80	492	100	8	13	Error	-1	9	0	13	2793	4099	0.000	2.167	0	0	0
4	2	18	""	"11255"	4860	13170	100	34	35	6	17	35	35	35	6	17	13	1	0	45	45	11	24	37	37	38	6	15	52	31	0	-0.125	0.000	0.800	0.565	3.674	-0.239	0.021	80	440	100	7	8	Error	-1	8	0	8	2761	3635	0.000	1.167	0	0	0
4	3	18	""	"42962"	5030	13170	100	34	35	6	17	34	34	34	6	17	15	2	0	49	225	256	113	38	38	38	6	15	53	48	0	0.000	0.005	0.279	0.121	8.741	-0.003	0.006	80	440	100	11	188	Error	0	11	1	187	2783	17994	0.167	31.167	0	0	0
4	4	18	""	"29650"	5210	13180	100	35	36	7	19	35	35	35	6	17	20	3	0	55	416	449	107	38	38	38	7	18	70	52	0	0.000	0.003	0.086	0.120	13.028	0.001	0.001	80	461	100	17	379	Error	0	17	1	378	2845	33312	0.167	54.000	0	0	0
4	5	18	"Empty"	"0"	5390	13180	100	35	35	6	17	35	35	35	6	17	12	1	0	36	37	5	13	37	37	38	7	18	8	0	0	0.000	0.000	1.175	1.213	2.334	-0.534	0.026	80	471	100	-1	0	Error	0	-1	0	0	2794	2943	0.000	-0.143	0	0	0
4	6	18	"hsa-miR-519e-3p"	"11164"	5580	13180	100	35	35	6	17	34	34	35	6	17	23	2	0	49	69	37	53	38	38	38	6	15	58	46	0	0.091	0.032	0.143	0.202	4.796	-0.029	0.010	80	460	100	12	32	-3.459	1	11	1	31	2794	5512	0.000	5.167	0	0	0
4	7	18	"hsa-miR-301b-3p"	"17886"	5750	13190	100	35	35	6	17	35	35	35	6	17	13	0	0	44	46	12	26	38	38	38	6	15	48	32	0	0.000	0.000	0.402	0.485	4.228	-0.125	0.014	80	436	100	6	8	Error	0	6	0	8	2789	3691	0.000	1.333	0	0	0
4	8	18	"hsa-miR-5010-5p"	"168684"	5920	13160	100	34	34	6	17	35	35	35	6	17	8	2	0	43	47	15	31	38	38	38	6	15	48	36	0	-0.200	-0.111	0.510	0.467	3.107	-0.156	0.020	80	432	100	4	8	Error	-1	5	-1	9	2753	3790	-0.167	1.500	0	0	0
4	9	18	"hsa-miR-4763-3p"	"168679"	6100	13160	100	35	35	6	17	35	35	35	6	17	13	2	0	41	42	10	23	38	38	38	6	15	31	16	0	0.000	0.000	0.500	0.710	3.944	-0.446	0.044	80	464	100	3	4	Error	0	3	0	4	2810	3379	0.000	0.667	0	0	0
4	10	18	"hsa-miR-4684-3p"	"168718"	6290	13170	100	35	35	7	20	35	35	35	6	17	17	3	0	44	49	18	36	38	38	38	6	15	46	36	0	0.000	0.000	0.844	0.570	4.095	-0.020	0.001	80	471	100	6	11	Error	0	6	0	11	2816	3943	0.000	1.833	0	0	0
4	11	18	"hsa-miR-326"	"168945"	6470	13160	100	34	34	6	17	35	35	35	6	17	11	1	0	46	49	15	30	38	38	38	6	15	58	41	0	-0.125	-0.091	0.375	0.460	3.219	-0.099	0.013	80	438	100	7	10	Error	-1	8	-1	11	2755	3949	-0.167	1.833	0	0	0
4	12	18	"hsa-miR-4450"	"168964"	6640	13160	100	36	36	6	16	35	35	35	6	17	21	3	0	45	174	176	101	38	38	39	6	15	50	45	0	0.143	0.007	0.333	0.154	13.224	0.004	0.004	80	457	100	8	137	-2.807	1	7	1	136	2885	13917	0.167	22.500	0	0	0
4	13	18	"hsa-miR-5094"	"168932"	6830	13160	100	35	35	6	17	36	36	36	6	16	11	2	0	49	58	24	41	38	38	39	6	15	58	47	0	-0.091	-0.050	0.258	0.394	3.576	-0.031	0.005	80	456	100	10	19	Error	-1	11	-1	20	2822	4669	-0.167	3.167	0	0	0
4	14	18	"hsa-miR-4999-5p"	"168934"	7010	13160	100	35	35	6	17	36	36	36	6	16	8	2	0	41	41	8	19	38	38	38	6	15	31	13	0	-0.333	-0.333	0.857	0.787	3.445	-0.509	0.025	80	452	100	2	2	Error	-1	3	-1	3	2816	3266	-0.167	0.500	0	0	0
4	15	18	""	"168600"	7180	13160	100	36	36	6	16	36	36	36	6	16	12	1	0	129	599	617	103	38	38	39	6	15	60	53	0	0.000	0.000	0.007	0.028	16.440	0.001	0.002	80	457	100	91	561	Error	0	91	0	561	2876	47918	0.000	93.333	0	0	0
4	16	18	""	"168726"	7370	13160	100	35	35	6	17	36	36	36	6	16	12	0	0	175	142	93	65	39	39	39	6	15	67	61	0	-0.007	-0.010	0.081	0.139	5.902	-0.007	0.006	80	456	100	135	102	Error	-1	136	-1	103	2805	11333	-0.167	17.167	0	0	0
4	17	18	"hsa-miR-4706"	"168795"	7550	13170	100	35	36	6	16	35	35	36	6	16	12	6	0	45	61	30	49	39	39	39	6	15	48	42	0	0.000	0.045	0.314	0.306	5.212	-0.002	0.000	80	439	100	6	23	Error	0	6	1	22	2859	4852	0.000	3.667	0	0	0
4	18	18	"hsa-miR-4479"	"168755"	7730	13170	100	36	35	5	14	35	35	36	6	16	8	1	0	39	40	5	12	39	39	39	6	15	17	1	0	100000.000	0.000	1.000	1.174	2.741	-0.207	0.001	80	451	100	1	1	16.610	1	0	0	1	2825	3168	-0.167	0.167	0	0	0
4	19	18	""	"168577"	7910	13170	100	36	36	6	16	36	36	36	6	16	11	2	0	43	43	7	16	39	39	39	7	17	28	8	0	0.000	0.000	0.833	0.730	2.602	-0.063	0.001	80	459	100	4	4	Error	0	4	0	4	2883	3454	0.000	0.571	0	0	0
4	20	18	"hsa-miR-548ac"	"168827"	8090	13170	100	34	35	6	17	36	36	37	6	16	17	2	0	41	41	6	14	39	39	39	6	15	18	2	0	-1.000	-0.500	0.667	0.744	3.091	-0.152	0.001	80	468	100	0	1	Error	-2	2	-1	2	2835	3249	-0.333	0.333	0	0	0
4	21	18	"hsa-miR-499b-5p"	"168676"	8270	13180	100	38	36	6	16	36	36	37	6	16	11	3	0	46	47	9	19	39	39	39	6	15	51	28	0	0.286	0.000	0.593	0.502	3.473	-0.110	0.003	80	418	100	9	8	-1.807	2	7	0	8	2915	3744	-0.167	1.333	0	0	0
4	22	18	"hsa-miR-4764-5p"	"168852"	8440	13180	100	36	37	5	13	36	36	36	6	16	16	0	0	94	244	218	89	39	39	40	6	15	63	53	0	0.000	0.005	0.019	0.053	8.874	0.002	0.004	80	460	100	55	206	Error	0	55	1	205	2937	19534	0.167	34.000	0	0	0
4	1	19	"hsa-miR-4753-3p"	"168611"	4670	13360	100	36	35	7	20	35	35	35	6	17	17	3	0	47	52	19	36	38	38	38	6	15	57	41	0	0.111	0.000	0.385	0.403	3.688	-0.111	0.022	80	470	100	10	14	-3.170	1	9	0	14	2835	4134	0.000	2.333	0	0	0
4	2	19	"hsa-miR-4507"	"168572"	4840	13350	100	35	35	6	17	35	35	35	6	17	13	1	0	54	233	231	99	38	38	38	6	15	58	53	0	0.000	0.000	0.023	0.053	9.161	-0.002	0.003	80	440	100	16	195	Error	0	16	0	195	2815	18625	0.000	32.500	0	0	0
4	3	19	"hsa-miR-548ad-3p"	"168743"	5030	13360	100	36	36	6	16	35	35	35	6	17	16	1	0	40	39	7	17	38	38	38	6	15	23	2	0	0.500	1.000	0.833	0.859	3.034	-0.774	0.076	80	452	100	3	2	-1.000	1	2	1	1	2853	3132	0.167	0.167	0	0	0
4	4	19	""	"168647"	5210	13370	100	36	35	6	17	35	35	35	6	17	15	2	0	82	507	546	107	38	38	38	6	15	55	51	0	0.023	0.000	0.009	0.031	17.815	0.002	0.014	80	418	100	45	469	-5.459	1	44	0	469	2809	40523	0.000	78.167	0	0	0
4	5	19	"hsa-miR-875-3p"	"168812"	5380	13380	100	34	35	7	20	35	35	35	7	20	17	1	0	41	42	9	21	38	38	38	7	18	31	15	0	-0.333	0.000	0.500	0.667	3.756	-0.451	0.036	80	427	100	2	4	Error	-1	3	0	4	2839	3340	0.000	0.571	0	0	0
4	6	19	"hsa-miR-4520-3p"	"169186"	5560	13370	100	35	35	7	20	36	36	36	6	16	11	3	0	39	39	7	17	38	38	38	6	15	18	5	0	-1.000	-1.000	0.950	0.964	3.081	-0.938	0.031	80	441	100	0	0	Error	-1	1	-1	1	2817	3122	-0.167	0.167	0	0	0
4	7	19	"hsa-miR-5009-3p"	"169118"	5750	13370	100	36	36	6	16	36	36	36	6	16	16	2	0	53	55	15	27	38	38	38	6	15	67	52	0	0.000	0.000	0.321	0.283	4.300	-0.049	0.005	80	442	100	15	17	Error	0	15	0	17	2900	4363	0.000	2.833	0	0	0
4	8	19	"hsa-miR-4468"	"169320"	5930	13350	100	36	36	7	19	35	35	35	6	17	20	3	0	76	227	210	92	38	38	38	6	15	61	57	0	0.026	0.005	0.020	0.078	13.911	0.000	0.000	80	478	100	39	190	-5.248	1	38	1	189	2859	18155	0.167	31.500	0	0	0
4	9	19	"hsa-miR-4691-3p"	"169321"	6120	13360	100	35	36	7	19	35	35	35	6	17	21	7	0	45	48	12	25	38	38	38	6	15	53	36	0	0.000	0.100	0.551	0.601	4.096	-0.151	0.017	80	436	100	7	11	Error	0	7	1	10	2897	3845	0.167	1.667	0	0	0
4	10	19	"hsa-miR-4695-3p"	"169070"	6300	13370	100	34	35	6	17	35	35	35	6	17	20	0	0	3309	2278	1671	73	38	38	38	6	15	81	76	0	0.000	0.000	0.003	0.013	14.754	0.000	0.001	80	427	100	3270	2240	Error	-1	3271	0	2240	2800	182244	0.000	373.333	0	0	0
4	11	19	"hsa-miR-4755-5p"	"169113"	6470	13360	100	36	36	7	19	35	35	36	6	16	22	5	0	67	64	20	31	37	37	38	6	15	77	70	0	0.033	0.037	0.180	0.237	3.990	-0.034	0.006	80	458	100	31	28	-4.907	1	30	1	27	2890	5088	0.000	4.333	0	0	0
4	12	19	"hsa-miR-4728-3p"	"169182"	6660	13370	100	38	36	6	16	35	35	36	6	16	17	2	0	589	437	309	70	38	38	39	8	20	73	71	0	0.005	0.003	0.010	0.022	8.574	0.002	0.004	80	469	100	554	400	-7.521	3	551	1	399	2896	34945	0.000	49.750	0	0	0
4	13	19	"hsa-miR-4745-3p"	"169036"	6840	13370	100	36	36	5	13	36	36	36	6	16	11	0	0	39	39	7	17	38	38	38	6	15	25	5	0	0.000	0.000	0.750	0.695	2.711	-0.513	0.015	80	478	100	1	1	Error	0	1	0	1	2844	3158	0.000	0.167	0	0	0
4	14	19	"hsa-miR-4747-3p"	"169230"	7030	13380	100	35	35	6	17	36	36	36	6	16	13	2	0	46	45	8	17	38	38	38	6	15	52	26	0	-0.125	-0.143	0.500	0.529	3.479	-0.325	0.025	80	438	100	7	6	Error	-1	8	-1	7	2834	3611	-0.167	1.167	0	0	0
4	15	19	"hsa-miR-4755-3p"	"169157"	7200	13370	100	36	37	5	13	35	35	35	6	17	18	2	0	48	50	14	28	39	39	39	6	15	53	41	0	0.111	0.182	0.361	0.409	3.277	0.063	0.005	80	435	100	10	13	-3.170	1	9	2	11	2951	3974	0.333	1.833	0	0	0
4	16	19	"hsa-miR-5707"	"169000"	7380	13370	100	35	35	5	14	36	36	36	6	16	6	2	0	37	38	6	15	39	39	39	6	15	11	2	0	0.500	1.000	0.714	0.756	2.892	-3.651	0.000	80	446	100	-3	-2	-1.000	-1	-2	-1	-1	2813	3050	-0.167	-0.167	0	0	0
4	17	19	"hsa-miR-3136-3p"	"169319"	7560	13370	100	36	36	6	16	36	36	36	6	16	17	1	0	305	253	200	79	39	39	39	6	15	68	62	0	0.000	0.000	0.178	0.107	9.843	-0.001	0.001	80	439	100	266	214	Error	0	266	0	214	2843	20222	0.000	35.667	0	0	0
4	18	19	"hsa-miR-4524a-3p"	"168996"	7740	13370	100	35	36	6	16	35	35	35	6	17	18	5	0	42	43	8	18	38	38	39	6	15	37	16	0	0.000	0.200	0.857	0.663	3.804	-0.097	0.003	80	449	100	4	6	Error	0	4	1	5	2917	3429	0.167	0.667	0	0	0
4	19	19	"hsa-miR-4778-3p"	"169064"	7930	13380	100	36	37	5	13	36	36	36	6	16	11	2	0	53	54	16	29	39	39	39	7	17	61	47	0	0.000	0.067	0.235	0.309	4.030	0.010	0.000	80	433	100	14	16	Error	0	14	1	15	2928	4337	0.167	2.143	0	0	0
4	20	19	"hsa-miR-4727-3p"	"169112"	8100	13380	100	36	37	6	16	36	36	36	6	16	17	5	0	48	51	15	29	39	39	39	6	15	55	37	0	0.000	0.083	0.471	0.447	4.063	0.038	0.003	80	423	100	9	13	Error	0	9	1	12	2983	4084	0.167	2.000	0	0	0
4	21	19	"hsa-miR-5684"	"169169"	8280	13350	100	36	37	6	16	36	36	37	6	16	17	1	0	885	1558	1558	100	39	39	39	6	15	72	62	0	0.000	0.001	0.005	0.027	23.563	0.000	0.000	80	432	100	846	1520	Error	0	846	1	1519	2932	124655	0.000	253.167	0	0	0
4	22	19	"hsa-miR-4523"	"168987"	8460	13350	100	37	37	6	16	36	36	37	6	16	12	6	0	44	45	9	20	39	39	39	6	15	43	16	0	0.200	0.167	0.414	0.469	3.083	0.013	0.000	80	464	100	6	7	-2.322	1	5	1	6	2929	3593	0.000	1.000	0	0	0
4	1	20	"Hy3"	"13138"	4670	13540	100	35	35	6	17	35	35	35	7	20	11	0	0	49	93	81	87	38	38	38	7	18	52	46	0	0.000	0.000	0.100	0.117	8.106	-0.012	0.007	80	484	100	11	55	Error	0	11	0	55	2776	7458	0.000	7.857	0	0	0
4	2	20	"hsa-miR-3974"	"169365"	4840	13540	100	35	35	6	17	35	35	35	6	17	13	3	0	37	38	8	21	37	37	37	7	18	18	6	0	0.000	0.000	1.222	0.836	4.358	-0.866	0.058	80	462	100	0	1	Error	0	0	0	1	2789	3032	0.000	0.143	0	0	0
4	3	20	"hsa-miR-4633-3p"	"169160"	5020	13540	100	35	35	7	20	35	35	35	6	17	16	2	0	37	38	7	18	37	37	38	7	18	15	5	0	0.000	0.000	1.100	1.057	3.941	-0.898	0.082	80	474	100	0	1	Error	0	0	0	1	2762	3030	0.000	0.000	0	0	0
4	4	20	"hsa-miR-5092"	"168992"	5210	13540	100	34	34	7	20	35	35	35	6	17	16	2	0	38	38	7	18	38	38	38	7	18	18	1	0	100000.000	100000.000	1.250	1.116	3.885	-0.685	0.127	80	450	100	-1	-1	16.610	-1	0	-1	0	2756	3034	-0.167	0.000	0	0	0
4	5	20	""	"168654"	5380	13550	100	35	35	7	20	35	35	35	7	20	20	2	0	41	42	8	19	38	38	38	6	15	26	13	0	0.000	0.000	1.000	1.193	2.798	-0.705	0.049	80	450	100	3	4	Error	0	3	0	4	2820	3335	0.000	0.667	0	0	0
4	6	20	""	"168713"	5570	13540	100	35	35	6	17	35	35	35	6	17	11	2	0	49	54	19	35	38	38	38	6	15	56	46	0	0.000	0.000	0.207	0.296	4.773	-0.041	0.005	80	462	100	11	16	Error	0	11	0	16	2780	4356	0.000	2.667	0	0	0
4	7	20	""	"168957"	5750	13550	100	35	35	6	17	35	35	36	6	16	10	1	0	39	39	7	17	38	38	38	6	15	23	5	0	0.000	0.000	0.667	0.687	2.914	-0.435	0.007	80	474	100	1	1	Error	0	1	0	1	2788	3129	-0.167	0.167	0	0	0
4	8	20	""	"168706"	5940	13560	100	35	35	6	17	35	35	35	6	17	10	1	0	85	91	54	59	38	38	38	6	15	62	57	0	0.000	0.000	0.050	0.098	6.009	-0.016	0.008	80	504	100	47	53	Error	0	47	0	53	2765	7287	0.000	8.833	0	0	0
4	9	20	""	"168761"	6120	13520	100	37	36	6	16	35	35	35	6	17	16	0	0	40	41	7	17	38	38	38	6	15	23	8	0	1.000	0.333	1.000	0.972	3.082	-0.316	0.014	80	431	100	4	4	0.000	2	2	1	3	2842	3268	0.167	0.500	0	0	0
4	10	20	""	"168842"	6290	13540	100	34	34	6	17	35	35	35	6	17	7	1	0	129	290	263	90	38	38	38	6	15	62	56	0	-0.011	-0.004	0.014	0.057	13.836	0.001	0.001	80	441	100	90	251	Error	-1	91	-1	252	2754	23166	-0.167	42.000	0	0	0
4	11	20	""	"169268"	6470	13550	100	35	35	6	17	35	35	35	6	17	17	1	0	80	109	75	68	38	38	38	6	15	60	52	0	0.000	0.000	0.060	0.098	7.003	0.005	0.002	80	474	100	42	71	Error	0	42	0	71	2814	8693	0.000	11.833	0	0	0
4	12	20	"Empty"	"0"	6650	13550	100	34	35	7	20	35	35	35	6	17	13	5	0	39	38	6	15	38	38	38	8	21	7	0	0	-1.000	0.000	0.861	0.954	3.095	-0.562	0.002	80	474	100	0	0	Error	-1	1	0	0	2764	3064	0.000	0.000	0	0	0
4	13	20	""	"168936"	6840	13560	100	36	36	6	16	36	36	36	6	16	8	2	0	422	320	184	57	38	38	38	6	15	83	81	0	0.000	0.000	0.014	0.028	7.775	0.001	0.001	80	473	100	384	282	Error	0	384	0	282	2849	25564	0.000	47.000	0	0	0
4	14	20	"Empty"	"0"	7010	13540	100	36	35	6	17	36	36	36	6	16	12	0	0	39	40	6	15	38	38	39	6	15	23	3	0	0.000	-0.500	0.750	0.730	2.590	-0.610	0.011	80	429	100	1	1	Error	0	1	-1	2	2833	3161	-0.167	0.167	0	0	0
4	15	20	"Empty"	"0"	7190	13540	100	36	36	6	16	36	36	36	6	16	15	1	0	37	38	7	18	39	39	38	6	15	17	2	0	0.000	0.000	1.000	0.709	3.382	-0.227	0.004	80	452	100	-2	-1	Error	0	-2	0	-1	2845	3030	0.000	0.000	0	0	0
4	16	20	"Empty"	"0"	7370	13540	100	35	35	6	17	36	36	36	6	16	11	1	0	38	38	6	15	39	39	39	6	15	6	1	0	1.000	1.000	1.000	1.062	3.166	-0.422	0.014	80	452	100	-2	-2	0.000	-1	-1	-1	-1	2803	3048	-0.167	-0.167	0	0	0
4	17	20	"Empty"	"0"	7550	13540	100	35	35	5	14	36	36	36	6	16	8	0	0	39	39	6	15	38	38	39	6	15	13	2	0	-1.000	-1.000	1.000	0.840	3.024	-0.432	0.013	80	452	100	0	0	Error	-1	1	-1	1	2786	3094	-0.167	0.000	0	0	0
4	18	20	"Empty"	"0"	7730	13540	100	36	36	6	16	36	36	36	6	16	13	0	0	38	39	7	17	39	39	39	6	15	16	3	0	0.000	0.000	1.500	1.125	3.708	-0.657	0.008	80	452	100	-1	0	Error	0	-1	0	0	2853	3100	0.000	0.000	0	0	0
4	19	20	"Empty"	"0"	7910	13540	100	36	36	6	16	36	36	37	6	16	15	2	0	38	39	7	17	39	39	39	6	15	15	7	0	0.000	0.000	0.615	0.884	3.546	-0.225	0.007	80	440	100	-1	0	Error	0	-1	0	0	2886	3114	-0.167	0.000	0	0	0
4	20	20	"Empty"	"0"	8090	13540	100	36	36	6	16	36	36	36	6	16	10	5	0	39	39	6	15	39	39	39	6	15	18	0	0	0.000	0.000	1.250	1.346	2.271	-1.089	0.007	80	439	100	0	0	Error	0	0	0	0	2857	3129	0.000	0.000	0	0	0
4	21	20	"Hy3"	"13138"	8270	13540	100	36	36	6	16	36	36	36	6	16	13	2	0	275	382	352	92	39	39	39	6	15	63	61	0	0.000	0.000	0.014	0.055	16.158	-0.001	0.001	80	462	100	236	343	Error	0	236	0	343	2872	30566	0.000	57.167	0	0	0
4	22	20	"Hy3"	"13138"	8440	13540	100	36	36	5	13	36	36	36	6	16	8	1	0	221	346	334	96	39	39	39	6	15	62	61	0	0.000	0.000	0.020	0.042	10.358	0.000	0.000	80	495	100	182	307	Error	0	182	0	307	2881	27667	0.000	51.167	0	0	0
5	1	1	"Hy3"	"13138"	9140	9890	100	39	38	6	15	38	38	38	5	13	20	3	0	55	131	149	113	41	41	42	6	14	58	51	0	0.071	0.000	0.200	0.180	8.137	0.000	0.000	80	540	100	15	90	-3.807	1	14	0	90	3071	10455	0.000	14.833	0	0	0
5	2	1	""	"46839"	9340	9890	100	38	38	6	15	38	38	38	5	13	18	5	0	44	44	6	13	43	43	44	7	15	16	2	0	0.000	0.000	1.167	1.180	2.403	-0.117	0.001	80	508	100	1	1	Error	0	1	0	1	3065	3515	0.000	0.000	0	0	0
5	3	1	""	"28769"	9520	9890	100	36	36	5	13	38	38	38	5	13	6	1	0	45	45	8	17	44	44	44	7	15	18	6	0	-2.000	-2.000	0.633	0.679	2.902	-0.034	0.000	80	484	100	-1	-1	Error	-2	1	-2	1	2903	3618	-0.400	0.143	0	0	0
5	4	1	""	"42664"	9700	9900	100	37	37	5	13	38	38	38	5	13	10	5	0	47	53	15	28	44	44	44	8	18	40	35	0	-0.333	-0.111	0.545	0.538	4.284	-0.036	0.002	80	475	100	2	8	Error	-1	3	-1	9	2965	4270	-0.200	1.125	0	0	0
5	5	1	"hsa-miR-1289"	"46340"	9880	9900	100	39	39	5	12	38	38	38	6	15	10	3	0	41	42	7	16	43	43	44	6	13	15	2	0	-0.500	-1.000	0.750	0.664	2.268	-0.225	0.010	80	475	100	-1	0	Error	1	-2	1	-1	3133	3335	0.167	-0.333	0	0	0
5	6	1	"hsa-miR-1271-5p"	"46627"	10060	9900	100	40	40	6	15	38	38	38	6	15	21	3	0	50	55	15	27	43	43	44	7	15	47	41	0	0.286	0.167	0.467	0.576	3.985	0.055	0.005	80	475	100	9	14	-1.807	2	7	2	12	3168	4424	0.333	1.571	0	0	0
5	7	1	"hsa-miR-636"	"42750"	10240	9900	100	37	37	6	16	38	38	38	6	15	8	2	0	82	98	59	60	43	43	44	7	15	58	56	0	-0.026	-0.018	0.250	0.195	7.957	-0.008	0.003	80	494	100	38	54	Error	-1	39	-1	55	2983	7863	-0.167	7.714	0	0	0
5	8	1	"hsa-miR-92b-5p"	"42717"	10430	9900	100	38	38	6	15	38	38	38	6	15	16	2	0	76	82	40	48	43	43	43	6	13	61	58	0	0.000	0.000	0.161	0.197	6.267	0.009	0.002	80	483	100	33	39	Error	0	33	0	39	3040	6585	0.000	6.500	0	0	0
5	9	1	"hsa-miR-302c-5p"	"11045"	10600	9900	100	38	38	5	13	38	38	38	6	15	10	1	0	470	363	283	77	43	43	43	6	13	75	62	0	0.000	0.000	0.015	0.044	12.261	0.000	0.000	80	472	100	427	320	Error	0	427	0	320	3040	29008	0.000	53.333	0	0	0
5	10	1	""	"11274"	10780	9900	100	38	38	5	13	38	38	38	6	15	12	0	0	45	46	8	17	43	43	43	6	13	32	11	0	0.000	0.000	0.725	0.650	2.934	-0.233	0.011	80	485	100	2	3	Error	0	2	0	3	3041	3644	0.000	0.500	0	0	0
5	11	1	"hsa-miR-20b-5p"	"42640"	10970	9900	100	38	38	6	15	38	38	39	6	15	15	1	0	51	216	227	105	43	43	43	7	16	51	43	0	0.000	0.000	0.077	0.094	11.984	-0.001	0.001	80	486	100	8	173	Error	0	8	0	173	3052	17268	-0.167	24.714	0	0	0
5	12	1	"ebv-miR-BHRF1-2-5p"	"17562"	11150	9900	100	38	38	5	13	39	39	39	6	15	5	0	0	42	41	7	17	42	42	42	6	14	15	1	0	100000.000	1.000	0.900	0.985	2.938	1.186	0.001	80	494	100	-1	-2	16.610	-1	0	-1	-1	3006	3317	-0.167	-0.167	0	0	0
5	13	1	""	"14189"	11340	9900	100	37	38	5	13	39	39	38	6	15	3	1	0	51	52	13	25	42	42	42	6	14	56	37	0	-0.222	-0.100	0.402	0.459	2.630	-0.048	0.002	80	484	100	7	9	Error	-2	9	-1	10	3005	4170	0.000	1.667	0	0	0
5	14	1	"hsa-miR-132-3p"	"10937"	11510	9900	100	37	37	5	13	38	38	38	5	13	13	2	0	58	57	15	26	42	42	43	6	13	67	56	0	-0.062	-0.067	0.438	0.451	3.103	-0.035	0.003	80	466	100	15	14	Error	-1	16	-1	15	2998	4563	-0.200	2.333	0	0	0
5	15	1	"hsa-miR-190b"	"32731"	11690	9900	100	39	40	6	15	38	38	38	6	15	12	6	0	55	61	21	34	42	42	42	6	14	61	50	0	0.077	0.105	0.302	0.340	4.494	0.042	0.007	80	468	100	14	21	-3.700	1	13	2	19	3165	4897	0.333	3.167	0	0	0
5	16	1	""	"46239"	11870	9900	100	38	38	5	13	39	39	39	6	15	10	1	0	48	48	7	14	43	43	44	6	13	42	11	0	-0.200	-0.200	0.625	0.597	3.580	-0.058	0.001	80	486	100	4	4	Error	-1	5	-1	5	3059	3803	-0.167	0.667	0	0	0
5	17	1	"ebv-miR-BART4-5p"	"17359"	12060	9900	100	38	39	4	10	38	38	38	6	15	10	0	0	49	53	17	32	42	42	43	6	13	50	38	0	0.000	0.091	0.174	0.224	2.858	0.037	0.003	80	495	100	7	12	Error	0	7	1	11	3097	4250	0.167	1.667	0	0	0
5	18	1	"hsa-miR-217"	"19016"	12240	9900	100	39	39	6	15	37	37	38	6	15	17	2	0	44	44	6	13	42	42	42	6	14	23	6	0	1.000	1.000	1.222	1.184	2.695	0.266	0.012	80	485	100	4	4	0.000	2	2	2	2	3081	3555	0.167	0.333	0	0	0
5	19	1	"hsa-miR-1225-3p"	"46684"	12420	9900	100	38	39	7	17	38	38	38	5	13	22	8	0	45	47	10	21	42	42	42	6	14	36	22	0	0.000	0.200	1.000	0.787	3.243	0.101	0.006	80	474	100	3	6	Error	0	3	1	5	3086	3781	0.200	0.833	0	0	0
5	20	1	"hsa-miR-1231"	"46531"	12590	9900	100	39	39	5	12	38	38	38	6	15	15	1	0	43	43	7	16	42	42	42	6	14	21	5	0	1.000	1.000	0.817	0.784	2.874	0.295	0.003	80	472	100	2	2	0.000	1	1	1	1	3106	3433	0.167	0.167	0	0	0
5	21	1	"kshv-miR-K12-11-3p"	"17571"	12770	9910	100	37	37	6	16	38	38	38	6	15	12	0	0	50	54	14	25	42	42	42	6	14	51	43	0	-0.125	-0.083	0.688	0.635	3.768	-0.031	0.001	80	476	100	7	11	Error	-1	8	-1	12	2960	4282	-0.167	2.000	0	0	0
5	22	1	"Hy3"	"13138"	12950	9900	100	37	37	6	16	37	37	38	6	15	17	1	0	82	184	185	100	42	42	42	6	14	66	55	0	0.000	0.000	0.053	0.089	7.934	0.004	0.005	80	516	100	40	142	Error	0	40	0	142	2955	14696	-0.167	23.667	0	0	0
5	1	2	""	"11268"	9150	10100	100	39	38	5	13	37	37	38	5	13	13	3	0	328	285	201	70	43	43	43	6	13	73	68	0	0.007	0.004	0.012	0.035	10.002	0.001	0.002	80	490	100	287	243	-7.155	2	285	1	242	3054	22774	0.000	40.333	0	0	0
5	2	2	"spike_control_v2_40"	"29001"	9330	10100	100	41	40	5	12	38	38	39	5	12	28	6	0	343	259	178	68	44	44	44	7	15	73	71	0	0.010	0.009	0.017	0.033	5.938	0.007	0.029	80	446	100	302	217	-6.639	3	299	2	215	3238	20685	0.200	30.714	0	0	0
5	3	2	""	"17691"	9500	10090	100	39	40	5	12	39	39	38	5	13	18	3	0	45	46	8	17	43	43	43	6	13	30	12	0	0.000	0.333	0.444	0.570	3.084	0.150	0.006	80	458	100	2	4	Error	0	2	1	3	3210	3708	0.400	0.500	0	0	0
5	4	2	"hsa-miR-623"	"46556"	9680	10090	100	40	41	5	12	38	38	38	5	13	32	7	0	44	44	8	18	43	43	44	8	18	15	5	0	2.000	3.000	0.778	0.799	3.465	0.056	0.003	80	470	100	3	4	1.000	2	1	3	1	3253	3543	0.600	0.000	0	0	0
5	5	2	"hsa-miR-302d-3p"	"27838"	9860	10090	100	39	39	5	12	38	38	38	6	15	15	0	0	47	47	9	19	44	44	44	6	13	33	13	0	0.333	0.333	0.600	0.584	2.939	-0.075	0.001	80	462	100	4	4	-1.585	1	3	1	3	3086	3790	0.167	0.500	0	0	0
5	6	2	"hsa-miR-631"	"42700"	10040	10090	100	35	36	6	16	39	39	39	5	12	8	2	0	352	542	505	93	44	44	44	7	15	63	62	0	-0.013	-0.006	0.296	0.109	14.660	-0.003	0.022	80	462	100	304	495	Error	-4	308	-3	498	2912	43363	-0.600	71.143	0	0	0
5	7	2	""	"46879"	10220	10100	100	40	40	5	12	37	37	38	6	15	25	2	0	55	100	65	65	43	43	43	7	16	52	48	0	0.250	0.053	0.076	0.164	6.147	0.010	0.006	80	452	100	15	60	-2.000	3	12	3	57	3165	7978	0.333	8.143	0	0	0
5	8	2	"hcmv-miR-UL112-3p"	"17508"	10400	10100	100	39	38	6	15	38	38	38	6	15	16	2	0	80	117	80	68	43	43	43	6	13	56	53	0	0.027	0.000	0.080	0.174	7.365	0.004	0.001	80	463	100	38	74	-5.209	1	37	0	74	3079	9370	0.000	12.333	0	0	0
5	9	2	"hsa-let-7g-3p"	"42778"	10580	10100	100	38	38	5	13	39	39	39	6	15	8	0	0	62	71	29	40	43	43	43	6	13	63	53	0	-0.053	-0.036	0.333	0.317	5.393	-0.023	0.006	80	463	100	18	27	Error	-1	19	-1	28	3030	5666	-0.167	4.667	0	0	0
5	10	2	""	"42536"	10760	10090	100	38	37	6	16	38	38	39	5	12	17	3	0	43	43	5	11	43	43	43	6	13	13	0	0	0.000	100000.000	1.167	1.279	3.035	0.173	0.002	80	462	100	0	-1	Error	0	0	-1	0	2989	3430	-0.400	0.000	0	0	0
5	11	2	""	"46835"	10940	10090	100	38	39	6	15	38	38	38	5	13	22	5	0	46	45	8	17	43	43	43	6	13	28	11	0	0.000	0.500	0.750	0.724	2.812	-0.002	0.000	80	473	100	3	3	Error	0	3	1	2	3100	3632	0.200	0.333	0	0	0
5	12	2	"hsa-miR-151a-3p"	"17463"	11130	10100	100	39	39	5	12	38	38	38	6	15	12	0	0	343	261	173	66	42	42	43	6	13	72	68	0	0.003	0.005	0.014	0.021	5.244	0.004	0.010	80	450	100	302	220	-8.234	1	301	1	219	3142	20874	0.167	36.333	0	0	0
5	13	2	"hsa-miR-1297"	"46944"	11300	10100	100	39	40	5	12	38	38	38	6	15	13	5	0	238	304	258	84	42	42	43	6	13	70	65	0	0.005	0.008	0.028	0.045	9.087	0.002	0.006	80	440	100	197	264	-7.615	1	196	2	262	3163	24341	0.333	43.500	0	0	0
5	14	2	"hsa-miR-1205"	"46860"	11470	10090	100	38	38	6	15	38	38	38	6	15	16	1	0	44	46	8	17	42	42	42	6	14	40	15	0	0.000	0.000	0.665	0.680	3.570	0.083	0.002	80	454	100	2	4	Error	0	2	0	4	3060	3665	0.000	0.667	0	0	0
5	15	2	""	"42862"	11650	10080	100	36	37	6	16	38	38	39	5	12	15	2	0	47	47	8	17	42	42	42	6	14	32	18	0	-0.400	-0.200	0.775	0.763	3.014	0.094	0.003	80	473	100	3	4	Error	-2	5	-1	5	2978	3788	-0.400	0.833	0	0	0
5	16	2	""	"42822"	11840	10090	100	40	39	5	12	39	39	39	6	15	6	1	0	54	56	18	32	43	43	44	6	13	52	46	0	0.091	0.000	0.190	0.236	3.723	0.015	0.001	80	483	100	12	13	-3.459	1	11	0	13	3137	4494	0.000	2.000	0	0	0
5	17	2	"hsa-miR-1294"	"46661"	12030	10100	100	38	37	6	16	39	39	39	6	15	3	1	0	64	81	43	53	43	43	43	7	16	60	53	0	-0.048	-0.053	0.250	0.283	5.242	0.003	0.000	80	473	100	20	36	Error	-1	21	-2	38	2971	6498	-0.333	5.429	0	0	0
5	18	2	"hsa-miR-302a-5p"	"42541"	12210	10100	100	36	36	6	16	37	37	38	5	13	12	6	0	44	44	6	13	41	41	42	6	14	27	7	0	-0.333	-0.333	1.000	0.906	3.412	-0.174	0.001	80	441	100	2	2	Error	-1	3	-1	3	2891	3498	-0.400	0.333	0	0	0
5	19	2	""	"17749"	12380	10100	100	37	37	5	13	37	37	37	5	13	11	5	0	7350	6320	5976	94	41	41	42	6	14	73	68	0	0.000	0.000	0.001	0.004	37.580	0.000	0.004	80	452	100	7309	6279	Error	0	7309	0	6279	2946	505596	0.000	1046.333	0	0	0
5	20	2	""	"46787"	12570	10100	100	36	36	5	13	37	37	37	6	16	10	0	0	43	43	6	13	42	42	42	7	16	16	0	0	-1.000	-1.000	0.750	0.848	2.549	0.200	0.003	80	460	100	0	0	Error	-1	1	-1	1	2881	3443	-0.167	0.143	0	0	0
5	21	2	""	"27540"	12740	10100	100	37	37	5	13	38	38	38	6	15	8	0	0	56	392	418	106	41	41	42	6	14	61	51	0	-0.067	-0.003	0.167	0.122	11.379	-0.002	0.005	80	442	100	14	350	Error	-1	15	-1	351	2953	31373	-0.167	58.333	0	0	0
5	22	2	"hsa-miR-325"	"11058"	12930	10100	100	38	38	6	15	36	36	37	6	16	25	5	0	52	76	40	52	41	41	41	6	14	61	47	0	0.182	0.057	0.333	0.321	5.009	0.037	0.022	80	504	100	13	37	-2.459	2	11	2	35	3055	6080	0.167	5.833	0	0	0
5	1	3	""	"46422"	9140	10280	100	39	39	5	12	38	38	38	6	15	21	0	0	47	47	8	17	42	42	43	6	13	40	15	0	0.200	0.200	0.714	0.643	3.375	0.119	0.004	80	474	100	6	6	-2.322	1	5	1	5	3152	3769	0.167	0.667	0	0	0
5	2	3	"hsa-miR-23a-3p"	"42744"	9320	10280	100	39	39	5	12	38	38	38	5	13	21	5	0	6698	5757	5130	89	42	42	43	6	13	77	70	0	0.000	0.000	0.001	0.007	38.713	0.000	0.008	80	450	100	6657	5716	Error	1	6656	1	5715	3143	460528	0.200	952.333	0	0	0
5	3	3	"spike_control_v2_37"	"28684"	9500	10290	100	38	38	6	15	37	37	38	6	15	17	2	0	205	325	292	89	42	42	43	6	13	66	58	0	0.006	0.004	0.020	0.048	14.115	-0.002	0.002	80	479	100	164	284	-7.349	1	163	1	283	3077	25976	0.000	47.000	0	0	0
5	4	3	""	"33163"	9700	10300	100	39	39	5	12	37	37	38	6	15	25	1	0	45	45	9	20	43	43	43	6	13	30	15	0	1.000	1.000	0.875	0.785	4.291	-0.081	0.002	80	466	100	4	4	0.000	2	2	2	2	3101	3632	0.167	0.333	0	0	0
5	5	3	"hsa-miR-539-5p"	"14271"	9870	10290	100	38	38	6	15	39	39	39	6	15	8	2	0	59	68	29	42	44	44	44	6	13	55	50	0	-0.067	-0.042	0.250	0.247	5.284	-0.005	0.000	80	449	100	14	23	Error	-1	15	-1	24	3069	5478	-0.167	4.000	0	0	0
5	6	3	"hsa-miR-96-3p"	"42971"	10050	10290	100	37	37	5	13	38	38	38	6	15	8	0	0	50	52	11	21	43	43	43	7	16	48	30	0	-0.143	-0.111	0.478	0.458	2.996	0.025	0.001	80	451	100	6	8	Error	-1	7	-1	9	2996	4136	-0.167	1.286	0	0	0
5	7	3	"hsa-miR-204-3p"	"42502"	10230	10280	100	37	37	5	13	37	37	38	6	15	11	3	0	924	1442	1409	97	42	42	43	7	16	75	66	0	0.000	0.000	0.034	0.027	23.447	0.000	0.004	80	442	100	882	1400	Error	0	882	0	1400	2995	115343	-0.167	199.857	0	0	0
5	8	3	"hsa-miR-340-5p"	"29872"	10410	10290	100	39	38	6	15	38	38	38	6	15	13	1	0	768	537	377	70	43	43	43	7	16	75	73	0	0.001	0.000	0.009	0.024	10.328	0.001	0.004	80	462	100	726	494	-9.502	1	725	0	494	3073	42926	0.000	70.571	0	0	0
5	9	3	"hsa-miR-526b-5p"	"46744"	10600	10290	100	39	39	6	15	38	38	38	6	15	15	1	0	50	51	12	23	42	42	43	6	13	51	32	0	0.125	0.111	0.500	0.532	4.140	0.000	0.000	80	460	100	9	10	-3.000	1	8	1	9	3093	4043	0.167	1.333	0	0	0
5	10	3	""	"17540"	10770	10290	100	39	39	6	15	38	38	38	5	13	17	8	0	50	52	14	26	43	43	43	6	13	53	31	0	0.143	0.111	0.400	0.434	3.615	0.014	0.000	80	449	100	8	10	-2.807	1	7	1	9	3129	4145	0.200	1.500	0	0	0
5	11	3	"hsa-miR-34c-5p"	"11074"	10950	10290	100	40	39	5	12	38	38	39	5	12	22	3	0	117	117	73	62	42	42	42	6	14	66	58	0	0.027	0.013	0.071	0.103	5.567	0.009	0.006	80	451	100	77	76	-5.229	2	75	1	75	3141	9340	0.000	12.500	0	0	0
5	12	3	"hsa-miR-1293"	"46416"	11130	10280	100	38	39	6	15	38	38	39	6	15	13	5	0	53	77	42	54	42	42	42	6	14	56	48	0	0.000	0.029	0.213	0.220	4.508	0.006	0.001	80	451	100	11	36	Error	0	11	1	35	3082	6156	0.000	5.833	0	0	0
5	13	3	"hsa-miR-513b-5p"	"46789"	11310	10290	100	38	38	5	13	38	38	39	6	15	15	0	0	160	170	125	73	41	41	42	6	14	66	61	0	0.000	0.000	0.042	0.092	9.821	0.005	0.006	80	452	100	119	129	Error	0	119	0	129	3065	13622	-0.167	21.333	0	0	0
5	14	3	""	"4390"	11490	10290	100	39	39	5	12	38	38	38	6	15	12	1	0	48	48	8	16	41	41	42	6	14	52	28	0	0.143	0.143	0.583	0.643	2.895	0.103	0.003	80	462	100	8	8	-2.807	1	7	1	7	3138	3871	0.167	1.000	0	0	0
5	15	3	""	"42787"	11670	10290	100	39	38	5	13	38	38	38	6	15	7	2	0	52	54	15	27	42	42	43	7	16	53	40	0	0.100	0.000	0.381	0.391	3.809	-0.094	0.015	80	459	100	11	12	-3.322	1	10	0	12	3054	4289	0.000	1.571	0	0	0
5	16	3	""	"46331"	11850	10290	100	39	39	5	12	38	38	38	6	15	13	0	0	44	45	7	15	42	42	43	6	13	22	11	0	0.500	0.333	0.778	0.624	3.379	0.204	0.010	80	461	100	3	4	-1.000	1	2	1	3	3146	3603	0.167	0.333	0	0	0
5	17	3	"ebv-miR-BART19-3p"	"42522"	12040	10290	100	39	39	6	15	39	39	39	6	15	13	0	0	1345	1648	1567	95	42	42	42	6	14	70	63	0	0.000	0.000	0.003	0.015	22.616	0.001	0.013	80	427	100	1303	1606	Error	0	1303	0	1606	3090	131820	0.000	267.667	0	0	0
5	18	3	""	"17528"	12200	10280	100	37	37	5	13	38	38	38	5	13	12	3	0	46	48	10	20	41	41	42	6	14	46	28	0	-0.200	-0.143	0.545	0.571	3.391	0.023	0.000	80	435	100	4	6	Error	-1	5	-1	7	2980	3810	-0.200	1.000	0	0	0
5	19	3	"hsa-miR-518f-5p"	"46622"	12390	10280	100	37	38	6	15	37	37	37	5	13	20	7	0	44	45	8	17	41	41	42	6	14	37	12	0	0.000	0.250	0.833	0.817	3.161	0.159	0.005	80	463	100	3	5	Error	0	3	1	4	3008	3627	0.200	0.500	0	0	0
5	20	3	"hsa-miR-555"	"17612"	12580	10290	100	39	38	6	15	38	38	38	5	13	17	3	0	49	52	11	21	42	42	42	7	16	48	31	0	0.143	0.000	0.300	0.344	3.624	0.043	0.002	80	450	100	8	10	-2.807	1	7	0	10	3055	4126	0.000	1.429	0	0	0
5	21	3	""	"46616"	12750	10280	100	38	38	5	13	38	38	38	6	15	11	1	0	49	58	20	34	41	41	42	6	14	56	45	0	0.000	0.000	0.261	0.345	3.353	0.019	0.001	80	446	100	8	17	Error	0	8	0	17	3069	4619	0.000	2.667	0	0	0
5	22	3	""	"146075"	12930	10290	100	36	36	6	16	36	36	37	6	16	12	2	0	122	106	54	50	41	41	41	6	14	68	66	0	0.000	0.000	0.049	0.093	6.055	0.000	0.000	80	493	100	81	65	Error	0	81	0	65	2905	8480	-0.167	10.833	0	0	0
5	1	4	""	"146181"	9130	10470	100	37	36	6	16	36	36	37	6	16	11	2	0	40	41	7	17	41	41	42	6	14	17	5	0	-1.000	0.000	1.000	0.981	2.914	-0.148	0.004	80	486	100	0	0	Error	1	-1	0	0	2880	3258	-0.167	-0.167	0	0	0
5	2	4	""	"146145"	9320	10480	100	37	38	6	15	37	37	37	6	16	11	3	0	55	187	174	93	41	41	42	6	14	57	50	0	0.000	0.007	0.013	0.033	9.918	0.007	0.020	80	480	100	14	147	Error	0	14	1	146	3014	14981	0.167	24.167	0	0	0
5	3	4	"spike_control_v2_16"	"24226"	9510	10480	100	37	37	6	16	38	38	38	5	13	16	5	0	90	102	59	57	42	42	43	7	16	61	58	0	-0.021	-0.017	0.163	0.198	7.476	-0.008	0.003	80	450	100	47	59	Error	-1	48	-1	60	2992	8179	-0.200	8.429	0	0	0
5	4	4	"spike_control_v2_35"	"28568"	9680	10480	100	37	36	6	16	37	37	38	5	13	13	5	0	163	158	108	68	42	42	42	6	14	65	60	0	0.000	-0.009	0.057	0.093	10.000	-0.007	0.007	80	440	100	121	115	Error	0	121	-1	116	2919	12655	-0.400	19.333	0	0	0
5	5	4	""	"146150"	9870	10480	100	38	39	6	15	37	37	37	6	16	18	5	0	480	359	228	63	43	43	43	6	13	75	75	0	0.002	0.006	0.017	0.038	9.821	0.002	0.005	80	462	100	438	318	-8.771	1	437	2	316	3110	28722	0.333	52.667	0	0	0
5	6	4	""	"42650"	10050	10470	100	37	37	5	13	39	39	39	6	15	3	1	0	716	649	551	84	43	43	43	6	13	72	66	0	-0.003	-0.003	0.006	0.027	19.171	-0.001	0.005	80	460	100	671	604	Error	-2	673	-2	606	2988	51925	-0.333	101.000	0	0	0
5	7	4	""	"10991"	10240	10470	100	39	39	6	15	38	38	38	6	15	13	2	0	46	46	8	17	43	43	43	6	13	31	13	0	0.333	0.333	0.600	0.581	2.780	0.196	0.008	80	470	100	4	4	-1.585	1	3	1	3	3119	3692	0.167	0.500	0	0	0
5	8	4	"hsa-miR-3129-5p"	"146005"	10420	10480	100	38	38	6	15	38	38	38	6	15	12	1	0	50	51	13	25	42	42	43	7	16	51	32	0	0.000	0.000	0.487	0.447	3.860	-0.044	0.002	80	440	100	8	9	Error	0	8	0	9	3018	4072	0.000	1.143	0	0	0
5	9	4	""	"146128"	10590	10490	100	37	38	5	13	38	38	38	5	13	13	1	0	51	51	11	21	42	42	42	6	14	55	43	0	-0.111	0.000	0.385	0.434	2.844	0.077	0.006	80	439	100	8	9	Error	-1	9	0	9	3016	4104	0.000	1.500	0	0	0
5	10	4	""	"146007"	10770	10480	100	37	37	5	13	38	38	39	6	15	7	0	0	45	45	7	15	42	42	42	6	14	26	13	0	-0.333	-0.333	0.700	0.758	3.361	0.105	0.003	80	440	100	2	2	Error	-1	3	-1	3	2976	3623	-0.333	0.500	0	0	0
5	11	4	"RNU1"	"145659"	10940	10470	100	39	39	5	12	38	38	38	6	15	16	3	0	998	1322	1290	97	42	42	43	6	13	63	58	0	0.001	0.001	0.005	0.019	13.524	0.000	0.000	80	450	100	957	1281	-9.901	1	956	1	1280	3124	105778	0.167	213.167	0	0	0
5	12	4	"hsa-miRPlus-A1073"	"17858"	11140	10480	100	40	40	6	15	38	38	38	6	15	18	2	0	104	95	43	45	42	42	42	6	14	71	68	0	0.032	0.038	0.084	0.127	4.908	0.013	0.005	80	480	100	64	55	-4.954	2	62	2	53	3162	7579	0.333	8.833	0	0	0
5	13	4	"hsa-miR-3170"	"146085"	11320	10480	100	40	39	6	15	38	38	38	6	15	25	1	0	47	49	11	22	42	42	42	6	14	43	31	0	0.400	0.143	0.563	0.622	2.935	0.067	0.003	80	440	100	7	8	-1.322	2	5	1	7	3152	3914	0.167	1.167	0	0	0
5	14	4	""	"146188"	11490	10480	100	38	39	5	12	38	38	38	6	15	15	0	0	12948	10319	5019	48	42	42	42	6	14	98	96	0	0.000	0.000	0.001	0.001	13.905	0.000	0.000	80	440	100	12906	10278	Error	0	12906	1	10277	3123	825512	0.167	1712.833	0	0	0
5	15	4	""	"146170"	11670	10470	100	37	38	5	13	39	39	39	6	15	7	1	0	103	110	70	63	42	42	43	6	13	60	58	0	-0.033	-0.015	0.500	0.225	6.572	0.006	0.002	80	450	100	59	67	Error	-2	61	-1	68	3007	8798	-0.167	11.167	0	0	0
5	16	4	""	"146082"	11850	10470	100	37	38	5	13	37	37	38	6	15	12	3	0	170	162	116	71	42	42	43	6	13	66	58	0	0.000	0.008	0.114	0.089	7.825	-0.007	0.007	80	451	100	128	121	Error	0	128	1	120	3051	12973	0.000	19.833	0	0	0
5	17	4	""	"46435"	12030	10470	100	38	38	6	15	38	38	38	6	15	12	3	0	824	5090	5823	114	42	42	42	6	14	71	63	0	0.000	0.000	0.002	0.010	42.797	0.000	0.018	80	439	100	782	5048	Error	0	782	0	5048	3054	407205	0.000	841.333	0	0	0
5	18	4	""	"146218"	12200	10480	100	37	37	5	13	38	38	38	6	15	5	0	0	230	242	193	79	42	42	42	7	16	62	58	0	-0.005	-0.005	0.025	0.077	15.310	-0.001	0.001	80	464	100	187	199	Error	-1	188	-1	200	2958	19368	-0.167	28.571	0	0	0
5	19	4	"hsa-miR-2116-3p"	"146116"	12410	10470	100	38	38	5	13	38	38	38	6	15	7	0	0	48	49	8	16	42	42	42	7	16	45	18	0	0.000	0.000	0.556	0.515	2.592	0.070	0.002	80	455	100	6	7	Error	0	6	0	7	3003	3948	0.000	1.000	0	0	0
5	20	4	"hsa-miR-939-5p"	"145980"	12570	10480	100	38	38	7	18	38	38	38	6	15	15	6	0	45	49	11	22	42	42	42	7	16	40	23	0	0.000	0.000	0.857	0.626	4.475	0.096	0.004	80	437	100	3	7	Error	0	3	0	7	3034	3959	0.000	1.000	0	0	0
5	21	4	"hsa-miR-664a-3p"	"145973"	12760	10490	100	38	38	6	15	37	37	38	6	15	15	7	0	654	497	313	62	41	41	42	6	14	82	78	0	0.002	0.002	0.009	0.016	9.056	0.000	0.000	80	457	100	614	457	-9.260	1	613	1	456	3044	39780	0.000	75.833	0	0	0
5	22	4	"hsa-miR-518d-3p"	"145965"	12940	10490	100	37	37	6	16	38	38	38	6	15	12	1	0	44	44	7	15	41	41	41	6	14	30	6	0	-0.333	-0.333	0.800	0.869	2.833	0.071	0.000	80	472	100	2	2	Error	-1	3	-1	3	2999	3509	-0.167	0.500	0	0	0
5	1	5	"hsa-miR-384"	"145687"	9160	10650	100	36	37	6	16	36	36	36	6	16	12	1	0	43	46	10	21	42	42	42	6	14	32	18	0	0.000	0.250	0.750	0.696	3.622	-0.195	0.014	80	481	100	1	5	Error	0	1	1	4	2921	3697	0.167	0.667	0	0	0
5	2	5	"hsa-miR-99a-3p"	"145651"	9330	10670	100	36	36	4	11	38	38	103	365	354	0	0	0	89	84	40	47	42	42	781	4460	571	0	0	0	-0.043	-0.048	0.125	0.167	6.521	0.070	0.975	80	457	100	45	40	Error	-2	47	-2	42	2918	6737	-0.184	-0.156	0	0	0
5	3	5	"hsa-miR-139-5p"	"145677"	9510	10670	100	38	38	6	15	38	38	39	5	12	22	5	0	258	232	173	74	42	42	42	7	16	71	67	0	0.000	0.000	0.108	0.112	11.398	-0.008	0.029	80	442	100	216	190	Error	0	216	0	190	3060	18567	-0.200	27.143	0	0	0
5	4	5	"hsa-let-7d-3p"	"145633"	9690	10670	100	37	38	7	18	38	38	38	5	13	18	10	0	721	506	377	74	42	42	42	6	14	73	67	0	-0.001	0.000	0.017	0.058	17.773	-0.001	0.005	80	430	100	678	464	Error	-1	679	0	464	3028	40456	0.000	77.333	0	0	0
5	5	5	"spike_control_v2_29"	"27968"	9860	10670	100	38	38	4	10	37	37	37	5	13	17	3	0	442	575	525	91	42	42	42	6	14	67	60	0	0.002	0.002	0.009	0.028	12.056	0.001	0.002	80	440	100	401	534	-8.644	1	400	1	533	3050	45965	0.200	88.833	0	0	0
5	6	5	"hsa-miR-26b-5p"	"146008"	10050	10670	100	39	38	5	13	38	38	38	5	13	15	1	0	1828	1597	1441	90	42	42	43	6	13	75	65	0	0.001	0.000	0.002	0.009	19.446	0.000	0.002	80	470	100	1787	1555	Error	1	1786	0	1555	3026	127763	0.000	259.000	0	0	0
5	7	5	""	"145720"	10240	10670	100	39	39	6	15	38	38	38	6	15	13	1	0	48	50	11	22	42	42	42	6	14	48	31	0	0.167	0.125	0.679	0.726	3.183	-0.021	0.000	80	448	100	7	9	-2.585	1	6	1	8	3107	3964	0.167	1.333	0	0	0
[truncated: 3,024,024 more chars]
