# Supplementary material for: CircRNA_036186 mediates HNSCC progression by regulating 14-3-3ζ
Source: Front Oncol. 2024 Dec 3;14:1498139. doi: 10.3389/fonc.2024.1498139 (PMC11649647; doi:10.3389/fonc.2024.1498139)
Supplement: Supplementary file 1 [file DataSheet1.zip › Supplementary Material/N9.txt]

TYPE	text	text	text	integer	text	float	float	text	integer	text	text	integer	integer	integer	integer	float	float	float	float	float	float	text	text	text	text	text	text	text	text	text	text	text	integer	integer	integer	text	integer	boolean
FEPARAMS	Protocol_Name	Protocol_date	Scan_ScannerName	Scan_NumChannels	Scan_Date	Scan_MicronsPerPixelX	Scan_MicronsPerPixelY	Scan_OriginalGUID	Scan_NumScanPass	Grid_Name	Grid_Date	Grid_NumSubGridRows	Grid_NumSubGridCols	Grid_NumRows	Grid_NumCols	Grid_RowSpacing	Grid_ColSpacing	Grid_OffsetX	Grid_OffsetY	Grid_NomSpotWidth	Grid_NomSpotHeight	Grid_GenomicBuild	FeatureExtractor_Barcode	FeatureExtractor_Sample	FeatureExtractor_ScanFileName	FeatureExtractor_ArrayName	FeatureExtractor_ScanFileGUID	FeatureExtractor_DesignFileName	FeatureExtractor_ExtractionTime	FeatureExtractor_UserName	FeatureExtractor_ComputerName	FeatureExtractor_Version	FeatureExtractor_IsXDRExtraction	FeatureExtractor_ColorMode	FeatureExtractor_QCReportType	DyeNorm_NormFilename	DyeNorm_NormNumProbes	Grid_IsGridFile
DATA	GE1_1100_Jul11 (Read Only)	1-Jul-2011 22:30	Agilent Technologies Scanner G2505C US10450393	1	07-08-2016 12:56:29	5	5	7549240d-7863-4269-8099-c55caf7f7de5	1	074301_D_F_20150519	19-May-2015 00:00	1	1	192	82	73.3235	63.5	0	36.6617	65	65	hg19:GRCh37:Feb2009	1_3		F:\2016.07.08 Human circ 1-color 8x15k(liufaxian,jiangguangjian,wangshouyu,zhuangchengle)\\US10450393_S01.tif	US10450393_S01	4a27a85a-a1ec-453d-82ee-29c43613b629	074301_D_F_20150519.xml	08-Jul-2016 13:31:25	admin	HP4400-CDFC11DC	11.0.1.1	0	0	0		0	0
*
TYPE	float	float	float	integer	integer	float	float	float	integer	float	float	float	integer	float	float	integer	integer	integer	integer	integer	float	float	float	integer	float	float	float	float	float	integer	integer	float	float	float	float	float	integer	float	float	float	float	integer	float	float	float	float	float	integer	float	float	float	float	float	float	float	integer	float	integer	float	float	float	float	integer	float	float	float	float	text	float	float	float	float	float	float	float	float	float	float	float	float	float	float	float	float	float	float	float	float	float	integer	integer	integer	integer	float	integer	text	integer	text	float	float	float	integer	boolean	float	float	boolean	float	boolean	float	boolean	float	boolean	float	boolean	float	boolean	float	boolean	float	boolean	float	boolean	float	boolean	float	boolean
STATS	gDarkOffsetAverage	gDarkOffsetMedian	gDarkOffsetStdDev	gDarkOffsetNumPts	gSaturationValue	gAvgSig2BkgeQC	gAvgSig2BkgNegCtrl	gRatioSig2BkgeQC_NegCtrl	gNumSatFeat	gLocalBGInlierNetAve	gLocalBGInlierAve	gLocalBGInlierSDev	gLocalBGInlierNum	gGlobalBGInlierAve	gGlobalBGInlierSDev	gGlobalBGInlierNum	gNumFeatureNonUnifOL	gNumPopnOL	gNumNonUnifBGOL	gNumPopnBGOL	gOffsetUsed	gGlobalFeatInlierAve	gGlobalFeatInlierSDev	gGlobalFeatInlierNum	AnyColorPrcntFeatNonUnifOL	AnyColorPrcntBGNonUnifOL	AnyColorPrcntFeatPopnOL	AnyColorPrcntBGPopnOL	TotalPrcntFeatOL	gNumNegBGSubFeat	gNonCtrlNumNegFeatBGSubSig	gSpatialDetrendRMSFit	gSpatialDetrendRMSFilteredMinusFit	gSpatialDetrendSurfaceArea	gSpatialDetrendVolume	gSpatialDetrendAveFit	gNonCtrlNumSatFeat	gNonCtrl99PrcntNetSig	gNonCtrl50PrcntNetSig	gNonCtrl1PrcntNetSig	gNonCtrlMedPrcntCVBGSubSig	gCtrleQCNumSatFeat	gCtrleQC99PrcntNetSig	gCtrleQC50PrcntNetSig	gCtrleQC1PrcntNetSig	geQCMedPrcntCVBGSubSig	geQCSig2BkgLow2	gNegCtrlNumInliers	gNegCtrlAveNetSig	gNegCtrlSDevNetSig	gNegCtrlAveBGSubSig	gNegCtrlSDevBGSubSig	gAveNumPixOLLo	gAveNumPixOLHi	gPixCVofHighSignalFeat	gNumHighSignalFeat	AddErrorEstimateGreen	TotalNumFeatures	ROIHeight	ROIWidth	CentroidDiffX	CentroidDiffY	NumFoundFeat	MaxNonUnifEdges	MaxSpotNotFoundEdges	gMultDetrendRMSFit	gMultDetrendSurfaceAverage	eQCLowSigName2	eQCOneColorLogLowSignal	eQCOneColorLogLowSignalError	eQCOneColorLogHighSignal	eQCOneColorLinFitLogLowConc	eQCOneColorLinFitLogLowSignal	eQCOneColorLinFitLogHighConc	eQCOneColorLinFitLogHighSignal	eQCOneColorLinFitSlope	eQCOneColorLinFitIntercept	eQCOneColorLinFitRSQ	eQCOneColorSpikeDetectionLimit	gNonCtrl50PrcntBGSubSig	gCtrleQC50PrcntBGSubSig	gMedPrcntCVProcSignal	geQCMedPrcntCVProcSignal	gOutlierFlagger_Auto_FeatB_Term	gOutlierFlagger_Auto_FeatC_Term	gOutlierFlagger_Auto_BgndB_Term	gOutlierFlagger_Auto_BgndC_Term	OutlierFlagger_FeatChiSq	OutlierFlagger_BgndChiSq	GriddingStatus	IsGoodGrid	NumGeneNonUnifOL	TotalNumberOfReplicatedGenes	gPercentileIntensityProcessedSignal	ExtractionStatus	QCMetricResults	gNonCtrlNumWellAboveBG	ImageDepth	AFHold	gPMTVolts	GlassThickness	gDDN	GridHasBeenOptimized	gNegCtrlSpread	Metric_IsGoodGrid	Metric_IsGoodGrid_IsInRange	Metric_AnyColorPrcntFeatNonUnifOL	Metric_AnyColorPrcntFeatNonUnifOL_IsInRange	Metric_gNegCtrlAveNetSig	Metric_gNegCtrlAveNetSig_IsInRange	Metric_gNegCtrlAveBGSubSig	Metric_gNegCtrlAveBGSubSig_IsInRange	Metric_gNegCtrlSDevBGSubSig	Metric_gNegCtrlSDevBGSubSig_IsInRange	Metric_gSpatialDetrendRMSFilteredMinusFit	Metric_gSpatialDetrendRMSFilteredMinusFit_IsInRange	Metric_gNonCntrlMedCVProcSignal	Metric_gNonCntrlMedCVProcSignal_IsInRange	Metric_gE1aMedCVProcSignal	Metric_gE1aMedCVProcSignal_IsInRange	Metric_absGE1E1aSlope	Metric_absGE1E1aSlope_IsInRange	Metric_DetectionLimit	Metric_DetectionLimit_IsInRange	Metric_gDDN	Metric_gDDN_IsInRange
DATA	7.2245	7.2245	1.87646	0	778141	1.93598	2.25662	0.857911	0	16.6754	23.8999	1.57888	15327	23.8999	1.57888	15327	0	77	0	276	7.2245	1489.52	7406.33	15526	0	0	0.493495	1.76889	0	324	135	2.75787	2.22979	1.00422	4.20772	47.9481	0	34317.5	119.588	40.6217	7.55708	0	200.926	54.5909	37.2199	8.02069	4.88095	72	36.5226	2.65515	-3.93544	1.94361	0.259501	0.934372	0.0676932	807	2.22979	15603	4.24384	7.61865	0.634111	0.72431	15050	0	0.0426829	0.0430726	1.00135	(+)E1A_r60_3	0	0	0	0	0	0	0	0	0	0	-1	78.8278	13.578	5.89276	5.73397	841.935	67.6091	68.1176	29.2344	1.94472	2.35732	0	1	0	13762	281.219	1	ExtractionEvaluate	13494	20 Bit	0	355	964.219	1	0	6.99682	1	1	0	1	36.5226	1	-3.93544	1	1.94361	1	2.22979	1	5.89276	1	5.73397	1	0	0	-1	0	1	1
*
TYPE	integer	integer	integer	integer	integer	text	text	float	float	float	float	float	float	float	boolean	boolean	boolean	boolean	boolean	boolean	float	boolean	boolean	float	float
FEATURES	FeatureNum	Row	Col	SubTypeMask	ControlType	ProbeName	SystematicName	PositionX	PositionY	gProcessedSignal	gProcessedSigError	gMedianSignal	gBGMedianSignal	gBGPixSDev	gIsSaturated	gIsFeatNonUnifOL	gIsBGNonUnifOL	gIsFeatPopnOL	gIsBGPopnOL	IsManualFlag	gBGSubSignal	gIsPosAndSignif	gIsWellAboveBG	SpotExtentX	gBGMeanSignal
DATA	1	1	1	260	1	GE_BrightCorner	GE_BrightCorner	6706.65	229.069	1.245398e+005	1.245398e+004	107558	23	6.732784e+000	0	0	0	0	0	0	107264	1	1	53.8203	23.9334
DATA	2	1	2	66	1	DarkCorner	DarkCorner	6731.5	229	2.624628e+000	2.579348e+000	51.5	23	6.263588e+000	0	0	0	0	0	0	0.667419	0	0	54.1152	23.2595
DATA	3	1	3	66	1	DarkCorner	DarkCorner	6757	229	2.612685e+000	2.566461e+000	48	22	6.372049e+000	0	0	0	0	0	0	-2.04274	0	0	54.9904	22.4582
DATA	4	1	4	0	0	ASCRP3005920	ASCRP3005920	6781.57	229.426	1.256012e+002	1.281716e+001	156	22	6.267704e+000	0	0	0	0	0	0	109.656	1	1	40.6843	22.5584
DATA	5	1	5	0	0	ASCRP3009233	ASCRP3009233	6807.61	228.931	2.880354e+001	3.841461e+000	74	23	6.379475e+000	0	0	0	0	0	0	25.2685	1	1	53.8203	22.6938
DATA	6	1	6	0	0	ASCRP3009385	ASCRP3009385	6833.4	228.822	3.515760e+001	4.330631e+000	82.5	22	5.920379e+000	0	0	0	0	0	0	31.0029	1	1	48.5334	22.1255
DATA	7	1	7	0	0	ASCRP3005239	ASCRP3005239	6858.31	229	1.141025e+002	1.168418e+001	151	22	6.105380e+000	0	0	0	0	0	0	101.154	1	1	50.4627	22.0898
DATA	8	1	8	0	0	ASCRP3002896	ASCRP3002896	6884.25	229.25	5.010570e+001	5.600060e+000	94	23	5.776662e+000	0	0	0	0	0	0	44.6726	1	1	48.5334	22.5419
DATA	9	1	9	0	0	ASCRP3012599	ASCRP3012599	6909.69	229	9.283001e+000	2.655045e+000	58	23	5.455196e+000	0	0	0	0	0	0	8.32134	1	0	47.2035	22.5726
DATA	10	1	10	0	0	ASCRP3008371	ASCRP3008371	6934.79	229.194	2.339678e+002	2.352716e+001	260.5	22	6.155141e+000	0	0	0	0	0	0	210.916	1	1	47.5395	22.5984
DATA	11	1	11	0	0	ASCRP3002296	ASCRP3002296	6959.85	229.154	6.710920e+000	2.549691e+000	56	23	6.194881e+000	0	0	0	0	0	0	6.08341	1	0	46.1809	22.7447
DATA	12	1	12	0	0	ASCRP3009151	ASCRP3009151	6985.5	229	8.121649e+001	8.481959e+000	121.5	22	5.730947e+000	0	0	0	0	0	0	74.0402	1	1	49.8279	22.5635
DATA	13	1	13	0	0	ASCRP3003948	ASCRP3003948	7011	229	4.755151e+001	5.340980e+000	93	23	5.645196e+000	0	0	0	0	0	0	43.5978	1	1	46.8651	22.8916
DATA	14	1	14	0	0	ASCRP3004099	ASCRP3004099	7036.52	229.099	6.285830e+001	6.734897e+000	110	23	5.984260e+000	0	0	0	0	0	0	57.9632	1	1	49.8279	22.7146
DATA	15	1	15	0	0	ASCRP3000075	ASCRP3000075	7061.61	229.069	4.446043e+001	5.054711e+000	89	22	6.301038e+000	0	0	0	0	0	0	41.2256	1	1	53.8203	22.9253
DATA	16	1	16	0	0	ASCRP3009851	ASCRP3009851	7087.22	229.081	5.955226e+000	2.464340e+000	56	23	6.343901e+000	0	0	0	0	0	0	5.55299	1	0	47.8731	23.4042
DATA	17	1	17	0	0	ASCRP3000317	ASCRP3000317	7112.5	228.821	2.213704e+002	2.226446e+001	254	22	6.353402e+000	0	0	0	0	0	0	207.522	1	1	49.1849	23
DATA	18	1	18	0	0	ASCRP3008068	ASCRP3008068	7138	229	8.649604e+001	8.967260e+000	136	22	6.159609e+000	0	0	0	0	0	0	81.5298	1	1	54.9904	23.0693
DATA	19	1	19	0	0	ASCRP3009183	ASCRP3009183	7163.59	228.908	2.175034e+003	2.175162e+002	2096.5	23	6.244971e+000	0	0	0	0	0	0	2060.94	1	1	49.1849	23.7397
DATA	20	1	20	0	0	ASCRP3007386	ASCRP3007386	7188.81	229.026	1.823133e+002	1.838104e+001	227.5	23	6.208741e+000	0	0	0	0	0	0	173.637	1	1	49.1849	23.3244
DATA	21	1	21	0	0	ASCRP3007026	ASCRP3007026	7214.14	229.055	8.940452e+001	9.238988e+000	136	23	6.208959e+000	0	0	0	0	0	0	85.5724	1	1	46.8651	23.7486
DATA	22	1	22	0	0	ASCRP3005415	ASCRP3005415	7239.61	229.228	3.839200e+001	4.484878e+000	87.5	24	6.559204e+000	0	0	0	0	0	0	36.9256	1	1	49.5074	24.5202
DATA	23	1	23	0	0	CUST_18_PI418767722	NM_000754	7265.06	228.971	3.044013e+001	3.820030e+000	78	24	6.746296e+000	0	0	0	1	0	0	29.4092	1	1	46.8651	24.6528
DATA	24	1	24	0	0	ASCRP3000412	ASCRP3000412	7290.29	229	2.229151e+001	3.201470e+000	72	24	6.434336e+000	0	0	0	0	0	0	21.6309	1	1	49.1849	24.7486
DATA	25	1	25	0	0	ASCRP3012942	ASCRP3012942	7315.8	229	1.705084e+002	1.720370e+001	218	26	6.641380e+000	0	0	0	0	0	0	166.149	1	1	49.1849	26.0985
DATA	26	1	26	0	0	ASCRP3001268	ASCRP3001268	7341	228.951	9.211434e+001	9.489273e+000	133	25	6.911131e+000	0	0	0	0	0	0	90.1083	1	1	50.1463	25.9533
DATA	27	1	27	0	0	ASCRP3011593	ASCRP3011593	7366.58	229.427	2.895992e+001	3.679966e+000	80.5	26	6.723806e+000	0	0	0	0	0	0	28.44	1	1	65	26.5116
DATA	28	1	28	0	0	ASCRP3002850	ASCRP3002850	7392	229.455	1.189179e+002	1.210515e+001	170.5	26	6.800510e+000	0	0	0	0	0	0	117.185	1	1	55.8519	27.0459
DATA	29	1	29	0	0	ASCRP3010443	ASCRP3010443	7417.51	228.974	2.270355e+001	3.200650e+000	72	26	6.308650e+000	0	0	0	0	0	0	22.4395	1	1	49.8279	26.5695
DATA	30	1	30	0	0	ASCRP3007634	ASCRP3007634	7442.51	229.305	1.227785e+001	2.562627e+000	63	26	6.890187e+000	0	0	0	0	0	0	12.171	1	1	51.7088	26.4707
DATA	31	1	31	0	0	ASCRP3001637	ASCRP3001637	7468.37	229.184	1.089016e+002	1.111887e+001	158	27	7.100367e+000	0	0	0	0	0	0	108.233	1	1	49.5074	27.1924
DATA	32	1	32	0	0	ASCRP3012615	ASCRP3012615	7493.28	229.176	4.122637e+001	4.691190e+000	96	27	6.653472e+000	0	0	0	0	0	0	41.0649	1	1	48.5334	26.9105
DATA	33	1	33	0	0	ASCRP3011633	ASCRP3011633	7518.88	229.28	1.497802e+002	1.514371e+001	201	27	6.919032e+000	0	0	0	0	0	0	149.496	1	1	50.7771	27.4034
DATA	34	1	34	0	0	ASCRP3013504	ASCRP3013504	7544.32	229.378	1.510343e+003	1.510508e+002	1564	27	6.588373e+000	0	0	0	0	0	0	1510.03	1	1	51.0895	27.1579
DATA	35	1	35	0	0	ASCRP3001826	ASCRP3001826	7569.49	229.198	4.322894e+001	4.863032e+000	95	27	7.114800e+000	0	0	0	0	0	0	43.2737	1	1	51.0895	27.3662
DATA	36	1	36	0	0	ASCRP3001026	ASCRP3001026	7595.11	229.5	2.482314e+002	2.492265e+001	297.5	27	6.724419e+000	0	0	0	0	0	0	248.766	1	1	56.9804	27.4638
DATA	37	1	37	0	0	ASCRP3002469	ASCRP3002469	7620.42	229.417	4.697251e+001	5.196987e+000	97	27	6.836828e+000	0	0	0	0	0	0	47.1027	1	1	51.7088	27.3743
DATA	38	1	38	0	0	ASCRP3005995	ASCRP3005995	7645.78	229.654	1.460360e+002	1.477178e+001	200	27	7.194952e+000	0	0	0	0	0	0	146.499	1	1	51.0895	27.3147
DATA	39	1	39	0	0	ASCRP3003059	ASCRP3003059	7671.27	229.418	4.860579e+001	5.344827e+000	101	27	6.588819e+000	0	0	0	0	0	0	48.7531	1	1	50.7771	27.3034
DATA	40	1	40	0	0	ASCRP3008503	ASCRP3008503	7696.56	229.468	1.165135e+002	1.186169e+001	166.5	27	6.631206e+000	0	0	0	0	0	0	116.822	1	1	49.8279	27.3556
DATA	41	1	41	0	0	ASCRP3008062	ASCRP3008062	7722.36	229.355	7.534869e+001	7.856719e+000	126	27	7.640796e+000	0	0	0	0	0	0	75.4867	1	1	48.8603	27.9108
DATA	42	1	42	0	0	ASCRP3009593	ASCRP3009593	7747.47	229.628	1.019046e+002	1.043117e+001	158	27	7.541002e+000	0	0	0	0	0	0	101.99	1	1	49.8279	27.4453
DATA	43	1	43	0	0	Negative042	Negative042	7772.89	229.5	2.167358e+001	3.110689e+000	78	27	7.023403e+000	0	0	0	0	0	0	21.6583	1	1	56.9804	27.0876
DATA	44	1	44	0	0	ASCRP3006330	ASCRP3006330	7798.42	229.577	2.240601e+002	2.251725e+001	276	28	7.437253e+000	0	0	0	0	1	0	223.494	1	1	50.1463	28.3448
DATA	45	1	45	0	0	ASCRP3003988	ASCRP3003988	7823.56	229.208	1.312574e+003	1.312765e+002	1355	28	7.468901e+000	0	0	0	0	0	0	1306.19	1	1	49.8279	28.0677
DATA	46	1	46	0	0	ASCRP3000521	ASCRP3000521	7848.88	229.373	4.350783e+002	4.356578e+001	495.5	28	6.698108e+000	0	0	0	0	0	0	431.884	1	1	48.8603	27.8152
DATA	47	1	47	0	0	ASCRP3012738	ASCRP3012738	7874.26	229.407	2.930732e+001	3.696555e+000	83	27	6.981365e+000	0	0	0	0	0	0	29.0073	1	1	51.0895	27.2075
DATA	48	1	48	0	0	ASCRP3009482	ASCRP3009482	7899.67	229.5	1.465245e+001	2.693597e+000	70	26	6.582202e+000	0	0	0	0	0	0	14.4553	1	1	57.5363	26.6444
DATA	49	1	49	0	0	ASCRP3010011	ASCRP3010011	7925.39	229.5	3.944284e+001	4.550158e+000	93	26	6.270353e+000	0	0	0	0	0	0	38.768	1	1	51.7088	26.9056
DATA	50	1	50	0	0	A_23_P215720	NM_000492	7950.62	229.5	3.574303e+001	4.238332e+000	88.5	27	6.577698e+000	0	0	0	0	0	0	34.9915	1	1	49.8279	26.88
DATA	51	1	51	0	0	ASCRP3005914	ASCRP3005914	7976	229.5	4.469169e+003	4.469227e+002	4371	28	7.089323e+000	0	0	0	0	0	0	4356.11	1	1	54.7002	27.97
DATA	52	1	52	0	0	ASCRP3008448	ASCRP3008448	8001.47	229.621	9.488023e+003	9.488050e+002	9150	27	7.188764e+000	0	0	0	0	0	0	9204.84	1	1	52.6241	27.3755
DATA	53	1	53	0	0	ASCRP3005403	ASCRP3005403	8027	229.5	6.488984e+001	6.887976e+000	115.5	27	7.198337e+000	0	0	0	0	0	0	62.6295	1	1	51.0895	26.6894
DATA	54	1	54	0	0	ASCRP3004952	ASCRP3004952	8052.41	229.694	5.542127e+002	5.546991e+001	593.5	26	6.610498e+000	0	0	0	0	0	0	532.072	1	1	52.0157	26.2904
DATA	55	1	55	0	0	ASCRP3011716	ASCRP3011716	8077.58	229.573	3.365425e+002	3.373522e+001	378.5	26	6.340012e+000	0	0	0	0	0	0	321.245	1	1	57.5363	26.8519
DATA	56	1	56	0	0	AS_circRNA_control212	AS_circRNA_control212	8102.85	229.84	1.277947e+003	1.278163e+002	1249.5	26	6.950150e+000	0	0	0	0	0	0	1212.69	1	1	48.2044	26.2669
DATA	57	1	57	0	0	ASCRP3000311	ASCRP3000311	8128.32	229.519	4.148367e+001	4.775289e+000	94	26	6.538267e+000	0	0	0	0	0	0	39.1077	1	1	49.8279	26.4211
DATA	58	1	58	0	0	ASCRP3001004	ASCRP3001004	8153.91	229.684	2.661497e+001	3.571128e+000	82.5	26	6.777849e+000	0	0	0	0	0	0	24.9242	1	1	49.8279	26.6679
DATA	59	1	59	0	0	ASCRP3005954	ASCRP3005954	8179.18	229.545	3.601815e+002	3.609788e+001	396.5	26	6.780736e+000	0	0	0	0	0	0	334.936	1	1	52.6241	26.0798
DATA	60	1	60	0	0	ASCRP3012098	ASCRP3012098	8204.62	229.63	2.426718e+001	3.423830e+000	77	26	6.440548e+000	0	0	0	0	0	0	22.4033	1	1	50.7771	26.4656
DATA	61	1	61	0	0	ASCRP3003319	ASCRP3003319	8229.92	229.808	4.344086e+001	4.979169e+000	97	27	7.145907e+000	0	0	0	0	0	0	39.8073	1	1	49.5074	26.983
DATA	62	1	62	0	0	ASCRP3003051	ASCRP3003051	8255.26	230.026	2.073516e+002	2.087964e+001	247	26	7.182050e+000	0	0	0	0	0	0	188.554	1	1	49.1849	26.5764
DATA	63	1	63	0	0	ASCRP3004503	ASCRP3004503	8280.73	229.7	6.382450e+001	6.844635e+000	115.5	26	6.947589e+000	0	0	0	0	0	0	57.5586	1	1	46.8651	26.6255
DATA	64	1	64	0	0	Negative026	Negative026	8306.17	230.014	5.706158e+000	2.557241e+000	61	25	6.653584e+000	0	0	0	1	0	0	5.10417	1	0	46.8651	25.437
DATA	65	1	65	0	0	ASCRP3002348	ASCRP3002348	8331.55	229.781	1.672032e+001	3.019705e+000	71	26	6.584459e+000	0	0	0	0	0	0	14.8268	1	1	48.2044	26.1358
DATA	66	1	66	0	0	ASCRP3011765	ASCRP3011765	8356.92	230.082	5.120228e+001	5.713936e+000	103	26	6.639945e+000	0	0	0	0	0	0	45.0161	1	1	46.8651	26.1081
DATA	67	1	67	0	0	ASCRP3002944	ASCRP3002944	8382.27	229.781	9.010245e+001	9.366737e+000	136	26	6.624436e+000	0	0	0	0	0	0	78.4942	1	1	48.2044	26.5924
DATA	68	1	68	0	0	ASCRP3009856	ASCRP3009856	8407.57	230.013	8.382055e+000	2.715238e+000	65	30	8.493231e+000	0	0	0	0	1	0	7.23691	1	0	49.1849	30.0164
DATA	69	1	69	0	0	ASCRP3011754	ASCRP3011754	8433.43	229.662	4.275775e+001	5.008341e+000	92	28	7.919099e+000	0	0	0	0	1	0	36.5581	1	1	47.8731	28.8619
DATA	70	1	70	0	0	ASCRP3004993	ASCRP3004993	8458.69	230	3.969991e+002	3.978706e+001	389	26	6.624330e+000	0	0	0	0	0	0	336.325	1	1	50.4627	26.0058
DATA	71	1	71	0	0	ASCRP3008023	ASCRP3008023	8484.07	229.786	1.846515e+002	1.865546e+001	205	25	6.040266e+000	0	0	0	0	0	0	154.91	1	1	46.8651	24.7616
DATA	72	1	72	0	0	A_23_P252748	NM_007152	8509.19	229.974	1.950520e+002	1.968890e+001	216	25	6.337913e+000	0	0	0	0	0	0	162.087	1	1	49.1849	25.6272
DATA	73	1	73	0	0	ASCRP3009717	ASCRP3009717	8534.61	230	2.451679e+001	3.654270e+000	75	25	6.580564e+000	0	0	0	0	0	0	20.174	1	1	49.1849	25.7176
DATA	75	1	75	0	0	ASCRP3004561	ASCRP3004561	8585.5	230	4.183107e+002	4.192232e+001	395	25	6.915469e+000	0	0	0	0	0	0	337.415	1	1	48.5334	25.567
DATA	76	1	76	0	0	ASCRP3004592	ASCRP3004592	8610.99	230.118	9.879990e+002	9.883934e+001	847	25	6.699118e+000	0	0	0	0	0	0	789.032	1	1	46.8651	25.3346
DATA	77	1	77	0	0	ASCRP3003651	ASCRP3003651	8636.38	230	4.248181e+002	4.257534e+001	386	25	6.390450e+000	0	0	0	0	0	0	335.847	1	1	48.5334	25.0058
DATA	78	1	78	0	0	ASCRP3008186	ASCRP3008186	8661.65	230.12	2.056738e+002	2.076370e+001	215.5	26	6.285346e+000	0	0	0	0	0	0	160.999	1	1	48.8603	25.6562
DATA	79	1	79	0	0	ASCRP3001172	ASCRP3001172	8687.31	230.213	4.848423e+001	5.637867e+000	95	26	6.525918e+000	0	0	0	0	0	0	37.5744	1	1	48.5334	25.6099
DATA	80	1	80	66	1	DarkCorner	DarkCorner	8712.49	229.817	2.959112e+000	2.906760e+000	54.5	25	5.964948e+000	0	0	0	0	0	0	-2.40813	0	0	47.8731	24.9035
DATA	81	1	81	260	1	GE_BrightCorner	GE_BrightCorner	8738	230	1.409505e+005	1.409505e+004	107329	26	7.400067e+000	0	0	0	0	0	0	107074	1	1	54.9904	26.4884
DATA	82	1	82	260	1	GE_BrightCorner	GE_BrightCorner	8763.5	230	1.440093e+005	1.440093e+004	108261	26	7.019132e+000	0	0	0	0	0	0	108329	1	1	54.1152	26.3294
DATA	83	2	1	260	1	GE_BrightCorner	GE_BrightCorner	6718.92	236.247	1.319464e+005	1.319464e+004	114509	25	8.589552e+000	0	0	0	0	0	0	114358	1	1	49.5074	25.9227
DATA	84	2	2	66	1	DarkCorner	DarkCorner	6744.5	236.5	2.725297e+000	2.575647e+000	51.5	22	6.295707e+000	0	0	0	0	0	0	2.37266	1	0	57.5363	22.7427
DATA	85	2	3	0	0	ASCRP3011718	ASCRP3011718	6769.67	236.5	9.580710e+001	9.914158e+000	130.5	21	6.318277e+000	0	0	0	0	0	0	83.7889	1	1	57.5363	21.9091
DATA	86	2	4	0	0	ASCRP3004590	ASCRP3004590	6795.23	236.139	1.040256e+003	1.040566e+002	967	22	6.216356e+000	0	0	0	0	0	0	913.984	1	1	50.1463	22.6858
DATA	87	2	5	0	0	ASCRP3004324	ASCRP3004324	6820.5	236.5	3.414523e+001	4.246586e+000	79	22	5.977331e+000	0	0	0	0	0	0	30.1557	1	1	57.5363	21.9034
DATA	88	2	6	0	0	A_23_P57306	NM_005441	6845.89	236.5	6.715520e+001	7.169894e+000	110	22	5.643971e+000	0	0	0	1	0	0	59.6151	1	1	56.9804	22.197
DATA	89	2	7	0	0	ASCRP3005419	ASCRP3005419	6871.42	236.573	3.743698e+000	2.526276e+000	52	22	6.356216e+000	0	0	0	0	0	0	3.34122	1	0	57.5363	22.0732
DATA	90	2	8	0	0	ASCRP3006367	ASCRP3006367	6896.66	236.26	2.197360e+001	3.317454e+000	69	23	5.649108e+000	0	0	0	0	0	0	19.7139	1	1	49.8279	23.0381
DATA	91	2	9	0	0	ASCRP3003758	ASCRP3003758	6922.26	236.157	1.003348e+002	1.033345e+001	139	22	5.905136e+000	0	0	0	0	0	0	90.5122	1	1	51.0895	22.1818
DATA	92	2	10	0	0	ASCRP3006209	ASCRP3006209	6947.38	236.237	9.705294e+003	9.705325e+002	8861	22	6.499078e+000	0	0	0	0	0	0	8803.82	1	1	49.1849	22.3854
DATA	93	2	11	0	0	ASCRP3011890	ASCRP3011890	6972.93	236.301	1.220252e+002	1.244490e+001	161	22	5.208411e+000	0	0	0	0	0	0	111.32	1	1	48.8603	22.3122
DATA	94	2	12	0	0	ASCRP3012914	ASCRP3012914	6998.18	236.368	7.022459e+001	7.431176e+000	115	23	5.630465e+000	0	0	0	0	0	0	64.4247	1	1	49.5074	22.9306
DATA	95	2	13	0	0	ASCRP3008257	ASCRP3008257	7023.55	236.47	7.674828e+001	8.046367e+000	122	23	6.023037e+000	0	0	0	0	0	0	70.8087	1	1	51.4001	22.9953
DATA	96	2	14	0	0	ASCRP3011640	ASCRP3011640	7049.18	236.463	6.692145e+002	6.696458e+001	664	22	6.542855e+000	0	0	0	0	0	0	620.909	1	1	54.9904	22.5813
DATA	97	2	15	0	0	ASCRP3013127	ASCRP3013127	7074.35	236.525	2.613821e+001	3.541805e+000	75	23	6.730875e+000	0	0	0	0	0	0	24.3855	1	1	50.7771	23.3521
DATA	98	2	16	0	0	ASCRP3001518	ASCRP3001518	7100.04	236.463	1.083304e+002	1.109074e+001	151.5	23	6.403784e+000	0	0	0	0	0	0	101.624	1	1	51.0895	23.3667
DATA	99	2	17	0	0	ASCRP3002547	ASCRP3002547	7125.16	236.548	6.030108e+001	6.477027e+000	106.5	22.5	6.291056e+000	0	0	0	0	0	0	56.8715	1	1	48.2044	23.2573
DATA	100	2	18	0	0	ASCRP3006626	ASCRP3006626	7150.48	236.404	1.633670e+003	1.633839e+002	1592.5	23	5.445984e+000	0	0	0	0	0	0	1548.77	1	1	52.9257	22.9112
DATA	101	2	19	0	0	AS_circRNA_control208	AS_circRNA_control208	7176.18	236.676	1.211373e+003	1.211599e+002	1207	23	6.511514e+000	0	0	0	0	0	0	1154.54	1	1	47.8731	23.3659
DATA	102	2	20	0	0	ASCRP3006695	ASCRP3006695	7201.44	236.655	6.970034e+003	6.970073e+002	6512	23	6.157805e+000	0	0	0	0	0	0	6676.02	1	1	50.7771	23.395
DATA	103	2	21	0	0	ASCRP3002878	ASCRP3002878	7226.79	236.806	1.318126e+003	1.318330e+002	1309	23	7.412364e+000	0	0	0	0	0	0	1268.7	1	1	47.5395	24.2379
DATA	104	2	22	0	0	Negative002	Negative002	7252.47	236.627	1.083305e+001	2.547729e+000	59	24	7.025675e+000	0	0	0	0	0	0	10.4753	1	0	48.5334	25.0628
DATA	105	2	23	1028	1	(+)E1A_r60_n11	E1A_r60_n11	7277.58	236.775	1.776212e+001	2.902588e+000	65	24	6.628256e+000	0	0	0	0	0	0	17.2524	1	1	47.5395	24.3485
DATA	106	2	24	0	0	ASCRP3006863	ASCRP3006863	7303.11	236.699	1.330266e+002	1.349764e+001	180	25	6.758465e+000	0	0	0	0	0	0	129.758	1	1	47.5395	25.2995
DATA	107	2	25	0	0	ASCRP3012336	ASCRP3012336	7328.56	236.735	1.375481e+001	2.659959e+000	62	25	6.749542e+000	0	0	0	0	0	0	13.4713	1	1	46.8651	25.2886
DATA	108	2	26	0	0	ASCRP3001892	ASCRP3001892	7353.73	236.7	8.053072e+001	8.366407e+000	130	25	6.924492e+000	0	0	0	0	0	0	79.1664	1	1	46.8651	26.1084
DATA	109	2	27	0	0	ASCRP3009478	ASCRP3009478	7379.07	236.699	2.259771e+003	2.259884e+002	2296	27	6.668722e+000	0	0	0	0	0	0	2229.35	1	1	50.1463	27.3558
DATA	110	2	28	0	0	ASCRP3004476	ASCRP3004476	7404.5	236.821	1.550956e+003	1.551120e+002	1552	26	5.116951e+000	0	0	0	0	0	0	1535.18	1	1	49.1849	26.2211
DATA	111	2	29	0	0	ASCRP3012342	ASCRP3012342	7430.17	236.671	1.451078e+002	1.468357e+001	199	26	6.553192e+000	0	0	0	0	0	0	144.061	1	1	48.5334	26.52
DATA	112	2	30	0	0	ASCRP3009415	ASCRP3009415	7455.62	236.473	1.991059e+002	2.003620e+001	251	26	7.085816e+000	0	0	0	0	0	0	198.194	1	1	47.8731	26.2347
DATA	113	2	31	0	0	ASCRP3009929	ASCRP3009929	7480.85	236.756	4.789637e+001	5.285191e+000	97.5	26	6.521234e+000	0	0	0	0	0	0	47.7971	1	1	48.5334	26.4755
DATA	114	2	32	0	0	ASCRP3010473	ASCRP3010473	7506.54	236.846	2.936110e+001	3.686684e+000	80	26	6.673902e+000	0	0	0	0	0	0	29.3642	1	1	49.5074	26.5096
DATA	115	2	33	0	0	ASCRP3010272	ASCRP3010272	7531.73	236.775	8.225553e+001	8.521331e+000	134.5	26	6.458125e+000	0	0	0	0	0	0	82.4098	1	1	47.2035	26.1407
DATA	116	2	34	0	0	CUST_2_PI418767722	NM_002455	7557.18	236.785	5.045211e+002	5.050103e+001	548	26.5	6.897215e+000	0	0	0	0	0	0	506.224	1	1	49.1849	26.9257
DATA	117	2	35	0	0	Negative012	Negative012	7582.41	236.534	1.361490e+001	2.604175e+000	67	26	7.047978e+000	0	0	0	0	0	0	13.6754	1	1	47.5395	26.2184
DATA	118	2	36	0	0	ASCRP3002893	ASCRP3002893	7607.72	236.882	1.878692e+003	1.878823e+002	1921	27	6.945422e+000	0	0	0	0	0	0	1888.85	1	1	48.8603	27.3892
DATA	119	2	37	0	0	ASCRP3009531	ASCRP3009531	7633.44	236.792	2.457317e+002	2.467296e+001	295.5	26	7.223673e+000	0	0	0	0	0	0	247.175	1	1	49.1849	26.981
DATA	120	2	38	0	0	ASCRP3008102	ASCRP3008102	7658.65	236.88	3.865471e+002	3.871820e+001	442	27	6.081859e+000	0	0	0	0	0	0	388.886	1	1	48.8603	26.7861
DATA	121	2	39	0	0	ASCRP3000345	ASCRP3000345	7684	237	1.069656e+001	2.461301e+000	65	27	6.976737e+000	0	0	0	0	0	0	10.7596	1	0	54.9904	27.1716
DATA	122	2	40	0	0	ASCRP3005981	ASCRP3005981	7709.44	236.792	3.902058e+001	4.488448e+000	93	26	7.382717e+000	0	0	0	0	0	0	39.2256	1	1	49.1849	26.9859
DATA	123	2	41	0	0	ASCRP3002894	ASCRP3002894	7734.81	236.88	1.456239e+002	1.473065e+001	198	26	7.600869e+000	0	0	0	0	0	0	146.261	1	1	47.8731	26.7822
DATA	124	2	42	0	0	ASCRP3002179	ASCRP3002179	7760.16	236.897	2.285993e+003	2.286101e+002	2343	27	7.398612e+000	0	0	0	0	0	0	2293.09	1	1	46.5243	27.3382
DATA	125	2	43	0	0	ASCRP3010700	ASCRP3010700	7785.28	236.899	6.777315e+001	7.133661e+000	122	27	7.052676e+000	0	0	0	0	0	0	67.8744	1	1	49.1849	27.1346
DATA	126	2	44	0	0	ASCRP3008574	ASCRP3008574	7810.65	237.062	9.755791e+001	1.000758e+001	152	27	6.919817e+000	0	0	0	0	0	0	97.5163	1	1	49.5074	27.4924
DATA	127	2	45	0	0	ASCRP3011854	ASCRP3011854	7836.59	236.908	2.900874e+002	2.909481e+001	335.5	28	7.442581e+000	0	0	0	0	0	0	289.25	1	1	49.1849	27.455
DATA	128	2	46	0	0	ASCRP3008935	ASCRP3008935	7861.81	237.026	1.055225e+002	1.078784e+001	158	26	6.161268e+000	0	0	0	0	0	0	104.94	1	1	49.1849	26.936
DATA	129	2	47	0	0	ASCRP3001256	ASCRP3001256	7887.22	236.89	9.006823e+001	9.283415e+000	145.5	26	7.127697e+000	0	0	0	0	0	0	89.2906	1	1	47.8731	25.8852
DATA	130	2	48	0	0	ASCRP3003770	ASCRP3003770	7912.59	236.908	1.447144e+002	1.464637e+001	196	26	5.764308e+000	0	0	0	0	0	0	142.975	1	1	49.1849	26.4952
DATA	131	2	49	66	-1	(-)3xSLv1	NegativeControl	7937.9	236.914	3.084659e+000	2.286349e+000	58	25	6.316832e+000	0	0	0	1	0	0	3.0361	1	0	46.8651	25.5248
DATA	132	2	50	0	0	ASCRP3006639	ASCRP3006639	7963.51	237.013	1.185360e+002	1.206991e+001	172	28	6.590459e+000	0	0	0	0	0	0	116.189	1	1	49.8279	28
DATA	133	2	51	0	0	ASCRP3012632	ASCRP3012632	7988.61	237.069	2.182138e+002	2.194067e+001	269	26	7.348214e+000	0	0	0	0	0	0	212.952	1	1	53.8203	27.4138
DATA	134	2	52	0	0	ASCRP3001111	ASCRP3001111	8014.2	236.77	1.318628e+001	2.648018e+000	69	27	6.892506e+000	0	0	0	0	0	0	12.804	1	1	47.8731	27.0185
DATA	135	2	53	0	0	ASCRP3008390	ASCRP3008390	8039.53	236.88	5.238861e+001	5.724774e+000	105	26	7.166696e+000	0	0	0	0	0	0	50.6108	1	1	48.8603	25.8868
DATA	136	2	54	0	1	RC7	RC7	8064.69	237.162	3.486060e+000	2.346450e+000	59	27	7.132036e+000	0	0	0	0	0	0	3.34991	1	0	49.5074	27.2879
DATA	137	2	55	0	0	ASCRP3009364	ASCRP3009364	8090.54	236.961	1.218601e+001	2.633371e+000	67	26	6.794311e+000	0	0	0	0	0	0	11.6397	1	1	49.1849	26.4434
DATA	138	2	56	0	0	ASCRP3007693	ASCRP3007693	8115.42	237.039	1.524842e+001	2.800074e+000	68	26	6.740087e+000	0	0	0	0	0	0	14.4779	1	1	49.1849	25.9571
DATA	139	2	57	0	0	ASCRP3008513	ASCRP3008513	8140.95	237.224	2.262369e+001	3.271788e+000	78	25	6.468761e+000	0	0	0	0	0	0	21.3435	1	1	52.6241	25.6256
DATA	140	2	58	0	0	ASCRP3006817	ASCRP3006817	8166.49	237.063	4.874461e+002	4.880267e+001	510	25.5	6.973969e+000	0	0	0	0	0	0	456.71	1	1	50.4627	25.6373
DATA	141	2	59	0	0	ASCRP3001023	ASCRP3001023	8191.89	237.5	1.399910e+001	2.775106e+000	68	26	6.306343e+000	0	0	0	0	0	0	13.0272	1	1	56.9804	26.2775
DATA	142	2	60	0	0	Negative050	Negative050	8217.65	237.287	2.089809e+001	3.193140e+000	76	26	6.590344e+000	0	0	0	1	0	0	19.3009	1	1	51.0895	26.5294
DATA	143	2	61	0	0	ASCRP3006015	ASCRP3006015	8242.55	237.35	1.212108e+001	2.717574e+000	69	26	6.773903e+000	0	0	0	0	0	0	11.112	1	0	51.0895	26.5051
DATA	144	2	62	0	0	ASCRP3008616	ASCRP3008616	8268.01	237.346	1.347025e+002	1.369152e+001	176	25	6.570754e+000	0	0	0	0	0	0	122.518	1	1	49.1849	25.6505
DATA	145	2	63	0	0	ASCRP3003996	ASCRP3003996	8293.48	237.15	7.741557e+001	8.126603e+000	125	26	6.860172e+000	0	0	0	0	0	0	69.8348	1	1	50.4627	26.0338
DATA	146	2	64	0	0	ASCRP3001970	ASCRP3001970	8318.91	237.257	1.334844e+003	1.335077e+002	1232	25	7.535761e+000	0	0	0	0	0	0	1194.19	1	1	48.2044	26.0613
DATA	147	2	65	0	0	ASCRP3004002	ASCRP3004002	8344.62	237.013	2.082535e+001	3.264927e+000	74	25	6.636125e+000	0	0	0	0	0	0	18.4672	1	1	49.1849	25.6179
DATA	148	2	66	0	0	ASCRP3000344	ASCRP3000344	8369.71	237.141	8.718096e+001	9.079513e+000	135	26	7.164305e+000	0	0	0	0	0	0	76.6478	1	1	49.8279	26.3821
DATA	149	2	67	0	0	ASCRP3013262	ASCRP3013262	8394.97	237	8.405027e+000	2.693656e+000	63	26	6.535790e+000	0	0	0	0	0	0	7.32324	1	0	46.8651	26.0323
DATA	150	2	68	0	0	Negative027	Negative027	8420.5	237.5	1.032674e+001	2.780805e+000	66	31	1.062949e+001	0	0	0	0	1	0	8.91823	1	0	57.5363	32.4975
DATA	151	2	69	0	0	ASCRP3008344	ASCRP3008344	8445.67	237.5	7.498834e+001	7.938698e+000	122	26	6.328102e+000	0	0	0	0	0	0	64.1666	1	1	57.5363	25.75
DATA	152	2	70	0	0	ASCRP3005983	ASCRP3005983	8471.38	237.37	1.521949e+002	1.544525e+001	189.5	25	6.571830e+000	0	0	0	0	0	0	128.981	1	1	50.7771	24.936
DATA	153	2	71	0	0	ASCRP3009337	ASCRP3009337	8496.72	237.397	3.826801e+001	4.658347e+000	91	24	5.196736e+000	0	0	0	0	0	0	32.1237	1	1	50.4627	24.5412
DATA	154	2	72	0	0	ASCRP3001698	ASCRP3001698	8522.01	237.392	1.420074e+002	1.445179e+001	179	25	6.395719e+000	0	0	0	0	0	0	118.064	1	1	49.5074	25.351
DATA	155	2	73	0	0	ASCRP3008893	ASCRP3008893	8547.56	237.26	2.691404e+002	2.705000e+001	279	25	6.772639e+000	0	0	0	0	0	0	221.554	1	1	49.5074	25.6667
DATA	156	2	74	0	0	ASCRP3000411	ASCRP3000411	8572.62	237.237	3.331163e+002	3.342373e+001	322.5	26	6.817231e+000	0	0	0	0	0	0	271.568	1	1	49.1849	25.7059
DATA	157	2	75	0	0	ASCRP3004231	ASCRP3004231	8598.27	237.418	1.045176e+002	1.081059e+001	142.5	24	6.659509e+000	0	0	0	0	0	0	84.3732	1	1	50.7771	24.5971
DATA	158	2	76	0	0	ASCRP3010130	ASCRP3010130	8623.76	237.448	1.331436e+003	1.331728e+002	1132	24	6.653334e+000	0	0	0	0	0	0	1064.22	1	1	52.3208	24.5637
DATA	159	2	77	0	0	A_23_P6335	NM_000185	8649.13	237.278	1.862290e+003	1.862503e+002	1517	25	6.481969e+000	0	0	0	0	0	0	1473.69	1	1	53.2255	25.2153
DATA	160	2	78	0	0	ASCRP3006054	ASCRP3006054	8674.44	237.225	4.232305e+001	5.100072e+000	88.5	26	6.245925e+000	0	0	0	0	0	0	33.1621	1	1	50.7771	25.5659
DATA	161	2	79	0	0	ASCRP3002857	ASCRP3002857	8699.95	237.473	8.982525e+002	8.987120e+001	757	25	5.976879e+000	0	0	0	0	0	0	697.053	1	1	54.4085	25.1429
DATA	162	2	80	66	1	DarkCorner	DarkCorner	8725.33	237.5	2.953768e+000	2.901510e+000	57	25	6.709529e+000	0	0	0	0	0	0	-0.230225	0	0	57.5363	25.1063
DATA	163	2	81	66	1	DarkCorner	DarkCorner	8750.58	237.573	2.982106e+000	2.929347e+000	55.5	27	7.349883e+000	0	0	0	0	0	0	-1.33385	0	0	57.5363	26.7306
DATA	164	2	82	260	1	GE_BrightCorner	GE_BrightCorner	8776	237.545	1.423338e+005	1.423338e+004	107213	25	7.021316e+000	0	0	0	0	0	0	107309	1	1	55.8519	26.1051
DATA	165	3	1	66	1	DarkCorner	DarkCorner	6706.42	243.573	2.613226e+000	2.566993e+000	50	23	6.289754e+000	0	0	0	0	0	0	0.0173184	0	0	57.5363	23.6455
DATA	166	3	2	66	1	DarkCorner	DarkCorner	6731.58	243.573	2.602657e+000	2.566861e+000	52	23	9.507094e+000	0	0	0	0	0	0	1.99868	0	0	57.5363	24.4681
DATA	167	3	3	0	0	ASCRP3008726	ASCRP3008726	6757	243.5	2.382320e+004	2.382322e+003	20944	23	6.628832e+000	0	0	0	0	0	0	20867.7	1	1	55.8519	23.8545
DATA	168	3	4	0	0	ASCRP3006793	ASCRP3006793	6782.24	243.573	3.659260e+003	3.659348e+002	3073	22	6.646757e+000	0	0	0	0	0	0	3220.11	1	1	52.6241	24.4167
DATA	169	3	5	0	0	ASCRP3011055	ASCRP3011055	6807.79	243.447	4.971450e+002	4.977842e+001	478	25	5.288690e+000	0	0	0	0	0	0	439.575	1	1	51.7088	24.6226
DATA	171	3	7	0	0	ASCRP3013087	ASCRP3013087	6858.58	243.573	4.037407e+004	4.037408e+003	35965	23	5.678399e+000	0	0	0	0	0	0	36065	1	1	57.5363	22.8723
DATA	172	3	8	0	0	ASCRP3000452	ASCRP3000452	6884.22	243.708	6.688197e+001	7.134151e+000	110	21	5.702133e+000	0	0	0	0	0	0	60.067	1	1	47.8731	21.2963
DATA	173	3	9	0	0	ASCRP3002529	ASCRP3002529	6909.42	243.573	1.372738e+001	2.825572e+000	63	23	5.288908e+000	0	0	0	0	0	0	12.3938	1	1	57.5363	22.7843
DATA	174	3	10	0	0	ASCRP3008304	ASCRP3008304	6934.58	243.573	2.898208e+001	3.799130e+000	76	22.5	6.459274e+000	0	0	0	0	0	0	26.3086	1	1	65	23.5
DATA	175	3	11	0	0	ASCRP3010420	ASCRP3010420	6960.42	243.573	4.783762e+001	5.371294e+000	91	23	6.330175e+000	0	0	0	0	0	0	43.6692	1	1	57.5363	22.9245
DATA	176	3	12	0	0	ASCRP3002602	ASCRP3002602	6985.44	243.519	1.587701e+001	2.902174e+000	63	24	5.841654e+000	0	0	0	0	0	0	14.5727	1	1	50.4627	23.7414
DATA	177	3	13	0	0	ASCRP3007145	ASCRP3007145	7011.28	243.376	1.791564e+001	3.007641e+000	65	23	6.019726e+000	0	0	0	0	0	0	16.536	1	1	52.0157	23.2813
DATA	178	3	14	0	0	ASCRP3009735	ASCRP3009735	7036.19	243.653	7.158144e+000	2.506804e+000	56	21	4.783386e+000	0	0	0	0	0	0	6.64374	1	0	46.8651	21.1373
DATA	179	3	15	0	0	ASCRP3004565	ASCRP3004565	7061.55	243.676	1.663413e+002	1.680485e+001	204	21	6.314900e+000	0	0	0	0	0	0	155.24	1	1	48.2044	21.86
DATA	180	3	16	0	0	ASCRP3007898	ASCRP3007898	7087.13	244	2.691836e+001	3.590342e+000	76	24	6.391731e+000	0	0	0	0	0	0	25.2637	1	1	47.2035	24.0179
DATA	181	3	17	0	0	ASCRP3003825	ASCRP3003825	7112.5	244	4.352776e+002	4.359186e+001	460.5	25	7.139313e+000	0	0	0	0	0	0	410.718	1	1	54.1152	25.36
DATA	182	3	18	0	0	ASCRP3013515	ASCRP3013515	7138	243.867	9.188013e+001	9.483970e+000	135	23.5	6.886514e+000	0	0	0	0	0	0	87.1515	1	1	54.4085	24.38
DATA	183	3	19	0	0	ASCRP3004758	ASCRP3004758	7163.26	243.779	1.135626e+001	2.599944e+000	62	24	6.331665e+000	0	0	0	0	0	0	10.8269	1	0	48.8603	25.6038
DATA	184	3	20	0	0	ASCRP3008824	ASCRP3008824	7188.5	243.821	1.559284e+003	1.559457e+002	1479.5	23	6.322662e+000	0	0	0	0	0	0	1494.07	1	1	49.1849	23.717
DATA	185	3	21	0	0	ASCRP3000040	ASCRP3000040	7214.14	243.767	4.438831e+002	4.444868e+001	472.5	24	7.399836e+000	0	0	0	0	0	0	427.408	1	1	47.5395	23.7273
DATA	186	3	22	0	0	ASCRP3006798	ASCRP3006798	7239.44	243.973	5.563737e+001	6.022198e+000	104.5	24	7.500752e+000	0	0	0	0	0	0	53.8286	1	1	48.5334	25.1273
DATA	187	3	23	0	0	ASCRP3012731	ASCRP3012731	7264.88	243.863	3.145657e+001	3.893500e+000	81.5	24	5.485751e+000	0	0	0	0	0	0	30.5709	1	1	47.5395	24.22
DATA	188	3	24	0	0	ASCRP3011610	ASCRP3011610	7290.48	244.055	3.021775e+001	3.787984e+000	81	26	6.884618e+000	0	0	0	0	0	0	29.4976	1	1	48.5334	26.1
DATA	189	3	25	0	0	ASCRP3012463	ASCRP3012463	7315.58	243.803	2.833186e+001	3.633642e+000	78	24	6.540873e+000	0	0	0	0	0	0	27.7667	1	1	47.5395	24.7925
DATA	190	3	26	0	0	ASCRP3011876	ASCRP3011876	7341.39	243.931	5.918031e+001	6.337055e+000	108	23	5.810810e+000	0	0	0	0	0	0	58.2322	1	1	53.8203	22.6458
DATA	191	3	27	0	0	ASCRP3006308	ASCRP3006308	7366.57	243.81	2.241358e+003	2.241472e+002	2272	27	6.025949e+000	0	0	0	0	0	0	2213.34	1	1	49.5074	26.6667
DATA	192	3	28	0	0	ASCRP3010709	ASCRP3010709	7392	244	2.904872e+001	3.674461e+000	79	26	5.712052e+000	0	0	0	0	0	0	28.7852	1	1	65	27.2963
DATA	193	3	29	0	0	ASCRP3005126	ASCRP3005126	7417.45	243.986	1.548041e+001	2.725474e+000	67	24	4.986142e+000	0	0	0	0	0	0	15.3881	1	1	48.5334	23.9556
DATA	194	3	30	0	0	ASCRP3004355	ASCRP3004355	7442.4	244.051	3.209664e+001	3.912200e+000	84	27	5.620970e+000	0	0	0	0	0	0	31.9957	1	1	49.5074	25.6458
DATA	195	3	31	0	0	ASCRP3000570	ASCRP3000570	7468.05	243.918	1.714026e+001	2.813506e+000	68	27	5.535570e+000	0	0	0	0	0	0	17.1299	1	1	46.8651	26.1538
DATA	196	3	32	0	0	ASCRP3010402	ASCRP3010402	7493.59	244.149	4.448652e+001	4.974424e+000	95	24.5	6.594075e+000	0	0	0	0	0	0	44.5653	1	1	48.5334	26.0926
DATA	197	3	33	0	0	ASCRP3009645	ASCRP3009645	7519	244	2.313417e+002	2.324060e+001	275.5	24	5.842642e+000	0	0	0	0	0	0	232.195	1	1	54.9904	25.0588
DATA	198	3	34	0	0	ASCRP3013023	ASCRP3013023	7544.36	243.923	1.099637e+002	1.121782e+001	161	26	5.922114e+000	0	0	0	0	0	0	110.549	1	1	49.1849	26.7
DATA	199	3	35	0	0	ASCRP3000119	ASCRP3000119	7569.59	243.724	1.553424e+001	2.705593e+000	67.5	25	6.451280e+000	0	0	0	0	0	0	15.6365	1	1	48.8603	26.3585
DATA	200	3	36	0	0	ASCRP3007127	ASCRP3007127	7595.09	244.065	3.972942e+001	4.547551e+000	93	26	6.037502e+000	0	0	0	0	0	0	40.0365	1	1	54.4085	25.963
DATA	201	3	37	0	0	ASCRP3001984	ASCRP3001984	7620.26	243.974	2.750296e+002	2.759171e+001	334	26.5	6.947015e+000	0	0	0	0	0	0	277.332	1	1	49.1849	25.1
DATA	202	3	38	0	0	ASCRP3003018	ASCRP3003018	7645.91	244.065	5.833202e+001	6.237974e+000	113	25.5	5.352717e+000	0	0	0	0	0	0	58.8424	1	1	54.4085	26.2308
DATA	203	3	39	0	0	ASCRP3011842	ASCRP3011842	7671.23	243.899	4.569773e+002	4.575117e+001	512	25	4.928284e+000	0	0	0	0	0	0	460.943	1	1	46.5243	25.5536
DATA	204	3	40	0	0	ASCRP3005340	ASCRP3005340	7696.58	244.026	2.335492e+001	3.216255e+000	78	25	7.308414e+000	0	0	0	0	0	0	23.5503	1	1	49.1849	25.8302
DATA	205	3	41	0	0	ASCRP3005773	ASCRP3005773	7722.31	243.949	2.595413e+001	3.410757e+000	77	27	6.669942e+000	0	0	0	0	0	0	26.1517	1	1	49.1849	25.7593
DATA	206	3	42	0	0	ASCRP3007810	ASCRP3007810	7747.41	243.912	1.630539e+002	1.645519e+001	221	25	6.621825e+000	0	0	0	0	0	0	164.12	1	1	49.8279	25.22
DATA	207	3	43	0	0	ASCRP3003949	ASCRP3003949	7772.5	244	6.927277e+002	6.930828e+001	712	24.5	6.961153e+000	0	0	0	0	0	0	696.306	1	1	49.8279	25.7759
DATA	208	3	44	0	0	A_23_P49878	NM_019013	7798.19	244.026	2.855342e+002	2.863977e+001	340	25	6.708312e+000	0	0	0	0	0	0	286.497	1	1	49.1849	26.8679
DATA	209	3	45	0	0	ASCRP3004707	ASCRP3004707	7823.5	244	2.201089e+001	3.131215e+000	79	27.5	8.020165e+000	0	0	0	0	0	0	22.038	1	1	54.1152	27.6897
DATA	210	3	46	0	0	ASCRP3001319	ASCRP3001319	7849.09	244.065	4.628609e+001	5.138916e+000	97.5	26	5.184069e+000	0	0	0	0	0	0	46.228	1	1	54.4085	26.2
DATA	211	3	47	0	0	ASCRP3005156	ASCRP3005156	7874.5	244	2.031556e+001	3.023317e+000	75	26.5	6.390019e+000	0	0	0	0	0	0	20.2317	1	1	48.5334	26.6563
DATA	212	3	48	0	0	ASCRP3005212	ASCRP3005212	7899.64	244	5.184634e+001	5.650274e+000	104	25	5.008242e+000	0	0	0	0	0	0	51.4688	1	1	49.1849	25.2041
DATA	213	3	49	0	0	Negative029	Negative029	7925.21	243.8	5.409662e+000	2.318395e+000	59.5	23	6.209411e+000	0	0	0	1	0	0	5.3506	1	0	46.8651	23.45
DATA	214	3	50	0	0	ASCRP3004126	ASCRP3004126	7950.34	244.123	5.611669e+001	6.050721e+000	112	26	7.089519e+000	0	0	0	0	0	0	55.2972	1	1	48.5334	27.1273
DATA	215	3	51	0	0	ASCRP3006046	ASCRP3006046	7975.98	244.262	2.986925e+003	2.987012e+002	3015	26	6.466673e+000	0	0	0	0	0	0	2930.87	1	1	50.1463	26.7679
DATA	216	3	52	0	0	ASCRP3002582	ASCRP3002582	8001.49	244.364	1.404035e+002	1.422473e+001	192.5	26	6.420737e+000	0	0	0	0	0	0	137.139	1	1	49.8279	25.5962
DATA	218	3	54	0	0	ASCRP3005267	ASCRP3005267	8052.42	244.427	4.200614e+001	4.792094e+000	95.5	27	7.907419e+000	0	0	0	0	0	0	40.6126	1	1	57.5363	25.5333
DATA	219	3	55	0	0	ASCRP3001016	ASCRP3001016	8077.58	244.427	4.630053e+001	5.178392e+000	97	25	8.169837e+000	0	0	0	0	0	0	44.5169	1	1	57.5363	26.8654
DATA	220	3	56	0	0	A_23_P57306	NM_005441	8103	244.455	7.144138e+001	7.515384e+000	125.5	26	6.213157e+000	0	0	0	0	0	0	68.2845	1	1	65	25.8462
DATA	221	3	57	0	0	ASCRP3000181	ASCRP3000181	8128.42	244.427	1.392110e+002	1.411764e+001	187.5	25	5.579808e+000	0	0	0	0	0	0	132.231	1	1	57.5363	25.0189
DATA	222	3	58	0	0	ASCRP3006062	ASCRP3006062	8153.64	244.475	1.141061e+002	1.165265e+001	163	24.5	7.701640e+000	0	0	0	0	0	0	107.687	1	1	50.7771	25.2
DATA	223	3	59	0	0	ASCRP3001846	ASCRP3001846	8179.31	244.338	4.217300e+002	4.224006e+001	460	25	5.743742e+000	0	0	0	0	0	0	395.24	1	1	48.5334	24.9038
DATA	224	3	60	0	0	ASCRP3010947	ASCRP3010947	8204.5	244.295	3.270758e+001	4.054537e+000	86	25	7.863995e+000	0	0	0	0	0	0	30.437	1	1	50.4627	25.6852
DATA	225	3	61	0	0	A_23_P67042	NM_017947	8230.13	244.3	9.591484e+001	9.890610e+000	143.5	25	7.024864e+000	0	0	0	0	0	0	88.594	1	1	50.1463	26.4815
DATA	226	3	62	0	0	ASCRP3002177	ASCRP3002177	8255.13	244.474	3.135430e+002	3.144848e+001	334.5	27	7.080759e+000	0	0	0	0	0	0	287.466	1	1	50.1463	27.16
DATA	227	3	63	0	0	ASCRP3004484	ASCRP3004484	8280.62	244.37	4.867991e+002	4.874160e+001	498	25	6.926305e+000	0	0	0	0	0	0	442.765	1	1	50.7771	25.3393
DATA	228	3	64	0	0	ASCRP3002811	ASCRP3002811	8306.33	244.5	1.742916e+002	1.760354e+001	213	26	5.851856e+000	0	0	0	0	0	0	157.237	1	1	57.5363	26.1277
DATA	229	3	65	0	0	Negative010	Negative010	8331.53	244.624	6.506128e+002	6.510899e+001	632	23.5	5.121754e+000	0	0	0	0	0	0	582.145	1	1	52.0157	24.1087
DATA	230	3	66	0	0	ASCRP3003213	ASCRP3003213	8356.77	244.57	1.855495e+002	1.872441e+001	226	26	7.645967e+000	0	0	0	0	0	0	164.61	1	1	50.4627	26.78
DATA	231	3	67	0	0	ASCRP3009394	ASCRP3009394	8382.51	244.447	2.838869e+001	3.806665e+000	77	24	6.217864e+000	0	0	0	0	0	0	24.9604	1	1	49.5074	24.069
DATA	232	3	68	0	0	ASCRP3005323	ASCRP3005323	8407.83	244.634	9.663859e+000	2.734892e+000	63	27	6.928349e+000	0	0	0	0	0	0	8.42237	1	0	51.0895	26.1273
DATA	233	3	69	0	0	ASCRP3011719	ASCRP3011719	8433.33	244.5	7.428645e+004	7.428646e+003	65700	28.5	6.099318e+000	0	0	0	0	1	0	64148	1	1	57.5363	29.1042
DATA	234	3	70	0	0	ASCRP3005088	ASCRP3005088	8458.5	244.5	1.160830e+002	1.189722e+001	151.5	26	6.070860e+000	0	0	0	0	0	0	99.3248	1	1	50.4627	25.1111
DATA	235	3	71	0	0	ASCRP3010456	ASCRP3010456	8483.89	244.5	1.124674e+001	2.860908e+000	66	25	5.858516e+000	0	0	0	0	0	0	9.53322	1	0	56.9804	24.717
DATA	236	3	72	0	0	ASCRP3004768	ASCRP3004768	8509.1	244.538	5.935462e+001	6.502382e+000	105	24	5.527540e+000	0	0	0	0	0	0	49.8407	1	1	50.1463	24.8491
DATA	237	3	73	0	0	ASCRP3001798	ASCRP3001798	8534.83	244.4	3.018814e+001	4.037854e+000	82	24	5.757672e+000	0	0	0	0	0	0	25.1017	1	1	50.4627	24.5085
DATA	238	3	74	0	0	ASCRP3001369	ASCRP3001369	8560.18	244.532	5.648080e+001	6.263433e+000	101	24	6.390296e+000	0	0	0	0	0	0	46.5177	1	1	50.1463	24.449
DATA	239	3	75	66	-1	(-)3xSLv1	NegativeControl	8585.43	244.623	2.782690e+000	2.733459e+000	49	24	6.543033e+000	0	0	0	0	0	0	-6.88991	0	0	49.8279	25.4043
DATA	240	3	76	0	0	Negative015	Negative015	8610.89	244.5	2.810291e+000	2.760571e+000	52	24	6.313219e+000	0	0	0	0	0	0	-1.48308	0	0	65	23.98
DATA	241	3	77	0	0	ASCRP3000417	ASCRP3000417	8636.42	244.573	5.249542e+001	5.943785e+000	98	24	6.268377e+000	0	0	0	0	0	0	41.9903	1	1	57.5363	24.451
DATA	242	3	78	0	0	ASCRP3010601	ASCRP3010601	8661.66	244.747	1.450681e+003	1.450954e+002	1161.5	26	5.483861e+000	0	0	0	0	0	0	1149.35	1	1	51.4001	25.5333
DATA	243	3	79	0	0	A_23_P10385	NM_016448	8687.08	244.705	2.475247e+001	3.768768e+000	78	26	5.337363e+000	0	0	0	0	0	0	19.4206	1	1	49.8279	25.8478
DATA	245	3	81	66	1	DarkCorner	DarkCorner	8737.82	244.5	2.949767e+000	2.897579e+000	52	25	7.114805e+000	0	0	0	0	0	0	-2.98464	0	0	49.8279	25.125
DATA	246	3	82	66	1	DarkCorner	DarkCorner	8763.42	244.573	2.977858e+000	2.925173e+000	52.5	28	1.094809e+001	0	0	0	0	1	0	-4.0023	0	0	57.5363	30.5
DATA	247	4	1	66	1	DarkCorner	DarkCorner	6719.22	250.908	2.597234e+000	2.551705e+000	50	23	7.826066e+000	0	0	0	0	0	0	0.405396	0	0	48.8603	24.7742
DATA	248	4	2	0	0	ASCRP3003392	ASCRP3003392	6744.5	251	1.254351e+001	2.833449e+000	60	24.5	7.416198e+000	0	0	0	0	0	0	11.0086	1	0	65	25.5
DATA	249	4	3	0	0	ASCRP3000547	ASCRP3000547	6769.61	251.069	3.711702e+001	4.491716e+000	83	23	7.823006e+000	0	0	0	0	0	0	32.718	1	1	53.8203	25.2593
DATA	250	4	4	0	0	ASCRP3005629	ASCRP3005629	6795.12	250.986	3.075102e+001	3.974480e+000	76	22	3.726486e+000	0	0	0	0	0	0	27.2314	1	1	46.8651	22.3793
DATA	251	4	5	0	0	ASCRP3002428	ASCRP3002428	6820.65	250.88	4.576637e+001	5.217794e+000	89	22	5.548031e+000	0	0	0	0	0	0	40.7228	1	1	48.8603	21.2258
DATA	252	4	6	0	0	ASCRP3003928	ASCRP3003928	6845.91	251.065	1.291193e+001	2.807803e+000	61	24	5.038033e+000	0	0	0	0	0	0	11.5472	1	1	54.4085	22.8966
DATA	253	4	7	0	0	ASCRP3012372	ASCRP3012372	6871.5	251	1.252982e+001	2.779009e+000	61.5	22.5	7.814652e+000	0	0	0	0	0	0	11.2633	1	1	54.1152	23.4286
DATA	254	4	8	0	0	ASCRP3004436	ASCRP3004436	6896.6	251.026	1.766839e+002	1.783988e+001	208.5	24	6.000000e+000	0	0	0	0	0	0	159.655	1	1	49.1849	24
DATA	255	4	9	0	0	ASCRP3006633	ASCRP3006633	6922.05	251.08	6.004318e+003	6.004368e+002	5517	24	5.637530e+000	0	0	0	0	0	0	5454.91	1	1	52.3208	24.1786
DATA	256	4	10	0	0	ASCRP3010379	ASCRP3010379	6947.32	251.228	2.013456e+002	2.028199e+001	231.5	24	6.349440e+000	0	0	0	0	0	0	183.924	1	1	50.4627	23.3462
DATA	257	4	11	0	0	ASCRP3012893	ASCRP3012893	6972.55	250.973	2.012035e+001	3.153366e+000	66	25	6.028364e+000	0	0	0	0	0	0	18.4774	1	1	48.5334	23.8
DATA	258	4	12	0	0	Negative019	Negative019	6998.42	251.427	2.457509e+000	2.414200e+000	49	23	6.489390e+000	0	0	0	0	0	0	0.263898	0	0	57.5363	23.875
DATA	259	4	13	0	0	ASCRP3008821	ASCRP3008821	7023.4	251.305	5.837668e+001	6.312206e+000	103	23	7.158363e+000	0	0	0	0	0	0	54.2103	1	1	51.0895	23.3704
DATA	260	4	14	0	0	ASCRP3000493	ASCRP3000493	7049.11	251.5	7.211978e+000	2.494256e+000	56.5	21	5.735337e+000	0	0	0	0	0	0	6.73496	1	0	56.9804	22.4138
DATA	261	4	15	0	0	ASCRP3007107	ASCRP3007107	7074.16	250.829	1.907323e+001	3.046559e+000	68	22.5	6.453729e+000	0	0	0	0	0	0	17.9022	1	1	46.8651	22.4706
DATA	262	4	16	0	0	ASCRP3002024	ASCRP3002024	7099.93	251.375	6.018049e+001	6.465060e+000	107	26.5	5.364816e+000	0	0	0	0	0	0	56.8065	1	1	50.1463	26.1563
DATA	263	4	17	0	0	ASCRP3005475	ASCRP3005475	7125.42	251.427	7.885543e+004	7.885544e+003	75019	25.5	7.381046e+000	0	0	0	0	0	0	74831.3	1	1	57.5363	25.6875
DATA	264	4	18	0	0	Negative016	Negative016	7150.56	251.333	1.663062e+002	1.679413e+001	207	23.5	6.425430e+000	0	0	0	0	0	0	158.624	1	1	51.7088	24.6154
DATA	265	4	19	0	0	ASCRP3000962	ASCRP3000962	7176.11	251.5	9.320939e+001	9.606724e+000	141	24	6.726940e+000	0	0	0	0	0	0	89.3624	1	1	56.9804	23.7
DATA	266	4	20	0	0	ASCRP3000827	ASCRP3000827	7201.55	251.037	3.643804e+001	4.316879e+000	84	24	7.495488e+000	0	0	0	0	0	0	35.1003	1	1	50.4627	24.4815
DATA	267	4	21	0	0	ASCRP3000758	ASCRP3000758	7226.54	251.237	1.285565e+002	1.306044e+001	174	25	7.822350e+000	0	0	0	0	0	0	124.428	1	1	49.5074	25.6786
DATA	268	4	22	0	0	ASCRP3012898	ASCRP3012898	7252.31	251.48	2.588178e+001	3.457733e+000	76.5	25	6.438627e+000	0	0	0	0	0	0	25.1697	1	1	49.1849	26.5484
DATA	269	4	23	0	0	ASCRP3011418	ASCRP3011418	7277.65	251.08	1.031222e+002	1.056195e+001	152	24	5.322906e+000	0	0	0	0	0	0	100.711	1	1	49.1849	24.6667
DATA	270	4	24	0	0	ASCRP3004974	ASCRP3004974	7303.11	251.5	5.424497e+002	5.429258e+001	579	25.5	7.668116e+000	0	0	0	0	0	0	532.082	1	1	56.9804	25.6
DATA	271	4	25	0	0	ASCRP3005018	ASCRP3005018	7328.33	251.261	4.059365e+002	4.065676e+001	455.5	23.5	5.120115e+000	0	0	0	0	0	0	399.72	1	1	47.2035	22.9583
DATA	272	4	26	0	0	ASCRP3006760	ASCRP3006760	7353.75	251.4	9.505476e+002	9.508152e+001	980	25	5.829554e+000	0	0	0	0	0	0	939.557	1	1	52.0157	24.625
DATA	273	4	27	0	0	ASCRP3004625	ASCRP3004625	7379.19	251.062	6.139988e+003	6.140029e+002	6137	29	5.411215e+000	0	0	0	0	1	0	6089.61	1	1	50.1463	28.4063
DATA	274	4	28	0	0	A_23_P41948	NM_017785	7404.69	251	1.872720e+002	1.886080e+001	238.5	26	6.149702e+000	0	0	0	0	0	0	186.339	1	1	49.1849	27.0833
DATA	275	4	29	0	0	ASCRP3001802	ASCRP3001802	7430	251.068	4.353422e+002	4.359151e+001	484	25	5.258557e+000	0	0	0	0	0	0	434.472	1	1	46.8651	24.963
DATA	276	4	30	0	0	ASCRP3002076	ASCRP3002076	7455.43	251.173	1.834557e+002	1.848038e+001	228.5	29	6.568697e+000	0	0	0	0	0	0	183.593	1	1	51.0895	26.8276
DATA	277	4	31	66	-1	(-)3xSLv1	NegativeControl	7480.67	251.5	2.262550e+000	2.231811e+000	53	27	6.392537e+000	0	0	0	1	0	0	2.04086	0	0	57.5363	26.3103
DATA	278	4	32	0	0	ASCRP3002645	ASCRP3002645	7506.38	251.262	2.765889e+001	3.545334e+000	79	24	8.435639e+000	0	0	0	0	0	0	27.8066	1	1	51.0895	25.92
DATA	279	4	33	0	0	A_23_P250813	NM_000553	7531.59	251.301	2.809088e+002	2.817798e+001	338	23	6.336706e+000	0	0	0	0	0	0	282.922	1	1	51.4001	23.6667
DATA	280	4	34	0	0	ASCRP3011796	ASCRP3011796	7556.72	251.187	1.083440e+002	1.105764e+001	162	25	6.580687e+000	0	0	0	0	0	0	109.278	1	1	49.1849	25.7188
DATA	281	4	35	0	0	ASCRP3005115	ASCRP3005115	7582.44	251.266	3.608416e+001	4.230365e+000	89.5	26	5.430499e+000	0	0	0	0	0	0	36.44	1	1	50.7771	26.9032
DATA	282	4	36	0	0	ASCRP3001392	ASCRP3001392	7607.61	251.5	9.297490e+001	9.555606e+000	144	24	7.753679e+000	0	0	0	0	0	0	93.9788	1	1	51.7088	23.8667
DATA	283	4	37	0	0	ASCRP3008831	ASCRP3008831	7633.23	251.387	3.260431e+001	3.935985e+000	85	25	6.030037e+000	0	0	0	0	0	0	32.9724	1	1	50.7771	24.8571
DATA	284	4	38	0	0	ASCRP3000867	ASCRP3000867	7658.5	251.5	7.714165e+003	7.714197e+002	7801.5	27	5.720286e+000	0	0	0	0	0	0	7802.96	1	1	50.4627	26.3103
DATA	285	4	39	0	0	ASCRP3001992	ASCRP3001992	7684	251.545	2.843275e+001	3.597926e+000	81	25	4.821899e+000	0	0	0	0	0	0	28.7558	1	1	55.8519	25.4074
DATA	286	4	40	0	0	Negative017	Negative017	7709.18	251.463	4.917383e+001	5.389499e+000	101	27.5	7.255629e+000	0	0	0	1	0	0	49.706	1	1	50.7771	25.4688
DATA	287	4	41	0	0	ASCRP3003094	ASCRP3003094	7734.76	251.5	6.571263e+001	6.932230e+000	116	27	6.419629e+000	0	0	0	0	0	0	66.3674	1	1	51.0895	26.2143
DATA	288	4	42	0	0	ASCRP3005640	ASCRP3005640	7760.15	251.464	6.539665e+001	6.903151e+000	119.5	27	6.690188e+000	0	0	0	0	0	0	65.9674	1	1	51.0895	27.4828
DATA	289	4	43	0	0	Negative054	Negative054	7785.58	251.573	2.582995e+000	2.228888e+000	55	25.5	7.010361e+000	0	0	0	1	0	0	2.60156	1	0	57.5363	27.625
DATA	290	4	44	0	0	ASCRP3007071	ASCRP3007071	7810.88	251.5	2.924421e+001	3.670493e+000	83	30	6.064269e+000	0	0	0	0	1	0	29.3974	1	1	48.8603	28.4167
DATA	291	4	45	0	0	ASCRP3002862	ASCRP3002862	7836.06	251.588	7.012853e+003	7.012888e+002	7005	27	5.702895e+000	0	0	0	0	0	0	7033.94	1	1	48.8603	27.8611
DATA	292	4	46	0	0	Negative005	Negative005	7861.07	251.623	1.080191e+001	2.476782e+000	65	28	5.614109e+000	0	0	0	1	0	0	10.8066	1	0	46.1809	27.5385
DATA	293	4	47	0	0	ASCRP3001344	ASCRP3001344	7887.06	251.588	2.780934e+002	2.789906e+001	327	28	7.430868e+000	0	0	0	0	0	0	277.363	1	1	48.8603	27.697
DATA	294	4	48	0	0	ASCRP3009341	ASCRP3009341	7912.34	251.507	4.191762e+001	4.754221e+000	94	25	6.498061e+000	0	0	0	0	0	0	41.6678	1	1	46.8651	24.9688
DATA	295	4	49	0	0	ASCRP3004315	ASCRP3004315	7937.65	251.844	1.475202e+001	2.691403e+000	69	24	7.111705e+000	0	0	0	0	0	0	14.6124	1	1	49.1849	25.8276
DATA	296	4	50	0	0	ASCRP3009450	ASCRP3009450	7963.31	251.716	8.649607e+002	8.652560e+001	905	27	6.688814e+000	0	0	0	0	0	0	853.248	1	1	47.5395	28.1333
DATA	297	4	51	0	0	ASCRP3007087	ASCRP3007087	7988.5	251.556	4.992391e+001	5.484391e+000	102.5	27	6.863131e+000	0	0	0	0	0	0	49.0315	1	1	47.8731	26.7778
DATA	298	4	52	0	0	ASCRP3001183	ASCRP3001183	8014.13	251.773	2.011457e+002	2.024349e+001	252	25.5	6.436503e+000	0	0	0	0	0	0	196.632	1	1	47.8731	25
DATA	299	4	53	0	0	ASCRP3012395	ASCRP3012395	8039.37	251.693	3.424744e+001	4.121224e+000	89	24	7.232589e+000	0	0	0	0	0	0	33.3104	1	1	47.8731	24.1034
DATA	300	4	54	0	0	ASCRP3010546	ASCRP3010546	8064.7	251.797	9.702728e+002	9.705465e+001	996.5	30.5	8.863600e+000	0	0	0	0	1	0	938.731	1	1	49.1849	29.0417
DATA	301	4	55	0	0	ASCRP3006636	ASCRP3006636	8090.14	251.803	1.231422e+003	1.231640e+002	1239.5	24	7.446051e+000	0	0	0	0	0	0	1184.63	1	1	46.8651	25.2667
DATA	302	4	56	0	0	ASCRP3011544	ASCRP3011544	8115.44	251.792	1.020403e+004	1.020406e+003	9678	26	5.136799e+000	0	0	0	0	0	0	9757.73	1	1	49.1849	25.6207
DATA	303	4	57	0	0	ASCRP3005373	ASCRP3005373	8140.85	251.79	2.746731e+002	2.756736e+001	303	26	7.643227e+000	0	0	0	0	0	0	261.008	1	1	49.5074	26.4324
DATA	304	4	58	0	0	A_23_P11685	NM_024420	8166.38	251.611	1.381558e+001	2.736669e+000	69	26	7.037952e+000	0	0	0	1	0	0	13.0404	1	1	47.5395	25.0741
DATA	305	4	59	0	0	ASCRP3003797	ASCRP3003797	8191.81	251.8	5.111890e+001	5.638133e+000	106	29	5.604740e+000	0	0	0	0	0	0	47.9233	1	1	48.2044	27.4815
DATA	306	4	60	0	0	ASCRP3008311	ASCRP3008311	8217.5	252	2.940103e+002	2.949845e+001	330	28	6.401344e+000	0	0	0	0	0	0	273.669	1	1	54.1152	27.1481
DATA	307	4	61	0	0	ASCRP3012882	ASCRP3012882	8242.48	251.863	5.775632e+001	6.259529e+000	110	25.5	7.381921e+000	0	0	0	0	0	0	53.3655	1	1	49.8279	26.8333
DATA	308	4	62	0	0	ASCRP3010866	ASCRP3010866	8268.05	251.909	8.641598e+001	8.977276e+000	136	24.5	6.848593e+000	0	0	0	0	0	0	79.2332	1	1	47.8731	25
DATA	309	4	63	0	0	ASCRP3003189	ASCRP3003189	8293.49	251.877	2.362960e+001	3.404799e+000	77	27	6.646765e+000	0	0	0	0	0	0	21.4939	1	1	49.8279	26.1111
DATA	310	4	64	0	0	ASCRP3001150	ASCRP3001150	8318.53	251.836	2.223364e+001	3.324159e+000	75	25.5	5.762443e+000	0	0	0	0	0	0	20.0618	1	1	47.8731	25.6333
DATA	311	4	65	0	0	ASCRP3004582	ASCRP3004582	8344.07	251.786	4.483675e+002	4.490596e+001	463.5	27	9.549056e+000	0	0	0	0	0	0	401.172	1	1	46.8651	27.9063
DATA	312	4	66	0	0	ASCRP3006010	ASCRP3006010	8369.63	252	1.323680e+002	1.347330e+001	170	23.5	8.175248e+000	0	0	0	0	0	0	117.433	1	1	48.5334	24.5625
DATA	313	4	67	0	0	ASCRP3011790	ASCRP3011790	8395.17	252.282	4.018491e+000	2.566793e+000	59	24	6.031188e+000	0	0	0	0	0	0	3.53447	1	0	47.2035	23.5588
DATA	314	4	68	0	0	ASCRP3003645	ASCRP3003645	8420.28	251.905	8.282117e+002	8.286067e+001	771.5	27.5	5.209246e+000	0	0	0	0	0	0	721.895	1	1	48.8603	26.8929
DATA	315	4	69	0	0	ASCRP3005194	ASCRP3005194	8445.61	252.069	2.470176e+001	3.572690e+000	78	26	5.070440e+000	0	0	0	0	0	0	21.3392	1	1	53.8203	25.931
DATA	316	4	70	0	0	ASCRP3012163	ASCRP3012163	8471.28	251.905	6.094542e+001	6.628150e+000	108	25	5.785535e+000	0	0	0	0	0	0	52.1559	1	1	48.8603	24.1
DATA	317	4	71	0	0	ASCRP3000424	ASCRP3000424	8496.63	252	2.096033e+003	2.096198e+002	1843	25	5.882916e+000	0	0	0	0	0	0	1777.24	1	1	50.4627	25
DATA	318	4	72	0	0	ASCRP3004653	ASCRP3004653	8521.93	252	1.084503e+002	1.116518e+001	149	25.5	5.536244e+000	0	0	0	0	0	0	91.0965	1	1	46.8651	24.75
DATA	319	4	73	0	0	ASCRP3011617	ASCRP3011617	8547.51	252	2.728350e+000	2.684661e+000	57	26.5	1.136824e+001	0	0	0	0	1	0	1.30432	0	0	48.5334	28.7333
DATA	320	4	74	0	0	ASCRP3011609	ASCRP3011609	8572.74	251.974	2.606292e+002	2.620299e+001	273	24	6.496873e+000	0	0	0	0	0	0	214.785	1	1	49.1849	24.069
DATA	321	4	75	0	0	A_23_P1331	NM_080801	8598.29	251.887	8.803241e+002	8.807480e+001	785	26	8.056436e+000	0	0	0	0	0	0	718.457	1	1	49.1849	26.1154
DATA	322	4	76	0	0	ASCRP3010907	ASCRP3010907	8623.41	251.908	1.046090e+002	1.081842e+001	137	23	7.566764e+000	0	0	0	0	0	0	84.5668	1	1	49.1849	24.4516
DATA	323	4	77	0	0	ASCRP3002996	ASCRP3002996	8649	252	1.720767e+004	1.720770e+003	13666	24	4.931793e+000	0	0	0	0	0	0	13777.6	1	1	51.4001	24.4516
DATA	324	4	78	0	0	ASCRP3004956	ASCRP3004956	8674.32	252	1.204815e+002	1.237188e+001	151	25.5	4.612358e+000	0	0	0	0	0	0	95.5476	1	1	49.1849	25.9231
DATA	325	4	79	0	0	ASCRP3010650	ASCRP3010650	8699.41	252.092	1.371897e+002	1.400946e+001	161	25	3.835552e+000	0	0	0	0	0	0	107.786	1	1	49.1849	25.5652
DATA	326	4	80	0	0	ASCRP3012367	ASCRP3012367	8725.42	252.427	1.403930e+001	3.190426e+000	66	26	7.062506e+000	0	0	0	0	0	0	10.9269	1	0	57.5363	26.3429
DATA	327	4	81	66	1	DarkCorner	DarkCorner	8750.81	251.889	2.945285e+000	2.893177e+000	53	26	7.588493e+000	0	0	0	0	0	0	-4.18124	0	0	47.2035	27.0909
DATA	328	4	82	66	1	DarkCorner	DarkCorner	8776.37	251.882	2.972834e+000	2.920308e+000	56	25	7.267654e+000	0	0	0	0	0	0	0.153969	0	0	46.5243	25.0105
DATA	329	5	1	66	1	DarkCorner	DarkCorner	6706.6	258.09	2.591993e+000	2.546135e+000	46	23	6.291002e+000	0	0	0	0	0	0	-2.78923	0	0	49.1849	22.8441
DATA	330	5	2	0	0	ASCRP3003394	ASCRP3003394	6731.57	258.19	4.229924e+001	4.932021e+000	88	24.5	6.148045e+000	0	0	0	0	0	0	37.188	1	1	49.5074	24.0385
DATA	331	5	3	0	0	Negative030	Negative030	6757.01	257.987	6.297496e+000	2.603254e+000	54	24	8.033489e+000	0	0	0	0	0	0	5.55915	1	0	47.5395	26.4138
DATA	332	5	4	0	0	ASCRP3000025	ASCRP3000025	6782.37	258.398	1.508621e+003	1.508831e+002	1390.5	21.5	2.989211e+000	0	0	0	0	0	0	1337.92	1	1	51.7088	21.8462
DATA	333	5	5	0	0	ASCRP3010203	ASCRP3010203	6807.68	258.063	3.014440e+002	3.024814e+001	319	23	6.511642e+000	0	0	0	0	0	0	268.528	1	1	49.8279	22.5172
DATA	334	5	6	0	0	CUST_20_PI418767722	NM_006013	6833.2	258.375	1.082108e+002	1.110401e+001	148	24	4.698890e+000	0	0	0	0	0	0	96.8782	1	1	50.4627	22.7097
DATA	335	5	7	66	-1	(-)3xSLv1	NegativeControl	6858.51	258.366	2.522923e+000	2.478287e+000	46	24	5.985260e+000	0	0	0	0	0	0	-4.40687	0	0	52.9257	23.64
DATA	336	5	8	0	0	ASCRP3003613	ASCRP3003613	6883.14	258.795	3.456136e+000	2.489623e+000	54	24	6.807841e+000	0	0	0	0	0	0	3.12569	1	0	36.9964	23.6765
DATA	337	5	9	0	0	ASCRP3006846	ASCRP3006846	6909.42	258.427	3.055629e+001	3.918193e+000	77	24	5.302608e+000	0	0	0	0	0	0	27.78	1	1	57.5363	24.0588
DATA	338	5	10	0	0	ASCRP3006319	ASCRP3006319	6934.52	258.317	1.527500e+002	1.546863e+001	187	24	5.813336e+000	0	0	0	0	0	0	139.597	1	1	51.7088	23.7778
DATA	339	5	11	0	0	ASCRP3006673	ASCRP3006673	6960.19	258.038	1.522776e+002	1.541994e+001	189.5	25	4.968361e+000	0	0	0	0	0	0	139.907	1	1	49.5074	24.7308
DATA	340	5	12	0	0	ASCRP3002570	ASCRP3002570	6985.32	258.425	1.657151e+001	2.927705e+000	65.5	25	6.331699e+000	0	0	0	0	0	0	15.3097	1	1	51.0895	24.4103
DATA	341	5	13	0	0	ASCRP3009582	ASCRP3009582	7011	258.318	6.682297e+002	6.686607e+001	674	23	6.104589e+000	0	0	0	0	0	0	620.718	1	1	53.5237	22.8621
DATA	342	5	14	0	0	A_23_P39682	NM_001079	7036.62	258.37	1.883855e+001	3.041081e+000	67	23	6.627492e+000	0	0	0	0	0	0	17.5955	1	1	50.7771	23.069
DATA	343	5	15	0	0	ASCRP3004381	ASCRP3004381	7061.62	258.37	4.382286e+002	4.388715e+001	463	21	5.782733e+000	0	0	0	0	0	0	411.491	1	1	50.7771	21.76
DATA	344	5	16	0	0	ASCRP3007139	ASCRP3007139	7087.4	258.163	1.285213e+001	2.689034e+000	63	25	5.807682e+000	0	0	0	0	0	0	12.1326	1	1	50.4627	23.6667
DATA	345	5	17	0	0	ASCRP3007276	ASCRP3007276	7112.5	258.5	2.391748e+000	2.349433e+000	48	26	7.757362e+000	0	0	0	0	0	0	-1.50055	0	0	57.5363	27.52
DATA	346	5	18	0	0	ASCRP3005073	ASCRP3005073	7137.89	258.5	5.618490e+001	6.085258e+000	106	25	6.767970e+000	0	0	0	0	0	0	53.6006	1	1	56.9804	25.3448
DATA	347	5	19	0	0	A_23_P58132	NM_004310	7163.31	258.234	8.310576e+002	8.313829e+001	844.5	21	7.193747e+000	0	0	0	0	0	0	796.788	1	1	49.8279	23.25
DATA	348	5	20	0	0	ASCRP3007337	ASCRP3007337	7188.63	258.275	1.064515e+002	1.089380e+001	151	26	6.308318e+000	0	0	0	0	0	0	102.568	1	1	51.0895	25.2222
DATA	349	5	21	0	0	Negative040	Negative040	7214.06	258.265	3.034734e+002	3.043461e+001	336	25	5.884814e+000	0	0	0	0	0	0	293.811	1	1	51.4001	25.3
DATA	350	5	22	0	0	ASCRP3008487	ASCRP3008487	7239.4	258.759	5.959981e+001	6.385524e+000	107	25	6.588167e+000	0	0	0	0	0	0	57.9804	1	1	50.4627	26.7586
DATA	351	5	23	0	0	ASCRP3002984	ASCRP3002984	7264.89	258.5	2.323130e+000	2.282029e+000	49	25	5.556800e+000	0	0	0	0	0	0	-0.0936837	0	0	56.9804	25.6563
DATA	352	5	24	0	0	ASCRP3006868	ASCRP3006868	7290.19	258.481	3.344104e+003	3.344181e+002	3264.5	26	7.466015e+000	0	0	0	0	0	0	3281.46	1	1	49.8279	27.7931
DATA	353	5	25	0	0	ASCRP3006534	ASCRP3006534	7315.75	258.36	5.559938e+003	5.559984e+002	5441.5	22	7.738013e+000	0	0	0	0	0	0	5477.92	1	1	52.9257	24.3448
DATA	354	5	26	0	0	ASCRP3004287	ASCRP3004287	7341	258.5	3.048094e+002	3.056420e+001	352.5	22	6.301587e+000	0	0	0	0	0	0	301.477	1	1	51.0895	22.72
DATA	355	5	27	0	0	ASCRP3006204	ASCRP3006204	7366.54	258.296	3.139873e+002	3.147898e+001	364	26	5.433947e+000	0	0	0	0	0	0	311.663	1	1	51.0895	26.25
DATA	356	5	28	0	0	ASCRP3009381	ASCRP3009381	7391.89	258.5	5.750027e+001	6.170472e+000	108	26	6.235589e+000	0	0	0	0	0	0	57.2705	1	1	56.9804	26.4848
DATA	357	5	29	0	0	ASCRP3012989	ASCRP3012989	7417.4	258.104	7.994938e+001	8.300670e+000	133	24	5.234956e+000	0	0	0	0	0	0	79.8679	1	1	49.8279	24.5
DATA	358	5	30	0	0	ASCRP3012180	ASCRP3012180	7442.64	258.299	2.483508e+001	3.334855e+000	73.5	27.5	5.341759e+000	0	0	0	0	0	0	24.8814	1	1	50.1463	26.6429
DATA	359	5	31	0	0	ASCRP3002782	ASCRP3002782	7468.11	258.5	1.955089e+001	2.958010e+000	70	27	6.119187e+000	0	0	0	0	0	0	19.639	1	1	56.9804	26.5
DATA	360	5	32	0	0	ASCRP3005118	ASCRP3005118	7493.39	258.627	4.737144e+002	4.742318e+001	530	27.5	6.771814e+000	0	0	0	0	0	0	476.943	1	1	51.7088	27.2667
DATA	361	5	33	0	0	ASCRP3007012	ASCRP3007012	7518.89	258.5	6.711582e+000	2.310057e+000	59	25	6.021127e+000	0	0	0	0	0	0	6.77041	1	0	56.9804	25.5714
DATA	362	5	34	0	0	ASCRP3010294	ASCRP3010294	7544.42	258.573	2.192652e+002	2.203728e+001	255	25.5	5.904314e+000	0	0	0	0	0	0	221.562	1	1	57.5363	26.6333
DATA	363	5	35	0	0	ASCRP3012715	ASCRP3012715	7569.68	258.395	5.601067e+001	6.019046e+000	106	28	4.785948e+000	0	0	0	0	0	0	56.6698	1	1	49.5074	28.0303
DATA	364	5	36	0	0	ASCRP3008638	ASCRP3008638	7595.05	258.523	2.483884e+001	3.319079e+000	77	27	6.130561e+000	0	0	0	0	0	0	25.158	1	1	55.8519	26.8529
DATA	365	5	37	0	0	ASCRP3006560	ASCRP3006560	7620.5	258.5	9.626140e+001	9.874334e+000	148	23	7.077904e+000	0	0	0	0	0	0	97.5656	1	1	50.4627	24.1053
DATA	366	5	38	0	0	ASCRP3001753	ASCRP3001753	7645.58	258.573	1.847953e+001	2.872473e+000	72.5	23	5.509913e+000	0	0	0	0	0	0	18.7371	1	1	57.5363	24.6774
DATA	367	5	39	0	0	ASCRP3008913	ASCRP3008913	7671.45	258.961	2.516655e+001	3.341882e+000	79	27	4.557298e+000	0	0	0	0	0	0	25.5215	1	1	49.1849	26.3
DATA	368	5	40	0	0	ASCRP3005734	ASCRP3005734	7696.59	258.908	1.536971e+003	1.537129e+002	1606.5	28	6.389419e+000	0	0	0	0	0	0	1558.13	1	1	49.1849	25.4091
DATA	369	5	41	0	0	ASCRP3007843	ASCRP3007843	7721.99	258.986	2.642402e+001	3.438927e+000	81	27	7.169079e+000	0	0	0	0	0	0	26.7709	1	1	46.8651	25.9355
DATA	370	5	42	1028	1	(+)E1A_r60_3	E1A_r60_3	7747.59	258.908	1.554081e+002	1.569621e+001	207	25	7.255767e+000	0	0	0	0	0	0	157.284	1	1	49.1849	25.6154
DATA	371	5	43	0	0	A_23_P7313	NM_001040058	7772.61	258.931	2.820887e+001	3.581113e+000	83	27	6.405047e+000	0	0	0	1	0	0	28.5115	1	1	53.8203	27.1034
DATA	372	5	44	0	0	ASCRP3006688	ASCRP3006688	7798.57	258.662	3.065774e+001	3.779409e+000	85	26	5.633826e+000	0	0	0	0	0	0	30.9295	1	1	47.8731	26.64
DATA	374	5	46	0	0	ASCRP3007535	ASCRP3007535	7849.09	258.935	2.168940e+002	2.180270e+001	273	28	5.338205e+000	0	0	0	0	1	0	217.865	1	1	54.4085	28.4412
DATA	375	5	47	0	0	ASCRP3013354	ASCRP3013354	7874.5	259	1.138533e+001	2.500217e+000	66	29	7.903535e+000	0	0	0	0	0	0	11.405	1	1	65	27.6389
DATA	376	5	48	0	0	ASCRP3010157	ASCRP3010157	7899.61	258.931	2.142112e+001	3.094241e+000	75.5	26	7.388053e+000	0	0	0	0	0	0	21.3916	1	1	53.8203	27.4
DATA	377	5	49	0	0	ASCRP3004089	ASCRP3004089	7925.18	258.708	9.599142e+001	9.857228e+000	150	27	7.146606e+000	0	0	0	0	0	0	95.5174	1	1	47.2035	26.3235
DATA	378	5	50	0	0	ASCRP3000699	ASCRP3000699	7950.65	258.88	5.132536e+001	5.603763e+000	105	24	6.040952e+000	0	0	0	0	0	0	50.8806	1	1	48.8603	25.3
DATA	379	5	51	0	0	ASCRP3008613	ASCRP3008613	7976.2	258.77	1.593304e+001	2.764186e+000	70	27	4.434712e+000	0	0	0	0	0	0	15.7285	1	1	47.8731	26.5
DATA	380	5	52	0	0	ASCRP3001380	ASCRP3001380	8001.44	258.973	3.695406e+002	3.702363e+001	419	25	5.348328e+000	0	0	0	0	0	0	363.203	1	1	48.5334	26.2692
DATA	381	5	53	0	0	ASCRP3012368	ASCRP3012368	8026.85	258.905	3.650146e+001	4.303567e+000	91	25	6.292517e+000	0	0	0	0	0	0	35.7019	1	1	47.8731	24.2188
DATA	382	5	54	0	0	ASCRP3004633	ASCRP3004633	8052.38	258.958	1.168290e+002	1.190551e+001	170	28	7.449161e+000	0	0	0	0	0	0	113.683	1	1	48.2044	25.36
DATA	383	5	55	0	0	ASCRP3006272	ASCRP3006272	8077.38	258.816	2.183188e+002	2.195312e+001	267	25.5	8.148425e+000	0	0	0	0	0	0	211.287	1	1	48.8603	26.2143
DATA	384	5	56	0	0	ASCRP3000588	ASCRP3000588	8103	259	2.539210e+001	3.437632e+000	80	26	5.932053e+000	0	0	0	0	0	0	24.4335	1	1	54.9904	24.5484
DATA	385	5	57	0	0	ASCRP3006713	ASCRP3006713	8128.5	259	1.277038e+001	2.658297e+000	68	27	6.122023e+000	0	0	0	0	0	0	12.2134	1	1	54.1152	26.3333
DATA	386	5	58	0	0	ASCRP3009521	ASCRP3009521	8153.87	259	3.105710e+002	3.114561e+001	352.5	26	7.694154e+000	0	0	0	0	0	0	295.14	1	1	48.5334	26.8
DATA	387	5	59	0	0	ASCRP3011134	ASCRP3011134	8179.28	258.847	7.110141e+002	7.114064e+001	726.5	27	7.190699e+000	0	0	0	0	0	0	671.145	1	1	47.5395	27.8846
DATA	388	5	60	0	0	ASCRP3002770	ASCRP3002770	8204.65	258.933	2.723891e+002	2.734257e+001	310	27	6.466625e+000	0	0	0	0	0	0	255.348	1	1	49.1849	27.9
DATA	389	5	61	0	0	ASCRP3012672	ASCRP3012672	8229.98	259.084	1.822626e+003	1.822783e+002	1692	25.5	6.621196e+000	0	0	0	0	0	0	1696.48	1	1	51.4001	26.5667
DATA	390	5	62	0	0	ASCRP3013193	ASCRP3013193	8255.38	259	2.507405e+002	2.518995e+001	282	25	7.569221e+000	0	0	0	0	0	0	231.64	1	1	49.1849	26.6897
DATA	391	5	63	0	0	ASCRP3009665	ASCRP3009665	8280.87	258.962	1.038805e+002	1.066905e+001	152.5	26	7.474258e+000	0	0	0	0	0	0	95.2251	1	1	49.1849	25.3103
DATA	392	5	64	0	0	ASCRP3004972	ASCRP3004972	8306.23	259.183	2.553074e+001	3.539525e+000	78	26	5.921698e+000	0	0	0	0	0	0	23.2213	1	1	47.2035	26.069
DATA	393	5	65	0	0	Negative049	Negative049	8331.9	259.153	2.516417e+000	2.471897e+000	56	25	7.293495e+000	0	0	0	0	0	0	-0.28248	0	0	46.8651	26.1515
DATA	394	5	66	0	0	ASCRP3008941	ASCRP3008941	8356.91	259.065	2.821904e+001	3.765039e+000	81	24	7.618508e+000	0	0	0	0	0	0	25.2451	1	1	54.4085	25.6667
DATA	395	5	67	0	0	ASCRP3010463	ASCRP3010463	8382.6	259.053	1.866132e+002	1.882992e+001	218	24.5	6.081023e+000	0	0	0	0	0	0	165.506	1	1	49.1849	25.3571
DATA	396	5	68	0	0	ASCRP3000394	ASCRP3000394	8407.5	259	1.973249e+001	3.213132e+000	75	25	5.772484e+000	0	0	0	0	0	0	17.3509	1	1	65	26.0313
DATA	397	5	69	0	0	ASCRP3007573	ASCRP3007573	8433.39	259.069	3.373325e+004	3.373326e+003	29680	27.5	5.830044e+000	0	0	0	0	0	0	29395.5	1	1	53.8203	26.2857
DATA	398	5	70	0	0	ASCRP3003107	ASCRP3003107	8458.65	259.086	2.179316e+002	2.194557e+001	239	25	5.336021e+000	0	0	0	0	0	0	188.212	1	1	49.5074	25.1613
DATA	399	5	71	0	0	A_23_P216068	NM_014109	8483.91	259.065	8.221205e+000	2.732150e+000	64	25	5.534157e+000	0	0	0	0	0	0	7.03564	1	0	54.4085	24.5758
DATA	400	5	72	0	0	ASCRP3011944	ASCRP3011944	8509.52	259.104	5.829451e+001	6.395225e+000	105.5	25	5.919826e+000	0	0	0	0	0	0	49.4255	1	1	49.5074	24.5172
DATA	401	5	73	0	0	ASCRP3001639	ASCRP3001639	8534.95	259.137	2.258970e+001	3.485639e+000	73	26	6.598763e+000	0	0	0	0	0	0	18.9749	1	1	46.8651	26.1765
DATA	402	5	74	0	0	ASCRP3007580	ASCRP3007580	8560.15	259.085	9.693640e+001	1.005718e+001	136	26.5	7.587925e+000	0	0	0	0	0	0	80.6647	1	1	54.1152	27.1875
DATA	403	5	75	0	0	ASCRP3009494	ASCRP3009494	8585.49	258.907	5.279008e+001	5.931842e+000	99.5	23.5	5.720401e+000	0	0	0	0	0	0	43.5106	1	1	48.8603	23.9667
DATA	404	5	76	0	0	ASCRP3008599	ASCRP3008599	8610.95	259.477	8.425547e+000	2.857116e+000	64	26	8.905840e+000	0	0	0	0	0	0	6.8816	1	0	55.8519	25.7742
DATA	405	5	77	0	0	ASCRP3000499	ASCRP3000499	8636.42	259.427	2.028183e+001	3.422052e+000	72.5	25.5	6.902255e+000	0	0	0	0	0	0	16.4079	1	1	65	25.6875
DATA	406	5	78	130	1	(+)eQC-41	EQC	8661.75	259.342	4.182990e+003	4.183083e+002	3394	26	4.051749e+000	0	0	0	0	0	0	3351.99	1	1	48.2044	25.4
DATA	407	5	79	0	0	ASCRP3003200	ASCRP3003200	8687.21	259.359	7.364535e+002	7.369890e+001	632	25.5	4.887491e+000	0	0	0	0	0	0	584.607	1	1	50.1463	26.0357
DATA	408	5	80	0	0	ASCRP3009532	ASCRP3009532	8712.5	259.5	2.957969e+004	2.957970e+003	22607	27	5.813592e+000	0	0	0	0	0	0	23265.5	1	1	57.5363	27.7419
DATA	409	5	81	0	0	ASCRP3002441	ASCRP3002441	8737.83	259.346	9.194816e+001	9.629828e+000	130	26	7.051085e+000	0	0	0	0	0	0	71.646	1	1	49.8279	25.9697
DATA	410	5	82	66	1	DarkCorner	DarkCorner	8763.25	259.407	2.939838e+000	2.887827e+000	51	23	6.008488e+000	0	0	0	0	0	0	-5.44942	0	0	51.0895	22.725
DATA	411	6	1	0	0	ASCRP3009184	ASCRP3009184	6719.05	266.012	4.065416e+001	4.788724e+000	85	22	6.462497e+000	0	0	0	0	0	0	35.8206	1	1	50.7771	21.5789
DATA	412	6	2	0	0	ASCRP3007297	ASCRP3007297	6744.28	265.873	1.766858e+002	1.784752e+001	208	25	7.121854e+000	0	0	0	0	0	0	156.278	1	1	47.5395	26.5185
DATA	413	6	3	0	0	ASCRP3000858	ASCRP3000858	6769.43	265.689	2.898745e+000	2.527393e+000	51.5	22	3.551429e+000	0	0	0	0	0	0	2.5744	1	0	47.8731	22.3913
DATA	414	6	4	0	0	ASCRP3001808	ASCRP3001808	6795.39	265.931	3.494670e+001	4.296270e+000	82.5	22	3.107311e+000	0	0	0	0	0	0	31.1814	1	1	53.8203	22.1538
DATA	415	6	5	0	0	ASCRP3009860	ASCRP3009860	6820.38	265.618	1.830926e+001	3.089096e+000	67.5	22	4.752192e+000	0	0	0	0	0	0	16.4089	1	1	48.2044	20.6
DATA	416	6	6	0	0	ASCRP3001616	ASCRP3001616	6845.7	265.785	8.057328e+001	8.429147e+000	119.5	23	5.314025e+000	0	0	0	0	0	0	72.5646	1	1	49.1849	22.0588
DATA	417	6	7	0	0	ASCRP3001759	ASCRP3001759	6871.31	265.676	1.441099e+002	1.462006e+001	181.5	22	7.737687e+000	0	0	0	0	0	0	130.433	1	1	47.5395	23.1111
DATA	418	6	8	0	0	ASCRP3008008	ASCRP3008008	6896.51	265.795	9.183917e+001	9.505358e+000	134	24	5.019644e+000	0	0	0	0	0	0	83.5495	1	1	49.1849	24.0556
DATA	419	6	9	0	0	ASCRP3011048	ASCRP3011048	6922.09	265.935	1.289110e+001	2.757883e+000	60	24	5.107370e+000	0	0	0	0	0	0	11.7899	1	1	54.4085	24.0909
DATA	420	6	10	0	0	Negative029	Negative029	6947.32	265.793	2.469130e+000	2.425447e+000	47	23	5.106406e+000	0	0	0	0	0	0	-1.04052	0	0	50.4627	22.6538
DATA	421	6	11	0	0	ASCRP3010540	ASCRP3010540	6973.05	266.012	3.420666e+001	4.185625e+000	82	25.5	4.686008e+000	0	0	0	0	0	0	31.6204	1	1	50.7771	25.0938
DATA	422	6	12	0	0	ASCRP3005975	ASCRP3005975	6998.29	265.887	3.555847e+001	4.289694e+000	82	24	5.836471e+000	0	0	0	0	0	0	33.044	1	1	49.1849	23.5758
DATA	423	6	13	0	0	ASCRP3007306	ASCRP3007306	7023.43	265.724	6.753568e+001	7.162958e+000	111.5	23	7.925580e+000	0	0	0	0	0	0	63.0902	1	1	48.5334	23.7407
DATA	424	6	14	0	0	Negative013	Negative013	7048.96	266.061	2.416530e+000	2.377196e+000	50	21.5	5.702148e+000	0	0	0	0	0	0	1.19712	0	0	50.7771	23.0833
DATA	425	6	15	0	0	ASCRP3002256	ASCRP3002256	7074.38	265.974	1.394418e+001	2.742259e+000	63	24	5.538914e+000	0	0	0	0	0	0	13.1677	1	1	49.1849	23.2903
DATA	426	6	16	0	0	ASCRP3007151	ASCRP3007151	7099.79	265.88	8.619186e+001	8.933532e+000	129	24	4.699483e+000	0	0	0	0	0	0	81.8188	1	1	48.2044	24.7917
DATA	427	6	17	0	0	ASCRP3008116	ASCRP3008116	7124.99	265.925	7.450578e+000	2.452779e+000	56	22	5.632953e+000	0	0	0	0	0	0	7.10913	1	0	49.1849	23.2143
DATA	428	6	18	0	0	ASCRP3001726	ASCRP3001726	7150.44	265.792	1.460942e+002	1.479329e+001	186	20	5.460294e+000	0	0	0	0	0	0	140.104	1	1	49.1849	22.2593
DATA	429	6	19	0	0	ASCRP3003897	ASCRP3003897	7176	266	3.532835e+001	4.222852e+000	84	24	7.996794e+000	0	0	0	0	0	0	34.0523	1	1	54.9904	24.5556
DATA	430	6	20	0	0	ASCRP3012026	ASCRP3012026	7201.5	266	2.871162e+001	3.680139e+000	76	26	5.302262e+000	0	0	0	0	0	0	27.8092	1	1	65	25.7742
DATA	431	6	21	0	0	ASCRP3008382	ASCRP3008382	7226.77	265.899	6.211473e+001	6.620682e+000	107	26	6.233392e+000	0	0	0	0	0	0	60.4415	1	1	49.1849	26.8
DATA	432	6	22	0	0	ASCRP3004610	ASCRP3004610	7252.19	265.938	5.560212e+001	6.009954e+000	105	24	4.638663e+000	0	0	0	0	0	0	54.3504	1	1	49.5074	24.4643
DATA	433	6	23	0	0	ASCRP3006158	ASCRP3006158	7277.5	266	4.633339e+004	4.633339e+003	45485	25	6.051096e+000	0	0	0	0	0	0	45487.6	1	1	54.1152	25.5172
DATA	434	6	24	0	0	ASCRP3007607	ASCRP3007607	7303.09	266.065	8.489183e+001	8.785311e+000	136	23	4.293041e+000	0	0	0	0	0	0	83.6925	1	1	54.4085	23.2593
DATA	435	6	25	0	0	ASCRP3000597	ASCRP3000597	7328.45	265.934	6.885065e+001	7.244310e+000	118	20	8.006771e+000	0	0	0	0	0	0	68.1418	1	1	49.1849	22.5862
DATA	436	6	26	0	0	ASCRP3013261	ASCRP3013261	7353.76	266	6.317291e+002	6.321277e+001	671	25	5.969533e+000	0	0	0	0	0	0	627.553	1	1	46.8651	25.4074
DATA	437	6	27	0	0	ASCRP3000250	ASCRP3000250	7379.06	265.814	4.784160e+002	4.789387e+001	521.5	26	6.800349e+000	0	0	0	0	0	0	476.87	1	1	51.4001	26.2432
DATA	438	6	28	0	0	A_23_P70328	NM_018132	7404.56	265.792	4.646826e+002	4.652173e+001	512	26	6.826892e+000	0	0	0	0	0	0	464.678	1	1	49.1849	26.8387
DATA	439	6	29	0	0	ASCRP3007488	ASCRP3007488	7429.99	265.878	2.507004e+002	2.516842e+001	301	28	5.033864e+000	0	0	0	0	1	0	251.449	1	1	46.8651	28.1613
DATA	440	6	30	0	0	ASCRP3005012	ASCRP3005012	7455.47	265.865	3.236779e+001	3.923337e+000	82	27.5	7.355036e+000	0	0	0	0	0	0	32.552	1	1	48.8603	27.8
DATA	441	6	31	0	0	ASCRP3002415	ASCRP3002415	7480.55	265.902	3.355608e+002	3.362890e+001	378.5	27	6.428657e+000	0	0	0	0	0	0	338.277	1	1	49.8279	27.4074
DATA	442	6	32	0	0	ASCRP3009953	ASCRP3009953	7506.45	266.118	3.292927e+001	3.964095e+000	84.5	28	7.918754e+000	0	0	0	0	0	0	33.2698	1	1	48.8603	28.04
DATA	443	6	33	0	0	AS_circRNA_control215	AS_circRNA_control215	7531.44	266	1.235348e+002	1.254840e+001	180	26	6.949629e+000	0	0	0	1	0	0	125.031	1	1	50.4627	25.7879
DATA	444	6	34	0	0	ASCRP3008374	ASCRP3008374	7557	266.455	4.037172e+001	4.597425e+000	94	26	4.795437e+000	0	0	0	0	0	0	40.9286	1	1	55.8519	26.9394
DATA	445	6	35	0	0	ASCRP3004395	ASCRP3004395	7582.17	266.131	4.985549e+002	4.990388e+001	545	28	6.097224e+000	0	0	0	0	0	0	505.978	1	1	51.0895	27.6364
DATA	446	6	36	0	0	ASCRP3003479	ASCRP3003479	7607.51	266	8.032740e+001	8.327306e+000	134	23	6.883325e+000	0	0	0	0	0	0	81.5911	1	1	49.8279	24.3611
DATA	447	6	37	0	0	ASCRP3013284	ASCRP3013284	7633.17	266.494	7.574014e+000	2.320761e+000	60.5	24	6.600181e+000	0	0	0	0	0	0	7.69864	1	0	49.8279	24.7941
DATA	448	6	38	0	0	ASCRP3012532	ASCRP3012532	7658.41	266.137	4.624607e+002	4.629806e+001	513	27	5.403383e+000	0	0	0	0	0	0	470.116	1	1	50.1463	27.1
DATA	449	6	39	0	0	ASCRP3010501	ASCRP3010501	7684	266.455	1.044239e+002	1.067028e+001	157.5	28	4.750469e+000	0	0	0	0	0	0	106.15	1	1	55.8519	25.4815
DATA	450	6	40	0	0	ASCRP3006152	ASCRP3006152	7709.22	266.099	1.487340e+002	1.503446e+001	200	28	6.994329e+000	0	0	0	0	0	0	151.105	1	1	50.4627	25.4286
DATA	451	6	41	0	0	ASCRP3012076	ASCRP3012076	7734.5	266.049	3.088247e+002	3.096049e+001	362	25.5	7.395390e+000	0	0	0	0	0	0	313.491	1	1	50.4627	25.3929
DATA	452	6	42	0	0	ASCRP3003461	ASCRP3003461	7760.11	266.198	5.683210e+002	5.687462e+001	625	25	5.773316e+000	0	0	0	0	0	0	576.266	1	1	50.4627	25.2581
DATA	453	6	43	0	0	ASCRP3008179	ASCRP3008179	7785.59	266.137	7.135339e+001	7.467506e+000	128	26.5	5.666454e+000	0	0	0	0	0	0	72.2404	1	1	50.1463	26.25
DATA	454	6	44	0	0	ASCRP3009749	ASCRP3009749	7810.71	266.087	6.267026e+001	6.644108e+000	117	26	5.924261e+000	0	0	0	0	0	0	63.3322	1	1	49.8279	25.5926
DATA	455	6	45	0	0	ASCRP3007384	ASCRP3007384	7836.18	266.259	5.367098e+001	5.804759e+000	105	27	6.103938e+000	0	0	0	0	1	0	54.1216	1	1	51.7088	28.4839
DATA	456	6	46	0	0	ASCRP3007816	ASCRP3007816	7861.68	266.308	3.403757e+002	3.410968e+001	394	28.5	6.148106e+000	0	0	0	0	0	0	342.362	1	1	52.9257	27.9722
DATA	457	6	47	0	0	ASCRP3010657	ASCRP3010657	7887.33	266.5	6.965486e+004	6.965487e+003	69875	30	1.241998e+001	0	0	0	0	1	0	69861.5	1	1	57.5363	30.4516
DATA	458	6	48	0	0	ASCRP3002785	ASCRP3002785	7912.38	266.237	1.510398e+003	1.510562e+002	1568.5	28	4.135525e+000	0	0	0	0	0	0	1509.9	1	1	49.1849	27.5556
DATA	459	6	49	0	0	Negative035	Negative035	7937.86	266	1.656946e+001	2.785231e+000	71	27	6.890562e+000	0	0	0	1	0	0	16.503	1	1	49.1849	26.9375
DATA	461	6	51	0	0	ASCRP3002064	ASCRP3002064	7988.5	266.049	9.785612e+001	1.004254e+001	154.5	26	5.048483e+000	0	0	0	0	0	0	96.6733	1	1	50.4627	26.5556
DATA	462	6	52	0	0	ASCRP3006680	ASCRP3006680	8014.11	266.38	1.257629e+002	1.277903e+001	179	24	4.135869e+000	0	0	0	0	0	0	123.685	1	1	50.1463	24.4815
DATA	464	6	54	66	-1	(-)3xSLv1	NegativeControl	8064.89	266.5	2.331531e+000	2.291629e+000	54	28	5.721490e+000	0	0	0	1	0	0	0.764853	0	0	56.9804	27.0714
DATA	465	6	55	0	0	ASCRP3001211	ASCRP3001211	8090.44	266.383	7.942326e+000	2.436321e+000	64	26	7.054979e+000	0	0	0	0	0	0	7.68907	1	0	51.4001	25.9091
DATA	466	6	56	1028	1	(+)E1A_r60_a135	E1A_r60_a135	8115.75	266.408	3.116769e+000	2.337562e+000	60	25	6.411581e+000	0	0	0	0	0	0	2.99985	1	0	49.5074	25.5862
DATA	467	6	57	0	0	ASCRP3013572	ASCRP3013572	8141.19	266.378	3.382371e+002	3.390394e+001	375	25	6.590426e+000	0	0	0	0	0	0	323.543	1	1	49.1849	24.6061
DATA	468	6	58	0	0	ASCRP3013425	ASCRP3013425	8166.38	266.237	6.436184e+003	6.436226e+002	6003	26	5.748043e+000	0	0	0	0	0	0	6116.94	1	1	49.1849	27
DATA	469	6	59	0	0	ASCRP3010169	ASCRP3010169	8191.67	266.5	4.510569e+001	5.091420e+000	97.5	28	7.284766e+000	0	0	0	0	1	0	42.5874	1	1	57.5363	28.3667
DATA	470	6	60	0	0	ASCRP3012806	ASCRP3012806	8217.42	266.573	6.527963e+001	6.947727e+000	115	25	6.113097e+000	0	0	0	0	0	0	61.2016	1	1	57.5363	26.2813
DATA	471	6	61	0	1	RC6	RC6	8242.58	266.573	2.438660e+000	2.395515e+000	50.5	27	6.103278e+000	0	0	0	0	0	0	-4.9098	0	0	57.5363	26.8
DATA	472	6	62	0	0	ASCRP3003258	ASCRP3003258	8268.14	266.593	1.319947e+002	1.341833e+001	179	24	6.359806e+000	0	0	0	0	0	0	121.94	1	1	50.7771	24.6333
DATA	473	6	63	0	0	ASCRP3012921	ASCRP3012921	8293.5	266.439	2.850220e+002	2.860581e+001	308	27	6.665107e+000	0	0	0	0	0	0	261.265	1	1	51.0895	27.069
DATA	474	6	64	0	0	ASCRP3008082	ASCRP3008082	8318.87	266.526	6.826589e+001	7.253544e+000	116	25.5	7.611271e+000	0	0	0	0	0	0	62.083	1	1	50.1463	28.0625
DATA	475	6	65	0	0	ASCRP3012236	ASCRP3012236	8344.18	266.361	6.982905e+003	6.982949e+002	6243	26	7.969983e+000	0	0	0	0	0	0	6298.44	1	1	47.8731	27.7222
DATA	476	6	66	0	0	ASCRP3011165	ASCRP3011165	8369.47	266.506	3.189790e+001	4.048168e+000	84	27	7.987490e+000	0	0	0	0	0	0	28.535	1	1	50.4627	27
DATA	477	6	67	0	0	ASCRP3006241	ASCRP3006241	8395.12	266.479	1.339195e+004	1.339197e+003	11925	27	7.296669e+000	0	0	0	0	0	0	11877	1	1	54.4085	27.2069
DATA	478	6	68	0	0	ASCRP3004539	ASCRP3004539	8420.63	266.693	1.718891e+002	1.737497e+001	204.5	25	5.326087e+000	0	0	0	0	0	0	151.137	1	1	47.8731	25.2353
DATA	479	6	69	0	0	ASCRP3009818	ASCRP3009818	8445.82	266.632	8.573905e+001	8.947473e+000	130	26	5.513258e+000	0	0	0	0	0	0	74.7262	1	1	46.5243	25.3704
DATA	480	6	70	0	0	ASCRP3005749	ASCRP3005749	8471.17	266.671	1.388297e+003	1.388536e+002	1205	25	5.440981e+000	0	0	0	0	0	0	1199.21	1	1	48.5334	23.8235
DATA	481	6	71	0	0	ASCRP3004534	ASCRP3004534	8496.68	266.579	4.064780e+001	4.827985e+000	90	23	6.511363e+000	0	0	0	0	0	0	34.7905	1	1	48.2044	23.2581
DATA	483	6	73	0	0	ASCRP3006354	ASCRP3006354	8547.5	267	6.860892e+004	6.860892e+003	57630	28	8.454754e+000	0	0	0	0	1	0	57665.2	1	1	54.1152	29.4688
DATA	484	6	74	0	0	ASCRP3003951	ASCRP3003951	8572.86	266.815	1.031254e+002	1.065459e+001	141.5	27	6.933942e+000	0	0	0	0	0	0	85.8638	1	1	49.8279	25.7273
DATA	485	6	75	0	0	ASCRP3005233	ASCRP3005233	8598.38	266.803	1.033993e+002	1.068747e+001	140	22.5	5.767428e+000	0	0	0	0	0	0	85.2871	1	1	48.8603	23.1786
DATA	486	6	76	0	0	ASCRP3011836	ASCRP3011836	8623.78	266.904	1.629372e+002	1.652060e+001	187	26	7.767401e+000	0	0	0	0	0	0	133.154	1	1	47.8731	25.7586
DATA	487	6	77	0	0	ASCRP3007860	ASCRP3007860	8649.12	266.816	1.064338e+003	1.064695e+002	922	26	5.760597e+000	0	0	0	0	0	0	861.67	1	1	47.8731	25.9063
DATA	488	6	78	0	0	ASCRP3007964	ASCRP3007964	8674.43	266.81	1.598377e+003	1.598619e+002	1338	23	4.243819e+000	0	0	0	0	0	0	1282.06	1	1	49.5074	23.52
DATA	489	6	79	0	0	Negative043	Negative043	8699.5	266.431	2.856785e+000	2.806243e+000	56	27	5.231624e+000	0	0	0	1	0	0	-1.10314	0	0	47.2035	26.6452
DATA	490	6	80	0	0	ASCRP3013475	ASCRP3013475	8725.37	266.693	2.043363e+002	2.062895e+001	212	30.5	4.945903e+000	0	0	0	0	1	0	160.884	1	1	47.8731	29.125
DATA	491	6	81	0	0	A_23_P58321	NM_001237	8750.71	266.934	6.589226e+001	7.182026e+000	106	25	6.926030e+000	0	0	0	0	0	0	51.4229	1	1	49.1849	24.3548
DATA	492	6	82	66	1	DarkCorner	DarkCorner	8776	267	2.934487e+000	2.882570e+000	54	24	6.937508e+000	0	0	0	0	0	0	-2.1515	0	0	54.9904	24.5391
DATA	493	7	1	0	0	ASCRP3003466	ASCRP3003466	6706.09	272.795	5.726152e+001	6.258740e+000	99	22	5.805002e+000	0	0	0	0	0	0	50.5374	1	1	48.8603	22.8047
DATA	494	7	2	0	0	ASCRP3001579	ASCRP3001579	6731.5	272.965	3.461821e+001	4.280064e+000	81	23	4.933559e+000	0	0	0	0	0	0	30.6693	1	1	49.8279	23.44
DATA	495	7	3	0	0	ASCRP3009846	ASCRP3009846	6757	272.839	3.213461e+002	3.223226e+001	333	23.5	5.886942e+000	0	0	0	0	0	0	285.814	1	1	51.4001	23.7143
DATA	496	7	4	0	0	ASCRP3011084	ASCRP3011084	6782.51	272.919	1.765863e+001	3.057687e+000	63	22	2.358687e+000	0	0	0	0	0	0	15.7738	1	1	48.5334	22.5417
DATA	497	7	5	0	0	ASCRP3007268	ASCRP3007268	6807.82	272.909	7.090571e+002	7.094924e+001	678	24	6.581434e+000	0	0	0	0	0	0	636.194	1	1	48.8603	22.6207
DATA	498	7	6	1028	1	(+)E1A_r60_1	E1A_r60_1	6832.97	273.247	2.886904e+001	3.801529e+000	75	22	5.258780e+000	0	0	0	0	0	0	26.0263	1	1	47.2035	22.1071
DATA	499	7	7	0	0	ASCRP3007661	ASCRP3007661	6858.72	272.934	1.238898e+002	1.263116e+001	158.5	21	6.137384e+000	0	0	0	0	0	0	112.222	1	1	49.1849	21.1034
DATA	500	7	8	0	0	ASCRP3010087	ASCRP3010087	6884	272.962	2.538789e+001	3.527773e+000	72	24	6.609136e+000	0	0	0	0	0	0	23.1113	1	1	48.8603	24.2857
DATA	501	7	9	0	1	RC5	RC5	6909.5	273	2.480810e+000	2.436919e+000	43	23	4.676120e+000	0	0	0	0	0	0	-7.26826	0	0	54.1152	23.4074
DATA	502	7	10	0	0	ASCRP3002720	ASCRP3002720	6934.74	273.026	1.036940e+003	1.037224e+002	993	25	4.796527e+000	0	0	0	0	0	0	953.707	1	1	49.1849	25.44
DATA	503	7	11	0	0	ASCRP3010599	ASCRP3010599	6960.31	272.986	1.308407e+002	1.330447e+001	169	25	4.792383e+000	0	0	0	0	0	0	120.973	1	1	47.2035	24.1786
DATA	504	7	12	0	0	Negative020	Negative020	6985.44	273.056	8.149846e+000	2.533665e+000	55	24	5.334154e+000	0	0	0	0	0	0	7.57496	1	0	50.7771	24.1034
DATA	505	7	13	0	0	ASCRP3000316	ASCRP3000316	7010.91	272.921	1.763782e+002	1.779853e+001	216	23	6.341862e+000	0	0	0	0	0	0	164.803	1	1	51.7088	22.1724
DATA	506	7	14	0	0	ASCRP3000162	ASCRP3000162	7036.41	273.092	1.212809e+002	1.235817e+001	161.5	22	7.676371e+000	0	0	0	0	0	0	113.934	1	1	49.1849	24.48
DATA	507	7	15	0	0	ASCRP3010653	ASCRP3010653	7061.63	272.846	8.721889e+001	9.035896e+000	132	22	4.697573e+000	0	0	0	0	0	0	82.3586	1	1	49.1849	22.6087
DATA	508	7	16	0	1	RC7	RC7	7087.21	272.873	2.391228e+000	2.348923e+000	43	26	6.293526e+000	0	0	0	0	0	0	-5.79379	0	0	46.8651	25.1429
DATA	509	7	17	0	0	ASCRP3002883	ASCRP3002883	7112.47	273.108	9.712649e+001	9.989773e+000	142	22	3.712494e+000	0	0	0	0	0	0	92.6837	1	1	48.5334	22.6522
DATA	510	7	18	0	0	ASCRP3005042	ASCRP3005042	7138.14	273.012	4.740174e+001	5.279563e+000	94	22	5.393774e+000	0	0	0	0	0	0	45.4651	1	1	49.1849	22.0303
DATA	511	7	19	0	0	ASCRP3003000	ASCRP3003000	7163.32	273	3.181111e+001	3.933305e+000	80.5	24	8.080965e+000	0	0	0	0	0	0	30.6625	1	1	49.1849	24.9259
DATA	512	7	20	0	0	ASCRP3002488	ASCRP3002488	7188.5	273	3.456687e+004	3.456688e+003	33391	25	5.635260e+000	0	0	0	0	0	0	33479.9	1	1	54.1152	25.5517
DATA	513	7	21	0	0	ASCRP3006327	ASCRP3006327	7214.39	273.069	1.728594e+002	1.743711e+001	218	25.5	8.321310e+000	0	0	0	0	0	0	168.236	1	1	53.8203	26.7059
DATA	514	7	22	0	0	ASCRP3008834	ASCRP3008834	7239.5	273	5.121532e+001	5.606432e+000	101	26	5.069743e+000	0	0	0	0	0	0	50.07	1	1	65	26.2333
DATA	515	7	23	0	0	ASCRP3004919	ASCRP3004919	7264.91	273.065	3.789906e+002	3.796702e+001	420.5	24	4.411137e+000	0	0	0	0	0	0	372.158	1	1	65	24.3793
DATA	516	7	24	0	0	ASCRP3013486	ASCRP3013486	7290.4	272.947	1.765916e+002	1.780335e+001	227.5	25.5	4.795712e+000	0	0	0	0	0	0	174.136	1	1	49.1849	26.3667
DATA	517	7	25	0	0	ASCRP3009687	ASCRP3009687	7315.56	272.974	2.524426e+001	3.383089e+000	75	21	6.418300e+000	0	0	0	0	0	0	24.9926	1	1	49.1849	21.8621
DATA	518	7	26	0	0	ASCRP3004414	ASCRP3004414	7341.01	273.095	3.671508e+003	3.671576e+002	3621	23	6.826419e+000	0	0	0	0	0	0	3648.92	1	1	46.8651	23
DATA	519	7	27	0	0	ASCRP3005643	ASCRP3005643	7366.47	272.865	2.843285e+001	3.617012e+000	78	24	6.315027e+000	0	0	0	0	0	0	28.3572	1	1	48.8603	24.2903
DATA	520	7	28	0	0	ASCRP3012039	ASCRP3012039	7391.74	273.302	3.735086e+001	4.349138e+000	88.5	26	7.024926e+000	0	0	0	0	0	0	37.3802	1	1	51.7088	26.0571
DATA	521	7	29	0	0	ASCRP3009085	ASCRP3009085	7417.41	272.622	1.144281e+002	1.165647e+001	164	28	6.477509e+000	0	0	0	0	0	0	114.85	1	1	47.8731	27.6207
DATA	522	7	30	0	0	ASCRP3007120	ASCRP3007120	7442.58	273.427	1.402230e+002	1.419615e+001	190	27	4.755949e+000	0	0	0	0	0	0	141.169	1	1	57.5363	26.7857
DATA	523	7	31	0	0	ASCRP3012974	ASCRP3012974	7468.11	273.5	6.979944e+001	7.321200e+000	120	26	4.751194e+000	0	0	0	0	0	0	70.4514	1	1	65	26.4231
DATA	524	7	32	0	0	ASCRP3002755	ASCRP3002755	7493.59	273.352	1.415615e+002	1.432674e+001	194	27	6.162642e+000	0	0	0	0	0	0	143.201	1	1	52.3208	27.4333
DATA	525	7	33	0	0	Negative008	Negative008	7518.89	273.5	1.991554e+002	2.003667e+001	257	26	4.745875e+000	0	0	0	0	0	0	201.866	1	1	65	25.76
DATA	526	7	34	0	0	ASCRP3008861	ASCRP3008861	7544.42	273.427	9.692935e+001	9.938632e+000	151.5	25.5	4.739295e+000	0	0	0	0	0	0	98.4105	1	1	57.5363	26.4333
DATA	527	7	35	0	0	ASCRP3006978	ASCRP3006978	7569.58	273.411	4.479467e+002	4.484834e+001	504	28	5.443651e+000	0	0	0	0	0	0	455.4	1	1	52.9257	27.7667
DATA	528	7	36	0	0	ASCRP3009035	ASCRP3009035	7595.11	273.5	3.527151e+001	4.152228e+000	88.5	27	6.717166e+000	0	0	0	0	0	0	35.8969	1	1	56.9804	26.9706
DATA	529	7	37	0	0	ASCRP3013294	ASCRP3013294	7620.59	273.436	1.128902e+001	2.463313e+000	64	23.5	5.967904e+000	0	0	0	0	0	0	11.4972	1	1	50.1463	24.3889
DATA	530	7	38	0	0	ASCRP3012311	ASCRP3012311	7645.84	273.291	1.721459e+002	1.735317e+001	227.5	27	5.996388e+000	0	0	0	0	0	0	175.381	1	1	50.1463	27.04
DATA	531	7	39	0	0	ASCRP3007531	ASCRP3007531	7671.25	273.175	1.539578e+001	2.675868e+000	69	26	5.337338e+000	0	0	0	0	0	0	15.6855	1	1	50.4627	25.4444
DATA	532	7	40	0	0	ASCRP3010531	ASCRP3010531	7696.64	273.25	1.080742e+002	1.102691e+001	161	28	5.914743e+000	0	0	0	0	0	0	110.08	1	1	51.0895	27.4348
DATA	533	7	41	0	0	ASCRP3002344	ASCRP3002344	7722.11	273.5	2.412765e+001	3.258679e+000	76	26	7.540395e+000	0	0	0	0	0	0	24.5622	1	1	56.9804	25.3704
DATA	534	7	42	0	0	ASCRP3003361	ASCRP3003361	7747.38	273.38	8.267076e+001	8.552872e+000	134	25	6.448164e+000	0	0	0	0	0	0	84.0765	1	1	50.7771	24.3103
DATA	535	7	43	0	0	ASCRP3005946	ASCRP3005946	7772.9	273.273	3.188069e+001	3.870888e+000	86	27	5.537749e+000	0	0	0	0	0	0	32.3793	1	1	49.8279	26.6
DATA	536	7	44	0	0	ASCRP3010693	ASCRP3010693	7798.21	273.253	4.057615e+001	4.615209e+000	91	25	6.670725e+000	0	0	0	0	0	0	41.1429	1	1	50.1463	24.037
DATA	537	7	45	0	0	ASCRP3004642	ASCRP3004642	7823.65	273.114	6.617442e+001	6.974686e+000	123	24	4.262160e+000	0	0	0	0	0	0	66.9617	1	1	50.1463	24.5652
DATA	538	7	46	0	0	ASCRP3007273	ASCRP3007273	7848.93	273.268	2.437798e+001	3.289488e+000	78.5	25	6.334918e+000	0	0	0	0	0	0	24.6119	1	1	50.4627	26.7419
DATA	539	7	47	0	0	ASCRP3004075	ASCRP3004075	7874.5	273.5	3.787892e+002	3.794360e+001	428.5	28	8.191656e+000	0	0	0	0	1	0	381.422	1	1	57.5363	28.3548
DATA	540	7	48	0	0	ASCRP3001755	ASCRP3001755	7899.67	273.5	1.091866e+002	1.114227e+001	158	26	4.038843e+000	0	0	0	0	0	0	109.616	1	1	65	26.3043
DATA	541	7	49	0	0	ASCRP3002338	ASCRP3002338	7924.97	273.5	4.278411e+001	4.824007e+000	98	27	6.922986e+000	0	0	0	0	0	0	42.8086	1	1	49.8279	26.3143
DATA	542	7	50	0	0	ASCRP3007961	ASCRP3007961	7950.69	273.5	1.631146e+001	2.768447e+000	73	26	6.903015e+000	0	0	0	0	0	0	16.2597	1	1	50.4627	26.5806
DATA	543	7	51	0	0	ASCRP3006901	ASCRP3006901	7976.09	273.518	4.201801e+001	4.764385e+000	98	25	4.409436e+000	0	0	0	0	0	0	41.7158	1	1	51.7088	26.0357
DATA	544	7	52	0	0	ASCRP3006849	ASCRP3006849	8001.48	273.756	3.492993e+001	4.157959e+000	88	27	5.573938e+000	0	0	0	0	0	0	34.5305	1	1	51.0895	27.4286
DATA	545	7	53	1028	1	(+)E1A_r60_a107	E1A_r60_a107	8026.66	273.354	1.537250e+001	2.738606e+000	69	26	6.336228e+000	0	0	0	1	0	0	15.1238	1	1	51.4001	25.1724
DATA	546	7	54	0	0	ASCRP3002219	ASCRP3002219	8052.33	273.5	6.611688e+001	6.993072e+000	120	28	4.104219e+000	0	0	0	0	1	0	64.7215	1	1	57.5363	28.2692
DATA	547	7	55	0	0	ASCRP3003024	ASCRP3003024	8077.55	273.53	5.835232e+002	5.839724e+001	622	25.5	6.593274e+000	0	0	0	0	0	0	568.197	1	1	51.4001	25.3333
DATA	548	7	56	0	0	ASCRP3002138	ASCRP3002138	8102.86	273.617	1.738617e+002	1.753800e+001	222	27	6.675657e+000	0	0	0	0	0	0	168.352	1	1	50.4627	27.2424
DATA	549	7	57	0	0	ASCRP3004191	ASCRP3004191	8128.42	273.573	5.080890e+001	5.584091e+000	107.5	25	4.539102e+000	0	0	0	0	0	0	48.9048	1	1	57.5363	24.5
DATA	550	7	58	0	0	ASCRP3002496	ASCRP3002496	8153.73	273.82	1.123882e+004	1.123884e+003	10892	26	5.598543e+000	0	0	0	0	0	0	10751.8	1	1	52.3208	24.9667
DATA	551	7	59	0	0	ASCRP3007089	ASCRP3007089	8179.12	273.627	1.033292e+003	1.033559e+002	1043	25.5	8.265758e+000	0	0	0	0	0	0	982.023	1	1	48.8603	26.7857
DATA	552	7	60	0	0	ASCRP3003304	ASCRP3003304	8204.5	273.705	2.690166e+001	3.579995e+000	78.5	26	7.482362e+000	0	0	0	0	0	0	25.3951	1	1	50.4627	28.1176
DATA	553	7	61	0	0	Negative016	Negative016	8229.85	273.69	1.734658e+002	1.750892e+001	218	25	6.030083e+000	0	0	0	0	0	0	162.603	1	1	52.0157	26.3438
DATA	554	7	62	0	0	ASCRP3010218	ASCRP3010218	8255.37	273.744	2.593900e+001	3.531293e+000	78.5	27	6.463269e+000	0	0	0	0	0	0	24.1377	1	1	50.1463	26.4231
DATA	555	7	63	0	0	ASCRP3009868	ASCRP3009868	8280.65	273.92	1.144300e+002	1.169485e+001	160	25	6.988149e+000	0	0	0	0	0	0	105.697	1	1	49.1849	26.1176
DATA	556	7	64	0	0	ASCRP3010674	ASCRP3010674	8306.07	273.986	1.226386e+002	1.250282e+001	171.5	25.5	7.924742e+000	0	0	0	0	0	0	112.408	1	1	46.8651	26.8077
DATA	557	7	65	0	0	ASCRP3003450	ASCRP3003450	8331.5	274	2.298877e+004	2.298879e+003	21009	25	6.571432e+000	0	0	0	0	0	0	20903.7	1	1	54.1152	26.3939
DATA	558	7	66	0	0	ASCRP3008202	ASCRP3008202	8356.91	273.935	1.204088e+002	1.229209e+001	166	26	7.737500e+000	0	0	0	0	0	0	108.594	1	1	54.4085	27.6857
DATA	559	7	67	0	0	ASCRP3000139	ASCRP3000139	8382.3	273.9	1.584205e+003	1.584402e+002	1466	27	7.882738e+000	0	0	0	0	0	0	1416.85	1	1	47.2035	25.7143
DATA	560	7	68	0	0	ASCRP3006137	ASCRP3006137	8407.67	273.931	3.222269e+002	3.232065e+001	332	26	6.400072e+000	0	0	0	0	0	0	285.751	1	1	50.7771	25.7333
DATA	561	7	69	0	0	ASCRP3005288	ASCRP3005288	8433.07	273.861	2.582090e+000	2.548781e+000	56	23.5	5.530376e+000	0	0	0	0	0	0	2.20518	0	0	46.8651	24.6333
DATA	562	7	70	0	0	ASCRP3005672	ASCRP3005672	8458.38	274.039	2.026184e+001	3.263632e+000	73	25	4.938227e+000	0	0	0	0	0	0	17.6587	1	1	49.1849	24.5313
DATA	563	7	71	0	0	ASCRP3006973	ASCRP3006973	8483.77	273.884	8.271621e+001	8.665137e+000	124.5	25	5.462857e+000	0	0	0	0	0	0	71.4426	1	1	46.5243	23.697
DATA	564	7	72	0	0	ASCRP3011889	ASCRP3011889	8509.3	273.9	1.638370e+002	1.658952e+001	194	23.5	5.814937e+000	0	0	0	0	0	0	140.231	1	1	47.2035	23.9643
DATA	565	7	73	0	0	ASCRP3004116	ASCRP3004116	8534.5	274	2.675944e+000	2.632165e+000	56	28	4.729173e+000	0	0	0	0	0	0	1.16145	0	0	54.1152	27.9286
DATA	566	7	74	0	0	ASCRP3009596	ASCRP3009596	8560.09	273.935	5.089894e+002	5.096804e+001	467	28	6.092877e+000	0	0	0	0	0	0	427.779	1	1	54.4085	27.8621
DATA	567	7	75	0	0	ASCRP3000987	ASCRP3000987	8585.5	274	1.222942e+002	1.251909e+001	155	26	6.330725e+000	0	0	0	0	0	0	101.845	1	1	49.8279	24.7568
DATA	568	7	76	0	0	ASCRP3006728	ASCRP3006728	8611	274.134	2.664591e+002	2.678258e+001	275	25	7.329996e+000	0	0	0	0	0	0	219.878	1	1	50.7771	25.6071
DATA	569	7	77	0	0	ASCRP3002500	ASCRP3002500	8636.44	273.973	1.262785e+003	1.263080e+002	1091.5	26	6.269130e+000	0	0	0	0	0	0	1032.34	1	1	48.5334	26.9259
DATA	570	7	78	0	0	ASCRP3003520	ASCRP3003520	8661.43	274.053	4.202102e+001	5.023150e+000	91	23	4.455583e+000	0	0	0	0	0	0	34.0452	1	1	49.1849	22.931
DATA	571	7	79	0	0	ASCRP3012028	ASCRP3012028	8687	274	2.695548e+001	3.870628e+000	77	26	6.136392e+000	0	0	0	0	0	0	21.6381	1	1	54.9904	24.697
DATA	572	7	80	0	0	ASCRP3010125	ASCRP3010125	8712.5	274	1.081456e+002	1.117194e+001	142	27.5	5.113538e+000	0	0	0	0	0	0	86.025	1	1	54.1152	27.7
DATA	573	7	81	0	0	ASCRP3009549	ASCRP3009549	8737.5	274	4.618035e+002	4.626686e+001	417.5	27	7.209822e+000	0	0	0	0	0	0	364.111	1	1	54.1152	26.6923
DATA	574	7	82	0	0	ASCRP3007793	ASCRP3007793	8763.38	274	1.091964e+003	1.092337e+002	901	23	6.716453e+000	0	0	0	0	0	0	853.228	1	1	48.5334	24.7209
DATA	575	8	1	0	0	ASCRP3011536	ASCRP3011536	6718.85	280.349	2.426287e+002	2.439259e+001	268	22	5.051052e+000	0	0	0	0	0	0	215.35	1	1	52.3208	21.8222
DATA	576	8	2	0	0	ASCRP3002027	ASCRP3002027	6744.44	280.304	3.034062e+001	3.933132e+000	77	24	3.615706e+000	0	0	0	0	0	0	27.031	1	1	50.7771	23.64
DATA	577	8	3	0	0	ASCRP3008166	ASCRP3008166	6769.83	279.988	6.016088e+001	6.512214e+000	102	22	4.516125e+000	0	0	0	0	0	0	53.8065	1	1	49.5074	22.6538
DATA	578	8	4	0	0	ASCRP3006103	ASCRP3006103	6795.11	280.5	2.195704e+001	3.313785e+000	67	24	5.070683e+000	0	0	0	0	0	0	19.7263	1	1	56.9804	23.6129
DATA	579	8	5	0	0	ASCRP3006374	ASCRP3006374	6820.36	280.173	1.041848e+003	1.042141e+002	985	22	6.254115e+000	0	0	0	0	0	0	940.036	1	1	50.4627	22.037
DATA	580	8	6	0	0	ASCRP3000518	ASCRP3000518	6845.89	280.5	1.908639e+001	3.113097e+000	66.5	21	5.304677e+000	0	0	0	0	0	0	17.3047	1	1	56.9804	21.7037
DATA	581	8	7	0	0	ASCRP3002080	ASCRP3002080	6871.15	280.238	1.425224e+002	1.446093e+001	182	22	5.621213e+000	0	0	0	0	0	0	129.825	1	1	50.4627	22.0882
DATA	582	8	8	0	0	ASCRP3003808	ASCRP3003808	6896.89	280.025	3.320133e+002	3.329056e+001	337	23	5.016639e+000	0	0	0	0	0	0	303.929	1	1	49.5074	23.3333
DATA	583	8	9	0	0	ASCRP3005191	ASCRP3005191	6921.86	280.253	1.107780e+002	1.133979e+001	150	23	6.111778e+000	0	0	0	0	0	0	101.923	1	1	51.0895	24.4688
DATA	584	8	10	0	0	ASCRP3013121	ASCRP3013121	6947.52	280.244	2.321206e+001	3.346738e+000	70	25	6.043925e+000	0	0	0	0	0	0	21.4679	1	1	51.0895	24.9355
DATA	585	8	11	0	1	RC12	RC12	6972.85	280.254	2.441661e+000	2.398464e+000	45	24	5.581241e+000	0	0	0	0	0	0	-4.98118	0	0	47.5395	23.6897
DATA	586	8	12	0	0	ASCRP3003784	ASCRP3003784	6998.42	280.573	8.706417e+000	2.539470e+000	57	23	5.145791e+000	0	0	0	0	0	0	8.1379	1	0	57.5363	22.3333
DATA	587	8	13	0	0	ASCRP3013477	ASCRP3013477	7023.79	280.272	3.744333e+001	4.433153e+000	85.5	24	7.375068e+000	0	0	0	0	0	0	35.1783	1	1	50.7771	24.0345
DATA	588	8	14	0	0	ASCRP3002643	ASCRP3002643	7048.95	280.514	3.612153e+001	4.315244e+000	81	23	5.883683e+000	0	0	0	0	0	0	34.116	1	1	48.5334	24.8929
DATA	589	8	15	0	0	AS_circRNA_control214	AS_circRNA_control214	7074.44	280.208	4.470798e+001	5.050245e+000	95	26	4.798504e+000	0	0	0	0	0	0	42.4423	1	1	49.8279	24.7778
DATA	590	8	16	0	0	ASCRP3002055	ASCRP3002055	7099.72	280.412	7.946753e+001	8.283158e+000	125	23	6.113919e+000	0	0	0	0	0	0	75.8339	1	1	52.0157	24.5
DATA	591	8	17	0	0	ASCRP3008346	ASCRP3008346	7125.27	280.476	8.129295e+001	8.455144e+000	128	22	4.530992e+000	0	0	0	0	0	0	77.9754	1	1	51.4001	22.2333
DATA	592	8	18	0	0	ASCRP3007112	ASCRP3007112	7150.45	280.47	2.411232e+002	2.422302e+001	289.5	18	5.301950e+000	0	0	0	0	1	0	232.43	1	1	51.4001	19.2609
DATA	593	8	19	0	0	Negative021	Negative021	7176	280.545	1.924196e+001	3.000125e+000	68.5	27	6.670463e+000	0	0	0	0	0	0	18.6401	1	1	55.8519	26.069
DATA	594	8	20	0	0	ASCRP3007049	ASCRP3007049	7201.5	281	2.389682e+001	3.310118e+000	74	26.5	8.651819e+000	0	0	0	0	1	0	23.2636	1	1	54.1152	28.9444
DATA	595	8	21	0	0	ASCRP3006336	ASCRP3006336	7226.88	280.683	1.258318e+004	1.258321e+003	12353.5	26	6.057485e+000	0	0	0	0	0	0	12305.1	1	1	49.5074	26.2143
DATA	596	8	22	0	0	ASCRP3006748	ASCRP3006748	7252.39	280.931	4.175123e+001	4.752241e+000	89.5	24	5.058912e+000	0	0	0	0	0	0	41.0146	1	1	53.8203	24.5
DATA	597	8	23	0	0	ASCRP3002706	ASCRP3002706	7277.5	281	2.054791e+001	3.054624e+000	70	25.5	5.986191e+000	0	0	0	0	0	0	20.2713	1	1	54.1152	26.6
DATA	598	8	24	0	0	ASCRP3006281	ASCRP3006281	7303	280.867	6.011680e+000	2.329946e+000	56	23	5.530391e+000	0	0	0	0	0	0	5.95488	1	0	54.4085	23.0909
DATA	599	8	25	0	0	ASCRP3010672	ASCRP3010672	7328.38	280.581	7.697676e+001	8.017680e+000	125	22	8.241646e+000	0	0	0	0	0	0	76.539	1	1	47.8731	23.5161
DATA	600	8	26	0	0	ASCRP3001220	ASCRP3001220	7353.77	280.792	1.102031e+002	1.124451e+001	165	25	5.531934e+000	0	0	0	0	0	0	109.985	1	1	48.8603	25.4667
DATA	601	8	27	0	0	ASCRP3012013	ASCRP3012013	7379.13	280.887	5.490280e+001	5.924563e+000	105	26	7.926833e+000	0	0	0	0	0	0	54.984	1	1	49.8279	26.5625
DATA	602	8	28	0	0	ASCRP3003103	ASCRP3003103	7404.46	280.762	1.966607e+002	1.979092e+001	245	28	6.773248e+000	0	0	0	0	0	0	197.572	1	1	49.5074	27.5758
DATA	603	8	29	0	0	ASCRP3002116	ASCRP3002116	7430.13	280.583	1.802733e+002	1.816267e+001	237	28	6.402788e+000	0	0	0	0	0	0	181.636	1	1	47.2035	27.9355
DATA	604	8	30	0	0	ASCRP3001291	ASCRP3001291	7455.44	280.535	8.455971e+003	8.456000e+002	8510	28	6.963840e+000	0	0	0	0	1	0	8542.46	1	1	47.2035	28.931
DATA	605	8	31	0	1	RC6	RC6	7480.5	280.718	2.241542e+000	2.201884e+000	49	26	4.761921e+000	0	0	0	0	0	0	-1.5428	0	0	49.1849	26.3043
DATA	606	8	32	0	0	ASCRP3004760	ASCRP3004760	7506.31	280.676	3.528931e+001	4.157047e+000	88	27	8.732068e+000	0	0	0	0	1	0	35.8127	1	1	47.5395	28.6087
DATA	607	8	33	0	0	ASCRP3011137	ASCRP3011137	7531.5	281	2.267554e+004	2.267555e+003	22455.5	25	4.483182e+000	0	0	0	0	0	0	23055.4	1	1	54.1152	25.0323
DATA	608	8	34	0	0	ASCRP3008561	ASCRP3008561	7557	281	1.031456e+002	1.054443e+001	158	26.5	5.164362e+000	0	0	0	0	0	0	105.033	1	1	54.9904	26.8214
DATA	609	8	35	0	0	ASCRP3013005	ASCRP3013005	7582.37	280.693	1.542019e+002	1.557455e+001	205	25	6.334430e+000	0	0	0	0	0	0	157.198	1	1	47.8731	25.9375
DATA	610	8	36	0	0	ASCRP3003176	ASCRP3003176	7607.75	280.625	2.045054e+001	2.993019e+000	76	24	7.078298e+000	0	0	0	0	0	0	20.866	1	1	47.2035	25.3667
DATA	611	8	37	0	0	ASCRP3002218	ASCRP3002218	7633.38	280.91	4.915693e+000	2.238595e+000	57	27	5.340845e+000	0	0	0	0	0	0	5.01885	1	0	49.1849	26.1034
DATA	612	8	38	0	0	ASCRP3007456	ASCRP3007456	7658.44	280.792	1.097240e+002	1.118755e+001	167	26.5	5.515991e+000	0	0	0	0	0	0	112.049	1	1	49.1849	26.1154
DATA	613	8	39	0	0	ASCRP3004516	ASCRP3004516	7684.04	280.694	1.458682e+002	1.474938e+001	200	28	6.256583e+000	0	0	0	0	0	0	148.941	1	1	47.5395	26.6
DATA	614	8	40	0	0	ASCRP3001143	ASCRP3001143	7709.44	280.867	3.432927e+001	4.069085e+000	89	27	6.923142e+000	0	0	0	0	0	0	35.0394	1	1	48.8603	25.8214
DATA	615	8	41	0	0	ASCRP3010007	ASCRP3010007	7734.72	280.905	2.737184e+002	2.745901e+001	333	24	7.142443e+000	0	0	0	0	0	0	279.171	1	1	48.8603	24.1667
DATA	616	8	42	0	0	ASCRP3007455	ASCRP3007455	7760.18	280.923	2.067233e+002	2.078786e+001	263	27	4.721594e+000	0	0	0	0	0	0	210.61	1	1	49.1849	26.7037
DATA	617	8	43	0	0	ASCRP3007885	ASCRP3007885	7785.4	280.873	1.731894e+002	1.745708e+001	229.5	26	7.664623e+000	0	0	0	0	0	0	176.19	1	1	49.5074	25.8519
DATA	618	8	44	0	0	ASCRP3012863	ASCRP3012863	7810.9	280.962	1.792042e+001	2.834156e+000	69	26	6.198118e+000	0	0	0	0	0	0	18.1987	1	1	48.5334	24.75
DATA	619	8	45	0	0	ASCRP3000180	ASCRP3000180	7836.48	280.831	7.972051e+001	8.270173e+000	134	28	5.373854e+000	0	0	0	0	1	0	80.7817	1	1	49.1849	29.2857
DATA	620	8	46	0	0	Negative055	Negative055	7861.5	281	2.080157e+001	3.031886e+000	74.5	25	7.420389e+000	0	0	0	0	0	0	21.0284	1	1	54.1152	26.1071
DATA	621	8	47	0	0	ASCRP3008652	ASCRP3008652	7887.03	280.961	1.218145e+002	1.238065e+001	176	27	6.818151e+000	0	0	0	0	0	0	122.793	1	1	46.8651	27.7778
DATA	622	8	48	0	0	ASCRP3001620	ASCRP3001620	7912.56	280.792	2.582123e+001	3.404705e+000	80	25	3.576992e+000	0	0	0	0	0	0	25.9449	1	1	49.1849	25.5556
DATA	623	8	49	0	0	ASCRP3011108	ASCRP3011108	7937.77	280.96	3.153722e+001	3.860609e+000	87	26	6.771790e+000	0	0	0	0	0	0	31.5804	1	1	48.8603	25.5
DATA	624	8	50	0	0	ASCRP3003869	ASCRP3003869	7963.25	280.803	9.550170e+001	9.808304e+000	149	28	6.532487e+000	0	0	0	0	0	0	95.2613	1	1	48.5334	27.8125
DATA	625	8	51	0	0	ASCRP3001873	ASCRP3001873	7988.87	280.962	8.266564e+001	8.565901e+000	136	26.5	5.462741e+000	0	0	0	0	0	0	82.1171	1	1	49.1849	27.1923
DATA	626	8	52	0	0	ASCRP3010362	ASCRP3010362	8014.24	280.977	1.290347e+002	1.309898e+001	181.5	26	4.633089e+000	0	0	0	0	0	0	127.607	1	1	51.0895	26.4138
DATA	627	8	53	0	0	ASCRP3007656	ASCRP3007656	8039.59	280.908	2.601475e+003	2.601574e+002	2600	25	5.896623e+000	0	0	0	0	0	0	2560.32	1	1	49.1849	26.0625
DATA	628	8	54	0	0	ASCRP3004329	ASCRP3004329	8064.81	280.974	1.078697e+003	1.078938e+002	1114	25	6.296644e+000	0	0	0	0	0	0	1056.28	1	1	49.1849	26.0909
DATA	629	8	55	0	0	ASCRP3010424	ASCRP3010424	8090.48	281.055	1.378864e+002	1.397743e+001	188	28	5.880906e+000	0	0	0	0	0	0	134.287	1	1	48.5334	27.0333
DATA	630	8	56	130	1	(+)eQC-40	EQC	8115.5	281	2.187780e+001	3.176173e+000	74	26	5.512890e+000	0	0	0	0	0	0	21.1865	1	1	54.1152	26.4333
DATA	631	8	57	0	0	A_23_P128613	NM_024089	8141.12	281.163	5.979774e+002	5.984259e+001	615	23	4.851489e+000	0	0	0	0	0	0	575.619	1	1	53.5237	23.5862
DATA	632	8	58	0	0	ASCRP3011437	ASCRP3011437	8166.43	281.073	7.814409e+001	8.154681e+000	125	25	7.669821e+000	0	0	0	0	0	0	74.7491	1	1	50.4627	24.8846
DATA	633	8	59	0	0	Negative019	Negative019	8191.36	281.131	2.388330e+000	2.352949e+000	56	24.5	9.041984e+000	0	0	0	0	0	0	1.70809	0	0	51.4001	25.9667
DATA	634	8	60	0	0	ASCRP3009029	ASCRP3009029	8217	281.149	7.613906e+001	7.971949e+000	129	26	5.980395e+000	0	0	0	0	0	0	71.8683	1	1	47.2035	26.9063
DATA	635	8	61	0	0	ASCRP3006417	ASCRP3006417	8242.54	281.274	1.567548e+003	1.567728e+002	1503	23.5	4.964913e+000	0	0	0	0	0	0	1469.21	1	1	51.7088	24.0417
DATA	636	8	62	0	0	ASCRP3005275	ASCRP3005275	8267.76	281.31	1.098393e+001	2.636102e+000	65.5	26.5	5.479802e+000	0	0	0	0	0	0	10.2204	1	0	51.4001	26.1875
DATA	637	8	63	0	0	ASCRP3010730	ASCRP3010730	8293.68	280.853	7.399875e+001	7.784115e+000	124	26	7.121281e+000	0	0	0	0	0	0	68.3113	1	1	48.8603	26.6667
DATA	638	8	64	0	0	ASCRP3005527	ASCRP3005527	8318.71	281.141	4.079649e+002	4.086902e+001	427	24	7.267966e+000	0	0	0	0	0	0	373.788	1	1	49.8279	26.36
DATA	639	8	65	66	-1	(-)3xSLv1	NegativeControl	8344.23	281.198	2.497360e+000	2.453177e+000	48	27	7.494442e+000	0	0	0	0	1	0	-5.75826	0	0	50.4627	28.3333
DATA	640	8	66	0	0	A_23_P39682	NM_001079	8369.6	281.273	1.707964e+001	3.005600e+000	70.5	24	7.900737e+000	0	0	0	0	0	0	15.3989	1	1	49.8279	25.963
DATA	641	8	67	0	0	ASCRP3008689	ASCRP3008689	8394.92	281.165	1.396515e+002	1.418609e+001	181	26.5	6.297203e+000	0	0	0	0	0	0	124.861	1	1	52.0157	26.1071
DATA	642	8	68	0	0	ASCRP3004444	ASCRP3004444	8420.5	281.5	7.960499e+001	8.348305e+000	127	24	6.076524e+000	0	0	0	0	0	0	70.5806	1	1	57.5363	24.8
DATA	643	8	69	0	0	ASCRP3010037	ASCRP3010037	8445.57	281.354	1.051371e+002	1.081538e+001	151	23.5	4.920533e+000	0	0	0	0	0	0	92.4203	1	1	51.4001	24.2857
DATA	644	8	70	0	0	ASCRP3004856	ASCRP3004856	8471.24	281.268	8.495898e+000	2.696593e+000	63	21.5	5.282496e+000	0	0	0	0	0	0	7.40215	1	0	51.4001	21.8571
DATA	645	8	71	0	0	ASCRP3012390	ASCRP3012390	8496.52	281.366	2.690094e+001	3.728560e+000	78	26	5.584152e+000	0	0	0	0	0	0	23.2334	1	1	47.8731	24.7
DATA	646	8	72	0	0	ASCRP3003917	ASCRP3003917	8521.92	281.028	8.227409e+001	8.630114e+000	128	26	7.135554e+000	0	0	0	0	0	0	70.4102	1	1	46.8651	24.871
DATA	647	8	73	0	0	ASCRP3012865	ASCRP3012865	8547.49	281.082	4.051208e+001	4.829581e+000	89	28	5.029248e+000	0	0	0	0	1	0	34.358	1	1	48.5334	28.72
DATA	648	8	74	0	0	ASCRP3003471	ASCRP3003471	8572.71	281.203	2.700516e+000	2.652738e+000	55	25	6.703475e+000	0	0	0	0	0	0	-1.68311	0	0	50.1463	24.5641
DATA	649	8	75	0	0	ASCRP3005090	ASCRP3005090	8598.23	281.115	1.833980e+001	3.245157e+000	72	26	5.106557e+000	0	0	0	0	0	0	15.2747	1	1	49.8279	24.6667
DATA	650	8	76	0	0	ASCRP3002433	ASCRP3002433	8623.76	281.349	5.447958e+003	5.448025e+002	4503	27	6.858571e+000	0	0	0	0	0	0	4496.85	1	1	51.0895	26.96
DATA	651	8	77	1028	1	(+)E1A_r60_a135	E1A_r60_a135	8648.89	281.5	2.774573e+000	2.725485e+000	53	26	5.391806e+000	0	0	0	0	0	0	-2.38183	0	0	56.9804	25.3438
DATA	652	8	78	0	0	ASCRP3007406	ASCRP3007406	8674.5	281.488	5.557687e+001	6.201036e+000	102	23	5.374406e+000	0	0	0	0	0	0	45.0561	1	1	50.4627	23.2069
DATA	653	8	79	0	0	ASCRP3007326	ASCRP3007326	8699.94	281.494	4.826102e+000	2.816910e+000	61	25	6.048543e+000	0	0	0	0	0	0	3.87754	1	0	50.4627	24.6571
DATA	654	8	80	0	0	ASCRP3000513	ASCRP3000513	8725.33	281.5	7.638075e+004	7.638075e+003	61199.5	28	6.367443e+000	0	0	0	0	0	0	60825.7	1	1	57.5363	26.5172
DATA	655	8	81	0	0	ASCRP3011895	ASCRP3011895	8750.58	281.405	9.561699e+001	9.970220e+000	132	25.5	6.430459e+000	0	0	0	0	0	0	75.4777	1	1	51.7088	25.5625
DATA	656	8	82	0	0	ASCRP3006745	ASCRP3006745	8776	281.545	2.682475e+001	3.913085e+000	76.5	24.5	6.417757e+000	0	0	0	0	0	0	20.9948	1	1	55.8519	24.992
DATA	657	9	1	0	0	ASCRP3005249	ASCRP3005249	6706.32	287.682	2.407567e+002	2.420589e+001	267.5	22	5.812023e+000	0	0	0	0	0	0	214.097	1	1	52.3208	22.6816
DATA	658	9	2	0	0	ASCRP3000898	ASCRP3000898	6731.5	287.5	6.402091e+001	6.872511e+000	105.5	22	4.584731e+000	0	0	0	0	0	0	57.1257	1	1	57.5363	22.7391
DATA	659	9	3	0	0	ASCRP3013539	ASCRP3013539	6756.76	287.635	1.395765e+002	1.417789e+001	169	23	4.123106e+000	0	0	0	0	0	0	125.024	1	1	48.5334	23.8
DATA	660	9	4	0	0	ASCRP3011218	ASCRP3011218	6782.19	287.595	2.057881e+001	3.222062e+000	65.5	23	5.217634e+000	0	0	0	0	0	0	18.508	1	1	49.1849	22.5588
DATA	661	9	5	0	0	ASCRP3003085	ASCRP3003085	6807.88	287.385	5.873285e+002	5.878471e+001	578	24	7.261600e+000	0	0	0	0	0	0	530.474	1	1	53.8203	23.7647
DATA	662	9	6	0	0	ASCRP3006470	ASCRP3006470	6833.32	287.439	8.849066e+000	2.612070e+000	56	21	4.953478e+000	0	0	0	0	0	0	8.02874	1	0	45.835	21.4138
DATA	663	9	7	0	0	ASCRP3012225	ASCRP3012225	6858.64	287.402	1.172128e+003	1.172383e+002	1104	21	6.750548e+000	0	0	0	0	0	0	1068.42	1	1	52.3208	22.6452
DATA	664	9	8	1028	1	(+)E1A_r60_a22	E1A_r60_a22	6884	287.545	9.565513e+001	9.870414e+000	139.5	23	6.566426e+000	0	0	0	0	0	0	87.6171	1	1	55.8519	24.4
DATA	665	9	9	0	0	ASCRP3013318	ASCRP3013318	6909.28	287.524	1.657725e+001	2.935339e+000	62	23	5.088381e+000	0	0	0	0	0	0	15.2589	1	1	51.4001	22.9655
DATA	666	9	10	0	0	ASCRP3004906	ASCRP3004906	6934.45	287.47	5.920278e+001	6.392170e+000	106	24	6.171932e+000	0	0	0	0	0	0	54.7661	1	1	51.4001	24.8125
DATA	667	9	11	0	0	ASCRP3010890	ASCRP3010890	6960.42	287.573	5.045369e+001	5.586148e+000	96	27	5.013316e+000	0	0	0	0	0	0	46.919	1	1	57.5363	26
DATA	668	9	12	0	0	ASCRP3001525	ASCRP3001525	6985.36	287.615	1.401390e+003	1.401593e+002	1354	23	5.657290e+000	0	0	0	0	0	0	1309.85	1	1	53.2255	22.8276
DATA	669	9	13	0	0	ASCRP3003860	ASCRP3003860	7011	287.545	1.973238e+001	3.086402e+000	69	23	5.474924e+000	0	0	0	0	0	0	18.5397	1	1	55.8519	22.7143
DATA	670	9	14	0	0	ASCRP3005466	ASCRP3005466	7036.4	287.634	9.066254e+001	9.368601e+000	133	23	6.567919e+000	0	0	0	0	0	0	85.6286	1	1	51.0895	24.2143
DATA	671	9	15	0	0	ASCRP3012836	ASCRP3012836	7061.7	287.469	1.615031e+002	1.632022e+001	202.5	23	6.062686e+000	0	0	0	0	0	0	153.314	1	1	51.0895	25.4483
DATA	672	9	16	0	0	ASCRP3012025	ASCRP3012025	7087.02	287.911	6.936944e+002	6.940878e+001	708.5	24	5.810082e+000	0	0	0	0	0	0	662	1	1	48.5334	24.2813
DATA	673	9	17	0	0	ASCRP3001370	ASCRP3001370	7112.5	287.821	1.536874e+002	1.554357e+001	198.5	22	4.867474e+000	0	0	0	0	0	0	147.409	1	1	49.1849	22.6667
DATA	674	9	18	0	0	ASCRP3005313	ASCRP3005313	7137.78	287.932	9.454584e+002	9.457413e+001	945.5	23	6.865528e+000	0	0	0	0	0	0	911.385	1	1	47.8731	23.2759
DATA	675	9	19	0	0	ASCRP3004975	ASCRP3004975	7163.37	287.693	1.523278e+002	1.540573e+001	197	23.5	8.748923e+000	0	0	0	0	0	0	147.553	1	1	47.8731	24.8929
DATA	676	9	20	0	0	CUST_15_PI418767722	NM_001614	7188.55	287.917	1.260661e+003	1.260869e+002	1232.5	28	5.834119e+000	0	0	0	0	1	0	1227.03	1	1	49.8279	28.4138
DATA	677	9	21	0	1	ETG10_13482	ETG10_13482	7214.39	287.931	2.321143e+000	2.280078e+000	47.5	27	5.629086e+000	0	0	0	0	0	0	-1.62544	0	0	53.8203	27.9259
DATA	678	9	22	0	0	Negative053	Negative053	7239.28	287.806	3.796331e+000	2.301661e+000	54	26	6.869114e+000	0	0	0	0	0	0	3.72885	1	0	47.5395	25.5517
DATA	679	9	23	0	0	ASCRP3007353	ASCRP3007353	7264.5	287.949	7.950379e+000	2.396032e+000	58	24	6.981503e+000	0	0	0	0	0	0	7.8431	1	0	49.8279	25.2069
DATA	680	9	24	0	0	ASCRP3007732	ASCRP3007732	7290.5	288	1.721497e+004	1.721499e+003	16975	25	4.962765e+000	0	0	0	0	0	0	17055.3	1	1	54.1152	25.875
DATA	681	9	25	0	0	ASCRP3011061	ASCRP3011061	7315.5	288	1.615669e+002	1.631149e+001	212	22	8.345230e+000	0	0	0	0	0	0	160.693	1	1	54.1152	23
DATA	682	9	26	0	0	ASCRP3013176	ASCRP3013176	7341.09	287.935	2.482634e+001	3.339454e+000	74	25	6.889913e+000	0	0	0	0	0	0	24.7852	1	1	54.4085	25.7143
DATA	683	9	27	0	0	ASCRP3009451	ASCRP3009451	7366.35	287.914	3.755842e+003	3.755908e+002	3785	26	5.927695e+000	0	0	0	0	0	0	3762.77	1	1	49.5074	25.7857
DATA	684	9	28	0	0	ASCRP3003044	ASCRP3003044	7391.69	288	5.711848e+002	5.716154e+001	619.5	26	6.800000e+000	0	0	0	0	0	0	574.137	1	1	50.4627	26.36
DATA	685	9	29	0	0	ASCRP3006650	ASCRP3006650	7417.5	288	6.114224e+001	6.501869e+000	111.5	28	7.643717e+000	0	0	0	0	1	0	61.6488	1	1	54.1152	28.6563
DATA	686	9	30	0	0	ASCRP3000468	ASCRP3000468	7442.5	288	1.244539e+001	2.532322e+000	63	27	5.507571e+000	0	0	0	0	0	0	12.583	1	1	65	26.6
DATA	687	9	31	0	0	ASCRP3011627	ASCRP3011627	7467.86	287.873	2.742647e+001	3.515932e+000	80	27	5.302276e+000	0	0	0	0	0	0	27.7988	1	1	46.8651	26.875
DATA	688	9	32	0	0	ASCRP3008713	ASCRP3008713	7493.2	287.803	2.848372e+001	3.596029e+000	79.5	26	7.662043e+000	0	0	0	0	0	0	28.9346	1	1	48.2044	26.7241
DATA	689	9	33	0	0	ASCRP3010472	ASCRP3010472	7518.65	287.744	6.877480e+001	7.217976e+000	121.5	24	4.376099e+000	0	0	0	0	0	0	69.9998	1	1	49.1849	24.3103
DATA	690	9	34	0	0	A_23_P87879	NM_001781	7544.5	288	5.484011e+002	5.488370e+001	612.5	24	4.382938e+000	0	0	0	0	0	0	559.155	1	1	54.1152	25.0833
DATA	691	9	35	0	0	ASCRP3008126	ASCRP3008126	7569.5	288	8.642635e+001	8.914308e+000	140	25	5.501707e+000	0	0	0	0	0	0	88.2392	1	1	54.1152	25.2174
DATA	692	9	36	0	0	ASCRP3013116	ASCRP3013116	7594.99	287.934	3.035413e+002	3.043243e+001	359	23	5.573390e+000	0	0	0	0	0	0	310.23	1	1	46.8651	24.7037
DATA	693	9	37	0	0	ASCRP3010020	ASCRP3010020	7620.5	288.012	2.275741e+002	2.286159e+001	285	24	5.659135e+000	0	0	0	0	0	0	232.767	1	1	49.8279	25.3226
DATA	694	9	38	0	0	ASCRP3011741	ASCRP3011741	7645.73	287.92	3.444493e+002	3.451380e+001	393	26	5.570248e+000	0	0	0	0	0	0	352.445	1	1	51.4001	27.1304
DATA	695	9	39	0	0	ASCRP3002220	ASCRP3002220	7670.85	287.903	3.697374e+002	3.703789e+001	418	27	6.445637e+000	0	0	0	0	0	0	378.353	1	1	46.8651	26.7097
DATA	696	9	40	0	0	ASCRP3013082	ASCRP3013082	7696.6	288.06	3.970803e+000	2.215313e+000	57.5	26	6.847027e+000	0	0	0	0	0	0	4.06254	1	0	49.8279	25.8966
DATA	697	9	41	0	0	ASCRP3000301	ASCRP3000301	7721.92	287.901	9.025667e+002	9.028301e+001	979	24.5	8.379573e+000	0	0	0	0	0	0	922.849	1	1	46.8651	25.7
DATA	698	9	42	0	0	ASCRP3011251	ASCRP3011251	7747.41	287.971	4.333638e+001	4.852288e+000	97	26.5	4.097566e+000	0	0	0	0	0	0	44.2708	1	1	46.5243	26.1364
DATA	699	9	43	0	0	ASCRP3008933	ASCRP3008933	7772.69	287.977	2.290262e+003	2.290367e+002	2378	27	5.191490e+000	0	0	0	0	0	0	2336.75	1	1	50.7771	26.4815
DATA	700	9	44	0	0	ASCRP3000257	ASCRP3000257	7798.17	288.065	4.954281e+001	5.416268e+000	105	25	5.967275e+000	0	0	0	0	0	0	50.4693	1	1	48.8603	24.5862
DATA	701	9	45	0	0	ASCRP3001961	ASCRP3001961	7823.59	287.908	3.316629e+001	3.976187e+000	88.5	26	4.589969e+000	0	0	0	0	0	0	33.7199	1	1	49.1849	25.9667
DATA	702	9	46	0	0	ASCRP3007037	ASCRP3007037	7848.91	288.082	8.985156e+002	8.987844e+001	943	27	5.854980e+000	0	0	0	0	0	0	911.501	1	1	51.0895	26.931
DATA	703	9	47	0	0	ASCRP3008772	ASCRP3008772	7874.45	287.934	1.404198e+002	1.421388e+001	194	25	7.004432e+000	0	0	0	0	0	0	142.07	1	1	49.1849	25.2
DATA	704	9	48	0	0	ASCRP3003456	ASCRP3003456	7899.6	288.192	3.245146e+001	3.926282e+000	87	25	4.253036e+000	0	0	0	0	0	0	32.7399	1	1	48.2044	25.6296
DATA	705	9	49	0	0	ASCRP3007008	ASCRP3007008	7925.13	288	1.476330e+002	1.492892e+001	201	24	5.552293e+000	0	0	0	0	0	0	148.446	1	1	48.5334	24.1935
DATA	706	9	50	0	0	Negative049	Negative049	7950.54	288.075	2.265621e+000	2.233512e+000	56	25.5	7.556241e+000	0	0	0	0	0	0	1.88925	0	0	49.8279	25.75
DATA	707	9	51	0	0	ASCRP3007723	ASCRP3007723	7976.04	287.947	1.795581e+001	2.866516e+000	73	27.5	6.734128e+000	0	0	0	0	0	0	17.9183	1	1	46.8651	27.5
DATA	708	9	52	0	0	ASCRP3005794	ASCRP3005794	8001.21	288.269	1.442763e+001	2.667514e+000	69	26	4.752192e+000	0	0	0	0	0	0	14.3383	1	1	48.8603	26.2
DATA	709	9	53	0	0	ASCRP3000949	ASCRP3000949	8026.67	288.346	6.406717e+001	6.791632e+000	118.5	26.5	5.571376e+000	0	0	0	0	0	0	63.3805	1	1	50.7771	26.8333
DATA	710	9	54	0	1	ETG05_36762	ETG05_36762	8052.42	288.427	3.160017e+001	3.887978e+000	86	25	5.405349e+000	0	0	0	1	0	0	31.1075	1	1	57.5363	25.303
DATA	711	9	55	0	0	ASCRP3001986	ASCRP3001986	8077.36	288.182	3.374556e+001	4.070868e+000	88	26.5	6.993018e+000	0	0	0	0	0	0	33.0471	1	1	49.8279	27.1667
DATA	712	9	56	0	0	ASCRP3005036	ASCRP3005036	8102.86	288.412	9.454357e+003	9.454384e+002	9524	26	5.886767e+000	0	0	0	0	0	0	9208.44	1	1	54.9904	26.9667
DATA	713	9	57	0	0	ASCRP3002737	ASCRP3002737	8128.54	288.205	1.671679e+002	1.687468e+001	212.5	26	5.889792e+000	0	0	0	0	0	0	161.855	1	1	50.1463	26.7586
DATA	714	9	58	0	0	ASCRP3010409	ASCRP3010409	8153.46	288.212	2.780098e+001	3.618889e+000	81.5	22	4.676913e+000	0	0	0	0	0	0	26.7572	1	1	50.7771	22.6522
DATA	715	9	59	0	0	ASCRP3009797	ASCRP3009797	8178.95	288.175	1.242178e+002	1.263871e+001	175	23	7.304333e+000	0	0	0	0	0	0	118.792	1	1	49.8279	23.2593
DATA	716	9	60	0	0	ASCRP3012302	ASCRP3012302	8204.5	288.5	3.387471e+002	3.395591e+001	378	26	7.835541e+000	0	0	0	0	0	0	321.842	1	1	52.9257	27.0645
DATA	717	9	61	0	0	ASCRP3009098	ASCRP3009098	8229.89	288.5	1.902638e+001	3.033858e+000	75	24	5.232446e+000	0	0	0	0	0	0	17.953	1	1	56.9804	25.3871
DATA	718	9	62	0	0	ASCRP3013448	ASCRP3013448	8255.36	288.388	1.503453e+001	2.815235e+000	69.5	27	5.935551e+000	0	0	0	0	0	0	14.0847	1	1	52.0157	27
DATA	719	9	63	0	0	ASCRP3009388	ASCRP3009388	8280.74	288.383	5.187085e+001	5.714451e+000	101	26	6.166948e+000	0	0	0	0	0	0	48.2377	1	1	51.0895	26.9688
DATA	720	9	64	0	0	ASCRP3000927	ASCRP3000927	8306.33	288.481	2.580887e+002	2.592171e+001	285	25.5	6.649979e+000	0	0	0	0	0	0	238.197	1	1	51.0895	26
DATA	721	9	65	0	0	ASCRP3012283	ASCRP3012283	8331.42	288.272	8.474132e+001	8.817003e+000	131	25.5	8.774889e+000	0	0	0	0	0	0	77.6035	1	1	51.0895	28.0357
DATA	722	9	66	0	0	Negative017	Negative017	8356.8	288.482	3.992621e+001	4.686539e+000	91	24	4.848442e+000	0	0	0	0	0	0	36.2767	1	1	51.7088	23.3103
DATA	723	9	67	0	0	ASCRP3001179	ASCRP3001179	8382.26	288.5	1.040310e+002	1.069328e+001	149	26	6.639528e+000	0	0	0	0	0	0	93.754	1	1	50.4627	25
DATA	724	9	68	0	0	ASCRP3001250	ASCRP3001250	8407.52	288.554	3.407645e+000	2.517841e+000	59	25	5.812112e+000	0	0	0	0	0	0	3.04581	1	0	51.7088	25.7742
DATA	725	9	69	0	0	ASCRP3006840	ASCRP3006840	8433.2	288.563	1.402566e+003	1.402791e+002	1282	23	6.156147e+000	0	0	0	0	0	0	1242.97	1	1	54.9904	24.25
DATA	726	9	70	0	0	ASCRP3011500	ASCRP3011500	8458.54	288.663	1.726613e+001	3.069294e+000	71	22	4.885470e+000	0	0	0	0	0	0	15.1718	1	1	51.0895	22.8333
DATA	727	9	71	0	0	ASCRP3008581	ASCRP3008581	8483.99	288.377	1.135191e+001	2.800596e+000	66	23	5.077253e+000	0	0	0	0	0	0	9.88682	1	0	49.1849	23.6129
DATA	728	9	72	0	0	ASCRP3002454	ASCRP3002454	8509.32	288.541	1.991596e+002	2.008270e+001	228	25	5.322232e+000	0	0	0	0	0	0	171.957	1	1	51.7088	24.6154
DATA	729	9	73	0	0	Negative023	Negative023	8534.61	288.464	2.652460e+000	2.605532e+000	54.5	27	6.098332e+000	0	0	0	0	0	0	-1.44435	0	0	52.0157	26.2414
DATA	730	9	74	0	0	Negative021	Negative021	8560.12	288.753	1.946404e+001	3.270725e+000	73	28	6.714541e+000	0	0	0	0	0	0	16.5114	1	1	50.4627	27.8667
DATA	731	9	75	0	0	ASCRP3012776	ASCRP3012776	8585.91	288.371	2.700947e+000	2.653750e+000	57	25	5.303787e+000	0	0	0	0	0	0	0.469579	0	0	47.2035	24.3889
DATA	732	9	76	0	0	ASCRP3000700	ASCRP3000700	8610.9	288.544	9.936934e+001	1.029105e+001	134	25.5	5.553492e+000	0	0	0	0	0	0	82.7881	1	1	50.4627	24.7857
DATA	733	9	77	0	0	ASCRP3005852	ASCRP3005852	8636.33	288.6	4.370589e+001	5.137526e+000	92	24	6.006500e+000	0	0	0	0	0	0	36.0891	1	1	50.7771	25.8214
DATA	734	9	78	0	1	RC8	RC8	8662.03	288.543	2.774091e+000	2.725012e+000	48	23	5.013774e+000	0	0	0	0	0	0	-8.38634	0	0	54.1152	21.931
DATA	735	9	79	0	0	ASCRP3011941	ASCRP3011941	8686.94	288.519	1.085047e+002	1.119326e+001	141	21	4.217212e+000	0	0	0	0	0	0	88.015	1	1	49.5074	22.4571
DATA	736	9	80	0	0	ASCRP3003193	ASCRP3003193	8712.5	288.5	3.404671e+000	2.794186e+000	58	25	5.823456e+000	0	0	0	0	0	0	2.73735	1	0	57.5363	25.1333
DATA	737	9	81	0	0	ASCRP3008249	ASCRP3008249	8737.67	288.5	2.782157e+001	3.945335e+000	77	27	6.603518e+000	0	0	0	0	0	0	22.1766	1	1	57.5363	26.1613
DATA	738	9	82	66	-1	(-)3xSLv1	NegativeControl	8763.43	289.079	2.871364e+000	2.820564e+000	54	26	6.502576e+000	0	0	0	1	0	0	-2.17087	0	0	49.1849	24.9535
DATA	739	10	1	0	0	ASCRP3004860	ASCRP3004860	6719.04	294.893	1.748920e+002	1.766620e+001	206	21	5.567545e+000	0	0	0	0	0	0	156.334	1	1	51.4001	21.9512
DATA	740	10	2	0	0	ASCRP3009125	ASCRP3009125	6744.31	295	2.021931e+003	2.022084e+002	1827.5	22	4.382938e+000	0	0	0	0	0	0	1813.91	1	1	50.4627	22.9167
DATA	741	10	3	0	0	ASCRP3005101	ASCRP3005101	6769.3	294.964	3.242737e+002	3.252177e+001	336	24	5.792988e+000	0	0	0	0	0	0	292.01	1	1	50.1463	24.9394
DATA	742	10	4	0	0	ASCRP3007420	ASCRP3007420	6795.02	295.012	5.748376e+001	6.254939e+000	103	23	5.927019e+000	0	0	0	0	0	0	51.9806	1	1	50.1463	23.7692
DATA	743	10	5	0	0	A_23_P213255	NM_020159	6820.8	294.803	2.952348e+001	3.839905e+000	77	22	5.409807e+000	0	0	0	0	0	0	26.8118	1	1	48.2044	22.8621
DATA	744	10	6	0	0	ASCRP3001070	ASCRP3001070	6845.85	295.085	4.846141e+000	2.491711e+000	54	20	6.230810e+000	0	0	0	0	0	0	4.42114	1	0	54.1152	22.2667
DATA	745	10	7	0	0	ASCRP3004505	ASCRP3004505	6871.08	294.911	8.799137e+001	9.129310e+000	128	23	6.456484e+000	0	0	0	0	0	0	80.6419	1	1	49.1849	23.6216
DATA	746	10	8	0	0	ASCRP3013228	ASCRP3013228	6896.72	294.905	6.598585e+003	6.598629e+002	6120	22.5	5.395325e+000	0	0	0	0	0	0	6076.83	1	1	48.8603	23.1579
DATA	747	10	9	0	0	ASCRP3010480	ASCRP3010480	6922	295.133	3.407655e+001	4.173290e+000	81	23	6.590315e+000	0	0	0	0	0	0	31.5389	1	1	54.4085	24.9677
DATA	748	10	10	0	0	ASCRP3003400	ASCRP3003400	6947.5	295.352	2.875131e+001	3.743215e+000	77	23	6.040859e+000	0	0	0	0	0	0	26.7464	1	1	65	24.4118
DATA	749	10	11	0	0	ASCRP3003705	ASCRP3003705	6972.8	294.648	3.714846e+003	3.714923e+002	3515	27	5.387978e+000	0	0	0	0	0	0	3472.39	1	1	46.8651	25.697
DATA	750	10	12	0	0	ASCRP3006421	ASCRP3006421	6998.21	295.207	5.353864e+002	5.359120e+001	543	22.5	6.110296e+000	0	0	0	0	0	0	503.109	1	1	53.8203	22.4167
DATA	751	10	13	0	0	ASCRP3011882	ASCRP3011882	7023.72	295.145	1.363541e+001	2.726200e+000	60	23	7.181559e+000	0	0	0	0	0	0	12.8792	1	1	49.5074	24.3143
DATA	752	10	14	0	0	ASCRP3003385	ASCRP3003385	7048.86	295.297	5.578572e+000	2.413987e+000	53.5	22.5	5.019617e+000	0	0	0	0	0	0	5.29625	1	0	48.8603	23.1
DATA	753	10	15	0	0	ASCRP3008822	ASCRP3008822	7074.23	294.661	3.650959e+002	3.658433e+001	398	26.5	6.055301e+000	0	0	0	0	0	0	348.314	1	1	44.7812	26
DATA	754	10	16	0	0	ASCRP3000076	ASCRP3000076	7099.71	295.141	9.535970e+001	9.815320e+000	143	22	5.315435e+000	0	0	0	0	0	0	91.4531	1	1	49.8279	22.4231
DATA	755	10	17	0	0	ASCRP3004985	ASCRP3004985	7125.42	295.427	2.837046e+001	3.660513e+000	77	22.5	6.399162e+000	0	0	0	0	0	0	27.3484	1	1	57.5363	22.9167
DATA	756	10	18	0	0	ASCRP3009824	ASCRP3009824	7150.5	295.049	7.268965e+002	7.272610e+001	743	23	8.066301e+000	0	0	0	0	0	0	704.023	1	1	50.4627	24.25
DATA	757	10	19	0	0	ASCRP3003043	ASCRP3003043	7176	295.455	4.864716e+001	5.377136e+000	96.5	28	5.625289e+000	0	0	0	0	0	0	47.3498	1	1	55.8519	27.5185
DATA	758	10	20	0	0	ASCRP3002822	ASCRP3002822	7201.5	295.5	8.690034e+002	8.693025e+001	895	29	5.663649e+000	0	0	0	0	1	0	849.818	1	1	57.5363	29
DATA	759	10	21	0	0	ASCRP3009308	ASCRP3009308	7226.67	295.5	7.509324e+001	7.844895e+000	126.5	26.5	7.647232e+000	0	0	0	0	0	0	73.7663	1	1	57.5363	26.4643
DATA	760	10	22	0	0	ASCRP3010504	ASCRP3010504	7252.27	295.165	2.254338e+002	2.265639e+001	273.5	24	6.634003e+000	0	0	0	0	0	0	222.409	1	1	50.1463	24.48
DATA	761	10	23	0	0	ASCRP3009552	ASCRP3009552	7277.5	295.5	2.845868e+001	3.628154e+000	78	24	6.096330e+000	0	0	0	0	0	0	28.1973	1	1	57.5363	24.6296
DATA	762	10	24	0	0	ASCRP3000272	ASCRP3000272	7303.03	295.298	1.483649e+004	1.483650e+003	14779	26.5	6.557351e+000	0	0	0	0	0	0	14759.1	1	1	53.8203	26.3667
DATA	763	10	25	0	0	AS_circRNA_control203	AS_circRNA_control203	7328.38	295.065	5.633801e+002	5.638225e+001	605	25	8.446392e+000	0	0	0	0	0	0	562.549	1	1	49.5074	24.6923
DATA	764	10	26	0	0	ASCRP3008653	ASCRP3008653	7353.7	295.2	6.994773e+002	6.998311e+001	757	27	4.770744e+000	0	0	0	0	1	0	700.997	1	1	50.7771	28.48
DATA	765	10	27	0	0	ASCRP3004037	ASCRP3004037	7379.33	295.5	1.712082e+001	2.801258e+000	68.5	26	7.095620e+000	0	0	0	0	0	0	17.2183	1	1	57.5363	25.4348
DATA	766	10	28	0	0	ASCRP3004941	ASCRP3004941	7404.56	295.078	2.250297e+000	2.215834e+000	52	26	6.260622e+000	0	0	0	0	0	0	1.55231	0	0	52.3208	27.6538
DATA	767	10	29	0	0	ASCRP3010625	ASCRP3010625	7430.51	294.697	1.288133e+003	1.288321e+002	1259.5	27	6.009667e+000	0	0	0	0	0	0	1303.11	1	1	48.5334	27.2333
DATA	768	10	30	0	0	ASCRP3012949	ASCRP3012949	7455.54	295.114	3.645177e+001	4.256677e+000	89	24	6.749956e+000	0	0	0	0	0	0	36.9759	1	1	50.4627	25.5238
DATA	769	10	31	0	0	ASCRP3001625	ASCRP3001625	7480.65	295.346	5.873954e+000	2.270192e+000	57	27	5.318432e+000	0	0	0	0	0	0	5.9728	1	0	50.7771	28
DATA	770	10	32	0	1	RC1	RC1	7506.31	295.025	2.227844e+000	2.188429e+000	51	23	7.710766e+000	0	0	0	0	0	0	-1.16363	0	0	49.8279	23.5484
DATA	771	10	33	0	0	Negative015	Negative015	7531.99	295.273	3.587644e+000	2.213558e+000	56	25	4.381387e+000	0	0	0	0	0	0	3.66237	1	0	49.1849	24.9
DATA	772	10	34	0	0	ASCRP3007131	ASCRP3007131	7557	295.545	4.514604e+004	4.514604e+003	46291	25	5.234354e+000	0	0	0	0	0	0	46158.3	1	1	55.8519	26.0385
DATA	773	10	35	0	0	ASCRP3003857	ASCRP3003857	7582.27	295.38	1.751450e+002	1.764945e+001	233	25	5.967734e+000	0	0	0	0	0	0	179.28	1	1	50.7771	25.5769
DATA	774	10	36	0	0	ASCRP3002486	ASCRP3002486	7607.48	295	1.401048e+001	2.588552e+000	67	24	6.685240e+000	0	0	0	0	0	0	14.3527	1	1	48.5334	26.3143
DATA	775	10	37	0	0	ASCRP3009969	ASCRP3009969	7633.29	295.203	9.981723e+001	1.021598e+001	152	24.5	5.528545e+000	0	0	0	0	0	0	102.322	1	1	50.1463	26.25
DATA	776	10	38	0	0	ASCRP3003624	ASCRP3003624	7658.41	295.434	5.350133e+001	5.775149e+000	108	27	5.907646e+000	0	0	0	0	0	0	54.8617	1	1	51.7088	27.8519
DATA	777	10	39	0	0	ASCRP3010143	ASCRP3010143	7683.82	295.175	1.579923e+003	1.580073e+002	1673	26	7.444184e+000	0	0	0	0	0	0	1619.89	1	1	50.7771	26.1111
DATA	778	10	40	0	0	ASCRP3008532	ASCRP3008532	7709.25	295.361	6.384913e+002	6.388618e+001	714.5	25	6.275943e+000	0	0	0	0	0	0	654.423	1	1	51.0895	25.1852
DATA	779	10	41	0	0	ASCRP3010045	ASCRP3010045	7734.5	295.22	1.470145e+001	2.627024e+000	71	26	6.539799e+000	0	0	0	0	0	0	15.057	1	1	51.0895	25.7
DATA	780	10	42	0	0	ASCRP3002810	ASCRP3002810	7760.42	295.573	4.307344e+001	4.827257e+000	95	27	5.523238e+000	0	0	0	0	0	0	44.072	1	1	57.5363	27.8846
DATA	781	10	43	0	0	ASCRP3004729	ASCRP3004729	7785.44	295.122	1.804509e+002	1.817660e+001	238	26	5.699869e+000	0	0	0	0	0	0	184.358	1	1	50.7771	24.8333
DATA	782	10	44	0	0	ASCRP3009092	ASCRP3009092	7810.58	295.405	5.368371e+002	5.372820e+001	600	26.5	6.207355e+000	0	0	0	0	0	0	547.57	1	1	51.7088	26.2813
DATA	783	10	45	0	0	ASCRP3005142	ASCRP3005142	7836.24	295.724	5.980524e+001	6.369038e+000	112	26	5.630275e+000	0	0	0	0	0	0	60.8798	1	1	48.2044	26.5
DATA	784	10	46	0	0	ASCRP3000005	ASCRP3000005	7861.56	295.535	4.730831e+001	5.215580e+000	101.5	27	6.733566e+000	0	0	0	0	0	0	48.0407	1	1	47.2035	26.8182
DATA	785	10	47	0	0	ASCRP3009671	ASCRP3009671	7887.09	295.935	2.035082e+003	2.035201e+002	2136.5	25	5.425298e+000	0	0	0	0	0	0	2061.16	1	1	54.4085	24.7857
DATA	786	10	48	0	0	ASCRP3000591	ASCRP3000591	7912.5	296	4.629071e+001	5.128823e+000	103	24	4.029143e+000	0	0	0	0	0	0	46.7414	1	1	54.1152	24.3448
DATA	788	10	50	0	0	ASCRP3004955	ASCRP3004955	7963.21	295.764	2.473269e+002	2.483249e+001	298.5	29	7.781325e+000	0	0	0	0	1	0	247.947	1	1	47.5395	28.7647
DATA	789	10	51	0	0	ASCRP3001767	ASCRP3001767	7988.55	295.676	6.147071e+001	6.540183e+000	116	26	5.728891e+000	0	0	0	0	0	0	61.3746	1	1	48.2044	25.9655
DATA	790	10	52	0	0	ASCRP3013274	ASCRP3013274	8013.93	295.841	7.458315e+002	7.461687e+001	783	26.5	6.013342e+000	0	0	0	0	0	0	741.464	1	1	51.7088	27.0313
DATA	791	10	53	0	0	ASCRP3004249	ASCRP3004249	8039.41	295.902	5.681559e+002	5.686026e+001	619.5	25	5.546046e+000	0	0	0	0	0	0	562.194	1	1	49.8279	25
DATA	792	10	54	0	0	ASCRP3002371	ASCRP3002371	8064.85	295.898	3.597154e+002	3.604276e+001	410.5	27	5.448883e+000	0	0	0	0	0	0	354.166	1	1	52.0157	27.0968
DATA	793	10	55	0	0	ASCRP3005508	ASCRP3005508	8090.5	296	2.324189e+000	2.288612e+000	56.5	27	6.269796e+000	0	0	0	0	0	0	2.27622	1	0	54.1152	26.1034
DATA	794	10	56	0	0	ASCRP3010673	ASCRP3010673	8115.43	295.662	1.019289e+002	1.044688e+001	153	25.5	7.052332e+000	0	0	0	0	0	0	99.2669	1	1	47.8731	26.8462
DATA	795	10	57	0	0	ASCRP3006627	ASCRP3006627	8140.72	296.206	2.344001e+000	2.303274e+000	55	25	6.687551e+000	0	0	0	0	0	0	0.566487	0	0	46.1809	26.16
DATA	796	10	58	0	0	ASCRP3012445	ASCRP3012445	8166.3	295.785	1.902533e+002	1.916592e+001	235	23	6.039076e+000	0	0	0	0	0	0	183.076	1	1	49.1849	22.5517
DATA	797	10	59	0	0	ASCRP3007790	ASCRP3007790	8191.88	295.815	2.962199e+001	3.770112e+000	83	23	8.358697e+000	0	0	0	0	0	0	28.3213	1	1	49.5074	23.8333
DATA	798	10	60	0	0	ASCRP3009387	ASCRP3009387	8217.5	296	3.814276e+000	2.378558e+000	59	25	5.655143e+000	0	0	0	0	0	0	3.62259	1	0	54.1152	25.7742
DATA	799	10	61	0	0	ASCRP3010831	ASCRP3010831	8242.57	295.81	9.416696e+001	9.708910e+000	145	26	5.860027e+000	0	0	0	0	0	0	88.8186	1	1	49.5074	26.6087
DATA	800	10	62	0	0	ASCRP3008428	ASCRP3008428	8267.7	296.462	2.423051e+000	2.388729e+000	55.5	25	6.205476e+000	0	0	0	0	0	0	1.89129	0	0	49.5074	25.7143
DATA	801	10	63	0	0	ASCRP3012718	ASCRP3012718	8293.13	295.9	2.441600e+000	2.398403e+000	52	25.5	5.642205e+000	0	0	0	0	0	0	-2.09656	0	0	46.8651	25.6
DATA	802	10	64	0	0	ASCRP3012144	ASCRP3012144	8318.72	295.915	1.823908e+002	1.839851e+001	222	25	6.891488e+000	0	0	0	0	0	0	168.278	1	1	49.8279	26.2759
DATA	803	10	65	0	0	ASCRP3004243	ASCRP3004243	8344.14	295.897	1.070563e+001	2.660599e+000	65	24	5.576785e+000	0	0	0	0	0	0	9.80053	1	0	48.8603	24.2857
DATA	804	10	66	0	0	Negative025	Negative025	8369.45	295.986	2.499226e+000	2.455010e+000	51	24	4.762770e+000	0	0	0	0	0	0	-3.10907	0	0	48.5334	24.7273
DATA	805	10	67	0	0	ASCRP3004433	ASCRP3004433	8395.05	295.89	5.818944e+001	6.323559e+000	107	24	6.197264e+000	0	0	0	0	0	0	52.4171	1	1	46.8651	24.9643
DATA	806	10	68	0	0	ASCRP3002494	ASCRP3002494	8420.5	296	1.921254e+001	3.149661e+000	73	25	5.885179e+000	0	0	0	0	0	0	17.1646	1	1	65	25.5926
DATA	807	10	69	0	0	A_23_P148798	NM_015984	8445.5	296	4.016133e+001	4.739465e+000	92	22	3.991722e+000	0	0	0	1	0	0	35.5844	1	1	54.1152	22.5769
DATA	808	10	70	0	0	ASCRP3001617	ASCRP3001617	8471.07	296	2.361754e+002	2.375355e+001	261.5	21.5	5.053339e+000	0	0	0	0	0	0	207.47	1	1	46.8651	21.6667
DATA	809	10	71	0	0	ASCRP3011308	ASCRP3011308	8496.53	296.063	1.341757e+001	2.890552e+000	68	24	5.679409e+000	0	0	0	0	0	0	11.6856	1	1	49.8279	23.5455
DATA	810	10	72	0	0	ASCRP3006312	ASCRP3006312	8521.87	295.987	9.081776e+001	9.441882e+000	134	26	5.195739e+000	0	0	0	0	0	0	78.4071	1	1	47.5395	24.9355
DATA	811	10	73	0	0	ASCRP3007250	ASCRP3007250	8547.35	295.88	3.564692e+002	3.574203e+001	357	28	7.386058e+000	0	0	0	0	0	0	305.039	1	1	48.8603	26.9231
DATA	812	10	74	0	0	ASCRP3005013	ASCRP3005013	8572.19	296.048	5.546228e+001	6.137364e+000	100	26.5	5.763803e+000	0	0	0	0	0	0	47.0575	1	1	45.4864	25.75
DATA	813	10	75	0	0	ASCRP3008205	ASCRP3008205	8598.07	296	5.136285e+002	5.143126e+001	487	23	4.886786e+000	0	0	0	0	0	0	431.875	1	1	46.8651	23.5455
DATA	814	10	76	0	0	ASCRP3011105	ASCRP3011105	8623.51	295.903	8.408644e+001	8.824075e+000	128	26.5	5.031745e+000	0	0	0	0	0	0	70.0749	1	1	47.8731	26.0385
DATA	815	10	77	0	0	ASCRP3011142	ASCRP3011142	8649	296.133	6.883646e+000	2.785404e+000	61	23	5.457629e+000	0	0	0	0	0	0	5.68693	1	0	65	23
DATA	816	10	78	0	0	ASCRP3013562	ASCRP3013562	8674.5	296	2.772156e+000	2.723111e+000	53	24	3.833161e+000	0	0	0	0	0	0	-2.87436	0	0	54.1152	23.7857
DATA	817	10	79	0	0	ASCRP3004541	ASCRP3004541	8699.85	295.905	1.242078e+002	1.272092e+001	154.5	21	5.259149e+000	0	0	0	0	0	0	100.82	1	1	47.8731	23.0882
DATA	818	10	80	0	0	ASCRP3008582	ASCRP3008582	8725.06	296.013	7.224522e+003	7.224575e+002	5523	24.5	6.733403e+000	0	0	0	0	0	0	5814.7	1	1	48.5334	25.625
DATA	819	10	81	0	0	ASCRP3007919	ASCRP3007919	8750.73	295.918	2.873711e+001	4.008405e+000	78	27	5.517921e+000	0	0	0	0	0	0	22.9301	1	1	48.2044	24.6757
DATA	820	10	82	0	0	ASCRP3003892	ASCRP3003892	8776	296.455	2.271385e+001	3.618394e+000	73	24	6.400772e+000	0	0	0	0	0	0	17.9812	1	1	55.8519	24.3118
DATA	821	11	1	0	0	ASCRP3007848	ASCRP3007848	6706.28	302.095	3.644444e+002	3.652942e+001	374.5	22	6.143846e+000	0	0	0	0	0	0	326.338	1	1	48.8603	23.0427
DATA	822	11	2	0	0	ASCRP3000429	ASCRP3000429	6731.5	302	3.304051e+001	4.132467e+000	79	21	4.964822e+000	0	0	0	0	0	0	29.6825	1	1	54.1152	21.871
DATA	823	11	3	0	0	ASCRP3010806	ASCRP3010806	6756.88	302	1.448782e+003	1.448993e+002	1339	25	5.550707e+000	0	0	0	0	0	0	1306.26	1	1	49.8279	23.8966
DATA	824	11	4	0	0	AS_circRNA_control206	AS_circRNA_control206	6782.35	302.12	7.736916e+001	8.119592e+000	121	22.5	6.834727e+000	0	0	0	0	0	0	70.0344	1	1	48.8603	23.4722
DATA	825	11	5	1028	1	(+)E1A_r60_n9	E1A_r60_n9	6808.01	301.595	3.324022e+000	2.476020e+000	50.5	24	6.919530e+000	0	0	0	0	0	0	3.0208	1	0	48.2044	25.2564
DATA	826	11	6	0	0	ASCRP3002271	ASCRP3002271	6833.31	302.16	1.594102e+001	2.916642e+000	61	22	5.961414e+000	0	0	0	0	0	0	14.5529	1	1	49.1849	23.3333
DATA	827	11	7	0	0	ASCRP3013420	ASCRP3013420	6858.07	302.409	7.786401e+002	7.790197e+001	744	21	5.698739e+000	0	0	0	0	0	0	714.042	1	1	52.3208	22.2286
DATA	829	11	9	0	0	ASCRP3003473	ASCRP3003473	6909.42	302.427	1.307081e+004	1.307084e+003	11905	23	6.164240e+000	0	0	0	0	0	0	12101.5	1	1	57.5363	23.7419
DATA	830	11	10	0	0	AS_circRNA_control203	AS_circRNA_control203	6934.56	302.323	5.887181e+002	5.892058e+001	597.5	22.5	6.209145e+000	0	0	0	0	0	0	547.686	1	1	52.9257	23.8529
DATA	831	11	11	0	0	ASCRP3005307	ASCRP3005307	6960.06	302.239	7.008357e+003	7.008398e+002	6575	26	6.059365e+000	0	0	0	0	0	0	6552.32	1	1	46.8651	24.8182
DATA	832	11	12	0	1	ETG04_27747	ETG04_27747	6985.58	302.427	3.047821e+000	2.392297e+000	53	24	5.824529e+000	0	0	0	0	0	0	2.86412	1	0	65	25.1176
DATA	833	11	13	0	0	ASCRP3012047	ASCRP3012047	7011	302.455	2.403320e+000	2.360801e+000	47	23	6.672745e+000	0	0	0	0	0	0	-1.35957	0	0	65	23.5946
DATA	834	11	14	0	0	ASCRP3003581	ASCRP3003581	7036.35	302.48	2.391178e+000	2.352601e+000	52	23	4.133802e+000	0	0	0	0	0	0	1.25676	0	0	49.5074	23.3704
DATA	835	11	15	0	0	ASCRP3010261	ASCRP3010261	7061.33	302.19	1.334707e+001	2.691667e+000	62.5	24	6.220546e+000	0	0	0	0	0	0	12.7324	1	1	51.7088	24.8378
DATA	836	11	16	0	0	ASCRP3012773	ASCRP3012773	7087.12	302.405	1.785879e+001	2.932029e+000	68	25	5.947848e+000	0	0	0	0	0	0	17.1246	1	1	52.0157	24.7576
DATA	837	11	17	0	0	ASCRP3002523	ASCRP3002523	7112.32	302.216	2.170182e+001	3.172485e+000	69	21	4.357134e+000	0	0	0	0	0	0	20.9113	1	1	48.8603	21.2308
DATA	838	11	18	0	0	ASCRP3009393	ASCRP3009393	7137.74	302.407	5.182682e+002	5.187795e+001	546	23	6.167398e+000	0	0	0	0	0	0	501.873	1	1	51.0895	23.3182
DATA	839	11	19	0	0	ASCRP3001978	ASCRP3001978	7163.23	302.099	2.041706e+002	2.054528e+001	250	28	7.016135e+000	0	0	0	0	0	0	198.649	1	1	46.8651	27.1154
DATA	840	11	20	0	0	ASCRP3007579	ASCRP3007579	7188.67	302.5	3.822821e+004	3.822822e+003	37005	28	6.211606e+000	0	0	0	0	1	0	37374.3	1	1	57.5363	28.7407
DATA	841	11	21	0	0	ASCRP3013084	ASCRP3013084	7214.11	302.5	2.149719e+004	2.149721e+003	20915	28	8.146165e+000	0	0	0	0	0	0	21113.4	1	1	56.9804	27.88
DATA	842	11	22	0	0	ASCRP3003313	ASCRP3003313	7239.58	302.413	4.389486e+002	4.395302e+001	484	29	7.410542e+000	0	0	0	0	0	0	433.02	1	1	52.9257	26.129
DATA	843	11	23	0	0	ASCRP3003559	ASCRP3003559	7264.89	302.5	1.444711e+002	1.462137e+001	195	26	7.116907e+000	0	0	0	0	0	0	143.131	1	1	56.9804	25.2917
DATA	844	11	24	0	0	ASCRP3006775	ASCRP3006775	7290.42	302.573	3.659718e+001	4.291539e+000	85.5	27	6.064779e+000	0	0	0	0	0	0	36.4079	1	1	65	26.6923
DATA	845	11	25	0	0	ASCRP3013070	ASCRP3013070	7315.58	302.573	8.954382e+000	2.405591e+000	60	25	7.518422e+000	0	0	0	0	0	0	8.9426	1	0	65	25.88
DATA	846	11	26	0	0	ASCRP3006450	ASCRP3006450	7341.11	302.5	1.039136e+002	1.062679e+001	155	26	7.635141e+000	0	0	0	0	0	0	104.162	1	1	56.9804	24.8462
DATA	847	11	27	0	0	ASCRP3012852	ASCRP3012852	7366.57	302.228	3.397973e+001	4.057186e+000	84	26	7.211300e+000	0	0	0	0	0	0	34.1776	1	1	50.4627	25.1852
DATA	848	11	28	0	0	ASCRP3012162	ASCRP3012162	7391.89	302.5	4.596498e+002	4.601805e+001	504	26	3.822864e+000	0	0	0	0	0	0	463.863	1	1	56.9804	26.7143
DATA	849	11	29	0	0	ASCRP3006102	ASCRP3006102	7417.42	302.573	9.063563e+001	9.327407e+000	140	26.5	6.306124e+000	0	0	0	0	0	0	91.7458	1	1	57.5363	26.7143
DATA	850	11	30	0	0	ASCRP3002021	ASCRP3002021	7442.78	302.176	1.010258e+002	1.033870e+001	151	25	4.606350e+000	0	0	0	0	0	0	102.535	1	1	48.2044	24.4615
DATA	851	11	31	0	0	ASCRP3005357	ASCRP3005357	7467.92	302.392	7.928506e+001	8.225778e+000	130.5	26	3.969249e+000	0	0	0	0	0	0	80.6739	1	1	48.8603	26.1304
DATA	852	11	32	0	0	ASCRP3007663	ASCRP3007663	7493.62	302.37	6.238999e+001	6.611032e+000	116	26.5	7.678614e+000	0	0	0	0	0	0	63.6261	1	1	50.7771	27.3056
DATA	853	11	33	1028	1	(+)E1A_r60_a97	E1A_r60_a97	7519.1	302.143	2.347648e+000	2.194913e+000	53	23	5.070197e+000	0	0	0	0	0	0	2.39871	1	0	45.4864	23.5
DATA	854	11	34	0	0	ASCRP3008405	ASCRP3008405	7544.42	302.573	3.591804e+002	3.598404e+001	415	25.5	4.848362e+000	0	0	0	0	0	0	367.64	1	1	57.5363	26.8929
DATA	855	11	35	0	0	ASCRP3004428	ASCRP3004428	7569.58	302.573	7.920459e+002	7.923446e+001	856.5	25.5	8.315324e+000	0	0	0	0	0	0	811.798	1	1	57.5363	27.2308
DATA	856	11	36	0	0	AS_circRNA_control206	AS_circRNA_control206	7595	302.545	7.320846e+001	7.636605e+000	127	26	6.575321e+000	0	0	0	0	0	0	75.1135	1	1	55.8519	25.7879
DATA	857	11	37	0	0	ASCRP3003602	ASCRP3003602	7620.42	302.573	1.583480e+001	2.687596e+000	69	24	6.043635e+000	0	0	0	0	0	0	16.2592	1	1	57.5363	25.4054
DATA	858	11	38	0	0	ASCRP3004845	ASCRP3004845	7645.81	302.716	4.533037e+001	5.025904e+000	99	25	5.751232e+000	0	0	0	0	0	0	46.5675	1	1	50.7771	26.92
DATA	859	11	39	0	0	ASCRP3004621	ASCRP3004621	7671.42	302.573	8.111327e+001	8.396675e+000	134	25	7.266798e+000	0	0	0	0	0	0	83.3336	1	1	57.5363	26.2222
DATA	860	11	40	0	0	ASCRP3007198	ASCRP3007198	7696.65	302.88	1.401133e+003	1.401301e+002	1475	25.5	7.954567e+000	0	0	0	0	0	0	1439.31	1	1	48.8603	26.3571
DATA	861	11	41	0	0	Negative018	Negative018	7721.99	302.831	5.379830e+000	2.237470e+000	58	25	6.859888e+000	0	0	0	0	0	0	5.52339	1	0	46.8651	25.5161
DATA	862	11	42	0	0	ASCRP3001171	ASCRP3001171	7747.42	302.893	4.002159e+002	4.008058e+001	463.5	26	5.990414e+000	0	0	0	0	0	0	410.548	1	1	49.8279	26.3333
DATA	863	11	43	0	0	Negative034	Negative034	7772.72	302.732	1.549241e+001	2.671453e+000	70	26	4.742440e+000	0	0	0	0	0	0	15.8728	1	1	47.2035	24.75
DATA	864	11	44	0	0	ASCRP3012514	ASCRP3012514	7798.39	302.931	8.157112e+001	8.443290e+000	135	26	5.296783e+000	0	0	0	0	0	0	83.4492	1	1	65	25.5484
DATA	865	11	45	0	0	ASCRP3013159	ASCRP3013159	7823.5	303	8.905432e+002	8.908109e+001	968	23.5	4.573185e+000	0	0	0	0	0	0	909.388	1	1	54.1152	24.6071
DATA	866	11	46	0	0	ASCRP3005878	ASCRP3005878	7848.69	302.863	5.536962e+001	5.953748e+000	109	28	7.387964e+000	0	0	0	0	0	0	56.4163	1	1	48.2044	26.7143
DATA	867	11	47	0	0	ASCRP3004310	ASCRP3004310	7874.38	302.757	1.511909e+001	2.664559e+000	65.5	25	6.203190e+000	0	0	0	0	0	0	15.3651	1	1	47.8731	25.7097
DATA	868	11	48	0	0	ASCRP3004840	ASCRP3004840	7899.69	302.814	1.190040e+004	1.190042e+003	12061	26	5.522024e+000	0	0	0	0	0	0	12059.8	1	1	50.4627	25.1667
DATA	869	11	49	0	0	ASCRP3012920	ASCRP3012920	7925.48	302.971	6.959561e+000	2.314469e+000	59	25	6.355786e+000	0	0	0	0	0	0	7.03029	1	0	47.5395	25.6296
DATA	870	11	50	0	0	ASCRP3011770	ASCRP3011770	7950.72	302.905	8.496898e+002	8.499785e+001	910	27.5	7.527182e+000	0	0	0	0	0	0	855.311	1	1	48.8603	27.5385
DATA	871	11	51	0	0	ASCRP3001837	ASCRP3001837	7976	303	4.069714e+001	4.637538e+000	94	26	6.273594e+000	0	0	0	0	0	0	40.8112	1	1	65	26.7714
DATA	872	11	52	0	0	ASCRP3001979	ASCRP3001979	8001.4	302.92	2.020690e+002	2.032989e+001	252	26	6.245226e+000	0	0	0	0	0	0	201.789	1	1	49.1849	25.8148
DATA	873	11	53	0	0	ASCRP3007359	ASCRP3007359	8026.79	302.806	2.779780e+002	2.788815e+001	332	25	6.291392e+000	0	0	0	0	0	0	276.344	1	1	47.5395	24.7333
DATA	874	11	54	0	0	ASCRP3009536	ASCRP3009536	8052.15	303.097	1.955724e+002	1.968664e+001	250	25	5.734422e+000	0	0	0	0	0	0	193.515	1	1	46.8651	25.0714
DATA	875	11	55	0	0	ASCRP3004477	ASCRP3004477	8077.72	302.905	2.087024e+003	2.087147e+002	2066	27	5.973986e+000	0	0	0	0	0	0	2054.4	1	1	48.8603	26.9667
DATA	876	11	56	0	0	Negative015	Negative015	8102.91	302.947	2.318295e+000	2.277817e+000	55	25	6.767077e+000	0	0	0	0	0	0	0.48435	0	0	46.8651	25.72
DATA	877	11	57	0	0	ASCRP3003827	ASCRP3003827	8128.5	303	1.012045e+002	1.037636e+001	151.5	25	7.251187e+000	0	0	0	0	0	0	98.5316	1	1	54.1152	26.6667
DATA	878	11	58	0	0	ASCRP3000078	ASCRP3000078	8153.5	303	2.640912e+002	2.650940e+001	313.5	28	7.169875e+000	0	0	0	0	1	0	255.616	1	1	65	29.0435
DATA	879	11	59	0	0	ASCRP3003434	ASCRP3003434	8179.15	302.903	1.082815e+002	1.107354e+001	158	21	6.169470e+000	0	0	0	0	0	0	104.147	1	1	46.8651	22.0645
DATA	880	11	60	0	0	ASCRP3012374	ASCRP3012374	8204.5	303	6.674391e+001	7.070466e+000	118	25	5.426627e+000	0	0	0	0	0	0	63.7847	1	1	48.5334	24.3448
DATA	881	11	61	0	0	ASCRP3012175	ASCRP3012175	8229.78	302.904	1.855593e+003	1.855742e+002	1734	25	5.669934e+000	0	0	0	0	0	0	1761.43	1	1	49.8279	26.0741
DATA	882	11	62	0	0	ASCRP3002031	ASCRP3002031	8255.35	303.067	2.943946e+002	2.953433e+001	338	26	5.965315e+000	0	0	0	0	0	0	277.523	1	1	49.1849	26.6957
DATA	883	11	63	0	0	ASCRP3009154	ASCRP3009154	8280.64	303.077	3.503682e+001	4.236891e+000	87	25	5.328379e+000	0	0	0	0	0	0	32.7935	1	1	49.1849	25.0345
DATA	884	11	64	0	0	ASCRP3007463	ASCRP3007463	8306.26	303	1.256226e+002	1.278951e+001	174	28	6.717655e+000	0	0	0	0	0	0	116.701	1	1	49.1849	27.5758
DATA	885	11	65	0	0	ASCRP3006388	ASCRP3006388	8331.75	302.908	7.623941e+001	7.998419e+000	125	24.5	6.459867e+000	0	0	0	0	0	0	70.2839	1	1	48.8603	25.1667
DATA	886	11	66	0	0	ASCRP3001444	ASCRP3001444	8357.12	303.137	6.107868e+001	6.576230e+000	110	25.5	3.763182e+000	0	0	0	0	0	0	55.8769	1	1	47.5395	25.1923
DATA	887	11	67	0	0	Negative044	Negative044	8382.24	302.648	2.501436e+000	2.457181e+000	54	22	5.575243e+000	0	0	0	1	0	0	-0.0727918	0	0	46.8651	22.75
DATA	889	11	69	0	0	CUST_17_PI418767722	NM_003753	8433.1	302.877	8.888040e+003	8.888075e+002	7618	24	5.083814e+000	0	0	0	0	0	0	7935.26	1	1	49.8279	24.3871
DATA	890	11	70	0	0	ASCRP3005121	ASCRP3005121	8458.74	303.026	1.149149e+002	1.176424e+001	154	23	4.738994e+000	0	0	0	0	0	0	101.74	1	1	49.1849	22.5161
DATA	891	11	71	0	0	ASCRP3006753	ASCRP3006753	8483.99	302.96	5.320591e+001	5.895764e+000	103	23	4.904434e+000	0	0	0	0	0	0	46.7087	1	1	46.8651	22.6471
DATA	892	11	72	0	0	ASCRP3004032	ASCRP3004032	8509.44	303.027	2.879583e+001	3.854169e+000	81	25	5.569295e+000	0	0	0	0	0	0	25.0642	1	1	48.5334	25.2727
DATA	893	11	73	0	0	ASCRP3005586	ASCRP3005586	8534.81	303.026	4.446269e+001	5.142583e+000	91.5	26	6.947020e+000	0	0	0	0	0	0	38.3683	1	1	49.1849	26.2414
DATA	894	11	74	0	0	ASCRP3009675	ASCRP3009675	8560.08	302.907	7.157128e+001	7.616999e+000	116	28	5.624639e+000	0	0	0	0	0	0	61.2256	1	1	47.5395	26.3548
DATA	895	11	75	0	0	ASCRP3007066	ASCRP3007066	8585.59	302.913	5.009727e+002	5.016623e+001	473	25	5.558063e+000	0	0	0	0	0	0	424.823	1	1	49.8279	24.7222
DATA	896	11	76	0	0	ASCRP3002100	ASCRP3002100	8610.88	302.905	1.715147e+002	1.735536e+001	197	24	5.300544e+000	0	0	0	0	0	0	144.185	1	1	47.5395	23.9688
DATA	897	11	77	0	0	ASCRP3003633	ASCRP3003633	8636.46	303.087	5.056468e+001	5.720678e+000	97	24	4.397202e+000	0	0	0	0	0	0	42.1411	1	1	50.4627	23.1538
DATA	898	11	78	0	0	ASCRP3002549	ASCRP3002549	8661.58	303.427	3.365195e+004	3.365196e+003	27516.5	23	3.881001e+000	0	0	0	0	0	0	27812.5	1	1	57.5363	22.1071
DATA	899	11	79	0	0	ASCRP3008003	ASCRP3008003	8687.13	303.373	1.138751e+003	1.139076e+002	985	22.5	5.759197e+000	0	0	0	0	0	0	933.004	1	1	51.4001	23.8438
DATA	900	11	80	0	0	ASCRP3005623	ASCRP3005623	8712.44	303.266	7.272537e+002	7.277716e+001	639	21	7.151940e+000	0	0	0	0	0	0	590.774	1	1	50.7771	23.6897
DATA	901	11	81	0	0	ASCRP3006946	ASCRP3006946	8737.58	303.427	5.415482e+002	5.422550e+001	498	24	4.846726e+000	0	0	0	0	0	0	436.318	1	1	57.5363	24.2571
DATA	902	11	82	0	0	ASCRP3001855	ASCRP3001855	8763.44	303.532	3.148931e+002	3.161274e+001	310	23	6.448174e+000	0	0	0	0	0	0	251.594	1	1	49.8279	24
DATA	903	12	1	0	0	ASCRP3003755	ASCRP3003755	6718.87	309.816	8.669943e+002	8.673482e+001	843	21.5	6.111842e+000	0	0	0	0	0	0	780.332	1	1	51.7088	23.0833
DATA	904	12	2	0	0	ASCRP3011302	ASCRP3011302	6744.38	309.637	4.050494e+000	2.502207e+000	54	22.5	5.075935e+000	0	0	0	0	0	0	3.65775	1	0	49.5074	23.0938
DATA	905	12	3	1028	1	(+)E1A_r60_n11	E1A_r60_n11	6769.5	310	1.117825e+001	2.701954e+000	58.5	22	6.381354e+000	0	0	0	0	0	0	10.1326	1	0	54.1152	23.3103
DATA	906	12	4	0	0	ASCRP3000945	ASCRP3000945	6795.09	309.935	1.552283e+001	2.900579e+000	62	23	5.912101e+000	0	0	0	0	0	0	14.1261	1	1	54.4085	24.4
DATA	907	12	5	1028	1	(+)E1A_r60_a107	E1A_r60_a107	6820.5	310	8.958792e+000	2.599331e+000	58	24	7.631976e+000	0	0	0	0	0	0	8.18674	1	0	54.1152	26.4
DATA	908	12	6	0	0	ASCRP3006718	ASCRP3006718	6845.61	309.931	2.367852e+001	3.392658e+000	69.5	23	6.941902e+000	0	0	0	0	0	0	21.7303	1	1	53.8203	23.76
DATA	909	12	7	0	0	ASCRP3003824	ASCRP3003824	6871.24	309.68	2.083404e+002	2.097399e+001	240.5	22	6.662276e+000	0	0	0	0	0	0	192.052	1	1	48.2044	23.0882
DATA	910	12	8	0	0	ASCRP3000184	ASCRP3000184	6896.5	310	4.796866e+001	5.367095e+000	94.5	21.5	6.462755e+000	0	0	0	0	0	0	44.4288	1	1	54.1152	23.2857
DATA	911	12	9	0	0	ASCRP3009348	ASCRP3009348	6921.65	309.72	1.773291e+002	1.789409e+001	205	23	6.322175e+000	0	0	0	0	0	0	165.004	1	1	49.8279	23.6452
DATA	912	12	10	0	0	ASCRP3008468	ASCRP3008468	6947.5	310	4.737793e+001	5.303909e+000	93	22.5	5.889402e+000	0	0	0	0	0	0	44.3081	1	1	54.1152	23.9333
DATA	913	12	11	0	0	ASCRP3002260	ASCRP3002260	6972.64	309.825	4.245003e+003	4.245069e+002	4006	27	6.909262e+000	0	0	0	0	0	0	3989.14	1	1	49.5074	24.9375
DATA	914	12	12	0	0	ASCRP3009281	ASCRP3009281	6998	309.781	1.313229e+003	1.313441e+002	1298	24	6.316844e+000	0	0	0	0	0	0	1240.21	1	1	46.8651	24.7429
DATA	915	12	13	0	0	ASCRP3010544	ASCRP3010544	7023.43	309.653	4.903008e+000	2.399984e+000	53.5	22.5	5.904314e+000	0	0	0	0	0	0	4.65345	1	0	47.5395	22.6333
DATA	916	12	14	0	0	ASCRP3009133	ASCRP3009133	7048.78	309.89	3.884690e+001	4.533722e+000	86	23.5	8.048774e+000	0	0	0	0	0	0	37.0571	1	1	47.8731	25.1
DATA	917	12	15	0	0	ASCRP3003639	ASCRP3003639	7074.5	310	1.273743e+002	1.294800e+001	171	25	5.800319e+000	0	0	0	0	0	0	122.125	1	1	54.1152	24.9429
DATA	918	12	16	0	0	ASCRP3005576	ASCRP3005576	7099.5	310	1.690979e+002	1.706743e+001	214	23	5.550438e+000	0	0	0	0	0	0	162.92	1	1	54.1152	23.0455
DATA	919	12	17	0	0	ASCRP3006082	ASCRP3006082	7125.25	309.671	1.096083e+002	1.120018e+001	155	23	5.350557e+000	0	0	0	0	0	0	106.118	1	1	47.5395	23.913
DATA	920	12	18	0	0	ASCRP3013443	ASCRP3013443	7150.54	309.838	5.145478e+001	5.632874e+000	100.5	27	5.627907e+000	0	0	0	0	0	0	50.0578	1	1	48.5334	25.56
DATA	921	12	19	0	0	ASCRP3008771	ASCRP3008771	7176	310	1.256916e+001	2.604479e+000	61	28	6.445681e+000	0	0	0	0	0	0	12.2863	1	1	54.9904	26.2414
DATA	922	12	20	0	0	ASCRP3006202	ASCRP3006202	7201.5	310	9.396596e+001	9.667042e+000	143	29	7.641989e+000	0	0	0	0	1	0	92.2763	1	1	54.1152	29
DATA	923	12	21	0	0	ASCRP3001872	ASCRP3001872	7226.4	309.772	1.723007e+002	1.737776e+001	212	25	6.885976e+000	0	0	0	0	0	0	169.934	1	1	49.5074	26
DATA	924	12	22	1028	1	(+)E1A_r60_a107	E1A_r60_a107	7252.42	309.931	1.445559e+001	2.675000e+000	66	23	6.253472e+000	0	0	0	0	0	0	14.3208	1	1	48.2044	23.9655
DATA	925	12	23	0	0	ASCRP3013088	ASCRP3013088	7277.41	309.913	1.015722e+003	1.015969e+002	1047	27	6.178457e+000	0	0	0	0	0	0	1010.36	1	1	49.8279	26.56
DATA	926	12	24	0	0	ASCRP3002695	ASCRP3002695	7302.89	309.934	6.880594e+001	7.233771e+000	116	25	6.183104e+000	0	0	0	0	0	0	68.7167	1	1	47.8731	25.3333
DATA	927	12	25	0	0	ASCRP3010781	ASCRP3010781	7328.33	309.75	2.256025e+001	3.168184e+000	71.5	23.5	8.204399e+000	0	0	0	0	0	0	22.6154	1	1	47.5395	26.1429
DATA	928	12	26	0	0	ASCRP3002753	ASCRP3002753	7353.72	309.833	2.256295e+000	2.220927e+000	50	27	5.862134e+000	0	0	0	0	0	0	1.42954	0	0	49.1849	26.7308
DATA	929	12	27	0	0	CUST_12_PI418767722	NM_001861	7379.26	309.6	2.394058e+001	3.257513e+000	77	27.5	7.876275e+000	0	0	0	0	0	0	24.1654	1	1	49.5074	26.4643
DATA	930	12	28	0	0	ASCRP3008211	ASCRP3008211	7404.5	310	1.573715e+004	1.573716e+003	15270	25.5	6.531816e+000	0	0	0	0	0	0	15935.8	1	1	54.1152	26.7692
DATA	931	12	29	0	0	ASCRP3007564	ASCRP3007564	7430.03	309.87	1.556359e+001	2.691346e+000	67	25.5	6.133477e+000	0	0	0	0	0	0	15.8052	1	1	46.8651	26.6333
DATA	932	12	30	0	0	Negative055	Negative055	7455.4	309.753	2.100958e+001	3.034828e+000	71	26	5.458797e+000	0	0	0	0	0	0	21.3911	1	1	49.1849	24.9615
DATA	933	12	31	0	0	ASCRP3000660	ASCRP3000660	7480.48	309.901	1.273840e+002	1.292441e+001	183.5	25	3.903986e+000	0	0	0	0	0	0	130.005	1	1	49.8279	25.8261
DATA	934	12	32	0	0	ASCRP3004548	ASCRP3004548	7506	309.987	4.565286e+001	5.059165e+000	98	27	7.868885e+000	0	0	0	0	0	0	46.691	1	1	46.8651	26.375
DATA	935	12	33	0	0	ASCRP3002011	ASCRP3002011	7531.38	309.919	2.105238e+001	3.027931e+000	70	24	5.041662e+000	0	0	0	0	0	0	21.5696	1	1	49.1849	23.7179
DATA	936	12	34	0	0	ASCRP3011875	ASCRP3011875	7556.85	309.574	3.582899e+002	3.589483e+001	418	28	7.958819e+000	0	0	0	0	1	0	367.621	1	1	46.5243	30.0303
DATA	937	12	35	0	0	ASCRP3002018	ASCRP3002018	7582.31	309.722	2.828783e+002	2.837098e+001	340	26	7.402557e+000	0	0	0	0	0	0	290.611	1	1	47.5395	27.2581
DATA	938	12	36	0	0	ASCRP3009643	ASCRP3009643	7607.23	310.267	2.079051e+003	2.079164e+002	2191	24	6.900493e+000	0	0	0	0	0	0	2138.09	1	1	51.4001	25.9714
DATA	939	12	37	0	0	ASCRP3006276	ASCRP3006276	7633.32	310.037	1.552879e+001	2.665946e+000	67	24.5	6.654416e+000	0	0	0	0	0	0	15.9788	1	1	50.1463	27.0938
DATA	940	12	38	0	0	ASCRP3006559	ASCRP3006559	7658.31	310	6.376988e+003	6.377024e+002	6640	28.5	7.151963e+000	0	0	0	0	0	0	6563.6	1	1	47.2035	27.4333
DATA	941	12	39	0	0	ASCRP3012100	ASCRP3012100	7683.81	309.897	1.750164e+002	1.763522e+001	230	24	6.511699e+000	0	0	0	0	0	0	180.129	1	1	49.1849	24.7188
DATA	942	12	40	0	0	ASCRP3006922	ASCRP3006922	7709.4	310.175	1.626986e+002	1.641356e+001	215.5	24	6.779267e+000	0	0	0	0	0	0	167.403	1	1	50.4627	24.9615
DATA	943	12	41	0	0	ASCRP3013250	ASCRP3013250	7734.58	310.427	4.736608e+001	5.209375e+000	103.5	26	5.513203e+000	0	0	0	0	0	0	48.7061	1	1	57.5363	27.1333
DATA	944	12	42	0	0	ASCRP3005521	ASCRP3005521	7759.95	310.075	4.196953e+001	4.725125e+000	96.5	26	3.461747e+000	0	0	0	0	0	0	43.1098	1	1	50.4627	26.375
DATA	945	12	43	0	0	ASCRP3003146	ASCRP3003146	7785.5	310.5	3.564459e+001	4.174854e+000	91.5	26	5.349546e+000	0	0	0	0	0	0	36.5679	1	1	65	25.5588
DATA	946	12	44	0	0	ASCRP3005950	ASCRP3005950	7810.89	310.5	2.067272e+004	2.067273e+003	21287	26	7.709734e+000	0	0	0	0	0	0	21172.9	1	1	56.9804	27
DATA	947	12	45	0	0	ASCRP3002895	ASCRP3002895	7836.42	310.427	1.126035e+002	1.146972e+001	164	23	6.630118e+000	0	0	0	0	0	0	115.095	1	1	57.5363	25.0385
DATA	949	12	47	0	0	ASCRP3004321	ASCRP3004321	7887.11	310.5	4.068547e+002	4.074449e+001	467	27	9.370083e+000	0	0	0	0	0	0	413.8	1	1	56.9804	27.9615
DATA	950	12	48	0	0	ASCRP3006982	ASCRP3006982	7912.41	310.277	7.758024e+001	8.063661e+000	130.5	26	5.623463e+000	0	0	0	0	0	0	78.6656	1	1	51.4001	25.96
DATA	951	12	49	0	0	A_23_P122216	NM_002317	7937.81	310.104	1.652896e+002	1.667558e+001	222	30	6.537839e+000	0	0	0	0	1	0	167.04	1	1	49.1849	29.08
DATA	952	12	50	0	0	ASCRP3011083	ASCRP3011083	7963.18	310.175	8.473284e+003	8.473313e+002	8447	27	8.120210e+000	0	0	0	0	0	0	8532.18	1	1	50.7771	27.6571
DATA	953	12	51	0	0	ASCRP3002739	ASCRP3002739	7988.7	309.959	1.935370e+001	2.947700e+000	73	25	5.838093e+000	0	0	0	0	0	0	19.4097	1	1	48.8603	25.6
DATA	954	12	52	0	0	ASCRP3005812	ASCRP3005812	8013.81	310.357	2.175199e+002	2.186625e+001	273	25.5	6.443833e+000	0	0	0	0	0	0	217.258	1	1	51.4001	26.1667
DATA	955	12	53	0	0	ASCRP3011222	ASCRP3011222	8039.47	310.553	1.098098e+001	2.497073e+000	64	25	7.212845e+000	0	0	0	0	0	0	10.9179	1	0	49.5074	25.1071
DATA	956	12	54	0	1	RC3	RC3	8064.67	310.5	2.294155e+000	2.253567e+000	50	25	6.793622e+000	0	0	0	0	0	0	-2.57681	0	0	57.5363	26.7059
DATA	957	12	55	0	0	ASCRP3007224	ASCRP3007224	8090.23	310.198	3.242758e+002	3.250663e+001	374	27.5	6.534171e+000	0	0	0	0	0	0	319.157	1	1	50.4627	26.8462
DATA	958	12	56	0	0	ASCRP3005278	ASCRP3005278	8115.44	310.266	2.602055e+002	2.612006e+001	313	26	7.230671e+000	0	0	0	0	0	0	254.721	1	1	50.7771	27.25
DATA	959	12	57	0	0	ASCRP3006349	ASCRP3006349	8141.11	310.5	4.827841e+004	4.827841e+003	47241	24	4.903837e+000	0	0	0	0	0	0	46991.4	1	1	56.9804	24.619
DATA	960	12	58	0	0	Negative034	Negative034	8166.25	309.971	1.121012e+001	2.563100e+000	64.5	26	7.610856e+000	0	0	0	0	0	0	10.8445	1	0	46.5243	24.8824
DATA	961	12	59	0	0	ASCRP3010820	ASCRP3010820	8191.95	310.133	1.505502e+001	2.765249e+000	70	23	5.960918e+000	0	0	0	0	0	0	14.4727	1	1	47.8731	22.8056
DATA	962	12	60	0	0	ASCRP3012647	ASCRP3012647	8217.42	310.573	7.710126e+000	2.458374e+000	61.5	25.5	7.447981e+000	0	0	0	0	0	0	7.36479	1	0	57.5363	27.1
DATA	963	12	61	0	0	ASCRP3006651	ASCRP3006651	8242.34	310.413	2.424655e+001	3.376618e+000	77	26	6.560615e+000	0	0	0	0	0	0	23.006	1	1	50.7771	25.4583
DATA	964	12	62	0	0	ASCRP3009586	ASCRP3009586	8267.67	310.4	2.317098e+002	2.329151e+001	269	25	4.753145e+000	0	0	0	0	0	0	218.326	1	1	50.7771	24.625
DATA	965	12	63	0	0	ASCRP3009076	ASCRP3009076	8293.54	310.325	2.192758e+002	2.205680e+001	253	24	6.001323e+000	0	0	0	0	0	0	205.093	1	1	50.7771	23.6429
DATA	966	12	64	0	0	ASCRP3001513	ASCRP3001513	8318.58	310.573	2.444466e+000	2.402683e+000	56	26	7.884944e+000	0	0	0	0	0	0	0.778945	0	0	57.5363	26.8788
DATA	967	12	65	0	0	ASCRP3004933	ASCRP3004933	8344.29	310.39	2.463536e+000	2.419951e+000	53	24.5	5.659075e+000	0	0	0	0	0	0	-2.31619	0	0	50.1463	24.3929
DATA	968	12	66	0	0	ASCRP3002567	ASCRP3002567	8369.5	310.326	8.293579e+002	8.297164e+001	789	23	5.307975e+000	0	0	0	0	0	0	758.285	1	1	52.9257	23.7857
DATA	969	12	67	0	0	ASCRP3011424	ASCRP3011424	8395.35	310.2	1.306579e+001	2.784316e+000	65.5	22	5.088381e+000	0	0	0	0	0	0	11.8493	1	1	50.4627	21.9655
DATA	970	12	68	0	0	ASCRP3005844	ASCRP3005844	8420.33	310.494	8.332015e+002	8.335699e+001	807	23.5	5.581053e+000	0	0	0	0	0	0	749.742	1	1	51.7088	24.5
DATA	971	12	69	0	0	ASCRP3012734	ASCRP3012734	8445.68	310.872	2.916080e+001	3.839687e+000	83.5	23	7.783081e+000	0	0	0	0	0	0	26.0304	1	1	49.1849	24.1724
DATA	972	12	70	0	0	ASCRP3012347	ASCRP3012347	8471.24	310.667	2.229743e+002	2.243929e+001	245	24	5.224426e+000	0	0	0	0	0	0	197.359	1	1	48.2044	22.8065
DATA	973	12	71	0	0	ASCRP3002940	ASCRP3002940	8496.82	310.805	7.959272e+002	7.963325e+001	758	25.5	5.835100e+000	0	0	0	0	0	0	698.597	1	1	49.8279	25.125
DATA	974	12	72	0	0	ASCRP3007316	ASCRP3007316	8522.04	310.465	2.329536e+001	3.463046e+000	73	25	6.042629e+000	0	0	0	0	0	0	20.2714	1	1	47.2035	24.1765
DATA	975	12	73	0	0	Negative034	Negative034	8547.42	310.556	1.117540e+001	2.815543e+000	65.5	25	7.665311e+000	0	0	0	0	0	0	9.64252	1	0	47.2035	26.0968
DATA	976	12	74	0	0	ASCRP3001148	ASCRP3001148	8572.91	310.615	4.136338e+000	2.639142e+000	56	25	4.659238e+000	0	0	0	0	0	0	3.53848	1	0	48.8603	25.2308
DATA	977	12	75	0	0	A_23_P23303	NM_003686	8598.37	310.693	2.585075e+001	3.687014e+000	76	25	7.092966e+000	0	0	0	0	0	0	21.9256	1	1	47.8731	25.4118
DATA	978	12	76	0	0	ASCRP3007578	ASCRP3007578	8623.59	310.908	1.649998e+003	1.650211e+002	1438	24	4.787964e+000	0	0	0	0	0	0	1387.76	1	1	49.1849	23.5357
DATA	979	12	77	0	0	ASCRP3007443	ASCRP3007443	8649.08	310.645	3.208222e+002	3.219350e+001	312.5	25	6.377936e+000	0	0	0	0	0	0	267.483	1	1	48.2044	23.7037
DATA	980	12	78	0	0	ASCRP3013128	ASCRP3013128	8674.35	310.569	2.772407e+001	3.868028e+000	80	24	3.945278e+000	0	0	0	0	0	0	22.9188	1	1	47.2035	24
DATA	981	12	79	0	0	ASCRP3006037	ASCRP3006037	8699.68	310.973	1.183311e+001	2.965674e+000	65	22.5	7.206000e+000	0	0	0	0	0	0	9.70271	1	0	49.1849	25.2667
DATA	982	12	80	0	0	ASCRP3010523	ASCRP3010523	8725.59	311.067	3.057531e+000	2.759397e+000	57	24	5.112527e+000	0	0	0	0	0	0	2.48601	1	0	49.1849	24.069
DATA	983	12	81	0	0	ASCRP3006741	ASCRP3006741	8750.81	310.791	1.474927e+003	1.475187e+002	1246	23	4.602177e+000	0	0	0	0	0	0	1189.27	1	1	50.4627	23.8235
DATA	984	12	82	0	0	ASCRP3001619	ASCRP3001619	8776.04	310.887	1.120787e+002	1.154928e+001	146	24	6.672643e+000	0	0	0	0	0	0	89.6577	1	1	49.5074	24.2827
DATA	985	13	1	0	0	ASCRP3009477	ASCRP3009477	6706.28	316.927	4.249842e+002	4.257034e+001	433	22	6.175507e+000	0	0	0	0	0	0	383.128	1	1	49.5074	22.3862
DATA	986	13	2	0	0	ASCRP3005805	ASCRP3005805	6731.49	316.988	2.040569e+001	3.200496e+000	68	22	6.497828e+000	0	0	0	0	0	0	18.4539	1	1	49.8279	24.1875
DATA	987	13	3	0	0	A_23_P215720	NM_000492	6757	317	3.007361e+001	3.883495e+000	75	23	5.517933e+000	0	0	0	0	0	0	27.2915	1	1	54.9904	23.0625
DATA	988	13	4	0	0	ASCRP3009639	ASCRP3009639	6782.5	317	1.470683e+004	1.470685e+003	13164	23	6.904937e+000	0	0	0	0	0	0	13396.1	1	1	54.1152	23.3333
DATA	989	13	5	0	0	ASCRP3010723	ASCRP3010723	6807.5	317	3.234444e+004	3.234445e+003	29482.5	27	7.719668e+000	0	0	0	0	0	0	29576.6	1	1	54.1152	26.6286
DATA	990	13	6	0	0	ASCRP3013168	ASCRP3013168	6833.22	316.916	1.705143e+003	1.705316e+002	1613	23	6.128956e+000	0	0	0	0	0	0	1565.76	1	1	49.8279	24.8889
DATA	991	13	7	0	0	ASCRP3003376	ASCRP3003376	6858.79	316.974	3.478634e+001	4.236238e+000	81	21	7.117750e+000	0	0	0	0	0	0	32.0839	1	1	49.1849	23.0645
DATA	992	13	8	0	0	ASCRP3010669	ASCRP3010669	6883.93	317	8.623293e+001	8.952873e+000	128	22	8.065084e+000	0	0	0	0	0	0	79.8903	1	1	46.8651	24.2593
DATA	993	13	9	0	0	ASCRP3010135	ASCRP3010135	6909.17	317.026	2.612659e+001	3.544777e+000	74	23	5.846323e+000	0	0	0	0	0	0	24.317	1	1	49.1849	23.1111
DATA	994	13	10	0	0	ASCRP3012389	ASCRP3012389	6934.95	316.886	1.131426e+001	2.639134e+000	61	22	5.564722e+000	0	0	0	0	0	0	10.581	1	0	48.5334	23.0588
DATA	995	13	11	0	0	ASCRP3005653	ASCRP3005653	6960.15	316.893	4.455452e+003	4.455515e+002	4179	24	6.219309e+000	0	0	0	0	0	0	4186.77	1	1	50.1463	23.4138
DATA	996	13	12	0	0	ASCRP3009506	ASCRP3009506	6985.39	316.943	2.419756e+000	2.373691e+000	51.5	28.5	7.094725e+000	0	0	0	0	0	0	2.28496	1	0	47.2035	26.7059
DATA	997	13	13	0	0	ASCRP3013350	ASCRP3013350	7011	317	4.006230e+001	4.644386e+000	86	23	5.780948e+000	0	0	0	0	0	0	38.02	1	1	54.9904	23
DATA	998	13	14	0	0	ASCRP3008091	ASCRP3008091	7036.68	317.066	2.532513e+001	3.446571e+000	74.5	24	7.354260e+000	0	0	0	0	0	0	24.1552	1	1	49.1849	24.5417
DATA	999	13	15	0	0	ASCRP3011151	ASCRP3011151	7061.69	317.26	2.221865e+001	3.216887e+000	69	25	5.320978e+000	0	0	0	0	0	0	21.2968	1	1	47.5395	24.7931
DATA	1000	13	16	0	0	ASCRP3005391	ASCRP3005391	7087.16	316.922	1.530048e+004	1.530050e+003	14843	25	5.109468e+000	0	0	0	0	0	0	14736.7	1	1	52.0157	24.76
DATA	1001	13	17	0	0	ASCRP3000839	ASCRP3000839	7112.31	316.961	5.467493e+001	5.933091e+000	102	22	4.906824e+000	0	0	0	0	0	0	52.9154	1	1	49.1849	22.3333
DATA	1002	13	18	0	0	ASCRP3011404	ASCRP3011404	7137.7	317.052	5.803970e+001	6.240445e+000	105	25	5.265295e+000	0	0	0	0	0	0	56.4437	1	1	49.1849	25.16
DATA	1003	13	19	0	0	AS_circRNA_control202	AS_circRNA_control202	7163.48	316.898	1.164669e+003	1.164893e+002	1190	27	6.468601e+000	0	0	0	0	0	0	1138.03	1	1	50.4627	26.0303
DATA	1004	13	20	0	0	ASCRP3003501	ASCRP3003501	7188.5	316.821	2.859717e+002	2.868725e+001	328.5	27	5.365990e+000	0	0	0	0	0	0	280.698	1	1	49.1849	25.9231
DATA	1005	13	21	0	0	ASCRP3001218	ASCRP3001218	7214.15	317.097	5.049910e+001	5.533058e+000	101	26	6.586110e+000	0	0	0	0	0	0	49.797	1	1	46.8651	26.6552
DATA	1006	13	22	0	0	ASCRP3005130	ASCRP3005130	7239.51	317.1	9.354501e+000	2.438018e+000	60	25.5	6.862801e+000	0	0	0	0	0	0	9.26464	1	0	49.8279	25.5882
DATA	1007	13	23	0	0	ASCRP3003153	ASCRP3003153	7264.87	317	2.466886e+002	2.477053e+001	293	25	6.170804e+000	0	0	0	0	0	0	245.339	1	1	47.2035	24.6897
DATA	1008	13	24	0	0	ASCRP3009439	ASCRP3009439	7290.32	317.037	2.328778e+001	3.226363e+000	74	25.5	5.971161e+000	0	0	0	0	0	0	23.2544	1	1	49.5074	25.8929
DATA	1009	13	25	0	0	ASCRP3000041	ASCRP3000041	7315.59	316.908	1.549976e+002	1.565858e+001	204.5	23.5	6.909220e+000	0	0	0	0	0	0	155.365	1	1	49.1849	24.2083
DATA	1010	13	26	0	0	ASCRP3006250	ASCRP3006250	7340.95	317.093	1.400445e+002	1.417874e+001	189.5	26	7.847334e+000	0	0	0	0	0	0	140.895	1	1	46.8651	26.2258
DATA	1011	13	27	0	0	ASCRP3001693	ASCRP3001693	7366.5	317	3.172418e+001	3.865568e+000	81	27	7.155300e+000	0	0	0	0	0	0	32.027	1	1	48.5334	25.4857
DATA	1012	13	28	0	0	ASCRP3001240	ASCRP3001240	7391.94	316.988	1.876119e+002	1.888992e+001	238	27	7.392922e+000	0	0	0	0	0	0	190.013	1	1	49.8279	26.9697
DATA	1013	13	29	0	0	ASCRP3000804	ASCRP3000804	7417.33	316.618	7.113444e+001	7.444471e+000	122	25	6.652512e+000	0	0	0	0	0	0	72.254	1	1	48.2044	26.5484
DATA	1014	13	30	0	0	ASCRP3004177	ASCRP3004177	7442.57	316.908	6.765278e+001	7.110642e+000	119	25.5	5.381535e+000	0	0	0	0	0	0	68.9095	1	1	49.1849	24.9333
DATA	1015	13	31	0	0	ASCRP3004261	ASCRP3004261	7467.93	317.087	7.149254e+001	7.475291e+000	123.5	25.5	5.915633e+000	0	0	0	0	0	0	73.0045	1	1	50.7771	25.5714
DATA	1016	13	32	0	0	ASCRP3008747	ASCRP3008747	7493.21	317.125	5.967394e+001	6.352703e+000	110	26	6.527547e+000	0	0	0	0	0	0	61.0712	1	1	47.5395	26.6875
DATA	1017	13	33	0	0	ASCRP3006795	ASCRP3006795	7518.72	316.905	1.410094e+002	1.426764e+001	195	23	8.104899e+000	0	0	0	0	0	0	144.586	1	1	48.8603	24.7576
DATA	1018	13	34	0	0	ASCRP3004638	ASCRP3004638	7544.42	317.427	3.538215e+001	4.151025e+000	87	25	5.893061e+000	0	0	0	0	0	0	36.3448	1	1	57.5363	26.3824
DATA	1019	13	35	0	0	ASCRP3005979	ASCRP3005979	7569.58	317.427	3.608665e+001	4.209722e+000	87	28.5	7.470372e+000	0	0	0	0	1	0	37.1187	1	1	57.5363	29.25
DATA	1020	13	36	0	0	ASCRP3003937	ASCRP3003937	7594.8	317.225	1.108329e+003	1.108541e+002	1174	22	6.040757e+000	0	0	0	0	0	0	1141.19	1	1	47.2035	24.25
DATA	1021	13	37	0	0	Negative003	Negative003	7620.42	317.427	5.132471e+000	2.223840e+000	56	23	7.012149e+000	0	0	0	0	0	0	5.28898	1	0	57.5363	25.7353
DATA	1022	13	38	0	0	ASCRP3003947	ASCRP3003947	7645.69	317.338	1.307955e+002	1.325718e+001	185	29	6.440920e+000	0	0	0	0	1	0	134.843	1	1	48.5334	28.6786
DATA	1023	13	39	0	0	ASCRP3012449	ASCRP3012449	7671	317.247	2.007417e+001	2.950682e+000	75	25	7.413769e+000	0	0	0	0	0	0	20.6979	1	1	52.9257	26.6216
DATA	1024	13	40	0	0	ASCRP3011343	ASCRP3011343	7696.74	317.225	3.504594e+001	4.118334e+000	87	22.5	4.827458e+000	0	0	0	0	0	0	36.1283	1	1	50.4627	22
DATA	1025	13	41	0	0	ASCRP3002910	ASCRP3002910	7722.14	316.915	3.453867e+003	3.453935e+002	3645	24.5	8.079681e+000	0	0	0	0	0	0	3558.5	1	1	44.0646	26.4063
DATA	1026	13	42	0	0	ASCRP3003092	ASCRP3003092	7747.44	317.266	7.601307e+001	7.903835e+000	131	26	4.925235e+000	0	0	0	0	0	0	78.2583	1	1	50.7771	26.9643
DATA	1027	13	43	0	0	ASCRP3004061	ASCRP3004061	7772.67	317.5	2.077855e+001	3.003063e+000	75	26	4.091322e+000	0	0	0	0	0	0	21.3692	1	1	65	25.8966
DATA	1028	13	44	0	0	ASCRP3008255	ASCRP3008255	7798.33	317.5	2.727278e+004	2.727279e+003	28118	26	3.091206e+000	0	0	0	0	0	0	28006.2	1	1	57.5363	26
DATA	1029	13	45	0	0	Negative043	Negative043	7823.5	317.5	5.762842e+000	2.250313e+000	59.5	23	5.001994e+000	0	0	0	1	0	0	5.90726	1	0	65	24.5926
DATA	1030	13	46	0	0	ASCRP3011250	ASCRP3011250	7849.01	317.469	2.305852e+003	2.305955e+002	2368	25	6.545272e+000	0	0	0	0	0	0	2358.57	1	1	54.9904	24.8333
DATA	1031	13	47	0	0	ASCRP3007282	ASCRP3007282	7874.5	317.5	6.332490e+001	6.698958e+000	119	26	7.239936e+000	0	0	0	0	0	0	64.6136	1	1	57.5363	25.6
DATA	1032	13	48	0	0	ASCRP3010888	ASCRP3010888	7899.67	317.5	5.438496e+001	5.863382e+000	110	32	1.405440e+001	0	0	0	0	1	0	55.3388	1	1	57.5363	36.6154
DATA	1033	13	49	0	0	ASCRP3005437	ASCRP3005437	7925.23	317.351	4.093391e+001	4.646331e+000	96	29	6.702468e+000	0	0	0	0	1	0	41.5201	1	1	49.5074	28.6667
DATA	1034	13	50	0	0	ASCRP3012126	ASCRP3012126	7950.48	317.317	3.033623e+002	3.041632e+001	363	28	7.176251e+000	0	0	0	0	0	0	306.657	1	1	51.7088	27.037
DATA	1035	13	51	0	0	ASCRP3011366	ASCRP3011366	7975.89	317.5	2.167172e+001	3.098131e+000	73	24.5	6.146532e+000	0	0	0	0	0	0	21.8263	1	1	56.9804	26.0882
DATA	1036	13	52	0	0	Negative053	Negative053	8001.44	317.62	2.263013e+000	2.232059e+000	55	23	6.070103e+000	0	0	0	0	0	0	2.01787	0	0	47.8731	24
DATA	1037	13	53	0	0	ASCRP3008953	ASCRP3008953	8026.76	317.448	2.128680e+002	2.140358e+001	267.5	27	6.896276e+000	0	0	0	0	0	0	212.582	1	1	52.3208	27.6
DATA	1038	13	54	0	0	ASCRP3005780	ASCRP3005780	8052.15	317.282	4.292511e+002	4.298369e+001	479	23	4.861413e+000	0	0	0	0	0	0	426.656	1	1	49.8279	23.2333
DATA	1039	13	55	0	0	ASCRP3003801	ASCRP3003801	8077.5	317.487	9.462289e+000	2.444883e+000	62	24	7.733761e+000	0	0	0	0	0	0	9.35917	1	0	49.1849	26.3529
DATA	1040	13	56	0	0	ASCRP3007751	ASCRP3007751	8102.89	317.5	1.201085e+002	1.222278e+001	163	26	7.320887e+000	0	0	0	0	0	0	118.178	1	1	56.9804	26.6538
DATA	1041	13	57	0	0	ASCRP3004613	ASCRP3004613	8128.42	317.573	1.688323e+001	2.836085e+000	70	25.5	5.760930e+000	0	0	0	0	0	0	16.5201	1	1	57.5363	26.0455
DATA	1042	13	58	0	0	A_23_P142849	NM_005168	8153.58	317.573	3.521867e+002	3.529317e+001	400	25.5	4.736537e+000	0	0	0	0	0	0	342.634	1	1	57.5363	26
DATA	1043	13	59	0	0	ASCRP3000060	ASCRP3000060	8179.28	317.573	2.734131e+000	2.322228e+000	58	24	6.429962e+000	0	0	0	0	0	0	2.64368	1	0	51.0895	23.5814
DATA	1044	13	60	0	0	ASCRP3001879	ASCRP3001879	8204.58	317.573	6.017627e+001	6.449595e+000	111.5	23.5	5.877614e+000	0	0	0	0	0	0	57.8199	1	1	57.5363	24.6176
DATA	1045	13	61	0	0	Negative042	Negative042	8230	317.545	2.213848e+001	3.218379e+000	75	26	7.442193e+000	0	0	0	0	0	0	21.132	1	1	65	26.8571
DATA	1046	13	62	0	0	ASCRP3009921	ASCRP3009921	8255.42	317.573	2.885675e+001	3.722720e+000	81	26	5.675092e+000	0	0	0	0	0	0	27.3583	1	1	57.5363	25.04
DATA	1047	13	63	0	0	ASCRP3007829	ASCRP3007829	8280.5	317.762	2.200491e+001	3.232659e+000	77	24.5	4.925349e+000	0	0	0	0	0	0	20.7196	1	1	51.0895	24.2083
DATA	1048	13	64	0	0	ASCRP3000051	ASCRP3000051	8306.15	317.915	1.799550e+004	1.799551e+003	16618	24.5	6.801319e+000	0	0	0	0	0	0	16822.2	1	1	54.1152	24.4643
DATA	1049	13	65	0	0	ASCRP3010327	ASCRP3010327	8331.59	317.696	2.446602e+000	2.415366e+000	57	26	6.582525e+000	0	0	0	0	0	0	2.23562	0	0	46.8651	26.6563
DATA	1050	13	66	0	0	ASCRP3011491	ASCRP3011491	8356.94	317.814	2.223417e+002	2.236565e+001	253.5	24	4.678059e+000	0	0	0	0	0	0	204.739	1	1	51.4001	24.2069
DATA	1051	13	67	0	0	ASCRP3001636	ASCRP3001636	8382.5	318	1.659582e+002	1.677427e+001	208	22.5	5.245250e+000	0	0	0	0	0	0	151.642	1	1	54.1152	23.0667
DATA	1052	13	68	0	0	ASCRP3005614	ASCRP3005614	8407.28	317.75	2.352668e+002	2.365489e+001	273	23	6.046355e+000	0	0	0	0	0	0	213.295	1	1	48.5334	23.5926
DATA	1053	13	69	0	0	ASCRP3005004	ASCRP3005004	8433.06	317.592	8.135413e+001	8.504973e+000	130	23	5.965032e+000	0	0	0	0	0	0	73.1507	1	1	47.2035	23.9333
DATA	1054	13	70	0	0	ASCRP3003557	ASCRP3003557	8458.41	317.851	6.674278e+001	7.127071e+000	113	23	6.161622e+000	0	0	0	0	0	0	59.5328	1	1	48.5334	23.0323
DATA	1055	13	71	0	0	ASCRP3000241	ASCRP3000241	8483.74	317.842	7.392702e+000	2.626712e+000	61	25	4.923303e+000	0	0	0	0	0	0	6.53994	1	0	48.8603	24.1034
DATA	1056	13	72	0	0	ASCRP3001008	ASCRP3001008	8509.07	317.814	4.795405e+001	5.427325e+000	96	26	5.929696e+000	0	0	0	0	0	0	42.0701	1	1	46.8651	25.75
DATA	1057	13	73	0	0	Negative032	Negative032	8534.7	317.851	2.609420e+000	2.563254e+000	50	26	7.326566e+000	0	0	0	0	0	0	-5.12412	0	0	48.5334	26.0833
DATA	1058	13	74	0	0	ASCRP3011750	ASCRP3011750	8560.04	317.971	3.263713e+001	4.163291e+000	85	25	6.415240e+000	0	0	0	0	0	0	28.1546	1	1	46.8651	24.9697
DATA	1059	13	75	0	0	ASCRP3009445	ASCRP3009445	8585.65	317.88	1.743371e+002	1.762757e+001	208	24	5.457559e+000	0	0	0	0	0	0	149.106	1	1	48.8603	24.5806
DATA	1060	13	76	0	0	ASCRP3000701	ASCRP3000701	8611.13	318	4.387263e+001	5.114750e+000	94	24	6.238778e+000	0	0	0	0	0	0	37.208	1	1	48.5334	23.8788
DATA	1061	13	77	0	0	ASCRP3012997	ASCRP3012997	8636.3	317.922	2.699172e+000	2.651418e+000	51	24	5.087553e+000	0	0	0	0	0	0	-2.85968	0	0	49.1849	24.037
DATA	1062	13	78	0	0	ASCRP3000319	ASCRP3000319	8661.56	317.844	8.713978e+001	9.114973e+000	126	24.5	5.799644e+000	0	0	0	0	0	0	72.6687	1	1	49.5074	24.625
DATA	1063	13	79	0	0	ASCRP3002781	ASCRP3002781	8687.26	317.945	4.004405e+001	4.827573e+000	90	25	5.842944e+000	0	0	0	0	0	0	33.1152	1	1	47.8731	25.16
DATA	1064	13	80	0	0	ASCRP3012971	ASCRP3012971	8712.56	318	1.823406e+002	1.843560e+001	204	23	6.687301e+000	0	0	0	0	0	0	149.56	1	1	49.8279	25
DATA	1065	13	81	0	0	A_23_P218608	NM_015904	8737.88	317.791	2.738182e+001	3.874389e+000	76	25	5.695060e+000	0	0	0	0	0	0	22.2747	1	1	46.1809	24.9394
DATA	1066	13	82	0	0	ASCRP3012573	ASCRP3012573	8763.43	318	1.786150e+002	1.807391e+001	200	22	7.201095e+000	0	0	0	0	0	0	144.155	1	1	49.8279	23.875
DATA	1067	14	1	0	0	ASCRP3002063	ASCRP3002063	6718.92	324.333	2.017448e+002	2.032412e+001	235.5	23	6.435471e+000	0	0	0	0	0	0	182.736	1	1	51.7088	23.6744
DATA	1068	14	2	0	0	ASCRP3009880	ASCRP3009880	6744.33	324.5	6.870249e+002	6.874629e+001	678.5	23	4.897102e+000	0	0	0	0	0	0	624.334	1	1	57.5363	23.5333
DATA	1069	14	3	0	0	ASCRP3004252	ASCRP3004252	6769.5	324.5	2.397965e+002	2.410400e+001	267	24	5.456380e+000	0	0	0	0	0	0	218.67	1	1	57.5363	24.1852
DATA	1070	14	4	0	0	ASCRP3002136	ASCRP3002136	6795.11	324.5	2.279098e+001	3.335923e+000	70	26	7.205732e+000	0	0	0	0	0	0	20.8617	1	1	56.9804	26.5484
DATA	1071	14	5	0	0	ASCRP3011841	ASCRP3011841	6820.32	324.086	1.168609e+002	1.193541e+001	157	25	7.207857e+000	0	0	0	0	0	0	107.375	1	1	50.1463	25.8966
DATA	1072	14	6	0	0	ASCRP3001355	ASCRP3001355	6845.6	324.103	5.159437e+001	5.697385e+000	99	24	6.717390e+000	0	0	0	0	0	0	47.6041	1	1	51.4001	26.04
DATA	1073	14	7	0	0	ASCRP3009282	ASCRP3009282	6871.45	324.259	5.997028e+001	6.461620e+000	107	22	8.497517e+000	0	0	0	0	0	0	55.5812	1	1	51.7088	24.2727
DATA	1074	14	8	0	0	ASCRP3008683	ASCRP3008683	6896.35	324.395	8.804185e+001	9.124166e+000	131.5	28	9.576360e+000	0	0	0	0	0	0	81.9634	1	1	51.0895	28.04
DATA	1075	14	9	0	0	ASCRP3012422	ASCRP3012422	6921.57	324.063	3.873004e+001	4.548153e+000	86.5	24	5.743814e+000	0	0	0	0	0	0	36.2181	1	1	50.4627	23.5161
DATA	1076	14	10	0	0	ASCRP3000368	ASCRP3000368	6947.5	324.5	4.119670e+001	4.754048e+000	89	23.5	5.427127e+000	0	0	0	0	0	0	38.7167	1	1	57.5363	22.75
DATA	1077	14	11	0	0	ASCRP3008065	ASCRP3008065	6972.47	324.094	6.885643e+001	7.279418e+000	117	23	7.146131e+000	0	0	0	0	0	0	65.0092	1	1	51.0895	23.3913
DATA	1078	14	12	0	0	ASCRP3000340	ASCRP3000340	6998.42	324.573	5.169562e+001	5.678512e+000	98.5	25	7.434306e+000	0	0	0	0	0	0	49.0572	1	1	57.5363	25.7143
DATA	1079	14	13	0	0	ASCRP3011231	ASCRP3011231	7023.58	324.573	2.063650e+001	3.118755e+000	68.5	22	6.021098e+000	0	0	0	0	0	0	19.6782	1	1	57.5363	22.5833
DATA	1080	14	14	0	0	ASCRP3008767	ASCRP3008767	7049	324.545	5.057066e+002	5.062417e+001	533	22	6.912197e+000	0	0	0	0	0	0	484.585	1	1	55.8519	22.4615
DATA	1081	14	15	0	0	ASCRP3003845	ASCRP3003845	7074.42	324.573	6.014084e+001	6.444483e+000	110	25	5.139715e+000	0	0	0	0	0	0	57.9113	1	1	65	24.4
DATA	1082	14	16	0	0	ASCRP3012670	ASCRP3012670	7099.52	324.321	1.626728e+003	1.626891e+002	1628	23	5.606544e+000	0	0	0	0	0	0	1573.83	1	1	51.7088	23.6667
DATA	1083	14	17	0	0	ASCRP3010058	ASCRP3010058	7125.17	324.241	9.334125e+001	9.611805e+000	140.5	23	5.836441e+000	0	0	0	0	0	0	90.7415	1	1	51.0895	24.2759
DATA	1084	14	18	0	0	ASCRP3011175	ASCRP3011175	7150.66	324.329	5.359222e+001	5.825150e+000	102	26	5.471726e+000	0	0	0	0	0	0	52.348	1	1	50.7771	25.1613
DATA	1085	14	19	0	0	ASCRP3007638	ASCRP3007638	7175.95	324.141	3.498732e+001	4.171926e+000	81.5	25.5	5.883373e+000	0	0	0	0	0	0	34.3311	1	1	52.3208	24.8529
DATA	1086	14	20	0	0	ASCRP3002715	ASCRP3002715	7201.37	324.026	1.915858e+001	2.964488e+000	71	25	5.797344e+000	0	0	0	0	0	0	18.8838	1	1	49.1849	24.3333
DATA	1087	14	21	0	0	ASCRP3005851	ASCRP3005851	7226.7	324.277	1.385754e+002	1.403937e+001	183	27	6.858978e+000	0	0	0	0	0	0	137.196	1	1	51.4001	26.2593
DATA	1088	14	22	0	0	ASCRP3013143	ASCRP3013143	7252.17	324.671	1.880507e+002	1.893830e+001	238	25	5.120277e+000	0	0	0	0	0	0	186.991	1	1	48.5334	23.7
DATA	1089	14	23	0	0	A_23_P58132	NM_004310	7277.6	324.7	7.794356e+002	7.797555e+001	809.5	23	5.766175e+000	0	0	0	0	0	0	778.226	1	1	49.8279	24.0345
DATA	1090	14	24	0	0	ASCRP3001497	ASCRP3001497	7302.88	324.8	1.796774e+002	1.810492e+001	229	26	6.377107e+000	0	0	0	0	0	0	180.103	1	1	50.4627	25.8966
DATA	1091	14	25	0	0	ASCRP3005497	ASCRP3005497	7328.21	324.764	1.065243e+002	1.088054e+001	159	23.5	7.647402e+000	0	0	0	0	0	0	107.173	1	1	47.5395	25
DATA	1092	14	26	0	0	ASCRP3012194	ASCRP3012194	7353.69	324.814	1.136310e+002	1.157571e+001	164.5	26	5.751661e+000	0	0	0	0	0	0	114.729	1	1	50.4627	26.2333
DATA	1093	14	27	0	0	ASCRP3004166	ASCRP3004166	7379.24	324.667	7.436823e+002	7.440079e+001	800	28.5	8.250101e+000	0	0	0	0	0	0	753.349	1	1	48.2044	27.2353
DATA	1094	14	28	0	0	ASCRP3005023	ASCRP3005023	7404.65	324.938	3.040290e+001	3.749419e+000	83.5	26	6.402711e+000	0	0	0	0	0	0	30.8951	1	1	49.5074	26.4286
DATA	1095	14	29	0	0	ASCRP3003894	ASCRP3003894	7429.91	324.935	2.881813e+001	3.618349e+000	80.5	25	6.186155e+000	0	0	0	0	0	0	29.3677	1	1	54.4085	26.75
DATA	1096	14	30	66	-1	(-)3xSLv1	NegativeControl	7455.5	325	2.221613e+000	2.182308e+000	46.5	25	5.362477e+000	0	0	0	0	0	0	-2.8647	0	0	54.1152	24.4483
DATA	1097	14	31	0	0	ASCRP3001136	ASCRP3001136	7480.47	324.795	5.449955e+001	5.868818e+000	107	26	6.146001e+000	0	0	0	0	0	0	55.8111	1	1	49.1849	26.76
DATA	1098	14	32	0	0	ASCRP3010440	ASCRP3010440	7506.31	324.676	6.554206e+001	6.904992e+000	119.5	24	7.965612e+000	0	0	0	0	0	0	67.2593	1	1	47.5395	24.9412
DATA	1099	14	33	0	0	ASCRP3001423	ASCRP3001423	7531.1	324.57	8.913054e+000	2.345078e+000	61	25	6.791137e+000	0	0	0	0	0	0	9.16245	1	0	48.8603	25.4667
DATA	1100	14	34	0	0	ASCRP3002558	ASCRP3002558	7556.91	324.935	1.983866e+004	1.983867e+003	20301	27	7.336796e+000	0	0	0	0	1	0	20426.8	1	1	54.4085	28.3714
DATA	1101	14	35	0	0	ASCRP3005836	ASCRP3005836	7582.44	324.747	1.172852e+002	1.192631e+001	169.5	25	6.902737e+000	0	0	0	0	0	0	120.906	1	1	48.5334	26.8276
DATA	1102	14	36	0	0	ASCRP3005770	ASCRP3005770	7607.65	324.892	1.333917e+003	1.334092e+002	1420	22	6.441896e+000	0	0	0	0	0	0	1376.4	1	1	50.1463	25.0435
DATA	1103	14	37	0	0	ASCRP3010172	ASCRP3010172	7632.64	325.026	1.774894e+001	2.795355e+000	70.5	23	7.229012e+000	0	0	0	0	0	0	18.326	1	1	49.1849	26.4828
DATA	1104	14	38	0	0	ASCRP3004654	ASCRP3004654	7658.37	324.693	4.694800e+001	5.167456e+000	100	28	6.230783e+000	0	0	0	0	0	0	48.4863	1	1	47.8731	26.4138
DATA	1105	14	39	0	0	ASCRP3000580	ASCRP3000580	7684.31	324.676	3.467208e+000	2.186718e+000	55.5	24	6.925413e+000	0	0	0	0	0	0	3.58079	1	0	46.5243	25.4571
DATA	1106	14	40	0	0	A_23_P49878	NM_019013	7709.3	324.635	2.731886e+002	2.740410e+001	334	24	8.052888e+000	0	0	0	0	0	0	282.046	1	1	47.5395	26.1852
DATA	1107	14	41	0	0	ASCRP3004446	ASCRP3004446	7734.72	324.882	1.671971e+001	2.732306e+000	69	26	5.174494e+000	0	0	0	0	0	0	17.2517	1	1	48.8603	26.8462
DATA	1108	14	42	0	0	ASCRP3008783	ASCRP3008783	7760.04	324.703	5.492997e+001	5.903589e+000	112	26	4.689628e+000	0	0	0	0	0	0	56.6213	1	1	47.8731	26.7241
DATA	1109	14	43	0	0	ASCRP3002158	ASCRP3002158	7785.5	325	2.442859e+004	2.442860e+003	25349	26.5	4.555614e+000	0	0	0	0	0	0	25150.1	1	1	54.1152	27.3333
DATA	1110	14	44	0	0	ASCRP3012766	ASCRP3012766	7810.4	324.772	2.146460e+002	2.157395e+001	278.5	25.5	5.199900e+000	0	0	0	0	0	0	220.626	1	1	49.5074	25.9091
DATA	1111	14	45	0	0	ASCRP3011233	ASCRP3011233	7836.47	324.734	3.379237e+001	4.017975e+000	87	24.5	4.869306e+000	0	0	0	0	0	0	34.6646	1	1	49.5074	24.8333
DATA	1112	14	46	0	0	ASCRP3005445	ASCRP3005445	7861.65	324.88	1.807099e+002	1.820183e+001	238	25.5	7.271737e+000	0	0	0	0	0	0	184.966	1	1	48.8603	24.5333
DATA	1113	14	47	0	0	ASCRP3008559	ASCRP3008559	7887.09	325.065	6.518891e+004	6.518892e+003	66879	27	9.700794e+000	0	0	0	0	1	0	66554.7	1	1	54.4085	30.4815
DATA	1114	14	48	0	0	ASCRP3001819	ASCRP3001819	7912.36	324.825	6.570180e+002	6.573831e+001	728	30	9.729469e+000	0	0	0	0	1	0	668.806	1	1	49.5074	32.6552
DATA	1115	14	49	0	0	ASCRP3011217	ASCRP3011217	7937.79	324.806	3.391630e+002	3.398742e+001	402	29	6.498521e+000	0	0	0	0	0	0	344.134	1	1	47.5395	27
DATA	1116	14	50	0	0	ASCRP3000652	ASCRP3000652	7963.14	324.789	3.573838e+001	4.199520e+000	90	27.5	7.598902e+000	0	0	0	0	0	0	36.1341	1	1	47.2035	27.8824
DATA	1117	14	51	0	0	ASCRP3013462	ASCRP3013462	7988.72	324.905	6.474044e+003	6.474082e+002	6582	25	6.750661e+000	0	0	0	0	0	0	6520.57	1	1	48.8603	26
DATA	1118	14	52	0	0	ASCRP3013344	ASCRP3013344	8014.09	325.065	3.119457e+002	3.127368e+001	369	25.5	7.695647e+000	0	0	0	0	0	0	312.898	1	1	54.4085	27.1333
DATA	1119	14	53	0	0	ASCRP3000739	ASCRP3000739	8039.56	324.792	1.081454e+003	1.081684e+002	1109	27.5	6.735723e+000	0	0	0	0	0	0	1079.82	1	1	49.1849	27.2813
DATA	1120	14	54	0	0	ASCRP3011331	ASCRP3011331	8064.9	324.909	3.587201e+001	4.231103e+000	90.5	24	6.948050e+000	0	0	0	0	0	0	35.6494	1	1	47.8731	25.8056
DATA	1121	14	55	0	0	ASCRP3009383	ASCRP3009383	8090.59	324.855	9.821442e+001	1.007705e+001	150.5	29	7.815342e+000	0	0	0	0	0	0	97.1057	1	1	49.1849	27.7097
DATA	1122	14	56	0	0	ASCRP3006683	ASCRP3006683	8115.65	324.88	1.011960e+002	1.037045e+001	155	27	8.603786e+000	0	0	0	0	0	0	99.5291	1	1	48.8603	27.1071
DATA	1123	14	57	0	0	ASCRP3013419	ASCRP3013419	8141.06	325	1.141925e+003	1.142153e+002	1163	25	5.341036e+000	0	0	0	0	0	0	1116.87	1	1	52.0157	25.88
DATA	1124	14	58	0	0	ASCRP3011172	ASCRP3011172	8166.06	324.756	2.373703e+001	3.300483e+000	76	25	4.983401e+000	0	0	0	0	0	0	23.0807	1	1	49.8279	24.2368
DATA	1125	14	59	0	0	ASCRP3005717	ASCRP3005717	8191.84	324.849	1.704319e+002	1.719867e+001	220	24	6.503753e+000	0	0	0	0	0	0	164.697	1	1	47.5395	23.9189
DATA	1126	14	60	0	0	CUST_1_PI418767722	NM_002107	8217.42	325.427	2.159182e+004	2.159183e+003	20863	24	6.220384e+000	0	0	0	0	0	0	20735.9	1	1	57.5363	25.5455
DATA	1127	14	61	0	0	ASCRP3010418	ASCRP3010418	8242.59	325.137	1.168694e+002	1.191837e+001	164	26	5.944875e+000	0	0	0	0	0	0	111.493	1	1	50.1463	24.3077
DATA	1128	14	62	0	0	ASCRP3008873	ASCRP3008873	8267.94	325.191	1.721119e+003	1.721280e+002	1666	23	5.079987e+000	0	0	0	0	0	0	1630.82	1	1	53.8203	23.037
DATA	1129	14	63	0	0	ASCRP3010656	ASCRP3010656	8293.57	324.927	4.491260e+001	5.078348e+000	96	24	4.515529e+000	0	0	0	0	0	0	42.2506	1	1	50.4627	23.16
DATA	1130	14	64	0	0	ASCRP3001406	ASCRP3001406	8318.58	325.427	2.119869e+002	2.133263e+001	250	26	7.719964e+000	0	0	0	0	0	0	198.044	1	1	57.5363	26.2581
DATA	1131	14	65	0	0	ASCRP3008976	ASCRP3008976	8344.42	324.931	2.618203e+001	3.555363e+000	79.5	25	6.141030e+000	0	0	0	0	0	0	24.2712	1	1	48.2044	25.4074
DATA	1132	14	66	0	0	ASCRP3000616	ASCRP3000616	8369.63	325.026	2.316605e+002	2.329247e+001	269.5	22	5.752245e+000	0	0	0	0	0	0	213.149	1	1	49.1849	23.3704
DATA	1133	14	67	0	0	ASCRP3004672	ASCRP3004672	8394.83	325.141	8.793744e+003	8.793778e+002	7882	21.5	5.190730e+000	0	0	0	0	0	0	8029.45	1	1	49.5074	22.2333
DATA	1134	14	68	0	0	ASCRP3013246	ASCRP3013246	8420.49	325.234	7.345832e+001	7.747262e+000	121	23	6.310364e+000	0	0	0	0	0	0	66.5442	1	1	49.8279	23.8
DATA	1135	14	69	0	0	ASCRP3012931	ASCRP3012931	8445.64	325.12	1.812199e+001	3.072517e+000	70.5	22	5.120115e+000	0	0	0	0	0	0	16.2858	1	1	48.8603	21.9583
DATA	1136	14	70	0	0	ASCRP3005589	ASCRP3005589	8471.33	325.5	2.281001e+001	3.385107e+000	76	25	5.528282e+000	0	0	0	0	0	0	20.3348	1	1	57.5363	23.4762
DATA	1137	14	71	0	0	ASCRP3004796	ASCRP3004796	8496.56	325.26	8.185623e+002	8.189507e+001	772.5	23	6.266827e+000	0	0	0	0	0	0	723.737	1	1	49.5074	24.1613
DATA	1138	14	72	0	0	ASCRP3010485	ASCRP3010485	8522.17	325.247	1.114618e+001	2.776617e+000	64	27	6.657726e+000	0	0	0	0	0	0	9.77305	1	0	50.4627	26.9118
DATA	1139	14	73	0	0	ASCRP3011519	ASCRP3011519	8547.38	325.295	1.522092e+002	1.543538e+001	185	28.5	6.648390e+000	0	0	0	0	0	0	132.364	1	1	50.4627	28.125
DATA	1140	14	74	0	0	ASCRP3001953	ASCRP3001953	8572.86	325.438	3.348210e+001	4.230269e+000	84	25	5.393769e+000	0	0	0	0	0	0	28.8759	1	1	50.4627	25.5625
DATA	1141	14	75	1028	1	(+)E1A_r60_n9	E1A_r60_n9	8598.1	325.557	2.653811e+000	2.609150e+000	58	24.5	6.524689e+000	0	0	0	0	0	0	0.93488	0	0	50.1463	24.5938
DATA	1142	14	76	0	0	ASCRP3003574	ASCRP3003574	8623.44	325.4	2.471316e+002	2.485259e+001	260	24.5	7.283363e+000	0	0	0	0	0	0	209.615	1	1	50.7771	25.7188
DATA	1143	14	77	0	0	ASCRP3000698	ASCRP3000698	8649	325.5	4.441831e+002	4.449734e+001	427.5	24	5.841831e+000	0	0	0	0	0	0	373.636	1	1	54.7002	24.1429
DATA	1144	14	78	0	0	Negative027	Negative027	8674.62	325.265	3.439592e+000	2.695362e+000	59	25	6.570642e+000	0	0	0	0	0	0	2.86892	1	0	46.5243	25.44
DATA	1145	14	79	0	0	ASCRP3002250	ASCRP3002250	8699.74	325.269	5.508744e+002	5.515333e+001	508	25.5	7.325015e+000	0	0	0	0	0	0	455.778	1	1	50.1463	25.3182
DATA	1146	14	80	0	0	ASCRP3001149	ASCRP3001149	8725.27	325.347	7.798424e+000	2.826541e+000	64	25	6.515413e+000	0	0	0	0	0	0	6.4004	1	0	48.8603	26.4688
DATA	1147	14	81	0	0	ASCRP3005708	ASCRP3005708	8750.66	325.539	2.787453e+000	2.738137e+000	52.5	25	5.147711e+000	0	0	0	0	0	0	-2.67499	0	0	49.8279	25.0323
DATA	1148	14	82	0	0	ASCRP3009853	ASCRP3009853	8775.79	325.41	1.111848e+002	1.145581e+001	145.5	24	7.127845e+000	0	0	0	0	0	0	89.8404	1	1	50.1463	25.0751
DATA	1149	15	1	0	0	ASCRP3011094	ASCRP3011094	6706.13	331.3	6.273185e+001	6.737588e+000	106.5	22	6.105850e+000	0	0	0	0	0	0	56.9052	1	1	50.1463	22.3202
DATA	1150	15	2	0	0	ASCRP3002010	ASCRP3002010	6731.5	331.5	1.667057e+004	1.667059e+003	14817.5	23.5	5.925529e+000	0	0	0	0	0	0	15168.2	1	1	57.5363	24.2813
DATA	1151	15	3	0	0	ASCRP3012879	ASCRP3012879	6756.89	331.5	6.038759e+001	6.514076e+000	106	24.5	5.175619e+000	0	0	0	0	0	0	55.1249	1	1	56.9804	23.75
DATA	1152	15	4	0	0	ASCRP3007703	ASCRP3007703	6782.3	331.427	5.841556e+001	6.328396e+000	104	25	7.277425e+000	0	0	0	0	0	0	53.5123	1	1	51.0895	25.2667
DATA	1153	15	5	0	0	ASCRP3013610	ASCRP3013610	6807.58	331.573	3.623828e+000	2.451744e+000	52	26	7.387748e+000	0	0	0	0	0	0	3.33236	1	0	57.5363	25.6897
DATA	1154	15	6	0	0	ASCRP3012830	ASCRP3012830	6832.99	331.424	4.079036e+001	4.740467e+000	86.5	24	5.919826e+000	0	0	0	0	0	0	37.6579	1	1	51.4001	25.4828
DATA	1155	15	7	0	0	ASCRP3008208	ASCRP3008208	6858.32	331.4	2.304137e+002	2.316656e+001	260	25	6.707317e+000	0	0	0	0	0	0	213.609	1	1	50.7771	25.1071
DATA	1156	15	8	0	0	ASCRP3007804	ASCRP3007804	6883.68	331.622	5.344983e+002	5.350344e+001	543	28	9.386904e+000	0	0	0	0	0	0	497.715	1	1	51.0895	27.963
DATA	1157	15	9	0	0	ASCRP3010351	ASCRP3010351	6909.45	331.55	5.866965e+000	2.454872e+000	54.5	27	8.518422e+000	0	0	0	0	0	0	5.48806	1	0	50.4627	27.7813
DATA	1158	15	10	1028	1	(+)E1A_r60_a104	E1A_r60_a104	6934.52	331.605	4.479106e+000	2.414771e+000	53	22	4.878253e+000	0	0	0	0	0	0	4.20902	1	0	51.0895	21.8788
DATA	1159	15	11	0	0	A_23_P142849	NM_005168	6960.07	331.405	3.447704e+002	3.455785e+001	368	23	6.690741e+000	0	0	0	0	0	0	325.497	1	1	51.4001	22.8621
DATA	1160	15	12	0	0	Negative008	Negative008	6985.18	331.506	2.071907e+002	2.085199e+001	237	24	6.290475e+000	0	0	0	0	0	0	196.538	1	1	51.0895	25.1515
DATA	1161	15	13	0	0	ASCRP3004462	ASCRP3004462	7011	331.545	1.513075e+003	1.513255e+002	1485	26	7.107470e+000	0	0	0	0	0	0	1442.34	1	1	55.8519	27
DATA	1162	15	14	0	0	ASCRP3007641	ASCRP3007641	7036.42	331.573	7.662923e+001	8.008697e+000	122.5	22	6.626145e+000	0	0	0	0	0	0	73.4014	1	1	57.5363	22.9167
DATA	1163	15	15	0	0	ASCRP3011705	ASCRP3011705	7061.38	331.598	9.504913e+001	9.783196e+000	138	24	5.595236e+000	0	0	0	0	0	0	91.4793	1	1	51.4001	24.16
DATA	1164	15	16	0	0	ASCRP3008484	ASCRP3008484	7087.19	331.57	2.798645e+001	3.625994e+000	75	24	5.908392e+000	0	0	0	0	0	0	27.0671	1	1	58.0869	24
DATA	1165	15	17	0	0	CUST_8_PI418767722	NM_021009	7112.25	331.8	4.614540e+002	4.620242e+001	498.5	22.5	5.466723e+000	0	0	0	0	0	0	448.427	1	1	50.1463	23.6667
DATA	1166	15	18	0	0	ASCRP3006788	ASCRP3006788	7137.91	331.935	8.743316e+001	9.036614e+000	133	24	5.562149e+000	0	0	0	0	0	0	85.3728	1	1	54.4085	24
DATA	1167	15	19	0	0	ASCRP3012646	ASCRP3012646	7163.13	331.927	1.906861e+001	2.967029e+000	68	25.5	5.960894e+000	0	0	0	0	0	0	18.705	1	1	49.8279	24.875
DATA	1168	15	20	0	0	ASCRP3009087	ASCRP3009087	7188.44	331.76	2.200028e+001	3.156148e+000	70	26	6.240001e+000	0	0	0	0	0	0	21.6774	1	1	48.2044	26.1765
DATA	1169	15	21	0	0	ASCRP3003188	ASCRP3003188	7214.09	331.935	8.146807e+001	8.452558e+000	129	25	5.430697e+000	0	0	0	0	0	0	80.6345	1	1	65	25.3226
DATA	1170	15	22	0	0	ASCRP3009072	ASCRP3009072	7239.06	331.974	1.162823e+003	1.163039e+002	1194	25	6.336672e+000	0	0	0	0	0	0	1155.79	1	1	48.5334	25.8182
DATA	1171	15	23	0	0	ASCRP3005564	ASCRP3005564	7264.59	331.947	1.925549e+001	2.949367e+000	69	25	5.291037e+000	0	0	0	0	0	0	19.2186	1	1	49.1849	23.931
DATA	1172	15	24	0	0	ASCRP3001972	ASCRP3001972	7290.07	332	1.604749e+003	1.604903e+002	1658	25	6.687977e+000	0	0	0	0	0	0	1608.09	1	1	46.8651	24.9355
DATA	1173	15	25	0	0	ASCRP3007756	ASCRP3007756	7315.61	331.835	5.480696e+001	5.912027e+000	102	25	7.538734e+000	0	0	0	0	0	0	55.1289	1	1	49.5074	26.2414
DATA	1174	15	26	0	0	ASCRP3006437	ASCRP3006437	7341.09	331.935	2.705344e+001	3.492467e+000	76.5	26	6.647159e+000	0	0	0	0	0	0	27.3115	1	1	54.4085	25.4483
DATA	1175	15	27	0	0	ASCRP3006142	ASCRP3006142	7366.51	331.693	1.200593e+002	1.220607e+001	169	26	7.947522e+000	0	0	0	0	0	0	121.611	1	1	48.5334	27.4412
DATA	1176	15	28	0	0	ASCRP3005800	ASCRP3005800	7391.78	331.916	1.542675e+002	1.558202e+001	207	27.5	7.402666e+000	0	0	0	0	0	0	156.763	1	1	49.8279	27.5588
DATA	1177	15	29	0	0	ASCRP3010771	ASCRP3010771	7416.99	331.683	1.263486e+003	1.263675e+002	1318	25	6.473998e+000	0	0	0	0	0	0	1287.63	1	1	49.5074	25.4667
DATA	1178	15	30	0	0	ASCRP3010633	ASCRP3010633	7442.35	331.833	8.057675e+001	8.347885e+000	134	25	5.918762e+000	0	0	0	0	0	0	82.342	1	1	49.1849	24.9286
DATA	1179	15	31	0	0	ASCRP3003231	ASCRP3003231	7467.91	331.912	4.420171e+002	4.425526e+001	500	25	4.960511e+000	0	0	0	0	0	0	452.829	1	1	52.0157	23.76
DATA	1180	15	32	1028	1	(+)E1A_r60_a104	E1A_r60_a104	7493.3	332	6.181827e+000	2.257993e+000	58	26	7.709695e+000	0	0	0	0	0	0	6.3471	1	0	49.8279	26.2424
DATA	1181	15	33	0	0	ASCRP3006993	ASCRP3006993	7518.76	331.8	1.510501e+001	2.641998e+000	66	23.5	5.576867e+000	0	0	0	0	0	0	15.5383	1	1	49.5074	23.8333
DATA	1182	15	34	0	0	Negative019	Negative019	7544.5	332	7.196726e+000	2.280434e+000	58	25	7.334065e+000	0	0	0	0	0	0	7.41586	1	0	65	25.2667
DATA	1183	15	35	0	0	ASCRP3001903	ASCRP3001903	7569.27	331.923	4.120092e+001	4.652447e+000	92	26	6.341682e+000	0	0	0	0	0	0	42.5115	1	1	49.1849	27.9286
DATA	1184	15	36	0	0	ASCRP3003388	ASCRP3003388	7595	332	6.115769e+001	6.485553e+000	116	23.5	5.437313e+000	0	0	0	0	0	0	63.1731	1	1	54.9904	24.5667
DATA	1185	15	37	0	0	ASCRP3003334	ASCRP3003334	7620.25	332	3.602321e+001	4.198722e+000	90.5	25.5	7.071177e+000	0	0	0	0	0	0	37.2392	1	1	49.1849	26.1923
DATA	1186	15	38	0	0	ASCRP3011710	ASCRP3011710	7645.48	332.182	1.602966e+001	2.686500e+000	68	25	5.881423e+000	0	0	0	0	0	0	16.5792	1	1	49.1849	26.3448
DATA	1187	15	39	0	0	ASCRP3000952	ASCRP3000952	7671.1	331.778	1.170617e+001	2.453022e+000	64	28	6.115068e+000	0	0	0	0	0	0	12.1086	1	1	47.2035	27.0256
DATA	1188	15	40	0	0	ASCRP3012279	ASCRP3012279	7696.41	331.908	2.186860e+002	2.197461e+001	280	24.5	8.249068e+000	0	0	0	0	0	0	226.177	1	1	49.1849	26.7667
DATA	1189	15	41	0	0	ASCRP3000728	ASCRP3000728	7721.97	332	4.159727e+001	4.685671e+000	97	26	6.816478e+000	0	0	0	0	0	0	43.0031	1	1	47.8731	26.4667
DATA	1190	15	42	0	0	ASCRP3009674	ASCRP3009674	7747.2	332	3.550449e+001	4.155126e+000	90	24.5	5.025859e+000	0	0	0	0	0	0	36.676	1	1	49.1849	24
DATA	1191	15	43	0	0	ASCRP3013505	ASCRP3013505	7772.64	331.857	2.819236e+000	2.179317e+000	56	26	5.271622e+000	0	0	0	0	0	0	2.90897	1	0	49.1849	27.04
DATA	1192	15	44	0	0	ASCRP3001034	ASCRP3001034	7797.94	331.611	8.853403e+000	2.338273e+000	61	28	5.334280e+000	0	0	0	0	0	0	9.12177	1	0	47.2035	28
DATA	1193	15	45	0	0	ASCRP3012696	ASCRP3012696	7823.25	331.92	5.028340e+000	2.225349e+000	56	24.5	4.765899e+000	0	0	0	0	0	0	5.17213	1	0	48.8603	25.1
DATA	1194	15	46	0	0	ASCRP3001917	ASCRP3001917	7848.76	332.066	7.480890e+001	7.789882e+000	131	25.5	7.366903e+000	0	0	0	0	0	0	76.7913	1	1	49.1849	24.0667
DATA	1195	15	47	0	0	ASCRP3012709	ASCRP3012709	7874.5	332	4.480209e+000	2.223132e+000	59	26	4.028743e+000	0	0	0	0	0	0	4.58774	1	0	65	25.3333
DATA	1196	15	48	0	0	ASCRP3008440	ASCRP3008440	7899.61	332.069	2.388447e+003	2.388547e+002	2539	30	1.394147e+001	0	0	0	0	1	0	2439.27	1	1	65	35.3103
DATA	1197	15	49	0	0	ASCRP3007051	ASCRP3007051	7925.06	331.987	2.869536e+002	2.877881e+001	343	27.5	8.871043e+000	0	0	0	0	1	0	292.167	1	1	48.5334	28.8333
DATA	1198	15	50	0	0	ASCRP3005895	ASCRP3005895	7950.32	332	8.956486e+001	9.222075e+000	145	28	6.272144e+000	0	0	0	0	0	0	90.8899	1	1	49.1849	26.1613
DATA	1199	15	51	0	0	ASCRP3008596	ASCRP3008596	7976	332.133	9.562804e+001	9.813802e+000	148	27	5.862106e+000	0	0	0	0	0	0	96.6883	1	1	54.4085	27.0833
DATA	1200	15	52	0	0	ASCRP3008155	ASCRP3008155	8001.52	331.808	6.986538e+000	2.321925e+000	59.5	27	5.843642e+000	0	0	0	0	0	0	7.03533	1	0	47.8731	25.9259
DATA	1201	15	53	0	0	ASCRP3002974	ASCRP3002974	8026.61	332.069	1.389119e+004	1.389120e+003	13751	25	7.505827e+000	0	0	0	0	0	0	13930.4	1	1	53.8203	27.1379
DATA	1202	15	54	0	0	ASCRP3010482	ASCRP3010482	8051.99	332.221	4.659394e+002	4.664745e+001	514	24	5.761747e+000	0	0	0	0	0	0	465.149	1	1	54.4085	25.2105
DATA	1203	15	55	0	0	ASCRP3011004	ASCRP3011004	8077.58	332.427	1.544101e+004	1.544102e+003	15133	24.5	7.426407e+000	0	0	0	0	0	0	15340.6	1	1	57.5363	27
DATA	1204	15	56	0	0	ASCRP3012051	ASCRP3012051	8102.69	332.325	9.408958e+001	9.675609e+000	146.5	27	9.517075e+000	0	0	0	0	0	0	93.002	1	1	50.7771	27.6667
DATA	1205	15	57	0	0	ASCRP3006118	ASCRP3006118	8128.38	331.901	5.269959e+001	5.737479e+000	103	27	7.164671e+000	0	0	0	0	0	0	51.7997	1	1	49.8279	26.2414
DATA	1206	15	58	0	0	ASCRP3008169	ASCRP3008169	8153.56	332.266	4.141716e+002	4.147993e+001	461	24.5	5.196042e+000	0	0	0	0	0	0	404.861	1	1	50.7771	24.6333
DATA	1207	15	59	0	0	ASCRP3009195	ASCRP3009195	8179	332.274	2.362025e+002	2.373145e+001	278	23.5	4.468636e+000	0	0	0	0	0	0	229.525	1	1	52.3208	22.6316
DATA	1208	15	60	0	0	ASCRP3010397	ASCRP3010397	8204.16	332.315	6.127119e+002	6.131467e+001	645	24.5	7.610681e+000	0	0	0	0	0	0	591.766	1	1	52.9257	26.6765
DATA	1209	15	61	0	0	ASCRP3009759	ASCRP3009759	8229.89	332.5	3.322705e+001	4.054577e+000	85.5	25	6.453726e+000	0	0	0	0	0	0	31.8852	1	1	56.9804	25.2667
DATA	1210	15	62	0	0	ASCRP3002614	ASCRP3002614	8255.48	332.354	8.349526e+001	8.671050e+000	133	25	5.613719e+000	0	0	0	0	0	0	79.5849	1	1	51.7088	23.9231
DATA	1211	15	63	0	0	ASCRP3012610	ASCRP3012610	8280.75	332.411	3.913732e+002	3.920812e+001	415	24	4.068852e+000	0	0	0	0	0	0	370.514	1	1	54.7002	24.5
DATA	1212	15	64	0	0	ASCRP3000687	ASCRP3000687	8306.11	332.5	5.556228e+000	2.436106e+000	58.5	25	5.256742e+000	0	0	0	0	0	0	5.22333	1	0	56.9804	24.5667
DATA	1213	15	65	0	0	ASCRP3001161	ASCRP3001161	8331.44	332.208	5.639535e+001	6.124822e+000	107	25	6.240434e+000	0	0	0	0	0	0	52.6287	1	1	49.8279	24.5926
DATA	1214	15	66	0	0	ASCRP3004449	ASCRP3004449	8356.89	332.5	5.736387e+001	6.220890e+000	109	24	5.905365e+000	0	0	0	0	0	0	53.1419	1	1	56.9804	24.96
DATA	1215	15	67	0	0	ASCRP3010283	ASCRP3010283	8382.42	332.427	2.469099e+000	2.434522e+000	57	22	4.963973e+000	0	0	0	0	0	0	1.93399	0	0	65	22.1111
DATA	1216	15	68	0	0	ASCRP3003812	ASCRP3003812	8407.62	332.295	5.465738e+002	5.471200e+001	550.5	23	6.380511e+000	0	0	0	0	0	0	498.624	1	1	50.4627	23.7714
DATA	1217	15	69	0	0	ASCRP3010232	ASCRP3010232	8433.11	332.5	5.276021e+002	5.281768e+001	526	24	5.834014e+000	0	0	0	0	0	0	477.579	1	1	56.9804	22.9643
DATA	1218	15	70	0	0	ASCRP3005148	ASCRP3005148	8458.34	332.418	1.207326e+001	2.760964e+000	65	21	5.809938e+000	0	0	0	0	0	0	10.842	1	0	50.7771	21.3462
DATA	1219	15	71	0	0	ASCRP3005517	ASCRP3005517	8483.68	332.378	9.354016e+002	9.357364e+001	879	24	6.172021e+000	0	0	0	0	0	0	833.268	1	1	51.0895	24.4231
DATA	1220	15	72	0	0	ASCRP3008157	ASCRP3008157	8509.26	332.551	2.527245e+001	3.571393e+000	76	27	5.817868e+000	0	0	0	0	0	0	22.3312	1	1	50.1463	25.9706
DATA	1221	15	73	0	0	ASCRP3005479	ASCRP3005479	8534.81	332.467	1.706616e+001	3.063784e+000	70	28	6.926111e+000	0	0	0	0	0	0	14.9556	1	1	49.5074	27.3333
DATA	1222	15	74	0	0	ASCRP3011851	ASCRP3011851	8559.74	332.469	3.461116e+001	4.308009e+000	86.5	26.5	6.704654e+000	0	0	0	0	0	0	30.087	1	1	51.0895	26.2857
DATA	1223	15	75	0	0	ASCRP3009067	ASCRP3009067	8585.58	332.494	6.200763e+002	6.206156e+001	586	25	6.302444e+000	0	0	0	0	0	0	534.529	1	1	51.7088	24.4815
DATA	1224	15	76	0	0	ASCRP3007405	ASCRP3007405	8610.8	332.625	1.881597e+002	1.899582e+001	211	24	6.593399e+000	0	0	0	0	0	0	160.89	1	1	50.4627	24.4828
DATA	1225	15	77	0	0	ASCRP3008039	ASCRP3008039	8636.54	332.351	1.861809e+001	3.222220e+000	69	24	4.787964e+000	0	0	0	0	0	0	15.7855	1	1	48.8603	23.5357
DATA	1226	15	78	0	0	ASCRP3008555	ASCRP3008555	8661.6	332.622	1.775382e+001	3.190381e+000	70	24	7.979067e+000	0	0	0	0	0	0	14.9343	1	1	51.4001	25.3
DATA	1227	15	79	0	0	ASCRP3000749	ASCRP3000749	8687.05	332.473	8.153543e+002	8.157922e+001	722.5	26	5.769015e+000	0	0	0	0	0	0	680.266	1	1	54.4085	25.8077
DATA	1228	15	80	0	0	ASCRP3010973	ASCRP3010973	8712.56	332.397	9.113269e+001	9.503194e+000	132	24	7.899928e+000	0	0	0	0	0	0	75.422	1	1	50.1463	25.8621
DATA	1229	15	81	0	0	ASCRP3011480	ASCRP3011480	8738.01	332.412	2.501439e+002	2.516137e+001	261	23	5.393384e+000	0	0	0	0	0	0	205.395	1	1	51.4001	24.4595
DATA	1230	15	82	0	0	ASCRP3006311	ASCRP3006311	8763.31	332.361	1.127204e+003	1.127536e+002	970	24	7.188195e+000	0	0	0	0	0	0	918.424	1	1	48.2044	25.5238
DATA	1231	16	1	0	0	ASCRP3003282	ASCRP3003282	6718.91	338.914	2.840977e+001	3.749460e+000	75	23	6.115949e+000	0	0	0	0	0	0	25.889	1	1	49.8279	23.1304
DATA	1232	16	2	0	0	ASCRP3005052	ASCRP3005052	6744.3	338.94	2.022805e+001	3.169044e+000	68	23	4.529737e+000	0	0	0	0	0	0	18.4892	1	1	50.1463	23
DATA	1233	16	3	0	0	ASCRP3003457	ASCRP3003457	6769.59	339.012	3.589202e+001	4.335205e+000	81.5	24	5.276678e+000	0	0	0	0	0	0	32.916	1	1	49.8279	24.52
DATA	1234	16	4	0	0	ASCRP3010107	ASCRP3010107	6795.09	339.065	5.074578e+001	5.623204e+000	95	26.5	5.844421e+000	0	0	0	0	0	0	46.7065	1	1	54.4085	25.3125
DATA	1235	16	5	0	0	Negative052	Negative052	6820.5	339	3.754088e+000	2.442479e+000	52	25	6.960719e+000	0	0	0	0	0	0	3.46839	1	0	54.1152	26.25
DATA	1236	16	6	0	0	ASCRP3011533	ASCRP3011533	6846	338.961	5.302916e+001	5.822285e+000	98.5	24	4.738759e+000	0	0	0	0	0	0	49.191	1	1	46.8651	24.9259
DATA	1237	16	7	0	0	ASCRP3007908	ASCRP3007908	6871.33	338.835	1.647644e+001	2.906042e+000	63	24	5.623009e+000	0	0	0	0	0	0	15.3474	1	1	49.1849	25.1852
DATA	1238	16	8	0	0	ASCRP3009862	ASCRP3009862	6896.5	339	3.949518e+001	4.612934e+000	86	29	8.510208e+000	0	0	0	0	1	0	36.9501	1	1	54.1152	30.069
DATA	1239	16	9	0	0	ASCRP3007485	ASCRP3007485	6922.04	338.91	3.128337e+002	3.137322e+001	340	24	4.794346e+000	0	0	0	0	0	0	293.989	1	1	48.5334	22.7037
DATA	1240	16	10	0	0	ASCRP3000940	ASCRP3000940	6947.35	338.901	4.387778e+001	4.983086e+000	89	24.5	6.195011e+000	0	0	0	0	0	0	41.4235	1	1	49.5074	24.3667
DATA	1241	16	11	0	0	ASCRP3001361	ASCRP3001361	6972.66	338.62	2.419287e+002	2.430684e+001	280	22.5	7.057211e+000	0	0	0	0	0	0	229.443	1	1	47.5395	22.7857
DATA	1242	16	12	0	0	ASCRP3003957	ASCRP3003957	6998.49	339	9.460711e+000	2.523626e+000	56.5	25	6.150444e+000	0	0	0	0	0	0	9.01673	1	0	49.8279	26.8065
DATA	1243	16	13	0	0	ASCRP3005488	ASCRP3005488	7023.44	338.861	8.553779e+003	8.553811e+002	8152	22.5	6.313965e+000	0	0	0	0	0	0	8190.27	1	1	49.5074	23.8846
DATA	1244	16	14	0	0	ASCRP3005597	ASCRP3005597	7048.95	339.129	9.369903e+002	9.372769e+001	949	22	4.950746e+000	0	0	0	0	0	0	901.55	1	1	53.8203	21.3478
DATA	1245	16	15	0	0	ASCRP3004178	ASCRP3004178	7074.5	338.892	5.240912e+001	5.726001e+000	102.5	25	1.306111e+001	0	0	0	0	1	0	50.666	1	1	48.5334	29.1481
DATA	1246	16	16	0	0	ASCRP3011399	ASCRP3011399	7099.49	338.835	9.635110e+000	2.489789e+000	58.5	22	5.107184e+000	0	0	0	0	0	0	9.35806	1	0	49.8279	22.4
DATA	1247	16	17	0	0	ASCRP3012887	ASCRP3012887	7125.24	338.8	6.555390e+001	6.942192e+000	114	24.5	5.768379e+000	0	0	0	0	0	0	63.9719	1	1	48.2044	24.625
DATA	1248	16	18	0	0	ASCRP3007052	ASCRP3007052	7150.52	339.217	1.756497e+003	1.756644e+002	1766	24	4.748015e+000	0	0	0	0	0	0	1722.19	1	1	51.0895	23.3929
DATA	1249	16	19	0	0	ASCRP3010144	ASCRP3010144	7176	339.455	4.423433e+001	4.969039e+000	94.5	25	6.983780e+000	0	0	0	0	0	0	43.5706	1	1	55.8519	25.4688
DATA	1250	16	20	0	0	A_23_P215720	NM_000492	7201.42	339.427	3.133937e+001	3.860179e+000	80.5	25	6.537479e+000	0	0	0	0	0	0	31.006	1	1	65	25.3636
DATA	1251	16	21	0	0	ASCRP3010889	ASCRP3010889	7226.56	339.118	5.938921e+003	5.938963e+002	5857	25	5.886456e+000	0	0	0	0	0	0	5900.46	1	1	51.4001	24.9583
DATA	1252	16	22	0	0	ASCRP3011091	ASCRP3011091	7252.25	339.103	5.990000e+001	6.393336e+000	108	24	4.511187e+000	0	0	0	0	0	0	59.7637	1	1	52.3208	24.1875
DATA	1253	16	23	0	0	ASCRP3011307	ASCRP3011307	7277.31	339.099	1.591028e+001	2.736156e+000	64	25	6.236324e+000	0	0	0	0	0	0	15.9372	1	1	47.5395	24.2593
DATA	1254	16	24	0	0	ASCRP3000104	ASCRP3000104	7302.85	338.581	4.233878e+001	4.779511e+000	91.5	23	6.550571e+000	0	0	0	0	0	0	42.5703	1	1	47.5395	23.6176
DATA	1255	16	25	0	0	ASCRP3004464	ASCRP3004464	7328.27	339.157	4.620200e+003	4.620253e+002	4680.5	24.5	6.422538e+000	0	0	0	0	0	0	4663.15	1	1	52.6241	24.9063
DATA	1256	16	26	0	0	ASCRP3010655	ASCRP3010655	7353.55	339.09	2.960035e+002	2.968212e+001	350.5	26	5.680330e+000	0	0	0	0	0	0	299.787	1	1	50.1463	26.1154
DATA	1257	16	27	0	0	ASCRP3006004	ASCRP3006004	7379.33	339.5	6.031584e+001	6.418286e+000	111.5	27	7.945938e+000	0	0	0	0	0	0	61.2948	1	1	57.5363	27.931
DATA	1258	16	28	0	0	ASCRP3007203	ASCRP3007203	7404.24	339.183	4.370432e+002	4.375904e+001	492	26	7.264832e+000	0	0	0	0	0	0	445.438	1	1	51.0895	26.5
DATA	1259	16	29	0	0	ASCRP3008410	ASCRP3008410	7429.99	338.556	7.893542e+002	7.896557e+001	843	25	6.368606e+000	0	0	0	0	0	0	806.715	1	1	47.5395	26.3226
DATA	1260	16	30	0	0	ASCRP3002771	ASCRP3002771	7455.5	339.5	2.882152e+001	3.611196e+000	79	24	5.086602e+000	0	0	0	0	0	0	29.5372	1	1	57.5363	23.3478
DATA	1261	16	31	0	0	ASCRP3002897	ASCRP3002897	7480.51	339.026	1.201762e+002	1.221214e+001	173	25	5.343888e+000	0	0	0	0	0	0	123.431	1	1	48.8603	24.4286
DATA	1262	16	32	0	0	ASCRP3013313	ASCRP3013313	7506.33	339.5	4.670156e+000	2.216025e+000	57	27	7.869500e+000	0	0	0	0	0	0	4.80712	1	0	57.5363	26.0645
DATA	1263	16	33	0	0	ASCRP3003650	ASCRP3003650	7531.5	338.905	8.550669e+002	8.553403e+001	922	22.5	4.426203e+000	0	0	0	0	0	0	881.602	1	1	48.5334	22.4643
DATA	1264	16	34	1028	1	(+)E1A_r60_1	E1A_r60_1	7556.89	339.5	3.737628e+001	4.316462e+000	91	25	5.103687e+000	0	0	0	1	0	0	38.5988	1	1	56.9804	24.9524
DATA	1265	16	35	0	0	ASCRP3002201	ASCRP3002201	7582.26	339.231	2.175763e+002	2.186426e+001	277	26	5.350172e+000	0	0	0	0	0	0	224.956	1	1	53.5237	26.5714
DATA	1266	16	36	0	0	ASCRP3005292	ASCRP3005292	7607.56	339.26	4.135744e+001	4.663341e+000	96	23	5.663817e+000	0	0	0	0	0	0	42.8003	1	1	49.5074	24.6897
DATA	1267	16	37	0	0	ASCRP3011122	ASCRP3011122	7633.08	339.241	1.956910e+001	2.909637e+000	72.5	24	6.516315e+000	0	0	0	0	0	0	20.2647	1	1	51.0895	26.0645
DATA	1268	16	38	0	0	ASCRP3002505	ASCRP3002505	7658.45	339.084	4.774746e+002	4.779596e+001	547	24	6.067018e+000	0	0	0	0	0	0	494.594	1	1	50.7771	25.6061
DATA	1269	16	39	0	0	ASCRP3005687	ASCRP3005687	7683.89	339.5	9.105888e+001	9.356812e+000	146	29	6.376238e+000	0	0	0	0	1	0	94.3337	1	1	56.9804	28.4
DATA	1270	16	40	0	0	ASCRP3000211	ASCRP3000211	7709.42	339.573	8.425223e+000	2.311954e+000	62.5	26	7.887291e+000	0	0	0	0	0	0	8.72582	1	0	57.5363	26.069
DATA	1271	16	41	0	0	ASCRP3001664	ASCRP3001664	7734.53	339.173	3.629082e+002	3.635472e+001	418	24	4.256070e+000	0	0	0	0	0	0	375.602	1	1	51.0895	24.125
DATA	1272	16	42	0	0	ASCRP3008075	ASCRP3008075	7760.05	339.523	9.645090e+000	2.362150e+000	64	25	6.153416e+000	0	0	0	0	0	0	9.97396	1	0	55.8519	24.6897
DATA	1273	16	43	0	0	ASCRP3002446	ASCRP3002446	7785.6	339.291	1.711648e+002	1.725212e+001	229	27	5.055489e+000	0	0	0	0	0	0	176.772	1	1	50.4627	27.5833
DATA	1274	16	44	0	0	ASCRP3006995	ASCRP3006995	7810.58	339.455	1.286110e+002	1.304160e+001	183	25	4.420784e+000	0	0	0	0	0	0	132.626	1	1	49.8279	26.28
DATA	1275	16	45	0	0	ASCRP3010541	ASCRP3010541	7836.35	339.086	2.882964e+001	3.606319e+000	83.5	25	5.002365e+000	0	0	0	0	0	0	29.6707	1	1	50.1463	24.9032
DATA	1276	16	46	0	0	ASCRP3011590	ASCRP3011590	7861.38	339.688	1.012031e+001	2.395284e+000	64	25	6.152629e+000	0	0	0	0	0	0	10.3944	1	0	49.5074	24.375
DATA	1277	16	47	0	0	ASCRP3013102	ASCRP3013102	7887.12	339.289	4.869816e+001	5.334153e+000	106	26	5.692879e+000	0	0	0	0	0	0	49.8855	1	1	47.5395	26.8621
DATA	1278	16	48	0	0	ASCRP3010121	ASCRP3010121	7912.5	340	9.131078e+001	9.388291e+000	147.5	28	9.291808e+000	0	0	0	0	1	0	93.2879	1	1	54.1152	29.7188
DATA	1279	16	49	0	0	ASCRP3008480	ASCRP3008480	7937.48	339.479	5.113962e+001	5.562977e+000	103.5	26	6.690227e+000	0	0	0	0	0	0	52.0795	1	1	46.5243	25.3226
DATA	1280	16	50	0	0	ASCRP3002152	ASCRP3002152	7963.24	339.569	4.645920e+001	5.139276e+000	99	28	7.038072e+000	0	0	0	0	0	0	47.1487	1	1	47.2035	27.7714
DATA	1281	16	51	1028	1	(+)E1A_r60_n11	E1A_r60_n11	7988.41	339.667	1.678772e+001	2.771595e+000	70.5	26	5.035413e+000	0	0	0	1	0	0	16.9739	1	1	48.2044	25.3462
DATA	1282	16	52	0	0	ASCRP3005066	ASCRP3005066	8014.09	339.935	3.672846e+001	4.288671e+000	91	25	7.244319e+000	0	0	0	0	0	0	36.9861	1	1	54.4085	27.0357
DATA	1283	16	53	0	0	ASCRP3001910	ASCRP3001910	8039.13	339.586	5.422605e+001	5.860950e+000	107	26	4.139576e+000	0	0	0	0	0	0	54.3676	1	1	46.5243	26.6563
DATA	1284	16	54	0	0	ASCRP3003891	ASCRP3003891	8064.49	339.693	2.962745e+002	2.971158e+001	351	24	6.028913e+000	0	0	0	0	0	0	295.681	1	1	48.5334	25.2368
DATA	1285	16	55	0	0	ASCRP3005814	ASCRP3005814	8090.5	340	1.725459e+002	1.740008e+001	225	29.5	8.228141e+000	0	0	0	0	1	0	171.347	1	1	54.1152	28.7667
DATA	1286	16	56	0	0	ASCRP3002548	ASCRP3002548	8115.5	340	6.197935e+001	6.596068e+000	112.5	29	7.991529e+000	0	0	0	0	1	0	61.234	1	1	65	28.3103
DATA	1287	16	57	0	0	ASCRP3004238	ASCRP3004238	8140.86	339.817	5.402336e+001	5.859649e+000	106	25	5.452416e+000	0	0	0	0	0	0	53.0799	1	1	46.8651	25.1071
DATA	1288	16	58	0	0	ASCRP3011523	ASCRP3011523	8166.5	340	5.630549e+001	6.075587e+000	114	25	6.015496e+000	0	0	0	0	0	0	55.0058	1	1	54.1152	24.3784
DATA	1289	16	59	0	0	ASCRP3002267	ASCRP3002267	8191.47	339.779	1.631413e+002	1.647492e+001	216	24	7.320027e+000	0	0	0	0	0	0	158.43	1	1	49.1849	25.871
DATA	1290	16	60	0	0	ASCRP3011808	ASCRP3011808	8217.08	339.714	8.109717e+000	2.448788e+000	63	24	6.735718e+000	0	0	0	0	0	0	7.82607	1	0	48.5334	25.6452
DATA	1291	16	61	0	0	ASCRP3009360	ASCRP3009360	8242.63	339.693	6.735730e+001	7.125926e+000	118	25	5.447758e+000	0	0	0	0	0	0	64.5801	1	1	47.8731	24.2963
DATA	1292	16	62	0	0	ASCRP3004798	ASCRP3004798	8268.13	339.688	3.237157e+001	3.995118e+000	86	23.5	4.705707e+000	0	0	0	0	0	0	30.8295	1	1	48.8603	23.8333
DATA	1293	16	63	0	0	AS_circRNA_control209	AS_circRNA_control209	8293.44	339.792	9.681888e+002	9.684757e+001	958	23.5	5.042150e+000	0	0	0	0	0	0	915.798	1	1	49.1849	24.3571
DATA	1294	16	64	0	0	ASCRP3001711	ASCRP3001711	8318.81	339.813	5.962867e+000	2.447778e+000	59.5	24.5	6.037812e+000	0	0	0	0	0	0	5.60055	1	0	45.4864	24.6
DATA	1295	16	65	0	0	ASCRP3004849	ASCRP3004849	8344.21	339.75	2.434438e+000	2.399163e+000	54	25	7.160498e+000	0	0	0	0	0	0	1.80187	0	0	48.2044	26
DATA	1296	16	66	0	0	ASCRP3010825	ASCRP3010825	8369.43	339.823	3.150788e+003	3.150880e+002	2955	24	6.172727e+000	0	0	0	0	0	0	2916.42	1	1	49.5074	24.7778
DATA	1297	16	67	0	0	ASCRP3004767	ASCRP3004767	8394.88	339.652	3.174591e+002	3.183858e+001	342	22.5	5.915476e+000	0	0	0	0	0	0	291.608	1	1	45.835	23.4167
DATA	1298	16	68	0	0	ASCRP3011187	ASCRP3011187	8420.35	339.914	5.829452e+003	5.829504e+002	5343	25	6.102195e+000	0	0	0	0	0	0	5314.15	1	1	49.5074	25.0667
DATA	1299	16	69	0	0	ASCRP3006283	ASCRP3006283	8445.64	339.528	1.434128e+002	1.455167e+001	183	20	5.890536e+000	0	0	0	0	0	0	129.701	1	1	47.2035	20.5714
DATA	1300	16	70	0	0	ASCRP3009807	ASCRP3009807	8471.24	339.757	6.232066e+001	6.709242e+000	112	24.5	6.068329e+000	0	0	0	0	0	0	55.9199	1	1	48.2044	23.7692
DATA	1301	16	71	0	0	AS_circRNA_control201	AS_circRNA_control201	8496.3	339.9	1.790044e+002	1.807480e+001	214	27	5.878906e+000	0	0	0	0	0	0	159.368	1	1	47.2035	26.1923
DATA	1302	16	72	0	0	ASCRP3008176	ASCRP3008176	8521.78	339.918	2.100870e+002	2.115987e+001	236	26	5.679409e+000	0	0	0	0	0	0	185.537	1	1	47.8731	24.5455
DATA	1303	16	73	0	0	ASCRP3000852	ASCRP3000852	8547.35	339.88	1.096776e+002	1.125928e+001	151	31	7.486496e+000	0	0	0	0	1	0	96.0726	1	1	48.8603	28.381
DATA	1304	16	74	0	0	ASCRP3013408	ASCRP3013408	8572.59	339.908	6.605679e+001	7.086617e+000	110	24	7.057369e+000	0	0	0	0	0	0	57.3982	1	1	49.1849	24.1613
DATA	1305	16	75	0	0	ASCRP3013485	ASCRP3013485	8598.23	339.899	1.158576e+002	1.187114e+001	154	26.5	7.161840e+000	0	0	0	0	0	0	99.8481	1	1	46.5243	25.5333
DATA	1306	16	76	0	0	ASCRP3005990	ASCRP3005990	8623.37	339.93	8.527864e+001	8.917775e+000	127.5	24	3.406781e+000	0	0	0	0	0	0	72.9083	1	1	47.5395	23.3846
DATA	1307	16	77	0	0	ASCRP3000752	ASCRP3000752	8649.24	339.9	1.364837e+001	2.962770e+000	64.5	24	8.780419e+000	0	0	0	0	0	0	11.5729	1	1	46.5243	25.5313
DATA	1308	16	78	0	0	ASCRP3001643	ASCRP3001643	8674.3	339.9	8.823654e+002	8.827634e+001	798.5	25	6.946793e+000	0	0	0	0	0	0	742.297	1	1	47.2035	25.4643
DATA	1309	16	79	0	0	ASCRP3003699	ASCRP3003699	8699.49	339.873	8.429271e+002	8.433503e+001	741	26	6.662150e+000	0	0	0	0	0	0	703.559	1	1	47.8731	25.7931
DATA	1310	16	80	0	0	ASCRP3003144	ASCRP3003144	8724.88	340	4.278587e+001	5.055130e+000	89.5	25	7.440959e+000	0	0	0	0	0	0	35.4367	1	1	49.8279	25.5135
DATA	1311	16	81	0	0	AS_circRNA_control215	AS_circRNA_control215	8750.63	339.958	1.260919e+002	1.289782e+001	160.5	26.5	5.670737e+000	0	0	0	0	0	0	103.622	1	1	48.2044	25.6875
DATA	1312	16	82	0	0	A_23_P11507	NM_015534	8775.78	339.916	3.861917e+002	3.871580e+001	362	23	6.944738e+000	0	0	0	1	0	0	315.009	1	1	49.8279	24.5737
DATA	1313	17	1	0	0	ASCRP3006112	ASCRP3006112	6706.13	346	4.376518e+001	5.012351e+000	87	22	6.233856e+000	0	0	0	0	0	0	39.9405	1	1	48.5334	22.7057
DATA	1314	17	2	0	0	ASCRP3013364	ASCRP3013364	6731.35	346.114	6.009488e+001	6.484625e+000	103.5	20	5.019291e+000	0	0	0	0	0	0	54.9969	1	1	49.5074	22.4286
DATA	1315	17	3	0	0	ASCRP3002381	ASCRP3002381	6756.65	346.12	1.062680e+002	1.090087e+001	147	23.5	6.100315e+000	0	0	0	0	0	0	97.5523	1	1	48.8603	23.4231
DATA	1316	17	4	0	0	ASCRP3004242	ASCRP3004242	6782.07	346	2.983048e+003	2.983147e+002	2799	23	6.005642e+000	0	0	0	0	0	0	2747.5	1	1	46.8651	23.4118
DATA	1317	17	5	0	0	ASCRP3012838	ASCRP3012838	6807.5	346.179	9.576181e+002	9.579218e+001	918	25	6.717621e+000	0	0	0	0	0	0	885.256	1	1	49.1849	24.6667
DATA	1318	17	6	0	1	ETG05_66023	ETG05_66023	6833.15	346.202	4.068616e+002	4.075704e+001	425	24	6.414649e+000	0	0	0	0	0	0	377.581	1	1	53.2255	25.9091
DATA	1319	17	7	0	0	ASCRP3011726	ASCRP3011726	6858.44	345.71	1.181456e+003	1.181699e+002	1151	25	5.820874e+000	0	0	0	0	0	0	1100.67	1	1	46.8651	25.5152
DATA	1320	17	8	0	0	ASCRP3008021	ASCRP3008021	6883.88	346.061	7.804269e+002	7.807907e+001	782	24	5.173574e+000	0	0	0	0	0	0	730.216	1	1	50.7771	24.6071
DATA	1321	17	9	0	0	ASCRP3008173	ASCRP3008173	6909.24	346.217	8.702983e+002	8.706216e+001	861	24	7.758427e+000	0	0	0	0	0	0	817.891	1	1	54.7002	25.4545
DATA	1322	17	10	0	0	ASCRP3012169	ASCRP3012169	6934.62	346.23	7.089846e+001	7.472971e+000	112	24	5.004678e+000	0	0	0	0	0	0	66.9278	1	1	49.1849	23.7586
DATA	1323	17	11	0	0	ASCRP3001923	ASCRP3001923	6960.11	346.5	8.750398e+000	2.508649e+000	55	24	6.257420e+000	0	0	0	0	0	0	8.29892	1	0	56.9804	23.697
DATA	1324	17	12	0	0	A_23_P87238	NM_006512	6985.5	346.282	3.024535e+001	3.824279e+000	77	24	6.964049e+000	0	0	0	0	0	0	28.8163	1	1	50.4627	25.2308
DATA	1325	17	13	0	0	ASCRP3006052	ASCRP3006052	7010.89	346.5	1.330461e+002	1.350697e+001	173	24	5.729411e+000	0	0	0	0	0	0	127.363	1	1	56.9804	25.1154
DATA	1326	17	14	0	0	ASCRP3012611	ASCRP3012611	7036.39	346.12	2.018781e+002	2.032052e+001	241	23.5	6.292303e+000	0	0	0	0	0	0	194.151	1	1	51.0895	24.5455
DATA	1327	17	15	0	0	ASCRP3006233	ASCRP3006233	7061.58	346.427	4.866457e+001	5.385819e+000	95	24.5	1.079603e+001	0	0	0	0	0	0	47.0252	1	1	65	26.5357
DATA	1328	17	16	0	0	ASCRP3004027	ASCRP3004027	7087.11	346.5	1.837945e+002	1.852238e+001	230	24	9.309706e+000	0	0	0	0	0	0	178.447	1	1	56.9804	26.1786
DATA	1329	17	17	0	0	ASCRP3007828	ASCRP3007828	7112.37	345.735	7.377689e+002	7.381231e+001	773	25	7.904791e+000	0	0	0	0	0	0	719.502	1	1	46.5243	25.5
DATA	1330	17	18	0	0	ASCRP3000822	ASCRP3000822	7137.89	346.5	2.553005e+002	2.563125e+001	300.5	25	4.954224e+000	0	0	0	0	0	0	250.182	1	1	56.9804	23.5172
DATA	1331	17	19	66	-1	(-)3xSLv1	NegativeControl	7163.42	346.427	2.305894e+000	2.265098e+000	46.5	23	6.314812e+000	0	0	0	0	0	0	-1.74042	0	0	57.5363	24.3448
DATA	1332	17	20	0	0	ASCRP3003125	ASCRP3003125	7188.48	346.314	9.821956e+003	9.821982e+002	9499	25	6.923427e+000	0	0	0	0	0	0	9711.06	1	1	52.0157	25.5769
DATA	1333	17	21	0	0	ASCRP3007544	ASCRP3007544	7214.11	346.5	2.285753e+000	2.253117e+000	51	25	6.124866e+000	0	0	0	0	0	0	1.86071	0	0	56.9804	26.2258
DATA	1334	17	22	0	0	ASCRP3003514	ASCRP3003514	7239.11	346.211	3.701308e+001	4.324366e+000	85.5	25	4.788995e+000	0	0	0	0	0	0	36.9074	1	1	49.1849	25.0313
DATA	1335	17	23	0	0	ASCRP3012668	ASCRP3012668	7264.68	346.312	1.157249e+002	1.178482e+001	168.5	25	5.246812e+000	0	0	0	0	0	0	115.87	1	1	49.8279	25.9355
DATA	1336	17	24	0	0	ASCRP3005171	ASCRP3005171	7290.33	346.5	1.768305e+001	2.836720e+000	68.5	23	6.929433e+000	0	0	0	0	0	0	17.776	1	1	57.5363	23.7273
DATA	1337	17	25	0	0	ASCRP3001006	ASCRP3001006	7315.5	346.5	5.033458e+001	5.497225e+000	97.5	26	7.191243e+000	0	0	0	0	0	0	50.7868	1	1	57.5363	25.7742
DATA	1338	17	26	0	0	ASCRP3006044	ASCRP3006044	7340.87	346.197	3.139416e+002	3.147131e+001	368	25	6.316957e+000	0	0	0	0	0	0	317.869	1	1	48.5334	25.7586
DATA	1339	17	27	0	0	ASCRP3004624	ASCRP3004624	7366.31	346.295	1.939870e+001	2.929215e+000	72.5	26	7.562221e+000	0	0	0	0	0	0	19.7078	1	1	50.1463	26.5172
DATA	1340	17	28	0	0	ASCRP3000538	ASCRP3000538	7391.88	346.267	2.824342e+003	2.824427e+002	2924	27	8.404065e+000	0	0	0	0	0	0	2878.42	1	1	52.3208	27.5357
DATA	1341	17	29	0	0	ASCRP3000732	ASCRP3000732	7417.23	345.727	2.091329e+002	2.102679e+001	265.5	26.5	7.339995e+000	0	0	0	0	0	0	213.736	1	1	45.4864	27.4474
DATA	1342	17	30	0	0	ASCRP3002411	ASCRP3002411	7442.48	346.31	3.142918e+002	3.150440e+001	364	24	6.487938e+000	0	0	0	0	0	0	322.103	1	1	51.7088	25.52
DATA	1343	17	31	0	0	ASCRP3012525	ASCRP3012525	7468	346.5	1.159921e+003	1.160124e+002	1227	23.5	4.505834e+000	0	0	0	0	0	0	1191.7	1	1	54.7002	23.2917
DATA	1344	17	32	0	0	ASCRP3011152	ASCRP3011152	7493.26	346.449	4.123143e+001	4.657281e+000	94	23.5	7.014271e+000	0	0	0	0	0	0	42.4529	1	1	50.1463	24.2
DATA	1345	17	33	0	0	ASCRP3006814	ASCRP3006814	7518.66	346.266	8.750736e+003	8.750762e+002	8611.5	23	5.711712e+000	0	0	0	0	0	0	9026.98	1	1	50.4627	23.9032
DATA	1346	17	34	0	0	ASCRP3004518	ASCRP3004518	7544.22	346.462	4.088051e+001	4.622624e+000	92	23.5	4.806397e+000	0	0	0	0	0	0	42.2425	1	1	50.1463	23.8333
DATA	1347	17	35	0	0	ASCRP3003816	ASCRP3003816	7569.6	346.156	2.091370e+002	2.102444e+001	273	26	4.495208e+000	0	0	0	0	0	0	216.388	1	1	49.8279	26.2759
DATA	1348	17	36	0	0	ASCRP3005966	ASCRP3005966	7594.71	346.462	2.431619e+001	3.247558e+000	75	26	5.248015e+000	0	0	0	0	0	0	25.1876	1	1	50.7771	25.6667
DATA	1349	17	37	0	0	ASCRP3003102	ASCRP3003102	7620.25	346.475	2.849691e+001	3.570324e+000	80	25	5.892168e+000	0	0	0	0	0	0	29.5417	1	1	50.7771	25.6
DATA	1350	17	38	0	0	ASCRP3000462	ASCRP3000462	7645.74	346.402	1.684628e+001	2.731302e+000	67	23.5	4.730556e+000	0	0	0	0	0	0	17.4723	1	1	51.0895	24.9667
DATA	1351	17	39	0	0	ASCRP3012541	ASCRP3012541	7671.19	346.43	9.057537e+000	2.332518e+000	62	28	5.443242e+000	0	0	0	0	0	0	9.39594	1	0	50.1463	27.9487
DATA	1352	17	40	0	0	ASCRP3009838	ASCRP3009838	7696.58	346.573	1.702217e+004	1.702218e+003	17626.5	28	7.115258e+000	0	0	0	0	0	0	17656.5	1	1	57.5363	27.7576
DATA	1353	17	41	0	0	ASCRP3006542	ASCRP3006542	7722.09	346.566	1.776532e+001	2.789477e+000	71	21	5.988461e+000	0	0	0	0	0	0	18.4194	1	1	48.2044	22.0435
DATA	1354	17	42	0	0	ASCRP3005674	ASCRP3005674	7747.29	346.917	4.294471e+002	4.299860e+001	495	25	6.252569e+000	0	0	0	0	0	0	444.96	1	1	50.1463	24.8065
DATA	1355	17	43	0	0	ASCRP3002196	ASCRP3002196	7772.66	346.811	3.261893e+001	3.909121e+000	86.5	24	6.517157e+000	0	0	0	0	0	0	33.7609	1	1	48.2044	24.16
DATA	1356	17	44	0	0	ASCRP3009049	ASCRP3009049	7797.87	346.773	1.462635e+003	1.462794e+002	1531.5	27	5.800334e+000	0	0	0	0	0	0	1511.77	1	1	47.8731	27.5185
DATA	1357	17	45	0	0	ASCRP3001817	ASCRP3001817	7823.43	346.684	1.815216e+002	1.828034e+001	236	25	4.421718e+000	0	0	0	0	0	0	187.298	1	1	48.5334	25.8611
DATA	1358	17	46	0	0	ASCRP3006079	ASCRP3006079	7848.91	346.935	1.850069e+001	2.847998e+000	68	25	6.901613e+000	0	0	0	0	0	0	19.052	1	1	65	24.9677
DATA	1359	17	47	0	0	ASCRP3003443	ASCRP3003443	7874.39	346.556	4.446884e+001	4.948309e+000	97	25	5.860135e+000	0	0	0	0	0	0	45.6839	1	1	47.2035	25.8
DATA	1360	17	48	0	0	ASCRP3003803	ASCRP3003803	7899.65	346.88	1.371062e+002	1.388223e+001	193	27	8.053699e+000	0	0	0	0	1	0	140.493	1	1	48.8603	28.8276
DATA	1361	17	49	0	0	ASCRP3006893	ASCRP3006893	7925.11	346.704	1.456276e+002	1.472540e+001	204.5	22	6.073475e+000	0	0	0	0	0	0	148.779	1	1	47.2035	23.875
DATA	1362	17	50	0	0	ASCRP3000740	ASCRP3000740	7950.41	346.913	1.198581e+002	1.218416e+001	180	27.5	6.066300e+000	0	0	0	0	0	0	122.061	1	1	49.8279	26.6
DATA	1363	17	51	0	0	ASCRP3007945	ASCRP3007945	7976.11	346.722	1.312980e+001	2.559918e+000	66	28	4.934994e+000	0	0	0	0	0	0	13.3224	1	1	48.8603	27.3333
DATA	1364	17	52	0	0	ASCRP3010598	ASCRP3010598	8001.3	346.827	2.999566e+001	3.723385e+000	85	26	5.460173e+000	0	0	0	0	0	0	30.3198	1	1	49.8279	25.9643
DATA	1365	17	53	0	0	ASCRP3011824	ASCRP3011824	8026.63	346.795	3.943207e+001	4.522801e+000	94	27	4.822490e+000	0	0	0	0	0	0	39.6928	1	1	49.5074	26.8889
DATA	1366	17	54	0	0	ASCRP3001198	ASCRP3001198	8051.93	346.986	1.030282e+001	2.451851e+000	62	25	4.919269e+000	0	0	0	0	0	0	10.3255	1	0	46.8651	25.9722
DATA	1367	17	55	0	0	ASCRP3004317	ASCRP3004317	8077.36	346.825	2.746794e+002	2.755877e+001	323	24	6.863806e+000	0	0	0	0	0	0	273.971	1	1	49.5074	25.6129
DATA	1368	17	56	0	0	ASCRP3006598	ASCRP3006598	8103	347	5.871846e+004	5.871846e+003	59266	27	7.411714e+000	0	0	0	0	0	0	58274	1	1	54.9904	27.8276
DATA	1369	17	57	0	0	Negative005	Negative005	8128.5	347	5.724098e+000	2.330149e+000	59	27	1.011429e+001	0	0	0	0	1	0	5.6507	1	0	54.1152	28.9677
DATA	1370	17	58	0	0	ASCRP3001683	ASCRP3001683	8153.66	346.935	2.799887e+000	2.288429e+000	56.5	27	6.185407e+000	0	0	0	0	0	0	2.74879	1	0	49.1849	26.5
DATA	1371	17	59	0	0	ASCRP3008112	ASCRP3008112	8179.22	346.866	3.679013e+003	3.679084e+002	3654	24	5.914414e+000	0	0	0	0	0	0	3590.78	1	1	46.1809	24.1379
DATA	1372	17	60	0	0	ASCRP3005556	ASCRP3005556	8204.56	346.973	1.041609e+001	2.523333e+000	65	23	7.367605e+000	0	0	0	0	0	0	10.1055	1	0	48.5334	24.8333
DATA	1373	17	61	0	0	Negative018	Negative018	8229.72	346.932	4.324634e+000	2.352754e+000	58	26	6.161302e+000	0	0	0	0	0	0	4.16965	1	0	48.8603	25.5357
DATA	1374	17	62	0	0	A_23_P53126	NM_005574	8255.5	347	1.121052e+001	2.583782e+000	64	25	5.301733e+000	0	0	0	0	0	0	10.738	1	0	54.1152	24.4138
DATA	1375	17	63	0	0	ASCRP3012671	ASCRP3012671	8280.5	347	3.023457e+001	3.825236e+000	82.5	25	5.387016e+000	0	0	0	0	0	0	28.7697	1	1	65	24.5926
DATA	1376	17	64	0	0	ASCRP3003792	ASCRP3003792	8306.09	347.065	3.588716e+001	4.294955e+000	87	24	5.323554e+000	0	0	0	0	0	0	33.9127	1	1	54.4085	24.2667
DATA	1377	17	65	0	0	ASCRP3000116	ASCRP3000116	8331.59	346.908	3.593936e+002	3.601786e+001	388.5	24	5.851681e+000	0	0	0	0	0	0	337.196	1	1	49.1849	24.6296
DATA	1378	17	66	0	0	ASCRP3007409	ASCRP3007409	8356.63	347	4.371265e+001	4.983669e+000	93	24	6.623946e+000	0	0	0	0	0	0	40.7222	1	1	48.5334	24.72
DATA	1379	17	67	0	0	ASCRP3012224	ASCRP3012224	8382.38	347.042	1.297229e+002	1.319454e+001	176	23	5.198635e+000	0	0	0	0	0	0	119.947	1	1	48.2044	23.3226
DATA	1380	17	68	0	0	ASCRP3010337	ASCRP3010337	8407.81	347.188	1.503747e+001	2.857366e+000	69	24	6.816730e+000	0	0	0	0	0	0	13.8004	1	1	46.1809	24.9697
DATA	1381	17	69	0	0	AS_circRNA_control207	AS_circRNA_control207	8433.09	347.065	9.877090e+001	1.017603e+001	141	23.5	5.895707e+000	0	0	0	0	0	0	89.9522	1	1	54.4085	22.7059
DATA	1382	17	70	0	0	ASCRP3004421	ASCRP3004421	8458.59	346.905	1.142565e+002	1.168911e+001	160	23	6.202873e+000	0	0	0	0	0	0	103.24	1	1	48.8603	22.7714
DATA	1383	17	71	0	0	ASCRP3010954	ASCRP3010954	8483.87	347	1.149574e+002	1.176168e+001	156	26	5.978203e+000	0	0	0	0	0	0	103.068	1	1	48.5334	26.1034
DATA	1384	17	72	0	0	A_23_P2683	NM_024604	8509.21	346.627	5.197801e+000	2.560473e+000	59	24.5	4.263596e+000	0	0	0	0	0	0	4.62275	1	0	46.1809	24.0588
DATA	1385	17	73	0	0	ASCRP3011211	ASCRP3011211	8534.65	346.88	7.245122e+001	7.673168e+000	116	27	6.423479e+000	0	0	0	0	0	0	63.9299	1	1	48.8603	26.2414
DATA	1386	17	74	0	0	Negative038	Negative038	8559.97	347.145	5.737620e+000	2.610767e+000	58	25	8.230934e+000	0	0	0	1	0	0	5.02315	1	0	47.8731	25.9
DATA	1387	17	75	0	0	ASCRP3007768	ASCRP3007768	8585.53	346.933	1.741347e+002	1.760178e+001	208	23	7.123653e+000	0	0	0	0	0	0	151.21	1	1	48.8603	23.8519
DATA	1388	17	76	0	0	A_23_P215720	NM_000492	8610.71	347.171	2.913180e+001	3.896712e+000	78.5	25	4.619922e+000	0	0	0	0	0	0	25.0995	1	1	48.8603	24.6333
DATA	1389	17	77	0	0	ASCRP3007074	ASCRP3007074	8636.45	347.12	1.806156e+001	3.173243e+000	68.5	24	4.428926e+000	0	0	0	0	0	0	15.4359	1	1	48.8603	21.6667
DATA	1390	17	78	0	0	Negative045	Negative045	8661.82	347.368	1.746245e+001	3.156478e+000	68	24	6.861460e+000	0	0	0	0	0	0	14.8083	1	1	49.5074	23.7813
DATA	1391	17	79	0	0	ASCRP3007156	ASCRP3007156	8687	347.455	2.697565e+000	2.650110e+000	56	24.5	4.701555e+000	0	0	0	0	0	0	0.318765	0	0	55.8519	24.2308
DATA	1392	17	80	0	0	ASCRP3011599	ASCRP3011599	8712.44	347.337	6.134776e+001	6.690872e+000	105.5	25	6.887084e+000	0	0	0	0	0	0	51.2209	1	1	51.0895	25.4571
DATA	1393	17	81	0	0	ASCRP3009148	ASCRP3009148	8738.03	347.472	8.729124e+000	2.829025e+000	63.5	26.5	7.171195e+000	0	0	0	0	0	0	7.23306	1	0	48.5334	25.9211
DATA	1394	17	82	0	0	ASCRP3002847	ASCRP3002847	8763.27	347.342	1.713192e+002	1.734513e+001	197.5	25	5.601948e+000	0	0	0	0	0	0	140.898	1	1	50.4627	25.4
DATA	1395	18	1	0	0	ASCRP3004065	ASCRP3004065	6718.81	353.986	1.960790e+001	3.124367e+000	68.5	20	5.528363e+000	0	0	0	0	0	0	17.974	1	1	47.5395	21.7174
DATA	1396	18	2	0	0	ASCRP3013373	ASCRP3013373	6744.39	353.931	2.915400e+000	2.443048e+000	51.5	23	5.738593e+000	0	0	0	0	0	0	2.68005	1	0	53.8203	23.8125
DATA	1397	18	3	0	0	Negative007	Negative007	6769.42	353.908	2.461682e+000	2.418505e+000	49.5	23	5.646520e+000	0	0	0	0	0	0	0.392567	0	0	49.1849	24.037
DATA	1398	18	4	0	0	ASCRP3013067	ASCRP3013067	6795.09	353.935	1.154312e+001	2.672001e+000	61	25	5.240474e+000	0	0	0	0	0	0	10.6808	1	0	54.4085	24.1471
DATA	1399	18	5	0	0	ASCRP3001833	ASCRP3001833	6820.37	353.693	2.299271e+002	2.311776e+001	266	23.5	7.273133e+000	0	0	0	0	0	0	213.507	1	1	47.8731	24.5385
DATA	1400	18	6	0	0	ASCRP3005376	ASCRP3005376	6845.46	353.929	1.154415e+001	2.655961e+000	60	26	5.296615e+000	0	0	0	0	0	0	10.7615	1	0	49.8279	26.1481
DATA	1401	18	7	0	0	ASCRP3003593	ASCRP3003593	6871.09	353.762	1.331049e+002	1.352201e+001	177	23	4.946147e+000	0	0	0	0	0	0	124.581	1	1	48.8603	24.1333
DATA	1402	18	8	0	0	ASCRP3006657	ASCRP3006657	6896.47	353.781	6.343455e+001	6.772549e+000	110	24	7.267653e+000	0	0	0	0	0	0	59.6227	1	1	48.2044	25.1786
DATA	1403	18	9	0	0	ASCRP3007355	ASCRP3007355	6921.76	353.667	1.707383e+002	1.723646e+001	206.5	24	6.111860e+000	0	0	0	0	0	0	161.168	1	1	48.2044	23.5
DATA	1404	18	10	0	0	ASCRP3009144	ASCRP3009144	6947.19	353.974	4.372942e+002	4.379260e+001	461	26	5.887391e+000	0	0	0	0	0	0	414.663	1	1	49.1849	25.9286
DATA	1405	18	11	0	0	ASCRP3000435	ASCRP3000435	6972.59	353.781	6.356231e+001	6.773610e+000	113	23	6.089845e+000	0	0	0	0	0	0	60.5435	1	1	47.8731	23.5
DATA	1406	18	12	0	0	Negative027	Negative027	6998.5	354	7.088930e+000	2.435327e+000	55.5	24	6.530882e+000	0	0	0	0	0	0	6.78441	1	0	54.1152	23.963
DATA	1407	18	13	0	0	ASCRP3003451	ASCRP3003451	7023.41	353.913	1.183455e+002	1.205968e+001	164.5	23	4.887740e+000	0	0	0	0	0	0	113.776	1	1	49.8279	24.84
DATA	1408	18	14	0	0	ASCRP3000920	ASCRP3000920	7048.73	353.835	3.146751e+001	3.902804e+000	80.5	22	7.128383e+000	0	0	0	0	0	0	30.3927	1	1	49.1849	22.4231
DATA	1409	18	15	0	0	ASCRP3003698	ASCRP3003698	7074.5	354	1.142407e+005	1.142407e+004	111034	27.5	1.228044e+001	0	0	0	0	1	0	110865	1	1	54.1152	31.1333
DATA	1410	18	16	0	0	ASCRP3007767	ASCRP3007767	7099.5	354	9.361058e+002	9.363852e+001	964	25	1.040012e+001	0	0	0	0	0	0	912.598	1	1	54.1152	27.3448
DATA	1411	18	17	0	0	ASCRP3007481	ASCRP3007481	7125.5	354	2.394828e+002	2.405624e+001	282	25	8.789527e+000	0	0	0	0	0	0	234.568	1	1	54.1152	26.3235
DATA	1412	18	18	0	0	ASCRP3000554	ASCRP3000554	7150.44	353.792	2.753352e+003	2.753445e+002	2783	24	3.534615e+000	0	0	0	0	0	0	2708.73	1	1	49.1849	23.7273
DATA	1413	18	19	0	0	ASCRP3010348	ASCRP3010348	7176	354	4.671837e+002	4.677283e+001	514.5	22	4.271886e+000	0	0	0	0	0	0	461.696	1	1	54.9904	22.3913
DATA	1414	18	20	0	0	ASCRP3002194	ASCRP3002194	7201.15	353.707	3.960334e+000	2.281375e+000	53	23	6.511699e+000	0	0	0	0	0	0	3.93045	1	0	48.2044	24.7188
DATA	1415	18	21	0	0	ASCRP3001013	ASCRP3001013	7226.44	353.959	8.891511e+000	2.407384e+000	59	24.5	5.796683e+000	0	0	0	0	0	0	8.86218	1	0	48.5334	25.1923
DATA	1416	18	22	0	0	ASCRP3011615	ASCRP3011615	7251.86	353.74	3.666955e+001	4.290799e+000	87	25	5.838022e+000	0	0	0	0	0	0	36.6974	1	1	47.5395	24.8421
DATA	1417	18	23	0	0	ASCRP3000321	ASCRP3000321	7277.61	353.889	5.189550e+000	2.278984e+000	55	24	6.067058e+000	0	0	0	0	0	0	5.21451	1	0	48.5334	23.1333
DATA	1418	18	24	0	0	A_23_P1331	NM_080801	7302.91	354.065	7.427892e+002	7.431181e+001	783	22	5.799594e+000	0	0	0	0	0	0	749.212	1	1	54.4085	23.2
DATA	1419	18	25	0	0	ASCRP3000377	ASCRP3000377	7328.11	353.976	1.057779e+002	1.080472e+001	157	25.5	6.628309e+000	0	0	0	0	0	0	107.074	1	1	50.4627	25.4688
DATA	1420	18	26	0	0	ASCRP3009155	ASCRP3009155	7353.63	354	3.258354e+002	3.265741e+001	382	24	3.928427e+000	0	0	0	0	0	0	330.968	1	1	50.4627	23.1071
DATA	1421	18	27	0	0	ASCRP3012813	ASCRP3012813	7379.39	354.069	8.853561e+001	9.119921e+000	143	26	7.481459e+000	0	0	0	0	0	0	90.2258	1	1	53.8203	25.25
DATA	1422	18	28	0	0	ASCRP3006697	ASCRP3006697	7404.46	354.027	1.583978e+001	2.695946e+000	67.5	26	6.989982e+000	0	0	0	0	0	0	16.19	1	1	48.5334	26.1212
DATA	1423	18	29	0	0	ASCRP3010532	ASCRP3010532	7430.02	353.797	7.613066e+001	7.917810e+000	125.5	27	7.334361e+000	0	0	0	0	1	0	78.0292	1	1	48.5334	28.25
DATA	1424	18	30	0	0	ASCRP3004888	ASCRP3004888	7455.38	353.818	2.459123e+001	3.279666e+000	78	23	3.859693e+000	0	0	0	0	0	0	25.2687	1	1	49.1849	23.4783
DATA	1425	18	31	0	0	ASCRP3001791	ASCRP3001791	7480.5	353.821	4.277217e+001	4.793968e+000	96	23	6.288479e+000	0	0	0	0	0	0	44.0506	1	1	49.1849	23.7143
DATA	1426	18	32	0	0	ASCRP3000186	ASCRP3000186	7506.15	354.085	1.025233e+001	2.391424e+000	60.5	23	6.751981e+000	0	0	0	0	0	0	10.5811	1	0	54.1152	23.5484
DATA	1427	18	33	0	0	Negative046	Negative046	7531.35	353.886	9.982686e+001	1.021302e+001	152	23.5	5.561464e+000	0	0	0	0	0	0	103.206	1	1	49.5074	23.9667
DATA	1428	18	34	0	0	ASCRP3000053	ASCRP3000053	7556.78	353.918	1.199699e+002	1.218874e+001	177	25	5.916496e+000	0	0	0	0	0	0	124.219	1	1	47.8731	24.8276
DATA	1429	18	35	0	0	ASCRP3004270	ASCRP3004270	7582.42	354.427	2.388922e+002	2.398583e+001	300	26	4.802503e+000	0	0	0	0	0	0	247.681	1	1	57.5363	26.7241
DATA	1430	18	36	0	0	Negative003	Negative003	7607.58	354.427	2.187367e+000	2.158768e+000	55	25	6.343415e+000	0	0	0	0	0	0	2.1645	0	0	65	25.1034
DATA	1431	18	37	1028	1	(+)E1A_r60_a20	E1A_r60_a20	7633.05	354.477	6.304578e+001	6.660211e+000	115.5	24	6.624642e+000	0	0	0	0	0	0	65.4689	1	1	55.8519	25.9459
DATA	1432	18	38	0	0	ASCRP3004819	ASCRP3004819	7658.43	354.048	2.392903e+002	2.402512e+001	299	24	4.731522e+000	0	0	0	0	0	0	248.555	1	1	50.4627	25.1111
DATA	1433	18	39	0	0	ASCRP3000015	ASCRP3000015	7683.89	354.5	6.664670e+002	6.668126e+001	738	29	6.022356e+000	0	0	0	0	1	0	692.359	1	1	56.9804	28.1892
DATA	1434	18	40	0	0	ASCRP3001072	ASCRP3001072	7709.26	353.778	1.965486e+001	2.910966e+000	74	25	6.763092e+000	0	0	0	0	0	0	20.4105	1	1	47.2035	25.5357
DATA	1435	18	41	0	0	ASCRP3002140	ASCRP3002140	7734.44	354.182	2.739043e+001	3.481016e+000	78	22	8.297992e+000	0	0	0	0	0	0	28.4296	1	1	50.1463	25.24
DATA	1436	18	42	0	0	Negative004	Negative004	7759.95	353.873	3.810731e+000	2.183802e+000	56	25	6.900691e+000	0	0	0	0	0	0	3.9516	1	0	48.5334	24.6333
DATA	1437	18	43	0	0	A_23_P111995	NM_002318	7785.35	353.95	3.135202e+002	3.142585e+001	370	24.5	6.854111e+000	0	0	0	0	0	0	324.727	1	1	49.5074	25.6429
DATA	1438	18	44	0	0	ASCRP3002703	ASCRP3002703	7810.56	354.203	4.786869e+001	5.249973e+000	103.5	27	4.907662e+000	0	0	0	0	0	0	49.5082	1	1	50.4627	27.5417
DATA	1439	18	45	0	0	ASCRP3010085	ASCRP3010085	7836.42	354.427	1.051681e+002	1.073630e+001	161	25	4.934797e+000	0	0	0	0	0	0	108.573	1	1	57.5363	24.931
DATA	1440	18	46	0	0	ASCRP3007970	ASCRP3007970	7861.58	354.427	3.758441e+002	3.764668e+001	396	28	6.177483e+000	0	0	0	0	0	0	387.194	1	1	57.5363	27.8065
DATA	1441	18	47	0	0	ASCRP3001166	ASCRP3001166	7887.11	354.5	2.208794e+000	2.169717e+000	54.5	27	5.572015e+000	0	0	0	0	0	0	0.0228365	0	0	56.9804	27.2121
DATA	1442	18	48	0	0	ASCRP3013198	ASCRP3013198	7912.5	354.5	6.368919e+001	6.730291e+000	116.5	23	6.869454e+000	0	0	0	0	0	0	65.2723	1	1	57.5363	24.7576
DATA	1443	18	49	0	0	ASCRP3006356	ASCRP3006356	7937.87	353.859	1.293822e+001	2.537324e+000	66	25	7.825055e+000	0	0	0	0	0	0	13.2175	1	1	48.5334	25.25
DATA	1444	18	50	0	0	ASCRP3012365	ASCRP3012365	7962.93	354.067	1.258179e+002	1.277094e+001	182	29	5.133184e+000	0	0	0	0	0	0	128.113	1	1	46.8651	28.0571
DATA	1445	18	51	0	0	ASCRP3009637	ASCRP3009637	7988.44	354.26	1.174994e+002	1.195373e+001	173	26.5	5.999118e+000	0	0	0	0	0	0	119.208	1	1	49.5074	26.7143
DATA	1446	18	52	0	0	ASCRP3002751	ASCRP3002751	8014.11	354.5	6.063963e+001	6.452942e+000	113	27	5.839984e+000	0	0	0	0	0	0	61.2785	1	1	56.9804	26.4815
DATA	1447	18	53	0	0	ASCRP3002721	ASCRP3002721	8039.5	354.5	9.920183e+000	2.427868e+000	63	25	4.723210e+000	0	0	0	0	0	0	9.98211	1	0	57.5363	25.6061
DATA	1448	18	54	0	0	ASCRP3002773	ASCRP3002773	8064.77	354.397	1.174992e+001	2.517116e+000	64	25	5.583006e+000	0	0	0	0	0	0	11.7697	1	1	50.4627	24.7931
DATA	1449	18	55	0	0	ASCRP3007943	ASCRP3007943	8090.33	354.5	1.282167e+001	2.578234e+000	66	26	6.142840e+000	0	0	0	0	0	0	12.7814	1	1	57.5363	26.7
DATA	1450	18	56	0	0	ASCRP3000069	ASCRP3000069	8115.5	354.5	3.096190e+004	3.096190e+003	30820	29	1.084932e+001	0	0	0	0	1	0	30709.3	1	1	57.5363	31.6786
DATA	1451	18	57	0	0	ASCRP3010629	ASCRP3010629	8141	354.545	1.261473e+002	1.281562e+001	180	28	6.777572e+000	0	0	0	0	0	0	124.449	1	1	65	27.5
DATA	1452	18	58	0	0	CUST_20_PI418767722	NM_006013	8166.27	354.218	1.099993e+002	1.123233e+001	163	27	7.862739e+000	0	0	0	0	0	0	107.905	1	1	49.8279	27.4138
DATA	1453	18	59	0	0	ASCRP3010122	ASCRP3010122	8191.53	354.38	1.076764e+002	1.100767e+001	160	26	7.191519e+000	0	0	0	0	0	0	105.018	1	1	50.1463	26.5556
DATA	1454	18	60	0	0	ASCRP3005782	ASCRP3005782	8217.02	354.262	1.315542e+002	1.335502e+001	180	22	4.557711e+000	0	0	0	0	0	0	127.521	1	1	50.1463	23.0909
DATA	1455	18	61	0	0	ASCRP3008940	ASCRP3008940	8242.44	354.26	1.374448e+002	1.393806e+001	188.5	26.5	5.929083e+000	0	0	0	0	0	0	132.392	1	1	49.5074	24.8667
DATA	1456	18	62	0	0	ASCRP3013488	ASCRP3013488	8267.86	354.412	1.675135e+004	1.675136e+003	16083	24.5	5.985519e+000	0	0	0	0	0	0	16031.3	1	1	54.9904	25.0333
DATA	1457	18	63	0	0	ASCRP3004514	ASCRP3004514	8293.38	354.237	8.355094e+002	8.358386e+001	850	26	4.925913e+000	0	0	0	0	0	0	794.167	1	1	49.1849	25.7692
DATA	1458	18	64	0	0	AS_circRNA_control205	AS_circRNA_control205	8318.89	354.5	4.546317e+003	4.546378e+002	4338	23	5.878021e+000	0	0	0	1	0	0	4291.84	1	1	54.1152	23.6364
DATA	1459	18	65	0	0	ASCRP3008682	ASCRP3008682	8344.28	354.44	1.232145e+001	2.678989e+000	65.5	27	6.918533e+000	0	0	0	0	0	0	11.5495	1	1	49.1849	27.5926
DATA	1460	18	66	0	0	ASCRP3009989	ASCRP3009989	8369.43	354.372	8.882021e+000	2.555328e+000	62.5	23.5	6.437676e+000	0	0	0	0	0	0	8.26587	1	0	52.3208	24.7333
DATA	1461	18	67	1028	1	(+)E1A_r60_a20	E1A_r60_a20	8395.15	354.432	5.674557e+001	6.166655e+000	105	24.5	5.550603e+000	0	0	0	1	0	0	52.4169	1	1	50.7771	24.8667
DATA	1462	18	68	0	0	ASCRP3002507	ASCRP3002507	8420.44	354.468	2.547246e+002	2.558829e+001	288	26	5.483098e+000	0	0	0	0	0	0	233.543	1	1	50.4627	24.7333
DATA	1463	18	69	0	0	ASCRP3001502	ASCRP3001502	8445.58	354.573	2.494463e+000	2.452072e+000	55	23	6.229426e+000	0	0	0	0	0	0	0.840679	0	0	57.5363	22.4333
DATA	1464	18	70	0	0	ASCRP3011608	ASCRP3011608	8471.12	354.387	7.091948e+002	7.096246e+001	694	27	4.713998e+000	0	0	0	0	0	0	640.328	1	1	49.1849	26.3125
DATA	1465	18	71	0	0	ASCRP3003607	ASCRP3003607	8496.57	354.662	2.525176e+003	2.525299e+002	2325	23.5	6.554040e+000	0	0	0	0	0	0	2262.5	1	1	47.8731	23.1176
DATA	1466	18	72	0	0	ASCRP3002495	ASCRP3002495	8522.15	354.733	1.220436e+002	1.245946e+001	165	24	5.534916e+000	0	0	0	0	0	0	108.491	1	1	48.2044	23.8
DATA	1467	18	73	0	0	ASCRP3012564	ASCRP3012564	8547.36	354.714	1.930614e+002	1.947096e+001	226.5	26	7.577677e+000	0	0	0	0	0	0	170.283	1	1	49.1849	26.2759
DATA	1468	18	74	0	0	ASCRP3003966	ASCRP3003966	8572.99	354.861	6.003107e+000	2.617882e+000	60	21	7.116518e+000	0	0	0	0	0	0	5.25314	1	0	46.8651	22.1
DATA	1469	18	75	0	0	A_23_P250813	NM_000553	8598.11	354.704	3.023215e+002	3.034105e+001	322	24	6.021467e+000	0	0	0	0	0	0	262.474	1	1	47.2035	23.25
DATA	1470	18	76	0	0	ASCRP3001426	ASCRP3001426	8623.57	354.724	7.649387e+001	8.075526e+000	120	22	5.035963e+000	0	0	0	0	0	0	65.8901	1	1	48.5334	21.8667
DATA	1471	18	77	0	0	ASCRP3011451	ASCRP3011451	8648.95	354.89	1.068447e+002	1.099833e+001	146	22	4.768427e+000	0	0	0	0	0	0	91.3241	1	1	46.8651	21.7407
DATA	1472	18	78	0	0	ASCRP3007205	ASCRP3007205	8674.45	354.676	6.894052e+002	6.899065e+001	638.5	24	4.920366e+000	0	0	0	0	0	0	584.622	1	1	48.2044	23.28
DATA	1473	18	79	0	0	ASCRP3006006	ASCRP3006006	8699.75	354.819	1.508080e+001	3.048543e+000	66	23	4.800160e+000	0	0	0	0	0	0	12.6923	1	1	47.8731	23.8077
DATA	1474	18	80	0	0	ASCRP3004675	ASCRP3004675	8724.97	355.108	2.984962e+001	4.004132e+000	81.5	27	6.922503e+000	0	0	0	0	0	0	24.9384	1	1	46.8651	26.3947
DATA	1475	18	81	0	0	ASCRP3006260	ASCRP3006260	8750.54	354.92	1.026099e+003	1.026451e+002	896	24.5	6.445804e+000	0	0	0	0	0	0	850.812	1	1	50.1463	24.25
DATA	1476	18	82	0	0	Negative046	Negative046	8775.82	354.873	1.115449e+002	1.147866e+001	146	24	6.606976e+000	0	0	0	0	0	0	91.8231	1	1	46.8651	24.8259
DATA	1477	19	1	0	0	ASCRP3003011	ASCRP3003011	6706.39	360.931	6.223905e+000	2.507567e+000	56	22	5.875172e+000	0	0	0	0	0	0	5.71322	1	0	53.8203	22.0658
DATA	1478	19	2	0	0	ASCRP3012540	ASCRP3012540	6731.14	361.13	4.269937e+001	4.909413e+000	87	21.5	5.379933e+000	0	0	0	0	0	0	39.2976	1	1	48.2044	22.5667
DATA	1479	19	3	0	0	ASCRP3010858	ASCRP3010858	6756.87	361	3.086277e+002	3.095717e+001	329	26	6.679650e+000	0	0	0	0	0	0	284.863	1	1	48.5334	24.6071
DATA	1480	19	4	0	0	ASCRP3000312	ASCRP3000312	6782.24	361	3.893334e+001	4.577894e+000	86	25	6.212092e+000	0	0	0	0	0	0	36.05	1	1	47.2035	24.5135
DATA	1481	19	5	0	0	ASCRP3010168	ASCRP3010168	6807.66	360.811	1.838804e+002	1.854400e+001	219.5	21	6.018727e+000	0	0	0	0	0	0	170.84	1	1	48.2044	21.9259
DATA	1482	19	6	0	0	ASCRP3007687	ASCRP3007687	6833.28	361.051	8.857788e+001	9.174794e+000	129	24	7.060726e+000	0	0	0	0	0	0	82.6087	1	1	49.1849	25.5769
DATA	1483	19	7	0	0	ASCRP3007982	ASCRP3007982	6858.5	360.821	2.066677e+002	2.080357e+001	239	23	4.409256e+000	0	0	0	0	0	0	193.47	1	1	49.1849	23.1923
DATA	1484	19	8	0	0	ASCRP3011104	ASCRP3011104	6883.93	360.919	4.418411e+001	5.014927e+000	92	23	5.315776e+000	0	0	0	0	0	0	41.5322	1	1	46.8651	23.5333
DATA	1485	19	9	0	0	ASCRP3000489	ASCRP3000489	6909	360.987	4.205119e+001	4.823218e+000	86	24	6.102967e+000	0	0	0	0	0	0	39.6925	1	1	50.1463	24.0606
DATA	1486	19	10	0	0	ASCRP3005723	ASCRP3005723	6934.65	360.88	3.495709e+001	4.213328e+000	82	23	4.491468e+000	0	0	0	0	0	0	33.1399	1	1	48.8603	23.1071
DATA	1487	19	11	0	0	Negative005	Negative005	6959.78	360.914	4.704399e+000	2.388530e+000	55	24	8.131160e+000	0	0	0	0	0	0	4.47948	1	0	49.5074	26.5172
DATA	1488	19	12	0	0	Negative041	Negative041	6985.36	361.079	8.907976e+000	2.495444e+000	57.5	23	5.376172e+000	0	0	0	0	0	0	8.52105	1	0	49.1849	23
DATA	1489	19	13	0	0	A_23_P11507	NM_015534	7010.65	360.914	8.170941e+002	8.174236e+001	811	25	7.082372e+000	0	0	0	0	0	0	785.13	1	1	49.5074	25.08
DATA	1490	19	14	0	0	A_23_P256956	NM_005733	7036.66	360.811	2.636087e+001	3.504826e+000	74	22	5.912828e+000	0	0	0	1	0	0	25.4485	1	1	48.2044	21.8077
DATA	1491	19	15	0	0	ASCRP3013020	ASCRP3013020	7061.5	361	9.023832e+001	9.312147e+000	138	28	9.482228e+000	0	0	0	0	1	0	87.5122	1	1	54.1152	28.8667
DATA	1492	19	16	0	0	ASCRP3002231	ASCRP3002231	7087.09	361.065	2.300639e+001	3.245087e+000	70	24	8.725442e+000	0	0	0	0	0	0	22.4152	1	1	54.4085	25.7333
DATA	1493	19	17	0	0	CUST_13_PI418767722	NM_005022	7112.5	361	9.048841e+004	9.048842e+003	88554	25	8.102824e+000	0	0	0	0	0	0	88565.3	1	1	54.1152	25.5789
DATA	1494	19	18	0	0	ASCRP3002824	ASCRP3002824	7137.74	361.026	4.656408e+002	4.661928e+001	510	24	4.601349e+000	0	0	0	0	0	0	457.796	1	1	49.1849	24
DATA	1495	19	19	0	0	ASCRP3002682	ASCRP3002682	7163.5	361	3.278074e+000	2.281477e+000	53	24	5.314711e+000	0	0	0	0	0	0	3.23739	1	0	54.1152	24.3846
DATA	1496	19	20	0	0	ASCRP3004665	ASCRP3004665	7188.53	361.053	4.779622e+001	5.281928e+000	94	23	5.099020e+000	0	0	0	0	0	0	47.4067	1	1	48.8603	23.4
DATA	1497	19	21	0	0	ASCRP3006498	ASCRP3006498	7214.28	360.915	3.259636e+002	3.267314e+001	371	24	5.708323e+000	0	0	0	0	0	0	324.696	1	1	49.8279	25.5806
DATA	1498	19	22	0	0	ASCRP3000402	ASCRP3000402	7239.5	361	1.917469e+001	2.940478e+000	69	24	6.152589e+000	0	0	0	0	0	0	19.179	1	1	54.1152	24.0811
DATA	1499	19	23	0	0	Negative031	Negative031	7264.94	360.936	2.260402e+000	2.222555e+000	50.5	25	5.450289e+000	0	0	0	0	0	0	0.980177	0	0	47.8731	25.3125
DATA	1500	19	24	0	0	ASCRP3011957	ASCRP3011957	7290.22	361.118	9.930368e+000	2.424545e+000	59	24	5.822663e+000	0	0	0	0	0	0	10.0109	1	0	48.8603	23.1818
DATA	1501	19	25	0	0	ASCRP3008063	ASCRP3008063	7315.5	361	1.072499e+004	1.072501e+003	10769.5	26.5	7.117164e+000	0	0	0	0	0	0	10851.4	1	1	54.1152	26.3667
DATA	1502	19	26	0	0	ASCRP3011135	ASCRP3011135	7341	360.938	4.793317e+001	5.272459e+000	97	24	5.321210e+000	0	0	0	0	0	0	48.668	1	1	50.1463	24.6207
DATA	1503	19	27	0	0	ASCRP3002171	ASCRP3002171	7366.5	360.944	1.488193e+002	1.504204e+001	202	23	4.474744e+000	0	0	0	0	0	0	151.603	1	1	48.5334	23.24
DATA	1504	19	28	0	0	ASCRP3012455	ASCRP3012455	7391.79	361.093	9.371506e+001	9.622186e+000	142	26	6.463622e+000	0	0	0	0	0	0	95.7652	1	1	48.2044	25.8182
DATA	1505	19	29	0	0	ASCRP3008396	ASCRP3008396	7417.26	360.811	3.910639e+002	3.916687e+001	448	27	7.455672e+000	0	0	0	0	1	0	400.756	1	1	48.2044	28.3077
DATA	1506	19	30	1028	1	(+)E1A_r60_a135	E1A_r60_a135	7442.41	360.921	2.209201e+000	2.173291e+000	51	25	7.066109e+000	0	0	0	0	0	0	1.20664	0	0	49.1849	27.3214
DATA	1507	19	31	0	0	ASCRP3000960	ASCRP3000960	7468	361.455	8.961153e+000	2.342811e+000	58	22	4.319722e+000	0	0	0	0	0	0	9.23077	1	0	55.8519	21.92
DATA	1508	19	32	0	0	ASCRP3002393	ASCRP3002393	7493.49	361.367	4.433268e+001	4.931475e+000	96	24	7.693930e+000	0	0	0	0	0	0	45.765	1	1	49.8279	24.9
DATA	1509	19	33	0	0	ASCRP3002032	ASCRP3002032	7518.83	361.122	2.776403e+002	2.784762e+001	336	22.5	4.202544e+000	0	0	0	0	0	0	287.144	1	1	50.7771	22.5714
DATA	1510	19	34	0	0	ASCRP3004239	ASCRP3004239	7544.43	361.137	3.044665e+001	3.728664e+000	82	22.5	5.988901e+000	0	0	0	0	0	0	31.5409	1	1	48.5334	23.5625
DATA	1511	19	35	0	0	ASCRP3011431	ASCRP3011431	7569.76	361.093	6.768490e+000	2.253569e+000	59	25	5.469367e+000	0	0	0	0	0	0	7.02122	1	0	48.8603	26.2258
DATA	1512	19	36	0	0	ASCRP3002530	ASCRP3002530	7594.83	361.303	8.096139e+003	8.096168e+002	8171	26	5.114887e+000	0	0	0	0	0	0	8407.71	1	1	54.9904	25.9
DATA	1513	19	37	0	0	ASCRP3012292	ASCRP3012292	7620.2	361.182	6.166715e+002	6.170446e+001	684	25.5	5.095257e+000	0	0	0	0	0	0	640.902	1	1	52.9257	26.0357
DATA	1514	19	38	0	0	ASCRP3000519	ASCRP3000519	7645.58	361.427	1.918384e+001	2.877201e+000	70	24	5.144353e+000	0	0	0	0	0	0	19.9485	1	1	57.5363	25.1333
DATA	1515	19	39	0	0	ASCRP3013499	ASCRP3013499	7671.33	361.5	4.684518e+001	5.151773e+000	99.5	28	5.265428e+000	0	0	0	0	0	0	48.7232	1	1	57.5363	27.5161
DATA	1516	19	40	0	0	ASCRP3004095	ASCRP3004095	7696.54	361.41	6.781070e+001	7.111959e+000	123	26	6.034996e+000	0	0	0	0	0	0	70.5215	1	1	51.4001	25.7241
DATA	1517	19	41	0	0	ASCRP3003853	ASCRP3003853	7721.61	361.26	7.514806e+001	7.814934e+000	129.5	24	7.631211e+000	0	0	0	0	0	0	78.1196	1	1	50.1463	25.3462
DATA	1518	19	42	0	0	ASCRP3001092	ASCRP3001092	7747.14	361.39	1.111089e+002	1.131632e+001	167.5	25	6.392345e+000	0	0	0	0	0	0	115.423	1	1	49.8279	25.1724
DATA	1519	19	43	0	0	ASCRP3001745	ASCRP3001745	7772.63	361.262	3.292440e+001	3.931532e+000	87.5	23	5.663817e+000	0	0	0	0	0	0	34.1673	1	1	51.0895	23.6897
DATA	1520	19	44	0	0	ASCRP3011484	ASCRP3011484	7798.09	361.506	1.779420e+002	1.792378e+001	231	28	6.114296e+000	0	0	0	0	0	0	184.422	1	1	51.7088	27.2308
DATA	1521	19	45	0	0	AS_circRNA_control210	AS_circRNA_control210	7823.44	361.4	7.923103e+003	7.923132e+002	8253	24	6.759327e+000	0	0	0	0	0	0	8198.08	1	1	50.7771	24.9667
DATA	1522	19	46	0	0	ASCRP3012485	ASCRP3012485	7848.89	361.5	1.054047e+002	1.075934e+001	160	28	7.122976e+000	0	0	0	0	1	0	108.852	1	1	56.9804	28.4333
DATA	1523	19	47	0	0	ASCRP3010637	ASCRP3010637	7874.5	361.5	4.370313e+000	2.207781e+000	56	27	4.956225e+000	0	0	0	0	0	0	4.50298	1	0	57.5363	27.2647
DATA	1524	19	48	0	0	ASCRP3002301	ASCRP3002301	7899.32	361.4	7.572620e+003	7.572651e+002	7682	28	5.550633e+000	0	0	0	0	0	0	7782.79	1	1	50.7771	27.0714
DATA	1525	19	49	0	0	Negative013	Negative013	7925.33	361.5	2.215113e+000	2.179127e+000	51	24	8.083786e+000	0	0	0	0	0	0	1.21039	0	0	57.5363	25.5294
DATA	1526	19	50	0	0	Negative040	Negative040	7950.26	361.5	3.083933e+002	3.091648e+001	366.5	29	6.447472e+000	0	0	0	0	1	0	315.043	1	1	50.4627	29.3548
DATA	1527	19	51	0	0	ASCRP3006205	ASCRP3006205	7975.9	361.295	7.961592e+001	8.257432e+000	135	27	4.683528e+000	0	0	0	0	0	0	81.0441	1	1	49.8279	26.8108
DATA	1528	19	52	0	0	ASCRP3011316	ASCRP3011316	8001.26	361.526	1.904158e+001	2.908592e+000	73	26	5.639993e+000	0	0	0	0	0	0	19.3112	1	1	50.1463	25.4286
DATA	1529	19	53	0	0	AS_circRNA_control205	AS_circRNA_control205	8026.56	361.468	5.181172e+003	5.181219e+002	5297	27	4.370974e+000	0	0	0	0	0	0	5233.23	1	1	49.8279	26.4815
DATA	1530	19	54	0	0	ASCRP3001091	ASCRP3001091	8051.89	361.975	3.435327e+000	2.243408e+000	56	25	4.969801e+000	0	0	0	0	0	0	3.45522	1	0	49.5074	24.9677
DATA	1531	19	55	0	0	ASCRP3000680	ASCRP3000680	8077.51	361.427	1.375866e+002	1.393782e+001	191	25	5.787082e+000	0	0	0	0	0	0	137.721	1	1	49.1849	24.9032
DATA	1532	19	56	0	0	ASCRP3013598	ASCRP3013598	8102.89	361.5	1.061661e+001	2.477508e+000	63	24	5.964179e+000	0	0	0	0	0	0	10.5752	1	0	56.9804	24.6429
DATA	1533	19	57	0	0	ASCRP3012915	ASCRP3012915	8128.42	361.573	1.838345e+004	1.838346e+003	18171.5	29	7.469215e+000	0	0	0	0	1	0	18217.3	1	1	57.5363	30.5926
DATA	1534	19	58	0	0	ASCRP3009046	ASCRP3009046	8153.58	361.573	4.128524e+001	4.707702e+000	94	24	6.173313e+000	0	0	0	0	0	0	40.6929	1	1	57.5363	24.5357
DATA	1535	19	59	0	0	ASCRP3007774	ASCRP3007774	8179.11	361.5	6.964172e+001	7.326410e+000	123.5	24	8.494014e+000	0	0	0	0	0	0	68.2512	1	1	56.9804	25.7
DATA	1536	19	60	0	0	ASCRP3000236	ASCRP3000236	8204.24	361.476	1.625209e+002	1.641243e+001	210	23	6.310165e+000	0	0	0	0	0	0	158.347	1	1	51.7088	25
DATA	1537	19	61	0	0	ASCRP3010805	ASCRP3010805	8229.89	361.291	4.097925e+000	2.339074e+000	58	23	5.452785e+000	0	0	0	0	0	0	3.96782	1	0	49.8279	24.5938
DATA	1538	19	62	0	0	ASCRP3008833	ASCRP3008833	8255.42	361.573	1.077850e+001	2.555846e+000	63	24.5	6.387819e+000	0	0	0	0	0	0	10.3708	1	0	57.5363	24.7143
DATA	1539	19	63	0	0	AS_circRNA_control202	AS_circRNA_control202	8280.58	361.573	1.244645e+003	1.244864e+002	1244	26	5.475145e+000	0	0	0	0	0	0	1189.81	1	1	57.5363	25.8519
DATA	1540	19	64	0	0	ASCRP3001520	ASCRP3001520	8306	361.545	4.535253e+001	5.107178e+000	95	26	5.771113e+000	0	0	0	0	0	0	43.0628	1	1	55.8519	25.0667
DATA	1541	19	65	0	0	ASCRP3011964	ASCRP3011964	8331.44	361.532	1.466730e+002	1.485669e+001	192	24	6.965418e+000	0	0	0	0	0	0	138.305	1	1	50.4627	24.7273
DATA	1542	19	66	0	0	Negative032	Negative032	8356.65	361.907	2.423948e+000	2.381087e+000	52	26	5.528110e+000	0	0	0	0	0	0	0.0988857	0	0	49.1849	25
DATA	1543	19	67	0	0	ASCRP3008361	ASCRP3008361	8382.39	361.931	3.054178e+001	3.883426e+000	82	23	5.740097e+000	0	0	0	0	0	0	28.3929	1	1	53.8203	23.8889
DATA	1544	19	68	0	0	ASCRP3002427	ASCRP3002427	8407.39	361.931	7.808744e+002	7.812481e+001	766	29	1.208430e+001	0	0	0	0	1	0	720.697	1	1	48.2044	29.9697
DATA	1545	19	69	0	0	ASCRP3006167	ASCRP3006167	8433	361.789	7.172288e+002	7.176418e+001	705	24.5	6.974832e+000	0	0	0	0	0	0	656.952	1	1	46.8651	23.8
DATA	1546	19	70	0	0	ASCRP3000543	ASCRP3000543	8458.25	361.805	6.265770e+002	6.270569e+001	606	26	5.888143e+000	0	0	0	0	0	0	569.616	1	1	50.7771	24.7647
DATA	1547	19	71	0	0	ASCRP3006934	ASCRP3006934	8483.78	361.89	2.537399e+001	3.542222e+000	77	26.5	5.515009e+000	0	0	0	0	0	0	22.8912	1	1	47.8731	25.1875
DATA	1548	19	72	0	0	A_23_P252748	NM_007152	8509.08	362.099	1.881601e+002	1.898011e+001	224.5	24	6.368560e+000	0	0	0	0	0	0	168.463	1	1	46.8651	23.6757
DATA	1549	19	73	0	0	ASCRP3008069	ASCRP3008069	8534.48	361.901	6.499292e+002	6.504138e+001	629	25	6.482641e+000	0	0	0	0	0	0	577.345	1	1	49.8279	26.1034
DATA	1550	19	74	0	0	Negative056	Negative056	8560.09	361.935	5.220474e+000	2.583179e+000	59	26	7.884243e+000	0	0	0	0	0	0	4.60123	1	0	54.4085	25.8065
DATA	1551	19	75	0	0	ASCRP3009503	ASCRP3009503	8585.44	362.027	2.487774e+001	3.562177e+000	73	22	6.330333e+000	0	0	0	0	0	0	21.7578	1	1	48.5334	22.1613
DATA	1553	19	77	0	0	ASCRP3008481	ASCRP3008481	8636.41	361.908	4.320244e+001	5.036963e+000	93	22	4.119871e+000	0	0	0	0	0	0	37.1984	1	1	49.1849	21.84
DATA	1554	19	78	0	0	ASCRP3009583	ASCRP3009583	8661.35	362.12	2.750980e+001	3.791422e+000	78	23	5.159010e+000	0	0	0	0	0	0	23.5111	1	1	48.8603	23.3333
DATA	1555	19	79	0	0	ASCRP3004896	ASCRP3004896	8686.86	361.775	8.104857e+001	8.520732e+000	124.5	23	4.116882e+000	0	0	0	0	0	0	68.7288	1	1	47.5395	22.5556
DATA	1556	19	80	0	0	ASCRP3013138	ASCRP3013138	8712.35	362.067	1.089419e+002	1.121161e+001	147	23	4.638468e+000	0	0	0	0	0	0	91.7043	1	1	49.1849	23.6538
DATA	1557	19	81	0	0	ASCRP3009758	ASCRP3009758	8737.88	361.905	4.039798e+001	4.841754e+000	87	23	6.575099e+000	0	0	0	0	0	0	33.7523	1	1	47.5395	24.0571
DATA	1558	19	82	0	0	ASCRP3010310	ASCRP3010310	8763.21	362.194	9.895613e+002	9.899262e+001	847.5	24	6.938990e+000	0	0	0	0	0	0	820.988	1	1	47.5395	25.1136
DATA	1559	20	1	0	0	CUST_15_PI418767722	NM_001614	6718.39	368.523	1.267355e+003	1.267585e+002	1178	21	5.017342e+000	0	0	0	0	0	0	1167.99	1	1	52.9257	21.175
DATA	1560	20	2	0	0	ASCRP3007186	ASCRP3007186	6744.14	368.395	4.159064e+002	4.166058e+001	434	23	6.739707e+000	0	0	0	0	0	0	384.315	1	1	50.7771	24.069
DATA	1561	20	3	0	0	ASCRP3003516	ASCRP3003516	6769	368.192	2.449600e+000	2.406270e+000	50	26	6.039005e+000	0	0	0	0	0	0	0.0571705	0	0	47.2035	24.8929
DATA	1562	20	4	0	0	ASCRP3004151	ASCRP3004151	6795.17	368.187	4.148335e+000	2.433866e+000	53	25	6.113200e+000	0	0	0	0	0	0	3.85693	1	0	48.5334	24.0606
DATA	1563	20	5	0	0	ASCRP3004364	ASCRP3004364	6820.49	368.12	5.126273e+001	5.656031e+000	96	23	6.007571e+000	0	0	0	0	0	0	47.8267	1	1	51.0895	24
DATA	1564	20	6	0	0	ASCRP3012152	ASCRP3012152	6845.62	368.396	1.119122e+003	1.119375e+002	1081.5	22	6.371875e+000	0	0	0	0	0	0	1048.03	1	1	55.5662	23.3478
DATA	1565	20	7	0	0	ASCRP3008197	ASCRP3008197	6871.42	368.076	3.084861e+001	3.891288e+000	77	23	4.566962e+000	0	0	0	0	0	0	29.0007	1	1	50.1463	22
DATA	1566	20	8	0	0	ASCRP3005442	ASCRP3005442	6896.5	368.5	1.981578e+001	3.083196e+000	67	22.5	6.469930e+000	0	0	0	0	0	0	18.7059	1	1	65	23.5
DATA	1567	20	9	0	0	ASCRP3001055	ASCRP3001055	6922	368.545	4.701427e+000	2.398649e+000	53	25	6.021352e+000	0	0	0	0	0	0	4.4569	1	0	55.8519	25.5294
DATA	1568	20	10	0	0	ASCRP3000813	ASCRP3000813	6947.5	368.5	2.015164e+001	3.089626e+000	66.5	25	6.733298e+000	0	0	0	0	0	0	19.1862	1	1	57.5363	25.3214
DATA	1569	20	11	0	0	ASCRP3005035	ASCRP3005035	6972.67	368.5	7.850236e+000	2.460384e+000	56	24	8.409396e+000	0	0	0	0	0	0	7.50684	1	0	57.5363	26.5556
DATA	1570	20	12	66	-1	(-)3xSLv1	NegativeControl	6998.33	368.5	2.363076e+000	2.321268e+000	44.5	23	6.113092e+000	0	0	0	0	0	0	-3.77246	0	0	57.5363	23.3548
DATA	1571	20	13	0	0	ASCRP3005107	ASCRP3005107	7023.48	368.305	2.558483e+002	2.568899e+001	294	22.5	5.465342e+000	0	0	0	0	0	0	246.856	1	1	51.7088	22.5313
DATA	1572	20	14	0	0	ASCRP3011888	ASCRP3011888	7049	368.545	4.760556e+001	5.287205e+000	96	23	6.930876e+000	0	0	0	0	0	0	46.1451	1	1	65	22.5
DATA	1573	20	15	0	0	ASCRP3007672	ASCRP3007672	7074.42	368.573	2.452678e+001	3.355485e+000	71	25	8.736049e+000	0	0	0	0	0	0	23.8829	1	1	57.5363	27.5625
DATA	1574	20	16	0	0	ASCRP3003417	ASCRP3003417	7099.69	368.247	1.881411e+003	1.881549e+002	1875.5	23	6.894704e+000	0	0	0	0	0	0	1840.16	1	1	52.6241	23.5862
DATA	1575	20	17	0	0	ASCRP3003350	ASCRP3003350	7125.18	368.175	4.666341e+003	4.666396e+002	4601	26	9.656969e+000	0	0	0	0	0	0	4584.58	1	1	50.7771	27.0313
DATA	1576	20	18	0	0	ASCRP3013544	ASCRP3013544	7150.58	368.573	3.461816e+001	4.133848e+000	83	26	5.064359e+000	0	0	0	0	0	0	34.1656	1	1	57.5363	26.0909
DATA	1577	20	19	0	0	ASCRP3001208	ASCRP3001208	7175.88	368.267	1.238427e+003	1.238632e+002	1282	24	6.541407e+000	0	0	0	0	0	0	1227.48	1	1	52.3208	23.96
DATA	1578	20	20	0	0	ASCRP3008243	ASCRP3008243	7201.2	368.375	1.860720e+002	1.874155e+001	240.5	23	4.009934e+000	0	0	0	0	0	0	185.217	1	1	50.4627	23.2903
DATA	1579	20	21	0	0	ASCRP3007255	ASCRP3007255	7226.62	368.37	8.984278e+001	9.257084e+000	138	24	6.110947e+000	0	0	0	0	0	0	89.8029	1	1	50.7771	23.6333
DATA	1580	20	22	0	0	ASCRP3011654	ASCRP3011654	7252.12	368.667	1.732679e+001	2.817425e+000	66	24	5.874886e+000	0	0	0	0	0	0	17.3903	1	1	52.0157	24.3333
DATA	1581	20	23	0	0	ASCRP3012666	ASCRP3012666	7277.5	368.788	4.072787e+002	4.078795e+001	447.5	24	5.590314e+000	0	0	0	0	0	0	410.371	1	1	49.8279	23.4194
DATA	1582	20	24	0	0	CUST_8_PI418767722	NM_021009	7302.81	368.649	4.642090e+002	4.647323e+001	522	25.5	5.731542e+000	0	0	0	0	0	0	469.464	1	1	48.5334	24.6667
DATA	1583	20	25	0	0	ASCRP3000793	ASCRP3000793	7328.37	368.782	6.433414e+001	6.798172e+000	111	24	7.238627e+000	0	0	0	0	0	0	65.2975	1	1	49.5074	24.0909
DATA	1584	20	26	0	0	ASCRP3008465	ASCRP3008465	7353.73	368.781	4.799619e+001	5.275439e+000	97	24	4.716338e+000	0	0	0	0	0	0	48.8793	1	1	48.2044	23.3793
DATA	1585	20	27	0	0	Negative060	Negative060	7379	368.571	2.221972e+000	2.185399e+000	50.5	22	4.198015e+000	0	0	0	0	0	0	1.11722	0	0	48.2044	22.96
DATA	1586	20	28	0	0	Negative055	Negative055	7404.81	368.709	1.814116e+001	2.833048e+000	68	26	6.539744e+000	0	0	0	0	0	0	18.5892	1	1	49.1849	26.4444
DATA	1587	20	29	0	0	ASCRP3002449	ASCRP3002449	7429.91	368.935	2.454596e+001	3.276312e+000	75	26	5.384965e+000	0	0	0	0	0	0	25.2215	1	1	54.4085	26.2581
DATA	1588	20	30	0	0	CUST_9_PI418767722	NM_003746	7455.13	368.582	5.010673e+002	5.015347e+001	559	22	4.975607e+000	0	0	0	0	0	0	516.117	1	1	48.8603	23.44
DATA	1589	20	31	0	0	ASCRP3007146	ASCRP3007146	7480.73	368.823	2.924449e+001	3.635492e+000	83	21	7.617643e+000	0	0	0	0	0	0	30.1932	1	1	49.1849	23.5185
DATA	1590	20	32	0	0	ASCRP3003165	ASCRP3003165	7505.69	368.91	4.245725e+001	4.761504e+000	92	22	7.104429e+000	0	0	0	0	0	0	43.9225	1	1	49.1849	24.5172
DATA	1591	20	33	0	0	ASCRP3005641	ASCRP3005641	7531.47	368.697	1.545226e+001	2.648986e+000	65.5	22	3.700697e+000	0	0	0	0	0	0	16.0137	1	1	48.5334	22.8148
DATA	1592	20	34	0	0	ASCRP3005673	ASCRP3005673	7556.9	368.822	4.489882e+001	4.977389e+000	98	25	6.666288e+000	0	0	0	0	0	0	46.601	1	1	47.5395	24.4242
DATA	1593	20	35	0	0	ASCRP3000796	ASCRP3000796	7582.29	368.583	2.391606e+001	3.213129e+000	76	25	5.930029e+000	0	0	0	0	0	0	24.8522	1	1	47.5395	25.3704
DATA	1594	20	36	0	0	ASCRP3004693	ASCRP3004693	7607.56	368.792	1.058018e+003	1.058235e+002	1160	25.5	5.895188e+000	0	0	0	0	0	0	1100.5	1	1	49.1849	25.0909
DATA	1595	20	37	0	0	AS_circRNA_control209	AS_circRNA_control209	7632.92	368.88	8.668802e+002	8.671448e+001	956	24	5.993867e+000	0	0	0	0	0	0	902.29	1	1	47.5395	24.9333
DATA	1596	20	38	0	0	ASCRP3013110	ASCRP3013110	7658.34	368.779	6.761625e+001	7.092653e+000	122	25	6.795860e+000	0	0	0	0	0	0	70.4028	1	1	48.8603	27.0606
DATA	1597	20	39	0	0	AS_circRNA_control212	AS_circRNA_control212	7684.04	368.667	1.345800e+003	1.345970e+002	1456	28	6.570384e+000	0	0	0	0	1	0	1401.33	1	1	48.5334	28.2069
DATA	1598	20	40	0	0	ASCRP3013210	ASCRP3013210	7709.11	368.699	4.377513e+002	4.382750e+001	510	26	7.430539e+000	0	0	0	0	0	0	455.711	1	1	47.5395	26.2903
DATA	1599	20	41	0	0	ASCRP3011188	ASCRP3011188	7734.47	368.779	6.733111e+001	7.065929e+000	121	25.5	7.717552e+000	0	0	0	0	0	0	70.057	1	1	49.1849	27.3182
DATA	1600	20	42	0	0	ASCRP3002550	ASCRP3002550	7759.81	368.747	4.653532e+001	5.124029e+000	98	24	6.066162e+000	0	0	0	0	0	0	48.3785	1	1	48.2044	24.2857
DATA	1601	20	43	0	0	ASCRP3012398	ASCRP3012398	7785.67	368.632	2.410304e+001	3.228133e+000	77	23	6.808970e+000	0	0	0	0	0	0	25.0279	1	1	47.8731	24.1724
DATA	1602	20	44	0	0	ASCRP3000262	ASCRP3000262	7810.59	368.851	2.139800e+002	2.150578e+001	272	30	5.554063e+000	0	0	0	0	1	0	221.881	1	1	48.5334	28.619
DATA	1603	20	45	0	0	ASCRP3011547	ASCRP3011547	7836.5	369	2.315748e+002	2.325746e+001	289.5	26	7.011419e+000	0	0	0	0	0	0	239.699	1	1	54.1152	25.92
DATA	1604	20	46	0	0	ASCRP3006652	ASCRP3006652	7861.5	369	1.822041e+002	1.834783e+001	238	28	5.708244e+000	0	0	0	0	1	0	188.211	1	1	54.1152	28.2593
DATA	1605	20	47	0	0	ASCRP3000523	ASCRP3000523	7887	369	8.795605e+001	9.057849e+000	143	27	5.970019e+000	0	0	0	0	0	0	90.6391	1	1	54.9904	26.8125
DATA	1606	20	48	0	0	ASCRP3013002	ASCRP3013002	7912.37	368.75	1.768818e+002	1.782075e+001	231	25	6.893183e+000	0	0	0	0	0	0	181.781	1	1	46.5243	25.6857
DATA	1607	20	49	0	0	A_23_P6335	NM_000185	7937.79	368.806	1.918560e+003	1.918684e+002	2022	27.5	7.768254e+000	0	0	0	0	0	0	1965.83	1	1	47.5395	27.0938
DATA	1608	20	50	0	0	ASCRP3007375	ASCRP3007375	7963.15	368.892	4.205586e+002	4.211249e+001	475	28	4.985327e+000	0	0	0	0	0	0	429.514	1	1	47.8731	28.1053
DATA	1609	20	51	0	0	ASCRP3001446	ASCRP3001446	7988.49	368.643	2.803178e+000	2.209080e+000	56	25	5.343381e+000	0	0	0	0	0	0	2.85251	1	0	47.2035	24.1379
DATA	1611	20	53	0	0	ASCRP3010610	ASCRP3010610	8039.32	368.787	9.718188e+001	9.966052e+000	151	27	5.285403e+000	0	0	0	0	0	0	98.1029	1	1	48.8603	27.25
DATA	1612	20	54	0	0	ASCRP3007592	ASCRP3007592	8064.62	368.974	8.721563e+001	8.999313e+000	141	24	4.641853e+000	0	0	0	0	0	0	87.6572	1	1	49.1849	23.7586
DATA	1613	20	55	0	0	ASCRP3003025	ASCRP3003025	8089.81	369.026	3.507730e+001	4.155986e+000	89	24	6.541513e+000	0	0	0	0	0	0	35.091	1	1	49.1849	24.4839
DATA	1614	20	56	0	0	ASCRP3010736	ASCRP3010736	8115.67	368.917	7.927991e+001	8.238443e+000	130.5	25	5.989307e+000	0	0	0	0	0	0	78.9082	1	1	47.8731	24.8889
DATA	1615	20	57	0	0	ASCRP3006544	ASCRP3006544	8141	369.133	6.099128e+001	6.501572e+000	114	27	7.547061e+000	0	0	0	0	0	0	60.3922	1	1	54.4085	26.6207
DATA	1616	20	58	0	0	ASCRP3013044	ASCRP3013044	8166.5	369	4.828207e+004	4.828208e+003	47479	25	8.243799e+000	0	0	0	0	0	0	47543.8	1	1	54.1152	26.0909
DATA	1617	20	59	0	0	CUST_14_PI418767722	NM_004309	8191.73	368.781	5.744370e+002	5.748883e+001	601.5	23	6.931935e+000	0	0	0	1	0	0	562.415	1	1	48.2044	24.1379
DATA	1618	20	60	0	0	ASCRP3000865	ASCRP3000865	8217.03	369.117	4.844546e+001	5.358856e+000	101	23	6.039757e+000	0	0	0	0	0	0	47.1554	1	1	48.2044	24.8158
DATA	1619	20	61	0	0	ASCRP3002442	ASCRP3002442	8242.44	369.038	2.453050e+002	2.463856e+001	289	25	5.584156e+000	0	0	0	0	0	0	237.299	1	1	49.8279	25.129
DATA	1620	20	62	0	0	ASCRP3012434	ASCRP3012434	8267.74	369.047	2.797421e+003	2.797517e+002	2581	26	7.550853e+000	0	0	0	0	0	0	2688.99	1	1	51.7088	26.1538
DATA	1621	20	63	0	0	ASCRP3002817	ASCRP3002817	8293.58	369	2.028456e+001	3.093246e+000	73	26.5	6.129554e+000	0	0	0	0	0	0	19.3682	1	1	49.1849	25.3571
DATA	1622	20	64	0	0	ASCRP3003321	ASCRP3003321	8318.74	369.122	1.010230e+002	1.037223e+001	148	24	6.808143e+000	0	0	0	0	0	0	95.8198	1	1	48.2044	24.6875
DATA	1623	20	65	0	0	A_23_P1331	NM_080801	8343.99	368.925	8.220126e+002	8.223534e+001	811	27	6.688695e+000	0	0	0	0	0	0	774.285	1	1	49.1849	26.3636
DATA	1624	20	66	0	0	ASCRP3003910	ASCRP3003910	8369.4	369.156	1.103130e+002	1.128594e+001	157	24.5	6.524172e+000	0	0	0	0	0	0	103.183	1	1	49.8279	24.75
DATA	1625	20	67	0	0	ASCRP3010786	ASCRP3010786	8394.95	369.477	7.078503e+004	7.078503e+003	66382	25	9.748058e+000	0	0	0	0	0	0	65739.1	1	1	55.8519	27.8966
DATA	1626	20	68	0	0	ASCRP3009498	ASCRP3009498	8420.27	369.231	1.399978e+002	1.420719e+001	180.5	28.5	8.012144e+000	0	0	0	0	1	0	129.061	1	1	49.8279	29.75
DATA	1627	20	69	0	0	ASCRP3007743	ASCRP3007743	8445.67	369.148	4.331573e+001	4.969993e+000	91	24	7.287925e+000	0	0	0	0	0	0	39.6348	1	1	50.4627	24.0769
DATA	1628	20	70	0	0	ASCRP3011937	ASCRP3011937	8471.06	369.244	6.293213e+001	6.755178e+000	112	26	5.373723e+000	0	0	0	0	0	0	57.1548	1	1	49.5074	24.2424
DATA	1629	20	71	0	0	ASCRP3013051	ASCRP3013051	8496.52	369.147	5.164128e+001	5.726170e+000	102	25.5	7.498413e+000	0	0	0	0	0	0	46.5432	1	1	49.8279	23.8214
DATA	1630	20	72	0	0	ASCRP3005064	ASCRP3005064	8522.14	369.25	5.287058e+001	5.845376e+000	99	20	5.205075e+000	0	0	0	0	0	0	47.2869	1	1	49.5074	21.697
DATA	1631	20	73	0	0	ASCRP3003677	ASCRP3003677	8547.38	369.304	3.350183e+003	3.350277e+002	2996	24	7.791662e+000	0	0	0	0	0	0	2973.67	1	1	53.2255	24.72
DATA	1632	20	74	0	0	ASCRP3000815	ASCRP3000815	8572.6	369.222	6.174559e+001	6.673336e+000	108	21	7.259159e+000	0	0	0	0	0	0	54.3876	1	1	47.8731	22.1538
DATA	1633	20	75	0	0	ASCRP3008700	ASCRP3008700	8598.01	369.177	1.973383e+002	1.989804e+001	225	23	4.914612e+000	0	0	0	0	0	0	172.488	1	1	49.5074	23.1818
DATA	1634	20	76	0	0	ASCRP3011348	ASCRP3011348	8623.91	369.184	5.852268e+001	6.392115e+000	105	22	5.213506e+000	0	0	0	0	0	0	50.7556	1	1	48.8603	21.7742
DATA	1635	20	77	0	0	ASCRP3001559	ASCRP3001559	8648.89	369.5	2.044312e+001	3.299526e+000	71	22	5.177482e+000	0	0	0	0	0	0	17.6005	1	1	56.9804	22.4783
DATA	1636	20	78	0	0	ASCRP3007752	ASCRP3007752	8674.58	369.526	2.656658e+000	2.609656e+000	52.5	24	4.215904e+000	0	0	0	0	0	0	-1.35457	0	0	49.8279	24.5769
DATA	1637	20	79	0	0	ASCRP3001357	ASCRP3001357	8699.34	369.429	2.676089e+000	2.632597e+000	55.5	23	4.512182e+000	0	0	0	0	0	0	1.20775	0	0	49.8279	24.2857
DATA	1638	20	80	1028	1	(+)E1A_r60_a107	E1A_r60_a107	8725.11	369.5	7.994188e+000	2.766230e+000	63	23	5.245566e+000	0	0	0	0	0	0	6.73111	1	0	56.9804	23.8857
DATA	1639	20	81	0	0	ASCRP3004424	ASCRP3004424	8750.5	369.5	5.802699e+001	6.386340e+000	104.5	23	6.225840e+000	0	0	0	0	0	0	48.5105	1	1	57.5363	23.7586
DATA	1640	20	82	0	0	ASCRP3010400	ASCRP3010400	8776.09	369.423	6.186378e+001	6.744385e+000	105	24	6.377288e+000	0	0	0	0	0	0	51.3532	1	1	50.1463	24.8549
DATA	1641	21	1	0	0	ASCRP3009443	ASCRP3009443	6706.33	375.5	5.618649e+001	6.116110e+000	100.5	22	5.875813e+000	0	0	0	0	0	0	51.8535	1	1	57.5363	21.8804
DATA	1642	21	2	0	0	A_23_P1331	NM_080801	6731.38	375.476	7.466035e+002	7.469925e+001	726	21	6.575256e+000	0	0	0	1	0	0	690.661	1	1	51.7088	23.6552
DATA	1643	21	3	0	0	ASCRP3000879	ASCRP3000879	6756.89	375.5	1.060006e+001	2.627118e+000	59	25	7.501077e+000	0	0	0	0	0	0	9.8328	1	0	56.9804	24.1154
DATA	1644	21	4	0	0	ASCRP3007136	ASCRP3007136	6782.2	375.289	3.545903e+001	4.279916e+000	80	25.5	6.075860e+000	0	0	0	0	0	0	32.9893	1	1	49.5074	23.9474
DATA	1645	21	5	0	0	ASCRP3012895	ASCRP3012895	6807.64	375.295	8.820245e+001	9.138013e+000	129.5	24	6.178955e+000	0	0	0	0	0	0	82.3298	1	1	50.1463	23.7778
DATA	1646	21	6	0	0	A_23_P154235	NM_004688	6833.11	375.5	2.525098e+001	3.470135e+000	74	25	5.617829e+000	0	0	0	0	0	0	23.6545	1	1	56.9804	23.68
DATA	1647	21	7	0	0	ASCRP3001676	ASCRP3001676	6858.47	375.277	6.351514e+002	6.355940e+001	649.5	23	5.911262e+000	0	0	0	0	0	0	597.173	1	1	51.7088	23.5926
DATA	1648	21	8	0	0	ASCRP3002890	ASCRP3002890	6883.74	375.5	2.792800e+002	2.802773e+001	309	23	5.469613e+000	0	0	0	0	0	0	263.621	1	1	50.4627	23.6667
DATA	1649	21	9	0	0	ASCRP3004871	ASCRP3004871	6909.13	375.5	1.049910e+004	1.049913e+003	9471	25	8.246940e+000	0	0	0	0	0	0	9950.71	1	1	55.2791	25.6486
DATA	1650	21	10	0	0	ASCRP3008936	ASCRP3008936	6934.58	375.573	3.469510e+001	4.186410e+000	84	24.5	7.292464e+000	0	0	0	0	0	0	33.022	1	1	57.5363	25.8235
DATA	1651	21	11	0	0	ASCRP3010305	ASCRP3010305	6960.11	375.5	1.235195e+005	1.235195e+004	117910	23	9.811035e+000	0	0	0	0	0	0	118070	1	1	56.9804	24.4444
DATA	1652	21	12	0	0	ASCRP3006157	ASCRP3006157	6985.5	375.5	3.016245e+002	3.025174e+001	334	23	5.538332e+000	0	0	0	0	0	0	289.582	1	1	57.5363	23.1613
DATA	1653	21	13	0	0	ASCRP3002954	ASCRP3002954	7010.67	375.5	3.618889e+002	3.626268e+001	400	22	5.354126e+000	0	0	0	0	0	0	348.972	1	1	57.5363	22
DATA	1654	21	14	0	0	ASCRP3009115	ASCRP3009115	7036.12	375.627	1.527905e+003	1.528079e+002	1547	21	5.921999e+000	0	0	0	0	0	0	1480.04	1	1	48.8603	21.4848
DATA	1655	21	15	0	0	ASCRP3007061	ASCRP3007061	7061.42	375.587	2.042387e+003	2.042515e+002	1913.5	25	7.491469e+000	0	0	0	0	0	0	1987.26	1	1	52.9257	23.3824
DATA	1656	21	16	0	0	ASCRP3000676	ASCRP3000676	7087	375.545	7.633611e+001	7.967212e+000	124	23.5	6.185271e+000	0	0	0	0	0	0	74.6115	1	1	55.8519	23.5
DATA	1657	21	17	0	0	ASCRP3004757	ASCRP3004757	7112.32	375.368	2.385111e+002	2.395901e+001	279	24	6.881076e+000	0	0	0	0	0	0	234.154	1	1	52.3208	24.2778
DATA	1658	21	18	0	0	ASCRP3005166	ASCRP3005166	7137.57	375.81	3.511067e+003	3.511140e+002	3458	26	6.170095e+000	0	0	0	0	0	0	3462.4	1	1	49.5074	25.4848
DATA	1659	21	19	0	0	ASCRP3004223	ASCRP3004223	7163.39	375.625	5.770670e+001	6.194242e+000	104	24	6.166651e+000	0	0	0	0	0	0	57.1572	1	1	49.5074	23.8
DATA	1660	21	20	0	0	ASCRP3008748	ASCRP3008748	7188.37	375.693	9.909197e+002	9.911733e+001	1038	23	6.409248e+000	0	0	0	0	0	0	985.631	1	1	47.8731	22.9615
DATA	1661	21	21	0	0	ASCRP3007088	ASCRP3007088	7213.8	375.733	5.481530e+001	5.918675e+000	105	23	5.547829e+000	0	0	0	0	0	0	54.7514	1	1	48.2044	23.8182
DATA	1662	21	22	0	0	ASCRP3006036	ASCRP3006036	7239.28	375.882	6.727709e+001	7.085545e+000	117	23.5	6.381457e+000	0	0	0	0	0	0	67.4746	1	1	48.8603	23.6333
DATA	1663	21	23	0	0	A_23_P76799	NM_013448	7264.37	375.873	7.985583e+001	8.286991e+000	131	24	5.880027e+000	0	0	0	0	0	0	80.4015	1	1	47.5395	24.6667
DATA	1664	21	24	0	0	ASCRP3004044	ASCRP3004044	7290.41	375.712	1.228184e+001	2.524977e+000	59.5	25	6.478460e+000	0	0	0	0	0	0	12.4135	1	1	47.8731	24.5517
DATA	1665	21	25	0	0	ASCRP3006303	ASCRP3006303	7315.47	375.75	5.478576e+001	5.903150e+000	105	23.5	7.044037e+000	0	0	0	0	0	0	55.5713	1	1	48.8603	24.4615
DATA	1666	21	26	0	0	AS_circRNA_control207	AS_circRNA_control207	7340.65	375.847	1.031287e+002	1.054299e+001	156	24	5.523349e+000	0	0	0	1	0	0	104.967	1	1	47.8731	23.6897
DATA	1667	21	27	0	0	ASCRP3012999	ASCRP3012999	7366.53	375.779	4.543854e+001	5.041261e+000	95	24	4.162699e+000	0	0	0	0	0	0	46.4016	1	1	49.1849	23.6522
DATA	1668	21	28	0	0	ASCRP3006088	ASCRP3006088	7391.61	375.931	3.049992e+001	3.747167e+000	81	24.5	6.525895e+000	0	0	0	0	0	0	31.2412	1	1	53.8203	24.3889
DATA	1669	21	29	0	0	ASCRP3011119	ASCRP3011119	7417	375.569	1.846161e+003	1.846289e+002	1917	27	5.624256e+000	0	0	0	0	0	0	1896.31	1	1	44.7812	28.0323
DATA	1670	21	30	0	0	ASCRP3003720	ASCRP3003720	7442.24	375.736	2.018850e+001	2.960321e+000	69	22	3.092769e+000	0	0	0	0	0	0	20.7915	1	1	47.2035	22.2609
DATA	1671	21	31	0	0	ASCRP3012178	ASCRP3012178	7467.65	375.88	1.708746e+002	1.722343e+001	229	25.5	7.219444e+000	0	0	0	0	0	0	176.403	1	1	48.8603	26.25
DATA	1672	21	32	0	0	ASCRP3001215	ASCRP3001215	7493.38	375.816	1.856873e+002	1.869339e+001	239	24	8.770834e+000	0	0	0	0	0	0	192.109	1	1	48.8603	26.8333
DATA	1673	21	33	0	0	ASCRP3003733	ASCRP3003733	7518.4	375.873	6.238000e+001	6.598514e+000	115	22	3.760974e+000	0	0	0	0	0	0	64.6583	1	1	49.5074	22.3333
DATA	1674	21	34	0	0	ASCRP3011805	ASCRP3011805	7544.23	376.107	3.512133e+001	4.116699e+000	86.5	23	6.926962e+000	0	0	0	0	0	0	36.4656	1	1	48.2044	25.129
DATA	1675	21	35	0	0	ASCRP3009336	ASCRP3009336	7569.37	375.873	2.412856e+002	2.422369e+001	298	24	6.049199e+000	0	0	0	0	0	0	250.85	1	1	47.5395	24.303
DATA	1676	21	36	0	0	ASCRP3003283	ASCRP3003283	7594.78	375.916	7.761233e+002	7.764189e+001	852	23.5	5.551023e+000	0	0	0	0	0	0	807.77	1	1	49.8279	24.3636
DATA	1677	21	37	0	0	Negative010	Negative010	7620	375.962	7.065593e+002	7.068835e+001	763	25	4.624932e+000	0	0	0	0	0	0	735.962	1	1	48.8603	25.84
DATA	1678	21	38	0	0	ASCRP3004184	ASCRP3004184	7645.55	375.915	1.366524e+003	1.366691e+002	1479	26	2.729522e+000	0	0	0	0	0	0	1424.12	1	1	49.8279	25.6842
DATA	1679	21	39	0	0	ASCRP3012252	ASCRP3012252	7671.5	376	6.382452e+000	2.232276e+000	58	26	6.976995e+000	0	0	0	0	0	0	6.65307	1	0	54.1152	25.9615
DATA	1680	21	40	0	0	ASCRP3002998	ASCRP3002998	7696.23	375.961	2.388116e+001	3.206165e+000	77	27	7.379212e+000	0	0	0	0	1	0	24.8918	1	1	49.1849	28.1765
DATA	1681	21	41	0	0	ASCRP3001017	ASCRP3001017	7721.74	376.026	1.339899e+002	1.356882e+001	190	24	4.373906e+000	0	0	0	0	0	0	139.61	1	1	49.1849	23.1481
DATA	1682	21	42	0	0	ASCRP3007278	ASCRP3007278	7747.15	375.903	1.467564e+002	1.483106e+001	204	26	5.023835e+000	0	0	0	0	0	0	152.806	1	1	46.8651	25.8966
DATA	1683	21	43	0	0	ASCRP3006359	ASCRP3006359	7772.57	376.013	3.071525e+001	3.745545e+000	80	21	4.309458e+000	0	0	0	0	0	0	31.9508	1	1	49.1849	21.1429
DATA	1684	21	44	0	0	ASCRP3004831	ASCRP3004831	7798.12	375.96	1.824265e+002	1.836848e+001	241	27	6.510566e+000	0	0	0	0	0	0	189.519	1	1	47.5395	27.1852
DATA	1685	21	45	0	0	ASCRP3006961	ASCRP3006961	7823.35	375.88	4.063297e+002	4.068980e+001	471	26	7.562375e+000	0	0	0	0	0	0	421.456	1	1	48.8603	25.6875
DATA	1686	21	46	0	0	ASCRP3011690	ASCRP3011690	7848.91	376.065	3.487215e+004	3.487215e+003	36569	28	8.080415e+000	0	0	0	0	1	0	36102.5	1	1	54.4085	28.3103
DATA	1687	21	47	0	0	ASCRP3008529	ASCRP3008529	7874.16	375.882	9.579662e+002	9.582093e+001	1042.5	28.5	6.127827e+000	0	0	0	0	0	0	989.571	1	1	46.5243	28.0714
DATA	1688	21	48	0	0	ASCRP3001186	ASCRP3001186	7899.5	376	2.318029e+001	3.171091e+000	74.5	26	6.290324e+000	0	0	0	0	0	0	23.8858	1	1	49.8279	26.4545
DATA	1689	21	49	0	0	ASCRP3003715	ASCRP3003715	7925.04	375.746	1.446291e+002	1.462481e+001	199	23	7.518940e+000	0	0	0	0	0	0	148.605	1	1	46.8651	25.3714
DATA	1690	21	50	0	0	ASCRP3005982	ASCRP3005982	7950.22	375.883	3.954990e+001	4.514445e+000	93.5	30	6.406667e+000	0	0	0	0	1	0	40.5134	1	1	48.8603	29.1143
DATA	1691	21	51	1028	1	(+)E1A_r60_1	E1A_r60_1	7975.81	375.962	3.376936e+001	4.021736e+000	89	27	4.447455e+000	0	0	0	0	0	0	34.4744	1	1	49.1849	25.9118
DATA	1692	21	52	0	0	ASCRP3000361	ASCRP3000361	8001.12	375.865	5.072956e+000	2.250197e+000	58	27	4.148120e+000	0	0	0	0	0	0	5.15977	1	0	47.5395	26.2759
DATA	1693	21	53	0	0	ASCRP3008469	ASCRP3008469	8026.5	376	2.318816e+002	2.329238e+001	286	27	4.448944e+000	0	0	0	0	0	0	234.922	1	1	48.5334	26.3103
DATA	1694	21	54	0	0	ASCRP3007142	ASCRP3007142	8051.84	376.189	1.091228e+002	1.113386e+001	164	25	5.820874e+000	0	0	0	0	0	0	110.09	1	1	47.8731	25.1515
DATA	1695	21	55	0	0	ASCRP3004173	ASCRP3004173	8077.44	376.118	4.239484e+002	4.245295e+001	480	23.5	5.429070e+000	0	0	0	0	0	0	425.753	1	1	51.4001	23.5938
DATA	1696	21	56	0	0	ASCRP3009318	ASCRP3009318	8102.85	376	7.852876e+001	8.163659e+000	131	23	5.815556e+000	0	0	0	0	0	0	78.4836	1	1	46.8651	22.8
DATA	1697	21	57	0	0	ASCRP3012811	ASCRP3012811	8128.14	375.813	2.317553e+003	2.317661e+002	2331.5	24.5	6.373204e+000	0	0	0	0	0	0	2304.5	1	1	45.4864	25.6071
DATA	1698	21	58	0	0	ASCRP3012759	ASCRP3012759	8153.58	376.427	5.798919e+001	6.221588e+000	107.5	23.5	7.747747e+000	0	0	0	0	0	0	57.3652	1	1	57.5363	25.8
DATA	1699	21	59	0	0	ASCRP3009003	ASCRP3009003	8179	376.455	2.331989e+001	3.251992e+000	75.5	24	7.590781e+000	0	0	0	0	0	0	22.9416	1	1	65	25.1563
DATA	1700	21	60	0	0	ASCRP3010164	ASCRP3010164	8204.06	376.292	1.529010e+002	1.545910e+001	204.5	23	6.462010e+000	0	0	0	0	0	0	149.561	1	1	53.2255	24
DATA	1701	21	61	0	0	ASCRP3008260	ASCRP3008260	8229.64	376.225	2.100472e+001	3.109949e+000	75	23	6.422369e+000	0	0	0	0	0	0	20.4219	1	1	50.4627	24.3056
DATA	1702	21	62	0	0	ASCRP3006545	ASCRP3006545	8255.42	376.427	4.051027e+000	2.343075e+000	59	23	7.165015e+000	0	0	0	0	0	0	3.9141	1	0	65	24.8621
DATA	1703	21	63	0	0	ASCRP3011665	ASCRP3011665	8280.35	376.266	6.932801e+001	7.311460e+000	120	26	6.850154e+000	0	0	0	0	0	0	66.5622	1	1	50.4627	24.7308
DATA	1704	21	64	0	0	ASCRP3009890	ASCRP3009890	8306.06	376.389	2.097162e+002	2.110153e+001	254	26	5.230802e+000	0	0	0	0	0	0	200.019	1	1	48.2044	24.8065
DATA	1705	21	65	0	0	ASCRP3000446	ASCRP3000446	8331.15	376.232	3.107140e+002	3.116042e+001	347	25.5	7.515877e+000	0	0	0	0	0	0	294.362	1	1	46.1809	25.7647
DATA	1706	21	66	0	0	ASCRP3000183	ASCRP3000183	8356.75	376.413	1.917200e+002	1.931793e+001	235	24	7.219765e+000	0	0	0	0	0	0	180.379	1	1	48.8603	24
DATA	1707	21	67	0	0	ASCRP3005754	ASCRP3005754	8382.33	376.5	4.927086e+001	5.474767e+000	100	24	5.753306e+000	0	0	0	0	0	0	46.0292	1	1	57.5363	24.7143
DATA	1708	21	68	0	0	ASCRP3011027	ASCRP3011027	8407.5	376.5	1.336008e+004	1.336010e+003	12386	26	1.192076e+001	0	0	0	0	1	0	12392.6	1	1	57.5363	30.2308
DATA	1709	21	69	0	0	ASCRP3002836	ASCRP3002836	8432.8	376.113	4.733863e+001	5.317346e+000	95	26	8.329148e+000	0	0	0	0	0	0	43.5868	1	1	50.4627	25.2667
DATA	1710	21	70	0	0	ASCRP3012016	ASCRP3012016	8458.51	376.307	1.415083e+001	2.820420e+000	68	24	6.202853e+000	0	0	0	0	0	0	12.9331	1	1	49.1849	23.3462
DATA	1711	21	71	0	0	ASCRP3007746	ASCRP3007746	8483.68	376.468	2.618585e+002	2.630094e+001	295	26	6.909481e+000	0	0	0	0	0	0	237.574	1	1	50.4627	24.5313
DATA	1712	21	72	0	1	ETG04_27747	ETG04_27747	8509.33	376.5	2.521032e+000	2.478764e+000	56	22.5	6.608776e+000	0	0	0	0	0	0	0.968398	0	0	57.5363	22.75
DATA	1713	21	73	0	0	A_23_P25019	NM_000946	8534.5	376.238	1.265068e+002	1.289443e+001	166	23	5.947549e+000	0	0	0	0	0	0	113.045	1	1	51.0895	23.04
DATA	1714	21	74	0	0	ASCRP3004568	ASCRP3004568	8560	376.545	1.036129e+002	1.066194e+001	148	22	7.096004e+000	0	0	0	0	0	0	91.8963	1	1	55.8519	23.2593
DATA	1715	21	75	0	0	ASCRP3000487	ASCRP3000487	8585.38	376.63	1.200374e+002	1.226811e+001	162	23	6.527634e+000	0	0	0	0	0	0	105.664	1	1	50.7771	23.88
DATA	1716	21	76	0	0	ASCRP3013208	ASCRP3013208	8610.81	376.481	2.272436e+001	3.417502e+000	75	22	5.332948e+000	0	0	0	0	0	0	19.8511	1	1	50.1463	21.8286
DATA	1717	21	77	0	0	ASCRP3002843	ASCRP3002843	8636.06	376.494	8.628757e+002	8.632589e+001	798	23	5.412310e+000	0	0	0	0	0	0	748.166	1	1	50.4627	23.5
DATA	1718	21	78	0	0	ASCRP3012172	ASCRP3012172	8661.5	376.769	1.327489e+002	1.352531e+001	168	22	5.193907e+000	0	0	0	0	0	0	114.26	1	1	49.8279	22.32
DATA	1719	21	79	0	0	Negative008	Negative008	8687.01	376.578	2.381797e+002	2.396055e+001	259.5	24	3.811055e+000	0	0	0	0	0	0	203.478	1	1	51.0895	24.4
DATA	1720	21	80	0	0	ASCRP3002759	ASCRP3002759	8712.37	376.532	4.337879e+001	5.072400e+000	91.5	24.5	5.322739e+000	0	0	0	0	0	0	36.7906	1	1	49.8279	24.8235
DATA	1721	21	81	0	0	ASCRP3009642	ASCRP3009642	8737.8	376.604	9.569817e+003	9.569854e+002	8152	23	5.878604e+000	0	0	0	0	0	0	8059.08	1	1	54.7002	23.8286
DATA	1722	21	82	0	0	ASCRP3011275	ASCRP3011275	8763.24	376.65	5.876800e+001	6.453326e+000	106	22	6.046135e+000	0	0	0	0	0	0	49.1485	1	1	51.0895	22.9286
DATA	1723	22	1	0	0	ASCRP3008016	ASCRP3008016	6718.66	382.697	2.695287e+001	3.613847e+000	73	23	6.538267e+000	0	0	0	0	0	0	24.9649	1	1	48.5334	23.8158
DATA	1724	22	2	0	0	ASCRP3006549	ASCRP3006549	6744.43	382.835	1.429852e+003	1.430053e+002	1375.5	22	6.707433e+000	0	0	0	0	0	0	1327.79	1	1	49.5074	23.1
DATA	1725	22	3	0	0	ASCRP3011701	ASCRP3011701	6769.53	382.88	1.974730e+002	1.989194e+001	228	26	6.148367e+000	0	0	0	0	0	0	183.888	1	1	48.8603	24.9375
DATA	1726	22	4	0	0	ASCRP3002009	ASCRP3002009	6794.98	382.904	1.044866e+002	1.071788e+001	144.5	26	6.738576e+000	0	0	0	0	0	0	97.5989	1	1	51.0895	25.0571
DATA	1727	22	5	0	0	ASCRP3003081	ASCRP3003081	6820.39	382.714	2.422212e+000	2.379358e+000	48	23	5.143524e+000	0	0	0	0	0	0	-1.28529	0	0	47.5395	23.0741
DATA	1728	22	6	0	0	ASCRP3010145	ASCRP3010145	6845.75	382.908	4.867820e+001	5.414464e+000	96	23.5	5.977913e+000	0	0	0	0	0	0	45.7826	1	1	48.8603	23.4286
DATA	1729	22	7	0	0	ASCRP3001118	ASCRP3001118	6870.93	383.028	2.404496e+000	2.361956e+000	45	23.5	6.467973e+000	0	0	0	0	0	0	-2.00285	0	0	46.8651	23.6875
DATA	1730	22	8	0	0	Negative030	Negative030	6896.5	383	8.021758e+000	2.485687e+000	57.5	25	7.940475e+000	0	0	0	0	0	0	7.6027	1	0	54.1152	25.3636
DATA	1731	22	9	0	0	ASCRP3002129	ASCRP3002129	6922	383.133	5.455267e+002	5.460296e+001	563	25	7.556843e+000	0	0	0	0	0	0	519.157	1	1	54.4085	25.2
DATA	1732	22	10	0	0	ASCRP3000579	ASCRP3000579	6947.5	383	4.867112e+002	4.872702e+001	500	25	7.228385e+000	0	0	0	0	0	0	465.116	1	1	54.1152	25.4118
DATA	1733	22	11	0	0	ASCRP3006343	ASCRP3006343	6972.61	383.069	7.383259e+002	7.386914e+001	755	24	8.518453e+000	0	0	0	0	0	0	708.567	1	1	53.8203	25.7241
DATA	1734	22	12	0	0	ASCRP3004734	ASCRP3004734	6998.05	383.08	1.111078e+004	1.111080e+003	10428.5	23	5.820772e+000	0	0	0	0	0	0	10709.5	1	1	52.3208	22.7027
DATA	1735	22	13	0	0	ASCRP3010874	ASCRP3010874	7023.21	382.844	2.169242e+001	3.164052e+000	68.5	21	5.791218e+000	0	0	0	0	0	0	20.9992	1	1	48.8603	21.4419
DATA	1736	22	14	130	1	(+)eQC-41	EQC	7048.87	383.064	3.462043e+003	3.462119e+002	3366.5	22.5	6.055889e+000	0	0	0	0	0	0	3366.61	1	1	49.1849	22.4118
DATA	1737	22	15	0	0	ASCRP3001987	ASCRP3001987	7074.42	383.427	3.417528e+001	4.109724e+000	83	25	6.925584e+000	0	0	0	0	0	0	33.3843	1	1	57.5363	24.1875
DATA	1738	22	16	0	0	ASCRP3003367	ASCRP3003367	7099.58	383.427	4.809167e+000	2.322964e+000	52	24	6.773248e+000	0	0	0	0	0	0	4.71849	1	0	57.5363	24.7576
DATA	1739	22	17	0	0	ASCRP3006138	ASCRP3006138	7125.42	383.427	2.896404e+001	3.675339e+000	75.5	23.5	7.316380e+000	0	0	0	0	0	0	28.5451	1	1	57.5363	23.4706
DATA	1740	22	18	0	0	A_23_P2683	NM_024604	7150.58	383.427	8.395003e+000	2.404145e+000	57	25	6.705804e+000	0	0	0	0	0	0	8.3092	1	0	57.5363	24.0303
DATA	1741	22	19	0	0	A_23_P250813	NM_000553	7175.79	383.064	2.769726e+002	2.778796e+001	321.5	24.5	7.025832e+000	0	0	0	0	0	0	275.288	1	1	49.5074	23.6667
DATA	1742	22	20	0	0	ASCRP3002372	ASCRP3002372	7201.38	383.224	6.789734e+001	7.147793e+000	116	23	4.013700e+000	0	0	0	0	0	0	67.7713	1	1	49.5074	22.9643
DATA	1743	22	21	0	0	ASCRP3006306	ASCRP3006306	7226.46	383.118	1.071052e+002	1.093919e+001	158.5	23	7.013621e+000	0	0	0	0	0	0	107.336	1	1	49.8279	24.037
DATA	1744	22	22	0	0	ASCRP3008215	ASCRP3008215	7251.93	383.06	5.569869e+001	5.994580e+000	104	24	6.776867e+000	0	0	0	0	0	0	56.0401	1	1	52.0157	23
DATA	1745	22	23	0	0	ASCRP3010581	ASCRP3010581	7277.45	383.084	7.508420e+001	7.826257e+000	126	24	7.036846e+000	0	0	0	0	0	0	75.8353	1	1	50.7771	23.4643
DATA	1746	22	24	0	0	ASCRP3013439	ASCRP3013439	7302.86	383.346	6.782562e+001	7.130289e+000	118	23.5	6.225517e+000	0	0	0	0	0	0	68.759	1	1	50.4627	23.7813
DATA	1747	22	25	0	0	ASCRP3013191	ASCRP3013191	7328.11	383.193	2.510142e+002	2.519694e+001	299	24	7.350179e+000	0	0	0	0	0	0	255.35	1	1	51.0895	23.6071
DATA	1748	22	26	0	0	ASCRP3001587	ASCRP3001587	7353.29	383.226	1.139200e+001	2.463871e+000	60.5	25	6.553338e+000	0	0	0	0	0	0	11.6271	1	1	51.4001	25.2903
DATA	1749	22	27	0	0	ASCRP3005904	ASCRP3005904	7378.79	382.907	1.015923e+002	1.039006e+001	155	25	6.115473e+000	0	0	0	0	0	0	104.011	1	1	48.2044	24.5517
DATA	1750	22	28	0	0	ASCRP3006363	ASCRP3006363	7404.5	383.5	4.454214e+004	4.454215e+003	45775.5	25.5	7.835359e+000	0	0	0	0	0	0	45742.1	1	1	57.5363	26.25
DATA	1751	22	29	0	0	ASCRP3002588	ASCRP3002588	7430.05	383.048	1.408279e+003	1.408446e+002	1509	24	6.053007e+000	0	0	0	0	0	0	1450.08	1	1	52.3208	24.75
DATA	1752	22	30	0	0	ASCRP3006804	ASCRP3006804	7455.31	383.035	6.337513e+001	6.695550e+000	114	21	4.215843e+000	0	0	0	0	0	0	65.4176	1	1	51.0895	21.76
DATA	1753	22	31	0	0	Negative021	Negative021	7480.73	383.19	1.955666e+001	2.910288e+000	72	28.5	8.103416e+000	0	0	0	0	1	0	20.2329	1	1	51.4001	28.4643
DATA	1754	22	32	0	0	ASCRP3000608	ASCRP3000608	7505.97	383.301	2.059850e+003	2.059963e+002	2183	22	6.646302e+000	0	0	0	0	0	0	2135.36	1	1	53.8203	23.44
DATA	1755	22	33	0	0	ASCRP3011649	ASCRP3011649	7531.49	383.137	1.022705e+002	1.045003e+001	155	22	5.852512e+000	0	0	0	0	0	0	106.204	1	1	50.4627	23.5758
DATA	1756	22	34	0	0	ASCRP3009791	ASCRP3009791	7556.84	383.234	4.542957e+002	4.548014e+001	523.5	26	6.703956e+000	0	0	0	0	0	0	472.477	1	1	49.5074	25.5926
DATA	1757	22	35	0	0	ASCRP3003871	ASCRP3003871	7582.38	383.457	7.450665e+001	7.752260e+000	131	23.5	6.864042e+000	0	0	0	0	0	0	77.5858	1	1	51.4001	24.6786
DATA	1758	22	36	0	0	ASCRP3007659	ASCRP3007659	7607.4	383.241	4.956345e+001	5.398353e+000	103.5	24	7.038292e+000	0	0	0	0	0	0	51.6584	1	1	50.4627	25.087
DATA	1759	22	37	0	0	ASCRP3012385	ASCRP3012385	7632.78	383.037	1.356121e+002	1.372871e+001	191	26	5.905987e+000	0	0	0	0	0	0	141.434	1	1	49.8279	26.4545
DATA	1760	22	38	0	0	ASCRP3000807	ASCRP3000807	7658.4	383.372	1.290650e+001	2.496580e+000	64	24	5.526162e+000	0	0	0	0	0	0	13.4663	1	1	50.1463	23
DATA	1761	22	39	0	0	ASCRP3002047	ASCRP3002047	7683.67	383.5	1.151578e+002	1.171236e+001	173	28	8.390597e+000	0	0	0	0	1	0	120.165	1	1	65	28.5714
DATA	1762	22	40	0	0	ASCRP3011380	ASCRP3011380	7709.42	383.573	1.070286e+002	1.091418e+001	161	26	7.431819e+000	0	0	0	0	0	0	111.66	1	1	57.5363	26.9429
DATA	1763	22	41	0	0	Negative026	Negative026	7734.45	382.935	2.177074e+000	2.138557e+000	51	26	4.323193e+000	0	0	0	0	0	0	-1.29752	0	0	49.5074	25.24
DATA	1764	22	42	0	0	ASCRP3003967	ASCRP3003967	7760	383.545	8.585266e+000	2.305896e+000	61.5	21.5	6.078784e+000	0	0	0	0	0	0	8.94499	1	0	55.8519	21.625
DATA	1765	22	43	0	0	CUST_16_PI418767722	NM_001536	7785.25	383.08	2.097973e+001	2.998715e+000	73	23	7.420150e+000	0	0	0	0	0	0	21.8333	1	1	48.8603	25.1
DATA	1766	22	44	0	0	ASCRP3006948	ASCRP3006948	7810.69	383.338	3.399689e+003	3.399756e+002	3575	26.5	7.242950e+000	0	0	0	0	0	0	3533.13	1	1	48.5334	25.6429
DATA	1767	22	45	0	0	ASCRP3002293	ASCRP3002293	7836.42	383.573	4.741706e+000	2.200914e+000	56.5	25	7.001889e+000	0	0	0	0	0	0	4.91943	1	0	57.5363	24.7143
DATA	1768	22	46	0	0	ASCRP3004551	ASCRP3004551	7861.58	383.573	9.332164e+000	2.347041e+000	63	28	7.741993e+000	0	0	0	0	0	0	9.66259	1	0	65	27.5385
DATA	1769	22	47	0	0	ASCRP3006483	ASCRP3006483	7886.9	383.718	4.562672e+000	2.206167e+000	58	25	5.727604e+000	0	0	0	0	0	0	4.71342	1	0	46.8651	25.9688
DATA	1770	22	48	0	0	Negative027	Negative027	7912.15	383.716	9.699888e+000	2.371536e+000	62	24	6.290583e+000	0	0	0	0	0	0	9.99433	1	0	47.5395	24.8333
DATA	1771	22	49	0	0	ASCRP3011229	ASCRP3011229	7937.73	383.457	2.593349e+001	3.381825e+000	76	25.5	6.625647e+000	0	0	0	0	0	0	26.6412	1	1	46.1809	26.3125
DATA	1772	22	50	0	0	ASCRP3004929	ASCRP3004929	7963.39	383.931	1.908824e+001	2.895654e+000	71.5	28	5.418011e+000	0	0	0	0	0	0	19.5472	1	1	65	27
DATA	1773	22	51	0	0	ASCRP3009175	ASCRP3009175	7988.5	384	5.850694e+001	6.245368e+000	111	25.5	5.667315e+000	0	0	0	0	0	0	59.7075	1	1	54.1152	24.0385
DATA	1774	22	52	0	0	ASCRP3011783	ASCRP3011783	8013.4	384.274	1.175797e+001	2.488281e+000	64	26	4.472136e+000	0	0	0	0	0	0	11.9554	1	1	47.8731	25
DATA	1775	22	53	0	0	ASCRP3012581	ASCRP3012581	8038.99	383.767	3.097257e+001	3.800321e+000	85.5	23	5.377213e+000	0	0	0	0	0	0	31.3613	1	1	47.2035	24.4054
DATA	1776	22	54	0	0	ASCRP3003521	ASCRP3003521	8064.48	383.873	2.679510e+001	3.474393e+000	81.5	26	6.910799e+000	0	0	0	0	0	0	27.0142	1	1	47.8731	25.6774
DATA	1777	22	55	1028	1	(+)E1A_r60_3	E1A_r60_3	8090.31	383.716	1.611675e+002	1.626922e+001	217	22	5.303127e+000	0	0	0	0	0	0	161.721	1	1	47.5395	22.1379
DATA	1778	22	56	0	0	ASCRP3010739	ASCRP3010739	8115.47	383.75	1.285388e+002	1.304638e+001	180.5	25	6.400541e+000	0	0	0	0	0	0	128.36	1	1	48.8603	24.8214
DATA	1779	22	57	0	0	ASCRP3000453	ASCRP3000453	8140.67	383.821	3.981896e+001	4.570775e+000	90	25	6.551515e+000	0	0	0	0	0	0	39.563	1	1	49.1849	24.8788
DATA	1780	22	58	0	0	ASCRP3002826	ASCRP3002826	8166.31	383.653	1.583714e+001	2.756776e+000	66.5	22.5	7.136839e+000	0	0	0	0	0	0	15.6498	1	1	47.5395	23.9688
DATA	1781	22	59	0	0	ASCRP3011114	ASCRP3011114	8191.57	383.81	7.185982e+001	7.535689e+000	123	23.5	6.087110e+000	0	0	0	0	0	0	70.6185	1	1	49.5074	23.6429
DATA	1782	22	60	0	0	ASCRP3009548	ASCRP3009548	8216.94	383.757	1.081092e+002	1.104919e+001	156	22	5.906346e+000	0	0	0	0	0	0	105.625	1	1	46.8651	22.4722
DATA	1783	22	61	0	0	ASCRP3003711	ASCRP3003711	8242.33	383.711	6.808101e+002	6.811971e+001	699	26	5.224044e+000	0	0	0	0	0	0	661.161	1	1	50.1463	25.8276
DATA	1784	22	62	0	0	A_23_P142849	NM_005168	8267.59	383.908	3.453242e+002	3.460961e+001	388.5	23	7.612376e+000	0	0	0	0	0	0	333.303	1	1	49.1849	24.6552
DATA	1785	22	63	0	0	ASCRP3012906	ASCRP3012906	8293.27	383.781	9.030598e+001	9.325173e+000	138	26	4.272782e+000	0	0	0	0	0	0	86.5955	1	1	48.2044	25.44
DATA	1786	22	64	0	0	ASCRP3002077	ASCRP3002077	8318.5	384	1.049043e+002	1.074835e+001	153	22	5.834127e+000	0	0	0	0	0	0	99.9435	1	1	49.8279	22.5
DATA	1787	22	65	0	0	ASCRP3006860	ASCRP3006860	8344.11	383.857	2.358924e+002	2.370666e+001	275	27	8.146776e+000	0	0	0	0	0	0	223.202	1	1	46.8651	25.7813
DATA	1788	22	66	0	0	ASCRP3005220	ASCRP3005220	8369.37	383.693	2.380663e+001	3.361289e+000	74	23	5.594024e+000	0	0	0	0	0	0	22.3707	1	1	47.8731	23.3103
DATA	1789	22	67	0	0	ASCRP3000613	ASCRP3000613	8395	384	7.833052e+001	8.189435e+000	122	25	8.082576e+000	0	0	0	0	0	0	73.0921	1	1	54.9904	26.0714
DATA	1790	22	68	0	0	ASCRP3011894	ASCRP3011894	8420.31	383.716	6.280726e+001	6.726121e+000	112	24	8.155478e+000	0	0	0	0	0	0	58.1854	1	1	47.5395	25.3871
DATA	1791	22	69	0	0	ASCRP3004930	ASCRP3004930	8445.57	383.662	1.473183e+002	1.492999e+001	195.5	19	4.737088e+000	0	0	0	0	0	0	135.494	1	1	47.8731	19.76
DATA	1792	22	70	0	0	ASCRP3012424	ASCRP3012424	8471.05	383.89	4.089774e+001	4.763410e+000	90	25	5.400921e+000	0	0	0	0	0	0	37.3422	1	1	46.8651	23.7931
DATA	1793	22	71	0	0	ASCRP3010694	ASCRP3010694	8496.53	383.88	2.510713e+001	3.515217e+000	76	20.5	5.796020e+000	0	0	0	0	0	0	22.7548	1	1	48.8603	21.0769
DATA	1794	22	72	0	0	ASCRP3010242	ASCRP3010242	8521.78	383.916	1.253131e+003	1.253376e+002	1179	20	8.023115e+000	0	0	0	0	0	0	1127.36	1	1	49.8279	23
DATA	1795	22	73	0	0	AS_circRNA_control203	AS_circRNA_control203	8547.28	383.905	6.070415e+002	6.075549e+001	598.5	22	6.349016e+000	0	0	0	0	0	0	542.031	1	1	48.8603	22.32
DATA	1796	22	74	0	0	ASCRP3006758	ASCRP3006758	8572.63	384	1.126188e+002	1.153947e+001	152	21	5.537147e+000	0	0	0	0	0	0	99.8139	1	1	49.8279	22.5
DATA	1797	22	75	0	0	ASCRP3006694	ASCRP3006694	8598.16	384.038	3.271803e+001	4.138800e+000	84	22.5	6.418625e+000	0	0	0	0	0	0	28.7816	1	1	49.1849	22.7941
DATA	1798	22	76	0	0	ASCRP3007992	ASCRP3007992	8623.25	383.973	7.731948e+001	8.142688e+000	122	23	5.661224e+000	0	0	0	0	0	0	67.5176	1	1	49.1849	22.129
DATA	1799	22	77	0	0	ASCRP3008269	ASCRP3008269	8648.78	383.803	2.619023e+000	2.572687e+000	54	22.5	5.270792e+000	0	0	0	0	0	0	-0.767822	0	0	48.2044	23.3438
DATA	1800	22	78	0	0	ASCRP3008887	ASCRP3008887	8674.22	384.082	1.650357e+002	1.670576e+001	190	25	3.797753e+000	0	0	0	0	0	0	142.015	1	1	47.8731	24.8261
DATA	1801	22	79	0	0	ASCRP3013233	ASCRP3013233	8699.68	384	1.304016e+002	1.329880e+001	165	24	4.044909e+000	0	0	0	0	0	0	111.402	1	1	49.1849	23.8065
DATA	1802	22	80	0	0	ASCRP3013039	ASCRP3013039	8725.09	384.065	2.675839e+000	2.628498e+000	55	25	6.198839e+000	0	0	0	0	0	0	0.00199559	0	0	65	24.7805
DATA	1803	22	81	0	0	ASCRP3001707	ASCRP3001707	8750.29	383.971	4.734110e+001	5.423731e+000	93	23	5.143572e+000	0	0	0	0	0	0	39.8837	1	1	46.1809	23.2941
DATA	1804	22	82	0	0	ASCRP3008546	ASCRP3008546	8775.88	384.014	2.712658e+000	2.664666e+000	54	24	5.987196e+000	0	0	0	0	0	0	-1.97717	0	0	46.8651	23.8693
DATA	1805	23	1	0	0	ASCRP3003435	ASCRP3003435	6706.23	389.938	2.304519e+001	3.330151e+000	70.5	22	6.116793e+000	0	0	0	0	0	0	21.3754	1	1	49.1849	22.3298
DATA	1806	23	2	0	0	ASCRP3010026	ASCRP3010026	6731.36	390.188	1.763916e+003	1.764080e+002	1634	21.5	6.002975e+000	0	0	0	0	0	0	1639.86	1	1	49.5074	22.5357
DATA	1807	23	3	0	0	Negative027	Negative027	6756.91	390.065	6.085894e+000	2.468608e+000	53	22	6.605762e+000	0	0	0	0	0	0	5.67219	1	0	54.4085	22.9063
DATA	1808	23	4	0	0	ASCRP3004348	ASCRP3004348	6782.13	390	1.579951e+002	1.597861e+001	197	26	6.362636e+000	0	0	0	0	0	0	147.67	1	1	48.5334	25.1282
DATA	1809	23	5	0	0	ASCRP3002946	ASCRP3002946	6807.39	389.8	9.069745e+000	2.545512e+000	57	24	6.277456e+000	0	0	0	0	0	0	8.50284	1	0	47.2035	23.8387
DATA	1810	23	6	0	0	ASCRP3002618	ASCRP3002618	6833.1	389.913	2.621199e+001	3.533976e+000	71	24	5.951190e+000	0	0	0	0	0	0	24.6582	1	1	49.8279	23.6667
DATA	1811	23	7	0	0	ASCRP3003856	ASCRP3003856	6858.41	389.902	2.924480e+002	2.934002e+001	323	25.5	6.243214e+000	0	0	0	0	0	0	276.093	1	1	49.8279	25.1471
DATA	1812	23	8	0	0	ASCRP3010577	ASCRP3010577	6883.81	390.43	3.182578e+001	3.957769e+000	81	25	7.442900e+000	0	0	0	0	0	0	30.1632	1	1	58.0869	25.1538
DATA	1813	23	9	0	0	A_23_P202496	NM_022451	6909.42	390.427	2.796804e+001	3.648796e+000	76	25	7.658829e+000	0	0	0	0	0	0	26.6119	1	1	65	26.1892
DATA	1814	23	10	0	0	ASCRP3009258	ASCRP3009258	6934.36	390.442	9.705536e+000	2.527847e+000	58	22	7.446691e+000	0	0	0	0	0	0	9.27177	1	0	49.8279	22.8966
DATA	1815	23	11	0	0	ASCRP3001036	ASCRP3001036	6960	390.455	4.600011e+001	5.153884e+000	93.5	25.5	7.823597e+000	0	0	0	0	0	0	44.1294	1	1	65	25.7813
DATA	1816	23	12	0	0	ASCRP3011935	ASCRP3011935	6985.42	390.427	1.258664e+002	1.279766e+001	171	23	5.589413e+000	0	0	0	0	0	0	121.262	1	1	57.5363	22.9706
DATA	1817	23	13	0	0	ASCRP3008720	ASCRP3008720	7010.67	390.5	1.010200e+002	1.036152e+001	145	21	5.889753e+000	0	0	0	0	0	0	97.7441	1	1	57.5363	21.2432
DATA	1818	23	14	0	0	ASCRP3002367	ASCRP3002367	7036.42	390.427	1.087010e+001	2.538863e+000	59	20.5	6.901288e+000	0	0	0	0	0	0	10.564	1	0	65	22.5278
DATA	1819	23	15	0	0	ASCRP3000522	ASCRP3000522	7061.58	390.427	2.293984e+002	2.305330e+001	273	21	5.288243e+000	0	0	0	0	0	0	223.908	1	1	57.5363	22.4138
DATA	1820	23	16	0	0	ASCRP3010105	ASCRP3010105	7086.81	390.432	4.620735e+002	4.626330e+001	478.5	26.5	6.936945e+000	0	0	0	0	0	0	452.981	1	1	52.6241	24
DATA	1821	23	17	0	0	ASCRP3009783	ASCRP3009783	7112.43	389.973	5.399065e+001	5.854828e+000	103	23.5	7.279892e+000	0	0	0	0	0	0	53.157	1	1	48.5334	24.4444
DATA	1822	23	18	0	0	ASCRP3006686	ASCRP3006686	7137.67	390.5	1.253668e+001	2.579913e+000	59.5	24	6.163815e+000	0	0	0	0	0	0	12.3974	1	1	57.5363	23.7241
DATA	1823	23	19	0	0	ASCRP3000855	ASCRP3000855	7163.36	390.253	1.093643e+001	2.497419e+000	61	22.5	7.215504e+000	0	0	0	0	0	0	10.8612	1	0	51.0895	23.2857
DATA	1824	23	20	0	0	ASCRP3007694	ASCRP3007694	7188.44	390.208	4.433920e+002	4.439554e+001	492	24	6.575568e+000	0	0	0	0	0	0	442.163	1	1	49.8279	23.1429
DATA	1825	23	21	0	0	ASCRP3004407	ASCRP3004407	7213.96	389.948	3.567815e+002	3.574758e+001	411	23	7.572149e+000	0	0	0	0	0	0	357.244	1	1	47.5395	25.1379
DATA	1826	23	22	0	0	ASCRP3010533	ASCRP3010533	7239.41	390.306	8.404824e+001	8.692534e+000	131	23	7.191243e+000	0	0	0	0	0	0	84.4987	1	1	52.0157	23.2258
DATA	1827	23	23	0	0	ASCRP3009570	ASCRP3009570	7264.67	390.5	3.330496e+001	3.996673e+000	81.5	26	6.380775e+000	0	0	0	0	0	0	33.6131	1	1	57.5363	25.2857
DATA	1828	23	24	0	0	ASCRP3008282	ASCRP3008282	7290	390.5	1.409710e+002	1.426791e+001	189	22	6.468207e+000	0	0	0	0	0	0	142.804	1	1	51.0895	22.9688
DATA	1829	23	25	0	0	ASCRP3008189	ASCRP3008189	7315.43	390.329	1.725201e+002	1.739089e+001	230	23.5	6.828692e+000	0	0	0	0	0	0	175.383	1	1	49.5074	24.3
DATA	1830	23	26	0	0	ASCRP3006190	ASCRP3006190	7340.81	390.149	8.378459e+000	2.341091e+000	58.5	27	6.747377e+000	0	0	0	0	0	0	8.54617	1	0	47.8731	27.2069
DATA	1831	23	27	0	0	ASCRP3007598	ASCRP3007598	7366.57	389.865	7.362895e+000	2.300050e+000	56	26	5.232760e+000	0	0	0	0	0	0	7.53445	1	0	48.5334	25.8966
DATA	1832	23	28	0	0	ASCRP3001812	ASCRP3001812	7391.67	390.5	4.654843e+001	5.136797e+000	99	26	1.042379e+001	0	0	0	0	0	0	47.779	1	1	57.5363	27.8571
DATA	1833	23	29	0	0	ASCRP3001267	ASCRP3001267	7417.29	389.803	5.610674e+001	6.014402e+000	105	24.5	7.707807e+000	0	0	0	0	0	0	57.7479	1	1	48.8603	26.4063
DATA	1834	23	30	0	0	AS_circRNA_control204	AS_circRNA_control204	7442.56	390.266	2.545288e+002	2.554443e+001	308.5	21	5.081666e+000	0	0	0	0	0	0	262.664	1	1	50.7771	22.64
DATA	1835	23	31	0	0	ASCRP3012267	ASCRP3012267	7468	390.545	4.244392e+002	4.249862e+001	480.5	27.5	7.375420e+000	0	0	0	0	0	0	439.056	1	1	55.8519	27.7857
DATA	1836	23	32	0	0	ASCRP3010864	ASCRP3010864	7493.42	390.573	3.249583e+001	3.896987e+000	83	28.5	7.138692e+000	0	0	0	0	1	0	33.6864	1	1	57.5363	28.9333
DATA	1837	23	33	0	0	Negative024	Negative024	7518.48	390.025	2.185828e+000	2.147174e+000	51	22.5	6.795190e+000	0	0	0	0	0	0	0.0916367	0	0	50.4627	24.2143
DATA	1838	23	34	0	0	CUST_18_PI418767722	NM_000754	7544.2	390.398	2.288767e+001	3.135799e+000	74.5	24	6.487871e+000	0	0	0	0	0	0	23.8085	1	1	51.4001	24.6774
DATA	1839	23	35	0	0	ASCRP3001845	ASCRP3001845	7569.29	390.518	2.369209e+001	3.193043e+000	76	23	6.294105e+000	0	0	0	0	0	0	24.6786	1	1	51.7088	24.5172
DATA	1840	23	36	0	0	ASCRP3011838	ASCRP3011838	7594.74	390.453	2.035472e+002	2.046673e+001	265	24	6.310819e+000	0	0	0	0	0	0	212.252	1	1	52.0157	25.3667
DATA	1841	23	37	0	0	ASCRP3007686	ASCRP3007686	7620.31	390.383	2.105355e+001	2.999611e+000	72	25	5.331152e+000	0	0	0	0	0	0	21.9716	1	1	51.0895	25.7241
DATA	1842	23	38	0	0	ASCRP3000685	ASCRP3000685	7645.59	390.59	1.139975e+002	1.159804e+001	171	24	6.332923e+000	0	0	0	0	0	0	119.033	1	1	50.1463	23.9655
DATA	1843	23	39	0	0	ASCRP3010059	ASCRP3010059	7671.36	390.434	8.893628e+000	2.312810e+000	59	23	7.576069e+000	0	0	0	0	0	0	9.28857	1	0	51.4001	24.2857
DATA	1844	23	40	0	0	ASCRP3010055	ASCRP3010055	7696.58	390.573	7.654447e+004	7.654447e+003	80286	26	6.926306e+000	0	0	0	0	0	0	79940.7	1	1	57.5363	26.975
DATA	1845	23	41	0	0	ASCRP3009491	ASCRP3009491	7721.86	390.5	3.309199e+001	3.938589e+000	89	25	4.701683e+000	0	0	0	0	0	0	34.548	1	1	51.7088	24.5714
DATA	1846	23	42	0	0	ASCRP3002813	ASCRP3002813	7747.11	390.579	1.101444e+001	2.404287e+000	63	23	6.265418e+000	0	0	0	0	0	0	11.4919	1	1	49.5074	23.4571
DATA	1847	23	43	0	0	ASCRP3012290	ASCRP3012290	7772.67	390.638	1.133607e+003	1.133809e+002	1223	22	6.352572e+000	0	0	0	0	0	0	1181.63	1	1	46.8651	22.7
DATA	1848	23	44	0	0	ASCRP3008607	ASCRP3008607	7798.3	390.797	2.320307e+001	3.157708e+000	76	25	7.807884e+000	0	0	0	0	0	0	24.1563	1	1	49.1849	25.9655
DATA	1849	23	45	0	0	ASCRP3006316	ASCRP3006316	7823.49	390.714	1.249885e+002	1.268159e+001	185.5	25	6.957938e+000	0	0	0	0	0	0	129.923	1	1	48.5334	24.7097
DATA	1850	23	46	0	0	ASCRP3012793	ASCRP3012793	7848.71	390.776	1.791859e+001	2.798033e+000	71	26	7.051477e+000	0	0	0	0	0	0	18.5921	1	1	48.8603	24.84
DATA	1851	23	47	0	0	Negative019	Negative019	7874.45	390.928	4.457865e+000	2.199282e+000	54.5	23	5.047931e+000	0	0	0	0	0	0	4.6155	1	0	47.5395	23.9667
DATA	1852	23	48	0	0	ASCRP3003391	ASCRP3003391	7899.47	390.806	1.547464e+001	2.656176e+000	69	25.5	5.788604e+000	0	0	0	0	0	0	15.9831	1	1	47.8731	26.2143
DATA	1853	23	49	0	0	ASCRP3002017	ASCRP3002017	7924.69	390.653	6.017645e+000	2.246847e+000	58	24.5	7.138141e+000	0	0	0	0	0	0	6.19839	1	0	47.5395	25.5789
DATA	1854	23	50	0	0	A_23_P70328	NM_018132	7950.44	390.792	5.028449e+002	5.033135e+001	582	27.5	5.882930e+000	0	0	0	0	0	0	516.373	1	1	49.1849	26.1875
DATA	1855	23	51	0	0	ASCRP3011582	ASCRP3011582	7975.65	390.914	4.855928e+003	4.855977e+002	4958	26	4.136424e+000	0	0	0	0	0	0	4970.27	1	1	49.5074	26.12
DATA	1856	23	52	0	0	ASCRP3010717	ASCRP3010717	8001.15	390.924	7.376064e+002	7.379304e+001	794	24.5	6.105357e+000	0	0	0	0	0	0	752.253	1	1	46.1809	24.3462
DATA	1857	23	53	0	0	ASCRP3002143	ASCRP3002143	8026.66	390.811	9.142010e+001	9.401818e+000	144	24	5.101917e+000	0	0	0	0	0	0	92.8707	1	1	48.2044	23.6207
DATA	1858	23	54	0	0	ASCRP3004526	ASCRP3004526	8052.09	390.935	9.236499e+001	9.495832e+000	145	25	5.612860e+000	0	0	0	0	0	0	93.4428	1	1	54.4085	25.2857
DATA	1859	23	55	0	0	ASCRP3010127	ASCRP3010127	8077.5	391	6.394092e+001	6.766491e+000	120	25	6.961801e+000	0	0	0	0	0	0	64.4021	1	1	54.1152	25
DATA	1860	23	56	0	0	ASCRP3011687	ASCRP3011687	8102.61	390.931	3.282824e+001	3.965307e+000	84	23	6.488868e+000	0	0	0	0	0	0	32.9118	1	1	53.8203	23.5185
DATA	1861	23	57	0	0	ASCRP3008766	ASCRP3008766	8128.18	390.792	8.681060e+002	8.683937e+001	896	25	6.180011e+000	0	0	0	0	0	0	865.974	1	1	48.5334	25.4688
DATA	1862	23	58	0	0	ASCRP3010740	ASCRP3010740	8153.59	390.908	1.003940e+002	1.028776e+001	154	25	5.207108e+000	0	0	0	0	0	0	99.6317	1	1	49.1849	25.2258
DATA	1863	23	59	0	0	A_23_P49878	NM_019013	8179.06	390.814	2.273718e+002	2.284914e+001	279	21	5.561581e+000	0	0	0	0	0	0	224.418	1	1	51.4001	21.7419
DATA	1864	23	60	0	0	ASCRP3001302	ASCRP3001302	8204.43	390.81	4.995845e+002	5.001008e+001	543	23.5	7.320581e+000	0	0	0	0	0	0	490.319	1	1	49.5074	24.5
DATA	1865	23	61	0	0	ASCRP3010757	ASCRP3010757	8229.89	390.817	1.993451e+001	3.032568e+000	72	21.5	6.151722e+000	0	0	0	0	0	0	19.4502	1	1	46.8651	21.5333
DATA	1866	23	62	0	0	ASCRP3008073	ASCRP3008073	8255.19	391	5.319080e+000	2.359784e+000	58.5	26.5	7.324655e+000	0	0	0	0	0	0	5.15882	1	0	50.7771	25.7333
DATA	1867	23	63	0	0	ASCRP3005513	ASCRP3005513	8280.59	390.908	1.360061e+002	1.379598e+001	184	27	8.008873e+000	0	0	0	0	0	0	131.082	1	1	49.1849	25.7273
DATA	1868	23	64	0	0	ASCRP3001054	ASCRP3001054	8305.93	391.013	3.216728e+001	3.970984e+000	84	26	7.098729e+000	0	0	0	0	0	0	30.8051	1	1	46.8651	26.7667
DATA	1869	23	65	0	0	ASCRP3012174	ASCRP3012174	8331.53	390.907	1.577989e+001	2.825664e+000	68	20.5	5.680752e+000	0	0	0	0	0	0	15.011	1	1	48.8603	21.8235
DATA	1870	23	66	0	0	ASCRP3011637	ASCRP3011637	8356.81	390.975	4.509971e+002	4.516140e+001	467.5	24	5.753774e+000	0	0	0	0	0	0	426.155	1	1	49.1849	23.0345
DATA	1871	23	67	0	0	ASCRP3000322	ASCRP3000322	8382.24	391	1.702975e+002	1.719472e+001	209	23	6.793622e+000	0	0	0	0	0	0	159.812	1	1	46.8651	23.7059
DATA	1872	23	68	0	1	RC11	RC11	8407.73	391.067	2.435923e+000	2.392826e+000	47	27	8.384525e+000	0	0	0	0	0	0	-7.64015	0	0	48.8603	26.8214
DATA	1873	23	69	0	0	ASCRP3004859	ASCRP3004859	8432.88	390.905	1.829024e+001	3.025362e+000	69	20	4.719448e+000	0	0	0	0	0	0	16.9234	1	1	47.5395	20.7188
DATA	1874	23	70	0	0	ASCRP3005735	ASCRP3005735	8458.46	390.708	4.610282e+001	5.210366e+000	95	21	6.636742e+000	0	0	0	0	0	0	42.3462	1	1	47.8731	22.8824
DATA	1875	23	71	0	0	ASCRP3013273	ASCRP3013273	8483.92	391.08	1.956905e+001	3.131749e+000	71	23	5.463663e+000	0	0	0	0	0	0	17.846	1	1	46.8651	22.5806
DATA	1876	23	72	0	0	ASCRP3005099	ASCRP3005099	8509.38	390.973	2.507569e+000	2.463205e+000	53	22	6.773255e+000	0	0	0	0	0	0	-0.7288	0	0	48.8603	23.8929
DATA	1877	23	73	0	0	ASCRP3005370	ASCRP3005370	8534.63	391	3.626063e+003	3.626148e+002	3275.5	23	7.354476e+000	0	0	0	0	0	0	3258.54	1	1	48.5334	23.3704
DATA	1878	23	74	0	0	ASCRP3002592	ASCRP3002592	8560.16	391.027	2.767292e+001	3.729156e+000	80	22	5.231026e+000	0	0	0	0	0	0	24.6844	1	1	46.8651	22.3636
DATA	1879	23	75	0	0	ASCRP3010699	ASCRP3010699	8585.46	390.843	2.547898e+001	3.582442e+000	76	22	6.843248e+000	0	0	0	0	0	0	22.5594	1	1	47.5395	22.5172
DATA	1880	23	76	0	0	ASCRP3008408	ASCRP3008408	8610.88	390.882	1.278382e+001	2.840808e+000	66	23	5.989907e+000	0	0	0	0	0	0	11.2362	1	1	47.8731	23.3429
DATA	1881	23	77	0	0	ASCRP3005680	ASCRP3005680	8636.08	391.078	1.719892e+002	1.738768e+001	202	23	5.354827e+000	0	0	0	0	0	0	150.089	1	1	47.8731	23.2162
DATA	1882	23	78	0	0	ASCRP3001595	ASCRP3001595	8661.72	391.095	3.432348e+001	4.290180e+000	83	26	6.694387e+000	0	0	0	0	0	0	29.7354	1	1	48.8603	25
DATA	1883	23	79	0	0	CUST_4_PI418767722	NM_006098	8686.81	391.607	1.671768e+001	3.083884e+000	69	24	3.589316e+000	0	0	0	0	0	0	14.3846	1	1	51.4001	24.037
DATA	1884	23	80	0	0	A_23_P213255	NM_020159	8712.2	391.341	3.249406e+001	4.167809e+000	82	25	5.611991e+000	0	0	0	0	0	0	27.7607	1	1	51.0895	24.8611
DATA	1885	23	81	0	0	Negative022	Negative022	8737.95	391.288	1.739873e+001	3.151996e+000	67	26	5.428210e+000	0	0	0	0	0	0	14.7607	1	1	48.5334	25.0811
DATA	1886	23	82	0	0	ASCRP3012701	ASCRP3012701	8763.33	391.4	6.239296e+001	6.777100e+000	106	23	5.401117e+000	0	0	0	0	0	0	52.5825	1	1	50.7771	23.9574
DATA	1887	24	1	0	0	ASCRP3012751	ASCRP3012751	6718.5	397.821	7.081862e+001	7.475963e+000	112	20	6.489543e+000	0	0	0	0	0	0	65.9263	1	1	49.1849	21.4545
DATA	1888	24	2	0	0	CUST_15_PI418767722	NM_001614	6743.76	398.023	1.408944e+003	1.409147e+002	1321.5	22.5	5.494407e+000	0	0	0	0	0	0	1314.7	1	1	51.0895	22.5333
DATA	1889	24	3	0	0	Negative011	Negative011	6769.07	397.847	2.426486e+000	2.383556e+000	45	24	5.415231e+000	0	0	0	0	0	0	-3.27173	0	0	44.0646	24.4839
DATA	1890	24	4	0	0	ASCRP3013069	ASCRP3013069	6795	397.867	4.371737e+001	4.975926e+000	91	24	7.158963e+000	0	0	0	0	0	0	41.0185	1	1	54.4085	24.1622
DATA	1891	24	5	0	0	ASCRP3002911	ASCRP3002911	6820.37	397.693	1.066922e+002	1.092909e+001	152	25	6.725173e+000	0	0	0	0	0	0	100.417	1	1	47.8731	25.1935
DATA	1892	24	6	0	0	Negative054	Negative054	6845.61	397.931	2.403541e+000	2.361018e+000	46	23	7.426534e+000	0	0	0	0	0	0	-1.69101	0	0	53.8203	24.1818
DATA	1894	24	8	0	0	ASCRP3004411	ASCRP3004411	6896.5	398	2.826875e+004	2.826876e+003	27025	24.5	7.563980e+000	0	0	0	0	0	0	26895.3	1	1	54.1152	25.4
DATA	1895	24	9	0	0	ASCRP3007076	ASCRP3007076	6922	398	8.631868e+001	8.941972e+000	129.5	23	6.520934e+000	0	0	0	0	0	0	82.4482	1	1	54.9904	24.5484
DATA	1896	24	10	0	0	ASCRP3007217	ASCRP3007217	6947.21	397.658	8.409673e+000	2.472704e+000	55	23	6.272121e+000	0	0	0	0	0	0	8.06422	1	0	47.5395	23.3143
DATA	1897	24	11	0	0	ASCRP3006833	ASCRP3006833	6972.32	397.716	1.010133e+003	1.010398e+002	986	24	6.572296e+000	0	0	0	0	0	0	972.629	1	1	49.8279	24.8485
DATA	1898	24	12	0	0	ASCRP3002279	ASCRP3002279	6997.95	397.79	1.942365e+001	3.014940e+000	67	22.5	5.376717e+000	0	0	0	0	0	0	18.7827	1	1	49.1849	23
DATA	1899	24	13	0	0	ASCRP3011904	ASCRP3011904	7023.5	398	8.891801e+001	9.183419e+000	132.5	22	6.784875e+000	0	0	0	0	0	0	86.3583	1	1	54.1152	22.5135
DATA	1900	24	14	0	0	ASCRP3005155	ASCRP3005155	7048.78	397.916	1.991247e+003	1.991378e+002	1994	20	6.032751e+000	0	0	0	0	0	0	1942.21	1	1	49.8279	22.4138
DATA	1901	24	15	0	0	ASCRP3011393	ASCRP3011393	7074.5	398	5.724206e+001	6.160110e+000	108	24.5	6.167310e+000	0	0	0	0	0	0	56.0784	1	1	65	23.4643
DATA	1902	24	16	0	0	ASCRP3010319	ASCRP3010319	7099.5	398	1.686082e+001	2.824791e+000	66	23.5	6.842733e+000	0	0	0	0	0	0	16.5884	1	1	54.1152	23.9333
DATA	1903	24	17	0	0	ASCRP3001259	ASCRP3001259	7124.99	397.895	3.592163e+002	3.599245e+001	401	23	7.642569e+000	0	0	0	0	0	0	354.932	1	1	47.2035	23.8621
DATA	1904	24	18	0	0	ASCRP3009635	ASCRP3009635	7150.28	397.882	6.949495e+002	6.953128e+001	735	25	6.413527e+000	0	0	0	0	0	0	689.568	1	1	48.8603	24
DATA	1905	24	19	0	0	ASCRP3009082	ASCRP3009082	7175.61	397.916	1.997579e+002	2.010075e+001	245	25	7.408223e+000	0	0	0	0	0	0	199.041	1	1	49.8279	24.1034
DATA	1906	24	20	0	0	ASCRP3004744	ASCRP3004744	7201.5	398	8.507214e+001	8.794245e+000	133	23	5.767825e+000	0	0	0	0	0	0	85.1227	1	1	65	24.037
DATA	1907	24	21	0	0	ASCRP3007533	ASCRP3007533	7226.5	398	7.882206e+001	8.188789e+000	128	23	8.419723e+000	0	0	0	0	0	0	79.1799	1	1	54.1152	24.7407
DATA	1908	24	22	0	0	ASCRP3003111	ASCRP3003111	7252.37	397.693	1.039364e+003	1.039599e+002	1106	24.5	6.052132e+000	0	0	0	0	0	0	1048.17	1	1	47.8731	24.5357
DATA	1909	24	23	0	0	ASCRP3005050	ASCRP3005050	7277.1	397.629	1.100563e+001	2.462608e+000	61	23.5	7.452850e+000	0	0	0	0	0	0	11.1395	1	0	46.5243	23.7143
DATA	1910	24	24	0	0	ASCRP3012769	ASCRP3012769	7302.91	398.065	7.243665e+001	7.568873e+000	122.5	23	6.899032e+000	0	0	0	0	0	0	73.5912	1	1	54.4085	23.8571
DATA	1911	24	25	0	0	ASCRP3007038	ASCRP3007038	7328.28	397.905	9.537036e+001	9.784649e+000	147	24	7.491469e+000	0	0	0	0	0	0	97.2225	1	1	48.8603	24.6176
DATA	1912	24	26	0	0	ASCRP3003701	ASCRP3003701	7353.59	397.908	1.074750e+002	1.096640e+001	161	28	7.246801e+000	0	0	0	0	0	0	109.92	1	1	49.1849	26.871
DATA	1913	24	27	0	0	ASCRP3009793	ASCRP3009793	7379.09	398.065	4.766811e+001	5.238906e+000	97.5	26	8.313461e+000	0	0	0	0	0	0	48.9049	1	1	54.4085	26.6364
DATA	1914	24	28	0	0	ASCRP3002872	ASCRP3002872	7404.5	398	3.080144e+001	3.766140e+000	80.5	26	1.128540e+001	0	0	0	0	1	0	31.6917	1	1	65	29.027
DATA	1915	24	29	0	0	ASCRP3005581	ASCRP3005581	7429.8	397.667	3.286767e+001	3.933796e+000	83.5	25	7.009364e+000	0	0	0	0	0	0	33.9066	1	1	48.5334	25.7419
DATA	1916	24	30	0	0	ASCRP3012834	ASCRP3012834	7455.24	398	1.987504e+001	2.932369e+000	69	22.5	7.539078e+000	0	0	0	0	0	0	20.5546	1	1	47.2035	24.5313
DATA	1917	24	31	0	0	ASCRP3003030	ASCRP3003030	7480.5	398	2.925638e+004	2.925639e+003	30121	27	5.625594e+000	0	0	0	0	0	0	30323.8	1	1	54.1152	26.2258
DATA	1918	24	32	0	0	ASCRP3002687	ASCRP3002687	7505.79	397.88	1.417471e+002	1.433640e+001	201	24	6.110101e+000	0	0	0	0	0	0	147.208	1	1	48.2044	24
DATA	1919	24	33	0	0	ASCRP3012316	ASCRP3012316	7531.07	398.111	4.649338e+001	5.119580e+000	98	26	6.128250e+000	0	0	0	0	0	0	48.3694	1	1	46.8651	25.1563
DATA	1920	24	34	0	0	ASCRP3007780	ASCRP3007780	7556.65	397.901	3.280938e+002	3.287911e+001	388	26	6.897799e+000	0	0	0	0	0	0	341.834	1	1	49.5074	26.0313
DATA	1921	24	35	0	0	ASCRP3011038	ASCRP3011038	7582.2	398	5.368445e+001	5.778336e+000	106.5	22	6.364542e+000	0	0	0	0	0	0	56.0018	1	1	49.1849	23.6897
DATA	1922	24	36	0	0	ASCRP3005031	ASCRP3005031	7607.32	398	8.051768e+001	8.330150e+000	136	26	7.982373e+000	0	0	0	0	0	0	84.0721	1	1	49.1849	27.5806
DATA	1923	24	37	0	0	ASCRP3002639	ASCRP3002639	7632.95	398.077	7.296569e+002	7.299689e+001	812	25.5	6.498682e+000	0	0	0	0	0	0	762.39	1	1	53.5237	25.3438
DATA	1924	24	38	0	0	ASCRP3011206	ASCRP3011206	7658.5	398.231	2.090594e+001	2.986812e+000	71	23	6.524112e+000	0	0	0	0	0	0	21.8527	1	1	49.8279	23.2759
DATA	1925	24	39	0	0	ASCRP3001489	ASCRP3001489	7683.58	398.427	7.750550e+001	8.038679e+000	134	23	5.244801e+000	0	0	0	0	0	0	81.0254	1	1	57.5363	24.2143
DATA	1926	24	40	0	0	ASCRP3004701	ASCRP3004701	7709.42	398.427	6.154751e+000	2.220335e+000	55.5	26	7.747984e+000	0	0	0	0	0	0	6.43304	1	0	57.5363	28.0313
DATA	1927	24	41	0	0	ASCRP3004291	ASCRP3004291	7734.18	398.041	5.993625e+001	6.362334e+000	112	25	6.656479e+000	0	0	0	0	0	0	62.6142	1	1	47.5395	24.6061
DATA	1928	24	42	0	0	A_23_P67042	NM_017947	7759.98	398.025	1.043483e+002	1.065122e+001	162	22	6.549360e+000	0	0	0	0	0	0	108.925	1	1	49.5074	22.4
DATA	1929	24	43	0	0	ASCRP3007339	ASCRP3007339	7785.31	398	6.039916e+001	6.407286e+000	115	24	7.759786e+000	0	0	0	0	0	0	62.9806	1	1	49.1849	25
DATA	1930	24	44	0	0	ASCRP3009627	ASCRP3009627	7810.5	398.049	2.515908e+002	2.525004e+001	311.5	26.5	7.798063e+000	0	0	0	0	0	0	261.989	1	1	50.4627	26.875
DATA	1931	24	45	0	0	A_23_P41948	NM_017785	7836.42	398.427	1.776549e+002	1.789449e+001	235.5	25	5.974372e+000	0	0	0	0	0	0	184.692	1	1	57.5363	24.7143
DATA	1932	24	46	0	0	ASCRP3008610	ASCRP3008610	7861.55	398.084	2.113404e+002	2.124303e+001	270.5	22	5.762824e+000	0	0	0	0	0	0	219.275	1	1	50.7771	23.0833
DATA	1933	24	47	0	0	ASCRP3011043	ASCRP3011043	7887	398.455	2.627949e+001	3.397832e+000	80	23	4.216708e+000	0	0	0	0	0	0	27.2058	1	1	55.8519	23.3704
DATA	1934	24	48	0	0	ASCRP3011283	ASCRP3011283	7912.5	398.5	4.910641e+001	5.364453e+000	102	25.5	5.932571e+000	0	0	0	0	0	0	50.7073	1	1	65	25.6667
DATA	1935	24	49	0	0	ASCRP3011575	ASCRP3011575	7937.5	398	3.997186e+001	4.546133e+000	92	25	5.889288e+000	0	0	0	0	0	0	41.1565	1	1	48.5334	26.0606
DATA	1936	24	50	0	0	ASCRP3009891	ASCRP3009891	7963.33	398.5	2.755386e+002	2.763936e+001	336	23	5.143604e+000	0	0	0	0	0	0	282.822	1	1	57.5363	23.96
DATA	1937	24	51	0	0	ASCRP3003202	ASCRP3003202	7988.41	398.146	6.895541e+001	7.231883e+000	125	26.5	6.971994e+000	0	0	0	0	0	0	70.5358	1	1	51.0895	27.5
DATA	1938	24	52	0	0	ASCRP3012822	ASCRP3012822	8013.89	398.5	2.253511e+001	3.140832e+000	76	24	5.338539e+000	0	0	0	0	0	0	22.9675	1	1	56.9804	23.2
DATA	1939	24	53	0	0	A_23_P139509	NM_016570	8039.11	398.127	1.519032e+001	2.670671e+000	68	22	5.300264e+000	0	0	0	0	0	0	15.4198	1	1	50.1463	24.0303
DATA	1940	24	54	0	0	ASCRP3013032	ASCRP3013032	8064.48	398.414	1.005047e+003	1.005289e+002	1061	27	5.687901e+000	0	0	0	0	0	0	1015.97	1	1	52.9257	26.069
DATA	1941	24	55	0	0	ASCRP3008628	ASCRP3008628	8090.33	398.5	5.432677e+002	5.437194e+001	595.5	24	7.139234e+000	0	0	0	0	0	0	546.668	1	1	57.5363	25.7407
DATA	1942	24	56	0	0	ASCRP3012092	ASCRP3012092	8115.5	398.5	1.571640e+002	1.587331e+001	208	24	5.418572e+000	0	0	0	0	0	0	157.403	1	1	57.5363	23.8667
DATA	1943	24	57	0	0	ASCRP3001169	ASCRP3001169	8141.04	398	2.585974e+001	3.419827e+000	80	25	6.779793e+000	0	0	0	0	0	0	25.7666	1	1	50.4627	25.9677
DATA	1944	24	58	0	0	ASCRP3000351	ASCRP3000351	8166.18	398.347	6.073141e+001	6.476310e+000	112	22.5	6.070159e+000	0	0	0	0	0	0	60.2034	1	1	47.5395	23.6944
DATA	1945	24	59	0	0	ASCRP3006954	ASCRP3006954	8191.78	398.309	2.302538e+000	2.265386e+000	54	22	6.457137e+000	0	0	0	0	0	0	1.25578	0	0	51.0895	22.8065
DATA	1946	24	60	0	0	ASCRP3010561	ASCRP3010561	8217.33	398.5	2.558407e+001	3.423405e+000	80	22	5.812852e+000	0	0	0	0	0	0	25.0789	1	1	57.5363	21.5484
DATA	1947	24	61	0	0	ASCRP3011883	ASCRP3011883	8242.29	398.299	3.104390e+002	3.112810e+001	356	23	6.375561e+000	0	0	0	0	0	0	302.538	1	1	49.8279	23.8276
DATA	1948	24	62	0	0	ASCRP3000983	ASCRP3000983	8267.91	398.577	1.767186e+002	1.782116e+001	220	25.5	8.043345e+000	0	0	0	0	0	0	171.177	1	1	50.1463	25.1667
DATA	1949	24	63	0	0	ASCRP3003762	ASCRP3003762	8293.3	398.272	3.948422e+001	4.577861e+000	94	25.5	7.141336e+000	0	0	0	0	0	0	38.004	1	1	51.0895	25.9643
DATA	1950	24	64	0	0	ASCRP3002673	ASCRP3002673	8318.47	398.395	6.929217e+000	2.432199e+000	60	22	4.630695e+000	0	0	0	0	0	0	6.62719	1	0	51.4001	21.88
DATA	1951	24	65	0	0	ASCRP3000419	ASCRP3000419	8344.33	398.466	3.145135e+002	3.153881e+001	345	23	5.871153e+000	0	0	0	0	0	0	298.795	1	1	48.5334	22.4483
DATA	1952	24	66	0	0	ASCRP3002207	ASCRP3002207	8369.5	398.5	2.405361e+000	2.362805e+000	52	21	5.896259e+000	0	0	0	0	0	0	-1.26677	0	0	57.5363	21.6071
DATA	1953	24	67	0	0	ASCRP3001217	ASCRP3001217	8394.93	398.493	2.086073e+002	2.099596e+001	255.5	25	7.950829e+000	0	0	0	0	0	0	195.513	1	1	48.5334	25.2353
DATA	1954	24	68	0	0	ASCRP3006526	ASCRP3006526	8420.12	398.442	7.533392e+000	2.511340e+000	61	23	5.745963e+000	0	0	0	0	0	0	7.01171	1	0	50.1463	23.4667
DATA	1955	24	69	0	0	ASCRP3009622	ASCRP3009622	8445.64	398.524	9.410964e+001	9.715322e+000	139	20	5.059098e+000	0	0	0	0	0	0	86.9741	1	1	51.7088	20.7353
DATA	1956	24	70	0	0	ASCRP3012680	ASCRP3012680	8470.76	398.419	8.145548e+001	8.500265e+000	127	22	5.894573e+000	0	0	0	0	0	0	74.7463	1	1	48.8603	22.7353
DATA	1957	24	71	0	0	ASCRP3008755	ASCRP3008755	8496.44	398.337	1.663685e+002	1.681596e+001	209	22	6.902940e+000	0	0	0	0	0	0	151.552	1	1	51.0895	23.2667
DATA	1958	24	72	0	0	ASCRP3003635	ASCRP3003635	8521.94	398.774	4.117822e+003	4.117896e+002	3825.5	23	7.538717e+000	0	0	0	0	0	0	3724.42	1	1	50.4627	25.0323
DATA	1959	24	73	0	0	ASCRP3013609	ASCRP3013609	8547.47	398.644	2.759318e+001	3.712367e+000	80	21	6.526044e+000	0	0	0	0	0	0	24.7741	1	1	47.5395	22.5484
DATA	1960	24	74	0	0	ASCRP3011075	ASCRP3011075	8572.81	398.711	4.714421e+002	4.721053e+001	470	22	6.185355e+000	0	0	0	0	0	0	420.226	1	1	50.1463	22.5172
DATA	1961	24	75	0	0	ASCRP3012665	ASCRP3012665	8598	398.797	1.231249e+002	1.256764e+001	163	23	6.344852e+000	0	0	0	0	0	0	108.966	1	1	46.8651	23.5143
DATA	1962	24	76	0	0	ASCRP3009266	ASCRP3009266	8623.56	398.792	5.975760e+001	6.492349e+000	104	25	6.259246e+000	0	0	0	0	0	0	52.5029	1	1	49.1849	24.1667
DATA	1963	24	77	0	0	ASCRP3011507	ASCRP3011507	8648.8	398.592	1.769142e+002	1.787514e+001	208	22	6.111924e+000	0	0	0	0	0	0	154.323	1	1	48.2044	22.9118
DATA	1964	24	78	0	0	ASCRP3000877	ASCRP3000877	8674.38	398.776	1.900633e+002	1.917987e+001	221	25	5.905476e+000	0	0	0	0	0	0	164.63	1	1	48.8603	23.5185
DATA	1965	24	79	0	0	ASCRP3005910	ASCRP3005910	8699.63	398.795	5.036632e+001	5.664513e+000	97	25	6.076671e+000	0	0	0	0	0	0	43.3261	1	1	49.5074	25.1852
DATA	1966	24	80	0	0	ASCRP3006251	ASCRP3006251	8725.2	398.773	6.842643e+001	7.323519e+000	110	24.5	5.851955e+000	0	0	0	0	0	0	58.4581	1	1	48.2044	24.3947
DATA	1967	24	81	0	0	ASCRP3006155	ASCRP3006155	8750.5	399	4.585172e+002	4.592692e+001	438	24.5	4.724556e+000	0	0	0	0	0	0	389.17	1	1	54.1152	24.6071
DATA	1968	24	82	0	0	ASCRP3001761	ASCRP3001761	8775.72	398.905	2.738905e+001	3.807018e+000	80.5	23	6.059413e+000	0	0	0	0	0	0	23.0965	1	1	48.8603	23.7775
DATA	1969	25	1	0	0	ASCRP3007048	ASCRP3007048	6706.1	404.877	1.244674e+002	1.267453e+001	167	22	5.881112e+000	0	0	0	0	0	0	116.02	1	1	49.8279	22.2428
DATA	1970	25	2	0	0	ASCRP3002391	ASCRP3002391	6731.46	404.845	2.026269e+001	3.131266e+000	67	21	5.309393e+000	0	0	0	0	0	0	18.926	1	1	49.8279	22.2414
DATA	1971	25	3	0	0	ASCRP3000077	ASCRP3000077	6756.91	404.935	1.421990e+002	1.441795e+001	180	22.5	4.860487e+000	0	0	0	0	0	0	133.139	1	1	54.4085	22.0714
DATA	1972	25	4	0	0	ASCRP3004700	ASCRP3004700	6782.53	404.811	6.983334e+001	7.376203e+000	115	24	4.820254e+000	0	0	0	0	0	0	65.5589	1	1	48.2044	23.8788
DATA	1973	25	5	0	0	ASCRP3007969	ASCRP3007969	6807.5	405	2.938474e+002	2.948001e+001	294	24	8.175651e+000	0	0	0	0	0	0	276.679	1	1	54.1152	24.7857
DATA	1974	25	6	0	0	ASCRP3002222	ASCRP3002222	6833.09	404.918	1.643815e+002	1.660678e+001	205	25	7.373599e+000	0	0	0	0	0	0	155.273	1	1	51.0895	24.7813
DATA	1975	25	7	0	0	ASCRP3000731	ASCRP3000731	6858.36	404.825	3.582534e+003	3.582611e+002	3358	23	6.688112e+000	0	0	0	0	0	0	3395.47	1	1	49.5074	24.2353
DATA	1976	25	8	0	0	ASCRP3002378	ASCRP3002378	6883.8	405	1.803878e+002	1.819044e+001	223	25	6.515647e+000	0	0	0	0	0	0	171.595	1	1	49.1849	24.9706
DATA	1977	25	9	0	0	ASCRP3005595	ASCRP3005595	6909.22	404.916	1.629944e+003	1.630111e+002	1575	22.5	7.354801e+000	0	0	0	0	0	0	1556.33	1	1	49.8279	24.9
DATA	1978	25	10	0	0	AS_circRNA_control201	AS_circRNA_control201	6934.59	404.908	1.787015e+002	1.802091e+001	218	23	4.466399e+000	0	0	0	0	0	0	171.3	1	1	49.1849	23.7778
DATA	1979	25	11	0	0	ASCRP3008385	ASCRP3008385	6960	405	6.202389e+001	6.620940e+000	107	23	6.851233e+000	0	0	0	0	0	0	59.6963	1	1	54.9904	22.5758
DATA	1980	25	12	0	0	ASCRP3004511	ASCRP3004511	6985.5	405	3.497491e+001	4.189916e+000	83	22	5.603759e+000	0	0	0	0	0	0	33.8021	1	1	54.1152	23.9286
DATA	1981	25	13	0	0	ASCRP3012186	ASCRP3012186	7010.5	405	2.596716e+001	3.467293e+000	74	23.5	6.705290e+000	0	0	0	0	0	0	25.2002	1	1	65	24.0667
DATA	1982	25	14	0	0	ASCRP3011934	ASCRP3011934	7036.24	405.023	9.944305e+003	9.944331e+002	9280	26	6.883442e+000	0	0	0	0	0	0	9692.21	1	1	51.0895	25.1034
DATA	1984	25	16	0	0	ASCRP3001164	ASCRP3001164	7086.91	404.918	5.348760e+003	5.348808e+002	5050	26	6.286731e+000	0	0	0	0	0	0	5257.67	1	1	51.0895	25.1667
DATA	1985	25	17	0	0	ASCRP3001320	ASCRP3001320	7112.68	405.118	2.688040e+001	3.510934e+000	76	22	5.760638e+000	0	0	0	0	0	0	26.5379	1	1	45.835	22.4194
DATA	1986	25	18	0	0	A_23_P7313	NM_001040058	7137.61	405.069	2.216749e+001	3.158011e+000	69	26	6.480301e+000	0	0	0	0	0	0	21.9758	1	1	65	24.9259
DATA	1987	25	19	0	0	ASCRP3006101	ASCRP3006101	7163.09	404.986	4.957386e+001	5.439916e+000	96.5	25	7.005982e+000	0	0	0	0	0	0	49.3507	1	1	46.8651	25.3529
DATA	1988	25	20	0	0	ASCRP3006959	ASCRP3006959	7188.4	404.731	1.301237e+001	2.582593e+000	61	23	6.250014e+000	0	0	0	0	0	0	13.0063	1	1	49.1849	23.2963
DATA	1989	25	21	0	0	ASCRP3010611	ASCRP3010611	7214	405	2.302317e+004	2.302318e+003	22645	23	8.172554e+000	0	0	0	0	0	0	23106.7	1	1	54.9904	25.1724
DATA	1990	25	22	0	0	ASCRP3007525	ASCRP3007525	7239.2	405	7.531103e+002	7.534354e+001	796	26	7.161920e+000	0	0	0	0	0	0	758.778	1	1	45.4864	26.3103
DATA	1991	25	23	0	0	ASCRP3003446	ASCRP3003446	7264.65	404.88	1.984915e+002	1.997122e+001	247	24.5	5.693723e+000	0	0	0	0	0	0	200.742	1	1	48.8603	24.375
DATA	1992	25	24	0	0	A_23_P252748	NM_007152	7290.08	405.082	2.054323e+002	2.066034e+001	260	23	6.941735e+000	0	0	0	0	0	0	208.528	1	1	46.8651	23.9189
DATA	1993	25	25	0	0	ASCRP3000544	ASCRP3000544	7315.52	404.916	1.327861e+003	1.328041e+002	1388	24	6.259084e+000	0	0	0	0	0	0	1352.57	1	1	49.8279	25.3636
DATA	1994	25	26	0	0	ASCRP3004244	ASCRP3004244	7341	405.133	1.585015e+001	2.696660e+000	66	25	7.076127e+000	0	0	0	0	0	0	16.1997	1	1	54.4085	25.8438
DATA	1995	25	27	0	0	CUST_3_PI418767722	NM_002539	7366.42	404.805	2.770113e+000	2.192451e+000	52	28	6.034860e+000	0	0	0	0	0	0	2.84004	1	0	49.5074	27.1667
DATA	1996	25	28	0	0	ASCRP3012539	ASCRP3012539	7391.61	405.069	3.957608e+004	3.957608e+003	40792.5	27.5	1.097692e+001	0	0	0	0	0	0	40696	1	1	53.8203	27.8529
DATA	1997	25	29	0	1	ETG02_36680	ETG02_36680	7417.39	405.069	8.682511e+000	2.330151e+000	58	25	8.169549e+000	0	0	0	0	0	0	8.9533	1	0	53.8203	26.5294
DATA	1998	25	30	0	0	ASCRP3002995	ASCRP3002995	7442.26	404.736	1.576690e+001	2.671841e+000	67	25	6.884158e+000	0	0	0	0	0	0	16.2987	1	1	47.2035	24.0345
DATA	1999	25	31	0	0	ASCRP3005401	ASCRP3005401	7468	405.133	3.608212e+001	4.201150e+000	87	25.5	6.465479e+000	0	0	0	0	0	0	37.3889	1	1	65	25.5625
DATA	2000	25	32	0	0	ASCRP3002506	ASCRP3002506	7493.42	405.427	1.893648e+002	1.905783e+001	250	27	4.603168e+000	0	0	0	0	0	0	196.641	1	1	57.5363	26.8214
DATA	2001	25	33	0	0	A_23_P25873	NM_007086	7518.55	405.026	1.400361e+002	1.416670e+001	197	23	5.952524e+000	0	0	0	0	0	0	145.677	1	1	49.8279	23.6071
DATA	2002	25	34	0	0	ASCRP3012790	ASCRP3012790	7544.32	405.24	1.434569e+002	1.450442e+001	201	26	6.074053e+000	0	0	0	0	0	0	149.482	1	1	49.1849	26.6
DATA	2003	25	35	0	0	ASCRP3002696	ASCRP3002696	7569.35	404.88	3.401703e+001	4.017340e+000	85.5	22	6.273920e+000	0	0	0	0	0	0	35.4914	1	1	48.8603	23.8276
DATA	2004	25	36	0	0	Negative011	Negative011	7595	405.455	2.173146e+000	2.134699e+000	49	27	7.151660e+000	0	0	0	0	0	0	-1.39569	0	0	55.8519	26.7097
DATA	2005	25	37	0	0	ASCRP3012518	ASCRP3012518	7620.29	405.217	5.030439e+001	5.463987e+000	103	23	7.350079e+000	0	0	0	0	0	0	52.5861	1	1	51.4001	25.0968
DATA	2006	25	38	0	0	ASCRP3003171	ASCRP3003171	7645.66	405.303	5.162939e+001	5.585772e+000	102	24.5	6.534641e+000	0	0	0	0	0	0	54.0004	1	1	49.5074	24.6923
DATA	2007	25	39	0	0	ASCRP3012407	ASCRP3012407	7670.98	405.127	4.038623e+001	4.566539e+000	92	23	6.176389e+000	0	0	0	0	0	0	42.2507	1	1	49.5074	23.8276
DATA	2008	25	40	0	0	ASCRP3011450	ASCRP3011450	7696.26	405.457	1.552884e+001	2.637087e+000	67	26	6.646285e+000	0	0	0	0	0	0	16.2458	1	1	51.0895	26.3429
DATA	2009	25	41	0	0	ASCRP3004048	ASCRP3004048	7721.73	405.46	5.562405e+002	5.566489e+001	633	25	5.964050e+000	0	0	0	0	0	0	581.735	1	1	55.2791	25.6452
DATA	2010	25	42	0	0	ASCRP3010368	ASCRP3010368	7747.6	405.313	2.171858e+000	2.136991e+000	52.5	23	7.024826e+000	0	0	0	0	0	0	1.28825	0	0	51.0895	23.6154
DATA	2011	25	43	0	0	ASCRP3003239	ASCRP3003239	7772.67	405.09	8.764668e+001	9.021050e+000	143	24	5.745824e+000	0	0	0	0	0	0	91.5206	1	1	49.8279	24.1667
DATA	2012	25	44	0	0	ASCRP3011078	ASCRP3011078	7798.11	405.5	2.601317e+000	2.153645e+000	54.5	27	7.982658e+000	0	0	0	0	0	0	2.71315	1	0	56.9804	26.375
DATA	2013	25	45	0	0	ASCRP3000157	ASCRP3000157	7823.46	405.481	3.039554e+000	2.162546e+000	54	25	6.704715e+000	0	0	0	0	0	0	3.16548	1	0	50.4627	24.8966
DATA	2014	25	46	0	0	ASCRP3002758	ASCRP3002758	7848.78	405.237	1.914497e+003	1.914617e+002	2030	24	5.297499e+000	0	0	0	0	0	0	1990.2	1	1	49.1849	24.7143
DATA	2015	25	47	0	0	ASCRP3011321	ASCRP3011321	7874.03	405.355	1.056685e+001	2.395091e+000	63	22	4.727172e+000	0	0	0	0	0	0	10.9621	1	0	49.1849	21.1154
DATA	2016	25	48	0	0	ASCRP3003254	ASCRP3003254	7899.51	405.262	8.495174e+003	8.495201e+002	8739	26	5.883484e+000	0	0	0	0	0	0	8791.82	1	1	50.7771	25.8462
DATA	2018	25	50	0	0	ASCRP3012531	ASCRP3012531	7950.2	405.557	2.798123e+001	3.538871e+000	79.5	24	6.830986e+000	0	0	0	0	0	0	28.7974	1	1	50.4627	25.0645
DATA	2019	25	51	0	0	ASCRP3009631	ASCRP3009631	7975.77	405.427	1.065204e+001	2.420675e+000	63	24	6.306041e+000	0	0	0	0	0	0	10.9268	1	0	51.4001	24.3846
DATA	2020	25	52	0	0	ASCRP3010785	ASCRP3010785	8001.06	405.495	7.782279e+002	7.785335e+001	822	26	6.197601e+000	0	0	0	0	0	0	795.518	1	1	54.4085	27.5556
DATA	2021	25	53	0	0	ASCRP3003721	ASCRP3003721	8026.57	405.494	3.046800e+002	3.054658e+001	362	26	8.034824e+000	0	0	0	0	0	0	310.264	1	1	51.7088	26.5926
DATA	2022	25	54	0	0	AS_circRNA_control215	AS_circRNA_control215	8052.11	405.5	1.081685e+002	1.103803e+001	160	23.5	6.026856e+000	0	0	0	0	0	0	109.702	1	1	56.9804	25.4333
DATA	2023	25	55	0	0	ASCRP3004718	ASCRP3004718	8077.3	405.276	2.724500e+002	2.733434e+001	322.5	25	5.619576e+000	0	0	0	0	0	0	275.118	1	1	49.5074	25.9688
DATA	2024	25	56	0	0	ASCRP3013136	ASCRP3013136	8102.69	405.455	8.596225e+003	8.596254e+002	8558	25	6.547656e+000	0	0	0	0	0	0	8640.97	1	1	52.3208	25.5556
DATA	2025	25	57	0	0	ASCRP3009429	ASCRP3009429	8128.42	405.573	3.883399e+001	4.477675e+000	90	24	6.209995e+000	0	0	0	0	0	0	38.8463	1	1	57.5363	24.2759
DATA	2026	25	58	0	0	ASCRP3000574	ASCRP3000574	8153.38	405.5	2.139760e+001	3.097949e+000	72	24.5	6.142840e+000	0	0	0	0	0	0	21.2976	1	1	49.8279	25.3
DATA	2027	25	59	0	0	ASCRP3000056	ASCRP3000056	8179.3	405.456	1.529274e+002	1.545773e+001	201	22.5	4.690036e+000	0	0	0	0	0	0	151.39	1	1	50.4627	22.9412
DATA	2028	25	60	0	0	ASCRP3002717	ASCRP3002717	8204.62	405.63	9.481238e+002	9.483942e+001	975.5	25	7.100996e+000	0	0	0	0	0	0	933.472	1	1	50.7771	25.3
DATA	2029	25	61	0	0	ASCRP3008306	ASCRP3008306	8229.69	405.338	8.203164e+002	8.206326e+001	852	22	7.045639e+000	0	0	0	0	0	0	803.032	1	1	48.5334	22.8889
DATA	2030	25	62	0	0	ASCRP3012932	ASCRP3012932	8255.05	405.757	1.063336e+001	2.525832e+000	64	26	7.820293e+000	0	0	0	0	0	0	10.3488	1	0	48.5334	25.9032
DATA	2031	25	63	0	0	ASCRP3008928	ASCRP3008928	8280.56	405.6	5.246496e+002	5.251558e+001	555	26	8.309872e+000	0	0	0	0	0	0	507.463	1	1	50.7771	26.5556
DATA	2032	25	64	0	0	ASCRP3002605	ASCRP3002605	8305.88	405.547	1.826727e+002	1.841399e+001	229.5	24.5	6.938018e+000	0	0	0	0	0	0	175.582	1	1	52.0157	26.1563
DATA	2033	25	65	0	0	ASCRP3011493	ASCRP3011493	8331.65	405.429	4.141883e+000	2.371592e+000	58	24	5.623447e+000	0	0	0	0	0	0	3.95501	1	0	49.8279	24.1379
DATA	2034	25	66	0	0	ASCRP3008278	ASCRP3008278	8356.61	405.607	1.529697e+003	1.529877e+002	1473	22	5.915074e+000	0	0	0	0	0	0	1451.3	1	1	52.9257	22.3929
DATA	2035	25	67	0	0	ASCRP3009525	ASCRP3009525	8382.07	405.736	6.649745e+001	7.058141e+000	116	24	7.164231e+000	0	0	0	0	0	0	62.6675	1	1	47.2035	24.3529
DATA	2036	25	68	0	0	ASCRP3007555	ASCRP3007555	8407.5	405.821	6.528955e+000	2.470126e+000	56	23	6.923872e+000	0	0	0	0	0	0	6.11103	1	0	49.1849	23.5
DATA	2037	25	69	0	0	ASCRP3004294	ASCRP3004294	8432.72	405.865	6.280934e+001	6.723395e+000	110	21	5.946963e+000	0	0	0	0	0	0	58.3856	1	1	48.5334	22.4595
DATA	2038	25	70	0	0	ASCRP3006127	ASCRP3006127	8458.2	405.844	6.749040e+002	6.753362e+001	658	21.5	6.637548e+000	0	0	0	0	0	0	622.957	1	1	52.0157	22.9412
DATA	2039	25	71	0	0	A_23_P213255	NM_020159	8483.45	405.733	3.490739e+001	4.254915e+000	87	22	5.086149e+000	0	0	0	0	0	0	31.993	1	1	48.5334	22.8857
DATA	2040	25	72	0	0	ASCRP3007115	ASCRP3007115	8509.09	405.853	2.127429e+002	2.141495e+001	242	22	5.954714e+000	0	0	0	0	0	0	193.588	1	1	47.5395	23.7
DATA	2041	25	73	0	0	ASCRP3004025	ASCRP3004025	8534.5	405.813	3.722120e+002	3.730294e+001	386	22.5	5.215420e+000	0	0	0	0	0	0	336.272	1	1	49.8279	23.3438
DATA	2042	25	74	0	0	ASCRP3003527	ASCRP3003527	8559.85	405.903	7.381581e+002	7.385765e+001	704	23	5.785044e+000	0	0	0	0	0	0	662.143	1	1	46.8651	23.2188
DATA	2043	25	75	0	0	ASCRP3006259	ASCRP3006259	8585.29	405.887	9.599887e+001	9.921004e+000	137	22.5	6.505170e+000	0	0	0	0	0	0	85.4963	1	1	49.1849	23.6
DATA	2044	25	76	0	0	ASCRP3012197	ASCRP3012197	8610.76	406.042	7.844118e+000	2.640727e+000	63	24.5	6.560436e+000	0	0	0	0	0	0	6.93653	1	0	47.2035	24.1563
DATA	2045	25	77	0	0	ASCRP3008644	ASCRP3008644	8636.17	405.958	1.900206e+001	3.171757e+000	73	25	6.442196e+000	0	0	0	0	0	0	16.6843	1	1	46.8651	24.7576
DATA	2046	25	78	0	0	ASCRP3004074	ASCRP3004074	8661.35	405.88	1.813174e+001	3.134885e+000	69	25	7.570877e+000	0	0	0	0	0	0	15.8095	1	1	48.8603	24.5455
DATA	2047	25	79	0	0	ASCRP3008254	ASCRP3008254	8687.05	405.904	6.732802e+001	7.208501e+000	110	24.5	5.670284e+000	0	0	0	0	0	0	58.2964	1	1	46.8651	23.6786
DATA	2048	25	80	0	0	ASCRP3001896	ASCRP3001896	8712.22	405.952	1.874450e+002	1.892294e+001	213	25	5.951778e+000	0	0	0	0	0	0	161.217	1	1	49.5074	24.9032
DATA	2049	25	81	0	0	ASCRP3012803	ASCRP3012803	8737.59	406.137	2.058207e+001	3.323563e+000	73	24	4.567534e+000	0	0	0	0	0	0	17.5867	1	1	48.5334	24.0645
DATA	2050	25	82	0	0	A_23_P213255	NM_020159	8763.2	406	2.731972e+001	3.789948e+000	79	26	4.491567e+000	0	0	0	0	0	0	23.1907	1	1	49.1849	26.2162
DATA	2051	26	1	0	0	ASCRP3008859	ASCRP3008859	6718.89	412	5.523526e+001	6.016234e+000	99	20.5	5.735539e+000	0	0	0	0	0	0	51.6519	1	1	51.0895	21.8182
DATA	2052	26	2	0	0	ASCRP3006853	ASCRP3006853	6744.35	412.27	5.597473e+000	2.444144e+000	54	21	5.950369e+000	0	0	0	0	0	0	5.24598	1	0	44.7812	21.8
DATA	2053	26	3	0	0	ASCRP3005823	ASCRP3005823	6769.56	412.266	1.627979e+002	1.645189e+001	199.5	24	4.734814e+000	0	0	0	0	0	0	152.946	1	1	50.7771	24.5385
DATA	2054	26	4	0	0	ASCRP3011860	ASCRP3011860	6794.89	412.5	2.409410e+000	2.376322e+000	51	22	7.185773e+000	0	0	0	0	0	0	2.00398	0	0	65	22.5926
DATA	2055	26	5	0	0	A_23_P253524	NM_001813	6820.35	412.136	3.053763e+002	3.062868e+001	333.5	22	5.208514e+000	0	0	0	0	0	0	288.538	1	1	50.4627	23.5417
DATA	2056	26	6	0	0	CUST_16_PI418767722	NM_001536	6845.67	412.5	1.424198e+001	2.749671e+000	62	22	6.375383e+000	0	0	0	0	0	0	13.5014	1	1	57.5363	22.1429
DATA	2057	26	7	0	0	ASCRP3009248	ASCRP3009248	6871.11	412.185	1.254410e+002	1.276126e+001	167	24	7.157792e+000	0	0	0	0	0	0	119.319	1	1	50.4627	24.3448
DATA	2058	26	8	0	0	ASCRP3003622	ASCRP3003622	6896.5	412.5	2.377604e+000	2.336383e+000	49	23	5.789640e+000	0	0	0	0	0	0	0.599573	0	0	57.5363	23.9583
DATA	2059	26	9	0	0	ASCRP3005374	ASCRP3005374	6921.89	412.5	6.537942e+001	6.939626e+000	112.5	22	4.469971e+000	0	0	0	0	0	0	62.6551	1	1	56.9804	22.7742
DATA	2060	26	10	0	0	ASCRP3002182	ASCRP3002182	6946.95	412.364	1.600233e+003	1.600401e+002	1521.5	25	6.745930e+000	0	0	0	0	0	0	1539.43	1	1	52.9257	24.8485
DATA	2061	26	11	0	0	ASCRP3012676	ASCRP3012676	6972.58	412.573	8.978961e+000	2.476866e+000	57	21	5.719210e+000	0	0	0	0	0	0	8.67323	1	0	57.5363	21.931
DATA	2062	26	12	0	0	CUST_17_PI418767722	NM_003753	6997.81	412.357	9.841744e+003	9.841770e+002	9116.5	23	3.909526e+000	0	0	0	0	0	0	9544.99	1	1	51.4001	23.3929
DATA	2063	26	13	0	0	ASCRP3002628	ASCRP3002628	7023.5	412.5	9.878961e+000	2.493442e+000	59	24	5.837707e+000	0	0	0	0	0	0	9.62175	1	0	65	24.3103
DATA	2064	26	14	1028	1	(+)E1A_r60_a20	E1A_r60_a20	7048.89	412.5	6.552003e+001	6.937307e+000	113.5	22	6.230076e+000	0	0	0	0	0	0	64.0826	1	1	56.9804	24.4231
DATA	2065	26	15	0	0	A_23_P41948	NM_017785	7074.42	412.573	1.765706e+002	1.780240e+001	218	25	6.126864e+000	0	0	0	1	0	0	173.433	1	1	57.5363	23
DATA	2066	26	16	0	0	ASCRP3010429	ASCRP3010429	7099.58	412.573	9.237456e+000	2.442117e+000	59	24	5.703893e+000	0	0	0	0	0	0	9.11125	1	0	57.5363	24.3571
DATA	2067	26	17	0	0	ASCRP3006708	ASCRP3006708	7125	412.265	5.535563e+003	5.535608e+002	5509.5	21.5	4.951376e+000	0	0	0	0	0	0	5482.63	1	1	46.1809	22.25
DATA	2068	26	18	0	0	ASCRP3003663	ASCRP3003663	7150.29	412.278	1.974423e+001	2.987471e+000	69	26	6.072808e+000	0	0	0	0	0	0	19.6365	1	1	50.4627	24.9429
DATA	2069	26	19	0	0	ASCRP3004510	ASCRP3004510	7175.89	412.5	2.303638e+000	2.244563e+000	52	22	6.942380e+000	0	0	0	0	0	0	2.30062	1	0	56.9804	23.2571
DATA	2070	26	20	0	0	ASCRP3005426	ASCRP3005426	7201.42	412.573	5.636123e+001	6.058937e+000	104	22	6.581799e+000	0	0	0	0	0	0	56.5155	1	1	65	22.4848
DATA	2071	26	21	0	0	ASCRP3009225	ASCRP3009225	7226.58	412.573	1.024884e+002	1.048548e+001	152	27.5	7.763029e+000	0	0	0	0	0	0	103.169	1	1	57.5363	26.7692
DATA	2072	26	22	0	0	ASCRP3005218	ASCRP3005218	7252.11	412.5	5.258326e+001	5.702562e+000	105	26.5	7.062040e+000	0	0	0	0	0	0	53.1351	1	1	56.9804	26.3
DATA	2073	26	23	0	0	ASCRP3005193	ASCRP3005193	7277.27	412.123	2.116888e+003	2.117002e+002	2198	22	7.181875e+000	0	0	0	0	0	0	2146.83	1	1	48.2044	23.7647
DATA	2074	26	24	0	0	ASCRP3003567	ASCRP3003567	7302.87	412.683	1.177710e+003	1.177913e+002	1258	24	6.927238e+000	0	0	0	0	0	0	1198.72	1	1	49.5074	24.2059
DATA	2075	26	25	0	0	ASCRP3013532	ASCRP3013532	7328.18	412.785	1.142710e+003	1.142919e+002	1180.5	24	6.801030e+000	0	0	0	0	0	0	1167.05	1	1	49.1849	25.5588
DATA	2076	26	26	0	0	ASCRP3011928	ASCRP3011928	7353.64	412.653	9.936380e+001	1.017192e+001	147	25	7.485182e+000	0	0	0	0	0	0	101.806	1	1	47.8731	25.1935
DATA	2077	26	27	0	0	ASCRP3004218	ASCRP3004218	7379.09	412.935	1.005059e+002	1.028210e+001	150	28	7.104444e+000	0	0	0	0	0	0	103.294	1	1	54.4085	25.8387
DATA	2078	26	28	0	0	ASCRP3002257	ASCRP3002257	7404.25	412.565	5.282808e+003	5.282852e+002	5370	25	1.053571e+001	0	0	0	0	0	0	5444.44	1	1	50.1463	27.7317
DATA	2079	26	29	0	0	ASCRP3009650	ASCRP3009650	7430	412.605	5.961003e+002	5.964907e+001	660	24	5.018684e+000	0	0	0	0	0	0	615.988	1	1	49.5074	23.4828
DATA	2080	26	30	0	0	ASCRP3012307	ASCRP3012307	7455.11	412.68	5.002853e+001	5.446309e+000	102.5	23	7.154126e+000	0	0	0	0	0	0	51.8221	1	1	47.8731	23.6286
DATA	2081	26	31	0	0	ASCRP3003778	ASCRP3003778	7480.78	412.589	3.353139e+001	3.982063e+000	84	26	6.965962e+000	0	0	0	0	0	0	34.8104	1	1	47.5395	26.1034
DATA	2082	26	32	0	0	ASCRP3007902	ASCRP3007902	7506.18	412.785	3.768338e+002	3.774430e+001	441	25	4.705096e+000	0	0	0	0	0	0	391.984	1	1	49.1849	24
DATA	2083	26	33	0	0	ASCRP3013052	ASCRP3013052	7531.47	412.72	1.302272e+001	2.505057e+000	66	25	5.765953e+000	0	0	0	0	0	0	13.5694	1	1	48.5334	24.3939
DATA	2084	26	34	0	0	ASCRP3006892	ASCRP3006892	7556.86	412.69	2.516065e+002	2.525123e+001	310	24.5	6.066808e+000	0	0	0	0	0	0	262.553	1	1	50.4627	25.3846
DATA	2085	26	35	0	0	A_23_P250196	NM_178812	7582.5	413	4.522682e+001	5.000927e+000	100.5	23.5	7.895934e+000	0	0	0	0	0	0	47.2534	1	1	65	25.0938
DATA	2086	26	36	0	0	ASCRP3008804	ASCRP3008804	7607.5	412.821	2.415143e+002	2.424537e+001	304.5	26	9.230892e+000	0	0	0	0	0	0	252.566	1	1	49.1849	27.069
DATA	2087	26	37	0	0	ASCRP3013175	ASCRP3013175	7633.04	412.697	1.602927e+002	1.617028e+001	220	27	8.154687e+000	0	0	0	0	0	0	167.739	1	1	48.2044	27.0323
DATA	2088	26	38	0	0	ASCRP3011650	ASCRP3011650	7658.37	412.693	4.568364e+001	5.040501e+000	98	24	5.394305e+000	0	0	0	0	0	0	47.8249	1	1	47.8731	24.7931
DATA	2089	26	39	0	0	ASCRP3006213	ASCRP3006213	7683.5	413	4.260785e+001	4.763367e+000	95	23.5	5.475293e+000	0	0	0	0	0	0	44.6114	1	1	54.1152	24.8571
DATA	2090	26	40	0	0	ASCRP3010774	ASCRP3010774	7709.5	413	2.488743e+001	3.275787e+000	78	26	7.426575e+000	0	0	0	0	0	0	26.0532	1	1	54.1152	26.5333
DATA	2091	26	41	0	0	ASCRP3008756	ASCRP3008756	7734.5	413	2.950326e+001	3.639429e+000	81	28	6.115202e+000	0	0	0	0	0	0	30.8714	1	1	54.1152	26.0645
DATA	2092	26	42	66	-1	(-)3xSLv1	NegativeControl	7760	413	2.170971e+000	2.132562e+000	46	24	8.758809e+000	0	0	0	0	0	0	-6.0935	0	0	54.9904	25.1563
DATA	2093	26	43	0	0	ASCRP3013511	ASCRP3013511	7785.45	412.789	2.197639e+001	3.063838e+000	74.5	24	5.118443e+000	0	0	0	0	0	0	22.9539	1	1	47.5395	23.9615
DATA	2094	26	44	0	0	ASCRP3010393	ASCRP3010393	7810.63	412.75	6.153756e+001	6.514466e+000	115	25	7.009593e+000	0	0	0	0	0	0	64.1899	1	1	48.8603	25.0435
DATA	2095	26	45	0	0	ASCRP3001609	ASCRP3001609	7836.07	412.704	1.847437e+002	1.859803e+001	240	26	6.178183e+000	0	0	0	0	0	0	192.393	1	1	48.8603	25.7931
DATA	2096	26	46	0	0	ASCRP3000857	ASCRP3000857	7861.56	412.792	1.778003e+002	1.790898e+001	242	23	5.585834e+000	0	0	0	0	0	0	184.808	1	1	49.1849	23.8077
DATA	2097	26	47	0	0	ASCRP3008957	ASCRP3008957	7887	413	1.061751e+001	2.397810e+000	62.5	22	4.873271e+000	0	0	0	0	0	0	11.0119	1	0	65	22.0345
DATA	2098	26	48	0	0	ASCRP3002253	ASCRP3002253	7912.29	412.831	5.474608e+001	5.883597e+000	108	26.5	5.827403e+000	0	0	0	0	0	0	56.6377	1	1	48.8603	26.8
DATA	2099	26	49	0	0	ASCRP3003322	ASCRP3003322	7937.87	412.823	1.967800e+001	2.922967e+000	71.5	24	5.778529e+000	0	0	0	0	0	0	20.3009	1	1	49.5074	24.5161
DATA	2100	26	50	0	0	ASCRP3001415	ASCRP3001415	7963.15	412.94	2.655785e+002	2.664619e+001	327.5	23	5.905235e+000	0	0	0	0	0	0	273.155	1	1	50.7771	23.4444
DATA	2101	26	51	0	0	ASCRP3005423	ASCRP3005423	7988.69	412.907	2.321497e+001	3.181362e+000	75	26	8.282274e+000	0	0	0	0	0	0	23.797	1	1	48.8603	25.8966
DATA	2102	26	52	0	0	A_23_P154235	NM_004688	8013.93	412.697	3.014517e+001	3.722025e+000	83.5	26	5.824937e+000	0	0	0	0	0	0	30.7891	1	1	48.2044	26.8214
DATA	2103	26	53	0	0	ASCRP3012964	ASCRP3012964	8039.44	412.827	6.247770e+001	6.621027e+000	117	23	6.406820e+000	0	0	0	0	0	0	63.5646	1	1	48.5334	23.8788
DATA	2104	26	54	0	0	ASCRP3001584	ASCRP3001584	8064.59	412.908	3.699387e+003	3.699452e+002	3814	29	5.966015e+000	0	0	0	0	0	0	3748.35	1	1	49.1849	27.48
DATA	2105	26	55	0	0	Negative030	Negative030	8090.39	413.069	1.008277e+001	2.429581e+000	63.5	23	4.917819e+000	0	0	0	1	0	0	10.1708	1	0	53.8203	23.5806
DATA	2106	26	56	0	0	CUST_2_PI418767722	NM_002455	8115.44	412.792	5.260183e+002	5.264869e+001	575	25	6.673970e+000	0	0	0	0	0	0	528.155	1	1	49.1849	25.4483
DATA	2107	26	57	0	0	ASCRP3010457	ASCRP3010457	8140.88	412.905	1.194764e+003	1.194972e+002	1243	24	6.296360e+000	0	0	0	0	0	0	1193.77	1	1	47.5395	24.9688
DATA	2108	26	58	0	0	ASCRP3005618	ASCRP3005618	8166.6	412.933	2.283667e+000	2.253478e+000	56	22.5	5.821144e+000	0	0	0	0	0	0	2.13021	0	0	49.1849	23.3333
DATA	2109	26	59	0	0	Negative008	Negative008	8191.71	412.887	1.963806e+002	1.976712e+001	245	24.5	5.326440e+000	0	0	0	0	0	0	194.168	1	1	49.1849	24.125
DATA	2110	26	60	0	0	ASCRP3009114	ASCRP3009114	8216.94	412.814	5.722172e+002	5.726664e+001	600	22	6.812044e+000	0	0	0	0	0	0	562.642	1	1	51.4001	23.2414
DATA	2111	26	61	0	0	ASCRP3006516	ASCRP3006516	8242.54	412.886	2.981461e+001	3.753896e+000	81	23	6.851913e+000	0	0	0	0	0	0	29.1461	1	1	49.8279	23.5556
DATA	2112	26	62	0	0	ASCRP3006690	ASCRP3006690	8267.65	413.167	5.926740e+001	6.355305e+000	109	24	5.891857e+000	0	0	0	0	0	0	57.6017	1	1	49.8279	23.7742
DATA	2113	26	63	0	0	A_23_P11685	NM_024420	8293.42	413.427	8.923614e+000	2.474927e+000	61	24.5	6.586700e+000	0	0	0	0	0	0	8.61952	1	0	57.5363	25.7692
DATA	2114	26	64	0	0	ASCRP3004620	ASCRP3004620	8318.55	413.026	8.822603e+002	8.825661e+001	896	23.5	6.843295e+000	0	0	0	0	0	0	846.821	1	1	49.8279	24.3571
DATA	2115	26	65	0	0	ASCRP3001831	ASCRP3001831	8344.11	413.5	1.912107e+002	1.926347e+001	235	24	6.945658e+000	0	0	0	0	0	0	182.364	1	1	56.9804	23.6296
DATA	2116	26	66	0	0	ASCRP3003194	ASCRP3003194	8369.49	413.086	7.701030e+001	8.052671e+000	125	24	6.005362e+000	0	0	0	0	0	0	72.9577	1	1	50.4627	24.0667
DATA	2117	26	67	0	0	ASCRP3005309	ASCRP3005309	8394.89	413.5	1.005948e+002	1.033472e+001	151	24	7.812189e+000	0	0	0	0	0	0	94.6741	1	1	65	23.9697
DATA	2118	26	68	0	0	ASCRP3002978	ASCRP3002978	8420.12	413.2	5.031313e+002	5.036965e+001	517	21	5.165908e+000	0	0	0	0	0	0	470.287	1	1	48.5334	22.0741
DATA	2119	26	69	0	0	ASCRP3009823	ASCRP3009823	8445.58	413.427	8.010120e+000	2.531967e+000	62	21	5.352945e+000	0	0	0	0	0	0	7.43606	1	0	57.5363	21.6333
DATA	2120	26	70	0	0	ASCRP3004606	ASCRP3004606	8470.7	413.375	6.179229e+002	6.183961e+001	633	22	5.378572e+000	0	0	0	0	0	0	569.687	1	1	51.0895	23.0645
DATA	2121	26	71	1028	1	(+)E1A_r60_a22	E1A_r60_a22	8496.54	413.118	9.695537e+001	9.996908e+000	141	22.5	4.861440e+000	0	0	0	0	0	0	88.743	1	1	49.8279	23.1786
DATA	2122	26	72	0	0	ASCRP3009446	ASCRP3009446	8521.77	413.139	2.748230e+002	2.759158e+001	305.5	21	7.436614e+000	0	0	0	0	0	0	249.787	1	1	50.1463	23.3548
DATA	2123	26	73	0	0	ASCRP3003550	ASCRP3003550	8547.38	413.37	4.109197e+002	4.116618e+001	418	24	6.067848e+000	0	0	0	0	0	0	370.856	1	1	50.7771	23.8214
DATA	2124	26	74	0	0	AS_circRNA_control201	AS_circRNA_control201	8572.55	413.225	1.917453e+002	1.933529e+001	224	23	5.407260e+000	0	0	0	0	0	0	171.832	1	1	50.7771	24.0385
DATA	2125	26	75	0	0	ASCRP3006461	ASCRP3006461	8598.12	413.182	3.634003e+002	3.642633e+001	372	24	6.577049e+000	0	0	0	0	0	0	323.351	1	1	49.1849	23.5152
DATA	2126	26	76	0	0	ASCRP3001689	ASCRP3001689	8623.5	413.5	5.065398e+001	5.659076e+000	100	28	8.252878e+000	0	0	0	0	0	0	44.7624	1	1	57.5363	26.12
DATA	2127	26	77	0	0	ASCRP3007361	ASCRP3007361	8648.63	413.386	3.659418e+002	3.668228e+001	372.5	24	6.370151e+000	0	0	0	0	0	0	321.153	1	1	51.7088	24.3103
DATA	2128	26	78	0	0	ASCRP3002404	ASCRP3002404	8674.33	413.387	1.219557e+002	1.246103e+001	158	24.5	7.583748e+000	0	0	0	0	0	0	106.29	1	1	50.7771	25.4286
DATA	2129	26	79	0	0	ASCRP3009560	ASCRP3009560	8699.5	413.5	1.005196e+002	1.037665e+001	138	23	4.817676e+000	0	0	0	0	0	0	87.0288	1	1	57.5363	22.72
DATA	2130	26	80	0	0	ASCRP3003804	ASCRP3003804	8725.11	413.5	6.888706e+001	7.360430e+000	116	22	5.667447e+000	0	0	0	0	0	0	59.2465	1	1	56.9804	23.5938
DATA	2131	26	81	0	0	ASCRP3009023	ASCRP3009023	8750.79	413.4	9.531119e+000	2.778248e+000	63	25	4.887918e+000	0	0	0	0	0	0	8.14378	1	0	49.1849	25.7407
DATA	2132	26	82	0	0	ASCRP3009660	ASCRP3009660	8775.79	413.438	5.334152e+001	5.945367e+000	98	24	6.476904e+000	0	0	0	0	0	0	45.2987	1	1	50.7771	24.5107
DATA	2133	27	1	0	0	ASCRP3008225	ASCRP3008225	6706.46	419.609	1.582556e+001	2.859013e+000	63.5	22	6.194674e+000	0	0	0	0	0	0	14.8201	1	1	52.6241	22.5027
DATA	2134	27	2	0	0	ASCRP3004162	ASCRP3004162	6731.24	419.586	8.852535e+001	9.166037e+000	131	21.5	7.932253e+000	0	0	0	0	0	0	83.0521	1	1	52.3208	23.4286
DATA	2135	27	3	0	0	ASCRP3005775	ASCRP3005775	6756.89	419.5	1.049462e+002	1.075923e+001	147	22	5.367147e+000	0	0	0	0	0	0	98.675	1	1	56.9804	23.037
DATA	2136	27	4	0	0	ASCRP3012944	ASCRP3012944	6782.14	419.349	5.017711e+001	5.547416e+000	97	24	5.101676e+000	0	0	0	0	0	0	47.2949	1	1	52.3208	23.2069
DATA	2137	27	5	0	0	ASCRP3009094	ASCRP3009094	6807.53	419.376	3.907199e+001	4.564138e+000	85	23	5.847507e+000	0	0	0	0	0	0	36.9309	1	1	52.0157	23.12
DATA	2138	27	6	0	0	ASCRP3002892	ASCRP3002892	6833.18	419.459	5.692921e+003	5.692970e+002	5408	22	6.206099e+000	0	0	0	0	0	0	5397.64	1	1	51.7088	22.1481
DATA	2139	27	7	0	0	ASCRP3002700	ASCRP3002700	6858.44	419.4	3.865432e+001	4.520696e+000	82	23	5.482744e+000	0	0	0	0	0	0	36.7682	1	1	50.7771	23.4375
DATA	2140	27	8	0	0	ASCRP3012520	ASCRP3012520	6883.68	419.6	4.222279e+001	4.825410e+000	88	22	5.761895e+000	0	0	0	0	0	0	40.3028	1	1	50.7771	22.2593
DATA	2141	27	9	0	0	ASCRP3002479	ASCRP3002479	6909.07	419.378	3.732988e+002	3.740238e+001	406.5	22	3.939187e+000	0	0	0	0	0	0	357.603	1	1	50.7771	22.5357
DATA	2142	27	10	0	0	ASCRP3007864	ASCRP3007864	6934.56	419.6	8.284288e+003	8.284320e+002	7989	23	4.731238e+000	0	0	0	0	0	0	7966.5	1	1	50.7771	23.6667
DATA	2143	27	11	0	0	ASCRP3006738	ASCRP3006738	6959.62	419.36	3.171450e+002	3.179851e+001	351	25.5	8.500865e+000	0	0	0	0	0	0	306.14	1	1	52.6241	25.9118
DATA	2144	27	12	0	0	ASCRP3006801	ASCRP3006801	6985.42	419.573	3.459561e+002	3.467201e+001	385	22	4.577829e+000	0	0	0	0	0	0	335.324	1	1	57.5363	22.5
DATA	2145	27	13	0	0	ASCRP3010056	ASCRP3010056	7010.58	419.573	1.248422e+002	1.269274e+001	171.5	26	5.464988e+000	0	0	0	0	0	0	121.495	1	1	57.5363	24.5926
DATA	2146	27	14	0	0	ASCRP3010307	ASCRP3010307	7036.06	419.481	3.350004e+001	4.053282e+000	80	25	6.131182e+000	0	0	0	0	0	0	32.7365	1	1	50.4627	25.4839
DATA	2147	27	15	0	0	ASCRP3009657	ASCRP3009657	7061.52	419.305	5.195346e+001	5.670562e+000	95	26	5.682429e+000	0	0	0	0	0	0	50.9799	1	1	51.7088	24.04
DATA	2149	27	17	0	0	ASCRP3003140	ASCRP3003140	7112.32	419.547	5.008502e+003	5.008553e+002	4997	22.5	4.188598e+000	0	0	0	0	0	0	4955.94	1	1	49.1849	22.4375
DATA	2150	27	18	0	0	ASCRP3000036	ASCRP3000036	7137.58	419.573	4.015022e+001	4.599652e+000	88	24.5	6.749926e+000	0	0	0	0	0	0	39.8925	1	1	57.5363	23.8824
DATA	2151	27	19	0	0	ASCRP3013479	ASCRP3013479	7163.12	419.679	6.261538e+001	6.648454e+000	113	24	4.425520e+000	0	0	0	0	0	0	62.4701	1	1	52.0157	23.9091
DATA	2152	27	20	0	0	ASCRP3001475	ASCRP3001475	7188.5	420	1.068489e+002	1.091429e+001	145.5	25	7.435822e+000	0	0	0	0	0	0	107.034	1	1	54.1152	24.2647
DATA	2153	27	21	0	0	ASCRP3006515	ASCRP3006515	7213.87	419.726	2.062124e+002	2.074010e+001	256	22	6.449539e+000	0	0	0	0	0	0	207.375	1	1	50.4627	23.7
DATA	2154	27	22	0	0	ASCRP3003943	ASCRP3003943	7239.28	419.878	1.543862e+003	1.544020e+002	1602	29	7.368218e+000	0	0	0	0	0	0	1558.56	1	1	48.8603	26.1724
DATA	2155	27	23	0	1	ETG05_36762	ETG05_36762	7264.48	419.563	2.493789e+001	3.325980e+000	74	20	5.382420e+000	0	0	0	0	0	0	25.2673	1	1	47.5395	21.4483
DATA	2156	27	24	0	0	Negative046	Negative046	7289.93	419.68	1.009012e+002	1.032565e+001	151	24	6.728051e+000	0	0	0	0	0	0	102.603	1	1	48.2044	24
DATA	2157	27	25	0	0	ASCRP3001333	ASCRP3001333	7315.12	419.795	1.369173e+002	1.386503e+001	192	23.5	6.366971e+000	0	0	0	0	0	0	139.705	1	1	50.1463	25.3529
DATA	2158	27	26	0	0	ASCRP3012777	ASCRP3012777	7340.63	419.768	5.652962e+000	2.250276e+000	56	24	6.592968e+000	0	0	0	0	0	0	5.78707	1	0	49.8279	24.9429
DATA	2159	27	27	0	0	ASCRP3012689	ASCRP3012689	7366.43	419.8	8.473339e+000	2.330727e+000	58	27	7.446734e+000	0	0	0	0	0	0	8.70179	1	0	49.5074	24.5769
DATA	2160	27	28	0	0	ASCRP3012258	ASCRP3012258	7391.5	420	2.911083e+001	3.627867e+000	79	23	6.883286e+000	0	0	0	0	0	0	29.9826	1	1	54.1152	23.75
DATA	2161	27	29	0	0	ASCRP3001061	ASCRP3001061	7417.39	419.931	1.090231e+001	2.418621e+000	60.5	25.5	6.820199e+000	0	0	0	0	0	0	11.2599	1	1	53.8203	26.4688
DATA	2162	27	30	0	0	ASCRP3001564	ASCRP3001564	7442.25	420.063	2.311167e+001	3.159051e+000	73	25	6.125333e+000	0	0	0	0	0	0	23.929	1	1	49.1849	23.3448
DATA	2163	27	31	0	0	ASCRP3001838	ASCRP3001838	7467.81	419.685	2.759633e+001	3.497514e+000	78	23.5	7.268955e+000	0	0	0	0	0	0	28.6374	1	1	47.5395	24.4688
DATA	2164	27	32	0	0	ASCRP3006764	ASCRP3006764	7493.19	419.974	1.643065e+002	1.656998e+001	220	26	4.515163e+000	0	0	0	0	0	0	170.862	1	1	49.1849	24.3793
DATA	2165	27	33	0	0	ASCRP3006710	ASCRP3006710	7518.59	419.913	6.148307e+001	6.510194e+000	113	23	4.334402e+000	0	0	0	0	0	0	64.0533	1	1	49.8279	22.75
DATA	2166	27	34	0	0	ASCRP3000225	ASCRP3000225	7543.87	419.962	6.753849e+001	7.083849e+000	119	24	3.692210e+000	0	0	0	0	0	0	70.4735	1	1	49.1849	23.2174
DATA	2167	27	35	0	0	ASCRP3011966	ASCRP3011966	7569.5	419.821	4.823401e+002	4.828120e+001	560	25	6.393713e+000	0	0	0	0	0	0	503.974	1	1	49.1849	24.7097
DATA	2168	27	36	0	0	ASCRP3006692	ASCRP3006692	7594.79	419.899	1.099913e+004	1.099915e+003	11394	31	7.953390e+000	0	0	0	0	1	0	11504.9	1	1	51.7088	28.7778
DATA	2169	27	37	0	0	ASCRP3006854	ASCRP3006854	7620.5	420	2.346854e+001	3.169330e+000	77	24	9.077526e+000	0	0	0	0	0	0	24.5679	1	1	54.1152	26.4828
DATA	2170	27	38	0	0	ASCRP3005279	ASCRP3005279	7645.5	420	5.775881e+001	6.155723e+000	111	25	6.074917e+000	0	0	0	0	0	0	60.4965	1	1	65	26.2308
DATA	2171	27	39	0	0	ASCRP3006324	ASCRP3006324	7670.92	420.039	9.607927e+000	2.335129e+000	61	27	5.168586e+000	0	0	0	0	0	0	10.066	1	0	47.2035	27
DATA	2172	27	40	0	0	ASCRP3002178	ASCRP3002178	7696.5	420	1.576199e+001	2.648452e+000	65	23	5.465803e+000	0	0	0	0	0	0	16.5131	1	1	54.1152	24
DATA	2173	27	41	0	0	ASCRP3004465	ASCRP3004465	7721.78	419.892	6.402196e+003	6.402232e+002	6752	26	6.991533e+000	0	0	0	0	0	0	6705.23	1	1	45.835	26.1923
DATA	2174	27	42	0	0	ASCRP3009876	ASCRP3009876	7747.2	420	5.654268e+002	5.658280e+001	645	27	6.613913e+000	0	0	0	0	0	0	591.848	1	1	49.1849	25.3793
DATA	2175	27	43	0	0	ASCRP3005032	ASCRP3005032	7772.41	419.913	6.585266e+001	6.921823e+000	122	25	4.959492e+000	0	0	0	0	0	0	68.8694	1	1	49.8279	25.3214
DATA	2176	27	44	0	0	Negative024	Negative024	7798.09	420.065	2.173038e+000	2.139842e+000	52	23	5.504124e+000	0	0	0	0	0	0	1.56467	0	0	54.4085	23.1538
DATA	2177	27	45	0	0	ASCRP3000566	ASCRP3000566	7823.38	420	1.724529e+003	1.724662e+002	1861.5	26	6.420222e+000	0	0	0	0	0	0	1798.82	1	1	48.5334	26.5882
DATA	2178	27	46	0	0	ASCRP3004385	ASCRP3004385	7848.87	419.883	7.526784e+001	7.825496e+000	127.5	24	5.093631e+000	0	0	0	0	0	0	78.3717	1	1	48.2044	24.4848
DATA	2179	27	47	0	0	ASCRP3010511	ASCRP3010511	7874.22	419.87	8.022447e+000	2.290895e+000	58	23	5.280395e+000	0	0	0	0	0	0	8.33631	1	0	48.8603	22.8485
DATA	2180	27	48	0	0	ASCRP3005345	ASCRP3005345	7899.44	419.973	6.644277e+003	6.644312e+002	6914	24	6.827546e+000	0	0	0	0	0	0	6888.4	1	1	48.5334	24.8462
DATA	2181	27	49	0	0	ASCRP3005615	ASCRP3005615	7924.85	419.988	2.582878e+001	3.364699e+000	79	25	6.342865e+000	0	0	0	0	0	0	26.7081	1	1	50.7771	24.9429
DATA	2182	27	50	0	0	ASCRP3008296	ASCRP3008296	7950.48	419.901	2.773600e+002	2.782019e+001	340.5	24	5.846036e+000	0	0	0	0	0	0	285.964	1	1	49.8279	24.3636
DATA	2183	27	51	1028	1	(+)E1A_r60_n9	E1A_r60_n9	7975.54	420.062	3.696050e+000	2.200684e+000	57	23	6.707142e+000	0	0	0	0	0	0	3.79889	1	0	49.8279	23.7037
DATA	2184	27	52	0	0	ASCRP3001519	ASCRP3001519	8001.13	419.907	2.933415e+001	3.652982e+000	82	26	5.337605e+000	0	0	0	0	0	0	30.0453	1	1	47.8731	27.4815
DATA	2185	27	53	0	0	ASCRP3011426	ASCRP3011426	8026.32	420	1.232888e+002	1.252101e+001	179	25	6.581496e+000	0	0	0	0	0	0	125.815	1	1	49.1849	25.8333
DATA	2186	27	54	0	1	RC5	RC5	8052	420.133	2.233282e+000	2.193771e+000	47	25	6.893038e+000	0	0	0	0	0	0	-4.36559	0	0	65	26.2258
DATA	2187	27	55	0	0	ASCRP3005138	ASCRP3005138	8077.26	420.09	3.931089e+001	4.506313e+000	91	24	6.556127e+000	0	0	0	0	0	0	39.7881	1	1	49.1849	23.871
DATA	2188	27	56	0	0	ASCRP3004931	ASCRP3004931	8102.58	420.427	1.559845e+001	2.707325e+000	70	23	5.678198e+000	0	0	0	0	0	0	15.7182	1	1	57.5363	24.625
DATA	2189	27	57	0	0	ASCRP3007632	ASCRP3007632	8128.37	420.013	1.367659e+002	1.385617e+001	190.5	24	6.871073e+000	0	0	0	0	0	0	137.147	1	1	49.1849	25.2143
DATA	2190	27	58	0	0	ASCRP3007930	ASCRP3007930	8153.46	420.118	2.198999e+002	2.210322e+001	272	23	4.748288e+000	0	0	0	0	0	0	219.437	1	1	49.8279	23.2903
DATA	2191	27	59	0	0	ASCRP3007925	ASCRP3007925	8179	420.455	3.074172e+001	3.807261e+000	81.5	24.5	5.412053e+000	0	0	0	0	0	0	30.5192	1	1	55.8519	25
DATA	2192	27	60	0	0	ASCRP3008048	ASCRP3008048	8204.42	420.427	1.642554e+001	2.792414e+000	66	25	7.012570e+000	0	0	0	0	0	0	16.2187	1	1	65	25.6364
DATA	2193	27	61	0	0	ASCRP3009578	ASCRP3009578	8229.61	419.867	7.465545e+001	7.803339e+000	127	21	7.947617e+000	0	0	0	0	0	0	73.2985	1	1	48.8603	23.2692
DATA	2194	27	62	0	0	ASCRP3001339	ASCRP3001339	8255.17	420.175	3.726618e+002	3.733612e+001	421	25	6.916912e+000	0	0	0	0	0	0	363.78	1	1	50.7771	25.4667
DATA	2195	27	63	0	0	ASCRP3001089	ASCRP3001089	8280.81	420.083	2.339497e+000	2.303410e+000	55	25	6.143797e+000	0	0	0	0	0	0	1.51576	0	0	46.8651	24.2903
DATA	2196	27	64	0	0	ASCRP3004705	ASCRP3004705	8306.05	420.171	8.795702e+002	8.798740e+001	880	24	6.548961e+000	0	0	0	0	0	0	848.233	1	1	50.7771	26
DATA	2197	27	65	0	0	ASCRP3006823	ASCRP3006823	8331.26	420.225	5.507564e+001	5.978845e+000	110	24	6.891301e+000	0	0	0	0	0	0	52.7825	1	1	50.4627	24.4815
DATA	2198	27	66	0	0	ASCRP3004868	ASCRP3004868	8356.62	420.295	1.939599e+002	1.953683e+001	230	25.5	5.944519e+000	0	0	0	0	0	0	184.695	1	1	50.4627	25.3214
DATA	2199	27	67	0	0	ASCRP3004077	ASCRP3004077	8382.29	420.122	5.914340e+000	2.430421e+000	57	24	7.387797e+000	0	0	0	0	0	0	5.59427	1	0	50.7771	23.7273
DATA	2200	27	68	0	0	ASCRP3003278	ASCRP3003278	8407.56	420.337	7.120732e+003	7.120771e+002	6544.5	23.5	6.026097e+000	0	0	0	0	0	0	6691.07	1	1	51.0895	23.9231
DATA	2201	27	69	0	0	ASCRP3001864	ASCRP3001864	8432.85	420.293	2.290325e+002	2.302752e+001	267	20.5	4.834291e+000	0	0	0	0	0	0	213.762	1	1	50.7771	21.5
DATA	2202	27	70	0	0	ASCRP3008566	ASCRP3008566	8458.37	420.36	3.446442e+003	3.446526e+002	3244	22	6.306030e+000	0	0	0	0	0	0	3194.62	1	1	48.8603	22.8621
DATA	2203	27	71	0	0	ASCRP3003745	ASCRP3003745	8483.58	420.346	3.372065e+001	4.151816e+000	86	23	4.820885e+000	0	0	0	0	0	0	31.0427	1	1	51.0895	22.7188
DATA	2204	27	72	0	0	ASCRP3001784	ASCRP3001784	8509.32	420.653	7.204355e+000	2.543233e+000	60	23.5	6.579892e+000	0	0	0	0	0	0	6.58622	1	0	48.2044	24.4643
DATA	2205	27	73	0	0	ASCRP3008840	ASCRP3008840	8534.5	420.5	2.069161e+001	3.211534e+000	73	21	4.708492e+000	0	0	0	0	0	0	18.7848	1	1	57.5363	21.6452
DATA	2206	27	74	0	0	ASCRP3008860	ASCRP3008860	8559.89	420.5	1.055665e+003	1.055955e+002	974	23	4.689760e+000	0	0	0	0	0	0	951.712	1	1	56.9804	23.0769
DATA	2207	27	75	0	0	ASCRP3001306	ASCRP3001306	8585.36	420.225	8.413539e+001	8.774529e+000	130	24	4.943527e+000	0	0	0	0	0	0	75.3149	1	1	50.4627	24.0385
DATA	2208	27	76	0	1	ETG10_195139	ETG10_195139	8610.75	420.456	1.235491e+002	1.260690e+001	162	26.5	8.082975e+000	0	0	0	0	0	0	109.841	1	1	50.7771	25.9
DATA	2209	27	77	0	0	ASCRP3006132	ASCRP3006132	8636	420.5	1.375745e+004	1.375748e+003	12224	21	6.067822e+000	0	0	0	0	0	0	12147.9	1	1	49.8279	22.4615
DATA	2210	27	78	0	0	A_23_P111995	NM_002318	8661.5	420.5	3.010909e+002	3.021625e+001	310	26	5.548418e+000	0	0	0	1	0	0	264.059	1	1	50.4627	26.4194
DATA	2211	27	79	0	0	ASCRP3006552	ASCRP3006552	8687	420.727	7.537720e+001	7.960384e+000	117	22	5.691821e+000	0	0	0	0	0	0	65.6699	1	1	45.4864	22.2143
DATA	2212	27	80	0	0	ASCRP3008429	ASCRP3008429	8712.38	420.523	8.174399e+003	8.174439e+002	7103	22	4.083187e+000	0	0	0	0	0	0	7074.57	1	1	52.9257	22.3793
DATA	2213	27	81	0	0	ASCRP3008195	ASCRP3008195	8737.71	420.293	3.821641e+001	4.618403e+000	87	24	4.328447e+000	0	0	0	0	0	0	32.8607	1	1	49.5074	23.9286
DATA	2214	27	82	0	0	ASCRP3000665	ASCRP3000665	8763.33	420.688	3.338569e+002	3.348748e+001	341.5	24	4.924989e+000	0	0	0	0	0	0	285.321	1	1	49.8279	24.8095
DATA	2215	28	1	0	0	ASCRP3002533	ASCRP3002533	6718.94	426.975	7.631566e+001	7.992234e+000	121	20	8.139214e+000	0	0	0	0	0	0	71.6852	1	1	49.8279	22.4048
DATA	2216	28	2	0	0	ASCRP3004117	ASCRP3004117	6744.24	426.975	7.238555e+000	2.477301e+000	55	23	7.463459e+000	0	0	0	0	0	0	6.81264	1	0	49.1849	23.6452
DATA	2217	28	3	0	0	ASCRP3010260	ASCRP3010260	6769.52	426.901	2.427491e+003	2.427606e+002	2332	24	5.958188e+000	0	0	0	0	0	0	2289.8	1	1	49.8279	23.4
DATA	2218	28	4	0	0	ASCRP3001909	ASCRP3001909	6794.95	426.904	2.404519e+001	3.367612e+000	70	22	4.806126e+000	0	0	0	0	0	0	22.7399	1	1	46.8651	21.9333
DATA	2219	28	5	0	0	ASCRP3001308	ASCRP3001308	6820.59	426.913	5.616864e+001	6.089041e+000	101	21	4.926237e+000	0	0	0	0	0	0	53.2724	1	1	49.8279	22.037
DATA	2220	28	6	0	0	ASCRP3004023	ASCRP3004023	6845.61	427.069	4.674908e+001	5.229547e+000	90	24	8.116911e+000	0	0	0	0	0	0	44.475	1	1	53.8203	25.2069
DATA	2221	28	7	0	0	ASCRP3004732	ASCRP3004732	6871.3	426.827	3.358549e+001	4.091135e+000	80	23	5.334005e+000	0	0	0	0	0	0	32.0565	1	1	49.8279	23.25
DATA	2222	28	8	0	0	A_23_P209962	NM_024624	6896.68	427	3.304019e+001	4.041760e+000	82	21	4.775959e+000	0	0	0	0	0	0	31.6471	1	1	49.1849	21.875
DATA	2223	28	9	0	0	ASCRP3004228	ASCRP3004228	6921.89	427	2.552913e+002	2.563429e+001	289	22	5.515898e+000	0	0	0	0	0	0	245.413	1	1	49.1849	23.6176
DATA	2224	28	10	0	0	ASCRP3001279	ASCRP3001279	6947.06	426.833	2.549722e+001	3.441165e+000	72	24	6.563934e+000	0	0	0	0	0	0	24.6016	1	1	46.8651	23.9091
DATA	2225	28	11	0	0	ASCRP3005294	ASCRP3005294	6972.5	426.716	4.803314e+000	2.351605e+000	52.5	24	7.326194e+000	0	0	0	0	0	0	4.65258	1	0	48.5334	25.1613
DATA	2226	28	12	0	0	ASCRP3003414	ASCRP3003414	6997.94	427.026	3.207010e+002	3.215196e+001	355.5	25	4.260064e+000	0	0	0	0	0	0	311.894	1	1	48.5334	23.9259
DATA	2227	28	13	0	0	ASCRP3012549	ASCRP3012549	7023.38	426.74	2.144259e+001	3.132516e+000	69.5	24	5.743962e+000	0	0	0	0	0	0	20.9373	1	1	49.1849	24.2
DATA	2228	28	14	0	0	ASCRP3009780	ASCRP3009780	7048.83	427.067	2.805566e+001	3.611496e+000	77.5	22	5.733838e+000	0	0	0	0	0	0	27.5085	1	1	47.8731	23.5758
DATA	2229	28	15	0	0	ASCRP3010354	ASCRP3010354	7074.01	427.145	2.797707e+002	2.806859e+001	320	25	6.544429e+000	0	0	0	0	0	0	275.438	1	1	52.0157	24.2727
DATA	2230	28	16	0	0	ASCRP3009888	ASCRP3009888	7099.44	427.203	2.145672e+001	3.113095e+000	68	22	4.109391e+000	0	0	0	0	0	0	21.2117	1	1	50.4627	21.875
DATA	2231	28	17	0	0	ASCRP3000134	ASCRP3000134	7125.11	427.5	6.475469e+001	6.853963e+000	116	21	6.259900e+000	0	0	0	0	0	0	64.2835	1	1	56.9804	22.9474
DATA	2232	28	18	0	0	ASCRP3003911	ASCRP3003911	7150.39	427.188	2.270627e+003	2.270738e+002	2312	22	5.010973e+000	0	0	0	0	0	0	2263.13	1	1	51.4001	21.7879
DATA	2233	28	19	0	0	ASCRP3006879	ASCRP3006879	7175.89	427.5	1.906394e+001	2.932371e+000	66	24	6.556555e+000	0	0	0	0	0	0	19.0783	1	1	56.9804	23.7353
DATA	2234	28	20	0	0	ASCRP3012909	ASCRP3012909	7201.19	426.84	2.315593e+002	2.326206e+001	280	22	6.224106e+000	0	0	0	0	0	0	232.623	1	1	49.8279	22.2857
DATA	2235	28	21	1028	1	(+)E1A_r60_a22	E1A_r60_a22	7226.57	426.703	8.770200e+001	9.044635e+000	140	22	6.744651e+000	0	0	0	0	0	0	88.4427	1	1	47.8731	23.9032
DATA	2236	28	22	0	0	Negative031	Negative031	7252.11	427.5	4.727175e+000	2.252767e+000	54	24.5	7.309847e+000	0	0	0	0	0	0	4.78549	1	0	56.9804	23.7857
DATA	2237	28	23	0	0	ASCRP3001503	ASCRP3001503	7277.39	426.938	2.834092e+001	3.584603e+000	76.5	20	6.344852e+000	0	0	0	0	0	0	28.7922	1	1	49.5074	22.4857
DATA	2238	28	24	0	0	ASCRP3010508	ASCRP3010508	7302.76	427.177	9.155609e+001	9.413228e+000	145	23	8.130142e+000	0	0	0	0	0	0	93.3404	1	1	50.4627	25.3929
DATA	2239	28	25	0	0	ASCRP3001313	ASCRP3001313	7328.05	427.207	2.596190e+002	2.605325e+001	309	23.5	5.535097e+000	0	0	0	0	0	0	265.559	1	1	50.7771	25.1389
DATA	2240	28	26	0	0	ASCRP3000434	ASCRP3000434	7353.58	427.026	4.630536e+001	5.115065e+000	96	23	7.271500e+000	0	0	0	0	0	0	47.515	1	1	49.1849	23.7667
DATA	2241	28	27	0	0	ASCRP3012591	ASCRP3012591	7378.82	426.892	4.304400e+001	4.818921e+000	94	21	6.470090e+000	0	0	0	0	0	0	44.2994	1	1	47.8731	23.1724
DATA	2242	28	28	0	0	ASCRP3005102	ASCRP3005102	7404.27	427.202	2.532235e+003	2.532327e+002	2638	23.5	5.825447e+000	0	0	0	0	0	0	2613.49	1	1	52.3208	24.0588
DATA	2243	28	29	0	0	ASCRP3006888	ASCRP3006888	7430.09	426.672	5.426966e+003	5.427008e+002	5669.5	26	4.205545e+000	0	0	0	0	0	0	5615.68	1	1	45.1352	25.9259
DATA	2244	28	30	0	0	ASCRP3000426	ASCRP3000426	7455.33	426.781	3.022426e+001	3.708956e+000	82	21.5	7.434582e+000	0	0	0	0	0	0	31.35	1	1	47.8731	23.6111
DATA	2245	28	31	0	0	ASCRP3004147	ASCRP3004147	7480.72	426.733	5.973726e+001	6.347183e+000	108	26	5.804508e+000	0	0	0	0	0	0	62.0965	1	1	48.2044	25.3333
DATA	2246	28	32	0	0	ASCRP3000784	ASCRP3000784	7505.92	426.933	3.999408e+001	4.536380e+000	92	21.5	5.042461e+000	0	0	0	0	0	0	41.6544	1	1	46.8651	22.1563
DATA	2247	28	33	0	0	ASCRP3008955	ASCRP3008955	7531.38	427.304	1.792736e+003	1.792863e+002	1927	24	6.033794e+000	0	0	0	0	0	0	1870.41	1	1	53.2255	22.36
DATA	2248	28	34	0	0	ASCRP3006371	ASCRP3006371	7556.64	427.105	2.172570e+000	2.139536e+000	51	25	7.451457e+000	0	0	0	0	0	0	1.58758	0	0	49.5074	24.2963
DATA	2249	28	35	0	0	ASCRP3007637	ASCRP3007637	7582	427	1.346569e+003	1.346737e+002	1470	26.5	9.112176e+000	0	0	0	0	0	0	1408.6	1	1	46.8651	26.9286
DATA	2250	28	36	0	0	ASCRP3004775	ASCRP3004775	7607.58	427.573	5.880835e+001	6.254508e+000	111	25	7.465884e+000	0	0	0	0	0	0	61.5787	1	1	57.5363	26.4643
DATA	2251	28	37	0	0	ASCRP3005758	ASCRP3005758	7633	427.545	5.249759e+004	5.249759e+003	55191	28	8.349951e+000	0	0	0	0	0	0	55007.7	1	1	55.8519	27.3103
DATA	2252	28	38	0	0	ASCRP3007567	ASCRP3007567	7658.32	427.468	3.058571e+001	3.725560e+000	81	26	5.024806e+000	0	0	0	0	0	0	32.0608	1	1	50.4627	26.2857
DATA	2253	28	39	0	0	ASCRP3012071	ASCRP3012071	7683.68	427.36	3.685311e+001	4.255041e+000	88	26	5.625977e+000	0	0	0	0	0	0	38.6352	1	1	48.8603	26.4194
DATA	2254	28	40	0	0	ASCRP3003739	ASCRP3003739	7709.14	427.412	2.347523e+003	2.347620e+002	2403.5	27.5	8.282442e+000	0	0	0	0	0	0	2460.68	1	1	54.9904	27.5667
DATA	2255	28	41	0	0	ASCRP3007949	ASCRP3007949	7734.32	427.205	1.180768e+002	1.199794e+001	174.5	26	6.369890e+000	0	0	0	0	0	0	123.713	1	1	51.0895	25.963
DATA	2256	28	42	0	0	ASCRP3012469	ASCRP3012469	7760	427.545	3.441051e+001	4.046772e+000	87	25	6.325004e+000	0	0	0	0	0	0	36.028	1	1	55.8519	24.4545
DATA	2257	28	43	0	0	ASCRP3006606	ASCRP3006606	7785.23	427.181	4.574749e+002	4.579714e+001	531	23	5.059325e+000	0	0	0	0	0	0	478.486	1	1	51.4001	23.625
DATA	2258	28	44	0	0	ASCRP3007055	ASCRP3007055	7810.6	427.2	1.328066e+001	2.514030e+000	67	24	6.897971e+000	0	0	0	0	0	0	13.8728	1	1	49.1849	24.7857
DATA	2259	28	45	0	0	ASCRP3012700	ASCRP3012700	7836.42	427.573	4.117925e+001	4.639854e+000	93	23	5.614058e+000	0	0	0	0	0	0	42.9476	1	1	57.5363	23.8
DATA	2260	28	46	0	0	ASCRP3008812	ASCRP3008812	7861.54	427.274	3.149746e+002	3.157021e+001	377	25	4.531771e+000	0	0	0	0	0	0	327.885	1	1	51.7088	25.4138
DATA	2261	28	47	0	0	ASCRP3002337	ASCRP3002337	7887	427.545	1.749180e+002	1.762302e+001	228.5	23	5.347495e+000	0	0	0	0	0	0	181.7	1	1	55.8519	22.9355
DATA	2262	28	48	0	0	ASCRP3000031	ASCRP3000031	7912.19	427.357	5.158325e+002	5.162811e+001	587	21	5.660085e+000	0	0	0	0	0	0	534.529	1	1	51.4001	23.3548
DATA	2263	28	49	0	0	ASCRP3003106	ASCRP3003106	7937.49	427.644	2.028022e+002	2.039467e+001	262	23.5	5.995542e+000	0	0	0	0	0	0	209.591	1	1	47.8731	24.5882
DATA	2264	28	50	0	0	ASCRP3000845	ASCRP3000845	7962.93	427.77	6.119144e+002	6.122970e+001	689	23	8.074002e+000	0	0	0	0	0	0	630.515	1	1	47.5395	23.8125
DATA	2265	28	51	0	0	A_23_P70328	NM_018132	7988.37	427.693	4.830814e+002	4.835690e+001	539	24	5.531858e+000	0	0	0	0	0	0	496.135	1	1	47.8731	24.0833
DATA	2266	28	52	0	0	ASCRP3001758	ASCRP3001758	8013.57	427.81	3.287365e+002	3.294577e+001	391	26	4.804512e+000	0	0	0	0	0	0	336.442	1	1	49.5074	27
DATA	2267	28	53	0	0	Negative020	Negative020	8039.08	427.776	1.303593e+001	2.546092e+000	63	22	6.223664e+000	0	0	0	0	0	0	13.2906	1	1	50.4627	23.6552
DATA	2268	28	54	0	0	ASCRP3012756	ASCRP3012756	8064.43	427.724	2.047981e+002	2.059720e+001	263	24.5	6.509410e+000	0	0	0	0	0	0	207.953	1	1	48.5334	23.8
DATA	2269	28	55	0	0	ASCRP3010743	ASCRP3010743	8090	427.839	1.341296e+003	1.341478e+002	1403	23	5.089591e+000	0	0	0	0	0	0	1356.09	1	1	51.4001	24.2414
DATA	2270	28	56	0	0	ASCRP3013141	ASCRP3013141	8115.44	427.768	3.733344e+002	3.739913e+001	430	23	5.910539e+000	0	0	0	0	0	0	375.729	1	1	46.8651	23.9688
DATA	2271	28	57	0	0	ASCRP3004550	ASCRP3004550	8140.8	427.681	3.074421e+002	3.082470e+001	361	24	6.328464e+000	0	0	0	0	0	0	307.932	1	1	46.8651	25.871
DATA	2272	28	58	0	0	ASCRP3001572	ASCRP3001572	8166.21	427.806	2.325241e+001	3.226872e+000	76	23	5.306157e+000	0	0	0	0	0	0	23.1733	1	1	47.5395	24.0303
DATA	2273	28	59	0	0	ASCRP3011392	ASCRP3011392	8191.5	428	1.555404e+004	1.555406e+003	15422	23	6.106498e+000	0	0	0	0	0	0	15421	1	1	54.1152	23.5313
DATA	2274	28	60	0	0	ASCRP3008103	ASCRP3008103	8217.21	427.806	7.580886e+001	7.911027e+000	127	20	4.971715e+000	0	0	0	0	0	0	74.7448	1	1	47.5395	20.7778
DATA	2275	28	61	0	0	ASCRP3005974	ASCRP3005974	8242.41	427.927	1.893592e+002	1.907200e+001	235	23	7.250276e+000	0	0	0	0	0	0	185.663	1	1	49.8279	23.069
DATA	2276	28	62	0	0	ASCRP3008477	ASCRP3008477	8267.73	427.781	2.197122e+001	3.171736e+000	75.5	24	5.175206e+000	0	0	0	0	0	0	21.4171	1	1	48.2044	22.9
DATA	2277	28	63	0	0	A_23_P49878	NM_019013	8293.37	427.693	2.069553e+002	2.082310e+001	250	21	3.168521e+000	0	0	0	0	0	0	200.513	1	1	47.8731	21.6957
DATA	2278	28	64	0	0	ASCRP3012101	ASCRP3012101	8318.5	427.813	9.544356e+002	9.547164e+001	972.5	26	4.990658e+000	0	0	0	0	0	0	919.132	1	1	49.8279	26.64
DATA	2279	28	65	0	0	ASCRP3008603	ASCRP3008603	8343.81	427.8	1.637687e+002	1.654179e+001	208.5	25	7.104602e+000	0	0	0	0	0	0	156.723	1	1	48.2044	24.7586
DATA	2280	28	66	0	0	ASCRP3003885	ASCRP3003885	8369.35	427.88	2.844225e+002	2.853876e+001	321	22	6.358129e+000	0	0	0	0	0	0	270.435	1	1	50.1463	22.3226
DATA	2281	28	67	0	0	ASCRP3002541	ASCRP3002541	8395	428	5.645477e+000	2.427180e+000	56	24	6.275101e+000	0	0	0	0	0	0	5.3326	1	0	65	24.5758
DATA	2282	28	68	0	0	ASCRP3012796	ASCRP3012796	8420.21	427.806	1.577682e+002	1.595479e+001	203	23	6.334918e+000	0	0	0	0	0	0	148.037	1	1	47.5395	23.2581
DATA	2283	28	69	0	0	A_23_P53126	NM_005574	8445.49	427.69	7.499144e+000	2.507209e+000	61	21	6.620675e+000	0	0	0	0	0	0	6.98933	1	0	47.2035	21.8
DATA	2284	28	70	0	0	ASCRP3008625	ASCRP3008625	8471	428	4.621137e+001	5.211182e+000	96	22	5.191885e+000	0	0	0	0	0	0	42.7801	1	1	54.9904	21.7931
DATA	2285	28	71	0	0	ASCRP3006821	ASCRP3006821	8496.5	428	9.006310e+001	9.327138e+000	136	24	6.429101e+000	0	0	0	0	0	0	82.8041	1	1	54.1152	24.1111
DATA	2286	28	72	0	0	ASCRP3004940	ASCRP3004940	8521.61	428.069	3.730301e+001	4.458403e+000	87	21	6.457840e+000	0	0	0	0	0	0	34.0646	1	1	65	21.6296
DATA	2287	28	73	0	0	ASCRP3001666	ASCRP3001666	8547.5	428	2.270014e+004	2.270015e+003	20594.5	21	5.671639e+000	0	0	0	0	0	0	20583.9	1	1	54.1152	22.8966
DATA	2288	28	74	0	0	ASCRP3000635	ASCRP3000635	8572.63	428	8.009964e+002	8.013790e+001	774	24	4.791107e+000	0	0	0	0	0	0	721.392	1	1	50.4627	23.2083
DATA	2289	28	75	0	0	ASCRP3008114	ASCRP3008114	8598.13	427.987	1.846192e+002	1.862948e+001	216	23.5	6.322374e+000	0	0	0	0	0	0	165.13	1	1	47.5395	23.4
DATA	2291	28	77	0	0	ASCRP3003982	ASCRP3003982	8648.73	427.738	5.506276e+001	6.058455e+000	102	22.5	6.573108e+000	0	0	0	0	0	0	48.5863	1	1	49.5074	22.9667
DATA	2292	28	78	0	0	ASCRP3000200	ASCRP3000200	8674.28	428.135	1.035475e+001	2.746259e+000	64.5	24	5.452045e+000	0	0	0	0	0	0	9.07736	1	0	48.5334	24.7813
DATA	2293	28	79	0	0	ASCRP3006446	ASCRP3006446	8699.56	427.971	3.119831e+002	3.130319e+001	325.5	22	5.407603e+000	0	0	0	0	0	0	271.711	1	1	47.5395	22.6296
DATA	2294	28	80	0	0	ASCRP3007916	ASCRP3007916	8725	428.133	5.388067e+002	5.394223e+001	514	24	5.845712e+000	0	0	0	0	0	0	466.301	1	1	54.4085	24.2121
DATA	2295	28	81	0	0	ASCRP3006154	ASCRP3006154	8750.5	428	3.764229e+001	4.570746e+000	84	24	7.439656e+000	0	0	0	0	0	0	32.3728	1	1	54.1152	26.5
DATA	2296	28	82	0	0	Negative034	Negative034	8775.77	428.087	1.561230e+001	3.039750e+000	66	24	6.269358e+000	0	0	0	0	0	0	13.3472	1	1	46.5243	24.5426
DATA	2297	29	1	130	1	(+)eQC-39	EQC	6706.09	434.065	6.251702e+001	6.686185e+000	108.5	22	6.726755e+000	0	0	0	0	0	0	58.7954	1	1	65	23.2805
DATA	2298	29	2	0	0	Negative035	Negative035	6731.5	434	1.626662e+001	2.872009e+000	65.5	24	8.986493e+000	0	0	0	0	0	0	15.324	1	1	54.1152	24.7813
DATA	2299	29	3	0	0	ASCRP3008990	ASCRP3008990	6756.81	434	2.049870e+002	2.063435e+001	235.5	24	7.798257e+000	0	0	0	0	0	0	193.502	1	1	49.1849	25.2069
DATA	2300	29	4	0	0	ASCRP3008841	ASCRP3008841	6782.07	433.986	5.852981e+001	6.309601e+000	104	24	5.362955e+000	0	0	0	0	0	0	55.3796	1	1	46.8651	23.1935
DATA	2301	29	5	0	0	ASCRP3012809	ASCRP3012809	6807.68	433.87	2.857520e+001	3.699998e+000	74.5	22	4.335101e+000	0	0	0	0	0	0	27.1084	1	1	49.1849	21.3103
DATA	2302	29	6	0	0	ASCRP3003775	ASCRP3003775	6832.91	434.062	4.751964e+001	5.298451e+000	93	24	4.919411e+000	0	0	0	0	0	0	45.2121	1	1	49.8279	23.8438
DATA	2303	29	7	0	0	A_23_P128613	NM_024089	6858.1	434.133	5.032590e+002	5.038010e+001	519	23	5.455704e+000	0	0	0	0	0	0	480.309	1	1	50.1463	23
DATA	2304	29	8	0	0	ASCRP3010509	ASCRP3010509	6883.75	433.987	3.399341e+001	4.120418e+000	80	23	5.129601e+000	0	0	0	0	0	0	32.5511	1	1	49.1849	22.7931
DATA	2305	29	9	1028	1	(+)E1A_r60_3	E1A_r60_3	6909.06	434.125	1.505160e+002	1.522941e+001	192	20	6.477319e+000	0	0	0	0	0	0	144.636	1	1	50.1463	22.7931
DATA	2306	29	10	0	0	A_23_P87879	NM_001781	6934.58	434.427	6.110830e+002	6.115201e+001	623	24	6.778007e+000	0	0	0	0	0	0	589.401	1	1	57.5363	24.3
DATA	2307	29	11	0	0	ASCRP3012582	ASCRP3012582	6960	434.455	7.152784e+002	7.156491e+001	737	24.5	8.563802e+000	0	0	0	0	0	0	692.509	1	1	55.8519	26.125
DATA	2308	29	12	0	0	ASCRP3009022	ASCRP3009022	6985.29	434.163	7.640677e+001	7.977720e+000	120	25	4.284857e+000	0	0	0	0	0	0	74.2563	1	1	50.1463	23.88
DATA	2309	29	13	0	0	ASCRP3004415	ASCRP3004415	7010.55	434.084	1.666788e+002	1.682383e+001	207	24	6.007355e+000	0	0	0	0	0	0	162.624	1	1	50.7771	24.3704
DATA	2310	29	14	0	0	ASCRP3009995	ASCRP3009995	7036.16	434.649	1.736775e+001	2.862930e+000	64.5	25.5	6.311083e+000	0	0	0	0	0	0	17.0154	1	1	48.8603	25.4412
DATA	2311	29	15	1028	1	(+)E1A_r60_a97	E1A_r60_a97	7061.49	433.92	2.307881e+000	2.274813e+000	49.5	23	6.718294e+000	0	0	0	0	0	0	1.84678	0	0	48.5334	23.7241
DATA	2312	29	16	0	0	ASCRP3011915	ASCRP3011915	7086.94	434.287	2.176597e+002	2.188275e+001	267.5	24.5	5.676748e+000	0	0	0	0	0	0	214.967	1	1	52.9257	23.1316
DATA	2313	29	17	0	0	ASCRP3006958	ASCRP3006958	7112.23	434.198	2.665639e+001	3.487410e+000	75	23	4.958922e+000	0	0	0	0	0	0	26.4328	1	1	50.4627	23.1818
DATA	2314	29	18	0	0	ASCRP3000143	ASCRP3000143	7137.67	434.5	9.100470e+001	9.371973e+000	138	21	6.152040e+000	0	0	0	0	0	0	90.6103	1	1	57.5363	22.0294
DATA	2315	29	19	0	0	ASCRP3006458	ASCRP3006458	7163.06	434.181	1.566689e+001	2.725876e+000	65	23	4.901345e+000	0	0	0	0	0	0	15.6607	1	1	51.4001	23.0938
DATA	2316	29	20	0	0	ASCRP3010312	ASCRP3010312	7188.48	434.554	3.112304e+001	3.823989e+000	77	24	6.816860e+000	0	0	0	0	0	0	31.2347	1	1	51.7088	24.6071
DATA	2317	29	21	0	0	ASCRP3010188	ASCRP3010188	7213.82	434.313	3.375909e+002	3.383157e+001	385	21	5.293347e+000	0	0	0	0	0	0	340.096	1	1	51.0895	22.6216
DATA	2318	29	22	0	0	ASCRP3009760	ASCRP3009760	7239.5	434.5	1.748856e+001	2.814287e+000	68	23	6.660307e+000	0	0	0	0	0	0	17.6857	1	1	57.5363	24.2174
DATA	2319	29	23	0	0	ASCRP3013522	ASCRP3013522	7264.34	434.095	9.623401e+001	9.871041e+000	150	20	6.142046e+000	0	0	0	0	0	0	97.6621	1	1	48.8603	21.5161
DATA	2320	29	24	0	0	ASCRP3000442	ASCRP3000442	7290.38	434.291	1.453798e+001	2.627970e+000	63	20	6.749719e+000	0	0	0	0	0	0	14.8073	1	1	50.4627	21.9394
DATA	2321	29	25	0	0	ASCRP3011897	ASCRP3011897	7315.36	434.235	1.292543e+002	1.310831e+001	182	26	6.676641e+000	0	0	0	0	0	0	132.086	1	1	51.0895	26.7059
DATA	2322	29	26	0	0	ASCRP3003347	ASCRP3003347	7340.92	434.184	7.142208e+000	2.289188e+000	57	23	5.847170e+000	0	0	0	0	0	0	7.32239	1	0	48.5334	24.4242
DATA	2323	29	27	0	0	ASCRP3000092	ASCRP3000092	7366.38	434.014	8.331867e+001	8.609386e+000	133	22	6.247390e+000	0	0	0	0	0	0	85.6813	1	1	49.1849	22.9333
DATA	2324	29	28	1028	1	(+)E1A_r60_3	E1A_r60_3	7391.67	434.5	1.536376e+002	1.551514e+001	205	22	6.720215e+000	0	0	0	0	0	0	158.454	1	1	57.5363	23.5
DATA	2325	29	29	0	0	ASCRP3008635	ASCRP3008635	7417.33	434.5	6.308526e+001	6.666823e+000	116	25.5	5.269740e+000	0	0	0	0	0	0	65.2394	1	1	57.5363	25.1875
DATA	2326	29	30	0	0	ASCRP3010481	ASCRP3010481	7442.26	434.341	3.141327e+001	3.807166e+000	80.5	23.5	7.169604e+000	0	0	0	0	0	0	32.5647	1	1	51.0895	24.125
DATA	2327	29	31	0	0	ASCRP3012555	ASCRP3012555	7467.9	434.506	8.993950e+000	2.326850e+000	58	24.5	7.053998e+000	0	0	0	0	0	0	9.34509	1	0	51.7088	25.3947
DATA	2328	29	32	0	0	ASCRP3002417	ASCRP3002417	7493.29	434.557	1.387738e+001	2.551926e+000	65	24	4.980834e+000	0	0	0	0	0	0	14.4487	1	1	50.7771	23.9394
DATA	2329	29	33	0	0	ASCRP3011730	ASCRP3011730	7518.71	434.313	5.787767e+001	6.169953e+000	109	23	4.421733e+000	0	0	0	0	0	0	60.3688	1	1	50.7771	22.1379
DATA	2330	29	34	0	0	ASCRP3001303	ASCRP3001303	7544.05	434.469	4.342008e+001	4.838254e+000	96	24	4.194410e+000	0	0	0	0	0	0	45.3605	1	1	51.0895	23.4545
DATA	2332	29	36	0	0	Negative031	Negative031	7594.89	434.5	5.730564e+000	2.205055e+000	56	29	8.006155e+000	0	0	0	0	1	0	6.00103	1	0	56.9804	28.7931
DATA	2333	29	37	0	0	ASCRP3010213	ASCRP3010213	7620.42	434.573	2.958314e+002	2.965954e+001	359	25.5	6.039358e+000	0	0	0	0	0	0	310.047	1	1	65	25.0769
DATA	2334	29	38	0	0	ASCRP3013057	ASCRP3013057	7645.58	434.573	2.307335e+001	3.137740e+000	75.5	29.5	7.201927e+000	0	0	0	0	1	0	24.1951	1	1	57.5363	28.9583
DATA	2336	29	40	0	0	ASCRP3006001	ASCRP3006001	7696.5	434.648	9.075359e+000	2.311443e+000	58	28.5	9.206752e+000	0	0	0	0	1	0	9.51916	1	0	57.5363	29.4167
DATA	2337	29	41	0	0	ASCRP3008696	ASCRP3008696	7721.75	434.5	5.012706e+002	5.017214e+001	578	26	6.275101e+000	0	0	0	0	0	0	525.63	1	1	51.0895	25.4242
DATA	2339	29	43	0	0	ASCRP3008575	ASCRP3008575	7772.58	434.587	4.538912e+002	4.543904e+001	521	24.5	5.124379e+000	0	0	0	0	0	0	475.281	1	1	52.9257	24.5
DATA	2340	29	44	0	0	ASCRP3001773	ASCRP3001773	7798.1	434.822	4.505703e+001	4.984577e+000	96	23.5	5.494123e+000	0	0	0	0	0	0	47.1277	1	1	47.5395	24.2353
DATA	2341	29	45	0	0	ASCRP3008671	ASCRP3008671	7823.25	434.816	3.736658e+001	4.303489e+000	90	24	6.592143e+000	0	0	0	0	0	0	39.029	1	1	48.5334	24.9722
DATA	2342	29	46	0	0	ASCRP3002918	ASCRP3002918	7848.81	434.791	4.186116e+003	4.186171e+002	4387	25	5.223573e+000	0	0	0	0	0	0	4364.87	1	1	50.4627	25.1667
DATA	2343	29	47	0	0	ASCRP3010824	ASCRP3010824	7873.87	434.974	3.792043e+001	4.355503e+000	90	25	4.949908e+000	0	0	0	0	0	0	39.4631	1	1	48.5334	25.8889
DATA	2344	29	48	0	0	Negative047	Negative047	7899.65	434.88	1.293118e+002	1.310830e+001	186	24	6.485575e+000	0	0	0	0	0	0	134.262	1	1	48.8603	25.2963
DATA	2345	29	49	0	0	ASCRP3006966	ASCRP3006966	7925	434.75	4.000622e+001	4.543200e+000	95	23.5	6.503418e+000	0	0	0	0	0	0	41.4318	1	1	48.8603	24.1389
DATA	2346	29	50	0	0	ASCRP3002666	ASCRP3002666	7950.31	434.676	9.841549e+001	1.007562e+001	155	24	7.354652e+000	0	0	0	0	0	0	101.635	1	1	47.5395	26.1818
DATA	2347	29	51	0	0	ASCRP3010193	ASCRP3010193	7975.63	434.627	1.335314e+001	2.544391e+000	65	23	6.876796e+000	0	0	0	0	0	0	13.7474	1	1	45.835	23.0968
DATA	2348	29	52	0	0	ASCRP3010434	ASCRP3010434	8001.29	434.938	4.238037e+001	4.762724e+000	95	25	5.137278e+000	0	0	0	0	0	0	43.4848	1	1	49.1849	25.0345
DATA	2349	29	53	0	0	ASCRP3001057	ASCRP3001057	8026.56	434.792	6.862340e+002	6.865805e+001	753	23	6.487306e+000	0	0	0	0	0	0	701.565	1	1	49.1849	23.5417
DATA	2350	29	54	0	0	ASCRP3010326	ASCRP3010326	8051.86	434.795	9.396289e+001	9.648020e+000	147	24	6.552025e+000	0	0	0	0	0	0	95.6904	1	1	47.5395	24.0645
DATA	2351	29	55	0	0	CUST_14_PI418767722	NM_004309	8077.48	434.92	6.553640e+002	6.557328e+001	706.5	23	7.129520e+000	0	0	0	0	0	0	664.64	1	1	50.4627	23.4828
DATA	2352	29	56	0	0	Negative059	Negative059	8102.88	434.905	3.062496e+002	3.070448e+001	359	23	4.684163e+000	0	0	0	0	0	0	309.223	1	1	47.5395	23.3
DATA	2353	29	57	0	0	ASCRP3009938	ASCRP3009938	8128.31	434.986	1.516085e+002	1.532232e+001	203	24	6.201223e+000	0	0	0	0	0	0	152.374	1	1	47.2035	24.4
DATA	2354	29	58	0	0	Negative040	Negative040	8153.5	435	3.454810e+002	3.461995e+001	395	25	5.700877e+000	0	0	0	0	0	0	345.558	1	1	48.5334	26
DATA	2355	29	59	0	0	Negative055	Negative055	8179	435	1.498344e+001	2.695491e+000	69	23	4.687789e+000	0	0	0	0	0	0	14.9106	1	1	65	22.7586
DATA	2356	29	60	1028	1	(+)E1A_r60_a104	E1A_r60_a104	8204.5	435	3.287428e+000	2.276466e+000	56	22.5	7.113991e+000	0	0	0	0	0	0	3.25413	1	0	54.1152	23.6875
DATA	2357	29	61	0	0	ASCRP3008951	ASCRP3008951	8229.67	434.975	1.383898e+001	2.654227e+000	65	24	7.968689e+000	0	0	0	0	0	0	13.6245	1	1	49.1849	24.5
DATA	2358	29	62	0	0	ASCRP3001902	ASCRP3001902	8255.32	435	4.590337e+000	2.323692e+000	58	23	5.934720e+000	0	0	0	0	0	0	4.49338	1	0	49.1849	22.9643
DATA	2359	29	63	0	0	ASCRP3006168	ASCRP3006168	8280.53	434.88	5.909608e+001	6.338230e+000	107	24	5.626837e+000	0	0	0	0	0	0	57.5115	1	1	48.8603	23.125
DATA	2360	29	64	0	0	Negative055	Negative055	8306.14	434.662	1.869176e+001	2.967836e+000	68	22	3.589316e+000	0	0	0	0	0	0	18.0798	1	1	48.8603	23.037
DATA	2361	29	65	0	0	ASCRP3007333	ASCRP3007333	8331.59	434.908	1.154591e+002	1.177658e+001	161.5	26	5.683986e+000	0	0	0	0	0	0	110.996	1	1	49.1849	26
DATA	2362	29	66	0	0	ASCRP3006962	ASCRP3006962	8356.79	435.014	4.105190e+001	4.722269e+000	90.5	23	6.774894e+000	0	0	0	0	0	0	39.2201	1	1	46.8651	23.1875
DATA	2363	29	67	0	0	ASCRP3001780	ASCRP3001780	8382.15	434.905	2.612341e+002	2.622881e+001	292	24	7.656820e+000	0	0	0	0	0	0	247.975	1	1	47.8731	23.5758
DATA	2364	29	68	0	0	ASCRP3007218	ASCRP3007218	8407.74	435.026	1.366938e+002	1.387237e+001	185.5	25	6.167210e+000	0	0	0	0	0	0	128.909	1	1	49.1849	24.9655
DATA	2365	29	69	0	0	ASCRP3002840	ASCRP3002840	8433.01	434.905	2.538940e+002	2.550072e+001	294	22	6.407153e+000	0	0	0	0	0	0	237.855	1	1	46.8651	21.4194
DATA	2366	29	70	0	0	ASCRP3001922	ASCRP3001922	8458.38	435	1.793786e+002	1.809717e+001	216	20.5	4.643056e+000	0	0	0	0	0	0	166.932	1	1	48.5334	20.4167
DATA	2367	29	71	0	0	ASCRP3006576	ASCRP3006576	8483.87	435	8.004022e+002	8.007656e+001	793	24	6.776603e+000	0	0	0	0	0	0	739.835	1	1	48.5334	23.8788
DATA	2368	29	72	0	0	ASCRP3000125	ASCRP3000125	8509.39	435.069	4.159782e+004	4.159783e+003	37710	22.5	4.717398e+000	0	0	0	0	0	0	38189.6	1	1	53.8203	22.5769
DATA	2369	29	73	0	0	ASCRP3005897	ASCRP3005897	8534.5	435	1.574877e+001	2.908496e+000	67.5	21	5.471333e+000	0	0	0	0	0	0	14.3612	1	1	54.1152	21.5
DATA	2370	29	74	0	0	ASCRP3011384	ASCRP3011384	8559.91	435.065	2.981224e+002	2.991372e+001	325	24	5.237734e+000	0	0	0	0	0	0	270.018	1	1	54.4085	23.2143
DATA	2371	29	75	0	0	ASCRP3005906	ASCRP3005906	8585.27	435.055	3.180559e+001	4.032298e+000	81	24	4.950758e+000	0	0	0	0	0	0	28.6128	1	1	48.5334	23.52
DATA	2372	29	76	0	0	ASCRP3006984	ASCRP3006984	8610.69	434.945	1.482735e+001	2.902724e+000	65.5	25	6.344606e+000	0	0	0	0	0	0	13.2488	1	1	48.8603	24.2333
DATA	2373	29	77	0	0	ASCRP3009358	ASCRP3009358	8636.14	434.775	1.871696e+002	1.888483e+001	220	23	5.909623e+000	0	0	0	0	0	0	166.118	1	1	47.5395	22.069
DATA	2374	29	78	0	0	ASCRP3009798	ASCRP3009798	8661.65	435.12	2.072178e+002	2.087550e+001	232.5	24	6.411256e+000	0	0	0	0	0	0	182.721	1	1	48.8603	24.8857
DATA	2375	29	79	0	0	ASCRP3007865	ASCRP3007865	8686.93	435	3.369937e+001	4.223087e+000	81.5	24	4.886228e+000	0	0	0	0	0	0	29.5233	1	1	46.8651	22.9412
DATA	2376	29	80	0	0	ASCRP3010212	ASCRP3010212	8712.46	435.132	6.126379e+001	6.640252e+000	108	22	5.442850e+000	0	0	0	0	0	0	53.3336	1	1	49.1849	22.7692
DATA	2377	29	81	0	0	ASCRP3010285	ASCRP3010285	8737.58	435.427	3.594785e+004	3.594786e+003	31107.5	24	4.897443e+000	0	0	0	0	0	0	31107.6	1	1	57.5363	23.4194
DATA	2378	29	82	0	0	ASCRP3009704	ASCRP3009704	8763.04	435.16	4.078745e+001	4.832963e+000	90	24	6.617682e+000	0	0	0	0	0	0	35.0801	1	1	47.8731	25.3696
DATA	2379	30	1	0	0	ASCRP3005913	ASCRP3005913	6718.61	441.931	2.179221e+004	2.179222e+003	20757	24	6.839110e+000	0	0	0	0	0	0	20556.2	1	1	53.8203	24.0652
DATA	2380	30	2	0	0	ASCRP3011683	ASCRP3011683	6744.08	441.941	9.918193e+000	2.559602e+000	59.5	25	9.227553e+000	0	0	0	0	0	0	9.37242	1	0	51.4001	25.0909
DATA	2381	30	3	0	0	ASCRP3005048	ASCRP3005048	6769.44	441.792	1.013083e+003	1.013357e+002	1004	21	5.704516e+000	0	0	0	0	0	0	959.317	1	1	49.1849	21.7826
DATA	2382	30	4	0	0	ASCRP3009727	ASCRP3009727	6794.56	441.792	6.166914e+001	6.599193e+000	107	23	5.532959e+000	0	0	0	0	0	0	58.5355	1	1	49.1849	22.3636
DATA	2383	30	5	0	0	Negative043	Negative043	6819.91	441.718	2.385118e+000	2.342921e+000	47	24	5.184495e+000	0	0	0	0	0	0	-1.70484	0	0	48.8603	23.6571
DATA	2384	30	6	0	0	ASCRP3007762	ASCRP3007762	6845.63	441.782	5.052305e+002	5.057702e+001	529	23.5	5.439849e+000	0	0	0	0	0	0	482.267	1	1	49.5074	23.8333
DATA	2385	30	7	0	0	ASCRP3013062	ASCRP3013062	6871.13	441.842	1.467854e+001	2.752604e+000	61.5	22	5.362020e+000	0	0	0	0	0	0	14.0558	1	1	47.8731	22.8857
DATA	2386	30	8	0	0	ASCRP3002258	ASCRP3002258	6896.3	441.81	8.469649e+001	8.781888e+000	126	23	6.500493e+000	0	0	0	0	0	0	81.3713	1	1	49.1849	23.7778
DATA	2387	30	9	0	0	ASCRP3012006	ASCRP3012006	6921.91	441.935	1.081350e+001	2.552996e+000	58	22	5.875724e+000	0	0	0	0	0	0	10.4259	1	0	54.4085	22.6
DATA	2388	30	10	0	0	ASCRP3010027	ASCRP3010027	6947.5	442	2.159076e+004	2.159077e+003	20372	27	8.800016e+000	0	0	0	0	0	0	20893.7	1	1	54.1152	26.8824
DATA	2389	30	11	0	0	ASCRP3011124	ASCRP3011124	6972.27	441.667	8.093343e+000	2.434364e+000	57	23	5.619905e+000	0	0	0	0	0	0	7.86032	1	0	48.8603	23
DATA	2390	30	12	0	0	ASCRP3011692	ASCRP3011692	6998.01	441.797	1.850695e+001	2.941930e+000	65.5	25	4.160866e+000	0	0	0	0	0	0	18.0448	1	1	48.5334	24.7931
DATA	2391	30	13	0	0	ASCRP3003118	ASCRP3003118	7023.47	441.75	2.156151e+001	3.136554e+000	70	22.5	6.109235e+000	0	0	0	0	0	0	21.1058	1	1	48.8603	23.7143
DATA	2392	30	14	0	0	ASCRP3012968	ASCRP3012968	7048.81	441.747	2.031215e+002	2.043848e+001	246	24	6.951264e+000	0	0	0	0	0	0	199.618	1	1	50.1463	24.5152
DATA	2393	30	15	0	0	ASCRP3008210	ASCRP3008210	7074.26	442.095	2.142029e+001	3.113631e+000	68.5	24	6.758748e+000	0	0	0	0	0	0	21.1364	1	1	48.2044	23.7143
DATA	2394	30	16	0	0	ASCRP3009412	ASCRP3009412	7099.5	442	3.783581e+001	4.402444e+000	85	22	5.512713e+000	0	0	0	0	0	0	37.4828	1	1	65	22.16
DATA	2395	30	17	0	0	ASCRP3003599	ASCRP3003599	7125	442	1.756491e+002	1.770739e+001	217.5	24	6.495247e+000	0	0	0	0	0	0	174.71	1	1	54.9904	23.6
DATA	2396	30	18	0	0	ASCRP3009352	ASCRP3009352	7150.44	441.792	6.525342e+002	6.529161e+001	693	21.5	4.388989e+000	0	0	0	0	0	0	651.61	1	1	49.1849	21.3214
DATA	2397	30	19	0	0	ASCRP3008302	ASCRP3008302	7175.68	442.111	1.020481e+001	2.447125e+000	58	23	6.104589e+000	0	0	0	0	0	0	10.2305	1	0	47.8731	23.1379
DATA	2398	30	20	0	0	ASCRP3000823	ASCRP3000823	7200.94	441.814	3.219495e+002	3.227111e+001	369.5	22	5.900196e+000	0	0	0	0	0	0	323.986	1	1	51.4001	22.5135
DATA	2399	30	21	0	0	ASCRP3009319	ASCRP3009319	7226.39	441.738	6.649302e+002	6.652965e+001	716	21	4.893193e+000	0	0	0	0	0	0	671.659	1	1	49.8279	21.88
DATA	2400	30	22	0	0	ASCRP3007799	ASCRP3007799	7251.69	441.766	1.804452e+002	1.817806e+001	242	25	6.649382e+000	0	0	0	0	0	0	182.938	1	1	48.8603	25
DATA	2401	30	23	0	0	ASCRP3008476	ASCRP3008476	7277.25	441.8	4.468652e+002	4.474023e+001	510.5	20	6.966369e+000	0	0	0	0	0	0	454.662	1	1	50.1463	21.697
DATA	2402	30	24	0	0	ASCRP3002049	ASCRP3002049	7302.62	441.776	1.403563e+002	1.420455e+001	196	24	7.755183e+000	0	0	0	0	0	0	143.293	1	1	48.8603	25
DATA	2403	30	25	0	0	ASCRP3008823	ASCRP3008823	7328.5	442	4.334634e+001	4.850504e+000	95	23	6.791919e+000	0	0	0	0	0	0	44.402	1	1	54.1152	25.6111
DATA	2404	30	26	0	0	ASCRP3007754	ASCRP3007754	7353.4	442.051	4.237573e+001	4.760935e+000	94	22.5	5.245688e+000	0	0	0	0	0	0	43.5406	1	1	49.5074	23
DATA	2405	30	27	0	0	Negative018	Negative018	7378.9	441.718	2.954078e+000	2.183863e+000	53	22	6.058895e+000	0	0	0	0	0	0	3.04418	1	0	48.8603	23.8919
DATA	2406	30	28	0	0	ASCRP3012802	ASCRP3012802	7404.44	441.792	1.428368e+002	1.444574e+001	193	23	5.592380e+000	0	0	0	0	0	0	147.603	1	1	49.1849	23.6333
DATA	2407	30	29	0	0	ASCRP3011482	ASCRP3011482	7429.73	441.692	9.126419e+001	9.376775e+000	147	24	5.943070e+000	0	0	0	0	0	0	94.5498	1	1	48.8603	24.5152
DATA	2408	30	30	0	0	ASCRP3004245	ASCRP3004245	7455.04	441.6	9.612887e+000	2.352619e+000	59	24	6.882935e+000	0	0	0	0	0	0	9.98232	1	0	48.2044	24.5143
DATA	2409	30	31	0	0	ASCRP3007953	ASCRP3007953	7480.35	441.931	1.762244e+001	2.774235e+000	67	25.5	6.387677e+000	0	0	0	0	0	0	18.3392	1	1	48.5334	25.1875
DATA	2410	30	32	0	0	ASCRP3004293	ASCRP3004293	7505.79	441.899	3.214615e+000	2.162552e+000	54	23	5.307312e+000	0	0	0	0	0	0	3.3518	1	0	49.1849	23.1176
DATA	2411	30	33	0	0	ASCRP3000471	ASCRP3000471	7531.05	441.92	7.841405e+000	2.274390e+000	58	23	5.258909e+000	0	0	0	0	0	0	8.18976	1	0	46.8651	22.2609
DATA	2412	30	34	0	0	ASCRP3013225	ASCRP3013225	7556.7	441.797	1.487238e+002	1.502439e+001	205	24	5.686286e+000	0	0	0	0	0	0	155.556	1	1	49.1849	24.4231
DATA	2413	30	35	0	0	ASCRP3002172	ASCRP3002172	7582.39	442.069	5.165684e+004	5.165685e+003	53833	27.5	9.649311e+000	0	0	0	0	0	0	54096	1	1	53.8203	27.8333
DATA	2414	30	36	0	0	ASCRP3011830	ASCRP3011830	7607.35	441.88	2.809343e+002	2.817385e+001	347	25	5.016639e+000	0	0	0	0	0	0	294.467	1	1	48.8603	24.4
DATA	2415	30	37	0	0	ASCRP3006107	ASCRP3006107	7632.79	441.899	1.277976e+003	1.278153e+002	1383.5	26	6.662582e+000	0	0	0	0	0	0	1340.45	1	1	51.7088	25.84
DATA	2417	30	39	0	0	ASCRP3008067	ASCRP3008067	7683.58	442.427	3.590750e+001	4.172228e+000	88	29.5	1.141148e+001	0	0	0	0	1	0	37.6849	1	1	65	31.6875
DATA	2418	30	40	1028	1	(+)E1A_r60_a107	E1A_r60_a107	7709.42	442.427	1.221856e+001	2.451158e+000	64	28	7.836879e+000	0	0	0	0	1	0	12.8216	1	1	57.5363	28.3333
DATA	2419	30	41	0	0	ASCRP3008404	ASCRP3008404	7734.62	442.071	9.189168e+002	9.191627e+001	1015	26	5.648139e+000	0	0	0	0	0	0	963.851	1	1	50.7771	25.4828
DATA	2420	30	42	0	0	ASCRP3006587	ASCRP3006587	7760	442.455	1.941252e+001	2.879871e+000	71	26	8.835386e+000	0	0	0	0	0	0	20.3482	1	1	65	26.2759
DATA	2421	30	43	0	0	ASCRP3008074	ASCRP3008074	7785.19	441.781	3.280669e+002	3.287573e+001	394	26	4.854019e+000	0	0	0	0	0	0	343.532	1	1	47.8731	24.8824
DATA	2422	30	44	1028	1	(+)E1A_r60_n11	E1A_r60_n11	7810.41	442.084	1.315239e+001	2.505060e+000	66	25	6.959418e+000	0	0	0	0	0	0	13.7556	1	1	50.7771	24.8276
DATA	2423	30	45	0	0	ASCRP3006512	ASCRP3006512	7836.33	442.5	1.917477e+001	2.869877e+000	71	24	6.647083e+000	0	0	0	0	0	0	20.0233	1	1	57.5363	24.0606
DATA	2424	30	46	0	0	ASCRP3010549	ASCRP3010549	7861.67	442.457	3.184909e+000	2.162762e+000	55	25	5.417918e+000	0	0	0	0	0	0	3.3198	1	0	51.0895	25.4688
DATA	2425	30	47	0	0	ASCRP3010340	ASCRP3010340	7887.05	442.012	8.967656e+000	2.323767e+000	60	26	6.818813e+000	0	0	0	0	0	0	9.32752	1	0	51.7088	27.0606
DATA	2426	30	48	0	0	ASCRP3008108	ASCRP3008108	7912.26	442.038	7.825063e+001	8.114744e+000	130	25.5	7.050836e+000	0	0	0	0	0	0	81.1988	1	1	49.5074	25
DATA	2427	30	49	0	0	ASCRP3002464	ASCRP3002464	7937.58	442.427	1.032536e+002	1.054774e+001	159	23.5	7.922397e+000	0	0	0	0	0	0	106.864	1	1	57.5363	25.1667
DATA	2428	30	50	0	0	ASCRP3003437	ASCRP3003437	7963.33	442.5	2.828263e+001	3.559259e+000	84	23	8.135202e+000	0	0	0	0	0	0	29.185	1	1	65	25.7714
DATA	2429	30	51	0	0	ASCRP3012086	ASCRP3012086	7988.34	442.091	2.526072e+001	3.328688e+000	77	21	7.098706e+000	0	0	0	0	0	0	25.9837	1	1	49.5074	22.0345
DATA	2430	30	52	0	0	A_23_P25019	NM_000946	8013.86	442.062	1.384514e+002	1.401498e+001	196	25	5.248706e+000	0	0	0	0	0	0	141.918	1	1	50.7771	24.375
DATA	2431	30	53	0	0	ASCRP3004967	ASCRP3004967	8039.35	442.165	2.576718e+002	2.585952e+001	323	22.5	5.109774e+000	0	0	0	0	0	0	263.142	1	1	50.1463	21.9643
DATA	2432	30	54	0	0	ASCRP3004499	ASCRP3004499	8064.5	442.049	1.973006e+002	1.985146e+001	252	27	8.528414e+000	0	0	0	0	0	0	200.695	1	1	50.4627	25.5769
DATA	2433	30	55	0	0	ASCRP3012764	ASCRP3012764	8089.98	442.152	2.309587e+002	2.320055e+001	285.5	23	5.680780e+000	0	0	0	0	0	0	233.942	1	1	49.5074	23.2667
DATA	2434	30	56	0	0	ASCRP3009063	ASCRP3009063	8115.5	442.5	2.008364e+002	2.020499e+001	256	23	5.274205e+000	0	0	0	0	0	0	202.529	1	1	57.5363	23.1
DATA	2435	30	57	0	0	ASCRP3008790	ASCRP3008790	8140.89	442.5	1.695394e+002	1.709887e+001	219.5	26	5.674125e+000	0	0	0	0	0	0	170.168	1	1	56.9804	26.0645
DATA	2436	30	58	0	0	ASCRP3011017	ASCRP3011017	8166.42	442.573	3.890167e+001	4.485258e+000	87	23	5.757796e+000	0	0	0	0	0	0	38.854	1	1	57.5363	23.5938
DATA	2437	30	59	0	0	ASCRP3009847	ASCRP3009847	8191.68	442.211	1.666480e+003	1.666631e+002	1671	19	4.609665e+000	0	0	0	0	1	0	1655.89	1	1	52.6241	19.6087
DATA	2438	30	60	0	0	ASCRP3004939	ASCRP3004939	8217.06	442.284	1.131917e+003	1.132142e+002	1155	23	5.978456e+000	0	0	0	0	0	0	1118.76	1	1	50.1463	23.25
DATA	2439	30	61	0	0	ASCRP3008907	ASCRP3008907	8242.24	442.305	1.642443e+002	1.658034e+001	215	22	5.929068e+000	0	0	0	0	0	0	161.449	1	1	51.0895	21.3333
DATA	2440	30	62	66	-1	(-)3xSLv1	NegativeControl	8267.89	442.5	2.322499e+000	2.281409e+000	48	22	5.387802e+000	0	0	0	0	0	0	-5.38622	0	0	56.9804	21.8182
DATA	2441	30	63	0	1	RC10	RC10	8293.42	442.573	2.336205e+000	2.294872e+000	47	23	4.196004e+000	0	0	0	0	0	0	-6.32134	0	0	57.5363	22.8387
DATA	2442	30	64	0	0	ASCRP3009295	ASCRP3009295	8318.49	442.198	2.119206e+001	3.133884e+000	74	24.5	4.835249e+000	0	0	0	0	0	0	20.4675	1	1	51.0895	24.75
DATA	2443	30	65	0	0	ASCRP3010960	ASCRP3010960	8344.16	442.392	3.450474e+001	4.159614e+000	85	25	6.498936e+000	0	0	0	0	0	0	33.1193	1	1	50.1463	24.0256
DATA	2444	30	66	0	1	RC3	RC3	8369.8	442.373	2.379977e+000	2.337870e+000	44	22	6.704109e+000	0	0	0	0	0	0	-7.47694	0	0	49.1849	21.1515
DATA	2445	30	67	0	0	ASCRP3006325	ASCRP3006325	8394.9	442.379	3.007194e+002	3.016383e+001	336.5	24	7.487244e+000	0	0	0	0	0	0	285.008	1	1	52.3208	24
DATA	2446	30	68	0	0	ASCRP3004139	ASCRP3004139	8420.18	442.361	2.430898e+003	2.431014e+002	2325	24	5.855450e+000	0	0	0	0	0	0	2289.03	1	1	47.8731	23.3125
DATA	2447	30	69	0	0	ASCRP3004104	ASCRP3004104	8445.66	442.184	1.831674e+001	3.006215e+000	70	21	5.604734e+000	0	0	0	0	0	0	17.1336	1	1	49.5074	20.75
DATA	2448	30	70	0	0	CUST_9_PI418767722	NM_003746	8470.94	442.287	4.473946e+002	4.480376e+001	467	23	8.044738e+000	0	0	0	1	0	0	415.75	1	1	52.9257	23.9697
DATA	2449	30	71	0	0	ASCRP3010744	ASCRP3010744	8496.42	442.573	2.062410e+001	3.176159e+000	74	24	6.957011e+000	0	0	0	0	0	0	19.0387	1	1	65	25
DATA	2450	30	72	0	0	ASCRP3005611	ASCRP3005611	8521.58	442.573	4.227612e+001	4.877007e+000	89	21	5.705845e+000	0	0	0	0	0	0	38.768	1	1	65	22.84
DATA	2451	30	73	0	0	Negative024	Negative024	8547.4	442.863	2.492092e+000	2.448002e+000	48.5	21	5.963766e+000	0	0	0	0	0	0	-4.91577	0	0	49.5074	21.931
DATA	2452	30	74	0	0	ASCRP3004435	ASCRP3004435	8572.63	442.693	1.504810e+003	1.505011e+002	1398.5	24	4.491530e+000	0	0	0	0	0	0	1361.52	1	1	47.8731	23.5769
DATA	2453	30	75	0	0	CUST_5_PI418767722	NM_000841	8597.86	442.757	2.967825e+001	3.868104e+000	83	24	5.715100e+000	0	0	0	0	0	0	26.6756	1	1	47.5395	24.9355
DATA	2454	30	76	0	0	ASCRP3011791	ASCRP3011791	8623.66	442.649	1.827435e+001	3.094725e+000	69	23	6.227422e+000	0	0	0	0	0	0	16.3151	1	1	47.5395	23.069
DATA	2455	30	77	0	0	ASCRP3006117	ASCRP3006117	8648.61	442.931	3.473393e+000	2.537268e+000	56	22	6.495645e+000	0	0	0	0	0	0	3.08148	1	0	53.8203	22.5588
DATA	2456	30	78	0	0	ASCRP3008294	ASCRP3008294	8674.13	442.862	9.585851e+002	9.589188e+001	890	26	5.894195e+000	0	0	0	0	0	0	844.932	1	1	51.7088	26.5294
DATA	2457	30	79	0	0	ASCRP3007509	ASCRP3007509	8699.73	442.775	6.470790e+001	6.953618e+000	109	24	6.005374e+000	0	0	0	0	0	0	56.673	1	1	47.2035	24.25
DATA	2458	30	80	0	0	Negative060	Negative060	8725.09	442.935	2.607577e+000	2.561446e+000	55	23	5.175060e+000	0	0	0	1	0	0	0.0301256	0	0	54.4085	23.1563
DATA	2459	30	81	0	0	ASCRP3011226	ASCRP3011226	8750.56	442.792	1.378785e+002	1.402660e+001	172	24	7.397617e+000	0	0	0	0	0	0	119.302	1	1	49.1849	24.5161
DATA	2460	30	82	0	0	ASCRP3006525	ASCRP3006525	8776.14	443.014	2.340241e+001	3.491999e+000	72	23	6.202731e+000	0	0	0	0	0	0	20.1338	1	1	46.8651	23.9356
DATA	2461	31	1	0	0	ASCRP3009288	ASCRP3009288	6706.44	448.84	3.821265e+002	3.828552e+001	410	22	5.665966e+000	0	0	0	0	0	0	360.881	1	1	48.8603	22.2479
DATA	2462	31	2	0	0	ASCRP3002743	ASCRP3002743	6731.49	448.857	2.382537e+002	2.394172e+001	269	28	8.988755e+000	0	0	0	0	0	0	225.348	1	1	49.1849	27.4815
DATA	2463	31	3	0	0	Negative048	Negative048	6756.79	448.806	4.105519e+001	4.732071e+000	88	22	7.270156e+000	0	0	0	0	0	0	38.9032	1	1	47.5395	22.8
DATA	2464	31	4	0	0	ASCRP3008787	ASCRP3008787	6782.17	449	2.224915e+002	2.237269e+001	254	24	6.805351e+000	0	0	0	0	0	0	211.3	1	1	46.8651	23.2069
DATA	2465	31	5	0	0	A_23_P10385	NM_016448	6807.59	448.8	1.581759e+001	2.826272e+000	63	23	4.940566e+000	0	0	0	0	0	0	15.0585	1	1	48.5334	23.0667
DATA	2466	31	6	0	0	ASCRP3003683	ASCRP3003683	6833.1	449.064	4.777750e+001	5.318088e+000	94	24	5.617080e+000	0	0	0	0	0	0	45.6124	1	1	48.2044	24.1389
DATA	2467	31	7	1028	1	(+)E1A_r60_a135	E1A_r60_a135	6858.5	449	2.370688e+000	2.328745e+000	46	23	5.551809e+000	0	0	0	0	0	0	-2.26904	0	0	54.1152	23.375
DATA	2468	31	8	0	0	ASCRP3008182	ASCRP3008182	6883.63	449	5.456926e+001	5.930192e+000	99	23.5	6.461202e+000	0	0	0	0	0	0	52.4145	1	1	48.5334	24.6667
DATA	2469	31	9	0	0	ASCRP3002007	ASCRP3002007	6909.33	448.864	1.301450e+002	1.321856e+001	171	23	7.720535e+000	0	0	0	0	0	0	125.428	1	1	49.5074	23.76
DATA	2470	31	10	0	0	ASCRP3007105	ASCRP3007105	6934.5	449	3.123007e+001	3.881854e+000	79	23	6.614943e+000	0	0	0	0	0	0	30.2036	1	1	54.1152	23.0333
DATA	2471	31	11	0	0	ASCRP3005291	ASCRP3005291	6960	449	1.684888e+002	1.700475e+001	212.5	21	8.255316e+000	0	0	0	0	0	0	163.547	1	1	54.9904	24.3103
DATA	2472	31	12	0	0	ASCRP3002137	ASCRP3002137	6985.28	448.927	4.045135e+001	4.647682e+000	89.5	24.5	5.651264e+000	0	0	0	0	0	0	39.4113	1	1	49.5074	25.1667
DATA	2473	31	13	0	0	ASCRP3007522	ASCRP3007522	7010.64	448.973	2.931199e+001	3.713456e+000	77.5	23	6.677129e+000	0	0	0	0	0	0	28.668	1	1	49.1849	24.2593
DATA	2474	31	14	0	0	ASCRP3007691	ASCRP3007691	7036.14	448.885	3.451919e+002	3.459381e+001	388	23	6.302747e+000	0	0	0	0	0	0	338.926	1	1	48.5334	23.7308
DATA	2475	31	15	0	0	ASCRP3003253	ASCRP3003253	7061.41	449.106	7.050632e+000	2.369398e+000	56	23	7.077452e+000	0	0	0	0	0	0	6.95002	1	0	45.4864	24.0968
DATA	2476	31	16	0	0	Negative060	Negative060	7087.09	449.294	2.293560e+000	2.253074e+000	50	24	6.703073e+000	0	0	0	0	0	0	0.200935	0	0	45.835	23.7419
DATA	2477	31	17	0	0	ASCRP3001447	ASCRP3001447	7112.06	449	7.166140e+003	7.166175e+002	6933	23	4.990681e+000	0	0	0	0	0	0	7119.72	1	1	52.0157	22.7
DATA	2478	31	18	0	0	Negative007	Negative007	7137.47	449.063	2.275750e+000	2.235487e+000	48	23	5.329073e+000	0	0	0	0	0	0	-0.958062	0	0	49.8279	23.5517
DATA	2479	31	19	0	0	ASCRP3008432	ASCRP3008432	7163.15	448.865	9.598084e+001	9.852999e+000	146	23	3.786315e+000	0	0	0	0	0	0	96.1119	1	1	47.8731	23.5185
DATA	2480	31	20	0	0	ASCRP3004986	ASCRP3004986	7188.55	448.938	1.578606e+001	2.722562e+000	64	23	5.825923e+000	0	0	0	0	0	0	15.8686	1	1	49.8279	24.3
DATA	2481	31	21	0	0	ASCRP3008172	ASCRP3008172	7214.11	448.835	4.274187e+001	4.811646e+000	92	22	4.627125e+000	0	0	0	0	0	0	43.1282	1	1	49.1849	22.4063
DATA	2482	31	22	0	0	ASCRP3009628	ASCRP3009628	7239.35	449.074	1.885054e+002	1.897868e+001	239.5	21	5.765320e+000	0	0	0	0	0	0	190.91	1	1	49.5074	23.1034
DATA	2483	31	23	0	0	ASCRP3006986	ASCRP3006986	7264.8	449	2.825892e+001	3.577516e+000	78	21	6.331862e+000	0	0	0	0	0	0	28.7219	1	1	49.1849	22.6774
DATA	2484	31	24	0	0	ASCRP3007859	ASCRP3007859	7290.15	449.108	6.310072e+001	6.678086e+000	116	23	6.754255e+000	0	0	0	0	0	0	64.3563	1	1	47.8731	23.8438
DATA	2485	31	25	0	0	ASCRP3008153	ASCRP3008153	7315.5	449	2.784221e+002	2.792735e+001	329.5	26	6.544473e+000	0	0	0	0	0	0	284.901	1	1	48.5334	25.875
DATA	2486	31	26	0	0	ASCRP3002476	ASCRP3002476	7340.81	449.026	5.248672e+003	5.248717e+002	5356	25	5.474925e+000	0	0	0	0	0	0	5387.79	1	1	49.1849	24.3438
DATA	2487	31	27	0	0	ASCRP3010391	ASCRP3010391	7366.51	448.826	1.713945e+001	2.761822e+000	67	21.5	4.374482e+000	0	0	0	0	0	0	17.647	1	1	47.2035	21.3438
DATA	2488	31	28	0	0	ASCRP3003913	ASCRP3003913	7391.76	449.197	2.198411e+000	2.167147e+000	51.5	22	6.897518e+000	0	0	0	0	0	0	1.87613	0	0	48.5334	24
DATA	2489	31	29	0	0	ASCRP3012926	ASCRP3012926	7417.19	449.013	5.592766e+001	5.993169e+000	106.5	22.5	6.151441e+000	0	0	0	0	0	0	57.8996	1	1	49.1849	23.2333
DATA	2490	31	30	0	0	ASCRP3009267	ASCRP3009267	7442.66	449.189	2.391467e+001	3.214870e+000	75	24	6.151839e+000	0	0	0	0	0	0	24.8189	1	1	48.2044	24.8293
DATA	2491	31	31	0	0	Negative030	Negative030	7468.13	449.221	8.620557e+000	2.310579e+000	57	24	5.837721e+000	0	0	0	0	0	0	8.96656	1	0	48.5334	24.7429
DATA	2492	31	32	0	0	Negative021	Negative021	7493.43	448.987	2.159889e+001	3.040145e+000	71	25	5.755597e+000	0	0	0	0	0	0	22.5106	1	1	49.1849	24.7576
DATA	2493	31	33	0	0	ASCRP3000988	ASCRP3000988	7518.73	449.123	1.501461e+002	1.516574e+001	203	23	4.527535e+000	0	0	0	0	0	0	156.764	1	1	48.2044	23.037
DATA	2494	31	34	0	0	ASCRP3003992	ASCRP3003992	7543.69	448.833	4.225075e+001	4.732704e+000	93	24	6.291170e+000	0	0	0	0	0	0	44.1798	1	1	47.8731	24.3103
DATA	2495	31	35	0	0	ASCRP3010634	ASCRP3010634	7569.5	449.352	9.418546e+001	9.656285e+000	149.5	27	6.523462e+000	0	0	0	0	0	0	98.6201	1	1	57.5363	25.5
DATA	2496	31	36	0	0	ASCRP3012044	ASCRP3012044	7594.89	449.5	4.509956e+001	4.986468e+000	99.5	26	7.318914e+000	0	0	0	0	0	0	47.2736	1	1	65	27.069
DATA	2497	31	37	0	0	Negative034	Negative034	7620.42	449.427	1.276805e+001	2.479539e+000	63	25	5.727960e+000	0	0	0	0	0	0	13.3943	1	1	57.5363	23.9286
DATA	2498	31	38	0	0	ASCRP3008604	ASCRP3008604	7645.49	449.22	1.176997e+002	1.196016e+001	174	25	7.478173e+000	0	0	0	0	0	0	123.538	1	1	51.0895	25
DATA	2499	31	39	0	0	ASCRP3005762	ASCRP3005762	7671.11	449.5	1.784945e+001	2.774253e+000	67	27	8.369909e+000	0	0	0	0	0	0	18.7403	1	1	56.9804	27.1538
DATA	2500	31	40	0	0	ASCRP3001648	ASCRP3001648	7696.5	449.5	2.005212e+004	2.005213e+003	20657.5	30	1.077439e+001	0	0	0	0	1	0	21053.1	1	1	57.5363	31.8286
DATA	2501	31	41	0	0	ASCRP3013239	ASCRP3013239	7721.89	449.5	6.792812e+001	7.117238e+000	122	26	6.893990e+000	0	0	0	0	0	0	71.3002	1	1	56.9804	27.2069
DATA	2502	31	42	0	0	ASCRP3003257	ASCRP3003257	7747.13	449.513	2.590857e+003	2.590944e+002	2772	25.5	5.643240e+000	0	0	0	0	0	0	2718.01	1	1	49.8279	24.6154
DATA	2503	31	43	0	0	ASCRP3000192	ASCRP3000192	7772.38	449.37	6.745200e+002	6.748554e+001	757.5	26	7.313112e+000	0	0	0	0	0	0	707.043	1	1	50.7771	26.3667
DATA	2504	31	44	0	0	ASCRP3004312	ASCRP3004312	7797.92	449.395	9.242459e+001	9.484624e+000	148	25.5	6.051123e+000	0	0	0	0	0	0	96.7743	1	1	52.0157	25.2667
DATA	2505	31	45	0	0	ASCRP3005132	ASCRP3005132	7823.26	449.548	1.157077e+001	2.426161e+000	65.5	24	6.650928e+000	0	0	0	0	0	0	12.0988	1	1	51.7088	25.2121
DATA	2506	31	46	0	0	ASCRP3000578	ASCRP3000578	7848.77	449.139	3.940969e+001	4.482643e+000	92	24	5.419003e+000	0	0	0	0	0	0	41.1384	1	1	50.1463	24.0323
DATA	2507	31	47	0	0	ASCRP3009495	ASCRP3009495	7874.06	449.282	1.678874e+002	1.692461e+001	226.5	27	5.429831e+000	0	0	0	0	0	0	174.916	1	1	52.0157	26.8235
DATA	2508	31	48	0	0	ASCRP3000466	ASCRP3000466	7899.49	449.307	4.717606e+001	5.182330e+000	101	27	6.414030e+000	0	0	0	0	0	0	49.0423	1	1	49.1849	26.8387
DATA	2509	31	49	0	0	A_23_P252740	NM_024094	7925.11	449.5	1.138323e+001	2.433014e+000	63	26	6.988827e+000	0	0	0	0	0	0	11.804	1	1	65	25.7429
DATA	2510	31	50	0	0	ASCRP3005316	ASCRP3005316	7950.5	449.5	5.120982e+004	5.120983e+003	53182	30	7.647744e+000	0	0	0	0	0	0	52956.3	1	1	57.5363	28.1081
DATA	2511	31	51	0	0	ASCRP3006405	ASCRP3006405	7975.84	449.333	1.403332e+002	1.419901e+001	193	21	6.750138e+000	0	0	0	0	0	0	144.679	1	1	50.4627	22.7667
DATA	2512	31	52	0	0	ASCRP3009329	ASCRP3009329	8001.09	449.235	1.329240e+002	1.346835e+001	188	25	5.644242e+000	0	0	0	0	0	0	136.59	1	1	50.4627	24.9333
DATA	2513	31	53	0	0	ASCRP3007228	ASCRP3007228	8026.38	449.38	3.982603e+001	4.539061e+000	93	24	5.936039e+000	0	0	0	0	0	0	40.7804	1	1	50.7771	23.3548
DATA	2514	31	54	0	0	Negative024	Negative024	8052.11	449.5	2.225368e+000	2.185997e+000	49	27	7.582388e+000	0	0	0	0	0	0	-0.995732	0	0	56.9804	26.2759
DATA	2515	31	55	0	0	ASCRP3004833	ASCRP3004833	8077.57	449.373	4.526088e+001	5.030232e+000	98	23	6.209944e+000	0	0	0	0	0	0	45.9794	1	1	51.4001	21.9583
DATA	2516	31	56	0	0	ASCRP3003594	ASCRP3003594	8102.68	449.532	3.600837e+002	3.607577e+001	417	23	5.874860e+000	0	0	0	0	0	0	364.255	1	1	50.4627	23.7742
DATA	2517	31	57	0	0	ASCRP3010300	ASCRP3010300	8128.33	449.5	2.368098e+003	2.368202e+002	2425	26	5.697449e+000	0	0	0	0	0	0	2384.58	1	1	57.5363	26.2333
DATA	2518	31	58	0	0	ASCRP3007472	ASCRP3007472	8153.58	449.409	4.170253e+003	4.170312e+002	4234.5	24	5.585645e+000	0	0	0	0	0	0	4179.43	1	1	52.9257	24.2593
DATA	2519	31	59	0	0	ASCRP3013542	ASCRP3013542	8178.91	449.438	4.525106e+002	4.530627e+001	508	21.5	5.698789e+000	0	0	0	0	0	0	451.265	1	1	50.4627	22.4286
DATA	2520	31	60	0	0	ASCRP3011462	ASCRP3011462	8204.11	449.682	1.753136e+003	1.753280e+002	1726.5	23	5.728881e+000	0	0	0	0	0	0	1739.42	1	1	52.9257	22.4848
DATA	2521	31	61	0	0	ASCRP3012201	ASCRP3012201	8229.88	449.473	4.587285e+002	4.592847e+001	503	25	8.377196e+000	0	0	0	0	0	0	452.652	1	1	48.8603	26.625
DATA	2522	31	62	0	0	ASCRP3006477	ASCRP3006477	8255.12	449.64	5.052312e+001	5.539728e+000	106	25	6.932849e+000	0	0	0	0	0	0	49.5808	1	1	48.8603	24.4242
DATA	2523	31	63	0	0	ASCRP3000126	ASCRP3000126	8280.5	449.5	5.186340e+002	5.191372e+001	558	22	5.572355e+000	0	0	0	0	0	0	506.046	1	1	50.4627	22.6364
DATA	2524	31	64	0	0	ASCRP3009530	ASCRP3009530	8306.06	449.506	6.340793e+001	6.744645e+000	113	24	3.816286e+000	0	0	0	0	0	0	61.5037	1	1	49.5074	23.7241
DATA	2525	31	65	0	0	ASCRP3004663	ASCRP3004663	8331.45	449.447	2.104973e+002	2.117640e+001	257	23	5.813592e+000	0	0	0	0	0	0	202.947	1	1	52.3208	23.2581
DATA	2526	31	66	0	0	ASCRP3012423	ASCRP3012423	8356.75	449.613	1.926680e+002	1.940680e+001	238	23	7.140134e+000	0	0	0	0	0	0	184.627	1	1	49.1849	22.7895
DATA	2527	31	67	0	0	ASCRP3005478	ASCRP3005478	8382.05	449.608	4.176465e+002	4.183023e+001	456.5	22	8.590567e+000	0	0	0	0	0	0	397.72	1	1	49.1849	22.7419
DATA	2528	31	68	0	0	ASCRP3005344	ASCRP3005344	8407.57	449.835	1.042426e+002	1.068728e+001	152	24	4.750421e+000	0	0	0	0	0	0	98.6399	1	1	49.5074	24.931
DATA	2529	31	69	0	0	ASCRP3008701	ASCRP3008701	8432.99	449.903	9.402881e+001	9.697372e+000	140	24	5.248918e+000	0	0	0	0	0	0	88.4032	1	1	46.8651	23.3636
DATA	2530	31	70	0	0	AS_circRNA_control208	AS_circRNA_control208	8458.21	449.806	1.292524e+003	1.292745e+002	1261	22	7.499885e+000	0	0	0	0	0	0	1207.32	1	1	47.5395	22.6
DATA	2531	31	71	0	0	ASCRP3003971	ASCRP3003971	8483.65	449.88	1.224675e+002	1.248026e+001	165.5	24	7.142840e+000	0	0	0	0	0	0	113.645	1	1	48.8603	23.2571
DATA	2532	31	72	0	0	ASCRP3011986	ASCRP3011986	8508.99	449.865	4.153285e+001	4.806284e+000	92	23	4.878291e+000	0	0	0	0	0	0	38.2873	1	1	46.8651	23.4815
DATA	2533	31	73	0	0	ASCRP3008351	ASCRP3008351	8534.5	450	2.478710e+000	2.439493e+000	55	22	5.573733e+000	0	0	0	0	0	0	1.37675	0	0	54.1152	23.069
DATA	2534	31	74	0	0	ASCRP3004867	ASCRP3004867	8559.83	449.853	2.092195e+002	2.106504e+001	241	24	5.525133e+000	0	0	0	0	0	0	190.331	1	1	47.8731	24.2069
DATA	2535	31	75	0	0	ASCRP3002236	ASCRP3002236	8585.44	449.808	2.396373e+001	3.439608e+000	73	25	4.556959e+000	0	0	0	0	0	0	21.6556	1	1	48.2044	26.3929
DATA	2536	31	76	1028	1	(+)E1A_r60_a104	E1A_r60_a104	8610.8	450.122	2.528106e+000	2.485430e+000	55	23	5.612486e+000	0	0	0	0	0	0	0.906496	0	0	47.8731	23
DATA	2537	31	77	0	0	Negative010	Negative010	8635.86	449.852	6.929542e+002	6.934049e+001	668	22.5	6.195407e+000	0	0	0	0	0	0	618.178	1	1	49.8279	23.0625
DATA	2538	31	78	0	0	ASCRP3000966	ASCRP3000966	8661.5	450	1.057934e+001	2.728940e+000	64	26	5.091633e+000	0	0	0	0	0	0	9.37761	1	0	65	26.5161
DATA	2539	31	79	0	0	ASCRP3008053	ASCRP3008053	8686.91	449.935	6.920084e+001	7.368551e+000	113	26	6.890256e+000	0	0	0	0	0	0	60.9556	1	1	54.4085	26.2286
DATA	2540	31	80	0	0	ASCRP3009720	ASCRP3009720	8712.5	450	3.741928e+002	3.750587e+001	376	24	5.996167e+000	0	0	0	0	0	0	327.588	1	1	54.1152	23.3333
DATA	2541	31	81	0	0	ASCRP3010195	ASCRP3010195	8737.94	450.063	2.652751e+001	3.688082e+000	77	24	6.289552e+000	0	0	0	0	0	0	23.0859	1	1	49.5074	23.9615
DATA	2542	31	82	0	0	ASCRP3010032	ASCRP3010032	8763	450.244	1.909487e+001	3.207063e+000	72	23	6.002370e+000	0	0	0	0	0	0	16.5244	1	1	48.2044	22.8421
DATA	2543	32	1	0	0	ASCRP3010051	ASCRP3010051	6718.76	456.305	9.269250e+001	9.563676e+000	134	22.5	5.706272e+000	0	0	0	0	0	0	87.7729	1	1	51.0895	23.05
DATA	2544	32	2	0	0	ASCRP3013037	ASCRP3013037	6743.95	456.474	4.140334e+001	4.761206e+000	87.5	23	7.055845e+000	0	0	0	0	0	0	39.2703	1	1	50.4627	23.4194
DATA	2545	32	3	0	0	ASCRP3009130	ASCRP3009130	6769.5	455.821	7.072947e+002	7.076839e+001	714.5	23	7.397158e+000	0	0	0	0	0	0	672.066	1	1	49.1849	24.4444
DATA	2546	32	4	0	0	ASCRP3009518	ASCRP3009518	6794.83	456.153	5.319802e+001	5.812191e+000	101	22	6.376705e+000	0	0	0	0	0	0	50.6661	1	1	47.5395	22.9355
DATA	2547	32	5	0	0	ASCRP3007441	ASCRP3007441	6820.04	456.067	5.264665e+001	5.759404e+000	99	25	5.717733e+000	0	0	0	0	0	0	50.266	1	1	46.8651	25.3226
DATA	2548	32	6	0	0	CUST_14_PI418767722	NM_004309	6845.76	456.267	6.840980e+002	6.844943e+001	695	25.5	6.578849e+000	0	0	0	0	0	0	655.031	1	1	51.4001	26.4063
DATA	2549	32	7	0	0	ASCRP3001123	ASCRP3001123	6871.01	456.43	1.004206e+001	2.529590e+000	59	22	5.438611e+000	0	0	0	0	0	0	9.64441	1	0	50.1463	23.3871
DATA	2550	32	8	0	0	ASCRP3008660	ASCRP3008660	6896.5	456.231	3.035180e+002	3.043991e+001	337.5	24	5.981360e+000	0	0	0	0	0	0	292.424	1	1	49.8279	24.88
DATA	2551	32	9	0	0	CUST_11_PI418767722	NM_001003	6921.63	456.411	4.088719e+002	4.095220e+001	431	21.5	5.641461e+000	0	0	0	0	0	0	395.253	1	1	53.5237	20.5
DATA	2552	32	10	66	-1	(-)3xSLv1	NegativeControl	6947.22	456.198	2.339954e+000	2.298556e+000	45	23	7.777945e+000	0	0	0	0	0	0	-4.3351	0	0	50.7771	23.4412
DATA	2553	32	11	0	0	A_23_P253524	NM_001813	6972.67	456.182	3.066182e+002	3.074723e+001	343	23	6.496684e+000	0	0	0	0	0	0	298.529	1	1	51.7088	22
DATA	2554	32	12	0	0	ASCRP3008770	ASCRP3008770	6997.87	456.103	1.095585e+002	1.119094e+001	155	23	5.390965e+000	0	0	0	0	0	0	107.062	1	1	49.1849	24
DATA	2555	32	13	0	0	ASCRP3006420	ASCRP3006420	7023.55	456.084	2.688925e+002	2.698515e+001	301.5	22	6.551911e+000	0	0	0	0	0	0	263.779	1	1	50.7771	23.6667
DATA	2556	32	14	0	0	ASCRP3007542	ASCRP3007542	7048.57	456.342	3.670808e+001	4.312989e+000	83	23	6.210024e+000	0	0	0	0	0	0	36.1486	1	1	50.4627	23.4242
DATA	2557	32	15	0	0	ASCRP3001042	ASCRP3001042	7074.24	456.177	6.995536e+001	7.350141e+000	116	24	7.245614e+000	0	0	0	0	0	0	69.1593	1	1	50.4627	24.9677
DATA	2558	32	16	0	0	ASCRP3012565	ASCRP3012565	7099.58	456.573	1.859077e+002	1.872602e+001	231.5	21	6.267110e+000	0	0	0	0	0	0	184.519	1	1	57.5363	20.88
DATA	2559	32	17	0	0	ASCRP3010373	ASCRP3010373	7125.11	456.5	6.607198e+001	6.975875e+000	114	23	6.081517e+000	0	0	0	0	0	0	65.8353	1	1	56.9804	23.2121
DATA	2560	32	18	0	0	ASCRP3011223	ASCRP3011223	7150.44	456.494	8.488885e+002	8.491812e+001	888	23	4.396367e+000	0	0	0	0	0	0	849.119	1	1	52.3208	24.0714
DATA	2561	32	19	0	0	ASCRP3000704	ASCRP3000704	7175.74	456.407	7.134358e+002	7.137814e+001	755	23	4.062019e+000	0	0	0	0	0	0	716.349	1	1	51.0895	23.2
DATA	2562	32	20	0	0	ASCRP3011636	ASCRP3011636	7201.26	456.295	5.767648e+001	6.177401e+000	108.5	22	4.315763e+000	0	0	0	0	0	0	58.1309	1	1	49.8279	22.6774
DATA	2563	32	21	0	0	ASCRP3013173	ASCRP3013173	7226.56	456.308	6.339251e+002	6.343082e+001	686	23	6.131977e+000	0	0	0	0	0	0	641.271	1	1	52.9257	23.7037
DATA	2564	32	22	0	0	ASCRP3000715	ASCRP3000715	7252.09	456.427	2.038488e+001	2.996512e+000	70	23	6.638100e+000	0	0	0	0	0	0	20.6959	1	1	50.7771	23.0667
DATA	2565	32	23	0	0	ASCRP3005054	ASCRP3005054	7277.42	456.573	4.854623e+001	5.325181e+000	99	24	6.909554e+000	0	0	0	0	0	0	49.4587	1	1	57.5363	25.25
DATA	2566	32	24	0	1	ETG10_195139	ETG10_195139	7302.58	456.573	1.320247e+002	1.338147e+001	186	23	7.943484e+000	0	0	0	0	0	0	134.954	1	1	57.5363	25.1471
DATA	2567	32	25	0	0	ASCRP3004579	ASCRP3004579	7328.42	456.573	1.915505e+002	1.927806e+001	244	25.5	5.731548e+000	0	0	0	0	0	0	196.441	1	1	57.5363	25.4737
DATA	2568	32	26	0	0	ASCRP3013365	ASCRP3013365	7353.54	456.747	1.252278e+003	1.252466e+002	1336	21	5.750086e+000	0	0	0	0	0	0	1288.15	1	1	50.1463	22.7857
DATA	2569	32	27	0	0	ASCRP3003826	ASCRP3003826	7379	456.867	2.256125e+001	3.124376e+000	72	21	5.156070e+000	0	0	0	0	0	0	23.2751	1	1	54.4085	21.3667
DATA	2570	32	28	0	0	ASCRP3011292	ASCRP3011292	7404.44	456.589	7.904981e+002	7.907919e+001	864	23	7.537591e+000	0	0	0	0	0	0	817.715	1	1	47.5395	24.6207
DATA	2571	32	29	0	0	ASCRP3001952	ASCRP3001952	7429.62	456.831	1.690601e+001	2.735195e+000	67	23	4.840688e+000	0	0	0	0	0	0	17.5321	1	1	47.5395	24.0323
DATA	2572	32	30	0	0	ASCRP3010301	ASCRP3010301	7455.39	456.931	4.421344e+002	4.426545e+001	494.5	23	6.652545e+000	0	0	0	0	0	0	459.593	1	1	53.8203	24.5278
DATA	2573	32	31	0	0	ASCRP3006874	ASCRP3006874	7480.56	456.589	4.457461e+002	4.462598e+001	518	27	6.250820e+000	0	0	0	0	0	0	464.308	1	1	47.5395	27.0357
DATA	2574	32	32	0	0	ASCRP3005512	ASCRP3005512	7506.09	456.935	1.057847e+002	1.079207e+001	160	24	6.270086e+000	0	0	0	0	0	0	110.401	1	1	54.4085	24.7742
DATA	2575	32	33	0	0	ASCRP3006361	ASCRP3006361	7531.37	456.782	7.237010e+001	7.544808e+000	119.5	22	3.933740e+000	0	0	0	0	0	0	75.6529	1	1	49.5074	22.2609
DATA	2576	32	34	0	0	ASCRP3007599	ASCRP3007599	7556.74	456.75	4.426878e+001	4.912651e+000	95	25	6.533896e+000	0	0	0	0	0	0	46.3427	1	1	48.5334	25.1071
DATA	2577	32	35	0	0	ASCRP3004090	ASCRP3004090	7582.27	456.507	1.090700e+001	2.390789e+000	60	23	5.806225e+000	0	0	0	0	0	0	11.4314	1	1	47.8731	24.4074
DATA	2578	32	36	0	0	ASCRP3003921	ASCRP3003921	7607.43	456.81	5.830677e+002	5.834550e+001	655	24.5	3.988207e+000	0	0	0	0	0	0	611.674	1	1	49.5074	22.9167
DATA	2579	32	37	0	0	ASCRP3001705	ASCRP3001705	7632.94	456.615	2.156233e+002	2.166670e+001	277	24	7.423999e+000	0	0	0	0	0	0	226.354	1	1	48.8603	24.5172
DATA	2580	32	38	0	0	ASCRP3010876	ASCRP3010876	7658.37	456.808	6.964033e+001	7.280499e+000	125	23	6.127827e+000	0	0	0	0	0	0	73.1369	1	1	49.5074	22.9286
DATA	2581	32	39	0	0	CUST_13_PI418767722	NM_005022	7683.5	457	8.450204e+004	8.450204e+003	88679	30	1.226784e+001	0	0	0	0	1	0	88758.8	1	1	54.1152	31.4
DATA	2582	32	40	0	1	RC8	RC8	7709.41	457.393	2.161307e+000	2.123069e+000	51	28	8.590394e+000	0	0	0	0	1	0	-0.302552	0	0	42.9674	28.7778
DATA	2583	32	41	0	0	ASCRP3005205	ASCRP3005205	7734.5	457	8.528957e+001	8.789438e+000	145.5	24	5.618132e+000	0	0	0	0	0	0	89.5399	1	1	54.1152	24.2083
DATA	2584	32	42	0	0	ASCRP3003726	ASCRP3003726	7759.67	456.731	5.548808e+003	5.548849e+002	5727	27	8.149233e+000	0	0	0	0	0	0	5821.4	1	1	49.1849	27.92
DATA	2585	32	43	0	0	ASCRP3010043	ASCRP3010043	7785.29	456.925	2.072709e+001	2.970159e+000	72	24.5	5.262933e+000	0	0	0	0	0	0	21.7249	1	1	49.1849	24.4615
DATA	2586	32	44	0	0	ASCRP3009956	ASCRP3009956	7810.56	456.792	8.417449e+001	8.682756e+000	135	24	7.038198e+000	0	0	0	0	0	0	88.1188	1	1	49.1849	24.3333
DATA	2587	32	45	0	0	ASCRP3002251	ASCRP3002251	7836.25	456.699	1.229412e+002	1.247782e+001	182.5	23	6.299191e+000	0	0	0	0	0	0	128.506	1	1	47.5395	24.4138
DATA	2588	32	46	0	0	ASCRP3013393	ASCRP3013393	7861.54	456.747	2.961177e+002	2.968878e+001	362	27	5.601785e+000	0	0	0	0	0	0	308.975	1	1	50.1463	26.5
DATA	2589	32	47	0	0	A_23_P82738	NM_012415	7886.74	456.974	6.270698e+001	6.626229e+000	118	26	7.292506e+000	0	0	0	0	0	0	65.2976	1	1	49.1849	26.7742
DATA	2590	32	48	0	0	ASCRP3000612	ASCRP3000612	7911.86	457.027	1.076704e+001	2.401175e+000	61	27	6.968788e+000	0	0	0	0	0	0	11.1862	1	1	46.8651	26.2368
DATA	2591	32	49	0	0	ASCRP3009424	ASCRP3009424	7937.56	456.792	2.137122e+003	2.137230e+002	2220	29	7.053979e+000	0	0	0	0	0	0	2214.45	1	1	49.1849	27.5172
DATA	2592	32	50	0	0	ASCRP3001069	ASCRP3001069	7962.83	456.855	4.304638e+001	4.815298e+000	95.5	22	8.506048e+000	0	0	0	0	0	0	44.4772	1	1	48.2044	24.3784
DATA	2593	32	51	0	0	ASCRP3012168	ASCRP3012168	7988.5	456.821	1.540526e+002	1.555663e+001	209	24	6.640976e+000	0	0	0	0	0	0	158.67	1	1	49.1849	23.4444
DATA	2594	32	52	0	0	ASCRP3010495	ASCRP3010495	8013.64	457.014	3.157948e+001	3.832859e+000	83	26	2.577466e+000	0	0	0	0	0	0	32.4176	1	1	49.1849	25.68
DATA	2595	32	53	0	0	ASCRP3009555	ASCRP3009555	8039.27	456.897	4.978657e+001	5.435083e+000	102	24	6.112740e+000	0	0	0	0	0	0	50.9198	1	1	49.1849	23.9677
DATA	2596	32	54	0	0	ASCRP3001762	ASCRP3001762	8064.79	457	5.843921e+001	6.240333e+000	115	26	6.179745e+000	0	0	0	0	0	0	59.5366	1	1	46.8651	25.4516
DATA	2597	32	55	0	0	ASCRP3011328	ASCRP3011328	8090.22	456.916	5.857864e+002	5.861985e+001	629.5	23	6.879922e+000	0	0	0	0	0	0	594.315	1	1	49.8279	23.7778
DATA	2598	32	56	0	0	ASCRP3012136	ASCRP3012136	8115.43	456.987	6.329675e+001	6.703511e+000	115	25	5.556812e+000	0	0	0	0	0	0	63.9409	1	1	49.8279	24.5333
DATA	2599	32	57	0	0	ASCRP3004522	ASCRP3004522	8140.91	457.065	7.750293e+001	8.061287e+000	133	24	5.114887e+000	0	0	0	0	0	0	77.9323	1	1	54.4085	23.9
DATA	2600	32	58	0	0	ASCRP3009368	ASCRP3009368	8166.07	456.986	1.850298e+001	2.896223e+000	69.5	24	6.105436e+000	0	0	0	0	0	0	18.5168	1	1	46.8651	24.2593
DATA	2601	32	59	0	0	ASCRP3013585	ASCRP3013585	8191.56	456.792	2.109808e+002	2.121659e+001	260.5	19	6.676976e+000	0	0	0	0	0	0	210.073	1	1	49.1849	20.7143
DATA	2602	32	60	0	1	ETG10_234183	ETG10_234183	8217.09	457.065	6.868406e+000	2.353568e+000	57	23.5	7.937366e+000	0	0	0	0	0	0	6.80332	1	0	54.4085	24.7059
DATA	2603	32	61	0	0	ASCRP3009681	ASCRP3009681	8242.5	457	1.609509e+003	1.609668e+002	1644	23	8.497326e+000	0	0	0	0	0	0	1585.65	1	1	49.8279	24.7273
DATA	2604	32	62	0	0	ASCRP3002586	ASCRP3002586	8267.78	456.976	4.865978e+001	5.371936e+000	103	22	5.843121e+000	0	0	0	0	0	0	47.6727	1	1	49.8279	22.5278
DATA	2605	32	63	0	0	ASCRP3005040	ASCRP3005040	8293.48	457.074	4.384591e+001	4.946208e+000	97	21	4.893489e+000	0	0	0	0	0	0	42.7083	1	1	50.4627	21.7097
DATA	2606	32	64	0	0	ASCRP3004257	ASCRP3004257	8318.44	457.182	4.254474e+001	4.837531e+000	93	24	4.992898e+000	0	0	0	0	0	0	41.2025	1	1	50.1463	23.9355
DATA	2607	32	65	0	0	ASCRP3002325	ASCRP3002325	8343.96	457.286	9.503220e+000	2.503724e+000	62.5	25	6.193533e+000	0	0	0	0	0	0	9.14804	1	0	49.1849	23.7879
DATA	2608	32	66	0	0	ASCRP3005997	ASCRP3005997	8369.46	457.06	1.026749e+001	2.546926e+000	61	22	7.488987e+000	0	0	0	0	0	0	9.82252	1	0	50.7771	22.4722
DATA	2609	32	67	0	0	ASCRP3004416	ASCRP3004416	8394.81	456.973	4.510268e+001	5.083657e+000	96	23	6.396740e+000	0	0	0	0	0	0	42.8788	1	1	48.2044	22.4194
DATA	2610	32	68	0	0	A_23_P139509	NM_016570	8420.35	457.101	1.881494e+001	3.018514e+000	72.5	23	5.506594e+000	0	0	0	0	0	0	17.7739	1	1	49.8279	23
DATA	2611	32	69	0	0	ASCRP3004951	ASCRP3004951	8445.4	456.886	6.376798e+000	2.459586e+000	60.5	23	4.037375e+000	0	0	0	0	0	0	5.98568	1	0	49.5074	23.1304
DATA	2612	32	70	0	0	ASCRP3005398	ASCRP3005398	8470.92	457.195	7.713061e+001	8.075106e+000	122.5	22	7.916263e+000	0	0	0	0	0	0	71.9354	1	1	49.5074	23.5429
DATA	2613	32	71	0	0	ASCRP3007192	ASCRP3007192	8496.47	457.423	9.149319e+001	9.460487e+000	135	25	6.063999e+000	0	0	0	0	0	0	84.778	1	1	49.8279	26.1852
DATA	2614	32	72	0	0	ASCRP3001353	ASCRP3001353	8521.64	457.25	3.598530e+001	4.337757e+000	87	23	6.642540e+000	0	0	0	0	0	0	33.1276	1	1	51.0895	23.04
DATA	2615	32	73	0	0	ASCRP3012024	ASCRP3012024	8547.38	457.184	6.738561e+001	7.166125e+000	112	25.5	5.046870e+000	0	0	0	0	0	0	61.6239	1	1	49.5074	25.2857
DATA	2616	32	74	0	0	ASCRP3011475	ASCRP3011475	8572.55	457.225	2.840398e+001	3.753683e+000	81	25	5.744448e+000	0	0	0	0	0	0	25.8084	1	1	50.7771	25.9643
DATA	2617	32	75	0	0	ASCRP3000240	ASCRP3000240	8598.07	457.219	6.206582e+002	6.211495e+001	611	23	5.418407e+000	0	0	0	0	0	0	560.284	1	1	54.1152	23.3226
DATA	2618	32	76	0	0	ASCRP3009294	ASCRP3009294	8623.38	457.149	7.263714e+000	2.589892e+000	59	23	4.547806e+000	0	0	0	0	0	0	6.51524	1	0	48.5334	23.3571
DATA	2619	32	77	0	0	Negative010	Negative010	8648.7	457.372	6.928147e+002	6.932661e+001	659	23	6.876894e+000	0	0	0	0	0	0	617.558	1	1	52.0157	25.3333
DATA	2620	32	78	0	0	ASCRP3005757	ASCRP3005757	8674.33	457.5	7.146252e+004	7.146252e+003	63032	25	7.158117e+000	0	0	0	0	0	0	63303.8	1	1	57.5363	25.6364
DATA	2621	32	79	0	0	ASCRP3009750	ASCRP3009750	8699.5	457.5	3.410915e+004	3.410916e+003	29550.5	26	8.412500e+000	0	0	0	0	0	0	30033.2	1	1	57.5363	27.5625
DATA	2622	32	80	0	0	ASCRP3010905	ASCRP3010905	8725	457.545	4.334726e+001	5.027886e+000	92.5	22	6.738890e+000	0	0	0	0	0	0	37.9411	1	1	55.8519	23.0333
DATA	2623	32	81	0	0	ASCRP3000486	ASCRP3000486	8750.55	457.026	5.164612e+002	5.170967e+001	506	23	4.999209e+000	0	0	0	0	0	0	449.35	1	1	49.8279	23.087
DATA	2624	32	82	0	0	ASCRP3012472	ASCRP3012472	8775.75	457.39	3.462659e+002	3.472233e+001	356	24	6.486067e+000	0	0	0	0	0	0	299.655	1	1	49.8279	23.9787
DATA	2625	33	1	0	0	Negative038	Negative038	6706.01	463.827	1.043984e+001	2.573022e+000	58	22	5.446513e+000	0	0	0	0	0	0	9.89859	1	0	50.1463	22.2433
DATA	2626	33	2	0	0	A_23_P67042	NM_017947	6731.54	463.671	9.539670e+001	9.824523e+000	140.5	24	5.511201e+000	0	0	0	0	0	0	90.5703	1	1	50.1463	25.04
DATA	2627	33	3	0	0	CUST_3_PI418767722	NM_002539	6756.67	463.5	4.835871e+000	2.394101e+000	54.5	23	6.971216e+000	0	0	0	0	0	0	4.59876	1	0	57.5363	25.2581
DATA	2628	33	4	0	0	ASCRP3003685	ASCRP3003685	6782.05	463.625	2.063301e+002	2.076527e+001	240	24	6.947891e+000	0	0	0	0	0	0	196.616	1	1	50.1463	24.2813
DATA	2629	33	5	0	0	ASCRP3012339	ASCRP3012339	6807.63	463.36	7.245121e+002	7.248881e+001	736	24	7.017643e+000	0	0	0	0	0	0	691.974	1	1	48.8603	25.2258
DATA	2630	33	6	0	0	ASCRP3007507	ASCRP3007507	6833.11	463.5	8.513298e+001	8.826000e+000	130	24.5	5.136445e+000	0	0	0	0	0	0	81.523	1	1	56.9804	25.4375
DATA	2632	33	8	0	0	Negative033	Negative033	6883.83	463.72	3.230844e+001	3.974540e+000	80	24	6.266403e+000	0	0	0	0	0	0	31.1209	1	1	49.1849	24.963
DATA	2633	33	9	0	0	ASCRP3009395	ASCRP3009395	6909.33	463.5	8.022515e+000	2.442981e+000	56	23	6.697934e+000	0	0	0	0	0	0	7.75233	1	0	57.5363	24.0833
DATA	2634	33	10	0	0	ASCRP3000928	ASCRP3000928	6934.22	463.341	5.121529e+000	2.356273e+000	54	23	7.511153e+000	0	0	0	0	0	0	4.96531	1	0	51.7088	23.1622
DATA	2635	33	11	0	0	ASCRP3013316	ASCRP3013316	6960.08	463.373	1.020597e+001	2.508702e+000	59	18	7.804576e+000	0	0	0	0	0	0	9.93016	1	0	51.4001	21.2432
DATA	2636	33	12	0	1	RC6	RC6	6984.84	463.687	2.324656e+000	2.283528e+000	44.5	23	5.275629e+000	0	0	0	0	0	0	-5.88717	0	0	51.0895	23.9677
DATA	2637	33	13	0	0	ASCRP3012546	ASCRP3012546	7010.7	463.53	1.661779e+002	1.677279e+001	214	23	6.422574e+000	0	0	0	0	0	0	162.877	1	1	51.7088	23.871
DATA	2638	33	14	0	0	ASCRP3001419	ASCRP3001419	7036.42	463.573	1.725868e+002	1.740684e+001	217.5	25	5.449625e+000	0	0	0	0	0	0	169.809	1	1	57.5363	25.0714
DATA	2639	33	15	0	0	ASCRP3005827	ASCRP3005827	7061.58	463.573	6.437862e+001	6.822259e+000	111.5	23	6.077294e+000	0	0	0	0	0	0	63.583	1	1	57.5363	23.8276
DATA	2640	33	16	0	0	ASCRP3010231	ASCRP3010231	7086.9	463.519	1.607604e+002	1.623260e+001	207	24	5.852488e+000	0	0	0	0	0	0	159.383	1	1	50.4627	23.4194
DATA	2641	33	17	0	0	ASCRP3003563	ASCRP3003563	7112.18	463.506	1.352619e+001	2.617089e+000	60.5	22	6.874415e+000	0	0	0	0	0	0	13.4619	1	1	52.3208	22.1515
DATA	2642	33	18	0	0	ASCRP3002377	ASCRP3002377	7137.72	463.705	2.255919e+002	2.266931e+001	269.5	23	3.912256e+000	0	0	0	0	0	0	225.393	1	1	50.1463	23.0667
DATA	2643	33	19	0	0	ASCRP3005602	ASCRP3005602	7163.19	463.411	3.710634e+001	4.325729e+000	84.5	23	4.309475e+000	0	0	0	0	0	0	37.2143	1	1	52.6241	23.4063
DATA	2644	33	20	0	0	ASCRP3005783	ASCRP3005783	7188.46	463.675	1.018783e+002	1.042583e+001	154	22	5.713971e+000	0	0	0	0	0	0	102.56	1	1	50.7771	23.129
DATA	2645	33	21	0	0	ASCRP3009045	ASCRP3009045	7214.26	463.662	1.408036e+001	2.617639e+000	62	24.5	4.651193e+000	0	0	0	0	0	0	14.2277	1	1	47.5395	23.8214
DATA	2646	33	22	0	0	ASCRP3004892	ASCRP3004892	7239.22	463.782	1.337890e+001	2.573902e+000	61	21	6.276863e+000	0	0	0	0	0	0	13.567	1	1	49.1849	22.4483
DATA	2647	33	23	0	0	ASCRP3001528	ASCRP3001528	7264.6	463.873	9.449377e+001	9.700102e+000	144.5	24	5.143113e+000	0	0	0	0	0	0	96.1588	1	1	49.5074	23.5806
DATA	2648	33	24	0	0	ASCRP3001192	ASCRP3001192	7289.91	463.921	2.956448e+003	2.956529e+002	2990	22	5.149378e+000	0	0	0	0	0	0	3018.72	1	1	51.7088	23.0333
DATA	2649	33	25	0	0	ASCRP3001376	ASCRP3001376	7315.13	463.962	7.435721e+002	7.438906e+001	812	26	6.373655e+000	0	0	0	0	0	0	761.693	1	1	49.1849	26.4615
DATA	2650	33	26	0	0	ASCRP3007211	ASCRP3007211	7340.91	463.935	3.258695e+001	3.915034e+000	84	23	5.759544e+000	0	0	0	0	0	0	33.4865	1	1	54.4085	23.2121
DATA	2651	33	27	0	0	ASCRP3000889	ASCRP3000889	7366.35	463.914	1.983148e+002	1.994914e+001	253	22	4.556314e+000	0	0	0	0	0	0	204.392	1	1	49.5074	22.48
DATA	2652	33	28	0	0	ASCRP3005394	ASCRP3005394	7391.66	463.914	1.217349e+003	1.217540e+002	1291.5	21	7.023769e+000	0	0	0	0	0	0	1258.13	1	1	52.0157	22
DATA	2653	33	29	0	0	ASCRP3010969	ASCRP3010969	7417.39	463.931	7.050603e+001	7.371660e+000	121.5	25	2.814842e+000	0	0	0	0	0	0	73.0602	1	1	65	24.56
DATA	2654	33	30	0	0	ASCRP3012580	ASCRP3012580	7442.5	464	7.873478e+000	2.286551e+000	57	25	7.392382e+000	0	0	0	0	0	0	8.17814	1	0	54.1152	27.2258
DATA	2655	33	31	0	0	ASCRP3013028	ASCRP3013028	7467.73	463.781	2.474558e+002	2.483812e+001	306	22	2.444644e+000	0	0	0	0	0	0	257.591	1	1	48.2044	21.6087
DATA	2656	33	32	0	0	ASCRP3004632	ASCRP3004632	7493.28	463.882	8.325022e+002	8.327766e+001	914	28	5.967729e+000	0	0	0	0	0	0	868.338	1	1	48.8603	27.2
DATA	2657	33	33	0	0	ASCRP3009647	ASCRP3009647	7518.57	463.759	1.394491e+001	2.549242e+000	64	23	5.681256e+000	0	0	0	0	0	0	14.5707	1	1	49.5074	25.12
DATA	2658	33	34	0	0	ASCRP3004853	ASCRP3004853	7543.92	463.89	2.775150e+002	2.783318e+001	335	24	6.646979e+000	0	0	0	0	0	0	290.416	1	1	46.8651	25.5185
DATA	2659	33	35	130	1	(+)eQC-39	EQC	7569.23	463.911	6.240934e+001	6.593750e+000	114.5	24.5	6.355014e+000	0	0	0	0	0	0	65.3952	1	1	49.1849	24.4
DATA	2660	33	36	0	0	ASCRP3009185	ASCRP3009185	7594.86	464.031	3.720725e+002	3.726792e+001	439	24	5.220035e+000	0	0	0	0	0	0	390.29	1	1	45.835	24.0345
DATA	2661	33	37	0	0	ASCRP3007169	ASCRP3007169	7620.07	463.784	3.464961e+001	4.064170e+000	86	25	6.338990e+000	0	0	0	0	0	0	36.3747	1	1	47.5395	24.871
DATA	2662	33	38	0	0	ASCRP3012496	ASCRP3012496	7645.11	464.053	1.237137e+001	2.457040e+000	63	26	7.914615e+000	0	0	0	0	0	0	12.9945	1	1	47.2035	24.9375
DATA	2663	33	39	0	0	ASCRP3003452	ASCRP3003452	7671	464	1.530438e+002	1.545082e+001	212.5	25	6.821535e+000	0	0	0	0	0	0	160.799	1	1	54.9904	24.5333
DATA	2665	33	41	0	0	ASCRP3012295	ASCRP3012295	7721.59	463.908	1.800516e+002	1.812986e+001	241	26	6.238857e+000	0	0	0	0	0	0	189.131	1	1	49.1849	25.44
DATA	2666	33	42	0	0	ASCRP3001535	ASCRP3001535	7747.5	464	2.053648e+004	2.053650e+003	21061.5	25	8.083411e+000	0	0	0	0	0	0	21560.7	1	1	54.1152	26.6923
DATA	2667	33	43	0	0	ASCRP3005444	ASCRP3005444	7772.4	463.772	3.232710e+001	3.868892e+000	84.5	25.5	4.898979e+000	0	0	0	0	0	0	33.9126	1	1	49.5074	25
[truncated: 1,954,805 more chars]
